# Supplementary material for: A single-cell atlas of West African lungfish respiratory system reveals evolutionary adaptations to terrestrialization
Source: Nat Commun. 2023 Sep 13;14:5630. doi: 10.1038/s41467-023-41309-3 (PMC10497629; doi:10.1038/s41467-023-41309-3)
Supplement: Supplementary file 4 — Supplementary Data1-13 [file 41467_2023_41309_MOESM4_ESM.zip]

Archive with 28 entries (27 files):
- Supplementary Data/
- __MACOSX/._Supplementary Data
- Supplementary Data/Supplementary Data 4.xlsx
- __MACOSX/Supplementary Data/._Supplementary Data 4.xlsx
- Supplementary Data/Supplementary Data 8.xlsx
- __MACOSX/Supplementary Data/._Supplementary Data 8.xlsx
- Supplementary Data/Supplementary Data 9.xlsx
- __MACOSX/Supplementary Data/._Supplementary Data 9.xlsx
- Supplementary Data/Supplementary Data 5.xlsx
- __MACOSX/Supplementary Data/._Supplementary Data 5.xlsx
- Supplementary Data/Supplementary Data 13.xlsx
- __MACOSX/Supplementary Data/._Supplementary Data 13.xlsx
- Supplementary Data/Supplementary Data 2.xlsx
- __MACOSX/Supplementary Data/._Supplementary Data 2.xlsx
- Supplementary Data/Supplementary Data 3.xlsx
- __MACOSX/Supplementary Data/._Supplementary Data 3.xlsx
- Supplementary Data/Supplementary Data 12.xlsx
- __MACOSX/Supplementary Data/._Supplementary Data 12.xlsx
- Supplementary Data/Supplementary Data 11.xlsx
- __MACOSX/Supplementary Data/._Supplementary Data 11.xlsx
- Supplementary Data/Supplementary Data 10.xlsx
- __MACOSX/Supplementary Data/._Supplementary Data 10.xlsx
- __MACOSX/Supplementary Data/._Supplementary Data 1.xlsx
- Supplementary Data/Supplementary Data 6.xlsx
- __MACOSX/Supplementary Data/._Supplementary Data 6.xlsx
- Supplementary Data/Supplementary Data 7.xlsx
- __MACOSX/Supplementary Data/._Supplementary Data 7.xlsx
- Supplementary Data/Supplementary Data 1.xlsx
