# Supplementary material for: A single-cell atlas of West African lungfish respiratory system reveals evolutionary adaptations to terrestrialization
Source: Nat Commun. 2023 Sep 13;14:5630. doi: 10.1038/s41467-023-41309-3 (PMC10497629; doi:10.1038/s41467-023-41309-3)
Supplement: Supplementary file 4 — Supplementary Data1-13 [file 41467_2023_41309_MOESM4_ESM.zip › Supplementary Data/Supplementary Data 4.xlsx]

## Sheet: lung_DEG_number
Data S4-1. Numbers of DEGs between aestivated(case) and freshwater(control) African lungfish lung.
cell type	case up_DEGs	case down_DEGs
Alveolar_cell	328	639
Ciliated_cell	528	1740
Erythroid_cell	173	418
Goblet_cell	318	1230
Immune_cell_F13A1	468	921
Macrophage	237	557
SMC	128	497
Stroaml_cell_CLDN	107	326
Stromal_cell	253	468
Un_epithelial_cell	1037	1323
Un_lymphoid_cell	269	753
Vasc_Endo	362	619
Vasc_SMC	360	744
Fibroblast	452	537

## Sheet: gill_DEG_number
Data S4-2. Numbers of DEGs between aestivated(case) and freshwater(control) African lungfish gill.
cell type	case up_DEGs	case down_DEGs
Endothelial_cell	518	1202
NK_cell_like	256	669
Un_epithelial_cell	701	875
Un_immune_cell	325	523
T_cell	489	891
Erythroid_cell	407	692
Ionocyte_cell	765	1552
Macrophage	426	569
Ciliated_cell	936	1624
Proliferative_cell	523	1190
Platelet	177	1325
Ionocyte_cell_DMRT2	769	1130
Goblet_cell	961	565
B_cell_like	397	361
Stromal_cell	568	621
CD8+T_cell	410	752
CTSG_high	242	948
Epithelial_cell_Ca	580	549
Neutrophil	562	345
Dendritic_cell_like	616	425
Basal_epithelial_cell	427	1297
SMC	678	286
