# Supplementary material for: A single-cell atlas of West African lungfish respiratory system reveals evolutionary adaptations to terrestrialization
Source: Nat Commun. 2023 Sep 13;14:5630. doi: 10.1038/s41467-023-41309-3 (PMC10497629; doi:10.1038/s41467-023-41309-3)
Supplement: Supplementary file 4 — Supplementary Data1-13 [file 41467_2023_41309_MOESM4_ESM.zip › Supplementary Data/Supplementary Data 9.xlsx]

## Sheet: total
Data S9. Gene set of cross-species comparision.
Tissue	Group	Lungfish-celltype	Species	Species-celltype	Orthologs nmber	TF number	TF
Gill	gill-lungfish&zebrafish	gill-CD8+T cell	zebrafish	Immunocyte_tppp_high	37	1	ZNF536
		gill-Stromal cell	zebrafish	Stromal	54	2	CEBPA，SNAI2
		gill-Proliferative cell	zebrafish	Proliferating/NaK_ionocyte/Immunocyte	23	2	ZNF536，HES1
		gill-B cell_like	zebrafish	Immunocyte_tppp_high	22	0
		gill-Epithelial cell_Ca	zebrafish	Filament_ionocyte	36	2	GCM2，PAX9
	gill-lungfish&salmon	Endothelial cell	salmon	Vascular_Cells_4/Vascular_Cells_3/Pillar_Cells	17	3	ERG，FLI1，MECOM
		T cell	salmon	Erythrocytes/T cell	27	2	FAM200B，BCL11B
		Ionocyte cell	salmon	MRCs	40	4	GRHL1，THRB，GCM2, NFIB
		CD8+T cell	salmon	Erythrocytes	67	1	FAM200B
		Goblet cell	salmon	Epithelial_Cells_1/Goblet_Cells	9	2	EHF，GRHL1
		NK cell_like	salmon	Erythrocytes	70	0
		Un_epithelial cell	salmon	Epithelial_Cells_1/Non−differentiated_Cells	13	4	GRHL1,EHF,PAX9,ELF3
		Proliferative cell	salmon	Erythrocytes	50	2	BCL11B,FAM200B
		Neutrophil	salmon	Erythrocytes	53	2	MEF2C，FAM200B
		Macrophage	salmon	Monocytes	46	2	SPI1,RUNX3
		Basal epithelial cell	salmon	Vascular_Cells_1	49	6	TP63, FOXS1, ZNF521, THRB, SOX5, SKI
	gill-lungfish&salmon&zebrafish	CD8+T cell	zebrafish/salmon	salmon(Erythrocytes)/zebrafish(Immunocyte_tppp_high)	8	0
		Proliferative cell	zebrafish/salmon	salmon(Erythrocytes)/zebrafish(Proliferating/NaK_ionocyte/Immunocyte)	5	0
Lung	lung-lungfish&zebrafish	LFLG_Vasc_Endo	zebrafish	Macrophage_apoeb_high	30	0
		LFLG_Macrophage	zebrafish	Granulocyte/Granulocyte_hmgn2_high	45	1	XBP1
		LFLG_Stromal cell_CLDN	zebrafish	Epithelial_cell_jac7_high	23	0
		Goblet cell	zebrafish	Pigment/Epithelial_cell_jac7_high	21	1	HES1
		Alveolar cell	zebrafish	Macrophage_apoeb_high	38	0
	lung-lungfish&mouse	LFLG_Stromal cell	mouse	Fib/SMC/Meso	72	11	AEBP1,CEBPB,EGR1,NFIA,NFIB,NFIX,PRDM6,TSHZ3,ZBTB16,ZNF521,ZFPM2
		LFLG_Stroaml cell_CLDN	mouse	Meso	123	14	BNC2, AEBP1, CREB3L2, GATA6, ZNF521, BNC1, NFIB, EEA1, NR6A1, GLIS2, ZBTB7C, NFIX, ZFPM2, WT1
		LFLG_SMC	mouse	SMC	144	12	EPAS1, ZBTB16, AEBP1, TBX5, NFIB, PRDM6, EGR1, EBF1, ZEB2, NFIX, ZFPM2, TBX4
		LFLG_Alveolar cell	mouse	ATII	133	6	FOXO1，GATA6，IRX2，IRX5，MECOM，NFIB
		LFLG_Vasc_Endo	mouse	EC−vasc /EC-cap	132	11	DACH1，EPAS1，ERG，GATA2，ID1，IRF1，KLF3，NFIB，TAL1，ZEB1，ZNF521
		LFLG_Un_lymphoid cell	mouse	NK/T cell	82	7	GATA3, STAT4, LEF1, AKAP8, TBX21, SCML4, IKZF1
	lung-lungfish&human	LFLG_Stromal cell	human	SMC/Fib	101	14	SETBP1, ZBTB16, AEBP1, CEBPB, HOXB3, NFIA, NFIB, PRDM6, NR2F2, EGR1, EBF1, HOXA3, NFIX, ZFPM2
		LFLG_SMC	human	SMC/Fib	97	12	ZBTB16, AEBP1, TBX5, GATA6, NFIB, PRDM6, NR2F2, EGR1, EBF1, HOXA3, NFIX, ZFPM2
		LFLG_Stroaml cell_CLDN	human	Fib	100	13	BNC2, AEBP1, GATA6, ZNF521, HOXB3, NFIB, GLI2, NR2F2, ZEB1, MAFB, NFIX, OSR1, ZFPM2
		LFLG_Vasc_Endo	human	EC−vasc /EC-cap	111	14	SOX18, EPAS1, IRF1, GATA2, ZNF521, NFIB, TEAD4, FLI1, ZNF423, ZEB1, MEF2C, FOXF1, ERG, DACH1
		LFLG_Alveolar cell	human	ATII	98	7	NR3C2, HES1, GATA6, NFIB, EGR1, IRX2, MECOM
		LFLG_Un_Lymphoid cell	human	T−CD8	113	8	GATA3, STAT4, IRF1, BATF, NFATC2, SCML4, BCL11B, IKZF1
		Goblet cell	human	Secretory	71	8	AKAP8, HES1, GATA6, NFIA, NR6A1, SOX4, MECOM, NFIX
	lung-lungfish&mouse&human	Alveolar cell	mouse/human	mouse(ATII)/human(ATII)	57	3	GATA6，IRX2，MECOM
		LFLG_Stromal cell_CLDN	mouse/human	mouse(Meso)/human(Fib)	46	10	BNC2, AEBP1, CREB3L2, GATA6, ZNF521, EEA1, ZBTB7C, NFIX, RORA, ZFPM2
		Un_lymphoid cell	mouse/human	mouse(NK/T cell)/human(T−CD8)	42	5	GATA3, STAT4, TBX21, SCML4, IKZF1
		SMC	mouse/human	mouse(SMC)/human(SMC/Fib)	55	7	ZBTB16, AEBP1, TBX5, PRDM6, EBF1, NFIX, ZFPM2

## Sheet: gill_lf_ze
group	gene	orthologs	tf
LFGL_Proliferative cell	Gene12810	HES1	TRUE
LFGL_Proliferative cell	Gene19354	PCNA	FALSE
LFGL_Proliferative cell	Gene2130	RPA2	FALSE
LFGL_Proliferative cell	Gene2117	SUB1	FALSE
LFGL_Proliferative cell	Gene18679	ZNF536	TRUE
LFGL_Proliferative cell	Gene12217	ALYREF	FALSE
LFGL_Proliferative cell	Gene5769	cirbpa	FALSE
LFGL_Proliferative cell	Gene25687	CIRBP	FALSE
LFGL_Proliferative cell	LZX-Unigene10382-All-g	fb1	FALSE
LFGL_Proliferative cell	LZX-CL2013.Contig1-All-g	hmgb2a	FALSE
LFGL_Proliferative cell	LZX-CL7961.Contig1-All-g	HYPK	FALSE
LFGL_Proliferative cell	Gene25912	LSM6	FALSE
LFGL_Proliferative cell	LZX-Unigene46416-All-g	MAGOHB	FALSE
LFGL_Proliferative cell	LZX-CL6620.Contig1-All-g	NCL	FALSE
LFGL_Proliferative cell	Gene15133	NOP58	FALSE
LFGL_Proliferative cell	LZX-CL3964.Contig3-All-g	npm1a	FALSE
LFGL_Proliferative cell	LZX-Unigene51392-All-g	RPL28	FALSE
LFGL_Proliferative cell	Gene22214	RPS16	FALSE
LFGL_Proliferative cell	Gene4330	SNRPB	FALSE
LFGL_Proliferative cell	LZX-CL9710.Contig2-All-g	SNRPD1	FALSE
LFGL_Proliferative cell	Gene31666	SNRPF	FALSE
LFGL_Proliferative cell	Gene19425	SNRPG	FALSE
LFGL_Proliferative cell	LZX-Unigene7884-All-g	zgc:56493	FALSE
LFGL_Epithelial cell_Ca	Gene15459	CHP1	FALSE
LFGL_Epithelial cell_Ca	Gene11029	GCM2	TRUE
LFGL_Epithelial cell_Ca	Gene15311	PAX9	TRUE
LFGL_Epithelial cell_Ca	Gene6558	PRDX3	FALSE
LFGL_Epithelial cell_Ca	Gene13782	ATP1B1	FALSE
LFGL_Epithelial cell_Ca	Gene11203	CA7	FALSE
LFGL_Epithelial cell_Ca	Gene12393	CHCHD10	FALSE
LFGL_Epithelial cell_Ca	Gene33502	cldnh	FALSE
LFGL_Epithelial cell_Ca	LZX-Unigene56761-All-g	cox5ab	FALSE
LFGL_Epithelial cell_Ca	LZX-Unigene56234-All-g	COX6C	FALSE
LFGL_Epithelial cell_Ca	Gene780	cox7a2a	FALSE
LFGL_Epithelial cell_Ca	Gene42924	COX7C	FALSE
LFGL_Epithelial cell_Ca	Gene16166	eno1b	FALSE
LFGL_Epithelial cell_Ca	Gene6347	GOT1	FALSE
LFGL_Epithelial cell_Ca	Gene17622	GOT2	FALSE
LFGL_Epithelial cell_Ca	LZX-Unigene45730-All-g	GPX4	FALSE
LFGL_Epithelial cell_Ca	Gene295	HSD17B10	FALSE
LFGL_Epithelial cell_Ca	Gene16278	IDH2	FALSE
LFGL_Epithelial cell_Ca	Gene48114	LDHB	FALSE
LFGL_Epithelial cell_Ca	Gene1767	MDH1	FALSE
LFGL_Epithelial cell_Ca	Gene1068	MPC1	FALSE
LFGL_Epithelial cell_Ca	Gene4802	NDUFAB1	FALSE
LFGL_Epithelial cell_Ca	Gene15327	NDUFB3	FALSE
LFGL_Epithelial cell_Ca	Gene13965	NDUFC2-KCTD14	FALSE
LFGL_Epithelial cell_Ca	Gene19021	NDUFS3	FALSE
LFGL_Epithelial cell_Ca	LZX-CL12416.Contig1-All-g	ponzr5	FALSE
LFGL_Epithelial cell_Ca	Gene10538	SDHA	FALSE
LFGL_Epithelial cell_Ca	Gene4707	SGK2	FALSE
LFGL_Epithelial cell_Ca	Gene25073	SLC25A6	FALSE
LFGL_Epithelial cell_Ca	Gene1818	TMX2	FALSE
LFGL_Epithelial cell_Ca	Gene21709	UQCR10	FALSE
LFGL_Epithelial cell_Ca	Gene10439	UQCRB	FALSE
LFGL_Epithelial cell_Ca	Gene16190	uqcrc1	FALSE
LFGL_Epithelial cell_Ca	Gene17910	USP2	FALSE
LFGL_Epithelial cell_Ca	LZX-Unigene8805-All-g	zgc:109934	FALSE
LFGL_Epithelial cell_Ca	Gene69841	zgc:193541	FALSE
LFGL_B cell_like	Gene27832	H1FX	FALSE
LFGL_B cell_like	Gene21848	ARPC3	FALSE
LFGL_B cell_like	LZX-Unigene195-All-g	ARPC5	FALSE
LFGL_B cell_like	Gene3470	capza1a	FALSE
LFGL_B cell_like	LZX-Unigene25356-All-g	capza1b	FALSE
LFGL_B cell_like	Gene2277	CORO1A	FALSE
LFGL_B cell_like	Gene18245	COTL1	FALSE
LFGL_B cell_like	LZX-Unigene8176-All-g	denr	FALSE
LFGL_B cell_like	LZX-Unigene6323-All-g	gng5	FALSE
LFGL_B cell_like	Gene18250	ILF2	FALSE
LFGL_B cell_like	Gene7971	LDHA	FALSE
LFGL_B cell_like	Gene3509	NAP1L1	FALSE
LFGL_B cell_like	LZX-CL6620.Contig1-All-g	NCL	FALSE
LFGL_B cell_like	Gene12272	PAK2	FALSE
LFGL_B cell_like	Gene6301	pgam1a	FALSE
LFGL_B cell_like	LZX-CL1234.Contig13-All-g	PTPRC	FALSE
LFGL_B cell_like	Gene12646	RANBP1	FALSE
LFGL_B cell_like	Gene24680	SET	FALSE
LFGL_B cell_like	LZX-CL9710.Contig2-All-g	SNRPD1	FALSE
LFGL_B cell_like	Gene1874	TCP1	FALSE
LFGL_B cell_like	Gene1327	VASP	FALSE
LFGL_B cell_like	LZX-Unigene7884-All-g	zgc:56493	FALSE
LFGL_Stromal cell	LZX-Unigene33-All-g	CEBPA	TRUE
LFGL_Stromal cell	Gene27585	CLU	FALSE
LFGL_Stromal cell	Gene4534	ID1	FALSE
LFGL_Stromal cell	Gene2360	PLPP3	FALSE
LFGL_Stromal cell	Gene10495	SNAI2	TRUE
LFGL_Stromal cell	LZX-Unigene7570-All-g	ACTA2	FALSE
LFGL_Stromal cell	Gene14890	AHNAK	FALSE
LFGL_Stromal cell	LZX-CL8489.Contig1-All-g	ANXA2	FALSE
LFGL_Stromal cell	Gene9019	BHMT	FALSE
LFGL_Stromal cell	Gene28268	CALR	FALSE
LFGL_Stromal cell	Gene3553	CAV1	FALSE
LFGL_Stromal cell	Gene14893	CAVIN2	FALSE
LFGL_Stromal cell	Gene13700	CCDC80	FALSE
LFGL_Stromal cell	LZX-CL5068.Contig1-All-g	CFL2	FALSE
LFGL_Stromal cell	Gene6995	CLIC2	FALSE
LFGL_Stromal cell	Gene2293	COL11A1	FALSE
LFGL_Stromal cell	Gene7459	COL5A1	FALSE
LFGL_Stromal cell	LZX-CL1465.Contig3-All-g	col6a1	FALSE
LFGL_Stromal cell	Gene14820	COL6A2	FALSE
LFGL_Stromal cell	Gene25205	COL6A3	FALSE
LFGL_Stromal cell	LZX-Unigene51627-All-g	COX4I2	FALSE
LFGL_Stromal cell	Gene125	CTGF	FALSE
LFGL_Stromal cell	Gene63258	cxcl14	FALSE
LFGL_Stromal cell	Gene7524	cyr61	FALSE
LFGL_Stromal cell	LZX-Unigene17058-All-g	ehd2b	FALSE
LFGL_Stromal cell	Gene3804	fgl2a	FALSE
LFGL_Stromal cell	Gene15383	fkbp7	FALSE
LFGL_Stromal cell	Gene5764	FKBP10	FALSE
LFGL_Stromal cell	Gene13754	FSTL1	FALSE
LFGL_Stromal cell	Gene6030	FSTL3	FALSE
LFGL_Stromal cell	Gene17564	HSPB1	FALSE
LFGL_Stromal cell	Gene12168	HSPB8	FALSE
LFGL_Stromal cell	Gene19114	KRT18	FALSE
LFGL_Stromal cell	Gene18968	KRT8	FALSE
LFGL_Stromal cell	Gene20007	LRP1	FALSE
LFGL_Stromal cell	LZX-Unigene25255-All-g	lrpap1	FALSE
LFGL_Stromal cell	Gene8961	MFAP2	FALSE
LFGL_Stromal cell	Gene17746	mmp2	FALSE
LFGL_Stromal cell	Gene3135	PRRC2C	FALSE
LFGL_Stromal cell	Gene13640	OLFML3	FALSE
LFGL_Stromal cell	Gene12213	P4HB	FALSE
LFGL_Stromal cell	Gene10268	PDGFRA	FALSE
LFGL_Stromal cell	Gene56	qkia	FALSE
LFGL_Stromal cell	Gene4839	RBFOX1	FALSE
LFGL_Stromal cell	Gene17551	RPS27	FALSE
LFGL_Stromal cell	Gene54771	SEC61G	FALSE
LFGL_Stromal cell	Gene1813	SESN1	FALSE
LFGL_Stromal cell	Gene37655	sparc	FALSE
LFGL_Stromal cell	Gene7434	STOM	FALSE
LFGL_Stromal cell	Gene17550	TAGLN2	FALSE
LFGL_Stromal cell	Gene12335	TGFBI	FALSE
LFGL_Stromal cell	Gene14803	thbs1b	FALSE
LFGL_Stromal cell	Gene8504	THBS4	FALSE
LFGL_Stromal cell	Gene2469	WLS	FALSE
LFGL_CD8+T cell	Gene7651	FEN1	FALSE
LFGL_CD8+T cell	Gene18679	ZNF536	TRUE
LFGL_CD8+T cell	Gene22422	actb1	FALSE
LFGL_CD8+T cell	Gene16901	actr2a	FALSE
LFGL_CD8+T cell	Gene21848	ARPC3	FALSE
LFGL_CD8+T cell	Gene16174	ARPC4	FALSE
LFGL_CD8+T cell	LZX-Unigene195-All-g	ARPC5	FALSE
LFGL_CD8+T cell	Gene14901	BZW1	FALSE
LFGL_CD8+T cell	Gene3470	capza1a	FALSE
LFGL_CD8+T cell	LZX-Unigene25356-All-g	capza1b	FALSE
LFGL_CD8+T cell	LZX-Unigene35983-All-g	cct3	FALSE
LFGL_CD8+T cell	Gene9103	CCT7	FALSE
LFGL_CD8+T cell	Gene13616	CCT8	FALSE
LFGL_CD8+T cell	Gene5769	cirbpa	FALSE
LFGL_CD8+T cell	Gene19741	CLIC1	FALSE
LFGL_CD8+T cell	Gene2277	CORO1A	FALSE
LFGL_CD8+T cell	Gene18245	COTL1	FALSE
LFGL_CD8+T cell	Gene24141	CRIP1	FALSE
LFGL_CD8+T cell	LZX-Unigene8176-All-g	denr	FALSE
LFGL_CD8+T cell	LZX-CL1349.Contig10-All-g	fam49bb	FALSE
LFGL_CD8+T cell	LZX-Unigene10382-All-g	fbl	FALSE
LFGL_CD8+T cell	Gene18250	ILF2	FALSE
LFGL_CD8+T cell	Gene7971	LDHA	FALSE
LFGL_CD8+T cell	Gene3509	NAP1L1	FALSE
LFGL_CD8+T cell	LZX-CL6620.Contig1-All-g	NCL	FALSE
LFGL_CD8+T cell	Gene2284	NME1	FALSE
LFGL_CD8+T cell	LZX-CL3964.Contig3-All-g	npm1a	FALSE
LFGL_CD8+T cell	Gene12272	PAK2	FALSE
LFGL_CD8+T cell	Gene6301	pgam1a	FALSE
LFGL_CD8+T cell	LZX-CL1234.Contig13-All-g	PTPRC	FALSE
LFGL_CD8+T cell	Gene12646	RANBP1	FALSE
LFGL_CD8+T cell	Gene1771	RBX1	FALSE
LFGL_CD8+T cell	Gene2362	scinlb	FALSE
LFGL_CD8+T cell	LZX-CL9710.Contig2-All-g	SNRPD1	FALSE
LFGL_CD8+T cell	Gene31666	SNRPF	FALSE
LFGL_CD8+T cell	Gene19425	SNRPG	FALSE
LFGL_CD8+T cell	Gene1874	TCP1	FALSE

## Sheet: gill_lf_sm
group	gene	orthologs	tf
LFGL_Endothelial cell	Gene14225	ERG	TRUE
LFGL_Endothelial cell	Gene18086	FLI1	TRUE
LFGL_Endothelial cell	Gene18492	MECOM	TRUE
LFGL_Endothelial cell	Gene18823	BGN	FALSE
LFGL_Endothelial cell	Gene125	CTGF	FALSE
LFGL_Endothelial cell	Gene1670	DAB2	FALSE
LFGL_Endothelial cell	Gene13754	FSTL1	FALSE
LFGL_Endothelial cell	Gene41455	eef1a1l2	FALSE
LFGL_Endothelial cell	Gene20116	tns2a	FALSE
LFGL_Endothelial cell	Gene913	SPTBN1	FALSE
LFGL_Endothelial cell	Gene2441	LAMC1	FALSE
LFGL_Endothelial cell	Gene8843	rpl34	FALSE
LFGL_Endothelial cell	LZX-CL1802.Contig7-All-g	ECE2	FALSE
LFGL_Endothelial cell	Gene17550	TAGLN2	FALSE
LFGL_Endothelial cell	Gene13651	COL4A2	FALSE
LFGL_Endothelial cell	Gene14803	thbs1b	FALSE
LFGL_Endothelial cell	LZX-CL9963.Contig3-All-g	CALD1	FALSE
LFGL_Basal epithelial cell	Gene18838	FLNA	FALSE
LFGL_Basal epithelial cell	Gene17043	PLXNB1	FALSE
LFGL_Basal epithelial cell	Gene10658	ZNF521	TRUE
LFGL_Basal epithelial cell	Gene4103	SOX5	TRUE
LFGL_Basal epithelial cell	Gene12613	TP63	TRUE
LFGL_Basal epithelial cell	Gene5382	THRB	TRUE
LFGL_Basal epithelial cell	Gene8091	LGR4	FALSE
LFGL_Basal epithelial cell	Gene1883	SGK1	FALSE
LFGL_Basal epithelial cell	Gene12631	FOXS1	TRUE
LFGL_Basal epithelial cell	Gene18045	LSR	FALSE
LFGL_Basal epithelial cell	Gene8074	NRG1	FALSE
LFGL_Basal epithelial cell	Gene15689	PLEK2	FALSE
LFGL_Basal epithelial cell	Gene9819	SKI	TRUE
LFGL_Basal epithelial cell	Gene15210	ahr2	FALSE
LFGL_Basal epithelial cell	Gene18204	APLP2	FALSE
LFGL_Basal epithelial cell	LZX-Unigene11743-All-g	col1a2	FALSE
LFGL_Basal epithelial cell	Gene232	EPCAM	FALSE
LFGL_Basal epithelial cell	Gene9838	FBLIM1	FALSE
LFGL_Basal epithelial cell	Gene2469	WLS	FALSE
LFGL_Basal epithelial cell	Gene17409	IGF1R	FALSE
LFGL_Basal epithelial cell	LZX-CL9864.Contig1-All-g	igfbprp1	FALSE
LFGL_Basal epithelial cell	Gene12542	NRG2	FALSE
LFGL_Basal epithelial cell	Gene19799	krt5	FALSE
LFGL_Basal epithelial cell	Gene17615	LOC106566829	FALSE
LFGL_Basal epithelial cell	Gene12604	LOC106574514	FALSE
LFGL_Basal epithelial cell	Gene5575	TNS4	FALSE
LFGL_Basal epithelial cell	Gene9628	PTPRD	FALSE
LFGL_Basal epithelial cell	Gene15321	COL18A1	FALSE
LFGL_Basal epithelial cell	Gene16975	SRGAP2	FALSE
LFGL_Basal epithelial cell	Gene20007	LRP1	FALSE
LFGL_Basal epithelial cell	Gene11387	PLEC	FALSE
LFGL_Basal epithelial cell	Gene5721	LOC106584361	FALSE
LFGL_Basal epithelial cell	Gene8477	LOC106585026	FALSE
LFGL_Basal epithelial cell	Gene14794	BCL9	FALSE
LFGL_Basal epithelial cell	Gene14947	COL5A2	FALSE
LFGL_Basal epithelial cell	Gene19566	LRP4	FALSE
LFGL_Basal epithelial cell	Gene9182	FKBP9	FALSE
LFGL_Basal epithelial cell	Gene15268	JAG2	FALSE
LFGL_Basal epithelial cell	Gene19071	LOC106600418	FALSE
LFGL_Basal epithelial cell	Gene13016	FAT2	FALSE
LFGL_Basal epithelial cell	Gene17872	LOC106605319	FALSE
LFGL_Basal epithelial cell	Gene2573	LOC106606887	FALSE
LFGL_Basal epithelial cell	Gene263	FAM89B	FALSE
LFGL_Basal epithelial cell	LZX-CL9963.Contig3-All-g	CALD1	FALSE
LFGL_Basal epithelial cell	Gene12658	HBEGF	FALSE
LFGL_Basal epithelial cell	Gene12908	SPARC	FALSE
LFGL_Basal epithelial cell	Gene14943	LOC106612274	FALSE
LFGL_Basal epithelial cell	Gene724	sepp1	FALSE
LFGL_Basal epithelial cell	Gene1327	VASP	FALSE
LFGL_T cell	Gene12231	FAM200B	TRUE
LFGL_T cell	Gene15342	BCL11B	TRUE
LFGL_T cell	Gene2277	CORO1A	FALSE
LFGL_T cell	Gene12802	RPS14	FALSE
LFGL_T cell	Gene27008	LOC100286403	FALSE
LFGL_T cell	Gene18959	RPS5	FALSE
LFGL_T cell	LZX-Unigene25323-All-g	LOC106572248	FALSE
LFGL_T cell	Gene22214	RPS16	FALSE
LFGL_T cell	Gene61880	RPS24	FALSE
LFGL_T cell	Gene17507	LOC106581113	FALSE
LFGL_T cell	LZX-CL595.Contig5-All-g	LOC106581859	FALSE
LFGL_T cell	LZX-Unigene45790-All-g	LOC106581950	FALSE
LFGL_T cell	LZX-Unigene14901-All-g	RPL37	FALSE
LFGL_T cell	Gene2147	RPSA	FALSE
LFGL_T cell	Gene13908	RPS15A	FALSE
LFGL_T cell	Gene34426	RPS11	FALSE
LFGL_T cell	Gene30059	RPL23	FALSE
LFGL_T cell	Gene480	LOC106601557	FALSE
LFGL_T cell	LZX-CL7304.Contig2-All-g	LOC106605178	FALSE
LFGL_T cell	Gene2591	LOC106606884	FALSE
LFGL_T cell	Gene27191	RPS7	FALSE
LFGL_T cell	LZX-CL6620.Contig1-All-g	NCL	FALSE
LFGL_T cell	LZX-CL1234.Contig2-All-g	ptprc	FALSE
LFGL_T cell	Gene36523	RPS15	FALSE
LFGL_T cell	Gene7416	RPL12	FALSE
LFGL_T cell	LZX-Unigene9587-All-g	RPL18	FALSE
LFGL_T cell	LZX-Unigene51392-All-g	RPL28	FALSE
LFGL_NK cell_like	Gene27561	ENO1	FALSE
LFGL_NK cell_like	Gene14902	ATP5MC1	FALSE
LFGL_NK cell_like	Gene9103	CCT7	FALSE
LFGL_NK cell_like	Gene2277	CORO1A	FALSE
LFGL_NK cell_like	Gene18245	COTL1	FALSE
LFGL_NK cell_like	Gene40484	fau	FALSE
LFGL_NK cell_like	LZX-Unigene10382-All-g	fbrl	FALSE
LFGL_NK cell_like	Gene13614	GPR18	FALSE
LFGL_NK cell_like	Gene22422	LOC100136352	FALSE
LFGL_NK cell_like	Gene28437	LOC100136409	FALSE
LFGL_NK cell_like	Gene212	LOC100136537	FALSE
LFGL_NK cell_like	Gene12802	RPS14	FALSE
LFGL_NK cell_like	Gene27008	LOC100286403	FALSE
LFGL_NK cell_like	Gene16289	RPL4	FALSE
LFGL_NK cell_like	Gene21848	ARPC3	FALSE
LFGL_NK cell_like	Gene58725	LOC106563505	FALSE
LFGL_NK cell_like	Gene16426	LOC106563517	FALSE
LFGL_NK cell_like	Gene32881	RPL17-C18ORF32	FALSE
LFGL_NK cell_like	Gene16168	RPL10A	FALSE
LFGL_NK cell_like	Gene16353	LOC106566014	FALSE
LFGL_NK cell_like	Gene16287	RPS23	FALSE
LFGL_NK cell_like	Gene64685	MYL6	FALSE
LFGL_NK cell_like	Gene24489	RPS3	FALSE
LFGL_NK cell_like	Gene6296	COX5B	FALSE
LFGL_NK cell_like	Gene54771	SEC61G	FALSE
LFGL_NK cell_like	Gene8148	EIF3F	FALSE
LFGL_NK cell_like	Gene19793	RPS18	FALSE
LFGL_NK cell_like	Gene18959	RPS5	FALSE
LFGL_NK cell_like	Gene7657	RPL35	FALSE
LFGL_NK cell_like	Gene11225	RPL14	FALSE
LFGL_NK cell_like	Gene20214	RPS12	FALSE
LFGL_NK cell_like	LZX-Unigene25323-All-g	LOC106572248	FALSE
LFGL_NK cell_like	Gene18238	RPL10	FALSE
LFGL_NK cell_like	Gene22214	RPS16	FALSE
LFGL_NK cell_like	Gene61880	RPS24	FALSE
LFGL_NK cell_like	Gene702	LOC106577306	FALSE
LFGL_NK cell_like	Gene8843	LOC106577457	FALSE
LFGL_NK cell_like	Gene7017	RPS4X	FALSE
LFGL_NK cell_like	Gene12646	RANBP1	FALSE
LFGL_NK cell_like	Gene17507	rps25	FALSE
LFGL_NK cell_like	LZX-Unigene45790-All-g	LOC106581950	FALSE
LFGL_NK cell_like	Gene34722	RPL24	FALSE
LFGL_NK cell_like	LZX-Unigene16760-All-g	LOC106582252	FALSE
LFGL_NK cell_like	Gene2254	LOC106584167	FALSE
LFGL_NK cell_like	Gene24301	LOC106584615	FALSE
LFGL_NK cell_like	Gene2147	RPSA	FALSE
LFGL_NK cell_like	Gene45042	LOC106587182	FALSE
LFGL_NK cell_like	LZX-Unigene13532-All-g	LOC106587214	FALSE
LFGL_NK cell_like	Gene13908	RPS15A	FALSE
LFGL_NK cell_like	Gene9205	RPL9	FALSE
LFGL_NK cell_like	Gene30059	RPL23	FALSE
LFGL_NK cell_like	Gene480	LOC106601557	FALSE
LFGL_NK cell_like	LZX-Unigene25529-All-g	ATP5MG	FALSE
LFGL_NK cell_like	LZX-CL7304.Contig2-All-g	LOC106605178	FALSE
LFGL_NK cell_like	Gene2591	LOC106606884	FALSE
LFGL_NK cell_like	LZX-CL11871.Contig2-All-g	LOC106607209	FALSE
LFGL_NK cell_like	Gene27191	RPS7	FALSE
LFGL_NK cell_like	Gene780	cox7a2a	FALSE
LFGL_NK cell_like	Gene669	odc1	FALSE
LFGL_NK cell_like	LZX-CL6620.Contig1-All-g	NCL	FALSE
LFGL_NK cell_like	Gene1849	PNO1	FALSE
LFGL_NK cell_like	Gene19618	ppiab	FALSE
LFGL_NK cell_like	LZX-CL1234.Contig2-All-g	ptprc	FALSE
LFGL_NK cell_like	Gene36523	RPS15	FALSE
LFGL_NK cell_like	Gene7416	RPL12	FALSE
LFGL_NK cell_like	LZX-Unigene9587-All-g	RPL18	FALSE
LFGL_NK cell_like	LZX-Unigene51392-All-g	RPL28	FALSE
LFGL_NK cell_like	Gene69913	RPS29	FALSE
LFGL_NK cell_like	Gene1874	TCP1	FALSE
LFGL_NK cell_like	LZX-Unigene8230-All-g	tcpd	FALSE
LFGL_CD8+T cell	Gene12231	FAM200B	TRUE
LFGL_CD8+T cell	Gene9103	CCT7	FALSE
LFGL_CD8+T cell	Gene2277	CORO1A	FALSE
LFGL_CD8+T cell	Gene18245	COTL1	FALSE
LFGL_CD8+T cell	LZX-Unigene1099-All-g	eif3ea	FALSE
LFGL_CD8+T cell	Gene40484	fau	FALSE
LFGL_CD8+T cell	LZX-Unigene10382-All-g	crhbp	FALSE
LFGL_CD8+T cell	Gene13614	GPR18	FALSE
LFGL_CD8+T cell	Gene22422	LOC100136352	FALSE
LFGL_CD8+T cell	Gene212	LOC100136537	FALSE
LFGL_CD8+T cell	Gene12802	RPS14	FALSE
LFGL_CD8+T cell	Gene27008	LOC100286403	FALSE
LFGL_CD8+T cell	Gene16289	RPL4	FALSE
LFGL_CD8+T cell	Gene21848	ARPC3	FALSE
LFGL_CD8+T cell	Gene58725	LOC106563505	FALSE
LFGL_CD8+T cell	Gene16426	rplp2	FALSE
LFGL_CD8+T cell	Gene32881	RPL17-C18ORF32	FALSE
LFGL_CD8+T cell	Gene9842	RPL22	FALSE
LFGL_CD8+T cell	Gene64685	MYL6	FALSE
LFGL_CD8+T cell	Gene24489	RPS3	FALSE
LFGL_CD8+T cell	Gene54771	SEC61G	FALSE
LFGL_CD8+T cell	Gene8148	EIF3F	FALSE
LFGL_CD8+T cell	Gene19793	RPS18	FALSE
LFGL_CD8+T cell	Gene18959	RPS5	FALSE
LFGL_CD8+T cell	Gene7657	RPL35	FALSE
LFGL_CD8+T cell	Gene11225	RPL14	FALSE
LFGL_CD8+T cell	Gene20214	RPS12	FALSE
LFGL_CD8+T cell	LZX-Unigene25323-All-g	LOC106572248	FALSE
LFGL_CD8+T cell	Gene18238	RPL10	FALSE
LFGL_CD8+T cell	Gene22214	RPS16	FALSE
LFGL_CD8+T cell	Gene61880	RPS24	FALSE
LFGL_CD8+T cell	Gene702	LOC106577306	FALSE
LFGL_CD8+T cell	Gene8843	LOC106577457	FALSE
LFGL_CD8+T cell	Gene7017	RPS4X	FALSE
LFGL_CD8+T cell	Gene12646	RANBP1	FALSE
LFGL_CD8+T cell	Gene15556	LOC106580723	FALSE
LFGL_CD8+T cell	Gene17550	TAGLN2	FALSE
LFGL_CD8+T cell	Gene17507	rps25	FALSE
LFGL_CD8+T cell	LZX-Unigene45790-All-g	itgb2	FALSE
LFGL_CD8+T cell	LZX-Unigene16760-All-g	rpl8	FALSE
LFGL_CD8+T cell	Gene2254	rpl5b	FALSE
LFGL_CD8+T cell	LZX-Unigene14901-All-g	RPL37	FALSE
LFGL_CD8+T cell	Gene2147	RPSA	FALSE
LFGL_CD8+T cell	Gene45042	rpl13	FALSE
LFGL_CD8+T cell	LZX-Unigene13532-All-g	LOC106587214	FALSE
LFGL_CD8+T cell	Gene13908	RPS15A	FALSE
LFGL_CD8+T cell	Gene9205	RPL9	FALSE
LFGL_CD8+T cell	Gene34426	RPS11	FALSE
LFGL_CD8+T cell	Gene30059	RPL23	FALSE
LFGL_CD8+T cell	Gene480	LOC106601557	FALSE
LFGL_CD8+T cell	LZX-CL7304.Contig2-All-g	LOC106605178	FALSE
LFGL_CD8+T cell	Gene2591	prf1.1	FALSE
LFGL_CD8+T cell	Gene27191	RPS7	FALSE
LFGL_CD8+T cell	Gene25923	LOC106610183	FALSE
LFGL_CD8+T cell	Gene669	odc1	FALSE
LFGL_CD8+T cell	Gene28888	RPL39	FALSE
LFGL_CD8+T cell	LZX-CL6620.Contig1-All-g	NCL	FALSE
LFGL_CD8+T cell	Gene1849	PNO1	FALSE
LFGL_CD8+T cell	Gene19618	ppia1	FALSE
LFGL_CD8+T cell	LZX-CL1234.Contig2-All-g	ptprc	FALSE
LFGL_CD8+T cell	Gene36523	RPS15	FALSE
LFGL_CD8+T cell	Gene7416	RPL12	FALSE
LFGL_CD8+T cell	LZX-Unigene9587-All-g	RPL18	FALSE
LFGL_CD8+T cell	LZX-Unigene51392-All-g	RPL28	FALSE
LFGL_CD8+T cell	Gene69913	RPS29	FALSE
LFGL_CD8+T cell	Gene1874	TCP1	FALSE
LFGL_CD8+T cell	LZX-Unigene8230-All-g	tcpd	FALSE
LFGL_Goblet cell	Gene19344	EHF	TRUE
LFGL_Goblet cell	Gene2024	GRHL1	TRUE
LFGL_Goblet cell	Gene12831	GFPT2	FALSE
LFGL_Goblet cell	Gene3684	HSP90B1	FALSE
LFGL_Goblet cell	Gene2260	CMPK1	FALSE
LFGL_Goblet cell	Gene9039	slc38a5a	FALSE
LFGL_Goblet cell	Gene7426	LOC106584177	FALSE
LFGL_Goblet cell	Gene8658	galnt7	FALSE
LFGL_Goblet cell	Gene12213	P4HB	FALSE
LFGL_Ionocyte cell	Gene2024	GRHL1	TRUE
LFGL_Ionocyte cell	Gene6558	PRDX3	TRUE
LFGL_Ionocyte cell	Gene17069	CHD1	TRUE
LFGL_Ionocyte cell	Gene5382	THRB	TRUE
LFGL_Ionocyte cell	Gene11029	GCM2	TRUE
LFGL_Ionocyte cell	Gene8816	NFIB	TRUE
LFGL_Ionocyte cell	Gene14151	ACAT1	FALSE
LFGL_Ionocyte cell	Gene1393	ATP5F1A	FALSE
LFGL_Ionocyte cell	Gene14902	ATP5MC1	FALSE
LFGL_Ionocyte cell	Gene2271	IVNS1ABP	FALSE
LFGL_Ionocyte cell	Gene3480	CFTR	FALSE
LFGL_Ionocyte cell	Gene18035	VLDLR	FALSE
LFGL_Ionocyte cell	Gene22145	SLC25A3	FALSE
LFGL_Ionocyte cell	LZX-CL9866.Contig1-All-g	mdh2	FALSE
LFGL_Ionocyte cell	Gene15494	ATP5F1B	FALSE
LFGL_Ionocyte cell	Gene20132	MADD	FALSE
LFGL_Ionocyte cell	Gene2593	RCBTB2	FALSE
LFGL_Ionocyte cell	Gene16190	uqcrc1	FALSE
LFGL_Ionocyte cell	Gene10538	SDHA	FALSE
LFGL_Ionocyte cell	Gene17506	lrrc29	FALSE
LFGL_Ionocyte cell	Gene9039	slc38a5a	FALSE
LFGL_Ionocyte cell	Gene6383	LOC106576796	FALSE
LFGL_Ionocyte cell	Gene8410	PIP5K1B	FALSE
LFGL_Ionocyte cell	Gene18020	LOC106583950	FALSE
LFGL_Ionocyte cell	Gene4664	EVPL	FALSE
LFGL_Ionocyte cell	Gene1365	PTP4A2	FALSE
LFGL_Ionocyte cell	Gene1068	MPC1	FALSE
LFGL_Ionocyte cell	LZX-CL8843.Contig1-All-g	ATP5MC3	FALSE
LFGL_Ionocyte cell	Gene4322	LOC106592182	FALSE
LFGL_Ionocyte cell	Gene20006	LOC106600930	FALSE
LFGL_Ionocyte cell	Gene1818	TMX2	FALSE
LFGL_Ionocyte cell	Gene17872	rhcgl1	FALSE
LFGL_Ionocyte cell	LZX-Unigene841-All-g	LOC106607150	FALSE
LFGL_Ionocyte cell	Gene1550	EZR	FALSE
LFGL_Ionocyte cell	Gene8969	MRPL20	FALSE
LFGL_Ionocyte cell	Gene11499	MYO10	FALSE
LFGL_Ionocyte cell	Gene16276	PLD1	FALSE
LFGL_Ionocyte cell	Gene25492	pygmb	FALSE
LFGL_Ionocyte cell	LZX-CL10000.Contig1-All-g	sgk2	FALSE
LFGL_Ionocyte cell	Gene14003	UPK1B	FALSE
LFGL_Macrophage	Gene19049	SPI1	TRUE
LFGL_Macrophage	Gene3933	PLXNC1	FALSE
LFGL_Macrophage	Gene2102	RUNX3	TRUE
LFGL_Macrophage	Gene17723	ctss2.2	FALSE
LFGL_Macrophage	Gene17640	cebpb	FALSE
LFGL_Macrophage	Gene2277	CORO1A	FALSE
LFGL_Macrophage	LZX-CL5565.Contig1-All-g	fyb	FALSE
LFGL_Macrophage	Gene18194	GNAO1	FALSE
LFGL_Macrophage	LZX-CL11835.Contig1-All-g	HEXB	FALSE
LFGL_Macrophage	LZX-Unigene24637-All-g	lich	FALSE
LFGL_Macrophage	LZX-CL399.Contig1-All-g	LOC100136564	FALSE
LFGL_Macrophage	Gene5492	MYO9B	FALSE
LFGL_Macrophage	Gene1472	LOC100846955	FALSE
LFGL_Macrophage	Gene48928	LOC106560300	FALSE
LFGL_Macrophage	Gene16292	CTSH	FALSE
LFGL_Macrophage	Gene4387	CTSZ	FALSE
LFGL_Macrophage	Gene4977	LOC106566356	FALSE
LFGL_Macrophage	LZX-Unigene56709-All-g	CD63	FALSE
LFGL_Macrophage	Gene19002	RABEP1	FALSE
LFGL_Macrophage	Gene19506	NEU1	FALSE
LFGL_Macrophage	Gene1190	SLC30A1	FALSE
LFGL_Macrophage	Gene9412	SLC35F6	FALSE
LFGL_Macrophage	Gene8646	SLC16A10	FALSE
LFGL_Macrophage	Gene13978	RGN	FALSE
LFGL_Macrophage	Gene19143	ACP5	FALSE
LFGL_Macrophage	Gene5903	LOC106579266	FALSE
LFGL_Macrophage	Gene2686	NCF2	FALSE
LFGL_Macrophage	Gene19579	MOB1A	FALSE
LFGL_Macrophage	Gene17672	CTSK	FALSE
LFGL_Macrophage	Gene20007	LRP1	FALSE
LFGL_Macrophage	LZX-CL3019.Contig1-All-g	HYAL2	FALSE
LFGL_Macrophage	Gene10864	SLA	FALSE
LFGL_Macrophage	LZX-CL2284.Contig2-All-g	LOC106593908	FALSE
LFGL_Macrophage	LZX-Unigene61834-All-g	ATP6V0B	FALSE
LFGL_Macrophage	Gene1733	LOC106601284	FALSE
LFGL_Macrophage	LZX-CL2144.Contig2-All-g	scpep1	FALSE
LFGL_Macrophage	LZX-CL5646.Contig2-All-g	inpp5b	FALSE
LFGL_Macrophage	Gene15450	VPS18	FALSE
LFGL_Macrophage	Gene17618	ABCD2	FALSE
LFGL_Macrophage	Gene12507	LOC106609880	FALSE
LFGL_Macrophage	Gene8842	marcs	FALSE
LFGL_Macrophage	LZX-Unigene56699-All-g	mpp1	FALSE
LFGL_Macrophage	Gene15150	NPC2	FALSE
LFGL_Macrophage	Gene2683	RGL1	FALSE
LFGL_Macrophage	Gene6221	trpv1	FALSE
LFGL_Macrophage	LZX-Unigene51150-All-g	TCIRG1	FALSE
LFGL_Un_epithelial cell	Gene19344	EHF	TRUE
LFGL_Un_epithelial cell	Gene2024	GRHL1	TRUE
LFGL_Un_epithelial cell	Gene11802	DSP	FALSE
LFGL_Un_epithelial cell	Gene16918	ELF3	TRUE
LFGL_Un_epithelial cell	Gene15311	PAX9	TRUE
LFGL_Un_epithelial cell	Gene232	EPCAM	FALSE
LFGL_Un_epithelial cell	Gene19799	krt5	FALSE
LFGL_Un_epithelial cell	Gene19351	LIMD2	FALSE
LFGL_Un_epithelial cell	Gene16264	ADIPOR1	FALSE
LFGL_Un_epithelial cell	Gene16143	RHOA	FALSE
LFGL_Un_epithelial cell	LZX-CL10279.Contig1-All-g	KRT16	FALSE
LFGL_Un_epithelial cell	Gene4664	EVPL	FALSE
LFGL_Un_epithelial cell	Gene4652	PPL	FALSE
LFGL_Proliferative cell	Gene1324	ID2	FALSE
LFGL_Proliferative cell	Gene27832	H1FX	FALSE
LFGL_Proliferative cell	Gene12231	FAM200B	TRUE
LFGL_Proliferative cell	Gene15342	BCL11B	TRUE
LFGL_Proliferative cell	Gene40484	dbi	FALSE
LFGL_Proliferative cell	LZX-Unigene10382-All-g	fbl	FALSE
LFGL_Proliferative cell	Gene8150	itln4	FALSE
LFGL_Proliferative cell	Gene28437	faua	FALSE
LFGL_Proliferative cell	Gene212	LOC100136537	FALSE
LFGL_Proliferative cell	Gene12802	RPS14	FALSE
LFGL_Proliferative cell	Gene1810	LOC106561079	FALSE
LFGL_Proliferative cell	Gene58725	LOC106563505	FALSE
LFGL_Proliferative cell	Gene16426	LOC106563517	FALSE
LFGL_Proliferative cell	Gene32881	RPL17-C18ORF32	FALSE
LFGL_Proliferative cell	Gene30889	RPLP0	FALSE
LFGL_Proliferative cell	Gene18959	RPS5	FALSE
LFGL_Proliferative cell	Gene7657	RPL35	FALSE
LFGL_Proliferative cell	Gene11225	RPL14	FALSE
LFGL_Proliferative cell	LZX-Unigene25323-All-g	LOC106572248	FALSE
LFGL_Proliferative cell	Gene18238	RPL10	FALSE
LFGL_Proliferative cell	Gene22214	RPS16	FALSE
LFGL_Proliferative cell	Gene61880	RPS24	FALSE
LFGL_Proliferative cell	Gene702	LOC106577306	FALSE
LFGL_Proliferative cell	Gene12646	RANBP1	FALSE
LFGL_Proliferative cell	Gene17507	rps25	FALSE
LFGL_Proliferative cell	LZX-Unigene45790-All-g	rpl8	FALSE
LFGL_Proliferative cell	LZX-Unigene16760-All-g	rpl31	FALSE
LFGL_Proliferative cell	Gene2254	rpl5b	FALSE
LFGL_Proliferative cell	LZX-Unigene14901-All-g	RPL37	FALSE
LFGL_Proliferative cell	Gene2147	RPSA	FALSE
LFGL_Proliferative cell	Gene45042	rpl13	FALSE
LFGL_Proliferative cell	Gene9205	RPL9	FALSE
LFGL_Proliferative cell	Gene30059	RPL23	FALSE
LFGL_Proliferative cell	Gene480	LOC106601557	FALSE
LFGL_Proliferative cell	LZX-CL7304.Contig2-All-g	LOC106605178	FALSE
LFGL_Proliferative cell	Gene2591	prf1.1	FALSE
LFGL_Proliferative cell	LZX-CL11871.Contig2-All-g	LOC106607209	FALSE
LFGL_Proliferative cell	Gene27191	RPS7	FALSE
LFGL_Proliferative cell	Gene25923	rps3a	FALSE
LFGL_Proliferative cell	LZX-Unigene959-All-g	PSMA3	FALSE
LFGL_Proliferative cell	LZX-CL6620.Contig1-All-g	NCL	FALSE
LFGL_Proliferative cell	Gene19618	ppiab	FALSE
LFGL_Proliferative cell	Gene36523	RPS15	FALSE
LFGL_Proliferative cell	Gene10685	rpl15	FALSE
LFGL_Proliferative cell	Gene7416	RPL12	FALSE
LFGL_Proliferative cell	LZX-Unigene9587-All-g	RPL18	FALSE
LFGL_Proliferative cell	LZX-Unigene51392-All-g	RPL28	FALSE
LFGL_Proliferative cell	Gene4330	SNRPB	FALSE
LFGL_Proliferative cell	Gene1874	TCP1	FALSE
LFGL_Proliferative cell	LZX-Unigene8230-All-g	tcpd	FALSE
LFGL_Neutrophil	Gene8634	MEF2C	TRUE
LFGL_Neutrophil	Gene27561	ENO1	FALSE
LFGL_Neutrophil	Gene12231	FAM200B	TRUE
LFGL_Neutrophil	Gene10676	RPL7	FALSE
LFGL_Neutrophil	Gene9103	CCT7	FALSE
LFGL_Neutrophil	Gene2277	CORO1A	FALSE
LFGL_Neutrophil	Gene40484	fau	FALSE
LFGL_Neutrophil	LZX-CL5565.Contig1-All-g	fyb	FALSE
LFGL_Neutrophil	Gene212	LOC100136537	FALSE
LFGL_Neutrophil	LZX-CL399.Contig1-All-g	LOC100136564	FALSE
LFGL_Neutrophil	Gene12802	RPS14	FALSE
LFGL_Neutrophil	Gene16289	RPL4	FALSE
LFGL_Neutrophil	Gene21848	ARPC3	FALSE
LFGL_Neutrophil	Gene58725	LOC106563505	FALSE
LFGL_Neutrophil	Gene16426	LOC106563517	FALSE
LFGL_Neutrophil	Gene16168	RPL10A	FALSE
LFGL_Neutrophil	Gene16353	rps10	FALSE
LFGL_Neutrophil	Gene16287	RPS23	FALSE
LFGL_Neutrophil	Gene64685	MYL6	FALSE
LFGL_Neutrophil	Gene24489	RPS3	FALSE
LFGL_Neutrophil	Gene6296	COX5B	FALSE
LFGL_Neutrophil	Gene54771	SEC61G	FALSE
LFGL_Neutrophil	Gene8148	EIF3F	FALSE
LFGL_Neutrophil	Gene19793	RPS18	FALSE
LFGL_Neutrophil	Gene7657	RPL35	FALSE
LFGL_Neutrophil	Gene61880	RPS24	FALSE
LFGL_Neutrophil	Gene702	LOC106577306	FALSE
LFGL_Neutrophil	Gene8843	LOC106577457	FALSE
LFGL_Neutrophil	Gene7017	RPS4X	FALSE
LFGL_Neutrophil	Gene17507	rps25	FALSE
LFGL_Neutrophil	LZX-CL595.Contig5-All-g	itgb2	FALSE
LFGL_Neutrophil	Gene34722	RPL24	FALSE
LFGL_Neutrophil	LZX-Unigene16760-All-g	rpl31	FALSE
LFGL_Neutrophil	Gene2254	rpl5b	FALSE
LFGL_Neutrophil	Gene2147	RPSA	FALSE
LFGL_Neutrophil	Gene45042	rpl13	FALSE
LFGL_Neutrophil	Gene13908	RPS15A	FALSE
LFGL_Neutrophil	Gene30059	RPL23	FALSE
LFGL_Neutrophil	LZX-CL7304.Contig2-All-g	LOC106605178	FALSE
LFGL_Neutrophil	LZX-CL11871.Contig2-All-g	LOC106607209	FALSE
LFGL_Neutrophil	Gene58618	txn	FALSE
LFGL_Neutrophil	Gene780	cox7a2a	FALSE
LFGL_Neutrophil	Gene669	odc1	FALSE
LFGL_Neutrophil	LZX-CL6620.Contig1-All-g	NCL	FALSE
LFGL_Neutrophil	Gene8674	PIK3CD	FALSE
LFGL_Neutrophil	Gene19618	ppia1	FALSE
LFGL_Neutrophil	LZX-CL1234.Contig2-All-g	ptprc	FALSE
LFGL_Neutrophil	Gene36523	RPS15	FALSE
LFGL_Neutrophil	LZX-Unigene9587-All-g	RPL18	FALSE
LFGL_Neutrophil	LZX-Unigene51392-All-g	RPL28	FALSE
LFGL_Neutrophil	Gene69913	RPS29	FALSE
LFGL_Neutrophil	Gene1874	TCP1	FALSE
LFGL_Neutrophil	LZX-Unigene8230-All-g	tcpd	FALSE

## Sheet: gill_lf_ze_sm
group	gene	orthologs	tf
LFGL_CD8+T cell	Gene21848	ARPC3	FALSE
LFGL_CD8+T cell	Gene12646	RANBP1	FALSE
LFGL_CD8+T cell	Gene9103	CCT7	FALSE
LFGL_CD8+T cell	Gene2277	CORO1A	FALSE
LFGL_CD8+T cell	Gene18245	COTL1	FALSE
LFGL_CD8+T cell	LZX-Unigene10382-All-g	crhbp	FALSE
LFGL_CD8+T cell	LZX-CL6620.Contig1-All-g	NCL	FALSE
LFGL_CD8+T cell	Gene1874	TCP1	FALSE
LFGL_Proliferative cell	Gene22214	RPS16	FALSE
LFGL_Proliferative cell	LZX-Unigene10382-All-g	crhbp	FALSE
LFGL_Proliferative cell	LZX-CL6620.Contig1-All-g	NCL	FALSE
LFGL_Proliferative cell	LZX-Unigene51392-All-g	RPL28	FALSE
LFGL_Proliferative cell	Gene4330	SNRPB	FALSE

## Sheet: lung_lf_ze
group	gene	orthologs	tf
LFLG_Vasc_Endo	LZX-Unigene61722-All-g	ANXA3	FALSE
LFLG_Vasc_Endo	Gene15155	NFKBIA	FALSE
LFLG_Vasc_Endo	Gene25135	ACKR3	FALSE
LFLG_Vasc_Endo	LZX-CL8489.Contig1-All-g	ANXA2	FALSE
LFLG_Vasc_Endo	Gene16217	ARL6IP5	FALSE
LFLG_Vasc_Endo	Gene4552	ATP6V0C	FALSE
LFLG_Vasc_Endo	LZX-Unigene56709-All-g	CD63	FALSE
LFLG_Vasc_Endo	LZX-CL10353.Contig1-All-g	clta	FALSE
LFLG_Vasc_Endo	Gene18245	COTL1	FALSE
LFLG_Vasc_Endo	LZX-CL709.Contig1-All-g	cst14a.2	FALSE
LFLG_Vasc_Endo	Gene16292	CTSH	FALSE
LFLG_Vasc_Endo	Gene62758	fabp11a	FALSE
LFLG_Vasc_Endo	Gene1687	GLO1	FALSE			klf6a
LFLG_Vasc_Endo	Gene10559	klf6a	FALSE
LFLG_Vasc_Endo	Gene3484	LASP1	FALSE
LFLG_Vasc_Endo	Gene7971	LDHA	FALSE
LFLG_Vasc_Endo	LZX-Unigene56699-All-g	mpp1	FALSE
LFLG_Vasc_Endo	Gene15150	NPC2	FALSE
LFLG_Vasc_Endo	Gene22942	PLTP	FALSE
LFLG_Vasc_Endo	Gene2213	PRDX6	FALSE
LFLG_Vasc_Endo	Gene14930	RTN3	FALSE
LFLG_Vasc_Endo	Gene2362	scinlb	FALSE
LFLG_Vasc_Endo	Gene4333	SDCBP	FALSE
LFLG_Vasc_Endo	Gene38794	SH3BGRL3	FALSE
LFLG_Vasc_Endo	Gene4545	TMEM11	FALSE
LFLG_Vasc_Endo	LZX-CL1023.Contig14-All-g	TUBA1B	FALSE
LFLG_Vasc_Endo	Gene12759	UQCRQ	FALSE
LFLG_Vasc_Endo	Gene5257	VAT1	FALSE
LFLG_Vasc_Endo	LZX-Unigene8805-All-g	zgc:109934	FALSE
LFLG_Vasc_Endo	Gene64685	MYL6	FALSE
LFLG_Macrophage	Gene1883	SGK1	FALSE
LFLG_Macrophage	Gene12104	XBP1	TRUE
LFLG_Macrophage	Gene22422	actb1	FALSE
LFLG_Macrophage	Gene16901	actr2a	FALSE
LFLG_Macrophage	Gene15036	ACTR3	FALSE
LFLG_Macrophage	Gene13617	ALOX5AP	FALSE
LFLG_Macrophage	Gene21848	ARPC3	FALSE
LFLG_Macrophage	Gene16174	ARPC4	FALSE
LFLG_Macrophage	LZX-Unigene195-All-g	ARPC5	FALSE
LFLG_Macrophage	Gene3762	ATP6V1F	FALSE
LFLG_Macrophage	Gene19713	c6ast1	FALSE
LFLG_Macrophage	LZX-Unigene25356-All-g	capza1b	FALSE
LFLG_Macrophage	Gene5225	PRSS57	FALSE
LFLG_Macrophage	Gene2277	CORO1A	FALSE
LFLG_Macrophage	Gene18245	COTL1	FALSE
LFLG_Macrophage	Gene28437	dbi	FALSE
LFLG_Macrophage	Gene2269	ELOVL7	FALSE
LFLG_Macrophage	Gene9271	ELOVL5	FALSE
LFLG_Macrophage	Gene22225	fam107b	FALSE
LFLG_Macrophage	LZX-Unigene6323-All-g	gng5	FALSE
LFLG_Macrophage	Gene18115	HERPUD1	FALSE
LFLG_Macrophage	Gene17721	HSPA8	FALSE
LFLG_Macrophage	Gene4953	IMPA1	FALSE
LFLG_Macrophage	LZX-CL595.Contig5-All-g	itgb2	FALSE
LFLG_Macrophage	Gene7971	LDHA	FALSE
LFLG_Macrophage	Gene7911	ltb4r	FALSE
LFLG_Macrophage	Gene3579	mapk11	FALSE
LFLG_Macrophage	Gene26152	NCCRP1	FALSE
LFLG_Macrophage	Gene2686	NCF2	FALSE
LFLG_Macrophage	LZX-CL10101.Contig3-All-g	npsn	FALSE
LFLG_Macrophage	Gene669	odc1	FALSE
LFLG_Macrophage	Gene8940	OSTF1	FALSE
LFLG_Macrophage	Gene6301	pgam1a	FALSE
LFLG_Macrophage	Gene7095	PGK2	FALSE
LFLG_Macrophage	Gene15057	PRDX5	FALSE
LFLG_Macrophage	LZX-CL1234.Contig13-All-g	PTPRC	FALSE
LFLG_Macrophage	Gene13673	RHOG	FALSE
LFLG_Macrophage	Gene38794	SH3BGRL3	FALSE
LFLG_Macrophage	Gene8159	TALDO1	FALSE
LFLG_Macrophage	Gene18301	TNFAIP8L2	FALSE
LFLG_Macrophage	LZX-CL116.Contig3-All-g	tuba8l	FALSE
LFLG_Macrophage	Gene1327	VASP	FALSE
LFLG_Macrophage	Gene64685	MYL6	FALSE
LFLG_Macrophage	LZX-CL4001.Contig1-All-g	CYSTM1	FALSE
LFLG_Macrophage	LZX-Unigene7884-All-g	zgc:56493	FALSE
LFLG_Stromal cell_CLDN	Gene4534	ID1	FALSE
LFLG_Stromal cell_CLDN	Gene1324	ID2	FALSE
LFLG_Stromal cell_CLDN	Gene1883	SGK1	FALSE
LFLG_Stromal cell_CLDN	Gene4459	ARPC1A	FALSE
LFLG_Stromal cell_CLDN	LZX-Unigene51631-All-g	c10h21orf59	FALSE
LFLG_Stromal cell_CLDN	Gene1447	capns1b	FALSE
LFLG_Stromal cell_CLDN	Gene13700	CCDC80	FALSE
LFLG_Stromal cell_CLDN	LZX-Unigene20075-All-g	cd151l	FALSE
LFLG_Stromal cell_CLDN	Gene12393	CHCHD10	FALSE
LFLG_Stromal cell_CLDN	Gene5790	EIF1	FALSE
LFLG_Stromal cell_CLDN	Gene15303	HSP90AA1	FALSE
LFLG_Stromal cell_CLDN	Gene17564	HSPB1	FALSE
LFLG_Stromal cell_CLDN	Gene19114	KRT18	FALSE
LFLG_Stromal cell_CLDN	Gene19799	krt5	FALSE
LFLG_Stromal cell_CLDN	Gene18968	KRT8	FALSE
LFLG_Stromal cell_CLDN	LZX-Unigene25255-All-g	lrpap1	FALSE
LFLG_Stromal cell_CLDN	LZX-Unigene46379-All-g	NDUFA8	FALSE
LFLG_Stromal cell_CLDN	Gene12251	PFN2	FALSE
LFLG_Stromal cell_CLDN	Gene37655	sparc	FALSE
LFLG_Stromal cell_CLDN	LZX-Unigene35926-All-g	timp2a	FALSE
LFLG_Stromal cell_CLDN	Gene14864	TUBA1A	FALSE
LFLG_Stromal cell_CLDN	Gene18279	TXNIP	FALSE
LFLG_Stromal cell_CLDN	Gene11505	zgc:136493	FALSE
LFLG_Goblet cell	Gene12810	HES1	TRUE
LFLG_Goblet cell	LZX-Unigene8868-All-g	agr2	FALSE
LFLG_Goblet cell	Gene10374	aldh7a1	FALSE
LFLG_Goblet cell	Gene4459	ARPC1A	FALSE
LFLG_Goblet cell	LZX-CL1583.Contig1-All-g	CDH3	FALSE
LFLG_Goblet cell	Gene12393	CHCHD10	FALSE
LFLG_Goblet cell	Gene33502	cldnh	FALSE
LFLG_Goblet cell	Gene63258	cxcl14	FALSE
LFLG_Goblet cell	Gene5790	EIF1	FALSE
LFLG_Goblet cell	Gene232	EPCAM	FALSE
LFLG_Goblet cell	Gene15303	HSP90AA1	FALSE
LFLG_Goblet cell	Gene19114	KRT18	FALSE
LFLG_Goblet cell	Gene18968	KRT8	FALSE
LFLG_Goblet cell	Gene1068	MPC1	FALSE
LFLG_Goblet cell	LZX-Unigene46379-All-g	NDUFA8	FALSE
LFLG_Goblet cell	Gene19201	pacsin3	FALSE
LFLG_Goblet cell	Gene7935	PHLDA2	FALSE
LFLG_Goblet cell	LZX-Unigene30842-All-g	SLC22A3	FALSE
LFLG_Goblet cell	Gene14864	TUBA1A	FALSE
LFLG_Goblet cell	Gene58618	txn	FALSE
LFLG_Goblet cell	LZX-Unigene5693-All-g	zgc:92066	FALSE
LFLG_Alveolar cell	Gene15155	NFKBIA	FALSE
LFLG_Alveolar cell	Gene16100	ARL8B	FALSE
LFLG_Alveolar cell	Gene16174	ARPC4	FALSE
LFLG_Alveolar cell	LZX-Unigene25529-All-g	ATP5MG	FALSE
LFLG_Alveolar cell	LZX-Unigene61834-All-g	ATP6V0B	FALSE
LFLG_Alveolar cell	LZX-Unigene41180-All-g	ATP6V1G1	FALSE
LFLG_Alveolar cell	Gene19741	CLIC1	FALSE
LFLG_Alveolar cell	LZX-CL10353.Contig1-All-g	clta	FALSE
LFLG_Alveolar cell	LZX-CL3889.Contig1-All-g	cox4i1	FALSE
LFLG_Alveolar cell	Gene12427	COX6A1	FALSE
LFLG_Alveolar cell	LZX-CL709.Contig1-All-g	cst14a.2	FALSE
LFLG_Alveolar cell	Gene14226	CTSC	FALSE
LFLG_Alveolar cell	Gene4387	CTSZ	FALSE
LFLG_Alveolar cell	Gene62758	fabp11a	FALSE
LFLG_Alveolar cell	Gene50665	fkbp1aa	FALSE
LFLG_Alveolar cell	LZX-CL1648.Contig4-All-g	GSTK1	FALSE
LFLG_Alveolar cell	LZX-CL11835.Contig1-All-g	HEXB	FALSE
LFLG_Alveolar cell	Gene19114	KRT18	FALSE
LFLG_Alveolar cell	Gene18968	KRT8	FALSE
LFLG_Alveolar cell	Gene3484	LASP1	FALSE
LFLG_Alveolar cell	LZX-Unigene14369-All-g	mmp14b	FALSE
LFLG_Alveolar cell	Gene9037	NDUFB6	FALSE
LFLG_Alveolar cell	Gene15150	NPC2	FALSE
LFLG_Alveolar cell	Gene6971	PGRMC1	FALSE
LFLG_Alveolar cell	Gene7935	PHLDA2	FALSE
LFLG_Alveolar cell	Gene12852	prelid1a	FALSE
LFLG_Alveolar cell	LZX-Unigene56703-All-g	prss16	FALSE
LFLG_Alveolar cell	Gene6261	PSAP	FALSE
LFLG_Alveolar cell	LZX-CL2050.Contig3-All-g	RNASEK	FALSE
LFLG_Alveolar cell	LZX-CL2144.Contig2-All-g	scpep1	FALSE
LFLG_Alveolar cell	LZX-CL1799.Contig1-All-g	sdc4	FALSE
LFLG_Alveolar cell	Gene4333	SDCBP	FALSE
LFLG_Alveolar cell	Gene12759	UQCRQ	FALSE
LFLG_Alveolar cell	LZX-Unigene8805-All-g	zgc:109934	FALSE
LFLG_Alveolar cell	Gene1472	zgc:110239	FALSE
LFLG_Alveolar cell	Gene64685	MYL6	FALSE
LFLG_Alveolar cell	LZX-CL4001.Contig1-All-g	CYSTM1	FALSE
LFLG_Alveolar cell	LZX-Unigene5693-All-g	zgc:92066	FALSE

## Sheet: lung_lf_mm
group	gene	orthologs	tf
LFLG_Stromal cell	Gene19615	AEBP1	TRUE
LFLG_Stromal cell	Gene16055	BMP4	FALSE
LFLG_Stromal cell	Gene4556	CEBPB	TRUE
LFLG_Stromal cell	Gene12469	EGR1	TRUE
LFLG_Stromal cell	Gene16734	FBN1	FALSE
LFLG_Stromal cell	Gene2874	NFIA	TRUE
LFLG_Stromal cell	Gene8816	NFIB	TRUE
LFLG_Stromal cell	Gene19889	NFIX	TRUE
LFLG_Stromal cell	Gene2360	PLPP3	FALSE
LFLG_Stromal cell	Gene9084	PRDM6	TRUE
LFLG_Stromal cell	Gene18472	TSHZ3	TRUE
LFLG_Stromal cell	Gene12839	WWTR1	FALSE
LFLG_Stromal cell	Gene17906	ZBTB16	TRUE
LFLG_Stromal cell	Gene10658	ZNF521	TRUE
LFLG_Stromal cell	Gene11851	ZFPM2	TRUE
LFLG_Stromal cell	Gene12551	ADAMTS2	FALSE
LFLG_Stromal cell	Gene8583	AFAP1	FALSE
LFLG_Stromal cell	Gene12460	ALDH2	FALSE
LFLG_Stromal cell	LZX-CL7539.Contig1-All-g	ANXA5	FALSE
LFLG_Stromal cell	Gene18823	BGN	FALSE
LFLG_Stromal cell	LZX-CL9963.Contig3-All-g	CALD1	FALSE
LFLG_Stromal cell	Gene13700	CCDC80	FALSE
LFLG_Stromal cell	Gene19164	Cd81	FALSE
LFLG_Stromal cell	LZX-CL6204.Contig1-All-g	COL14A1	FALSE
LFLG_Stromal cell	Gene11263	COL1A2	FALSE
LFLG_Stromal cell	Gene14870	COL3A1	FALSE
LFLG_Stromal cell	Gene14947	COL5A2	FALSE
LFLG_Stromal cell	Gene15504	COL6A1	FALSE
LFLG_Stromal cell	Gene14820	COL6A2	FALSE
LFLG_Stromal cell	Gene10845	COLEC12	FALSE
LFLG_Stromal cell	Gene15484	DAAM1	FALSE
LFLG_Stromal cell	Gene3550	DCN	FALSE
LFLG_Stromal cell	Gene7536	Ddr2	FALSE
LFLG_Stromal cell	LZX-CL3976.Contig2-All-g	Fbln1	FALSE
LFLG_Stromal cell	Gene14835	FERMT2	FALSE
LFLG_Stromal cell	Gene5764	FKBP10	FALSE
LFLG_Stromal cell	Gene15383	Fkbp7	FALSE
LFLG_Stromal cell	Gene9182	FKBP9	FALSE
LFLG_Stromal cell	Gene13754	FSTL1	FALSE
LFLG_Stromal cell	Gene1854	GHR	FALSE
LFLG_Stromal cell	Gene17564	HSPB1	FALSE
LFLG_Stromal cell	Gene36936	LAMA4	FALSE
LFLG_Stromal cell	LZX-Unigene61908-All-g	LAPTM4A	FALSE
LFLG_Stromal cell	Gene13863	LHFPL6	FALSE
LFLG_Stromal cell	Gene20007	LRP1	FALSE
LFLG_Stromal cell	Gene28576	LTBP2	FALSE
LFLG_Stromal cell	Gene917	Meis1	FALSE
LFLG_Stromal cell	Gene8961	MFAP2	FALSE
LFLG_Stromal cell	Gene3580	MGST1	FALSE
LFLG_Stromal cell	Gene16011	NCKAP1	FALSE
LFLG_Stromal cell	Gene5721	Nfic	FALSE
LFLG_Stromal cell	Gene16141	OGN	FALSE
LFLG_Stromal cell	Gene11003	PARD3	FALSE
LFLG_Stromal cell	Gene19444	Pdgfd	FALSE
LFLG_Stromal cell	Gene20379	PMP22	FALSE
LFLG_Stromal cell	Gene16269	PRELP	FALSE
LFLG_Stromal cell	Gene16757	PTPRG	FALSE
LFLG_Stromal cell	Gene18872	RBMS3	FALSE
LFLG_Stromal cell	Gene20102	RCN1	FALSE
LFLG_Stromal cell	Gene2609	ROR1	FALSE
LFLG_Stromal cell	Gene10735	SDC2	FALSE
LFLG_Stromal cell	Gene13650	SERPINH1	FALSE
LFLG_Stromal cell	Gene8592	SH3D19	FALSE
LFLG_Stromal cell	Gene17741	Slc10a6	FALSE
LFLG_Stromal cell	Gene9946	SNX24	FALSE
LFLG_Stromal cell	Gene12908	SPARC	FALSE
LFLG_Stromal cell	Gene913	SPTBN1	FALSE
LFLG_Stromal cell	Gene12529	SQSTM1	FALSE
LFLG_Stromal cell	Gene3634	SSPN	FALSE
LFLG_Stromal cell	Gene1352	TGFB2	FALSE
LFLG_Stromal cell	Gene2623	TGFBR3	FALSE
LFLG_Stromal cell	Gene13403	TTC28	FALSE
LFLG_Alveolar cell	Gene358	FOXO1	TRUE
LFLG_Alveolar cell	Gene10511	GATA6	TRUE
LFLG_Alveolar cell	Gene18171	IRX2	TRUE
LFLG_Alveolar cell	Gene17676	IRX5	TRUE
LFLG_Alveolar cell	Gene18492	MECOM	TRUE
LFLG_Alveolar cell	Gene3792	MET	FALSE
LFLG_Alveolar cell	Gene8816	NFIB	TRUE
LFLG_Alveolar cell	Gene1136	VEGFA	FALSE
LFLG_Alveolar cell	Gene16365	C1ORF116	FALSE
LFLG_Alveolar cell	Gene4355	ABCA3	FALSE
LFLG_Alveolar cell	Gene2857	ABCD3	FALSE
LFLG_Alveolar cell	Gene10530	ACAA1	FALSE
LFLG_Alveolar cell	Gene5626	ACLY	FALSE
LFLG_Alveolar cell	Gene6452	ADK	FALSE
LFLG_Alveolar cell	Gene12460	ALDH2	FALSE
LFLG_Alveolar cell	Gene13547	AMOTL2	FALSE
LFLG_Alveolar cell	Gene6888	ANK3	FALSE
LFLG_Alveolar cell	Gene18204	APLP2	FALSE
LFLG_Alveolar cell	Gene13741	APP	FALSE
LFLG_Alveolar cell	Gene12746	ARHGEF26	FALSE
LFLG_Alveolar cell	Gene4459	ARPC1A	FALSE
LFLG_Alveolar cell	Gene14451	ATP11A	FALSE
LFLG_Alveolar cell	Gene12308	Atp13a3	FALSE
LFLG_Alveolar cell	LZX-Unigene61834-All-g	ATP6V0B	FALSE
LFLG_Alveolar cell	Gene19120	ATP6V1B2	FALSE
LFLG_Alveolar cell	Gene3519	ATP6V1E1	FALSE
LFLG_Alveolar cell	LZX-Unigene41180-All-g	ATP6V1G1	FALSE
LFLG_Alveolar cell	Gene4350	BAIAP2L1	FALSE
LFLG_Alveolar cell	Gene19008	BMP1	FALSE
LFLG_Alveolar cell	Gene4358	BRI3	FALSE
LFLG_Alveolar cell	Gene17528	CDH1	FALSE
LFLG_Alveolar cell	Gene17640	Cebpa	FALSE
LFLG_Alveolar cell	Gene17037	CGNL1	FALSE
LFLG_Alveolar cell	Gene32351	Cldn3	FALSE
LFLG_Alveolar cell	Gene10773	COBL	FALSE
LFLG_Alveolar cell	Gene15967	COBLL1	FALSE
LFLG_Alveolar cell	LZX-CL4151.Contig2-All-g	COL4A5	FALSE
LFLG_Alveolar cell	LZX-Unigene40314-All-g	Col4a4	FALSE
LFLG_Alveolar cell	Gene10725	CPQ	FALSE
LFLG_Alveolar cell	Gene5308	CRLF1	FALSE
LFLG_Alveolar cell	Gene14226	CTSC	FALSE
LFLG_Alveolar cell	Gene10222	DAPK1	FALSE
LFLG_Alveolar cell	Gene12883	DDT	FALSE
LFLG_Alveolar cell	Gene18359	DIXDC1	FALSE
LFLG_Alveolar cell	Gene8718	DLC1	FALSE
LFLG_Alveolar cell	Gene6600	DOCK1	FALSE
LFLG_Alveolar cell	LZX-Unigene56468-All-g	DYNLL2	FALSE
LFLG_Alveolar cell	LZX-CL8868.Contig2-All-g	Ece1	FALSE
LFLG_Alveolar cell	Gene2269	ELOVL7	FALSE
LFLG_Alveolar cell	Gene902	EMB	FALSE
LFLG_Alveolar cell	Gene5318	EMC6	FALSE
LFLG_Alveolar cell	Gene6918	ENTPD1	FALSE
LFLG_Alveolar cell	LZX-Unigene25127-All-g	Epb41l5	FALSE
LFLG_Alveolar cell	Gene232	EPCAM	FALSE
LFLG_Alveolar cell	Gene8022	EPS8L2	FALSE
LFLG_Alveolar cell	Gene19381	ERBB3	FALSE
LFLG_Alveolar cell	Gene7420	FAM129B	FALSE
LFLG_Alveolar cell	Gene9126	FAM189A2	FALSE
LFLG_Alveolar cell	Gene14158	FARP1	FALSE
LFLG_Alveolar cell	Gene12473	FASN	FALSE
LFLG_Alveolar cell	Gene10303	FDFT1	FALSE
LFLG_Alveolar cell	Gene23282	FGFR2	FALSE
LFLG_Alveolar cell	Gene19233	Fkbp11	FALSE
LFLG_Alveolar cell	Gene18892	GGCX	FALSE
LFLG_Alveolar cell	Gene9181	GSTA2	FALSE
LFLG_Alveolar cell	LZX-CL1648.Contig4-All-g	GSTK1	FALSE
LFLG_Alveolar cell	Gene18115	HERPUD1	FALSE
LFLG_Alveolar cell	Gene8962	HMGCR	FALSE
LFLG_Alveolar cell	Gene8100	Hras	FALSE
LFLG_Alveolar cell	Gene8133	IGFBP7	FALSE
LFLG_Alveolar cell	Gene10520	INSIG1	FALSE
LFLG_Alveolar cell	Gene8999	KLHL29	FALSE
LFLG_Alveolar cell	Gene19114	KRT18	FALSE
LFLG_Alveolar cell	Gene18968	KRT8	FALSE
LFLG_Alveolar cell	Gene14523	LMO7	FALSE
LFLG_Alveolar cell	LZX-Unigene11162-All-g	LPCAT1	FALSE
LFLG_Alveolar cell	Gene15389	LRP2	FALSE
LFLG_Alveolar cell	LZX-CL810.Contig1-All-g	LRRK2	FALSE
LFLG_Alveolar cell	Gene9292	LURAP1L	FALSE
LFLG_Alveolar cell	Gene10799	MAL2	FALSE
LFLG_Alveolar cell	Gene9472	MANBA	FALSE
LFLG_Alveolar cell	Gene290	MCFD2	FALSE
LFLG_Alveolar cell	Gene574	ME1	FALSE
LFLG_Alveolar cell	Gene3580	MGST1	FALSE
LFLG_Alveolar cell	Gene12402	MSMO1	FALSE
LFLG_Alveolar cell	Gene10796	MTSS1	FALSE
LFLG_Alveolar cell	Gene18151	MVD	FALSE
LFLG_Alveolar cell	Gene16011	NCKAP1	FALSE
LFLG_Alveolar cell	Gene15286	NCKAP5	FALSE
LFLG_Alveolar cell	Gene15150	NPC2	FALSE
LFLG_Alveolar cell	Gene11164	NRP1	FALSE
LFLG_Alveolar cell	Gene2854	OSBPL10	FALSE
LFLG_Alveolar cell	Gene11579	OSBPL3	FALSE
LFLG_Alveolar cell	Gene6307	P4HA1	FALSE
LFLG_Alveolar cell	Gene9556	PGD	FALSE
LFLG_Alveolar cell	Gene8410	PIP5K1B	FALSE
LFLG_Alveolar cell	Gene15755	PKP4	FALSE
LFLG_Alveolar cell	LZX-Unigene35989-All-g	Polr2e	FALSE
LFLG_Alveolar cell	Gene762	PTPRK	FALSE
LFLG_Alveolar cell	Gene14133	RAB38	FALSE
LFLG_Alveolar cell	Gene13795	RAB9A	FALSE
LFLG_Alveolar cell	Gene18052	RABAC1	FALSE
LFLG_Alveolar cell	Gene2197	RAI14	FALSE
LFLG_Alveolar cell	Gene16576	RASEF	FALSE
LFLG_Alveolar cell	Gene18872	RBMS3	FALSE
LFLG_Alveolar cell	Gene19146	RNF181	FALSE
LFLG_Alveolar cell	Gene7157	SHROOM3	FALSE
LFLG_Alveolar cell	Gene8831	SLC12A2	FALSE
LFLG_Alveolar cell	Gene1770	SLC22A23	FALSE
LFLG_Alveolar cell	Gene8907	SLC34A2	FALSE
LFLG_Alveolar cell	Gene10618	SLC39A4	FALSE
LFLG_Alveolar cell	Gene8787	SLC4A4	FALSE
LFLG_Alveolar cell	Gene12475	SLCO2A1	FALSE
LFLG_Alveolar cell	Gene38976	SMIM1	FALSE
LFLG_Alveolar cell	Gene13765	SMPD1	FALSE
LFLG_Alveolar cell	LZX-CL2209.Contig14-All-g	SORBS1	FALSE
LFLG_Alveolar cell	Gene15067	SPINT1	FALSE
LFLG_Alveolar cell	Gene311	Spint2	FALSE
LFLG_Alveolar cell	Gene12432	TFRC	FALSE
LFLG_Alveolar cell	LZX-CL7374.Contig1-All-g	TIMM13	FALSE
LFLG_Alveolar cell	Gene3533	TIMP3	FALSE
LFLG_Alveolar cell	Gene19732	TINAGL1	FALSE
LFLG_Alveolar cell	Gene12218	Tmem116	FALSE
LFLG_Alveolar cell	Gene21068	TMEM243	FALSE
LFLG_Alveolar cell	Gene5488	TMEM97	FALSE
LFLG_Alveolar cell	LZX-Unigene56750-All-g	TOMM6	FALSE
LFLG_Alveolar cell	LZX-CL12307.Contig2-All-g	TSPAN9	FALSE
LFLG_Alveolar cell	LZX-CL116.Contig2-All-g	Tuba4a	FALSE
LFLG_Alveolar cell	Gene16461	TXNRD1	FALSE
LFLG_Alveolar cell	Gene2376	USP8	FALSE
LFLG_Alveolar cell	LZX-CL10039.Contig6-All-g	VAMP8	FALSE
LFLG_Alveolar cell	Gene2469	WLS	FALSE
LFLG_Alveolar cell	Gene8910	WWC2	FALSE
LFLG_Vasc_Endo	LZX-Unigene61722-All-g	ANXA3	FALSE
LFLG_Vasc_Endo	Gene14491	DACH1	TRUE
LFLG_Vasc_Endo	Gene936	EPAS1	TRUE
LFLG_Vasc_Endo	Gene14225	ERG	TRUE
LFLG_Vasc_Endo	Gene16046	FMNL2	FALSE
LFLG_Vasc_Endo	Gene16754	GATA2	TRUE
LFLG_Vasc_Endo	Gene4534	ID1	FALSE
LFLG_Vasc_Endo	Gene12188	IRF1	TRUE
LFLG_Vasc_Endo	Gene9215	KLF3	TRUE
LFLG_Vasc_Endo	Gene8634	MEF2C	TRUE
LFLG_Vasc_Endo	Gene8816	NFIB	TRUE
LFLG_Vasc_Endo	Gene15155	NFKBIA	FALSE
LFLG_Vasc_Endo	Gene2360	PLPP3	FALSE
LFLG_Vasc_Endo	Gene12060	PREX2	FALSE
LFLG_Vasc_Endo	Gene1883	SGK1	FALSE
LFLG_Vasc_Endo	Gene16675	SMAD6	FALSE
LFLG_Vasc_Endo	Gene11115	STK3	FALSE
LFLG_Vasc_Endo	Gene18993	TAL1	TRUE
LFLG_Vasc_Endo	Gene12839	WWTR1	FALSE
LFLG_Vasc_Endo	Gene10427	ZEB1	TRUE
LFLG_Vasc_Endo	Gene10658	ZNF521	TRUE
LFLG_Vasc_Endo	Gene19033	ACVRL1	FALSE
LFLG_Vasc_Endo	Gene4377	ADCY9	FALSE
LFLG_Vasc_Endo	Gene14652	ADGRL2	FALSE
LFLG_Vasc_Endo	Gene8505	ADGRL3	FALSE
LFLG_Vasc_Endo	Gene2624	ADGRL4	FALSE
LFLG_Vasc_Endo	Gene18204	APLP2	FALSE
LFLG_Vasc_Endo	Gene11277	AQP1	FALSE
LFLG_Vasc_Endo	Gene14744	ARHGAP31	FALSE
LFLG_Vasc_Endo	Gene11967	ASAP1	FALSE
LFLG_Vasc_Endo	Gene17509	Bcar1	FALSE
LFLG_Vasc_Endo	Gene15345	BMPR2	FALSE
LFLG_Vasc_Endo	Gene14897	CALCRL	FALSE
LFLG_Vasc_Endo	LZX-CL9963.Contig3-All-g	CALD1	FALSE
LFLG_Vasc_Endo	Gene3553	CAV1	FALSE
LFLG_Vasc_Endo	Gene18907	CD151	FALSE
LFLG_Vasc_Endo	Gene15599	CDC42BPB	FALSE
LFLG_Vasc_Endo	Gene899	Cdc42ep1	FALSE
LFLG_Vasc_Endo	Gene17836	CDH5	FALSE
LFLG_Vasc_Endo	Gene13697	Col4a1	FALSE
LFLG_Vasc_Endo	Gene13651	COL4A2	FALSE
LFLG_Vasc_Endo	Gene675	CRIM1	FALSE
LFLG_Vasc_Endo	Gene16098	CTTNBP2NL	FALSE
LFLG_Vasc_Endo	Gene16409	CYP1A1	FALSE
LFLG_Vasc_Endo	Gene13968	Cyyr1	FALSE
LFLG_Vasc_Endo	Gene15484	DAAM1	FALSE
LFLG_Vasc_Endo	Gene8718	DLC1	FALSE
LFLG_Vasc_Endo	Gene15016	DLL4	FALSE
LFLG_Vasc_Endo	Gene6600	DOCK1	FALSE
LFLG_Vasc_Endo	Gene4089	DOCK4	FALSE
LFLG_Vasc_Endo	Gene13685	DOCK9	FALSE
LFLG_Vasc_Endo	Gene8590	DST	FALSE
LFLG_Vasc_Endo	Gene15289	DYNC1H1	FALSE
LFLG_Vasc_Endo	LZX-CL8868.Contig2-All-g	Ece1	FALSE
LFLG_Vasc_Endo	Gene18229	EFNA1	FALSE
LFLG_Vasc_Endo	Gene7123	EFNB1	FALSE
LFLG_Vasc_Endo	LZX-Unigene30578-All-g	Efnb2	FALSE
LFLG_Vasc_Endo	Gene16807	EPHB4	FALSE
LFLG_Vasc_Endo	Gene4309	EPN2	FALSE
LFLG_Vasc_Endo	Gene4971	KIAA1217	FALSE
LFLG_Vasc_Endo	LZX-CL12056.Contig3-All-g	Ets2	FALSE
LFLG_Vasc_Endo	Gene14835	FERMT2	FALSE
LFLG_Vasc_Endo	Gene17327	FGD5	FALSE
LFLG_Vasc_Endo	Gene17119	FLNB	FALSE
LFLG_Vasc_Endo	Gene14795	FLT1	FALSE
LFLG_Vasc_Endo	Gene1468	Gja4	FALSE
LFLG_Vasc_Endo	Gene5701	GJC1	FALSE
LFLG_Vasc_Endo	Gene16617	GNAI2	FALSE
LFLG_Vasc_Endo	Gene16362	GNB1	FALSE
LFLG_Vasc_Endo	Gene21989	GNGT1	FALSE
LFLG_Vasc_Endo	Gene8951	HS3ST1	FALSE
LFLG_Vasc_Endo	LZX-CL3019.Contig1-All-g	HYAL2	FALSE
LFLG_Vasc_Endo	Gene8133	IGFBP7	FALSE
LFLG_Vasc_Endo	LZX-Unigene61755-All-g	ITM2C	FALSE
LFLG_Vasc_Endo	LZX-CL759.Contig3-All-g	Kdr	FALSE
LFLG_Vasc_Endo	Gene25997	LDB2	FALSE
LFLG_Vasc_Endo	Gene764	LIFR	FALSE
LFLG_Vasc_Endo	Gene917	Meis1	FALSE
LFLG_Vasc_Endo	Gene8961	MFAP2	FALSE
LFLG_Vasc_Endo	Gene784	MYCT1	FALSE
LFLG_Vasc_Endo	Gene1864	MYH9	FALSE
LFLG_Vasc_Endo	LZX-CL7902.Contig2-All-g	MYL9	FALSE
LFLG_Vasc_Endo	Gene11499	MYO10	FALSE
LFLG_Vasc_Endo	Gene12234	NCK1	FALSE
LFLG_Vasc_Endo	Gene16011	NCKAP1	FALSE
LFLG_Vasc_Endo	Gene139	NOVA2	FALSE
LFLG_Vasc_Endo	Gene11164	NRP1	FALSE
LFLG_Vasc_Endo	Gene2679	Palmd	FALSE
LFLG_Vasc_Endo	Gene11003	PARD3	FALSE
LFLG_Vasc_Endo	Gene13358	PCDH1	FALSE
LFLG_Vasc_Endo	Gene13838	PCDH17	FALSE
LFLG_Vasc_Endo	Gene6302	PDLIM1	FALSE
LFLG_Vasc_Endo	Gene8096	PEA15	FALSE
LFLG_Vasc_Endo	Gene15755	PKP4	FALSE
LFLG_Vasc_Endo	Gene11143	PLCG1	FALSE
LFLG_Vasc_Endo	Gene20379	PMP22	FALSE
LFLG_Vasc_Endo	Gene4214	PODXL	FALSE
LFLG_Vasc_Endo	Gene13521	PPM1F	FALSE
LFLG_Vasc_Endo	Gene15479	PPP1R13B	FALSE
LFLG_Vasc_Endo	Gene4278	PPP1R16B	FALSE
LFLG_Vasc_Endo	Gene3532	PRICKLE1	FALSE
LFLG_Vasc_Endo	Gene104	AHNAK2	FALSE
LFLG_Vasc_Endo	Gene3559	PTPN12	FALSE
LFLG_Vasc_Endo	Gene16757	PTPRG	FALSE
LFLG_Vasc_Endo	Gene762	PTPRK	FALSE
LFLG_Vasc_Endo	Gene11840	PTPRM	FALSE
LFLG_Vasc_Endo	Gene85	PXDN	FALSE
LFLG_Vasc_Endo	Gene2634	RASAL2	FALSE
LFLG_Vasc_Endo	Gene95	RASGRP3	FALSE
LFLG_Vasc_Endo	Gene7934	RNF141	FALSE
LFLG_Vasc_Endo	Gene2610	S1PR1	FALSE
LFLG_Vasc_Endo	Gene12223	SEC62	FALSE
LFLG_Vasc_Endo	Gene7157	SHROOM3	FALSE
LFLG_Vasc_Endo	Gene12475	SLCO2A1	FALSE
LFLG_Vasc_Endo	Gene1420	SNX3	FALSE
LFLG_Vasc_Endo	LZX-CL2209.Contig14-All-g	SORBS1	FALSE
LFLG_Vasc_Endo	Gene5370	SPNS2	FALSE
LFLG_Vasc_Endo	Gene12815	SPRY4	FALSE
LFLG_Vasc_Endo	Gene913	SPTBN1	FALSE
LFLG_Vasc_Endo	Gene3562	SRGAP1	FALSE
LFLG_Vasc_Endo	Gene18713	SRPRA	FALSE
LFLG_Vasc_Endo	Gene15777	STARD9	FALSE
LFLG_Vasc_Endo	Gene1109	SYNE1	FALSE
LFLG_Vasc_Endo	Gene15239	TANC1	FALSE
LFLG_Vasc_Endo	Gene9131	TEK	FALSE
LFLG_Vasc_Endo	Gene2623	TGFBR3	FALSE
LFLG_Vasc_Endo	Gene17232	TJP1	FALSE
LFLG_Vasc_Endo	Gene12983	TNFSF10	FALSE
LFLG_Vasc_Endo	Gene3774	TSPAN12	FALSE
LFLG_Vasc_Endo	Gene13403	TTC28	FALSE
LFLG_Vasc_Endo	Gene5257	VAT1	FALSE
LFLG_Vasc_Endo	Gene1224	Wasf2	FALSE
LFLG_Stromal cell_CLDN	Gene19615	AEBP1	TRUE
LFLG_Stromal cell_CLDN	Gene16055	BMP4	FALSE
LFLG_Stromal cell_CLDN	Gene16645	BNC1	TRUE
LFLG_Stromal cell_CLDN	Gene10171	BNC2	TRUE
LFLG_Stromal cell_CLDN	Gene27585	CLU	FALSE
LFLG_Stromal cell_CLDN	LZX-Unigene41131-All-g	CREB3L2	TRUE
LFLG_Stromal cell_CLDN	Gene4244	EEA1	TRUE
LFLG_Stromal cell_CLDN	Gene10511	GATA6	TRUE
LFLG_Stromal cell_CLDN	Gene4690	GLIS2	TRUE
LFLG_Stromal cell_CLDN	Gene4534	ID1	FALSE
LFLG_Stromal cell_CLDN	Gene26191	NCOA4	FALSE
LFLG_Stromal cell_CLDN	Gene8816	NFIB	TRUE
LFLG_Stromal cell_CLDN	Gene19889	NFIX	TRUE
LFLG_Stromal cell_CLDN	Gene9231	NR6A1	TRUE
LFLG_Stromal cell_CLDN	Gene2360	PLPP3	FALSE
LFLG_Stromal cell_CLDN	Gene8137	WT1	TRUE
LFLG_Stromal cell_CLDN	Gene12839	WWTR1	FALSE
LFLG_Stromal cell_CLDN	Gene822	ZBTB7C	TRUE
LFLG_Stromal cell_CLDN	Gene10658	ZNF521	TRUE
LFLG_Stromal cell_CLDN	Gene11851	ZFPM2	TRUE
LFLG_Stromal cell_CLDN	Gene8583	AFAP1	FALSE
LFLG_Stromal cell_CLDN	Gene8419	AGRN	FALSE
LFLG_Stromal cell_CLDN	Gene14890	AHNAK	FALSE
LFLG_Stromal cell_CLDN	LZX-Unigene591-All-g	ALAD	FALSE
LFLG_Stromal cell_CLDN	Gene16784	ALDH1A2	FALSE
LFLG_Stromal cell_CLDN	Gene12460	ALDH2	FALSE
LFLG_Stromal cell_CLDN	Gene10374	Aldh7a1	FALSE
LFLG_Stromal cell_CLDN	Gene13547	AMOTL2	FALSE
LFLG_Stromal cell_CLDN	Gene8845	ANXA1	FALSE
LFLG_Stromal cell_CLDN	LZX-CL8489.Contig1-All-g	ANXA2	FALSE
LFLG_Stromal cell_CLDN	LZX-CL7539.Contig1-All-g	ANXA5	FALSE
LFLG_Stromal cell_CLDN	Gene18204	APLP2	FALSE
LFLG_Stromal cell_CLDN	Gene11277	AQP1	FALSE
LFLG_Stromal cell_CLDN	Gene3621	ARL1	FALSE
LFLG_Stromal cell_CLDN	LZX-CL8843.Contig1-All-g	ATP5MC3	FALSE
LFLG_Stromal cell_CLDN	LZX-CL9963.Contig3-All-g	CALD1	FALSE
LFLG_Stromal cell_CLDN	Gene1447	Capns1	FALSE
LFLG_Stromal cell_CLDN	Gene3553	CAV1	FALSE
LFLG_Stromal cell_CLDN	Gene13700	CCDC80	FALSE
LFLG_Stromal cell_CLDN	Gene12243	CCNG1	FALSE
LFLG_Stromal cell_CLDN	Gene18907	CD151	FALSE
LFLG_Stromal cell_CLDN	Gene9518	CD2AP	FALSE
LFLG_Stromal cell_CLDN	Gene19164	Cd81	FALSE
LFLG_Stromal cell_CLDN	Gene19407	CD82	FALSE
LFLG_Stromal cell_CLDN	Gene18075	CDON	FALSE
LFLG_Stromal cell_CLDN	Gene7538	CERCAM	FALSE
LFLG_Stromal cell_CLDN	LZX-CL5068.Contig1-All-g	CFL2	FALSE
LFLG_Stromal cell_CLDN	Gene17637	CGN	FALSE
LFLG_Stromal cell_CLDN	Gene14870	COL3A1	FALSE
LFLG_Stromal cell_CLDN	Gene13651	COL4A2	FALSE
LFLG_Stromal cell_CLDN	Gene14947	COL5A2	FALSE
LFLG_Stromal cell_CLDN	Gene15504	COL6A1	FALSE
LFLG_Stromal cell_CLDN	Gene14820	COL6A2	FALSE
LFLG_Stromal cell_CLDN	Gene10845	COLEC12	FALSE
LFLG_Stromal cell_CLDN	Gene13974	CRYL1	FALSE
LFLG_Stromal cell_CLDN	Gene31548	CSRP2	FALSE
LFLG_Stromal cell_CLDN	Gene1670	DAB2	FALSE
LFLG_Stromal cell_CLDN	Gene3550	DCN	FALSE
LFLG_Stromal cell_CLDN	Gene26155	DNMBP	FALSE
LFLG_Stromal cell_CLDN	LZX-Unigene56468-All-g	DYNLL2	FALSE
LFLG_Stromal cell_CLDN	Gene1550	EZR	FALSE
LFLG_Stromal cell_CLDN	Gene12192	FGF18	FALSE
LFLG_Stromal cell_CLDN	Gene5764	FKBP10	FALSE
LFLG_Stromal cell_CLDN	Gene15383	Fkbp7	FALSE
LFLG_Stromal cell_CLDN	Gene9182	FKBP9	FALSE
LFLG_Stromal cell_CLDN	Gene17119	FLNB	FALSE
LFLG_Stromal cell_CLDN	Gene17260	FRMD4B	FALSE
LFLG_Stromal cell_CLDN	Gene13754	FSTL1	FALSE
LFLG_Stromal cell_CLDN	Gene17579	GABARAPL1	FALSE
LFLG_Stromal cell_CLDN	LZX-CL632.Contig2-All-g	Gfpt2	FALSE
LFLG_Stromal cell_CLDN	Gene11171	Grn	FALSE
LFLG_Stromal cell_CLDN	LZX-Unigene51524-All-g	Gtf2e2	FALSE
LFLG_Stromal cell_CLDN	Gene17564	HSPB1	FALSE
LFLG_Stromal cell_CLDN	LZX-CL3851.Contig5-All-g	Itga3	FALSE
LFLG_Stromal cell_CLDN	Gene19114	KRT18	FALSE
LFLG_Stromal cell_CLDN	Gene18968	KRT8	FALSE
LFLG_Stromal cell_CLDN	Gene7971	LDHA	FALSE
LFLG_Stromal cell_CLDN	Gene20007	LRP1	FALSE
LFLG_Stromal cell_CLDN	Gene15389	LRP2	FALSE
LFLG_Stromal cell_CLDN	Gene9292	LURAP1L	FALSE
LFLG_Stromal cell_CLDN	Gene574	ME1	FALSE
LFLG_Stromal cell_CLDN	Gene3580	MGST1	FALSE
LFLG_Stromal cell_CLDN	Gene9829	Mpdz	FALSE
LFLG_Stromal cell_CLDN	Gene2101	MYO5B	FALSE
LFLG_Stromal cell_CLDN	Gene16011	NCKAP1	FALSE
LFLG_Stromal cell_CLDN	Gene10591	NDRG1	FALSE
LFLG_Stromal cell_CLDN	Gene44354	NDUFA5	FALSE
LFLG_Stromal cell_CLDN	Gene5721	Nfic	FALSE
LFLG_Stromal cell_CLDN	Gene2973	Nos1ap	FALSE
LFLG_Stromal cell_CLDN	Gene5365	P3H4	FALSE
LFLG_Stromal cell_CLDN	Gene6307	P4HA1	FALSE
LFLG_Stromal cell_CLDN	Gene19444	Pdgfd	FALSE
LFLG_Stromal cell_CLDN	Gene1479	PERP	FALSE
LFLG_Stromal cell_CLDN	Gene16366	PKM	FALSE
LFLG_Stromal cell_CLDN	Gene4652	PPL	FALSE
LFLG_Stromal cell_CLDN	Gene7777	PTGS1	FALSE
LFLG_Stromal cell_CLDN	Gene9628	PTPRD	FALSE
LFLG_Stromal cell_CLDN	Gene18052	RABAC1	FALSE
LFLG_Stromal cell_CLDN	Gene4839	RBFOX1	FALSE
LFLG_Stromal cell_CLDN	Gene1533	RRBP1	FALSE
LFLG_Stromal cell_CLDN	Gene15357	RTN1	FALSE
LFLG_Stromal cell_CLDN	Gene6655	SAR1A	FALSE
LFLG_Stromal cell_CLDN	Gene10735	SDC2	FALSE
LFLG_Stromal cell_CLDN	Gene12223	SEC62	FALSE
LFLG_Stromal cell_CLDN	Gene3625	SEMA3C	FALSE
LFLG_Stromal cell_CLDN	Gene3715	SEMA3D	FALSE
LFLG_Stromal cell_CLDN	LZX-CL1512.Contig1-All-g	SERINC1	FALSE
LFLG_Stromal cell_CLDN	Gene10819	SERPINB6	FALSE
LFLG_Stromal cell_CLDN	Gene19807	Sfrp1	FALSE
LFLG_Stromal cell_CLDN	Gene12475	SLCO2A1	FALSE
LFLG_Stromal cell_CLDN	Gene8557	SLIT2	FALSE
LFLG_Stromal cell_CLDN	Gene38976	SMIM1	FALSE
LFLG_Stromal cell_CLDN	Gene5531	Smtnl2	FALSE
LFLG_Stromal cell_CLDN	Gene12908	SPARC	FALSE
LFLG_Stromal cell_CLDN	Gene913	SPTBN1	FALSE
LFLG_Stromal cell_CLDN	Gene22823	SULF2	FALSE
LFLG_Stromal cell_CLDN	Gene8708	SYNPO2	FALSE
LFLG_Stromal cell_CLDN	Gene8453	TENM3	FALSE
LFLG_Stromal cell_CLDN	Gene14960	TFPI	FALSE
LFLG_Stromal cell_CLDN	Gene1352	TGFB2	FALSE
LFLG_Stromal cell_CLDN	Gene5707	Tmem98	FALSE
LFLG_Stromal cell_CLDN	Gene9115	TSPAN5	FALSE
LFLG_Stromal cell_CLDN	Gene8910	WWC2	FALSE
LFLG_Un_lymphoid cell	Gene19268	AKAP8	TRUE
LFLG_Un_lymphoid cell	Gene7470	ARID4B	FALSE
LFLG_Un_lymphoid cell	Gene12048	CHD7	FALSE
LFLG_Un_lymphoid cell	Gene3923	GATA3	TRUE
LFLG_Un_lymphoid cell	Gene2008	HNRNPL	FALSE
LFLG_Un_lymphoid cell	Gene11032	IKZF1	TRUE
LFLG_Un_lymphoid cell	Gene13096	LEF1	TRUE
LFLG_Un_lymphoid cell	Gene2062	MALT1	FALSE
LFLG_Un_lymphoid cell	Gene12418	MBNL1	FALSE
LFLG_Un_lymphoid cell	Gene15897	MTA3	FALSE
LFLG_Un_lymphoid cell	Gene15335	PRKCH	FALSE
LFLG_Un_lymphoid cell	Gene1558	SCML4	TRUE
LFLG_Un_lymphoid cell	Gene5732	SSH2	FALSE
LFLG_Un_lymphoid cell	Gene15628	STAT4	TRUE
LFLG_Un_lymphoid cell	Gene6020	SUPT4H1	FALSE
LFLG_Un_lymphoid cell	Gene6071	TBX21	TRUE
LFLG_Un_lymphoid cell	Gene1870	TNFAIP3	FALSE
LFLG_Un_lymphoid cell	Gene10648	TOX	FALSE
LFLG_Un_lymphoid cell	LZX-Unigene16857-All-g	Abcb9	FALSE
LFLG_Un_lymphoid cell	Gene17029	Acap1	FALSE
LFLG_Un_lymphoid cell	Gene8956	Ankrd44	FALSE
LFLG_Un_lymphoid cell	Gene11136	APBB1IP	FALSE
LFLG_Un_lymphoid cell	Gene19408	ARHGAP25	FALSE
LFLG_Un_lymphoid cell	Gene452	ARHGDIB	FALSE
LFLG_Un_lymphoid cell	Gene15285	CCDC88C	FALSE
LFLG_Un_lymphoid cell	Gene16181	Ccnd2	FALSE
LFLG_Un_lymphoid cell	Gene2277	CORO1A	FALSE
LFLG_Un_lymphoid cell	Gene18245	COTL1	FALSE
LFLG_Un_lymphoid cell	Gene12097	CYFIP2	FALSE
LFLG_Un_lymphoid cell	Gene10897	Eif3h	FALSE
LFLG_Un_lymphoid cell	Gene26217	EIF4EBP1	FALSE
LFLG_Un_lymphoid cell	Gene902	EMB	FALSE
LFLG_Un_lymphoid cell	Gene15406	FERMT3	FALSE
LFLG_Un_lymphoid cell	Gene24732	FNBP1	FALSE
LFLG_Un_lymphoid cell	Gene7144	GPR174	FALSE
LFLG_Un_lymphoid cell	Gene5133	GRAP	FALSE
LFLG_Un_lymphoid cell	Gene27638	GRK4	FALSE
LFLG_Un_lymphoid cell	Gene3790	HCLS1	FALSE
LFLG_Un_lymphoid cell	Gene16050	ITGA4	FALSE
LFLG_Un_lymphoid cell	Gene15392	Itgb2	FALSE
LFLG_Un_lymphoid cell	LZX-Unigene12238-All-g	Itgb7	FALSE
LFLG_Un_lymphoid cell	LZX-Unigene13301-All-g	Itsn2	FALSE
LFLG_Un_lymphoid cell	Gene1602	LCK	FALSE
LFLG_Un_lymphoid cell	Gene4711	LFNG	FALSE
LFLG_Un_lymphoid cell	Gene429	LYST	FALSE
LFLG_Un_lymphoid cell	Gene20132	MADD	FALSE
LFLG_Un_lymphoid cell	LZX-Unigene29943-All-g	MCTP2	FALSE
LFLG_Un_lymphoid cell	LZX-CL6620.Contig1-All-g	NCL	FALSE
LFLG_Un_lymphoid cell	Gene7141	P2RY10	FALSE
LFLG_Un_lymphoid cell	Gene4278	PPP1R16B	FALSE
LFLG_Un_lymphoid cell	Gene19665	PSMB8	FALSE
LFLG_Un_lymphoid cell	LZX-CL1234.Contig13-All-g	PTPRC	FALSE
LFLG_Un_lymphoid cell	LZX-CL6789.Contig1-All-g	Rbm3	FALSE
LFLG_Un_lymphoid cell	Gene1220	Reps1	FALSE
LFLG_Un_lymphoid cell	Gene9634	REV3L	FALSE
LFLG_Un_lymphoid cell	Gene9391	RHOH	FALSE
LFLG_Un_lymphoid cell	Gene7416	RPL12	FALSE
LFLG_Un_lymphoid cell	LZX-Unigene9587-All-g	RPL18	FALSE
LFLG_Un_lymphoid cell	Gene5465	RPL36	FALSE
LFLG_Un_lymphoid cell	LZX-Unigene14901-All-g	RPL37	FALSE
LFLG_Un_lymphoid cell	Gene16289	RPL4	FALSE
LFLG_Un_lymphoid cell	Gene9205	RPL9	FALSE
LFLG_Un_lymphoid cell	Gene34426	RPS11	FALSE
LFLG_Un_lymphoid cell	Gene13908	RPS15A	FALSE
LFLG_Un_lymphoid cell	Gene61880	RPS24	FALSE
LFLG_Un_lymphoid cell	Gene18959	RPS5	FALSE
LFLG_Un_lymphoid cell	Gene2147	RPSA	FALSE
LFLG_Un_lymphoid cell	Gene19941	RRAS2	FALSE
LFLG_Un_lymphoid cell	LZX-Unigene61194-All-g	Rsbn1l	FALSE
LFLG_Un_lymphoid cell	Gene13772	SAMSN1	FALSE
LFLG_Un_lymphoid cell	Gene2317	SERBP1	FALSE
LFLG_Un_lymphoid cell	Gene5282	SH2D1A	FALSE
LFLG_Un_lymphoid cell	Gene4570	SLA2	FALSE
LFLG_Un_lymphoid cell	LZX-Unigene30102-All-g	SNRNP70	FALSE
LFLG_Un_lymphoid cell	Gene19425	SNRPG	FALSE
LFLG_Un_lymphoid cell	Gene13532	STK10	FALSE
LFLG_Un_lymphoid cell	Gene14996	STK39	FALSE
LFLG_Un_lymphoid cell	Gene19452	Tespa1	FALSE
LFLG_Un_lymphoid cell	Gene18301	TNFAIP8L2	FALSE
LFLG_Un_lymphoid cell	Gene9539	VPS13A	FALSE
LFLG_Un_lymphoid cell	Gene1681	XRN2	FALSE
LFLG_Un_lymphoid cell	Gene36504	ZAP70	FALSE
LFLG_SMC	Gene19615	AEBP1	TRUE
LFLG_SMC	Gene13540	EBF1	TRUE
LFLG_SMC	Gene12469	EGR1	TRUE
LFLG_SMC	Gene936	EPAS1	TRUE
LFLG_SMC	Gene16734	FBN1	FALSE
LFLG_SMC	Gene18838	FLNA	FALSE
LFLG_SMC	Gene65290	H1F0	FALSE
LFLG_SMC	Gene10155	HP1BP3	FALSE
LFLG_SMC	Gene8816	NFIB	TRUE
LFLG_SMC	Gene19889	NFIX	TRUE
LFLG_SMC	Gene19017	NOTCH3	FALSE
LFLG_SMC	Gene9084	PRDM6	TRUE
LFLG_SMC	Gene5719	TBX4	TRUE
LFLG_SMC	Gene12098	TBX5	TRUE
LFLG_SMC	Gene12839	WWTR1	FALSE
LFLG_SMC	Gene17906	ZBTB16	TRUE
LFLG_SMC	Gene14964	ZEB2	TRUE
LFLG_SMC	Gene11851	ZFPM2	TRUE
LFLG_SMC	Gene8160	C9ORF3	FALSE
LFLG_SMC	Gene15162	ACTC1	FALSE
LFLG_SMC	Gene9719	ADAM33	FALSE
LFLG_SMC	Gene1768	Aig1	FALSE
LFLG_SMC	Gene7404	ANGPTL2	FALSE
LFLG_SMC	Gene11091	ANKRD12	FALSE
LFLG_SMC	LZX-CL7539.Contig1-All-g	ANXA5	FALSE
LFLG_SMC	Gene8162	ATP1A2	FALSE
LFLG_SMC	Gene10504	BAMBI	FALSE
LFLG_SMC	Gene10854	BCL2	FALSE
LFLG_SMC	Gene18823	BGN	FALSE
LFLG_SMC	LZX-CL9963.Contig3-All-g	CALD1	FALSE
LFLG_SMC	Gene3553	CAV1	FALSE
LFLG_SMC	LZX-Unigene56709-All-g	CD63	FALSE
LFLG_SMC	LZX-CL5068.Contig1-All-g	CFL2	FALSE
LFLG_SMC	Gene14900	CKB	FALSE
LFLG_SMC	Gene19485	CNN1	FALSE
LFLG_SMC	LZX-CL6204.Contig1-All-g	COL14A1	FALSE
LFLG_SMC	Gene15321	COL18A1	FALSE
LFLG_SMC	Gene14870	COL3A1	FALSE
LFLG_SMC	Gene13697	Col4a1	FALSE
LFLG_SMC	Gene7459	COL5A1	FALSE
LFLG_SMC	Gene14947	COL5A2	FALSE
LFLG_SMC	Gene15504	COL6A1	FALSE
LFLG_SMC	Gene14820	COL6A2	FALSE
LFLG_SMC	Gene25205	COL6A3	FALSE
LFLG_SMC	Gene16349	CSRP1	FALSE
LFLG_SMC	Gene31548	CSRP2	FALSE
LFLG_SMC	Gene3550	DCN	FALSE
LFLG_SMC	Gene14949	DES	FALSE
LFLG_SMC	Gene8718	DLC1	FALSE
LFLG_SMC	Gene8085	DMXL1	FALSE
LFLG_SMC	Gene2455	DNAJB4	FALSE
LFLG_SMC	Gene9331	EFEMP2	FALSE
LFLG_SMC	Gene5025	ELMO2	FALSE
LFLG_SMC	Gene10054	Emilin1	FALSE
LFLG_SMC	Gene10816	ENPP2	FALSE
LFLG_SMC	Gene17432	FBXL22	FALSE
LFLG_SMC	Gene14835	FERMT2	FALSE
LFLG_SMC	Gene1645	FILIP1	FALSE
LFLG_SMC	Gene5764	FKBP10	FALSE
LFLG_SMC	Gene15383	Fkbp7	FALSE
LFLG_SMC	Gene9182	FKBP9	FALSE
LFLG_SMC	Gene13754	FSTL1	FALSE
LFLG_SMC	Gene17579	GABARAPL1	FALSE
LFLG_SMC	Gene5701	GJC1	FALSE
LFLG_SMC	Gene2342	GLUL	FALSE
LFLG_SMC	Gene14546	GPM6B	FALSE
LFLG_SMC	Gene7388	GSN	FALSE
LFLG_SMC	Gene17564	HSPB1	FALSE
LFLG_SMC	Gene19469	HTRA3	FALSE
LFLG_SMC	Gene16278	IDH2	FALSE
LFLG_SMC	Gene8133	IGFBP7	FALSE
LFLG_SMC	Gene18691	IGSF9B	FALSE
LFLG_SMC	Gene991	ITGA1	FALSE
LFLG_SMC	Gene10460	ITGA8	FALSE
LFLG_SMC	Gene5911	Kank1	FALSE
LFLG_SMC	Gene9228	KANK1	FALSE
LFLG_SMC	LZX-Unigene61908-All-g	LAPTM4A	FALSE
LFLG_SMC	Gene990	LGALS1	FALSE
LFLG_SMC	Gene13863	LHFPL6	FALSE
LFLG_SMC	Gene9352	LIMCH1	FALSE
LFLG_SMC	Gene16123	LMOD1	FALSE
LFLG_SMC	Gene20007	LRP1	FALSE
LFLG_SMC	Gene28576	LTBP2	FALSE
LFLG_SMC	Gene10044	LTBP3	FALSE
LFLG_SMC	Gene2463	MYH10	FALSE
LFLG_SMC	Gene5408	NDUFA11	FALSE
LFLG_SMC	Gene3365	NEXN	FALSE
LFLG_SMC	Gene18164	OAF	FALSE
LFLG_SMC	Gene5365	P3H4	FALSE
LFLG_SMC	Gene13918	P4HA3	FALSE
LFLG_SMC	Gene8450	PALLD	FALSE
LFLG_SMC	Gene13581	PCOLCE2	FALSE
LFLG_SMC	Gene19107	PDE3B	FALSE
LFLG_SMC	Gene19325	PDE4A	FALSE
LFLG_SMC	Gene10013	PDE5A	FALSE
LFLG_SMC	Gene13546	Pdgfrb	FALSE
LFLG_SMC	Gene12224	PDLIM7	FALSE
LFLG_SMC	Gene16679	PDZRN3	FALSE
LFLG_SMC	Gene15366	PELI2	FALSE
LFLG_SMC	Gene10593	PIM3	FALSE
LFLG_SMC	LZX-CL3027.Contig2-All-g	Ppic	FALSE
LFLG_SMC	Gene3647	Ppp1r12a	FALSE
LFLG_SMC	Gene6425	PPP1R3C	FALSE
LFLG_SMC	Gene16269	PRELP	FALSE
LFLG_SMC	Gene9628	PTPRD	FALSE
LFLG_SMC	Gene16757	PTPRG	FALSE
LFLG_SMC	Gene2634	RASAL2	FALSE
LFLG_SMC	Gene16376	RASL12	FALSE
LFLG_SMC	Gene4839	RBFOX1	FALSE
LFLG_SMC	Gene20102	RCN1	FALSE
LFLG_SMC	Gene9169	RHOB	FALSE
LFLG_SMC	Gene15265	RND3	FALSE
LFLG_SMC	Gene19109	RNF122	FALSE
LFLG_SMC	Gene2609	ROR1	FALSE
LFLG_SMC	Gene10735	SDC2	FALSE
LFLG_SMC	LZX-CL1512.Contig1-All-g	SERINC1	FALSE
LFLG_SMC	LZX-CL12668.Contig4-All-g	SERPINE2	FALSE
LFLG_SMC	Gene13650	SERPINH1	FALSE
LFLG_SMC	Gene10660	SLC25A4	FALSE
LFLG_SMC	Gene19357	Slc27a1	FALSE
LFLG_SMC	Gene18980	SLC48A1	FALSE
LFLG_SMC	Gene9667	Sod3	FALSE
LFLG_SMC	LZX-CL2209.Contig14-All-g	SORBS1	FALSE
LFLG_SMC	Gene12908	SPARC	FALSE
LFLG_SMC	Gene16321	SPCS1	FALSE
LFLG_SMC	Gene15164	SPEG	FALSE
LFLG_SMC	Gene913	SPTBN1	FALSE
LFLG_SMC	Gene17529	SSR2	FALSE
LFLG_SMC	Gene19475	ST5	FALSE
LFLG_SMC	Gene10935	SULF1	FALSE
LFLG_SMC	Gene11685	SVIL	FALSE
LFLG_SMC	Gene8708	SYNPO2	FALSE
LFLG_SMC	Gene1352	TGFB2	FALSE
LFLG_SMC	Gene12335	TGFBI	FALSE
LFLG_SMC	Gene16702	THSD4	FALSE
LFLG_SMC	Gene15938	THSD7B	FALSE
LFLG_SMC	LZX-CL10216.Contig3-All-g	TNNT2	FALSE
LFLG_SMC	Gene28429	Tns1	FALSE
LFLG_SMC	Gene20116	Tns2	FALSE
LFLG_SMC	Gene17667	TPI1	FALSE
LFLG_SMC	LZX-Unigene29812-All-g	TPM1	FALSE
LFLG_SMC	Gene18820	Tppp3	FALSE
LFLG_SMC	Gene10872	TUBB6	FALSE
LFLG_SMC	Gene18946	Zfp703	FALSE

## Sheet: lung_lf_hm
group	gene	orthologs	tf
LFLG_SMC	Gene19615	AEBP1	TRUE
LFLG_SMC	Gene13540	EBF1	TRUE
LFLG_SMC	Gene12469	EGR1	TRUE
LFLG_SMC	Gene10511	GATA6	TRUE
LFLG_SMC	Gene10601	HOXA3	TRUE
LFLG_SMC	Gene8816	NFIB	TRUE
LFLG_SMC	Gene19889	NFIX	TRUE
LFLG_SMC	Gene16301	NR2F2	TRUE
LFLG_SMC	Gene9084	PRDM6	TRUE
LFLG_SMC	Gene12098	TBX5	TRUE
LFLG_SMC	Gene17906	ZBTB16	TRUE
LFLG_SMC	Gene11851	ZFPM2	TRUE
LFLG_SMC	Gene9324	APBB2	FALSE
LFLG_SMC	Gene14776	ARHGAP6	FALSE
LFLG_SMC	Gene18823	BGN	FALSE
LFLG_SMC	Gene8160	C9ORF3	FALSE
LFLG_SMC	Gene4127	CACNA1C	FALSE
LFLG_SMC	LZX-CL9963.Contig3-All-g	CALD1	FALSE
LFLG_SMC	Gene3553	CAV1	FALSE
LFLG_SMC	LZX-Unigene56709-All-g	CD63	FALSE
LFLG_SMC	Gene14900	CKB	FALSE
LFLG_SMC	Gene2703	CNN3	FALSE
LFLG_SMC	LZX-CL6204.Contig1-All-g	COL14A1	FALSE
LFLG_SMC	Gene5943	COL1A1	FALSE
LFLG_SMC	Gene14870	COL3A1	FALSE
LFLG_SMC	Gene13651	COL4A2	FALSE
LFLG_SMC	Gene14947	COL5A2	FALSE
LFLG_SMC	Gene15504	COL6A1	FALSE
LFLG_SMC	Gene14820	COL6A2	FALSE
LFLG_SMC	Gene25205	COL6A3	FALSE
LFLG_SMC	Gene13722	COL8A1	FALSE
LFLG_SMC	Gene675	CRIM1	FALSE
LFLG_SMC	Gene16349	CSRP1	FALSE
LFLG_SMC	Gene31548	CSRP2	FALSE
LFLG_SMC	Gene125	CTGF	FALSE
LFLG_SMC	Gene3550	DCN	FALSE
LFLG_SMC	Gene3984	DENND2A	FALSE
LFLG_SMC	LZX-Unigene46480-All-g	DKK3	FALSE
LFLG_SMC	Gene8718	DLC1	FALSE
LFLG_SMC	Gene9331	EFEMP2	FALSE
LFLG_SMC	Gene10062	EMILIN1	FALSE
LFLG_SMC	Gene363	EPB41L2	FALSE
LFLG_SMC	Gene15287	FBLN5	FALSE
LFLG_SMC	Gene14835	FERMT2	FALSE
LFLG_SMC	Gene1645	FILIP1	FALSE
LFLG_SMC	Gene13754	FSTL1	FALSE
LFLG_SMC	Gene2342	GLUL	FALSE
LFLG_SMC	Gene14546	GPM6B	FALSE
LFLG_SMC	Gene12461	GPX3	FALSE
LFLG_SMC	Gene7388	GSN	FALSE
LFLG_SMC	Gene17564	HSPB1	FALSE
LFLG_SMC	Gene12168	HSPB8	FALSE
LFLG_SMC	Gene8133	IGFBP7	FALSE
LFLG_SMC	Gene991	ITGA1	FALSE
LFLG_SMC	Gene10460	ITGA8	FALSE
LFLG_SMC	Gene9228	KANK1	FALSE
LFLG_SMC	Gene8119	KIRREL1	FALSE
LFLG_SMC	Gene3496	LAMB1	FALSE
LFLG_SMC	Gene2441	LAMC1	FALSE
LFLG_SMC	LZX-Unigene61908-All-g	LAPTM4A	FALSE
LFLG_SMC	Gene446	LBH	FALSE
LFLG_SMC	Gene990	LGALS1	FALSE
LFLG_SMC	Gene13863	LHFPL6	FALSE
LFLG_SMC	Gene9352	LIMCH1	FALSE
LFLG_SMC	Gene20007	LRP1	FALSE
LFLG_SMC	Gene28576	LTBP2	FALSE
LFLG_SMC	LZX-CL12642.Contig1-All-g	MAOB	FALSE
LFLG_SMC	Gene18142	MMP2	FALSE
LFLG_SMC	Gene2463	MYH10	FALSE
LFLG_SMC	LZX-CL7902.Contig2-All-g	MYL9	FALSE
LFLG_SMC	Gene15297	MYO1B	FALSE
LFLG_SMC	Gene3365	NEXN	FALSE
LFLG_SMC	Gene8450	PALLD	FALSE
LFLG_SMC	Gene13224	PDLIM3	FALSE
LFLG_SMC	Gene16679	PDZRN3	FALSE
LFLG_SMC	Gene12174	PEBP1	FALSE
LFLG_SMC	Gene16269	PRELP	FALSE
LFLG_SMC	Gene6805	PRKG1	FALSE
LFLG_SMC	Gene9628	PTPRD	FALSE
LFLG_SMC	Gene16757	PTPRG	FALSE
LFLG_SMC	Gene8129	RBPMS	FALSE
LFLG_SMC	Gene9169	RHOB	FALSE
LFLG_SMC	Gene15265	RND3	FALSE
LFLG_SMC	Gene2609	ROR1	FALSE
LFLG_SMC	Gene1116	RYR2	FALSE
LFLG_SMC	Gene10735	SDC2	FALSE
LFLG_SMC	Gene13598	SH3RF3	FALSE
LFLG_SMC	LZX-CL2209.Contig14-All-g	SORBS1	FALSE
LFLG_SMC	Gene12908	SPARC	FALSE
LFLG_SMC	Gene10935	SULF1	FALSE
LFLG_SMC	Gene8708	SYNPO2	FALSE
LFLG_SMC	Gene19959	TACC1	FALSE
LFLG_SMC	Gene14960	TFPI	FALSE
LFLG_SMC	Gene16053	TNS1	FALSE
LFLG_SMC	LZX-Unigene29812-All-g	TPM1	FALSE
LFLG_SMC	Gene10872	TUBB6	FALSE
LFLG_SMC	Gene17659	ZYX	FALSE
LFLG_Stromal cell	Gene19615	AEBP1	TRUE
LFLG_Stromal cell	Gene4556	CEBPB	TRUE
LFLG_Stromal cell	Gene18124	CHD9	FALSE
LFLG_Stromal cell	Gene27585	CLU	FALSE
LFLG_Stromal cell	Gene13540	EBF1	TRUE
LFLG_Stromal cell	Gene12469	EGR1	TRUE
LFLG_Stromal cell	Gene10601	HOXA3	TRUE
LFLG_Stromal cell	Gene5611	HOXB3	TRUE
LFLG_Stromal cell	Gene4534	ID1	FALSE
LFLG_Stromal cell	Gene2874	NFIA	TRUE
LFLG_Stromal cell	Gene8816	NFIB	TRUE
LFLG_Stromal cell	Gene19889	NFIX	TRUE
LFLG_Stromal cell	Gene16301	NR2F2	TRUE
LFLG_Stromal cell	Gene2360	PLPP3	FALSE
LFLG_Stromal cell	Gene9084	PRDM6	TRUE
LFLG_Stromal cell	Gene32804	SETBP1	TRUE
LFLG_Stromal cell	Gene17906	ZBTB16	TRUE
LFLG_Stromal cell	Gene11851	ZFPM2	TRUE
LFLG_Stromal cell	Gene13692	ADAMTS1	FALSE
LFLG_Stromal cell	Gene12551	ADAMTS2	FALSE
LFLG_Stromal cell	Gene13536	ADGRD1	FALSE
LFLG_Stromal cell	Gene9731	ANO6	FALSE
LFLG_Stromal cell	Gene9324	APBB2	FALSE
LFLG_Stromal cell	Gene14776	ARHGAP6	FALSE
LFLG_Stromal cell	Gene18823	BGN	FALSE
LFLG_Stromal cell	Gene517	C7	FALSE
LFLG_Stromal cell	Gene4127	CACNA1C	FALSE
LFLG_Stromal cell	LZX-CL9963.Contig3-All-g	CALD1	FALSE
LFLG_Stromal cell	Gene13700	CCDC80	FALSE
LFLG_Stromal cell	LZX-Unigene56709-All-g	CD63	FALSE
LFLG_Stromal cell	Gene14900	CKB	FALSE
LFLG_Stromal cell	Gene2703	CNN3	FALSE
LFLG_Stromal cell	LZX-CL6204.Contig1-All-g	COL14A1	FALSE
LFLG_Stromal cell	Gene5943	COL1A1	FALSE
LFLG_Stromal cell	Gene11263	COL1A2	FALSE
LFLG_Stromal cell	Gene14870	COL3A1	FALSE
LFLG_Stromal cell	Gene13651	COL4A2	FALSE
LFLG_Stromal cell	Gene14947	COL5A2	FALSE
LFLG_Stromal cell	Gene15504	COL6A1	FALSE
LFLG_Stromal cell	Gene14820	COL6A2	FALSE
LFLG_Stromal cell	Gene25205	COL6A3	FALSE
LFLG_Stromal cell	Gene675	CRIM1	FALSE
LFLG_Stromal cell	Gene16349	CSRP1	FALSE
LFLG_Stromal cell	Gene125	CTGF	FALSE
LFLG_Stromal cell	Gene3550	DCN	FALSE
LFLG_Stromal cell	Gene3984	DENND2A	FALSE
LFLG_Stromal cell	Gene7152	DIAPH2	FALSE
LFLG_Stromal cell	LZX-Unigene46480-All-g	DKK3	FALSE
LFLG_Stromal cell	Gene6600	DOCK1	FALSE
LFLG_Stromal cell	Gene8590	DST	FALSE
LFLG_Stromal cell	Gene16261	ECM2	FALSE
LFLG_Stromal cell	Gene10062	EMILIN1	FALSE
LFLG_Stromal cell	Gene363	EPB41L2	FALSE
LFLG_Stromal cell	Gene14702	F10	FALSE
LFLG_Stromal cell	Gene3793	FBLN1	FALSE
LFLG_Stromal cell	Gene15287	FBLN5	FALSE
LFLG_Stromal cell	Gene14835	FERMT2	FALSE
LFLG_Stromal cell	Gene13612	FGF14	FALSE
LFLG_Stromal cell	Gene1645	FILIP1	FALSE
LFLG_Stromal cell	Gene13754	FSTL1	FALSE
LFLG_Stromal cell	Gene12791	GGT5	FALSE
LFLG_Stromal cell	Gene14546	GPM6B	FALSE
LFLG_Stromal cell	Gene17564	HSPB1	FALSE
LFLG_Stromal cell	Gene17409	IGF1R	FALSE
LFLG_Stromal cell	Gene8119	KIRREL1	FALSE
LFLG_Stromal cell	Gene36936	LAMA4	FALSE
LFLG_Stromal cell	Gene3496	LAMB1	FALSE
LFLG_Stromal cell	Gene2441	LAMC1	FALSE
LFLG_Stromal cell	LZX-Unigene61908-All-g	LAPTM4A	FALSE
LFLG_Stromal cell	Gene13863	LHFPL6	FALSE
LFLG_Stromal cell	Gene20007	LRP1	FALSE
LFLG_Stromal cell	Gene28576	LTBP2	FALSE
LFLG_Stromal cell	Gene18142	MMP2	FALSE
LFLG_Stromal cell	Gene15297	MYO1B	FALSE
LFLG_Stromal cell	Gene16011	NCKAP1	FALSE
LFLG_Stromal cell	Gene16141	OGN	FALSE
LFLG_Stromal cell	Gene8450	PALLD	FALSE
LFLG_Stromal cell	Gene11003	PARD3	FALSE
LFLG_Stromal cell	Gene13224	PDLIM3	FALSE
LFLG_Stromal cell	Gene16679	PDZRN3	FALSE
LFLG_Stromal cell	Gene50809	PKIG	FALSE
LFLG_Stromal cell	Gene20379	PMP22	FALSE
LFLG_Stromal cell	Gene2213	PRDX6	FALSE
LFLG_Stromal cell	Gene16269	PRELP	FALSE
LFLG_Stromal cell	Gene16757	PTPRG	FALSE
LFLG_Stromal cell	Gene85	PXDN	FALSE
LFLG_Stromal cell	Gene18872	RBMS3	FALSE
LFLG_Stromal cell	Gene15265	RND3	FALSE
LFLG_Stromal cell	Gene2609	ROR1	FALSE
LFLG_Stromal cell	Gene10735	SDC2	FALSE
LFLG_Stromal cell	Gene8592	SH3D19	FALSE
LFLG_Stromal cell	Gene6753	SH3PXD2A	FALSE
LFLG_Stromal cell	Gene13394	SH3PXD2B	FALSE
LFLG_Stromal cell	Gene8557	SLIT2	FALSE
LFLG_Stromal cell	Gene12908	SPARC	FALSE
LFLG_Stromal cell	Gene2623	TGFBR3	FALSE
LFLG_Stromal cell	Gene3533	TIMP3	FALSE
LFLG_Stromal cell	Gene3707	TMTC3	FALSE
LFLG_Stromal cell	Gene16053	TNS1	FALSE
LFLG_Stromal cell	Gene10872	TUBB6	FALSE
LFLG_Stromal cell	Gene17659	ZYX	FALSE
LFLG_Vasc_Endo	LZX-Unigene61722-All-g	ANXA3	FALSE
LFLG_Vasc_Endo	Gene14491	DACH1	TRUE
LFLG_Vasc_Endo	Gene936	EPAS1	TRUE
LFLG_Vasc_Endo	Gene14225	ERG	TRUE
LFLG_Vasc_Endo	Gene18086	FLI1	TRUE
LFLG_Vasc_Endo	Gene17652	FOXF1	TRUE
LFLG_Vasc_Endo	Gene16754	GATA2	TRUE
LFLG_Vasc_Endo	Gene4534	ID1	FALSE
LFLG_Vasc_Endo	Gene12188	IRF1	TRUE
LFLG_Vasc_Endo	Gene8634	MEF2C	TRUE
LFLG_Vasc_Endo	Gene8816	NFIB	TRUE
LFLG_Vasc_Endo	Gene2360	PLPP3	FALSE
LFLG_Vasc_Endo	Gene12060	PREX2	FALSE
LFLG_Vasc_Endo	Gene16675	SMAD6	FALSE
LFLG_Vasc_Endo	Gene9452	SOX18	TRUE
LFLG_Vasc_Endo	Gene11115	STK3	FALSE
LFLG_Vasc_Endo	Gene4239	TEAD4	TRUE
LFLG_Vasc_Endo	Gene12839	WWTR1	FALSE
LFLG_Vasc_Endo	Gene10427	ZEB1	TRUE
LFLG_Vasc_Endo	Gene17874	ZNF423	TRUE
LFLG_Vasc_Endo	Gene10658	ZNF521	TRUE
LFLG_Vasc_Endo	Gene19033	ACVRL1	FALSE
LFLG_Vasc_Endo	Gene14652	ADGRL2	FALSE
LFLG_Vasc_Endo	Gene2624	ADGRL4	FALSE
LFLG_Vasc_Endo	Gene14744	ARHGAP31	FALSE
LFLG_Vasc_Endo	Gene15345	BMPR2	FALSE
LFLG_Vasc_Endo	Gene14897	CALCRL	FALSE
LFLG_Vasc_Endo	LZX-CL9963.Contig3-All-g	CALD1	FALSE
LFLG_Vasc_Endo	Gene3553	CAV1	FALSE
LFLG_Vasc_Endo	Gene14893	CAVIN2	FALSE
LFLG_Vasc_Endo	Gene18907	CD151	FALSE
LFLG_Vasc_Endo	Gene15599	CDC42BPB	FALSE
LFLG_Vasc_Endo	Gene17836	CDH5	FALSE
LFLG_Vasc_Endo	Gene8256	CEMIP2	FALSE
LFLG_Vasc_Endo	Gene12811	CLDN5	FALSE
LFLG_Vasc_Endo	Gene6995	CLIC2	FALSE
LFLG_Vasc_Endo	Gene13651	COL4A2	FALSE
LFLG_Vasc_Endo	Gene675	CRIM1	FALSE
LFLG_Vasc_Endo	Gene125	CTGF	FALSE
LFLG_Vasc_Endo	Gene16098	CTTNBP2NL	FALSE
LFLG_Vasc_Endo	Gene8718	DLC1	FALSE
LFLG_Vasc_Endo	Gene6600	DOCK1	FALSE
LFLG_Vasc_Endo	Gene4089	DOCK4	FALSE
LFLG_Vasc_Endo	Gene13685	DOCK9	FALSE
LFLG_Vasc_Endo	Gene12326	DPYSL3	FALSE
LFLG_Vasc_Endo	Gene18229	EFNA1	FALSE
LFLG_Vasc_Endo	Gene16590	EFNB2	FALSE
LFLG_Vasc_Endo	Gene16807	EPHB4	FALSE
LFLG_Vasc_Endo	Gene14134	EVA1C	FALSE
LFLG_Vasc_Endo	Gene10875	FAM171A1	FALSE
LFLG_Vasc_Endo	Gene14835	FERMT2	FALSE
LFLG_Vasc_Endo	Gene17327	FGD5	FALSE
LFLG_Vasc_Endo	Gene16874	FKBP5	FALSE
LFLG_Vasc_Endo	Gene14795	FLT1	FALSE
LFLG_Vasc_Endo	Gene6946	FRYL	FALSE
LFLG_Vasc_Endo	Gene1296	FYN	FALSE
LFLG_Vasc_Endo	Gene16617	GNAI2	FALSE
LFLG_Vasc_Endo	Gene12461	GPX3	FALSE
LFLG_Vasc_Endo	Gene7388	GSN	FALSE
LFLG_Vasc_Endo	Gene6240	HIP1	FALSE
LFLG_Vasc_Endo	LZX-CL3019.Contig1-All-g	HYAL2	FALSE
LFLG_Vasc_Endo	Gene8133	IGFBP7	FALSE
LFLG_Vasc_Endo	Gene4971	KIAA1217	FALSE
LFLG_Vasc_Endo	Gene25997	LDB2	FALSE
LFLG_Vasc_Endo	Gene764	LIFR	FALSE
LFLG_Vasc_Endo	LZX-CL4566.Contig1-All-g	LIMS2	FALSE
LFLG_Vasc_Endo	Gene784	MYCT1	FALSE
LFLG_Vasc_Endo	Gene1864	MYH9	FALSE
LFLG_Vasc_Endo	LZX-CL7902.Contig2-All-g	MYL9	FALSE
LFLG_Vasc_Endo	Gene11499	MYO10	FALSE
LFLG_Vasc_Endo	Gene16011	NCKAP1	FALSE
LFLG_Vasc_Endo	Gene139	NOVA2	FALSE
LFLG_Vasc_Endo	Gene18617	NPR1	FALSE
LFLG_Vasc_Endo	Gene11164	NRP1	FALSE
LFLG_Vasc_Endo	Gene11003	PARD3	FALSE
LFLG_Vasc_Endo	Gene13838	PCDH17	FALSE
LFLG_Vasc_Endo	Gene6302	PDLIM1	FALSE
LFLG_Vasc_Endo	LZX-Unigene13093-All-g	PIK3C2A	FALSE
LFLG_Vasc_Endo	Gene50809	PKIG	FALSE
LFLG_Vasc_Endo	Gene15755	PKP4	FALSE
LFLG_Vasc_Endo	Gene19064	PLAT	FALSE
LFLG_Vasc_Endo	Gene4214	PODXL	FALSE
LFLG_Vasc_Endo	Gene15479	PPP1R13B	FALSE
LFLG_Vasc_Endo	Gene3559	PTPN12	FALSE
LFLG_Vasc_Endo	Gene7365	PTPRB	FALSE
LFLG_Vasc_Endo	Gene16757	PTPRG	FALSE
LFLG_Vasc_Endo	Gene762	PTPRK	FALSE
LFLG_Vasc_Endo	Gene11840	PTPRM	FALSE
LFLG_Vasc_Endo	Gene2197	RAI14	FALSE
LFLG_Vasc_Endo	Gene11122	RAMP3	FALSE
LFLG_Vasc_Endo	Gene18872	RBMS3	FALSE
LFLG_Vasc_Endo	Gene19109	RNF122	FALSE
LFLG_Vasc_Endo	Gene2610	S1PR1	FALSE
LFLG_Vasc_Endo	Gene17544	SHE	FALSE
LFLG_Vasc_Endo	Gene5209	SLC6A4	FALSE
LFLG_Vasc_Endo	Gene12475	SLCO2A1	FALSE
LFLG_Vasc_Endo	LZX-CL2209.Contig14-All-g	SORBS1	FALSE
LFLG_Vasc_Endo	Gene913	SPTBN1	FALSE
LFLG_Vasc_Endo	Gene7434	STOM	FALSE
LFLG_Vasc_Endo	Gene15239	TANC1	FALSE
LFLG_Vasc_Endo	Gene9131	TEK	FALSE
LFLG_Vasc_Endo	Gene2623	TGFBR3	FALSE
LFLG_Vasc_Endo	Gene2315	TIE1	FALSE
LFLG_Vasc_Endo	Gene19732	TINAGL1	FALSE
LFLG_Vasc_Endo	Gene17232	TJP1	FALSE
LFLG_Vasc_Endo	Gene16861	TLNRD1	FALSE
LFLG_Vasc_Endo	Gene16053	TNS1	FALSE
LFLG_Vasc_Endo	Gene18279	TXNIP	FALSE
LFLG_Vasc_Endo	Gene9752	VEGFC	FALSE
LFLG_Vasc_Endo	Gene9539	VPS13A	FALSE
LFLG_Vasc_Endo	Gene4227	VWF	FALSE
LFLG_Alveolar cell	Gene15459	CHP1	FALSE
LFLG_Alveolar cell	Gene12469	EGR1	TRUE
LFLG_Alveolar cell	Gene10511	GATA6	TRUE
LFLG_Alveolar cell	Gene12810	HES1	TRUE
LFLG_Alveolar cell	Gene18171	IRX2	TRUE
LFLG_Alveolar cell	Gene1546	MACF1	FALSE
LFLG_Alveolar cell	Gene18492	MECOM	TRUE
LFLG_Alveolar cell	Gene3792	MET	FALSE
LFLG_Alveolar cell	Gene8816	NFIB	TRUE
LFLG_Alveolar cell	Gene15155	NFKBIA	FALSE
LFLG_Alveolar cell	Gene9704	NR3C2	TRUE
LFLG_Alveolar cell	Gene4355	ABCA3	FALSE
LFLG_Alveolar cell	Gene9318	ADGRA3	FALSE
LFLG_Alveolar cell	Gene6452	ADK	FALSE
LFLG_Alveolar cell	LZX-Unigene13878-All-g	AGR2	FALSE
LFLG_Alveolar cell	Gene10805	AGR3	FALSE
LFLG_Alveolar cell	Gene18204	APLP2	FALSE
LFLG_Alveolar cell	Gene10641	AQP4	FALSE
LFLG_Alveolar cell	Gene16100	ARL8B	FALSE
LFLG_Alveolar cell	Gene14451	ATP11A	FALSE
LFLG_Alveolar cell	Gene16502	ATP2B4	FALSE
LFLG_Alveolar cell	Gene19008	BMP1	FALSE
LFLG_Alveolar cell	Gene4358	BRI3	FALSE
LFLG_Alveolar cell	Gene2280	C1ORF21	FALSE
LFLG_Alveolar cell	Gene8160	C9ORF3	FALSE
LFLG_Alveolar cell	Gene18907	CD151	FALSE
LFLG_Alveolar cell	Gene9518	CD2AP	FALSE
LFLG_Alveolar cell	Gene17528	CDH1	FALSE
LFLG_Alveolar cell	Gene3480	CFTR	FALSE
LFLG_Alveolar cell	Gene17637	CGN	FALSE
LFLG_Alveolar cell	Gene17037	CGNL1	FALSE
LFLG_Alveolar cell	Gene10773	COBL	FALSE
LFLG_Alveolar cell	Gene15967	COBLL1	FALSE
LFLG_Alveolar cell	LZX-CL4001.Contig1-All-g	CYSTM1	FALSE
LFLG_Alveolar cell	Gene2363	DHCR24	FALSE
LFLG_Alveolar cell	Gene8718	DLC1	FALSE
LFLG_Alveolar cell	Gene232	EPCAM	FALSE
LFLG_Alveolar cell	Gene1286	EPHA4	FALSE
LFLG_Alveolar cell	Gene19381	ERBB3	FALSE
LFLG_Alveolar cell	Gene1550	EZR	FALSE
LFLG_Alveolar cell	Gene7420	FAM129B	FALSE
LFLG_Alveolar cell	Gene16218	FAM174B	FALSE
LFLG_Alveolar cell	Gene14158	FARP1	FALSE
LFLG_Alveolar cell	Gene10303	FDFT1	FALSE
LFLG_Alveolar cell	Gene23282	FGFR2	FALSE
LFLG_Alveolar cell	Gene17260	FRMD4B	FALSE
LFLG_Alveolar cell	Gene447	GALNT2	FALSE
LFLG_Alveolar cell	Gene15050	ITGB6	FALSE
LFLG_Alveolar cell	Gene2095	ITPKC	FALSE
LFLG_Alveolar cell	Gene8999	KLHL29	FALSE
LFLG_Alveolar cell	Gene19114	KRT18	FALSE
LFLG_Alveolar cell	Gene18968	KRT8	FALSE
LFLG_Alveolar cell	Gene2441	LAMC1	FALSE
LFLG_Alveolar cell	Gene14878	LGMN	FALSE
LFLG_Alveolar cell	Gene14523	LMO7	FALSE
LFLG_Alveolar cell	LZX-Unigene11162-All-g	LPCAT1	FALSE
LFLG_Alveolar cell	Gene15389	LRP2	FALSE
LFLG_Alveolar cell	LZX-CL810.Contig1-All-g	LRRK2	FALSE
LFLG_Alveolar cell	Gene9292	LURAP1L	FALSE
LFLG_Alveolar cell	Gene10799	MAL2	FALSE
LFLG_Alveolar cell	Gene574	ME1	FALSE
LFLG_Alveolar cell	Gene2180	MFSD2A	FALSE
LFLG_Alveolar cell	Gene3580	MGST1	FALSE
LFLG_Alveolar cell	Gene17912	MPZL2	FALSE
LFLG_Alveolar cell	Gene12402	MSMO1	FALSE
LFLG_Alveolar cell	Gene16011	NCKAP1	FALSE
LFLG_Alveolar cell	Gene15150	NPC2	FALSE
LFLG_Alveolar cell	Gene3560	NTN4	FALSE
LFLG_Alveolar cell	Gene13211	P3H2	FALSE
LFLG_Alveolar cell	Gene3502	PACSIN2	FALSE
LFLG_Alveolar cell	Gene1479	PERP	FALSE
LFLG_Alveolar cell	Gene7935	PHLDA2	FALSE
LFLG_Alveolar cell	Gene8410	PIP5K1B	FALSE
LFLG_Alveolar cell	Gene15479	PPP1R13B	FALSE
LFLG_Alveolar cell	Gene2312	PTGFR	FALSE
LFLG_Alveolar cell	Gene9628	PTPRD	FALSE
LFLG_Alveolar cell	Gene762	PTPRK	FALSE
LFLG_Alveolar cell	Gene19135	RAB11FIP1	FALSE
LFLG_Alveolar cell	Gene2197	RAI14	FALSE
LFLG_Alveolar cell	Gene19167	RND1	FALSE
LFLG_Alveolar cell	LZX-CL6833.Contig1-All-g	SELENOW	FALSE
LFLG_Alveolar cell	Gene6753	SH3PXD2A	FALSE
LFLG_Alveolar cell	Gene7157	SHROOM3	FALSE
LFLG_Alveolar cell	Gene1770	SLC22A23	FALSE
LFLG_Alveolar cell	LZX-Unigene30842-All-g	SLC22A3	FALSE
LFLG_Alveolar cell	Gene8907	SLC34A2	FALSE
LFLG_Alveolar cell	Gene8787	SLC4A4	FALSE
LFLG_Alveolar cell	LZX-CL2209.Contig14-All-g	SORBS1	FALSE
LFLG_Alveolar cell	Gene15067	SPINT1	FALSE
LFLG_Alveolar cell	Gene913	SPTBN1	FALSE
LFLG_Alveolar cell	Gene10669	STEAP4	FALSE
LFLG_Alveolar cell	Gene12873	SUSD2	FALSE
LFLG_Alveolar cell	Gene21068	TMEM243	FALSE
LFLG_Alveolar cell	Gene5488	TMEM97	FALSE
LFLG_Alveolar cell	Gene10688	TSPAN13	FALSE
LFLG_Alveolar cell	Gene16585	TSPAN3	FALSE
LFLG_Alveolar cell	Gene12759	UQCRQ	FALSE
LFLG_Alveolar cell	Gene8910	WWC2	FALSE
LFLG_Un_lymphoid cell	Gene7470	ARID4B	FALSE
LFLG_Un_lymphoid cell	Gene14443	ATM	FALSE
LFLG_Un_lymphoid cell	Gene15590	BATF	TRUE
LFLG_Un_lymphoid cell	Gene15342	BCL11B	TRUE
LFLG_Un_lymphoid cell	Gene12341	BTG2	FALSE
LFLG_Un_lymphoid cell	Gene17069	CHD1	FALSE
LFLG_Un_lymphoid cell	Gene17455	DDX5	FALSE
LFLG_Un_lymphoid cell	Gene2272	FUBP1	FALSE
LFLG_Un_lymphoid cell	Gene2258	FUS	FALSE
LFLG_Un_lymphoid cell	Gene3923	GATA3	TRUE
LFLG_Un_lymphoid cell	LZX-Unigene12599-All-g	HMGB1	FALSE
LFLG_Un_lymphoid cell	Gene11032	IKZF1	TRUE
LFLG_Un_lymphoid cell	Gene12188	IRF1	TRUE
LFLG_Un_lymphoid cell	Gene2062	MALT1	FALSE
LFLG_Un_lymphoid cell	Gene12418	MBNL1	FALSE
LFLG_Un_lymphoid cell	Gene4858	NFATC2	TRUE
LFLG_Un_lymphoid cell	Gene15335	PRKCH	FALSE
LFLG_Un_lymphoid cell	Gene3452	PRKCQ	FALSE
LFLG_Un_lymphoid cell	Gene1558	SCML4	TRUE
LFLG_Un_lymphoid cell	Gene5732	SSH2	FALSE
LFLG_Un_lymphoid cell	Gene15628	STAT4	TRUE
LFLG_Un_lymphoid cell	Gene1870	TNFAIP3	FALSE
LFLG_Un_lymphoid cell	Gene10648	TOX	FALSE
LFLG_Un_lymphoid cell	Gene19714	ABTB2	FALSE
LFLG_Un_lymphoid cell	Gene13617	ALOX5AP	FALSE
LFLG_Un_lymphoid cell	LZX-CL4293.Contig3-All-g	AOAH	FALSE
LFLG_Un_lymphoid cell	Gene11136	APBB1IP	FALSE
LFLG_Un_lymphoid cell	Gene20011	ARHGAP15	FALSE
LFLG_Un_lymphoid cell	Gene19408	ARHGAP25	FALSE
LFLG_Un_lymphoid cell	Gene452	ARHGDIB	FALSE
LFLG_Un_lymphoid cell	Gene16470	ARHGEF3	FALSE
LFLG_Un_lymphoid cell	Gene15664	ARPC2	FALSE
LFLG_Un_lymphoid cell	Gene1343	ATG5	FALSE
LFLG_Un_lymphoid cell	Gene19289	BIN2	FALSE
LFLG_Un_lymphoid cell	Gene15285	CCDC88C	FALSE
LFLG_Un_lymphoid cell	Gene18904	CD44	FALSE
LFLG_Un_lymphoid cell	Gene25138	CDC42SE2	FALSE
LFLG_Un_lymphoid cell	Gene38545	CKS2	FALSE
LFLG_Un_lymphoid cell	Gene2277	CORO1A	FALSE
LFLG_Un_lymphoid cell	Gene18245	COTL1	FALSE
LFLG_Un_lymphoid cell	Gene12097	CYFIP2	FALSE
LFLG_Un_lymphoid cell	Gene1246	CYTH1	FALSE
LFLG_Un_lymphoid cell	Gene11043	DBF4	FALSE
LFLG_Un_lymphoid cell	Gene12790	DIAPH1	FALSE
LFLG_Un_lymphoid cell	Gene13011	DOCK2	FALSE
LFLG_Un_lymphoid cell	Gene902	EMB	FALSE
LFLG_Un_lymphoid cell	Gene1374	EML4	FALSE
LFLG_Un_lymphoid cell	Gene15153	EVL	FALSE
LFLG_Un_lymphoid cell	Gene3564	FGFR1OP2	FALSE
LFLG_Un_lymphoid cell	Gene16874	FKBP5	FALSE
LFLG_Un_lymphoid cell	LZX-CL7908.Contig1-All-g	FMNL1	FALSE
LFLG_Un_lymphoid cell	Gene2079	FYB1	FALSE
LFLG_Un_lymphoid cell	Gene28469	GNG2	FALSE
LFLG_Un_lymphoid cell	Gene1357	GRAP2	FALSE
LFLG_Un_lymphoid cell	Gene5616	GZMH	FALSE
LFLG_Un_lymphoid cell	Gene9706	GZMM	FALSE
LFLG_Un_lymphoid cell	Gene3790	HCLS1	FALSE
LFLG_Un_lymphoid cell	Gene17214	HERC1	FALSE
LFLG_Un_lymphoid cell	Gene12312	HNRNPA0	FALSE
LFLG_Un_lymphoid cell	Gene7531	HNRNPC	FALSE
LFLG_Un_lymphoid cell	Gene16278	IDH2	FALSE
LFLG_Un_lymphoid cell	Gene13490	INPP5D	FALSE
LFLG_Un_lymphoid cell	Gene16050	ITGA4	FALSE
LFLG_Un_lymphoid cell	Gene3436	KRR1	FALSE
LFLG_Un_lymphoid cell	Gene16	LATS1	FALSE
LFLG_Un_lymphoid cell	Gene446	LBH	FALSE
LFLG_Un_lymphoid cell	Gene1602	LCK	FALSE
LFLG_Un_lymphoid cell	Gene13869	LCP1	FALSE
LFLG_Un_lymphoid cell	Gene429	LYST	FALSE
LFLG_Un_lymphoid cell	Gene20132	MADD	FALSE
LFLG_Un_lymphoid cell	Gene11755	MBP	FALSE
LFLG_Un_lymphoid cell	Gene15797	MCM6	FALSE
LFLG_Un_lymphoid cell	LZX-Unigene29943-All-g	MCTP2	FALSE
LFLG_Un_lymphoid cell	Gene10933	NCALD	FALSE
LFLG_Un_lymphoid cell	Gene8797	NMRAL1	FALSE
LFLG_Un_lymphoid cell	Gene15133	NOP58	FALSE
LFLG_Un_lymphoid cell	Gene19821	NSD3	FALSE
LFLG_Un_lymphoid cell	Gene11150	OXNAD1	FALSE
LFLG_Un_lymphoid cell	Gene13369	PHC3	FALSE
LFLG_Un_lymphoid cell	Gene11076	PLCL2	FALSE
LFLG_Un_lymphoid cell	Gene4278	PPP1R16B	FALSE
LFLG_Un_lymphoid cell	Gene19665	PSMB8	FALSE
LFLG_Un_lymphoid cell	Gene16931	PSTPIP1	FALSE
LFLG_Un_lymphoid cell	Gene509	PTGER4	FALSE
LFLG_Un_lymphoid cell	LZX-CL1234.Contig13-All-g	PTPRC	FALSE
LFLG_Un_lymphoid cell	LZX-Unigene24729-All-g	RASA2	FALSE
LFLG_Un_lymphoid cell	Gene10195	RASGRP1	FALSE
LFLG_Un_lymphoid cell	Gene15721	RASGRP2	FALSE
LFLG_Un_lymphoid cell	LZX-Unigene25085-All-g	RBMX	FALSE
LFLG_Un_lymphoid cell	Gene13590	RCSD1	FALSE
LFLG_Un_lymphoid cell	Gene9391	RHOH	FALSE
LFLG_Un_lymphoid cell	Gene11885	RIPOR2	FALSE
LFLG_Un_lymphoid cell	Gene18238	RPL10	FALSE
LFLG_Un_lymphoid cell	LZX-Unigene51392-All-g	RPL28	FALSE
LFLG_Un_lymphoid cell	Gene10501	RPL30	FALSE
LFLG_Un_lymphoid cell	LZX-CL8148.Contig2-All-g	RPL35A	FALSE
LFLG_Un_lymphoid cell	Gene16289	RPL4	FALSE
LFLG_Un_lymphoid cell	Gene36523	RPS15	FALSE
LFLG_Un_lymphoid cell	Gene16793	RPS17	FALSE
LFLG_Un_lymphoid cell	Gene2147	RPSA	FALSE
LFLG_Un_lymphoid cell	Gene13772	SAMSN1	FALSE
LFLG_Un_lymphoid cell	Gene10727	2023-09-07	FALSE
LFLG_Un_lymphoid cell	Gene38794	SH3BGRL3	FALSE
LFLG_Un_lymphoid cell	Gene14610	SH3KBP1	FALSE
LFLG_Un_lymphoid cell	Gene4570	SLA2	FALSE
LFLG_Un_lymphoid cell	Gene4509	SOCS1	FALSE
LFLG_Un_lymphoid cell	Gene13532	STK10	FALSE
LFLG_Un_lymphoid cell	Gene14996	STK39	FALSE
LFLG_Un_lymphoid cell	Gene14215	TPP2	FALSE
LFLG_Un_lymphoid cell	Gene3179	VAV3	FALSE
LFLG_Un_lymphoid cell	Gene4237	WNK1	FALSE
LFLG_Un_lymphoid cell	Gene36504	ZAP70	FALSE
LFLG_Un_lymphoid cell	Gene9948	ZFYVE28	FALSE
LFLG_Goblet cell	Gene19268	AKAP8	TRUE
LFLG_Goblet cell	LZX-Unigene61722-All-g	ANXA3	FALSE
LFLG_Goblet cell	Gene11802	DSP	FALSE
LFLG_Goblet cell	Gene10511	GATA6	TRUE
LFLG_Goblet cell	Gene12810	HES1	TRUE
LFLG_Goblet cell	Gene18045	LSR	FALSE
LFLG_Goblet cell	Gene18492	MECOM	TRUE
LFLG_Goblet cell	Gene2874	NFIA	TRUE
LFLG_Goblet cell	Gene19889	NFIX	TRUE
LFLG_Goblet cell	Gene9231	NR6A1	TRUE
LFLG_Goblet cell	Gene141	SOX4	TRUE
LFLG_Goblet cell	LZX-Unigene13878-All-g	AGR2	FALSE
LFLG_Goblet cell	Gene10805	AGR3	FALSE
LFLG_Goblet cell	LZX-CL410.Contig9-All-g	ALDH3A1	FALSE
LFLG_Goblet cell	Gene18204	APLP2	FALSE
LFLG_Goblet cell	Gene10641	AQP4	FALSE
LFLG_Goblet cell	Gene11522	ASPH	FALSE
LFLG_Goblet cell	Gene7497	ASS1	FALSE
LFLG_Goblet cell	Gene1933	ATP8B1	FALSE
LFLG_Goblet cell	Gene1863	B3GALNT2	FALSE
LFLG_Goblet cell	Gene4350	BAIAP2L1	FALSE
LFLG_Goblet cell	Gene10023	BMPR1B	FALSE
LFLG_Goblet cell	Gene9518	CD2AP	FALSE
LFLG_Goblet cell	LZX-CL1583.Contig1-All-g	CDH3	FALSE
LFLG_Goblet cell	Gene3480	CFTR	FALSE
LFLG_Goblet cell	Gene17637	CGN	FALSE
LFLG_Goblet cell	Gene14900	CKB	FALSE
LFLG_Goblet cell	Gene1374	EML4	FALSE
LFLG_Goblet cell	Gene232	EPCAM	FALSE
LFLG_Goblet cell	Gene8022	EPS8L2	FALSE
LFLG_Goblet cell	Gene19381	ERBB3	FALSE
LFLG_Goblet cell	Gene14134	EVA1C	FALSE
LFLG_Goblet cell	Gene1550	EZR	FALSE
LFLG_Goblet cell	Gene16218	FAM174B	FALSE
LFLG_Goblet cell	Gene23282	FGFR2	FALSE
LFLG_Goblet cell	Gene15049	HNMT	FALSE
LFLG_Goblet cell	Gene9228	KANK1	FALSE
LFLG_Goblet cell	Gene19114	KRT18	FALSE
LFLG_Goblet cell	Gene18968	KRT8	FALSE
LFLG_Goblet cell	Gene48114	LDHB	FALSE
LFLG_Goblet cell	Gene3447	LMO3	FALSE
LFLG_Goblet cell	LZX-Unigene11162-All-g	LPCAT1	FALSE
LFLG_Goblet cell	Gene10799	MAL2	FALSE
LFLG_Goblet cell	LZX-Unigene29943-All-g	MCTP2	FALSE
LFLG_Goblet cell	Gene16156	MFSD4A	FALSE
LFLG_Goblet cell	Gene3580	MGST1	FALSE
LFLG_Goblet cell	Gene1712	MRPL14	FALSE
LFLG_Goblet cell	Gene15150	NPC2	FALSE
LFLG_Goblet cell	Gene3502	PACSIN2	FALSE
LFLG_Goblet cell	Gene6302	PDLIM1	FALSE
LFLG_Goblet cell	Gene1479	PERP	FALSE
LFLG_Goblet cell	Gene7935	PHLDA2	FALSE
LFLG_Goblet cell	Gene15755	PKP4	FALSE
LFLG_Goblet cell	Gene6515	PPA1	FALSE
LFLG_Goblet cell	Gene4799	PPDPF	FALSE
LFLG_Goblet cell	Gene15057	PRDX5	FALSE
LFLG_Goblet cell	Gene762	PTPRK	FALSE
LFLG_Goblet cell	LZX-CL12126.Contig2-All-g	PTPRU	FALSE
LFLG_Goblet cell	Gene19337	RAB3D	FALSE
LFLG_Goblet cell	Gene631	RALGAPA2	FALSE
LFLG_Goblet cell	Gene13231	SELENOM	FALSE
LFLG_Goblet cell	LZX-CL6833.Contig1-All-g	SELENOW	FALSE
LFLG_Goblet cell	Gene8907	SLC34A2	FALSE
LFLG_Goblet cell	Gene8787	SLC4A4	FALSE
LFLG_Goblet cell	LZX-Unigene51579-All-g	SSR4	FALSE
LFLG_Goblet cell	Gene14960	TFPI	FALSE
LFLG_Goblet cell	Gene4838	TMC5	FALSE
LFLG_Goblet cell	LZX-Unigene46751-All-g	TMEM30B	FALSE
LFLG_Goblet cell	LZX-Unigene7432-All-g	TSPAN1	FALSE
LFLG_Goblet cell	Gene10688	TSPAN13	FALSE
LFLG_Goblet cell	Gene16585	TSPAN3	FALSE
LFLG_Stromal cell_CLDN	Gene19615	AEBP1	TRUE
LFLG_Stromal cell_CLDN	Gene10171	BNC2	TRUE
LFLG_Stromal cell_CLDN	Gene27585	CLU	FALSE
LFLG_Stromal cell_CLDN	Gene10511	GATA6	TRUE
LFLG_Stromal cell_CLDN	Gene10181	GLI2	TRUE
LFLG_Stromal cell_CLDN	Gene5611	HOXB3	TRUE
LFLG_Stromal cell_CLDN	Gene4534	ID1	FALSE
LFLG_Stromal cell_CLDN	Gene1324	ID2	FALSE
LFLG_Stromal cell_CLDN	Gene2732	LMO4	FALSE
LFLG_Stromal cell_CLDN	Gene4428	MAFB	TRUE
LFLG_Stromal cell_CLDN	Gene8816	NFIB	TRUE
LFLG_Stromal cell_CLDN	Gene19889	NFIX	TRUE
LFLG_Stromal cell_CLDN	Gene16301	NR2F2	TRUE
LFLG_Stromal cell_CLDN	Gene1523	OSR1	TRUE
LFLG_Stromal cell_CLDN	Gene2360	PLPP3	FALSE
LFLG_Stromal cell_CLDN	Gene12839	WWTR1	FALSE
LFLG_Stromal cell_CLDN	Gene10427	ZEB1	TRUE
LFLG_Stromal cell_CLDN	Gene11851	ZFPM2	TRUE
LFLG_Stromal cell_CLDN	Gene10658	ZNF521	TRUE
LFLG_Stromal cell_CLDN	Gene25135	ACKR3	FALSE
LFLG_Stromal cell_CLDN	Gene5192	ADAMTS4	FALSE
LFLG_Stromal cell_CLDN	Gene16784	ALDH1A2	FALSE
LFLG_Stromal cell_CLDN	LZX-CL7539.Contig1-All-g	ANXA5	FALSE
LFLG_Stromal cell_CLDN	Gene14776	ARHGAP6	FALSE
LFLG_Stromal cell_CLDN	Gene16217	ARL6IP5	FALSE
LFLG_Stromal cell_CLDN	Gene2280	C1ORF21	FALSE
LFLG_Stromal cell_CLDN	Gene517	C7	FALSE
LFLG_Stromal cell_CLDN	LZX-CL9963.Contig3-All-g	CALD1	FALSE
LFLG_Stromal cell_CLDN	Gene3553	CAV1	FALSE
LFLG_Stromal cell_CLDN	Gene13700	CCDC80	FALSE
LFLG_Stromal cell_CLDN	Gene18907	CD151	FALSE
LFLG_Stromal cell_CLDN	Gene6381	CISD1	FALSE
LFLG_Stromal cell_CLDN	Gene14900	CKB	FALSE
LFLG_Stromal cell_CLDN	Gene5943	COL1A1	FALSE
LFLG_Stromal cell_CLDN	Gene14870	COL3A1	FALSE
LFLG_Stromal cell_CLDN	Gene13651	COL4A2	FALSE
LFLG_Stromal cell_CLDN	Gene14947	COL5A2	FALSE
LFLG_Stromal cell_CLDN	Gene15504	COL6A1	FALSE
LFLG_Stromal cell_CLDN	Gene14820	COL6A2	FALSE
LFLG_Stromal cell_CLDN	Gene10845	COLEC12	FALSE
LFLG_Stromal cell_CLDN	Gene16349	CSRP1	FALSE
LFLG_Stromal cell_CLDN	Gene17672	CTSK	FALSE
LFLG_Stromal cell_CLDN	Gene13401	DBN1	FALSE
LFLG_Stromal cell_CLDN	Gene3550	DCN	FALSE
LFLG_Stromal cell_CLDN	LZX-Unigene46480-All-g	DKK3	FALSE
LFLG_Stromal cell_CLDN	Gene14164	DPT	FALSE
LFLG_Stromal cell_CLDN	Gene9331	EFEMP2	FALSE
LFLG_Stromal cell_CLDN	Gene363	EPB41L2	FALSE
LFLG_Stromal cell_CLDN	Gene11205	EXT1	FALSE
LFLG_Stromal cell_CLDN	Gene14702	F10	FALSE
LFLG_Stromal cell_CLDN	Gene5764	FKBP10	FALSE
LFLG_Stromal cell_CLDN	Gene9182	FKBP9	FALSE
LFLG_Stromal cell_CLDN	Gene13754	FSTL1	FALSE
LFLG_Stromal cell_CLDN	Gene447	GALNT2	FALSE
LFLG_Stromal cell_CLDN	Gene12831	GFPT2	FALSE
LFLG_Stromal cell_CLDN	Gene3471	GLT8D2	FALSE
LFLG_Stromal cell_CLDN	Gene14546	GPM6B	FALSE
LFLG_Stromal cell_CLDN	Gene7388	GSN	FALSE
LFLG_Stromal cell_CLDN	Gene17564	HSPB1	FALSE
LFLG_Stromal cell_CLDN	Gene8119	KIRREL1	FALSE
LFLG_Stromal cell_CLDN	Gene7971	LDHA	FALSE
LFLG_Stromal cell_CLDN	Gene20007	LRP1	FALSE
LFLG_Stromal cell_CLDN	LZX-CL12642.Contig1-All-g	MAOB	FALSE
LFLG_Stromal cell_CLDN	LZX-CL2972.Contig2-All-g	MDK	FALSE
LFLG_Stromal cell_CLDN	Gene3580	MGST1	FALSE
LFLG_Stromal cell_CLDN	Gene18142	MMP2	FALSE
LFLG_Stromal cell_CLDN	Gene15297	MYO1B	FALSE
LFLG_Stromal cell_CLDN	Gene16011	NCKAP1	FALSE
LFLG_Stromal cell_CLDN	Gene10591	NDRG1	FALSE
LFLG_Stromal cell_CLDN	Gene3365	NEXN	FALSE
LFLG_Stromal cell_CLDN	Gene12736	NOVA1	FALSE
LFLG_Stromal cell_CLDN	Gene13224	PDLIM3	FALSE
LFLG_Stromal cell_CLDN	Gene15314	PHGDH	FALSE
LFLG_Stromal cell_CLDN	Gene18678	PHLDB1	FALSE
LFLG_Stromal cell_CLDN	Gene50809	PKIG	FALSE
LFLG_Stromal cell_CLDN	Gene19064	PLAT	FALSE
LFLG_Stromal cell_CLDN	Gene13543	PLOD2	FALSE
LFLG_Stromal cell_CLDN	Gene25148	PPIC	FALSE
LFLG_Stromal cell_CLDN	Gene4652	PPL	FALSE
LFLG_Stromal cell_CLDN	Gene2213	PRDX6	FALSE
LFLG_Stromal cell_CLDN	Gene9628	PTPRD	FALSE
LFLG_Stromal cell_CLDN	Gene13008	PTX3	FALSE
LFLG_Stromal cell_CLDN	Gene85	PXDN	FALSE
LFLG_Stromal cell_CLDN	Gene15562	RBMS1	FALSE
LFLG_Stromal cell_CLDN	Gene15265	RND3	FALSE
LFLG_Stromal cell_CLDN	Gene10735	SDC2	FALSE
LFLG_Stromal cell_CLDN	Gene3625	SEMA3C	FALSE
LFLG_Stromal cell_CLDN	LZX-CL12668.Contig4-All-g	SERPINE2	FALSE
LFLG_Stromal cell_CLDN	Gene8557	SLIT2	FALSE
LFLG_Stromal cell_CLDN	Gene12908	SPARC	FALSE
LFLG_Stromal cell_CLDN	Gene913	SPTBN1	FALSE
LFLG_Stromal cell_CLDN	Gene8708	SYNPO2	FALSE
LFLG_Stromal cell_CLDN	Gene8453	TENM3	FALSE
LFLG_Stromal cell_CLDN	Gene14960	TFPI	FALSE
LFLG_Stromal cell_CLDN	LZX-Unigene13767-All-g	THBS2	FALSE
LFLG_Stromal cell_CLDN	Gene3533	TIMP3	FALSE
LFLG_Stromal cell_CLDN	Gene3707	TMTC3	FALSE
LFLG_Stromal cell_CLDN	Gene10872	TUBB6	FALSE
LFLG_Stromal cell_CLDN	Gene10007	VCAN	FALSE
LFLG_Stromal cell_CLDN	Gene8910	WWC2	FALSE

## Sheet: lung_lf_mm_hm
group	gene	orthologs	tf
LFLG_Alveolar cell	Gene10511	GATA6	TRUE
LFLG_Alveolar cell	Gene18171	IRX2	TRUE
LFLG_Alveolar cell	Gene18492	MECOM	TRUE
LFLG_Alveolar cell	Gene3792	MET	FALSE
LFLG_Alveolar cell	Gene4355	ABCA3	FALSE
LFLG_Alveolar cell	Gene2857	ABCD3	FALSE
LFLG_Alveolar cell	Gene6452	ADK	FALSE
LFLG_Alveolar cell	Gene18204	APLP2	FALSE
LFLG_Alveolar cell	Gene14451	ATP11A	FALSE
LFLG_Alveolar cell	Gene4350	BAIAP2L1	FALSE
LFLG_Alveolar cell	Gene19008	BMP1	FALSE
LFLG_Alveolar cell	Gene4358	BRI3	FALSE
LFLG_Alveolar cell	Gene17528	CDH1	FALSE
LFLG_Alveolar cell	Gene17637	CGN	FALSE
LFLG_Alveolar cell	Gene17037	CGNL1	FALSE
LFLG_Alveolar cell	Gene10773	COBL	FALSE
LFLG_Alveolar cell	Gene15967	COBLL1	FALSE
LFLG_Alveolar cell	Gene8718	DLC1	FALSE
LFLG_Alveolar cell	Gene6600	DOCK1	FALSE
LFLG_Alveolar cell	Gene232	EPCAM	FALSE
LFLG_Alveolar cell	Gene19381	ERBB3	FALSE
LFLG_Alveolar cell	Gene7420	FAM129B	FALSE
LFLG_Alveolar cell	Gene14158	FARP1	FALSE
LFLG_Alveolar cell	Gene12473	FASN	FALSE
LFLG_Alveolar cell	Gene10303	FDFT1	FALSE
LFLG_Alveolar cell	Gene1778	HMGCS1	FALSE
LFLG_Alveolar cell	Gene8999	KLHL29	FALSE
LFLG_Alveolar cell	Gene19114	KRT18	FALSE
LFLG_Alveolar cell	Gene18968	KRT8	FALSE
LFLG_Alveolar cell	Gene19079	LDLR	FALSE
LFLG_Alveolar cell	Gene14523	LMO7	FALSE
LFLG_Alveolar cell	LZX-Unigene11162-All-g	LPCAT1	FALSE
LFLG_Alveolar cell	Gene15389	LRP2	FALSE
LFLG_Alveolar cell	LZX-CL810.Contig1-All-g	LRRK2	FALSE
LFLG_Alveolar cell	Gene9292	LURAP1L	FALSE
LFLG_Alveolar cell	Gene10799	MAL2	FALSE
LFLG_Alveolar cell	Gene574	ME1	FALSE
LFLG_Alveolar cell	Gene2180	MFSD2A	FALSE
LFLG_Alveolar cell	Gene3580	MGST1	FALSE
LFLG_Alveolar cell	Gene12402	MSMO1	FALSE
LFLG_Alveolar cell	Gene18151	MVD	FALSE
LFLG_Alveolar cell	Gene16011	NCKAP1	FALSE
LFLG_Alveolar cell	Gene15150	NPC2	FALSE
LFLG_Alveolar cell	Gene8410	PIP5K1B	FALSE
LFLG_Alveolar cell	Gene762	PTPRK	FALSE
LFLG_Alveolar cell	Gene2197	RAI14	FALSE
LFLG_Alveolar cell	Gene16576	RASEF	FALSE
LFLG_Alveolar cell	Gene6753	SH3PXD2A	FALSE
LFLG_Alveolar cell	Gene8831	SLC12A2	FALSE
LFLG_Alveolar cell	Gene1770	SLC22A23	FALSE
LFLG_Alveolar cell	Gene8907	SLC34A2	FALSE
LFLG_Alveolar cell	Gene8787	SLC4A4	FALSE
LFLG_Alveolar cell	LZX-CL2209.Contig14-All-g	SORBS1	FALSE
LFLG_Alveolar cell	Gene15067	SPINT1	FALSE
LFLG_Alveolar cell	Gene21068	TMEM243	FALSE
LFLG_Alveolar cell	Gene5488	TMEM97	FALSE
LFLG_Alveolar cell	Gene8910	WWC2	FALSE
LFLG_SMC	Gene19615	AEBP1	TRUE
LFLG_SMC	Gene13540	EBF1	TRUE
LFLG_SMC	Gene16734	FBN1	FALSE
LFLG_SMC	Gene19889	NFIX	TRUE
LFLG_SMC	Gene9084	PRDM6	TRUE
LFLG_SMC	Gene12098	TBX5	TRUE
LFLG_SMC	Gene17906	ZBTB16	TRUE
LFLG_SMC	Gene11851	ZFPM2	TRUE
LFLG_SMC	LZX-CL7539.Contig1-All-g	ANXA5	FALSE
LFLG_SMC	Gene18823	BGN	FALSE
LFLG_SMC	LZX-CL9963.Contig3-All-g	CALD1	FALSE
LFLG_SMC	Gene3553	CAV1	FALSE
LFLG_SMC	LZX-Unigene56709-All-g	CD63	FALSE
LFLG_SMC	Gene14900	CKB	FALSE
LFLG_SMC	Gene13651	COL4A2	FALSE
LFLG_SMC	Gene25205	COL6A3	FALSE
LFLG_SMC	Gene16349	CSRP1	FALSE
LFLG_SMC	Gene3550	DCN	FALSE
LFLG_SMC	Gene8718	DLC1	FALSE
LFLG_SMC	Gene9331	EFEMP2	FALSE
LFLG_SMC	Gene14835	FERMT2	FALSE
LFLG_SMC	Gene1645	FILIP1	FALSE
LFLG_SMC	Gene5764	FKBP10	FALSE
LFLG_SMC	Gene13754	FSTL1	FALSE
LFLG_SMC	Gene2342	GLUL	FALSE
LFLG_SMC	Gene14546	GPM6B	FALSE
LFLG_SMC	Gene7388	GSN	FALSE
LFLG_SMC	Gene17564	HSPB1	FALSE
LFLG_SMC	Gene8133	IGFBP7	FALSE
LFLG_SMC	Gene991	ITGA1	FALSE
LFLG_SMC	Gene10460	ITGA8	FALSE
LFLG_SMC	LZX-Unigene61908-All-g	LAPTM4A	FALSE
LFLG_SMC	Gene990	LGALS1	FALSE
LFLG_SMC	Gene9352	LIMCH1	FALSE
LFLG_SMC	Gene17585	LMNA	FALSE
LFLG_SMC	Gene20007	LRP1	FALSE
LFLG_SMC	Gene10044	LTBP3	FALSE
LFLG_SMC	Gene2463	MYH10	FALSE
LFLG_SMC	Gene3365	NEXN	FALSE
LFLG_SMC	Gene8450	PALLD	FALSE
LFLG_SMC	Gene12224	PDLIM7	FALSE
LFLG_SMC	Gene16679	PDZRN3	FALSE
LFLG_SMC	Gene16269	PRELP	FALSE
LFLG_SMC	Gene16757	PTPRG	FALSE
LFLG_SMC	Gene9169	RHOB	FALSE
LFLG_SMC	Gene15265	RND3	FALSE
LFLG_SMC	Gene2609	ROR1	FALSE
LFLG_SMC	Gene10735	SDC2	FALSE
LFLG_SMC	Gene13650	SERPINH1	FALSE
LFLG_SMC	LZX-CL2209.Contig14-All-g	SORBS1	FALSE
LFLG_SMC	Gene12908	SPARC	FALSE
LFLG_SMC	Gene19475	ST5	FALSE
LFLG_SMC	Gene10935	SULF1	FALSE
LFLG_SMC	Gene8708	SYNPO2	FALSE
LFLG_SMC	Gene1352	TGFB2	FALSE
LFLG_Stromal cell_CLDN	Gene19615	AEBP1	TRUE
LFLG_Stromal cell_CLDN	Gene10171	BNC2	TRUE
LFLG_Stromal cell_CLDN	Gene27585	CLU	FALSE
LFLG_Stromal cell_CLDN	LZX-Unigene41131-All-g	CREB3L2	TRUE
LFLG_Stromal cell_CLDN	Gene4244	EEA1	TRUE
LFLG_Stromal cell_CLDN	Gene10511	GATA6	TRUE
LFLG_Stromal cell_CLDN	Gene4534	ID1	FALSE
LFLG_Stromal cell_CLDN	Gene19889	NFIX	TRUE
LFLG_Stromal cell_CLDN	Gene2360	PLPP3	FALSE
LFLG_Stromal cell_CLDN	LZX-Unigene50802-All-g	RORA	TRUE
LFLG_Stromal cell_CLDN	Gene12839	WWTR1	FALSE
LFLG_Stromal cell_CLDN	Gene822	ZBTB7C	TRUE
LFLG_Stromal cell_CLDN	Gene10658	ZNF521	TRUE
LFLG_Stromal cell_CLDN	Gene11851	ZFPM2	TRUE
LFLG_Stromal cell_CLDN	Gene8583	AFAP1	FALSE
LFLG_Stromal cell_CLDN	Gene16784	ALDH1A2	FALSE
LFLG_Stromal cell_CLDN	Gene8845	ANXA1	FALSE
LFLG_Stromal cell_CLDN	LZX-CL8489.Contig1-All-g	ANXA2	FALSE
LFLG_Stromal cell_CLDN	LZX-CL7539.Contig1-All-g	ANXA5	FALSE
LFLG_Stromal cell_CLDN	Gene18204	APLP2	FALSE
LFLG_Stromal cell_CLDN	LZX-CL9963.Contig3-All-g	CALD1	FALSE
LFLG_Stromal cell_CLDN	Gene3553	CAV1	FALSE
LFLG_Stromal cell_CLDN	Gene13700	CCDC80	FALSE
LFLG_Stromal cell_CLDN	Gene18907	CD151	FALSE
LFLG_Stromal cell_CLDN	Gene13651	COL4A2	FALSE
LFLG_Stromal cell_CLDN	Gene3550	DCN	FALSE
LFLG_Stromal cell_CLDN	Gene5764	FKBP10	FALSE
LFLG_Stromal cell_CLDN	Gene9182	FKBP9	FALSE
LFLG_Stromal cell_CLDN	Gene13754	FSTL1	FALSE
LFLG_Stromal cell_CLDN	Gene17564	HSPB1	FALSE
LFLG_Stromal cell_CLDN	Gene20007	LRP1	FALSE
LFLG_Stromal cell_CLDN	Gene3580	MGST1	FALSE
LFLG_Stromal cell_CLDN	Gene16011	NCKAP1	FALSE
LFLG_Stromal cell_CLDN	Gene10591	NDRG1	FALSE
LFLG_Stromal cell_CLDN	Gene18678	PHLDB1	FALSE
LFLG_Stromal cell_CLDN	Gene4652	PPL	FALSE
LFLG_Stromal cell_CLDN	Gene18052	RABAC1	FALSE
LFLG_Stromal cell_CLDN	Gene10735	SDC2	FALSE
LFLG_Stromal cell_CLDN	Gene3625	SEMA3C	FALSE
LFLG_Stromal cell_CLDN	Gene12908	SPARC	FALSE
LFLG_Stromal cell_CLDN	Gene913	SPTBN1	FALSE
LFLG_Stromal cell_CLDN	Gene8708	SYNPO2	FALSE
LFLG_Stromal cell_CLDN	Gene8453	TENM3	FALSE
LFLG_Stromal cell_CLDN	Gene14960	TFPI	FALSE
LFLG_Stromal cell_CLDN	Gene1352	TGFB2	FALSE
LFLG_Stromal cell_CLDN	Gene8910	WWC2	FALSE
LFLG_Un_lymphoid cell	Gene7470	ARID4B	TRUE
LFLG_Un_lymphoid cell	Gene3923	GATA3	TRUE
LFLG_Un_lymphoid cell	Gene11032	IKZF1	TRUE
LFLG_Un_lymphoid cell	Gene2062	MALT1	FALSE
LFLG_Un_lymphoid cell	Gene12418	MBNL1	FALSE
LFLG_Un_lymphoid cell	Gene15335	PRKCH	FALSE
LFLG_Un_lymphoid cell	Gene1558	SCML4	TRUE
LFLG_Un_lymphoid cell	Gene5732	SSH2	FALSE
LFLG_Un_lymphoid cell	Gene15628	STAT4	TRUE
LFLG_Un_lymphoid cell	Gene6071	TBX21	TRUE
LFLG_Un_lymphoid cell	Gene1870	TNFAIP3	FALSE
LFLG_Un_lymphoid cell	Gene10648	TOX	FALSE
LFLG_Un_lymphoid cell	Gene11136	APBB1IP	FALSE
LFLG_Un_lymphoid cell	Gene19408	ARHGAP25	FALSE
LFLG_Un_lymphoid cell	Gene452	ARHGDIB	FALSE
LFLG_Un_lymphoid cell	Gene15285	CCDC88C	FALSE
LFLG_Un_lymphoid cell	Gene2277	CORO1A	FALSE
LFLG_Un_lymphoid cell	Gene18245	COTL1	FALSE
LFLG_Un_lymphoid cell	Gene12097	CYFIP2	FALSE
LFLG_Un_lymphoid cell	Gene902	EMB	FALSE
LFLG_Un_lymphoid cell	Gene24732	FNBP1	FALSE
LFLG_Un_lymphoid cell	Gene3790	HCLS1	FALSE
LFLG_Un_lymphoid cell	Gene16050	ITGA4	FALSE
LFLG_Un_lymphoid cell	Gene1602	LCK	FALSE
LFLG_Un_lymphoid cell	Gene429	LYST	FALSE
LFLG_Un_lymphoid cell	Gene20132	MADD	FALSE
LFLG_Un_lymphoid cell	LZX-Unigene29943-All-g	MCTP2	FALSE
LFLG_Un_lymphoid cell	Gene4278	PPP1R16B	FALSE
LFLG_Un_lymphoid cell	Gene19665	PSMB8	FALSE
LFLG_Un_lymphoid cell	LZX-CL1234.Contig13-All-g	PTPRC	FALSE
LFLG_Un_lymphoid cell	Gene14001	RASA3	FALSE
LFLG_Un_lymphoid cell	Gene9391	RHOH	FALSE
LFLG_Un_lymphoid cell	LZX-Unigene9587-All-g	RPL18	FALSE
LFLG_Un_lymphoid cell	Gene16289	RPL4	FALSE
LFLG_Un_lymphoid cell	Gene36523	RPS15	FALSE
LFLG_Un_lymphoid cell	Gene13908	RPS15A	FALSE
LFLG_Un_lymphoid cell	Gene2147	RPSA	FALSE
LFLG_Un_lymphoid cell	Gene13772	SAMSN1	FALSE
LFLG_Un_lymphoid cell	Gene4570	SLA2	FALSE
LFLG_Un_lymphoid cell	Gene13532	STK10	FALSE
LFLG_Un_lymphoid cell	Gene14996	STK39	FALSE
LFLG_Un_lymphoid cell	Gene36504	ZAP70	FALSE
