# Supplementary material for: A single-cell atlas of West African lungfish respiratory system reveals evolutionary adaptations to terrestrialization
Source: Nat Commun. 2023 Sep 13;14:5630. doi: 10.1038/s41467-023-41309-3 (PMC10497629; doi:10.1038/s41467-023-41309-3)
Supplement: Supplementary file 4 — Supplementary Data1-13 [file 41467_2023_41309_MOESM4_ESM.zip › Supplementary Data/Supplementary Data 5.xlsx]

## Sheet: 1.Alveolar_cell
Data S5. DEGs of each cell type between aestivated(case) and freshwater(control) African lungfish lung.
gene	p_val	avg_log2FC	pct.1	pct.2	p_val_adj
Gene8704	6.92029e-54	4.57615	0.169	0.284	3.69025e-49
LZX-CL8446.Contig7-All-g	0	3.19831	0.216	0.001	0
LZX-CL8760.Contig12-All-g	0	2.2528	0.351	0	0
Gene7418	0	1.7941	0.569	0.35	0
Gene25094	0	1.65294	0.806	0.533	0
LZX-CL4578.Contig2-All-g	0	1.60976	0.261	0.03	0
LZX-CL11400.Contig24-All-g	2.49562e-263	1.58208	0.182	0.055	1.33079e-258
LZX-CL1109.Contig3-All-g	0	1.47528	0.233	0.022	0
Gene7935	0	1.45263	0.35	0.188	0
Gene25948	1.4457e-112	1.34145	0.333	0.253	7.70918e-108
LZX-Unigene14404-All-g	0	1.22575	0.63	0.426	0
LZX-CL7732.Contig3-All-g	1.19221e-283	1.22449	0.126	0.016	6.35748e-279
Gene2251	0	1.21854	0.671	0.57	0
LZX-CL1635.Contig4-All-g	0	1.16468	0.207	0.047	0
Gene27091	0	1.10656	0.932	0.987	0
Gene66536	8.33974e-262	1.09794	0.534	0.445	4.44717e-257
Gene26358	0	1.0853	0.7	0.474	0
LZX-CL6100.Contig2-All-g	7.39892e-200	1.07864	0.164	0.058	3.94548e-195
LZX-CL6100.Contig1-All-g	3.59481e-145	1.0753	0.194	0.099	1.91693e-140
LZX-CL3615.Contig1-All-g	5.11299e-231	1.05308	0.311	0.173	2.7265e-226
Gene19125	0	1.04773	0.615	0.558	0
Gene19267	0	1.04037	0.879	0.833	0
Gene19096	1.9267e-165	1.03467	0.201	0.097	1.02741e-160
LZX-Unigene8805-All-g	0	1.01914	0.683	0.551	0
Gene66468	3.08899e-211	1.0167	0.209	0.088	1.6472e-206
LZX-Unigene23859-All-g	3.60398e-203	1.00144	0.261	0.135	1.92182e-198
LZX-Unigene15295-All-g	0	0.978742	0.93	0.861	0
LZX-CL9473.Contig3-All-g	6.67769e-142	0.97273	0.27	0.175	3.56088e-137
LZX-CL8426.Contig3-All-g	6.1594e-94	0.941492	0.407	0.382	3.2845e-89
Gene62758	6.88394e-165	0.930832	0.612	0.624	3.67086e-160
LZX-CL11161.Contig1-All-g	0	0.912564	0.826	0.757	0
Gene4556	1.16e-73	0.910854	0.297	0.241	6.18571e-69
Gene18241	2.69982e-134	0.907241	0.233	0.137	1.43968e-129
LZX-Unigene12192-All-g	4.66662e-99	0.901629	0.327	0.254	2.48848e-94
Gene3099	0	0.898695	0.682	0.68	0
Gene22574	6.83953e-234	0.880746	0.566	0.5	3.64718e-229
Gene52707	0	0.879409	0.707	0.638	0
Gene14950	2.99066e-131	0.873475	0.272	0.179	1.59477e-126
LZX-CL2691.Contig2-All-g	1.87015e-101	0.869264	0.318	0.239	9.97258e-97
Gene12197	0	0.86667	0.845	0.838	0
LZX-Unigene5693-All-g	2.27899e-127	0.850511	0.407	0.332	1.21527e-122
LZX-Unigene12337-All-g	3.52386e-171	0.848439	0.411	0.301	1.8791e-166
LZX-Unigene56234-All-g	0	0.842742	0.768	0.759	0
Gene2161	7.60006e-78	0.84069	0.104	0.05	4.05273e-73
Gene7954	5.8582e-90	0.834999	0.428	0.387	3.12389e-85
Gene4271	3.61848e-129	0.828237	0.528	0.502	1.92956e-124
LZX-CL5854.Contig1-All-g	1.27116e-51	0.816944	0.319	0.286	6.77848e-47
LZX-Unigene5448-All-g	4.00283e-69	0.812143	0.352	0.314	2.13451e-64
LZX-Unigene38845-All-g	0	0.809043	0.114	0.001	0
Gene15150	0	0.80318	0.98	0.991	0
Gene62488	3.45625e-74	0.798064	0.372	0.328	1.84305e-69
Gene3580	3.2015e-81	0.786607	0.501	0.507	1.7072e-76
Gene20833	5.82162e-217	0.784806	0.584	0.452	3.10438e-212
Gene8819	5.34341e-59	0.767543	0.332	0.29	2.84937e-54
Gene17691	2.00384e-59	0.76085	0.19	0.288	1.06855e-54
LZX-CL4478.Contig2-All-g	1.88484e-200	0.755653	0.136	0.038	1.00509e-195
Gene10520	9.63372e-90	0.751477	0.165	0.094	5.13718e-85
Gene7416	1.4714e-298	0.744928	0.686	0.661	7.84626e-294
Gene19288	1.04247e-42	0.742825	0.154	0.245	5.55897e-38
Gene2363	6.05539e-41	0.741596	0.201	0.157	3.22904e-36
Gene30637	1.26404e-38	0.736208	0.325	0.303	6.74049e-34
Gene23868	1.16474e-70	0.727573	0.348	0.291	6.21097e-66
LZX-CL3239.Contig3-All-g	3.04709e-72	0.713741	0.484	0.488	1.62486e-67
Gene3563	1.50338e-49	0.710966	0.431	0.417	8.01679e-45
LZX-CL8977.Contig2-All-g	1.81289e-126	0.709692	0.494	0.411	9.66726e-122
LZX-CL3889.Contig1-All-g	2.96898e-235	0.705207	0.73	0.724	1.58321e-230
Gene2147	0	0.700414	0.965	0.971	0
Gene3062	8.79971e-142	0.700172	0.136	0.052	4.69245e-137
Gene15303	2.59318e-72	0.697515	0.484	0.467	1.38281e-67
Gene16782	4.90777e-49	0.695804	0.422	0.416	2.61707e-44
Gene12427	0	0.694693	0.795	0.825	0
Gene10250	1.1686e-35	0.69063	0.314	0.291	6.23153e-31
Gene15548	7.36281e-59	0.686666	0.434	0.425	3.92622e-54
LZX-Unigene14169-All-g	3.24859e-31	0.683626	0.325	0.309	1.73231e-26
LZX-CL664.Contig5-All-g	2.86995e-36	0.675831	0.39	0.389	1.5304e-31
LZX-Unigene7442-All-g	4.2522e-59	0.659734	0.403	0.359	2.26749e-54
Gene5785	1.37916e-149	0.658604	0.656	0.663	7.35438e-145
LZX-Unigene20487-All-g	1.24763e-11	0.657022	0.2	0.188	6.65298e-07
LZX-Unigene6050-All-g	1.08431e-18	0.656081	0.272	0.259	5.78209e-14
LZX-CL7961.Contig1-All-g	4.39599e-184	0.655903	0.114	0.027	2.34416e-179
LZX-CL399.Contig1-All-g	0	0.653954	0.966	0.933	0
Gene22961	3.11183e-191	0.652309	0.715	0.763	1.65938e-186
Gene41075	2.77588e-162	0.64705	0.726	0.756	1.48024e-157
Gene8673	4.92717e-59	0.639821	0.144	0.09	2.62741e-54
Gene8034	7.6903e-11	0.639431	0.227	0.218	4.10085e-06
Gene6375	3.40837e-28	0.626841	0.288	0.262	1.81751e-23
LZX-Unigene35942-All-g	1.8838e-31	0.619369	0.468	0.499	1.00453e-26
LZX-Unigene11162-All-g	5.45282e-136	0.6155	0.634	0.609	2.90772e-131
LZX-CL10435.Contig3-All-g	4.00291e-14	0.614894	0.2	0.185	2.13455e-09
Gene18959	0	0.613323	0.975	0.985	0
Gene12402	0.02516	0.606373	0.242	0.259	1
Gene11223	2.18791e-28	0.604373	0.218	0.185	1.1667e-23
LZX-CL1098.Contig2-All-g	1.68037e-122	0.598551	0.109	0.038	8.96058e-118
Gene5790	0	0.597791	0.908	0.926	0
Gene22278	1.54763e-53	0.594692	0.133	0.083	8.25275e-49
Gene27975	6.29889e-287	0.594638	0.834	0.887	3.35888e-282
Gene37498	2.43026e-23	0.591248	0.247	0.222	1.29594e-18
LZX-Unigene49274-All-g	1.64716e-08	0.59064	0.095	0.124	0.000878349
Gene23869	6.15621e-20	0.588753	0.371	0.379	3.2828e-15
LZX-Unigene18516-All-g	8.19821e-24	0.582114	0.371	0.366	4.37169e-19
Gene19251	1.7416e-49	0.580247	0.601	0.672	9.28708e-45
Gene61914	9.03565e-18	0.578222	0.159	0.134	4.81826e-13
Gene12089	4.76623e-21	0.577266	0.203	0.179	2.54159e-16
Gene690	3.15975e-19	0.574461	0.385	0.384	1.68494e-14
LZX-Unigene23984-All-g	0	0.571479	0.865	0.895	0
Gene1864	1.64133e-37	0.56984	0.615	0.67	8.75242e-33
Gene13080	3.90071e-18	0.56771	0.171	0.146	2.08006e-13
LZX-CL283.Contig1-All-g	2.40456e-41	0.562371	0.799	0.896	1.28223e-36
Gene1687	1.31434e-09	0.562177	0.432	0.482	7.00873e-05
LZX-Unigene20248-All-g	5.83118e-89	0.561971	0.488	0.423	3.10947e-84
Gene25856	2.02657e-33	0.558705	0.561	0.623	1.08067e-28
LZX-CL4802.Contig8-All-g	6.74497e-25	0.557501	0.293	0.267	3.59675e-20
LZX-CL6708.Contig2-All-g	1.71822e-85	0.555773	0.641	0.676	9.1624e-81
Gene10505	3.10644e-12	0.55372	0.272	0.27	1.65651e-07
Gene5350	0	0.551711	0.928	0.916	0
Gene35411	0	0.548885	0.999	0.998	0
LZX-CL11708.Contig10-All-g	4.56043e-07	0.548209	0.228	0.226	0.0243185
Gene5288	2.57689e-45	0.540907	0.483	0.472	1.37413e-40
Gene36995	8.94522e-21	0.538944	0.433	0.464	4.77004e-16
LZX-CL4036.Contig5-All-g	1.17509e-83	0.538671	0.125	0.063	6.26616e-79
Gene8932	7.31244e-29	0.536055	0.139	0.104	3.89936e-24
LZX-Unigene45790-All-g	0	0.533725	0.908	0.938	0
LZX-CL182.Contig1-All-g	3.25722e-19	0.533657	0.113	0.087	1.73691e-14
Gene2121	1.96818e-06	0.531441	0.176	0.169	0.104953
Gene2213	1.8285e-07	0.530857	0.406	0.451	0.00975048
Gene3519	6.72704e-07	0.530274	0.325	0.345	0.0358719
Gene4676	0.0154358	0.527601	0.265	0.286	1
Gene38070	1.50222e-40	0.52651	0.125	0.083	8.0106e-36
LZX-Unigene1058-All-g	6.34011e-06	0.525482	0.304	0.32	0.338086
LZX-Unigene15725-All-g	2.03123e-32	0.524596	0.239	0.201	1.08315e-27
LZX-Unigene25464-All-g	9.78443e-05	0.522524	0.263	0.278	1
Gene1581	9.03182e-17	0.521739	0.375	0.381	4.81622e-12
Gene69	4.72095e-36	0.520389	0.506	0.513	2.51745e-31
LZX-CL4571.Contig1-All-g	1.12568e-120	0.518875	0.101	0.033	6.00268e-116
LZX-Unigene41265-All-g	4.07877e-05	0.515354	0.414	0.465	1
Gene16195	6.63229e-23	0.514188	0.181	0.152	3.53667e-18
LZX-CL10205.Contig2-All-g	7.40213e-07	0.512456	0.32	0.34	0.0394719
Gene2214	2.47607e-34	0.511453	0.153	0.114	1.32036e-29
LZX-CL12642.Contig1-All-g	4.10816e-13	0.507355	0.15	0.129	2.19068e-08
Gene16614	3.82221e-08	0.505439	0.156	0.143	0.00203819
Gene524	4.51435e-22	0.503529	0.135	0.105	2.40728e-17
LZX-CL8240.Contig2-All-g	7.34344e-54	0.50094	0.103	0.057	3.91589e-49
LZX-CL1193.Contig2-All-g	1.60176e-09	0.500061	0.18	0.167	8.54137e-05
Gene6401	1.1644e-05	0.498882	0.247	0.25	0.620917
LZX-Unigene5678-All-g	2.19636e-13	0.497768	0.125	0.105	1.17121e-08
Gene25271	1.81221e-10	0.494992	0.145	0.129	9.66361e-06
Gene23348	1.44823e-46	0.494209	0.109	0.065	7.7227e-42
Gene4387	9.05688e-12	0.493213	0.443	0.488	4.82958e-07
LZX-Unigene24197-All-g	4.94869e-18	0.490076	0.119	0.094	2.63889e-13
LZX-Unigene20016-All-g	5.66329e-157	0.486798	0.768	0.774	3.01995e-152
LZX-CL7800.Contig1-All-g	1.44295e-08	0.485739	0.18	0.167	0.000769451
Gene50595	0.0173076	0.480599	0.213	0.225	1
Gene12189	7.09828e-168	0.47269	0.185	0.374	3.78516e-163
LZX-CL6833.Contig1-All-g	2.38987e-08	0.471408	0.489	0.549	0.0012744
Gene23686	6.36388e-07	0.46751	0.3	0.312	0.0339354
Gene11089	3.17674e-23	0.466314	0.114	0.084	1.694e-18
Gene45042	5.8507e-57	0.465494	0.597	0.649	3.11989e-52
Gene27290	0.0050204	0.46429	0.307	0.332	1
LZX-Unigene8008-All-g	5.48045e-07	0.462664	0.202	0.197	0.0292245
LZX-CL6841.Contig1-All-g	1.0664e-09	0.462481	0.189	0.176	5.68656e-05
Gene26357	3.08838e-129	0.459696	0.816	0.901	1.64688e-124
Gene18460	5.1718e-06	0.459359	0.161	0.153	0.275786
Gene7657	0	0.457819	0.959	0.979	0
Gene26265	2.69513e-22	0.457009	0.524	0.583	1.43718e-17
Gene17447	0	0.45225	0.934	0.948	0
Gene20999	2.47139e-18	0.451928	0.45	0.476	1.31787e-13
Gene19546	1.11832e-18	0.451088	0.168	0.141	5.96344e-14
Gene6309	8.76059e-10	0.44941	0.145	0.129	4.67159e-05
Gene5321	5.83705e-16	0.447745	0.124	0.1	3.11261e-11
Gene36523	0	0.444454	0.985	0.992	0
Gene3841	0	0.44173	0.974	0.992	0
Gene13681	0.0145562	0.439468	0.197	0.229	1
Gene9616	7.55321e-58	0.438241	0.688	0.73	4.02775e-53
Gene9586	2.62214e-20	0.436924	0.105	0.078	1.39826e-15
LZX-CL2050.Contig3-All-g	2.17169e-06	0.434429	0.183	0.178	0.115805
Gene3427	7.60696e-09	0.434104	0.122	0.106	0.000405641
Gene11182	0.000153609	0.432338	0.155	0.15	1
Gene14981	2.46184e-05	0.430295	0.153	0.146	1
Gene17698	0.0145668	0.428964	0.114	0.111	1
Gene23194	2.25551e-11	0.427622	0.11	0.091	1.20275e-06
Gene3290	4.32503e-07	0.426685	0.294	0.301	0.0230632
LZX-Unigene6261-All-g	1.71826e-05	0.425597	0.16	0.154	0.91626
Gene24510	1.00741e-145	0.423072	0.67	0.475	5.37204e-141
Gene746	0	0.421642	0.992	0.997	0
LZX-Unigene12824-All-g	3.27008e-106	0.41975	0.738	0.725	1.74377e-101
LZX-Unigene18379-All-g	1.3491e-80	0.419418	0.712	0.749	7.19406e-76
LZX-CL7003.Contig1-All-g	1.0291e-05	0.418604	0.434	0.499	0.548766
LZX-CL8489.Contig1-All-g	2.03112e-40	0.418344	0.679	0.74	1.08309e-35
LZX-CL9283.Contig2-All-g	9.46417e-11	0.417333	0.179	0.161	5.04677e-06
LZX-CL12799.Contig1-All-g	2.41731e-05	0.415992	0.409	0.448	1
Gene6296	2.28816e-186	0.413809	0.865	0.915	1.22016e-181
LZX-CL2895.Contig1-All-g	7.93852e-10	0.413798	0.115	0.098	4.23322e-05
Gene724	4.07783e-299	0.413262	0.948	0.96	2.1745e-294
Gene12469	7.67346e-08	0.412987	0.228	0.215	0.00409187
LZX-CL12007.Contig6-All-g	0.00275524	0.406405	0.26	0.31	1
LZX-CL579.Contig4-All-g	0.00391534	0.405813	0.164	0.19	1
LZX-Unigene46080-All-g	0.000944991	0.405746	0.315	0.333	1
Gene2317	4.81974e-58	0.403833	0.735	0.805	2.57013e-53
Gene23371	1.61564e-109	0.403175	0.826	0.904	8.61539e-105
Gene8906	2.14544e-96	0.398198	0.732	0.764	1.14405e-91
Gene13149	3.51883e-53	0.398132	0.663	0.72	1.87641e-48
LZX-CL7804.Contig3-All-g	3.48539e-25	0.396568	0.48	0.465	1.85858e-20
LZX-CL7374.Contig1-All-g	0.00441842	0.396536	0.308	0.369	1
Gene12312	1.95535e-12	0.395551	0.549	0.613	1.04269e-07
LZX-CL6963.Contig2-All-g	0.000925272	0.392069	0.111	0.106	1
Gene12277	0.0302159	0.392052	0.295	0.342	1
Gene32928	0.00032553	0.391813	0.104	0.096	1
Gene9205	6.70657e-05	0.391354	0.385	0.427	1
Gene12529	5.45359e-05	0.390615	0.242	0.291	1
Gene3380	0.0336805	0.390542	0.168	0.191	1
LZX-CL4802.Contig7-All-g	2.97431e-08	0.389009	0.112	0.098	0.00158605
Gene6515	0.00375854	0.38824	0.222	0.259	1
LZX-CL8760.Contig4-All-g	0.0466441	0.38783	0.128	0.128	1
Gene26313	3.75358e-82	0.387766	0.756	0.817	2.0016e-77
Gene8845	5.22087e-72	0.387495	0.703	0.715	2.78403e-67
Gene8000	0.00700171	0.384131	0.224	0.26	1
LZX-CL11112.Contig3-All-g	9.24941e-05	0.380797	0.208	0.205	1
LZX-CL193.Contig6-All-g	5.98936e-100	0.38018	0.667	0.555	3.19383e-95
Gene19504	9.75577e-220	0.380076	0.922	0.947	5.20226e-215
LZX-Unigene12664-All-g	1.69089e-13	0.379693	0.139	0.182	9.01668e-09
Gene21477	2.94194e-09	0.377345	0.105	0.089	0.000156879
Gene18248	4.40801e-05	0.377317	0.354	0.434	1
Gene10976	6.07594e-09	0.376715	0.525	0.614	0.000323999
Gene9167	7.49949e-219	0.376436	0.937	0.974	3.99911e-214
LZX-Unigene56750-All-g	0.000168402	0.374798	0.352	0.431	1
Gene23957	0.000171411	0.37352	0.169	0.164	1
LZX-Unigene56658-All-g	0.0302392	0.366862	0.116	0.113	1
LZX-Unigene25323-All-g	3.27113e-117	0.365209	0.87	0.928	1.74433e-112
LZX-Unigene25529-All-g	2.53678e-10	0.363551	0.6	0.679	1.35274e-05
Gene110	0.0308714	0.363242	0.226	0.259	1
Gene1548	0	0.361719	0.962	0.98	0
Gene20379	0.00263955	0.359791	0.129	0.125	1
LZX-Unigene61828-All-g	2.71906e-07	0.352424	0.252	0.311	0.0144994
Gene17653	0.000844747	0.35188	0.401	0.492	1
Gene38872	7.87259e-05	0.350157	0.12	0.111	1
Gene12522	0.000125585	0.348239	0.522	0.612	1
Gene28564	2.45823e-08	0.343597	0.611	0.765	0.00131085
Gene4545	0.0453687	0.342785	0.21	0.24	1
Gene19878	0.0166782	0.338477	0.344	0.414	1
LZX-CL607.Contig18-All-g	0.000835176	0.335777	0.222	0.222	1
LZX-CL4514.Contig3-All-g	0.00420416	0.335448	0.112	0.107	1
Gene2446	0.000398151	0.33536	0.351	0.423	1
Gene24680	0.0279114	0.332643	0.238	0.247	1
LZX-Unigene24860-All-g	0.0158142	0.33257	0.152	0.175	1
Gene18238	6.88846e-199	0.332078	0.928	0.936	3.67327e-194
Gene16186	0.0201195	0.330861	0.177	0.201	1
Gene10853	0.000216989	0.329679	0.184	0.216	1
Gene64685	0.00157521	0.325813	0.549	0.647	1
Gene17638	9.47011e-08	0.325316	0.154	0.19	0.00504994
Gene6261	2.71351e-93	0.324745	0.889	0.921	1.44698e-88
LZX-CL7690.Contig4-All-g	7.46595e-08	0.324602	0.185	0.228	0.00398122
Gene10735	1.45008e-10	0.321052	0.612	0.686	7.73253e-06
Gene10476	0.00161132	0.320941	0.184	0.214	1
Gene19106	4.60827e-06	0.319085	0.34	0.42	0.245736
LZX-CL318.Contig2-All-g	0.00323876	0.318087	0.137	0.16	1
Gene9181	2.25863e-07	0.315255	0.117	0.144	0.0120441
Gene6361	6.65006e-11	0.315013	0.563	0.61	3.54615e-06
LZX-Unigene970-All-g	0.00390466	0.313954	0.355	0.424	1
Gene14930	1.82161e-06	0.313404	0.334	0.413	0.0971376
Gene70750	2.17788e-61	0.313287	0.779	0.854	1.16136e-56
LZX-Unigene56765-All-g	2.52058e-06	0.312068	0.617	0.704	0.13441
LZX-Unigene20781-All-g	8.49559e-05	0.311855	0.144	0.171	1
Gene12772	0.0269268	0.31113	0.113	0.128	1
Gene7971	0.00436153	0.310803	0.425	0.52	1
Gene15089	0.00448129	0.310494	0.172	0.199	1
LZX-CL10435.Contig2-All-g	0.0409737	0.308715	0.155	0.175	1
Gene14151	0.00155089	0.308453	0.165	0.19	1
Gene2732	4.26375e-06	0.308185	0.322	0.39	0.227365
Gene58686	0.0427474	0.306509	0.103	0.1	1
Gene2273	0.00266506	0.305451	0.207	0.239	1
Gene18973	0.000891982	0.300836	0.158	0.185	1
Gene16209	0.00893113	0.300158	0.108	0.122	1
Gene18975	9.53476e-10	0.29999	0.271	0.337	5.08441e-05
LZX-Unigene27618-All-g	1.37548e-05	0.298545	0.155	0.186	0.733473
Gene39016	5.35415e-10	0.298205	0.116	0.147	2.8551e-05
LZX-CL1648.Contig4-All-g	1.34815e-05	0.297629	0.172	0.206	0.718903
Gene9110	0.00284422	0.297446	0.208	0.241	1
LZX-Unigene10282-All-g	2.33178e-13	0.297095	0.667	0.772	1.24342e-08
Gene2726	3.2358e-07	0.296546	0.176	0.215	0.0172549
Gene1416	2.46616e-05	0.295977	0.371	0.455	1
Gene2358	3.74137e-07	0.29543	0.182	0.221	0.0199508
Gene12372	1.98234e-05	0.293601	0.112	0.135	1
Gene16233	1.13738e-06	0.293359	0.151	0.182	0.0606507
Gene22974	0.000133328	0.292305	0.659	0.772	1
LZX-Unigene35985-All-g	8.43975e-44	0.291166	0.771	0.826	4.5005e-39
Gene6360	0.00045079	0.290804	0.13	0.153	1
Gene65989	2.71969e-128	0.289293	0.158	0.308	1.45028e-123
LZX-Unigene12652-All-g	1.11248e-09	0.288601	0.174	0.218	5.93231e-05
Gene19268	2.63545e-09	0.285678	0.324	0.401	0.000140535
Gene19054	0.00015269	0.285229	0.138	0.163	1
LZX-CL1139.Contig1-All-g	4.15436e-05	0.283778	0.184	0.218	1
LZX-Unigene51528-All-g	8.43895e-05	0.283719	0.138	0.164	1
Gene10479	4.32249e-09	0.283151	0.128	0.161	0.000230497
Gene13547	0.00357477	0.281937	0.182	0.209	1
Gene5444	1.36508e-16	0.281064	0.223	0.291	7.27928e-12
Gene14901	9.86041e-34	0.280979	0.804	0.883	5.25806e-29
Gene17730	0.0110309	0.279679	0.11	0.125	1
Gene13330	0.01893	0.279508	0.144	0.161	1
Gene5518	0.000233755	0.276273	0.172	0.2	1
Gene19148	0.0447997	0.274589	0.137	0.153	1
Gene19618	2.6893e-93	0.274547	0.967	0.984	1.43407e-88
Gene19146	0.000917813	0.274527	0.141	0.163	1
Gene43472	1.55243e-09	0.273179	0.138	0.172	8.27832e-05
Gene9521	2.04993e-07	0.272485	0.148	0.181	0.0109312
Gene24511	1.23792e-87	0.27246	0.673	0.482	6.60122e-83
Gene1589	1.29616e-12	0.272314	0.161	0.205	6.91178e-08
Gene42100	0.000947833	0.272265	0.11	0.128	1
Gene15006	0.0321969	0.269084	0.518	0.624	1
LZX-Unigene7884-All-g	2.05463e-05	0.267228	0.321	0.388	1
Gene3950	1.53037e-12	0.266211	0.212	0.268	8.16068e-08
LZX-CL6922.Contig1-All-g	0.0273627	0.265462	0.53	0.617	1
Gene17571	1.28186e-18	0.263661	0.251	0.328	6.83551e-14
Gene2271	8.4481e-11	0.262067	0.147	0.185	4.50495e-06
Gene14893	6.75279e-05	0.261269	0.217	0.255	1
LZX-Unigene35989-All-g	4.46055e-09	0.26085	0.204	0.253	0.000237859
Gene30059	2.66133e-69	0.259862	0.872	0.927	1.41915e-64
LZX-CL6465.Contig3-All-g	6.58209e-06	0.259819	0.122	0.147	0.35099
LZX-CL2867.Contig3-All-g	0.00071445	0.259801	0.131	0.151	1
LZX-CL9720.Contig1-All-g	0.000458885	0.259586	0.177	0.205	1
Gene12017	1.38676e-13	0.258471	0.134	0.175	7.39487e-09
Gene18250	3.84509e-61	0.257994	0.912	0.953	2.0504e-56
LZX-CL10159.Contig1-All-g	3.7528e-06	0.257722	0.445	0.554	0.200118
Gene16315	4.27548e-21	0.255829	0.274	0.362	2.2799e-16
Gene8921	0.000820269	0.254945	0.331	0.394	1
LZX-Unigene51392-All-g	2.97089e-97	0.254459	0.908	0.928	1.58423e-92
LZX-Unigene61847-All-g	5.43459e-09	0.253154	0.158	0.194	0.0002898
Gene2268	7.00882e-12	0.252064	0.252	0.312	3.73745e-07
Gene10316	0.0441919	0.250166	0.114	0.127	1
Gene13616	8.32229e-146	-0.25041	0.049	0.133	4.43786e-141
Gene8907	1.43881e-43	-0.250862	0.481	0.563	7.67247e-39
Gene4350	5.31624e-130	-0.251769	0.034	0.102	2.83489e-125
LZX-Unigene25085-All-g	1.82363e-169	-0.251995	0.029	0.106	9.72449e-165
Gene26369	4.45694e-78	-0.251998	0.147	0.235	2.37666e-73
Gene8986	4.61632e-203	-0.252011	0.643	0.851	2.46165e-198
LZX-Unigene7794-All-g	8.75041e-219	-0.253144	0.301	0.52	4.66615e-214
Gene13669	9.25508e-127	-0.254547	0.035	0.103	4.93527e-122
Gene23398	1.7148e-190	-0.255153	0.06	0.167	9.14419e-186
Gene1711	6.17114e-167	-0.255699	0.09	0.203	3.29076e-162
LZX-Unigene41305-All-g	1.39574e-189	-0.255768	0.058	0.163	7.44279e-185
Gene18492	1.25311e-223	-0.256221	0.205	0.392	6.6822e-219
Gene18104	1.90148e-136	-0.256392	0.035	0.106	1.01396e-131
LZX-Unigene45730-All-g	2.20708e-212	-0.257434	0.172	0.342	1.17693e-207
Gene6527	5.87932e-278	-0.257473	0.377	0.636	3.13515e-273
Gene26388	1.76771e-177	-0.258907	0.025	0.1	9.4263e-173
LZX-CL10824.Contig3-All-g	1.0033e-239	-0.25988	0.166	0.346	5.35008e-235
LZX-CL5646.Contig2-All-g	2.97499e-176	-0.261064	0.059	0.159	1.58641e-171
Gene15459	5.4802e-214	-0.261836	0.07	0.191	2.92232e-209
LZX-CL3827.Contig6-All-g	8.30536e-170	-0.262274	0.125	0.256	4.42883e-165
Gene39246	1.13079e-199	-0.262549	0.24	0.426	6.02996e-195
LZX-Unigene10088-All-g	2.72298e-211	-0.262707	0.187	0.362	1.45203e-206
Gene3117	6.27215e-168	-0.262942	0.085	0.197	3.34462e-163
Gene12155	1.25271e-167	-0.263131	0.069	0.173	6.68005e-163
LZX-CL607.Contig5-All-g	1.80921e-160	-0.264649	0.062	0.159	9.64762e-156
LZX-CL607.Contig12-All-g	3.11235e-177	-0.264706	0.049	0.143	1.65966e-172
LZX-CL1347.Contig4-All-g	2.1615e-225	-0.264879	0.103	0.247	1.15262e-220
LZX-CL5029.Contig4-All-g	3.8284e-115	-0.265209	0.096	0.189	2.04149e-110
LZX-Unigene15152-All-g	3.36455e-229	-0.265565	0.253	0.459	1.79414e-224
Gene15755	6.52123e-195	-0.266345	0.329	0.533	3.47745e-190
Gene17583	3.46098e-144	-0.266822	0.126	0.245	1.84557e-139
Gene8816	4.74776e-182	-0.267246	0.092	0.213	2.53174e-177
Gene10532	1.99946e-154	-0.267536	0.092	0.201	1.06621e-149
Gene7465	1.15955e-186	-0.268264	0.061	0.167	6.18329e-182
Gene13586	2.82835e-175	-0.269042	0.042	0.131	1.50822e-170
Gene18314	4.71527e-94	-0.269971	0.481	0.614	2.51442e-89
Gene475	7.91087e-136	-0.270036	0.035	0.106	4.21847e-131
Gene28460	4.15627e-208	-0.270714	0.029	0.117	2.21633e-203
LZX-Unigene51516-All-g	1.53403e-208	-0.271628	0.208	0.388	8.1802e-204
Gene2441	8.34915e-151	-0.272083	0.046	0.129	4.45218e-146
Gene2645	1.4719e-79	-0.272344	0.421	0.551	7.84891e-75
Gene8965	2.631e-226	-0.272605	0.247	0.447	1.40298e-221
LZX-Unigene22752-All-g	1.04307e-212	-0.272685	0.089	0.221	5.56218e-208
Gene5320	1.36677e-34	-0.273426	0.907	0.974	7.28829e-30
Gene66689	1.76345e-156	-0.273609	0.049	0.136	9.40358e-152
Gene19217	1.2881e-159	-0.274885	0.028	0.1	6.86877e-155
Gene1515	4.83172e-156	-0.276086	0.061	0.156	2.57652e-151
Gene17575	1.00913e-144	-0.277587	0.03	0.1	5.38117e-140
LZX-Unigene10234-All-g	1.5566e-182	-0.278104	0.07	0.179	8.30057e-178
Gene15762	1.17927e-248	-0.278129	0.183	0.372	6.28846e-244
Gene57429	2.46902e-172	-0.278144	0.071	0.179	1.3166e-167
Gene26191	6.6584e-192	-0.278852	0.077	0.193	3.55059e-187
Gene5735	2.89432e-172	-0.279517	0.082	0.193	1.5434e-167
Gene1479	2.0344e-222	-0.279712	0.266	0.474	1.08484e-217
LZX-CL10353.Contig1-All-g	6.55779e-220	-0.279811	0.42	0.649	3.49694e-215
Gene17551	5.11827e-64	-0.279839	0.468	0.571	2.72932e-59
Gene3674	1.55177e-146	-0.280075	0.034	0.107	8.2748e-142
LZX-Unigene45556-All-g	4.84418e-145	-0.282147	0.033	0.105	2.58316e-140
Gene16217	3.56118e-220	-0.282927	0.233	0.426	1.899e-215
LZX-CL2144.Contig2-All-g	5.85097e-173	-0.282953	0.089	0.203	3.12003e-168
LZX-CL1613.Contig12-All-g	1.58688e-259	-0.284384	0.029	0.132	8.46206e-255
Gene11247	6.2145e-152	-0.284962	0.059	0.151	3.31388e-147
LZX-Unigene17683-All-g	1.35485e-160	-0.286162	0.037	0.117	7.22476e-156
LZX-Unigene61002-All-g	2.76819e-225	-0.286488	0.152	0.319	1.47614e-220
Gene9577	9.47922e-142	-0.28699	0.052	0.135	5.05479e-137
LZX-Unigene56761-All-g	1.01133e-208	-0.287241	0.506	0.732	5.39293e-204
Gene4552	1.08356e-238	-0.287647	0.423	0.666	5.7781e-234
LZX-CL4001.Contig1-All-g	9.36609e-172	-0.287908	0.03	0.108	4.99447e-167
Gene4332	4.61761e-199	-0.289965	0.075	0.193	2.46234e-194
Gene8850	4.85869e-157	-0.290771	0.043	0.126	2.5909e-152
Gene12218	1.67194e-257	-0.291371	0.211	0.412	8.91565e-253
Gene14860	1.49401e-131	-0.291619	0.032	0.1	7.96682e-127
LZX-Unigene25255-All-g	2.69206e-179	-0.293062	0.03	0.111	1.43554e-174
LZX-CL660.Contig3-All-g	6.78951e-223	-0.293287	0.078	0.206	3.62051e-218
LZX-CL7822.Contig2-All-g	1.99228e-252	-0.294396	0.02	0.111	1.06238e-247
Gene3640	1.81437e-181	-0.295087	0.148	0.291	9.67513e-177
Gene19947	2.79793e-186	-0.295467	0.047	0.143	1.492e-181
Gene20948	1.03769e-166	-0.295735	0.037	0.119	5.53349e-162
Gene21411	1.15426e-183	-0.296262	0.034	0.119	6.15508e-179
Gene8807	1.04175e-139	-0.296357	0.045	0.123	5.55516e-135
Gene12271	1.91963e-155	-0.296745	0.464	0.658	1.02364e-150
LZX-CL2560.Contig1-All-g	1.18256e-269	-0.299648	0.156	0.344	6.30601e-265
Gene5754	1.31105e-158	-0.300619	0.041	0.124	6.99117e-154
LZX-CL10022.Contig1-All-g	1.84205e-237	-0.300822	0.271	0.485	9.82273e-233
Gene7375	1.20684e-101	-0.300928	0.424	0.569	6.43547e-97
Gene16874	1.28066e-214	-0.302793	0.1	0.241	6.82911e-210
LZX-CL2071.Contig1-All-g	1.36817e-193	-0.302983	0.096	0.222	7.29576e-189
Gene14227	6.01668e-231	-0.30322	0.104	0.249	3.20839e-226
Gene8999	1.44115e-170	-0.303859	0.047	0.137	7.68492e-166
Gene19042	7.12549e-146	-0.304079	0.034	0.108	3.79967e-141
Gene1860	1.32417e-159	-0.305453	0.032	0.109	7.06115e-155
Gene14913	6.47317e-163	-0.305581	0.032	0.109	3.45182e-158
LZX-Unigene17885-All-g	4.24178e-206	-0.30602	0.044	0.144	2.26193e-201
Gene13350	1.39974e-182	-0.307145	0.081	0.196	7.4641e-178
LZX-Unigene13504-All-g	5.45387e-213	-0.308374	0.058	0.17	2.90828e-208
Gene15891	2.31732e-164	-0.308565	0.03	0.105	1.23571e-159
LZX-CL11526.Contig2-All-g	2.37885e-207	-0.309057	0.383	0.596	1.26852e-202
Gene16842	1.23217e-175	-0.310095	0.046	0.137	6.57057e-171
Gene38818	8.10296e-211	-0.311008	0.674	0.862	4.32091e-206
Gene54005	3.7616e-161	-0.311189	0.079	0.183	2.00587e-156
LZX-CL5679.Contig5-All-g	1.78306e-218	-0.311398	0.044	0.147	9.50818e-214
LZX-CL1263.Contig4-All-g	1.09281e-182	-0.311622	0.037	0.125	5.82739e-178
LZX-CL1204.Contig1-All-g	1.17913e-172	-0.31219	0.711	0.869	6.28769e-168
Gene27191	8.47885e-191	-0.312315	0.043	0.138	4.52135e-186
Gene51695	5.59759e-129	-0.313132	0.304	0.453	2.98492e-124
LZX-CL1319.Contig4-All-g	1.28278e-223	-0.313145	0.139	0.298	6.84043e-219
Gene11046	1.59603e-267	-0.31343	0.301	0.537	8.51082e-263
Gene9073	2.35418e-172	-0.314877	0.027	0.102	1.25537e-167
Gene1780	3.21858e-179	-0.315383	0.027	0.105	1.71631e-174
LZX-CL2195.Contig1-All-g	3.74021e-228	-0.316956	0.589	0.824	1.99447e-223
Gene7426	5.16898e-263	-0.316974	0.498	0.747	2.75636e-258
Gene15033	1.01441e-250	-0.317058	0.018	0.108	5.40932e-246
Gene17609	1.50622e-245	-0.317312	0.228	0.431	8.0319e-241
LZX-CL4578.Contig1-All-g	0	-0.318465	0.301	0.555	0
Gene16349	1.65194e-195	-0.321108	0.091	0.218	8.80899e-191
Gene1536	1.10579e-172	-0.321765	0.037	0.12	5.89662e-168
Gene2179	1.96613e-156	-0.32196	0.036	0.113	1.04844e-151
Gene18140	2.26879e-215	-0.32232	0.023	0.107	1.20983e-210
Gene19037	2.69119e-88	-0.323474	0.982	0.997	1.43508e-83
Gene10725	8.23761e-226	-0.323717	0.079	0.209	4.39271e-221
Gene10777	4.49895e-255	-0.324484	0.161	0.343	2.39907e-250
LZX-Unigene51622-All-g	1.30394e-238	-0.324858	0.12	0.276	6.95328e-234
Gene7994	2.4364e-190	-0.32514	0.031	0.116	1.29921e-185
LZX-CL7539.Contig1-All-g	1.65946e-226	-0.326621	0.066	0.188	8.84905e-222
Gene23400	5.59211e-233	-0.327657	0.045	0.155	2.98199e-228
Gene8972	1.80749e-213	-0.328763	0.021	0.102	9.63843e-209
Gene12326	1.53198e-188	-0.328897	0.163	0.315	8.1693e-184
Gene15105	1.31759e-199	-0.329465	0.028	0.112	7.02604e-195
LZX-Unigene21637-All-g	3.23107e-220	-0.331024	0.163	0.327	1.72297e-215
Gene25799	4.94762e-217	-0.331767	0.09	0.225	2.63832e-212
Gene3454	1.03385e-161	-0.331885	0.036	0.115	5.51302e-157
LZX-CL5776.Contig2-All-g	1.22073e-178	-0.332866	0.055	0.153	6.50953e-174
Gene5638	3.79219e-223	-0.333116	0.022	0.108	2.02219e-218
Gene1471	4.57244e-218	-0.33439	0.067	0.187	2.43825e-213
Gene1568	3.9189e-177	-0.334614	0.036	0.12	2.08975e-172
Gene2283	9.71631e-186	-0.334644	0.028	0.109	5.18122e-181
Gene19379	3.67716e-195	-0.335626	0.035	0.125	1.96084e-190
Gene16184	1.76664e-285	-0.337382	0.028	0.139	9.42062e-281
LZX-Unigene41180-All-g	3.01273e-213	-0.337427	0.111	0.252	1.60654e-208
Gene257	2.88408e-228	-0.337544	0.105	0.254	1.53794e-223
Gene19032	6.18225e-177	-0.340768	0.03	0.11	3.29668e-172
Gene102	1.51466e-176	-0.341933	0.03	0.109	8.07691e-172
Gene14921	2.39498e-190	-0.342976	0.027	0.108	1.27712e-185
LZX-CL2970.Contig4-All-g	0	-0.345276	0.307	0.557	0
Gene23399	4.76385e-255	-0.345373	0.046	0.163	2.54032e-250
Gene16205	1.1308e-196	-0.34817	0.026	0.108	6.02997e-192
Gene17668	3.78524e-191	-0.349023	0.032	0.117	2.01848e-186
LZX-CL4015.Contig1-All-g	4.15605e-270	-0.349222	0.31	0.545	2.21622e-265
LZX-Unigene6585-All-g	8.80111e-186	-0.349556	0.512	0.715	4.69319e-181
LZX-CL458.Contig2-All-g	0	-0.350138	0.012	0.119	0
Gene42924	6.74171e-247	-0.350392	0.065	0.192	3.59502e-242
Gene16860	1.21883e-197	-0.351962	0.049	0.151	6.49939e-193
LZX-CL1802.Contig7-All-g	3.49498e-248	-0.355283	0.059	0.184	1.8637e-243
Gene3404	4.21239e-195	-0.355628	0.026	0.107	2.24626e-190
Gene1224	1.31875e-180	-0.356168	0.038	0.124	7.03224e-176
Gene15078	6.19305e-185	-0.356349	0.026	0.104	3.30244e-180
Gene21682	3.09095e-195	-0.357447	0.027	0.11	1.64825e-190
LZX-CL459.Contig6-All-g	0	-0.357535	0.008	0.104	0
Gene25698	8.74339e-193	-0.357706	0.028	0.111	4.66241e-188
Gene9509	1.61992e-195	-0.358206	0.028	0.111	8.63823e-191
Gene2448	3.5405e-192	-0.358781	0.12	0.257	1.88797e-187
LZX-CL5040.Contig2-All-g	0	-0.359334	0.041	0.21	0
Gene15267	1.73349e-210	-0.359338	0.042	0.143	9.24383e-206
Gene17587	2.18052e-163	-0.360156	0.029	0.104	1.16276e-158
Gene19820	2.48662e-192	-0.360429	0.038	0.128	1.32599e-187
LZX-CL12279.Contig2-All-g	2.78656e-224	-0.360696	0.039	0.14	1.48593e-219
Gene14292	2.80424e-205	-0.360748	0.028	0.113	1.49536e-200
Gene12818	1.48946e-244	-0.361642	0.068	0.196	7.94255e-240
Gene7399	6.9701e-195	-0.362049	0.035	0.125	3.7168e-190
Gene12432	1.00029e-226	-0.3667	0.051	0.162	5.33404e-222
Gene37301	5.49149e-192	-0.367271	0.055	0.156	2.92834e-187
Gene12764	3.06115e-193	-0.367528	0.033	0.12	1.63236e-188
Gene13701	9.77299e-273	-0.373209	0.344	0.579	5.21145e-268
Gene7120	2.88367e-189	-0.374691	0.032	0.117	1.53772e-184
Gene26721	1.57275e-217	-0.375036	0.08	0.208	8.38672e-213
Gene4006	2.69996e-236	-0.375571	0.129	0.287	1.43975e-231
Gene6611	5.34592e-226	-0.376783	0.031	0.126	2.85071e-221
Gene8891	4.76715e-232	-0.378282	0.019	0.103	2.54208e-227
Gene4314	1.33901e-199	-0.378849	0.051	0.154	7.14029e-195
Gene25218	2.8732e-184	-0.380614	0.027	0.106	1.53213e-179
Gene14888	0	-0.380634	0.32	0.578	0
Gene70896	7.80881e-287	-0.382178	0.099	0.261	4.16405e-282
Gene3621	2.8593e-237	-0.383516	0.028	0.124	1.52472e-232
Gene6993	7.89711e-224	-0.384969	0.028	0.119	4.21113e-219
Gene17573	5.20104e-196	-0.385172	0.024	0.103	2.77346e-191
LZX-CL8238.Contig2-All-g	8.56306e-242	-0.385472	0.092	0.233	4.56625e-237
Gene17552	0	-0.385973	0.137	0.342	0
LZX-CL607.Contig8-All-g	7.13138e-258	-0.386089	0.055	0.178	3.80281e-253
Gene12154	8.91307e-221	-0.386766	0.056	0.17	4.7529e-216
Gene16393	1.78405e-207	-0.388647	0.027	0.113	9.51345e-203
Gene19232	1.29302e-201	-0.390755	0.055	0.162	6.89505e-197
Gene286	2.78264e-303	-0.391073	0.125	0.306	1.48384e-298
Gene7471	8.38457e-205	-0.393616	0.031	0.12	4.47107e-200
Gene17775	7.11307e-204	-0.393872	0.057	0.166	3.79304e-199
Gene8799	1.79912e-208	-0.397335	0.051	0.157	9.59383e-204
Gene1686	9.28308e-222	-0.399462	0.051	0.16	4.9502e-217
Gene6342	2.38848e-283	-0.399807	0.393	0.638	1.27366e-278
LZX-Unigene30864-All-g	1.73735e-298	-0.401547	0.052	0.185	9.2644e-294
Gene5541	1.2586e-198	-0.401921	0.022	0.101	6.71147e-194
Gene13231	1.80228e-224	-0.403306	0.021	0.105	9.61066e-220
Gene37249	3.05175e-215	-0.407935	0.062	0.175	1.62734e-210
Gene37341	5.69744e-215	-0.408893	0.062	0.176	3.03816e-210
Gene42019	1.53616e-220	-0.415086	0.046	0.151	8.19159e-216
Gene19129	1.76425e-212	-0.415869	0.023	0.107	9.40786e-208
Gene13684	1.00491e-212	-0.415962	0.028	0.117	5.35869e-208
Gene24229	1.26199e-196	-0.41889	0.044	0.142	6.72954e-192
Gene3474	3.84254e-237	-0.419143	0.071	0.201	2.04903e-232
LZX-Unigene20-All-g	9.51978e-251	-0.41981	0.022	0.114	5.07642e-246
Gene15389	9.30343e-252	-0.420203	0.061	0.188	4.96106e-247
Gene4358	9.01902e-243	-0.425754	0.044	0.155	4.80939e-238
Gene22454	0	-0.427731	0.041	0.174	0
Gene1997	8.65738e-212	-0.428804	0.062	0.175	4.61655e-207
Gene14990	1.27291e-246	-0.429343	0.027	0.123	6.78779e-242
Gene13825	7.05218e-218	-0.429691	0.047	0.152	3.76058e-213
Gene1590	1.1e-229	-0.429983	0.034	0.132	5.86576e-225
Gene13716	7.90873e-284	-0.43047	0.101	0.266	4.21733e-279
LZX-CL726.Contig2-All-g	0	-0.436442	0.053	0.203	0
Gene19407	1.01592e-232	-0.436708	0.043	0.151	5.41741e-228
Gene7968	3.52727e-247	-0.438333	0.054	0.175	1.88092e-242
Gene38194	1.59053e-241	-0.438419	0.057	0.178	8.48149e-237
Gene12204	6.02849e-280	-0.438597	0.017	0.112	3.21469e-275
Gene1550	0	-0.439056	0.177	0.4	0
LZX-CL3514.Contig2-All-g	0	-0.439426	0.293	0.551	0
Gene17118	5.86421e-270	-0.43958	0.015	0.104	3.12709e-265
Gene7413	4.24999e-265	-0.440315	0.048	0.169	2.26631e-260
Gene12936	6.05029e-243	-0.440572	0.056	0.176	3.22632e-238
Gene19220	4.59797e-246	-0.44111	0.027	0.123	2.45187e-241
Gene15092	7.55215e-282	-0.441324	0.012	0.102	4.02718e-277
Gene17532	2.10888e-229	-0.442164	0.072	0.198	1.12456e-224
Gene4346	2.5895e-240	-0.442501	0.03	0.127	1.38085e-235
Gene2331	3.44078e-251	-0.442521	0.043	0.155	1.8348e-246
Gene3494	1.13157e-243	-0.443331	0.033	0.135	6.03412e-239
Gene10509	5.73572e-263	-0.443517	0.495	0.725	3.05857e-258
Gene26370	1.34617e-172	-0.443643	0.106	0.225	7.17845e-168
Gene13741	1.78267e-252	-0.444567	0.054	0.176	9.50607e-248
Gene1752	7.63712e-246	-0.446519	0.02	0.109	4.0725e-241
Gene5513	9.26053e-249	-0.446784	0.029	0.127	4.93818e-244
Gene12104	6.03463e-293	-0.446864	0.021	0.125	3.21797e-288
LZX-Unigene35971-All-g	0	-0.447183	0.12	0.306	0
Gene19573	5.03045e-294	-0.448727	0.012	0.104	2.68249e-289
LZX-CL893.Contig2-All-g	1.16207e-268	-0.450429	0.644	0.844	6.19671e-264
Gene1771	0	-0.452365	0.134	0.342	0
Gene741	1.41217e-181	-0.452444	0.221	0.377	7.53041e-177
LZX-Unigene21512-All-g	0	-0.453166	0.022	0.132	0
Gene16970	1.36998e-259	-0.453328	0.024	0.122	7.30543e-255
Gene12416	1.07956e-257	-0.454192	0.036	0.145	5.75677e-253
Gene5419	1.18954e-249	-0.455802	0.051	0.169	6.3432e-245
Gene32756	6.85815e-202	-0.457383	0.165	0.318	3.65711e-197
LZX-Unigene14128-All-g	0	-0.458211	0.163	0.381	0
Gene16418	1.5234e-257	-0.459017	0.021	0.115	8.12351e-253
Gene4446	2.80803e-263	-0.459063	0.019	0.111	1.49738e-258
Gene4428	1.37842e-241	-0.460003	0.019	0.107	7.35042e-237
Gene6325	1.28202e-275	-0.460937	0.082	0.23	6.83635e-271
Gene802	1.11494e-201	-0.462182	0.03	0.116	5.94544e-197
LZX-Unigene13275-All-g	0	-0.462873	0.168	0.382	0
Gene17027	6.72782e-264	-0.463885	0.024	0.122	3.58761e-259
Gene5296	3.15193e-260	-0.465293	0.038	0.149	1.68077e-255
Gene20373	3.15529e-259	-0.465381	0.03	0.133	1.68256e-254
LZX-CL9808.Contig1-All-g	0	-0.465489	0.163	0.364	0
Gene18453	1.75556e-280	-0.466297	0.015	0.106	9.36153e-276
Gene946	1.66538e-264	-0.46729	0.038	0.149	8.88064e-260
Gene23257	0	-0.467542	0.004	0.1	0
Gene17712	1.79218e-264	-0.467727	0.023	0.119	9.5568e-260
LZX-CL12554.Contig1-All-g	0	-0.467886	0.041	0.174	0
Gene25800	0	-0.469216	0.032	0.155	0
Gene19400	1.18832e-287	-0.47268	0.015	0.109	6.33673e-283
Gene5804	9.1539e-279	-0.474631	0.05	0.177	4.88132e-274
Gene27504	0	-0.475038	0.007	0.102	0
Gene27783	4.03097e-281	-0.477981	0.023	0.124	2.14952e-276
Gene27857	1.22292e-294	-0.479887	0.091	0.252	6.52123e-290
Gene975	1.5911e-265	-0.486586	0.051	0.174	8.48452e-261
Gene229	4.53921e-275	-0.487525	0.025	0.127	2.42054e-270
Gene13786	1.11528e-280	-0.490015	0.049	0.175	5.94725e-276
Gene5992	1.37394e-257	-0.490889	0.042	0.155	7.32653e-253
Gene12873	9.71477e-242	-0.49425	0.04	0.147	5.1804e-237
Gene14223	1.54382e-263	-0.495303	0.031	0.136	8.23244e-259
Gene32043	0	-0.495722	0.016	0.127	0
Gene11863	9.3375e-264	-0.495784	0.068	0.203	4.97922e-259
LZX-Unigene20616-All-g	0	-0.497008	0.05	0.206	0
Gene6260	2.7451e-284	-0.499978	0.047	0.173	1.46382e-279
Gene10155	3.12021e-255	-0.501299	0.05	0.169	1.66385e-250
Gene16103	8.87422e-273	-0.501511	0.042	0.16	4.73218e-268
Gene26615	0	-0.503451	0.004	0.106	0
Gene19225	2.3602e-250	-0.503867	0.033	0.137	1.25858e-245
Gene17577	3.08681e-273	-0.504451	0.019	0.114	1.64604e-268
Gene1287	7.65933e-287	-0.508274	0.032	0.144	4.08434e-282
Gene16321	3.46376e-295	-0.509243	0.031	0.145	1.84705e-290
Gene14907	3.21214e-282	-0.509308	0.068	0.208	1.71287e-277
Gene13897	7.50586e-278	-0.509638	0.038	0.154	4.0025e-273
Gene13663	8.18482e-250	-0.509877	0.039	0.147	4.36456e-245
Gene9898	0	-0.510985	0.005	0.104	0
Gene18274	1.30197e-290	-0.515422	0.066	0.207	6.94275e-286
Gene13965	8.66916e-291	-0.516753	0.038	0.158	4.62283e-286
Gene16278	9.12103e-291	-0.520243	0.037	0.155	4.86379e-286
Gene65786	9.0218e-292	-0.520708	0.056	0.191	4.81087e-287
Gene6669	5.06516e-278	-0.522902	0.071	0.213	2.701e-273
Gene13964	0	-0.524913	0.016	0.121	0
Gene54907	2.3615e-300	-0.52505	0.087	0.246	1.25927e-295
Gene15010	0	-0.525702	0.021	0.133	0
Gene12320	8.17049e-306	-0.525777	0.025	0.136	4.35692e-301
Gene23971	9.9682e-307	-0.526734	0.043	0.17	5.31554e-302
Gene3684	2.69874e-269	-0.526944	0.068	0.204	1.4391e-264
LZX-Unigene191-All-g	0	-0.527891	0.806	0.955	0
Gene24142	0	-0.529247	0.158	0.406	0
LZX-Unigene9744-All-g	0	-0.531348	0.06	0.226	0
LZX-CL10643.Contig1-All-g	0	-0.532666	0.003	0.13	0
Gene615	0	-0.533133	0.153	0.379	0
LZX-CL116.Contig3-All-g	0	-0.536029	0.084	0.282	0
Gene4363	0	-0.537583	0.026	0.141	0
Gene26691	0	-0.543679	0.01	0.122	0
LZX-CL1023.Contig11-All-g	0	-0.546387	0.235	0.568	0
Gene14911	1.58688e-269	-0.547144	0.047	0.168	8.46202e-265
LZX-Unigene18602-All-g	0	-0.549601	0.169	0.417	0
LZX-Unigene35352-All-g	0	-0.550734	0.088	0.284	0
Gene1806	0	-0.551995	0.077	0.236	0
Gene20113	6.76756e-265	-0.553644	0.042	0.157	3.6088e-260
LZX-CL4112.Contig1-All-g	0	-0.55572	0.046	0.184	0
Gene216	7.21789e-305	-0.556253	0.04	0.164	3.84894e-300
Gene10804	3.18915e-296	-0.557201	0.042	0.166	1.70062e-291
Gene18516	0	-0.559072	0.042	0.172	0
Gene4359	2.51525e-282	-0.560586	0.048	0.172	1.34126e-277
Gene25877	0	-0.561196	0.011	0.124	0
Gene40962	0	-0.561552	0.004	0.115	0
Gene15111	0	-0.56173	0.017	0.133	0
Gene15127	0	-0.561892	0.064	0.212	0
Gene27561	0	-0.562897	0.011	0.13	0
LZX-Unigene7658-All-g	0	-0.563212	0.031	0.167	0
Gene9881	0	-0.563399	0.032	0.151	0
Gene16225	0	-0.563749	0.072	0.227	0
Gene14741	0	-0.568905	0.027	0.155	0
Gene25542	5.37553e-307	-0.56983	0.039	0.163	2.8665e-302
Gene15186	0	-0.573218	0.033	0.162	0
Gene3591	0	-0.57566	0.003	0.102	0
Gene34501	0	-0.575708	0.043	0.177	0
Gene17314	0	-0.576826	0.019	0.137	0
Gene6124	0	-0.579068	0.116	0.311	0
Gene62424	3.08962e-276	-0.57925	0.014	0.103	1.64754e-271
Gene17009	0	-0.580123	0.013	0.137	0
Gene1587	0	-0.581499	0.082	0.244	0
Gene37362	0	-0.585216	0.184	0.453	0
Gene6558	0	-0.588031	0.047	0.181	0
LZX-Unigene109218-All-g	6.14429e-290	-0.589585	0.076	0.22	3.27644e-285
Gene3458	0	-0.590277	0.054	0.194	0
Gene16778	0	-0.592711	0.052	0.197	0
Gene9042	0	-0.594348	0.113	0.356	0
Gene3637	0	-0.595533	0.021	0.141	0
Gene17629	0	-0.596725	0.065	0.215	0
Gene8928	0	-0.598115	0.195	0.479	0
Gene7476	0	-0.599267	0.027	0.146	0
Gene16174	0	-0.600095	0.104	0.292	0
Gene27856	0	-0.60154	0.004	0.127	0
LZX-Unigene17941-All-g	0	-0.606313	0.132	0.333	0
Gene11516	0	-0.607895	0.029	0.162	0
Gene13797	0	-0.609226	0.049	0.185	0
Gene4279	0	-0.609263	0.019	0.137	0
Gene17859	0	-0.6123	0.026	0.152	0
Gene12354	0	-0.613628	0.054	0.199	0
Gene19017	0	-0.616847	0.123	0.356	0
Gene17392	0	-0.617768	0.04	0.171	0
Gene18887	1.40538e-305	-0.618011	0.059	0.199	7.49419e-301
Gene33088	0	-0.620016	0.003	0.128	0
Gene8419	0	-0.620651	0.04	0.179	0
Gene16819	0	-0.62226	0.021	0.135	0
Gene14610	0	-0.622615	0.084	0.254	0
Gene7036	0	-0.623073	0.061	0.212	0
Gene16190	0	-0.623258	0.04	0.181	0
Gene4323	0	-0.62366	0.079	0.249	0
Gene8743	0	-0.625071	0.042	0.205	0
LZX-CL12245.Contig2-All-g	0	-0.626734	0.093	0.313	0
Gene32881	0	-0.626841	0.006	0.12	0
LZX-CL11908.Contig2-All-g	0	-0.627258	0.025	0.185	0
Gene17990	0	-0.627637	0.02	0.147	0
Gene16642	0	-0.628955	0.016	0.143	0
Gene30715	0	-0.632261	0.012	0.136	0
Gene11164	0	-0.632363	0.175	0.381	0
Gene12231	0	-0.633202	0.212	0.623	0
LZX-CL7017.Contig1-All-g	0	-0.63371	0.129	0.382	0
Gene18149	0	-0.634346	0.018	0.14	0
Gene6449	0	-0.635531	0.027	0.163	0
LZX-Unigene9157-All-g	0	-0.636249	0.241	0.478	0
Gene1853	0	-0.636252	0.031	0.166	0
Gene4466	0	-0.637479	0.014	0.148	0
Gene1782	0	-0.64005	0.02	0.142	0
Gene2284	0	-0.642583	0.18	0.457	0
Gene17550	0	-0.643212	0.143	0.335	0
Gene1438	0	-0.644902	0.012	0.14	0
Gene11811	0	-0.646512	0.372	0.699	0
Gene1882	0	-0.646648	0.062	0.273	0
Gene40484	0	-0.647287	0.124	0.338	0
Gene14899	0	-0.649506	0.033	0.165	0
LZX-CL8426.Contig1-All-g	0	-0.650417	0.217	0.598	0
Gene19629	0	-0.650985	0.08	0.26	0
Gene14902	0	-0.652104	0.043	0.189	0
Gene16410	0	-0.652858	0.094	0.285	0
Gene4773	0	-0.658622	0.069	0.233	0
Gene1606	0	-0.662091	0.054	0.209	0
Gene12461	0	-0.663497	0.083	0.26	0
LZX-CL11488.Contig15-All-g	0	-0.665583	0.621	0.879	0
Gene26839	0	-0.666552	0.139	0.374	0
Gene32754	0	-0.667741	0.083	0.262	0
LZX-Unigene18247-All-g	2.63429e-201	-0.667763	0.733	0.856	1.40474e-196
Gene37070	0	-0.673376	0.015	0.155	0
Gene16468	0	-0.673902	0.085	0.271	0
LZX-Unigene11898-All-g	0	-0.674876	0.16	0.439	0
Gene212	0	-0.676673	0.188	0.469	0
Gene12174	0	-0.677225	0.041	0.188	0
Gene17644	0	-0.680376	0.065	0.234	0
Gene857	0	-0.685013	0.08	0.265	0
Gene1546	0	-0.687101	0.081	0.251	0
Gene19062	0	-0.689352	0.085	0.273	0
LZX-Unigene56753-All-g	0	-0.69033	0.015	0.18	0
Gene19741	0	-0.694794	0.07	0.248	0
LZX-CL884.Contig13-All-g	0	-0.694881	0.005	0.154	0
Gene23030	0	-0.695797	0.191	0.474	0
Gene9103	0	-0.695855	0.038	0.187	0
Gene7461	0	-0.701509	0.016	0.145	0
Gene13657	0	-0.702554	0.071	0.245	0
Gene2267	0	-0.702641	0.021	0.158	0
Gene14508	0	-0.703387	0.041	0.19	0
Gene4334	0	-0.703418	0.041	0.196	0
Gene1938	0	-0.705456	0.051	0.217	0
Gene1813	0	-0.705632	0.245	0.458	0
Gene20375	0	-0.706437	0.04	0.202	0
Gene23076	0	-0.709084	0.072	0.254	0
LZX-CL884.Contig5-All-g	0	-0.709194	0.023	0.188	0
Gene28469	0	-0.711417	0.082	0.262	0
LZX-CL12616.Contig6-All-g	0	-0.714883	0.012	0.193	0
Gene13876	0	-0.716013	0.022	0.164	0
LZX-CL884.Contig15-All-g	0	-0.717102	0.091	0.266	0
Gene1393	0	-0.718317	0.021	0.156	0
LZX-Unigene5260-All-g	0	-0.718469	0.07	0.295	0
LZX-CL10347.Contig1-All-g	0	-0.720623	0.142	0.381	0
Gene19114	0	-0.720646	0.167	0.415	0
Gene15057	0	-0.723244	0.031	0.177	0
Gene6207	0	-0.723413	0.31	0.575	0
Gene4260	0	-0.7269	0.047	0.21	0
Gene28888	0	-0.727671	0.017	0.17	0
Gene6301	0	-0.727788	0.325	0.619	0
Gene16380	0	-0.731932	0.058	0.222	0
Gene8880	0	-0.732391	0.066	0.244	0
Gene14915	0	-0.737867	0.052	0.213	0
Gene24762	0	-0.73944	0.052	0.216	0
Gene2261	0	-0.739836	0.042	0.205	0
Gene13974	0	-0.743108	0.018	0.165	0
Gene3613	0	-0.749466	0.069	0.242	0
Gene57428	0	-0.751364	0.146	0.393	0
Gene64269	0	-0.753982	0.054	0.221	0
Gene23191	0	-0.754064	0.145	0.4	0
Gene1197	0	-0.757903	0.014	0.164	0
Gene21709	0	-0.759477	0.044	0.21	0
Gene5253	0	-0.764488	0.061	0.223	0
Gene16901	0	-0.766715	0.08	0.277	0
LZX-CL7902.Contig2-All-g	0	-0.770184	0.347	0.652	0
Gene5338	0	-0.774934	0.196	0.48	0
Gene7068	0	-0.775472	0.037	0.204	0
LZX-Unigene30842-All-g	0	-0.777704	0.246	0.654	0
Gene12802	0	-0.779134	0.189	0.473	0
Gene19336	0	-0.782383	0.054	0.225	0
Gene62988	0	-0.784379	0.011	0.158	0
LZX-CL10284.Contig1-All-g	0	-0.784609	0.019	0.181	0
Gene20485	0	-0.790433	0.049	0.215	0
Gene3974	0	-0.791632	0.028	0.205	0
Gene1447	0	-0.79661	0.085	0.278	0
Gene61413	0	-0.797917	0.062	0.249	0
Gene18968	0	-0.800398	0.128	0.35	0
Gene11386	0	-0.802685	0.006	0.156	0
Gene702	0	-0.804741	0.088	0.29	0
Gene8904	0	-0.806721	0.127	0.362	0
Gene913	0	-0.809019	0.052	0.229	0
Gene17784	0	-0.813651	0.164	0.435	0
LZX-CL9755.Contig2-All-g	0	-0.819011	0.107	0.378	0
Gene38560	0	-0.833448	0.015	0.172	0
Gene5844	0	-0.835619	0.2	0.488	0
Gene11495	0	-0.839745	0.036	0.206	0
Gene10679	0	-0.840474	0.007	0.168	0
Gene23031	0	-0.841219	0.028	0.204	0
LZX-Unigene61838-All-g	0	-0.843069	0.077	0.302	0
Gene26696	0	-0.843446	0.01	0.172	0
Gene6989	0	-0.844897	0.028	0.193	0
Gene9842	0	-0.851838	0.087	0.299	0
Gene12360	0	-0.855328	0.108	0.333	0
Gene1697	0	-0.857826	0.071	0.264	0
Gene1767	0	-0.861347	0.065	0.252	0
Gene2117	0	-0.864718	0.085	0.296	0
Gene17595	0	-0.86742	0.045	0.224	0
Gene18483	0	-0.868209	0.005	0.165	0
LZX-CL8042.Contig4-All-g	0	-0.87803	0.469	0.739	0
Gene1849	0	-0.883342	0.018	0.188	0
LZX-CL1564.Contig11-All-g	0	-0.884721	0.298	0.665	0
LZX-Unigene100008-All-g	0	-0.88851	0.026	0.176	0
Gene4330	0	-0.892185	0.109	0.343	0
Gene37637	0	-0.89427	0.016	0.19	0
Gene25687	0	-0.894562	0.15	0.409	0
LZX-Unigene5665-All-g	0	-0.895332	0.795	0.955	0
Gene26794	0	-0.895674	0.123	0.362	0
Gene16322	0	-0.895736	0.058	0.251	0
Gene18876	0	-0.896373	0.167	0.404	0
LZX-CL1635.Contig5-All-g	0	-0.896992	0.078	0.282	0
Gene25242	0	-0.897816	0.008	0.184	0
Gene253	0	-0.899611	0.201	0.488	0
LZX-CL3352.Contig2-All-g	0	-0.900807	0.034	0.176	0
Gene11822	0	-0.908936	0.118	0.36	0
LZX-Unigene16760-All-g	0	-0.912129	0.044	0.26	0
Gene15494	0	-0.920927	0.052	0.242	0
Gene28701	0	-0.925547	0.104	0.332	0
Gene31533	0	-0.928144	0.201	0.487	0
Gene65649	0	-0.936662	0.15	0.418	0
Gene9214	0	-0.937452	0.145	0.406	0
Gene41455	0	-0.937546	0.201	0.488	0
LZX-CL5761.Contig1-All-g	0	-0.945246	0.522	0.822	0
Gene16287	0	-0.948698	0.198	0.486	0
Gene25491	0	-0.96043	0.005	0.193	0
Gene14226	0	-0.961886	0.113	0.349	0
LZX-Unigene61834-All-g	0	-0.967604	0.137	0.452	0
Gene3602	0	-0.967872	0.013	0.188	0
LZX-CL8066.Contig1-All-g	0	-0.972433	0.726	0.937	0
Gene69913	0	-0.977056	0.18	0.469	0
LZX-CL3881.Contig8-All-g	0	-0.97716	0.418	0.777	0
Gene13908	0	-0.983706	0.055	0.241	0
Gene11225	0	-0.992444	0.128	0.381	0
Gene19425	0	-0.995557	0.108	0.353	0
Gene16777	0	-0.998022	0.076	0.281	0
Gene24301	0	-0.998146	0.02	0.216	0
Gene7180	0	-1.00232	0.054	0.257	0
Gene2985	0	-1.00543	0.343	0.676	0
Gene6971	0	-1.01435	0.052	0.262	0
Gene8843	0	-1.01879	0.19	0.478	0
LZX-CL11095.Contig1-All-g	0	-1.02039	0.071	0.327	0
Gene6310	0	-1.02132	0.129	0.39	0
Gene25397	0	-1.02196	0.087	0.315	0
Gene20043	0	-1.02408	0.111	0.365	0
LZX-CL9557.Contig1-All-g	0	-1.02913	0.095	0.381	0
Gene63753	0	-1.05617	0.105	0.351	0
Gene54771	0	-1.05915	0.186	0.473	0
Gene4720	0	-1.06117	0.201	0.398	0
Gene5769	0	-1.07375	0.111	0.362	0
LZX-CL12667.Contig2-All-g	0	-1.07485	0.019	0.167	0
LZX-CL10939.Contig3-All-g	0	-1.07567	0.026	0.269	0
Gene8283	0	-1.08316	0.02	0.219	0
Gene8895	0	-1.09621	0.138	0.406	0
Gene5290	0	-1.11475	0.163	0.451	0
Gene36491	0	-1.12234	0.03	0.261	0
LZX-CL10022.Contig2-All-g	0	-1.12575	0.632	0.886	0
Gene13168	0	-1.12689	0.03	0.24	0
Gene17667	0	-1.12728	0.108	0.365	0
Gene14903	0	-1.13778	0.066	0.293	0
Gene15769	0	-1.13936	0.093	0.343	0
LZX-CL318.Contig1-All-g	0	-1.15715	0.016	0.29	0
Gene6418	0	-1.16658	0.046	0.264	0
Gene6297	0	-1.16704	0.12	0.391	0
Gene28837	0	-1.17153	0.026	0.169	0
Gene6981	0	-1.17427	0.047	0.296	0
Gene7585	0	-1.17764	0.022	0.252	0
Gene17640	0	-1.18069	0.104	0.358	0
Gene38442	0	-1.18912	0.056	0.274	0
Gene14199	0	-1.19646	0.091	0.34	0
Gene19457	0	-1.1967	0.055	0.253	0
Gene34722	0	-1.20349	0.195	0.486	0
Gene18941	0	-1.20352	0.055	0.293	0
LZX-CL607.Contig13-All-g	0	-1.20868	0.002	0.196	0
LZX-Unigene4044-All-g	0	-1.21007	0.016	0.222	0
Gene19793	0	-1.21846	0.121	0.38	0
Gene25073	0	-1.22691	0.018	0.243	0
Gene13652	0	-1.228	0.122	0.405	0
Gene1326	0	-1.23489	0.17	0.457	0
Gene5911	0	-1.23794	0.192	0.481	0
LZX-Unigene10889-All-g	0	-1.25181	0	0.255	0
Gene67454	0	-1.25458	0.194	0.485	0
Gene16177	0	-1.26168	0.022	0.223	0
Gene24489	0	-1.2627	0.181	0.478	0
Gene17569	0	-1.27335	0.076	0.338	0
Gene32351	0	-1.27665	0.1	0.354	0
Gene9333	0	-1.28748	0.094	0.354	0
Gene16426	0	-1.28785	0.201	0.488	0
Gene19997	0	-1.29062	0.053	0.327	0
Gene252	0	-1.29384	0.011	0.242	0
LZX-CL607.Contig4-All-g	0	-1.30653	0.011	0.246	0
Gene16265	0	-1.31836	0.033	0.272	0
Gene7852	0	-1.32558	0.157	0.454	0
Gene59821	0	-1.32833	0.067	0.331	0
Gene19134	0	-1.33129	0.09	0.362	0
Gene4273	0	-1.34346	0.15	0.43	0
Gene16110	0	-1.34507	0.097	0.371	0
Gene26459	0	-1.35449	0.041	0.267	0
Gene40308	0	-1.36851	0.365	0.57	0
Gene37677	0	-1.38932	0.025	0.267	0
Gene19461	0	-1.39404	0.095	0.378	0
Gene7377	0	-1.3955	0.193	0.485	0
Gene60992	0	-1.40101	0.013	0.27	0
Gene12213	0	-1.42334	0.089	0.368	0
LZX-CL1678.Contig8-All-g	0	-1.42444	0.056	0.281	0
Gene13732	0	-1.42761	0.09	0.36	0
Gene735	0	-1.43738	0.113	0.396	0
Gene38267	0	-1.4377	0.017	0.228	0
Gene6034	0	-1.45478	0.07	0.331	0
Gene10303	0	-1.4557	0.019	0.278	0
Gene16353	0	-1.46117	0.167	0.462	0
Gene45987	0	-1.47437	0.187	0.48	0
Gene18958	0	-1.47996	0.182	0.476	0
Gene10676	0	-1.48259	0.191	0.482	0
Gene669	0	-1.48416	0.171	0.463	0
LZX-CL3964.Contig3-All-g	0	-1.49457	0.176	0.575	0
Gene5529	0	-1.50956	0.129	0.437	0
Gene14853	0	-1.52848	0.154	0.458	0
Gene8909	0	-1.5809	0.158	0.464	0
Gene1394	0	-1.58517	0.08	0.361	0
Gene16168	0	-1.61945	0.171	0.476	0
Gene15062	0	-1.62125	0.063	0.361	0
Gene20372	0	-1.6362	0.043	0.335	0
Gene6985	0	-1.63625	0.194	0.487	0
Gene18679	0	-1.67507	0.023	0.31	0
LZX-Unigene8170-All-g	0	-1.6966	0.024	0.334	0
Gene14895	0	-1.71151	0.134	0.448	0
Gene20374	0	-1.71473	0.054	0.326	0
Gene780	0	-1.71533	0.096	0.411	0
Gene31148	0	-1.71601	0.012	0.285	0
Gene69245	0	-1.72791	0.066	0.358	0
Gene68601	0	-1.73975	0.019	0.299	0
Gene19262	0	-1.75997	0.07	0.365	0
Gene10441	0	-1.77648	0.197	0.488	0
Gene16560	0	-1.89538	0.016	0.31	0
Gene16673	0	-1.89853	0.063	0.386	0
Gene18911	0	-1.98928	0.121	0.448	0
Gene7017	0	-2.05278	0.15	0.47	0
Gene6298	0	-2.07482	0.11	0.443	0
LZX-Unigene15332-All-g	0	-2.13387	0.135	0.627	0
Gene8356	0	-2.16331	0.173	0.483	0
Gene3843	0	-2.17646	0.117	0.459	0
Gene8844	0	-2.1972	0.152	0.474	0
Gene34723	0	-2.19836	0.033	0.391	0
Gene11310	0	-2.36009	0.052	0.417	0
LZX-CL1635.Contig3-All-g	0	-2.40317	0.029	0.167	0
Gene17091	0	-2.413	0.086	0.448	0
Gene66095	0	-2.6021	0.018	0.414	0
Gene40307	0	-2.65008	0.088	0.44	0
Gene20214	0	-2.69413	0.067	0.447	0
Gene884	0	-2.81167	0.025	0.385	0
LZX-CL1635.Contig2-All-g	0	-2.8133	0.019	0.247	0
Gene27092	0	-2.81893	0.128	0.479	0

## Sheet: 2.Ciliated_cell
gene	p_val	avg_log2FC	pct.1	pct.2	p_val_adj
LZX-CL8446.Contig7-All-g	6.97012e-33	4.8628	0.762	0	3.71682e-28
Gene5768	7.4982e-34	4.85235	0.833	0.019	3.99841e-29
Gene26354	1.03831e-31	4.47277	0.929	0.069	5.53679e-27
Gene53862	5.86713e-25	4.14238	0.738	0.05	3.12865e-20
Gene25094	8.38246e-31	3.98866	0.976	0.119	4.46995e-26
LZX-Unigene14404-All-g	6.89601e-23	3.82089	0.786	0.081	3.6773e-18
LZX-CL893.Contig5-All-g	8.91997e-31	3.70582	0.976	0.081	4.75657e-26
LZX-CL6708.Contig2-All-g	7.60646e-21	3.61517	1	0.963	4.05615e-16
Gene15853	2.62273e-20	3.4976	0.762	0.112	1.39857e-15
Gene26358	1.37353e-31	3.47924	0.976	0.081	7.32436e-27
LZX-CL893.Contig2-All-g	2.2853e-27	3.44376	0.857	0.069	1.21864e-22
LZX-CL6833.Contig1-All-g	4.71347e-20	3.23426	0.976	0.85	2.51346e-15
Gene2599	1.88383e-17	3.20115	0.667	0.094	1.00455e-12
Gene12623	2.00346e-17	3.07433	0.929	0.55	1.06835e-12
LZX-CL11400.Contig24-All-g	0.000243176	3.0553	0.167	0.025	1
Gene44443	2.53182e-22	3.0299	1	1	1.3501e-17
Gene24511	2.69855e-24	2.98704	0.81	0.069	1.439e-19
Gene24510	5.42458e-24	2.96346	0.81	0.075	2.89266e-19
Gene12406	3.96182e-15	2.92963	0.762	0.25	2.11264e-10
Gene17963	1.47533e-13	2.86731	0.476	0.044	7.86718e-09
Gene14864	2.12303e-26	2.81302	0.976	0.156	1.1321e-21
LZX-Unigene5693-All-g	8.90474e-12	2.72965	0.595	0.162	4.74845e-07
LZX-CL12056.Contig2-All-g	4.75276e-11	2.6975	0.452	0.062	2.53441e-06
Gene2213	1.09474e-19	2.69302	0.976	0.838	5.83771e-15
LZX-CL10075.Contig4-All-g	5.47531e-17	2.6605	0.524	0.038	2.91971e-12
Gene14082	1.5887e-13	2.63112	0.714	0.212	8.47174e-09
Gene44360	2.93121e-14	2.60904	0.667	0.15	1.56307e-09
LZX-CL2972.Contig2-All-g	1.35709e-15	2.57591	0.595	0.069	7.2367e-11
Gene2141	1.04487e-13	2.47837	0.905	0.787	5.57177e-09
Gene277	1.19348e-09	2.46984	0.619	0.231	6.36426e-05
Gene3069	2.8862e-13	2.43764	0.667	0.169	1.53907e-08
Gene7472	3.01974e-09	2.4235	0.476	0.119	0.000161028
LZX-Unigene8805-All-g	2.61923e-13	2.39738	0.69	0.188	1.39671e-08
LZX-CL6833.Contig2-All-g	2.44373e-13	2.34748	0.81	0.35	1.30312e-08
Gene5479	2.87697e-09	2.34417	0.619	0.238	0.000153415
Gene6751	4.3329e-09	2.33362	0.429	0.081	0.000231052
Gene2615	2.00386e-08	2.33024	0.571	0.225	0.00106856
Gene2073	4.36744e-10	2.3058	0.357	0.038	2.32893e-05
LZX-CL11161.Contig1-All-g	1.939e-14	2.30266	0.905	0.625	1.03397e-09
LZX-CL399.Contig1-All-g	1.02667e-18	2.29846	1	0.919	5.47471e-14
LZX-Unigene51523-All-g	6.01893e-10	2.29314	0.452	0.088	3.2096e-05
LZX-CL458.Contig3-All-g	4.17738e-08	2.26525	0.405	0.088	0.00222759
Gene25948	7.57468e-09	2.25606	0.381	0.062	0.00040392
Gene8084	3.60891e-08	2.23533	0.595	0.269	0.00192445
Gene15358	2.41467e-09	2.23055	0.357	0.044	0.000128762
LZX-Unigene58505-All-g	2.45503e-10	2.22719	0.476	0.094	1.30914e-05
LZX-CL1701.Contig2-All-g	3.85495e-08	2.22255	0.405	0.088	0.00205565
Gene1950	2.49715e-09	2.20565	0.357	0.044	0.00013316
Gene22962	1.86968e-15	2.18202	0.643	0.075	9.97009e-11
Gene16841	2.51794e-08	2.17574	0.476	0.138	0.00134269
Gene6375	3.46897e-08	2.16768	0.452	0.112	0.00184983
LZX-Unigene35985-All-g	1.3442e-08	2.16193	0.786	0.75	0.000716795
Gene6505	2.2015e-10	2.1406	0.476	0.081	1.17395e-05
Gene15303	1.75942e-08	2.14037	0.738	0.537	0.000938212
Gene9181	3.75751e-05	2.13689	0.69	0.656	1
Gene12917	5.0934e-10	2.13528	0.643	0.238	2.71606e-05
Gene5755	2.54245e-11	2.12382	0.452	0.062	1.35576e-06
LZX-Unigene497-All-g	2.16858e-07	2.12291	0.524	0.2	0.011564
Gene16657	1.23077e-08	2.11299	0.571	0.219	0.000656306
LZX-CL9215.Contig1-All-g	1.13644e-05	2.1037	0.262	0.05	0.606007
LZX-CL9603.Contig2-All-g	4.2717e-06	2.1037	0.429	0.15	0.227788
LZX-Unigene15295-All-g	3.91879e-17	2.08576	0.976	0.9	2.08969e-12
Gene44541	0.00228621	2.08245	0.333	0.156	1
Gene12283	1.98807e-05	2.07986	0.5	0.25	1
LZX-Unigene46080-All-g	3.27559e-10	2.07534	0.762	0.444	1.74671e-05
Gene69	2.07287e-11	2.07314	0.595	0.144	1.10536e-06
Gene6658	1.93978e-05	2.06333	0.524	0.294	1
Gene22755	7.21805e-06	2.05857	0.214	0.025	0.384903
Gene9482	6.85467e-11	2.04993	0.381	0.038	3.65525e-06
Gene425	4.07687e-10	2.03849	0.31	0.019	2.17399e-05
Gene5758	1.02616e-07	2.03514	0.643	0.35	0.00547199
Gene16562	2.34609e-14	2.03168	0.595	0.081	1.25105e-09
LZX-CL193.Contig6-All-g	1.00156e-05	2.01837	0.5	0.212	0.534082
Gene22754	7.45794e-06	2.01641	0.214	0.025	0.397695
Gene1937	3.87007e-09	2.01549	0.643	0.256	0.000206371
Gene3815	1.04866e-08	2.01463	0.452	0.1	0.000559196
LZX-CL5854.Contig1-All-g	0.000162364	2.01199	0.5	0.319	1
LZX-CL3352.Contig1-All-g	8.01107e-05	1.99857	0.214	0.038	1
LZX-Unigene56720-All-g	1.85976e-07	1.9962	0.452	0.131	0.00991717
Gene12276	5.09609e-13	1.99593	0.452	0.044	2.71749e-08
Gene17722	1.03524e-09	1.98513	0.452	0.081	5.5204e-05
LZX-CL5781.Contig2-All-g	1.84267e-13	1.98391	0.452	0.038	9.82604e-09
LZX-Unigene12337-All-g	3.33887e-05	1.98122	0.262	0.056	1
LZX-CL11708.Contig10-All-g	2.60068e-05	1.96484	0.429	0.175	1
Gene5048	3.25677e-09	1.95786	0.452	0.088	0.000173667
Gene12694	2.95953e-08	1.95008	0.667	0.325	0.00157817
Gene4401	0.000355311	1.94529	0.357	0.15	1
Gene2448	8.10387e-06	1.93637	0.405	0.138	0.432139
LZX-CL4802.Contig8-All-g	1.55341e-06	1.91282	0.381	0.1	0.0828356
LZX-Unigene49274-All-g	0.00624498	1.91153	0.5	0.45	1
Gene22752	0.00481448	1.90644	0.214	0.075	1
Gene4741	4.42686e-08	1.90508	0.381	0.075	0.00236062
LZX-CL2691.Contig2-All-g	1.21383e-12	1.90168	0.476	0.056	6.47277e-08
Gene10438	6.22377e-09	1.89163	0.357	0.05	0.000331883
Gene9522	6.40667e-07	1.88341	0.571	0.275	0.0341636
Gene6261	4.22976e-11	1.8817	0.857	0.875	2.25552e-06
Gene5548	1.03128e-09	1.8813	0.881	0.838	5.49928e-05
Gene17698	0.00298241	1.8789	0.429	0.294	1
Gene5648	1.27316e-09	1.87576	0.405	0.056	6.78912e-05
Gene14900	5.17856e-06	1.87461	0.405	0.125	0.276147
Gene10853	0.0022126	1.86609	0.405	0.244	1
Gene18979	0.0027819	1.86501	0.5	0.375	1
Gene23868	1.48026e-11	1.85218	0.381	0.031	7.89351e-07
Gene5879	7.68705e-05	1.8464	0.452	0.212	1
Gene1963	1.70306e-08	1.84403	0.405	0.075	0.000908157
Gene9441	4.34397e-08	1.83415	0.333	0.05	0.00231642
Gene5288	4.30677e-06	1.83038	0.643	0.444	0.229658
LZX-Unigene23946-All-g	8.10387e-06	1.82683	0.405	0.138	0.432139
LZX-CL3889.Contig1-All-g	1.04793e-11	1.82498	0.881	0.794	5.58808e-07
Gene2189	1.77726e-05	1.82492	0.357	0.094	0.947726
Gene26353	6.69459e-08	1.82314	0.286	0.031	0.00356989
LZX-CL1263.Contig4-All-g	2.26742e-09	1.81999	0.381	0.05	0.00012091
Gene3221	1.12319e-08	1.81853	0.381	0.056	0.000598939
Gene10854	3.06279e-07	1.79869	0.524	0.2	0.0163323
Gene2050	0.00033363	1.79578	0.452	0.244	1
LZX-Unigene18379-All-g	0.00107073	1.79143	0.619	0.637	1
LZX-CL11838.Contig1-All-g	2.16642e-07	1.78463	0.238	0.019	0.0115524
LZX-CL9100.Contig2-All-g	0.00302269	1.78305	0.31	0.144	1
LZX-Unigene20248-All-g	3.9548e-06	1.77866	0.476	0.188	0.21089
LZX-CL7804.Contig3-All-g	3.95257e-05	1.77864	0.548	0.331	1
Gene26321	1.53759e-09	1.76273	0.405	0.062	8.19918e-05
Gene13127	1.14606e-08	1.75787	0.31	0.031	0.000611136
Gene8450	0.0172519	1.75645	0.143	0.044	1
Gene26370	2.0945e-06	1.7494	0.31	0.056	0.111689
LZX-CL607.Contig18-All-g	4.34314e-07	1.74202	0.31	0.05	0.0231598
Gene26369	8.9692e-06	1.73708	0.333	0.081	0.478283
Gene10735	6.80003e-05	1.71874	0.738	0.706	1
Gene3290	3.2862e-06	1.71593	0.429	0.15	0.175237
LZX-Unigene61612-All-g	0.000686108	1.71116	0.405	0.212	1
Gene12315	0.00978378	1.69903	0.405	0.3	1
Gene1935	5.24005e-06	1.69889	0.286	0.056	0.279426
Gene8476	8.00356e-06	1.68598	0.405	0.125	0.42679
LZX-Unigene22595-All-g	9.6989e-07	1.68183	0.31	0.056	0.0517194
Gene52707	0.000700225	1.67904	0.619	0.525	1
Gene16782	0.000229579	1.67464	0.595	0.531	1
Gene18314	5.30157e-07	1.67143	0.762	0.656	0.0282706
Gene2038	0.000726964	1.65976	0.452	0.275	1
Gene18241	2.20182e-07	1.6563	0.333	0.056	0.0117412
Gene2205	1.00529e-05	1.65218	0.19	0.019	0.536071
Gene15285	0.00145158	1.64837	0.381	0.188	1
LZX-CL3744.Contig1-All-g	0.00130261	1.64794	0.143	0.025	1
Gene13311	0.0156851	1.64317	0.143	0.044	1
Gene2106	1.86461e-07	1.64265	0.238	0.019	0.00994306
Gene18025	0.00108815	1.62943	0.381	0.194	1
Gene1883	6.57222e-05	1.61835	0.524	0.312	1
LZX-CL329.Contig4-All-g	2.99361e-08	1.61742	0.238	0.013	0.00159634
Gene13515	2.02193e-06	1.61716	0.31	0.062	0.10782
Gene1350	0.00542723	1.61662	0.286	0.131	1
Gene10461	2.19959e-08	1.61473	0.357	0.05	0.00117293
Gene19415	0.00111204	1.61089	0.238	0.075	1
Gene8124	0.0054525	1.60699	0.476	0.362	1
Gene18082	0.00251575	1.60034	0.262	0.1	1
Gene39586	2.08615e-08	1.59933	0.262	0.019	0.00111244
Gene8521	1.55586e-06	1.59692	0.357	0.081	0.0829665
Gene3792	0.0102751	1.59608	0.238	0.1	1
Gene6300	0.00121622	1.59411	0.5	0.394	1
Gene11387	0.0114733	1.59324	0.429	0.319	1
LZX-CL817.Contig1-All-g	0.0137516	1.59275	0.167	0.056	1
Gene7418	0.00725651	1.59238	0.167	0.05	1
LZX-Unigene13969-All-g	9.62583e-08	1.59191	0.31	0.044	0.00513298
LZX-CL1098.Contig1-All-g	0.021752	1.59039	0.381	0.281	1
Gene8932	8.96536e-06	1.59012	0.31	0.075	0.478078
LZX-Unigene41184-All-g	0.00228544	1.58833	0.548	0.481	1
LZX-CL1480.Contig8-All-g	0.00069106	1.58741	0.119	0.013	1
Gene5229	2.33241e-07	1.58727	0.333	0.056	0.0124376
LZX-Unigene45732-All-g	0.00460469	1.57824	0.238	0.094	1
Gene29130	0.000115551	1.57804	0.381	0.144	1
Gene5790	5.40146e-13	1.57644	0.905	0.975	2.88033e-08
Gene14815	0.00112693	1.5695	0.452	0.306	1
LZX-Unigene25438-All-g	0.000290738	1.56686	0.357	0.131	1
Gene37498	1.79694e-09	1.56406	0.31	0.025	9.58216e-05
Gene27842	4.85858e-08	1.56298	0.333	0.044	0.00259084
Gene43461	0.0141162	1.5626	0.214	0.094	1
LZX-CL3065.Contig5-All-g	0.00163532	1.56102	0.524	0.419	1
Gene17469	5.97238e-05	1.5597	0.452	0.206	1
Gene17561	4.39455e-05	1.55892	0.714	0.681	1
Gene17922	1.21809e-08	1.55806	0.333	0.044	0.000649547
LZX-Unigene30842-All-g	2.72154e-06	1.5514	0.262	0.038	0.145126
Gene4431	0.000524977	1.55035	0.262	0.081	1
Gene10641	3.16809e-05	1.54963	0.238	0.044	1
Gene3889	0.00894876	1.54945	0.405	0.269	1
Gene724	6.30638e-05	1.54758	0.786	0.838	1
Gene14053	2.95549e-05	1.5438	0.738	0.794	1
Gene15257	7.71217e-05	1.5432	0.167	0.019	1
LZX-Unigene15431-All-g	0.00331337	1.54317	0.357	0.206	1
Gene52154	3.28635e-09	1.53739	0.31	0.025	0.000175244
LZX-Unigene61898-All-g	0.000570541	1.53357	0.548	0.419	1
Gene18204	0.000339564	1.53175	0.548	0.381	1
Gene2268	0.000375859	1.52854	0.381	0.162	1
LZX-CL5648.Contig3-All-g	0.000194994	1.52457	0.31	0.106	1
Gene9667	0.00266044	1.51352	0.214	0.069	1
Gene2444	0.0151697	1.5111	0.262	0.125	1
Gene10925	0.000535382	1.50795	0.262	0.081	1
Gene1589	0.0385036	1.50458	0.429	0.369	1
Gene19115	5.80335e-09	1.50307	0.857	0.931	0.000309464
Gene12277	0.00188778	1.5015	0.452	0.3	1
LZX-CL8446.Contig5-All-g	0.0136576	1.49441	0.238	0.112	1
Gene27091	1.33751e-08	1.48478	0.952	1	0.000713227
Gene13330	0.00739371	1.48423	0.238	0.1	1
Gene13675	2.23181e-05	1.47918	0.286	0.069	1
LZX-CL9473.Contig3-All-g	0.0170635	1.47165	0.286	0.156	1
Gene13701	7.88904e-05	1.47083	0.667	0.556	1
Gene12759	0.00310997	1.46776	0.548	0.488	1
Gene12529	0.0139986	1.46321	0.333	0.2	1
Gene7509	3.28554e-06	1.45997	0.452	0.169	0.175201
LZX-CL3239.Contig3-All-g	0.00693161	1.4592	0.429	0.306	1
Gene2854	0.0242167	1.45491	0.19	0.081	1
LZX-Unigene7575-All-g	2.90501e-08	1.45168	0.214	0.006	0.0015491
Gene18460	0.00525066	1.44847	0.333	0.175	1
Gene8789	0.000854979	1.44635	0.333	0.15	1
Gene16925	0.0295315	1.44626	0.286	0.169	1
LZX-Unigene8937-All-g	0.00353564	1.4448	0.167	0.044	1
Gene15151	0.0029742	1.44412	0.31	0.138	1
LZX-CL1743.Contig2-All-g	1.23187e-06	1.44108	0.214	0.019	0.0656895
LZX-Unigene35848-All-g	7.95223e-06	1.43139	0.357	0.1	0.424053
Gene9620	7.28367e-06	1.43024	0.381	0.106	0.388402
Gene12343	0.000498512	1.42728	0.405	0.194	1
Gene9616	0.000778478	1.42459	0.667	0.725	1
LZX-CL7593.Contig1-All-g	0.0160123	1.42401	0.333	0.194	1
LZX-CL3956.Contig1-All-g	0.00057668	1.423	0.357	0.162	1
LZX-Unigene10282-All-g	0.00756698	1.42225	0.643	0.844	1
Gene22392	2.60201e-06	1.42025	0.333	0.069	0.138752
Gene22396	2.60201e-06	1.42025	0.333	0.069	0.138752
Gene24680	3.67183e-06	1.41759	0.238	0.031	0.1958
LZX-Unigene25577-All-g	1.5258e-06	1.40883	0.262	0.038	0.081363
LZX-CL12560.Contig7-All-g	0.000157445	1.40817	0.357	0.131	1
LZX-Unigene61048-All-g	4.24553e-10	1.40592	0.31	0.019	2.26393e-05
LZX-CL6093.Contig5-All-g	0.000224872	1.40355	0.31	0.1	1
LZX-Unigene20016-All-g	7.16283e-06	1.39678	0.762	0.738	0.381958
Gene22394	1.21154e-05	1.39576	0.31	0.069	0.646051
Gene32310	1.02796e-05	1.39479	0.238	0.038	0.548162
Gene2248	0.00330618	1.38923	0.143	0.031	1
LZX-Unigene23522-All-g	0.000715944	1.37992	0.476	0.275	1
Gene18975	0.0108296	1.37059	0.429	0.325	1
Gene2665	0.0214066	1.36856	0.167	0.062	1
Gene9467	5.36682e-06	1.36537	0.214	0.025	0.286186
Gene1745	0.025101	1.35835	0.238	0.119	1
Gene44439	6.79948e-08	1.35761	0.405	0.069	0.00362582
Gene3427	0.00173702	1.35288	0.19	0.05	1
Gene676	0.000667606	1.35199	0.167	0.031	1
Gene5358	1.07154e-08	1.3464	0.881	0.894	0.000571398
Gene26371	0.0201044	1.34286	0.262	0.138	1
Gene6634	5.19177e-06	1.34069	0.214	0.025	0.276851
Gene23194	0.000483741	1.33973	0.214	0.05	1
Gene18528	0.00745908	1.33709	0.119	0.025	1
Gene9445	2.6781e-07	1.33703	0.31	0.044	0.014281
Gene3470	0.0258117	1.33607	0.429	0.369	1
Gene14426	1.83264e-05	1.33369	0.214	0.031	0.977255
LZX-Unigene61755-All-g	1.87942e-06	1.33236	0.762	0.725	0.10022
Gene4008	0.000156179	1.32989	0.214	0.044	1
Gene5785	0.000926337	1.32984	0.69	0.8	1
Gene3837	0.00353724	1.3234	0.19	0.056	1
LZX-CL9275.Contig5-All-g	0.000769924	1.32157	0.19	0.044	1
LZX-Unigene970-All-g	0.0139795	1.32133	0.524	0.488	1
Gene28716	4.41943e-05	1.32061	0.286	0.069	1
Gene19210	0.00364252	1.31925	0.143	0.031	1
Gene28718	7.35227e-06	1.30767	0.262	0.044	0.39206
Gene4434	0.000173854	1.30726	0.333	0.112	1
Gene16313	0.020065	1.30579	0.286	0.162	1
Gene4332	0.00079338	1.30545	0.405	0.206	1
LZX-Unigene17251-All-g	3.74173e-05	1.30543	0.19	0.025	1
Gene8845	1.10771e-05	1.30102	0.762	0.819	0.590688
LZX-Unigene13531-All-g	6.1428e-08	1.29726	0.905	0.963	0.00327565
Gene15012	0.0452097	1.29512	0.238	0.131	1
Gene22395	5.43743e-05	1.2897	0.286	0.069	1
Gene12877	0.0304926	1.28897	0.19	0.088	1
Gene22397	1.33438e-05	1.28319	0.31	0.069	0.71156
LZX-Unigene61917-All-g	2.12086e-07	1.28192	0.286	0.038	0.0113095
Gene13117	0.002606	1.28099	0.119	0.019	1
Gene16228	0.0101432	1.28029	0.571	0.625	1
LZX-Unigene20756-All-g	4.80408e-05	1.28024	0.19	0.025	1
Gene12696	4.24146e-05	1.27617	0.19	0.025	1
Gene19379	0.00230531	1.27601	0.286	0.119	1
Gene11407	0.00016256	1.27106	0.262	0.062	1
Gene3679	0.00326607	1.26824	0.214	0.069	1
Gene12089	9.68958e-05	1.26736	0.381	0.156	1
Gene19021	0.025596	1.2617	0.286	0.169	1
LZX-Unigene5665-All-g	8.41885e-06	1.25966	0.381	0.1	0.448935
LZX-Unigene18845-All-g	1.07015e-05	1.25801	0.119	0	0.57066
LZX-CL9866.Contig1-All-g	3.18507e-05	1.25153	0.738	0.762	1
Gene37806	4.49667e-05	1.24783	0.262	0.056	1
Gene18238	1.44154e-09	1.24576	0.929	0.912	7.68703e-05
Gene11706	0.000399928	1.24398	0.452	0.238	1
Gene4838	8.69119e-05	1.24334	0.214	0.038	1
LZX-CL967.Contig1-All-g	0.00520984	1.24167	0.19	0.062	1
Gene10316	0.0412661	1.24162	0.19	0.094	1
Gene12152	2.52925e-05	1.23729	0.786	0.838	1
Gene10250	0.0203925	1.23428	0.333	0.212	1
Gene28489	3.44733e-06	1.22934	0.238	0.031	0.183829
Gene19149	3.46748e-06	1.21502	0.333	0.075	0.184904
Gene14044	0.000741947	1.21314	0.167	0.031	1
LZX-Unigene23378-All-g	0.000703865	1.20391	0.167	0.031	1
LZX-Unigene41265-All-g	0.00213792	1.20346	0.643	0.637	1
Gene17455	3.49924e-07	1.2001	0.857	0.969	0.0186597
LZX-Unigene17646-All-g	0.0295582	1.19965	0.119	0.038	1
LZX-CL9288.Contig2-All-g	1.95987e-06	1.19854	0.167	0.006	0.10451
LZX-CL8977.Contig2-All-g	0.0253962	1.19456	0.476	0.406	1
LZX-CL5201.Contig3-All-g	0.0123602	1.18514	0.167	0.056	1
LZX-Unigene10659-All-g	0.0231976	1.18407	0.452	0.375	1
Gene4387	0.000352012	1.17753	0.19	0.038	1
LZX-CL4478.Contig2-All-g	0.00158087	1.17569	0.238	0.081	1
Gene3435	0.000466401	1.17529	0.262	0.081	1
Gene110	0.0113117	1.17509	0.405	0.256	1
Gene63258	6.75554e-05	1.17447	0.167	0.019	1
LZX-Unigene15471-All-g	9.61838e-08	1.17334	0.262	0.025	0.005129
LZX-CL7762.Contig3-All-g	0.000172858	1.17061	0.214	0.044	1
LZX-Unigene7025-All-g	0.00916047	1.17054	0.333	0.188	1
Gene1670	5.74572e-05	1.17051	0.357	0.119	1
LZX-Unigene5678-All-g	0.00448209	1.16082	0.357	0.2	1
Gene5191	0.000769924	1.16038	0.19	0.044	1
Gene15150	0.00303675	1.15507	0.69	0.7	1
Gene3296	0.0258133	1.15424	0.357	0.238	1
LZX-CL6890.Contig2-All-g	0.0232666	1.15421	0.238	0.119	1
Gene28491	9.88026e-07	1.15181	0.238	0.025	0.0526865
Gene18197	0.00391228	1.15037	0.238	0.081	1
Gene11146	0.000132259	1.14502	0.119	0.006	1
LZX-Unigene30042-All-g	0.0113113	1.14417	0.19	0.069	1
Gene15548	0.0024849	1.14173	0.548	0.419	1
Gene8638	0.00286766	1.13935	0.214	0.069	1
LZX-CL1139.Contig1-All-g	0.0145864	1.13027	0.262	0.125	1
LZX-Unigene52190-All-g	0.000761697	1.12573	0.167	0.031	1
Gene7956	0.0119258	1.12167	0.619	0.644	1
Gene10929	0.0264425	1.11913	0.143	0.05	1
Gene8021	0.000109306	1.11673	0.31	0.088	1
LZX-Unigene24433-All-g	0.019144	1.11153	0.238	0.112	1
LZX-Unigene18460-All-g	0.00184904	1.11064	0.167	0.038	1
Gene28148	0.000734315	1.10654	0.19	0.044	1
LZX-CL4182.Contig3-All-g	0.00426236	1.09953	0.238	0.088	1
Gene48943	0.00164022	1.09875	0.238	0.081	1
LZX-Unigene24802-All-g	4.95542e-05	1.09789	0.19	0.025	1
Gene14389	0.00507313	1.09208	0.238	0.094	1
Gene21756	0.00284115	1.09101	0.119	0.019	1
LZX-Unigene61003-All-g	2.24509e-07	1.08702	0.214	0.013	0.0119719
Gene28149	0.00501969	1.08513	0.19	0.062	1
LZX-CL7732.Contig3-All-g	1.88897e-05	1.08232	0.214	0.031	1
Gene12243	1.57906e-06	1.0822	0.857	0.956	0.0842032
Gene20833	0.00574605	1.07791	0.167	0.044	1
LZX-CL12126.Contig2-All-g	0.0207733	1.07679	0.286	0.162	1
Gene10	0.000140071	1.07476	0.238	0.05	1
LZX-CL3881.Contig8-All-g	1.90562e-06	1.07339	0.81	0.944	0.101617
Gene61914	6.56567e-11	1.07095	0.286	0.006	3.50114e-06
LZX-CL11488.Contig5-All-g	1.22056e-05	1.07059	0.286	0.062	0.650865
Gene8110	0.000247417	1.06526	0.262	0.075	1
LZX-CL1190.Contig3-All-g	0.0020316	1.06462	0.167	0.038	1
LZX-CL1485.Contig7-All-g	1.07015e-05	1.06355	0.119	0	0.57066
Gene9479	0.00145382	1.06313	0.238	0.075	1
LZX-Unigene46751-All-g	0.000470565	1.06169	0.143	0.019	1
LZX-Unigene61533-All-g	0.0435917	1.05977	0.429	0.35	1
LZX-CL4802.Contig3-All-g	2.28599e-05	1.05566	0.238	0.044	1
Gene58618	0.00411833	1.05207	0.69	0.738	1
LZX-CL5648.Contig2-All-g	0.00266044	1.05124	0.214	0.069	1
Gene26311	0.000772925	1.04496	0.238	0.069	1
Gene12893	0.000739818	1.04152	0.119	0.013	1
LZX-Unigene19892-All-g	7.58596e-05	1.04005	0.214	0.038	1
Gene7583	0.00330618	1.02976	0.143	0.031	1
Gene12595	1.07015e-05	1.0281	0.119	0	0.57066
LZX-CL2867.Contig3-All-g	0.00421923	1.02758	0.19	0.056	1
Gene7513	1.95987e-06	1.02696	0.167	0.006	0.10451
Gene3772	0.00790229	1.02009	0.262	0.119	1
Gene2065	9.62582e-05	1.01975	0.262	0.062	1
Gene12057	0.000689674	1.01798	0.786	0.894	1
Gene13227	0.0284841	1.01555	0.214	0.1	1
LZX-CL3337.Contig5-All-g	0.00421923	1.01285	0.19	0.056	1
Gene5415	0.025895	1.0127	0.667	0.819	1
Gene29412	9.90472e-05	1.01257	0.143	0.013	1
Gene66468	0.0233094	1.01251	0.214	0.1	1
Gene18529	0.00361275	1.01136	0.167	0.044	1
Gene6301	0.000983267	1.00694	0.69	0.725	1
Gene19721	0.03374	1.00251	0.119	0.038	1
Gene1581	0.0215265	1.00118	0.405	0.281	1
LZX-Unigene23859-All-g	0.000172006	0.998483	0.238	0.056	1
Gene5725	0.00385335	0.998377	0.167	0.044	1
LZX-CL8760.Contig12-All-g	1.07015e-05	0.991998	0.119	0	0.57066
Gene480	5.40696e-06	0.991542	0.857	0.863	0.288326
Gene29341	0.000428522	0.990031	0.143	0.019	1
Gene22574	0.00366807	0.981714	0.69	0.781	1
LZX-CL7669.Contig2-All-g	1.56192e-05	0.97728	0.143	0.006	0.832895
LZX-Unigene51528-All-g	0.00644995	0.965454	0.167	0.05	1
LZX-CL6852.Contig1-All-g	0.000121845	0.958308	0.119	0.006	1
LZX-Unigene17610-All-g	0.000554973	0.95786	0.286	0.094	1
LZX-CL4578.Contig2-All-g	1.07015e-05	0.955596	0.119	0	0.57066
LZX-CL10819.Contig1-All-g	0.00637686	0.955462	0.19	0.062	1
Gene10915	0.00219721	0.95423	0.19	0.05	1
LZX-Unigene23984-All-g	8.44146e-06	0.951558	0.881	0.963	0.450141
Gene8962	0.00193394	0.947525	0.19	0.05	1
Gene17925	0.00198448	0.94619	0.167	0.038	1
LZX-CL182.Contig1-All-g	1.352e-05	0.942137	0.167	0.013	0.720954
Gene9882	2.04773e-07	0.940518	0.881	0.981	0.0109195
Gene8022	0.0235879	0.937787	0.167	0.062	1
Gene10921	2.33069e-06	0.928115	0.167	0.006	0.124284
Gene2834	0.00644995	0.921466	0.167	0.05	1
Gene7705	0.0118301	0.921317	0.262	0.119	1
Gene19014	0.0370921	0.920292	0.214	0.106	1
Gene4459	0.014641	0.918989	0.619	0.669	1
Gene5354	0.0210607	0.916866	0.167	0.062	1
Gene2647	0.0404554	0.913313	0.214	0.106	1
LZX-CL8489.Contig1-All-g	2.56543e-05	0.911459	0.929	0.95	1
LZX-Unigene12192-All-g	0.0171745	0.911202	0.119	0.031	1
Gene20007	0.0259575	0.911	0.214	0.1	1
Gene8410	0.00109264	0.909442	0.19	0.044	1
LZX-Unigene45790-All-g	1.05844e-07	0.903361	1	0.994	0.00564413
LZX-Unigene25403-All-g	0.000265614	0.902935	0.167	0.025	1
Gene32716	0.036479	0.899185	0.619	0.781	1
LZX-CL3135.Contig3-All-g	0.0069233	0.895932	0.119	0.025	1
Gene3654	0.00166433	0.890892	0.143	0.025	1
LZX-Unigene8868-All-g	0.0435421	0.889715	0.214	0.112	1
Gene5632	7.80769e-05	0.884391	0.262	0.062	1
Gene15305	0.0137913	0.88393	0.19	0.069	1
Gene5605	0.0416011	0.882488	0.19	0.088	1
LZX-CL3502.Contig3-All-g	0.000132259	0.878176	0.119	0.006	1
LZX-Unigene22011-All-g	0.000415306	0.8724	0.143	0.019	1
LZX-CL607.Contig15-All-g	6.80311e-05	0.870349	0.262	0.056	1
LZX-CL6478.Contig3-All-g	0.000279114	0.864161	0.238	0.056	1
LZX-Unigene25323-All-g	1.51931e-05	0.863593	0.881	0.988	0.810174
Gene12391	9.90472e-05	0.86359	0.143	0.013	1
Gene44	0.000114411	0.857653	0.143	0.013	1
Gene20123	0.035024	0.852311	0.119	0.038	1
LZX-CL12375.Contig2-All-g	1.4041e-05	0.846928	0.167	0.013	0.748738
LZX-Unigene36022-All-g	0.0171745	0.842876	0.119	0.031	1
Gene12643	0.00206172	0.837665	0.19	0.05	1
LZX-Unigene23105-All-g	0.000121845	0.831288	0.119	0.006	1
Gene70895	0.000316434	0.825758	0.167	0.025	1
Gene6723	9.90472e-05	0.821552	0.143	0.013	1
LZX-CL77.Contig2-All-g	0.0027607	0.820686	0.119	0.019	1
LZX-Unigene30014-All-g	1.07015e-05	0.816079	0.119	0	0.57066
LZX-CL4666.Contig2-All-g	0.00025045	0.80776	0.167	0.025	1
LZX-Unigene18171-All-g	0.0441344	0.807088	0.143	0.056	1
Gene14957	0.00300852	0.800629	0.119	0.019	1
LZX-Unigene13674-All-g	2.40989e-07	0.80045	0.19	0.006	0.0128508
Gene967	0.00764576	0.799898	0.119	0.025	1
Gene5564	0.00133887	0.796866	0.143	0.025	1
Gene5320	5.41644e-07	0.793996	0.929	0.988	0.0288832
Gene6543	0.017916	0.792608	0.143	0.044	1
LZX-CL12056.Contig4-All-g	1.32641e-06	0.792312	0.143	0	0.0707306
LZX-Unigene50735-All-g	0.000126951	0.792289	0.119	0.006	1
Gene5974	1.56192e-05	0.788626	0.143	0.006	0.832895
LZX-Unigene56765-All-g	0.0277966	0.787681	0.667	0.781	1
LZX-CL8166.Contig2-All-g	0.00153459	0.779732	0.143	0.025	1
Gene16207	0.0154089	0.776404	0.214	0.094	1
LZX-Unigene20487-All-g	0.00727649	0.765366	0.119	0.025	1
Gene18480	0.0258374	0.761579	0.667	0.838	1
LZX-CL9215.Contig3-All-g	1.6314e-07	0.761141	0.167	0	0.00869942
LZX-CL9029.Contig1-All-g	1.32641e-06	0.75888	0.143	0	0.0707306
LZX-CL12803.Contig2-All-g	0.000739818	0.75698	0.119	0.013	1
Gene13992	0.00420561	0.755848	0.143	0.031	1
Gene11036	0.0293145	0.755239	0.143	0.05	1
Gene45138	1.51411e-05	0.752043	0.167	0.013	0.807399
LZX-CL6751.Contig2-All-g	1.05798e-06	0.74457	0.238	0.025	0.0564169
LZX-CL2361.Contig2-All-g	0.0078024	0.740412	0.143	0.038	1
LZX-Unigene21952-All-g	0.00437255	0.734805	0.214	0.069	1
Gene58686	0.000765379	0.727651	0.119	0.013	1
LZX-Unigene20048-All-g	0.0168098	0.723307	0.119	0.031	1
Gene3790	0.0027607	0.713968	0.119	0.019	1
Gene26357	0.000128663	0.710779	0.976	0.981	1
Gene8106	0.0283287	0.705902	0.143	0.05	1
Gene3690	0.00709792	0.703834	0.119	0.025	1
LZX-CL7800.Contig1-All-g	0.00152833	0.701626	0.167	0.038	1
LZX-CL6079.Contig1-All-g	0.000126951	0.69044	0.119	0.006	1
LZX-Unigene11904-All-g	1.352e-05	0.685227	0.167	0.013	0.720954
LZX-Unigene61775-All-g	0.0255408	0.677471	0.143	0.05	1
Gene6720	0.00364252	0.673425	0.143	0.031	1
Gene16289	0.00128225	0.672468	0.81	0.969	1
LZX-Unigene11390-All-g	0.00745908	0.670382	0.119	0.025	1
LZX-CL11979.Contig17-All-g	2.43342e-06	0.669566	0.167	0.006	0.129762
Gene11549	0.0301268	0.667924	0.119	0.038	1
Gene18692	0.0251471	0.66661	0.167	0.062	1
Gene12298	0.00861232	0.66385	0.214	0.081	1
LZX-Unigene40399-All-g	0.00496159	0.662581	0.143	0.031	1
Gene61	0.00239135	0.662313	0.167	0.038	1
Gene2417	0.0157563	0.660714	0.119	0.031	1
Gene12960	0.00198448	0.658919	0.167	0.038	1
Gene7980	0.0293145	0.651236	0.143	0.05	1
Gene17855	0.00253166	0.649786	0.119	0.019	1
Gene19278	0.0090588	0.647269	0.143	0.038	1
Gene35411	6.52154e-09	0.64457	0.976	1	0.000347761
Gene8842	0.00709792	0.641972	0.119	0.025	1
Gene7991	0.0185261	0.639687	0.19	0.075	1
LZX-CL5989.Contig3-All-g	0.0333158	0.619309	0.167	0.062	1
Gene2508	0.002606	0.609012	0.119	0.019	1
Gene12136	0.00676818	0.603025	0.167	0.044	1
Gene11906	0.000502612	0.601799	0.19	0.038	1
Gene11045	0.000996131	0.600231	0.19	0.044	1
Gene1024	0.000298561	0.592095	0.167	0.025	1
LZX-CL3253.Contig3-All-g	0.00709792	0.589508	0.119	0.025	1
LZX-CL1436.Contig4-All-g	0.0154182	0.588335	0.119	0.031	1
Gene44351	0.000650134	0.585351	0.167	0.031	1
LZX-Unigene18406-All-g	0.00382211	0.583132	0.143	0.031	1
Gene68774	0.00783663	0.578454	0.119	0.025	1
Gene21070	0.00382211	0.574405	0.143	0.031	1
Gene5456	1.32641e-06	0.56351	0.143	0	0.0707306
Gene11512	0.0191039	0.561706	0.119	0.031	1
LZX-CL67.Contig1-All-g	0.00377158	0.56153	0.167	0.044	1
Gene7606	0.000455533	0.550921	0.071	0.375	1
Gene4655	0.000761553	0.546792	0.214	0.05	1
LZX-CL11999.Contig2-All-g	0.00864347	0.544626	0.119	0.025	1
LZX-Unigene35-All-g	0.000304462	0.540757	0.976	0.925	1
Gene12734	0.0318896	0.527044	0.119	0.038	1
Gene20139	0.00944952	0.5259	0.143	0.038	1
LZX-Unigene51471-All-g	0.0224579	0.516234	0.143	0.375	1
LZX-Unigene51559-All-g	0.0235258	0.514043	0.095	0.288	1
Gene12837	0.0294908	0.511069	0.19	0.438	1
Gene18167	0.0069233	0.50515	0.119	0.025	1
Gene313	0.000765379	0.50232	0.119	0.013	1
Gene49084	0.00761957	0.485798	0.095	0.338	1
Gene15263	0.000983787	0.477447	0.238	0.069	1
LZX-CL1583.Contig2-All-g	0.0109381	0.465105	0.143	0.038	1
Gene2654	0.000126951	0.457206	0.119	0.006	1
LZX-CL4802.Contig9-All-g	0.00272604	0.45035	0.976	1	1
LZX-CL12642.Contig1-All-g	0.0343769	0.445889	0.119	0.038	1
Gene18126	0.0476822	0.444584	0.143	0.056	1
Gene25114	0.00012291	0.44192	0.143	0.013	1
Gene12301	1.07015e-05	0.42478	0.119	0	0.57066
Gene15777	0.0090588	0.417056	0.143	0.038	1
Gene22578	0.000121845	0.416061	0.119	0.006	1
Gene21178	1.07015e-05	0.415366	0.119	0	0.57066
Gene19504	0.00870673	0.392713	0.976	0.981	1
Gene3543	0.0391291	0.379628	0.119	0.038	1
Gene19618	0.0136572	0.37526	0.952	1	1
LZX-Unigene25048-All-g	0.000847062	0.373382	0.119	0.013	1
Gene38696	0.0172519	0.369006	0.143	0.044	1
LZX-CL8582.Contig1-All-g	0.000715053	0.366065	0.119	0.013	1
LZX-Unigene10074-All-g	0.000680251	0.354902	0.143	0.019	1
LZX-Unigene6195-All-g	0.0168098	0.345165	0.119	0.031	1
Gene8194	0.00364701	0.339827	0.214	0.069	1
Gene12646	0.0172009	0.317174	0.262	0.575	1
Gene6425	0.0104928	0.307292	0.143	0.038	1
Gene8819	0.00193061	0.298308	0.19	0.562	1
Gene10173	0.049025	0.279804	0.167	0.362	1
Gene16223	0.0335989	-0.250043	0	0.1	1
Gene9338	0.0335989	-0.25033	0	0.1	1
Gene7431	0.0437075	-0.25035	0.048	0.181	1
Gene7199	0.0234747	-0.250673	0	0.112	1
Gene14858	0.0234747	-0.250901	0	0.112	1
Gene12626	0.0234747	-0.251523	0	0.112	1
Gene22976	0.0234747	-0.251578	0	0.112	1
Gene23238	0.0136463	-0.252576	0	0.131	1
Gene21826	0.0335989	-0.252734	0	0.1	1
Gene12674	0.0335989	-0.252763	0	0.1	1
Gene8788	0.0234747	-0.253123	0	0.112	1
Gene23372	0.0112572	-0.253973	0.19	0.431	1
Gene15027	0.0280908	-0.255291	0	0.106	1
Gene14017	0.0335989	-0.25605	0	0.1	1
Gene1807	0.0280908	-0.256434	0	0.106	1
Gene17721	0.0273084	-0.256864	0.024	0.156	1
Gene25396	0.0280908	-0.256913	0	0.106	1
Gene12354	2.15076e-05	-0.25698	0.024	0.381	1
Gene40232	0.0234747	-0.257178	0	0.112	1
Gene12295	0.0280908	-0.257867	0	0.106	1
Gene13485	0.0335989	-0.257899	0	0.1	1
Gene12905	0.0215036	-0.258058	0.667	0.938	1
Gene352	0.0335989	-0.258127	0	0.1	1
LZX-Unigene23866-All-g	0.0196056	-0.258131	0	0.119	1
Gene16455	0.0335989	-0.258917	0	0.1	1
Gene5464	0.0335989	-0.259155	0	0.1	1
Gene19674	0.0335989	-0.25938	0	0.1	1
Gene13578	0.0196056	-0.259456	0	0.119	1
Gene46123	0.0234747	-0.25951	0	0.112	1
Gene39554	0.0163631	-0.260258	0	0.125	1
LZX-CL7374.Contig1-All-g	0.000685883	-0.260519	0.333	0.769	1
LZX-CL1168.Contig1-All-g	0.0196056	-0.260526	0	0.119	1
Gene1019	0.0196056	-0.260559	0	0.119	1
Gene12592	0.0234747	-0.261568	0	0.112	1
Gene1294	0.0335989	-0.261695	0	0.1	1
Gene4868	0.0154987	-0.262178	0.048	0.219	1
Gene12104	0.0137231	-0.262232	0.024	0.181	1
Gene30807	0.0234747	-0.262373	0	0.112	1
Gene68853	0.0234747	-0.263112	0	0.112	1
Gene14925	0.0161628	-0.263473	0.024	0.175	1
Gene67985	0.0163631	-0.264483	0	0.125	1
LZX-Unigene10382-All-g	0.000114641	-0.264529	0.048	0.369	1
Gene1591	0.0335989	-0.264905	0	0.1	1
Gene49866	0.0163631	-0.265051	0	0.125	1
Gene2280	0.00703449	-0.26507	0.048	0.244	1
Gene55980	0.0234747	-0.265182	0	0.112	1
Gene11112	0.0163631	-0.26531	0	0.125	1
Gene8511	0.0196056	-0.265345	0	0.119	1
Gene22828	0.0335989	-0.265538	0	0.1	1
Gene35177	0.0136463	-0.265682	0	0.131	1
Gene40387	0.0234747	-0.266458	0	0.112	1
Gene15184	0.00501809	-0.266489	0.071	0.306	1
Gene2916	0.0276664	-0.267331	0.024	0.156	1
LZX-Unigene18940-All-g	0.0234747	-0.26736	0	0.112	1
Gene16243	0.0234747	-0.267858	0	0.112	1
Gene16701	0.0163631	-0.268011	0	0.125	1
LZX-Unigene30647-All-g	0.00787233	-0.268011	0	0.15	1
Gene16763	0.0196056	-0.268179	0	0.119	1
Gene17534	0.0385466	-0.268274	0.024	0.144	1
Gene5521	0.0234747	-0.268396	0	0.112	1
Gene11091	0.0234747	-0.268447	0	0.112	1
Gene10651	0.0335989	-0.268585	0	0.1	1
Gene6040	0.0196056	-0.268681	0	0.119	1
Gene11626	0.0335989	-0.268757	0	0.1	1
Gene17670	0.0335989	-0.268918	0	0.1	1
Gene4028	0.0320416	-0.269125	0.024	0.15	1
Gene26241	0.0196056	-0.269423	0	0.119	1
Gene14058	0.0136463	-0.269515	0	0.131	1
Gene43538	0.0113708	-0.269664	0	0.138	1
Gene980	0.038054	-0.269756	0.024	0.144	1
LZX-Unigene7718-All-g	0.0113708	-0.270065	0	0.138	1
LZX-CL8078.Contig1-All-g	0.0234747	-0.270337	0	0.112	1
LZX-Unigene12599-All-g	0.000353962	-0.270367	0.095	0.425	1
Gene12339	0.0335989	-0.270741	0	0.1	1
Gene10871	0.0196056	-0.271097	0	0.119	1
Gene4297	0.0280908	-0.271102	0	0.106	1
Gene15595	0.0280908	-0.271212	0	0.106	1
Gene5383	0.0280908	-0.271508	0	0.106	1
LZX-Unigene1099-All-g	0.000406529	-0.27227	0.19	0.588	1
Gene15254	0.0335989	-0.272305	0	0.1	1
Gene16999	0.0273084	-0.274526	0.024	0.156	1
Gene8225	0.0113708	-0.274816	0	0.138	1
Gene14146	0.0234747	-0.275	0	0.112	1
Gene14776	0.0280908	-0.275275	0	0.106	1
Gene37715	0.0196056	-0.275455	0	0.119	1
Gene7155	0.0280908	-0.275618	0	0.106	1
LZX-Unigene21504-All-g	0.0159488	-0.275682	0.024	0.175	1
Gene10877	0.0136463	-0.275829	0	0.131	1
Gene12228	0.0335989	-0.276412	0	0.1	1
Gene5939	0.0163631	-0.276493	0	0.125	1
LZX-Unigene20313-All-g	0.0163631	-0.276714	0	0.125	1
Gene24503	0.0196056	-0.27675	0	0.119	1
Gene15183	0.0159489	-0.277037	0.024	0.175	1
Gene19492	0.0280908	-0.278862	0	0.106	1
Gene12133	0.0280908	-0.279441	0	0.106	1
LZX-CL12498.Contig2-All-g	0.0280908	-0.280371	0	0.106	1
Gene12839	0.0163631	-0.280386	0	0.125	1
Gene15386	0.0197118	-0.280551	0.048	0.206	1
LZX-Unigene9533-All-g	0.0195744	-0.28057	0.024	0.162	1
Gene28728	0.0312198	-0.281672	0.024	0.15	1
Gene17093	0.0234747	-0.281755	0	0.112	1
Gene3953	0.0312198	-0.281891	0.024	0.15	1
LZX-Unigene41764-All-g	0.0335989	-0.282127	0	0.1	1
Gene4644	0.0280908	-0.282137	0	0.106	1
Gene3798	0.0234747	-0.282398	0	0.112	1
Gene715	0.0280908	-0.282657	0	0.106	1
Gene16363	0.0335989	-0.282721	0	0.1	1
Gene4450	0.0335989	-0.282822	0	0.1	1
Gene19584	0.0163631	-0.282909	0	0.125	1
Gene16867	0.0280908	-0.283188	0	0.106	1
Gene11236	0.0196056	-0.28331	0	0.119	1
Gene7283	0.0335989	-0.283621	0	0.1	1
Gene5298	0.00110874	-0.283629	0.286	0.7	1
Gene13597	0.0489608	-0.283696	0.024	0.131	1
LZX-CL7454.Contig2-All-g	0.0136463	-0.284403	0	0.131	1
Gene35120	0.0234747	-0.284453	0	0.112	1
Gene55243	0.0234747	-0.284605	0	0.112	1
Gene14863	0.0136463	-0.28484	0	0.131	1
Gene45746	0.0335989	-0.28529	0	0.1	1
Gene55358	0.0280908	-0.285515	0	0.106	1
Gene13105	0.00601948	-0.28682	0.738	0.994	1
Gene14202	0.0234747	-0.28708	0	0.112	1
Gene37167	0.0280908	-0.287113	0	0.106	1
LZX-Unigene1105-All-g	0.0485721	-0.287175	0.048	0.169	1
Gene28027	0.0113708	-0.287578	0	0.138	1
Gene12973	0.00462512	-0.287725	0.024	0.219	1
Gene4052	0.0280908	-0.288013	0	0.106	1
Gene8960	0.0280908	-0.28802	0	0.106	1
Gene1329	0.0163631	-0.288478	0	0.125	1
Gene1878	0.0273084	-0.288842	0.024	0.156	1
Gene19197	0.0280908	-0.289267	0	0.106	1
Gene7096	0.0136463	-0.289285	0	0.131	1
Gene1111	0.0234747	-0.289464	0	0.112	1
Gene6043	0.0234747	-0.28968	0	0.112	1
Gene1015	0.0113708	-0.29016	0	0.138	1
Gene1964	0.0234747	-0.290372	0	0.112	1
Gene6235	0.0136463	-0.290615	0	0.131	1
Gene15654	0.0335989	-0.290626	0	0.1	1
Gene8826	0.0196056	-0.290638	0	0.119	1
Gene19045	0.0136463	-0.290846	0	0.131	1
LZX-CL12044.Contig2-All-g	0.0234747	-0.29097	0	0.112	1
Gene27587	0.0280908	-0.291343	0	0.106	1
Gene6065	0.0234747	-0.2914	0	0.112	1
LZX-CL4571.Contig1-All-g	0.0394516	-0.291576	0.048	0.181	1
Gene11135	0.0280908	-0.291896	0	0.106	1
Gene19287	0.0280908	-0.292109	0	0.106	1
Gene2581	0.0226526	-0.292195	0.024	0.162	1
Gene822	0.0280908	-0.292198	0	0.106	1
Gene19634	0.0335989	-0.292301	0	0.1	1
LZX-Unigene21887-All-g	0.0234747	-0.292407	0	0.112	1
Gene8782	0.0113708	-0.292416	0	0.138	1
Gene1828	0.0136463	-0.293308	0	0.131	1
LZX-CL11871.Contig3-All-g	0.0163631	-0.293343	0	0.125	1
Gene16640	0.0280908	-0.293817	0	0.106	1
Gene17316	0.0234747	-0.294098	0	0.112	1
Gene19123	0.0234747	-0.294919	0	0.112	1
Gene45569	0.0280908	-0.295229	0	0.106	1
Gene2273	0.00129982	-0.29532	0.119	0.425	1
Gene36286	0.0065401	-0.295533	0	0.156	1
LZX-CL5040.Contig1-All-g	0.0163631	-0.295793	0	0.125	1
Gene17627	0.0234747	-0.295927	0	0.112	1
Gene40	0.0136463	-0.296191	0	0.131	1
Gene14136	0.0113708	-0.296261	0	0.138	1
LZX-CL10965.Contig1-All-g	0.0234747	-0.29641	0	0.112	1
Gene1845	0.0234747	-0.296537	0	0.112	1
Gene8040	0.0335989	-0.29685	0	0.1	1
Gene21682	0.0335989	-0.296979	0	0.1	1
LZX-Unigene51622-All-g	0.0130762	-0.297091	0.095	0.294	1
Gene9957	0.0280908	-0.297703	0	0.106	1
Gene12411	0.0163631	-0.29779	0	0.125	1
Gene6507	0.0280908	-0.298114	0	0.106	1
Gene2085	0.0136463	-0.298248	0	0.131	1
Gene705	0.0163631	-0.298451	0	0.125	1
Gene7013	0.0163631	-0.298705	0	0.125	1
Gene3755	0.0113708	-0.298781	0	0.138	1
Gene18534	0.0113708	-0.299786	0	0.138	1
Gene3613	0.000822192	-0.300421	0.024	0.275	1
LZX-Unigene51630-All-g	0.0151278	-0.300422	0.048	0.219	1
Gene5637	0.0423473	-0.300551	0.024	0.138	1
Gene8481	0.0234747	-0.300785	0	0.112	1
Gene16097	0.0136463	-0.301035	0	0.131	1
Gene48839	0.00369601	-0.301436	0.143	0.431	1
Gene167	0.0234747	-0.301804	0	0.112	1
Gene13678	0.0227003	-0.30209	0.024	0.156	1
Gene4427	0.0335989	-0.302233	0	0.1	1
Gene3739	0.0196056	-0.302392	0	0.119	1
Gene11233	0.0136463	-0.302709	0	0.131	1
Gene20785	0.0402084	-0.302839	0.024	0.138	1
Gene4698	0.0196056	-0.302848	0	0.119	1
Gene9195	0.0163631	-0.302867	0	0.125	1
LZX-Unigene24860-All-g	0.0014517	-0.30303	0.167	0.5	1
Gene20940	0.0234747	-0.303731	0	0.112	1
Gene7456	0.0234747	-0.303889	0	0.112	1
Gene575	0.0335989	-0.304435	0	0.1	1
Gene6571	0.0196056	-0.304542	0	0.119	1
Gene1040	0.0335989	-0.30456	0	0.1	1
Gene7464	0.0196056	-0.305094	0	0.119	1
LZX-Unigene23929-All-g	0.0163631	-0.305477	0	0.125	1
Gene5530	0.0280908	-0.305674	0	0.106	1
Gene7390	0.0234747	-0.305784	0	0.112	1
Gene12203	0.0234747	-0.306512	0	0.112	1
Gene4255	0.0196056	-0.306882	0	0.119	1
Gene14226	0.0163631	-0.307017	0	0.125	1
Gene17588	0.0133602	-0.307044	0.024	0.181	1
Gene20050	0.0136463	-0.307159	0	0.131	1
LZX-CL2869.Contig2-All-g	1.78819e-05	-0.307728	0.524	0.925	0.953553
Gene18600	0.0361368	-0.307791	0.024	0.144	1
LZX-CL2030.Contig2-All-g	0.0212048	-0.308611	0.024	0.162	1
Gene16355	0.0163631	-0.308721	0	0.125	1
Gene38352	0.0136463	-0.308911	0	0.131	1
Gene6389	0.0113707	-0.308917	0	0.138	1
Gene215	0.0196056	-0.308927	0	0.119	1
Gene7426	0.00541268	-0.309089	0.595	0.956	1
Gene19937	0.0136463	-0.309423	0	0.131	1
Gene48314	0.0136463	-0.309448	0	0.131	1
Gene13044	4.00957e-05	-0.309754	0.262	0.744	1
Gene17116	0.0196056	-0.309862	0	0.119	1
Gene10601	0.00546388	-0.309866	0.048	0.256	1
Gene16632	0.0280908	-0.310073	0	0.106	1
Gene2949	0.0136463	-0.311176	0	0.131	1
Gene35236	0.0136463	-0.311342	0	0.131	1
Gene68	0.0163631	-0.311486	0	0.125	1
Gene15332	0.0280908	-0.311624	0	0.106	1
Gene7230	0.0114842	-0.311624	0.024	0.188	1
Gene4388	0.0335989	-0.31166	0	0.1	1
LZX-Unigene17733-All-g	0.0196056	-0.312084	0	0.119	1
LZX-Unigene7243-All-g	0.0136463	-0.312199	0	0.131	1
Gene43620	0.0136463	-0.312395	0	0.131	1
Gene14985	0.0135406	-0.312818	0.024	0.181	1
Gene9440	0.0136463	-0.31309	0	0.131	1
Gene17529	0.000106664	-0.313576	0.286	0.775	1
Gene7947	0.0280908	-0.31407	0	0.106	1
Gene1862	0.0136463	-0.314431	0	0.131	1
Gene20601	0.00548614	-0.31445	0.024	0.212	1
Gene2437	0.0335989	-0.314554	0	0.1	1
Gene9851	0.0294413	-0.314582	0.31	0.569	1
Gene21316	0.0136463	-0.314709	0	0.131	1
Gene7094	0.0335989	-0.314855	0	0.1	1
Gene50601	0.00946592	-0.315042	0	0.144	1
Gene7240	0.0335989	-0.315232	0	0.1	1
Gene34687	0.0136463	-0.315762	0	0.131	1
Gene12800	0.0136463	-0.31603	0	0.131	1
Gene14970	0.0113707	-0.316137	0	0.138	1
LZX-CL3744.Contig2-All-g	0.0155286	-0.316495	0.024	0.175	1
Gene7409	0.0280908	-0.316541	0	0.106	1
Gene6867	0.0234747	-0.31733	0	0.112	1
Gene5253	0.0335989	-0.317783	0	0.1	1
Gene4845	0.0335989	-0.318004	0	0.1	1
Gene7527	0.00787233	-0.318019	0	0.15	1
Gene15336	0.0163631	-0.318304	0	0.125	1
Gene1823	0.0136463	-0.318505	0	0.131	1
Gene13936	0.0113708	-0.318522	0	0.138	1
Gene20432	0.0136463	-0.318838	0	0.131	1
LZX-CL4001.Contig1-All-g	0.0249122	-0.318879	0.024	0.156	1
Gene2226	0.0234747	-0.318881	0	0.112	1
Gene11426	0.0136463	-0.318928	0	0.131	1
Gene12302	0.00787233	-0.319326	0	0.15	1
Gene10348	0.0113708	-0.319632	0	0.138	1
Gene6494	0.0269543	-0.31974	0.024	0.156	1
Gene28310	0.0234747	-0.319886	0	0.112	1
Gene40780	0.0113708	-0.319906	0	0.138	1
LZX-CL7478.Contig1-All-g	0.0458299	-0.320063	0.048	0.175	1
Gene48072	0.0113708	-0.320116	0	0.138	1
Gene6961	0.0136463	-0.320557	0	0.131	1
LZX-Unigene12216-All-g	0.0196056	-0.320631	0	0.119	1
LZX-CL10160.Contig1-All-g	0.0136463	-0.320803	0	0.131	1
Gene7749	0.0234747	-0.320902	0	0.112	1
Gene21412	0.0163631	-0.320954	0	0.125	1
LZX-Unigene14521-All-g	0.0234747	-0.321569	0	0.112	1
Gene605	0.0280908	-0.321745	0	0.106	1
Gene4790	0.0212048	-0.321833	0.024	0.162	1
Gene13794	0.0196056	-0.322072	0	0.119	1
Gene12852	0.00806604	-0.322317	0.214	0.494	1
Gene41521	0.0196056	-0.322571	0	0.119	1
LZX-Unigene33-All-g	0.0136463	-0.322695	0	0.131	1
Gene5318	0.0092701	-0.32285	0.167	0.425	1
Gene15028	0.0335989	-0.322885	0	0.1	1
LZX-Unigene15101-All-g	0.00685731	-0.323279	0.071	0.288	1
Gene10529	0.0403939	-0.32365	0.048	0.175	1
Gene18001	0.0052584	-0.323883	0.048	0.256	1
Gene3073	0.0196056	-0.323971	0	0.119	1
Gene33127	0.0113708	-0.324514	0	0.138	1
Gene11296	0.00449856	-0.324846	0	0.169	1
Gene3999	0.0234747	-0.324906	0	0.112	1
Gene9114	0.00946592	-0.32513	0	0.144	1
LZX-Unigene51579-All-g	0.00827793	-0.325344	0.048	0.238	1
Gene19002	0.0234747	-0.325376	0	0.112	1
Gene4675	0.0336154	-0.325715	0.071	0.225	1
Gene3762	0.0136463	-0.325939	0	0.131	1
Gene5794	0.0104458	-0.326375	0.024	0.188	1
Gene387	0.0234747	-0.326614	0	0.112	1
LZX-CL11871.Contig2-All-g	0.00263634	-0.327175	0.024	0.238	1
Gene58725	0.00634682	-0.327829	0.548	0.944	1
Gene4855	0.0234747	-0.328048	0	0.112	1
LZX-Unigene7129-All-g	0.0234747	-0.328055	0	0.112	1
Gene7966	0.0196056	-0.329896	0	0.119	1
Gene9580	0.0280908	-0.330217	0	0.106	1
Gene34109	0.00384039	-0.33028	0.024	0.225	1
Gene7666	0.00946592	-0.330678	0	0.144	1
Gene6297	0.0335989	-0.330843	0	0.1	1
Gene27390	0.0030793	-0.331172	0	0.181	1
LZX-Unigene49780-All-g	0.0113708	-0.331314	0	0.138	1
Gene16357	0.0196056	-0.331333	0	0.119	1
Gene2149	0.00542728	-0.331951	0	0.162	1
Gene26317	0.00787233	-0.33213	0	0.15	1
Gene4275	0.0234747	-0.332255	0	0.112	1
Gene7326	0.028355	-0.332769	0.119	0.312	1
Gene7	0.0136463	-0.333252	0	0.131	1
Gene18797	0.0136463	-0.3333	0	0.131	1
Gene25576	0.00946592	-0.333847	0	0.144	1
Gene4486	0.0163631	-0.334119	0	0.125	1
LZX-CL10939.Contig3-All-g	0.00122011	-0.334405	0.024	0.262	1
Gene22422	0.0065401	-0.33469	0	0.156	1
Gene19089	0.0234747	-0.335426	0	0.112	1
Gene5897	0.0163631	-0.33558	0	0.125	1
LZX-CL10824.Contig1-All-g	0.0196056	-0.335597	0	0.119	1
Gene15236	0.0136463	-0.336213	0	0.131	1
Gene10952	0.00449856	-0.336262	0	0.169	1
LZX-Unigene9722-All-g	0.0423473	-0.336596	0.024	0.138	1
LZX-Unigene10234-All-g	0.0292438	-0.336654	0.024	0.15	1
Gene19077	0.00542728	-0.336763	0	0.162	1
Gene25086	0.011049	-0.336824	0.024	0.181	1
Gene16626	0.0163631	-0.336829	0	0.125	1
Gene16299	0.0280908	-0.337223	0	0.106	1
Gene11214	0.00787233	-0.3374	0	0.15	1
Gene9016	0.0163631	-0.337561	0	0.125	1
Gene14183	0.0196056	-0.337754	0	0.119	1
Gene1946	0.0114842	-0.337822	0.024	0.188	1
Gene10295	0.00225526	-0.338884	0.048	0.281	1
Gene1837	0.00787233	-0.339026	0	0.15	1
Gene3352	0.0113708	-0.339208	0	0.138	1
Gene58520	0.00989072	-0.339515	0.024	0.188	1
Gene2287	0.00542728	-0.33996	0	0.162	1
Gene12680	0.0163631	-0.34006	0	0.125	1
Gene18568	0.00734277	-0.34019	0.143	0.4	1
Gene3664	0.0137278	-0.341071	0.071	0.256	1
Gene63098	0.0163631	-0.341099	0	0.125	1
Gene4786	0.0136463	-0.341165	0	0.131	1
Gene17036	0.0163631	-0.341601	0	0.125	1
Gene10586	0.00787233	-0.342141	0	0.15	1
Gene14940	0.0234747	-0.342348	0	0.112	1
Gene6838	0.00946592	-0.342698	0	0.144	1
Gene8477	0.0234747	-0.342917	0	0.112	1
Gene16717	0.0196056	-0.343294	0	0.119	1
LZX-Unigene10319-All-g	0.0163631	-0.343308	0	0.125	1
Gene17443	0.0136463	-0.343654	0	0.131	1
Gene258	0.0113708	-0.343734	0	0.138	1
Gene7000	0.0234747	-0.344265	0	0.112	1
Gene3742	0.00946592	-0.344671	0	0.144	1
Gene15034	0.0065401	-0.345176	0	0.156	1
Gene4721	0.0113708	-0.345366	0	0.138	1
Gene7023	0.0163631	-0.345486	0	0.125	1
Gene8972	0.00946592	-0.346001	0	0.144	1
Gene17314	0.0280908	-0.34619	0	0.106	1
Gene10688	0.0206486	-0.346381	0.024	0.162	1
Gene17683	0.0113708	-0.346734	0	0.138	1
Gene17216	0.0136463	-0.346776	0	0.131	1
Gene11265	0.0280908	-0.347248	0	0.106	1
Gene9222	0.0234747	-0.347612	0	0.112	1
Gene2008	0.00758644	-0.347834	0.024	0.2	1
Gene62390	0.0163631	-0.34796	0	0.125	1
Gene39266	0.0136463	-0.348304	0	0.131	1
Gene16213	0.00787233	-0.34856	0	0.15	1
Gene1720	0.00542728	-0.348764	0	0.162	1
Gene8927	0.00787233	-0.349295	0	0.15	1
Gene8820	0.00542728	-0.349735	0	0.162	1
Gene4009	0.0196056	-0.349974	0	0.119	1
LZX-CL5683.Contig2-All-g	0.0121474	-0.350156	0.048	0.225	1
Gene7986	0.0113708	-0.350357	0	0.138	1
Gene20475	0.00384039	-0.35106	0.024	0.225	1
Gene7822	0.00542728	-0.351856	0	0.162	1
Gene5089	0.0234747	-0.351885	0	0.112	1
LZX-Unigene17115-All-g	0.00827798	-0.352637	0.048	0.238	1
Gene14731	0.0136463	-0.353022	0	0.131	1
Gene5447	0.0234747	-0.354394	0	0.112	1
Gene7083	0.00946592	-0.35521	0	0.144	1
Gene17232	0.0113708	-0.355236	0	0.138	1
Gene8091	0.0234747	-0.355592	0	0.112	1
Gene14175	0.00946592	-0.35567	0	0.144	1
Gene11198	0.0196056	-0.355737	0	0.119	1
Gene2046	0.0163631	-0.356141	0	0.125	1
Gene7515	0.0163631	-0.356227	0	0.125	1
Gene17910	0.0163631	-0.356853	0	0.125	1
Gene9425	0.0280125	-0.356912	0.071	0.238	1
Gene1435	0.00556252	-0.357096	0.024	0.212	1
LZX-CL5441.Contig2-All-g	0.0136463	-0.357228	0	0.131	1
Gene12527	0.0234747	-0.35742	0	0.112	1
Gene9452	0.0335989	-0.357772	0	0.1	1
Gene9512	0.00946592	-0.357778	0	0.144	1
Gene2259	0.00542728	-0.358009	0	0.162	1
Gene7196	0.0163631	-0.358168	0	0.125	1
LZX-Unigene16625-All-g	0.000153583	-0.358235	0.143	0.506	1
Gene9041	0.0196056	-0.358451	0	0.119	1
Gene10188	0.0234747	-0.358575	0	0.112	1
Gene17414	0.0113708	-0.358686	0	0.138	1
Gene7429	1.82332e-05	-0.359421	0.286	0.775	0.972284
LZX-CL5209.Contig2-All-g	0.00169061	-0.359725	0.143	0.456	1
Gene17563	0.00548614	-0.360062	0.024	0.212	1
Gene16197	0.00449856	-0.360707	0	0.169	1
Gene16114	0.0234747	-0.360812	0	0.112	1
Gene16281	0.0113708	-0.361209	0	0.138	1
Gene12858	0.0196056	-0.361321	0	0.119	1
Gene5335	0.00372423	-0.361433	0	0.175	1
Gene5465	0.00946592	-0.361441	0	0.144	1
Gene10942	0.0163631	-0.36147	0	0.125	1
Gene2808	0.00946592	-0.362247	0	0.144	1
Gene12264	0.00787233	-0.362293	0	0.15	1
Gene45055	0.0065401	-0.362601	0	0.156	1
Gene3474	0.00787233	-0.362608	0	0.15	1
Gene12172	0.0163631	-0.362705	0	0.125	1
Gene13598	0.0065401	-0.362777	0	0.156	1
Gene13806	0.0196056	-0.362891	0	0.119	1
Gene17858	0.0196056	-0.363003	0	0.119	1
Gene22454	1.3151e-05	-0.363447	0.048	0.444	0.701278
Gene9062	0.0065401	-0.363456	0	0.156	1
Gene1307	0.00449856	-0.363555	0	0.169	1
Gene9557	0.00787233	-0.363767	0	0.15	1
Gene14149	0.0163631	-0.364019	0	0.125	1
Gene13476	0.0196056	-0.364094	0	0.119	1
Gene33483	0.0163631	-0.364568	0	0.125	1
Gene5311	0.00542728	-0.364746	0	0.162	1
Gene16216	0.0196056	-0.364815	0	0.119	1
Gene37070	0.0163631	-0.36487	0	0.125	1
Gene39628	0.00449856	-0.364951	0	0.169	1
Gene1805	0.00946592	-0.364976	0	0.144	1
Gene5387	0.0113708	-0.365522	0	0.138	1
Gene16258	0.0280908	-0.365872	0	0.106	1
LZX-Unigene10088-All-g	0.00134439	-0.3665	0.19	0.544	1
Gene1537	0.0163631	-0.366587	0	0.125	1
LZX-CL11502.Contig1-All-g	0.0136463	-0.366856	0	0.131	1
Gene16324	0.0163631	-0.367251	0	0.125	1
Gene10554	0.00787233	-0.367405	0	0.15	1
Gene21095	0.0163631	-0.367604	0	0.125	1
Gene16529	0.00787233	-0.367659	0	0.15	1
Gene4319	0.00946592	-0.368234	0	0.144	1
Gene13741	0.00790455	-0.368779	0.024	0.2	1
Gene7087	0.00946592	-0.368867	0	0.144	1
Gene9833	0.00787233	-0.369392	0	0.15	1
Gene14233	0.00372423	-0.369578	0	0.175	1
LZX-CL4193.Contig2-All-g	0.000964234	-0.369627	0.333	0.744	1
Gene7384	0.0196056	-0.369854	0	0.119	1
Gene2671	0.00787233	-0.370642	0	0.15	1
Gene9520	0.0065401	-0.370712	0	0.156	1
Gene4505	0.00946592	-0.370792	0	0.144	1
LZX-CL6738.Contig1-All-g	4.96886e-05	-0.371039	0.643	0.988	1
LZX-Unigene45730-All-g	0.00200095	-0.37228	0.238	0.594	1
Gene16310	0.00449856	-0.372724	0	0.169	1
Gene23579	0.0114842	-0.372803	0.024	0.188	1
Gene19450	0.00787233	-0.372895	0	0.15	1
LZX-CL116.Contig3-All-g	0.0157978	-0.373047	0.095	0.288	1
Gene1760	0.00902379	-0.374157	0.048	0.231	1
Gene18871	0.0158694	-0.374272	0.048	0.212	1
Gene18317	0.00787233	-0.374294	0	0.15	1
Gene10029	0.0335989	-0.374639	0	0.1	1
LZX-Unigene46418-All-g	0.0175581	-0.37478	0.024	0.169	1
Gene7960	0.0163631	-0.375187	0	0.125	1
Gene19158	0.00946592	-0.375535	0	0.144	1
Gene17802	0.0275506	-0.375952	0.071	0.231	1
Gene19800	0.00018077	-0.376373	0.905	1	1
Gene18045	0.00787233	-0.376615	0	0.15	1
Gene5484	0.0136463	-0.376687	0	0.131	1
Gene12084	0.0196056	-0.376749	0	0.119	1
Gene13882	0.00787233	-0.37693	0	0.15	1
Gene8166	0.0136463	-0.377012	0	0.131	1
Gene17901	0.00946592	-0.377478	0	0.144	1
Gene12167	0.00449856	-0.378258	0	0.169	1
Gene8910	0.0234747	-0.378595	0	0.112	1
Gene19072	0.00462515	-0.37883	0.024	0.219	1
Gene7184	0.0163631	-0.378886	0	0.125	1
Gene1821	0.0113708	-0.379106	0	0.138	1
Gene1507	0.0065401	-0.379931	0	0.156	1
Gene1182	0.0113708	-0.379998	0	0.138	1
Gene1511	0.0335989	-0.380074	0	0.1	1
Gene13595	0.00946592	-0.380283	0	0.144	1
Gene48889	0.0209106	-0.380457	0.048	0.2	1
LZX-Unigene22915-All-g	0.00787233	-0.380812	0	0.15	1
Gene5458	0.00449856	-0.380939	0	0.169	1
Gene15401	0.0163631	-0.381135	0	0.125	1
Gene19727	0.0135406	-0.38143	0.024	0.181	1
Gene16474	0.00372423	-0.381872	0	0.175	1
Gene1869	0.0163631	-0.381898	0	0.125	1
Gene4399	0.000925626	-0.381981	0.143	0.469	1
Gene1927	0.0136463	-0.382301	0	0.131	1
Gene1396	0.0196056	-0.382333	0	0.119	1
Gene13864	0.0280908	-0.382681	0	0.106	1
Gene298	0.00946592	-0.382781	0	0.144	1
Gene18453	0.00658961	-0.383373	0.024	0.206	1
Gene2161	0.00214862	-0.383491	0.024	0.244	1
Gene6311	0.00787233	-0.383867	0	0.15	1
LZX-CL5071.Contig2-All-g	0.0181145	-0.384148	0.048	0.206	1
Gene6338	0.0065401	-0.384417	0	0.156	1
Gene14585	0.0136463	-0.385004	0	0.131	1
Gene16195	0.00679865	-0.385725	0.071	0.281	1
Gene18900	0.00384039	-0.38607	0.024	0.225	1
Gene14228	0.0113708	-0.386363	0	0.138	1
Gene4828	0.0136463	-0.386912	0	0.131	1
Gene19078	0.0136463	-0.387706	0	0.131	1
Gene12253	0.00432456	-0.387946	0.024	0.212	1
Gene34363	0.00787226	-0.387957	0	0.15	1
Gene14016	0.0136463	-0.388486	0	0.131	1
LZX-Unigene959-All-g	0.00343968	-0.388525	0.119	0.394	1
Gene65545	0.0113708	-0.388552	0	0.138	1
Gene16165	0.0065401	-0.388688	0	0.156	1
Gene26990	0.0113708	-0.388792	0	0.138	1
Gene44354	4.91994e-05	-0.388846	0.262	0.738	1
Gene15102	0.00787226	-0.388873	0	0.15	1
Gene19459	0.0234747	-0.389129	0	0.112	1
Gene8377	0.0163631	-0.389353	0	0.125	1
Gene7210	0.00542728	-0.389564	0	0.162	1
Gene8	0.0234747	-0.389822	0	0.112	1
Gene913	0.0234747	-0.390618	0	0.112	1
Gene10591	0.0136463	-0.391714	0	0.131	1
Gene16323	0.00787233	-0.391805	0	0.15	1
Gene13721	0.00946592	-0.391904	0	0.144	1
Gene15008	0.0136463	-0.392052	0	0.131	1
Gene2089	0.0054107	-0.392059	0.024	0.212	1
Gene7641	0.0065401	-0.392364	0	0.156	1
Gene10999	0.00946592	-0.39326	0	0.144	1
Gene19535	0.0113708	-0.393694	0	0.138	1
LZX-CL10954.Contig1-All-g	0.00618122	-0.394074	0.119	0.356	1
Gene3420	0.0163631	-0.395094	0	0.125	1
Gene6354	0.00449856	-0.395618	0	0.169	1
LZX-CL12554.Contig1-All-g	0.0113708	-0.396537	0	0.138	1
Gene9332	0.0280908	-0.396592	0	0.106	1
Gene12326	0.00218254	-0.396701	0.167	0.475	1
Gene1584	0.0113708	-0.397163	0	0.138	1
Gene19357	0.00254273	-0.397788	0	0.188	1
Gene10415	0.0196056	-0.398663	0	0.119	1
LZX-Unigene9744-All-g	0.015343	-0.398706	0.024	0.169	1
Gene5595	0.0054107	-0.398732	0.024	0.212	1
LZX-CL1512.Contig1-All-g	0.0123219	-0.399384	0.024	0.181	1
Gene13231	0.00372423	-0.39939	0	0.175	1
Gene13820	0.0234747	-0.399913	0	0.112	1
LZX-CL10700.Contig1-All-g	0.00633656	-0.39994	0.024	0.2	1
LZX-CL4176.Contig8-All-g	0.00372423	-0.400341	0	0.175	1
Gene19354	0.00372423	-0.401754	0	0.175	1
Gene2962	0.00935825	-0.401757	0.167	0.412	1
LZX-Unigene9759-All-g	0.0255775	-0.402336	0.024	0.156	1
Gene2683	0.024912	-0.403084	0.024	0.156	1
Gene20396	0.0030793	-0.403236	0	0.181	1
Gene2553	0.0196056	-0.403593	0	0.119	1
Gene125	0.0163631	-0.403718	0	0.125	1
Gene491	0.0065401	-0.404027	0	0.156	1
Gene13669	0.00462515	-0.404047	0.024	0.219	1
Gene12690	0.0065401	-0.404216	0	0.156	1
Gene7123	0.00787233	-0.404408	0	0.15	1
LZX-CL9211.Contig1-All-g	0.0030793	-0.405482	0	0.181	1
Gene1415	0.0065401	-0.406008	0	0.156	1
Gene13051	0.00263634	-0.406035	0.024	0.238	1
Gene15824	0.00649956	-0.406378	0.024	0.206	1
Gene16493	0.00787233	-0.406432	0	0.15	1
LZX-Unigene7928-All-g	0.0030793	-0.406488	0	0.181	1
Gene17763	0.00449856	-0.406623	0	0.169	1
Gene11325	0.00372423	-0.406909	0	0.175	1
LZX-CL1023.Contig2-All-g	0.00812253	-0.406915	0.071	0.281	1
Gene10583	0.0065401	-0.40703	0	0.156	1
Gene43271	0.00787233	-0.407242	0	0.15	1
Gene13575	0.0113708	-0.407551	0	0.138	1
Gene19499	0.0113708	-0.408104	0	0.138	1
Gene1634	0.00209683	-0.408633	0	0.194	1
Gene38266	0.0196056	-0.409006	0	0.119	1
Gene5515	0.00787233	-0.409947	0	0.15	1
Gene16428	0.00787233	-0.409969	0	0.15	1
Gene8982	0.00787233	-0.410026	0	0.15	1
Gene8950	0.00946592	-0.410207	0	0.144	1
Gene22714	0.0163631	-0.410851	0	0.125	1
Gene19730	0.0163631	-0.410897	0	0.125	1
Gene18409	0.0280908	-0.411367	0	0.106	1
Gene7243	0.00372423	-0.411602	0	0.175	1
Gene11308	0.00946592	-0.412998	0	0.144	1
Gene5611	0.0065401	-0.413254	0	0.156	1
LZX-CL2703.Contig1-All-g	0.00510394	-0.41367	0.071	0.3	1
Gene19418	0.0196056	-0.414238	0	0.119	1
Gene17210	0.00449856	-0.414452	0	0.169	1
Gene12185	0.0116341	-0.414569	0.048	0.212	1
Gene17634	0.0136463	-0.415339	0	0.131	1
Gene14276	0.0065401	-0.415717	0	0.156	1
Gene6259	0.0280908	-0.416629	0	0.106	1
Gene21612	0.0136463	-0.416775	0	0.131	1
Gene19807	0.0065401	-0.417275	0	0.156	1
Gene59822	0.0263729	-0.417617	0.071	0.231	1
Gene10988	0.00787233	-0.417935	0	0.15	1
Gene4438	0.00946592	-0.417996	0	0.144	1
LZX-Unigene46484-All-g	0.00368223	-0.418191	0.024	0.225	1
Gene15092	0.0065401	-0.418245	0	0.156	1
Gene64257	0.00307927	-0.418869	0	0.181	1
Gene12501	0.0136463	-0.41916	0	0.131	1
Gene60034	0.00372423	-0.419462	0	0.175	1
Gene17374	0.00542728	-0.420052	0	0.162	1
Gene13785	0.0113708	-0.42035	0	0.138	1
Gene18250	0.00108712	-0.420439	0.952	1	1
Gene16793	0.000310244	-0.420742	0.881	0.994	1
LZX-Unigene51570-All-g	0.0204331	-0.421307	0.048	0.206	1
Gene1788	0.00946592	-0.422207	0	0.144	1
Gene19106	3.20393e-05	-0.422271	0.119	0.537	1
Gene8938	0.00708169	-0.422297	0.024	0.2	1
Gene19081	0.00787233	-0.422687	0	0.15	1
Gene21351	0.00372423	-0.422769	0	0.175	1
Gene14290	0.00946592	-0.423013	0	0.144	1
LZX-Unigene61891-All-g	0.00254273	-0.423718	0	0.188	1
Gene1644	0.00372423	-0.423742	0	0.175	1
Gene1749	0.00946592	-0.423847	0	0.144	1
Gene12432	0.023314	-0.424723	0.024	0.156	1
Gene13367	0.00449856	-0.42486	0	0.169	1
Gene639	0.00254273	-0.425172	0	0.188	1
Gene8152	0.00254273	-0.425616	0	0.188	1
Gene63777	0.0113708	-0.426077	0	0.138	1
Gene11068	0.00946592	-0.426265	0	0.144	1
Gene16290	0.00372423	-0.42715	0	0.175	1
Gene6597	0.0065401	-0.427384	0	0.156	1
Gene11570	0.00946592	-0.427435	0	0.144	1
Gene58653	0.00204087	-0.42752	0.238	0.6	1
Gene8679	0.00649956	-0.42828	0.024	0.206	1
Gene16198	0.0030793	-0.428639	0	0.181	1
Gene8657	0.0029643	-0.429669	0.071	0.3	1
Gene34426	0.000223072	-0.429727	0.31	0.706	1
Gene10234	0.00542723	-0.43013	0	0.162	1
Gene7214	0.00946592	-0.430341	0	0.144	1
Gene10303	0.00542728	-0.430581	0	0.162	1
Gene2874	0.00468137	-0.431341	0.095	0.338	1
Gene9008	0.00307927	-0.431556	0	0.181	1
LZX-CL5955.Contig2-All-g	0.0116701	-0.431685	0.024	0.181	1
Gene35361	0.00946592	-0.43189	0	0.144	1
LZX-Unigene41317-All-g	8.80125e-05	-0.431963	0.238	0.681	1
Gene643	0.00449856	-0.431969	0	0.169	1
Gene12741	0.00254273	-0.432055	0	0.188	1
Gene12887	0.00254273	-0.432312	0	0.188	1
Gene19100	0.00449856	-0.432698	0	0.169	1
Gene15562	0.0165717	-0.43299	0.071	0.244	1
Gene16171	0.00449856	-0.433702	0	0.169	1
Gene283	0.0234747	-0.434023	0	0.112	1
LZX-CL3514.Contig2-All-g	0.000420985	-0.434195	0.214	0.613	1
Gene39921	0.00254273	-0.434362	0	0.188	1
Gene6943	0.00254273	-0.435014	0	0.188	1
Gene14134	0.00372423	-0.435236	0	0.175	1
Gene9712	0.00449856	-0.435618	0	0.169	1
Gene2265	0.00975612	-0.435876	0.024	0.188	1
Gene17737	0.000153603	-0.436618	0.31	0.731	1
Gene14575	0.00254273	-0.436931	0	0.188	1
Gene16621	0.00641058	-0.43713	0.024	0.206	1
Gene5136	0.00787233	-0.437333	0	0.15	1
Gene12212	0.0163631	-0.43745	0	0.125	1
Gene12796	0.0136463	-0.437749	0	0.131	1
Gene4666	0.00542728	-0.438357	0	0.162	1
Gene9509	0.00372423	-0.438423	0	0.175	1
Gene3130	0.0234747	-0.438546	0	0.112	1
Gene15324	0.0030793	-0.438797	0	0.181	1
Gene9063	0.00913804	-0.438803	0.048	0.231	1
Gene49022	0.0103141	-0.438826	0.024	0.181	1
Gene32029	0.00372423	-0.439174	0	0.175	1
Gene8887	0.0113708	-0.439286	0	0.138	1
Gene3970	0.00946592	-0.439427	0	0.144	1
Gene8967	0.0163631	-0.439846	0	0.125	1
LZX-CL5055.Contig3-All-g	0.0030793	-0.440642	0	0.181	1
Gene6152	0.00373428	-0.440772	0.024	0.225	1
Gene9480	0.00542728	-0.440989	0	0.162	1
Gene18161	0.0030793	-0.441353	0	0.181	1
Gene15446	0.00449856	-0.442544	0	0.169	1
Gene69841	0.00542728	-0.442593	0	0.162	1
LZX-Unigene9241-All-g	0.00433854	-0.442639	0.048	0.262	1
LZX-Unigene14165-All-g	0.0053277	-0.442718	0.071	0.288	1
Gene2033	0.00946592	-0.442793	0	0.144	1
Gene267	0.00572733	-0.443186	0.286	0.581	1
Gene12499	0.0065401	-0.443632	0	0.156	1
Gene2137	0.00254273	-0.443768	0	0.188	1
Gene13797	0.00372423	-0.44413	0	0.175	1
Gene12473	0.0335989	-0.444218	0	0.1	1
Gene27790	0.00208811	-0.444452	0.024	0.244	1
Gene326	0.00372423	-0.445163	0	0.175	1
Gene2215	0.00787233	-0.445237	0	0.15	1
Gene6090	0.0196056	-0.446031	0	0.119	1
Gene7574	0.00148274	-0.446161	0.024	0.256	1
Gene23371	4.72246e-05	-0.446592	0.667	0.981	1
Gene10345	0.0030793	-0.446835	0	0.181	1
Gene7542	0.00542728	-0.447546	0	0.162	1
Gene13810	0.00449856	-0.447637	0	0.169	1
Gene19478	0.0065401	-0.447871	0	0.156	1
Gene4708	0.00254273	-0.448133	0	0.188	1
Gene9352	0.0065401	-0.448328	0	0.156	1
Gene68108	0.0065401	-0.448964	0	0.156	1
Gene13788	0.00254273	-0.449062	0	0.188	1
Gene40219	0.00449856	-0.44956	0	0.169	1
Gene19731	0.00449856	-0.449779	0	0.169	1
LZX-Unigene61908-All-g	0.00427438	-0.449873	0.119	0.381	1
Gene2703	0.00372423	-0.450007	0	0.175	1
Gene14937	0.00172673	-0.450659	0	0.2	1
LZX-Unigene14547-All-g	0.000104263	-0.450981	0.119	0.512	1
Gene19400	0.00456124	-0.451002	0.024	0.219	1
Gene12642	0.00946592	-0.452031	0	0.144	1
Gene16259	0.00654004	-0.452439	0	0.156	1
Gene15093	0.0065401	-0.452577	0	0.156	1
Gene12606	0.00449856	-0.453325	0	0.169	1
Gene1686	0.0119986	-0.453472	0.048	0.225	1
Gene19013	0.0065401	-0.455708	0	0.156	1
Gene45208	0.0065401	-0.456302	0	0.156	1
LZX-CL12616.Contig6-All-g	0.00372423	-0.456368	0	0.175	1
Gene28469	0.00946592	-0.456998	0	0.144	1
Gene41409	0.0030793	-0.458491	0	0.181	1
Gene3550	0.00179905	-0.458685	0.024	0.25	1
Gene1408	0.00542728	-0.459193	0	0.162	1
Gene10439	0.0065401	-0.45938	0	0.156	1
Gene12467	0.0128318	-0.459903	0.024	0.181	1
Gene29971	0.0030793	-0.460033	0	0.181	1
Gene15065	0.0030793	-0.460386	0	0.181	1
Gene9499	0.00172673	-0.460478	0	0.2	1
Gene17744	0.00209683	-0.460978	0	0.194	1
Gene6726	0.00257164	-0.461118	0.095	0.344	1
Gene4720	0.0335989	-0.461303	0	0.1	1
Gene5374	0.00254273	-0.461494	0	0.188	1
LZX-Unigene25464-All-g	0.000127824	-0.461575	0.024	0.331	1
Gene13690	0.00141993	-0.462052	0	0.206	1
Gene8014	0.00542728	-0.462712	0	0.162	1
LZX-Unigene11058-All-g	0.00209683	-0.463049	0	0.194	1
Gene19435	0.00214862	-0.463326	0.024	0.244	1
Gene11773	0.0030793	-0.463661	0	0.181	1
Gene214	0.0132055	-0.464656	0.024	0.175	1
Gene1647	0.00170367	-0.465422	0.048	0.294	1
Gene16396	0.00787233	-0.46567	0	0.15	1
Gene22393	6.37644e-05	-0.466151	0.333	0.787	1
Gene3692	0.0030793	-0.466211	0	0.181	1
Gene25398	0.00116594	-0.46632	0	0.212	1
Gene9066	0.0065401	-0.467242	0	0.156	1
Gene23856	0.0030793	-0.467249	0	0.181	1
Gene18567	0.00209683	-0.467568	0	0.194	1
Gene4942	0.00946592	-0.468225	0	0.144	1
Gene675	0.0025427	-0.468445	0	0.188	1
Gene1395	0.00372423	-0.468904	0	0.175	1
Gene1839	0.00584832	-0.46967	0.119	0.356	1
LZX-Unigene45791-All-g	8.95087e-05	-0.470013	0.19	0.625	1
Gene23305	0.00172673	-0.470054	0	0.2	1
Gene9229	0.00787233	-0.470251	0	0.15	1
Gene13081	0.00449856	-0.470355	0	0.169	1
Gene28460	0.00116594	-0.470438	0	0.212	1
Gene13880	0.00116594	-0.470636	0	0.212	1
Gene18050	0.00372423	-0.471303	0	0.175	1
Gene22114	0.00255933	-0.471712	0.381	0.731	1
Gene9776	0.00373428	-0.471775	0.024	0.225	1
Gene38794	0.00141993	-0.47264	0	0.206	1
Gene6251	0.00254273	-0.472804	0	0.188	1
Gene15938	0.00209683	-0.473181	0	0.194	1
Gene1388	0.0065401	-0.473893	0	0.156	1
Gene14921	8.28401e-05	-0.475122	0.024	0.344	1
Gene602	0.008607	-0.475156	0.024	0.194	1
Gene9459	0.00372423	-0.476485	0	0.175	1
Gene16237	0.00372423	-0.477051	0	0.175	1
Gene4358	0.00449856	-0.477227	0	0.169	1
LZX-CL548.Contig2-All-g	0.00407809	-0.477578	0.024	0.219	1
Gene18580	0.00144053	-0.477606	0.024	0.256	1
Gene10538	0.00141993	-0.477763	0	0.206	1
Gene12373	0.00144053	-0.478115	0.024	0.256	1
Gene18566	1.50969e-08	-0.479481	0.071	0.619	0.000805043
Gene5259	0.00209683	-0.479677	0	0.194	1
Gene18985	0.0030793	-0.479969	0	0.181	1
LZX-Unigene46791-All-g	0.00157528	-0.480027	0.071	0.319	1
Gene9058	0.00280332	-0.48004	0.024	0.231	1
Gene5257	0.00373428	-0.480239	0.024	0.225	1
Gene5254	0.00253927	-0.480523	0.048	0.275	1
Gene30774	0.0030793	-0.481091	0	0.181	1
LZX-CL7663.Contig5-All-g	0.000639653	-0.48183	0	0.231	1
Gene16283	0.0136463	-0.48207	0	0.131	1
Gene4455	0.00116594	-0.482889	0	0.212	1
Gene1324	0.00209683	-0.483512	0	0.194	1
Gene3754	0.0030793	-0.48465	0	0.181	1
Gene15826	0.0065401	-0.485034	0	0.156	1
Gene8681	0.0136463	-0.485087	0	0.131	1
Gene7421	0.00141993	-0.485144	0	0.206	1
Gene19030	0.00542728	-0.485267	0	0.162	1
LZX-CL6767.Contig2-All-g	0.00641527	-0.485761	0.095	0.319	1
LZX-Unigene35983-All-g	0.000175573	-0.485977	0.333	0.844	1
Gene27975	0.000381094	-0.486225	0.476	0.912	1
Gene14501	0.000955947	-0.486902	0	0.219	1
Gene3495	0.00372423	-0.487258	0	0.175	1
Gene21425	0.00449856	-0.487486	0	0.169	1
Gene19550	0.000782579	-0.488165	0	0.225	1
Gene10559	0.00372423	-0.488441	0	0.175	1
Gene19276	0.00449852	-0.489387	0	0.169	1
Gene11871	0.000938213	-0.489572	0.548	0.944	1
Gene16186	0.00142078	-0.489811	0.143	0.431	1
Gene15178	0.00372423	-0.48994	0	0.175	1
Gene13101	0.00449856	-0.490134	0	0.169	1
Gene9182	0.00449856	-0.490466	0	0.169	1
Gene3764	0.000955947	-0.490536	0	0.219	1
LZX-CL1204.Contig1-All-g	0.000823598	-0.490952	0.667	0.95	1
Gene51577	0.0010024	-0.491099	0.024	0.269	1
Gene4302	0.000179191	-0.49173	0.071	0.406	1
Gene2055	0.00254273	-0.492267	0	0.188	1
Gene17119	0.00787233	-0.493436	0	0.15	1
Gene16557	0.00209683	-0.493498	0	0.194	1
LZX-Unigene11772-All-g	0.000782579	-0.494135	0	0.225	1
Gene7576	0.00254273	-0.494174	0	0.188	1
Gene10945	0.00449856	-0.494977	0	0.169	1
Gene10525	0.00141993	-0.495098	0	0.206	1
LZX-Unigene40877-All-g	0.00260779	-0.495312	0.048	0.275	1
LZX-Unigene9587-All-g	0.00177388	-0.495791	0.762	0.95	1
Gene17764	0.00542728	-0.496182	0	0.162	1
Gene8656	0.0030793	-0.497207	0	0.181	1
Gene15339	0.0065401	-0.497283	0	0.156	1
Gene9042	0.00105746	-0.497678	0.167	0.506	1
Gene2039	0.0030793	-0.498282	0	0.181	1
Gene39969	0.00180833	-0.498475	0.024	0.244	1
Gene9556	0.00116594	-0.498727	0	0.212	1
Gene9543	0.00116594	-0.498881	0	0.212	1
Gene458	0.00372423	-0.499187	0	0.175	1
Gene4430	0.000955947	-0.499467	0	0.219	1
Gene1330	0.000639647	-0.499558	0	0.231	1
Gene15325	0.00141993	-0.50006	0	0.206	1
Gene19004	0.00449856	-0.500066	0	0.169	1
Gene4298	0.00116806	-0.500929	0.024	0.262	1
Gene18308	0.00172673	-0.501921	0	0.2	1
Gene38240	0.00254273	-0.502713	0	0.188	1
Gene18520	0.0113708	-0.503214	0	0.138	1
Gene27021	0.00116594	-0.503629	0	0.212	1
Gene1797	0.00372423	-0.504013	0	0.175	1
LZX-CL4521.Contig2-All-g	0.00184027	-0.504434	0.024	0.238	1
Gene10328	3.45792e-06	-0.504869	0.095	0.575	0.184393
Gene11463	0.00116594	-0.505611	0	0.212	1
Gene22663	0.000158331	-0.505694	0.024	0.325	1
Gene17418	0.0065401	-0.50641	0	0.156	1
Gene14363	0.000955947	-0.50712	0	0.219	1
Gene67145	0.0335989	-0.50725	0	0.1	1
Gene12388	0.00372423	-0.50784	0	0.175	1
LZX-CL6434.Contig1-All-g	0.00338356	-0.507862	0.024	0.225	1
Gene8939	0.00209683	-0.50837	0	0.194	1
Gene19625	0.000297584	-0.50912	0.024	0.306	1
Gene7571	0.00542728	-0.50948	0	0.162	1
Gene7051	0.00141993	-0.509485	0	0.206	1
Gene64840	0.000639653	-0.509938	0	0.231	1
Gene9887	0.00141993	-0.510083	0	0.206	1
Gene245	0.00254273	-0.510351	0	0.188	1
Gene1818	0.000782579	-0.510716	0	0.225	1
LZX-Unigene41322-All-g	0.000662133	-0.511548	0.095	0.394	1
LZX-CL7003.Contig1-All-g	0.00189914	-0.511634	0.381	0.756	1
Gene13911	0.00254273	-0.513399	0	0.188	1
Gene12517	2.17377e-05	-0.513844	0.333	0.762	1
Gene7276	0.00254273	-0.514756	0	0.188	1
Gene29004	0.00449856	-0.514812	0	0.169	1
Gene13787	0.000639653	-0.514833	0	0.231	1
Gene15069	0.00787233	-0.514981	0	0.15	1
Gene8380	0.000639653	-0.517154	0	0.231	1
Gene9187	0.00172673	-0.518737	0	0.2	1
Gene67999	0.000955947	-0.518775	0	0.219	1
Gene18431	0.00141993	-0.520348	0	0.206	1
Gene15493	0.000782579	-0.520892	0	0.225	1
Gene17050	0.00172673	-0.521072	0	0.2	1
Gene26459	0.00209683	-0.521828	0	0.194	1
Gene9516	0.00372423	-0.522247	0	0.175	1
Gene4263	0.00141993	-0.522298	0	0.206	1
LZX-Unigene30913-All-g	0.000827589	-0.52235	0.071	0.35	1
Gene13825	0.0065401	-0.523439	0	0.156	1
Gene16264	0.00209683	-0.525041	0	0.194	1
Gene57893	0.00209683	-0.52616	0	0.194	1
Gene24189	0.00172673	-0.52696	0	0.2	1
LZX-Unigene30776-All-g	0.00265316	-0.527448	0.024	0.225	1
Gene17640	0.0065401	-0.527582	0	0.156	1
LZX-Unigene30788-All-g	0.00172673	-0.527634	0	0.2	1
Gene11264	0.000782579	-0.527796	0	0.225	1
Gene13815	0.000280902	-0.527903	0	0.256	1
Gene14223	0.00542728	-0.528106	0	0.162	1
Gene26606	0.00247898	-0.52855	0.119	0.388	1
Gene5738	0.000639653	-0.529779	0	0.231	1
Gene14298	0.00542728	-0.529944	0	0.162	1
Gene16414	0.000653648	-0.531504	0.024	0.281	1
Gene6975	0.000521992	-0.53201	0	0.238	1
LZX-Unigene41305-All-g	0.000883838	-0.532098	0.048	0.306	1
LZX-Unigene13504-All-g	0.000959386	-0.532613	0.024	0.269	1
LZX-CL3427.Contig9-All-g	0.000247761	-0.532939	0.071	0.375	1
Gene16214	0.00141993	-0.533229	0	0.206	1
Gene3684	9.72758e-05	-0.533882	0.048	0.388	1
Gene5227	0.000521998	-0.533971	0	0.238	1
Gene3648	0.000782579	-0.534081	0	0.225	1
Gene1339	0.00449856	-0.534091	0	0.169	1
Gene10249	0.0015129	-0.535226	0.024	0.25	1
Gene5139	0.00172673	-0.535553	0	0.2	1
LZX-CL3964.Contig4-All-g	2.67162e-06	-0.53641	0.262	0.781	0.142464
Gene8704	9.21224e-09	-0.536426	0.048	0.588	0.000491242
Gene12955	0.0280908	-0.537301	0	0.106	1
Gene10506	0.000182467	-0.537489	0.19	0.6	1
Gene15087	0.00172673	-0.538723	0	0.2	1
LZX-CL2045.Contig2-All-g	0.000955937	-0.539105	0	0.219	1
Gene18991	0.00254273	-0.539231	0	0.188	1
Gene21640	0.000955947	-0.54011	0	0.219	1
Gene22214	3.41114e-05	-0.540463	0.429	0.881	1
Gene5459	0.00209683	-0.540592	0	0.194	1
Gene66538	0.0030793	-0.541059	0	0.181	1
Gene7025	0.000955947	-0.541778	0	0.219	1
Gene1079	0.00116594	-0.541796	0	0.212	1
Gene2186	0.00254273	-0.541998	0	0.188	1
Gene46564	0.000639653	-0.54262	0	0.231	1
Gene23379	0.000955947	-0.543343	0	0.219	1
Gene13902	0.00209683	-0.54373	0	0.194	1
LZX-Unigene24634-All-g	0.00610289	-0.543948	0.167	0.425	1
Gene2034	0.000425292	-0.54583	0	0.244	1
Gene14803	0.00372423	-0.546001	0	0.175	1
Gene35826	0.00116594	-0.547555	0	0.212	1
Gene9730	0.00542728	-0.54759	0	0.162	1
Gene59770	0.000663389	-0.550756	0.024	0.281	1
Gene559	0.00254273	-0.551315	0	0.188	1
Gene16579	3.36282e-05	-0.551539	0.071	0.462	1
Gene13968	0.00172673	-0.554736	0	0.2	1
Gene19116	0.000782579	-0.554972	0	0.225	1
Gene9606	0.000782579	-0.555671	0	0.225	1
Gene15508	0.000782579	-0.555798	0	0.225	1
Gene15541	0.00172673	-0.557624	0	0.2	1
Gene16792	0.00141993	-0.557883	0	0.206	1
Gene18988	0.00141993	-0.557956	0	0.206	1
Gene3300	0.00254273	-0.558011	0	0.188	1
Gene1344	0.00542728	-0.559391	0	0.162	1
Gene15819	0.000639653	-0.559742	0	0.231	1
Gene19889	0.00141993	-0.560099	0	0.206	1
Gene16226	0.00254273	-0.560445	0	0.188	1
Gene9515	0.000345929	-0.560714	0	0.25	1
Gene16204	0.000955947	-0.563143	0	0.219	1
Gene3287	0.000896583	-0.563642	0.048	0.312	1
Gene916	0.00966486	-0.56394	0.048	0.219	1
Gene19676	0.000345929	-0.563998	0	0.25	1
Gene14961	0.000782579	-0.564235	0	0.225	1
Gene1677	0.00201797	-0.564376	0.119	0.394	1
Gene6199	0.000639653	-0.5658	0	0.231	1
Gene16725	0.00172673	-0.565813	0	0.2	1
Gene12937	0.000955947	-0.565818	0	0.219	1
Gene17009	0.000103001	-0.56638	0.024	0.338	1
Gene15530	0.00254273	-0.56673	0	0.188	1
Gene17568	0.000345929	-0.566897	0	0.25	1
Gene14273	0.000955947	-0.566901	0	0.219	1
Gene7461	0.00116594	-0.567172	0	0.212	1
Gene14026	0.00209683	-0.567343	0	0.194	1
LZX-CL10338.Contig2-All-g	0.00119209	-0.567638	0.024	0.256	1
Gene846	0.00172673	-0.567858	0	0.2	1
Gene55917	0.000184267	-0.56875	0	0.269	1
Gene60042	0.000782579	-0.570261	0	0.225	1
Gene3522	0.00141993	-0.571732	0	0.206	1
Gene11862	0.00172673	-0.571984	0	0.2	1
Gene3447	0.000955947	-0.572262	0	0.219	1
Gene9344	0.000521998	-0.572537	0	0.238	1
Gene3621	0.000158331	-0.572649	0.024	0.325	1
Gene14418	0.000782579	-0.57354	0	0.225	1
Gene3369	0.000120023	-0.575861	0	0.281	1
Gene8041	0.000521992	-0.577853	0	0.238	1
Gene331	0.00141993	-0.579665	0	0.206	1
LZX-CL3694.Contig2-All-g	0.000955947	-0.579814	0	0.219	1
Gene5230	0.000425292	-0.58075	0	0.244	1
Gene4791	0.000955947	-0.580764	0	0.219	1
Gene62813	0.000425292	-0.581185	0	0.244	1
Gene36795	0.000782579	-0.582494	0	0.225	1
Gene26546	0.000369389	-0.582771	0.024	0.294	1
Gene18767	0.000955947	-0.583488	0	0.219	1
LZX-Unigene19515-All-g	0.000435925	-0.584504	0.024	0.294	1
Gene5714	0.000280902	-0.5857	0	0.256	1
Gene14105	0.00372423	-0.586404	0	0.175	1
Gene64667	0.00254273	-0.586909	0	0.188	1
Gene18895	0.00116594	-0.587693	0	0.212	1
LZX-CL8843.Contig1-All-g	0.000156426	-0.588829	0.048	0.369	1
Gene16856	0.000280902	-0.588973	0	0.256	1
LZX-CL726.Contig2-All-g	0.000931667	-0.590431	0.024	0.269	1
Gene12384	0.00281849	-0.592214	0.048	0.269	1
Gene10685	8.02842e-05	-0.592611	0.024	0.344	1
Gene12658	0.00116594	-0.592681	0	0.212	1
Gene4222	5.12246e-05	-0.593848	0.238	0.675	1
Gene16288	1.48142e-05	-0.594881	0.31	0.781	0.789968
Gene8852	0.000521998	-0.596194	0	0.238	1
Gene13956	0.000227709	-0.597094	0	0.262	1
Gene16882	0.000955947	-0.597726	0	0.219	1
LZX-CL10824.Contig3-All-g	2.65571e-05	-0.598202	0.167	0.6	1
Gene1471	0.00138613	-0.598279	0.024	0.25	1
LZX-Unigene13275-All-g	0.000573937	-0.598759	0.119	0.425	1
Gene15327	0.000782579	-0.598917	0	0.225	1
Gene8505	0.000782579	-0.600935	0	0.225	1
Gene14905	0.00116594	-0.602102	0	0.212	1
Gene37325	2.7285e-06	-0.602324	0.69	0.981	0.145497
Gene15461	0.00116594	-0.604247	0	0.212	1
Gene15357	0.00116594	-0.605293	0	0.212	1
Gene10661	0.000521998	-0.605804	0	0.238	1
Gene10327	0.00116594	-0.606405	0	0.212	1
Gene15159	0.000955947	-0.607325	0	0.219	1
Gene19573	0.000521998	-0.60754	0	0.238	1
Gene4446	0.000345929	-0.607808	0	0.25	1
Gene16849	0.000521998	-0.608369	0	0.238	1
Gene18954	0.00209683	-0.609196	0	0.194	1
Gene12818	3.43861e-07	-0.611466	0.071	0.588	0.0183364
Gene1499	0.000526357	-0.611643	0.024	0.288	1
Gene25384	0.00116594	-0.612161	0	0.212	1
Gene27002	0.000521998	-0.612258	0	0.238	1
Gene14807	0.000227709	-0.614921	0	0.262	1
Gene24802	0.00172673	-0.616631	0	0.2	1
Gene14890	0.00172673	-0.618131	0	0.2	1
Gene7958	0.000782571	-0.618405	0	0.225	1
Gene15258	0.000184267	-0.619063	0	0.269	1
Gene15755	8.61158e-05	-0.620461	0.143	0.519	1
Gene9530	0.000639653	-0.62054	0	0.231	1
Gene18246	0.000955937	-0.62144	0	0.219	1
Gene1567	0.000521992	-0.622101	0	0.238	1
LZX-Unigene56810-All-g	0.000782579	-0.62213	0	0.225	1
Gene65967	0.000227709	-0.622142	0	0.262	1
Gene13866	0.000521998	-0.622384	0	0.238	1
Gene19232	0.000365923	-0.624497	0.024	0.3	1
Gene6457	0.000227709	-0.625976	0	0.262	1
Gene15105	0.00019278	-0.628118	0.024	0.319	1
Gene8553	4.94875e-05	-0.628125	0.048	0.4	1
Gene11863	0.000285263	-0.628412	0.095	0.444	1
Gene10044	0.00172673	-0.628459	0	0.2	1
Gene19157	0.000184267	-0.628811	0	0.269	1
Gene28223	1.70976e-05	-0.631824	0.595	0.938	0.911729
Gene21940	0.000280902	-0.633121	0	0.256	1
Gene31111	0.000148849	-0.633846	0	0.275	1
Gene5010	0.000521998	-0.634595	0	0.238	1
Gene2339	0.000425292	-0.635068	0	0.244	1
Gene8036	0.000230786	-0.63623	0.024	0.312	1
Gene35918	0.000280902	-0.636807	0	0.256	1
Gene31905	0.000521998	-0.637296	0	0.238	1
Gene15222	0.00372423	-0.638085	0	0.175	1
Gene19058	0.000280899	-0.638516	0	0.256	1
Gene7392	0.000782579	-0.639779	0	0.225	1
Gene19271	0.000280902	-0.640044	0	0.256	1
Gene13776	0.000345929	-0.640194	0	0.25	1
LZX-Unigene24169-All-g	0.00285367	-0.640238	0.071	0.3	1
Gene7386	0.000300594	-0.640991	0.024	0.3	1
Gene7112	0.000280902	-0.64239	0	0.256	1
Gene18279	0.000102618	-0.642913	0.31	0.8	1
Gene12225	0.000521998	-0.644538	0	0.238	1
Gene9855	0.000955947	-0.644657	0	0.219	1
Gene229	0.000510885	-0.645149	0.024	0.288	1
Gene19345	0.000227709	-0.645698	0	0.262	1
Gene13781	0.000425292	-0.646	0	0.244	1
Gene18668	0.00141993	-0.646652	0	0.206	1
Gene3812	0.000794738	-0.648575	0.119	0.438	1
Gene20410	0.000122018	-0.64862	0.024	0.331	1
Gene19228	0.000191989	-0.649457	0.024	0.312	1
Gene4411	7.76087e-05	-0.649935	0	0.294	1
Gene4182	0.000639653	-0.650884	0	0.231	1
Gene27787	0.000639653	-0.651377	0	0.231	1
Gene13834	0.000184267	-0.654415	0	0.269	1
Gene2042	0.00116594	-0.654673	0	0.212	1
Gene15381	0.000345929	-0.655301	0	0.25	1
Gene5135	0.000280902	-0.65601	0	0.256	1
Gene22911	0.000227709	-0.656791	0	0.262	1
Gene8807	1.32778e-05	-0.658146	0.024	0.394	0.70804
Gene18647	1.94428e-05	-0.658977	0.119	0.569	1
LZX-Unigene11286-All-g	0.000184267	-0.659077	0	0.269	1
Gene15121	0.000227709	-0.659117	0	0.262	1
Gene9879	0.000227709	-0.660495	0	0.262	1
Gene7385	0.000639653	-0.660929	0	0.231	1
Gene17682	0.000120023	-0.661994	0	0.281	1
Gene790	0.00141993	-0.662352	0	0.206	1
Gene28268	0.000227709	-0.664943	0	0.262	1
LZX-Unigene15046-All-g	2.04034e-07	-0.665338	0.19	0.738	0.0108801
Gene17573	0.000639653	-0.666643	0	0.231	1
Gene8148	7.17808e-06	-0.667218	0.69	0.988	0.382771
LZX-Unigene20-All-g	0.000280899	-0.66812	0	0.256	1
Gene15575	0.000345929	-0.668677	0	0.25	1
Gene45687	0.000184267	-0.670021	0	0.269	1
Gene25923	0.000799441	-0.670139	0.262	0.562	1
Gene16156	0.000280899	-0.673126	0	0.256	1
Gene1672	0.000227709	-0.673405	0	0.262	1
LZX-Unigene6585-All-g	2.02753e-05	-0.673481	0.381	0.887	1
Gene1342	0.000425292	-0.673485	0	0.244	1
Gene15010	0.000157401	-0.675475	0.048	0.356	1
Gene8891	0.000227709	-0.675579	0	0.262	1
Gene16667	0.000227709	-0.675971	0	0.262	1
Gene25594	4.84005e-05	-0.676293	0.167	0.588	1
Gene32043	0.000148849	-0.676302	0	0.275	1
Gene15422	0.000184267	-0.676437	0	0.269	1
Gene15048	0.000120023	-0.676465	0	0.281	1
LZX-CL8066.Contig1-All-g	1.54177e-05	-0.676488	0.762	0.925	0.822146
Gene1752	0.000521998	-0.676863	0	0.238	1
Gene12570	1.34636e-06	-0.679247	0.429	0.956	0.0717946
Gene19220	0.000184267	-0.679457	0	0.269	1
Gene36571	0.000148849	-0.679912	0	0.275	1
Gene1400	9.66028e-05	-0.681112	0	0.288	1
Gene7005	0.000184267	-0.681661	0	0.269	1
Gene225	4.98073e-05	-0.682362	0	0.306	1
Gene41451	0.000148849	-0.682716	0	0.275	1
Gene11046	8.62853e-06	-0.683251	0.262	0.681	0.460116
Gene22113	7.53229e-05	-0.683658	0.667	0.994	1
Gene16194	1.62411e-05	-0.684933	0.024	0.388	0.866058
Gene13928	0.000184267	-0.685647	0	0.269	1
Gene15307	0.00172673	-0.685698	0	0.2	1
Gene13650	9.66028e-05	-0.68624	0	0.288	1
Gene1455	0.000366051	-0.687941	0.071	0.375	1
Gene13684	0.000782579	-0.690742	0	0.225	1
Gene16143	9.66028e-05	-0.691052	0	0.288	1
Gene16522	7.76087e-05	-0.691199	0	0.294	1
Gene3307	0.000184267	-0.6922	0	0.269	1
Gene2533	0.000227709	-0.693622	0	0.262	1
Gene17672	0.000425292	-0.696167	0	0.244	1
Gene1547	0.000782579	-0.696926	0	0.225	1
LZX-Unigene15152-All-g	1.69881e-05	-0.698264	0.31	0.731	0.90589
Gene1291	0.000148849	-0.698751	0	0.275	1
Gene65290	0.000280899	-0.699681	0	0.256	1
Gene12164	0.000955947	-0.700059	0	0.219	1
Gene4685	0.000280902	-0.701939	0	0.256	1
LZX-Unigene56761-All-g	1.25945e-06	-0.703412	0.524	0.944	0.0671599
LZX-Unigene51544-All-g	1.71204e-05	-0.703731	0.024	0.381	0.912943
Gene25362	0.000184267	-0.705649	0	0.269	1
Gene40962	0.000120023	-0.706526	0	0.281	1
Gene8779	0.000148849	-0.707192	0	0.275	1
Gene14424	0.000120023	-0.710929	0	0.281	1
Gene1588	0.000184267	-0.714436	0	0.269	1
Gene2056	0.000120023	-0.715227	0	0.281	1
Gene1999	7.76087e-05	-0.715395	0	0.294	1
Gene13790	0.000184267	-0.716322	0	0.269	1
Gene5433	7.76087e-05	-0.716759	0	0.294	1
Gene62758	0.00222073	-0.717133	0.048	0.275	1
Gene1515	0.00059794	-0.717733	0.024	0.281	1
Gene3643	8.26026e-06	-0.721487	0.024	0.406	0.440478
Gene9228	0.000148849	-0.723756	0	0.275	1
Gene26173	0.000227709	-0.72451	0	0.262	1
Gene2470	4.98073e-05	-0.726703	0	0.306	1
Gene26721	2.34972e-07	-0.728398	0.024	0.494	0.0125299
Gene8419	0.000280902	-0.72861	0	0.256	1
Gene15162	6.22323e-05	-0.729117	0	0.3	1
LZX-Unigene18478-All-g	0.000148322	-0.732198	0.048	0.356	1
Gene10777	6.34678e-06	-0.732271	0.119	0.556	0.338442
Gene17575	9.66028e-05	-0.732956	0	0.288	1
Gene4806	0.000148849	-0.734546	0	0.275	1
Gene20371	0.000425292	-0.735967	0	0.244	1
Gene10865	2.96674e-05	-0.737298	0.262	0.719	1
Gene21565	3.17191e-05	-0.737577	0	0.319	1
Gene6020	0.000148849	-0.738056	0	0.275	1
Gene13730	0.000345929	-0.739912	0	0.25	1
Gene1166	0.000184267	-0.740248	0	0.269	1
Gene10501	1.1229e-08	-0.741104	0.81	1	0.000598788
Gene17622	7.76087e-05	-0.746073	0	0.294	1
Gene16343	6.60335e-06	-0.74673	0.024	0.412	0.352124
Gene40236	9.66028e-05	-0.74767	0	0.288	1
Gene9443	2.57858e-05	-0.748042	0.024	0.375	1
Gene19947	0.000120022	-0.749943	0	0.281	1
Gene14990	0.000181306	-0.751123	0.024	0.319	1
Gene10365	0.000639653	-0.75145	0	0.231	1
Gene9214	6.84601e-07	-0.753069	0.024	0.469	0.0365063
Gene10955	0.000521998	-0.753873	0	0.238	1
Gene12037	0.000184267	-0.755224	0	0.269	1
Gene17668	0.000425292	-0.755382	0	0.244	1
Gene3518	0.000120023	-0.75561	0	0.281	1
Gene4575	4.98073e-05	-0.757768	0	0.306	1
Gene17351	3.29145e-05	-0.758476	0.024	0.369	1
Gene12274	9.66028e-05	-0.7593	0	0.288	1
LZX-Unigene8725-All-g	1.58808e-05	-0.760285	0	0.338	0.846843
Gene5716	6.22323e-05	-0.761493	0	0.3	1
Gene10478	0.000120023	-0.763561	0	0.281	1
LZX-Unigene20680-All-g	3.06129e-05	-0.764973	0.214	0.644	1
Gene15364	0.000120023	-0.765624	0	0.281	1
Gene7120	0.000345929	-0.767116	0	0.25	1
Gene7413	4.84317e-05	-0.769102	0.024	0.356	1
LZX-Unigene21736-All-g	0.000217893	-0.769214	0.048	0.338	1
Gene12195	9.56541e-06	-0.769219	0.167	0.613	0.510075
Gene8743	2.7966e-05	-0.769393	0.071	0.45	1
Gene22767	1.58808e-05	-0.770865	0	0.338	0.846843
Gene2404	2.52376e-05	-0.77125	0	0.325	1
Gene12155	0.000148849	-0.771469	0	0.275	1
Gene2257	4.98073e-05	-0.774329	0	0.306	1
Gene17118	9.66028e-05	-0.776503	0	0.288	1
Gene17712	3.97857e-05	-0.776835	0	0.312	1
Gene8946	0.000148849	-0.778117	0	0.275	1
Gene1224	0.000148849	-0.778132	0	0.275	1
Gene4346	6.22323e-05	-0.780465	0	0.3	1
LZX-Unigene61834-All-g	9.95152e-05	-0.781901	0.095	0.444	1
Gene16847	6.22323e-05	-0.78359	0	0.3	1
Gene15009	0.000148849	-0.78623	0	0.275	1
Gene16874	0.000227709	-0.787369	0	0.262	1
Gene16201	4.98073e-05	-0.788738	0	0.306	1
Gene1782	6.24298e-05	-0.790432	0.024	0.35	1
Gene10524	0.000184267	-0.791571	0	0.269	1
Gene44404	0.000955947	-0.793051	0	0.219	1
Gene2737	1.58808e-05	-0.793596	0	0.338	0.846843
Gene142	0.000227709	-0.793654	0	0.262	1
Gene13964	9.66028e-05	-0.795387	0	0.288	1
Gene4328	3.17191e-05	-0.797039	0	0.319	1
Gene12485	3.17191e-05	-0.802346	0	0.319	1
LZX-Unigene51607-All-g	3.80872e-05	-0.80504	0.024	0.362	1
Gene27907	1.58808e-05	-0.805393	0	0.338	0.846843
Gene12198	3.97862e-05	-0.805536	0	0.312	1
Gene16356	3.97862e-05	-0.807267	0	0.312	1
Gene1479	2.65979e-05	-0.807877	0.333	0.812	1
LZX-CL5209.Contig1-All-g	9.66028e-05	-0.808128	0	0.288	1
Gene13682	3.17191e-05	-0.808295	0	0.319	1
Gene25877	3.97862e-05	-0.808311	0	0.312	1
Gene4534	0.00209683	-0.809104	0	0.194	1
LZX-Unigene61782-All-g	5.61917e-07	-0.809404	0.381	0.844	0.0299642
Gene5513	0.000227709	-0.81066	0	0.262	1
LZX-CL11488.Contig15-All-g	4.81779e-07	-0.81098	0.667	0.95	0.0256908
Gene51623	7.8049e-06	-0.812236	0	0.356	0.416196
Gene18195	9.91084e-06	-0.81399	0	0.35	0.528496
Gene30825	0.000105627	-0.816119	0.024	0.325	1
LZX-Unigene20566-All-g	0.000120023	-0.816364	0	0.281	1
Gene3974	5.18046e-06	-0.817561	0.024	0.419	0.276248
Gene13618	6.22323e-05	-0.817704	0	0.3	1
Gene13897	2.52376e-05	-0.819553	0	0.325	1
Gene713	3.17191e-05	-0.819624	0	0.319	1
Gene5685	3.97862e-05	-0.819978	0	0.312	1
Gene4867	0.000184267	-0.820659	0	0.269	1
Gene7403	2.00402e-05	-0.823161	0	0.331	1
Gene17726	3.97862e-05	-0.824429	0	0.312	1
Gene9135	2.00402e-05	-0.82467	0	0.331	1
Gene256	9.66028e-05	-0.829777	0	0.288	1
Gene12440	4.98073e-05	-0.831715	0	0.306	1
Gene28014	1.58808e-05	-0.832539	0	0.338	0.846843
LZX-CL9056.Contig1-All-g	7.73592e-06	-0.833522	0.143	0.6	0.412518
Gene19042	1.25588e-05	-0.834007	0	0.344	0.669696
Gene7153	0.000184267	-0.837222	0	0.269	1
Gene10516	3.97862e-05	-0.837256	0	0.312	1
Gene16177	0.000345929	-0.838056	0	0.25	1
Gene27783	3.17187e-05	-0.839869	0	0.319	1
LZX-CL5766.Contig1-All-g	9.43134e-05	-0.841182	0.048	0.369	1
Gene16135	1.58808e-05	-0.841994	0	0.338	0.846843
Gene5167	3.17191e-05	-0.84287	0	0.319	1
Gene16030	2.57858e-05	-0.845367	0.024	0.375	1
Gene14741	9.91084e-06	-0.847145	0	0.35	0.528496
Gene27504	7.8049e-06	-0.847627	0	0.356	0.416196
Gene17878	7.76087e-05	-0.84826	0	0.294	1
Gene7484	1.01434e-05	-0.851743	0.024	0.4	0.540896
Gene14913	3.17191e-05	-0.852652	0	0.319	1
Gene5541	3.80872e-05	-0.85424	0.024	0.362	1
Gene17304	6.13325e-06	-0.854965	0	0.362	0.327056
LZX-CL5068.Contig1-All-g	8.73411e-05	-0.855584	0.119	0.481	1
Gene18266	3.97862e-05	-0.855603	0	0.312	1
LZX-Unigene986-All-g	4.68035e-05	-0.858061	0.095	0.45	1
Gene19227	3.97862e-05	-0.858244	0	0.312	1
Gene52483	7.72904e-06	-0.858358	0.024	0.406	0.412151
Gene16778	1.58808e-05	-0.858495	0	0.338	0.846843
Gene8931	2.52376e-05	-0.860697	0	0.325	1
Gene19234	6.80726e-05	-0.861468	0.024	0.331	1
Gene796	1.25588e-05	-0.864331	0	0.344	0.669696
Gene48792	1.58808e-05	-0.864708	0	0.338	0.846843
Gene62361	1.89902e-07	-0.865924	0.143	0.669	0.0101265
Gene27561	4.80922e-06	-0.868032	0	0.369	0.256452
Gene18657	2.52376e-05	-0.869054	0	0.325	1
Gene2255	2.52376e-05	-0.870907	0	0.325	1
Gene64656	3.17191e-05	-0.870936	0	0.319	1
Gene809	4.98073e-05	-0.871913	0	0.306	1
Gene62988	1.58808e-05	-0.87238	0	0.338	0.846843
Gene30059	1.25967e-10	-0.880075	0.762	1	6.7172e-06
Gene7651	9.91096e-06	-0.881145	0	0.35	0.528502
Gene25698	3.17191e-05	-0.881659	0	0.319	1
Gene15455	3.41532e-06	-0.882736	0.071	0.512	0.182122
Gene7957	3.97862e-05	-0.882741	0	0.312	1
Gene17859	3.97862e-05	-0.882792	0	0.312	1
LZX-CL4015.Contig1-All-g	8.51138e-08	-0.882999	0.286	0.781	0.00453869
LZX-Unigene61838-All-g	3.47334e-06	-0.883334	0.095	0.556	0.185216
Gene7453	1.58806e-05	-0.886843	0	0.338	0.846833
Gene16642	1.25588e-05	-0.887284	0	0.344	0.669696
Gene32351	0.000184267	-0.887632	0	0.269	1
Gene39246	4.67351e-06	-0.889978	0.286	0.738	0.249215
Gene16203	4.80916e-06	-0.891429	0	0.369	0.256449
Gene22729	5.32671e-05	-0.8923	0.095	0.462	1
Gene7399	7.8049e-06	-0.893193	0	0.356	0.416196
Gene7693	3.97862e-05	-0.893718	0	0.312	1
Gene7627	9.91096e-06	-0.894055	0	0.35	0.528502
Gene12149	2.72812e-07	-0.894225	0.619	0.969	0.0145477
Gene6993	1.25588e-05	-0.894712	0	0.344	0.669696
Gene2588	2.00402e-05	-0.89498	0	0.331	1
Gene16217	4.67427e-09	-0.898207	0.119	0.713	0.000249256
Gene14860	9.91096e-06	-0.898559	0	0.35	0.528502
LZX-CL6922.Contig1-All-g	3.33284e-07	-0.903464	0.405	0.894	0.0177724
Gene24880	1.02614e-07	-0.904911	0.024	0.512	0.00547192
Gene3454	6.13325e-06	-0.908385	0	0.362	0.327056
Gene28054	3.17191e-05	-0.908714	0	0.319	1
Gene7165	0.000184267	-0.909302	0	0.269	1
Gene9111	1.25588e-05	-0.91235	0	0.344	0.669696
Gene5435	2.52376e-05	-0.916273	0	0.325	1
Gene30715	9.91096e-06	-0.916618	0	0.35	0.528502
Gene10671	2.52376e-05	-0.917864	0	0.325	1
Gene16382	6.22323e-05	-0.91952	0	0.3	1
Gene16349	2.00402e-05	-0.920128	0	0.331	1
Gene5658	9.91096e-06	-0.920346	0	0.35	0.528502
Gene1860	3.17191e-05	-0.922504	0	0.319	1
Gene14294	4.80922e-06	-0.923794	0	0.369	0.256452
Gene20102	6.13325e-06	-0.923832	0	0.362	0.327056
Gene5337	6.13325e-06	-0.924107	0	0.362	0.327056
Gene12272	2.00402e-05	-0.925378	0	0.331	1
Gene16016	9.91096e-06	-0.930326	0	0.35	0.528502
Gene9764	9.91096e-06	-0.934813	0	0.35	0.528502
Gene5773	3.17191e-05	-0.935015	0	0.319	1
Gene12725	9.91096e-06	-0.935039	0	0.35	0.528502
LZX-CL664.Contig3-All-g	1.58808e-05	-0.935989	0	0.338	0.846843
Gene42924	7.15461e-06	-0.936886	0.071	0.469	0.38152
LZX-CL9557.Contig1-All-g	3.80538e-08	-0.937666	0.119	0.662	0.00202922
Gene8768	4.80922e-06	-0.938414	0	0.369	0.256452
Gene7095	1.25588e-05	-0.941669	0	0.344	0.669696
Gene1717	1.58808e-05	-0.948106	0	0.338	0.846843
Gene59996	3.76277e-06	-0.949761	0	0.375	0.20065
Gene2061	1.58808e-05	-0.951554	0	0.338	0.846843
LZX-Unigene7794-All-g	3.62524e-08	-0.95162	0.238	0.787	0.00193316
LZX-CL1319.Contig4-All-g	3.58061e-06	-0.95179	0.167	0.613	0.190936
Gene6611	3.97443e-05	-0.952255	0.024	0.344	1
Gene16185	2.00402e-05	-0.954661	0	0.331	1
Gene5629	3.76273e-06	-0.955061	0	0.375	0.200647
LZX-Unigene15725-All-g	5.44522e-08	-0.955702	0.071	0.613	0.00290366
Gene27922	1.77826e-06	-0.958614	0	0.394	0.0948258
Gene10897	1.41368e-06	-0.959015	0.19	0.662	0.0753844
Gene12231	1.39092e-06	-0.962486	0.357	0.838	0.0741709
Gene13654	4.80922e-06	-0.96365	0	0.369	0.256452
LZX-Unigene55774-All-g	1.45239e-05	-0.965158	0.024	0.381	0.774488
Gene8466	4.98073e-05	-0.966343	0	0.306	1
Gene18274	2.00402e-05	-0.973034	0	0.331	1
LZX-CL660.Contig3-All-g	5.16553e-06	-0.974623	0.024	0.406	0.275452
Gene15891	2.52376e-05	-0.974832	0	0.325	1
LZX-CL2071.Contig1-All-g	8.8801e-06	-0.975672	0.071	0.462	0.473531
Gene3117	2.04876e-05	-0.976194	0.095	0.481	1
LZX-Unigene13565-All-g	1.35963e-06	-0.979895	0.024	0.431	0.0725022
Gene12320	4.80922e-06	-0.982559	0	0.369	0.256452
Gene2732	1.20685e-06	-0.986611	0.143	0.619	0.0643555
Gene4466	6.13325e-06	-0.98678	0	0.362	0.327056
LZX-Unigene15315-All-g	6.71097e-06	-0.98718	0.262	0.713	0.357863
Gene102	2.52376e-05	-0.987764	0	0.325	1
Gene15883	1.25588e-05	-0.992418	0	0.344	0.669696
Gene4363	1.25588e-05	-0.996462	0	0.344	0.669696
Gene1606	2.28813e-06	-0.996827	0	0.388	0.122014
Gene5408	7.4758e-06	-0.998668	0.024	0.406	0.398647
Gene33088	1.77826e-06	-0.999408	0	0.394	0.0948258
Gene13811	1.06668e-06	-1.00307	0	0.406	0.0568805
Gene7471	2.52376e-05	-1.0043	0	0.325	1
Gene5373	6.33874e-07	-1.00541	0	0.419	0.0338013
Gene1767	7.8049e-06	-1.00869	0	0.356	0.416196
Gene1180	2.8599e-06	-1.009	0.024	0.431	0.152504
LZX-CL1203.Contig5-All-g	5.90864e-06	-1.01025	0.071	0.469	0.315078
Gene7994	4.86895e-07	-1.01343	0	0.425	0.0259637
Gene9307	7.8049e-06	-1.01462	0	0.356	0.416196
Gene29768	1.06666e-06	-1.01629	0	0.406	0.0568798
Gene4279	4.80922e-06	-1.02044	0	0.369	0.256452
Gene10743	4.80922e-06	-1.02459	0	0.369	0.256452
Gene1568	6.16004e-07	-1.02481	0.024	0.469	0.0328484
Gene27191	2.93752e-06	-1.02638	0	0.381	0.156643
Gene16970	2.90899e-06	-1.02745	0.024	0.431	0.155122
Gene13586	1.37885e-06	-1.02759	0	0.4	0.0735272
Gene8160	6.13325e-06	-1.02839	0	0.362	0.327056
Gene12455	9.96454e-08	-1.03253	0.595	0.95	0.00531359
Gene10536	2.85192e-07	-1.03495	0	0.438	0.0152079
Gene16205	6.13325e-06	-1.03527	0	0.362	0.327056
Gene15556	2.16184e-06	-1.03618	0.048	0.475	0.11528
Gene30600	2.30786e-07	-1.0368	0.024	0.494	0.0123067
Gene475	1.58808e-05	-1.0372	0	0.338	0.846843
Gene19337	1.77826e-06	-1.03735	0	0.394	0.0948258
LZX-Unigene35971-All-g	3.45313e-06	-1.03937	0.095	0.531	0.184138
Gene9881	1.06668e-06	-1.04066	0	0.406	0.0568805
LZX-CL6751.Contig1-All-g	1.25493e-07	-1.04306	0	0.456	0.00669193
Gene8986	2.76688e-09	-1.04384	0.548	0.963	0.000147544
LZX-CL11908.Contig2-All-g	1.77826e-06	-1.0441	0	0.394	0.0948258
Gene4260	1.06668e-06	-1.04456	0	0.406	0.0568805
Gene377	1.77826e-06	-1.05013	0	0.394	0.0948258
Gene8797	2.23045e-06	-1.05173	0.024	0.425	0.118939
Gene15186	2.76401e-06	-1.05623	0.024	0.431	0.147391
Gene9073	2.52376e-05	-1.05699	0	0.325	1
Gene5764	4.86895e-07	-1.05736	0	0.425	0.0259637
Gene20113	8.2325e-07	-1.05873	0	0.412	0.0438998
Gene1590	3.76277e-06	-1.06259	0	0.375	0.20065
Gene19129	2.28813e-06	-1.06566	0	0.388	0.122014
Gene18483	1.37885e-06	-1.06606	0	0.4	0.0735272
Gene11850	2.28813e-06	-1.07492	0	0.388	0.122014
Gene1853	6.33874e-07	-1.07692	0	0.419	0.0338013
Gene19288	2.1155e-06	-1.08167	0.024	0.438	0.112809
Gene282	7.95212e-06	-1.08171	0.024	0.388	0.424047
Gene14292	1.77826e-06	-1.08761	0	0.394	0.0948258
Gene64673	6.33874e-07	-1.09046	0	0.419	0.0338013
Gene1077	9.91096e-06	-1.09622	0	0.35	0.528502
Gene29739	8.2325e-07	-1.09885	0	0.412	0.0438998
Gene26615	8.2325e-07	-1.0992	0	0.412	0.0438998
Gene27008	1.43924e-08	-1.09963	0.19	0.762	0.000767477
Gene41410	8.23239e-07	-1.1011	0	0.412	0.0438992
Gene15321	3.34675e-05	-1.103	0.024	0.356	1
Gene13876	8.2325e-07	-1.1038	0	0.412	0.0438998
Gene31943	4.90106e-13	-1.10406	0.881	0.994	2.61349e-08
Gene1536	2.93752e-06	-1.10797	0	0.381	0.156643
LZX-CL9755.Contig2-All-g	1.1991e-10	-1.1091	0.119	0.787	6.39418e-06
Gene7038	4.80922e-06	-1.10978	0	0.369	0.256452
Gene45296	6.13325e-06	-1.11067	0	0.362	0.327056
Gene7262	7.16852e-08	-1.11238	0	0.469	0.00382262
Gene801	7.35218e-06	-1.11346	0.024	0.406	0.392055
Gene11516	8.2325e-07	-1.11358	0	0.412	0.0438998
Gene13974	1.06666e-06	-1.1154	0	0.406	0.0568798
Gene17461	3.74007e-08	-1.11596	0.095	0.606	0.00199439
Gene19225	3.17191e-05	-1.11982	0	0.319	1
Gene11495	8.2325e-07	-1.12209	0	0.412	0.0438998
Gene12189	4.59916e-15	-1.12413	0.024	0.812	2.4525e-10
Gene17392	2.28813e-06	-1.12538	0	0.388	0.122014
Gene12204	3.73093e-07	-1.12575	0	0.431	0.0198952
Gene16277	1.37885e-06	-1.1263	0	0.4	0.0735272
LZX-CL2120.Contig2-All-g	1.3176e-14	-1.1268	0.833	1	7.02611e-10
LZX-Unigene25625-All-g	4.25948e-11	-1.12959	0.381	0.969	2.27137e-06
Gene26691	8.23239e-07	-1.1331	0	0.412	0.0438992
LZX-Unigene7883-All-g	9.49695e-08	-1.1397	0	0.462	0.00506425
Gene19809	3.30906e-06	-1.14079	0.024	0.425	0.176455
Gene2283	6.13325e-06	-1.14175	0	0.362	0.327056
Gene7946	2.60219e-16	-1.14289	0.857	1	1.38762e-11
Gene15078	1.06668e-06	-1.14293	0	0.406	0.0568805
Gene11247	1.28398e-07	-1.14787	0.024	0.506	0.00684682
Gene18149	3.73093e-07	-1.15292	0	0.431	0.0198952
Gene7508	2.85192e-07	-1.1544	0	0.438	0.0152079
Gene20373	2.17464e-07	-1.16186	0	0.444	0.0115962
LZX-CL8760.Contig8-All-g	1.90983e-07	-1.16384	0.119	0.594	0.0101842
LZX-CL2195.Contig1-All-g	2.75614e-08	-1.1685	0.548	0.9	0.00146971
Gene286	3.22249e-08	-1.17277	0.095	0.625	0.00171839
Gene10679	2.17464e-07	-1.17545	0	0.444	0.0115962
Gene2905	7.80481e-06	-1.17621	0	0.356	0.416191
Gene64841	3.71436e-12	-1.17779	1	1	1.98068e-07
Gene17532	1.00756e-07	-1.1816	0.024	0.512	0.00537282
Gene6558	4.05244e-08	-1.18187	0	0.481	0.00216096
Gene16278	2.17464e-07	-1.18433	0	0.444	0.0115962
LZX-Unigene14901-All-g	6.09142e-08	-1.18456	0.143	0.662	0.00324825
Gene3494	3.02673e-07	-1.18541	0.024	0.488	0.01614
Gene15127	1.32836e-08	-1.18629	0.024	0.556	0.00070835
Gene16860	9.49695e-08	-1.18802	0	0.462	0.00506425
Gene1197	5.39693e-08	-1.19938	0	0.475	0.00287791
LZX-CL1583.Contig1-All-g	6.03031e-08	-1.20206	0.024	0.506	0.00321567
LZX-CL7539.Contig1-All-g	3.65203e-07	-1.20229	0.048	0.512	0.0194745
LZX-Unigene11898-All-g	6.01019e-07	-1.20252	0.024	0.456	0.0320494
Gene8502	2.0125e-06	-1.20815	0.048	0.45	0.107317
Gene32881	4.86895e-07	-1.21021	0	0.425	0.0259637
Gene13014	2.17464e-07	-1.21265	0	0.444	0.0115962
Gene3458	8.3866e-08	-1.21355	0.024	0.512	0.00447215
Gene3591	1.65406e-07	-1.2137	0	0.45	0.00882027
Gene19032	2.17464e-07	-1.21511	0	0.444	0.0115962
Gene9898	1.65406e-07	-1.21611	0	0.45	0.00882027
Gene12764	3.73093e-07	-1.21611	0	0.431	0.0198952
Gene14899	1.06668e-06	-1.22422	0	0.406	0.0568805
Gene16335	5.39693e-08	-1.22467	0	0.475	0.00287791
Gene17027	1.65406e-07	-1.22649	0	0.45	0.00882027
Gene12217	6.33874e-07	-1.23385	0	0.419	0.0338013
Gene32754	1.32836e-08	-1.23744	0.024	0.556	0.00070835
Gene7531	3.0231e-08	-1.2378	0.167	0.75	0.00161207
LZX-CL9710.Contig2-All-g	2.95532e-08	-1.23893	0.19	0.719	0.00157593
Gene6971	4.86895e-07	-1.24062	0	0.425	0.0259637
Gene17577	9.49681e-08	-1.24198	0	0.462	0.00506417
Gene3674	6.33874e-07	-1.24229	0	0.419	0.0338013
Gene6325	4.86888e-07	-1.24336	0	0.425	0.0259633
LZX-CL6620.Contig1-All-g	5.58556e-10	-1.24389	0.5	0.963	2.9785e-05
Gene9909	7.4055e-09	-1.24395	0.024	0.569	0.000394898
Gene19217	2.85192e-07	-1.24551	0	0.438	0.0152079
LZX-CL607.Contig13-All-g	8.2325e-07	-1.25265	0	0.412	0.0438998
LZX-Unigene14722-All-g	3.93248e-20	-1.25495	0.929	1	2.09699e-15
Gene17595	1.13122e-09	-1.2632	0.024	0.606	6.03221e-05
Gene4725	5.39693e-08	-1.2632	0	0.475	0.00287791
Gene13616	1.65406e-07	-1.26379	0	0.45	0.00882027
Gene19820	5.39693e-08	-1.26886	0	0.475	0.00287791
LZX-Unigene12173-All-g	1.65406e-07	-1.27143	0	0.45	0.00882027
Gene12936	5.39693e-08	-1.27875	0	0.475	0.00287791
Gene8909	1.48118e-06	-1.28085	0.024	0.444	0.0789839
Gene7476	5.39693e-08	-1.28686	0	0.475	0.00287791
Gene18516	4.00495e-09	-1.28795	0.024	0.581	0.000213564
Gene14943	8.2325e-07	-1.28924	0	0.412	0.0438998
Gene1546	1.13122e-09	-1.29446	0.024	0.606	6.03221e-05
Gene13075	9.79914e-13	-1.29578	0.667	0.988	5.22539e-08
Gene16358	2.6665e-08	-1.29952	0.024	0.537	0.00142191
Gene28116	7.16852e-08	-1.30169	0	0.469	0.00382262
Gene5754	3.03493e-08	-1.30408	0	0.488	0.00161837
Gene25542	1.65406e-07	-1.30586	0	0.45	0.00882027
LZX-CL3615.Contig1-All-g	1.34856e-06	-1.31837	0.095	0.506	0.0719119
LZX-Unigene100008-All-g	5.87503e-07	-1.31857	0.071	0.544	0.0313286
Gene16321	3.73088e-07	-1.31859	0	0.431	0.0198949
Gene7068	5.39693e-08	-1.32162	0	0.475	0.00287791
Gene61880	1.18819e-16	-1.32188	0.81	0.988	6.336e-12
Gene5296	9.49695e-08	-1.33147	0	0.462	0.00506425
LZX-CL1564.Contig11-All-g	5.64805e-11	-1.33196	0.357	0.931	3.01182e-06
Gene19017	9.49695e-08	-1.334	0	0.462	0.00506425
Gene6449	1.25493e-07	-1.34394	0	0.456	0.00669193
LZX-CL4112.Contig1-All-g	3.98828e-08	-1.35198	0.024	0.531	0.00212675
Gene24762	7.16852e-08	-1.35565	0	0.469	0.00382262
Gene946	1.68848e-08	-1.35611	0	0.5	0.000900384
Gene1780	9.29181e-09	-1.35634	0	0.512	0.000495486
Gene18946	3.03483e-08	-1.35799	0	0.488	0.00161833
Gene3602	8.23352e-08	-1.3647	0.024	0.512	0.00439053
LZX-CL8238.Contig2-All-g	8.64538e-09	-1.36595	0.024	0.55	0.000461015
Gene38194	8.2325e-07	-1.36696	0	0.412	0.0438998
Gene15111	1.9872e-09	-1.36832	0	0.544	0.000105967
Gene13965	1.25493e-07	-1.37494	0	0.456	0.00669193
Gene34501	7.16842e-08	-1.3752	0	0.469	0.00382256
Gene22974	7.35379e-12	-1.3761	0.452	0.956	3.92141e-07
LZX-Unigene5260-All-g	1.00485e-08	-1.38274	0.119	0.662	0.000535838
Gene19407	8.11783e-09	-1.38432	0.024	0.562	0.000432883
Gene8850	4.0525e-08	-1.39715	0	0.481	0.002161
Gene5478	9.49681e-08	-1.3978	0	0.462	0.00506417
Gene14911	7.4055e-09	-1.4131	0.024	0.569	0.000394898
[truncated: 269 more rows]

## Sheet: 3.Erythroid
gene	p_val	avg_log2FC	pct.1	pct.2	p_val_adj
LZX-CL1480.Contig8-All-g	1.23974e-193	4.39923	0.773	0.409	6.61093e-189
LZX-CL12667.Contig4-All-g	2.88001e-31	4.29746	0.722	0.935	1.53576e-26
LZX-CL8446.Contig7-All-g	3.39615e-130	3.92933	0.223	0.002	1.811e-125
Gene8704	0.0379933	3.36579	0.128	0.114	1
LZX-CL1678.Contig7-All-g	2.63724e-33	2.41592	0.755	0.94	1.40631e-28
Gene7418	1.54635e-63	2.16245	0.256	0.059	8.24589e-59
LZX-Unigene38845-All-g	9.85128e-219	1.99346	0.362	0.003	5.25319e-214
LZX-CL1678.Contig3-All-g	6.1642e-84	1.80066	0.352	0.1	3.28706e-79
Gene37077	4.70753e-42	1.69787	0.435	0.271	2.51029e-37
LZX-CL1635.Contig4-All-g	3.81584e-75	1.67377	0.51	0.254	2.0348e-70
LZX-CL575.Contig4-All-g	7.1951e-14	1.59321	0.312	0.225	3.83679e-09
Gene10516	3.58393e-36	1.52713	0.411	0.254	1.91113e-31
Gene35866	1.00498e-122	1.5114	0.279	0.023	5.35904e-118
LZX-CL8760.Contig12-All-g	2.80424e-135	1.46157	0.222	0	1.49536e-130
Gene15150	7.82391e-18	1.44449	0.518	0.425	4.1721e-13
Gene19267	1.63326e-47	1.43279	0.629	0.459	8.70936e-43
LZX-CL400.Contig3-All-g	4.90478e-82	1.39032	0.275	0.052	2.61547e-77
Gene24880	2.07864e-50	1.37214	0.34	0.131	1.10844e-45
Gene25094	6.70496e-14	1.32458	0.448	0.423	3.57542e-09
Gene615	8.71025e-30	1.3029	0.476	0.349	4.64474e-25
Gene41455	1.39972e-29	1.26752	0.553	0.561	7.464e-25
Gene12189	2.57631e-22	1.19402	0.495	0.385	1.37382e-17
Gene19125	0.000946014	1.15724	0.274	0.267	1
Gene35411	0.000335921	1.13161	0.551	0.72	1
LZX-Unigene56234-All-g	4.43832e-67	1.10668	0.751	0.66	2.36673e-62
LZX-CL575.Contig1-All-g	3.94781e-16	1.07657	0.192	0.099	2.10517e-11
Gene26313	1.38252e-14	0.996413	0.413	0.325	7.37229e-10
Gene19251	4.36287e-05	0.990068	0.295	0.266	1
Gene7935	2.86643e-09	0.979506	0.152	0.09	0.000152852
LZX-Unigene19807-All-g	2.94013e-77	0.9654	0.129	0	1.56782e-72
Gene5287	5.57428e-76	0.962857	0.19	0.018	2.97249e-71
Gene28438	4.34559e-22	0.937452	0.257	0.132	2.31729e-17
Gene9670	1.28569e-58	0.934125	0.178	0.025	6.85595e-54
Gene21053	2.41478e-32	0.924341	0.255	0.106	1.28768e-27
Gene12432	2.75107e-14	0.92014	0.393	0.306	1.46701e-09
Gene14749	7.33727e-14	0.896699	0.306	0.204	3.9126e-09
Gene7954	0.000688198	0.885891	0.244	0.216	1
Gene12197	2.26591e-38	0.881876	0.763	0.695	1.2083e-33
Gene37325	0.00150752	0.877936	0.326	0.313	1
Gene1864	3.09346e-08	0.862866	0.356	0.285	0.00164959
Gene18971	1.9068e-70	0.855279	0.117	0	1.0168e-65
Gene27975	9.67712e-09	0.850073	0.486	0.441	0.000516032
Gene2161	6.77237e-32	0.847614	0.187	0.06	3.61137e-27
LZX-Unigene41265-All-g	2.92423e-05	0.84339	0.244	0.205	1
Gene28837	0.0144441	0.834245	0.67	0.971	1
Gene26358	1.56883e-06	0.830206	0.362	0.32	0.0836579
LZX-CL4578.Contig2-All-g	1.5427e-47	0.815958	0.163	0.029	8.22644e-43
Gene12802	2.48342e-14	0.812755	0.523	0.49	1.32428e-09
LZX-CL6708.Contig2-All-g	6.18556e-10	0.800422	0.471	0.419	3.29845e-05
Gene26357	9.63025e-07	0.793488	0.4	0.353	0.0513533
Gene59924	6.07584e-17	0.790394	0.365	0.248	3.23994e-12
Gene30637	2.37913e-14	0.782974	0.359	0.262	1.26867e-09
Gene52706	2.18706e-29	0.773736	0.125	0.029	1.16625e-24
Gene5253	2.58293e-28	0.761161	0.195	0.068	1.37735e-23
Gene12188	6.13016e-18	0.748925	0.161	0.069	3.26891e-13
LZX-CL8446.Contig5-All-g	0.000520231	0.744683	0.229	0.194	1
Gene3580	0.0317576	0.742339	0.218	0.209	1
Gene13108	7.79341e-11	0.73961	0.36	0.28	4.15584e-06
LZX-CL8489.Contig1-All-g	0.000133695	0.737669	0.336	0.302	1
Gene65989	3.71505e-25	0.725202	0.139	0.04	1.98105e-20
Gene55205	7.13903e-28	0.723257	0.163	0.05	3.80689e-23
Gene8662	5.24444e-42	0.713798	0.126	0.017	2.7966e-37
LZX-CL8426.Contig3-All-g	0.0393295	0.712082	0.188	0.178	1
Gene66468	1.95773e-36	0.708028	0.108	0.015	1.04396e-31
LZX-Unigene20016-All-g	1.24716e-06	0.703384	0.386	0.328	0.0665046
Gene14853	9.2338e-08	0.703143	0.437	0.4	0.00492392
Gene29929	1.51338e-28	0.701491	0.166	0.051	8.07012e-24
LZX-Unigene25625-All-g	6.36884e-19	0.692829	0.595	0.497	3.39619e-14
Gene22574	0.00143494	0.689895	0.36	0.359	1
LZX-Unigene23859-All-g	1.86277e-21	0.660167	0.124	0.039	9.93323e-17
LZX-CL2970.Contig4-All-g	1.46445e-07	0.659811	0.46	0.418	0.0078092
LZX-CL4802.Contig9-All-g	7.06522e-07	0.655885	0.456	0.406	0.0376753
Gene10676	4.82323e-07	0.654879	0.538	0.536	0.0257199
Gene12469	6.43815e-14	0.65277	0.105	0.04	3.43314e-09
Gene7627	9.40975e-16	0.647249	0.186	0.09	5.01775e-11
Gene124	2.63238e-50	0.645536	0.102	0.004	1.40372e-45
Gene2147	1.3269e-25	0.637131	0.892	0.876	7.07569e-21
Gene2446	0.00109851	0.635264	0.299	0.268	1
Gene9882	0.000258954	0.632348	0.368	0.336	1
Gene28564	0.0357385	0.631975	0.272	0.267	1
LZX-Unigene15725-All-g	2.34344e-11	0.630739	0.12	0.057	1.24964e-06
Gene37362	1.18439e-07	0.62573	0.202	0.134	0.00631576
LZX-CL3615.Contig1-All-g	7.3921e-11	0.624149	0.141	0.073	3.94184e-06
Gene8895	1.4513e-06	0.610434	0.14	0.085	0.0773907
Gene28288	1.11015e-12	0.605952	0.251	0.152	5.91988e-08
Gene8887	4.35916e-24	0.60356	0.104	0.023	2.32452e-19
LZX-Unigene14169-All-g	0.000403178	0.601533	0.187	0.15	1
Gene24729	7.66706e-35	0.595192	0.124	0.022	4.08846e-30
Gene4324	1.55649e-24	0.589775	0.167	0.056	8.29997e-20
Gene10437	1.26376e-42	0.586817	0.108	0.01	6.73901e-38
Gene5288	9.15271e-05	0.580224	0.354	0.308	1
Gene1856	3.20653e-11	0.571778	0.202	0.119	1.70988e-06
Gene18250	0.0351374	0.570201	0.617	0.709	1
LZX-Unigene41322-All-g	2.50305e-13	0.561266	0.138	0.063	1.33475e-08
Gene20833	0.00122738	0.55971	0.249	0.209	1
Gene15548	0.0246476	0.554055	0.359	0.365	1
Gene13474	0.00279629	0.543738	0.13	0.1	1
LZX-Unigene11162-All-g	0.00392643	0.536882	0.247	0.215	1
LZX-Unigene7922-All-g	3.73847e-36	0.531358	0.116	0.018	1.99354e-31
LZX-Unigene6050-All-g	0.0133051	0.52781	0.172	0.147	1
Gene14927	0.00433477	0.524035	0.137	0.109	1
Gene4322	1.12984e-11	0.51974	0.588	0.541	6.02487e-07
Gene19077	9.44052e-14	0.516899	0.108	0.041	5.03416e-09
Gene9211	6.07745e-09	0.513067	0.107	0.052	0.00032408
Gene18861	8.82934e-14	0.509907	0.107	0.04	4.70825e-09
Gene22729	0.000817841	0.508372	0.178	0.142	1
Gene7453	3.68409e-06	0.503398	0.226	0.167	0.196454
LZX-CL7921.Contig1-All-g	4.7696e-09	0.49788	0.102	0.048	0.000254339
LZX-CL893.Contig2-All-g	0.00421262	0.495171	0.278	0.244	1
LZX-CL3889.Contig1-All-g	0.000926892	0.494364	0.549	0.544	1
LZX-Unigene7164-All-g	5.61831e-05	0.494055	0.389	0.366	1
Gene4676	0.041606	0.487993	0.174	0.157	1
Gene10524	1.10135e-26	0.478932	0.13	0.033	5.87297e-22
Gene6371	1.60084e-13	0.476441	0.116	0.048	8.53646e-09
LZX-CL893.Contig5-All-g	1.68166e-09	0.47552	0.409	0.297	8.96747e-05
Gene11871	5.699e-06	0.469591	0.467	0.414	0.303899
Gene8878	0.0401945	0.465137	0.511	0.564	1
LZX-CL3200.Contig1-All-g	1.29927e-06	0.460667	0.507	0.705	0.0692834
Gene6261	0.00171766	0.454737	0.667	0.708	1
Gene19618	6.18968e-12	0.444848	0.862	0.864	3.30065e-07
Gene3099	0.000811686	0.443023	0.43	0.636	1
Gene10179	1.5466e-12	0.440159	0.123	0.053	8.24726e-08
Gene5608	0.000345288	0.435574	0.219	0.174	1
Gene52707	6.21343e-05	0.43349	0.38	0.607	1
Gene14930	0.000636008	0.433221	0.272	0.236	1
Gene3762	7.86549e-07	0.427971	0.102	0.055	0.0419427
Gene10173	0.01007	0.427619	0.23	0.202	1
Gene13578	1.48992e-13	0.4274	0.132	0.057	7.945e-09
LZX-CL8259.Contig5-All-g	8.12883e-11	0.42185	0.104	0.045	4.3347e-06
Gene12089	0.00435661	0.421039	0.139	0.111	1
Gene746	5.29346e-33	0.420818	0.993	0.988	2.82274e-28
LZX-Unigene61533-All-g	0.0455934	0.419281	0.24	0.221	1
Gene8148	0.0248344	0.415281	0.586	0.606	1
Gene4271	0.0088014	0.407413	0.319	0.425	1
Gene13075	6.6512e-05	0.403524	0.581	0.542	1
Gene5388	2.45654e-10	0.401248	0.135	0.068	1.30995e-05
Gene28224	0.00266656	0.398333	0.332	0.474	1
Gene17563	0.0365385	0.395855	0.19	0.167	1
Gene40484	0.00793538	0.392815	0.391	0.379	1
Gene16435	0.0360113	0.38671	0.236	0.215	1
Gene48072	9.13454e-06	0.385212	0.148	0.097	0.487099
Gene16309	9.49366e-08	0.383339	0.131	0.074	0.0050625
Gene68719	5.42274e-09	0.381823	0.106	0.051	0.000289167
Gene41075	0.0252711	0.371269	0.703	0.765	1
Gene6342	2.7807e-05	0.366014	0.584	0.558	1
Gene22440	6.39715e-07	0.360519	0.144	0.089	0.0341128
Gene19687	1.74026e-06	0.348771	0.166	0.107	0.0927992
LZX-Unigene25529-All-g	0.0432496	0.345747	0.439	0.427	1
Gene28223	7.4572e-06	0.345548	0.333	0.515	0.397655
LZX-Unigene8725-All-g	2.66734e-08	0.340227	0.104	0.052	0.00142236
Gene27857	0.00498048	0.320661	0.226	0.19	1
Gene12837	0.0289139	0.320506	0.199	0.251	1
Gene18248	0.0407485	0.318623	0.228	0.288	1
Gene18959	0.0286459	0.310848	0.955	0.98	1
Gene17572	0.0183817	0.304929	0.14	0.185	1
Gene16228	0.00280386	0.296495	0.128	0.18	1
Gene22112	0.000364252	0.294058	0.15	0.213	1
Gene2197	0.00708693	0.292561	0.177	0.144	1
Gene12243	0.0126228	0.290598	0.423	0.545	1
Gene70719	1.1791e-06	0.289084	0.122	0.07	0.0628753
Gene7476	1.94105e-07	0.287942	0.157	0.093	0.0103507
Gene27091	6.71466e-20	0.287241	0.869	0.989	3.58059e-15
Gene16358	0.0326658	0.28718	0.247	0.22	1
Gene12712	0.0283775	0.285508	0.091	0.124	1
LZX-CL1204.Contig1-All-g	5.74586e-10	0.284174	0.818	0.823	3.06398e-05
LZX-CL11938.Contig1-All-g	0.000291209	0.283245	0.102	0.067	1
Gene2070	0.0352943	0.278395	0.105	0.139	1
Gene7852	0.0434334	0.278236	0.418	0.411	1
Gene17667	0.000405198	0.271251	0.111	0.073	1
Gene8067	0.00801274	0.261874	0.113	0.153	1
Gene9825	0.0381882	0.256844	0.19	0.235	1
Gene19136	0.0200842	0.256246	0.258	0.323	1
Gene45042	0.000365316	0.252631	0.438	0.617	1
Gene12589	1.56792e-07	-0.251768	0.074	0.143	0.00836093
Gene26459	4.79428e-09	-0.251942	0.036	0.1	0.000255655
LZX-Unigene25323-All-g	3.02734e-12	-0.25485	0.713	0.853	1.61433e-07
Gene16363	2.13496e-10	-0.255026	0.034	0.104	1.13847e-05
LZX-Unigene61755-All-g	3.01705e-18	-0.25537	0.457	0.673	1.60884e-13
Gene2372	1.35103e-14	-0.256003	0.158	0.297	7.20439e-10
LZX-CL3964.Contig3-All-g	5.45064e-13	-0.257351	0.16	0.292	2.90656e-08
Gene19504	4.65693e-16	-0.257843	0.824	0.937	2.48331e-11
Gene253	0.000216262	-0.257914	0.553	0.571	1
LZX-Unigene15960-All-g	9.83443e-17	-0.25841	0.018	0.109	5.24421e-12
Gene2267	6.94227e-07	-0.259046	0.086	0.153	0.0370197
Gene19155	3.72976e-12	-0.259895	0.087	0.191	1.98889e-07
Gene3965	6.03287e-10	-0.260017	0.058	0.136	3.21703e-05
LZX-Unigene18940-All-g	1.68774e-09	-0.261803	0.087	0.172	8.99987e-05
LZX-CL4615.Contig5-All-g	6.4192e-13	-0.262059	0.042	0.129	3.42304e-08
LZX-CL4521.Contig2-All-g	3.55043e-16	-0.262457	0.035	0.135	1.89327e-11
Gene2506	9.96119e-11	-0.263096	0.055	0.139	5.31181e-06
Gene14227	2.52747e-11	-0.267144	0.069	0.161	1.34777e-06
Gene37249	9.69005e-15	-0.267526	0.034	0.126	5.16722e-10
Gene25800	7.45656e-15	-0.268277	0.019	0.102	3.97621e-10
Gene17595	2.68619e-05	-0.268329	0.188	0.259	1
Gene20855	1.20765e-07	-0.269191	0.078	0.147	0.00643978
Gene3786	2.18245e-21	-0.269534	0.238	0.44	1.16379e-16
Gene26191	3.12313e-14	-0.269799	0.063	0.169	1.66541e-09
Gene7413	1.93325e-09	-0.271507	0.043	0.111	0.000103091
Gene8880	1.22319e-07	-0.272936	0.093	0.166	0.00652268
Gene4424	5.26144e-17	-0.272951	0.172	0.334	2.80566e-12
Gene30825	2.16758e-14	-0.27393	0.037	0.13	1.15586e-09
LZX-Unigene20248-All-g	4.46526e-09	-0.274073	0.287	0.421	0.00023811
Gene44443	4.77774e-34	-0.27588	0.806	0.997	2.54773e-29
Gene5725	5.21682e-09	-0.276161	0.062	0.136	0.000278187
Gene37341	8.04917e-15	-0.276292	0.032	0.123	4.29222e-10
Gene4442	5.05509e-15	-0.276501	0.056	0.163	2.69562e-10
Gene2258	9.8488e-13	-0.276548	0.181	0.311	5.25187e-08
Gene12200	1.96239e-12	-0.279115	0.212	0.343	1.04644e-07
Gene20856	3.32554e-08	-0.280143	0.073	0.145	0.00177335
LZX-Unigene23984-All-g	8.93409e-25	-0.280322	0.649	0.912	4.7641e-20
LZX-CL1023.Contig11-All-g	1.00171e-27	-0.282731	0.19	0.426	5.34162e-23
Gene2985	1.87111e-13	-0.282841	0.319	0.478	9.97767e-09
Gene1813	1.7386e-13	-0.282856	0.131	0.26	9.27107e-09
LZX-CL116.Contig3-All-g	8.34705e-14	-0.283405	0.052	0.15	4.45106e-09
Gene19425	1.26517e-09	-0.283597	0.062	0.14	6.7465e-05
Gene10470	4.63125e-12	-0.283636	0.216	0.35	2.46962e-07
LZX-CL1203.Contig4-All-g	6.01245e-15	-0.286182	0.072	0.184	3.20614e-10
Gene8162	1.14063e-09	-0.287482	0.085	0.17	6.08241e-05
Gene7948	7.10161e-21	-0.292676	0.174	0.358	3.78693e-16
Gene11164	2.08697e-11	-0.292724	0.098	0.2	1.11288e-06
Gene25923	1.53852e-21	-0.294059	0.168	0.359	8.20418e-17
Gene26794	0.00104902	-0.294123	0.177	0.227	1
LZX-Unigene14404-All-g	0.0244904	-0.294791	0.393	0.414	1
Gene22132	3.21756e-12	-0.300905	0.091	0.197	1.71577e-07
Gene25542	2.4526e-11	-0.3012	0.138	0.251	1.30785e-06
Gene1997	6.97403e-06	-0.302452	0.098	0.158	0.37189
Gene6325	1.77038e-07	-0.302526	0.107	0.182	0.00944056
LZX-Unigene13275-All-g	3.00801e-13	-0.3031	0.147	0.272	1.60402e-08
Gene11467	3.74146e-17	-0.303768	0.069	0.192	1.99513e-12
Gene5425	5.63262e-21	-0.303883	0.253	0.465	3.0036e-16
LZX-Unigene8805-All-g	1.70298e-26	-0.304675	0.508	0.781	9.08114e-22
Gene23954	2.96603e-12	-0.30562	0.05	0.139	1.58164e-07
LZX-CL6738.Contig1-All-g	5.70287e-18	-0.307755	0.652	0.81	3.04105e-13
Gene6527	4.57794e-23	-0.308998	0.43	0.678	2.44118e-18
Gene9081	4.06727e-18	-0.309456	0.05	0.17	2.16887e-13
LZX-Unigene25463-All-g	1.85816e-21	-0.309635	0.152	0.338	9.90862e-17
Gene36556	4.20211e-06	-0.309639	0.079	0.136	0.224077
Gene1711	5.672e-18	-0.310711	0.074	0.206	3.02459e-13
LZX-CL10824.Contig3-All-g	1.21471e-13	-0.311154	0.105	0.225	6.47745e-09
Gene1387	1.35974e-25	-0.311557	0.201	0.419	7.2508e-21
Gene16184	4.67851e-20	-0.311797	0.033	0.152	2.49481e-15
Gene5293	1.03375e-12	-0.31192	0.107	0.22	5.51249e-08
Gene1394	8.87785e-08	-0.312181	0.227	0.321	0.00473411
Gene23953	1.8009e-11	-0.312269	0.051	0.136	9.60328e-07
Gene8931	4.94294e-07	-0.314177	0.061	0.121	0.0263582
Gene4260	2.70009e-06	-0.314353	0.081	0.141	0.143982
LZX-Unigene15416-All-g	3.27862e-16	-0.315333	0.122	0.263	1.74832e-11
Gene36187	1.91049e-14	-0.316431	0.05	0.148	1.01877e-09
Gene16380	5.87947e-09	-0.318803	0.045	0.112	0.000313523
LZX-CL1263.Contig4-All-g	1.65256e-16	-0.319371	0.041	0.146	8.81229e-12
Gene33514	3.6217e-12	-0.319569	0.033	0.111	1.93127e-07
LZX-Unigene15315-All-g	1.14325e-23	-0.320018	0.225	0.448	6.09639e-19
Gene13820	5.09769e-08	-0.3208	0.068	0.136	0.00271835
Gene32756	1.27194e-09	-0.322627	0.065	0.143	6.78264e-05
Gene4796	1.24621e-18	-0.324577	0.196	0.371	6.64541e-14
LZX-Unigene45730-All-g	4.1681e-16	-0.325729	0.211	0.376	2.22264e-11
Gene8850	1.58515e-10	-0.326893	0.086	0.177	8.45281e-06
Gene1398	1.38806e-17	-0.329354	0.078	0.208	7.40183e-13
Gene13476	3.50971e-24	-0.332028	0.152	0.345	1.87155e-19
Gene15178	7.0684e-09	-0.333014	0.065	0.139	0.000376923
Gene5638	9.50157e-15	-0.334026	0.04	0.135	5.06671e-10
Gene18580	3.50412e-10	-0.336069	0.045	0.119	1.86857e-05
Gene30715	2.33381e-09	-0.336563	0.042	0.109	0.00012445
LZX-Unigene15429-All-g	7.57361e-15	-0.33686	0.121	0.25	4.03863e-10
Gene13586	1.3173e-11	-0.338988	0.041	0.119	7.02448e-07
LZX-CL607.Contig5-All-g	3.61518e-16	-0.341653	0.04	0.141	1.92779e-11
LZX-Unigene61782-All-g	7.61828e-23	-0.343677	0.35	0.596	4.06245e-18
Gene480	3.21423e-20	-0.346389	0.599	0.803	1.71399e-15
Gene16288	6.23624e-20	-0.347667	0.455	0.66	3.32548e-15
LZX-CL399.Contig1-All-g	7.68799e-26	-0.35024	0.975	0.995	4.09962e-21
Gene14772	1.08579e-09	-0.352773	0.072	0.153	5.78996e-05
LZX-CL1564.Contig11-All-g	8.16472e-15	-0.35295	0.223	0.371	4.35384e-10
LZX-CL7421.Contig2-All-g	4.82273e-34	-0.355144	0.832	0.983	2.57172e-29
LZX-Unigene9157-All-g	5.11892e-14	-0.355654	0.13	0.258	2.72966e-09
LZX-Unigene41297-All-g	9.67617e-18	-0.356826	0.131	0.28	5.15982e-13
LZX-CL11998.Contig1-All-g	3.44642e-12	-0.357921	0.033	0.111	1.8378e-07
LZX-Unigene13531-All-g	1.01294e-15	-0.358889	0.609	0.791	5.40152e-11
Gene19461	3.06631e-06	-0.360416	0.084	0.143	0.163511
Gene69841	1.53268e-19	-0.363537	0.042	0.162	8.17303e-15
Gene4681	3.7996e-07	-0.366326	0.045	0.1	0.0202614
Gene9766	2.45912e-07	-0.366387	0.079	0.146	0.0131133
LZX-Unigene16514-All-g	1.70719e-13	-0.366565	0.071	0.175	9.10357e-09
LZX-CL7296.Contig2-All-g	5.74175e-13	-0.368671	0.139	0.262	3.06179e-08
LZX-Unigene19515-All-g	9.9564e-14	-0.369105	0.063	0.163	5.30925e-09
Gene16203	1.4538e-09	-0.372786	0.06	0.135	7.75238e-05
Gene5211	8.89149e-15	-0.373961	0.369	0.536	4.74139e-10
Gene13682	3.25599e-14	-0.374183	0.084	0.195	1.73626e-09
Gene12698	4.53245e-19	-0.374808	0.105	0.256	2.41693e-14
Gene2254	1.72124e-15	-0.376285	0.757	0.881	9.17851e-11
LZX-Unigene20566-All-g	1.91899e-15	-0.376534	0.059	0.167	1.0233e-10
LZX-Unigene35352-All-g	5.65621e-19	-0.378459	0.081	0.219	3.01617e-14
LZX-CL11115.Contig1-All-g	1.56911e-25	-0.379203	0.296	0.535	8.36728e-21
Gene13618	8.02697e-13	-0.381315	0.037	0.12	4.28038e-08
LZX-Unigene14640-All-g	1.93561e-16	-0.382027	0.04	0.144	1.03216e-11
Gene67999	4.09251e-18	-0.38213	0.014	0.107	2.18233e-13
Gene17684	5.1849e-22	-0.383714	0.038	0.17	2.76485e-17
Gene29739	5.73175e-16	-0.384057	0.018	0.105	3.05645e-11
Gene1548	9.91478e-42	-0.385374	0.892	0.992	5.28705e-37
Gene7375	1.54034e-12	-0.386505	0.274	0.409	8.21385e-08
Gene10804	2.08222e-10	-0.387965	0.059	0.138	1.11035e-05
Gene31905	1.26979e-14	-0.396637	0.019	0.101	6.77115e-10
LZX-CL3120.Contig6-All-g	2.11334e-16	-0.399349	0.07	0.189	1.12694e-11
LZX-CL8148.Contig2-All-g	4.23504e-43	-0.400427	0.755	0.929	2.25833e-38
Gene7934	2.33285e-13	-0.401658	0.108	0.225	1.24399e-08
Gene13861	4.079e-16	-0.401703	0.026	0.119	2.17513e-11
LZX-CL884.Contig5-All-g	1.41568e-18	-0.401886	0.011	0.104	7.54911e-14
Gene9042	1.33247e-20	-0.402306	0.099	0.253	7.10542e-16
Gene18308	1.05614e-14	-0.402946	0.036	0.129	5.63187e-10
LZX-CL4578.Contig1-All-g	1.44434e-35	-0.403433	0.205	0.474	7.70194e-31
LZX-CL458.Contig3-All-g	8.00669e-24	-0.404512	0.071	0.236	4.26957e-19
LZX-CL12245.Contig2-All-g	1.23884e-18	-0.404957	0.025	0.129	6.6061e-14
LZX-CL10205.Contig2-All-g	3.63666e-31	-0.404991	0.261	0.525	1.93925e-26
Gene7933	4.56736e-22	-0.406215	0.126	0.298	2.43554e-17
Gene212	4.97292e-07	-0.409072	0.497	0.541	0.0265181
Gene26691	5.89203e-18	-0.40917	0.014	0.106	3.14193e-13
Gene8909	6.83218e-13	-0.409704	0.028	0.107	3.64326e-08
Gene359	2.08888e-10	-0.412217	0.033	0.101	1.1139e-05
Gene4705	6.51464e-16	-0.414415	0.025	0.117	3.47393e-11
Gene17990	9.47727e-12	-0.416939	0.05	0.133	5.05376e-07
Gene5231	5.04038e-13	-0.417409	0.034	0.116	2.68778e-08
Gene61880	8.77723e-44	-0.417497	0.958	0.986	4.68046e-39
Gene7946	1.68451e-39	-0.418232	0.843	0.974	8.98265e-35
Gene23030	1.13375e-07	-0.421877	0.518	0.551	0.00604572
LZX-CL6093.Contig5-All-g	6.88767e-16	-0.421997	0.108	0.242	3.67285e-11
Gene16186	8.53693e-27	-0.422058	0.235	0.459	4.55232e-22
Gene13701	4.64025e-12	-0.422898	0.35	0.48	2.47441e-07
Gene17392	1.63282e-09	-0.423722	0.084	0.165	8.70701e-05
LZX-Unigene24634-All-g	2.28295e-32	-0.424088	0.288	0.557	1.21738e-27
Gene18759	1.70651e-22	-0.424525	0.103	0.267	9.09995e-18
Gene20485	2.34996e-17	-0.424701	0.026	0.125	1.25312e-12
Gene18238	4.58027e-34	-0.425476	0.708	0.953	2.44243e-29
Gene23971	1.13607e-19	-0.426686	0.02	0.127	6.05811e-15
LZX-CL4287.Contig1-All-g	5.02923e-33	-0.427662	0.1	0.315	2.68184e-28
LZX-CL607.Contig12-All-g	5.46594e-22	-0.429002	0.034	0.158	2.91471e-17
LZX-Unigene56753-All-g	1.14434e-24	-0.433365	0.025	0.159	6.10221e-20
Gene7192	9.27695e-15	-0.434745	0.025	0.11	4.94693e-10
LZX-CL10851.Contig1-All-g	3.51083e-21	-0.43516	0.055	0.19	1.87215e-16
Gene1388	2.53194e-13	-0.437299	0.025	0.103	1.35016e-08
Gene23758	1.74375e-14	-0.437343	0.047	0.145	9.29857e-10
Gene13965	1.35521e-13	-0.437647	0.072	0.175	7.22663e-09
Gene17691	2.01333e-08	-0.438001	0.042	0.104	0.00107361
Gene69913	1.64384e-08	-0.440296	0.535	0.563	0.000876578
Gene12529	9.74648e-24	-0.440331	0.167	0.366	5.19731e-19
Gene28149	9.24467e-20	-0.442045	0.09	0.236	4.92972e-15
LZX-Unigene18478-All-g	8.13333e-21	-0.444596	0.091	0.24	4.3371e-16
Gene30059	1.93311e-44	-0.447158	0.793	0.941	1.03083e-39
LZX-Unigene56757-All-g	4.10368e-20	-0.448162	0.074	0.215	2.18829e-15
Gene902	3.81715e-12	-0.45063	0.07	0.163	2.03549e-07
Gene16322	8.0116e-10	-0.453687	0.084	0.167	4.27218e-05
LZX-CL884.Contig15-All-g	1.23054e-13	-0.453984	0.046	0.138	6.56183e-09
LZX-CL607.Contig8-All-g	9.06472e-23	-0.458449	0.049	0.187	4.83376e-18
Gene19254	1.83119e-13	-0.463172	0.038	0.126	9.76481e-09
Gene34426	5.50959e-35	-0.465543	0.164	0.417	2.93799e-30
Gene25031	5.77646e-23	-0.465827	0.052	0.196	3.0803e-18
Gene25152	7.87049e-16	-0.466548	0.042	0.142	4.19694e-11
Gene14888	3.49631e-27	-0.466947	0.212	0.441	1.86441e-22
LZX-CL4112.Contig1-All-g	3.17709e-19	-0.467715	0.043	0.161	1.69418e-14
Gene12419	4.08098e-29	-0.468417	0.263	0.507	2.17619e-24
Gene15327	1.43307e-12	-0.472748	0.089	0.19	7.64186e-08
Gene16642	1.58123e-16	-0.477727	0.03	0.128	8.43193e-12
LZX-Unigene30842-All-g	6.3795e-34	-0.480669	0.238	0.502	3.40187e-29
Gene42924	2.27134e-22	-0.481006	0.065	0.212	1.21119e-17
Gene64656	1.2721e-19	-0.481385	0.017	0.119	6.78346e-15
Gene12410	1.01503e-20	-0.48535	0.06	0.196	5.41263e-16
Gene44398	2.1157e-25	-0.485979	0.017	0.146	1.1282e-20
Gene4330	7.7314e-15	-0.487979	0.106	0.227	4.12277e-10
Gene32044	3.13144e-51	-0.493012	0.88	0.965	1.66984e-46
Gene26746	5.55234e-32	-0.494421	0.409	0.664	2.96078e-27
LZX-CL12616.Contig6-All-g	2.3143e-28	-0.495093	0.033	0.186	1.2341e-23
Gene17304	8.39503e-16	-0.495119	0.033	0.127	4.47665e-11
Gene14916	9.07417e-27	-0.495319	0.121	0.312	4.8388e-22
Gene25552	4.02259e-11	-0.495424	0.242	0.354	2.14505e-06
LZX-Unigene61732-All-g	2.34987e-26	-0.497669	0.394	0.634	1.25307e-21
Gene3974	4.11175e-20	-0.497824	0.07	0.204	2.19259e-15
Gene20372	1.70048e-16	-0.498596	0.102	0.232	9.06781e-12
LZX-Unigene51392-All-g	3.11868e-21	-0.499074	0.8	0.922	1.66303e-16
Gene15049	1.8335e-21	-0.504694	0.185	0.368	9.77711e-17
Gene29768	5.52974e-23	-0.504873	0.011	0.124	2.94873e-18
Gene12360	1.83234e-12	-0.504969	0.204	0.328	9.77098e-08
Gene26546	2.75813e-24	-0.505682	0.011	0.13	1.47078e-19
LZX-CL9976.Contig2-All-g	2.92164e-27	-0.506637	0.185	0.399	1.55796e-22
Gene5844	2.17591e-14	-0.508099	0.49	0.561	1.1603e-09
Gene946	1.71928e-13	-0.508109	0.085	0.189	9.16805e-09
Gene29971	5.30679e-23	-0.510435	0.006	0.113	2.82984e-18
LZX-CL2120.Contig2-All-g	8.50424e-56	-0.514651	0.945	0.989	4.53488e-51
Gene8982	1.5631e-19	-0.515769	0.021	0.127	8.33525e-15
Gene38266	1.00134e-16	-0.520111	0.089	0.212	5.33963e-12
Gene40962	3.48979e-23	-0.525312	0.007	0.116	1.86093e-18
LZX-CL5029.Contig4-All-g	6.65689e-22	-0.528814	0.043	0.175	3.54979e-17
Gene14902	4.84298e-19	-0.528884	0.026	0.133	2.58252e-14
Gene12231	7.66571e-52	-0.530902	0.314	0.67	4.08774e-47
Gene4334	1.1596e-15	-0.535918	0.056	0.162	6.18359e-11
Gene2255	1.11888e-23	-0.541406	0.014	0.132	5.96643e-19
Gene4698	6.5792e-23	-0.546344	0.007	0.115	3.50836e-18
LZX-Unigene12664-All-g	1.28063e-28	-0.547039	0.192	0.411	6.82899e-24
Gene25242	6.34562e-24	-0.552528	0.017	0.139	3.3838e-19
LZX-Unigene9587-All-g	2.441e-36	-0.55369	0.542	0.789	1.30166e-31
Gene4335	4.67808e-20	-0.557616	0.047	0.171	2.49458e-15
Gene6043	3.32767e-15	-0.560355	0.06	0.165	1.77448e-10
Gene14899	9.3437e-19	-0.563274	0.033	0.141	4.98253e-14
Gene23141	1.88283e-22	-0.566065	0.063	0.209	1.00402e-17
Gene713	8.19601e-21	-0.566279	0.046	0.171	4.37052e-16
Gene14412	1.9876e-15	-0.567417	0.379	0.534	1.05989e-10
Gene14741	1.38458e-21	-0.568455	0.036	0.16	7.38329e-17
Gene62988	4.56091e-18	-0.5768	0.055	0.173	2.43211e-13
Gene58520	4.33535e-25	-0.577266	0.019	0.148	2.31183e-20
Gene9205	1.09589e-36	-0.578318	0.314	0.594	5.84384e-32
LZX-Unigene14901-All-g	3.59063e-50	-0.578764	0.216	0.542	1.91471e-45
Gene11811	1.31383e-33	-0.580777	0.335	0.596	7.00597e-29
Gene65786	8.31487e-16	-0.582407	0.104	0.223	4.4339e-11
LZX-CL1635.Contig5-All-g	2.1476e-49	-0.58522	0.66	0.925	1.14521e-44
Gene7377	5.35138e-12	-0.586983	0.519	0.561	2.85362e-07
Gene60992	1.73654e-26	-0.590502	0.008	0.134	9.2601e-22
Gene4466	4.67341e-25	-0.592734	0.023	0.154	2.49209e-20
LZX-CL2195.Contig2-All-g	2.70543e-12	-0.600017	0.791	0.863	1.44267e-07
Gene19134	4.43965e-21	-0.604487	0.087	0.234	2.36744e-16
LZX-CL3352.Contig1-All-g	2.60829e-05	-0.606246	0.816	0.884	1
Gene13876	4.095e-20	-0.606249	0.073	0.209	2.18366e-15
Gene21709	2.60406e-19	-0.608512	0.124	0.268	1.38861e-14
LZX-CL11144.Contig2-All-g	8.2383e-28	-0.612309	0.006	0.134	4.39307e-23
Gene17355	5.60398e-24	-0.615661	0.006	0.118	2.98832e-19
Gene1197	3.19366e-19	-0.618668	0.053	0.174	1.70302e-14
Gene15062	1.20126e-17	-0.620905	0.234	0.393	6.40573e-13
Gene8092	4.04463e-27	-0.623567	0.042	0.195	2.1568e-22
Gene23191	2.6992e-39	-0.6244	0.135	0.391	1.43935e-34
Gene8843	2.80753e-13	-0.624908	0.526	0.56	1.49712e-08
LZX-Unigene35-All-g	8.28073e-29	-0.624914	0.716	0.897	4.4157e-24
Gene16793	1.01926e-67	-0.628812	0.817	0.974	5.43519e-63
Gene802	1.09234e-15	-0.628929	0.094	0.21	5.82492e-11
Gene23686	1.95229e-42	-0.631617	0.295	0.599	1.04106e-37
LZX-CL2195.Contig1-All-g	2.86847e-61	-0.633826	0.33	0.745	1.52961e-56
Gene10501	6.73593e-69	-0.635021	0.826	0.983	3.59193e-64
Gene4323	2.64554e-15	-0.640133	0.131	0.255	1.41074e-10
LZX-CL632.Contig2-All-g	5.14257e-57	-0.64256	0.315	0.679	2.74227e-52
Gene17693	5.34432e-29	-0.644458	0.121	0.32	2.84986e-24
Gene19058	3.33459e-26	-0.649427	0.006	0.127	1.77817e-21
Gene23955	3.34222e-27	-0.651667	0.149	0.341	1.78224e-22
Gene8743	3.91939e-25	-0.65522	0.049	0.196	2.09002e-20
Gene1405	2.47368e-25	-0.656925	0.445	0.659	1.31909e-20
Gene27191	2.44934e-34	-0.658276	0.04	0.223	1.30611e-29
LZX-Unigene109218-All-g	8.19178e-28	-0.665664	0.063	0.231	4.36827e-23
Gene857	2.08461e-24	-0.667367	0.137	0.315	1.11162e-19
Gene10679	2.18414e-25	-0.67264	0.032	0.169	1.1647e-20
LZX-Unigene7794-All-g	1.92181e-52	-0.675357	0.205	0.536	1.02481e-47
Gene19571	6.20578e-21	-0.68442	0.087	0.228	3.30923e-16
Gene16673	3.74043e-19	-0.687949	0.04	0.152	1.99459e-14
Gene6301	1.48852e-26	-0.688131	0.146	0.334	7.93751e-22
Gene18314	1.655e-27	-0.688719	0.326	0.545	8.8253e-23
Gene4273	4.46219e-15	-0.691311	0.301	0.426	2.37946e-10
Gene12658	5.46022e-21	-0.693871	0.107	0.257	2.91166e-16
Gene32881	4.25841e-30	-0.704782	0.016	0.163	2.2708e-25
LZX-Unigene5260-All-g	1.65417e-37	-0.705086	0.055	0.26	8.82085e-33
Gene59821	5.44013e-21	-0.70835	0.096	0.238	2.90095e-16
Gene9842	7.01496e-20	-0.711528	0.164	0.319	3.74073e-15
Gene1024	3.0859e-22	-0.713041	0.076	0.224	1.64556e-17
Gene18483	4.21314e-29	-0.713306	0.023	0.171	2.24666e-24
Gene37677	2.47641e-24	-0.721054	0.12	0.288	1.32054e-19
Gene18876	4.97799e-11	-0.721218	0.535	0.56	2.65451e-06
Gene17551	9.70616e-31	-0.72261	0.518	0.706	5.17581e-26
LZX-CL399.Contig5-All-g	3.34834e-45	-0.724669	0.517	0.762	1.7855e-40
Gene51567	3.0891e-24	-0.737249	0.125	0.299	1.64726e-19
Gene16426	8.20127e-17	-0.73755	0.55	0.57	4.37332e-12
LZX-CL458.Contig2-All-g	1.1593e-42	-0.739601	0.011	0.208	6.18194e-38
Gene67454	5.10233e-16	-0.750146	0.52	0.562	2.72082e-11
LZX-Unigene10889-All-g	2.32279e-43	-0.757854	0	0.187	1.23863e-38
Gene20043	7.50219e-25	-0.759685	0.126	0.298	4.00054e-20
Gene25687	7.34168e-27	-0.767767	0.193	0.386	3.91495e-22
Gene20374	2.86836e-22	-0.771067	0.095	0.242	1.52955e-17
Gene31533	2.95459e-23	-0.773353	0.551	0.57	1.57553e-18
Gene32754	4.28447e-21	-0.773535	0.076	0.215	2.28469e-16
Gene6310	1.46706e-27	-0.786586	0.219	0.424	7.82309e-23
LZX-CL6833.Contig2-All-g	6.4511e-51	-0.786724	0.203	0.511	3.44005e-46
Gene8283	2.01258e-25	-0.786761	0.099	0.265	1.07321e-20
Gene5529	9.06897e-30	-0.794382	0.265	0.48	4.83603e-25
Gene38560	7.79862e-29	-0.794593	0.052	0.215	4.15862e-24
Gene19017	1.05076e-37	-0.795281	0.096	0.317	5.60316e-33
Gene3117	1.99428e-41	-0.803202	0.093	0.327	1.06345e-36
LZX-CL8042.Contig4-All-g	5.77582e-20	-0.803494	0.317	0.454	3.07996e-15
Gene23031	9.63514e-34	-0.806903	0.056	0.245	5.13794e-29
LZX-CL12442.Contig8-All-g	1.37218e-53	-0.811295	0.113	0.407	7.31716e-49
Gene13908	5.3575e-27	-0.812025	0.115	0.29	2.85689e-22
Gene7585	1.35277e-34	-0.814662	0.042	0.225	7.21364e-30
Gene40308	6.03504e-29	-0.820045	0.558	0.729	3.21818e-24
Gene11495	2.52913e-32	-0.820669	0.05	0.227	1.34866e-27
Gene6985	3.28486e-21	-0.8212	0.537	0.568	1.75165e-16
Gene6207	5.19035e-55	-0.826359	0.279	0.613	2.76775e-50
Gene14903	2.3003e-19	-0.833482	0.128	0.27	1.22663e-14
Gene130	4.21938e-32	-0.836868	0.029	0.194	2.24999e-27
LZX-Unigene6585-All-g	7.96987e-76	-0.844533	0.635	0.869	4.24994e-71
LZX-CL3550.Contig2-All-g	2.27994e-44	-0.844876	0.077	0.321	1.21578e-39
LZX-CL10022.Contig1-All-g	5.16703e-64	-0.84821	0.177	0.531	2.75532e-59
Gene5320	4.56032e-53	-0.853052	0.761	0.946	2.43179e-48
Gene13786	1.40099e-29	-0.855163	0.166	0.361	7.47076e-25
Gene16265	3.24329e-27	-0.857098	0.098	0.273	1.72948e-22
Gene6298	8.6957e-20	-0.860614	0.235	0.386	4.63698e-15
LZX-Unigene18379-All-g	3.67976e-90	-0.862025	0.532	0.931	1.96223e-85
Gene42922	3.31284e-52	-0.866522	0.183	0.487	1.76657e-47
Gene8647	1.17117e-40	-0.876226	0.053	0.267	6.24529e-36
Gene63753	3.30181e-26	-0.87871	0.17	0.35	1.76069e-21
Gene17507	4.04524e-74	-0.881796	0.799	0.972	2.15712e-69
LZX-CL11095.Contig1-All-g	9.72985e-39	-0.901298	0.096	0.316	5.18844e-34
LZX-CL1480.Contig2-All-g	1.84615e-38	-0.902057	0.046	0.247	9.84461e-34
Gene25594	2.88268e-71	-0.902215	0.168	0.537	1.53719e-66
Gene16353	4.32411e-24	-0.907925	0.43	0.533	2.30583e-19
Gene36491	7.94127e-37	-0.913241	0.061	0.262	4.23468e-32
Gene54771	3.38662e-22	-0.933633	0.499	0.557	1.80592e-17
Gene9297	1.94342e-53	-0.93405	0.185	0.492	1.03633e-48
Gene15514	1.69964e-96	-0.936245	0.875	0.994	9.06335e-92
LZX-CL11908.Contig2-All-g	3.32151e-55	-0.939211	0.037	0.296	1.7712e-50
Gene61413	2.83824e-30	-0.942904	0.139	0.328	1.51349e-25
Gene252	9.79568e-40	-0.943748	0.055	0.267	5.22355e-35
LZX-CL7902.Contig2-All-g	9.3615e-60	-0.945912	0.253	0.579	4.99202e-55
LZX-CL9755.Contig2-All-g	4.90573e-64	-0.963858	0.1	0.427	2.61598e-59
Gene13168	6.43949e-38	-0.965878	0.046	0.244	3.43386e-33
Gene15769	1.88077e-35	-0.972668	0.119	0.333	1.00292e-30
LZX-CL10022.Contig2-All-g	3.11642e-91	-0.97925	0.726	0.929	1.66183e-86
Gene42019	4.34638e-36	-0.99374	0.146	0.366	2.31771e-31
Gene6981	3.0955e-40	-1.00062	0.085	0.306	1.65067e-35
Gene28888	3.31956e-42	-1.00379	0.045	0.258	1.77015e-37
LZX-CL8060.Contig23-All-g	1.60967e-40	-1.00463	0.623	0.828	8.58357e-36
Gene22214	2.83434e-78	-1.00526	0.262	0.664	1.51141e-73
Gene4720	6.80858e-20	-1.01204	0.07	0.199	3.63068e-15
LZX-CL12756.Contig1-All-g	1.55874e-52	-1.0183	0.037	0.283	8.31198e-48
Gene780	6.02992e-34	-1.04034	0.208	0.414	3.21546e-29
Gene37637	1.96742e-39	-1.04989	0.088	0.307	1.04913e-34
Gene39246	3.74372e-68	-1.04997	0.193	0.547	1.99634e-63
LZX-Unigene16760-All-g	1.36074e-55	-1.07166	0.059	0.329	7.25615e-51
Gene1849	4.37595e-44	-1.07782	0.024	0.23	2.33348e-39
Gene9333	3.23593e-35	-1.0914	0.149	0.355	1.72556e-30
LZX-Unigene22932-All-g	2.5661e-98	-1.10388	0.442	0.813	1.36837e-93
Gene19997	4.0715e-51	-1.10982	0.082	0.34	2.17113e-46
Gene8904	3.14728e-38	-1.11013	0.169	0.394	1.67829e-33
Gene17672	9.8875e-43	-1.11581	0.049	0.264	5.27251e-38
LZX-Unigene24169-All-g	4.95834e-58	-1.12164	0.117	0.419	2.64403e-53
Gene34415	1.84284e-51	-1.13278	0.052	0.299	9.82695e-47
Gene68601	5.06377e-41	-1.13531	0.096	0.322	2.70026e-36
Gene24301	2.29783e-50	-1.14435	0.032	0.266	1.22532e-45
LZX-Unigene14722-All-g	2.26533e-189	-1.1614	0.898	0.997	1.20799e-184
LZX-CL318.Contig1-All-g	2.11591e-65	-1.16966	0.012	0.292	1.12831e-60
Gene8928	7.82784e-28	-1.17042	0.47	0.554	4.1742e-23
Gene4383	2.45101e-68	-1.17288	0.086	0.412	1.307e-63
Gene40307	8.15296e-36	-1.20416	0.388	0.551	4.34757e-31
Gene5255	1.26432e-37	-1.21595	0.087	0.299	6.74197e-33
Gene1498	1.87453e-53	-1.22668	0.007	0.238	9.99593e-49
Gene18956	8.12633e-53	-1.22919	0.011	0.242	4.33336e-48
Gene16168	3.23674e-38	-1.24107	0.374	0.53	1.72599e-33
Gene34722	7.49852e-36	-1.24494	0.488	0.564	3.99858e-31
Gene45987	1.39735e-34	-1.29634	0.51	0.566	7.45135e-30
Gene16382	8.04265e-31	-1.31748	0.333	0.501	4.28874e-26
Gene11225	1.65198e-41	-1.31978	0.244	0.456	8.80916e-37
Gene14895	1.26394e-41	-1.32049	0.196	0.42	6.73994e-37
Gene14292	1.83682e-49	-1.35794	0.084	0.327	9.79482e-45
LZX-CL607.Contig4-All-g	3.8201e-66	-1.36715	0.007	0.281	2.03707e-61
LZX-Unigene11325-All-g	2.62223e-67	-1.38557	0.043	0.337	1.3983e-62
Gene31148	8.2251e-59	-1.42369	0.054	0.328	4.38604e-54
LZX-CL8066.Contig1-All-g	1.02218e-82	-1.4481	0.362	0.761	5.45075e-78
LZX-CL10604.Contig2-All-g	4.20888e-95	-1.45843	0.167	0.569	2.24438e-90
Gene10441	1.56241e-40	-1.47851	0.529	0.57	8.33156e-36
Gene16560	4.0798e-60	-1.52654	0.085	0.367	2.17555e-55
LZX-Unigene8170-All-g	8.5816e-78	-1.54282	0.01	0.325	4.57614e-73
Gene67145	1.13944e-45	-1.55454	0.167	0.405	6.07608e-41
LZX-CL1635.Contig2-All-g	1.09973e-117	-1.58288	0.634	0.97	5.86429e-113
LZX-CL1063.Contig1-All-g	8.21563e-148	-1.6034	0.813	0.954	4.38099e-143
Gene38442	2.25421e-63	-1.6222	0.111	0.399	1.20206e-58
LZX-CL607.Contig13-All-g	1.54289e-65	-1.64902	0.001	0.27	8.22746e-61
Gene5769	6.50475e-70	-1.67659	0.065	0.375	3.46866e-65
Gene24489	3.16711e-52	-1.69739	0.421	0.556	1.68886e-47
LZX-Unigene15332-All-g	1.11028e-127	-1.71567	0.157	0.639	5.92055e-123
Gene8844	7.77836e-62	-1.7224	0.211	0.493	4.14781e-57
LZX-CL1480.Contig4-All-g	4.93331e-115	-1.73058	0.078	0.539	2.63069e-110
Gene7017	3.30637e-55	-1.73267	0.367	0.543	1.76312e-50
Gene735	9.73482e-65	-1.73311	0.219	0.492	5.19109e-60
Gene65649	2.13663e-61	-1.78181	0.264	0.512	1.13936e-56
Gene8356	3.68717e-53	-1.79383	0.45	0.563	1.96618e-48
Gene13732	1.22817e-69	-1.80119	0.158	0.455	6.54924e-65
LZX-Unigene4044-All-g	1.68888e-79	-1.80461	0.007	0.326	9.00597e-75
LZX-CL1635.Contig3-All-g	1.2597e-228	-1.84429	0.799	0.997	6.71734e-224
LZX-CL3352.Contig2-All-g	2.22299e-91	-2.06547	0.159	0.553	1.18541e-86
Gene19793	3.40446e-78	-2.08082	0.176	0.491	1.81543e-73
Gene3843	1.25101e-74	-2.09126	0.262	0.528	6.67103e-70
LZX-CL1063.Contig2-All-g	4.98881e-123	-2.10758	0.091	0.547	2.66028e-118
Gene34723	2.41884e-104	-2.18774	0.043	0.441	1.28985e-99
Gene27092	1.2548e-67	-2.22895	0.37	0.558	6.69124e-63
Gene884	1.10862e-94	-2.43355	0.109	0.475	5.91172e-90
Gene11310	4.8271e-114	-2.58816	0.074	0.492	2.57405e-109
Gene66095	7.56634e-123	-2.59155	0.021	0.466	4.03475e-118
Gene38267	6.91712e-102	-2.62329	0.078	0.464	3.68855e-97
Gene17091	6.8087e-101	-2.67163	0.185	0.537	3.63074e-96
Gene20214	1.34097e-108	-2.9379	0.176	0.543	7.1507e-104
LZX-CL1678.Contig8-All-g	0	-4.89675	0.467	0.997	0
LZX-CL12667.Contig2-All-g	0	-5.48233	0.207	0.971	0

## Sheet: 4.Fibroblast
gene	p_val	avg_log2FC	pct.1	pct.2	p_val_adj
Gene2667	0.00210903	3.46411	0.158	0	1
LZX-CL8446.Contig7-All-g	1.32116e-06	3.21082	0.368	0	0.070451
Gene26358	3.53436e-10	3.10625	0.947	0.237	1.8847e-05
Gene25094	1.35988e-09	2.85251	0.947	0.356	7.25158e-05
LZX-CL7732.Contig3-All-g	6.57059e-05	2.81273	0.316	0.017	1
LZX-Unigene7442-All-g	5.40171e-07	2.51333	0.842	0.339	0.0288046
Gene19002	0.00035643	2.48744	0.316	0.034	1
LZX-Unigene5693-All-g	1.46786e-05	2.34988	0.684	0.237	0.782735
Gene25530	3.85164e-05	2.34026	0.421	0.051	1
Gene3435	0.00256235	2.33209	0.211	0.017	1
Gene44439	3.58539e-06	2.22415	0.632	0.136	0.191191
LZX-Unigene14404-All-g	5.03611e-07	2.16594	0.842	0.203	0.026855
Gene7935	0.00531117	2.12316	0.474	0.203	1
Gene38070	7.51106e-06	1.99067	0.421	0.034	0.400527
LZX-CL664.Contig5-All-g	1.80576e-05	1.96958	0.684	0.22	0.962919
LZX-Unigene841-All-g	0.000249696	1.95471	0.474	0.119	1
LZX-Unigene8805-All-g	1.13399e-06	1.92058	1	0.898	0.0604701
Gene12384	0.0106066	1.90541	0.368	0.136	1
LZX-CL11161.Contig1-All-g	3.04958e-06	1.89161	0.947	0.712	0.162619
Gene7418	4.24425e-05	1.88376	0.737	0.254	1
LZX-CL2867.Contig3-All-g	0.0133205	1.87166	0.316	0.102	1
Gene5288	0.0051741	1.83689	0.526	0.271	1
Gene2376	0.0175308	1.8357	0.158	0.017	1
LZX-CL8977.Contig2-All-g	0.000442756	1.82805	0.474	0.136	1
LZX-Unigene15295-All-g	1.70164e-06	1.82493	0.947	0.898	0.0907399
Gene24510	1.02959e-06	1.80701	0.895	0.237	0.054903
LZX-Unigene12824-All-g	1.10692e-07	1.77874	0.947	0.966	0.00590266
LZX-CL399.Contig1-All-g	3.96468e-06	1.77088	0.947	0.61	0.211417
Gene50604	3.43421e-05	1.76557	0.474	0.068	1
LZX-CL5972.Contig1-All-g	0.0128837	1.73895	0.105	0	1
Gene4545	0.00208988	1.73824	0.526	0.254	1
Gene32471	8.42285e-05	1.71949	0.474	0.085	1
LZX-Unigene56823-All-g	0.000986938	1.71254	0.316	0.051	1
LZX-CL12787.Contig17-All-g	5.36189e-05	1.70214	0.421	0.051	1
LZX-CL1023.Contig4-All-g	0.00212592	1.69648	0.789	0.746	1
Gene35761	0.0295851	1.68466	0.368	0.169	1
Gene24511	3.13129e-06	1.66691	0.895	0.237	0.166976
LZX-CL193.Contig6-All-g	0.000465097	1.65896	0.737	0.39	1
Gene11170	0.0051486	1.64482	0.368	0.102	1
LZX-CL2691.Contig2-All-g	0.00429656	1.60082	0.316	0.068	1
Gene18989	6.70154e-05	1.58227	0.368	0.034	1
Gene52707	0.000126822	1.56672	0.842	0.661	1
Gene66536	0.000750133	1.55552	0.684	0.39	1
Gene2315	0.0286831	1.5312	0.526	0.322	1
LZX-CL607.Contig11-All-g	0.000345839	1.52575	0.211	0	1
LZX-CL607.Contig18-All-g	0.00340703	1.51075	0.421	0.136	1
Gene13401	0.00987974	1.5047	0.737	0.627	1
Gene1265	0.000358735	1.48732	0.421	0.085	1
LZX-Unigene15429-All-g	0.0342825	1.48118	0.421	0.22	1
LZX-CL182.Contig1-All-g	0.00106321	1.4785	0.316	0.051	1
Gene11223	0.00684088	1.47466	0.421	0.169	1
Gene18301	6.89674e-05	1.46922	0.842	0.559	1
LZX-Unigene8161-All-g	0.0209031	1.46897	0.368	0.153	1
Gene16313	0.0289999	1.46653	0.211	0.051	1
LZX-Unigene12337-All-g	0.0371572	1.46215	0.263	0.085	1
LZX-Unigene23603-All-g	0.0148389	1.45436	0.158	0.017	1
Gene19096	2.70535e-05	1.45198	0.526	0.085	1
Gene12469	0.00611848	1.44285	0.263	0.051	1
Gene15548	0.00591544	1.4377	0.579	0.339	1
Gene17759	0.0320209	1.42207	0.263	0.085	1
Gene61914	0.000226793	1.42023	0.368	0.051	1
LZX-Unigene20016-All-g	0.000728294	1.41658	0.895	0.627	1
Gene16990	0.00210903	1.409	0.158	0	1
Gene28119	0.0148389	1.40548	0.158	0.017	1
LZX-CL9720.Contig1-All-g	0.00331912	1.40125	0.474	0.169	1
LZX-Unigene18379-All-g	2.49826e-05	1.3987	0.789	0.322	1
Gene5892	0.0199778	1.39649	0.316	0.102	1
Gene7953	0.000434893	1.3964	0.579	0.169	1
Gene28224	0.00200771	1.39589	0.789	0.78	1
LZX-Unigene56750-All-g	0.0268961	1.38488	0.526	0.339	1
Gene2372	0.0383567	1.37365	0.421	0.186	1
LZX-Unigene61782-All-g	0.000188979	1.37162	0.842	0.593	1
Gene5785	0.00876264	1.36972	0.684	0.576	1
LZX-Unigene20248-All-g	0.0086075	1.36931	0.526	0.237	1
Gene10927	0.00460481	1.36639	0.368	0.102	1
Gene8151	0.00864852	1.35176	0.421	0.169	1
LZX-CL3744.Contig1-All-g	0.0483783	1.34759	0.158	0.034	1
Gene3563	0.0163537	1.34509	0.316	0.102	1
Gene17718	0.00210903	1.33571	0.158	0	1
LZX-CL8489.Contig1-All-g	3.59426e-06	1.32987	1	0.915	0.191664
LZX-CL12577.Contig2-All-g	0.0351444	1.32824	0.526	0.339	1
Gene15357	0.00132599	1.32718	0.316	0.051	1
LZX-Unigene58-All-g	0.000345839	1.32286	0.211	0	1
LZX-CL3183.Contig2-All-g	0.00351273	1.32222	0.737	0.458	1
LZX-CL8313.Contig3-All-g	0.00256235	1.32213	0.211	0.017	1
Gene14925	0.0330641	1.32085	0.316	0.136	1
Gene41075	0.000648709	1.31843	0.842	0.712	1
Gene20877	0.00210903	1.3168	0.158	0	1
LZX-Unigene1105-All-g	0.0158233	1.30754	0.263	0.068	1
Gene3725	0.0353722	1.30126	0.263	0.085	1
Gene17746	0.00132733	1.30095	0.421	0.102	1
LZX-CL1023.Contig2-All-g	0.01303	1.29483	0.842	0.712	1
LZX-Unigene14238-All-g	5.61087e-05	1.29274	0.368	0.034	1
Gene12633	0.0128837	1.29153	0.105	0	1
LZX-Unigene45905-All-g	0.0128837	1.28483	0.105	0	1
Gene68819	0.016616	1.28435	0.632	0.475	1
LZX-CL11979.Contig17-All-g	0.00280385	1.27953	0.211	0.017	1
LZX-CL893.Contig2-All-g	0.0273164	1.27097	0.211	0.051	1
Gene6425	0.00861012	1.26854	0.368	0.119	1
Gene12113	0.00611848	1.24912	0.263	0.051	1
Gene10505	0.0135701	1.24841	0.526	0.288	1
Gene5637	0.0127781	1.24545	0.632	0.407	1
Gene10476	0.0426324	1.22414	0.421	0.22	1
LZX-Unigene24405-All-g	0.0022718	1.22212	0.263	0.034	1
LZX-CL9866.Contig1-All-g	0.00233689	1.22061	0.789	0.61	1
LZX-CL3239.Contig1-All-g	0.0148389	1.19694	0.158	0.017	1
Gene15303	0.0234363	1.19548	0.579	0.441	1
LZX-CL10416.Contig2-All-g	0.0483783	1.19347	0.158	0.034	1
Gene68774	0.00699362	1.183	0.263	0.051	1
LZX-Unigene615-All-g	0.00210903	1.17418	0.158	0	1
Gene8845	0.00555148	1.1736	0.789	0.78	1
LZX-Unigene45790-All-g	1.30259e-05	1.16689	0.947	0.949	0.694607
Gene23166	0.00210903	1.16495	0.158	0	1
Gene6581	0.00210903	1.16276	0.158	0	1
LZX-CL4802.Contig3-All-g	0.00611848	1.15853	0.263	0.051	1
Gene26357	0.000688854	1.15704	0.947	0.915	1
Gene7436	0.0257179	1.15263	0.211	0.051	1
LZX-Unigene23859-All-g	0.00747203	1.15021	0.263	0.051	1
Gene15036	0.00407777	1.14502	0.632	0.373	1
LZX-Unigene22011-All-g	0.0257179	1.14363	0.211	0.051	1
Gene27091	0.000307881	1.14234	1	0.983	1
LZX-Unigene25323-All-g	0.00340874	1.13846	0.947	0.915	1
Gene7999	0.00404408	1.13095	0.474	0.169	1
Gene7425	0.0483783	1.12957	0.158	0.034	1
LZX-Unigene23984-All-g	8.28832e-05	1.12544	0.947	0.898	1
LZX-CL2761.Contig4-All-g	0.00142612	1.12361	0.316	0.051	1
Gene25948	0.0356514	1.12346	0.421	0.203	1
Gene23868	0.0483001	1.12204	0.316	0.136	1
Gene8906	0.000447776	1.11919	0.895	0.695	1
Gene37052	0.031658	1.11734	0.316	0.136	1
LZX-Unigene41248-All-g	0.0390183	1.11076	0.263	0.085	1
LZX-CL4578.Contig2-All-g	8.72538e-06	1.11045	0.316	0	0.465281
Gene22962	0.000264512	1.10972	0.737	0.22	1
Gene43608	5.57031e-05	1.10876	0.263	0	1
LZX-Unigene80198-All-g	0.0345962	1.10808	0.211	0.051	1
Gene22961	0.00642073	1.10406	0.842	0.678	1
Gene68205	0.00360076	1.10388	0.526	0.203	1
Gene9433	0.0188128	1.10347	0.421	0.186	1
Gene10522	0.0342825	1.10063	0.421	0.22	1
LZX-Unigene30661-All-g	0.0190995	1.1004	0.421	0.203	1
LZX-CL12007.Contig6-All-g	0.0250868	1.09599	0.368	0.169	1
LZX-CL12126.Contig2-All-g	0.00949373	1.09409	0.474	0.203	1
Gene8842	0.00233813	1.09227	0.474	0.153	1
LZX-CL9472.Contig2-All-g	0.0483001	1.09023	0.316	0.136	1
Gene8052	0.009073	1.0838	0.737	0.407	1
Gene8657	0.0330365	1.08374	0.421	0.22	1
Gene16289	0.00010601	1.07628	1	0.949	1
Gene5790	0.000341787	1.07299	0.947	0.881	1
Gene28733	0.0128837	1.07029	0.105	0	1
Gene2569	0.0177399	1.06405	0.263	0.068	1
Gene7520	0.0105552	1.06366	0.211	0.034	1
Gene1863	0.0128837	1.06314	0.105	0	1
LZX-Unigene7922-All-g	0.0128837	1.06314	0.105	0	1
Gene22278	0.000327505	1.06307	0.316	0.034	1
LZX-Unigene35942-All-g	0.0362847	1.0576	0.632	0.492	1
Gene19251	0.0425216	1.05401	0.842	0.78	1
LZX-CL1438.Contig3-All-g	0.0105552	1.05055	0.211	0.034	1
Gene5548	0.00225751	1.04763	0.842	0.864	1
LZX-CL7003.Contig1-All-g	0.0189862	1.03812	0.684	0.525	1
Gene30637	0.0177442	1.03415	0.632	0.373	1
Gene50809	0.0482977	1.03088	0.474	0.305	1
Gene20660	0.0128837	1.02867	0.105	0	1
Gene18238	0.000190246	1.02656	0.947	0.915	1
LZX-CL9281.Contig3-All-g	0.0167576	1.01618	0.263	0.068	1
Gene267	0.00631948	1.0161	0.632	0.373	1
Gene3484	0.0133982	1.01348	0.737	0.627	1
LZX-CL9310.Contig2-All-g	0.0128837	1.01198	0.105	0	1
Gene45217	0.00309367	1.01152	0.263	0.034	1
LZX-CL7296.Contig2-All-g	0.0108884	1.01146	0.421	0.153	1
Gene12372	0.0108025	1.00975	0.474	0.203	1
Gene9616	0.0051192	1.00671	0.789	0.627	1
LZX-CL7961.Contig1-All-g	0.000420263	1.00565	0.263	0.017	1
Gene2099	0.0358884	1.00291	0.316	0.119	1
LZX-CL2050.Contig3-All-g	0.00534322	0.999401	0.263	0.051	1
Gene8966	0.000345839	0.99607	0.211	0	1
Gene8673	0.0103959	0.989115	0.421	0.153	1
Gene58576	0.00287616	0.988406	0.526	0.169	1
Gene12326	0.0354266	0.98793	0.684	0.61	1
Gene18869	0.0113447	0.984541	0.211	0.034	1
Gene8704	0.0051028	0.979731	0.105	0.508	1
LZX-CL4294.Contig1-All-g	5.57031e-05	0.978753	0.263	0	1
Gene18562	0.0128837	0.975599	0.105	0	1
Gene3509	0.0106696	0.970236	0.789	0.763	1
LZX-CL6163.Contig3-All-g	0.000345839	0.962419	0.211	0	1
Gene68713	0.0128837	0.962238	0.105	0	1
Gene17535	0.0105552	0.961118	0.211	0.034	1
LZX-Unigene21635-All-g	0.0373782	0.956789	0.842	0.847	1
Gene12427	0.00281851	0.955721	0.895	0.814	1
Gene12017	0.0426712	0.954507	0.316	0.136	1
Gene4394	0.00256235	0.954361	0.211	0.017	1
Gene1700	0.00306597	0.950424	0.211	0.017	1
Gene20876	0.0128837	0.950399	0.105	0	1
LZX-Unigene46423-All-g	0.0301877	0.949393	0.684	0.475	1
LZX-Unigene6468-All-g	0.0128837	0.948099	0.105	0	1
Gene19267	0.00872115	0.947247	0.947	0.831	1
Gene6309	0.00332816	0.938969	0.316	0.068	1
Gene17684	0.015052	0.93752	0.211	0.034	1
LZX-CL3200.Contig1-All-g	0.0330328	0.937029	0.895	0.729	1
Gene524	0.0124019	0.935175	0.316	0.085	1
LZX-CL4478.Contig2-All-g	0.00747203	0.933664	0.263	0.051	1
LZX-CL9215.Contig1-All-g	0.0175308	0.931096	0.158	0.017	1
Gene2422	0.00280385	0.928562	0.211	0.017	1
Gene1113	0.00210903	0.927807	0.158	0	1
Gene10294	0.0161356	0.926562	0.158	0.017	1
Gene4638	0.000270159	0.92635	0.895	0.797	1
LZX-Unigene14369-All-g	0.0121863	0.92567	0.211	0.034	1
LZX-Unigene11390-All-g	0.00203963	0.925023	0.316	0.051	1
LZX-Unigene41242-All-g	0.0037843	0.922365	0.316	0.068	1
Gene17989	0.0161356	0.921549	0.158	0.017	1
Gene6906	0.0121863	0.920443	0.211	0.034	1
Gene3290	0.012796	0.91124	0.474	0.203	1
Gene13105	0.00276534	0.909599	0.895	0.915	1
Gene10528	0.0326361	0.907287	0.211	0.051	1
LZX-CL6465.Contig3-All-g	0.00908824	0.905333	0.263	0.051	1
Gene13171	0.0128837	0.903725	0.105	0	1
Gene39982	0.0128837	0.902749	0.105	0	1
Gene33103	0.0121863	0.902225	0.211	0.034	1
LZX-CL9670.Contig2-All-g	0.0161356	0.900913	0.158	0.017	1
LZX-CL206.Contig3-All-g	0.0243993	0.892736	0.368	0.136	1
Gene62758	0.0416116	0.89238	0.474	0.271	1
Gene19546	0.00699362	0.884919	0.263	0.051	1
Gene27975	0.0134657	0.884307	0.737	0.746	1
Gene24972	0.00471081	0.878813	0.421	0.119	1
Gene12101	0.019476	0.876058	0.789	0.61	1
LZX-CL619.Contig3-All-g	0.0128837	0.875293	0.105	0	1
Gene4789	0.0345962	0.872495	0.211	0.051	1
Gene1623	0.0177399	0.871426	0.263	0.068	1
Gene8781	0.0128837	0.870814	0.105	0	1
LZX-Unigene8948-All-g	0.0128837	0.8695	0.105	0	1
Gene28223	0.0370465	0.856568	0.789	0.814	1
LZX-CL22.Contig1-All-g	0.0148389	0.855162	0.158	0.017	1
Gene16268	0.0148389	0.853021	0.158	0.017	1
LZX-Unigene40898-All-g	0.040915	0.845145	0.316	0.119	1
Gene2213	0.0136331	0.842523	0.789	0.797	1
Gene3099	0.0466792	0.840707	0.842	0.763	1
LZX-CL12554.Contig3-All-g	0.0128837	0.837596	0.105	0	1
Gene14827	0.0345962	0.837539	0.211	0.051	1
Gene9088	0.00570691	0.831912	0.895	0.729	1
LZX-Unigene12457-All-g	0.0175308	0.830894	0.158	0.017	1
LZX-Unigene61818-All-g	0.0175308	0.82749	0.158	0.017	1
Gene1677	0.0374535	0.824638	0.526	0.356	1
Gene2271	0.0136753	0.818344	0.421	0.153	1
Gene7657	2.51013e-05	0.816721	1	0.983	1
Gene14901	0.0107341	0.814633	0.842	0.898	1
Gene14893	0.0144523	0.810694	0.895	0.898	1
Gene50024	0.0124019	0.806531	0.316	0.085	1
LZX-CL10692.Contig1-All-g	0.0128837	0.806239	0.105	0	1
Gene6868	0.0148389	0.804493	0.158	0.017	1
Gene62361	0.000675999	0.802735	1	0.949	1
Gene16366	0.0130827	0.798448	0.211	0.034	1
LZX-CL8868.Contig2-All-g	0.0175308	0.797996	0.158	0.017	1
Gene19504	0.000177878	0.796635	1	0.932	1
LZX-Unigene13623-All-g	0.0128837	0.792041	0.105	0	1
Gene15882	0.0161356	0.79158	0.158	0.017	1
Gene28489	0.0161356	0.789809	0.158	0.017	1
LZX-Unigene35-All-g	0.00026694	0.78913	1	0.864	1
Gene4459	0.0265904	0.785199	0.737	0.576	1
LZX-CL8093.Contig1-All-g	0.0128837	0.785189	0.105	0	1
Gene3715	0.015052	0.784869	0.211	0.034	1
LZX-CL6789.Contig1-All-g	0.000419442	0.782198	1	0.915	1
LZX-CL10112.Contig2-All-g	0.0128837	0.77666	0.105	0	1
LZX-Unigene19568-All-g	0.0128837	0.7736	0.105	0	1
LZX-CL2869.Contig2-All-g	0.042528	0.773522	0.737	0.695	1
Gene17455	0.00661671	0.770022	0.895	0.678	1
Gene10860	0.0157411	0.769103	0.474	0.203	1
Gene14089	0.0128837	0.768922	0.105	0	1
Gene18245	8.33656e-05	0.761959	1	1	1
Gene60096	0.0161356	0.754238	0.158	0.017	1
LZX-Unigene7664-All-g	0.0113447	0.752838	0.211	0.034	1
Gene32278	0.0128837	0.751022	0.105	0	1
LZX-CL6676.Contig3-All-g	0.0148389	0.748784	0.158	0.017	1
Gene18959	4.61728e-05	0.748002	1	1	1
Gene26	0.0161356	0.737936	0.158	0.017	1
Gene25416	0.0128837	0.735177	0.105	0	1
LZX-CL6202.Contig2-All-g	0.0148389	0.730524	0.158	0.017	1
Gene24062	0.0128837	0.717671	0.105	0	1
Gene39291	0.00333767	0.717178	0.263	0.034	1
Gene3841	5.3616e-05	0.714983	1	0.983	1
LZX-CL6767.Contig2-All-g	0.0409579	0.714081	0.263	0.085	1
Gene12312	0.00986553	0.713699	0.737	0.61	1
Gene10427	0.0148389	0.711024	0.158	0.017	1
Gene23682	0.0148389	0.709627	0.158	0.017	1
Gene746	3.97167e-05	0.708721	1	1	1
LZX-Unigene19865-All-g	0.00256235	0.708082	0.211	0.017	1
Gene6360	0.0445877	0.707804	0.316	0.119	1
Gene4436	0.0128837	0.705464	0.105	0	1
Gene27598	0.0128837	0.695883	0.105	0	1
Gene35411	4.50987e-06	0.693015	1	1	0.240489
LZX-CL607.Contig9-All-g	0.00210903	0.691603	0.158	0	1
Gene27308	0.0128837	0.686381	0.105	0	1
Gene27307	0.0128837	0.686381	0.105	0	1
LZX-CL4152.Contig2-All-g	0.0128837	0.686381	0.105	0	1
Gene17779	0.0128837	0.684075	0.105	0	1
Gene29750	0.0209961	0.683647	0.263	0.068	1
LZX-Unigene20048-All-g	0.0105552	0.683156	0.211	0.034	1
Gene17425	0.00210903	0.678344	0.158	0	1
Gene17868	0.00210903	0.677267	0.158	0	1
Gene17738	0.0128837	0.675969	0.105	0	1
LZX-CL1635.Contig4-All-g	0.0113447	0.673827	0.211	0.034	1
LZX-CL9749.Contig2-All-g	0.0128837	0.672624	0.105	0	1
LZX-CL20.Contig3-All-g	0.0128837	0.671861	0.105	0	1
LZX-CL377.Contig2-All-g	0.00210903	0.6667	0.158	0	1
LZX-Unigene41325-All-g	0.0175308	0.665776	0.158	0.017	1
Gene2317	0.0445302	0.662561	0.842	0.915	1
Gene9167	0.00767918	0.657597	0.895	0.966	1
LZX-CL607.Contig5-All-g	0.0177399	0.652459	0.263	0.068	1
LZX-CL878.Contig1-All-g	0.0148389	0.649982	0.158	0.017	1
Gene39292	0.0495533	0.646336	0.263	0.085	1
Gene10501	0.00257041	0.645558	1	0.966	1
LZX-CL7421.Contig2-All-g	0.0131588	0.64299	1	1	1
Gene2147	0.00170597	0.640337	0.947	0.983	1
LZX-CL9917.Contig2-All-g	0.0130827	0.629924	0.211	0.034	1
LZX-CL11038.Contig5-All-g	0.0148389	0.626537	0.158	0.017	1
LZX-CL6090.Contig9-All-g	0.00210903	0.623924	0.158	0	1
Gene58725	0.0277823	0.623719	0.947	0.932	1
Gene19586	0.0128837	0.622467	0.105	0	1
Gene21652	0.0128837	0.622467	0.105	0	1
Gene21653	0.0128837	0.622467	0.105	0	1
LZX-Unigene24472-All-g	0.0128837	0.621022	0.105	0	1
Gene1543	0.0128837	0.620092	0.105	0	1
LZX-Unigene51392-All-g	0.00794529	0.619866	1	0.915	1
Gene480	0.0033824	0.618291	0.947	0.847	1
Gene12672	0.0161356	0.61398	0.158	0.017	1
Gene2253	0.0148389	0.613665	0.158	0.017	1
LZX-CL8760.Contig12-All-g	0.0128837	0.608904	0.105	0	1
Gene23418	0.0128837	0.602571	0.105	0	1
Gene13769	0.00973994	0.600937	0.684	0.39	1
LZX-Unigene6623-All-g	0.0161356	0.597537	0.158	0.017	1
Gene5350	0.000986444	0.594977	1	0.949	1
LZX-Unigene56645-All-g	0.0128837	0.594633	0.105	0	1
LZX-Unigene11655-All-g	0.036656	0.59428	0.211	0.051	1
LZX-CL12642.Contig1-All-g	0.0190308	0.593616	0.158	0.017	1
LZX-Unigene6608-All-g	0.0483783	0.593491	0.158	0.034	1
LZX-CL10302.Contig1-All-g	0.0128837	0.591118	0.105	0	1
Gene12734	0.0345962	0.590069	0.211	0.051	1
Gene9804	0.0161356	0.589177	0.158	0.017	1
Gene26283	0.00210903	0.588079	0.158	0	1
LZX-Unigene80199-All-g	0.00210903	0.588079	0.158	0	1
Gene46531	0.0128837	0.582682	0.105	0	1
Gene25658	0.0128837	0.580481	0.105	0	1
Gene27832	0.00210903	0.574457	0.158	0	1
LZX-CL9215.Contig3-All-g	0.0128837	0.569813	0.105	0	1
LZX-CL7762.Contig3-All-g	0.02614	0.569376	0.263	0.068	1
Gene39252	0.0128837	0.568454	0.105	0	1
LZX-CL23.Contig36-All-g	0.00210903	0.56719	0.158	0	1
Gene5640	0.00210903	0.560843	0.158	0	1
LZX-CL8587.Contig3-All-g	0.00306597	0.560674	0.211	0.017	1
Gene70750	0.0198904	0.556246	1	0.915	1
Gene12197	0.0431802	0.556123	0.737	0.729	1
LZX-Unigene10348-All-g	0.036656	0.555853	0.211	0.051	1
LZX-CL12358.Contig1-All-g	0.0337686	0.550781	0.316	0.102	1
LZX-CL7950.Contig1-All-g	0.0128837	0.549844	0.105	0	1
Gene26313	0.00174003	0.548822	1	0.966	1
LZX-Unigene8956-All-g	0.0128837	0.548206	0.105	0	1
LZX-CL3972.Contig2-All-g	0.0103324	0.544646	0.263	0.051	1
LZX-CL11270.Contig1-All-g	0.0128837	0.542927	0.105	0	1
Gene21640	0.0409579	0.541825	0.263	0.085	1
Gene18722	0.0128837	0.534578	0.105	0	1
Gene51663	0.0128837	0.534317	0.105	0	1
LZX-CL4802.Contig8-All-g	0.0128837	0.530913	0.105	0	1
Gene22112	0.0187032	0.530738	1	1	1
Gene27635	0.0128837	0.530627	0.105	0	1
Gene17447	0.0107884	0.53026	0.947	0.949	1
LZX-CL5922.Contig1-All-g	0.0128837	0.529391	0.105	0	1
Gene19037	0.018997	0.529075	0.947	0.983	1
Gene4227	0.0128837	0.526976	0.105	0	1
Gene19047	0.0128837	0.526976	0.105	0	1
Gene12604	0.0128837	0.523461	0.105	0	1
Gene5737	0.00434509	0.521739	1	0.966	1
Gene10947	0.0407799	0.514015	0.368	0.153	1
Gene19468	0.0128837	0.513635	0.105	0	1
LZX-CL11954.Contig1-All-g	0.0128837	0.507352	0.105	0	1
Gene37990	0.00210903	0.503508	0.158	0	1
Gene12268	0.00210903	0.499738	0.158	0	1
LZX-CL6751.Contig2-All-g	0.0128837	0.498878	0.105	0	1
Gene22113	0.00521028	0.49489	1	1	1
LZX-Unigene12073-All-g	0.00210903	0.494658	0.158	0	1
LZX-Unigene8881-All-g	0.0128837	0.483909	0.105	0	1
Gene62108	0.0128837	0.478556	0.105	0	1
Gene26230	0.0128837	0.47472	0.105	0	1
Gene26231	0.0128837	0.47472	0.105	0	1
Gene7565	0.0128837	0.47472	0.105	0	1
LZX-Unigene12517-All-g	0.0128837	0.47472	0.105	0	1
Gene38222	0.00210903	0.474635	0.158	0	1
Gene38223	0.00210903	0.474635	0.158	0	1
Gene1701	0.0128837	0.470047	0.105	0	1
Gene26460	0.0128837	0.469903	0.105	0	1
Gene62853	0.0128837	0.469903	0.105	0	1
Gene26458	0.0128837	0.469903	0.105	0	1
Gene20650	0.0128837	0.469903	0.105	0	1
Gene23700	0.0128837	0.469903	0.105	0	1
Gene9522	0.0128837	0.466044	0.105	0	1
Gene19800	0.00881548	0.455766	1	0.983	1
Gene24512	0.0434076	0.451087	0.947	0.949	1
Gene6013	0.0128837	0.440378	0.105	0	1
LZX-Unigene10748-All-g	0.0128837	0.440378	0.105	0	1
Gene25144	0.0371669	0.43903	0.947	0.932	1
LZX-CL6100.Contig3-All-g	0.0128837	0.425521	0.105	0	1
Gene30059	0.0351179	0.424812	1	0.949	1
Gene54841	0.0128837	0.42406	0.105	0	1
Gene12343	0.0472738	0.423806	0.263	0.085	1
Gene26548	0.0128837	0.419209	0.105	0	1
Gene26549	0.0128837	0.419209	0.105	0	1
Gene26547	0.0128837	0.419209	0.105	0	1
Gene12479	0.0128837	0.415212	0.105	0	1
LZX-Unigene15422-All-g	0.0128837	0.413435	0.105	0	1
Gene11511	0.0128837	0.409422	0.105	0	1
Gene131	0.0128837	0.409422	0.105	0	1
Gene9574	0.0128837	0.409422	0.105	0	1
Gene48293	0.0128837	0.39543	0.105	0	1
Gene36523	0.0331531	0.393814	1	1	1
LZX-Unigene15112-All-g	0.0128837	0.391888	0.105	0	1
Gene8235	0.0124833	0.388266	0.263	0.051	1
Gene5320	0.0232121	0.387867	1	0.966	1
LZX-CL10651.Contig2-All-g	0.0128837	0.373585	0.105	0	1
LZX-CL2867.Contig6-All-g	0.0128837	0.373585	0.105	0	1
Gene19019	0.0128837	0.36946	0.105	0	1
Gene48978	0.0128837	0.36946	0.105	0	1
Gene62799	0.0128837	0.36946	0.105	0	1
Gene18480	0.0423426	0.368514	0.947	0.797	1
Gene27682	0.0128837	0.360549	0.105	0	1
Gene7470	0.00210903	0.356386	0.158	0	1
LZX-Unigene61713-All-g	0.0128837	0.35266	0.105	0	1
Gene19886	0.0128837	0.35266	0.105	0	1
Gene20492	0.0128837	0.348501	0.105	0	1
Gene10776	0.0128837	0.348501	0.105	0	1
Gene5479	0.0190308	0.343055	0.158	0.017	1
Gene6793	0.0128837	0.333938	0.105	0	1
Gene18203	0.0128837	0.333938	0.105	0	1
LZX-Unigene22051-All-g	0.0128837	0.330153	0.105	0	1
LZX-Unigene19343-All-g	0.0128837	0.330153	0.105	0	1
Gene11235	0.0128837	0.329697	0.105	0	1
Gene24042	0.0128837	0.325901	0.105	0	1
Gene64935	0.0128837	0.325901	0.105	0	1
LZX-Unigene9269-All-g	0.0128837	0.325444	0.105	0	1
Gene22203	0.0128837	0.321665	0.105	0	1
Gene16246	0.0128837	0.307595	0.105	0	1
Gene6554	0.0190308	0.305782	0.158	0.017	1
Gene15514	0.0170174	0.301741	0.947	1	1
LZX-Unigene51560-All-g	0.0175308	0.297534	0.158	0.017	1
Gene4373	0.0128837	0.288843	0.105	0	1
LZX-CL12102.Contig3-All-g	0.0128837	0.288843	0.105	0	1
LZX-Unigene61409-All-g	0.0128837	0.288843	0.105	0	1
Gene61468	0.0128837	0.284467	0.105	0	1
LZX-Unigene19675-All-g	0.0128837	0.284369	0.105	0	1
Gene12269	0.0128837	0.275577	0.105	0	1
Gene10692	0.0128837	0.2563	0.105	0	1
LZX-CL9703.Contig1-All-g	0.0128837	0.251825	0.105	0	1
Gene19554	0.0128837	0.251825	0.105	0	1
LZX-CL3299.Contig3-All-g	0.0128837	0.251825	0.105	0	1
Gene6778	0.0128837	0.251825	0.105	0	1
Gene8932	0.0161313	0.251443	0.211	0.034	1
Gene6043	0.0413392	-0.31963	0.053	0.305	1
Gene61880	0.0149793	-0.380056	1	1	1
Gene25698	0.0413392	-0.435952	0.053	0.305	1
Gene9214	0.0413392	-0.472319	0.053	0.305	1
Gene15127	0.0152393	-0.540991	0.053	0.373	1
Gene5691	0.0454573	-0.557553	0	0.186	1
LZX-Unigene45496-All-g	0.0353536	-0.592672	0	0.203	1
Gene3974	0.0312424	-0.593073	0.053	0.322	1
Gene10234	0.0454573	-0.600382	0	0.186	1
Gene13790	0.0353536	-0.614144	0	0.203	1
Gene19317	0.0454573	-0.617869	0	0.186	1
LZX-CL1319.Contig4-All-g	0.014911	-0.621269	0.158	0.508	1
Gene19007	0.0454573	-0.622416	0	0.186	1
Gene13586	0.0454573	-0.62841	0	0.186	1
Gene1224	0.0454573	-0.645727	0	0.186	1
Gene18978	0.0454573	-0.649948	0	0.186	1
Gene13741	0.000601188	-0.655043	0.053	0.559	1
LZX-CL1204.Contig1-All-g	0.0390886	-0.659631	0.684	0.915	1
LZX-Unigene19515-All-g	0.0454573	-0.663815	0	0.186	1
Gene22214	0.0210458	-0.67609	0.421	0.746	1
Gene20475	0.0454573	-0.676121	0	0.186	1
Gene13956	0.0454573	-0.676258	0	0.186	1
Gene1853	0.0273965	-0.678434	0	0.22	1
Gene7484	0.0487005	-0.683817	0.053	0.288	1
Gene946	0.0243924	-0.686484	0.053	0.339	1
Gene64841	0.0021184	-0.686492	1	1	1
Gene10586	0.0454573	-0.688823	0	0.186	1
Gene18631	0.0454573	-0.695546	0	0.186	1
Gene3591	0.0454573	-0.699429	0	0.186	1
Gene27783	0.0454573	-0.703713	0	0.186	1
Gene68990	0.0454573	-0.706827	0	0.186	1
LZX-CL2970.Contig4-All-g	0.0269011	-0.71048	0.526	0.814	1
Gene6020	0.0353536	-0.721917	0	0.203	1
Gene5541	0.0353536	-0.723708	0	0.203	1
Gene5454	0.0198543	-0.724432	0.263	0.627	1
Gene326	0.0353536	-0.725442	0	0.203	1
Gene18254	0.0211486	-0.735536	0	0.237	1
Gene15461	0.0353536	-0.736415	0	0.203	1
Gene5528	0.0353536	-0.736984	0	0.203	1
Gene13682	0.0273988	-0.741506	0	0.22	1
Gene26523	0.0454573	-0.744577	0	0.186	1
Gene4279	0.0353536	-0.74804	0	0.203	1
Gene18488	0.0454573	-0.754045	0	0.186	1
LZX-CL11488.Contig15-All-g	0.0161155	-0.755007	0.737	0.915	1
LZX-CL11526.Contig2-All-g	0.0358004	-0.7616	0.316	0.627	1
LZX-Unigene22752-All-g	0.0454573	-0.762167	0	0.186	1
Gene5609	0.0117201	-0.762885	0.053	0.39	1
Gene2255	0.0487005	-0.763182	0.053	0.288	1
Gene16143	0.0454573	-0.764638	0	0.186	1
Gene16901	0.0152393	-0.766357	0.053	0.373	1
Gene2812	0.0146431	-0.767577	0.053	0.373	1
Gene13231	0.0353536	-0.767711	0	0.203	1
Gene16203	0.0353507	-0.77206	0	0.203	1
Gene56	0.0353536	-0.773898	0	0.203	1
Gene14860	0.0353536	-0.774566	0	0.203	1
Gene22132	0.0353536	-0.779493	0	0.203	1
Gene18657	0.0454573	-0.779639	0	0.186	1
Gene10365	0.0211504	-0.784422	0	0.237	1
Gene8852	0.0353536	-0.786155	0	0.203	1
Gene216	0.0253527	-0.786166	0.053	0.339	1
Gene6065	0.0454573	-0.786511	0	0.186	1
Gene16321	0.0273988	-0.793018	0	0.22	1
Gene9761	0.0273988	-0.793488	0	0.22	1
Gene6	0.0353536	-0.797373	0	0.203	1
Gene1722	0.0353536	-0.797662	0	0.203	1
Gene7210	0.0454573	-0.798679	0	0.186	1
Gene4334	0.0324516	-0.802216	0.053	0.322	1
Gene1999	0.0273965	-0.802274	0	0.22	1
Gene25799	0.0312424	-0.807402	0.053	0.322	1
Gene6494	0.0454573	-0.809714	0	0.186	1
Gene15111	0.0273988	-0.812356	0	0.22	1
Gene784	0.0225659	-0.818999	0.053	0.339	1
Gene7606	0.0353536	-0.820767	0	0.203	1
Gene6989	0.0454573	-0.820843	0	0.186	1
LZX-CL500.Contig1-All-g	0.0439628	-0.822475	0.053	0.271	1
Gene4791	0.0162571	-0.823151	0	0.254	1
Gene14921	0.0353536	-0.831863	0	0.203	1
LZX-Unigene45730-All-g	0.0232045	-0.832032	0.316	0.627	1
Gene13657	0.0086009	-0.832514	0.053	0.407	1
Gene1781	0.0273988	-0.8326	0	0.22	1
Gene1111	0.0273988	-0.832786	0	0.22	1
Gene7120	0.0353536	-0.832852	0	0.203	1
Gene16288	0.00248786	-0.834621	0.368	0.763	1
Gene18580	0.0353536	-0.836482	0	0.203	1
Gene29739	0.0454573	-0.837183	0	0.186	1
Gene14294	0.0211504	-0.837332	0	0.237	1
Gene13911	0.0117201	-0.848279	0.053	0.39	1
Gene17418	0.0289395	-0.85009	0.053	0.322	1
LZX-Unigene14901-All-g	0.0382968	-0.850168	0.368	0.593	1
Gene14276	0.0454573	-0.851968	0	0.186	1
Gene15595	0.0454573	-0.854079	0	0.186	1
Gene16970	0.0454573	-0.854678	0	0.186	1
Gene19288	0.0454573	-0.855086	0	0.186	1
Gene12416	0.0353536	-0.855242	0	0.203	1
Gene5459	0.0273988	-0.859	0	0.22	1
Gene18274	0.0454573	-0.862157	0	0.186	1
Gene8138	0.0273988	-0.865892	0	0.22	1
Gene45	0.0273988	-0.867145	0	0.22	1
Gene23305	0.0273988	-0.867823	0	0.22	1
Gene13697	0.0361689	-0.870414	0.053	0.271	1
Gene2603	0.0454573	-0.872656	0	0.186	1
Gene13964	0.0124384	-0.881758	0	0.271	1
Gene10679	0.0273988	-0.884584	0	0.22	1
LZX-Unigene61834-All-g	0.044669	-0.888521	0.105	0.356	1
Gene8768	0.0454573	-0.889054	0	0.186	1
Gene475	0.0273988	-0.891954	0	0.22	1
Gene19276	0.0273988	-0.89722	0	0.22	1
Gene46564	0.0454573	-0.897595	0	0.186	1
Gene12764	0.0353536	-0.900739	0	0.203	1
Gene809	0.0454573	-0.90183	0	0.186	1
Gene8850	0.0454573	-0.903241	0	0.186	1
LZX-Unigene9241-All-g	0.0187711	-0.903906	0.158	0.492	1
Gene11247	0.0273988	-0.903918	0	0.22	1
Gene19217	0.0273988	-0.905729	0	0.22	1
Gene1780	0.0162571	-0.906223	0	0.254	1
Gene17726	0.0353536	-0.914517	0	0.203	1
Gene15307	0.0454573	-0.916358	0	0.186	1
Gene5484	0.0273988	-0.918923	0	0.22	1
Gene31111	0.0211504	-0.920853	0	0.237	1
Gene16135	0.0124384	-0.921109	0	0.271	1
Gene6325	0.0369353	-0.921229	0.053	0.305	1
Gene40962	0.0162571	-0.929584	0	0.254	1
Gene9764	0.0353536	-0.929628	0	0.203	1
Gene33483	0.0211504	-0.929676	0	0.237	1
Gene19129	0.0211504	-0.930295	0	0.237	1
Gene5754	0.0273988	-0.930524	0	0.22	1
LZX-CL11908.Contig2-All-g	0.0071726	-0.932149	0	0.305	1
LZX-Unigene25625-All-g	0.0441932	-0.933318	0.474	0.746	1
Gene3458	0.0162571	-0.933543	0	0.254	1
Gene5543	0.0454573	-0.933901	0	0.186	1
Gene286	0.0186736	-0.937697	0.105	0.407	1
Gene16400	0.0353536	-0.938246	0	0.203	1
Gene5362	0.0273988	-0.94069	0	0.22	1
Gene16642	0.0273988	-0.941143	0	0.22	1
Gene8946	0.0454573	-0.942361	0	0.186	1
Gene2283	0.0353536	-0.947833	0	0.203	1
Gene26721	0.0273988	-0.956405	0	0.22	1
Gene15422	0.00946995	-0.957969	0	0.288	1
LZX-Unigene100008-All-g	0.0211504	-0.959638	0	0.237	1
Gene19820	0.0162571	-0.961036	0	0.254	1
Gene19017	0.0162571	-0.962246	0	0.254	1
LZX-CL1564.Contig11-All-g	0.00392102	-0.966838	0.368	0.729	1
Gene17563	0.0124372	-0.969197	0	0.271	1
Gene4288	0.0273988	-0.972379	0	0.22	1
Gene28438	0.0211504	-0.98305	0	0.237	1
Gene14233	0.0353536	-0.984256	0	0.203	1
Gene12154	0.010805	-0.986777	0.053	0.39	1
Gene13540	0.00946995	-0.98692	0	0.288	1
Gene2331	0.0162571	-0.989844	0	0.254	1
Gene4213	0.0126784	-0.990606	0.474	0.763	1
Gene3454	0.0211486	-0.991437	0	0.237	1
Gene20410	0.0211504	-0.992611	0	0.237	1
Gene10029	0.0454573	-0.994396	0	0.186	1
Gene15541	0.0162571	-1.00132	0	0.254	1
Gene11862	0.0454573	-1.00244	0	0.186	1
LZX-Unigene14128-All-g	0.0162571	-1.00298	0	0.254	1
Gene5255	0.0353507	-1.01097	0	0.203	1
Gene9840	0.0211504	-1.01174	0	0.237	1
Gene761	0.0162571	-1.01324	0	0.254	1
Gene5606	0.012796	-1.01353	0.053	0.339	1
Gene38560	0.0124384	-1.01571	0	0.271	1
Gene13014	0.0295396	-1.01746	0.053	0.288	1
Gene17552	0.0454573	-1.01796	0	0.186	1
Gene6260	0.0162571	-1.02564	0	0.254	1
Gene2463	0.0273988	-1.02619	0	0.22	1
LZX-Unigene18586-All-g	0.0345895	-1.02755	0.053	0.288	1
Gene32881	0.0162571	-1.02861	0	0.254	1
Gene3621	0.0162571	-1.03088	0	0.254	1
Gene21884	0.0124384	-1.03194	0	0.271	1
LZX-CL9557.Contig1-All-g	0.0302139	-1.03487	0.421	0.627	1
Gene7399	0.0124372	-1.03695	0	0.271	1
Gene22598	0.0162571	-1.03717	0	0.254	1
Gene7426	0.0435378	-1.04042	0.053	0.288	1
Gene58520	0.0376258	-1.04051	0.053	0.271	1
Gene1109	0.0355591	-1.04144	0.053	0.305	1
Gene4358	0.0124384	-1.04327	0	0.271	1
Gene14741	0.0211504	-1.04357	0	0.237	1
Gene12818	0.00669132	-1.04462	0.053	0.407	1
Gene16174	0.0216981	-1.04804	0.053	0.339	1
Gene25877	0.0124384	-1.05242	0	0.271	1
Gene1856	0.0124384	-1.05854	0	0.271	1
Gene9066	0.0124384	-1.06072	0	0.271	1
Gene16874	0.0273988	-1.06277	0	0.22	1
Gene20102	0.0124384	-1.06286	0	0.271	1
Gene10478	0.0454573	-1.06752	0	0.186	1
Gene16356	0.0124384	-1.07352	0	0.271	1
Gene56998	0.0375274	-1.074	0.105	0.356	1
Gene1938	0.0124384	-1.07713	0	0.271	1
Gene17577	0.0353536	-1.08087	0	0.203	1
Gene10804	0.0273988	-1.08509	0	0.22	1
Gene5992	0.0071726	-1.08746	0	0.305	1
Gene20373	0.0162571	-1.09045	0	0.254	1
Gene2905	0.0273988	-1.09355	0	0.22	1
Gene14990	0.0124384	-1.09475	0	0.271	1
Gene15010	0.0273988	-1.09725	0	0.22	1
Gene6317	0.0124384	-1.09966	0	0.271	1
Gene3602	0.0168239	-1.10227	0.053	0.356	1
Gene27890	0.0124384	-1.10764	0	0.271	1
Gene10559	0.00946995	-1.10842	0	0.288	1
Gene19042	0.0162571	-1.10971	0	0.254	1
Gene16807	0.0124384	-1.11084	0	0.271	1
Gene16777	0.00759189	-1.11123	0.053	0.407	1
Gene5478	0.0211504	-1.11401	0	0.237	1
Gene5167	0.0454573	-1.11536	0	0.186	1
Gene913	0.0200492	-1.11554	0.053	0.339	1
Gene21024	0.0172421	-1.12482	0.053	0.322	1
Gene18077	0.0454573	-1.12674	0	0.186	1
Gene8895	0.0211504	-1.13054	0	0.237	1
Gene13716	0.0211504	-1.13065	0	0.237	1
Gene7262	0.0071726	-1.13917	0	0.305	1
Gene22771	0.0103718	-1.13937	0.053	0.39	1
Gene23191	0.00726523	-1.13951	0.105	0.458	1
LZX-Unigene30864-All-g	0.00633395	-1.14062	0.053	0.373	1
LZX-CL8856.Contig1-All-g	0.047415	-1.14304	0.105	0.322	1
Gene25594	0.0143858	-1.14553	0.211	0.492	1
Gene19351	0.0162571	-1.14941	0	0.254	1
Gene10684	0.0162571	-1.15217	0	0.254	1
Gene44398	0.0273988	-1.15281	0	0.22	1
Gene19039	0.0204325	-1.15292	0.053	0.305	1
LZX-Unigene17058-All-g	0.0219014	-1.15354	0.158	0.424	1
Gene26696	0.0071726	-1.15594	0	0.305	1
Gene15569	0.00946995	-1.15863	0	0.288	1
Gene11386	0.0162571	-1.16036	0	0.254	1
Gene34501	0.0162571	-1.16098	0	0.254	1
Gene59774	0.0273988	-1.16519	0	0.22	1
LZX-CL5761.Contig1-All-g	0.000109909	-1.16752	0.632	0.966	1
Gene27561	0.0124384	-1.16809	0	0.271	1
Gene10516	0.00946995	-1.16929	0	0.288	1
Gene18516	0.00540299	-1.1716	0	0.322	1
Gene3463	0.0211504	-1.17186	0	0.237	1
Gene25242	0.00946995	-1.1775	0	0.288	1
Gene12155	0.0124384	-1.17758	0	0.271	1
Gene9352	0.0162571	-1.18014	0	0.254	1
Gene19997	0.0270567	-1.18793	0.158	0.424	1
Gene17392	0.0071726	-1.18831	0	0.305	1
Gene17585	0.0071726	-1.19356	0	0.305	1
Gene8909	0.0273988	-1.19783	0	0.22	1
Gene12354	0.0211504	-1.20092	0	0.237	1
Gene45040	0.00946995	-1.2041	0	0.288	1
LZX-CL9755.Contig2-All-g	0.0222833	-1.2074	0.105	0.373	1
Gene7051	0.00540299	-1.21017	0	0.322	1
Gene54907	0.00946995	-1.21037	0	0.288	1
Gene13730	0.0162571	-1.21547	0	0.254	1
Gene17595	0.0208595	-1.218	0.053	0.339	1
LZX-CL10022.Contig1-All-g	0.00119886	-1.22758	0.211	0.678	1
Gene18520	0.0071726	-1.22872	0	0.305	1
Gene14308	0.0124384	-1.23027	0	0.271	1
Gene795	0.0071726	-1.23047	0	0.305	1
Gene5296	0.0162571	-1.23215	0	0.254	1
Gene1606	0.0124384	-1.2365	0	0.271	1
Gene7165	0.000290088	-1.23876	0.053	0.593	1
Gene28469	0.00728012	-1.24095	0.053	0.407	1
Gene62988	0.00946995	-1.24289	0	0.288	1
Gene9307	0.00404679	-1.24545	0	0.339	1
Gene7461	0.00995402	-1.25102	0.053	0.39	1
Gene16190	0.00946995	-1.25258	0	0.288	1
Gene4260	0.00540299	-1.2545	0	0.322	1
Gene1767	0.00946995	-1.25912	0	0.288	1
Gene4359	0.00946995	-1.26117	0	0.288	1
Gene1197	0.0071726	-1.26132	0	0.305	1
Gene6207	0.00123291	-1.26176	0.421	0.797	1
Gene14902	0.00946995	-1.26495	0	0.288	1
Gene18149	0.00946995	-1.26992	0	0.288	1
Gene17575	0.00404679	-1.2706	0	0.339	1
Gene13616	0.0071726	-1.27328	0	0.305	1
Gene20375	0.00540299	-1.27637	0	0.322	1
Gene9211	0.0040464	-1.28434	0	0.339	1
LZX-CL12191.Contig8-All-g	0.00301301	-1.28617	0	0.356	1
Gene17629	0.00397859	-1.30136	0.053	0.441	1
Gene14508	0.00717192	-1.30149	0	0.305	1
Gene19407	0.0162571	-1.30805	0	0.254	1
Gene17775	0.00415542	-1.31096	0.053	0.441	1
Gene7453	0.0071726	-1.31535	0	0.305	1
Gene5419	0.00540299	-1.31987	0	0.322	1
LZX-Unigene15152-All-g	0.00611184	-1.32109	0.158	0.492	1
Gene8743	0.0124384	-1.32607	0	0.271	1
LZX-Unigene16760-All-g	0.00222946	-1.34113	0	0.373	1
Gene18483	0.00404679	-1.34735	0	0.339	1
Gene23031	0.00540299	-1.34888	0	0.322	1
Gene13876	0.00540247	-1.34943	0	0.322	1
Gene19809	0.00946995	-1.35311	0	0.288	1
Gene12174	0.00301301	-1.35343	0	0.356	1
Gene28268	0.0124384	-1.35372	0	0.271	1
Gene14899	0.0069804	-1.36485	0.053	0.407	1
Gene7476	0.0137448	-1.36528	0.053	0.356	1
Gene4759	0.0071726	-1.37622	0	0.305	1
Gene57429	0.000868243	-1.37719	0	0.424	1
Gene14961	0.00301301	-1.37849	0	0.356	1
Gene10766	0.00540247	-1.37932	0	0.322	1
Gene801	0.00301301	-1.38737	0	0.356	1
Gene8083	0.00195554	-1.38806	0.053	0.492	1
Gene17434	0.0162571	-1.39303	0	0.254	1
LZX-CL10284.Contig1-All-g	0.00301301	-1.39375	0	0.356	1
Gene11850	0.0162571	-1.39772	0	0.254	1
Gene6971	0.0124384	-1.40037	0	0.271	1
Gene39013	0.0071726	-1.4081	0	0.305	1
Gene12204	0.0040464	-1.4124	0	0.339	1
Gene27857	0.000868243	-1.41314	0	0.424	1
Gene17532	0.00404679	-1.41764	0	0.339	1
Gene16725	0.00946995	-1.41905	0	0.288	1
Gene14907	0.0040464	-1.41991	0	0.339	1
Gene32029	0.000868243	-1.42422	0	0.424	1
Gene24228	0.00301301	-1.42533	0	0.356	1
Gene27415	0.0071726	-1.42779	0	0.305	1
Gene1996	0.00946995	-1.4409	0	0.288	1
Gene10537	0.00301301	-1.44291	0	0.356	1
Gene3684	0.0152238	-1.44348	0.053	0.322	1
Gene93	0.00540299	-1.44726	0	0.322	1
Gene5408	0.00301301	-1.45029	0	0.356	1
Gene16265	0.00485041	-1.45538	0.053	0.424	1
Gene28888	0.00222946	-1.46307	0	0.373	1
Gene25491	0.00540299	-1.46638	0	0.322	1
Gene11495	0.00946995	-1.47006	0	0.288	1
Gene975	0.0071726	-1.47221	0	0.305	1
Gene14225	0.00404679	-1.47493	0	0.339	1
Gene1849	0.00404679	-1.47768	0	0.339	1
Gene16225	0.00222946	-1.48083	0	0.373	1
Gene7968	0.00404679	-1.49096	0	0.339	1
Gene13965	0.00119707	-1.49367	0	0.407	1
Gene8771	0.00301271	-1.49973	0	0.356	1
Gene4760	0.00301301	-1.5104	0	0.356	1
Gene9131	0.00222946	-1.51073	0	0.373	1
Gene65786	0.0016391	-1.51125	0	0.39	1
Gene16792	0.00222946	-1.51591	0	0.373	1
Gene6449	0.00404679	-1.52102	0	0.339	1
Gene21682	0.00540299	-1.52388	0	0.322	1
Gene45992	0.00222946	-1.53167	0	0.373	1
Gene17644	0.00119707	-1.54138	0	0.407	1
Gene13786	0.0040464	-1.54762	0	0.339	1
LZX-Unigene61838-All-g	0.00062528	-1.55508	0	0.441	1
Gene1447	0.0015596	-1.55685	0.053	0.492	1
Gene19062	0.000184508	-1.56513	0.053	0.61	1
Gene16358	0.0016391	-1.569	0	0.39	1
Gene7764	0.00222946	-1.56912	0	0.373	1
Gene60992	0.00364614	-1.57381	0.053	0.441	1
Gene15891	0.00119707	-1.57591	0	0.407	1
Gene252	0.00222923	-1.57591	0	0.373	1
LZX-CL7902.Contig2-All-g	4.61541e-05	-1.58357	0.421	0.915	1
Gene1393	0.00222946	-1.59366	0	0.373	1
Gene24301	0.00163893	-1.59395	0	0.39	1
Gene10988	0.00404679	-1.60083	0	0.339	1
LZX-CL11095.Contig1-All-g	0.00222923	-1.60113	0	0.373	1
Gene14943	0.00301301	-1.61289	0	0.356	1
Gene2267	0.00404679	-1.61308	0	0.339	1
Gene36491	0.00119707	-1.61403	0	0.407	1
Gene16352	0.00202119	-1.61948	0.053	0.475	1
Gene14072	0.00540299	-1.62267	0	0.322	1
Gene16410	0.0016391	-1.62846	0	0.39	1
Gene1587	0.00119707	-1.63882	0	0.407	1
Gene5239	0.00404679	-1.64257	0	0.339	1
LZX-CL10022.Contig2-All-g	2.01083e-05	-1.64781	0.737	0.932	1
Gene14932	0.0016391	-1.64961	0	0.39	1
Gene2588	0.00119707	-1.657	0	0.407	1
Gene14911	0.00540299	-1.65884	0	0.322	1
Gene19629	0.000447014	-1.66762	0	0.458	1
Gene10155	0.00222946	-1.66767	0	0.373	1
Gene17672	0.00062528	-1.6693	0	0.441	1
Gene4773	0.000868243	-1.67258	0	0.424	1
Gene16380	0.00119707	-1.6743	0	0.407	1
Gene1869	0.00946995	-1.6796	0	0.288	1
Gene857	0.00404679	-1.68988	0	0.339	1
Gene12214	0.00222946	-1.69743	0	0.373	1
Gene16468	0.00062528	-1.69964	0	0.441	1
Gene7180	0.000193969	-1.70105	0.053	0.61	1
Gene1997	0.000447014	-1.70986	0	0.458	1
Gene6981	0.00584401	-1.71072	0.105	0.424	1
Gene65989	0.000947893	-1.71618	0.053	0.508	1
Gene21709	0.00119707	-1.71683	0	0.407	1
Gene7585	0.000447014	-1.71801	0	0.458	1
Gene13908	0.00119707	-1.72744	0	0.407	1
Gene24229	0.000203884	-1.74113	0.053	0.61	1
Gene7036	0.000447014	-1.7562	0	0.458	1
LZX-Unigene20-All-g	0.000868243	-1.76421	0	0.424	1
Gene17551	7.9549e-05	-1.76614	0.368	0.797	1
Gene12360	0.00075606	-1.7763	0.053	0.525	1
Gene16673	0.000337146	-1.78377	0.053	0.576	1
Gene8880	0.000868243	-1.78705	0	0.424	1
Gene27414	0.00062528	-1.78985	0	0.441	1
Gene8283	0.00062528	-1.79102	0	0.441	1
Gene13700	0.00222946	-1.79385	0	0.373	1
Gene19225	0.00301301	-1.80088	0	0.356	1
Gene37637	0.000447014	-1.80271	0	0.458	1
Gene15268	0.00075606	-1.80372	0.053	0.525	1
Gene40308	0.00233689	-1.80559	0.421	0.729	1
Gene12189	0.0016391	-1.80756	0	0.39	1
Gene70992	0.00404679	-1.80812	0	0.339	1
Gene675	0.00184604	-1.80962	0.053	0.475	1
Gene13168	0.000868243	-1.81404	0	0.424	1
Gene37677	0.000868243	-1.81511	0	0.424	1
Gene5089	0.00062528	-1.82194	0	0.441	1
Gene19184	0.00062528	-1.82357	0	0.441	1
Gene12000	0.00119707	-1.8246	0	0.407	1
Gene38442	0.0016391	-1.83922	0	0.39	1
Gene4323	0.000687513	-1.84072	0.053	0.525	1
Gene61413	0.00119707	-1.84696	0	0.407	1
Gene9103	0.00119707	-1.85384	0	0.407	1
Gene16103	0.00062528	-1.85673	0	0.441	1
Gene1860	0.00119707	-1.85826	0	0.407	1
Gene25073	0.000447014	-1.85983	0	0.458	1
Gene15494	0.00404679	-1.86491	0	0.339	1
Gene7068	0.000868243	-1.87567	0	0.424	1
Gene15796	0.00022326	-1.93309	0	0.492	1
Gene26839	0.000238173	-1.93729	0.053	0.593	1
LZX-Unigene8170-All-g	0.000376868	-1.94064	0.053	0.508	1
Gene16322	0.00119694	-1.96979	0	0.407	1
Gene64269	0.000223287	-1.97805	0	0.492	1
Gene14903	0.0016391	-1.98121	0	0.39	1
Gene17667	0.000305651	-1.99181	0.053	0.576	1
Gene4330	0.000447014	-1.99214	0	0.458	1
Gene57428	0.000276898	-1.99375	0.053	0.576	1
Gene14610	0.000317164	-2.01597	0	0.475	1
Gene2284	9.36181e-06	-2.08081	0.053	0.746	0.499219
Gene15769	0.000143885	-2.08842	0.053	0.593	1
Gene19727	0.000100083	-2.09621	0.053	0.61	1
Gene19425	0.000317164	-2.10094	0	0.475	1
Gene20043	9.01905e-05	-2.11271	0.053	0.61	1
LZX-CL1480.Contig4-All-g	0.000223287	-2.11801	0	0.492	1
Gene16393	0.000205202	-2.14768	0.053	0.576	1
LZX-Unigene15332-All-g	0.000144568	-2.16314	0.263	0.695	1
Gene257	4.47297e-05	-2.1768	0.053	0.644	1
Gene6310	0.000347172	-2.1817	0.053	0.525	1
Gene26794	4.90927e-05	-2.18503	0.053	0.661	1
Gene1806	0.000108016	-2.19094	0	0.525	1
Gene25397	0.000108016	-2.19485	0	0.525	1
Gene20374	0.000423373	-2.19795	0.053	0.525	1
Gene1771	0.000108016	-2.20359	0	0.525	1
Gene780	6.83198e-05	-2.23875	0.053	0.644	1
Gene18086	0.000176272	-2.24561	0.053	0.576	1
Gene8419	0.000447014	-2.25446	0	0.458	1
Gene17550	0.000615817	-2.25465	0.158	0.576	1
LZX-Unigene4044-All-g	0.000210284	-2.26035	0.105	0.576	1
Gene6418	0.000223287	-2.26139	0	0.492	1
Gene68601	0.000155942	-2.26306	0	0.508	1
Gene8928	9.36181e-06	-2.26576	0.053	0.746	0.499219
Gene125	0.00222946	-2.27628	0	0.373	1
Gene17784	1.35326e-05	-2.28558	0.053	0.729	0.721628
Gene13968	7.41783e-05	-2.29678	0	0.542	1
Gene31148	7.41881e-05	-2.29984	0	0.542	1
Gene1697	0.000108016	-2.30975	0	0.525	1
Gene9333	0.000237629	-2.31179	0.053	0.559	1
Gene25687	1.8841e-05	-2.34259	0.053	0.695	1
Gene63753	6.93363e-05	-2.36683	0.053	0.61	1
Gene16349	5.05066e-05	-2.38077	0	0.559	1
LZX-CL607.Contig13-All-g	7.41881e-05	-2.38475	0	0.542	1
Gene37362	7.90522e-06	-2.41017	0.053	0.746	0.421546
Gene32754	7.41881e-05	-2.42025	0	0.542	1
LZX-CL3964.Contig3-All-g	2.14702e-05	-2.44113	0.105	0.661	1
Gene24207	0.00144448	-2.45259	0.105	0.525	1
Gene702	9.90754e-06	-2.47342	0	0.627	0.52832
Gene19134	6.23587e-05	-2.48645	0.053	0.61	1
Gene59821	2.27914e-05	-2.48795	0	0.593	1
Gene16560	7.41881e-05	-2.50512	0	0.542	1
Gene2117	4.14002e-06	-2.50618	0	0.661	0.220767
Gene5405	1.50981e-05	-2.50643	0	0.61	0.805106
Gene7852	0.000100083	-2.51905	0.053	0.61	1
Gene9842	0.000108016	-2.53553	0	0.525	1
Gene5290	1.08302e-05	-2.5576	0.053	0.729	0.577519
Gene12461	2.27946e-05	-2.58451	0	0.593	1
Gene20372	3.40884e-05	-2.59589	0	0.576	1
Gene12213	2.27946e-05	-2.59607	0	0.593	1
Gene18941	0.000223287	-2.62471	0	0.492	1
Gene11310	9.90754e-06	-2.6336	0	0.627	0.52832
Gene40484	1.51003e-05	-2.64601	0	0.61	0.805224
Gene5529	0.000269928	-2.6489	0.053	0.525	1
Gene1394	3.23517e-05	-2.65449	0.053	0.644	1
Gene18958	6.06615e-06	-2.66561	0.053	0.763	0.323477
Gene8843	6.06615e-06	-2.66906	0.053	0.763	0.323477
Gene17836	8.8934e-06	-2.6762	0.053	0.712	0.474241
Gene212	8.36364e-06	-2.6859	0.053	0.746	0.445991
Gene69913	7.90522e-06	-2.70283	0.053	0.746	0.421546
Gene6298	1.05369e-05	-2.71006	0.053	0.712	0.561881
Gene11822	5.05135e-05	-2.72253	0	0.559	1
Gene19793	1.3014e-05	-2.77374	0.053	0.678	0.69397
Gene15062	0.000155942	-2.77556	0	0.508	1
Gene19461	3.40884e-05	-2.79414	0	0.576	1
Gene24880	1.31837e-05	-2.80439	0.053	0.712	0.703022
Gene34723	6.43683e-06	-2.80714	0	0.644	0.343244
Gene20120	4.14002e-06	-2.83965	0	0.661	0.220767
Gene1572	1.05354e-05	-2.84297	0.053	0.712	0.561801
Gene13732	1.66009e-06	-2.89842	0	0.695	0.0885245
Gene6034	6.43683e-06	-2.91142	0	0.644	0.343244
Gene5769	1.51003e-05	-2.91347	0	0.61	0.805224
Gene16110	9.90754e-06	-2.91512	0	0.627	0.52832
Gene24142	2.27946e-05	-2.91535	0	0.593	1
Gene19078	4.14002e-06	-2.93271	0	0.661	0.220767
Gene3496	2.27946e-05	-2.97382	0	0.593	1
Gene24489	4.72289e-06	-2.98065	0.053	0.746	0.251848
Gene12802	5.47397e-06	-2.98439	0.053	0.729	0.2919
Gene16168	4.72359e-06	-2.99609	0.053	0.746	0.251886
Gene5911	3.4055e-06	-3.04383	0.053	0.763	0.181599
Gene14895	2.87646e-06	-3.05109	0.053	0.729	0.153387
Gene18876	5.3015e-06	-3.07404	0.053	0.746	0.282703
Gene17091	6.37598e-07	-3.16216	0	0.729	0.0339999
Gene735	6.43582e-06	-3.16294	0	0.644	0.34319
Gene18679	6.43683e-06	-3.16352	0	0.644	0.343244
Gene11225	2.27946e-05	-3.17422	0	0.593	1
Gene13652	4.14002e-06	-3.22461	0	0.661	0.220767
Gene18911	1.66009e-06	-3.22655	0	0.695	0.0885245
Gene6985	2.85611e-06	-3.23985	0.053	0.763	0.152302
Gene65649	6.43683e-06	-3.25508	0	0.644	0.343244
Gene67454	3.96847e-06	-3.28111	0.053	0.746	0.211619
Gene669	1.57445e-06	-3.28684	0.053	0.763	0.0839574
Gene23030	2.63004e-06	-3.30474	0.053	0.746	0.140247
Gene54771	2.07262e-06	-3.30585	0.053	0.746	0.110522
Gene12527	2.63546e-06	-3.31041	0	0.678	0.140536
Gene10441	2.53824e-06	-3.31602	0.053	0.763	0.135352
Gene38267	2.27946e-05	-3.33423	0	0.593	1
Gene14910	2.63546e-06	-3.4113	0	0.678	0.140536
Gene884	6.43582e-06	-3.44182	0	0.644	0.34319
Gene69245	5.05135e-05	-3.45119	0	0.559	1
Gene19262	6.43683e-06	-3.45642	0	0.644	0.343244
Gene8904	2.63546e-06	-3.45728	0	0.678	0.140536
Gene66095	1.66009e-06	-3.46577	0	0.695	0.0885245
Gene5844	2.69268e-06	-3.47675	0.053	0.763	0.143587
Gene6124	4.14002e-06	-3.48297	0	0.661	0.220767
Gene8844	1.39791e-06	-3.5237	0.053	0.729	0.0745435
Gene16287	9.67873e-07	-3.56555	0.053	0.763	0.0516118
Gene16426	2.25449e-06	-3.66038	0.053	0.763	0.120221
Gene31533	1.67212e-06	-3.67415	0.053	0.763	0.0891657
Gene1326	1.0345e-06	-3.70675	0	0.712	0.0551646
Gene615	1.0345e-06	-3.73418	0	0.712	0.0551646
Gene41455	1.16283e-06	-3.75841	0.053	0.763	0.0620081
Gene20214	3.88582e-07	-3.7708	0	0.746	0.0207211
Gene7377	1.02907e-06	-3.78328	0.053	0.763	0.0548753
Gene3843	4.30628e-07	-3.80807	0.053	0.763	0.0229632
Gene45987	5.53889e-07	-3.85948	0.053	0.763	0.0295362
Gene8356	4.88523e-07	-3.9753	0.053	0.763	0.0260505
Gene7017	4.04221e-07	-4.02101	0.053	0.763	0.0215551
Gene10676	5.20125e-07	-4.03473	0.053	0.763	0.0277357
Gene14853	2.34119e-07	-4.09816	0	0.763	0.0124844
Gene4273	1.0345e-06	-4.14554	0	0.712	0.0551646
Gene253	5.53889e-07	-4.21567	0.053	0.763	0.0295362
Gene34722	4.58613e-07	-4.24572	0.053	0.763	0.0244555
Gene16353	2.34119e-07	-4.28344	0	0.763	0.0124844
Gene27092	2.34119e-07	-4.60615	0	0.763	0.0124844
Gene40307	9.90754e-06	-4.6539	0	0.627	0.52832
Gene5338	3.88582e-07	-4.85861	0	0.746	0.0207211

## Sheet: 5.Goblet
gene	p_val	avg_log2FC	pct.1	pct.2	p_val_adj
LZX-CL6939.Contig1-All-g	6.9954e-08	4.22814	0.145	0	0.0037303
LZX-CL8446.Contig7-All-g	1.3329e-34	4.19464	0.607	0	7.10768e-30
Gene8704	1.19847e-06	3.89158	0.097	0.328	0.0639085
LZX-CL979.Contig13-All-g	6.02027e-15	3.88699	0.552	0.19	3.21031e-10
LZX-CL2308.Contig5-All-g	6.19015e-05	3.23031	0.2	0.063	1
Gene2509	1.47634e-07	2.70355	0.186	0.021	0.0078726
LZX-CL2308.Contig2-All-g	3.34757e-05	2.69605	0.193	0.053	1
LZX-CL4258.Contig3-All-g	2.12819e-08	2.57817	0.255	0.048	0.00113486
Gene53862	3.39418e-09	2.31775	0.428	0.18	0.000180994
Gene27394	3.01496e-06	2.21927	0.11	0	0.160773
Gene10438	2.08288e-36	2.1156	0.986	0.841	1.1107e-31
LZX-Unigene14404-All-g	2.52846e-20	1.8953	0.821	0.402	1.3483e-15
LZX-CL11400.Contig24-All-g	5.05292e-05	1.82882	0.145	0.026	1
Gene25948	0.000237777	1.79009	0.428	0.28	1
Gene25094	4.56163e-29	1.73814	0.945	0.423	2.43249e-24
Gene16389	3.86523e-05	1.6842	0.159	0.032	1
Gene20833	6.99619e-07	1.66171	0.428	0.217	0.0373072
LZX-Unigene8805-All-g	5.7655e-18	1.59471	0.828	0.471	3.07445e-13
LZX-Unigene5693-All-g	1.60155e-16	1.57209	0.772	0.492	8.54025e-12
Gene17552	1.48281e-11	1.53488	0.055	0.407	7.90709e-07
Gene7418	3.90584e-05	1.48973	0.303	0.138	1
LZX-CL9473.Contig3-All-g	3.18964e-08	1.45689	0.483	0.286	0.00170088
Gene15610	1.23886e-09	1.43423	0.207	0.011	6.60621e-05
LZX-Unigene49274-All-g	0.00138634	1.40885	0.386	0.312	1
Gene62361	1.22926e-06	1.36501	0.703	0.672	0.0655503
Gene44443	4.939e-25	1.35918	1	1	2.63372e-20
LZX-CL2691.Contig2-All-g	1.12327e-09	1.35717	0.497	0.249	5.98985e-05
Gene2251	2.34731e-23	1.35148	0.966	0.958	1.2517e-18
Gene17722	1.74509e-08	1.32823	0.559	0.312	0.000930572
LZX-CL3200.Contig1-All-g	0.0256623	1.32688	0.697	0.783	1
Gene52707	3.1624e-17	1.31205	0.876	0.73	1.68635e-12
LZX-CL399.Contig1-All-g	5.5341e-21	1.29388	1	0.905	2.95106e-16
LZX-CL5854.Contig1-All-g	2.36713e-06	1.29358	0.559	0.466	0.126227
Gene15150	9.66523e-13	1.28225	0.883	0.825	5.15399e-08
Gene5768	2.20319e-18	1.27554	0.924	0.413	1.17485e-13
Gene17735	1.12991e-05	1.27416	0.428	0.238	0.602522
LZX-CL8760.Contig12-All-g	6.83014e-10	1.25642	0.186	0	3.64217e-05
Gene3580	0.00459175	1.23708	0.517	0.55	1
Gene9181	6.76505e-09	1.23046	0.779	0.698	0.000360746
Gene9882	1.13242e-18	1.22093	0.945	0.841	6.03864e-14
LZX-Unigene15295-All-g	2.10739e-22	1.21754	0.993	0.937	1.12376e-17
LZX-CL3239.Contig3-All-g	4.59918e-09	1.1991	0.71	0.608	0.000245251
Gene15155	0.0427672	1.1766	0.255	0.196	1
Gene64685	1.319e-11	1.16314	0.807	0.788	7.03356e-07
Gene37498	6.34571e-05	1.16076	0.428	0.275	1
LZX-CL10075.Contig4-All-g	1.30284e-06	1.15627	0.317	0.127	0.0694739
Gene8022	2.74518e-07	1.15518	0.372	0.153	0.0146386
Gene23868	2.96541e-06	1.14857	0.483	0.302	0.15813
Gene66536	7.65715e-13	1.14136	0.828	0.825	4.08318e-08
LZX-Unigene35985-All-g	7.25802e-20	1.13535	0.959	0.91	3.87034e-15
Gene26358	1.76834e-14	1.13217	0.848	0.413	9.42965e-10
Gene2921	0.000222752	1.12536	0.503	0.386	1
Gene13547	0.000140288	1.12256	0.29	0.148	1
Gene7954	0.00142463	1.12021	0.476	0.429	1
LZX-CL6708.Contig2-All-g	3.76906e-12	1.11087	0.917	0.937	2.00985e-07
Gene5288	1.09008e-09	1.10416	0.779	0.667	5.81283e-05
Gene3563	1.95042e-05	1.10149	0.6	0.545	1
LZX-Unigene11162-All-g	1.12777e-05	1.09603	0.434	0.259	0.601381
Gene11706	5.04655e-09	1.09594	0.724	0.524	0.000269107
LZX-CL1743.Contig2-All-g	7.32182e-08	1.09581	0.559	0.312	0.00390436
Gene12089	0.0014594	1.0957	0.386	0.312	1
LZX-Unigene18379-All-g	1.73148e-10	1.08433	0.848	0.725	9.2331e-06
Gene3668	3.95232e-05	1.08196	0.421	0.265	1
Gene26354	8.0583e-05	1.07834	0.338	0.169	1
Gene10461	0.000346294	1.06793	0.359	0.222	1
Gene15548	4.45355e-08	1.05749	0.655	0.54	0.00237485
Gene4431	0.0412066	1.04545	0.297	0.233	1
Gene27975	7.4707e-19	1.04522	0.924	0.899	3.98375e-14
Gene13701	4.69125e-12	1.0424	0.862	0.656	2.50161e-07
LZX-Unigene40990-All-g	7.02866e-09	1.04172	0.166	0	0.000374803
Gene27091	8.15335e-15	1.02817	0.979	1	4.34777e-10
LZX-Unigene12337-All-g	0.00131488	1.02525	0.31	0.196	1
LZX-CL12056.Contig2-All-g	0.010706	1.02294	0.29	0.196	1
Gene20854	0.0214572	1.02159	0.462	0.397	1
LZX-CL7560.Contig3-All-g	4.7014e-07	1.01919	0.297	0.095	0.0250702
Gene12412	0.00126233	1.01768	0.207	0.095	1
Gene21045	6.00773e-07	1.01659	0.152	0.011	0.0320362
Gene5785	1.2604e-11	1.00674	0.883	0.857	6.72109e-07
LZX-CL8977.Contig2-All-g	0.0135752	1.00428	0.483	0.418	1
LZX-CL1635.Contig4-All-g	0.000399257	0.997423	0.172	0.058	1
Gene24510	4.35352e-12	0.996001	0.821	0.397	2.32152e-07
LZX-CL9215.Contig1-All-g	2.04813e-06	0.992873	0.172	0.026	0.109217
LZX-CL7804.Contig3-All-g	3.3019e-07	0.990224	0.731	0.64	0.0176074
Gene13675	1.81588e-05	0.986343	0.317	0.153	0.968317
Gene12529	0.0206452	0.963684	0.352	0.286	1
Gene35411	2.26133e-23	0.956589	1	0.989	1.20585e-18
LZX-CL5160.Contig3-All-g	0.0298756	0.955303	0.421	0.423	1
Gene16228	0.000221324	0.951752	0.614	0.582	1
LZX-CL11161.Contig1-All-g	1.26204e-13	0.949337	0.945	0.804	6.72984e-09
LZX-Unigene23946-All-g	3.97742e-05	0.947489	0.51	0.333	1
Gene69	1.00811e-05	0.942726	0.497	0.312	0.537572
Gene18204	2.14921e-06	0.933776	0.676	0.503	0.114607
LZX-Unigene14169-All-g	0.000985369	0.930821	0.586	0.603	1
Gene9672	8.29614e-05	0.928638	0.386	0.228	1
Gene1581	0.00587021	0.926942	0.566	0.566	1
Gene18869	0.000854013	0.916003	0.29	0.164	1
LZX-Unigene7423-All-g	0.00592197	0.909898	0.338	0.249	1
Gene18052	6.47512e-05	0.907153	0.655	0.582	1
Gene9616	1.10715e-09	0.900086	0.883	0.852	5.90389e-05
LZX-CL9215.Contig3-All-g	6.9954e-08	0.891469	0.145	0	0.0037303
LZX-CL948.Contig1-All-g	1.74205e-05	0.89052	0.11	0.005	0.928948
LZX-CL8446.Contig4-All-g	0.000395601	0.889837	0.207	0.085	1
Gene23869	0.0217899	0.888097	0.483	0.508	1
LZX-Unigene30042-All-g	0.00227891	0.883048	0.359	0.249	1
Gene6261	1.36107e-05	0.882023	0.745	0.788	0.725793
Gene13080	0.0378485	0.879033	0.331	0.296	1
Gene14280	0.000881681	0.874795	0.566	0.476	1
Gene20402	0.0158313	0.873383	0.248	0.164	1
Gene52524	0.000228903	0.871373	0.517	0.344	1
Gene3477	0.000485715	0.86449	0.103	0.016	1
Gene2213	5.22327e-06	0.861089	0.731	0.831	0.278531
LZX-Unigene41265-All-g	0.000433443	0.853908	0.621	0.64	1
LZX-Unigene46080-All-g	0.0016285	0.847998	0.641	0.677	1
Gene7935	0.00950152	0.846854	0.31	0.212	1
Gene3099	2.54686e-09	0.84626	0.828	0.91	0.000135811
Gene1670	0.0109399	0.845675	0.276	0.185	1
LZX-CL6233.Contig2-All-g	3.36331e-07	0.844272	0.159	0.011	0.0179349
LZX-Unigene30842-All-g	1.24698e-06	0.841293	0.572	0.312	0.066495
Gene70	0.038366	0.833959	0.276	0.217	1
Gene11549	0.0355124	0.832122	0.221	0.153	1
LZX-Unigene845-All-g	0.00281576	0.830389	0.483	0.413	1
Gene24511	5.53659e-10	0.824546	0.821	0.402	2.95239e-05
Gene5790	3.53608e-23	0.817589	0.972	0.984	1.88562e-18
LZX-Unigene6050-All-g	0.0456817	0.816959	0.428	0.429	1
LZX-CL6751.Contig2-All-g	6.88215e-07	0.809843	0.138	0.005	0.0366991
LZX-CL893.Contig2-All-g	2.24066e-07	0.806898	0.697	0.376	0.0119483
Gene6515	0.031637	0.802283	0.524	0.571	1
LZX-CL5648.Contig3-All-g	0.0172812	0.800238	0.338	0.265	1
LZX-CL4802.Contig8-All-g	0.000574605	0.797937	0.462	0.312	1
Gene3290	0.0342042	0.796343	0.448	0.429	1
Gene14927	0.00118103	0.795568	0.262	0.138	1
LZX-Unigene20487-All-g	0.000783691	0.789198	0.159	0.053	1
Gene29341	0.00192968	0.784793	0.221	0.111	1
Gene44439	0.000609027	0.78365	0.497	0.339	1
Gene29412	0.00264398	0.783477	0.228	0.122	1
Gene2268	0.00277136	0.781836	0.407	0.27	1
Gene20401	0.0259895	0.779892	0.234	0.159	1
Gene41075	1.92597e-07	0.77117	0.862	0.878	0.0102703
Gene1687	6.76283e-05	0.763255	0.717	0.746	1
Gene43679	0.00715511	0.760115	0.124	0.048	1
LZX-CL6841.Contig1-All-g	0.0358195	0.754661	0.29	0.228	1
Gene16233	0.0406049	0.753813	0.428	0.392	1
Gene12427	3.67287e-13	0.749402	0.938	0.963	1.95856e-08
Gene3763	0.00614936	0.748993	0.648	0.672	1
Gene6375	0.0425445	0.748403	0.4	0.365	1
Gene1589	0.0122355	0.7482	0.297	0.212	1
Gene29130	4.83625e-05	0.745738	0.51	0.323	1
LZX-Unigene56234-All-g	1.57725e-06	0.745669	0.834	0.899	0.0841068
LZX-Unigene25336-All-g	0.00459118	0.743572	0.262	0.164	1
LZX-Unigene23859-All-g	0.00110937	0.7434	0.179	0.074	1
Gene19136	0.00526219	0.741276	0.683	0.762	1
LZX-CL6833.Contig1-All-g	1.02077e-05	0.738691	0.793	0.841	0.544325
LZX-Unigene497-All-g	0.023007	0.738505	0.393	0.333	1
LZX-CL182.Contig1-All-g	0.0342407	0.738408	0.172	0.106	1
LZX-CL11488.Contig5-All-g	0.0034232	0.73627	0.421	0.296	1
LZX-Unigene12664-All-g	0.0354064	0.725506	0.29	0.217	1
Gene5758	0.00638176	0.725331	0.607	0.571	1
Gene12315	0.00951958	0.719351	0.538	0.492	1
Gene5548	2.13115e-07	0.714328	0.897	0.899	0.0113643
LZX-CL4152.Contig2-All-g	1.49137e-09	0.713743	0.179	0	7.95271e-05
Gene28716	0.0370683	0.707588	0.124	0.063	1
Gene22574	0.000161941	0.707011	0.724	0.757	1
LZX-CL12545.Contig8-All-g	0.0362564	0.706264	0.2	0.132	1
Gene1533	9.49741e-05	0.697578	0.759	0.757	1
LZX-CL12262.Contig3-All-g	0.0150585	0.697326	0.359	0.296	1
LZX-Unigene51528-All-g	0.039682	0.69728	0.283	0.217	1
Gene13149	6.95672e-05	0.696882	0.759	0.81	1
LZX-CL6109.Contig1-All-g	6.9954e-08	0.695965	0.145	0	0.0037303
Gene23348	0.00851523	0.695663	0.214	0.122	1
Gene61816	0.00283845	0.692651	0.138	0.048	1
Gene14977	0.0326662	0.689273	0.393	0.339	1
LZX-CL9866.Contig1-All-g	1.03767e-05	0.679765	0.841	0.862	0.553337
Gene12759	0.000874101	0.679512	0.731	0.714	1
Gene29976	0.0119347	0.678067	0.262	0.169	1
Gene43791	0.0165537	0.674773	0.255	0.169	1
LZX-CL3889.Contig1-All-g	8.52404e-06	0.673327	0.828	0.831	0.454545
LZX-CL3337.Contig5-All-g	0.0121848	0.671112	0.6	0.561	1
Gene30637	0.0390411	0.670638	0.559	0.624	1
LZX-CL3744.Contig1-All-g	0.000139671	0.669775	0.159	0.042	1
Gene4638	0.0304501	0.663608	0.228	0.159	1
LZX-CL11838.Contig1-All-g	0.00863166	0.663452	0.269	0.18	1
LZX-Unigene20248-All-g	0.000794495	0.663412	0.607	0.513	1
LZX-Unigene21559-All-g	0.000915537	0.655924	0.172	0.063	1
Gene3062	0.0374395	0.652257	0.269	0.201	1
Gene20860	0.0379942	0.650492	0.214	0.143	1
Gene5753	0.0392116	0.650426	0.124	0.063	1
Gene18055	0.0414267	0.644165	0.255	0.18	1
Gene36995	0.00835231	0.640021	0.628	0.709	1
LZX-Unigene30139-All-g	0.00390009	0.636736	0.2	0.101	1
Gene28380	2.7821e-06	0.63667	0.91	0.894	0.148355
Gene1416	0.0420517	0.630613	0.593	0.677	1
Gene6296	5.537e-11	0.629744	0.959	0.968	2.95261e-06
Gene10976	0.000492397	0.627806	0.745	0.804	1
LZX-Unigene24329-All-g	0.0100413	0.625814	0.152	0.069	1
Gene26357	1.91162e-07	0.622276	0.903	0.937	0.0101937
Gene2147	5.63363e-21	0.620232	1	1	3.00413e-16
LZX-CL5380.Contig1-All-g	0.0160589	0.620194	0.717	0.751	1
LZX-Unigene25529-All-g	6.40518e-05	0.619582	0.793	0.873	1
LZX-CL8760.Contig4-All-g	0.0286379	0.61111	0.193	0.122	1
LZX-CL4578.Contig2-All-g	0.000112968	0.61093	0.166	0.042	1
Gene18241	0.00126384	0.60764	0.103	0.021	1
Gene22961	2.18672e-08	0.605805	0.89	0.915	0.00116607
Gene66468	0.000512935	0.600887	0.11	0.021	1
Gene8086	0.0387464	0.600165	0.579	0.582	1
LZX-CL925.Contig2-All-g	0.0184809	0.599668	0.572	0.54	1
LZX-CL1307.Contig4-All-g	0.000472338	0.597619	0.172	0.058	1
Gene22962	1.82211e-06	0.596056	0.793	0.402	0.097164
LZX-CL193.Contig6-All-g	0.0231931	0.59585	0.545	0.429	1
LZX-Unigene10282-All-g	0.0102652	0.592252	0.752	0.889	1
LZX-Unigene13531-All-g	2.24647e-07	0.587171	0.952	0.947	0.0119793
Gene19371	0.0171742	0.584646	0.724	0.81	1
Gene61315	0.000410541	0.581078	0.131	0.032	1
Gene19267	0.000229742	0.58077	0.91	0.91	1
LZX-CL901.Contig4-All-g	0.00346879	0.580116	0.159	0.063	1
LZX-CL12375.Contig2-All-g	0.00706506	0.579266	0.117	0.042	1
LZX-CL1564.Contig12-All-g	0.0476631	0.579036	0.255	0.196	1
Gene23371	1.46924e-06	0.578393	0.924	0.958	0.0783473
Gene1493	0.00118168	0.576786	0.186	0.074	1
LZX-CL10939.Contig1-All-g	0.0139973	0.575736	0.159	0.079	1
Gene61530	0.00586285	0.567708	0.172	0.079	1
LZX-CL10284.Contig1-All-g	0.00674617	0.566804	0.676	0.656	1
LZX-Unigene23984-All-g	6.46056e-08	0.562414	0.972	0.958	0.0034451
Gene12197	2.06883e-05	0.551653	0.903	0.942	1
Gene26371	3.21399e-06	0.549835	0.641	0.392	0.171386
LZX-Unigene56765-All-g	0.000480999	0.549715	0.8	0.852	1
Gene28119	0.00875763	0.544802	0.207	0.111	1
Gene18480	0.00243632	0.543833	0.752	0.815	1
LZX-Unigene23996-All-g	0.0132095	0.543462	0.159	0.079	1
Gene15664	0.000792693	0.542675	0.71	0.741	1
Gene8104	0.0361472	0.541453	0.621	0.63	1
LZX-Unigene8497-All-g	0.000428018	0.538296	0.179	0.063	1
Gene10735	0.00554326	0.536048	0.793	0.857	1
LZX-CL10435.Contig3-All-g	0.0486516	0.530121	0.159	0.095	1
Gene36996	0.0165032	0.526554	0.648	0.794	1
Gene25856	0.0232044	0.524941	0.731	0.831	1
Gene12152	0.00292537	0.52181	0.855	0.905	1
LZX-CL10585.Contig1-All-g	0.0112328	0.518367	0.166	0.085	1
LZX-Unigene35975-All-g	0.0222945	0.516072	0.11	0.048	1
LZX-Unigene17251-All-g	0.00771988	0.499281	0.138	0.058	1
LZX-Unigene16420-All-g	0.0387239	0.495671	0.117	0.058	1
Gene14573	0.00552953	0.493514	0.103	0.032	1
Gene7416	0.0035727	0.49188	0.731	0.81	1
Gene5358	0.00154325	0.48973	0.841	0.937	1
Gene778	0.0290884	0.477352	0.166	0.095	1
Gene8021	0.0366925	0.47718	0.29	0.206	1
LZX-CL607.Contig18-All-g	0.00403067	0.476097	0.338	0.228	1
Gene1629	0.00791495	0.469614	0.124	0.048	1
Gene23732	0.00325942	0.469463	0.11	0.032	1
Gene32310	2.93844e-05	0.464942	0.117	0.011	1
LZX-Unigene61755-All-g	0.021233	0.464074	0.703	0.783	1
LZX-CL1900.Contig4-All-g	0.000623719	0.460562	0.11	0.021	1
Gene26265	0.0131165	0.458842	0.697	0.794	1
Gene26369	3.22311e-06	0.45879	0.697	0.407	0.171872
Gene25188	0.000400848	0.456546	0.124	0.026	1
Gene12372	0.0231907	0.455368	0.11	0.048	1
LZX-CL116.Contig1-All-g	0.0314383	0.451054	0.186	0.111	1
Gene26370	3.62485e-05	0.444448	0.648	0.402	1
Gene23733	0.00724763	0.428346	0.11	0.037	1
Gene70750	2.9844e-05	0.426716	0.89	0.942	1
Gene13069	0.00674393	0.425701	0.103	0.032	1
Gene17887	0.0403134	0.425118	0.103	0.048	1
Gene10648	0.00116689	0.423437	0.103	0.021	1
Gene16983	6.34529e-06	0.413242	0.103	0	0.338363
Gene23894	0.00576491	0.412622	0.103	0.032	1
LZX-Unigene20016-All-g	0.00881912	0.412226	0.807	0.794	1
Gene4838	0.0107868	0.412158	0.034	0.111	1
Gene8842	5.6357e-05	0.410154	0.11	0.011	1
LZX-CL893.Contig5-All-g	3.83491e-08	0.409355	0.807	0.376	0.00204496
LZX-CL12056.Contig4-All-g	0.00272563	0.405903	0.103	0.026	1
Gene4868	0.0420616	0.405171	0.172	0.296	1
LZX-CL4478.Contig2-All-g	0.00645869	0.39512	0.2	0.106	1
Gene18238	8.22727e-07	0.39475	0.979	0.963	0.0438719
Gene25124	0.00219777	0.390232	0.124	0.037	1
Gene724	0.0261621	0.389443	0.703	0.651	1
LZX-CL607.Contig11-All-g	6.34529e-06	0.38689	0.103	0	0.338363
Gene28224	0.0103847	0.384796	0.834	0.91	1
Gene9167	1.02109e-06	0.381407	1	1	0.0544496
Gene8933	0.0314166	0.380002	0.179	0.106	1
LZX-Unigene51392-All-g	7.81321e-06	0.377871	0.986	0.984	0.41664
LZX-Unigene25323-All-g	3.50034e-05	0.372681	0.966	0.963	1
Gene480	3.34587e-05	0.359972	0.959	0.958	1
LZX-Unigene12824-All-g	0.0364601	0.357859	0.559	0.476	1
Gene7657	8.54936e-08	0.35675	1	0.995	0.00455895
Gene22886	0.0444586	0.35161	0.076	0.159	1
LZX-CL1697.Contig17-All-g	0.0411679	0.350664	0.131	0.069	1
Gene26331	0.000285949	0.349	0.117	0.021	1
LZX-Unigene40401-All-g	0.0222763	0.347829	0.117	0.053	1
Gene17447	0.000233536	0.342871	0.972	0.984	1
Gene18713	0.049501	0.341836	0.2	0.323	1
Gene11088	0.00271799	0.341469	0.793	0.847	1
Gene19504	8.97456e-06	0.340906	0.972	1	0.478569
LZX-CL607.Contig9-All-g	0.00039301	0.339947	0.124	0.026	1
Gene17455	0.000597542	0.339844	0.959	0.989	1
Gene12017	0.0193045	0.338849	0.207	0.365	1
Gene5350	0.000346255	0.337847	0.945	0.979	1
Gene19228	0.0139132	0.326639	0.131	0.265	1
Gene17568	0.000985386	0.324989	0.048	0.175	1
Gene19618	1.10887e-05	0.324376	1	0.995	0.591306
Gene12109	0.00396424	0.322686	0.11	0.032	1
Gene28216	0.0226232	0.321797	0.069	0.153	1
LZX-Unigene13878-All-g	0.00197518	0.320521	0.821	0.915	1
Gene12384	0.0156201	0.311108	0.248	0.418	1
Gene24061	0.0177001	0.309706	0.11	0.228	1
Gene5776	0.00292652	0.305899	0.172	0.063	1
Gene22395	0.0223985	0.303652	0.49	0.365	1
Gene22396	0.0229764	0.288057	0.49	0.36	1
Gene32044	0.0103019	0.284005	0.966	1	1
Gene12223	0.0420415	0.281488	0.317	0.487	1
Gene22397	0.0246678	0.28	0.49	0.365	1
Gene18282	0.0205255	0.279113	0.255	0.439	1
Gene22394	0.0404516	0.267048	0.476	0.365	1
Gene18016	0.046675	0.261826	0.103	0.048	1
LZX-Unigene45790-All-g	0.049379	0.258282	0.979	0.989	1
Gene18959	0.0281153	0.25756	0.979	1	1
Gene22392	0.037323	0.256414	0.483	0.365	1
Gene69841	0.00545687	0.254741	0.097	0.228	1
LZX-Unigene35-All-g	0.000112428	0.254307	0.966	0.968	1
Gene2362	0.00567782	0.251997	0.621	0.423	1
LZX-CL8078.Contig1-All-g	4.09531e-05	-0.250142	0.007	0.127	1
Gene14175	5.57871e-05	-0.250175	0	0.106	1
Gene12232	5.57871e-05	-0.25035	0	0.106	1
Gene1470	3.53631e-05	-0.250359	0	0.111	1
Gene13367	3.53631e-05	-0.250366	0	0.111	1
Gene6152	0.000105711	-0.250977	0.014	0.132	1
Gene36286	2.23792e-05	-0.251645	0	0.116	1
Gene13781	3.65793e-05	-0.252113	0.124	0.328	1
Gene5089	3.53631e-05	-0.252264	0	0.111	1
Gene2231	9.76564e-05	-0.25275	0.007	0.116	1
Gene245	0.00034851	-0.253046	0.014	0.116	1
Gene23579	0.000818939	-0.253168	0.014	0.106	1
Gene10657	3.20518e-05	-0.253854	0.034	0.185	1
Gene14452	0.00581067	-0.253881	0.048	0.143	1
Gene12455	0.0046445	-0.253919	0.759	0.905	1
Gene2588	1.41376e-05	-0.254396	0	0.122	0.753889
Gene3307	5.61063e-06	-0.254459	0	0.132	0.299187
Gene58608	0.00744634	-0.254496	0.048	0.138	1
Gene17418	0.00665315	-0.254813	0.034	0.116	1
LZX-CL2305.Contig2-All-g	5.57871e-05	-0.255366	0	0.106	1
Gene4505	2.51251e-05	-0.255454	0.021	0.164	1
LZX-CL2240.Contig4-All-g	0.000435676	-0.256487	0.034	0.148	1
Gene1647	2.60237e-05	-0.256924	0.179	0.429	1
Gene1330	5.89992e-05	-0.256931	0.007	0.122	1
Gene19257	0.00010304	-0.256986	0.007	0.116	1
LZX-CL9211.Contig1-All-g	2.23792e-05	-0.25721	0	0.116	1
Gene12228	2.23792e-05	-0.257636	0	0.116	1
Gene4796	9.73948e-05	-0.257653	0.303	0.582	1
Gene8377	3.53631e-05	-0.257807	0	0.111	1
Gene10511	0.000157842	-0.25812	0.007	0.111	1
LZX-CL9717.Contig1-All-g	2.9126e-05	-0.258659	0.297	0.587	1
Gene10710	9.76564e-05	-0.259196	0.007	0.116	1
Gene14916	1.4976e-06	-0.259561	0.138	0.407	0.0798593
Gene15034	2.01356e-05	-0.259849	0.014	0.148	1
Gene15542	0.00496822	-0.260312	0.117	0.243	1
LZX-CL548.Contig2-All-g	1.51872e-06	-0.260331	0.034	0.222	0.0809857
Gene15008	0.00014489	-0.260445	0.007	0.111	1
Gene30715	2.54961e-05	-0.260605	0.014	0.148	1
Gene16867	9.97772e-05	-0.26065	0.007	0.116	1
Gene15030	0.0189517	-0.260664	0.083	0.175	1
Gene62995	5.61063e-06	-0.260714	0	0.132	0.299187
Gene5490	0.00117634	-0.260798	0.014	0.101	1
Gene5815	0.0208611	-0.260943	0.069	0.153	1
Gene14134	8.91477e-06	-0.261905	0	0.127	0.47538
Gene17721	0.00165515	-0.261976	0.021	0.111	1
Gene16849	0.00118761	-0.261993	0.014	0.101	1
LZX-Unigene9797-All-g	2.07205e-06	-0.262105	0.034	0.217	0.110492
Gene12212	0.000216998	-0.262383	0.007	0.106	1
Gene7576	0.000907578	-0.262407	0.021	0.116	1
LZX-CL10824.Contig3-All-g	9.39411e-05	-0.262687	0.372	0.667	1
Gene19045	3.05626e-05	-0.262922	0.014	0.143	1
LZX-CL318.Contig1-All-g	0.000192984	-0.262951	0.11	0.28	1
Gene7402	3.52412e-06	-0.263332	0	0.138	0.187924
Gene5200	0.000315995	-0.263548	0.014	0.116	1
Gene1805	0.000159536	-0.263758	0.007	0.111	1
Gene14228	5.57871e-05	-0.263797	0	0.106	1
LZX-Unigene14280-All-g	5.57871e-05	-0.263836	0	0.106	1
Gene1720	0.000499005	-0.26436	0.062	0.201	1
Gene8564	3.53631e-05	-0.265002	0	0.111	1
LZX-Unigene36097-All-g	0.000731097	-0.26518	0.076	0.212	1
Gene3755	2.23792e-05	-0.265324	0	0.116	1
Gene12432	0.00111735	-0.265409	0.11	0.265	1
Gene2258	1.29825e-05	-0.265441	0.303	0.608	0.692293
Gene9480	4.1399e-05	-0.265587	0.007	0.127	1
Gene4438	5.61063e-06	-0.265622	0	0.132	0.299187
Gene22393	0.00096601	-0.265693	0.531	0.815	1
LZX-Unigene61002-All-g	1.74725e-05	-0.265771	0.297	0.608	0.931722
Gene35308	0.00115409	-0.265785	0.014	0.101	1
LZX-CL660.Contig3-All-g	1.30867e-06	-0.266052	0.11	0.376	0.0697847
Gene7456	0.000141813	-0.266523	0.007	0.111	1
Gene26317	3.53631e-05	-0.266619	0	0.111	1
Gene10586	6.43267e-05	-0.266629	0.007	0.122	1
Gene14961	3.74922e-05	-0.266709	0.014	0.143	1
Gene67935	8.78698e-05	-0.267246	0	0.101	1
Gene8157	0.00130242	-0.267492	0.262	0.471	1
Gene13785	1.38177e-06	-0.268024	0	0.148	0.073683
LZX-Unigene30845-All-g	0.00040924	-0.268173	0.083	0.238	1
Gene17374	0.000138796	-0.268242	0.007	0.111	1
Gene13601	0.0205531	-0.268735	0.034	0.101	1
LZX-CL2195.Contig1-All-g	0.000405278	-0.268866	0.71	0.889	1
Gene18767	0.000173421	-0.26894	0.021	0.138	1
Gene12861	0.0440209	-0.269098	0.097	0.175	1
Gene13690	8.6065e-05	-0.269246	0.021	0.148	1
Gene30059	0.00176228	-0.26995	0.924	0.974	1
Gene57991	8.91477e-06	-0.270202	0	0.127	0.47538
Gene19435	9.85945e-05	-0.270724	0.014	0.132	1
LZX-Unigene46300-All-g	0.000838834	-0.270991	0.048	0.169	1
LZX-Unigene6590-All-g	0.0190499	-0.271227	0.083	0.175	1
Gene8782	9.97772e-05	-0.271262	0.007	0.116	1
Gene17298	1.22471e-06	-0.271516	0.007	0.164	0.0653075
LZX-CL10643.Contig1-All-g	1.31013e-05	-0.271989	0.007	0.138	0.698629
Gene27008	0.000183611	-0.272166	0.421	0.704	1
Gene7572	0.00037665	-0.272291	0.007	0.101	1
Gene12725	0.000278318	-0.272457	0.021	0.132	1
Gene23305	0.00014489	-0.272959	0.007	0.111	1
Gene18600	2.23792e-05	-0.27321	0	0.116	1
Gene15685	3.52412e-06	-0.273253	0	0.138	0.187924
LZX-CL2045.Contig2-All-g	7.1093e-05	-0.273272	0.083	0.254	1
Gene17742	0.000428205	-0.273582	0.048	0.18	1
Gene40236	5.61063e-06	-0.274189	0	0.132	0.299187
Gene9804	1.56856e-05	-0.274361	0.069	0.259	0.836437
Gene22828	5.61063e-06	-0.274665	0	0.132	0.299187
Gene16355	0.000342349	-0.275057	0.007	0.101	1
Gene45062	8.91477e-06	-0.275358	0	0.127	0.47538
LZX-Unigene9587-All-g	0.000833067	-0.275677	0.828	0.963	1
LZX-CL5480.Contig2-All-g	0.000797088	-0.27609	0.034	0.143	1
Gene8041	1.73084e-05	-0.276108	0.014	0.153	0.922972
Gene19450	7.46618e-05	-0.276168	0.021	0.148	1
Gene12241	2.61936e-06	-0.27619	0.103	0.344	0.139677
Gene62988	6.74286e-06	-0.276446	0.007	0.148	0.359563
Gene5252	0.018714	-0.27652	0.062	0.143	1
Gene2137	0.000183407	-0.276715	0.021	0.138	1
Gene14454	5.57871e-05	-0.276821	0	0.106	1
LZX-CL5278.Contig3-All-g	0.000491318	-0.276961	0.097	0.249	1
Gene7149	3.53631e-05	-0.277133	0	0.111	1
Gene10345	5.09171e-05	-0.277388	0.028	0.169	1
Gene12131	0.00282058	-0.277652	0.11	0.249	1
Gene9957	5.61063e-06	-0.277766	0	0.132	0.299187
Gene9459	1.07934e-05	-0.277983	0.007	0.143	0.57556
Gene559	3.53631e-05	-0.278589	0	0.111	1
Gene10348	5.57871e-05	-0.278726	0	0.106	1
LZX-CL10700.Contig1-All-g	0.000285688	-0.278779	0.145	0.328	1
Gene12762	6.31098e-06	-0.279645	0.007	0.148	0.336533
LZX-CL10954.Contig1-All-g	3.78992e-05	-0.279874	0.138	0.354	1
Gene17407	2.23792e-05	-0.280005	0	0.116	1
Gene13806	3.53631e-05	-0.280247	0	0.111	1
LZX-Unigene14165-All-g	3.54217e-05	-0.280265	0.097	0.296	1
Gene7392	2.28272e-05	-0.280272	0.007	0.132	1
Gene25384	1.57958e-05	-0.280964	0.007	0.138	0.842309
Gene9058	0.00055555	-0.281127	0.11	0.27	1
Gene26005	0.00228365	-0.281541	0.069	0.19	1
Gene16557	7.94713e-06	-0.281602	0.021	0.175	0.423781
Gene14863	8.91477e-06	-0.282016	0	0.127	0.47538
LZX-Unigene11058-All-g	2.99726e-07	-0.282119	0.041	0.254	0.0159829
Gene6199	1.11084e-05	-0.282758	0.021	0.175	0.592357
Gene5475	1.57405e-06	-0.282786	0.028	0.206	0.083936
LZX-Unigene14636-All-g	0.000307948	-0.282943	0.021	0.132	1
Gene2671	0.00221119	-0.283454	0.021	0.106	1
Gene1294	0.00187892	-0.283497	0.103	0.243	1
Gene10023	1.41376e-05	-0.283928	0	0.122	0.753889
Gene11176	2.35891e-05	-0.284088	0.007	0.132	1
Gene5135	4.20177e-06	-0.284113	0.028	0.196	0.224059
LZX-CL7539.Contig1-All-g	3.35299e-05	-0.284232	0.069	0.249	1
Gene229	1.91198e-05	-0.284334	0.028	0.18	1
LZX-Unigene21504-All-g	2.02964e-05	-0.284482	0.021	0.164	1
Gene6867	3.52412e-06	-0.28456	0	0.138	0.187924
Gene29822	2.23792e-05	-0.284712	0	0.116	1
Gene14955	0.000186262	-0.284745	0.11	0.286	1
Gene3287	9.45102e-05	-0.285019	0.11	0.291	1
Gene9182	2.23792e-05	-0.28587	0	0.116	1
Gene5528	0.000620116	-0.286802	0.097	0.249	1
Gene18653	8.78698e-05	-0.287307	0	0.101	1
Gene26313	0.00690829	-0.287364	0.779	0.937	1
Gene1435	1.24888e-06	-0.287396	0.021	0.196	0.0665963
Gene7232	1.41376e-05	-0.288299	0	0.122	0.753889
Gene8972	2.34177e-07	-0.288484	0.028	0.228	0.0124875
Gene12296	1.41376e-05	-0.288664	0	0.122	0.753889
Gene3645	0.00078711	-0.289631	0.055	0.18	1
Gene17116	2.65948e-05	-0.289864	0.007	0.132	1
Gene6314	2.20422e-06	-0.289866	0.069	0.28	0.11754
LZX-Unigene56761-All-g	6.62252e-05	-0.289876	0.717	0.937	1
LZX-Unigene30796-All-g	2.61379e-06	-0.290416	0.448	0.799	0.13938
Gene7087	0.00033188	-0.290698	0.014	0.116	1
LZX-CL2807.Contig3-All-g	0.00405076	-0.29081	0.028	0.111	1
Gene14858	8.91477e-06	-0.291113	0	0.127	0.47538
Gene1818	1.41376e-05	-0.291175	0	0.122	0.753889
Gene9557	8.91477e-06	-0.291242	0	0.127	0.47538
Gene15487	0.00499291	-0.291367	0.055	0.153	1
Gene28027	0.000101093	-0.291628	0.028	0.159	1
LZX-Unigene51570-All-g	6.81263e-07	-0.291715	0.083	0.328	0.0363283
LZX-Unigene11772-All-g	2.06906e-07	-0.291721	0	0.169	0.0110333
Gene8502	1.64323e-06	-0.292218	0.021	0.196	0.087625
Gene8950	1.41376e-05	-0.292226	0	0.122	0.753889
LZX-CL2120.Contig2-All-g	6.92576e-06	-0.292575	1	1	0.369316
Gene27390	1.38177e-06	-0.292697	0	0.148	0.073683
LZX-Unigene61782-All-g	3.85578e-05	-0.292742	0.469	0.767	1
Gene4635	6.64395e-05	-0.293048	0.007	0.122	1
Gene9866	0.000670276	-0.293612	0.041	0.159	1
Gene17647	3.96813e-05	-0.29376	0.09	0.28	1
LZX-Unigene959-All-g	1.30001e-05	-0.293877	0.145	0.376	0.693229
Gene15471	0.000124537	-0.294103	0.041	0.18	1
LZX-CL2013.Contig1-All-g	6.56611e-06	-0.294383	0.069	0.265	0.350138
Gene2305	0.000284543	-0.294401	0.11	0.27	1
Gene1508	0.000101941	-0.294961	0.007	0.116	1
Gene11112	0.000227745	-0.295557	0.014	0.122	1
Gene1515	4.48208e-05	-0.296073	0.028	0.169	1
Gene8225	2.11408e-06	-0.296238	0.007	0.159	0.112733
Gene19731	1.41376e-05	-0.296581	0	0.122	0.753889
Gene12203	0.000263305	-0.296747	0.021	0.132	1
Gene15459	1.15936e-05	-0.296912	0.034	0.201	0.618231
Gene31115	0.00024854	-0.296971	0.131	0.312	1
LZX-Unigene9722-All-g	5.28703e-06	-0.297398	0.014	0.164	0.281931
Gene15938	8.78698e-05	-0.298258	0	0.101	1
Gene9042	1.4998e-05	-0.298887	0.255	0.529	0.799768
Gene8148	5.29869e-05	-0.299108	0.724	0.926	1
Gene27504	3.53631e-05	-0.300308	0	0.111	1
Gene12253	2.25198e-06	-0.300364	0.041	0.233	0.120087
LZX-CL371.Contig7-All-g	0.000542618	-0.30049	0.014	0.111	1
LZX-Unigene13565-All-g	1.88189e-06	-0.300509	0.11	0.349	0.100352
Gene19123	8.78698e-05	-0.300541	0	0.101	1
LZX-Unigene51047-All-g	0.00424783	-0.300681	0.028	0.111	1
LZX-Unigene18602-All-g	3.76415e-07	-0.301035	0.241	0.577	0.0200723
LZX-CL1319.Contig4-All-g	2.37102e-07	-0.301114	0.234	0.561	0.0126434
Gene10621	5.77616e-06	-0.301535	0.007	0.148	0.308014
Gene7386	3.10373e-06	-0.301615	0.172	0.45	0.165506
LZX-CL5761.Contig1-All-g	0.000599943	-0.301788	0.634	0.899	1
Gene19276	1.68671e-05	-0.302679	0.007	0.138	0.899438
LZX-CL6233.Contig3-All-g	0.000111558	-0.303263	0.262	0.508	1
Gene1015	8.91477e-06	-0.303353	0	0.127	0.47538
Gene68990	4.82293e-05	-0.303422	0.014	0.138	1
Gene17118	1.61108e-07	-0.304717	0.007	0.19	0.00859108
LZX-Unigene18478-All-g	2.92311e-05	-0.305135	0.193	0.429	1
Gene11570	3.53631e-05	-0.305863	0	0.111	1
LZX-CL6579.Contig1-All-g	3.1202e-05	-0.305991	0.145	0.36	1
Gene5611	3.67929e-06	-0.306092	0.014	0.169	0.196198
Gene14973	2.57284e-06	-0.306346	0.255	0.561	0.137197
Gene9271	8.91477e-06	-0.306417	0	0.127	0.47538
Gene12195	1.01522e-05	-0.307879	0.31	0.635	0.541368
Gene1620	8.62448e-07	-0.308216	0	0.153	0.04599
Gene458	3.52412e-06	-0.308349	0	0.138	0.187924
Gene2652	4.49994e-06	-0.308418	0.31	0.619	0.239959
Gene6251	8.78698e-05	-0.308473	0	0.101	1
Gene10942	8.78698e-05	-0.30894	0	0.101	1
Gene58767	0.00603355	-0.309167	0.138	0.275	1
Gene4552	2.838e-06	-0.309509	0.517	0.862	0.151337
Gene7471	3.52412e-06	-0.30953	0	0.138	0.187924
Gene18453	3.96425e-05	-0.309552	0.007	0.127	1
LZX-Unigene18088-All-g	3.69586e-05	-0.309971	0.028	0.169	1
Gene7013	0.000143344	-0.310531	0.007	0.111	1
Gene17573	3.59968e-05	-0.310596	0.014	0.143	1
Gene8743	0.000121158	-0.310919	0.048	0.196	1
Gene9444	5.57871e-05	-0.310924	0	0.106	1
Gene52687	0.000303947	-0.310945	0.097	0.254	1
Gene16396	3.52412e-06	-0.311433	0	0.138	0.187924
Gene7453	8.71619e-06	-0.311476	0.034	0.206	0.464791
Gene12933	0.00277856	-0.311581	0.09	0.217	1
Gene5685	2.48625e-05	-0.311726	0.034	0.19	1
Gene10029	0.000758297	-0.312017	0.014	0.106	1
Gene6975	7.63759e-06	-0.312702	0.021	0.175	0.407275
Gene66058	5.57871e-05	-0.312732	0	0.106	1
LZX-CL3647.Contig1-All-g	0.000104979	-0.313317	0.048	0.196	1
Gene27790	1.20137e-07	-0.313737	0.062	0.302	0.0064063
Gene5515	5.57871e-05	-0.313815	0	0.106	1
Gene11214	1.57958e-05	-0.314052	0.007	0.138	0.842309
Gene4843	0.000199798	-0.314248	0.131	0.312	1
Gene78	8.91477e-06	-0.314329	0	0.127	0.47538
Gene7214	2.23792e-05	-0.314669	0	0.116	1
LZX-CL2030.Contig2-All-g	1.41376e-05	-0.315145	0	0.122	0.753889
Gene19573	9.57864e-05	-0.315205	0.028	0.159	1
LZX-Unigene41305-All-g	6.50021e-06	-0.315387	0.103	0.323	0.346623
LZX-CL3744.Contig2-All-g	1.55627e-05	-0.31619	0.055	0.233	0.829883
Gene15819	5.84056e-06	-0.317066	0.007	0.148	0.311448
Gene8975	0.00171516	-0.31723	0.062	0.18	1
Gene34687	5.71244e-06	-0.317242	0.007	0.148	0.304616
Gene1644	1.38177e-06	-0.317698	0	0.148	0.073683
Gene7243	2.28644e-06	-0.317961	0.007	0.159	0.121924
Gene9108	0.00010464	-0.318092	0.021	0.143	1
Gene16345	7.46974e-06	-0.319107	0.103	0.323	0.398324
Gene14807	5.80107e-07	-0.319652	0.021	0.206	0.0309342
Gene23534	3.53631e-05	-0.320162	0	0.111	1
LZX-Unigene13649-All-g	0.000670607	-0.320174	0.49	0.762	1
Gene3648	2.38484e-05	-0.32093	0.007	0.132	1
LZX-Unigene30788-All-g	0.000731469	-0.320969	0.083	0.228	1
Gene1807	0.000125374	-0.32128	0.014	0.127	1
Gene1079	3.75748e-06	-0.321761	0.014	0.169	0.200368
Gene9833	8.62448e-07	-0.322339	0	0.153	0.04599
Gene13902	5.61063e-06	-0.322638	0	0.132	0.299187
Gene16579	1.4683e-05	-0.322668	0.228	0.503	0.782971
Gene13730	1.05592e-05	-0.322833	0.007	0.143	0.563071
Gene7957	0.000140297	-0.323103	0.007	0.111	1
Gene16751	5.57871e-05	-0.323663	0	0.106	1
Gene2130	6.52443e-07	-0.323704	0.09	0.333	0.0347915
Gene25750	3.52409e-06	-0.323888	0	0.138	0.187922
LZX-CL410.Contig9-All-g	0.0002876	-0.3241	0.076	0.228	1
Gene11268	0.000289181	-0.324299	0.014	0.116	1
Gene9352	3.53631e-05	-0.324547	0	0.111	1
Gene13723	8.95112e-06	-0.324977	0.007	0.143	0.477318
LZX-CL5766.Contig1-All-g	1.40083e-05	-0.325682	0.172	0.413	0.746991
Gene8681	9.35543e-06	-0.326111	0.007	0.143	0.498878
Gene18470	0.000271417	-0.326378	0.034	0.159	1
Gene18431	0.000140297	-0.326435	0.007	0.111	1
Gene39969	9.25943e-08	-0.327196	0.069	0.317	0.00493759
Gene4482	8.62448e-07	-0.327857	0	0.153	0.04599
Gene19997	1.11705e-07	-0.328455	0.11	0.376	0.00595669
Gene12741	5.37116e-07	-0.328879	0	0.159	0.0286417
Gene167	1.41376e-05	-0.329834	0	0.122	0.753889
Gene41409	3.49126e-05	-0.330016	0.014	0.143	1
Gene9344	5.40381e-06	-0.33034	0.007	0.148	0.288158
Gene6597	2.23792e-05	-0.330377	0	0.116	1
Gene19116	2.6725e-06	-0.33097	0.007	0.159	0.142511
Gene7497	0.000146771	-0.331125	0.041	0.18	1
LZX-CL8066.Contig1-All-g	0.0056122	-0.331277	0.848	0.926	1
Gene15446	2.23792e-05	-0.331799	0	0.116	1
Gene13416	0.00110114	-0.332131	0.055	0.175	1
Gene298	1.47895e-05	-0.332407	0.007	0.138	0.78865
Gene6632	1.65349e-05	-0.332788	0.014	0.148	0.881726
Gene3613	4.32414e-05	-0.333534	0.034	0.185	1
Gene12037	1.54873e-05	-0.333999	0.041	0.212	0.82586
Gene6389	1.38177e-06	-0.334068	0	0.148	0.073683
Gene25923	6.77217e-06	-0.3343	0.352	0.651	0.361126
Gene35826	3.3375e-07	-0.335781	0	0.164	0.0177972
Gene16133	2.55036e-05	-0.336169	0.138	0.354	1
Gene8466	0.000305137	-0.336296	0.021	0.132	1
Gene14016	2.60225e-05	-0.336965	0.007	0.132	1
Gene15824	2.22662e-06	-0.337382	0.021	0.19	0.118735
Gene34109	2.20903e-06	-0.338047	0	0.143	0.117796
Gene9520	2.20888e-05	-0.33937	0.007	0.132	1
Gene5067	0.000795944	-0.339524	0.097	0.243	1
Gene17682	5.97143e-06	-0.339728	0.007	0.148	0.318426
Gene5691	4.26735e-05	-0.340144	0.145	0.36	1
Gene19219	0.000218198	-0.340697	0.055	0.196	1
Gene1507	3.52412e-06	-0.340764	0	0.138	0.187924
Gene17461	5.49756e-06	-0.340791	0.228	0.497	0.293157
Gene15309	5.37116e-07	-0.341045	0	0.159	0.0286417
LZX-Unigene51516-All-g	8.98463e-08	-0.341161	0.29	0.683	0.00479105
LZX-CL3881.Contig9-All-g	1.26662e-05	-0.341329	0.324	0.619	0.675427
Gene15289	0.00212901	-0.341946	0.069	0.19	1
Gene4436	0.00125879	-0.342172	0.055	0.175	1
Gene4791	3.53623e-07	-0.342815	0.021	0.212	0.018857
Gene9041	6.24162e-06	-0.34328	0.007	0.148	0.332835
LZX-CL8760.Contig8-All-g	1.71701e-05	-0.343295	0.345	0.667	0.915595
Gene15508	1.38177e-06	-0.343566	0	0.148	0.073683
Gene16097	3.53631e-05	-0.34385	0	0.111	1
Gene10328	4.58822e-06	-0.343885	0.269	0.593	0.244667
Gene17668	2.72445e-05	-0.343956	0.021	0.159	1
LZX-Unigene986-All-g	7.90478e-07	-0.344251	0.124	0.381	0.0421522
Gene28460	1.23196e-06	-0.344418	0.028	0.212	0.065694
Gene1752	0.000106641	-0.345943	0.021	0.143	1
Gene18008	5.34474e-05	-0.346445	0.207	0.455	1
Gene2008	1.60763e-06	-0.346688	0.103	0.339	0.0857269
Gene23238	2.06906e-07	-0.346766	0	0.169	0.0110333
Gene68044	9.97772e-05	-0.347065	0.007	0.116	1
Gene11661	0.000571864	-0.347337	0.055	0.18	1
LZX-CL726.Contig2-All-g	4.91347e-07	-0.347477	0.124	0.392	0.0262011
Gene4466	1.97634e-06	-0.347643	0.007	0.159	0.105388
Gene18988	4.13195e-07	-0.348318	0.007	0.18	0.0220336
Gene9066	8.75527e-06	-0.348347	0.007	0.143	0.466875
Gene1588	9.68209e-07	-0.348626	0.021	0.201	0.0516298
Gene26006	0.00807985	-0.349081	0.069	0.169	1
Gene15324	9.15224e-06	-0.349193	0.014	0.159	0.488043
Gene19956	0.000186833	-0.349938	0.014	0.122	1
Gene40	5.02275e-05	-0.350574	0.021	0.153	1
Gene16323	2.28272e-05	-0.350704	0.007	0.132	1
Gene3518	0.000113933	-0.350905	0.021	0.143	1
LZX-CL7663.Contig5-All-g	3.34047e-06	-0.351091	0.062	0.254	0.17813
Gene18534	2.06906e-07	-0.351925	0	0.169	0.0110333
Gene10999	3.75463e-05	-0.351953	0.007	0.127	1
LZX-Unigene51559-All-g	2.78556e-06	-0.352424	0.124	0.36	0.14854
Gene32840	4.86004e-08	-0.352612	0	0.185	0.00259162
Gene33483	5.57871e-05	-0.352869	0	0.106	1
Gene16908	2.23792e-05	-0.352906	0	0.116	1
Gene282	5.84884e-05	-0.353054	0.034	0.175	1
Gene10138	0.000165719	-0.353142	0.172	0.381	1
Gene49022	2.39091e-06	-0.353303	0.007	0.159	0.127495
Gene4708	4.86004e-08	-0.353554	0	0.185	0.00259162
Gene16621	4.21683e-06	-0.353954	0.014	0.169	0.224863
Gene2699	0.000174113	-0.354106	0.207	0.397	1
Gene1166	2.32433e-06	-0.35411	0.014	0.175	0.123945
Gene16177	0.000151236	-0.354283	0.007	0.111	1
Gene5259	4.86004e-08	-0.354463	0	0.185	0.00259162
Gene16474	3.3375e-07	-0.354801	0	0.164	0.0177972
Gene18322	2.20903e-06	-0.354919	0	0.143	0.117796
Gene19345	1.59286e-07	-0.35509	0.007	0.19	0.00849394
Gene15256	5.46423e-06	-0.355154	0.007	0.148	0.29138
Gene17036	2.142e-05	-0.355326	0.014	0.148	1
Gene9073	1.2348e-06	-0.355664	0.014	0.18	0.0658455
Gene19227	3.96242e-07	-0.355868	0.021	0.212	0.0211296
LZX-Unigene7658-All-g	6.88706e-05	-0.35637	0.048	0.201	1
Gene15033	1.26261e-07	-0.356749	0.055	0.296	0.00673288
Gene5897	8.62448e-07	-0.357114	0	0.153	0.04599
Gene8887	8.99274e-05	-0.357256	0.028	0.159	1
Gene12905	1.93936e-05	-0.357397	0.71	0.937	1
Gene10365	1.41376e-05	-0.358223	0	0.122	0.753889
Gene15560	0.000354461	-0.358276	0.117	0.286	1
Gene65290	5.37116e-07	-0.358463	0	0.159	0.0286417
Gene7096	1.40192e-06	-0.358502	0.007	0.164	0.0747573
LZX-CL5209.Contig1-All-g	3.00291e-06	-0.35926	0.069	0.275	0.16013
Gene1408	0.00123371	-0.359399	0.014	0.101	1
Gene17874	9.05757e-06	-0.360754	0.014	0.159	0.482995
Gene9111	3.45581e-05	-0.360786	0.014	0.143	1
Gene17726	6.54013e-05	-0.360833	0.041	0.19	1
Gene3106	1.231e-06	-0.361742	0.214	0.519	0.0656432
Gene6020	1.38271e-05	-0.362062	0.021	0.169	0.73733
Gene17575	3.20334e-06	-0.36227	0.028	0.201	0.170818
Gene18250	0.000128438	-0.362517	0.972	0.989	1
Gene2737	1.94882e-06	-0.362715	0.041	0.238	0.103921
Gene14363	9.27837e-07	-0.362865	0.007	0.169	0.0494769
Gene3440	6.26816e-07	-0.362892	0.007	0.175	0.0334249
Gene9877	4.09961e-06	-0.36309	0.034	0.212	0.218612
Gene12499	9.99478e-06	-0.363142	0.007	0.143	0.532971
Gene1717	3.01303e-06	-0.363815	0.034	0.217	0.16067
Gene17637	0.00674975	-0.364069	0.11	0.228	1
Gene16522	7.89588e-08	-0.364172	0	0.18	0.00421048
Gene4358	0.000141323	-0.364336	0.014	0.127	1
Gene15461	2.37355e-05	-0.364454	0.014	0.148	1
Gene7531	6.34573e-07	-0.364554	0.421	0.693	0.0338386
Gene11736	2.23792e-05	-0.36511	0	0.116	1
Gene12373	2.43751e-05	-0.365922	0.007	0.132	1
Gene14418	5.40381e-06	-0.365954	0.007	0.148	0.288158
Gene59770	1.69924e-06	-0.366538	0.014	0.18	0.0906118
LZX-CL5683.Contig2-All-g	4.91318e-07	-0.36748	0.083	0.323	0.0261996
Gene32043	3.3375e-07	-0.367559	0	0.164	0.0177972
Gene38240	5.37116e-07	-0.369242	0	0.159	0.0286417
LZX-CL5071.Contig2-All-g	2.86906e-08	-0.369725	0.021	0.238	0.00152993
Gene8152	1.29834e-07	-0.369977	0.014	0.206	0.00692338
Gene502	2.06906e-07	-0.370053	0	0.169	0.0110333
Gene5230	2.06087e-07	-0.370792	0.021	0.217	0.0109896
LZX-CL11488.Contig15-All-g	1.22917e-06	-0.372189	0.8	0.968	0.0655455
Gene18954	8.23142e-05	-0.372406	0.014	0.132	1
Gene10699	1.56909e-07	-0.372615	0.352	0.688	0.00836719
Gene18580	1.4187e-06	-0.372771	0.014	0.18	0.075652
Gene15102	2.19371e-08	-0.37318	0.007	0.212	0.0011698
Gene11516	3.01303e-06	-0.373591	0.034	0.217	0.16067
Gene14276	9.20741e-07	-0.373838	0.014	0.185	0.0490985
Gene18900	3.76159e-06	-0.374058	0.007	0.153	0.200587
Gene15159	9.67006e-06	-0.37417	0.007	0.143	0.515656
Gene1550	1.93475e-09	-0.375013	0.421	0.804	0.000103171
Gene4644	3.96425e-05	-0.375414	0.007	0.127	1
Gene2018	1.28121e-06	-0.375673	0.028	0.212	0.0683205
Gene2149	1.29576e-06	-0.37642	0.007	0.164	0.0690962
Gene2089	8.62448e-07	-0.376647	0	0.153	0.04599
LZX-Unigene100008-All-g	6.26169e-07	-0.376822	0.055	0.28	0.0333905
LZX-Unigene20-All-g	5.90759e-05	-0.37693	0.014	0.138	1
Gene13101	1.38177e-06	-0.377205	0	0.148	0.073683
LZX-CL2071.Contig1-All-g	5.5417e-07	-0.377468	0.131	0.397	0.0295511
Gene13810	3.6995e-08	-0.377824	0.007	0.206	0.00197276
Gene14501	2.97247e-05	-0.377863	0.028	0.175	1
Gene16184	3.55294e-11	-0.378733	0.124	0.513	1.8946e-06
Gene25398	4.86004e-08	-0.379003	0	0.185	0.00259162
Gene12732	0.000204305	-0.379932	0.014	0.122	1
Gene48314	1.27969e-07	-0.380137	0	0.175	0.00682396
Gene50601	1.41376e-05	-0.38019	0	0.122	0.753889
LZX-Unigene55774-All-g	1.18424e-07	-0.381848	0.124	0.413	0.00631496
LZX-Unigene25598-All-g	2.03487e-06	-0.382081	0.262	0.577	0.108509
Gene1344	1.38177e-06	-0.383075	0	0.148	0.073683
LZX-Unigene25255-All-g	2.24039e-07	-0.383715	0.021	0.217	0.0119469
LZX-Unigene21512-All-g	1.43469e-05	-0.38372	0.041	0.206	0.76505
LZX-Unigene30661-All-g	9.27605e-07	-0.384176	0.228	0.534	0.0494645
Gene1749	1.38177e-06	-0.384191	0	0.148	0.073683
Gene10439	3.40843e-07	-0.384598	0.007	0.18	0.0181755
Gene16197	3.55534e-07	-0.384988	0.034	0.238	0.0189588
Gene10865	4.99071e-07	-0.385662	0.366	0.72	0.026613
Gene12485	2.59785e-07	-0.385988	0.007	0.185	0.0138531
Gene5010	1.24923e-05	-0.386063	0.028	0.185	0.666152
Gene9229	8.62448e-07	-0.386345	0	0.153	0.04599
Gene19937	0.000402432	-0.386647	0.021	0.127	1
Gene846	8.62448e-07	-0.387444	0	0.153	0.04599
Gene48792	3.77471e-07	-0.388195	0.007	0.18	0.0201287
Gene1291	1.19327e-05	-0.38824	0.014	0.153	0.636309
Gene7112	4.86004e-08	-0.389632	0	0.185	0.00259162
Gene19220	1.59443e-05	-0.390142	0.014	0.153	0.850229
LZX-CL12007.Contig6-All-g	2.55681e-06	-0.390157	0.255	0.587	0.136342
Gene27021	2.98407e-08	-0.391459	0	0.19	0.00159126
Gene15178	5.34282e-06	-0.391864	0.014	0.164	0.284906
LZX-Unigene22932-All-g	3.16006e-05	-0.39201	0.51	0.767	1
Gene10559	6.61301e-05	-0.392458	0.034	0.175	1
Gene18520	8.62448e-07	-0.392693	0	0.153	0.04599
Gene5513	5.61063e-06	-0.393039	0	0.132	0.299187
LZX-CL6751.Contig1-All-g	1.21229e-08	-0.393242	0.131	0.45	0.000646456
Gene15325	2.6381e-06	-0.393542	0.014	0.175	0.140677
Gene17745	1.92198e-05	-0.393836	0.09	0.28	1
Gene21940	6.01086e-08	-0.394338	0.007	0.201	0.00320529
Gene12493	3.49556e-07	-0.394631	0.014	0.196	0.01864
Gene23379	2.39033e-08	-0.394857	0.014	0.228	0.00127464
Gene33502	0.000253833	-0.395122	0.034	0.159	1
Gene22422	2.61375e-06	-0.395867	0.007	0.159	0.139378
Gene3300	4.0439e-06	-0.396504	0.014	0.169	0.215641
Gene18110	6.97079e-05	-0.396547	0.028	0.159	1
Gene7421	9.63095e-08	-0.396979	0.007	0.196	0.00513571
Gene13897	7.9867e-06	-0.398521	0.028	0.19	0.425891
Gene41451	3.37369e-08	-0.400252	0.007	0.206	0.00179902
Gene3553	3.82427e-07	-0.400517	0.214	0.54	0.0203929
Gene14273	2.1354e-06	-0.400863	0.014	0.175	0.11387
Gene19157	4.66353e-08	-0.400948	0.014	0.217	0.00248683
Gene37715	5.37116e-07	-0.401061	0	0.159	0.0286417
Gene22767	1.27969e-07	-0.401481	0	0.175	0.00682396
Gene4446	5.18365e-07	-0.40184	0.014	0.19	0.0276418
Gene7666	1.38177e-06	-0.402033	0	0.148	0.073683
Gene1672	2.32416e-08	-0.402135	0.007	0.212	0.00123936
LZX-Unigene51544-All-g	2.70884e-05	-0.402185	0.097	0.291	1
Gene8166	1.41376e-05	-0.403206	0	0.122	0.753889
Gene8590	0.000191476	-0.404193	0.069	0.228	1
Gene5374	5.41226e-07	-0.404454	0.007	0.175	0.0288609
LZX-Unigene30776-All-g	5.15097e-07	-0.405191	0.083	0.317	0.0274675
Gene5735	3.64947e-09	-0.405447	0.131	0.46	0.000194608
Gene42924	4.69679e-07	-0.406126	0.138	0.407	0.0250456
Gene13797	1.89334e-06	-0.406193	0.021	0.19	0.100962
Gene16290	9.91942e-08	-0.406988	0.014	0.212	0.00528953
Gene515	2.06906e-07	-0.40711	0	0.169	0.0110333
Gene68108	9.52152e-08	-0.407171	0.007	0.196	0.00507735
Gene17073	0.000319114	-0.407637	0.014	0.116	1
Gene2533	7.89588e-08	-0.40809	0	0.18	0.00421048
Gene8779	1.6109e-05	-0.408155	0.014	0.153	0.859013
Gene13826	1.59286e-07	-0.409141	0.007	0.19	0.00849394
Gene25144	2.71988e-07	-0.410439	0.897	0.974	0.0145038
Gene10906	4.06878e-08	-0.411806	0.11	0.397	0.00216968
Gene10179	1.41376e-05	-0.412316	0	0.122	0.753889
Gene38818	2.69359e-05	-0.412536	0.834	0.968	1
Gene20396	1.82765e-08	-0.412842	0	0.196	0.000974594
LZX-Unigene17115-All-g	3.56777e-08	-0.413029	0.048	0.291	0.00190251
Gene18985	9.01305e-07	-0.413858	0.034	0.228	0.0480621
Gene12274	7.04882e-07	-0.414983	0.021	0.206	0.0375878
Gene14149	2.06906e-07	-0.415229	0	0.169	0.0110333
Gene9008	1.52197e-07	-0.418431	0.007	0.19	0.0081159
Gene9515	6.48345e-07	-0.419002	0.007	0.175	0.034573
Gene1400	1.60533e-08	-0.420436	0.014	0.233	0.000856043
LZX-Unigene61891-All-g	1.085e-08	-0.421357	0.041	0.291	0.000578574
Gene18308	5.37116e-07	-0.421739	0	0.159	0.0286417
Gene14905	9.81477e-07	-0.421813	0.007	0.169	0.0523373
Gene94	2.20903e-06	-0.422441	0	0.143	0.117796
Gene4263	7.56203e-06	-0.422798	0.021	0.175	0.403245
Gene16185	8.38316e-07	-0.423091	0.007	0.169	0.0447032
Gene18161	1.38177e-06	-0.423407	0	0.148	0.073683
Gene18567	4.40283e-07	-0.424022	0.028	0.222	0.0234781
LZX-Unigene10382-All-g	1.7206e-06	-0.426498	0.2	0.476	0.091751
LZX-Unigene15101-All-g	1.477e-08	-0.426633	0.028	0.259	0.00078761
Gene14298	2.98407e-08	-0.426665	0	0.19	0.00159126
Gene17621	3.13543e-09	-0.427044	0.166	0.508	0.000167197
Gene9556	6.63262e-06	-0.42871	0.034	0.206	0.353684
Gene5293	5.07033e-07	-0.42891	0.303	0.656	0.0270375
Gene5227	3.3375e-07	-0.429228	0	0.164	0.0177972
Gene16217	4.59471e-05	-0.42984	0.297	0.566	1
Gene15105	1.10658e-07	-0.430789	0.034	0.254	0.00590084
Gene7385	1.5682e-06	-0.430834	0.007	0.164	0.0836241
LZX-Unigene17113-All-g	8.95693e-06	-0.431098	0.159	0.397	0.477628
Gene16216	2.42471e-06	-0.431502	0.014	0.175	0.129298
Gene1182	3.33498e-08	-0.431596	0.007	0.206	0.00177838
Gene16356	3.3375e-07	-0.433659	0	0.164	0.0177972
LZX-Unigene30647-All-g	7.31204e-06	-0.43379	0.09	0.307	0.389915
Gene5716	2.40409e-07	-0.434396	0.014	0.201	0.0128198
LZX-CL5166.Contig2-All-g	2.64162e-10	-0.434887	0.048	0.344	1.40864e-05
Gene14424	7.89588e-08	-0.436625	0	0.18	0.00421048
Gene4806	3.66421e-06	-0.436756	0.138	0.392	0.195394
Gene7464	1.14329e-07	-0.438924	0.007	0.19	0.00609657
Gene27787	3.65005e-07	-0.439337	0.014	0.196	0.0194639
Gene13788	4.66626e-08	-0.439632	0.007	0.201	0.00248828
Gene31905	1.51536e-09	-0.439794	0	0.222	8.08065e-05
Gene525	3.36488e-06	-0.439809	0.007	0.153	0.179432
Gene5459	3.35151e-09	-0.441031	0.014	0.249	0.000178719
Gene1927	3.3375e-07	-0.441109	0	0.164	0.0177972
Gene12354	4.23259e-07	-0.441625	0.034	0.238	0.0225703
LZX-Unigene45730-All-g	9.58948e-08	-0.443238	0.234	0.587	0.00511359
Gene12887	6.05976e-07	-0.444783	0.007	0.175	0.0323137
Gene13928	2.26703e-07	-0.446554	0.007	0.185	0.0120889
Gene3117	2.05203e-05	-0.448576	0.2	0.439	1
Gene30619	0.00049245	-0.449151	0.014	0.111	1
Gene2874	2.32959e-07	-0.449917	0.2	0.519	0.0124225
Gene627	5.37116e-07	-0.450656	0	0.159	0.0286417
Gene20410	1.48327e-07	-0.451133	0.034	0.249	0.00790956
Gene26606	1.50464e-07	-0.451442	0.152	0.45	0.0080235
Gene24802	1.40192e-06	-0.451817	0.007	0.164	0.0747573
Gene7508	5.61087e-08	-0.454116	0.007	0.201	0.002992
LZX-CL8406.Contig2-All-g	1.13234e-06	-0.454465	0.11	0.344	0.0603819
Gene67999	8.38316e-07	-0.454493	0.007	0.169	0.0447032
LZX-CL6738.Contig1-All-g	8.26919e-11	-0.45468	0.8	0.963	4.40954e-06
Gene15762	1.1078e-07	-0.455153	0.255	0.598	0.00590733
Gene12179	5.40094e-08	-0.455434	0.159	0.455	0.00288005
Gene16237	1.11654e-08	-0.455784	0	0.201	0.000595396
Gene26546	5.63947e-10	-0.457598	0.028	0.296	3.00725e-05
Gene5738	2.59477e-05	-0.457735	0.021	0.159	1
Gene12198	2.45517e-09	-0.458692	0.021	0.265	0.000130922
Gene1634	4.36664e-06	-0.459682	0.021	0.18	0.232851
Gene1767	3.66753e-06	-0.460087	0.034	0.212	0.195571
Gene38794	2.37401e-06	-0.460163	0.014	0.175	0.126594
Gene8505	1.29708e-07	-0.460541	0.007	0.19	0.0069167
Gene17588	4.86004e-08	-0.461421	0	0.185	0.00259162
Gene4721	8.91477e-06	-0.461566	0	0.127	0.47538
LZX-CL8426.Contig1-All-g	4.81832e-10	-0.462137	0.372	0.81	2.56937e-05
Gene14294	8.8009e-09	-0.462544	0.014	0.238	0.000469308
Gene17210	1.25638e-07	-0.462572	0.014	0.206	0.00669962
Gene1307	7.12927e-09	-0.462687	0.007	0.222	0.000380168
Gene19271	3.17917e-09	-0.463171	0.007	0.233	0.000169529
Gene13684	1.51316e-08	-0.463349	0.014	0.228	0.000806895
Gene11046	1.91557e-09	-0.463816	0.331	0.688	0.000102148
Gene1447	1.65502e-10	-0.463818	0.055	0.376	8.82542e-06
LZX-Unigene16625-All-g	1.99043e-08	-0.464753	0.2	0.534	0.0010614
Gene13754	3.3375e-07	-0.465525	0	0.164	0.0177972
Gene15356	1.41376e-05	-0.465923	0	0.122	0.753889
Gene19550	9.60955e-07	-0.468241	0.014	0.185	0.051243
LZX-Unigene46418-All-g	2.25402e-07	-0.468734	0.041	0.249	0.0120196
Gene1712	1.36581e-09	-0.469186	0.131	0.466	7.28316e-05
Gene10234	1.16256e-06	-0.469253	0.021	0.196	0.0619936
Gene8797	2.93148e-08	-0.470018	0.069	0.339	0.00156321
Gene19349	1.49819e-05	-0.473175	0.117	0.333	0.798908
Gene45055	7.89588e-08	-0.473292	0	0.18	0.00421048
Gene19889	3.52412e-06	-0.473769	0	0.138	0.187924
Gene17859	1.44993e-06	-0.473902	0.007	0.164	0.0773177
Gene19947	2.43329e-10	-0.473965	0.028	0.302	1.29755e-05
Gene22911	3.75282e-07	-0.476788	0.021	0.206	0.0200119
Gene12231	2.07037e-05	-0.47774	0.517	0.82	1
Gene18802	0.00163208	-0.47793	0.034	0.138	1
Gene13790	2.24018e-08	-0.478301	0.021	0.238	0.00119457
Gene4182	1.11654e-08	-0.47894	0	0.201	0.000595396
LZX-Unigene18321-All-g	4.18351e-05	-0.479773	0.021	0.153	1
Gene6494	1.24242e-06	-0.480918	0.028	0.206	0.0662522
LZX-Unigene12599-All-g	1.63042e-07	-0.481618	0.138	0.418	0.00869419
Gene17563	5.45657e-09	-0.483211	0.028	0.275	0.000290971
Gene25086	3.14797e-08	-0.483631	0.021	0.233	0.00167866
LZX-Unigene109218-All-g	1.24003e-05	-0.484243	0.048	0.217	0.661246
Gene10295	6.10705e-07	-0.484558	0.021	0.206	0.0325658
Gene61880	9.38509e-13	-0.484826	0.966	1	5.0046e-08
Gene16201	1.40366e-06	-0.486254	0.014	0.18	0.0748504
Gene790	5.17305e-07	-0.487133	0.034	0.233	0.0275853
Gene4455	1.27508e-06	-0.487172	0.014	0.18	0.0679937
Gene3369	5.9381e-10	-0.488363	0.007	0.249	3.16649e-05
Gene55917	1.51536e-09	-0.488897	0	0.222	8.08065e-05
Gene26173	4.13505e-09	-0.489622	0	0.212	0.000220501
Gene102	8.19917e-08	-0.490209	0.021	0.228	0.00437221
Gene16667	1.27969e-07	-0.490671	0	0.175	0.00682396
Gene15183	2.27564e-06	-0.490817	0.014	0.175	0.121349
LZX-CL1204.Contig1-All-g	2.72835e-07	-0.491043	0.779	0.947	0.0145489
Gene9909	5.0731e-07	-0.491172	0.021	0.206	0.0270523
Gene57893	1.67083e-07	-0.491187	0.021	0.217	0.00890972
Gene13866	5.70514e-09	-0.491578	0.007	0.222	0.000304226
Gene8553	3.09651e-08	-0.493234	0.124	0.423	0.00165121
Gene1882	5.9089e-05	-0.493294	0.097	0.275	1
Gene12164	3.81848e-08	-0.494143	0.014	0.217	0.0020362
Gene225	1.26707e-08	-0.494416	0.021	0.243	0.000675665
Gene17027	3.00719e-07	-0.495186	0.007	0.18	0.0160358
Gene7095	6.23261e-07	-0.495977	0.028	0.222	0.0332354
Gene2034	2.50655e-09	-0.496661	0	0.217	0.000133662
Gene13876	1.4641e-07	-0.496979	0.014	0.206	0.00780732
Gene19129	2.21178e-08	-0.497631	0.014	0.228	0.00117943
LZX-Unigene56810-All-g	1.49883e-07	-0.499213	0.09	0.339	0.00799249
Gene12272	2.08254e-07	-0.499917	0.021	0.217	0.0111051
Gene16882	7.3396e-06	-0.501314	0.021	0.175	0.391384
Gene25877	1.17752e-09	-0.501432	0.007	0.243	6.2791e-05
Gene10538	1.11654e-08	-0.501751	0	0.201	0.000595396
Gene713	3.64859e-07	-0.502375	0.007	0.18	0.0194561
Gene9187	1.82765e-08	-0.502478	0	0.196	0.000974594
Gene4534	5.89992e-05	-0.502916	0.007	0.122	1
Gene22681	0.000107804	-0.502956	0.048	0.19	1
Gene31943	4.99892e-14	-0.504089	0.979	1	2.66568e-09
Gene16156	6.80366e-09	-0.505374	0	0.206	0.000362805
LZX-Unigene14722-All-g	1.30204e-18	-0.5058	0.986	1	6.94311e-14
LZX-Unigene35352-All-g	1.08406e-09	-0.506701	0.117	0.429	5.78077e-05
Gene10327	2.84387e-07	-0.50755	0.014	0.196	0.0151649
Gene19232	2.18476e-06	-0.507997	0.041	0.228	0.116502
Gene475	8.41546e-09	-0.508309	0.014	0.238	0.000448754
Gene14741	1.1954e-10	-0.508591	0.014	0.28	6.37447e-06
Gene4867	1.34073e-08	-0.509872	0.021	0.249	0.000714946
Gene6449	8.37427e-08	-0.510215	0.021	0.228	0.00446558
Gene7120	7.31231e-08	-0.512286	0.007	0.196	0.00389929
Gene17304	8.49245e-09	-0.513183	0.007	0.222	0.00045286
Gene7262	2.50655e-09	-0.515117	0	0.217	0.000133662
LZX-CL11698.Contig1-All-g	0.0108716	-0.515533	0.131	0.238	1
LZX-Unigene35983-All-g	2.88265e-08	-0.515625	0.483	0.862	0.00153717
Gene256	1.75017e-07	-0.517332	0.028	0.233	0.00933279
Gene10679	5.15145e-08	-0.518833	0.014	0.217	0.00274701
Gene14937	1.38922e-07	-0.518866	0.007	0.19	0.00740803
Gene18483	1.27969e-07	-0.519258	0	0.175	0.00682396
Gene12165	5.37116e-07	-0.520397	0	0.159	0.0286417
Gene16336	3.25391e-06	-0.520814	0.007	0.153	0.173515
Gene2470	4.15426e-09	-0.522757	0.021	0.259	0.000221526
Gene9855	3.28695e-08	-0.523562	0.014	0.222	0.00175276
Gene6457	3.48166e-10	-0.524272	0.007	0.254	1.85659e-05
Gene48072	1.81588e-05	-0.525251	0.11	0.312	0.968317
Gene15162	7.64688e-09	-0.525622	0.007	0.222	0.00040777
Gene1567	4.13505e-09	-0.525988	0	0.212	0.000220501
LZX-CL2869.Contig2-All-g	1.16116e-07	-0.526286	0.669	0.926	0.0061919
Gene3621	2.90735e-10	-0.526388	0.062	0.365	1.55034e-05
Gene16382	9.89151e-08	-0.526687	0.021	0.222	0.00527465
Gene19581	1.2051e-09	-0.527279	0.055	0.344	6.42621e-05
Gene27922	9.13664e-10	-0.527305	0	0.228	4.87211e-05
Gene22214	3.13266e-07	-0.528169	0.497	0.767	0.0167049
Gene1711	1.67145e-09	-0.530002	0.041	0.302	8.91299e-05
Gene64841	6.815e-06	-0.530163	0.993	1	0.36341
Gene13974	2.50655e-09	-0.531216	0	0.217	0.000133662
Gene7230	1.97708e-07	-0.531695	0.007	0.185	0.0105428
Gene15891	5.97984e-09	-0.531774	0.007	0.222	0.000318875
Gene5373	1.57624e-09	-0.532016	0.007	0.238	8.40528e-05
Gene19721	0.00121818	-0.53213	0.076	0.206	1
Gene6611	3.82278e-10	-0.533132	0.041	0.328	2.0385e-05
Gene16203	1.81122e-07	-0.533936	0.014	0.201	0.00965831
Gene14860	8.91649e-07	-0.534143	0.014	0.185	0.0475472
LZX-Unigene15046-All-g	6.72133e-09	-0.535314	0.283	0.651	0.000358415
Gene4298	9.13664e-10	-0.53611	0	0.228	4.87211e-05
Gene19676	1.25638e-08	-0.536423	0.014	0.233	0.000669963
Gene13051	2.5868e-07	-0.53677	0.021	0.212	0.0137941
Gene3454	3.90408e-09	-0.537625	0.007	0.228	0.000208185
Gene1499	8.99217e-08	-0.538169	0.007	0.196	0.00479507
Gene9443	1.49219e-06	-0.538856	0.041	0.233	0.0795712
Gene142	6.80366e-09	-0.539148	0	0.206	0.000362805
Gene286	4.224e-08	-0.539743	0.193	0.492	0.00225245
Gene13669	2.97049e-07	-0.540211	0.014	0.196	0.0158401
Gene13787	4.13505e-09	-0.540356	0	0.212	0.000220501
Gene14921	9.18376e-10	-0.540709	0.007	0.243	4.89724e-05
Gene7484	3.99236e-09	-0.541444	0.041	0.302	0.000212893
Gene15258	9.13664e-10	-0.545789	0	0.228	4.87211e-05
Gene29929	9.6866e-08	-0.54664	0.269	0.603	0.00516538
Gene16278	4.07033e-06	-0.546759	0.021	0.185	0.217051
Gene11463	1.46303e-08	-0.547309	0.014	0.228	0.00078016
Gene13075	5.78651e-09	-0.548153	0.848	0.984	0.000308565
Gene6373	9.08104e-07	-0.548244	0.021	0.196	0.0484246
Gene16242	5.11118e-06	-0.54873	0.007	0.148	0.272554
Gene1324	1.11654e-08	-0.548775	0	0.201	0.000595396
Gene19588	6.86931e-08	-0.549137	0.097	0.37	0.00366306
Gene1197	2.98407e-08	-0.5501	0	0.19	0.00159126
Gene18657	1.29708e-07	-0.55118	0.007	0.19	0.0069167
Gene2287	4.84869e-10	-0.551871	0.007	0.249	2.58556e-05
Gene3974	3.88968e-09	-0.552045	0.028	0.265	0.000207417
Gene1547	1.1637e-09	-0.552972	0.007	0.243	6.20544e-05
Gene17009	8.91635e-11	-0.553103	0.021	0.296	4.75465e-06
Gene19184	1.01543e-08	-0.55321	0.007	0.217	0.000541479
Gene5714	4.76613e-09	-0.553266	0.007	0.228	0.000254154
Gene17392	2.4975e-08	-0.554125	0.034	0.27	0.00133179
Gene12440	4.2437e-09	-0.55588	0.014	0.243	0.000226295
Gene52483	3.74637e-09	-0.556541	0.014	0.243	0.000199775
Gene15087	1.88128e-09	-0.557264	0.007	0.238	0.000100319
Gene35918	1.10687e-08	-0.557469	0.041	0.291	0.000590237
Gene15422	1.20363e-08	-0.558568	0.021	0.249	0.000641836
LZX-Unigene46791-All-g	7.45428e-11	-0.559931	0.048	0.349	3.975e-06
Gene32406	3.25144e-08	-0.561807	0.021	0.233	0.00173383
Gene65967	3.29438e-10	-0.562573	0	0.238	1.75673e-05
Gene16856	5.02653e-09	-0.565601	0.014	0.243	0.00026804
Gene8931	3.26525e-09	-0.568424	0.021	0.265	0.00017412
Gene4346	5.99939e-08	-0.568429	0.034	0.259	0.00319918
Gene15048	2.74536e-08	-0.569458	0.028	0.249	0.00146396
LZX-CL9557.Contig1-All-g	3.23468e-10	-0.570669	0.152	0.513	1.72489e-05
Gene9530	3.14778e-08	-0.571437	0.007	0.206	0.00167855
Gene10525	3.3375e-07	-0.57216	0	0.164	0.0177972
Gene27002	1.17474e-10	-0.572512	0	0.249	6.26429e-06
Gene16143	1.24348e-09	-0.572599	0.007	0.238	6.63085e-05
Gene20371	3.00777e-08	-0.57294	0.014	0.222	0.00160389
Gene1536	3.59955e-08	-0.573334	0.028	0.249	0.00191946
Gene30600	5.18096e-12	-0.573578	0.138	0.529	2.76275e-07
Gene44022	6.98534e-11	-0.574206	0	0.254	3.72493e-06
Gene19233	5.90998e-09	-0.574509	0.007	0.222	0.00031515
Gene8558	1.49636e-07	-0.576162	0.014	0.206	0.00797936
Gene8891	1.26707e-08	-0.57727	0.021	0.243	0.000675665
Gene8768	8.05201e-09	-0.57931	0.021	0.249	0.000429374
Gene13682	1.28104e-09	-0.57954	0.028	0.291	6.83116e-05
Gene29971	1.97e-10	-0.579632	0	0.243	1.0505e-05
Gene11495	9.18297e-08	-0.580219	0.021	0.222	0.00489682
Gene15009	1.41451e-08	-0.580239	0.014	0.228	0.000754287
Gene14026	7.95668e-09	-0.581824	0.014	0.238	0.00042429
Gene10671	2.25039e-08	-0.583738	0.014	0.222	0.00120002
Gene1471	7.72078e-05	-0.584282	0.152	0.354	1
Gene5310	3.77087e-09	-0.585403	0.034	0.28	0.000201082
LZX-CL11908.Contig2-All-g	1.76389e-12	-0.585504	0.062	0.429	9.40593e-08
Gene4260	9.52436e-09	-0.585559	0.028	0.265	0.000507887
Gene2056	1.60408e-09	-0.586406	0.014	0.254	8.55378e-05
Gene28054	1.25335e-08	-0.587148	0.021	0.243	0.000668348
LZX-CL8042.Contig4-All-g	4.64868e-06	-0.587997	0.717	0.905	0.247891
Gene10777	7.9808e-10	-0.588263	0.276	0.672	4.25576e-05
Gene801	3.73221e-07	-0.590503	0.007	0.18	0.019902
Gene27561	4.67785e-10	-0.591629	0.007	0.249	2.49446e-05
Gene15883	4.13505e-09	-0.593472	0	0.212	0.000220501
Gene16205	5.31589e-08	-0.593829	0.028	0.243	0.0028347
Gene19042	1.27969e-07	-0.595227	0	0.175	0.00682396
Gene8946	6.84735e-10	-0.595948	0.007	0.249	3.65135e-05
LZX-CL8238.Contig2-All-g	1.39371e-08	-0.596691	0.083	0.344	0.000743197
Gene14913	2.12724e-09	-0.597531	0.021	0.265	0.000113435
Gene7005	1.14122e-08	-0.598621	0.007	0.217	0.000608553
Gene16030	7.15735e-10	-0.599091	0.034	0.307	3.81665e-05
Gene52530	1.05128e-10	-0.59934	0.014	0.28	5.60593e-06
Gene16414	1.96746e-08	-0.59984	0.021	0.238	0.00104915
Gene6527	3.92136e-11	-0.600906	0.441	0.831	2.09107e-06
Gene27191	3.12723e-10	-0.601736	0.062	0.354	1.66759e-05
LZX-Unigene12173-All-g	6.80366e-09	-0.604562	0	0.206	0.000362805
Gene13964	3.96958e-10	-0.610624	0.007	0.254	2.11678e-05
Gene16135	3.74084e-09	-0.611785	0.034	0.291	0.00019948
Gene32352	1.41376e-05	-0.612634	0	0.122	0.753889
Gene13654	6.95637e-10	-0.613213	0.014	0.259	3.70948e-05
Gene13834	5.08598e-10	-0.614208	0.007	0.249	2.7121e-05
Gene15364	1.97e-10	-0.615258	0	0.243	1.0505e-05
Gene21565	2.90566e-12	-0.615535	0	0.286	1.54944e-07
Gene6124	1.47649e-08	-0.616684	0.041	0.291	0.000787339
Gene16393	4.03053e-08	-0.617247	0.021	0.233	0.00214928
Gene12204	3.6422e-09	-0.619369	0.021	0.259	0.00019422
Gene19809	3.08794e-08	-0.61964	0.014	0.217	0.00164665
Gene2283	2.93149e-10	-0.619677	0.014	0.27	1.56322e-05
Gene17622	2.86906e-08	-0.620813	0.021	0.238	0.00152993
LZX-Unigene18247-All-g	0.000136736	-0.621527	0.055	0.201	1
LZX-CL9755.Contig2-All-g	3.49933e-13	-0.621625	0.214	0.651	1.86602e-08
Gene12149	1.54242e-08	-0.622979	0.648	0.889	0.000822496
LZX-CL5166.Contig3-All-g	1.28489e-09	-0.623811	0.069	0.354	6.8517e-05
Gene16194	3.02756e-10	-0.625438	0.021	0.28	1.61445e-05
Gene6981	1.89182e-07	-0.626586	0.117	0.376	0.0100881
Gene16847	1.5556e-11	-0.629158	0.007	0.286	8.29521e-07
Gene19407	3.57173e-09	-0.630025	0.028	0.275	0.000190462
Gene12104	1.74008e-08	-0.630823	0.028	0.254	0.000927898
Gene12217	3.60998e-09	-0.631177	0.028	0.275	0.000192502
Gene13616	5.56926e-09	-0.632354	0.028	0.27	0.000296981
Gene15078	2.96652e-11	-0.632411	0.014	0.296	1.58189e-06
Gene4328	5.14705e-10	-0.632584	0.007	0.249	2.74466e-05
LZX-Unigene61908-All-g	4.17385e-11	-0.633452	0.124	0.471	2.22571e-06
Gene7476	4.80501e-09	-0.633817	0.014	0.243	0.000256227
Gene11811	7.93451e-13	-0.636441	0.517	0.889	4.23108e-08
Gene3812	2.86618e-11	-0.637224	0.2	0.593	1.52839e-06
Gene25362	3.29438e-10	-0.638121	0	0.238	1.75673e-05
Gene46564	1.44359e-11	-0.640011	0	0.27	7.69794e-07
LZX-CL393.Contig2-All-g	8.18961e-10	-0.640346	0.021	0.27	4.36711e-05
Gene130	1.88693e-08	-0.640408	0.007	0.212	0.00100621
LZX-Unigene22613-All-g	1.87406e-06	-0.640509	0.186	0.45	0.0999344
LZX-Unigene8725-All-g	1.19777e-10	-0.641418	0.041	0.333	6.38709e-06
Gene4685	1.91392e-08	-0.643221	0.014	0.228	0.0010206
Gene8986	3.94715e-11	-0.644306	0.676	0.942	2.10482e-06
Gene10516	6.94496e-10	-0.644521	0.021	0.28	3.7034e-05
Gene9516	6.49184e-09	-0.644891	0.007	0.222	0.000346177
Gene16016	2.05561e-09	-0.646774	0.007	0.233	0.000109615
Gene10661	1.97e-10	-0.649435	0	0.243	1.0505e-05
Gene7399	1.23971e-10	-0.649675	0.021	0.296	6.61075e-06
Gene16174	3.72755e-10	-0.650883	0.034	0.317	1.98772e-05
Gene796	7.66209e-12	-0.651569	0.021	0.323	4.08581e-07
Gene16321	6.9249e-10	-0.651766	0.028	0.291	3.6927e-05
Gene15327	6.64589e-10	-0.653844	0.034	0.307	3.54392e-05
LZX-Unigene61834-All-g	3.24269e-10	-0.654067	0.11	0.45	1.72916e-05
Gene7693	1.06041e-09	-0.656736	0.021	0.275	5.65465e-05
Gene12818	5.18275e-11	-0.657174	0.09	0.429	2.7637e-06
Gene19625	2.93194e-10	-0.660492	0.021	0.286	1.56346e-05
Gene13618	5.22367e-10	-0.662322	0.014	0.265	2.78552e-05
Gene13811	1.55927e-09	-0.664369	0.021	0.265	8.31479e-05
Gene65989	4.53174e-10	-0.664467	0.048	0.349	2.41655e-05
Gene18077	6.48717e-10	-0.664787	0.028	0.291	3.45928e-05
Gene15357	2.64207e-10	-0.665053	0.021	0.28	1.40888e-05
Gene64656	4.97281e-12	-0.667115	0	0.28	2.65175e-07
Gene25698	2.11264e-10	-0.668994	0.021	0.286	1.12656e-05
Gene13716	9.94052e-15	-0.669085	0.055	0.476	5.30078e-10
Gene29768	2.44878e-11	-0.671515	0	0.265	1.30581e-06
Gene15186	8.3646e-10	-0.671785	0.014	0.259	4.46042e-05
LZX-CL6620.Contig1-All-g	1.31277e-10	-0.672874	0.676	0.963	7.00034e-06
Gene28014	2.44878e-11	-0.673138	0	0.265	1.30581e-06
Gene5435	1.816e-09	-0.676394	0.007	0.238	9.68379e-05
Gene791	1.48511e-09	-0.678014	0.552	0.873	7.91935e-05
Gene2905	3.29438e-10	-0.679478	0	0.238	1.75673e-05
Gene8807	5.5648e-08	-0.680466	0.014	0.217	0.00296743
Gene16358	3.35118e-09	-0.681275	0.041	0.307	0.000178702
Gene15381	6.98534e-11	-0.686473	0	0.254	3.72493e-06
Gene6993	3.25371e-10	-0.688925	0.014	0.27	1.73504e-05
Gene18274	5.40751e-10	-0.689567	0.014	0.265	2.88355e-05
Gene9135	1.42478e-10	-0.691618	0.014	0.275	7.59765e-06
Gene4575	2.12768e-10	-0.694699	0.021	0.28	1.13459e-05
Gene13586	5.34367e-11	-0.695975	0.007	0.27	2.84951e-06
Gene5764	6.49976e-13	-0.699337	0.062	0.429	3.466e-08
Gene10945	4.13505e-09	-0.700457	0	0.212	0.000220501
Gene20102	4.97281e-12	-0.7005	0	0.28	2.65175e-07
Gene5773	1.17474e-10	-0.700711	0	0.249	6.26429e-06
Gene5541	5.71793e-11	-0.702194	0.028	0.317	3.04909e-06
Gene1606	1.59272e-10	-0.703033	0.021	0.291	8.49318e-06
Gene23307	3.3113e-11	-0.703728	0.014	0.291	1.76575e-06
Gene27907	3.85397e-12	-0.704355	0.041	0.37	2.05513e-07
Gene19058	6.72771e-11	-0.70524	0.007	0.27	3.58755e-06
Gene10601	7.43836e-13	-0.705302	0.007	0.317	3.9665e-08
Gene252	1.11654e-08	-0.713356	0	0.201	0.000595396
Gene64673	1.13195e-11	-0.715222	0.007	0.286	6.03611e-07
Gene18149	3.17328e-11	-0.71707	0.021	0.307	1.69215e-06
Gene27783	1.98711e-11	-0.717755	0.021	0.317	1.05963e-06
Gene16343	2.90568e-11	-0.71931	0.041	0.36	1.54945e-06
Gene33088	2.90566e-12	-0.724069	0	0.286	1.54944e-07
Gene8283	3.62284e-11	-0.725085	0.007	0.275	1.93188e-06
Gene8909	4.24179e-08	-0.725942	0.034	0.265	0.00226193
Gene9881	1.44359e-11	-0.734246	0	0.27	7.69794e-07
Gene16214	5.49385e-10	-0.735452	0	0.233	2.9296e-05
Gene1997	3.90329e-10	-0.736028	0.041	0.328	2.08143e-05
Gene813	2.12047e-10	-0.737495	0.041	0.333	1.13074e-05
Gene40308	8.49881e-05	-0.737531	0.434	0.64	1
Gene9307	5.24604e-10	-0.739852	0.021	0.275	2.79745e-05
Gene23191	1.63343e-11	-0.741284	0.214	0.614	8.71025e-07
Gene39246	6.23017e-13	-0.742829	0.352	0.788	3.32224e-08
Gene17712	6.98912e-12	-0.744805	0.014	0.307	3.72695e-07
Gene10524	3.18762e-12	-0.745598	0.014	0.312	1.6998e-07
Gene1853	5.91037e-11	-0.747635	0.014	0.286	3.15171e-06
LZX-Unigene20566-All-g	1.67218e-10	-0.747761	0.124	0.476	8.91689e-06
Gene20373	1.04464e-09	-0.747913	0.028	0.291	5.57054e-05
LZX-CL1023.Contig11-All-g	1.7386e-12	-0.74801	0.566	0.931	9.27109e-08
Gene11863	1.84571e-10	-0.750861	0.048	0.349	9.84222e-06
LZX-CL607.Contig13-All-g	1.82765e-08	-0.751965	0	0.196	0.000974594
Gene32351	4.78966e-08	-0.75205	0.048	0.286	0.00255409
Gene14960	6.00421e-10	-0.75482	0.021	0.275	3.20175e-05
Gene5658	4.89483e-11	-0.755785	0.014	0.286	2.61017e-06
LZX-Unigene6585-All-g	1.25537e-12	-0.759944	0.552	0.915	6.69427e-08
Gene7994	8.89766e-11	-0.765617	0.028	0.307	4.74468e-06
Gene9228	7.34171e-12	-0.76612	0.007	0.291	3.91497e-07
Gene7651	8.98547e-11	-0.766492	0.007	0.265	4.7915e-06
Gene34501	4.61656e-13	-0.767607	0.014	0.333	2.46178e-08
Gene6403	2.98407e-08	-0.768368	0	0.19	0.00159126
LZX-Unigene35971-All-g	1.14127e-12	-0.770527	0.186	0.608	6.08585e-08
LZX-CL8148.Contig2-All-g	2.12365e-17	-0.774165	0.855	0.989	1.13244e-12
Gene29739	4.04689e-12	-0.774655	0.007	0.296	2.158e-07
Gene13231	1.11331e-09	-0.77473	0.028	0.286	5.93672e-05
LZX-CL12616.Contig6-All-g	3.47347e-15	-0.784516	0.014	0.376	1.85223e-10
Gene14990	3.37999e-11	-0.790667	0.028	0.323	1.80238e-06
Gene28438	1.97775e-11	-0.792574	0.048	0.37	1.05464e-06
Gene14903	8.29132e-12	-0.794773	0.014	0.302	4.42134e-07
Gene11247	2.7706e-11	-0.795353	0.055	0.386	1.47742e-06
Gene16778	2.49039e-11	-0.796407	0.021	0.307	1.328e-06
Gene5754	6.10535e-11	-0.801549	0.028	0.312	3.25568e-06
LZX-CL10022.Contig1-All-g	1.28792e-09	-0.801765	0.421	0.741	6.86783e-05
Gene1813	1.8205e-11	-0.803698	0.193	0.577	9.70784e-07
Gene9898	5.69246e-13	-0.804948	0	0.302	3.0355e-08
Gene16901	1.15578e-11	-0.807391	0.041	0.365	6.16318e-07
Gene9211	2.8115e-10	-0.808784	0.048	0.349	1.49923e-05
LZX-CL607.Contig4-All-g	4.76269e-10	-0.81622	0.014	0.265	2.53971e-05
Gene45992	9.83114e-13	-0.816649	0	0.296	5.24245e-08
Gene5804	8.88996e-12	-0.817363	0.028	0.339	4.74057e-07
LZX-CL1635.Contig5-All-g	2.52058e-07	-0.818112	0.083	0.323	0.013441
Gene7413	1.02093e-11	-0.818262	0.028	0.333	5.44409e-07
Gene3458	8.38595e-10	-0.820216	0.034	0.307	4.47181e-05
LZX-CL1583.Contig1-All-g	8.59144e-09	-0.820842	0.138	0.434	0.000458138
Gene26721	2.14287e-10	-0.821873	0.041	0.333	1.14268e-05
Gene5337	3.53612e-14	-0.824119	0	0.328	1.88564e-09
Gene10536	1.06913e-10	-0.826381	0.021	0.291	5.70115e-06
Gene3643	8.51773e-13	-0.827283	0.007	0.312	4.54208e-08
Gene19570	9.45914e-16	-0.827638	0.669	0.968	5.04409e-11
Gene18195	2.67712e-12	-0.829589	0.014	0.317	1.42757e-07
Gene26615	6.2032e-14	-0.829594	0	0.323	3.30786e-09
Gene4279	1.52802e-11	-0.830687	0.014	0.296	8.14818e-07
Gene19225	6.45308e-10	-0.833645	0.007	0.249	3.44111e-05
LZX-Unigene61838-All-g	4.73111e-12	-0.842013	0.083	0.429	2.52287e-07
Gene1590	2.80543e-11	-0.842094	0.014	0.291	1.49599e-06
LZX-Unigene7794-All-g	5.80583e-12	-0.842261	0.407	0.81	3.09596e-07
Gene14899	5.7014e-12	-0.842599	0.014	0.307	3.04027e-07
Gene946	1.41882e-11	-0.84439	0.028	0.328	7.56584e-07
Gene8880	1.0339e-11	-0.844798	0.048	0.376	5.51329e-07
Gene14575	3.53612e-14	-0.845173	0	0.328	1.88564e-09
Gene17532	3.07129e-10	-0.846895	0.041	0.323	1.63776e-05
Gene809	6.98534e-11	-0.847293	0	0.254	3.72493e-06
Gene1546	2.41639e-09	-0.848089	0.034	0.291	0.000128854
Gene37677	4.14185e-11	-0.853831	0	0.259	2.20864e-06
Gene1856	8.2944e-14	-0.854777	0.048	0.429	4.42299e-09
Gene18266	6.2032e-14	-0.855351	0	0.323	3.30786e-09
Gene11850	2.90566e-12	-0.857674	0	0.286	1.54944e-07
Gene5167	1.07758e-12	-0.860206	0.014	0.328	5.7462e-08
Gene5139	1.89091e-13	-0.864932	0	0.312	1.00833e-08
Gene19217	4.21761e-13	-0.865212	0.014	0.328	2.24904e-08
Gene13168	7.32137e-11	-0.865842	0.007	0.27	3.90412e-06
Gene9764	1.69271e-12	-0.869611	0	0.291	9.02636e-08
Gene10478	7.78299e-14	-0.872969	0.007	0.333	4.15028e-09
Gene14292	9.83114e-13	-0.873043	0	0.296	5.24245e-08
Gene4359	5.06977e-12	-0.879808	0.021	0.328	2.70345e-07
Gene3591	5.69246e-13	-0.882354	0	0.302	3.0355e-08
LZX-CL2970.Contig4-All-g	2.67632e-17	-0.895066	0.29	0.81	1.42715e-12
Gene1780	6.16277e-16	-0.897277	0.007	0.381	3.2863e-11
Gene21652	6.08094e-09	-0.898943	0.021	0.254	0.000324266
Gene26691	3.53612e-14	-0.906236	0	0.328	1.88564e-09
Gene41410	1.69271e-12	-0.906431	0	0.291	9.02636e-08
Gene16380	1.23663e-10	-0.907726	0.041	0.333	6.59435e-06
LZX-CL12127.Contig2-All-g	9.37866e-12	-0.90932	0.455	0.857	5.00117e-07
Gene32881	7.07604e-12	-0.912353	0.007	0.291	3.7733e-07
Gene16335	2.63356e-14	-0.913563	0.014	0.365	1.40435e-09
Gene6	4.52607e-11	-0.913985	0.021	0.296	2.41353e-06
Gene17551	3.60721e-08	-0.915176	0.531	0.788	0.00192354
Gene19337	5.96998e-13	-0.915753	0.041	0.402	3.18349e-08
LZX-Unigene10889-All-g	2.44878e-11	-0.916003	0	0.265	1.30581e-06
Gene15748	2.20125e-12	-0.921248	0.041	0.386	1.17382e-07
Gene16970	1.6727e-12	-0.924984	0.021	0.333	8.91968e-08
Gene59924	9.48128e-11	-0.926649	0.29	0.667	5.05589e-06
Gene24228	3.46655e-12	-0.929657	0.007	0.302	1.84854e-07
Gene5408	6.77525e-12	-0.932667	0.041	0.365	3.6129e-07
Gene24762	8.60567e-12	-0.933051	0.021	0.323	4.58898e-07
Gene16860	1.1556e-13	-0.934086	0.048	0.418	6.16224e-09
Gene5296	1.13809e-14	-0.934157	0	0.339	6.06887e-10
Gene14871	3.27667e-13	-0.935628	0.034	0.381	1.74728e-08
Gene2042	2.81764e-11	-0.93768	0.028	0.317	1.50251e-06
Gene3674	1.22074e-11	-0.939273	0.034	0.349	6.50957e-07
Gene4725	4.178e-12	-0.952169	0.028	0.333	2.22792e-07
LZX-Unigene30686-All-g	1.15173e-13	-0.953893	0.007	0.328	6.14158e-09
Gene19032	3.80329e-11	-0.955606	0.007	0.275	2.0281e-06
Gene6989	1.06534e-11	-0.956296	0.034	0.344	5.68095e-07
Gene1180	1.14442e-13	-0.959178	0.014	0.344	6.10263e-09
LZX-CL7902.Contig2-All-g	1.01462e-17	-0.961885	0.214	0.767	5.41044e-13
Gene13014	7.19746e-14	-0.962901	0.041	0.402	3.83805e-09
Gene17990	5.43489e-15	-0.962984	0.007	0.36	2.89815e-10
Gene5992	6.7839e-13	-0.963204	0.034	0.365	3.61751e-08
Gene4363	2.09339e-12	-0.969549	0.021	0.333	1.1163e-07
Gene12416	1.44805e-12	-0.972722	0.007	0.307	7.72173e-08
Gene16225	4.03545e-13	-0.97676	0.028	0.365	2.1519e-08
Gene57429	2.69004e-11	-0.978703	0.041	0.349	1.43446e-06
Gene13965	2.5237e-12	-0.980758	0.034	0.354	1.34576e-07
Gene38194	4.6708e-09	-0.986628	0.028	0.265	0.000249071
Gene6971	2.24346e-13	-0.990034	0.028	0.365	1.19633e-08
Gene5529	6.57256e-10	-0.99014	0.166	0.508	3.50482e-05
Gene27856	2.028e-15	-0.990924	0	0.354	1.08143e-10
Gene975	2.96414e-14	-0.995332	0.014	0.354	1.58063e-09
Gene14907	1.23482e-13	-0.997685	0.034	0.397	6.58467e-09
Gene12320	1.18382e-13	-1.00303	0.034	0.392	6.31272e-09
LZX-Unigene25625-All-g	1.53029e-15	-1.00435	0.662	0.921	8.16025e-11
Gene12154	8.34911e-15	-1.0074	0.021	0.381	4.45217e-10
Gene5478	1.62505e-12	-1.01188	0.028	0.344	8.66557e-08
Gene17550	1.76385e-13	-1.01503	0.083	0.466	9.40575e-09
Gene16265	1.36189e-11	-1.02392	0.021	0.312	7.26227e-07
Gene32754	1.83993e-12	-1.02745	0.041	0.381	9.81143e-08
Gene21653	1.29081e-09	-1.03356	0.014	0.254	6.88326e-05
Gene70992	7.51126e-14	-1.03786	0.041	0.418	4.00538e-09
Gene12764	9.19973e-14	-1.04041	0.028	0.37	4.90576e-09
Gene20375	8.54172e-14	-1.0409	0.028	0.376	4.55487e-09
Gene6558	6.181e-14	-1.04141	0.021	0.37	3.29602e-09
Gene19820	5.67954e-14	-1.04184	0.034	0.392	3.02862e-09
LZX-Unigene20680-All-g	6.58752e-11	-1.04497	0.138	0.471	3.5128e-06
Gene8036	1.52422e-14	-1.04591	0.021	0.381	8.12791e-10
Gene36491	1.30847e-14	-1.04791	0.021	0.37	6.97741e-10
Gene16277	2.44011e-13	-1.04845	0.014	0.333	1.30119e-08
Gene25799	1.06864e-12	-1.04891	0.041	0.376	5.69851e-08
Gene1568	2.3954e-14	-1.05197	0.007	0.349	1.27735e-09
Gene216	2.46544e-13	-1.05633	0.028	0.365	1.3147e-08
Gene12530	2.028e-15	-1.05694	0	0.354	1.08143e-10
Gene21709	7.60715e-13	-1.06737	0.021	0.339	4.05651e-08
Gene7068	5.81301e-14	-1.06932	0.021	0.365	3.09979e-09
Gene7153	4.64135e-13	-1.0722	0.021	0.344	2.475e-08
Gene23076	9.61285e-16	-1.07843	0.034	0.429	5.12605e-11
Gene1860	6.80585e-14	-1.08345	0.021	0.365	3.62922e-09
Gene60042	3.61573e-15	-1.08538	0	0.349	1.92809e-10
Gene68601	1.80159e-13	-1.0872	0.014	0.339	9.60697e-09
Gene6260	5.05033e-14	-1.08752	0.034	0.392	2.69309e-09
Gene17644	1.83489e-15	-1.091	0.021	0.397	9.78455e-11
Gene10155	1.82976e-13	-1.09147	0.028	0.37	9.7572e-09
LZX-Unigene16760-All-g	1.70377e-15	-1.09357	0.069	0.476	9.08535e-11
Gene16560	7.4707e-14	-1.10744	0.021	0.36	3.98375e-09
Gene19062	2.82149e-13	-1.10753	0.034	0.381	1.50456e-08
LZX-Unigene5260-All-g	8.34639e-16	-1.11061	0.103	0.529	4.45071e-11
Gene17629	4.18666e-14	-1.11961	0.014	0.36	2.23254e-09
Gene3494	5.1076e-13	-1.12156	0.021	0.344	2.72363e-08
Gene13786	1.54501e-13	-1.12187	0.034	0.381	8.23874e-09
Gene11386	4.51046e-16	-1.12341	0.007	0.381	2.4052e-11
LZX-CL4015.Contig1-All-g	1.69667e-16	-1.12498	0.324	0.757	9.0475e-12
Gene15127	2.27234e-16	-1.1289	0.021	0.423	1.21173e-11
Gene31148	1.08474e-13	-1.12991	0	0.317	5.7844e-09
Gene42019	8.64547e-15	-1.13051	0.028	0.397	4.6102e-10
Gene19741	4.31495e-13	-1.13822	0.034	0.376	2.30095e-08
Gene8850	1.12909e-15	-1.15043	0.034	0.423	6.02087e-11
Gene19571	7.50888e-14	-1.15869	0.028	0.37	4.00411e-09
Gene7968	1.09537e-14	-1.16655	0.028	0.392	5.84108e-10
Gene1873	4.04013e-15	-1.17674	0.028	0.402	2.1544e-10
Gene37637	1.66808e-17	-1.18447	0.007	0.407	8.89502e-13
Gene25542	2.08382e-16	-1.19398	0.007	0.386	1.1112e-11
Gene3602	3.95262e-14	-1.19945	0.007	0.344	2.10773e-09
Gene15111	2.74244e-18	-1.19964	0.007	0.429	1.4624e-13
Gene17587	6.16006e-16	-1.20506	0.014	0.386	3.28485e-11
Gene16190	2.02047e-14	-1.20737	0.021	0.376	1.07742e-09
Gene1393	6.69141e-16	-1.20885	0.014	0.392	3.56819e-11
LZX-CL4112.Contig1-All-g	1.42057e-14	-1.20887	0.069	0.455	7.57517e-10
Gene28116	1.13371e-15	-1.20938	0	0.36	6.04553e-11
Gene18516	6.91162e-15	-1.21013	0.021	0.392	3.68562e-10
Gene2261	8.97499e-16	-1.21815	0.021	0.402	4.78591e-11
Gene16166	3.07512e-13	-1.22961	0.228	0.64	1.63981e-08
Gene1938	1.024e-14	-1.23769	0.034	0.407	5.4605e-10
Gene257	1.76278e-14	-1.23817	0.041	0.418	9.40002e-10
Gene2985	1.15419e-15	-1.24194	0.462	0.868	6.15474e-11
Gene65786	6.8157e-15	-1.25898	0.041	0.418	3.63447e-10
LZX-CL1564.Contig11-All-g	4.23801e-19	-1.26053	0.352	0.815	2.25992e-14
Gene12936	4.5687e-16	-1.26066	0.034	0.429	2.43626e-11
Gene5419	7.4653e-17	-1.26111	0.014	0.413	3.98087e-12
Gene25073	1.07081e-16	-1.26181	0.014	0.402	5.71011e-12
Gene26696	1.94125e-16	-1.26218	0	0.376	1.03517e-11
Gene10804	2.37064e-16	-1.27189	0.028	0.429	1.26414e-11
LZX-Unigene35724-All-g	1.719e-20	-1.28449	0.117	0.624	9.16657e-16
Gene17577	1.02487e-17	-1.28852	0.007	0.413	5.46513e-13
Gene22772	2.45808e-15	-1.28954	0.028	0.407	1.31077e-10
LZX-Unigene191-All-g	2.1193e-22	-1.29165	0.855	0.968	1.13011e-17
Gene25242	3.50768e-16	-1.29425	0	0.37	1.87047e-11
Gene15062	2.08245e-14	-1.305	0.062	0.439	1.11047e-09
Gene17784	6.84473e-19	-1.31139	0.055	0.566	3.64995e-14
Gene6325	3.04837e-15	-1.31809	0.034	0.418	1.62554e-10
Gene18941	1.37752e-13	-1.33397	0.041	0.392	7.34562e-09
Gene16103	1.46758e-16	-1.33932	0.034	0.434	7.82589e-12
Gene38267	1.94125e-16	-1.34222	0	0.376	1.03517e-11
Gene17775	7.03041e-17	-1.35272	0.028	0.439	3.74897e-12
Gene40484	6.12436e-16	-1.35657	0.055	0.487	3.26582e-11
Gene54907	6.42443e-14	-1.35687	0.048	0.423	3.42583e-09
LZX-CL11095.Contig1-All-g	1.03306e-17	-1.35949	0.069	0.513	5.50877e-13
Gene13598	3.61573e-15	-1.36014	0	0.349	1.92809e-10
Gene13657	1.22506e-16	-1.37214	0.048	0.487	6.53265e-12
Gene14439	2.90566e-12	-1.37552	0	0.286	1.54944e-07
Gene7036	1.05231e-15	-1.37792	0.041	0.429	5.61142e-11
Gene17595	5.46879e-17	-1.38195	0.028	0.439	2.91623e-12
Gene17667	8.52859e-17	-1.39172	0.048	0.497	4.54787e-12
Gene65986	3.33998e-16	-1.40228	0.007	0.381	1.78104e-11
LZX-CL5555.Contig3-All-g	5.94564e-12	-1.40549	0.034	0.344	3.17051e-07
Gene19134	6.05602e-16	-1.41492	0.034	0.439	3.22937e-11
Gene3684	5.29588e-15	-1.41861	0.055	0.434	2.82403e-10
Gene23031	1.98269e-17	-1.42395	0.007	0.407	1.05727e-12
Gene7180	9.18567e-17	-1.43265	0.034	0.455	4.89826e-12
Gene1287	2.6272e-17	-1.43472	0.021	0.429	1.40095e-12
Gene19072	2.87885e-14	-1.45036	0.007	0.344	1.53515e-09
Gene19629	6.6679e-17	-1.45234	0.041	0.45	3.55566e-12
Gene14508	6.83459e-17	-1.45835	0.041	0.45	3.64454e-12
Gene5255	9.64815e-19	-1.46358	0.041	0.497	5.14487e-14
Gene857	8.04351e-18	-1.46606	0.041	0.476	4.2892e-13
Gene16819	1.56147e-16	-1.46922	0.034	0.434	8.32656e-12
Gene17596	6.59064e-13	-1.47251	0.021	0.339	3.51446e-08
Gene1806	4.61618e-16	-1.48594	0.041	0.444	2.46158e-11
Gene14902	1.9682e-17	-1.4991	0.034	0.455	1.04954e-12
Gene20113	5.66627e-17	-1.50251	0.021	0.418	3.02154e-12
Gene61413	1.35829e-16	-1.50918	0.055	0.471	7.24308e-12
LZX-CL1678.Contig8-All-g	2.77096e-06	-1.51256	0.034	0.217	0.147762
Gene6418	3.19207e-17	-1.51424	0.021	0.439	1.70217e-12
Gene4323	7.31324e-16	-1.51552	0.048	0.455	3.89979e-11
Gene25491	4.3228e-19	-1.52823	0	0.429	2.30513e-14
Gene12174	2.54064e-17	-1.53432	0.021	0.423	1.3548e-12
Gene24301	4.3228e-19	-1.54308	0	0.429	2.30513e-14
Gene2331	8.76365e-18	-1.5447	0.028	0.45	4.67322e-13
Gene15057	9.07566e-18	-1.54975	0.021	0.439	4.8396e-13
Gene28888	5.90625e-19	-1.5556	0.014	0.444	3.14951e-14
Gene22771	7.46916e-18	-1.55602	0.055	0.524	3.98293e-13
Gene28268	8.81741e-16	-1.56271	0.014	0.386	4.70188e-11
Gene45687	2.30155e-19	-1.5638	0	0.434	1.2273e-14
Gene6207	6.56963e-14	-1.56459	0.434	0.746	3.50325e-09
Gene16322	2.06952e-17	-1.58112	0.034	0.455	1.10357e-12
Gene2267	1.01696e-18	-1.58928	0.034	0.476	5.42296e-14
Gene27857	5.31253e-18	-1.5908	0.048	0.492	2.83291e-13
Gene1849	3.27935e-18	-1.59977	0.014	0.434	1.74872e-13
Gene1771	6.25515e-18	-1.61188	0.048	0.513	3.33556e-13
Gene9103	6.42087e-19	-1.62047	0.021	0.46	3.42393e-14
Gene1697	8.30284e-17	-1.65123	0.034	0.45	4.42749e-12
Gene35172	1.42953e-18	-1.66015	0.055	0.534	7.62296e-14
Gene1587	1.73842e-17	-1.67045	0.041	0.471	9.27011e-13
Gene25397	4.26952e-17	-1.68404	0.048	0.476	2.27672e-12
LZX-Unigene4044-All-g	1.29245e-18	-1.68654	0.007	0.429	6.89198e-14
Gene377	8.2902e-20	-1.70487	0.014	0.46	4.42075e-15
Gene16468	4.62008e-19	-1.70592	0.041	0.508	2.46366e-14
Gene59996	3.39791e-20	-1.70719	0	0.45	1.81193e-15
Gene18946	3.76468e-21	-1.72407	0.007	0.476	2.00751e-16
Gene2117	1.78202e-17	-1.76261	0.041	0.471	9.50261e-13
Gene4773	7.62865e-19	-1.76797	0.055	0.508	4.06798e-14
Gene14911	1.03356e-18	-1.76968	0.041	0.487	5.51147e-14
Gene9842	2.65247e-16	-1.77222	0.048	0.455	1.41443e-11
Gene1996	4.65303e-17	-1.77226	0.034	0.444	2.48123e-12
Gene4334	1.2602e-19	-1.77727	0.034	0.492	6.72001e-15
Gene64269	8.85707e-20	-1.78559	0.034	0.492	4.72303e-15
Gene1394	4.3777e-16	-1.78945	0.048	0.45	2.33441e-11
Gene24229	2.80214e-18	-1.79124	0.028	0.471	1.49424e-13
Gene18876	5.42232e-17	-1.79992	0.055	0.513	2.89145e-12
Gene16410	7.38278e-20	-1.80183	0.034	0.497	3.93687e-15
Gene26839	1.6216e-17	-1.8057	0.055	0.519	8.64719e-13
Gene69245	9.97112e-15	-1.82449	0.041	0.413	5.3171e-10
Gene15494	3.40486e-19	-1.8264	0.021	0.46	1.81564e-14
Gene802	2.03435e-18	-1.84157	0.014	0.434	1.08482e-13
Gene5338	6.11122e-20	-1.89627	0.055	0.571	3.25881e-15
LZX-CL10022.Contig2-All-g	1.66174e-24	-1.90613	0.779	0.958	8.86121e-20
Gene7585	7.32393e-21	-1.90817	0.007	0.471	3.90549e-16
Gene13908	2.85585e-16	-1.93563	0.034	0.423	1.52288e-11
Gene38560	8.36056e-21	-1.93684	0.034	0.503	4.45827e-16
Gene20374	1.21258e-17	-1.95769	0.034	0.46	6.46607e-13
Gene780	4.58259e-20	-1.96636	0.048	0.534	2.44366e-15
Gene57428	2.74531e-20	-1.99573	0.048	0.561	1.46393e-15
Gene38442	8.34477e-18	-2.0064	0.041	0.46	4.44985e-13
Gene26958	3.60303e-20	-2.02232	0.041	0.529	1.92132e-15
Gene19688	8.24609e-21	-2.02333	0.014	0.487	4.39723e-16
Gene884	2.70676e-17	-2.02822	0.014	0.413	1.44338e-12
LZX-Unigene8170-All-g	1.11124e-21	-2.03729	0.028	0.519	5.92571e-17
Gene63753	6.13992e-20	-2.0425	0.048	0.524	3.27411e-15
Gene18679	2.02347e-20	-2.07342	0.014	0.471	1.07901e-15
Gene8895	4.7509e-20	-2.08613	0.048	0.524	2.53342e-15
Gene60992	7.22307e-21	-2.09269	0.007	0.471	3.8517e-16
Gene20043	4.37112e-19	-2.09357	0.048	0.497	2.3309e-14
Gene9019	4.85102e-21	-2.12497	0	0.466	2.58681e-16
Gene65649	1.08919e-18	-2.14415	0.055	0.524	5.80813e-14
Gene16777	9.75293e-20	-2.14431	0.055	0.54	5.20075e-15
Gene14915	7.7188e-20	-2.14774	0.041	0.503	4.11605e-15
Gene37362	1.05217e-19	-2.16508	0.055	0.561	5.61069e-15
Gene20372	8.22186e-23	-2.17434	0.021	0.524	4.38431e-18
Gene15769	1.88855e-21	-2.18033	0.048	0.545	1.00707e-16
Gene2284	2.41089e-20	-2.18308	0.048	0.566	1.28561e-15
Gene669	2.13915e-20	-2.20411	0.048	0.545	1.1407e-15
Gene4330	3.43703e-21	-2.22167	0.041	0.529	1.8328e-16
Gene13652	5.1208e-20	-2.22602	0.055	0.54	2.73067e-15
Gene19793	2.16221e-19	-2.25603	0.041	0.513	1.153e-14
Gene54771	6.66714e-20	-2.31076	0.055	0.571	3.55525e-15
Gene40307	8.13287e-17	-2.31988	0.062	0.487	4.33685e-12
Gene702	4.34343e-21	-2.32872	0.041	0.519	2.31614e-16
Gene6617	1.14684e-23	-2.34174	0	0.513	6.11552e-19
Gene26794	1.96454e-21	-2.40532	0.048	0.545	1.04759e-16
Gene11225	3.68822e-19	-2.42901	0.055	0.519	1.96674e-14
Gene12213	3.31346e-20	-2.44183	0.048	0.524	1.7669e-15
Gene59821	1.3418e-23	-2.45203	0.028	0.545	7.15514e-19
Gene16673	2.5475e-21	-2.45845	0.048	0.529	1.35845e-16
Gene9333	8.0345e-21	-2.45846	0.048	0.534	4.28439e-16
Gene16353	1.1787e-20	-2.47928	0.055	0.571	6.28543e-16
Gene5290	6.9297e-22	-2.48203	0.048	0.556	3.69526e-17
Gene6034	2.38252e-21	-2.48265	0.034	0.529	1.27048e-16
Gene5769	1.45604e-19	-2.505	0.041	0.497	7.76431e-15
Gene615	1.66332e-21	-2.51253	0.055	0.556	8.86966e-17
Gene19461	3.76935e-22	-2.5205	0.041	0.534	2.01e-17
Gene12360	5.26422e-21	-2.53472	0.034	0.524	2.80714e-16
Gene16110	2.74426e-21	-2.58927	0.041	0.529	1.46338e-16
Gene212	1.07533e-20	-2.60071	0.055	0.577	5.73419e-16
Gene41455	4.02311e-20	-2.6108	0.055	0.577	2.14532e-15
Gene67454	8.34502e-21	-2.6302	0.055	0.577	4.44998e-16
Gene13732	1.17719e-20	-2.64376	0.048	0.519	6.27737e-16
Gene19425	3.86668e-22	-2.70216	0.048	0.54	2.06191e-17
Gene18887	3.86696e-22	-2.70875	0.048	0.556	2.06205e-17
Gene12802	7.33779e-22	-2.73948	0.055	0.577	3.91288e-17
Gene23030	2.14843e-21	-2.74046	0.055	0.571	1.14565e-16
Gene735	7.58425e-21	-2.74657	0.055	0.54	4.0443e-16
Gene25687	5.13548e-22	-2.78541	0.055	0.561	2.7385e-17
Gene24142	7.80451e-22	-2.80217	0.048	0.556	4.16175e-17
Gene69913	2.63177e-21	-2.8251	0.055	0.566	1.40339e-16
Gene7852	2.66681e-22	-2.82667	0.055	0.566	1.42207e-17
Gene8904	5.95188e-21	-2.83683	0.048	0.534	3.17384e-16
Gene34723	5.44061e-23	-2.84514	0.034	0.54	2.9012e-18
LZX-Unigene15332-All-g	4.54393e-33	-2.84848	0.179	0.815	2.42305e-28
LZX-CL3964.Contig3-All-g	4.31488e-31	-2.872	0.228	0.825	2.30091e-26
Gene17091	8.8566e-23	-2.88945	0.048	0.556	4.72278e-18
Gene31533	7.63509e-21	-2.91332	0.055	0.577	4.07141e-16
Gene8843	2.78234e-21	-2.94445	0.055	0.577	1.48368e-16
Gene16287	2.32388e-21	-2.97424	0.055	0.577	1.23921e-16
Gene11310	7.42357e-25	-2.9869	0.021	0.556	3.95862e-20
Gene11822	4.57941e-23	-3.00151	0.048	0.561	2.44197e-18
Gene8928	5.29456e-22	-3.08335	0.055	0.577	2.82333e-17
Gene66095	5.5129e-25	-3.08856	0.021	0.561	2.93975e-20
Gene5911	1.06997e-21	-3.10459	0.055	0.577	5.70561e-17
Gene8844	6.23159e-23	-3.10601	0.055	0.566	3.323e-18
Gene24489	1.29341e-22	-3.12826	0.055	0.577	6.89711e-18
Gene4273	7.74165e-21	-3.13545	0.055	0.534	4.12823e-16
Gene34722	1.75411e-22	-3.14756	0.055	0.577	9.35377e-18
Gene18911	8.0077e-24	-3.18158	0.048	0.566	4.27011e-19
Gene10676	5.69934e-22	-3.21124	0.055	0.571	3.03917e-17
Gene16426	1.00271e-21	-3.25063	0.055	0.577	5.34695e-17
Gene5844	9.51929e-22	-3.25838	0.055	0.577	5.07616e-17
Gene6298	7.68405e-24	-3.26412	0.048	0.566	4.09752e-19
Gene14853	1.45121e-23	-3.31629	0.055	0.571	7.73856e-19
Gene10441	3.21704e-22	-3.31891	0.055	0.577	1.71549e-17
Gene3843	2.35228e-23	-3.34493	0.048	0.561	1.25435e-18
Gene253	7.05639e-22	-3.3516	0.055	0.577	3.76282e-17
Gene7377	7.39694e-23	-3.37147	0.055	0.577	3.94442e-18
Gene1326	2.78108e-23	-3.37703	0.055	0.571	1.48301e-18
Gene7017	1.47278e-23	-3.39692	0.055	0.577	7.85362e-19
Gene18958	4.76143e-23	-3.43173	0.055	0.566	2.53903e-18
Gene45987	5.36737e-23	-3.47711	0.055	0.577	2.86215e-18
Gene6985	3.22334e-23	-3.5144	0.055	0.577	1.71885e-18
Gene18968	1.18357e-24	-3.59164	0.034	0.566	6.31139e-20
Gene16168	9.27938e-24	-3.60502	0.055	0.577	4.94823e-19
Gene14895	2.7785e-24	-3.70871	0.048	0.571	1.48163e-19
Gene19114	7.89837e-24	-4.02385	0.048	0.566	4.21181e-19
Gene27092	5.74447e-25	-4.02997	0.041	0.577	3.06324e-20
Gene8356	3.41782e-24	-4.06531	0.055	0.577	1.82255e-19
Gene19262	2.46666e-23	-4.12383	0.041	0.55	1.31534e-18
Gene20214	3.95416e-25	-4.47427	0.028	0.566	2.10856e-20
Gene68853	9.44892e-27	-6.12686	0	0.566	5.03864e-22

## Sheet: 6.Immune_F13A1
gene	p_val	avg_log2FC	pct.1	pct.2	p_val_adj
Gene8704	4.68969e-23	7.2054	0.865	0.1	2.50078e-18
Gene37077	1.77521e-22	4.72538	0.797	0	9.46632e-18
Gene18971	5.64386e-22	4.39374	0.784	0	3.00959e-17
LZX-CL1480.Contig8-All-g	1.69391e-15	4.04929	0.784	0.238	9.03278e-11
Gene2667	2.64692e-15	4.00395	0.649	0.062	1.41147e-10
Gene17552	1.42482e-18	2.85353	0.892	0.275	7.59783e-14
Gene12189	2.23243e-18	2.74705	0.892	0.262	1.19044e-13
Gene16349	6.92164e-13	2.62474	0.676	0.138	3.69097e-08
Gene15155	7.74669e-07	2.60069	0.514	0.2	0.0413092
Gene18876	3.12659e-12	2.5187	0.73	0.162	1.66725e-07
Gene19687	5.78167e-10	2.48767	0.419	0.013	3.08308e-05
LZX-CL8760.Contig12-All-g	1.74763e-09	2.47671	0.378	0	9.31926e-05
Gene5287	4.68346e-11	2.4136	0.459	0.013	2.49746e-06
Gene18861	3.85677e-09	2.41338	0.446	0.05	0.000205662
Gene12802	5.99397e-16	2.35792	0.865	0.275	3.19628e-11
Gene813	4.39665e-08	2.34936	0.365	0.025	0.00234451
Gene37362	4.9437e-14	2.33239	0.797	0.238	2.63623e-09
Gene41455	3.19772e-17	2.31504	0.878	0.275	1.70518e-12
Gene5844	9.6978e-16	2.25621	0.892	0.275	5.17135e-11
Gene5338	8.20364e-17	2.23945	0.892	0.275	4.37459e-12
Gene27857	2.56153e-10	2.22764	0.595	0.15	1.36593e-05
Gene2161	2.81279e-10	2.22632	0.527	0.088	1.49992e-05
Gene9211	3.88988e-09	2.22053	0.581	0.162	0.000207428
Gene7453	6.83391e-09	2.21066	0.541	0.138	0.000364418
LZX-CL400.Contig3-All-g	1.01215e-10	2.18806	0.5	0.05	5.39729e-06
Gene17563	8.57571e-08	2.18159	0.459	0.1	0.004573
Gene796	4.83882e-06	2.1802	0.338	0.062	0.25803
Gene31533	1.80952e-16	2.16603	0.892	0.275	9.64924e-12
Gene24880	3.15788e-12	2.12052	0.77	0.262	1.68394e-07
Gene17400	4.9651e-05	2.10639	0.189	0	1
Gene7852	6.177e-10	2.06788	0.608	0.15	3.29389e-05
Gene17550	1.86445e-13	2.04735	0.865	0.362	9.9422e-09
Gene1515	1.07942e-10	2.01221	0.595	0.112	5.75601e-06
Gene14853	8.268e-13	2.002	0.824	0.238	4.40891e-08
Gene28469	8.68817e-09	2.00184	0.622	0.2	0.000463297
Gene17784	9.02861e-13	1.97757	0.824	0.262	4.81451e-08
Gene54771	1.29096e-12	1.93757	0.824	0.238	6.88407e-08
Gene19184	2.97953e-07	1.93641	0.473	0.125	0.0158884
Gene2284	4.04554e-14	1.92416	0.892	0.262	2.15728e-09
Gene40484	1.20884e-10	1.91309	0.703	0.225	6.44615e-06
Gene25687	1.49506e-11	1.91115	0.73	0.225	7.97241e-07
Gene16792	3.9314e-07	1.89919	0.432	0.088	0.0209642
Gene10192	6.57503e-09	1.88714	0.595	0.175	0.000350614
Gene16287	1.13242e-12	1.86504	0.851	0.275	6.03864e-08
Gene14809	4.00134e-06	1.86049	0.392	0.1	0.213371
Gene1771	2.54276e-07	1.84778	0.568	0.188	0.0135592
Gene2251	1.20694e-08	1.8345	0.716	0.412	0.000643598
Gene5290	8.08642e-08	1.80683	0.608	0.212	0.00431208
Gene10676	3.80638e-12	1.79578	0.878	0.275	2.02975e-07
Gene23030	6.8087e-11	1.78873	0.797	0.275	3.63074e-06
Gene19416	7.4341e-07	1.78435	0.392	0.075	0.0396423
Gene8895	0.000143625	1.77954	0.419	0.15	1
Gene7627	3.00046e-06	1.77413	0.392	0.088	0.159999
Gene8928	1.05646e-12	1.76283	0.878	0.262	5.63356e-08
Gene2737	2.03056e-05	1.76015	0.405	0.125	1
Gene8843	9.04772e-13	1.75878	0.878	0.275	4.8247e-08
Gene18829	0.000439313	1.74906	0.243	0.05	1
Gene10317	9.09424e-07	1.71881	0.473	0.138	0.0484951
Gene19461	3.01679e-05	1.71404	0.419	0.15	1
Gene19256	3.59551e-07	1.67727	0.284	0	0.0191731
Gene15748	4.23852e-06	1.67364	0.338	0.05	0.226019
Gene14943	0.0030197	1.66967	0.203	0.05	1
Gene34722	7.8572e-12	1.65891	0.892	0.25	4.18985e-07
Gene8662	6.27722e-06	1.65084	0.23	0	0.334733
Gene253	1.33574e-11	1.64369	0.892	0.275	7.12282e-07
Gene12762	1.52553e-06	1.61499	0.284	0.013	0.0813488
Gene16426	5.20222e-11	1.61404	0.892	0.275	2.77408e-06
Gene615	2.09895e-10	1.59643	0.838	0.275	1.11927e-05
LZX-CL2970.Contig4-All-g	2.92223e-07	1.58546	0.73	0.412	0.0155828
Gene1587	0.000153919	1.5755	0.392	0.125	1
Gene16874	3.35977e-06	1.56252	0.351	0.05	0.17916
Gene32029	2.61271e-06	1.56033	0.514	0.175	0.139323
Gene69913	9.62808e-10	1.5441	0.811	0.262	5.13417e-05
Gene5911	1.02748e-10	1.54199	0.865	0.275	5.47904e-06
Gene12360	0.000172569	1.53816	0.405	0.162	1
Gene16225	0.000155074	1.52845	0.297	0.075	1
Gene50721	5.82644e-08	1.52772	0.689	0.25	0.00310695
Gene18761	1.20326e-05	1.52433	0.27	0.025	0.641636
Gene42019	0.000224507	1.52084	0.324	0.1	1
Gene45987	7.41431e-11	1.51958	0.865	0.275	3.95368e-06
Gene10155	9.54242e-05	1.51262	0.378	0.125	1
Gene212	1.64587e-09	1.51214	0.797	0.275	8.77659e-05
Gene1326	3.72504e-08	1.48939	0.662	0.238	0.00198638
Gene65989	1.66417e-05	1.48474	0.392	0.112	0.887418
Gene16358	6.08851e-05	1.46844	0.324	0.075	1
Gene38194	3.2316e-06	1.46513	0.432	0.1	0.172325
Gene4330	3.22104e-06	1.43733	0.514	0.175	0.171762
Gene6325	0.00226882	1.42883	0.324	0.138	1
Gene13730	0.0017894	1.42522	0.257	0.075	1
Gene702	0.000228042	1.42354	0.405	0.15	1
Gene10598	6.10164e-06	1.42338	0.284	0.025	0.32537
Gene18086	2.29467e-05	1.41276	0.459	0.162	1
Gene25799	4.85225e-06	1.40816	0.459	0.138	0.258746
Gene70992	0.000272017	1.404	0.311	0.088	1
Gene1697	0.000172755	1.39338	0.419	0.162	1
Gene5507	8.75722e-06	1.39293	0.527	0.2	0.466979
Gene13652	4.78557e-07	1.38539	0.635	0.25	0.0255191
Gene1996	3.23148e-05	1.37659	0.311	0.062	1
Gene9670	2.64926e-05	1.3701	0.324	0.062	1
Gene18574	0.00022905	1.36725	0.324	0.1	1
Gene11822	1.6393e-06	1.3609	0.595	0.212	0.0874157
Gene335	1.33016e-06	1.3598	0.608	0.212	0.0709308
LZX-CL4231.Contig11-All-g	1.25931e-05	1.35042	0.216	0	0.671524
Gene7377	7.38378e-09	1.35039	0.865	0.275	0.00039374
LZX-CL11400.Contig18-All-g	2.44679e-05	1.34868	0.23	0.013	1
Gene26839	5.07491e-06	1.34198	0.635	0.275	0.270619
Gene19425	5.14145e-05	1.33742	0.514	0.212	1
Gene5314	7.74766e-05	1.33681	0.257	0.038	1
Gene5253	4.13598e-05	1.32898	0.378	0.112	1
Gene54907	0.0005509	1.32581	0.378	0.15	1
Gene9214	0.000427514	1.32037	0.284	0.075	1
Gene10527	6.18704e-05	1.31577	0.257	0.038	1
Gene68737	4.9651e-05	1.3155	0.189	0	1
Gene9842	0.000663775	1.31234	0.324	0.112	1
Gene12154	0.000525742	1.30223	0.311	0.1	1
Gene23076	0.00145177	1.29928	0.27	0.088	1
Gene1410	0.000371256	1.29641	0.149	0	1
Gene18958	2.15616e-08	1.29546	0.797	0.275	0.00114977
Gene1327	0.00023416	1.29531	0.324	0.088	1
Gene28438	6.78374e-07	1.29258	0.446	0.088	0.0361743
Gene13657	8.73233e-05	1.29158	0.351	0.1	1
Gene48143	0.0230757	1.28896	0.23	0.112	1
Gene1105	0.00721603	1.28397	0.189	0.05	1
Gene8887	0.000715154	1.28149	0.189	0.025	1
Gene3684	0.00171253	1.2772	0.284	0.1	1
Gene39193	0.00111276	1.27679	0.203	0.038	1
Gene984	4.66903e-05	1.27431	0.432	0.138	1
Gene19072	8.63881e-05	1.27226	0.432	0.15	1
Gene22147	0.00430585	1.26867	0.23	0.075	1
LZX-Unigene18328-All-g	0.00913434	1.26463	0.351	0.2	1
Gene6010	0.00742164	1.264	0.216	0.075	1
Gene7214	5.02752e-05	1.25492	0.311	0.062	1
Gene1546	1.39275e-05	1.24987	0.473	0.15	0.742686
Gene10179	8.14175e-05	1.2465	0.257	0.038	1
LZX-CL7961.Contig1-All-g	0.000145888	1.24271	0.243	0.038	1
Gene12197	0.00169511	1.23869	0.581	0.475	1
Gene12469	0.00404089	1.23755	0.176	0.038	1
Gene6124	6.86396e-05	1.2347	0.446	0.162	1
Gene19665	5.6992e-05	1.23057	0.216	0.013	1
Gene18266	0.00545545	1.22967	0.149	0.025	1
Gene16309	0.000294985	1.22946	0.311	0.088	1
Gene3458	0.00111276	1.20928	0.203	0.038	1
Gene1639	0.0246741	1.20615	0.27	0.15	1
Gene24729	0.00252536	1.20135	0.162	0.025	1
Gene9818	0.00211371	1.19319	0.216	0.05	1
LZX-CL7732.Contig3-All-g	0.00799066	1.19307	0.23	0.088	1
Gene4348	0.000421275	1.18418	0.203	0.025	1
Gene24489	1.98378e-07	1.18236	0.757	0.25	0.0105785
Gene16110	0.000114495	1.17771	0.486	0.2	1
Gene3762	0.00278167	1.16495	0.311	0.125	1
Gene2916	0.00192023	1.1643	0.27	0.088	1
Gene19295	0.000174327	1.16307	0.432	0.15	1
LZX-Unigene38845-All-g	2.50883e-05	1.1621	0.203	0	1
Gene18941	0.014791	1.16195	0.392	0.2	1
Gene25552	0.000190912	1.15856	0.162	0	1
Gene26721	0.0189906	1.15838	0.162	0.05	1
Gene19618	6.93761e-11	1.15677	1	0.975	3.69948e-06
Gene19741	3.73649e-05	1.1503	0.351	0.075	1
Gene16410	0.00693003	1.15014	0.324	0.162	1
Gene13823	2.50883e-05	1.14331	0.203	0	1
Gene9006	0.000114174	1.14119	0.203	0.013	1
Gene207	0.00027653	1.13947	0.257	0.05	1
Gene14803	5.8576e-06	1.13266	0.595	0.225	0.312356
Gene12272	0.000143908	1.13066	0.432	0.162	1
Gene16901	9.59825e-05	1.13066	0.446	0.162	1
Gene15364	0.000864796	1.12469	0.23	0.05	1
Gene22771	0.000288456	1.12091	0.446	0.188	1
Gene63753	3.19378e-05	1.12	0.514	0.188	1
Gene18842	0.000499989	1.11914	0.176	0.013	1
Gene13616	0.0162318	1.11796	0.203	0.075	1
Gene16800	0.000371256	1.11632	0.149	0	1
Gene16135	0.00495629	1.10406	0.189	0.05	1
Gene5754	0.000185974	1.1037	0.243	0.038	1
Gene29784	0.0112361	1.10139	0.189	0.062	1
Gene57429	0.00507735	1.09959	0.243	0.088	1
Gene12037	0.000354079	1.09652	0.23	0.038	1
Gene32754	0.00534967	1.09506	0.243	0.088	1
Gene13741	5.08859e-05	1.0949	0.216	0.013	1
Gene3463	0.00272314	1.09314	0.203	0.05	1
Gene14643	0.000234681	1.09299	0.216	0.025	1
Gene16967	0.00391356	1.08855	0.324	0.138	1
Gene7036	0.00108051	1.08833	0.365	0.15	1
Gene19730	0.0053704	1.08833	0.189	0.05	1
Gene3643	0.000295912	1.08712	0.257	0.05	1
Gene37325	0.0137421	1.08602	0.324	0.188	1
Gene31528	0.000208984	1.08459	0.189	0.013	1
Gene257	0.00127643	1.07805	0.446	0.212	1
Gene67929	0.0431229	1.07552	0.176	0.075	1
Gene18960	0.0348142	1.07157	0.162	0.062	1
Gene11901	0.00251782	1.07127	0.189	0.038	1
Gene20043	0.0021416	1.06804	0.365	0.15	1
Gene12485	0.00167043	1.06525	0.149	0.013	1
Gene1860	0.00271284	1.06394	0.162	0.025	1
Gene57428	2.57844e-05	1.05897	0.608	0.238	1
Gene7352	0.000454679	1.05108	0.27	0.062	1
Gene1180	0.01274	1.04839	0.189	0.062	1
Gene20410	0.000375374	1.04627	0.27	0.062	1
Gene20131	0.000170893	1.04537	0.338	0.088	1
Gene5895	0.0237396	1.04446	0.135	0.038	1
LZX-CL3615.Contig1-All-g	0.00307538	1.03725	0.27	0.1	1
Gene6034	0.00206474	1.03661	0.419	0.2	1
Gene12155	0.0029651	1.03505	0.27	0.088	1
Gene19937	0.000733147	1.02446	0.189	0.025	1
Gene12124	0.00171538	1.01857	0.149	0.013	1
Gene66538	0.000371256	1.01372	0.149	0	1
Gene6260	0.00412914	1.01279	0.176	0.038	1
Gene17764	0.0029826	1.01133	0.162	0.025	1
Gene10469	0.0103571	1.01095	0.135	0.025	1
Gene15940	0.00154204	1.00695	0.176	0.025	1
Gene19451	0.014168	1.00459	0.189	0.062	1
Gene16168	4.62166e-05	1.00369	0.649	0.262	1
Gene16860	0.00748164	1.00365	0.162	0.038	1
Gene8726	0.0112146	1.00223	0.176	0.05	1
Gene17596	0.00669582	0.999722	0.203	0.062	1
Gene67454	1.26552e-06	0.997293	0.811	0.275	0.0674837
Gene961	0.00063546	0.996198	0.27	0.062	1
Gene1224	0.0348795	0.995376	0.203	0.088	1
Gene12516	0.000718503	0.993406	0.135	0	1
Gene15186	0.0446685	0.99339	0.284	0.162	1
Gene12440	0.00305376	0.991062	0.162	0.025	1
Gene1806	0.00367805	0.99051	0.311	0.138	1
Gene7306	0.0122809	0.989371	0.108	0.013	1
Gene18895	0.0499146	0.988765	0.541	0.512	1
Gene19678	0.000371256	0.985521	0.149	0	1
Gene14001	0.00436166	0.98371	0.284	0.112	1
Gene14749	0.000585325	0.980979	0.419	0.162	1
Gene4273	5.53065e-05	0.980175	0.595	0.25	1
Gene15830	0.000718503	0.975522	0.135	0	1
Gene17655	0.00307285	0.973874	0.135	0.013	1
Gene11247	0.00307221	0.957132	0.27	0.088	1
Gene15826	0.000718503	0.957034	0.135	0	1
Gene19499	0.000354079	0.952146	0.23	0.038	1
Gene990	0.00434091	0.94878	0.216	0.062	1
Gene16030	0.0123435	0.947288	0.243	0.1	1
Gene16970	0.000371256	0.946418	0.149	0	1
Gene22000	0.000371256	0.943027	0.149	0	1
Gene6298	6.00765e-05	0.939134	0.595	0.238	1
Gene22422	0.000448497	0.938924	0.176	0.013	1
Gene10524	0.00204196	0.937887	0.365	0.15	1
Gene17551	0.000471712	0.935498	0.662	0.488	1
Gene35866	4.9651e-05	0.932238	0.189	0	1
LZX-Unigene25625-All-g	0.00212189	0.932034	0.73	0.662	1
Gene16016	0.00287021	0.931599	0.189	0.038	1
Gene1499	0.0157013	0.931381	0.203	0.075	1
Gene4449	0.00449994	0.931106	0.176	0.038	1
Gene6985	1.03199e-06	0.929736	0.865	0.275	0.0550306
Gene20120	2.50883e-05	0.928168	0.203	0	1
Gene13250	0.000190912	0.926635	0.162	0	1
LZX-Unigene41322-All-g	0.0240915	0.925086	0.176	0.062	1
Gene33643	0.00486423	0.924938	0.216	0.062	1
Gene8116	0.0375724	0.924882	0.176	0.075	1
Gene14921	0.00370472	0.923156	0.176	0.038	1
Gene26794	9.29303e-05	0.923144	0.622	0.262	1
Gene15891	0.00479756	0.922214	0.176	0.038	1
Gene21884	0.000371256	0.921118	0.149	0	1
Gene17667	0.00487921	0.918509	0.419	0.212	1
Gene8031	0.00138487	0.913705	0.122	0	1
Gene11537	9.76463e-05	0.912911	0.176	0	1
Gene5419	0.0243849	0.908609	0.243	0.112	1
Gene6049	0.0032902	0.90723	0.473	0.25	1
Gene1997	0.00290678	0.905182	0.23	0.062	1
Gene3454	0.00291508	0.904252	0.135	0.013	1
Gene7484	0.00762431	0.901194	0.203	0.062	1
Gene18993	0.00291508	0.898223	0.135	0.013	1
Gene8807	0.00429233	0.896685	0.243	0.075	1
Gene64841	2.8543e-09	0.889379	1	1	0.000152206
Gene19793	0.00365335	0.888046	0.378	0.175	1
Gene5214	0.00210948	0.887679	0.189	0.038	1
Gene2042	0.0139206	0.884678	0.189	0.062	1
Gene13670	0.00323836	0.881841	0.135	0.013	1
Gene34695	0.00291508	0.873331	0.135	0.013	1
Gene946	0.0129107	0.87265	0.284	0.125	1
Gene256	0.00570121	0.872034	0.189	0.05	1
Gene26707	0.00513153	0.871271	0.257	0.088	1
Gene1034	0.00266082	0.86962	0.108	0	1
Gene8160	0.00296364	0.868102	0.23	0.062	1
Gene17585	0.00211371	0.86647	0.216	0.05	1
Gene15769	0.000506568	0.862456	0.432	0.162	1
Gene2905	0.0399953	0.862123	0.216	0.1	1
Gene18520	0.00545545	0.860544	0.149	0.025	1
Gene12188	0.00384982	0.857493	0.243	0.075	1
Gene18736	0.0119756	0.857281	0.108	0.013	1
Gene589	0.016061	0.856848	0.149	0.038	1
Gene5478	0.00654567	0.855903	0.189	0.05	1
Gene16353	5.23735e-06	0.850536	0.716	0.275	0.279282
Gene9764	0.00165766	0.845827	0.176	0.025	1
Gene11388	0.0251678	0.842267	0.135	0.038	1
Gene1856	0.0019983	0.842205	0.311	0.112	1
Gene5520	0.0240864	0.839518	0.23	0.1	1
Gene15824	0.00780129	0.834499	0.162	0.038	1
Gene68	0.00266082	0.833326	0.108	0	1
Gene9044	0.00562996	0.830647	0.122	0.013	1
Gene13732	0.00302072	0.827689	0.351	0.138	1
Gene16777	0.00336363	0.825454	0.311	0.112	1
Gene18981	0.0251678	0.82531	0.135	0.038	1
Gene27621	0.0472529	0.823542	0.122	0.038	1
Gene12213	0.037744	0.823531	0.311	0.175	1
Gene8014	0.00558896	0.821794	0.189	0.05	1
Gene1588	0.0190375	0.819796	0.122	0.025	1
Gene5310	0.00266082	0.818694	0.108	0	1
LZX-Unigene56234-All-g	2.54659e-05	0.816947	0.824	0.725	1
Gene5769	0.013633	0.816132	0.297	0.138	1
Gene5255	0.0290885	0.81318	0.189	0.075	1
LZX-Unigene35540-All-g	0.000371256	0.809342	0.149	0	1
Gene16552	0.00266082	0.80873	0.108	0	1
Gene18887	0.00562996	0.806586	0.122	0.013	1
Gene791	0.00117213	0.804303	0.743	0.613	1
Gene11225	0.000864745	0.798907	0.486	0.212	1
Gene15539	0.0190375	0.797894	0.122	0.025	1
Gene1780	0.0159646	0.794163	0.203	0.075	1
Gene1009	0.0220478	0.7908	0.23	0.1	1
Gene326	0.000718503	0.790343	0.135	0	1
Gene16468	0.0202994	0.790061	0.311	0.162	1
Gene1795	0.011385	0.789043	0.108	0.013	1
Gene16772	0.00138487	0.784931	0.122	0	1
Gene4773	0.00770682	0.783046	0.297	0.125	1
Gene34729	0.00266082	0.782491	0.108	0	1
Gene23460	0.000718503	0.780993	0.135	0	1
Gene13897	0.0214474	0.77821	0.284	0.138	1
Gene13618	0.0332246	0.776794	0.108	0.025	1
Gene19125	0.0244274	0.776519	0.514	0.412	1
Gene19420	0.00640574	0.774593	0.122	0.013	1
Gene17965	0.00266082	0.773642	0.108	0	1
Gene2463	0.0318497	0.77087	0.108	0.025	1
Gene1924	0.00307285	0.770779	0.135	0.013	1
Gene3294	0.0143045	0.76914	0.176	0.05	1
Gene8312	0.00266082	0.7686	0.108	0	1
Gene8852	0.0479055	0.766765	0.176	0.075	1
Gene10536	0.0353821	0.761858	0.108	0.025	1
Gene3233	0.019455	0.761223	0.122	0.025	1
Gene18254	0.00138487	0.760244	0.122	0	1
Gene65786	0.00875299	0.758168	0.23	0.075	1
Gene2137	0.0246837	0.758021	0.135	0.038	1
Gene12416	0.0364452	0.757839	0.203	0.088	1
Gene1246	0.0318497	0.756729	0.108	0.025	1
LZX-Unigene41265-All-g	0.0427404	0.755648	0.311	0.188	1
LZX-CL1110.Contig1-All-g	0.000190912	0.751275	0.162	0	1
Gene19758	0.0122809	0.749666	0.108	0.013	1
Gene18077	0.0497019	0.748541	0.203	0.1	1
Gene6043	0.00560194	0.746495	0.297	0.112	1
Gene9766	0.00461244	0.744482	0.243	0.075	1
Gene1536	0.00611906	0.74386	0.149	0.025	1
Gene7968	0.00575664	0.742241	0.216	0.062	1
Gene735	0.0121237	0.741141	0.405	0.212	1
Gene8129	0.019455	0.739074	0.122	0.025	1
Gene14894	0.00332413	0.736542	0.135	0.013	1
Gene3324	0.00138487	0.736328	0.122	0	1
Gene17726	0.0173192	0.735424	0.162	0.05	1
Gene12149	0.000552357	0.734302	0.77	0.775	1
Gene5891	0.0242076	0.732235	0.135	0.038	1
Gene12341	0.00150125	0.730263	0.149	0.013	1
Gene6287	0.018226	0.726079	0.122	0.025	1
Gene1447	0.0196394	0.720844	0.311	0.15	1
Gene1528	0.000718503	0.719879	0.135	0	1
Gene6995	0.0185146	0.717347	0.203	0.075	1
Gene12225	0.00562996	0.715854	0.122	0.013	1
Gene28268	0.0293454	0.713448	0.135	0.038	1
Gene3589	0.0422808	0.711176	0.162	0.062	1
Gene13908	0.0397782	0.710029	0.23	0.112	1
LZX-Unigene9751-All-g	0.0463923	0.709079	0.122	0.038	1
Gene9992	0.0412891	0.706505	0.243	0.125	1
Gene15599	0.00266082	0.704492	0.108	0	1
Gene16375	0.00592948	0.70406	0.122	0.013	1
Gene20374	0.0451208	0.702921	0.176	0.075	1
Gene14223	0.016788	0.700896	0.324	0.162	1
Gene28250	0.00291508	0.698798	0.135	0.013	1
Gene1342	0.00883494	0.698493	0.162	0.038	1
Gene8904	0.0270692	0.697663	0.405	0.25	1
Gene69245	0.0112917	0.696413	0.446	0.225	1
Gene10029	0.0110996	0.689363	0.108	0.013	1
Gene19096	0.0224178	0.686021	0.27	0.125	1
Gene17027	0.0471961	0.682645	0.176	0.075	1
Gene16171	0.0105916	0.679651	0.135	0.025	1
Gene17272	0.0119756	0.679288	0.108	0.013	1
Gene28027	0.00522207	0.671741	0.176	0.038	1
Gene12455	0.0307758	0.671606	0.608	0.512	1
Gene7383	0.0289163	0.668504	0.297	0.15	1
Gene12658	0.00109074	0.668211	0.284	0.075	1
Gene780	0.0088574	0.66803	0.405	0.188	1
Gene1605	0.009549	0.66622	0.351	0.162	1
Gene16190	0.0458039	0.664929	0.176	0.075	1
Gene13965	0.0214038	0.664224	0.216	0.088	1
Gene36523	2.87387e-07	0.659661	0.986	0.988	0.0153249
Gene14444	0.00266082	0.658003	0.108	0	1
Gene15327	0.0137641	0.655288	0.216	0.075	1
Gene19062	0.0293037	0.654463	0.311	0.162	1
Gene8878	0.00153389	0.649199	0.905	0.875	1
Gene19325	0.0455448	0.648194	0.122	0.038	1
Gene29637	0.000718503	0.645034	0.135	0	1
Gene4644	0.00138487	0.639929	0.122	0	1
Gene10685	0.0463923	0.639719	0.122	0.038	1
Gene21557	0.011677	0.634582	0.108	0.013	1
Gene6523	0.0108205	0.633652	0.108	0.013	1
Gene19225	0.014704	0.631148	0.216	0.075	1
Gene10097	0.0292524	0.622732	0.243	0.112	1
Gene2269	0.0332246	0.609281	0.108	0.025	1
Gene1873	0.0176622	0.608964	0.284	0.125	1
Gene2117	0.0451596	0.60506	0.284	0.15	1
Gene14508	0.0183698	0.603297	0.243	0.1	1
Gene6971	0.021181	0.594632	0.162	0.05	1
Gene10643	0.0125931	0.593738	0.108	0.013	1
LZX-CL6767.Contig1-All-g	0.00138487	0.590499	0.122	0	1
Gene17359	0.00266082	0.589672	0.108	0	1
Gene7421	0.0499158	0.586933	0.122	0.038	1
Gene3546	0.00571267	0.5857	0.149	0.025	1
Gene14902	0.04518	0.584054	0.243	0.125	1
Gene6203	0.018226	0.569206	0.122	0.025	1
LZX-Unigene7596-All-g	0.00266082	0.567916	0.108	0	1
Gene4718	0.00640574	0.567383	0.122	0.013	1
Gene2267	0.0282503	0.566744	0.23	0.1	1
Gene19262	0.0153526	0.565972	0.392	0.2	1
Gene15872	0.0118362	0.56121	0.135	0.025	1
Gene22876	0.011677	0.556403	0.108	0.013	1
Gene2612	0.0122809	0.554728	0.108	0.013	1
Gene16725	0.0104029	0.552919	0.162	0.038	1
Gene11027	0.011385	0.551879	0.108	0.013	1
LZX-Unigene8725-All-g	0.00443486	0.551737	0.203	0.05	1
LZX-CL607.Contig15-All-g	0.043589	0.546031	0.514	0.412	1
Gene14610	0.0203796	0.544501	0.243	0.1	1
Gene4013	0.0457699	0.536495	0.162	0.062	1
Gene7892	0.0119756	0.535488	0.108	0.013	1
Gene1172	0.0129123	0.528886	0.108	0.013	1
Gene7120	0.039106	0.528545	0.149	0.05	1
Gene387	0.00266082	0.520509	0.108	0	1
Gene14225	0.0353821	0.52026	0.108	0.025	1
Gene24907	0.0339309	0.518912	0.108	0.025	1
Gene19267	0.0313324	0.516627	0.743	0.787	1
Gene14430	0.0118362	0.513868	0.135	0.025	1
Gene7413	0.020314	0.511497	0.122	0.025	1
Gene651	0.00266082	0.507682	0.108	0	1
Gene2001	0.0425681	0.490816	0.149	0.05	1
Gene4335	0.0400572	0.490748	0.108	0.025	1
Gene7096	0.0198804	0.489626	0.122	0.025	1
Gene9100	0.00138487	0.489249	0.122	0	1
Gene8356	0.000251551	0.484826	0.757	0.275	1
Gene18954	0.0108316	0.47846	0.162	0.038	1
Gene11161	0.0463923	0.469645	0.122	0.038	1
Gene64269	0.041689	0.469347	0.216	0.1	1
Gene5139	0.0499158	0.465301	0.122	0.038	1
Gene13617	0.0319708	0.461712	0.405	0.212	1
Gene5382	0.0408853	0.459482	0.108	0.025	1
Gene2147	0.000607131	0.45945	0.946	0.963	1
Gene16380	0.0458428	0.455684	0.203	0.088	1
Gene18796	0.00266082	0.452273	0.108	0	1
LZX-CL6620.Contig1-All-g	0.0296973	0.441866	0.73	0.738	1
Gene57423	0.0154455	0.439104	0.216	0.075	1
Gene10441	1.68579e-05	0.429752	0.865	0.275	0.898947
LZX-Unigene22868-All-g	0.00640574	0.428638	0.122	0.013	1
Gene26702	0.0110996	0.415435	0.108	0.013	1
Gene5492	0.0447672	0.409328	0.149	0.05	1
Gene27612	0.0361273	0.404872	0.108	0.025	1
Gene19287	0.032531	0.403674	0.108	0.025	1
LZX-Unigene7922-All-g	0.0384431	0.390111	0.149	0.05	1
Gene16908	0.0216645	0.384587	0.122	0.025	1
Gene18911	0.0390566	0.382579	0.446	0.25	1
LZX-CL9557.Contig1-All-g	0.0371713	0.37014	0.73	0.662	1
Gene7170	0.00749904	0.364498	0.149	0.025	1
Gene17826	0.0447105	0.361466	0.122	0.038	1
Gene23579	0.0226077	0.347757	0.122	0.025	1
Gene14913	0.0470613	0.338143	0.149	0.05	1
Gene18250	0.0359099	0.337131	0.919	0.925	1
Gene669	3.96745e-06	0.335473	0.865	0.275	0.211564
Gene8844	0.000922328	0.321538	0.622	0.262	1
LZX-Unigene191-All-g	0.0323165	0.317517	0.892	0.887	1
Gene7017	0.00509875	0.307736	0.595	0.275	1
Gene3970	0.0353821	0.289067	0.108	0.025	1
Gene2331	0.0325586	0.280093	0.216	0.088	1
Gene11488	0.0469455	0.274866	0.297	0.175	1
LZX-Unigene21512-All-g	0.0252934	-0.25085	0.027	0.125	1
Gene10645	0.0383935	-0.251329	0.054	0.162	1
Gene13187	0.0102588	-0.252507	0.135	0.325	1
LZX-Unigene164-All-g	0.024715	-0.253625	0.041	0.15	1
LZX-Unigene55890-All-g	0.0109463	-0.253781	0.149	0.35	1
Gene10532	0.0212174	-0.254487	0.108	0.25	1
Gene8251	0.0467654	-0.254863	0.027	0.112	1
LZX-CL533.Contig6-All-g	0.0331341	-0.255245	0.054	0.162	1
Gene2317	0.038972	-0.256459	0.851	0.925	1
Gene14955	0.0364017	-0.257126	0.095	0.225	1
LZX-Unigene56810-All-g	0.0155708	-0.257728	0.027	0.138	1
LZX-CL4521.Contig2-All-g	0.0214833	-0.257998	0.014	0.1	1
Gene18115	0.039654	-0.258759	0.054	0.162	1
Gene26682	0.00545699	-0.26419	0	0.1	1
Gene68881	0.0326913	-0.264767	0.068	0.188	1
LZX-CL10336.Contig2-All-g	0.00925706	-0.265609	0.041	0.175	1
Gene12305	0.0424668	-0.265984	0.027	0.112	1
LZX-Unigene14165-All-g	0.0432987	-0.266712	0.027	0.112	1
Gene8027	0.00370288	-0.267034	0.041	0.2	1
Gene11549	0.0241392	-0.268062	0.014	0.1	1
LZX-CL9717.Contig2-All-g	0.0441444	-0.268431	0.027	0.112	1
Gene15007	0.0247033	-0.268707	0.014	0.1	1
LZX-Unigene591-All-g	0.0152527	-0.271877	0.027	0.138	1
Gene9564	0.0266686	-0.273872	0.068	0.188	1
Gene22506	0.000993245	-0.277788	0	0.138	1
Gene16371	0.00725356	-0.277953	0.014	0.125	1
Gene15459	0.00818175	-0.284134	0.014	0.125	1
LZX-Unigene51607-All-g	0.00905715	-0.287707	0.068	0.225	1
Gene12200	0.0114708	-0.291248	0.149	0.338	1
LZX-Unigene61146-All-g	0.0214833	-0.292291	0.014	0.1	1
Gene38818	0.0270785	-0.292798	0.851	0.963	1
Gene25997	0.00818175	-0.293021	0.014	0.125	1
Gene70896	0.0097325	-0.295768	0.027	0.15	1
Gene1294	0.000942211	-0.295997	0.014	0.175	1
Gene5412	0.00545699	-0.296179	0	0.1	1
LZX-CL1946.Contig11-All-g	0.00462433	-0.296486	0.014	0.138	1
Gene5425	0.00977231	-0.29727	0.203	0.425	1
Gene7956	0.0472985	-0.298459	0.108	0.238	1
Gene59822	0.0418039	-0.298536	0.081	0.2	1
LZX-Unigene61722-All-g	0.0331995	-0.299843	0.068	0.188	1
Gene22507	0.000559239	-0.29985	0	0.15	1
Gene70760	0.0140758	-0.301775	0.014	0.112	1
LZX-Unigene51516-All-g	0.00205997	-0.302322	0.122	0.35	1
LZX-CL2013.Contig1-All-g	0.00314635	-0.304588	0.041	0.2	1
Gene20666	0.00545699	-0.306274	0	0.1	1
LZX-Unigene751-All-g	0.0392731	-0.307046	0.027	0.112	1
LZX-CL1564.Contig12-All-g	0.0238067	-0.309414	0.027	0.125	1
Gene69712	0.0139567	-0.309856	0.095	0.25	1
Gene39246	0.000642052	-0.310692	0.135	0.412	1
LZX-Unigene16779-All-g	0.00545699	-0.311011	0	0.1	1
LZX-CL10205.Contig2-All-g	0.0300413	-0.312398	0.216	0.4	1
LZX-CL7461.Contig1-All-g	0.0401503	-0.313534	0.041	0.138	1
LZX-CL12350.Contig2-All-g	0.0095297	-0.314346	0.027	0.15	1
Gene1113	0.00175748	-0.314386	0	0.125	1
Gene21848	0.0241392	-0.315401	0.014	0.1	1
Gene746	0.00339834	-0.316975	0.986	1	1
Gene35850	0.0230445	-0.317411	0.014	0.1	1
Gene8524	0.0374151	-0.317412	0.041	0.138	1
Gene16184	0.00875568	-0.318621	0.027	0.15	1
Gene558	0.0247033	-0.319115	0.014	0.1	1
LZX-Unigene56645-All-g	0.0140758	-0.319152	0.014	0.112	1
Gene27308	0.0268597	-0.320189	0.027	0.125	1
LZX-Unigene35996-All-g	0.0107239	-0.320651	0.068	0.225	1
Gene19747	0.0252967	-0.321313	0.459	0.713	1
Gene36187	0.0230445	-0.322199	0.014	0.1	1
Gene9832	0.00545699	-0.324667	0	0.1	1
Gene5402	0.00545699	-0.325713	0	0.1	1
LZX-CL4164.Contig2-All-g	0.0408435	-0.326374	0.027	0.112	1
LZX-Unigene12234-All-g	0.0149403	-0.327875	0.027	0.138	1
LZX-CL9269.Contig2-All-g	0.0155708	-0.328449	0.027	0.138	1
LZX-CL5575.Contig2-All-g	0.0275276	-0.329056	0.068	0.188	1
Gene3640	0.0398954	-0.329311	0.203	0.362	1
Gene58618	0.0440007	-0.329349	0.203	0.35	1
LZX-CL607.Contig19-All-g	0.00175748	-0.329531	0	0.125	1
LZX-Unigene10088-All-g	0.0412423	-0.331896	0.243	0.412	1
Gene4451	0.00310026	-0.332119	0	0.112	1
Gene10361	0.00545699	-0.332167	0	0.1	1
Gene33512	0.00164848	-0.33344	0.014	0.162	1
Gene18052	0.0057532	-0.333858	0.068	0.225	1
Gene61914	0.00462433	-0.33387	0.014	0.138	1
LZX-CL7593.Contig1-All-g	0.0358426	-0.335037	0.068	0.188	1
Gene24974	0.00485441	-0.336902	0.014	0.138	1
LZX-Unigene35352-All-g	0.00136554	-0.338476	0.122	0.362	1
LZX-CL11979.Contig16-All-g	0.0354692	-0.338642	0.041	0.138	1
LZX-CL4193.Contig2-All-g	0.0312059	-0.339124	0.311	0.512	1
Gene29540	0.00310026	-0.340488	0	0.112	1
Gene2169	0.0298196	-0.341643	0.081	0.212	1
Gene2238	0.0264775	-0.342002	0.081	0.212	1
LZX-Unigene8008-All-g	0.00821339	-0.342037	0.122	0.3	1
LZX-Unigene12323-All-g	0.00310026	-0.342194	0	0.112	1
Gene26681	0.000993245	-0.343021	0	0.138	1
LZX-CL2970.Contig3-All-g	0.0146335	-0.343662	0.027	0.138	1
Gene51	0.00933068	-0.343734	0.027	0.15	1
LZX-CL10062.Contig1-All-g	0.0169025	-0.344151	0.027	0.138	1
Gene17555	0.0128035	-0.344224	0.014	0.112	1
Gene28558	0.00419356	-0.345232	0.014	0.138	1
Gene15451	0.0140758	-0.345807	0.014	0.112	1
Gene3790	5.61144e-05	-0.347204	0.095	0.388	1
Gene4507	0.00821255	-0.348198	0.027	0.15	1
LZX-CL8446.Contig5-All-g	0.00969602	-0.348685	0.135	0.325	1
Gene5735	0.0418039	-0.348887	0.081	0.2	1
Gene28720	0.0214833	-0.350165	0.014	0.1	1
Gene48236	0.0145835	-0.351757	0.068	0.212	1
Gene5321	0.0230943	-0.353969	0.054	0.175	1
Gene1874	0.0431032	-0.354409	0.149	0.288	1
Gene22454	0.00253744	-0.354893	0.014	0.15	1
Gene27307	0.00545699	-0.355304	0	0.1	1
Gene20722	0.00507849	-0.355419	0.095	0.275	1
Gene29457	0.0416484	-0.355558	0.027	0.112	1
LZX-CL3550.Contig12-All-g	0.00164848	-0.355854	0.014	0.162	1
LZX-CL11577.Contig5-All-g	0.0214833	-0.355896	0.014	0.1	1
LZX-Unigene1007-All-g	0.0408435	-0.356177	0.027	0.112	1
Gene5521	0.00545699	-0.356855	0	0.1	1
LZX-Unigene7394-All-g	0.00175748	-0.356855	0	0.125	1
Gene15548	0.00393881	-0.35704	0.216	0.45	1
LZX-CL5278.Contig3-All-g	0.0221373	-0.357315	0.041	0.15	1
Gene6272	0.0450039	-0.357594	0.027	0.112	1
LZX-CL607.Contig20-All-g	0.00175748	-0.358172	0	0.125	1
LZX-CL12589.Contig2-All-g	0.0103881	-0.358724	0.216	0.425	1
Gene4661	0.00459583	-0.361705	0.054	0.212	1
Gene2195	0.0176635	-0.361856	0.284	0.525	1
Gene18245	0.00171647	-0.362371	0.959	0.988	1
Gene8862	0.0321049	-0.363389	0.095	0.225	1
Gene524	0.0144108	-0.363471	0.014	0.112	1
Gene19371	0.0368826	-0.363622	0.122	0.262	1
LZX-Unigene8176-All-g	0.00166873	-0.364963	0.311	0.613	1
Gene9996	0.0172506	-0.365641	0.027	0.138	1
Gene1416	0.00529848	-0.366042	0.257	0.5	1
LZX-CL7800.Contig1-All-g	0.00545699	-0.36643	0	0.1	1
Gene19849	0.0128035	-0.367148	0.014	0.112	1
Gene25594	0.00333068	-0.367732	0.095	0.3	1
Gene26606	0.00510807	-0.36802	0.041	0.188	1
LZX-CL47.Contig3-All-g	0.00287497	-0.369949	0.027	0.175	1
Gene6354	0.0488237	-0.369972	0.054	0.15	1
Gene12646	0.00131076	-0.370343	0.189	0.475	1
LZX-CL925.Contig2-All-g	0.0227432	-0.372059	0.095	0.238	1
LZX-CL12245.Contig6-All-g	0.0241392	-0.373602	0.014	0.1	1
Gene21891	0.00858186	-0.37433	0.014	0.125	1
LZX-CL9594.Contig2-All-g	0.00545699	-0.374441	0	0.1	1
LZX-CL170.Contig1-All-g	0.0463367	-0.374989	0.108	0.225	1
LZX-CL1648.Contig4-All-g	0.000471618	-0.375475	0.014	0.188	1
LZX-CL3588.Contig4-All-g	0.0103913	-0.376019	0.041	0.175	1
LZX-Unigene56812-All-g	0.00890586	-0.378006	0.054	0.2	1
Gene16614	0.028229	-0.378738	0.054	0.175	1
Gene4213	0.0147727	-0.38055	0.041	0.162	1
LZX-Unigene18900-All-g	0.0472798	-0.380679	0.054	0.15	1
LZX-CL5209.Contig2-All-g	0.0154179	-0.380842	0.122	0.288	1
LZX-CL2944.Contig2-All-g	0.00803833	-0.382414	0.027	0.15	1
LZX-Unigene61898-All-g	0.0130571	-0.384893	0.338	0.6	1
LZX-CL4318.Contig1-All-g	0.0229693	-0.385003	0.041	0.15	1
Gene3831	0.00280039	-0.385195	0.014	0.15	1
Gene14864	0.00280039	-0.385593	0.014	0.15	1
LZX-Unigene49274-All-g	0.0028699	-0.388018	0.014	0.15	1
Gene6458	0.0147528	-0.388051	0.014	0.112	1
LZX-CL10824.Contig3-All-g	0.0055762	-0.38806	0.122	0.325	1
Gene26409	0.00786742	-0.388106	0.027	0.15	1
Gene16325	0.0242681	-0.388196	0.041	0.15	1
Gene13774	0.00993914	-0.390752	0.027	0.15	1
Gene2697	0.0138831	-0.391702	0.162	0.35	1
Gene2410	0.0230445	-0.391987	0.014	0.1	1
Gene28490	0.0230445	-0.392358	0.014	0.1	1
LZX-CL5854.Contig1-All-g	0.000407552	-0.392703	0.081	0.338	1
Gene39831	0.00399213	-0.392773	0.014	0.138	1
Gene19286	0.0162247	-0.392859	0.027	0.138	1
LZX-Unigene195-All-g	0.0147727	-0.393261	0.041	0.162	1
Gene18241	0.0223965	-0.394245	0.027	0.125	1
Gene25095	0.0202372	-0.395074	0.162	0.338	1
Gene29456	0.00545699	-0.396485	0	0.1	1
Gene20475	0.0400517	-0.397121	0.027	0.112	1
Gene23856	0.0219932	-0.397333	0.014	0.1	1
LZX-CL6054.Contig3-All-g	0.0122063	-0.398148	0.014	0.112	1
Gene52530	0.0331259	-0.399777	0.081	0.2	1
Gene34256	0.0146335	-0.399867	0.027	0.138	1
Gene7465	0.0256944	-0.400786	0.081	0.212	1
LZX-Unigene61840-All-g	0.0247891	-0.401625	0.027	0.125	1
Gene17989	0.0336609	-0.402325	0.135	0.288	1
Gene8216	0.0197982	-0.403149	0.108	0.262	1
LZX-Unigene61785-All-g	0.00184411	-0.403243	0.027	0.188	1
Gene44597	0.00839015	-0.406511	0.027	0.15	1
LZX-Unigene1058-All-g	0.0125148	-0.40742	0.054	0.188	1
Gene51695	0.0034404	-0.408216	0.108	0.312	1
LZX-Unigene11750-All-g	0.0095297	-0.408519	0.027	0.15	1
LZX-CL12282.Contig1-All-g	0.0355382	-0.410262	0.122	0.25	1
Gene5401	0.00175748	-0.41093	0	0.125	1
Gene21309	0.00545699	-0.412288	0	0.1	1
LZX-Unigene9759-All-g	0.00545699	-0.412482	0	0.1	1
Gene8092	0.00507317	-0.414959	0.068	0.225	1
LZX-CL893.Contig2-All-g	0.00940216	-0.415451	0.054	0.2	1
LZX-CL2095.Contig1-All-g	0.00310026	-0.417862	0	0.112	1
LZX-Unigene7302-All-g	0.00310026	-0.418866	0	0.112	1
LZX-Unigene10557-All-g	0.0010966	-0.419208	0.041	0.225	1
Gene5351	0.00545699	-0.420394	0	0.1	1
Gene809	0.00545699	-0.42077	0	0.1	1
Gene3621	0.00310026	-0.421338	0	0.112	1
LZX-CL8856.Contig1-All-g	0.00545699	-0.422116	0	0.1	1
LZX-CL6165.Contig3-All-g	0.00251837	-0.4238	0.108	0.312	1
Gene16180	0.0241392	-0.425374	0.014	0.1	1
Gene12216	0.00789289	-0.425425	0.108	0.288	1
Gene33904	0.00310026	-0.426194	0	0.112	1
Gene12310	0.00545699	-0.426258	0	0.1	1
Gene19021	0.0374151	-0.426639	0.041	0.138	1
LZX-CL3750.Contig2-All-g	0.00674311	-0.426691	0.014	0.125	1
Gene11133	0.0209385	-0.426953	0.041	0.15	1
LZX-Unigene14238-All-g	0.00690956	-0.427762	0.014	0.125	1
Gene6342	0.0166282	-0.427957	0.203	0.388	1
LZX-CL6202.Contig2-All-g	0.0134263	-0.42833	0.014	0.112	1
LZX-CL2101.Contig3-All-g	0.00545699	-0.428333	0	0.1	1
Gene1775	0.0258065	-0.428658	0.027	0.125	1
LZX-CL12560.Contig10-All-g	0.00310026	-0.429259	0	0.112	1
LZX-CL10770.Contig7-All-g	0.0258065	-0.429417	0.027	0.125	1
LZX-Unigene24860-All-g	0.00160974	-0.429645	0.027	0.188	1
LZX-Unigene45886-All-g	0.0209838	-0.430051	0.014	0.1	1
Gene12909	0.0225331	-0.430229	0.243	0.438	1
LZX-CL11522.Contig6-All-g	0.00281151	-0.431124	0.027	0.175	1
LZX-CL276.Contig1-All-g	0.00310026	-0.43297	0	0.112	1
LZX-Unigene30918-All-g	0.0045251	-0.432994	0.041	0.188	1
Gene5211	0.0241392	-0.433651	0.014	0.1	1
Gene8951	0.0068584	-0.433772	0.122	0.3	1
LZX-CL11095.Contig1-All-g	0.0458713	-0.434708	0.135	0.275	1
Gene38198	0.04086	-0.43479	0.041	0.138	1
Gene2189	0.00310026	-0.435259	0	0.112	1
LZX-Unigene61847-All-g	0.0230943	-0.436902	0.054	0.175	1
Gene14280	0.00385882	-0.436965	0.081	0.262	1
LZX-CL12358.Contig1-All-g	0.00253744	-0.43705	0.014	0.15	1
Gene34426	0.00221982	-0.437441	0.068	0.262	1
Gene19210	0.0370137	-0.439693	0.027	0.112	1
Gene22878	0.00310026	-0.440311	0	0.112	1
LZX-CL10700.Contig1-All-g	0.00839015	-0.440761	0.027	0.15	1
LZX-Unigene619-All-g	0.00286449	-0.443686	0.095	0.3	1
Gene5638	0.0149403	-0.443745	0.027	0.138	1
Gene28799	0.000918839	-0.443789	0.014	0.175	1
LZX-Unigene8204-All-g	0.0169187	-0.44753	0.108	0.262	1
Gene12852	0.0193706	-0.447558	0.095	0.25	1
LZX-Unigene12771-All-g	0.0424668	-0.449839	0.027	0.112	1
Gene13357	0.0150541	-0.450118	0.041	0.162	1
Gene41451	0.0235864	-0.450773	0.014	0.1	1
Gene5592	0.0214972	-0.451481	0.027	0.125	1
Gene68774	0.00348446	-0.451818	0.041	0.2	1
LZX-CL1203.Contig4-All-g	0.00114448	-0.452118	0.041	0.225	1
Gene20335	0.000559239	-0.452609	0	0.15	1
Gene3564	0.0149403	-0.452683	0.027	0.138	1
LZX-CL8760.Contig10-All-g	0.00229725	-0.452791	0.014	0.15	1
Gene17698	0.0359013	-0.453216	0.095	0.225	1
Gene14951	0.00789455	-0.453234	0.068	0.225	1
Gene8157	0.0164366	-0.4548	0.108	0.262	1
Gene4710	0.00769978	-0.456046	0.027	0.15	1
LZX-CL1023.Contig12-All-g	0.0139561	-0.456202	0.041	0.162	1
Gene9714	0.0113509	-0.457828	0.068	0.212	1
Gene7948	0.00406007	-0.457868	0.203	0.438	1
Gene15424	0.00858812	-0.458175	0.054	0.2	1
Gene3845	0.0469478	-0.459797	0.108	0.225	1
Gene16944	0.0424049	-0.460174	0.081	0.2	1
LZX-CL4802.Contig5-All-g	0.00951642	-0.460282	0.257	0.475	1
Gene2701	0.0238283	-0.462391	0.041	0.15	1
LZX-Unigene51612-All-g	0.00229725	-0.462689	0.014	0.15	1
Gene9205	0.0260212	-0.463462	0.203	0.375	1
LZX-Unigene15547-All-g	0.011169	-0.4637	0.081	0.238	1
Gene8763	0.0088305	-0.467921	0.081	0.25	1
LZX-Unigene11026-All-g	0.00769978	-0.469987	0.027	0.15	1
LZX-CL2071.Contig1-All-g	0.0412101	-0.471085	0.081	0.2	1
Gene16522	0.00545699	-0.472158	0	0.1	1
Gene5606	0.0379969	-0.472207	0.419	0.613	1
Gene17472	0.0352504	-0.473551	0.392	0.575	1
LZX-CL6841.Contig1-All-g	0.0116488	-0.475904	0.054	0.188	1
Gene2305	0.0087457	-0.476722	0.054	0.2	1
LZX-CL12237.Contig28-All-g	0.00545699	-0.477777	0	0.1	1
LZX-CL67.Contig1-All-g	0.0223965	-0.477843	0.027	0.125	1
LZX-CL9281.Contig3-All-g	0.0206295	-0.478078	0.027	0.125	1
Gene31943	0.000983429	-0.478167	0.878	0.963	1
LZX-CL533.Contig1-All-g	0.00199244	-0.478441	0.108	0.325	1
LZX-Unigene35441-All-g	0.0049983	-0.479296	0.068	0.238	1
Gene6308	0.00545699	-0.480075	0	0.1	1
Gene10786	0.0230445	-0.480789	0.014	0.1	1
Gene16313	0.00305082	-0.481942	0.054	0.225	1
Gene19014	0.00310026	-0.4826	0	0.112	1
Gene3841	1.75108e-05	-0.483493	0.946	0.975	0.933761
Gene58514	0.00837967	-0.483847	0.014	0.125	1
Gene8647	0.00545699	-0.484141	0	0.1	1
Gene19959	0.0224548	-0.484325	0.108	0.25	1
Gene18480	0.00279873	-0.485516	0.595	0.838	1
Gene17571	0.0016014	-0.485725	0.203	0.462	1
Gene13284	0.0331341	-0.486618	0.054	0.162	1
LZX-CL1204.Contig1-All-g	0.0185605	-0.488472	0.703	0.85	1
Gene38003	0.0441444	-0.48879	0.027	0.112	1
Gene10782	0.00906863	-0.48921	0.054	0.2	1
Gene23686	0.00995726	-0.489308	0.419	0.613	1
LZX-Unigene25503-All-g	0.0372811	-0.490097	0.216	0.388	1
Gene19039	0.0318746	-0.490705	0.189	0.35	1
LZX-Unigene46242-All-g	0.0136929	-0.492783	0.041	0.162	1
LZX-CL11144.Contig2-All-g	0.000313528	-0.493098	0	0.162	1
Gene19362	0.0394714	-0.494273	0.081	0.2	1
LZX-Unigene56767-All-g	0.00086086	-0.494452	0.108	0.35	1
LZX-Unigene24634-All-g	0.00398623	-0.495539	0.257	0.5	1
Gene17923	0.00310026	-0.496126	0	0.112	1
Gene8104	0.0185446	-0.49667	0.216	0.4	1
Gene5482	0.0331341	-0.497014	0.054	0.162	1
Gene17653	0.0277807	-0.497334	0.243	0.425	1
Gene18168	0.0240753	-0.499669	0.108	0.262	1
LZX-CL6301.Contig3-All-g	0.000712929	-0.500226	0.014	0.175	1
Gene24680	0.00112652	-0.500307	0.054	0.25	1
Gene8839	0.00545699	-0.50079	0	0.1	1
Gene3117	0.00505096	-0.500868	0.054	0.212	1
LZX-Unigene25464-All-g	0.00218044	-0.501439	0.041	0.212	1
Gene24512	0.0293204	-0.503091	0.635	0.8	1
LZX-Unigene25336-All-g	0.00485441	-0.503528	0.014	0.138	1
Gene13269	0.00328396	-0.504193	0.027	0.175	1
Gene28800	0.000287741	-0.504609	0.014	0.2	1
LZX-CL607.Contig12-All-g	0.0067586	-0.505432	0.054	0.2	1
Gene15089	0.0109339	-0.505686	0.122	0.288	1
Gene62020	0.00235527	-0.506166	0.014	0.15	1
Gene66	0.00250096	-0.506696	0.095	0.3	1
LZX-Unigene45529-All-g	0.00779842	-0.506896	0.014	0.125	1
Gene2695	0.0147727	-0.508877	0.041	0.162	1
Gene1548	2.41503e-05	-0.510304	0.865	1	1
Gene26631	0.000993245	-0.510306	0	0.138	1
Gene7379	0.00487479	-0.510709	0.027	0.162	1
Gene23866	0.00241461	-0.510966	0.014	0.15	1
Gene12101	0.0347861	-0.512367	0.541	0.725	1
Gene13082	0.00310026	-0.512904	0	0.112	1
LZX-CL632.Contig2-All-g	0.000150339	-0.512927	0.338	0.725	1
Gene4332	0.00118522	-0.51362	0.216	0.5	1
Gene3290	0.000886954	-0.513734	0.081	0.3	1
Gene15010	0.0392731	-0.514182	0.027	0.112	1
LZX-CL11522.Contig5-All-g	0.00218514	-0.515061	0.014	0.15	1
Gene7601	0.0214833	-0.516306	0.014	0.1	1
Gene1456	0.00310026	-0.517761	0	0.112	1
LZX-CL3851.Contig5-All-g	0.0125017	-0.51803	0.014	0.112	1
Gene22132	0.034918	-0.518223	0.095	0.225	1
LZX-Unigene6323-All-g	0.0190756	-0.518895	0.135	0.3	1
LZX-CL652.Contig1-All-g	0.00176964	-0.519408	0.041	0.212	1
LZX-Unigene51528-All-g	0.00184411	-0.520215	0.027	0.188	1
Gene38134	0.000980734	-0.520863	0.027	0.2	1
Gene20723	0.00172326	-0.52136	0.027	0.188	1
Gene11046	0.00127083	-0.522692	0.054	0.25	1
LZX-Unigene16760-All-g	0.0187909	-0.522994	0.054	0.175	1
LZX-Unigene56757-All-g	0.00200663	-0.523588	0.041	0.212	1
Gene8962	0.0233283	-0.523793	0.027	0.125	1
LZX-CL5029.Contig4-All-g	0.0137477	-0.52527	0.014	0.112	1
Gene14888	0.00232105	-0.525942	0.365	0.637	1
Gene14964	0.040557	-0.526754	0.284	0.45	1
Gene23372	0.000560995	-0.528042	0.054	0.262	1
Gene677	0.00485441	-0.528358	0.014	0.138	1
LZX-Unigene5260-All-g	0.000938243	-0.52883	0.054	0.25	1
Gene33483	0.000993245	-0.530656	0	0.138	1
Gene32756	0.00686746	-0.530868	0.068	0.225	1
Gene12882	0.00239546	-0.531121	0.108	0.312	1
LZX-CL4182.Contig3-All-g	0.00229725	-0.531362	0.014	0.15	1
LZX-CL9472.Contig2-All-g	0.00476921	-0.531856	0.027	0.162	1
Gene22879	0.00175748	-0.531963	0	0.125	1
Gene26408	0.00731442	-0.532102	0.041	0.175	1
Gene62387	0.000174942	-0.533283	0	0.175	1
Gene4275	0.00765443	-0.535754	0.108	0.288	1
LZX-CL12616.Contig6-All-g	8.82932e-05	-0.538074	0.054	0.312	1
LZX-CL4287.Contig1-All-g	0.0105428	-0.538146	0.122	0.3	1
Gene7425	0.0126835	-0.538825	0.041	0.162	1
Gene5528	0.000993245	-0.539019	0	0.138	1
Gene22269	0.00839015	-0.539215	0.027	0.15	1
Gene23777	0.000993245	-0.541676	0	0.138	1
LZX-CL4615.Contig5-All-g	0.000444255	-0.542012	0.041	0.238	1
LZX-CL12802.Contig4-All-g	0.00545699	-0.54268	0	0.1	1
LZX-CL9091.Contig1-All-g	0.0183244	-0.543514	0.135	0.3	1
Gene16642	0.0247033	-0.543703	0.014	0.1	1
Gene18193	0.0299812	-0.543961	0.054	0.162	1
Gene17743	0.0120013	-0.544541	0.081	0.225	1
Gene20379	0.00175748	-0.54473	0	0.125	1
LZX-Unigene12599-All-g	0.0116074	-0.544804	0.095	0.25	1
Gene16268	0.0238067	-0.545113	0.027	0.125	1
Gene2095	0.0437414	-0.547443	0.095	0.212	1
LZX-Unigene13275-All-g	0.0195912	-0.548219	0.135	0.3	1
Gene15545	0.000415132	-0.548378	0.108	0.362	1
Gene4353	0.0213274	-0.549	0.189	0.362	1
LZX-Unigene6585-All-g	0.0121481	-0.549083	0.554	0.762	1
Gene27092	0.0123146	-0.549259	0.635	0.262	1
Gene11157	0.0162318	-0.550554	0.068	0.2	1
Gene15115	0.00409172	-0.550927	0.014	0.138	1
Gene14960	0.0176751	-0.553591	0.041	0.15	1
LZX-CL2405.Contig3-All-g	0.000295234	-0.555122	0.014	0.2	1
Gene13861	0.0212069	-0.555201	0.054	0.175	1
Gene7657	3.27415e-06	-0.555447	0.878	1	0.174594
Gene17645	0.00149823	-0.556873	0.189	0.462	1
Gene17742	0.0348401	-0.557153	0.041	0.138	1
Gene27975	0.00290632	-0.557351	0.216	0.45	1
LZX-Unigene40259-All-g	0.0122063	-0.558722	0.014	0.112	1
LZX-CL10347.Contig1-All-g	0.0277597	-0.5588	0.162	0.325	1
Gene9767	0.0146335	-0.559537	0.027	0.138	1
Gene9110	0.0258327	-0.560013	0.068	0.188	1
LZX-Unigene36136-All-g	0.0137477	-0.560138	0.014	0.112	1
Gene31115	0.00076969	-0.561271	0.014	0.175	1
LZX-CL9056.Contig1-All-g	0.00384208	-0.563414	0.203	0.438	1
Gene14901	0.00077898	-0.564047	0.554	0.812	1
Gene602	0.00153881	-0.564892	0.176	0.425	1
Gene3101	0.0076221	-0.566423	0.122	0.3	1
Gene3591	0.00545699	-0.56669	0	0.1	1
Gene5358	0.00052951	-0.567993	0.595	0.85	1
Gene3786	0.00177854	-0.569972	0.23	0.475	1
Gene6527	0.00643843	-0.572407	0.541	0.75	1
LZX-CL1716.Contig3-All-g	0.00281151	-0.573915	0.027	0.175	1
Gene8295	0.00907915	-0.574084	0.041	0.175	1
Gene15349	0.0391718	-0.575767	0.257	0.438	1
Gene7622	0.0122931	-0.576015	0.054	0.188	1
LZX-CL2198.Contig2-All-g	0.00175748	-0.577667	0	0.125	1
LZX-Unigene23996-All-g	0.00399627	-0.577669	0.027	0.162	1
Gene1867	0.00329371	-0.578316	0.068	0.238	1
Gene51567	0.00545699	-0.578468	0	0.1	1
Gene24681	0.000822673	-0.579948	0.081	0.3	1
Gene19261	0.0360248	-0.580157	0.149	0.3	1
LZX-Unigene6370-All-g	0.0113509	-0.580918	0.068	0.212	1
LZX-Unigene30520-All-g	0.0230445	-0.58311	0.014	0.1	1
Gene2854	0.00122093	-0.583519	0.054	0.25	1
LZX-Unigene7122-All-g	0.00531859	-0.587757	0.027	0.162	1
LZX-CL10039.Contig6-All-g	0.0219932	-0.588181	0.014	0.1	1
LZX-CL11998.Contig1-All-g	0.00246685	-0.592251	0.068	0.25	1
Gene9028	0.00425376	-0.59279	0.068	0.238	1
LZX-CL307.Contig9-All-g	0.000165933	-0.59286	0.014	0.212	1
Gene15664	0.00129793	-0.593498	0.608	0.812	1
LZX-Unigene24433-All-g	0.000289229	-0.593524	0.027	0.225	1
Gene2376	0.00477323	-0.594132	0.054	0.212	1
LZX-CL1979.Contig5-All-g	0.000313528	-0.595679	0	0.162	1
Gene690	0.0284105	-0.599981	0.216	0.4	1
Gene14402	0.0235864	-0.600437	0.014	0.1	1
LZX-Unigene12277-All-g	0.0182147	-0.600627	0.068	0.2	1
LZX-CL9976.Contig1-All-g	0.000480969	-0.601941	0.027	0.212	1
Gene18759	0.0220208	-0.602937	0.122	0.275	1
Gene12843	0.0139949	-0.603915	0.108	0.262	1
Gene9727	0.00216613	-0.604651	0.473	0.762	1
Gene7649	0.00175748	-0.604797	0	0.125	1
Gene9121	0.00520435	-0.605241	0.027	0.162	1
LZX-Unigene61782-All-g	0.00281855	-0.607265	0.324	0.613	1
Gene4802	0.00490661	-0.607545	0.041	0.188	1
Gene24124	0.0030197	-0.607715	0.041	0.2	1
Gene5371	0.00574474	-0.609808	0.135	0.325	1
LZX-Unigene15429-All-g	0.0131116	-0.611452	0.014	0.112	1
Gene65628	0.0242936	-0.611525	0.027	0.125	1
Gene10294	0.0424668	-0.611628	0.027	0.112	1
LZX-CL7584.Contig2-All-g	0.00160461	-0.612913	0.135	0.362	1
Gene40463	0.00152994	-0.613217	0.014	0.162	1
Gene17462	0.00175748	-0.613906	0	0.125	1
Gene12522	0.00213358	-0.614793	0.338	0.6	1
Gene12233	0.018319	-0.614921	0.081	0.212	1
Gene20380	0.00145533	-0.616647	0.014	0.162	1
Gene27832	0.00218514	-0.61679	0.014	0.15	1
Gene24125	0.00175748	-0.616928	0	0.125	1
LZX-CL182.Contig1-All-g	0.0136929	-0.619895	0.041	0.162	1
Gene12370	0.00689559	-0.619978	0.149	0.362	1
LZX-Unigene23619-All-g	0.00791697	-0.620559	0.041	0.175	1
Gene3773	0.036108	-0.620961	0.041	0.138	1
LZX-Unigene120823-All-g	0.00175748	-0.622382	0	0.125	1
Gene6300	0.00826307	-0.622521	0.108	0.288	1
LZX-Unigene35371-All-g	0.0220843	-0.623767	0.203	0.375	1
LZX-Unigene45647-All-g	0.00117285	-0.629113	0.054	0.25	1
LZX-Unigene30842-All-g	0.00545699	-0.630279	0	0.1	1
LZX-CL2869.Contig2-All-g	0.00359415	-0.630817	0.486	0.762	1
LZX-CL458.Contig4-All-g	5.64682e-05	-0.631977	0.027	0.262	1
LZX-CL8148.Contig2-All-g	4.62351e-05	-0.634546	0.73	0.912	1
Gene9506	0.0136419	-0.634732	0.176	0.35	1
Gene4303	0.049865	-0.636238	0.081	0.188	1
Gene4789	0.0137477	-0.636411	0.014	0.112	1
Gene17309	0.0235864	-0.636468	0.014	0.1	1
Gene19106	0.00343903	-0.637112	0.189	0.412	1
Gene15171	0.00072616	-0.637921	0.081	0.312	1
LZX-CL8635.Contig3-All-g	0.00131326	-0.638224	0.041	0.212	1
Gene15036	0.00156063	-0.638563	0.554	0.8	1
LZX-CL1564.Contig11-All-g	0.0137103	-0.640558	0.378	0.575	1
LZX-Unigene46053-All-g	0.0150197	-0.641769	0.081	0.225	1
Gene16512	0.00348446	-0.64269	0.041	0.2	1
Gene31666	0.0203287	-0.642948	0.108	0.25	1
Gene10777	0.0136133	-0.643356	0.176	0.338	1
Gene8425	0.0226508	-0.643487	0.311	0.462	1
LZX-CL7374.Contig1-All-g	0.000748402	-0.646754	0.081	0.3	1
Gene4377	0.00823461	-0.647196	0.041	0.175	1
LZX-Unigene45791-All-g	0.000129625	-0.647459	0.041	0.275	1
Gene15012	0.0178315	-0.647468	0.054	0.175	1
LZX-CL4002.Contig3-All-g	0.0293176	-0.648909	0.068	0.188	1
Gene31111	0.0206295	-0.649026	0.027	0.125	1
LZX-Unigene13532-All-g	0.00223647	-0.651226	0.081	0.275	1
LZX-Unigene30845-All-g	0.00164679	-0.65138	0.027	0.188	1
Gene3300	0.00707968	-0.651971	0.014	0.125	1
Gene42873	0.00310026	-0.652516	0	0.112	1
Gene19054	0.0415059	-0.653731	0.149	0.275	1
Gene20085	0.00635578	-0.653775	0.041	0.188	1
Gene18282	0.0346243	-0.655148	0.081	0.2	1
LZX-Unigene23444-All-g	0.000393835	-0.65637	0.014	0.188	1
Gene3763	0.0479611	-0.656404	0.203	0.338	1
Gene6405	0.0230757	-0.657309	0.095	0.238	1
LZX-Unigene20016-All-g	0.0115182	-0.657504	0.824	0.875	1
Gene4545	0.00416174	-0.660018	0.095	0.275	1
LZX-Unigene18787-All-g	0.0122063	-0.660949	0.014	0.112	1
Gene20601	0.00310026	-0.661021	0	0.112	1
Gene13676	0.000496345	-0.662782	0.014	0.188	1
LZX-CL3964.Contig4-All-g	0.00170498	-0.663017	0.135	0.35	1
Gene29720	0.0108602	-0.664108	0.041	0.162	1
LZX-CL399.Contig5-All-g	0.00506524	-0.664298	0.392	0.613	1
Gene26388	0.000240072	-0.665318	0.014	0.2	1
Gene13474	0.0408435	-0.665996	0.027	0.112	1
Gene3772	0.00433121	-0.668801	0.068	0.238	1
LZX-Unigene41184-All-g	0.00156333	-0.671153	0.243	0.475	1
LZX-CL12191.Contig7-All-g	0.0134263	-0.672333	0.014	0.112	1
LZX-Unigene41065-All-g	0.00400454	-0.676935	0.203	0.438	1
Gene20639	0.000134657	-0.681344	0.014	0.212	1
Gene15392	0.00755435	-0.6814	0.054	0.2	1
LZX-Unigene25598-All-g	0.0084449	-0.681405	0.135	0.312	1
Gene5790	0.00157854	-0.681678	0.608	0.85	1
LZX-Unigene1105-All-g	0.0435986	-0.682555	0.054	0.15	1
Gene48233	0.00300582	-0.6827	0.027	0.175	1
LZX-Unigene18483-All-g	0.00118919	-0.682935	0.014	0.162	1
Gene18483	0.00310026	-0.685346	0	0.112	1
Gene19180	0.000313528	-0.686149	0	0.162	1
LZX-CL9275.Contig5-All-g	0.0370137	-0.68634	0.027	0.112	1
Gene4238	0.00581709	-0.687151	0.176	0.388	1
Gene389	0.00728022	-0.687977	0.054	0.2	1
LZX-CL730.Contig4-All-g	0.036108	-0.688344	0.041	0.138	1
Gene3512	0.000750319	-0.689529	0.014	0.175	1
Gene10547	0.00341431	-0.689629	0.041	0.2	1
Gene24973	0.00152994	-0.690198	0.014	0.162	1
Gene4271	0.00010822	-0.691814	0.216	0.537	1
Gene10365	0.00545699	-0.692853	0	0.1	1
Gene11386	0.00310026	-0.693358	0	0.112	1
Gene65544	0.000300998	-0.694747	0.162	0.45	1
Gene12524	0.00116913	-0.695431	0.041	0.225	1
Gene1374	0.000898305	-0.695552	0.068	0.275	1
Gene19311	0.0245573	-0.695683	0.081	0.212	1
LZX-Unigene10453-All-g	0.02255	-0.696158	0.041	0.15	1
LZX-Unigene146-All-g	0.00545699	-0.701687	0	0.1	1
LZX-CL4802.Contig7-All-g	0.000159801	-0.701825	0.041	0.262	1
LZX-Unigene30781-All-g	0.00268842	-0.702334	0.027	0.175	1
Gene31388	0.000559239	-0.702659	0	0.15	1
Gene12152	0.00269194	-0.703407	0.459	0.675	1
LZX-CL2191.Contig3-All-g	0.000383756	-0.704501	0.014	0.188	1
Gene13701	0.000234207	-0.705172	0.419	0.675	1
Gene2254	3.73104e-05	-0.705661	0.811	0.963	1
Gene9859	0.00328396	-0.706216	0.027	0.175	1
Gene7953	0.000158668	-0.708885	0.068	0.325	1
Gene8857	0.000851909	-0.710259	0.014	0.175	1
Gene66536	4.51346e-05	-0.710794	0.203	0.537	1
Gene3597	0.0209838	-0.712149	0.014	0.1	1
LZX-Unigene13504-All-g	0.000109482	-0.712309	0.081	0.35	1
Gene4963	0.0014017	-0.712645	0.284	0.55	1
Gene8986	0.000647952	-0.712743	0.608	0.787	1
LZX-Unigene5693-All-g	0.000694462	-0.713392	0.122	0.375	1
LZX-Unigene18602-All-g	0.000303295	-0.713675	0.176	0.462	1
LZX-CL1697.Contig4-All-g	0.0246215	-0.716566	0.068	0.188	1
Gene22974	0.00125984	-0.718515	0.392	0.662	1
LZX-CL1697.Contig17-All-g	0.000717262	-0.720743	0.054	0.25	1
Gene2739	0.0225135	-0.724106	0.014	0.1	1
LZX-Unigene41321-All-g	0.00228912	-0.725512	0.068	0.25	1
LZX-Unigene20531-All-g	0.000313528	-0.726958	0	0.162	1
Gene26567	0.000559239	-0.727374	0	0.15	1
Gene27856	0.00379951	-0.729776	0.014	0.138	1
Gene37169	0.000313528	-0.730278	0	0.162	1
Gene7933	0.00402883	-0.730291	0.068	0.238	1
Gene4859	0.00617771	-0.730421	0.068	0.225	1
Gene70843	0.00875568	-0.734916	0.027	0.15	1
Gene20805	0.00419356	-0.742685	0.014	0.138	1
Gene25122	0.000164525	-0.743262	0.054	0.288	1
LZX-CL853.Contig3-All-g	0.00016842	-0.743484	0.73	0.875	1
Gene12785	0.0126375	-0.74366	0.027	0.138	1
Gene17737	0.00230875	-0.744215	0.203	0.438	1
Gene14976	0.00573365	-0.749692	0.081	0.25	1
Gene10682	0.00420721	-0.750633	0.081	0.262	1
LZX-CL3889.Contig1-All-g	0.00153573	-0.752133	0.5	0.75	1
Gene6301	0.00112018	-0.753798	0.554	0.75	1
Gene11245	0.00680025	-0.755728	0.419	0.588	1
LZX-Unigene61755-All-g	0.000291237	-0.755845	0.378	0.688	1
Gene43613	0.000471618	-0.757383	0.014	0.188	1
Gene10679	0.0223965	-0.758072	0.027	0.125	1
Gene18204	0.00761286	-0.759132	0.014	0.125	1
Gene43472	0.000992148	-0.761867	0.081	0.3	1
LZX-CL1203.Contig5-All-g	0.00104085	-0.762523	0.122	0.325	1
Gene20072	0.0421954	-0.764838	0.054	0.15	1
Gene18758	0.00146742	-0.76505	0.068	0.262	1
LZX-Unigene46423-All-g	0.00340651	-0.765702	0.365	0.625	1
Gene17447	4.60227e-06	-0.768159	0.824	0.975	0.245416
LZX-CL607.Contig8-All-g	0.00162551	-0.770381	0.068	0.25	1
Gene37497	0.00102453	-0.771219	0.162	0.412	1
Gene2868	0.00107278	-0.773655	0.108	0.325	1
Gene12263	0.0188998	-0.773728	0.23	0.4	1
Gene13681	0.0145532	-0.774204	0.176	0.35	1
Gene1581	0.000161097	-0.776107	0.176	0.475	1
Gene9425	0.000559239	-0.779333	0	0.15	1
Gene22114	8.61151e-06	-0.781555	0.162	0.525	0.459209
Gene5280	0.000275576	-0.782198	0.392	0.7	1
Gene53773	1.9362e-05	-0.785129	0.027	0.288	1
LZX-Unigene16625-All-g	6.64226e-05	-0.78651	0.095	0.375	1
Gene16288	0.000502843	-0.786849	0.297	0.588	1
LZX-CL3369.Contig1-All-g	0.000559239	-0.788548	0	0.15	1
Gene5758	0.00760511	-0.788552	0.27	0.475	1
Gene2424	0.0007132	-0.790225	0.216	0.488	1
Gene2960	0.0312067	-0.790271	0.068	0.188	1
Gene28716	0.000464433	-0.79215	0.176	0.45	1
Gene17260	0.00104166	-0.792359	0.257	0.512	1
LZX-Unigene15431-All-g	0.0299812	-0.793534	0.054	0.162	1
Gene4337	0.00176964	-0.796888	0.041	0.212	1
Gene12089	0.00281151	-0.798664	0.027	0.175	1
LZX-Unigene61194-All-g	0.0213317	-0.798846	0.041	0.15	1
LZX-Unigene20122-All-g	0.00195759	-0.799301	0.095	0.288	1
LZX-CL3120.Contig6-All-g	0.00931539	-0.799527	0.095	0.25	1
Gene4343	0.000315065	-0.79965	0.068	0.3	1
LZX-Unigene20248-All-g	9.05662e-06	-0.799863	0.135	0.512	0.482944
Gene18255	0.000174942	-0.800742	0	0.175	1
LZX-Unigene1042-All-g	0.000571396	-0.802888	0.176	0.438	1
Gene22755	0.00127918	-0.804019	0.027	0.188	1
LZX-Unigene497-All-g	0.00689919	-0.804601	0.108	0.275	1
LZX-CL4802.Contig3-All-g	1.86666e-06	-0.805078	0.054	0.388	0.0995397
Gene10402	0.0416484	-0.805411	0.027	0.112	1
LZX-CL7902.Contig2-All-g	0.00227712	-0.806574	0.595	0.8	1
Gene18953	0.0057532	-0.811884	0.068	0.225	1
LZX-CL11615.Contig10-All-g	0.0235864	-0.812029	0.014	0.1	1
Gene23191	0.0020278	-0.81379	0.095	0.288	1
Gene25894	0.00258961	-0.815505	0.162	0.375	1
LZX-CL5040.Contig2-All-g	0.000436675	-0.817822	0.014	0.188	1
Gene9851	0.0250786	-0.818881	0.297	0.475	1
LZX-Unigene30014-All-g	0.0214833	-0.819015	0.014	0.1	1
Gene14949	0.0454694	-0.819779	0.122	0.238	1
Gene1677	0.0408347	-0.825542	0.095	0.212	1
LZX-Unigene13916-All-g	0.00069489	-0.825757	0.014	0.175	1
Gene3470	0.0036356	-0.827011	0.257	0.475	1
Gene26265	2.11021e-05	-0.827978	0.216	0.562	1
LZX-Unigene7025-All-g	1.38719e-05	-0.829288	0.081	0.388	0.73972
Gene22397	0.000472429	-0.829551	0.081	0.325	1
LZX-Unigene9157-All-g	0.0021636	-0.830801	0.068	0.25	1
Gene20600	0.000559239	-0.835604	0	0.15	1
LZX-CL9866.Contig1-All-g	0.000688941	-0.840682	0.311	0.588	1
LZX-CL11488.Contig5-All-g	0.000369769	-0.841718	0.027	0.212	1
LZX-Unigene41283-All-g	0.00283821	-0.844336	0.068	0.238	1
Gene26499	0.000419683	-0.844524	0.068	0.288	1
Gene51696	0.00247533	-0.847356	0.014	0.15	1
LZX-CL6465.Contig3-All-g	0.00268278	-0.852567	0.068	0.238	1
Gene12328	0.000741173	-0.856172	0.203	0.475	1
LZX-Unigene40898-All-g	7.84445e-05	-0.856358	0.027	0.25	1
LZX-Unigene8170-All-g	0.00273241	-0.85686	0.014	0.15	1
Gene17609	0.00122955	-0.858291	0.162	0.4	1
Gene23957	0.00160974	-0.860191	0.027	0.188	1
LZX-CL3881.Contig9-All-g	3.63299e-05	-0.86567	0.054	0.325	1
LZX-CL470.Contig2-All-g	0.000167308	-0.865719	0.041	0.262	1
LZX-CL3964.Contig3-All-g	0.000805605	-0.871454	0.27	0.537	1
Gene15710	0.00135171	-0.871521	0.054	0.238	1
LZX-Unigene20616-All-g	0.000483478	-0.873019	0.068	0.275	1
Gene6981	0.026167	-0.874899	0.108	0.238	1
LZX-Unigene45790-All-g	6.37483e-06	-0.883473	0.73	0.875	0.339938
LZX-CL8426.Contig1-All-g	0.000160293	-0.883509	0.392	0.662	1
Gene15721	9.78426e-05	-0.885615	0.135	0.438	1
LZX-Unigene8570-All-g	0.000993245	-0.888672	0	0.138	1
Gene8906	5.08165e-05	-0.888856	0.432	0.713	1
LZX-Unigene17619-All-g	0.00873935	-0.888863	0.095	0.25	1
Gene7375	0.00024887	-0.888886	0.27	0.537	1
Gene15049	8.78388e-05	-0.891176	0.108	0.388	1
Gene19800	2.61383e-11	-0.893065	0.919	1	1.39382e-06
Gene12419	0.00129593	-0.893501	0.203	0.438	1
LZX-CL7762.Contig3-All-g	2.94318e-05	-0.894195	0	0.212	1
Gene19721	0.00984258	-0.894202	0.041	0.162	1
LZX-CL11098.Contig1-All-g	0.000717262	-0.896757	0.054	0.25	1
LZX-CL2867.Contig3-All-g	0.000145888	-0.897259	0.027	0.238	1
Gene13416	0.0146335	-0.897335	0.027	0.138	1
LZX-Unigene35658-All-g	0.0293987	-0.897588	0.081	0.2	1
LZX-CL6738.Contig1-All-g	3.65591e-08	-0.897889	0.608	0.912	0.00194951
Gene2358	0.0403515	-0.898135	0.176	0.312	1
Gene11706	0.00610054	-0.898331	0.095	0.262	1
LZX-Unigene10190-All-g	0.00719657	-0.899076	0.189	0.375	1
LZX-Unigene56765-All-g	1.12698e-05	-0.900041	0.419	0.75	0.600964
LZX-CL11908.Contig2-All-g	3.17334e-06	-0.90106	0.027	0.325	0.169218
LZX-Unigene16216-All-g	5.36169e-05	-0.901114	0	0.2	1
LZX-Unigene16604-All-g	0.00096387	-0.9019	0.041	0.225	1
Gene7946	7.44258e-10	-0.90313	0.851	0.988	3.96875e-05
LZX-Unigene845-All-g	0.00041124	-0.910975	0.068	0.288	1
Gene14973	8.73969e-05	-0.912089	0.122	0.412	1
Gene22395	0.000276976	-0.91283	0.081	0.338	1
Gene40308	0.0215374	-0.913441	0.446	0.637	1
LZX-Unigene10889-All-g	1.60589e-05	-0.91631	0	0.225	0.856342
Gene13805	0.000205215	-0.91683	0.014	0.2	1
Gene1365	0.00723764	-0.917209	0.068	0.225	1
Gene6302	0.00480893	-0.920397	0.284	0.5	1
Gene52557	1.8228e-05	-0.921462	0.041	0.312	0.972006
Gene16793	2.31037e-08	-0.924063	0.77	0.975	0.00123201
Gene16077	0.000313528	-0.92597	0	0.162	1
Gene8052	6.40986e-05	-0.927378	0.162	0.475	1
Gene1024	0.00989205	-0.928491	0.054	0.188	1
Gene18979	0.000210997	-0.928973	0.392	0.7	1
Gene6207	0.000794883	-0.933929	0.243	0.5	1
LZX-Unigene25639-All-g	5.72785e-05	-0.935832	0.068	0.338	1
LZX-CL9755.Contig2-All-g	5.41412e-06	-0.93927	0.054	0.362	0.288708
Gene13515	0.0100748	-0.941493	0.054	0.188	1
Gene15150	0.000101579	-0.942437	0.405	0.7	1
LZX-Unigene12664-All-g	3.4125e-05	-0.943933	0.135	0.45	1
Gene16228	0.0240946	-0.945292	0.243	0.388	1
Gene25923	8.49919e-05	-0.945835	0.135	0.412	1
LZX-CL3881.Contig8-All-g	0.000403079	-0.947232	0.486	0.725	1
LZX-CL10022.Contig1-All-g	0.000346786	-0.950149	0.162	0.438	1
Gene22754	0.000119835	-0.950236	0.027	0.238	1
Gene3602	0.00408623	-0.950375	0.027	0.162	1
LZX-Unigene25463-All-g	7.96507e-05	-0.956462	0.041	0.275	1
Gene22392	0.000555305	-0.957071	0.095	0.338	1
Gene3509	1.17667e-05	-0.958033	0.527	0.8	0.627457
LZX-CL8682.Contig1-All-g	0.000710512	-0.962727	0.122	0.35	1
LZX-CL9976.Contig2-All-g	0.000226411	-0.964293	0.324	0.588	1
Gene4459	0.000713743	-0.966948	0.189	0.45	1
LZX-Unigene7794-All-g	1.22688e-05	-0.967904	0.108	0.45	0.654231
Gene22394	0.000478681	-0.96865	0.095	0.338	1
Gene48839	0.000197088	-0.970809	0.095	0.35	1
Gene12759	0.000296468	-0.971263	0.23	0.512	1
LZX-CL10353.Contig1-All-g	0.000135193	-0.971708	0.324	0.65	1
LZX-Unigene25529-All-g	4.73877e-06	-0.972842	0.311	0.738	0.252695
LZX-CL3183.Contig2-All-g	0.000273278	-0.97385	0.189	0.462	1
LZX-Unigene5665-All-g	0.0147727	-0.974179	0.041	0.162	1
Gene37498	9.39065e-06	-0.974246	0.027	0.3	0.500757
Gene12057	6.46559e-07	-0.975022	0.311	0.738	0.0344777
Gene9042	0.000118206	-0.979093	0.068	0.312	1
LZX-Unigene25356-All-g	0.000172643	-0.979846	0.081	0.325	1
Gene52687	5.21456e-06	-0.984037	0.041	0.338	0.278066
LZX-CL6767.Contig2-All-g	0.000111933	-0.985895	0.014	0.212	1
Gene2268	0.00646918	-0.986531	0.135	0.325	1
Gene9350	0.000251323	-0.98715	0.068	0.3	1
Gene5224	0.00202204	-0.994391	0.203	0.425	1
LZX-CL8489.Contig1-All-g	6.97979e-05	-0.999841	0.486	0.762	1
Gene70750	1.43829e-05	-1.00017	0.635	0.838	0.766971
Gene11203	0.0013462	-1.0026	0.108	0.325	1
Gene22396	0.000302422	-1.00311	0.081	0.325	1
LZX-CL1480.Contig4-All-g	0.000313528	-1.00571	0	0.162	1
Gene12223	4.11442e-05	-1.00958	0.054	0.312	1
Gene12804	0.000677276	-1.01006	0.014	0.175	1
Gene9167	4.73419e-10	-1.01316	0.77	0.975	2.52451e-05
Gene16579	6.25257e-05	-1.01369	0.081	0.35	1
LZX-Unigene8805-All-g	4.24245e-07	-1.01841	0.149	0.562	0.0226229
Gene5354	0.00390811	-1.02213	0.027	0.162	1
Gene7971	0.000431636	-1.02278	0.351	0.637	1
LZX-Unigene5908-All-g	3.94385e-05	-1.02487	0.014	0.238	1
Gene1864	0.000354027	-1.02508	0.716	0.9	1
LZX-Unigene61533-All-g	9.928e-06	-1.02548	0.108	0.425	0.529411
Gene15828	0.00563705	-1.02931	0.081	0.25	1
Gene13327	9.66683e-05	-1.03482	0.081	0.325	1
Gene3651	0.0354526	-1.03573	0.108	0.225	1
Gene19251	8.26807e-07	-1.03795	0.622	0.887	0.0440895
Gene12315	2.39335e-05	-1.03803	0.149	0.475	1
Gene9866	0.00310026	-1.03827	0	0.112	1
LZX-Unigene14722-All-g	5.74214e-11	-1.04409	0.878	0.975	3.062e-06
Gene31993	4.69092e-06	-1.04571	0	0.25	0.250144
LZX-CL2691.Contig2-All-g	1.26417e-05	-1.04995	0.041	0.312	0.67412
Gene4045	7.10103e-05	-1.05578	0.027	0.25	1
Gene23955	0.000493081	-1.05874	0.176	0.438	1
LZX-Unigene15152-All-g	0.000368604	-1.06436	0.108	0.35	1
LZX-Unigene25604-All-g	6.10164e-06	-1.06895	0.014	0.275	0.32537
LZX-CL8042.Contig4-All-g	3.67106e-06	-1.07682	0.338	0.688	0.195759
Gene1398	0.00507607	-1.07992	0.081	0.262	1
Gene17455	7.70443e-07	-1.08226	0.703	0.95	0.0410839
Gene4216	1.94758e-05	-1.08252	0.014	0.25	1
Gene18802	0.000273286	-1.08338	0.014	0.2	1
LZX-CL8286.Contig5-All-g	0.0202072	-1.08381	0.027	0.125	1
Gene10897	1.07819e-05	-1.08435	0.189	0.525	0.574946
Gene10501	3.94904e-11	-1.08538	0.811	0.963	2.10583e-06
Gene2258	0.000923781	-1.08923	0.149	0.375	1
LZX-Unigene8478-All-g	0.00310026	-1.08954	0	0.112	1
Gene23371	4.87623e-08	-1.09021	0.622	0.9	0.00260025
Gene43471	1.71728e-07	-1.09043	0.932	0.975	0.00915742
Gene18694	0.00379523	-1.09522	0.054	0.212	1
Gene10506	2.65937e-05	-1.09655	0.338	0.675	1
LZX-CL3550.Contig2-All-g	5.50863e-06	-1.10036	0.324	0.662	0.293748
LZX-CL2195.Contig2-All-g	1.14626e-07	-1.10163	0.784	0.95	0.00611242
Gene6655	0.000915737	-1.10955	0.162	0.412	1
LZX-Unigene5714-All-g	3.71842e-07	-1.10995	0.77	0.963	0.0198285
LZX-Unigene23946-All-g	0.000561678	-1.1112	0.095	0.325	1
LZX-CL283.Contig1-All-g	0.0189231	-1.11254	0.932	0.988	1
Gene1681	8.75448e-06	-1.11294	0.216	0.575	0.466833
LZX-Unigene15046-All-g	5.95523e-06	-1.11519	0.081	0.4	0.317563
Gene27008	7.56709e-06	-1.11533	0.122	0.438	0.403515
LZX-Unigene1099-All-g	1.10505e-05	-1.11669	0.122	0.45	0.589269
Gene12405	0.00961176	-1.12073	0.108	0.288	1
LZX-Unigene36122-All-g	0.000399542	-1.12101	0.162	0.4	1
Gene12529	0.00101272	-1.12174	0.149	0.388	1
LZX-CL2560.Contig1-All-g	0.00257027	-1.12476	0.027	0.175	1
LZX-CL7003.Contig1-All-g	3.29095e-05	-1.13232	0.189	0.5	1
LZX-Unigene56753-All-g	8.70753e-06	-1.1343	0	0.238	0.464329
Gene18248	0.000267287	-1.13524	0.203	0.462	1
LZX-Unigene10282-All-g	2.51528e-07	-1.14744	0.27	0.725	0.0134127
Gene23952	0.000873448	-1.14774	0.027	0.2	1
Gene13648	9.96037e-06	-1.15163	0.122	0.45	0.531137
Gene5548	7.13944e-08	-1.1558	0.459	0.812	0.00380711
Gene9037	3.4593e-06	-1.15967	0.081	0.412	0.184467
LZX-CL12442.Contig8-All-g	1.95388e-05	-1.16073	0.041	0.3	1
Gene19504	2.80153e-10	-1.16109	0.77	0.95	1.49391e-05
Gene8634	3.68108e-06	-1.16155	0.149	0.5	0.196294
LZX-Unigene4044-All-g	0.000313528	-1.16311	0	0.162	1
Gene4347	0.00812559	-1.16768	0.122	0.288	1
Gene6429	4.38205e-06	-1.16998	0.135	0.475	0.233673
Gene2271	0.000107186	-1.18153	0.149	0.438	1
Gene7899	1.53784e-05	-1.18717	0.054	0.325	0.820052
Gene6408	0.000914985	-1.19259	0.027	0.2	1
Gene34723	0.00703737	-1.19356	0.081	0.238	1
Gene6452	1.53784e-05	-1.19363	0.054	0.325	0.820052
LZX-CL12748.Contig3-All-g	2.97352e-05	-1.19518	0.257	0.562	1
LZX-Unigene25323-All-g	1.54473e-09	-1.19731	0.595	0.912	8.23726e-05
Gene3647	0.00308234	-1.20227	0.162	0.362	1
Gene5298	2.84024e-05	-1.21342	0.122	0.425	1
Gene42922	0.000197952	-1.21366	0.203	0.488	1
LZX-Unigene109218-All-g	8.93548e-05	-1.21784	0.068	0.312	1
LZX-CL11.Contig3-All-g	4.88904e-06	-1.22907	0.014	0.275	0.260708
LZX-Unigene23284-All-g	1.25055e-07	-1.23661	0.135	0.537	0.00666854
Gene22961	7.14225e-09	-1.23754	0.5	0.863	0.000380861
Gene9174	0.000121011	-1.23771	0.041	0.262	1
LZX-Unigene12824-All-g	4.72396e-07	-1.24634	0.892	0.938	0.0251905
Gene8450	1.92379e-06	-1.24858	0.243	0.625	0.102586
Gene8114	0.000620365	-1.25342	0.27	0.525	1
Gene31148	0.000480969	-1.25483	0.027	0.212	1
LZX-Unigene9587-All-g	8.69465e-12	-1.25605	0.514	0.925	4.63642e-07
LZX-Unigene15315-All-g	4.26847e-07	-1.26748	0.068	0.438	0.0227616
Gene11811	1.60662e-07	-1.26767	0.405	0.762	0.00856732
Gene17507	5.37179e-10	-1.27175	0.73	0.925	2.8645e-05
LZX-CL3200.Contig1-All-g	1.11547e-12	-1.27204	0.311	0.875	5.94825e-08
Gene28224	5.93517e-11	-1.27258	0.23	0.812	3.16493e-06
Gene19821	0.00509232	-1.27267	0.027	0.162	1
LZX-CL607.Contig13-All-g	5.36169e-05	-1.27319	0	0.2	1
Gene22214	1.55145e-07	-1.27345	0.122	0.525	0.0082731
Gene12899	1.03413e-07	-1.2738	0.459	0.838	0.0055145
Gene6259	0.00145533	-1.27405	0.014	0.162	1
LZX-CL607.Contig5-All-g	3.9299e-05	-1.28308	0.054	0.312	1
Gene19037	3.01931e-10	-1.28895	0.986	1	1.61005e-05
Gene23499	0.00323335	-1.29075	0.068	0.238	1
LZX-Unigene15332-All-g	2.53149e-06	-1.2948	0.149	0.512	0.134992
LZX-CL8060.Contig23-All-g	9.30988e-05	-1.29531	0.338	0.637	1
Gene28718	7.37825e-07	-1.2959	0.054	0.4	0.0393445
Gene19997	0.000105668	-1.30159	0.054	0.288	1
Gene2569	2.9083e-05	-1.30177	0.176	0.5	1
Gene10470	0.000104967	-1.30474	0.324	0.613	1
LZX-CL4802.Contig8-All-g	6.15532e-06	-1.30776	0.054	0.35	0.328233
LZX-CL11526.Contig2-All-g	1.41907e-08	-1.31107	0.23	0.688	0.000756719
Gene28223	2.80772e-10	-1.31348	0.23	0.787	1.49721e-05
Gene59924	3.42665e-06	-1.31406	0.446	0.75	0.182726
Gene1387	4.68768e-05	-1.31905	0.122	0.412	1
Gene2048	4.06028e-06	-1.32187	0.041	0.338	0.216515
LZX-CL4578.Contig1-All-g	1.83947e-06	-1.3422	0.054	0.375	0.0980899
Gene19136	2.70411e-07	-1.354	0.176	0.562	0.0144197
Gene10935	0.000121684	-1.36121	0.081	0.325	1
Gene8687	0.00119299	-1.36219	0.027	0.188	1
Gene12256	0.00211677	-1.36602	0.041	0.2	1
LZX-CL7421.Contig2-All-g	5.12279e-14	-1.38407	0.784	0.988	2.73173e-09
LZX-CL9963.Contig3-All-g	4.44514e-06	-1.3868	0.081	0.412	0.237037
Gene15514	2.24433e-14	-1.39001	0.851	0.988	1.19679e-09
Gene68784	9.78247e-07	-1.40603	0.27	0.65	0.052165
Gene12312	2.65639e-07	-1.41786	0.27	0.662	0.0141652
Gene23868	9.5229e-08	-1.43018	0.054	0.425	0.00507808
Gene23869	1.49165e-07	-1.43589	0.068	0.438	0.00795421
Gene32044	1.76786e-12	-1.44773	0.77	0.95	9.42712e-08
Gene68601	0.00635527	-1.44828	0.081	0.238	1
Gene23953	7.76006e-06	-1.45361	0.068	0.375	0.413805
LZX-CL6093.Contig5-All-g	2.38597e-05	-1.45557	0.081	0.362	1
Gene8590	3.19531e-06	-1.4576	0.108	0.475	0.17039
LZX-Unigene15295-All-g	1.45951e-07	-1.47208	0.811	0.938	0.00778286
Gene20999	5.87895e-10	-1.47312	0.068	0.55	3.13495e-05
Gene2665	0.000378785	-1.47906	0.027	0.212	1
LZX-CL318.Contig2-All-g	1.65918e-09	-1.47929	0.041	0.475	8.84759e-05
LZX-Unigene51392-All-g	1.25441e-09	-1.48202	0.649	0.887	6.68913e-05
Gene5785	2.52138e-07	-1.4963	0.257	0.637	0.0134453
Gene23954	2.10759e-06	-1.50384	0.041	0.362	0.112387
Gene26746	5.31614e-07	-1.50568	0.27	0.637	0.0283483
LZX-CL458.Contig2-All-g	5.07085e-08	-1.50889	0	0.338	0.00270403
Gene27091	2.0596e-17	-1.52424	0.784	1	1.09828e-12
Gene267	1.59088e-08	-1.53	0.054	0.462	0.000848335
LZX-CL7804.Contig3-All-g	8.62186e-09	-1.53414	0.189	0.65	0.000459761
LZX-Unigene14901-All-g	1.6354e-07	-1.54255	0.108	0.488	0.0087208
LZX-CL6789.Contig2-All-g	4.63558e-09	-1.54534	0.095	0.55	0.000247192
LZX-Unigene22932-All-g	3.07289e-10	-1.55223	0.378	0.825	1.63862e-05
LZX-CL4802.Contig10-All-g	9.14891e-09	-1.55367	0.324	0.725	0.000487866
Gene26358	1.69656e-08	-1.55437	0.054	0.475	0.00090469
Gene480	6.65731e-11	-1.57343	0.541	0.938	3.55001e-06
Gene32716	6.78877e-08	-1.58015	0.297	0.713	0.00362011
Gene4383	4.2636e-08	-1.58428	0.108	0.525	0.00227356
Gene2079	2.40941e-06	-1.59137	0.216	0.562	0.128482
Gene5320	4.74701e-11	-1.60541	0.662	0.912	2.53134e-06
Gene19379	1.21897e-08	-1.60974	0.014	0.4	0.000650018
Gene12162	9.33303e-08	-1.61162	0.027	0.388	0.00497684
LZX-Unigene35-All-g	4.30588e-11	-1.66179	0.581	0.925	2.29611e-06
Gene58653	6.9694e-09	-1.6667	0.324	0.75	0.000371643
LZX-CL11506.Contig1-All-g	1.42982e-10	-1.66729	0.068	0.575	7.62452e-06
Gene1397	1.89661e-09	-1.69797	0.459	0.863	0.000101137
Gene16560	0.000166778	-1.71971	0.041	0.25	1
Gene15457	1.96143e-06	-1.72691	0.081	0.4	0.104593
LZX-CL399.Contig1-All-g	3.79503e-10	-1.72761	0.919	0.963	2.0237e-05
Gene16289	2.11886e-12	-1.755	0.662	0.95	1.12988e-07
Gene884	0.0102909	-1.78772	0.095	0.238	1
Gene35353	3.49424e-07	-1.78968	0.243	0.613	0.018633
LZX-CL10009.Contig7-All-g	1.75744e-09	-1.81829	0.041	0.475	9.37153e-05
LZX-CL458.Contig3-All-g	7.25238e-10	-1.83111	0.014	0.45	3.86733e-05
Gene24511	6.18874e-09	-1.83156	0.108	0.575	0.000330015
LZX-Unigene15715-All-g	6.35285e-08	-1.8621	0.014	0.362	0.00338766
Gene11387	9.01358e-06	-1.86474	0.27	0.588	0.480649
LZX-CL6789.Contig1-All-g	5.23989e-15	-1.86618	0.608	0.963	2.79417e-10
LZX-Unigene13531-All-g	1.57921e-12	-1.90797	0.446	0.875	8.42115e-08
Gene17559	1.69128e-12	-1.95354	0.689	0.975	9.01876e-08
Gene8845	1.02157e-11	-1.96699	0.527	0.925	5.44754e-07
Gene24510	5.59109e-09	-1.98901	0.108	0.575	0.000298145
LZX-CL7296.Contig2-All-g	9.61133e-11	-2.0434	0.041	0.512	5.12524e-06
Gene44443	1.6413e-18	-2.04551	0.743	1	8.75221e-14
Gene66095	0.00169284	-2.08793	0.068	0.238	1
Gene18238	3.09775e-15	-2.09722	0.514	0.975	1.65188e-10
LZX-CL607.Contig4-All-g	8.48106e-11	-2.15758	0	0.45	4.52253e-06
Gene2445	5.81314e-13	-2.16815	0.378	0.838	3.09986e-08
LZX-CL1635.Contig5-All-g	9.47864e-09	-2.17883	0.054	0.462	0.000505448
LZX-CL2195.Contig1-All-g	5.05139e-13	-2.19418	0.122	0.7	2.69365e-08
Gene9297	3.17361e-09	-2.2209	0.095	0.525	0.000169233
LZX-CL11161.Contig1-All-g	8.19808e-13	-2.22744	0.189	0.787	4.37163e-08
Gene18314	7.29577e-12	-2.25877	0.27	0.75	3.89047e-07
LZX-CL1678.Contig7-All-g	3.9932e-06	-2.26607	0.014	0.288	0.212938
Gene9616	1.69655e-15	-2.29169	0.135	0.8	9.04685e-11
Gene25948	7.99487e-09	-2.38139	0.081	0.525	0.000426327
LZX-CL12560.Contig7-All-g	8.97397e-13	-2.39532	0.176	0.75	4.78537e-08
Gene52707	5.52563e-14	-2.49684	0.149	0.75	2.94654e-09
LZX-Unigene18379-All-g	2.42317e-18	-2.4986	0.243	0.925	1.29216e-13
LZX-CL12667.Contig4-All-g	3.68854e-07	-2.54912	0	0.3	0.0196691
LZX-Unigene23984-All-g	1.35362e-19	-2.66992	0.365	0.963	7.21817e-15
LZX-CL318.Contig1-All-g	6.7613e-14	-2.68666	0	0.562	3.60547e-09
LZX-Unigene14404-All-g	8.15642e-14	-2.71663	0.108	0.7	4.34941e-09
LZX-CL6465.Contig2-All-g	7.62068e-12	-2.75964	0.149	0.675	4.06373e-07
Gene35352	2.67616e-11	-2.83329	0.081	0.575	1.42706e-06
LZX-CL8066.Contig1-All-g	3.68888e-18	-2.94475	0.392	0.938	1.9671e-13
Gene25094	1.07566e-13	-3.01718	0.162	0.75	5.73596e-09
Gene22962	1.94999e-14	-3.07647	0.081	0.662	1.03983e-09
LZX-CL3352.Contig2-All-g	2.24343e-12	-3.12374	0.054	0.575	1.19631e-07
Gene28837	7.04032e-07	-3.29094	0	0.288	0.0375425
LZX-CL193.Contig6-All-g	8.26304e-16	-3.31014	0.135	0.75	4.40627e-11
LZX-CL12667.Contig2-All-g	1.3341e-06	-3.33598	0	0.275	0.0711408
LZX-CL1678.Contig8-All-g	1.47002e-10	-4.63814	0.014	0.462	7.83886e-06
LZX-CL1635.Contig2-All-g	6.49471e-09	-4.71635	0	0.375	0.00034633
LZX-CL1635.Contig3-All-g	1.58347e-09	-6.15108	0	0.4	8.44386e-05

## Sheet: 7.Macrophage
gene	p_val	avg_log2FC	pct.1	pct.2	p_val_adj
Gene8704	1.4781e-121	6.17953	0.712	0.32	7.88195e-117
Gene18971	1.21453e-124	4.25097	0.516	0	6.4765e-120
LZX-CL8760.Contig12-All-g	5.25013e-108	3.54475	0.461	0	2.79963e-103
LZX-CL1480.Contig8-All-g	1.26207e-53	3.53043	0.391	0.096	6.72997e-49
LZX-CL3422.Contig3-All-g	2.42761e-29	3.43195	0.143	0	1.29452e-24
Gene2406	1.01711e-12	2.69979	0.187	0.08	5.42374e-08
LZX-CL5595.Contig3-All-g	8.21873e-18	2.51508	0.231	0.091	4.38264e-13
Gene19288	9.4697e-38	2.49589	0.356	0.121	5.04972e-33
Gene2667	3.30781e-17	2.45348	0.134	0.026	1.76389e-12
Gene16476	9.94114e-06	2.24079	0.104	0.05	0.530111
Gene5287	1.85809e-72	2.17659	0.372	0.026	9.90826e-68
Gene15346	1.9439e-21	2.14224	0.152	0.023	1.03658e-16
Gene17691	2.91926e-08	2.11104	0.404	0.356	0.0015567
LZX-Unigene56768-All-g	3.57894e-16	2.0828	0.148	0.035	1.90847e-11
Gene67929	4.42444e-30	1.91121	0.366	0.162	2.35933e-25
Gene2161	1.34202e-53	1.90998	0.404	0.107	7.15632e-49
LZX-CL664.Contig3-All-g	6.74072e-22	1.78173	0.29	0.128	3.59449e-17
Gene12335	6.32855e-06	1.74007	0.358	0.339	0.33747
Gene12762	6.83612e-32	1.71407	0.312	0.105	3.64536e-27
LZX-CL12799.Contig1-All-g	5.27745e-10	1.69519	0.37	0.299	2.8142e-05
LZX-CL664.Contig5-All-g	4.48354e-23	1.54533	0.28	0.109	2.39085e-18
Gene9211	3.76481e-25	1.5243	0.389	0.206	2.00758e-20
Gene14908	3.62389e-08	1.48026	0.384	0.323	0.00193244
LZX-CL400.Contig3-All-g	3.77979e-38	1.47408	0.304	0.07	2.01558e-33
Gene19730	9.85876e-15	1.46179	0.227	0.101	5.25718e-10
Gene18861	1.41701e-18	1.42366	0.372	0.227	7.55619e-14
LZX-CL9498.Contig1-All-g	1.13357e-35	1.39218	0.173	0	6.04474e-31
Gene65989	1.52836e-19	1.38762	0.333	0.177	8.14996e-15
Gene19687	1.69311e-22	1.35736	0.29	0.12	9.02853e-18
Gene12777	1.10033e-17	1.35261	0.245	0.101	5.86749e-13
Gene796	1.05413e-16	1.28695	0.285	0.141	5.62116e-12
LZX-CL158.Contig2-All-g	5.38281e-14	1.26091	0.201	0.078	2.87038e-09
Gene32029	2.71211e-29	1.23464	0.61	0.44	1.44623e-24
Gene18876	1.95085e-20	1.22203	0.626	0.49	1.04029e-15
Gene2737	2.71251e-14	1.20763	0.41	0.307	1.44645e-09
LZX-Unigene30842-All-g	6.2528e-08	1.20537	0.143	0.068	0.0033343
Gene19336	1.3629e-15	1.2038	0.176	0.056	7.26765e-11
Gene62758	0.000538504	1.18756	0.294	0.255	1
Gene7962	2.92272e-18	1.13457	0.1	0.005	1.55854e-13
Gene4720	2.93755e-13	1.08848	0.14	0.04	1.56645e-08
Gene742	2.80045e-08	1.0876	0.5	0.489	0.00149334
Gene12189	6.91512e-13	1.07764	0.693	0.611	3.68749e-08
LZX-Unigene38845-All-g	1.02584e-33	1.04372	0.166	0.001	5.47027e-29
Gene13869	1.19899e-21	1.04348	0.618	0.512	6.39363e-17
LZX-CL3615.Contig1-All-g	7.22635e-08	1.04244	0.268	0.189	0.00385345
LZX-CL399.Contig6-All-g	4.12858e-10	1.01638	0.194	0.09	2.20156e-05
Gene20045	1.16063e-08	1.01394	0.133	0.056	0.000618905
Gene18877	1.05757e-09	0.997049	0.158	0.066	5.63951e-05
Gene8104	0.00160861	0.97224	0.467	0.488	1
Gene18964	1.36956e-25	0.969415	0.125	0	7.30316e-21
Gene10766	0.00026051	0.965957	0.103	0.059	1
Gene16970	2.07671e-09	0.950545	0.339	0.245	0.00011074
Gene15303	3.8554e-07	0.949626	0.366	0.309	0.0205589
Gene6091	1.92683e-09	0.949271	0.22	0.112	0.000102748
LZX-CL7732.Contig3-All-g	2.05483e-23	0.940403	0.142	0.012	1.09574e-18
LZX-CL4578.Contig2-All-g	8.27006e-24	0.938058	0.141	0.011	4.41001e-19
Gene37362	1.67217e-27	0.937633	0.704	0.601	8.91683e-23
Gene19727	3.93743e-07	0.921078	0.195	0.118	0.0209964
Gene2362	6.56772e-13	0.894862	0.161	0.055	3.50223e-08
Gene7627	3.52029e-07	0.889233	0.252	0.176	0.018772
Gene3684	0.000113018	0.87761	0.245	0.193	1
LZX-CL6014.Contig7-All-g	0.0017397	0.872522	0.242	0.204	1
LZX-CL607.Contig15-All-g	3.22324e-11	0.871679	0.246	0.134	1.7188e-06
Gene22422	8.41409e-10	0.869842	0.216	0.117	4.48682e-05
Gene7453	3.59294e-08	0.867275	0.374	0.302	0.00191594
Gene18958	4.58151e-31	0.859824	0.759	0.674	2.44309e-26
Gene12360	1.66519e-08	0.852674	0.471	0.415	0.000887963
Gene19878	3.90097e-06	0.846619	0.417	0.395	0.208019
LZX-CL7961.Contig1-All-g	8.13156e-19	0.841583	0.142	0.024	4.33616e-14
Gene17721	9.75169e-07	0.839316	0.203	0.129	0.0520009
Gene70992	2.12302e-06	0.838564	0.349	0.291	0.11321
Gene18028	9.42615e-06	0.835892	0.447	0.433	0.502649
LZX-CL4231.Contig11-All-g	1.77993e-21	0.832387	0.104	0	9.49149e-17
LZX-CL893.Contig5-All-g	1.89509e-06	0.824437	0.131	0.065	0.101056
Gene4552	2.26771e-07	0.8185	0.703	0.774	0.0120925
Gene43527	4.02667e-11	0.8168	0.173	0.071	2.14722e-06
Gene5844	1.85725e-38	0.813743	0.787	0.706	9.9038e-34
Gene16135	0.000721912	0.812639	0.189	0.144	1
Gene28248	6.50739e-08	0.803406	0.134	0.06	0.00347006
Gene19557	6.65995e-05	0.796056	0.139	0.084	1
Gene17478	3.10346e-07	0.792896	0.113	0.049	0.0165492
Gene22574	1.33537e-08	0.79085	0.477	0.439	0.000712085
Gene4412	4.1449e-05	0.788931	0.289	0.233	1
Gene52706	2.64323e-08	0.761273	0.149	0.07	0.0014095
LZX-Unigene19688-All-g	2.67407e-08	0.7572	0.106	0.038	0.00142595
Gene13796	0.00074525	0.756893	0.238	0.193	1
LZX-CL7902.Contig3-All-g	0.00580211	0.755883	0.192	0.159	1
Gene1472	2.1509e-05	0.75356	0.12	0.066	1
Gene15150	1.61587e-08	0.751954	0.71	0.767	0.000861664
Gene16327	3.40561e-12	0.749661	0.127	0.035	1.81604e-07
Gene1860	4.85783e-06	0.747153	0.168	0.102	0.259044
Gene16358	0.000432334	0.727302	0.294	0.254	1
Gene24729	2.393e-12	0.721502	0.131	0.038	1.27607e-07
LZX-Unigene35371-All-g	6.06679e-07	0.721203	0.267	0.187	0.0323511
Gene5520	0.00143579	0.718802	0.241	0.201	1
Gene12272	0.000378013	0.716582	0.406	0.387	1
Gene35411	2.37534e-55	0.715255	0.981	0.977	1.26665e-50
Gene19665	2.92377e-07	0.710581	0.143	0.071	0.015591
Gene24880	3.39087e-05	0.707937	0.483	0.456	1
Gene257	1.51755e-05	0.701342	0.428	0.395	0.809235
Gene13603	7.08894e-08	0.701061	0.116	0.046	0.00378018
Gene28469	1.51444e-06	0.701011	0.307	0.23	0.0807578
Gene2277	4.33527e-06	0.693266	0.113	0.055	0.231178
Gene17672	5.95805e-05	0.690836	0.258	0.196	1
LZX-CL595.Contig5-All-g	0.00672846	0.69081	0.135	0.1	1
Gene2251	1.71722e-09	0.686759	0.652	0.689	9.1571e-05
Gene5288	0.00103732	0.685505	0.337	0.307	1
Gene19072	0.000517164	0.67987	0.223	0.177	1
Gene19416	0.000726193	0.67806	0.146	0.101	1
Gene17726	0.00171299	0.674743	0.236	0.198	1
Gene15748	0.0113979	0.672065	0.27	0.248	1
Gene17563	0.00729398	0.670485	0.182	0.149	1
LZX-CL7454.Contig2-All-g	8.29533e-07	0.667001	0.144	0.074	0.0442349
Gene3589	0.00124453	0.666732	0.235	0.188	1
Gene1605	8.33938e-07	0.666587	0.486	0.438	0.0444697
Gene10643	2.43175e-08	0.66458	0.125	0.051	0.00129673
LZX-CL9603.Contig1-All-g	1.17691e-20	0.657849	0.103	0.001	6.27588e-16
Gene3643	0.0193528	0.655486	0.195	0.166	1
Gene1864	0.00464177	0.655376	0.465	0.47	1
Gene28438	0.000328517	0.650676	0.403	0.377	1
LZX-Unigene12337-All-g	0.00140314	0.650499	0.151	0.107	1
LZX-CL607.Contig18-All-g	3.21551e-07	0.648861	0.183	0.102	0.0171467
Gene8928	2.88221e-12	0.647681	0.692	0.617	1.53694e-07
LZX-CL709.Contig6-All-g	3.81065e-13	0.642773	0.109	0.022	2.03203e-08
Gene24579	1.76145e-09	0.641448	0.107	0.033	9.39291e-05
LZX-Unigene6261-All-g	1.31968e-06	0.638788	0.196	0.121	0.0703721
Gene9670	3.71598e-05	0.636508	0.133	0.076	1
LZX-CL4802.Contig9-All-g	1.02034e-28	0.635028	0.933	0.932	5.44094e-24
Gene7941	8.5535e-05	0.624624	0.146	0.089	1
Gene16489	0.00866681	0.623525	0.195	0.163	1
LZX-Unigene13623-All-g	7.35867e-06	0.622229	0.138	0.072	0.392401
Gene32754	0.0178363	0.616799	0.291	0.276	1
Gene27380	0.0338264	0.615684	0.131	0.105	1
Gene12197	2.54426e-08	0.612441	0.628	0.666	0.00135673
LZX-Unigene6186-All-g	0.00329772	0.611768	0.13	0.091	1
Gene21167	0.00959522	0.611399	0.21	0.18	1
Gene5685	0.00607584	0.607224	0.193	0.157	1
Gene10527	2.78346e-06	0.600284	0.131	0.067	0.148428
Gene65980	0.0044935	0.596646	0.122	0.087	1
Gene615	9.31128e-11	0.585782	0.675	0.627	4.96524e-06
Gene1771	0.000276996	0.578898	0.516	0.499	1
LZX-Unigene5678-All-g	0.000219321	0.578627	0.146	0.094	1
Gene4387	1.04178e-05	0.578558	0.241	0.17	0.55553
LZX-CL925.Contig2-All-g	0.00274166	0.577058	0.15	0.106	1
Gene12649	0.000281843	0.575272	0.152	0.1	1
Gene14809	1.03291e-05	0.571662	0.129	0.068	0.550799
LZX-Unigene56709-All-g	0.000107452	0.570908	0.587	0.652	1
Gene16382	0.00543	0.562411	0.167	0.127	1
Gene3762	0.00611828	0.556787	0.214	0.178	1
Gene10516	0.00637524	0.549918	0.288	0.26	1
Gene25925	0.000356605	0.54924	0.114	0.068	1
Gene18245	1.01262e-13	0.549235	0.834	0.796	5.39981e-09
Gene1869	1.39252e-05	0.549198	0.12	0.062	0.742561
Gene2214	0.00299668	0.544103	0.175	0.134	1
Gene13149	1.43547e-07	0.543251	0.694	0.728	0.00765463
Gene724	5.28075e-10	0.540239	0.55	0.532	2.81596e-05
Gene12497	0.00409702	0.526636	0.191	0.148	1
Gene8904	0.000369264	0.523412	0.529	0.521	1
LZX-CL12642.Contig1-All-g	0.00570965	0.523207	0.112	0.076	1
Gene17723	0.000287657	0.5224	0.109	0.062	1
Gene31533	1.22545e-18	0.520387	0.788	0.698	6.53472e-14
Gene4638	0.0090041	0.519965	0.281	0.246	1
Gene1996	0.0204481	0.517577	0.27	0.244	1
Gene12802	2.59547e-08	0.511754	0.692	0.632	0.00138404
LZX-CL6708.Contig2-All-g	0.0416438	0.504889	0.502	0.572	1
Gene2284	2.90706e-11	0.504869	0.731	0.666	1.55019e-06
Gene17066	0.003987	0.50318	0.135	0.098	1
Gene3506	0.0137627	0.502312	0.129	0.096	1
LZX-CL399.Contig1-All-g	2.61447e-08	0.48619	0.845	0.799	0.00139417
Gene24142	0.00186165	0.480904	0.457	0.44	1
Gene9220	2.11716e-07	0.477007	0.138	0.062	0.0112897
Gene1408	0.0367541	0.474616	0.134	0.106	1
Gene13044	0.00747405	0.472873	0.534	0.595	1
Gene10735	0.00922683	0.467298	0.147	0.11	1
Gene13765	0.00879643	0.46562	0.104	0.072	1
Gene4259	0.0140565	0.463595	0.156	0.122	1
Gene62435	0.000439281	0.460679	0.113	0.068	1
Gene8909	0.0234127	0.455476	0.359	0.482	1
Gene40484	0.00294638	0.454349	0.482	0.478	1
Gene41455	4.63145e-16	0.452128	0.785	0.698	2.46972e-11
Gene212	1.16394e-10	0.450237	0.732	0.662	6.20673e-06
Gene7427	7.37782e-05	0.449515	0.107	0.056	1
Gene38266	0.00643759	0.434738	0.109	0.074	1
Gene41075	3.4878e-05	0.427073	0.666	0.687	1
LZX-CL2147.Contig4-All-g	0.0118826	0.425254	0.107	0.076	1
Gene28027	0.00754109	0.415884	0.101	0.068	1
Gene26839	0.00432875	0.413933	0.53	0.527	1
Gene14878	8.9852e-05	0.412881	0.358	0.323	1
LZX-Unigene56234-All-g	1.79785e-06	0.404813	0.719	0.777	0.0958701
Gene19937	0.046218	0.403131	0.106	0.082	1
LZX-CL11528.Contig4-All-g	8.19417e-05	0.402337	0.11	0.057	1
Gene702	0.00826733	0.394151	0.446	0.434	1
Gene18975	0.037857	0.390346	0.255	0.344	1
Gene18790	0.0205079	0.386796	0.134	0.102	1
Gene17568	0.0036924	0.382149	0.231	0.328	1
Gene16901	0.026517	0.379729	0.511	0.53	1
Gene17667	0.000811714	0.379689	0.58	0.566	1
Gene16626	0.0302978	0.371134	0.103	0.076	1
LZX-Unigene7423-All-g	0.00100592	0.367236	0.102	0.061	1
Gene54771	6.79164e-05	0.367003	0.69	0.656	1
Gene10509	0.022645	0.36326	0.59	0.634	1
LZX-Unigene20016-All-g	3.24386e-07	0.355501	0.77	0.804	0.0172979
Gene7852	0.00215936	0.350299	0.551	0.537	1
Gene64269	0.00663457	0.347788	0.198	0.278	1
LZX-CL3889.Contig1-All-g	3.71686e-05	0.343773	0.735	0.787	1
Gene13590	0.000843993	0.343355	0.195	0.287	1
Gene57428	0.000531105	0.340177	0.629	0.604	1
Gene5350	1.60385e-13	0.338886	0.877	0.866	8.55255e-09
LZX-Unigene8176-All-g	0.0394385	0.337481	0.309	0.41	1
Gene16461	0.00276211	0.330302	0.069	0.113	1
Gene58725	0.0207976	0.324808	0.893	0.937	1
Gene19673	0.040849	0.323645	0.102	0.14	1
LZX-Unigene12824-All-g	5.16954e-08	0.319649	0.934	0.866	0.00275666
Gene15008	0.045635	0.319232	0.102	0.143	1
Gene19287	2.7355e-05	0.313506	0.1	0.048	1
Gene2147	3.11998e-07	0.307719	0.906	0.937	0.0166373
Gene23030	0.000314247	0.307134	0.704	0.665	1
Gene38818	2.02467e-06	0.301694	0.86	0.895	0.107966
Gene19618	2.71702e-08	0.296089	0.934	0.957	0.00144885
Gene14903	0.039723	0.287507	0.224	0.294	1
Gene6296	8.5413e-05	0.286054	0.84	0.884	1
Gene15213	0.0178986	0.284653	0.193	0.262	1
Gene2195	0.0386209	0.27819	0.193	0.255	1
Gene8843	0.000106856	0.276184	0.714	0.674	1
Gene5290	0.001597	0.275569	0.636	0.633	1
Gene1458	0.00252447	0.274896	0.209	0.296	1
Gene6356	0.00912044	0.273449	0.125	0.18	1
Gene18250	0.000572128	0.270491	0.874	0.926	1
Gene5371	0.00961228	0.266853	0.165	0.232	1
LZX-Unigene51471-All-g	0.00223592	0.266055	0.126	0.191	1
Gene4796	0.00329317	0.26443	0.227	0.322	1
Gene8814	0.0183769	0.264084	0.155	0.212	1
Gene69913	0.00121414	0.25571	0.735	0.687	1
LZX-Unigene25584-All-g	0.0401238	0.255385	0.326	0.428	1
Gene2262	0.0126784	0.254949	0.353	0.482	1
Gene14610	0.0107378	0.254807	0.12	0.173	1
Gene18242	0.017807	0.252269	0.125	0.176	1
LZX-CL458.Contig3-All-g	5.51543e-24	-0.250776	0.044	0.207	2.9411e-19
LZX-Unigene22915-All-g	2.41031e-14	-0.251019	0.019	0.106	1.2853e-09
Gene17461	1.72201e-14	-0.251324	0.11	0.261	9.18262e-10
Gene1387	5.18747e-16	-0.251547	0.158	0.344	2.76622e-11
LZX-Unigene7025-All-g	3.09918e-16	-0.251815	0.101	0.261	1.65264e-11
Gene68993	7.77839e-10	-0.25223	0.03	0.102	4.14783e-05
Gene8797	3.13298e-09	-0.252707	0.064	0.155	0.000167066
LZX-CL3750.Contig2-All-g	1.78443e-14	-0.252761	0.018	0.105	9.51549e-10
LZX-CL9976.Contig1-All-g	7.07933e-16	-0.253612	0.013	0.1	3.77505e-11
LZX-Unigene9157-All-g	5.53856e-13	-0.253943	0.038	0.137	2.95344e-08
Gene8906	4.55659e-12	-0.254534	0.479	0.678	2.4298e-07
Gene5373	4.62853e-08	-0.255395	0.071	0.155	0.00246816
Gene14902	8.16795e-08	-0.255598	0.22	0.348	0.00435556
Gene12283	1.76135e-09	-0.255781	0.044	0.124	9.39239e-05
Gene1853	2.57865e-10	-0.256815	0.074	0.176	1.37507e-05
LZX-CL5160.Contig3-All-g	1.01013e-09	-0.257089	0.085	0.19	5.38653e-05
LZX-Unigene49274-All-g	2.27426e-23	-0.258289	0.054	0.227	1.21275e-18
Gene16793	1.3963e-09	-0.258692	0.846	0.922	7.44577e-05
LZX-CL5209.Contig1-All-g	4.86267e-16	-0.260973	0.029	0.134	2.59302e-11
Gene27783	9.66098e-12	-0.26162	0.102	0.227	5.15172e-07
LZX-Unigene191-All-g	1.54488e-08	-0.26252	0.821	0.907	0.000823806
Gene1783	3.14246e-09	-0.263068	0.041	0.117	0.000167572
Gene11387	1.01021e-10	-0.263513	0.104	0.224	5.38694e-06
Gene19134	2.48462e-06	-0.263913	0.283	0.407	0.132493
Gene7042	5.67813e-10	-0.264039	0.065	0.161	3.02787e-05
Gene8940	2.15867e-16	-0.264719	0.267	0.496	1.15111e-11
Gene25397	2.74661e-08	-0.265173	0.296	0.448	0.00146463
LZX-CL1697.Contig17-All-g	2.6488e-11	-0.265276	0.026	0.102	1.41247e-06
Gene30825	1.93923e-20	-0.266611	0.023	0.146	1.0341e-15
Gene22974	2.35536e-17	-0.266866	0.267	0.504	1.25599e-12
Gene420	6.43294e-11	-0.267085	0.035	0.118	3.43037e-06
Gene746	2.99859e-12	-0.26717	0.93	0.957	1.599e-07
LZX-CL4169.Contig3-All-g	9.9756e-11	-0.267552	0.041	0.126	5.31949e-06
Gene6457	6.36724e-12	-0.267963	0.062	0.168	3.39533e-07
Gene8845	2.00422e-14	-0.268827	0.396	0.612	1.06875e-09
LZX-Unigene56761-All-g	7.36423e-09	-0.268837	0.561	0.754	0.000392698
Gene5691	4.16686e-11	-0.269205	0.047	0.139	2.22198e-06
Gene15315	4.60862e-10	-0.269815	0.087	0.194	2.45755e-05
LZX-CL1347.Contig1-All-g	8.80655e-16	-0.271048	0.019	0.113	4.69609e-11
LZX-CL7304.Contig2-All-g	4.38202e-05	-0.271669	0.362	0.482	1
Gene17712	1.42747e-11	-0.272713	0.084	0.2	7.61197e-07
Gene2303	1.07104e-12	-0.272765	0.021	0.102	5.7113e-08
Gene10529	1.09182e-13	-0.273112	0.044	0.15	5.82215e-09
Gene10684	6.72028e-06	-0.27315	0.077	0.145	0.358359
Gene19129	3.55206e-08	-0.275022	0.065	0.148	0.00189414
Gene11046	3.39562e-09	-0.27707	0.066	0.155	0.000181072
LZX-Unigene24169-All-g	3.61729e-12	-0.278233	0.114	0.245	1.92892e-07
LZX-Unigene21512-All-g	1.25868e-14	-0.278317	0.048	0.162	6.71192e-10
Gene12231	4.60551e-12	-0.279567	0.343	0.552	2.45589e-07
Gene4271	4.01932e-11	-0.280824	0.179	0.326	2.1433e-06
Gene8157	6.43978e-17	-0.281802	0.126	0.302	3.43401e-12
Gene290	2.1195e-15	-0.282029	0.02	0.113	1.13023e-10
Gene6447	6.80317e-14	-0.282132	0.067	0.19	3.62779e-09
LZX-Unigene35996-All-g	2.02937e-11	-0.282313	0.145	0.287	1.08216e-06
LZX-CL2869.Contig2-All-g	3.61111e-12	-0.28309	0.467	0.679	1.92562e-07
LZX-CL7804.Contig3-All-g	1.62623e-11	-0.283219	0.205	0.371	8.67188e-07
LZX-CL11115.Contig1-All-g	1.29247e-16	-0.283576	0.305	0.544	6.89211e-12
Gene10295	3.68254e-09	-0.283637	0.032	0.102	0.000196372
Gene9851	5.72149e-08	-0.283704	0.168	0.282	0.00305099
Gene13575	2.2067e-11	-0.284043	0.079	0.189	1.17672e-06
Gene28564	1.67481e-16	-0.284286	0.113	0.282	8.9309e-12
LZX-CL2757.Contig7-All-g	3.67874e-14	-0.28553	0.031	0.128	1.96169e-09
Gene602	2.90229e-18	-0.285613	0.152	0.35	1.54764e-13
Gene8086	7.96803e-10	-0.286537	0.078	0.179	4.24895e-05
Gene70750	2.76165e-11	-0.287871	0.677	0.849	1.47265e-06
LZX-CL7296.Contig2-All-g	6.05505e-12	-0.288291	0.071	0.184	3.22886e-07
LZX-CL9215.Contig1-All-g	1.85782e-18	-0.28865	0.015	0.118	9.90681e-14
Gene3518	1.41503e-10	-0.289822	0.064	0.163	7.54564e-06
Gene4273	0.00154516	-0.291832	0.576	0.624	1
Gene15494	2.84554e-08	-0.292319	0.265	0.406	0.00151738
Gene8521	3.73352e-09	-0.29278	0.103	0.211	0.00019909
LZX-CL1347.Contig4-All-g	1.45382e-15	-0.293243	0.086	0.232	7.75248e-11
LZX-Unigene6585-All-g	4.71068e-11	-0.293406	0.467	0.668	2.51197e-06
LZX-CL1493.Contig5-All-g	2.67159e-05	-0.294754	0.075	0.137	1
LZX-CL8060.Contig23-All-g	2.69682e-13	-0.295132	0.157	0.318	1.43808e-08
LZX-CL10700.Contig1-All-g	2.71641e-10	-0.29536	0.049	0.138	1.44853e-05
Gene19800	1.66193e-15	-0.29581	0.892	0.945	8.86227e-11
Gene13648	7.43138e-12	-0.296195	0.123	0.256	3.96278e-07
Gene12198	9.77412e-11	-0.296551	0.067	0.168	5.21205e-06
Gene24124	3.14778e-13	-0.297098	0.045	0.15	1.67855e-08
LZX-CL10824.Contig1-All-g	1.16484e-08	-0.297438	0.158	0.285	0.000621152
Gene7497	4.96965e-09	-0.297898	0.1	0.209	0.000265007
Gene6449	5.09976e-14	-0.298005	0.071	0.199	2.71945e-09
LZX-CL1319.Contig4-All-g	6.30685e-14	-0.298267	0.134	0.291	3.36313e-09
LZX-CL9009.Contig2-All-g	1.53408e-13	-0.298442	0.068	0.188	8.18047e-09
Gene20960	7.66277e-09	-0.29846	0.075	0.165	0.000408617
Gene16353	9.53127e-06	-0.299343	0.597	0.65	0.508255
LZX-Unigene25464-All-g	1.27764e-20	-0.299872	0.088	0.267	6.81303e-16
Gene5298	1.05732e-16	-0.30095	0.189	0.394	5.63814e-12
Gene2254	0.000106455	-0.301149	0.804	0.882	1
LZX-Unigene30845-All-g	4.77165e-11	-0.301836	0.044	0.133	2.54448e-06
Gene9174	1.65727e-09	-0.302357	0.085	0.188	8.83738e-05
LZX-CL6767.Contig2-All-g	1.22866e-18	-0.303334	0.021	0.133	6.55185e-14
Gene8938	1.10296e-12	-0.303775	0.02	0.1	5.88154e-08
LZX-Unigene15101-All-g	9.84678e-20	-0.303851	0.017	0.128	5.2508e-15
Gene31666	5.33358e-17	-0.304226	0.087	0.24	2.84413e-12
Gene15289	3.31345e-07	-0.304705	0.046	0.111	0.017669
Gene1782	2.65454e-12	-0.304781	0.049	0.15	1.41553e-07
LZX-CL7400.Contig2-All-g	7.94215e-16	-0.304849	0.071	0.209	4.23515e-11
LZX-CL2045.Contig2-All-g	9.08977e-16	-0.304854	0.023	0.122	4.84712e-11
Gene18453	5.89568e-11	-0.305309	0.051	0.145	3.14387e-06
LZX-Unigene12664-All-g	3.27175e-15	-0.305489	0.079	0.218	1.74466e-10
LZX-CL709.Contig1-All-g	7.91907e-13	-0.307084	0.109	0.245	4.22284e-08
Gene15258	1.58146e-12	-0.30762	0.039	0.135	8.43315e-08
LZX-CL2120.Contig2-All-g	1.22886e-11	-0.30802	0.881	0.941	6.5529e-07
Gene21848	4.7132e-20	-0.308256	0.05	0.196	2.51331e-15
Gene16579	1.29822e-13	-0.308912	0.101	0.239	6.92275e-09
Gene14418	4.81653e-10	-0.309251	0.041	0.122	2.56841e-05
Gene1287	5.25009e-11	-0.310143	0.103	0.226	2.79961e-06
Gene8125	7.75261e-17	-0.310442	0.127	0.3	4.13408e-12
LZX-Unigene8204-All-g	1.09418e-16	-0.310545	0.076	0.221	5.83473e-12
Gene15162	1.2861e-16	-0.310683	0.018	0.116	6.85814e-12
Gene23899	5.85427e-15	-0.311025	0.084	0.222	3.12179e-10
Gene3640	5.97986e-14	-0.313073	0.118	0.268	3.18876e-09
Gene15721	2.12196e-09	-0.31309	0.063	0.154	0.000113154
Gene9480	1.41954e-06	-0.313234	0.138	0.232	0.0756968
Gene7488	7.88156e-12	-0.313827	0.061	0.166	4.20284e-07
Gene3369	2.2735e-17	-0.314101	0.016	0.115	1.21234e-12
Gene42873	1.35189e-17	-0.314429	0.013	0.109	7.20895e-13
Gene21709	7.63037e-10	-0.314464	0.201	0.344	4.0689e-05
LZX-Unigene12370-All-g	3.08817e-15	-0.314909	0.053	0.174	1.64677e-10
Gene20723	2.10013e-10	-0.314963	0.029	0.104	1.11989e-05
LZX-CL938.Contig5-All-g	1.31807e-09	-0.315137	0.07	0.166	7.02863e-05
Gene68108	5.53065e-14	-0.315418	0.118	0.268	2.94922e-09
Gene17577	4.36552e-16	-0.315446	0.068	0.205	2.32791e-11
Gene2238	3.5613e-17	-0.316412	0.078	0.226	1.89906e-12
Gene8878	1.60163e-19	-0.317176	0.196	0.427	8.54071e-15
Gene19400	4.69716e-11	-0.317655	0.174	0.321	2.50476e-06
Gene12326	7.30034e-10	-0.318854	0.075	0.174	3.89291e-05
LZX-CL7584.Contig2-All-g	6.51952e-15	-0.319101	0.133	0.299	3.47653e-10
Gene6297	3.48385e-12	-0.320778	0.051	0.154	1.85777e-07
Gene3637	2.26578e-13	-0.321634	0.059	0.173	1.20823e-08
Gene17537	3.25599e-09	-0.322589	0.035	0.107	0.000173626
Gene19425	9.99482e-07	-0.322592	0.376	0.506	0.0532974
LZX-CL533.Contig1-All-g	1.20801e-18	-0.323785	0.114	0.293	6.44171e-14
Gene44398	1.13509e-06	-0.324745	0.083	0.16	0.0605287
Gene4363	7.32441e-16	-0.324746	0.082	0.226	3.90574e-11
Gene13011	2.2647e-08	-0.324803	0.065	0.149	0.00120765
LZX-CL12282.Contig1-All-g	6.11446e-09	-0.325481	0.128	0.241	0.000326054
Gene14294	2.07043e-17	-0.326632	0.032	0.148	1.10405e-12
Gene16047	4.43991e-07	-0.328249	0.084	0.166	0.0236758
Gene9228	3.06022e-18	-0.328695	0.028	0.143	1.63186e-13
Gene10872	8.68698e-12	-0.329951	0.096	0.22	4.63233e-07
LZX-CL4521.Contig2-All-g	2.99637e-15	-0.330723	0.025	0.121	1.59782e-10
Gene24681	7.22228e-27	-0.332914	0.074	0.276	3.85128e-22
Gene8986	1.01579e-14	-0.334107	0.548	0.782	5.41673e-10
Gene2261	7.06013e-11	-0.33759	0.142	0.276	3.76481e-06
Gene30059	2.1991e-17	-0.338835	0.775	0.915	1.17267e-12
Gene8931	6.96449e-12	-0.339882	0.065	0.173	3.71381e-07
LZX-Unigene18940-All-g	3.24461e-18	-0.340401	0.012	0.109	1.73019e-13
LZX-Unigene61782-All-g	4.47216e-22	-0.341239	0.276	0.549	2.38478e-17
Gene11516	8.92376e-17	-0.342388	0.059	0.193	4.75859e-12
LZX-CL5209.Contig2-All-g	1.71898e-20	-0.344806	0.068	0.229	9.16644e-16
LZX-CL458.Contig4-All-g	1.22458e-22	-0.346053	0.034	0.18	6.5301e-18
LZX-CL1613.Contig12-All-g	2.72744e-21	-0.346959	0.009	0.115	1.45441e-16
Gene1964	7.20731e-17	-0.349422	0.041	0.161	3.8433e-12
Gene2008	3.37002e-15	-0.34963	0.059	0.183	1.79706e-10
Gene17653	2.17291e-20	-0.349796	0.215	0.463	1.1587e-15
Gene32043	3.34808e-14	-0.350376	0.079	0.21	1.78536e-09
Gene3974	8.12305e-13	-0.350563	0.064	0.177	4.33162e-08
Gene7899	1.02172e-18	-0.350859	0.054	0.196	5.44831e-14
Gene18887	6.48097e-16	-0.35088	0.109	0.267	3.45598e-11
Gene17988	2.02398e-12	-0.353419	0.033	0.122	1.07929e-07
Gene10699	2.14723e-18	-0.354899	0.078	0.233	1.14501e-13
Gene31943	4.75918e-21	-0.355121	0.909	0.954	2.53783e-16
Gene13876	6.64966e-14	-0.356362	0.066	0.187	3.54593e-09
Gene3786	1.16843e-24	-0.356619	0.173	0.418	6.23068e-20
LZX-CL12003.Contig2-All-g	1.02196e-15	-0.357684	0.014	0.101	5.44959e-11
LZX-Unigene13565-All-g	6.92844e-19	-0.359021	0.058	0.201	3.69459e-14
Gene63753	2.07848e-08	-0.359822	0.374	0.507	0.00110835
LZX-Unigene11122-All-g	6.22678e-10	-0.361843	0.043	0.123	3.32043e-05
Gene15392	2.17965e-11	-0.363304	0.058	0.159	1.1623e-06
Gene69841	2.83128e-23	-0.365329	0.016	0.143	1.50978e-18
LZX-CL12358.Contig1-All-g	9.28681e-14	-0.365518	0.036	0.135	4.95219e-09
LZX-Unigene9722-All-g	7.82661e-19	-0.366524	0.007	0.101	4.17354e-14
Gene23371	9.58189e-17	-0.37029	0.575	0.784	5.10954e-12
Gene2696	1.8294e-08	-0.371643	0.051	0.128	0.000975528
LZX-Unigene12599-All-g	1.66685e-25	-0.373826	0.068	0.256	8.88846e-21
Gene37070	1.41916e-10	-0.373846	0.061	0.156	7.56768e-06
Gene14741	7.24048e-17	-0.375106	0.079	0.224	3.86099e-12
Gene59821	1.7051e-12	-0.37565	0.26	0.433	9.09245e-08
LZX-Unigene55890-All-g	8.74023e-16	-0.376141	0.172	0.356	4.66073e-11
Gene24511	9.09085e-09	-0.378356	0.13	0.24	0.00048477
Gene25384	2.45287e-16	-0.380399	0.019	0.116	1.30799e-11
Gene2962	9.31049e-18	-0.381684	0.049	0.18	4.96482e-13
Gene19451	5.22516e-18	-0.382129	0.01	0.102	2.78632e-13
Gene16393	4.62071e-13	-0.383094	0.045	0.148	2.464e-08
Gene19228	4.54058e-18	-0.383212	0.086	0.245	2.42126e-13
Gene20131	5.69816e-18	-0.384087	0.018	0.122	3.03855e-13
Gene2255	2.69911e-13	-0.385448	0.037	0.135	1.4393e-08
Gene9167	1.4318e-23	-0.385494	0.829	0.944	7.6351e-19
Gene46564	1.36488e-20	-0.385697	0.026	0.15	7.27821e-16
Gene1324	2.90077e-13	-0.387494	0.12	0.263	1.54684e-08
Gene10303	2.46578e-11	-0.388493	0.093	0.211	1.31488e-06
LZX-CL193.Contig6-All-g	4.19061e-10	-0.388916	0.157	0.291	2.23464e-05
Gene1486	2.3106e-08	-0.389185	0.171	0.289	0.00123213
Gene25948	3.86242e-11	-0.389749	0.071	0.179	2.05964e-06
LZX-CL632.Contig2-All-g	4.09246e-21	-0.389976	0.246	0.506	2.1823e-16
Gene3300	9.98867e-17	-0.390608	0.032	0.144	5.32646e-12
Gene12905	5.74098e-15	-0.390609	0.438	0.668	3.06138e-10
Gene13964	8.49403e-21	-0.391347	0.069	0.235	4.52944e-16
LZX-Unigene45790-All-g	2.42977e-12	-0.391532	0.768	0.888	1.29568e-07
Gene26265	7.37835e-23	-0.392129	0.228	0.49	3.93451e-18
Gene17744	1.79733e-11	-0.392184	0.053	0.15	9.58426e-07
Gene9039	5.45944e-14	-0.392819	0.019	0.104	2.91125e-09
Gene25542	7.1186e-13	-0.39283	0.107	0.238	3.79599e-08
Gene26173	2.30764e-22	-0.394194	0.01	0.123	1.23055e-17
Gene16978	2.66578e-06	-0.394346	0.063	0.128	0.142153
LZX-Unigene61834-All-g	3.12127e-12	-0.394686	0.263	0.455	1.66442e-07
Gene9333	3.89056e-07	-0.394724	0.372	0.489	0.0207464
LZX-CL4002.Contig3-All-g	1.60001e-14	-0.395121	0.069	0.194	8.53205e-10
LZX-CL12589.Contig2-All-g	9.25529e-22	-0.395322	0.13	0.34	4.93538e-17
LZX-CL367.Contig5-All-g	1.64508e-10	-0.395477	0.05	0.14	8.77241e-06
LZX-Unigene24433-All-g	3.30209e-13	-0.395829	0.042	0.143	1.76084e-08
LZX-Unigene20248-All-g	2.7492e-12	-0.396188	0.139	0.282	1.46601e-07
Gene3580	1.86505e-17	-0.397967	0.115	0.285	9.94537e-13
Gene16426	7.30572e-06	-0.399563	0.788	0.709	0.389577
Gene25894	0.000180844	-0.40015	0.123	0.19	1
Gene61413	3.83661e-13	-0.40132	0.163	0.316	2.04587e-08
Gene26615	4.46396e-20	-0.402015	0.025	0.145	2.38041e-15
Gene61880	2.47676e-23	-0.402461	0.91	0.96	1.32073e-18
Gene30715	1.52474e-20	-0.402913	0.021	0.14	8.13066e-16
LZX-CL6738.Contig1-All-g	8.97404e-17	-0.403616	0.612	0.82	4.78541e-12
Gene10897	3.43365e-23	-0.404606	0.226	0.485	1.83099e-18
LZX-CL10954.Contig1-All-g	3.63663e-13	-0.404791	0.034	0.128	1.93923e-08
Gene23076	2.98545e-14	-0.406412	0.107	0.251	1.59199e-09
LZX-Unigene25625-All-g	3.86899e-05	-0.406609	0.509	0.634	1
Gene17529	9.86455e-21	-0.40662	0.296	0.566	5.26027e-16
Gene11811	6.92751e-20	-0.410185	0.429	0.699	3.69409e-15
Gene55917	2.50993e-23	-0.411171	0.003	0.11	1.33842e-18
Gene9616	6.0429e-18	-0.412937	0.39	0.624	3.22238e-13
Gene12852	1.40072e-24	-0.415012	0.139	0.365	7.46933e-20
Gene15828	1.3923e-11	-0.41556	0.046	0.139	7.42442e-07
Gene17525	1.74735e-13	-0.41746	0.035	0.132	9.31775e-09
Gene5638	5.0987e-19	-0.418135	0.03	0.151	2.71888e-14
Gene14888	7.33378e-28	-0.419549	0.265	0.556	3.91074e-23
Gene12570	8.61378e-17	-0.421312	0.335	0.571	4.5933e-12
Gene13617	2.53702e-10	-0.422342	0.223	0.365	1.35287e-05
Gene10945	1.69991e-20	-0.423015	0.019	0.137	9.06475e-16
Gene26606	2.2812e-23	-0.423295	0.019	0.15	1.21645e-18
Gene22454	1.29412e-27	-0.425257	0.028	0.188	6.90088e-23
LZX-Unigene16625-All-g	1.4412e-25	-0.42969	0.049	0.221	7.6852e-21
Gene2652	2.56643e-16	-0.430282	0.067	0.205	1.36855e-11
Gene58653	1.40686e-18	-0.430778	0.295	0.54	7.50209e-14
Gene21565	3.13568e-24	-0.433058	0.009	0.128	1.6721e-19
Gene12899	1.72626e-17	-0.433887	0.564	0.798	9.2053e-13
Gene267	5.84054e-28	-0.435657	0.118	0.354	3.11447e-23
Gene52707	1.71897e-28	-0.436014	0.174	0.45	9.16641e-24
LZX-Unigene35971-All-g	1.21259e-12	-0.436538	0.247	0.422	6.46613e-08
LZX-CL2195.Contig2-All-g	0.018792	-0.436833	0.828	0.846	1
Gene19136	1.71108e-30	-0.437979	0.143	0.41	9.12434e-26
Gene41451	7.51068e-27	-0.438515	0.006	0.134	4.00507e-22
Gene14227	2.08424e-19	-0.438709	0.051	0.194	1.11142e-14
Gene29768	2.57768e-24	-0.439819	0.015	0.144	1.37455e-19
Gene25814	2.19138e-07	-0.443318	0.059	0.132	0.0116856
Gene19234	6.22289e-22	-0.443332	0.021	0.149	3.31836e-17
Gene40962	3.37913e-22	-0.444843	0.009	0.12	1.80192e-17
Gene17069	0.00125618	-0.445026	0.062	0.104	1
Gene2424	4.28693e-24	-0.445098	0.216	0.474	2.28601e-19
LZX-CL4615.Contig5-All-g	6.34688e-26	-0.445658	0.031	0.188	3.38447e-21
LZX-CL8042.Contig4-All-g	6.05054e-16	-0.449551	0.404	0.646	3.22645e-11
Gene15205	3.09039e-18	-0.451197	0.03	0.146	1.64795e-13
Gene16289	4.76308e-09	-0.453477	0.721	0.838	0.000253991
Gene64673	1.69516e-21	-0.453992	0.034	0.172	9.03944e-17
LZX-Unigene25604-All-g	3.11254e-28	-0.454178	0.043	0.222	1.65976e-23
Gene26546	7.35447e-25	-0.455012	0.007	0.128	3.92177e-20
Gene7423	2.47003e-25	-0.456684	0.063	0.245	1.31714e-20
Gene20256	6.19625e-31	-0.458824	0.061	0.272	3.30415e-26
Gene1589	2.96436e-20	-0.459535	0.145	0.348	1.58074e-15
Gene62361	1.56368e-14	-0.461237	0.31	0.521	8.3383e-10
LZX-Unigene51516-All-g	3.58066e-26	-0.461605	0.132	0.363	1.90939e-21
LZX-CL10336.Contig2-All-g	4.97726e-26	-0.463194	0.039	0.205	2.65412e-21
LZX-Unigene25323-All-g	1.00438e-17	-0.463474	0.665	0.846	5.35585e-13
Gene4466	4.97152e-25	-0.463521	0.017	0.152	2.65106e-20
Gene9882	2.51129e-12	-0.464118	0.654	0.829	1.33915e-07
Gene15514	8.75402e-24	-0.465345	0.851	0.951	4.66808e-19
LZX-CL11161.Contig1-All-g	1.96341e-15	-0.466811	0.408	0.626	1.04699e-10
Gene16184	2.96359e-24	-0.467457	0.016	0.146	1.58033e-19
LZX-Unigene109218-All-g	8.52824e-13	-0.470059	0.022	0.104	4.54769e-08
[truncated: 278 more rows]

## Sheet: 8.SMC
gene	p_val	avg_log2FC	pct.1	pct.2	p_val_adj
[truncated: 625 more rows]

## Sheet: 9.Stromal_cell
gene	p_val	avg_log2FC	pct.1	pct.2	p_val_adj
[truncated: 721 more rows]

[truncated: 5 more sheets: 10.Stromal_CLDN, 11.Un_epi, 12.lymphoid, 13.Vasc_endo, 14.Vasc_SMC]
