# Supplementary material for: A single-cell atlas of West African lungfish respiratory system reveals evolutionary adaptations to terrestrialization
Source: Nat Commun. 2023 Sep 13;14:5630. doi: 10.1038/s41467-023-41309-3 (PMC10497629; doi:10.1038/s41467-023-41309-3)
Supplement: Supplementary file 4 — Supplementary Data1-13 [file 41467_2023_41309_MOESM4_ESM.zip › Supplementary Data/Supplementary Data 13.xlsx]

## Sheet: Sheet1
Data S13. Marker gene probes for FISH experiment.
gene13096	GCTGTTGATGCGTTTCTGATTCGT
	CCATAAAACCGACCCCATAACCATA
	TGGCGAGGTATTGTACTTCATTGAGA
Gene1736	CCAGAATCCACTAAAATAATCCCCAT
	CATAACTTCTTCCGTTCCTATCTTTT
	GGCGAAATTGTCAGATGTATGAAGTG
Gene3480	GATAGTTGGGTAGCTCAAGCCAGTTTA
	CAATGGTTCAAGAGAGTACCCAAAGG
	CATCTGTGTACTTTGCCGTGAGGT
Gene6507	GCCCCATTTTGTAATAAGCCCTGTA
	TTGGACCCTACACTGCGACGACT
	CACCATTTGTGACAGCCGTATCG
Gene15150	TTACAATCAAGGTGCCAATGTCAAA
	AATTCCTCCCCATAACTCACAAAGC
	ATAGGAAGACCGCCAATAATCCCA
Gene4332	TTGGAGACCATTTCACACAGCGA
	CAAGAACTGAGATTTGGCTGATGC
	GGCAGGCAATCAGTGATGAGACAT
Gene8907	TGGGGCTTATGGTGGTGAAGAGAT
	TATTAAAATAGGACATTCCAAGAGGCA
	CACCCAGCTTCATAGTCAACTGTCATA
gene7570	ATGGTAAGGGGTATAACAACAGGTGAA
	GCTTTCCTGTACTTACAACAACTGGC
	TGGGGCAGAGCATAACCTTCATAGA
