# Supplementary material for: A single-cell atlas of West African lungfish respiratory system reveals evolutionary adaptations to terrestrialization
Source: Nat Commun. 2023 Sep 13;14:5630. doi: 10.1038/s41467-023-41309-3 (PMC10497629; doi:10.1038/s41467-023-41309-3)
Supplement: Supplementary file 4 — Supplementary Data1-13 [file 41467_2023_41309_MOESM4_ESM.zip › Supplementary Data/Supplementary Data 2.xlsx]

## Sheet: gillGeneDiffExpFilter
Data S2-1. Celltype DEG of African lungfish gill
gene	p_val	avg_log2FC	pct.1	pct.2	p_val_adj	cluster
Gene17955	0	2.63495	0.794	0.071	0	T cell
LZX-Unigene1032-All-g	0	2.63178	0.586	0.046	0	T cell
Gene25094	0	2.58775	0.614	0.183	0	T cell
Gene58725	0	2.58483	0.983	0.484	0	T cell
LZX-Unigene12824-All-g	0	2.49981	0.988	0.404	0	T cell
Gene29758	0	2.45226	0.688	0.059	0	T cell
Gene68938	0	2.21003	0.716	0.113	0	T cell
LZX-Unigene23984-All-g	0	2.14014	0.917	0.702	0	T cell
Gene3594	0	2.13228	0.669	0.082	0	T cell
LZX-CL6014.Contig7-All-g	0	2.09971	0.624	0.084	0	T cell
LZX-CL11161.Contig1-All-g	0	2.01149	0.868	0.574	0	T cell
Gene7971	0	1.99685	0.909	0.346	0	T cell
Gene58653	0	1.98164	0.825	0.396	0	T cell
Gene13096	0	1.91483	0.415	0.032	0	T cell
LZX-Unigene15295-All-g	0	1.88756	0.958	0.803	0	T cell
Gene18790	0	1.88462	0.461	0.048	0	T cell
Gene11075	0	1.87135	0.365	0.034	0	T cell
Gene1602	0	1.86127	0.505	0.054	0	T cell
Gene22112	0	1.84463	0.981	0.314	0	T cell
LZX-CL1480.Contig8-All-g	0	1.83739	0.368	0.097	0	T cell
Gene35411	0	1.82922	0.996	0.904	0	T cell
Gene3790	0	1.81321	0.7	0.201	0	T cell
Gene13258	0	1.81098	0.831	0.438	0	T cell
Gene8845	0	1.80897	0.789	0.277	0	T cell
Gene62361	0	1.80685	0.952	0.707	0	T cell
Gene22396	0	1.78457	0.411	0.088	0	T cell
Gene22392	0	1.78213	0.41	0.088	0	T cell
Gene22394	0	1.76565	0.409	0.087	0	T cell
Gene22395	0	1.75571	0.41	0.088	0	T cell
Gene22397	0	1.71819	0.402	0.086	0	T cell
LZX-Unigene45790-All-g	0	1.69323	0.975	0.84	0	T cell
Gene19037	0	1.67035	0.996	0.937	0	T cell
Gene9666	0	1.66929	0.409	0.033	0	T cell
LZX-Unigene35371-All-g	0	1.66815	0.568	0.146	0	T cell
Gene28224	0	1.65933	0.724	0.436	0	T cell
LZX-CL6789.Contig1-All-g	0	1.64743	0.897	0.687	0	T cell
Gene19267	0	1.6412	0.948	0.716	0	T cell
Gene5282	0	1.62054	0.355	0.036	0	T cell
Gene1736	0	1.60488	0.453	0.088	0	T cell
LZX-Unigene25323-All-g	0	1.59637	0.912	0.724	0	T cell
LZX-CL7421.Contig2-All-g	0	1.5895	0.987	0.889	0	T cell
Gene13075	0	1.58836	0.932	0.67	0	T cell
Gene17455	0	1.56549	0.977	0.837	0	T cell
Gene48042	0	1.55419	0.419	0.047	0	T cell
Gene10891	0	1.54335	0.441	0.042	0	T cell
Gene15664	0	1.54143	0.91	0.662	0	T cell
Gene24511	0	1.53455	0.496	0.136	0	T cell
Gene19063	0	1.51922	0.527	0.104	0	T cell
LZX-Unigene20248-All-g	0	1.51273	0.593	0.304	0	T cell
Gene24510	0	1.50514	0.488	0.134	0	T cell
Gene22962	0	1.47988	0.465	0.127	0	T cell
Gene746	0	1.46745	0.993	0.934	0	T cell
Gene13869	0	1.46586	0.378	0.106	0	T cell
Gene27091	0	1.44615	0.905	0.783	0	T cell
Gene2254	0	1.42037	0.982	0.869	0	T cell
Gene19800	0	1.42025	0.989	0.918	0	T cell
LZX-Unigene5714-All-g	0	1.40971	0.815	0.207	0	T cell
LZX-Unigene35-All-g	0	1.40593	0.978	0.869	0	T cell
Gene18959	0	1.40032	0.988	0.902	0	T cell
Gene7657	0	1.39955	0.983	0.88	0	T cell
LZX-Unigene9587-All-g	0	1.36956	0.83	0.603	0	T cell
LZX-Unigene20016-All-g	0	1.3655	0.857	0.614	0	T cell
LZX-CL193.Contig6-All-g	0	1.36026	0.504	0.211	0	T cell
LZX-CL3183.Contig2-All-g	0	1.35401	0.767	0.515	0	T cell
Gene13701	0	1.34841	0.912	0.782	0	T cell
Gene2505	0	1.34526	0.382	0.04	0	T cell
Gene9167	0	1.34169	0.988	0.908	0	T cell
Gene28223	0	1.34165	0.784	0.571	0	T cell
Gene3841	0	1.32182	0.99	0.912	0	T cell
Gene19504	0	1.30942	0.986	0.911	0	T cell
Gene9564	0	1.30067	0.48	0.141	0	T cell
LZX-CL2120.Contig2-All-g	0	1.29436	0.98	0.864	0	T cell
Gene9391	0	1.28315	0.388	0.049	0	T cell
Gene52707	0	1.27761	0.721	0.46	0	T cell
LZX-CL7804.Contig3-All-g	0	1.27757	0.613	0.353	0	T cell
Gene22393	0	1.27017	0.756	0.546	0	T cell
Gene18250	0	1.26909	0.987	0.879	0	T cell
LZX-Unigene51392-All-g	0	1.26518	0.972	0.846	0	T cell
Gene2317	0	1.25661	0.919	0.745	0	T cell
Gene15036	0	1.25099	0.873	0.642	0	T cell
Gene18301	0	1.25048	0.487	0.119	0	T cell
Gene26265	0	1.24426	0.664	0.408	0	T cell
Gene32044	0	1.24055	0.974	0.856	0	T cell
Gene32029	0	1.23469	0.368	0.164	0	T cell
Gene1605	0	1.23252	0.364	0.107	0	T cell
Gene4638	0	1.23132	0.513	0.146	0	T cell
Gene5892	0	1.22568	0.32	0.041	0	T cell
LZX-CL2195.Contig2-All-g	0	1.22462	0.953	0.797	0	T cell
LZX-Unigene20680-All-g	0	1.22086	0.47	0.125	0	T cell
Gene13044	0	1.20396	0.758	0.512	0	T cell
LZX-CL9976.Contig2-All-g	0	1.19265	0.727	0.497	0	T cell
Gene59924	0	1.19256	0.796	0.509	0	T cell
Gene16154	0	1.16926	0.262	0.034	0	T cell
LZX-Unigene41317-All-g	0	1.16822	0.756	0.54	0	T cell
LZX-CL3964.Contig4-All-g	0	1.15979	0.498	0.271	0	T cell
LZX-CL2869.Contig2-All-g	0	1.15786	0.81	0.579	0	T cell
LZX-Unigene13649-All-g	0	1.15476	0.636	0.377	0	T cell
Gene2147	0	1.15239	0.99	0.923	0	T cell
Gene12197	0	1.13805	0.914	0.738	0	T cell
Gene25948	0	1.13504	0.313	0.091	0	T cell
LZX-CL7296.Contig2-All-g	0	1.11967	0.337	0.122	0	T cell
LZX-Unigene61898-All-g	0	1.11036	0.771	0.563	0	T cell
LZX-CL10039.Contig6-All-g	0	1.11013	0.329	0.078	0	T cell
Gene12386	0	1.10743	0.601	0.377	0	T cell
Gene17447	0	1.10632	0.982	0.894	0	T cell
Gene68662	0	1.10442	0.298	0.044	0	T cell
Gene10470	0	1.10271	0.689	0.533	0	T cell
Gene3509	0	1.09748	0.846	0.628	0	T cell
LZX-Unigene12337-All-g	0	1.09411	0.395	0.129	0	T cell
LZX-CL4802.Contig5-All-g	0	1.0909	0.459	0.154	0	T cell
Gene13619	0	1.09087	0.358	0.043	0	T cell
Gene31943	0	1.08374	0.979	0.881	0	T cell
Gene61880	0	1.08174	0.984	0.906	0	T cell
Gene15514	0	1.07988	0.986	0.907	0	T cell
Gene18047	0	1.07883	0.376	0.077	0	T cell
Gene7946	0	1.07862	0.986	0.905	0	T cell
LZX-CL1290.Contig4-All-g	0	1.07568	0.3	0.032	0	T cell
Gene17856	0	1.07177	0.547	0.334	0	T cell
Gene4332	0	1.06848	0.805	0.523	0	T cell
Gene17464	0	1.06701	0.353	0.091	0	T cell
LZX-Unigene14722-All-g	0	1.0666	0.987	0.919	0	T cell
Gene7531	0	1.0659	0.695	0.482	0	T cell
Gene11032	0	1.06164	0.357	0.05	0	T cell
Gene5350	0	1.05233	0.956	0.815	0	T cell
Gene43346	0	1.05101	0.324	0.046	0	T cell
Gene18783	0	1.05061	0.269	0.036	0	T cell
Gene16793	0	1.05004	0.983	0.902	0	T cell
Gene7375	0	1.04695	0.681	0.468	0	T cell
LZX-Unigene12238-All-g	0	1.04081	0.256	0.035	0	T cell
Gene1681	0	1.03377	0.584	0.392	0	T cell
Gene10501	0	1.03122	0.978	0.879	0	T cell
Gene36523	0	1.02042	0.992	0.93	0	T cell
LZX-Unigene5448-All-g	0	1.01898	0.527	0.266	0	T cell
LZX-CL6738.Contig1-All-g	0	1.01747	0.897	0.724	0	T cell
Gene10506	0	1.01413	0.744	0.468	0	T cell
Gene48233	0	1.00674	0.33	0.051	0	T cell
Gene13590	0	1.00547	0.347	0.078	0	T cell
Gene18238	0	1.00128	0.984	0.938	0	T cell
Gene3290	0	0.985373	0.375	0.159	0	T cell
Gene17507	0	0.984503	0.976	0.893	0	T cell
LZX-CL3200.Contig1-All-g	0	0.9842	0.726	0.643	0	T cell
Gene8906	0	0.983686	0.865	0.703	0	T cell
LZX-CL8148.Contig2-All-g	0	0.980945	0.907	0.791	0	T cell
Gene54841	0	0.980234	0.346	0.099	0	T cell
LZX-Unigene8230-All-g	0	0.977495	0.73	0.541	0	T cell
LZX-CL367.Contig5-All-g	0	0.951743	0.338	0.062	0	T cell
Gene18375	0	0.951338	0.253	0.036	0	T cell
Gene30637	0	0.948682	0.62	0.411	0	T cell
LZX-Unigene46423-All-g	0	0.940812	0.736	0.54	0	T cell
Gene5320	0	0.940445	0.975	0.889	0	T cell
Gene3470	0	0.939435	0.771	0.59	0	T cell
LZX-CL1234.Contig13-All-g	0	0.9394	0.327	0.057	0	T cell
LZX-CL853.Contig3-All-g	0	0.935689	0.888	0.732	0	T cell
Gene25998	0	0.931405	0.338	0.055	0	T cell
LZX-Unigene56765-All-g	0	0.929656	0.782	0.607	0	T cell
LZX-Unigene5772-All-g	0	0.927493	0.382	0.127	0	T cell
Gene30059	0	0.927335	0.93	0.81	0	T cell
Gene19136	0	0.926334	0.589	0.407	0	T cell
Gene13105	0	0.925456	0.968	0.846	0	T cell
LZX-CL11115.Contig1-All-g	0	0.915304	0.661	0.47	0	T cell
Gene17653	0	0.907732	0.67	0.488	0	T cell
Gene22113	0	0.902494	0.884	0.278	0	T cell
Gene14901	0	0.893168	0.898	0.771	0	T cell
Gene5360	0	0.89039	0.401	0.208	0	T cell
LZX-CL7003.Contig1-All-g	0	0.885629	0.729	0.557	0	T cell
Gene12312	0	0.883451	0.829	0.673	0	T cell
LZX-Unigene36122-All-g	0	0.880663	0.637	0.489	0	T cell
Gene16423	0	0.880041	0.424	0.185	0	T cell
LZX-CL8950.Contig1-All-g	0	0.879666	0.297	0.095	0	T cell
LZX-CL632.Contig2-All-g	0	0.879163	0.671	0.415	0	T cell
Gene10505	0	0.877771	0.588	0.404	0	T cell
Gene6621	0	0.873266	0.603	0.465	0	T cell
Gene27008	0	0.863814	0.454	0.294	0	T cell
Gene1548	0	0.862557	0.985	0.918	0	T cell
Gene24680	0	0.861107	0.251	0.064	0	T cell
Gene22961	0	0.860431	0.899	0.749	0	T cell
Gene52530	0	0.854006	0.358	0.158	0	T cell
Gene13014	0	0.850243	0.357	0.139	0	T cell
LZX-Unigene61782-All-g	0	0.84337	0.711	0.562	0	T cell
LZX-Unigene25584-All-g	0	0.840809	0.653	0.487	0	T cell
Gene7416	0	0.838696	0.758	0.595	0	T cell
Gene12243	0	0.836461	0.744	0.599	0	T cell
Gene15089	0	0.83587	0.42	0.23	0	T cell
Gene12589	0	0.833958	0.333	0.083	0	T cell
Gene18073	0	0.827022	0.353	0.158	0	T cell
Gene11245	0	0.825129	0.668	0.518	0	T cell
Gene16315	0	0.824795	0.529	0.359	0	T cell
Gene1647	0	0.824167	0.343	0.081	0	T cell
LZX-Unigene25503-All-g	0	0.823161	0.499	0.316	0	T cell
Gene480	0	0.820283	0.964	0.883	0	T cell
Gene19747	0	0.818179	0.776	0.619	0	T cell
Gene5507	0	0.816347	0.292	0.072	0	T cell
LZX-Unigene7025-All-g	0	0.814981	0.387	0.231	0	T cell
Gene11871	0	0.814371	0.813	0.654	0	T cell
Gene12837	0	0.810508	0.538	0.386	0	T cell
Gene12097	0	0.805572	0.266	0.042	0	T cell
Gene22214	0	0.805541	0.57	0.413	0	T cell
Gene18975	0	0.797335	0.571	0.413	0	T cell
LZX-Unigene20830-All-g	0	0.796888	0.27	0.049	0	T cell
Gene20999	0	0.79473	0.535	0.405	0	T cell
Gene17530	0	0.788845	0.312	0.056	0	T cell
Gene5224	0	0.787573	0.5	0.352	0	T cell
LZX-Unigene35985-All-g	0	0.785707	0.832	0.704	0	T cell
Gene1874	0	0.784643	0.63	0.468	0	T cell
Gene16289	0	0.783642	0.968	0.896	0	T cell
Gene4045	0	0.779405	0.467	0.315	0	T cell
Gene3486	0	0.779304	0.701	0.555	0	T cell
Gene48839	0	0.778203	0.502	0.349	0	T cell
Gene13681	0	0.776746	0.44	0.301	0	T cell
Gene17737	0	0.774673	0.536	0.385	0	T cell
Gene8148	0	0.771631	0.861	0.728	0	T cell
Gene12899	0	0.758942	0.949	0.837	0	T cell
LZX-Unigene12664-All-g	0	0.7582	0.327	0.16	0	T cell
LZX-CL6789.Contig2-All-g	0	0.757487	0.517	0.378	0	T cell
LZX-Unigene1099-All-g	0	0.756825	0.548	0.401	0	T cell
LZX-CL11753.Contig2-All-g	0	0.754666	0.553	0.392	0	T cell
Gene6301	0	0.752363	0.801	0.682	0	T cell
Gene66536	0	0.750714	0.743	0.613	0	T cell
Gene11223	0	0.749858	0.47	0.321	0	T cell
Gene15548	0	0.749811	0.583	0.429	0	T cell
Gene13149	0	0.748973	0.881	0.763	0	T cell
LZX-Unigene41184-All-g	0	0.745969	0.577	0.456	0	T cell
Gene22576	0	0.745933	0.29	0.074	0	T cell
LZX-Unigene45791-All-g	0	0.744125	0.408	0.259	0	T cell
Gene25856	0	0.741668	0.78	0.63	0	T cell
LZX-CL6833.Contig1-All-g	0	0.738532	0.704	0.531	0	T cell
LZX-Unigene5678-All-g	0	0.735146	0.374	0.211	0	T cell
LZX-Unigene25639-All-g	0	0.730902	0.365	0.22	0	T cell
Gene48891	0	0.730421	0.268	0.049	0	T cell
Gene9205	0	0.725747	0.609	0.451	0	T cell
LZX-CL7477.Contig1-All-g	0	0.723934	0.669	0.534	0	T cell
LZX-CL6922.Contig1-All-g	0	0.72392	0.625	0.471	0	T cell
Gene12195	0	0.720787	0.419	0.245	0	T cell
LZX-Unigene6585-All-g	0	0.720627	0.634	0.402	0	T cell
Gene17070	0	0.717672	0.284	0.083	0	T cell
Gene12152	0	0.714296	0.756	0.662	0	T cell
LZX-Unigene8176-All-g	0	0.71162	0.666	0.525	0	T cell
Gene11182	0	0.710982	0.406	0.259	0	T cell
LZX-CL12589.Contig2-All-g	0	0.708425	0.623	0.503	0	T cell
LZX-CL10205.Contig2-All-g	0	0.704376	0.633	0.493	0	T cell
Gene2358	0	0.694371	0.397	0.254	0	T cell
Gene27290	0	0.693893	0.491	0.341	0	T cell
Gene10897	0	0.692911	0.679	0.546	0	T cell
LZX-CL1579.Contig2-All-g	0	0.689178	0.551	0.412	0	T cell
LZX-CL8977.Contig2-All-g	0	0.688788	0.56	0.331	0	T cell
Gene12427	0	0.686103	0.939	0.81	0	T cell
LZX-CL9472.Contig2-All-g	0	0.679346	0.363	0.219	0	T cell
Gene12646	0	0.678806	0.543	0.401	0	T cell
Gene3099	0	0.678487	0.839	0.711	0	T cell
Gene1581	0	0.677971	0.618	0.479	0	T cell
Gene10865	0	0.675111	0.662	0.536	0	T cell
Gene18245	0	0.674503	0.813	0.615	0	T cell
LZX-CL2895.Contig1-All-g	0	0.672154	0.262	0.117	0	T cell
Gene3504	0	0.671904	0.739	0.597	0	T cell
LZX-CL2195.Contig1-All-g	0	0.671427	0.697	0.572	0	T cell
Gene45042	0	0.669598	0.761	0.64	0	T cell
Gene25144	0	0.668405	0.914	0.794	0	T cell
Gene22974	0	0.664043	0.647	0.509	0	T cell
LZX-CL9710.Contig2-All-g	0	0.662072	0.621	0.478	0	T cell
LZX-CL3964.Contig3-All-g	0	0.65725	0.542	0.396	0	T cell
Gene18016	0	0.656863	0.264	0.068	0	T cell
Gene602	0	0.653901	0.36	0.123	0	T cell
Gene9088	0	0.652548	0.799	0.687	0	T cell
LZX-CL12748.Contig3-All-g	0	0.648133	0.645	0.521	0	T cell
LZX-CL8060.Contig23-All-g	0	0.646224	0.652	0.426	0	T cell
Gene10521	0	0.638227	0.298	0.149	0	T cell
LZX-CL7304.Contig2-All-g	0	0.636495	0.336	0.091	0	T cell
LZX-CL11526.Contig2-All-g	0	0.635011	0.575	0.444	0	T cell
Gene12149	0	0.634452	0.803	0.665	0	T cell
Gene42922	0	0.62753	0.412	0.259	0	T cell
LZX-Unigene25529-All-g	0	0.615073	0.816	0.672	0	T cell
LZX-Unigene14404-All-g	0	0.601303	0.483	0.149	0	T cell
Gene12905	0	0.593928	0.797	0.655	0	T cell
LZX-CL9866.Contig1-All-g	0	0.593866	0.766	0.636	0	T cell
Gene41075	0	0.581877	0.878	0.774	0	T cell
LZX-CL3889.Contig1-All-g	0	0.579346	0.865	0.737	0	T cell
Gene2145	0	0.578254	0.252	0.062	0	T cell
Gene2407	0	0.575139	0.286	0.146	0	T cell
Gene17479	0	0.570686	0.266	0.13	0	T cell
LZX-CL4964.Contig1-All-g	0	0.565853	0.281	0.133	0	T cell
Gene25095	0	0.562859	0.316	0.154	0	T cell
Gene5548	0	0.531617	0.86	0.79	0	T cell
LZX-CL6100.Contig1-All-g	0	0.525487	0.377	0.217	0	T cell
Gene23371	0	0.470195	0.918	0.802	0	T cell
LZX-CL4287.Contig1-All-g	0	0.465317	0.267	0.125	0	T cell
Gene64841	0	0.462489	0.987	0.973	0	T cell
Gene9616	0	0.462114	0.844	0.752	0	T cell
Gene16292	0	0.450328	0.73	0.584	0	T cell
LZX-CL10159.Contig1-All-g	0	0.445853	0.806	0.682	0	T cell
Gene5785	0	0.418739	0.827	0.72	0	T cell
Gene15150	0	0.407357	0.829	0.701	0	T cell
Gene26313	0	0.405874	0.891	0.768	0	T cell
Gene68819	0	0.390919	0.593	0.326	0	T cell
Gene26358	0	0.38847	0.368	0.121	0	T cell
Gene679	0	0.383195	0.325	0.165	0	T cell
Gene22114	0	0.370118	0.31	0.116	0	T cell
Gene70750	0	0.358653	0.926	0.852	0	T cell
Gene19618	0	0.332896	0.979	0.924	0	T cell
Gene267	6.85646e-306	0.632421	0.633	0.529	4.11621e-301	T cell
Gene8124	4.99685e-303	0.806121	0.437	0.301	2.99981e-298	T cell
LZX-Unigene191-All-g	9.17478e-302	0.334248	0.955	0.906	5.50799e-297	T cell
Gene5288	1.82178e-300	0.662837	0.553	0.424	1.09369e-295	T cell
Gene5321	2.7601e-297	0.576149	0.275	0.145	1.657e-292	T cell
Gene1712	1.43843e-296	0.631131	0.382	0.245	8.63545e-292	T cell
Gene2424	8.40619e-296	0.70248	0.579	0.46	5.04657e-291	T cell
LZX-Unigene14169-All-g	5.72982e-295	0.708326	0.445	0.308	3.43984e-290	T cell
LZX-CL533.Contig1-All-g	1.42747e-291	0.762218	0.436	0.304	8.56968e-287	T cell
Gene24880	1.71821e-289	0.577863	0.289	0.149	1.03151e-284	T cell
LZX-Unigene6323-All-g	3.72919e-289	0.532914	0.342	0.203	2.23878e-284	T cell
LZX-Unigene56750-All-g	9.17159e-287	0.668454	0.515	0.38	5.50607e-282	T cell
Gene10782	3.63212e-285	0.296558	0.487	0.342	2.18051e-280	T cell
Gene9068	1.21542e-282	0.59281	0.288	0.161	7.29665e-278	T cell
Gene8104	5.24611e-280	0.493458	0.636	0.532	3.14945e-275	T cell
LZX-Unigene24634-All-g	2.92378e-278	0.654311	0.598	0.486	1.75526e-273	T cell
LZX-CL4802.Contig8-All-g	2.84077e-277	0.822602	0.368	0.24	1.70543e-272	T cell
Gene6296	2.38125e-273	0.281048	0.956	0.876	1.42956e-268	T cell
LZX-Unigene16498-All-g	3.45285e-273	0.568678	0.319	0.19	2.07289e-268	T cell
LZX-Unigene7794-All-g	6.62509e-272	0.632026	0.442	0.314	3.97731e-267	T cell
Gene24142	1.90787e-270	1.65089	0.361	0.257	1.14537e-265	T cell
LZX-Unigene23284-All-g	2.15397e-260	0.675689	0.485	0.368	1.29312e-255	T cell
LZX-CL6656.Contig3-All-g	4.03383e-256	0.592991	0.564	0.457	2.42167e-251	T cell
Gene13509	4.27232e-256	0.570876	0.338	0.207	2.56484e-251	T cell
Gene5444	8.70413e-254	0.623484	0.595	0.479	5.22544e-249	T cell
LZX-CL1204.Contig1-All-g	8.29511e-250	0.352483	0.831	0.77	4.97989e-245	T cell
LZX-CL8446.Contig5-All-g	2.69732e-249	0.571035	0.274	0.156	1.61931e-244	T cell
LZX-CL4193.Contig2-All-g	1.78873e-245	0.587238	0.538	0.433	1.07385e-240	T cell
LZX-Unigene30796-All-g	1.10529e-243	0.642803	0.536	0.424	6.63551e-239	T cell
LZX-CL11189.Contig1-All-g	5.56389e-241	0.63099	0.546	0.446	3.34023e-236	T cell
LZX-Unigene35942-All-g	3.64944e-240	0.539283	0.699	0.606	2.1909e-235	T cell
Gene3786	4.16224e-238	0.59042	0.592	0.49	2.49876e-233	T cell
Gene12326	4.61312e-227	0.634292	0.425	0.297	2.76944e-222	T cell
LZX-Unigene35983-All-g	1.36958e-226	0.515695	0.594	0.493	8.22215e-222	T cell
Gene2446	2.13403e-226	0.471499	0.557	0.418	1.28114e-221	T cell
LZX-Unigene6370-All-g	7.70659e-225	0.491535	0.268	0.156	4.62658e-220	T cell
LZX-Unigene56769-All-g	1.97941e-222	0.634274	0.312	0.196	1.18832e-217	T cell
Gene6527	2.66784e-222	0.459815	0.722	0.624	1.60161e-217	T cell
Gene19570	1.71931e-220	0.45442	0.784	0.684	1.03217e-215	T cell
Gene3101	3.42871e-219	0.612557	0.533	0.427	2.05839e-214	T cell
LZX-CL12007.Contig6-All-g	7.6994e-218	0.705554	0.315	0.204	4.62226e-213	T cell
Gene12223	1.14155e-217	0.518191	0.254	0.143	6.85317e-213	T cell
Gene19878	1.77755e-215	0.660588	0.63	0.529	1.06713e-210	T cell
LZX-CL5648.Contig2-All-g	2.72733e-215	0.498815	0.305	0.185	1.63732e-210	T cell
Gene14008	3.64275e-215	0.644993	0.519	0.418	2.18689e-210	T cell
Gene16426	3.35753e-211	0.0640874	0.431	0.795	2.01566e-206	T cell
LZX-CL9056.Contig1-All-g	5.61412e-208	0.618883	0.431	0.319	3.37038e-203	T cell
Gene8216	1.28218e-206	0.558178	0.445	0.341	7.69747e-202	T cell
Gene24512	4.7748e-205	0.35702	0.857	0.791	2.8665e-200	T cell
Gene21624	4.9428e-203	0.571925	0.318	0.21	2.96736e-198	T cell
Gene4337	3.92662e-200	0.663836	0.339	0.229	2.35731e-195	T cell
Gene8986	1.04049e-199	0.363914	0.854	0.784	6.24647e-195	T cell
Gene16288	1.43578e-194	0.530535	0.634	0.545	8.61953e-190	T cell
Gene8657	1.74647e-194	0.524488	0.401	0.293	1.04847e-189	T cell
Gene9137	4.48747e-193	0.542423	0.377	0.265	2.69401e-188	T cell
Gene10976	2.53565e-192	0.426409	0.693	0.625	1.52225e-187	T cell
Gene12315	2.83725e-192	0.625092	0.54	0.452	1.70332e-187	T cell
LZX-CL8042.Contig4-All-g	3.24756e-192	0.571334	0.637	0.568	1.94964e-187	T cell
Gene37325	3.9613e-191	0.283374	0.724	0.58	2.37813e-186	T cell
Gene253	2.40175e-190	0.0270939	0.433	0.821	1.44187e-185	T cell
LZX-Unigene25464-All-g	3.50952e-188	0.560194	0.343	0.236	2.10691e-183	T cell
LZX-CL607.Contig18-All-g	7.27747e-188	0.319156	0.385	0.252	4.36896e-183	T cell
LZX-Unigene8008-All-g	7.53345e-187	0.545298	0.346	0.238	4.52263e-182	T cell
LZX-Unigene986-All-g	3.75087e-185	0.406299	0.27	0.164	2.2518e-180	T cell
Gene24681	5.05357e-184	0.604631	0.38	0.28	3.03386e-179	T cell
Gene12759	3.46454e-179	0.38298	0.696	0.609	2.0799e-174	T cell
LZX-CL5831.Contig3-All-g	6.86016e-177	0.702167	0.385	0.283	4.11843e-172	T cell
Gene17472	1.20871e-176	0.408112	0.267	0.163	7.2564e-172	T cell
Gene17802	9.65374e-176	0.560869	0.343	0.242	5.79553e-171	T cell
Gene13284	2.45934e-175	0.42366	0.311	0.202	1.47644e-170	T cell
LZX-Unigene14901-All-g	2.66685e-175	0.562136	0.497	0.41	1.60102e-170	T cell
Gene23686	4.06423e-175	0.437471	0.511	0.403	2.43992e-170	T cell
Gene12101	3.98478e-172	0.433097	0.728	0.656	2.39222e-167	T cell
LZX-Unigene27618-All-g	4.94903e-172	0.495654	0.49	0.4	2.9711e-167	T cell
LZX-CL198.Contig3-All-g	9.75869e-172	0.511324	0.277	0.18	5.85853e-167	T cell
Gene28469	5.52906e-171	0.439014	0.292	0.184	3.31931e-166	T cell
Gene17534	2.85312e-170	0.475904	0.254	0.158	1.71284e-165	T cell
Gene11706	7.59523e-169	0.652122	0.336	0.236	4.55972e-164	T cell
Gene6618	1.76633e-167	0.489987	0.299	0.197	1.0604e-162	T cell
Gene34426	2.82361e-167	0.542865	0.449	0.36	1.69513e-162	T cell
LZX-CL4015.Contig1-All-g	1.02333e-165	0.567951	0.395	0.3	6.14344e-161	T cell
LZX-Unigene61847-All-g	1.58052e-165	0.619996	0.358	0.258	9.48848e-161	T cell
LZX-CL6620.Contig1-All-g	4.07989e-159	0.348519	0.766	0.682	2.44932e-154	T cell
LZX-Unigene24169-All-g	2.56432e-157	0.484996	0.43	0.329	1.53946e-152	T cell
Gene7899	3.10296e-155	0.578873	0.267	0.176	1.86283e-150	T cell
LZX-Unigene15046-All-g	1.2189e-153	0.574748	0.402	0.31	7.31757e-149	T cell
Gene25923	2.77077e-153	0.507179	0.417	0.327	1.66341e-148	T cell
Gene9367	5.3673e-153	0.545092	0.435	0.344	3.2222e-148	T cell
LZX-CL10022.Contig1-All-g	8.23047e-153	0.52061	0.472	0.389	4.94108e-148	T cell
Gene13187	1.70506e-152	0.48156	0.551	0.473	1.02362e-147	T cell
Gene4964	3.65418e-152	0.561107	0.476	0.389	2.19375e-147	T cell
LZX-Unigene46379-All-g	9.21534e-151	0.442018	0.558	0.476	5.53234e-146	T cell
LZX-Unigene845-All-g	8.13504e-147	0.464489	0.498	0.425	4.88379e-142	T cell
LZX-Unigene46053-All-g	2.57974e-146	0.478376	0.319	0.224	1.54872e-141	T cell
Gene45987	5.7408e-144	0.0117609	0.425	0.764	3.44643e-139	T cell
Gene3541	2.77486e-143	0.586353	0.343	0.25	1.66586e-138	T cell
Gene26499	2.80209e-142	0.488657	0.347	0.256	1.68221e-137	T cell
LZX-Unigene25598-All-g	4.34003e-141	0.509283	0.491	0.415	2.6055e-136	T cell
Gene9037	4.39464e-140	0.512718	0.482	0.396	2.63828e-135	T cell
Gene42100	4.86523e-140	0.50058	0.255	0.168	2.92079e-135	T cell
Gene8921	1.11403e-137	0.469019	0.465	0.381	6.68795e-133	T cell
Gene9851	4.642e-137	0.506129	0.436	0.34	2.78678e-132	T cell
Gene12419	4.82941e-137	0.433362	0.564	0.496	2.89929e-132	T cell
LZX-Unigene6050-All-g	6.67009e-136	0.595025	0.341	0.254	4.00432e-131	T cell
Gene39246	8.78493e-136	0.480597	0.433	0.353	5.27394e-131	T cell
LZX-Unigene15152-All-g	1.27986e-135	0.482819	0.446	0.366	7.68353e-131	T cell
Gene18480	4.68636e-135	0.300776	0.81	0.775	2.81341e-130	T cell
LZX-Unigene14045-All-g	6.50068e-135	0.504585	0.365	0.278	3.90262e-130	T cell
Gene5338	9.67096e-133	0.0518634	0.429	0.785	5.80587e-128	T cell
LZX-CL8446.Contig4-All-g	6.09126e-129	0.557333	0.329	0.248	3.65683e-124	T cell
Gene16782	6.15748e-128	0.47353	0.31	0.219	3.69658e-123	T cell
Gene13840	1.59602e-126	0.513939	0.291	0.205	9.58152e-122	T cell
LZX-CL5854.Contig1-All-g	1.36686e-125	0.557912	0.33	0.245	8.20582e-121	T cell
Gene66	7.10523e-125	0.530451	0.369	0.284	4.26555e-120	T cell
Gene12231	2.91733e-124	0.546234	0.48	0.411	1.75139e-119	T cell
LZX-CL607.Contig15-All-g	2.35824e-122	0.162305	0.364	0.252	1.41575e-117	T cell
Gene64685	1.04172e-121	0.289803	0.876	0.78	6.25386e-117	T cell
Gene11170	1.82524e-120	0.495828	0.321	0.24	1.09576e-115	T cell
LZX-Unigene5260-All-g	2.11869e-117	0.473029	0.332	0.251	1.27194e-112	T cell
Gene17797	4.82985e-117	0.439641	0.313	0.231	2.89955e-112	T cell
Gene16287	1.07684e-116	0.0282038	0.426	0.765	6.46468e-112	T cell
Gene19311	2.11008e-116	0.507443	0.262	0.18	1.26677e-111	T cell
Gene19262	8.78015e-116	0.0932087	0.401	0.647	5.27108e-111	T cell
Gene12370	2.92046e-115	0.479864	0.449	0.377	1.75327e-110	T cell
Gene6207	1.58928e-110	0.417121	0.49	0.425	9.54108e-106	T cell
LZX-CL1203.Contig5-All-g	2.35694e-110	0.446662	0.383	0.306	1.41497e-105	T cell
LZX-Unigene15315-All-g	1.08033e-109	0.447462	0.498	0.437	6.48565e-105	T cell
LZX-Unigene12599-All-g	3.31707e-108	0.402757	0.259	0.184	1.99137e-103	T cell
Gene11225	9.10888e-108	0.0217813	0.41	0.703	5.46843e-103	T cell
Gene10529	1.40743e-107	0.392669	0.281	0.204	8.44936e-103	T cell
Gene8843	1.72475e-106	0.0594843	0.423	0.749	1.03544e-101	T cell
Gene44354	6.19188e-106	0.407982	0.597	0.531	3.71723e-101	T cell
Gene31666	1.36741e-105	0.421816	0.404	0.329	8.20909e-101	T cell
Gene8034	2.77401e-105	0.529177	0.37	0.295	1.66535e-100	T cell
Gene15006	7.04273e-103	0.408448	0.62	0.566	4.22803e-98	T cell
Gene14888	2.15894e-100	0.36986	0.637	0.59	1.2961e-95	T cell
Gene19793	3.4798e-100	0.0736981	0.417	0.738	2.08906e-95	T cell
Gene1350	5.2065e-100	0.459662	0.432	0.364	3.12567e-95	T cell
Gene69913	9.80654e-100	0.0625188	0.426	0.762	5.88726e-95	T cell
Gene19268	3.22529e-99	0.463756	0.52	0.462	1.93627e-94	T cell
Gene7444	7.11483e-99	0.421402	0.293	0.218	4.27132e-94	T cell
LZX-CL6751.Contig1-All-g	1.46816e-97	0.370452	0.277	0.207	8.81392e-93	T cell
LZX-Unigene61785-All-g	1.46404e-95	0.365069	0.287	0.216	8.78923e-91	T cell
Gene435	5.27626e-94	0.481358	0.389	0.321	3.16755e-89	T cell
Gene3476	2.5852e-93	0.426046	0.265	0.193	1.552e-88	T cell
Gene19679	3.65617e-93	0.408399	0.282	0.21	2.19495e-88	T cell
Gene4424	1.21493e-91	0.433712	0.333	0.26	7.29369e-87	T cell
Gene5637	2.60005e-91	0.404153	0.307	0.232	1.56091e-86	T cell
Gene2273	4.62218e-90	0.494813	0.356	0.289	2.77488e-85	T cell
Gene17551	5.88634e-90	0.433343	0.69	0.649	3.53381e-85	T cell
LZX-CL2191.Contig3-All-g	1.44372e-87	0.548503	0.27	0.205	8.66723e-83	T cell
Gene12360	3.41543e-87	0.0526142	0.384	0.577	2.05042e-82	T cell
Gene10777	6.84845e-87	0.471192	0.433	0.368	4.1114e-82	T cell
LZX-Unigene13531-All-g	8.3059e-86	0.226545	0.897	0.833	4.98637e-81	T cell
Gene13908	1.19016e-85	0.048399	0.346	0.53	7.14502e-81	T cell
Gene5454	6.55414e-85	0.341575	0.604	0.55	3.93471e-80	T cell
Gene4806	8.72865e-85	0.375131	0.297	0.226	5.24016e-80	T cell
Gene20043	2.795e-84	0.0449818	0.341	0.544	1.67795e-79	T cell
LZX-CL4802.Contig10-All-g	7.95779e-84	0.224472	0.276	0.203	4.77738e-79	T cell
LZX-Unigene970-All-g	3.25065e-83	0.328312	0.629	0.569	1.95149e-78	T cell
LZX-Unigene30647-All-g	2.64164e-82	0.41512	0.27	0.204	1.58589e-77	T cell
Gene2264	2.75621e-82	0.460903	0.416	0.353	1.65466e-77	T cell
Gene328	9.97341e-82	0.3907	0.266	0.198	5.98744e-77	T cell
Gene16579	1.08911e-81	0.41343	0.362	0.295	6.53834e-77	T cell
Gene452	7.99374e-81	0.676392	0.331	0.29	4.79896e-76	T cell
Gene5298	8.85747e-81	0.342771	0.628	0.576	5.31749e-76	T cell
Gene2652	6.44836e-80	0.428102	0.348	0.281	3.87121e-75	T cell
Gene13108	5.19687e-79	0.388033	0.445	0.387	3.11989e-74	T cell
Gene18248	7.85844e-78	0.493593	0.422	0.362	4.71774e-73	T cell
Gene4676	1.27446e-77	0.423605	0.345	0.281	7.65107e-73	T cell
Gene12185	1.19666e-76	0.406128	0.361	0.299	7.18406e-72	T cell
Gene7953	2.40091e-76	0.392167	0.434	0.378	1.44136e-71	T cell
Gene2214	3.31497e-76	0.305344	0.291	0.22	1.99011e-71	T cell
Gene17719	9.00648e-76	0.354208	0.351	0.288	5.40695e-71	T cell
Gene16164	2.29815e-75	0.394933	0.414	0.358	1.37967e-70	T cell
LZX-CL3881.Contig9-All-g	3.91939e-75	0.348154	0.266	0.204	2.35297e-70	T cell
Gene6309	1.0601e-74	0.437594	0.312	0.25	6.36419e-70	T cell
LZX-Unigene10382-All-g	6.54351e-74	0.355588	0.298	0.235	3.92833e-69	T cell
LZX-Unigene9683-All-g	3.04501e-73	0.359677	0.293	0.231	1.82804e-68	T cell
Gene5876	3.87516e-73	0.333696	0.405	0.343	2.32641e-68	T cell
LZX-CL9755.Contig2-All-g	6.63581e-73	0.323738	0.262	0.202	3.98374e-68	T cell
Gene12517	6.49666e-72	0.37951	0.608	0.568	3.90021e-67	T cell
Gene17638	8.64648e-72	0.45168	0.351	0.29	5.19083e-67	T cell
LZX-CL5521.Contig3-All-g	1.77727e-71	0.427772	0.314	0.255	1.06697e-66	T cell
Gene8819	3.96775e-71	0.4302	0.41	0.356	2.382e-66	T cell
LZX-CL8426.Contig3-All-g	2.59778e-70	0.471291	0.441	0.377	1.55955e-65	T cell
Gene17997	2.84223e-70	0.373266	0.373	0.317	1.70631e-65	T cell
Gene25594	9.03251e-70	0.357678	0.393	0.341	5.42257e-65	T cell
Gene20256	2.07615e-69	0.378683	0.308	0.251	1.2464e-64	T cell
Gene5425	1.31786e-68	0.340383	0.587	0.547	7.91166e-64	T cell
LZX-CL4802.Contig9-All-g	1.72313e-68	0.267283	0.922	0.875	1.03446e-63	T cell
LZX-CL4578.Contig1-All-g	3.07965e-67	0.400108	0.386	0.332	1.84883e-62	T cell
Gene615	3.08852e-67	0.144513	0.411	0.666	1.85416e-62	T cell
LZX-Unigene10557-All-g	1.28174e-65	0.331508	0.38	0.329	7.6948e-61	T cell
LZX-CL9717.Contig1-All-g	2.26736e-65	0.357347	0.307	0.248	1.36119e-60	T cell
Gene55977	3.00817e-65	0.397675	0.351	0.296	1.80593e-60	T cell
Gene10479	4.40468e-65	0.364084	0.321	0.261	2.64431e-60	T cell
Gene16186	5.68032e-64	0.396043	0.435	0.388	3.41012e-59	T cell
LZX-Unigene30661-All-g	1.8592e-63	0.41377	0.345	0.29	1.11615e-58	T cell
LZX-Unigene61002-All-g	1.89591e-63	0.378708	0.424	0.378	1.13819e-58	T cell
LZX-CL10022.Contig2-All-g	4.97137e-63	0.300412	0.849	0.803	2.98451e-58	T cell
Gene5735	2.29872e-62	0.354755	0.308	0.25	1.38001e-57	T cell
Gene10476	1.80794e-59	0.404135	0.472	0.429	1.08538e-54	T cell
Gene17571	1.81731e-59	0.382668	0.51	0.469	1.09101e-54	T cell
LZX-Unigene16625-All-g	4.25982e-59	0.336151	0.313	0.261	2.55734e-54	T cell
Gene17743	2.27487e-58	0.326579	0.308	0.251	1.36569e-53	T cell
Gene18460	1.77751e-56	0.419328	0.288	0.236	1.06711e-51	T cell
LZX-Unigene61828-All-g	4.56136e-56	0.373778	0.434	0.391	2.73837e-51	T cell
Gene19145	1.30762e-55	0.303703	0.523	0.485	7.85019e-51	T cell
Gene17891	1.82951e-55	0.446184	0.417	0.371	1.09833e-50	T cell
Gene4574	5.24263e-55	0.345212	0.498	0.455	3.14736e-50	T cell
Gene18973	2.90465e-54	0.321166	0.268	0.215	1.74378e-49	T cell
LZX-Unigene61533-All-g	7.52789e-54	0.375251	0.423	0.377	4.51929e-49	T cell
Gene1387	2.71735e-53	0.27155	0.568	0.52	1.63134e-48	T cell
LZX-CL283.Contig1-All-g	1.95503e-52	0.0344134	0.903	0.909	1.17368e-47	T cell
Gene62404	3.93245e-52	0.334131	0.276	0.225	2.3608e-47	T cell
Gene8035	2.5199e-51	0.348152	0.334	0.286	1.5128e-46	T cell
Gene19531	1.10974e-50	0.329037	0.262	0.211	6.66219e-46	T cell
Gene5318	1.99535e-50	0.392982	0.332	0.285	1.19789e-45	T cell
Gene2695	1.85806e-49	0.331779	0.278	0.228	1.11547e-44	T cell
LZX-Unigene16604-All-g	4.58275e-49	0.318142	0.255	0.206	2.75121e-44	T cell
Gene4343	2.31472e-48	0.37908	0.303	0.256	1.38962e-43	T cell
LZX-CL9091.Contig1-All-g	3.44024e-46	0.370996	0.26	0.214	2.06531e-41	T cell
Gene2697	4.65383e-46	0.385217	0.338	0.291	2.79388e-41	T cell
Gene16901	6.50342e-45	0.0941728	0.361	0.506	3.90426e-40	T cell
Gene4353	6.64254e-45	0.298145	0.547	0.518	3.98778e-40	T cell
Gene11023	4.00825e-44	0.287073	0.25	0.202	2.40631e-39	T cell
Gene9042	5.07617e-44	0.366511	0.333	0.292	3.04743e-39	T cell
Gene19425	1.26936e-43	0.0733049	0.376	0.542	7.62046e-39	T cell
Gene702	2.44148e-43	0.123639	0.343	0.49	1.46572e-38	T cell
Gene2985	3.43519e-43	0.215914	0.697	0.66	2.06228e-38	T cell
Gene6655	9.61051e-43	0.445587	0.479	0.45	5.76957e-38	T cell
LZX-CL8426.Contig1-All-g	1.42937e-42	0.266637	0.59	0.57	8.58106e-38	T cell
Gene10250	1.47138e-41	0.33171	0.468	0.43	8.83331e-37	T cell
LZX-Unigene18379-All-g	3.05762e-41	0.0125312	0.642	0.609	1.83561e-36	T cell
LZX-CL10167.Contig2-All-g	4.94244e-41	0.319743	0.485	0.454	2.96714e-36	T cell
LZX-CL10353.Contig1-All-g	1.14051e-40	0.28089	0.558	0.54	6.84692e-36	T cell
Gene14903	1.14908e-39	0.06293	0.334	0.463	6.8984e-35	T cell
LZX-CL12486.Contig4-All-g	4.16128e-39	0.442635	0.406	0.376	2.49819e-34	T cell
Gene3845	1.01175e-38	0.315572	0.412	0.38	6.07396e-34	T cell
LZX-CL3239.Contig3-All-g	1.31833e-37	0.313876	0.524	0.504	7.91448e-33	T cell
Gene5415	1.22836e-36	0.156183	0.735	0.683	7.37434e-32	T cell
Gene4963	1.29857e-36	0.280112	0.535	0.508	7.79584e-32	T cell
Gene3487	2.14498e-36	0.375391	0.307	0.27	1.28772e-31	T cell
Gene12455	2.80994e-36	0.207712	0.674	0.64	1.68692e-31	T cell
LZX-CL5380.Contig1-All-g	1.2719e-35	0.218369	0.585	0.556	7.63573e-31	T cell
Gene12802	4.59632e-35	0.27577	0.399	0.612	2.75935e-30	T cell
Gene16847	7.41481e-35	0.00482832	0.295	0.395	4.45141e-30	T cell
LZX-CL7374.Contig1-All-g	9.68574e-35	0.24965	0.517	0.478	5.81474e-30	T cell
Gene8931	9.2697e-34	0.510471	0.252	0.223	5.56497e-29	T cell
Gene2251	1.64696e-31	0.0174972	0.805	0.759	9.88733e-27	T cell
Gene16174	1.7808e-31	0.129586	0.362	0.519	1.06909e-26	T cell
Gene18314	6.01913e-31	0.191549	0.759	0.715	3.61353e-26	T cell
Gene12529	6.22287e-31	0.432239	0.339	0.304	3.73584e-26	T cell
Gene15155	2.07685e-30	0.240368	0.448	0.403	1.24682e-25	T cell
Gene16217	3.06822e-30	0.245008	0.518	0.496	1.84197e-25	T cell
LZX-Unigene46515-All-g	6.00416e-30	0.296107	0.355	0.323	3.60454e-25	T cell
Gene12179	9.37273e-30	0.278008	0.345	0.311	5.62683e-25	T cell
Gene1864	3.24429e-29	0.266199	0.52	0.5	1.94768e-24	T cell
Gene27857	3.61573e-29	0.0386135	0.317	0.417	2.17067e-24	T cell
Gene2737	1.64125e-28	0.0128706	0.267	0.341	9.85308e-24	T cell
Gene4773	2.75091e-28	0.111035	0.337	0.456	1.65148e-23	T cell
LZX-Unigene51579-All-g	1.22974e-27	0.224328	0.339	0.307	7.3826e-23	T cell
Gene19184	3.95844e-27	0.359727	0.325	0.305	2.37641e-22	T cell
Gene12283	1.26562e-26	0.0181185	0.233	0.294	7.59802e-22	T cell
Gene1806	1.92404e-26	0.175555	0.369	0.541	1.15508e-21	T cell
Gene25698	3.2684e-26	0.0804937	0.294	0.389	1.96215e-21	T cell
LZX-CL12358.Contig1-All-g	5.68182e-26	0.257683	0.285	0.257	3.41102e-21	T cell
Gene8000	2.40821e-25	0.317694	0.371	0.345	1.44574e-20	T cell
LZX-Unigene619-All-g	7.47149e-25	0.286269	0.352	0.323	4.48543e-20	T cell
Gene16228	8.86786e-25	0.0313506	0.354	0.433	5.32373e-20	T cell
Gene8052	1.88739e-24	0.209296	0.562	0.557	1.13308e-19	T cell
Gene9110	1.14824e-23	0.237981	0.275	0.242	6.89337e-19	T cell
Gene13080	1.24985e-23	0.301005	0.253	0.223	7.50332e-19	T cell
Gene22790	1.93517e-23	0.299868	0.286	0.259	1.16176e-18	T cell
Gene9051	2.36775e-23	0.0649503	0.206	0.263	1.42146e-18	T cell
Gene61913	3.46245e-23	0.331622	0.351	0.333	2.07865e-18	T cell
Gene10906	3.46523e-23	0.248367	0.287	0.259	2.08032e-18	T cell
LZX-Unigene25596-All-g	3.65323e-23	0.29805	0.385	0.362	2.19318e-18	T cell
Gene18242	1.66679e-22	0.0483174	0.236	0.293	1.00064e-17	T cell
Gene7956	2.60934e-21	0.26695	0.323	0.296	1.56649e-16	T cell
LZX-CL9009.Contig2-All-g	7.71673e-21	0.293763	0.287	0.262	4.63266e-16	T cell
LZX-Unigene36123-All-g	8.90998e-21	0.262939	0.366	0.342	5.34902e-16	T cell
LZX-Unigene51471-All-g	9.40722e-21	0.283706	0.291	0.264	5.64753e-16	T cell
LZX-Unigene8038-All-g	1.41783e-20	0.248916	0.364	0.344	8.51181e-16	T cell
Gene11811	2.16521e-20	0.140113	0.764	0.745	1.29986e-15	T cell
Gene14151	1.10146e-19	0.328606	0.329	0.306	6.6125e-15	T cell
LZX-CL6239.Contig1-All-g	4.1563e-19	0.0163131	0.231	0.28	2.4952e-14	T cell
Gene286	1.82308e-18	0.227542	0.42	0.409	1.09447e-13	T cell
LZX-Unigene13565-All-g	2.5799e-18	0.264826	0.254	0.235	1.54882e-13	T cell
Gene5790	1.63602e-17	0.0502232	0.904	0.849	9.82169e-13	T cell
LZX-CL9473.Contig3-All-g	2.20785e-17	0.296007	0.383	0.371	1.32546e-12	T cell
LZX-Unigene13275-All-g	4.3604e-17	0.28715	0.29	0.269	2.61772e-12	T cell
Gene5520	3.8457e-16	0.0412573	0.256	0.315	2.30873e-11	T cell
Gene25799	4.39342e-16	0.0600843	0.227	0.283	2.63755e-11	T cell
Gene7588	5.40556e-16	0.0221946	0.212	0.257	3.24517e-11	T cell
Gene12570	6.10822e-16	0.135839	0.592	0.577	3.66701e-11	T cell
LZX-CL1564.Contig11-All-g	8.14781e-16	0.231961	0.38	0.368	4.89146e-11	T cell
Gene18759	1.41852e-15	0.0273246	0.327	0.387	8.51593e-11	T cell
LZX-CL6767.Contig2-All-g	1.71197e-15	0.241489	0.262	0.239	1.02777e-10	T cell
Gene6582	2.02629e-15	0.209629	0.264	0.242	1.21646e-10	T cell
LZX-CL5648.Contig3-All-g	7.95784e-15	0.302029	0.38	0.375	4.77741e-10	T cell
Gene14871	1.54192e-14	0.00242702	0.214	0.26	9.25675e-10	T cell
Gene12271	2.58121e-14	0.163219	0.693	0.676	1.5496e-09	T cell
Gene19040	2.82016e-14	0.296604	0.409	0.401	1.69305e-09	T cell
Gene295	3.81765e-14	0.109031	0.235	0.283	2.29189e-09	T cell
Gene16133	3.89906e-14	0.268594	0.322	0.305	2.34076e-09	T cell
Gene8553	4.18103e-14	0.01397	0.248	0.296	2.51004e-09	T cell
Gene524	4.77882e-14	0.272778	0.261	0.242	2.86892e-09	T cell
Gene1586	4.79283e-14	0.0114949	0.212	0.254	2.87733e-09	T cell
Gene24627	9.26046e-14	0.293431	0.252	0.233	5.55942e-09	T cell
Gene12216	1.63226e-13	0.195447	0.465	0.457	9.79912e-09	T cell
Gene3513	1.64874e-13	0.254984	0.319	0.301	9.89806e-09	T cell
Gene1697	1.65885e-13	0.288215	0.337	0.446	9.95875e-09	T cell
Gene15459	5.19426e-13	0.0435449	0.245	0.29	3.11832e-08	T cell
Gene19759	5.63821e-13	0.0427419	0.219	0.263	3.38484e-08	T cell
Gene13350	7.62951e-13	0.290952	0.291	0.275	4.5803e-08	T cell
Gene4347	2.062e-12	0.247691	0.307	0.293	1.2379e-07	T cell
Gene17795	5.3941e-12	0.239123	0.283	0.268	3.23829e-07	T cell
LZX-Unigene20122-All-g	7.42463e-12	0.204627	0.254	0.24	4.4573e-07	T cell
Gene19665	8.70208e-12	0.0476956	0.215	0.258	5.2242e-07	T cell
LZX-CL6833.Contig2-All-g	1.18645e-11	0.177208	0.426	0.407	7.12272e-07	T cell
Gene5397	1.26027e-11	0.143044	0.517	0.521	7.56591e-07	T cell
Gene17621	1.77887e-11	0.270444	0.269	0.253	1.06793e-06	T cell
LZX-Unigene56695-All-g	6.02913e-11	0.0215163	0.224	0.266	3.61953e-06	T cell
Gene6354	7.28488e-11	0.0430908	0.236	0.274	4.37341e-06	T cell
Gene13676	8.66117e-11	0.277263	0.301	0.286	5.19965e-06	T cell
Gene17461	1.41927e-10	0.219184	0.274	0.26	8.52044e-06	T cell
Gene3664	3.31365e-10	0.181573	0.257	0.242	1.98932e-05	T cell
Gene10699	4.57865e-10	0.175656	0.4	0.393	2.74874e-05	T cell
Gene14911	9.08065e-10	0.126953	0.244	0.29	5.45148e-05	T cell
Gene9521	1.08312e-09	0.277056	0.344	0.337	6.5024e-05	T cell
LZX-Unigene40412-All-g	1.10413e-09	0.164675	0.465	0.468	6.62853e-05	T cell
Gene8940	1.11211e-09	0.0175091	0.317	0.359	6.67646e-05	T cell
Gene10943	1.19996e-09	0.0430126	0.24	0.278	7.20385e-05	T cell
Gene14980	2.82829e-09	0.0937952	0.23	0.268	0.000169793	T cell
Gene19371	3.37538e-09	0.189792	0.434	0.429	0.000202637	T cell
LZX-Unigene16760-All-g	4.74687e-09	0.10189	0.245	0.293	0.000284974	T cell
Gene4401	5.73154e-09	0.0362339	0.242	0.279	0.000344087	T cell
Gene36996	6.84398e-09	0.102646	0.596	0.584	0.000410872	T cell
Gene5804	2.81222e-08	0.0529363	0.25	0.297	0.00168829	T cell
LZX-Unigene51516-All-g	4.05399e-08	0.141727	0.406	0.409	0.00243377	T cell
Gene23372	5.61959e-08	0.186134	0.266	0.254	0.00337366	T cell
LZX-Unigene25356-All-g	9.33308e-08	0.223951	0.397	0.397	0.00560302	T cell
LZX-CL1626.Contig2-All-g	3.02622e-07	0.0464681	0.246	0.28	0.0181676	T cell
Gene10514	3.08274e-07	0.168427	0.421	0.415	0.0185069	T cell
LZX-CL5766.Contig1-All-g	3.75274e-07	0.0241621	0.26	0.297	0.0225292	T cell
Gene8125	5.69939e-07	0.0187187	0.288	0.324	0.0342157	T cell
LZX-CL171.Contig1-All-g	0	4.38622	0.538	0.076	0	Un_epithelial cell
Gene16231	0	4.08988	0.477	0.139	0	Un_epithelial cell
LZX-CL11720.Contig1-All-g	0	3.72038	0.66	0.108	0	Un_epithelial cell
Gene20672	0	3.34897	0.729	0.088	0	Un_epithelial cell
Gene14977	0	3.14889	0.841	0.205	0	Un_epithelial cell
Gene26354	0	3.01308	0.954	0.409	0	Un_epithelial cell
Gene10319	0	3.01291	0.733	0.149	0	Un_epithelial cell
LZX-CL11720.Contig2-All-g	0	2.98239	0.658	0.1	0	Un_epithelial cell
LZX-CL4258.Contig3-All-g	0	2.92412	0.915	0.289	0	Un_epithelial cell
Gene15752	0	2.88417	0.76	0.166	0	Un_epithelial cell
Gene17735	0	2.76273	0.836	0.187	0	Un_epithelial cell
Gene38372	0	2.68508	0.706	0.144	0	Un_epithelial cell
LZX-CL2308.Contig2-All-g	0	2.55538	0.598	0.062	0	Un_epithelial cell
Gene16947	0	2.47794	0.633	0.097	0	Un_epithelial cell
Gene58767	0	2.45486	0.843	0.204	0	Un_epithelial cell
Gene25355	0	2.39653	0.402	0.111	0	Un_epithelial cell
Gene37023	0	2.36893	0.669	0.068	0	Un_epithelial cell
Gene9181	0	2.29761	0.656	0.111	0	Un_epithelial cell
LZX-CL6891.Contig2-All-g	0	2.295	0.584	0.116	0	Un_epithelial cell
Gene19231	0	2.29398	0.654	0.13	0	Un_epithelial cell
Gene5768	0	2.2835	0.831	0.266	0	Un_epithelial cell
Gene29658	0	2.24625	0.354	0.021	0	Un_epithelial cell
LZX-CL2308.Contig5-All-g	0	2.24021	0.646	0.089	0	Un_epithelial cell
Gene18873	0	2.20148	0.605	0.067	0	Un_epithelial cell
Gene37204	0	2.17025	0.767	0.139	0	Un_epithelial cell
Gene17991	0	2.14443	0.458	0.074	0	Un_epithelial cell
Gene27031	0	2.08752	0.614	0.094	0	Un_epithelial cell
Gene113	0	2.05493	0.744	0.153	0	Un_epithelial cell
Gene19799	0	2.03909	0.384	0.068	0	Un_epithelial cell
Gene5310	0	2.03726	0.668	0.129	0	Un_epithelial cell
Gene15401	0	2.02215	0.567	0.117	0	Un_epithelial cell
Gene51577	0	1.99793	0.652	0.147	0	Un_epithelial cell
Gene32124	0	1.97251	0.649	0.073	0	Un_epithelial cell
Gene17450	0	1.94281	0.643	0.104	0	Un_epithelial cell
Gene14010	0	1.91159	0.641	0.104	0	Un_epithelial cell
Gene27493	0	1.86866	0.642	0.131	0	Un_epithelial cell
Gene10591	0	1.86249	0.577	0.123	0	Un_epithelial cell
Gene19115	0	1.85691	0.506	0.198	0	Un_epithelial cell
Gene5753	0	1.85476	0.646	0.092	0	Un_epithelial cell
LZX-CL3337.Contig5-All-g	0	1.85097	0.488	0.123	0	Un_epithelial cell
LZX-CL4258.Contig4-All-g	0	1.84942	0.547	0.087	0	Un_epithelial cell
Gene26353	0	1.84708	0.584	0.111	0	Un_epithelial cell
Gene4256	0	1.76942	0.418	0.039	0	Un_epithelial cell
LZX-CL10279.Contig1-All-g	0	1.76155	0.418	0.097	0	Un_epithelial cell
Gene14003	0	1.75065	0.602	0.085	0	Un_epithelial cell
Gene37580	0	1.73643	0.79	0.236	0	Un_epithelial cell
Gene58778	0	1.72236	0.528	0.032	0	Un_epithelial cell
Gene16435	0	1.7215	0.433	0.085	0	Un_epithelial cell
Gene8150	0	1.69638	0.368	0.043	0	Un_epithelial cell
Gene17284	0	1.68313	0.285	0.047	0	Un_epithelial cell
LZX-Unigene50735-All-g	0	1.68075	0.552	0.054	0	Un_epithelial cell
Gene30545	0	1.67908	0.574	0.102	0	Un_epithelial cell
Gene5921	0	1.67788	0.489	0.102	0	Un_epithelial cell
Gene9637	0	1.65077	0.577	0.188	0	Un_epithelial cell
Gene29929	0	1.62427	0.765	0.238	0	Un_epithelial cell
Gene15092	0	1.6055	0.476	0.15	0	Un_epithelial cell
LZX-CL2972.Contig2-All-g	0	1.6019	0.478	0.087	0	Un_epithelial cell
Gene14749	0	1.59689	0.542	0.122	0	Un_epithelial cell
Gene4664	0	1.59398	0.49	0.087	0	Un_epithelial cell
Gene5823	0	1.58447	0.451	0.027	0	Un_epithelial cell
Gene7935	0	1.57654	0.599	0.198	0	Un_epithelial cell
Gene265	0	1.57617	0.527	0.07	0	Un_epithelial cell
Gene3849	0	1.54056	0.743	0.206	0	Un_epithelial cell
Gene5591	0	1.52841	0.334	0.038	0	Un_epithelial cell
Gene16068	0	1.51421	0.264	0.043	0	Un_epithelial cell
Gene2558	0	1.48837	0.435	0.053	0	Un_epithelial cell
Gene60042	0	1.44217	0.556	0.098	0	Un_epithelial cell
LZX-CL11720.Contig3-All-g	0	1.40616	0.382	0.028	0	Un_epithelial cell
Gene1550	0	1.39685	0.677	0.168	0	Un_epithelial cell
Gene2339	0	1.39308	0.602	0.221	0	Un_epithelial cell
Gene35172	0	1.38449	0.696	0.338	0	Un_epithelial cell
Gene20934	0	1.37981	0.502	0.111	0	Un_epithelial cell
LZX-CL3514.Contig2-All-g	0	1.37965	0.771	0.441	0	Un_epithelial cell
Gene5801	0	1.37383	0.448	0.078	0	Un_epithelial cell
Gene17934	0	1.36988	0.497	0.107	0	Un_epithelial cell
Gene11802	0	1.36759	0.563	0.116	0	Un_epithelial cell
Gene10317	0	1.35439	0.619	0.266	0	Un_epithelial cell
LZX-CL12416.Contig1-All-g	0	1.3528	0.605	0.128	0	Un_epithelial cell
Gene1479	0	1.34914	0.69	0.246	0	Un_epithelial cell
Gene33793	0	1.34691	0.524	0.121	0	Un_epithelial cell
LZX-Unigene56753-All-g	0	1.34244	0.414	0.174	0	Un_epithelial cell
Gene6737	0	1.33266	0.545	0.127	0	Un_epithelial cell
Gene4652	0	1.31518	0.494	0.103	0	Un_epithelial cell
LZX-CL116.Contig3-All-g	0	1.30531	0.682	0.236	0	Un_epithelial cell
LZX-Unigene100008-All-g	0	1.29075	0.396	0.094	0	Un_epithelial cell
LZX-Unigene11393-All-g	0	1.28495	0.372	0.027	0	Un_epithelial cell
LZX-CL7584.Contig2-All-g	0	1.28355	0.667	0.335	0	Un_epithelial cell
Gene14927	0	1.28159	0.521	0.084	0	Un_epithelial cell
Gene65545	0	1.27312	0.462	0.133	0	Un_epithelial cell
Gene3580	0	1.26293	0.703	0.342	0	Un_epithelial cell
LZX-CL5761.Contig1-All-g	0	1.24805	0.875	0.722	0	Un_epithelial cell
Gene19418	0	1.2466	0.466	0.072	0	Un_epithelial cell
Gene16918	0	1.23708	0.47	0.099	0	Un_epithelial cell
Gene25265	0	1.23618	0.692	0.215	0	Un_epithelial cell
Gene7471	0	1.23613	0.41	0.054	0	Un_epithelial cell
LZX-Unigene25625-All-g	0	1.22201	0.705	0.511	0	Un_epithelial cell
Gene25188	0	1.2188	0.576	0.158	0	Un_epithelial cell
Gene58734	0	1.21816	0.37	0.081	0	Un_epithelial cell
Gene28272	0	1.21178	0.266	0.041	0	Un_epithelial cell
Gene19337	0	1.20887	0.618	0.167	0	Un_epithelial cell
Gene19232	0	1.20449	0.62	0.201	0	Un_epithelial cell
Gene9187	0	1.20282	0.579	0.142	0	Un_epithelial cell
Gene19705	0	1.19902	0.371	0.063	0	Un_epithelial cell
Gene7873	0	1.1957	0.432	0.073	0	Un_epithelial cell
Gene9882	0	1.19434	0.945	0.805	0	Un_epithelial cell
LZX-CL4036.Contig5-All-g	0	1.19402	0.496	0.076	0	Un_epithelial cell
Gene12469	0	1.19348	0.561	0.181	0	Un_epithelial cell
Gene16672	0	1.17297	0.343	0.054	0	Un_epithelial cell
LZX-CL458.Contig2-All-g	0	1.16468	0.486	0.261	0	Un_epithelial cell
Gene7210	0	1.15937	0.447	0.086	0	Un_epithelial cell
Gene18204	0	1.15591	0.729	0.307	0	Un_epithelial cell
Gene19234	0	1.14936	0.572	0.201	0	Un_epithelial cell
Gene25218	0	1.14708	0.559	0.173	0	Un_epithelial cell
Gene2048	0	1.13822	0.619	0.233	0	Un_epithelial cell
Gene17672	0	1.13694	0.736	0.338	0	Un_epithelial cell
Gene9825	0	1.13172	0.641	0.26	0	Un_epithelial cell
LZX-CL11718.Contig2-All-g	0	1.1256	0.299	0.013	0	Un_epithelial cell
Gene9990	0	1.1243	0.323	0.044	0	Un_epithelial cell
Gene2263	0	1.12243	0.495	0.11	0	Un_epithelial cell
Gene1447	0	1.11841	0.74	0.451	0	Un_epithelial cell
Gene16668	0	1.11247	0.393	0.038	0	Un_epithelial cell
LZX-Unigene61838-All-g	0	1.09329	0.591	0.22	0	Un_epithelial cell
LZX-CL12056.Contig2-All-g	0	1.0926	0.346	0.108	0	Un_epithelial cell
Gene27975	0	1.06951	0.786	0.459	0	Un_epithelial cell
Gene7984	0	1.06579	0.445	0.08	0	Un_epithelial cell
Gene4534	0	1.03861	0.539	0.122	0	Un_epithelial cell
Gene18453	0	1.03829	0.48	0.114	0	Un_epithelial cell
Gene17994	0	1.03381	0.444	0.074	0	Un_epithelial cell
Gene232	0	1.02342	0.514	0.116	0	Un_epithelial cell
Gene12622	0	1.02166	0.289	0.023	0	Un_epithelial cell
Gene16792	0	1.02057	0.55	0.205	0	Un_epithelial cell
Gene4677	0	1.0198	0.408	0.062	0	Un_epithelial cell
Gene20854	0	1.01886	0.315	0.058	0	Un_epithelial cell
Gene18235	0	1.01865	0.424	0.081	0	Un_epithelial cell
Gene35992	0	1.01413	0.339	0.058	0	Un_epithelial cell
Gene2448	0	1.01297	0.396	0.042	0	Un_epithelial cell
Gene9556	0	1.01004	0.506	0.178	0	Un_epithelial cell
LZX-CL5555.Contig3-All-g	0	1.00952	0.357	0.055	0	Un_epithelial cell
Gene2024	0	1.00392	0.452	0.085	0	Un_epithelial cell
Gene19344	0	1.0016	0.405	0.062	0	Un_epithelial cell
Gene38818	0	1.00099	0.944	0.839	0	Un_epithelial cell
Gene52524	0	1.00092	0.562	0.259	0	Un_epithelial cell
LZX-Unigene5693-All-g	0	0.998613	0.678	0.36	0	Un_epithelial cell
LZX-CL2703.Contig1-All-g	0	0.986759	0.302	0.033	0	Un_epithelial cell
Gene64654	0	0.985148	0.473	0.14	0	Un_epithelial cell
Gene64269	0	0.981719	0.561	0.31	0	Un_epithelial cell
LZX-Unigene10088-All-g	0	0.978961	0.582	0.311	0	Un_epithelial cell
Gene11046	0	0.978215	0.615	0.25	0	Un_epithelial cell
Gene11203	0	0.978019	0.292	0.188	0	Un_epithelial cell
Gene40190	0	0.972635	0.337	0.015	0	Un_epithelial cell
Gene10805	0	0.96814	0.452	0.104	0	Un_epithelial cell
LZX-CL12500.Contig2-All-g	0	0.967819	0.344	0.103	0	Un_epithelial cell
LZX-Unigene30494-All-g	0	0.966753	0.301	0.007	0	Un_epithelial cell
LZX-CL1115.Contig6-All-g	0	0.965446	0.275	0.026	0	Un_epithelial cell
Gene4300	0	0.963628	0.271	0.06	0	Un_epithelial cell
Gene9560	0	0.958577	0.42	0.103	0	Un_epithelial cell
Gene19400	0	0.952419	0.607	0.279	0	Un_epithelial cell
Gene20402	0	0.95228	0.636	0.312	0	Un_epithelial cell
Gene280	0	0.952028	0.35	0.024	0	Un_epithelial cell
Gene9888	0	0.948391	0.287	0.027	0	Un_epithelial cell
Gene7180	0	0.944002	0.718	0.425	0	Un_epithelial cell
Gene4322	0	0.942219	0.675	0.367	0	Un_epithelial cell
Gene19072	0	0.940851	0.473	0.19	0	Un_epithelial cell
Gene19078	0	0.939602	0.513	0.144	0	Un_epithelial cell
Gene34442	0	0.932625	0.315	0.038	0	Un_epithelial cell
Gene14227	0	0.931028	0.437	0.178	0	Un_epithelial cell
Gene12057	0	0.925676	0.864	0.731	0	Un_epithelial cell
Gene6457	0	0.921339	0.51	0.191	0	Un_epithelial cell
Gene33502	0	0.910568	0.485	0.129	0	Un_epithelial cell
Gene14362	0	0.907454	0.331	0.047	0	Un_epithelial cell
Gene16343	0	0.905454	0.437	0.084	0	Un_epithelial cell
Gene20671	0	0.903448	0.296	0.015	0	Un_epithelial cell
Gene27916	0	0.901304	0.26	0.019	0	Un_epithelial cell
Gene69245	0	0.900488	0.545	0.304	0	Un_epithelial cell
Gene6199	0	0.898805	0.48	0.177	0	Un_epithelial cell
Gene6956	0	0.898696	0.321	0.043	0	Un_epithelial cell
Gene10919	0	0.893462	0.366	0.072	0	Un_epithelial cell
Gene26113	0	0.891202	0.251	0.028	0	Un_epithelial cell
Gene26459	0	0.889027	0.62	0.337	0	Un_epithelial cell
Gene2083	0	0.884325	0.315	0.067	0	Un_epithelial cell
Gene7000	0	0.881779	0.394	0.064	0	Un_epithelial cell
Gene33103	0	0.881775	0.278	0.034	0	Un_epithelial cell
Gene14523	0	0.881033	0.372	0.073	0	Un_epithelial cell
Gene6669	0	0.878925	0.563	0.19	0	Un_epithelial cell
Gene4578	0	0.866533	0.299	0.014	0	Un_epithelial cell
Gene8036	0	0.86653	0.575	0.235	0	Un_epithelial cell
Gene1883	0	0.865193	0.72	0.435	0	Un_epithelial cell
Gene245	0	0.864924	0.486	0.193	0	Un_epithelial cell
Gene16359	0	0.859858	0.407	0.095	0	Un_epithelial cell
Gene28268	0	0.858862	0.57	0.269	0	Un_epithelial cell
Gene15057	0	0.857505	0.606	0.199	0	Un_epithelial cell
LZX-CL11718.Contig1-All-g	0	0.857099	0.267	0.016	0	Un_epithelial cell
Gene2204	0	0.851097	0.382	0.118	0	Un_epithelial cell
Gene2269	0	0.850701	0.507	0.203	0	Un_epithelial cell
Gene19014	0	0.850398	0.541	0.202	0	Un_epithelial cell
LZX-Unigene40951-All-g	0	0.849264	0.583	0.201	0	Un_epithelial cell
Gene19428	0	0.846925	0.337	0.068	0	Un_epithelial cell
Gene18887	0	0.841395	0.641	0.281	0	Un_epithelial cell
Gene40308	0	0.840123	0.707	0.543	0	Un_epithelial cell
Gene8022	0	0.84007	0.381	0.08	0	Un_epithelial cell
Gene1415	0	0.837683	0.434	0.115	0	Un_epithelial cell
Gene10903	0	0.836279	0.438	0.111	0	Un_epithelial cell
Gene11068	0	0.830898	0.35	0.061	0	Un_epithelial cell
Gene11212	0	0.830124	0.278	0.049	0	Un_epithelial cell
Gene19489	0	0.829527	0.367	0.049	0	Un_epithelial cell
LZX-Unigene6041-All-g	0	0.829395	0.366	0.045	0	Un_epithelial cell
Gene8090	0	0.829133	0.324	0.052	0	Un_epithelial cell
Gene5863	0	0.818904	0.511	0.163	0	Un_epithelial cell
Gene16177	0	0.818196	0.388	0.1	0	Un_epithelial cell
Gene18979	0	0.81791	0.748	0.407	0	Un_epithelial cell
Gene19414	0	0.811936	0.392	0.088	0	Un_epithelial cell
LZX-Unigene29908-All-g	0	0.806997	0.506	0.202	0	Un_epithelial cell
Gene804	0	0.804584	0.268	0.009	0	Un_epithelial cell
LZX-Unigene56812-All-g	0	0.803337	0.563	0.215	0	Un_epithelial cell
Gene17912	0	0.797776	0.49	0.151	0	Un_epithelial cell
Gene28054	0	0.796595	0.438	0.174	0	Un_epithelial cell
Gene25687	0	0.794228	0.76	0.561	0	Un_epithelial cell
Gene17119	0	0.793011	0.333	0.089	0	Un_epithelial cell
Gene22771	0	0.791944	0.529	0.283	0	Un_epithelial cell
Gene276	0	0.790831	0.256	0.041	0	Un_epithelial cell
Gene17866	0	0.790401	0.509	0.103	0	Un_epithelial cell
Gene29130	0	0.790164	0.431	0.158	0	Un_epithelial cell
Gene18326	0	0.78416	0.266	0.026	0	Un_epithelial cell
Gene8816	0	0.782394	0.293	0.075	0	Un_epithelial cell
LZX-Unigene17941-All-g	0	0.781244	0.385	0.111	0	Un_epithelial cell
LZX-Unigene30446-All-g	0	0.780791	0.389	0.073	0	Un_epithelial cell
Gene1781	0	0.774693	0.344	0.036	0	Un_epithelial cell
Gene26990	0	0.774197	0.381	0.063	0	Un_epithelial cell
Gene65989	0	0.772911	0.501	0.354	0	Un_epithelial cell
Gene65195	0	0.770051	0.41	0.084	0	Un_epithelial cell
Gene35236	0	0.768736	0.314	0.048	0	Un_epithelial cell
Gene4359	0	0.763056	0.6	0.323	0	Un_epithelial cell
LZX-CL10347.Contig1-All-g	0	0.762764	0.646	0.343	0	Un_epithelial cell
Gene13702	0	0.758759	0.343	0.146	0	Un_epithelial cell
Gene10572	0	0.756949	0.434	0.108	0	Un_epithelial cell
Gene17552	0	0.754435	0.795	0.53	0	Un_epithelial cell
LZX-Unigene6840-All-g	0	0.752348	0.331	0.055	0	Un_epithelial cell
LZX-CL356.Contig2-All-g	0	0.751629	0.377	0.075	0	Un_epithelial cell
Gene12936	0	0.751593	0.351	0.054	0	Un_epithelial cell
Gene15062	0	0.750924	0.504	0.285	0	Un_epithelial cell
Gene25397	0	0.750668	0.635	0.383	0	Un_epithelial cell
LZX-CL461.Contig1-All-g	0	0.750031	0.352	0.081	0	Un_epithelial cell
Gene7936	0	0.749973	0.355	0.081	0	Un_epithelial cell
Gene12325	0	0.742503	0.449	0.17	0	Un_epithelial cell
Gene18091	0	0.741712	0.316	0.074	0	Un_epithelial cell
Gene17744	0	0.741463	0.446	0.177	0	Un_epithelial cell
LZX-Unigene17113-All-g	0	0.739622	0.448	0.102	0	Un_epithelial cell
LZX-CL925.Contig2-All-g	0	0.736067	0.68	0.303	0	Un_epithelial cell
Gene19062	0	0.73347	0.672	0.394	0	Un_epithelial cell
Gene9333	0	0.732952	0.698	0.502	0	Un_epithelial cell
Gene10208	0	0.727844	0.577	0.284	0	Un_epithelial cell
Gene16382	0	0.727226	0.575	0.274	0	Un_epithelial cell
Gene1767	0	0.726521	0.684	0.428	0	Un_epithelial cell
Gene4556	0	0.725328	0.518	0.254	0	Un_epithelial cell
Gene17910	0	0.72273	0.4	0.114	0	Un_epithelial cell
Gene15979	0	0.721096	0.365	0.096	0	Un_epithelial cell
Gene7666	0	0.720913	0.348	0.08	0	Un_epithelial cell
Gene2195	0	0.72009	0.48	0.162	0	Un_epithelial cell
Gene12460	0	0.71929	0.405	0.096	0	Un_epithelial cell
Gene41455	0	0.719135	0.884	0.653	0	Un_epithelial cell
Gene1024	0	0.719061	0.496	0.173	0	Un_epithelial cell
LZX-CL3694.Contig2-All-g	0	0.718904	0.384	0.098	0	Un_epithelial cell
LZX-CL5012.Contig5-All-g	0	0.716222	0.279	0.014	0	Un_epithelial cell
Gene16667	0	0.715559	0.458	0.181	0	Un_epithelial cell
LZX-Unigene15060-All-g	0	0.714461	0.322	0.064	0	Un_epithelial cell
Gene10728	0	0.711503	0.341	0.056	0	Un_epithelial cell
Gene18055	0	0.704796	0.309	0.029	0	Un_epithelial cell
Gene26357	0	0.704123	0.841	0.692	0	Un_epithelial cell
Gene2099	0	0.703577	0.35	0.104	0	Un_epithelial cell
Gene24282	0	0.702873	0.283	0.026	0	Un_epithelial cell
Gene8080	0	0.701443	0.285	0.038	0	Un_epithelial cell
Gene7399	0	0.700006	0.527	0.25	0	Un_epithelial cell
Gene18008	0	0.699167	0.263	0.072	0	Un_epithelial cell
LZX-Unigene4044-All-g	0	0.695289	0.408	0.22	0	Un_epithelial cell
LZX-CL607.Contig13-All-g	0	0.695132	0.307	0.149	0	Un_epithelial cell
Gene16365	0	0.694537	0.29	0.038	0	Un_epithelial cell
Gene4006	0	0.693618	0.273	0.022	0	Un_epithelial cell
LZX-CL1023.Contig9-All-g	0	0.691588	0.631	0.38	0	Un_epithelial cell
Gene48114	0	0.690992	0.381	0.09	0	Un_epithelial cell
Gene10077	0	0.690847	0.289	0.034	0	Un_epithelial cell
Gene1393	0	0.690214	0.694	0.443	0	Un_epithelial cell
Gene19353	0	0.688254	0.379	0.09	0	Un_epithelial cell
LZX-CL3896.Contig1-All-g	0	0.688078	0.308	0.057	0	Un_epithelial cell
Gene6611	0	0.6876	0.508	0.228	0	Un_epithelial cell
Gene2260	0	0.686684	0.63	0.388	0	Un_epithelial cell
Gene40307	0	0.685826	0.673	0.427	0	Un_epithelial cell
Gene6516	0	0.684512	0.287	0.058	0	Un_epithelial cell
Gene17622	0	0.683968	0.55	0.287	0	Un_epithelial cell
Gene2117	0	0.680586	0.687	0.464	0	Un_epithelial cell
Gene6558	0	0.678039	0.573	0.342	0	Un_epithelial cell
Gene14262	0	0.677151	0.323	0.06	0	Un_epithelial cell
Gene4273	0	0.674923	0.852	0.644	0	Un_epithelial cell
LZX-CL4002.Contig3-All-g	0	0.67472	0.475	0.168	0	Un_epithelial cell
Gene18031	0	0.672374	0.26	0.02	0	Un_epithelial cell
Gene13991	0	0.670874	0.252	0.022	0	Un_epithelial cell
Gene15311	0	0.669317	0.313	0.048	0	Un_epithelial cell
LZX-Unigene24745-All-g	0	0.663475	0.315	0.077	0	Un_epithelial cell
Gene40849	0	0.660999	0.341	0.082	0	Un_epithelial cell
LZX-Unigene41265-All-g	0	0.660625	0.695	0.509	0	Un_epithelial cell
Gene20374	0	0.660202	0.681	0.474	0	Un_epithelial cell
Gene902	0	0.660132	0.483	0.237	0	Un_epithelial cell
Gene1933	0	0.659302	0.355	0.097	0	Un_epithelial cell
Gene4333	0	0.657076	0.53	0.252	0	Un_epithelial cell
Gene11213	0	0.656874	0.327	0.068	0	Un_epithelial cell
Gene3435	0	0.656552	0.314	0.088	0	Un_epithelial cell
Gene26371	0	0.654153	0.303	0.071	0	Un_epithelial cell
Gene21709	0	0.653776	0.641	0.426	0	Un_epithelial cell
Gene6034	0	0.652995	0.671	0.443	0	Un_epithelial cell
Gene26794	0	0.652901	0.726	0.514	0	Un_epithelial cell
Gene17444	0	0.648032	0.264	0.051	0	Un_epithelial cell
Gene15009	0	0.647791	0.384	0.147	0	Un_epithelial cell
Gene19416	0	0.646461	0.434	0.177	0	Un_epithelial cell
Gene18946	0	0.644722	0.337	0.069	0	Un_epithelial cell
Gene17667	0	0.644433	0.747	0.512	0	Un_epithelial cell
Gene1752	0	0.64424	0.379	0.163	0	Un_epithelial cell
Gene12572	0	0.642521	0.294	0.038	0	Un_epithelial cell
Gene47472	0	0.642128	0.256	0.014	0	Un_epithelial cell
Gene5290	0	0.640561	0.823	0.573	0	Un_epithelial cell
LZX-CL5160.Contig3-All-g	0	0.638798	0.483	0.195	0	Un_epithelial cell
Gene13051	0	0.635894	0.425	0.178	0	Un_epithelial cell
Gene1394	0	0.632349	0.678	0.457	0	Un_epithelial cell
Gene23579	0	0.631571	0.298	0.08	0	Un_epithelial cell
Gene2284	0	0.629668	0.852	0.632	0	Un_epithelial cell
Gene19461	0	0.629632	0.658	0.418	0	Un_epithelial cell
Gene18941	0	0.627649	0.48	0.283	0	Un_epithelial cell
Gene17629	0	0.626091	0.657	0.423	0	Un_epithelial cell
Gene7390	0	0.625995	0.311	0.065	0	Un_epithelial cell
Gene3837	0	0.6259	0.397	0.111	0	Un_epithelial cell
Gene14167	0	0.624088	0.348	0.083	0	Un_epithelial cell
Gene10947	0	0.622364	0.305	0.12	0	Un_epithelial cell
Gene2179	0	0.622239	0.361	0.087	0	Un_epithelial cell
Gene19096	0	0.621847	0.529	0.252	0	Un_epithelial cell
Gene2261	0	0.621194	0.504	0.253	0	Un_epithelial cell
Gene1287	0	0.619651	0.472	0.237	0	Un_epithelial cell
Gene6847	0	0.617462	0.363	0.145	0	Un_epithelial cell
Gene14895	0	0.615257	0.793	0.59	0	Un_epithelial cell
Gene22772	0	0.615228	0.409	0.183	0	Un_epithelial cell
LZX-Unigene9495-All-g	0	0.614438	0.256	0.04	0	Un_epithelial cell
Gene27533	0	0.613076	0.295	0.034	0	Un_epithelial cell
Gene10944	0	0.611763	0.622	0.268	0	Un_epithelial cell
Gene3404	0	0.610909	0.296	0.06	0	Un_epithelial cell
LZX-Unigene50737-All-g	0	0.608533	0.255	0.007	0	Un_epithelial cell
Gene6310	0	0.607636	0.564	0.354	0	Un_epithelial cell
Gene16673	0	0.607365	0.615	0.392	0	Un_epithelial cell
LZX-CL8489.Contig1-All-g	0	0.607193	0.795	0.656	0	Un_epithelial cell
Gene12095	0	0.606027	0.52	0.323	0	Un_epithelial cell
Gene15494	0	0.602742	0.725	0.491	0	Un_epithelial cell
Gene6297	0	0.598084	0.506	0.13	0	Un_epithelial cell
Gene13657	0	0.596788	0.662	0.457	0	Un_epithelial cell
Gene8895	0	0.596272	0.606	0.411	0	Un_epithelial cell
Gene58618	0	0.593426	0.766	0.483	0	Un_epithelial cell
Gene32716	0	0.592178	0.829	0.732	0	Un_epithelial cell
Gene24921	0	0.591957	0.276	0.04	0	Un_epithelial cell
Gene8933	0	0.588774	0.308	0.083	0	Un_epithelial cell
Gene28826	0	0.585198	0.316	0.077	0	Un_epithelial cell
Gene8844	0	0.584161	0.791	0.589	0	Un_epithelial cell
LZX-Unigene51523-All-g	0	0.583868	0.419	0.13	0	Un_epithelial cell
LZX-Unigene15431-All-g	0	0.581921	0.36	0.096	0	Un_epithelial cell
Gene19017	0	0.578573	0.295	0.14	0	Un_epithelial cell
Gene18195	0	0.577797	0.387	0.142	0	Un_epithelial cell
Gene16684	0	0.57687	0.264	0.038	0	Un_epithelial cell
LZX-CL9473.Contig3-All-g	0	0.576273	0.491	0.255	0	Un_epithelial cell
Gene2900	0	0.576191	0.301	0.113	0	Un_epithelial cell
Gene2921	0	0.575625	0.417	0.173	0	Un_epithelial cell
Gene10718	0	0.574971	0.254	0.024	0	Un_epithelial cell
Gene18944	0	0.574736	0.467	0.231	0	Un_epithelial cell
LZX-Unigene46080-All-g	0	0.572064	0.796	0.698	0	Un_epithelial cell
Gene4661	0	0.57193	0.507	0.247	0	Un_epithelial cell
Gene14973	0	0.570751	0.641	0.439	0	Un_epithelial cell
Gene3668	0	0.568414	0.421	0.132	0	Un_epithelial cell
LZX-CL6106.Contig2-All-g	0	0.56817	0.263	0.022	0	Un_epithelial cell
Gene16560	0	0.563173	0.402	0.232	0	Un_epithelial cell
Gene10688	0	0.561503	0.371	0.133	0	Un_epithelial cell
Gene19336	0	0.561391	0.422	0.107	0	Un_epithelial cell
LZX-CL318.Contig1-All-g	0	0.560398	0.348	0.166	0	Un_epithelial cell
Gene8021	0	0.559746	0.347	0.088	0	Un_epithelial cell
LZX-CL6708.Contig2-All-g	0	0.558885	0.833	0.665	0	Un_epithelial cell
LZX-Unigene56767-All-g	0	0.558826	0.565	0.346	0	Un_epithelial cell
Gene6401	0	0.558817	0.577	0.458	0	Un_epithelial cell
Gene16143	0	0.557613	0.349	0.121	0	Un_epithelial cell
Gene3516	0	0.555837	0.37	0.11	0	Un_epithelial cell
Gene19018	0	0.555554	0.351	0.1	0	Un_epithelial cell
Gene38267	0	0.553239	0.723	0.451	0	Un_epithelial cell
Gene20372	0	0.55168	0.616	0.395	0	Un_epithelial cell
Gene5826	0	0.549491	0.374	0.161	0	Un_epithelial cell
Gene7572	0	0.549451	0.411	0.153	0	Un_epithelial cell
Gene11822	0	0.549418	0.693	0.485	0	Un_epithelial cell
Gene16561	0	0.546008	0.304	0.08	0	Un_epithelial cell
Gene780	0	0.544397	0.744	0.547	0	Un_epithelial cell
Gene4350	0	0.543588	0.304	0.075	0	Un_epithelial cell
Gene16278	0	0.54342	0.655	0.422	0	Un_epithelial cell
LZX-CL11835.Contig2-All-g	0	0.543235	0.262	0.119	0	Un_epithelial cell
Gene16209	0	0.541194	0.391	0.156	0	Un_epithelial cell
Gene12104	0	0.540818	0.474	0.203	0	Un_epithelial cell
Gene6347	0	0.540388	0.432	0.176	0	Un_epithelial cell
Gene1996	0	0.539913	0.551	0.333	0	Un_epithelial cell
Gene4791	0	0.539234	0.479	0.243	0	Un_epithelial cell
Gene18566	0	0.537283	0.548	0.253	0	Un_epithelial cell
Gene884	0	0.536794	0.39	0.229	0	Un_epithelial cell
Gene5297	0	0.536229	0.463	0.216	0	Un_epithelial cell
Gene4334	0	0.535573	0.569	0.37	0	Un_epithelial cell
Gene5758	0	0.53501	0.604	0.36	0	Un_epithelial cell
LZX-Unigene46751-All-g	0	0.533586	0.285	0.069	0	Un_epithelial cell
Gene12510	0	0.530826	0.276	0.101	0	Un_epithelial cell
Gene13678	0	0.530065	0.393	0.159	0	Un_epithelial cell
Gene16264	0	0.529984	0.333	0.112	0	Un_epithelial cell
Gene13684	0	0.52986	0.476	0.217	0	Un_epithelial cell
Gene16380	0	0.529802	0.63	0.432	0	Un_epithelial cell
LZX-CL4525.Contig2-All-g	0	0.529755	0.257	0.027	0	Un_epithelial cell
Gene4450	0	0.528671	0.254	0.064	0	Un_epithelial cell
Gene1606	0	0.527191	0.527	0.29	0	Un_epithelial cell
Gene1111	0	0.526442	0.284	0.098	0	Un_epithelial cell
Gene10029	0	0.525773	0.393	0.142	0	Un_epithelial cell
Gene6726	0	0.524222	0.424	0.206	0	Un_epithelial cell
Gene5494	0	0.522883	0.307	0.09	0	Un_epithelial cell
Gene13330	0	0.522782	0.266	0.079	0	Un_epithelial cell
Gene69	0	0.522642	0.384	0.147	0	Un_epithelial cell
Gene14418	0	0.521155	0.31	0.096	0	Un_epithelial cell
Gene8939	0	0.520267	0.382	0.146	0	Un_epithelial cell
Gene34419	0	0.518652	0.296	0.069	0	Un_epithelial cell
Gene10804	0	0.518542	0.566	0.364	0	Un_epithelial cell
Gene14093	0	0.516732	0.263	0.054	0	Un_epithelial cell
Gene5459	0	0.516227	0.342	0.099	0	Un_epithelial cell
Gene17644	0	0.516081	0.566	0.346	0	Un_epithelial cell
Gene13660	0	0.5142	0.256	0.065	0	Un_epithelial cell
Gene24762	0	0.512474	0.417	0.15	0	Un_epithelial cell
Gene9307	0	0.511397	0.463	0.237	0	Un_epithelial cell
Gene3458	0	0.505292	0.478	0.248	0	Un_epithelial cell
Gene12189	0	0.505024	0.816	0.543	0	Un_epithelial cell
Gene4330	0	0.503215	0.675	0.489	0	Un_epithelial cell
Gene10720	0	0.502522	0.45	0.223	0	Un_epithelial cell
Gene531	0	0.501816	0.361	0.119	0	Un_epithelial cell
Gene42840	0	0.499625	0.273	0.056	0	Un_epithelial cell
Gene26721	0	0.497951	0.411	0.167	0	Un_epithelial cell
Gene7497	0	0.491815	0.264	0.054	0	Un_epithelial cell
Gene791	0	0.488134	0.804	0.697	0	Un_epithelial cell
Gene7283	0	0.486427	0.457	0.168	0	Un_epithelial cell
Gene20113	0	0.484534	0.317	0.095	0	Un_epithelial cell
Gene19741	0	0.483022	0.562	0.324	0	Un_epithelial cell
Gene19256	0	0.482879	0.305	0.151	0	Un_epithelial cell
Gene16856	0	0.48227	0.382	0.159	0	Un_epithelial cell
Gene14853	0	0.481975	0.783	0.586	0	Un_epithelial cell
Gene9441	0	0.48049	0.268	0.061	0	Un_epithelial cell
Gene12712	0	0.478658	0.424	0.172	0	Un_epithelial cell
Gene100	0	0.471274	0.284	0.087	0	Un_epithelial cell
Gene6298	0	0.47009	0.718	0.514	0	Un_epithelial cell
Gene16190	0	0.468562	0.542	0.323	0	Un_epithelial cell
Gene19809	0	0.467965	0.409	0.197	0	Un_epithelial cell
Gene8868	0	0.46796	0.309	0.079	0	Un_epithelial cell
Gene1591	0	0.466548	0.27	0.08	0	Un_epithelial cell
Gene5293	0	0.466492	0.553	0.321	0	Un_epithelial cell
Gene16276	0	0.465854	0.346	0.124	0	Un_epithelial cell
LZX-CL12442.Contig8-All-g	0	0.465143	0.408	0.19	0	Un_epithelial cell
Gene18861	0	0.463013	0.525	0.26	0	Un_epithelial cell
Gene11863	0	0.462637	0.637	0.411	0	Un_epithelial cell
Gene10871	0	0.462121	0.31	0.127	0	Un_epithelial cell
Gene13575	0	0.459899	0.317	0.162	0	Un_epithelial cell
Gene19288	0	0.45889	0.314	0.181	0	Un_epithelial cell
Gene40484	0	0.457479	0.722	0.519	0	Un_epithelial cell
Gene16474	0	0.455587	0.329	0.144	0	Un_epithelial cell
Gene12432	0	0.452865	0.373	0.171	0	Un_epithelial cell
Gene19276	0	0.452201	0.299	0.097	0	Un_epithelial cell
Gene15010	0	0.451644	0.343	0.191	0	Un_epithelial cell
Gene824	0	0.450486	0.3	0.143	0	Un_epithelial cell
Gene21477	0	0.449915	0.358	0.145	0	Un_epithelial cell
Gene12204	0	0.449863	0.475	0.271	0	Un_epithelial cell
Gene4795	0	0.449525	0.375	0.156	0	Un_epithelial cell
Gene17640	0	0.447903	0.281	0.074	0	Un_epithelial cell
Gene14915	0	0.447756	0.503	0.289	0	Un_epithelial cell
Gene7606	0	0.447106	0.311	0.126	0	Un_epithelial cell
Gene6300	0	0.446714	0.55	0.305	0	Un_epithelial cell
Gene17563	0	0.446613	0.536	0.325	0	Un_epithelial cell
Gene13880	0	0.446085	0.303	0.114	0	Un_epithelial cell
Gene1439	0	0.445302	0.284	0.081	0	Un_epithelial cell
Gene19032	0	0.444382	0.478	0.266	0	Un_epithelial cell
Gene37362	0	0.440427	0.728	0.554	0	Un_epithelial cell
LZX-Unigene10391-All-g	0	0.440185	0.308	0.142	0	Un_epithelial cell
Gene3296	0	0.439388	0.411	0.241	0	Un_epithelial cell
Gene6993	0	0.439	0.452	0.252	0	Un_epithelial cell
Gene2161	0	0.438667	0.312	0.172	0	Un_epithelial cell
Gene17561	0	0.438641	0.665	0.48	0	Un_epithelial cell
Gene12264	0	0.43769	0.295	0.11	0	Un_epithelial cell
Gene19892	0	0.437528	0.262	0.103	0	Un_epithelial cell
Gene41410	0	0.43731	0.262	0.078	0	Un_epithelial cell
Gene16198	0	0.436436	0.273	0.054	0	Un_epithelial cell
Gene16194	0	0.435974	0.428	0.227	0	Un_epithelial cell
LZX-Unigene51607-All-g	0	0.435129	0.385	0.164	0	Un_epithelial cell
Gene26839	0	0.43506	0.745	0.542	0	Un_epithelial cell
Gene10524	0	0.433837	0.356	0.153	0	Un_epithelial cell
Gene19042	0	0.433143	0.416	0.248	0	Un_epithelial cell
Gene8797	0	0.43247	0.344	0.134	0	Un_epithelial cell
Gene19214	0	0.431886	0.263	0.113	0	Un_epithelial cell
Gene19134	0	0.430546	0.583	0.377	0	Un_epithelial cell
Gene7968	0	0.42829	0.534	0.332	0	Un_epithelial cell
Gene17118	0	0.428009	0.353	0.166	0	Un_epithelial cell
Gene16225	0	0.427144	0.478	0.273	0	Un_epithelial cell
Gene7461	0	0.4265	0.373	0.185	0	Un_epithelial cell
Gene5359	0	0.42396	0.263	0.088	0	Un_epithelial cell
Gene16283	0	0.423435	0.297	0.15	0	Un_epithelial cell
LZX-CL86.Contig1-All-g	0	0.423026	0.438	0.215	0	Un_epithelial cell
Gene3728	0	0.420659	0.253	0.059	0	Un_epithelial cell
Gene13587	0	0.419767	0.25	0.054	0	Un_epithelial cell
Gene17785	0	0.41652	0.437	0.232	0	Un_epithelial cell
Gene1224	0	0.416289	0.392	0.201	0	Un_epithelial cell
Gene17463	0	0.415696	0.356	0.16	0	Un_epithelial cell
Gene67347	0	0.414521	0.336	0.084	0	Un_epithelial cell
Gene1882	0	0.414155	0.273	0.133	0	Un_epithelial cell
Gene16642	0	0.413884	0.312	0.143	0	Un_epithelial cell
Gene7426	0	0.412052	0.889	0.494	0	Un_epithelial cell
Gene1457	0	0.411994	0.27	0.084	0	Un_epithelial cell
LZX-Unigene1042-All-g	0	0.411503	0.582	0.398	0	Un_epithelial cell
Gene25542	0	0.410214	0.43	0.23	0	Un_epithelial cell
Gene8792	0	0.409548	0.271	0.055	0	Un_epithelial cell
Gene1837	0	0.408165	0.259	0.066	0	Un_epithelial cell
LZX-CL6233.Contig3-All-g	0	0.407745	0.347	0.09	0	Un_epithelial cell
Gene14951	0	0.407011	0.356	0.166	0	Un_epithelial cell
Gene17537	0	0.406085	0.275	0.147	0	Un_epithelial cell
Gene12320	0	0.406007	0.508	0.28	0	Un_epithelial cell
LZX-Unigene9533-All-g	0	0.406005	0.267	0.073	0	Un_epithelial cell
Gene19818	0	0.405715	0.259	0.13	0	Un_epithelial cell
Gene4867	0	0.405499	0.442	0.247	0	Un_epithelial cell
Gene10684	0	0.404479	0.284	0.112	0	Un_epithelial cell
Gene10676	0	0.403056	0.817	0.623	0	Un_epithelial cell
Gene7087	0	0.403021	0.304	0.146	0	Un_epithelial cell
Gene25073	0	0.402396	0.472	0.281	0	Un_epithelial cell
Gene11372	0	0.402371	0.251	0.073	0	Un_epithelial cell
Gene1568	0	0.400314	0.456	0.255	0	Un_epithelial cell
Gene1546	0	0.400282	0.531	0.322	0	Un_epithelial cell
Gene6606	0	0.39991	0.309	0.12	0	Un_epithelial cell
Gene790	0	0.399227	0.413	0.232	0	Un_epithelial cell
Gene15755	0	0.397675	0.323	0.111	0	Un_epithelial cell
Gene14508	0	0.39758	0.417	0.23	0	Un_epithelial cell
Gene9108	0	0.39546	0.317	0.126	0	Un_epithelial cell
Gene7036	0	0.393957	0.52	0.322	0	Un_epithelial cell
Gene7986	0	0.393393	0.324	0.095	0	Un_epithelial cell
Gene14585	0	0.392904	0.284	0.107	0	Un_epithelial cell
Gene5529	0	0.391732	0.452	0.294	0	Un_epithelial cell
Gene14921	0	0.391351	0.359	0.177	0	Un_epithelial cell
Gene68990	0	0.389385	0.386	0.193	0	Un_epithelial cell
Gene12341	0	0.388555	0.263	0.106	0	Un_epithelial cell
Gene16011	0	0.385989	0.252	0.079	0	Un_epithelial cell
Gene19588	0	0.385579	0.405	0.237	0	Un_epithelial cell
LZX-Unigene51674-All-g	0	0.385501	0.308	0.122	0	Un_epithelial cell
Gene9518	0	0.384799	0.334	0.145	0	Un_epithelial cell
Gene18767	0	0.384478	0.393	0.207	0	Un_epithelial cell
Gene4459	0	0.383448	0.622	0.423	0	Un_epithelial cell
Gene27092	0	0.380519	0.637	0.458	0	Un_epithelial cell
Gene1408	0	0.380331	0.372	0.19	0	Un_epithelial cell
Gene57428	0	0.379502	0.751	0.567	0	Un_epithelial cell
Gene19129	0	0.378048	0.33	0.146	0	Un_epithelial cell
LZX-CL7017.Contig1-All-g	0	0.376254	0.428	0.219	0	Un_epithelial cell
LZX-Unigene41065-All-g	0	0.374877	0.63	0.31	0	Un_epithelial cell
Gene16265	0	0.374791	0.418	0.238	0	Un_epithelial cell
Gene13231	0	0.3747	0.498	0.234	0	Un_epithelial cell
Gene15339	0	0.37451	0.294	0.112	0	Un_epithelial cell
LZX-Unigene45710-All-g	0	0.374005	0.347	0.161	0	Un_epithelial cell
Gene742	0	0.372158	0.611	0.296	0	Un_epithelial cell
Gene8283	0	0.371714	0.3	0.185	0	Un_epithelial cell
LZX-Unigene8204-All-g	0	0.370621	0.543	0.367	0	Un_epithelial cell
Gene1590	0	0.370313	0.417	0.234	0	Un_epithelial cell
Gene3456	0	0.369475	0.333	0.123	0	Un_epithelial cell
Gene7650	0	0.369216	0.378	0.162	0	Un_epithelial cell
Gene16030	0	0.368783	0.507	0.303	0	Un_epithelial cell
Gene13797	0	0.368741	0.514	0.255	0	Un_epithelial cell
Gene8210	0	0.368355	0.272	0.112	0	Un_epithelial cell
Gene7153	0	0.368154	0.328	0.159	0	Un_epithelial cell
Gene30600	0	0.367701	0.374	0.198	0	Un_epithelial cell
Gene8014	0	0.367288	0.371	0.178	0	Un_epithelial cell
Gene2283	0	0.36718	0.482	0.292	0	Un_epithelial cell
Gene13820	0	0.366808	0.304	0.167	0	Un_epithelial cell
Gene12174	0	0.36581	0.467	0.301	0	Un_epithelial cell
Gene13902	0	0.365385	0.376	0.191	0	Un_epithelial cell
Gene1823	0	0.365031	0.255	0.079	0	Un_epithelial cell
Gene11235	0	0.363547	0.344	0.137	0	Un_epithelial cell
Gene9480	0	0.363226	0.386	0.221	0	Un_epithelial cell
Gene1842	0	0.363058	0.295	0.11	0	Un_epithelial cell
LZX-Unigene46484-All-g	0	0.362167	0.34	0.16	0	Un_epithelial cell
LZX-CL12178.Contig3-All-g	0	0.362021	0.322	0.129	0	Un_epithelial cell
Gene7095	0	0.358463	0.501	0.293	0	Un_epithelial cell
LZX-CL12262.Contig3-All-g	0	0.357609	0.274	0.105	0	Un_epithelial cell
Gene25877	0	0.357283	0.33	0.172	0	Un_epithelial cell
Gene6055	0	0.356644	0.356	0.175	0	Un_epithelial cell
Gene16765	0	0.355584	0.25	0.121	0	Un_epithelial cell
LZX-Unigene7432-All-g	0	0.352844	0.268	0.106	0	Un_epithelial cell
Gene6152	0	0.352033	0.339	0.176	0	Un_epithelial cell
Gene1326	0	0.35173	0.755	0.559	0	Un_epithelial cell
Gene283	0	0.350832	0.261	0.108	0	Un_epithelial cell
Gene17726	0	0.3481	0.503	0.298	0	Un_epithelial cell
Gene12971	0	0.34759	0.301	0.124	0	Un_epithelial cell
Gene4859	0	0.347429	0.345	0.196	0	Un_epithelial cell
Gene2042	0	0.34692	0.406	0.209	0	Un_epithelial cell
Gene16110	0	0.346301	0.689	0.474	0	Un_epithelial cell
Gene35361	0	0.346018	0.262	0.116	0	Un_epithelial cell
Gene7017	0	0.345637	0.819	0.631	0	Un_epithelial cell
Gene15127	0	0.345543	0.514	0.323	0	Un_epithelial cell
Gene9855	0	0.344625	0.293	0.123	0	Un_epithelial cell
Gene6260	0	0.344315	0.478	0.296	0	Un_epithelial cell
Gene6985	0	0.344262	0.84	0.649	0	Un_epithelial cell
Gene9842	0	0.3434	0.504	0.309	0	Un_epithelial cell
Gene2544	0	0.343036	0.312	0.122	0	Un_epithelial cell
Gene9174	0	0.342602	0.476	0.232	0	Un_epithelial cell
Gene3812	0	0.342136	0.51	0.289	0	Un_epithelial cell
LZX-CL8406.Contig2-All-g	0	0.340985	0.275	0.087	0	Un_epithelial cell
Gene9520	0	0.339928	0.29	0.12	0	Un_epithelial cell
Gene17009	0	0.33981	0.262	0.076	0	Un_epithelial cell
Gene8857	0	0.339328	0.291	0.126	0	Un_epithelial cell
Gene7377	0	0.339221	0.841	0.65	0	Un_epithelial cell
Gene19629	0	0.336474	0.501	0.319	0	Un_epithelial cell
Gene3725	0	0.334636	0.382	0.204	0	Un_epithelial cell
Gene16205	0	0.334415	0.441	0.268	0	Un_epithelial cell
Gene6383	0	0.330815	0.291	0.155	0	Un_epithelial cell
Gene2874	0	0.329375	0.252	0.133	0	Un_epithelial cell
Gene2470	0	0.32851	0.354	0.177	0	Un_epithelial cell
Gene6494	0	0.32845	0.301	0.111	0	Un_epithelial cell
Gene214	0	0.327448	0.336	0.183	0	Un_epithelial cell
Gene7096	0	0.327018	0.393	0.22	0	Un_epithelial cell
Gene11862	0	0.326875	0.313	0.166	0	Un_epithelial cell
Gene8466	0	0.326528	0.28	0.138	0	Un_epithelial cell
Gene4363	0	0.32555	0.351	0.185	0	Un_epithelial cell
LZX-Unigene35225-All-g	0	0.324596	0.285	0.086	0	Un_epithelial cell
Gene15258	0	0.323245	0.266	0.144	0	Un_epithelial cell
LZX-Unigene51622-All-g	0	0.323031	0.476	0.282	0	Un_epithelial cell
Gene20375	0	0.321826	0.492	0.313	0	Un_epithelial cell
Gene2008	0	0.321511	0.462	0.312	0	Un_epithelial cell
LZX-Unigene10282-All-g	0	0.320674	0.674	0.522	0	Un_epithelial cell
Gene13876	0	0.320346	0.277	0.166	0	Un_epithelial cell
Gene16356	0	0.320007	0.436	0.24	0	Un_epithelial cell
Gene6381	0	0.319815	0.443	0.249	0	Un_epithelial cell
Gene7852	0	0.318289	0.624	0.431	0	Un_epithelial cell
Gene1400	0	0.317453	0.411	0.23	0	Un_epithelial cell
Gene4346	0	0.317049	0.479	0.299	0	Un_epithelial cell
Gene1536	0	0.315414	0.343	0.184	0	Un_epithelial cell
Gene9073	0	0.314908	0.311	0.151	0	Un_epithelial cell
Gene3827	0	0.314636	0.338	0.179	0	Un_epithelial cell
Gene15307	0	0.314297	0.317	0.186	0	Un_epithelial cell
Gene4575	0	0.313912	0.297	0.131	0	Un_epithelial cell
Gene18954	0	0.311763	0.298	0.158	0	Un_epithelial cell
Gene5592	0	0.311252	0.32	0.148	0	Un_epithelial cell
Gene2018	0	0.310783	0.295	0.11	0	Un_epithelial cell
Gene18911	0	0.308675	0.711	0.522	0	Un_epithelial cell
Gene15556	0	0.308285	0.493	0.311	0	Un_epithelial cell
Gene15111	0	0.30686	0.355	0.192	0	Un_epithelial cell
Gene13586	0	0.306833	0.481	0.317	0	Un_epithelial cell
Gene16461	0	0.30612	0.273	0.118	0	Un_epithelial cell
Gene28438	0	0.305855	0.614	0.418	0	Un_epithelial cell
Gene18516	0	0.305656	0.543	0.369	0	Un_epithelial cell
Gene17573	0	0.305616	0.331	0.179	0	Un_epithelial cell
Gene15769	0	0.305181	0.659	0.474	0	Un_epithelial cell
Gene2258	0	0.304917	0.591	0.432	0	Un_epithelial cell
Gene13739	0	0.304712	0.257	0.109	0	Un_epithelial cell
Gene1856	0	0.304654	0.543	0.363	0	Un_epithelial cell
Gene3843	0	0.303936	0.799	0.614	0	Un_epithelial cell
Gene11522	0	0.303074	0.281	0.131	0	Un_epithelial cell
Gene3518	0	0.302232	0.308	0.155	0	Un_epithelial cell
Gene2259	0	0.301878	0.331	0.166	0	Un_epithelial cell
Gene13716	0	0.300787	0.528	0.338	0	Un_epithelial cell
Gene69712	0	0.300763	0.373	0.187	0	Un_epithelial cell
Gene13595	0	0.300395	0.277	0.118	0	Un_epithelial cell
Gene16228	0	0.299494	0.528	0.319	0	Un_epithelial cell
LZX-CL5232.Contig1-All-g	0	0.299183	0.261	0.111	0	Un_epithelial cell
Gene19730	0	0.298875	0.264	0.13	0	Un_epithelial cell
LZX-CL116.Contig2-All-g	0	0.298642	0.297	0.107	0	Un_epithelial cell
Gene3106	0	0.298433	0.27	0.088	0	Un_epithelial cell
Gene12416	0	0.298164	0.304	0.164	0	Un_epithelial cell
Gene4796	0	0.298018	0.62	0.462	0	Un_epithelial cell
Gene11157	0	0.297822	0.423	0.251	0	Un_epithelial cell
Gene14273	0	0.297043	0.401	0.23	0	Un_epithelial cell
Gene13158	0	0.296998	0.377	0.235	0	Un_epithelial cell
Gene1180	0	0.29667	0.4	0.234	0	Un_epithelial cell
Gene5911	0	0.296524	0.78	0.6	0	Un_epithelial cell
Gene4698	0	0.296168	0.302	0.15	0	Un_epithelial cell
Gene6471	0	0.295612	0.254	0.127	0	Un_epithelial cell
Gene13965	0	0.294301	0.512	0.339	0	Un_epithelial cell
Gene2238	0	0.293651	0.401	0.225	0	Un_epithelial cell
Gene14860	0	0.293481	0.427	0.255	0	Un_epithelial cell
Gene5541	0	0.293412	0.331	0.201	0	Un_epithelial cell
LZX-CL7902.Contig2-All-g	0	0.29341	0.618	0.482	0	Un_epithelial cell
Gene9509	0	0.292436	0.261	0.125	0	Un_epithelial cell
Gene7465	0	0.291923	0.262	0.14	0	Un_epithelial cell
Gene15151	0	0.291298	0.344	0.161	0	Un_epithelial cell
Gene1818	0	0.291266	0.255	0.112	0	Un_epithelial cell
Gene9211	0	0.289696	0.504	0.336	0	Un_epithelial cell
Gene2362	0	0.28918	0.653	0.378	0	Un_epithelial cell
Gene15186	0	0.287927	0.441	0.273	0	Un_epithelial cell
Gene9856	0	0.287719	0.43	0.249	0	Un_epithelial cell
Gene19045	0	0.287717	0.26	0.117	0	Un_epithelial cell
Gene19546	0	0.286956	0.272	0.095	0	Un_epithelial cell
Gene8965	0	0.286912	0.589	0.413	0	Un_epithelial cell
Gene10538	0	0.285766	0.303	0.148	0	Un_epithelial cell
Gene9672	0	0.283577	0.28	0.136	0	Un_epithelial cell
LZX-Unigene14547-All-g	0	0.283449	0.422	0.274	0	Un_epithelial cell
LZX-Unigene7164-All-g	0	0.283049	0.545	0.395	0	Un_epithelial cell
Gene19407	0	0.282899	0.375	0.187	0	Un_epithelial cell
Gene3970	0	0.282147	0.305	0.164	0	Un_epithelial cell
Gene1851	0	0.281509	0.323	0.159	0	Un_epithelial cell
Gene55243	0	0.279857	0.283	0.129	0	Un_epithelial cell
Gene59821	0	0.276092	0.687	0.51	0	Un_epithelial cell
Gene1687	0	0.275889	0.554	0.369	0	Un_epithelial cell
Gene19225	0	0.275174	0.334	0.21	0	Un_epithelial cell
LZX-CL3881.Contig8-All-g	0	0.274872	0.903	0.82	0	Un_epithelial cell
Gene25396	0	0.273607	0.263	0.105	0	Un_epithelial cell
Gene17590	0	0.27262	0.268	0.121	0	Un_epithelial cell
Gene1416	0	0.271496	0.578	0.418	0	Un_epithelial cell
Gene5362	0	0.271289	0.311	0.142	0	Un_epithelial cell
Gene14913	0	0.270493	0.361	0.207	0	Un_epithelial cell
Gene16410	0	0.270461	0.573	0.402	0	Un_epithelial cell
Gene5478	0	0.269844	0.361	0.219	0	Un_epithelial cell
Gene18877	0	0.269332	0.628	0.212	0	Un_epithelial cell
Gene35826	0	0.269283	0.254	0.092	0	Un_epithelial cell
Gene16310	0	0.26877	0.305	0.153	0	Un_epithelial cell
Gene13616	0	0.268667	0.532	0.356	0	Un_epithelial cell
LZX-CL6698.Contig2-All-g	0	0.267906	0.401	0.247	0	Un_epithelial cell
Gene1365	0	0.267676	0.436	0.279	0	Un_epithelial cell
LZX-Unigene61722-All-g	0	0.265395	0.37	0.179	0	Un_epithelial cell
Gene25242	0	0.263609	0.308	0.162	0	Un_epithelial cell
Gene1587	0	0.263501	0.5	0.33	0	Un_epithelial cell
Gene475	0	0.263425	0.386	0.23	0	Un_epithelial cell
Gene9041	0	0.262697	0.336	0.178	0	Un_epithelial cell
Gene15364	0	0.261261	0.355	0.209	0	Un_epithelial cell
Gene16468	0	0.261106	0.497	0.345	0	Un_epithelial cell
LZX-CL318.Contig2-All-g	0	0.260678	0.342	0.211	0	Un_epithelial cell
Gene3494	0	0.260558	0.523	0.357	0	Un_epithelial cell
Gene2916	0	0.260194	0.319	0.198	0	Un_epithelial cell
Gene17749	0	0.259659	0.304	0.155	0	Un_epithelial cell
Gene17577	0	0.259227	0.308	0.164	0	Un_epithelial cell
Gene12084	0	0.258825	0.263	0.116	0	Un_epithelial cell
Gene15034	0	0.257614	0.369	0.209	0	Un_epithelial cell
Gene25491	0	0.257568	0.355	0.217	0	Un_epithelial cell
Gene19262	0	0.25739	0.711	0.525	0	Un_epithelial cell
Gene5773	0	0.257282	0.267	0.135	0	Un_epithelial cell
Gene15327	0	0.256554	0.435	0.268	0	Un_epithelial cell
Gene15121	0	0.256066	0.325	0.165	0	Un_epithelial cell
Gene22422	0	0.25604	0.415	0.241	0	Un_epithelial cell
Gene16493	0	0.255187	0.273	0.141	0	Un_epithelial cell
Gene17901	0	0.254741	0.29	0.135	0	Un_epithelial cell
Gene12440	0	0.253893	0.319	0.173	0	Un_epithelial cell
LZX-Unigene46529-All-g	0	0.252749	0.286	0.14	0	Un_epithelial cell
Gene1853	0	0.252318	0.411	0.249	0	Un_epithelial cell
Gene32754	0	0.251885	0.593	0.398	0	Un_epithelial cell
Gene19227	0	0.251842	0.34	0.193	0	Un_epithelial cell
Gene27561	0	0.250443	0.33	0.181	0	Un_epithelial cell
Gene7392	0	0.249846	0.345	0.22	0	Un_epithelial cell
Gene27783	0	0.249339	0.433	0.273	0	Un_epithelial cell
Gene15183	0	0.249035	0.296	0.155	0	Un_epithelial cell
Gene8020	0	0.248955	0.282	0.141	0	Un_epithelial cell
Gene1589	0	0.248819	0.328	0.159	0	Un_epithelial cell
Gene1339	0	0.248059	0.26	0.131	0	Un_epithelial cell
Gene6302	0	0.246754	0.422	0.198	0	Un_epithelial cell
Gene5373	0	0.245505	0.347	0.197	0	Un_epithelial cell
LZX-CL8760.Contig4-All-g	0	0.245365	0.257	0.115	0	Un_epithelial cell
Gene1700	0	0.244414	0.289	0.148	0	Un_epithelial cell
Gene9081	0	0.244085	0.301	0.163	0	Un_epithelial cell
Gene18876	0	0.243985	0.898	0.672	0	Un_epithelial cell
Gene20373	0	0.243972	0.48	0.311	0	Un_epithelial cell
Gene16322	0	0.243829	0.523	0.359	0	Un_epithelial cell
Gene16168	0	0.242713	0.793	0.613	0	Un_epithelial cell
Gene18431	0	0.242591	0.361	0.216	0	Un_epithelial cell
Gene15048	0	0.241008	0.4	0.248	0	Un_epithelial cell
Gene16185	0	0.240676	0.434	0.269	0	Un_epithelial cell
Gene7120	0	0.239808	0.32	0.2	0	Un_epithelial cell
Gene15803	0	0.239367	0.304	0.15	0	Un_epithelial cell
Gene13811	0	0.238955	0.355	0.214	0	Un_epithelial cell
Gene17304	0	0.238403	0.319	0.171	0	Un_epithelial cell
Gene17721	0	0.237387	0.435	0.275	0	Un_epithelial cell
Gene9103	0	0.234652	0.535	0.364	0	Un_epithelial cell
Gene7662	0	0.232322	0.338	0.185	0	Un_epithelial cell
Gene8945	0	0.230652	0.281	0.141	0	Un_epithelial cell
Gene6975	0	0.22947	0.305	0.166	0	Un_epithelial cell
LZX-CL11488.Contig15-All-g	0	0.229352	0.856	0.805	0	Un_epithelial cell
Gene3674	0	0.228765	0.51	0.348	0	Un_epithelial cell
LZX-Unigene841-All-g	0	0.228022	0.363	0.197	0	Un_epithelial cell
Gene7994	0	0.227963	0.381	0.231	0	Un_epithelial cell
Gene5754	0	0.227376	0.322	0.182	0	Un_epithelial cell
Gene3613	0	0.226626	0.279	0.148	0	Un_epithelial cell
Gene14292	0	0.225946	0.389	0.218	0	Un_epithelial cell
Gene19571	0	0.222283	0.395	0.243	0	Un_epithelial cell
LZX-CL4169.Contig3-All-g	0	0.221016	0.286	0.159	0	Un_epithelial cell
Gene6418	0	0.219883	0.466	0.3	0	Un_epithelial cell
Gene7423	0	0.2178	0.385	0.242	0	Un_epithelial cell
LZX-Unigene41321-All-g	0	0.217678	0.374	0.213	0	Un_epithelial cell
LZX-CL12799.Contig1-All-g	0	0.21767	0.454	0.208	0	Un_epithelial cell
Gene20371	0	0.215873	0.433	0.269	0	Un_epithelial cell
Gene12213	0	0.215762	0.615	0.418	0	Un_epithelial cell
Gene19077	0	0.211671	0.306	0.172	0	Un_epithelial cell
Gene12727	0	0.2114	0.284	0.138	0	Un_epithelial cell
Gene1873	0	0.206058	0.392	0.251	0	Un_epithelial cell
Gene14501	0	0.205778	0.291	0.16	0	Un_epithelial cell
Gene3643	0	0.202277	0.374	0.237	0	Un_epithelial cell
Gene12486	0	0.202138	0.29	0.17	0	Un_epithelial cell
Gene19130	0	0.201877	0.284	0.125	0	Un_epithelial cell
Gene7413	0	0.201548	0.343	0.202	0	Un_epithelial cell
Gene11129	0	0.201389	0.259	0.15	0	Un_epithelial cell
Gene13669	0	0.201144	0.307	0.176	0	Un_epithelial cell
LZX-CL12560.Contig7-All-g	0	0.200624	0.327	0.155	0	Un_epithelial cell
Gene17587	0	0.200472	0.3	0.174	0	Un_epithelial cell
Gene1471	0	0.200133	0.358	0.216	0	Un_epithelial cell
Gene1329	0	0.200086	0.28	0.156	0	Un_epithelial cell
Gene5844	0	0.200014	0.887	0.673	0	Un_epithelial cell
Gene12741	0	0.199825	0.257	0.133	0	Un_epithelial cell
Gene6971	0	0.199327	0.347	0.202	0	Un_epithelial cell
Gene1458	0	0.198402	0.59	0.435	0	Un_epithelial cell
Gene16471	0	0.198031	0.25	0.135	0	Un_epithelial cell
Gene12198	0	0.197716	0.325	0.19	0	Un_epithelial cell
Gene44398	0	0.197331	0.512	0.353	0	Un_epithelial cell
Gene24301	0	0.197177	0.428	0.282	0	Un_epithelial cell
Gene6325	0	0.196936	0.507	0.341	0	Un_epithelial cell
Gene15530	0	0.196867	0.375	0.211	0	Un_epithelial cell
Gene2137	0	0.196292	0.256	0.136	0	Un_epithelial cell
Gene17392	0	0.195923	0.419	0.266	0	Un_epithelial cell
Gene17712	0	0.195447	0.454	0.299	0	Un_epithelial cell
Gene16203	0	0.194586	0.315	0.19	0	Un_epithelial cell
Gene1588	0	0.194003	0.262	0.14	0	Un_epithelial cell
Gene2905	0	0.193479	0.334	0.204	0	Un_epithelial cell
Gene16103	0	0.193373	0.378	0.239	0	Un_epithelial cell
Gene1291	0	0.192799	0.263	0.142	0	Un_epithelial cell
LZX-Unigene15429-All-g	0	0.190918	0.387	0.191	0	Un_epithelial cell
Gene14907	0	0.190653	0.53	0.37	0	Un_epithelial cell
Gene19573	0	0.190084	0.272	0.145	0	Un_epithelial cell
Gene5419	0	0.190045	0.421	0.273	0	Un_epithelial cell
Gene14424	0	0.189875	0.317	0.193	0	Un_epithelial cell
Gene9052	0	0.189545	0.312	0.177	0	Un_epithelial cell
Gene19081	0	0.189298	0.253	0.135	0	Un_epithelial cell
LZX-CL709.Contig1-All-g	0	0.189208	0.326	0.156	0	Un_epithelial cell
Gene102	0	0.187427	0.28	0.155	0	Un_epithelial cell
Gene9443	0	0.187192	0.294	0.171	0	Un_epithelial cell
Gene5135	0	0.186281	0.355	0.216	0	Un_epithelial cell
Gene1395	0	0.185592	0.251	0.137	0	Un_epithelial cell
Gene1672	0	0.185004	0.273	0.15	0	Un_epithelial cell
Gene13974	0	0.184274	0.301	0.164	0	Un_epithelial cell
Gene12274	0	0.182929	0.272	0.15	0	Un_epithelial cell
Gene5255	0	0.182455	0.52	0.351	0	Un_epithelial cell
Gene1938	0	0.182399	0.461	0.307	0	Un_epithelial cell
Gene10559	0	0.181983	0.405	0.239	0	Un_epithelial cell
Gene15102	0	0.181004	0.302	0.174	0	Un_epithelial cell
Gene1717	0	0.180146	0.295	0.174	0	Un_epithelial cell
Gene1344	0	0.179215	0.263	0.143	0	Un_epithelial cell
Gene17647	0	0.179084	0.259	0.124	0	Un_epithelial cell
Gene11691	0	0.177178	0.256	0.143	0	Un_epithelial cell
Gene10439	0	0.17684	0.296	0.173	0	Un_epithelial cell
LZX-CL6833.Contig2-All-g	0	0.175439	0.486	0.334	0	Un_epithelial cell
Gene4685	0	0.17524	0.262	0.152	0	Un_epithelial cell
Gene7431	0	0.174372	0.275	0.148	0	Un_epithelial cell
Gene1677	0	0.174003	0.389	0.25	0	Un_epithelial cell
Gene17823	0	0.173974	0.277	0.157	0	Un_epithelial cell
Gene13795	0	0.173743	0.278	0.16	0	Un_epithelial cell
Gene14741	0	0.173669	0.305	0.174	0	Un_epithelial cell
Gene8779	0	0.173364	0.314	0.188	0	Un_epithelial cell
Gene14226	0	0.173202	0.292	0.161	0	Un_epithelial cell
Gene16621	0	0.172526	0.303	0.171	0	Un_epithelial cell
Gene12037	0	0.172041	0.4	0.26	0	Un_epithelial cell
Gene5296	0	0.168947	0.402	0.26	0	Un_epithelial cell
Gene16016	0	0.166372	0.299	0.177	0	Un_epithelial cell
Gene28888	0	0.16633	0.29	0.171	0	Un_epithelial cell
Gene16882	0	0.166275	0.276	0.158	0	Un_epithelial cell
Gene12217	0	0.1647	0.28	0.168	0	Un_epithelial cell
Gene14990	0	0.163353	0.331	0.196	0	Un_epithelial cell
Gene1206	0	0.162395	0.306	0.182	0	Un_epithelial cell
Gene1849	0	0.162191	0.447	0.3	0	Un_epithelial cell
LZX-Unigene35352-All-g	0	0.16177	0.363	0.235	0	Un_epithelial cell
Gene18991	0	0.159126	0.262	0.149	0	Un_epithelial cell
Gene41409	0	0.159103	0.305	0.181	0	Un_epithelial cell
Gene3454	0	0.157948	0.331	0.197	0	Un_epithelial cell
LZX-Unigene30776-All-g	0	0.157889	0.278	0.158	0	Un_epithelial cell
Gene10815	0	0.157522	0.419	0.269	0	Un_epithelial cell
LZX-Unigene56810-All-g	0	0.157403	0.387	0.244	0	Un_epithelial cell
Gene3684	0	0.156344	0.45	0.297	0	Un_epithelial cell
Gene3640	0	0.156199	0.368	0.234	0	Un_epithelial cell
LZX-CL1564.Contig12-All-g	0	0.155689	0.302	0.163	0	Un_epithelial cell
Gene19271	0	0.15437	0.277	0.162	0	Un_epithelial cell
Gene4323	0	0.154255	0.504	0.348	0	Un_epithelial cell
Gene7476	0	0.152073	0.355	0.21	0	Un_epithelial cell
Gene10234	0	0.152009	0.308	0.181	0	Un_epithelial cell
Gene8891	0	0.151025	0.252	0.144	0	Un_epithelial cell
Gene1860	0	0.149636	0.349	0.216	0	Un_epithelial cell
Gene19820	0	0.147977	0.419	0.276	0	Un_epithelial cell
Gene16925	0	0.146422	0.451	0.301	0	Un_epithelial cell
Gene12263	0	0.146273	0.59	0.436	0	Un_epithelial cell
LZX-CL5766.Contig1-All-g	0	0.146065	0.36	0.226	0	Un_epithelial cell
Gene2168	0	0.145946	0.256	0.147	0	Un_epithelial cell
Gene18274	0	0.14473	0.408	0.259	0	Un_epithelial cell
Gene7068	0	0.142742	0.442	0.299	0	Un_epithelial cell
Gene4868	0	0.14138	0.366	0.234	0	Un_epithelial cell
Gene3823	0	0.141165	0.273	0.138	0	Un_epithelial cell
Gene1634	0	0.139739	0.281	0.164	0	Un_epithelial cell
Gene3563	0	0.138856	0.371	0.222	0	Un_epithelial cell
Gene16901	0	0.13721	0.589	0.389	0	Un_epithelial cell
Gene10357	0	0.13589	0.261	0.147	0	Un_epithelial cell
Gene23076	0	0.130335	0.33	0.202	0	Un_epithelial cell
Gene15891	0	0.128843	0.384	0.25	0	Un_epithelial cell
Gene19106	0	0.128058	0.507	0.344	0	Un_epithelial cell
Gene7954	0	0.106135	0.284	0.146	0	Un_epithelial cell
Gene5253	0	0.101354	0.464	0.243	0	Un_epithelial cell
Gene9503	0	0.0939362	0.293	0.175	0	Un_epithelial cell
Gene14981	0	0.0870008	0.265	0.152	0	Un_epithelial cell
LZX-Unigene35724-All-g	0	0.0857175	0.304	0.161	0	Un_epithelial cell
Gene19759	0	0.0747211	0.334	0.182	0	Un_epithelial cell
Gene1813	0	0.0744554	0.405	0.246	0	Un_epithelial cell
LZX-Unigene13878-All-g	0	0.068649	0.406	0.126	0	Un_epithelial cell
Gene37497	0	0.0638779	0.631	0.469	0	Un_epithelial cell
LZX-CL4802.Contig9-All-g	0	0.0610844	0.934	0.827	0	Un_epithelial cell
Gene16777	0	0.0607872	0.607	0.401	0	Un_epithelial cell
LZX-CL1063.Contig1-All-g	0	0.0534319	0.716	0.339	0	Un_epithelial cell
Gene8909	0	0.0425867	0.622	0.339	0	Un_epithelial cell
Gene4387	0	0.0285759	0.262	0.126	0	Un_epithelial cell
Gene16585	0	0.0226064	0.428	0.272	0	Un_epithelial cell
Gene10735	0	0.0173482	0.415	0.232	0	Un_epithelial cell
Gene2213	0	0.01094	0.545	0.371	0	Un_epithelial cell
Gene12283	5.13458e-308	0.115678	0.351	0.223	3.08249e-303	Un_epithelial cell
Gene8773	1.9091e-307	0.126366	0.272	0.16	1.14611e-302	Un_epithelial cell
Gene16656	1.18638e-304	0.182076	0.494	0.35	7.12231e-300	Un_epithelial cell
Gene6452	2.95112e-303	0.231317	0.482	0.341	1.77168e-298	Un_epithelial cell
Gene15422	1.54202e-300	0.104868	0.344	0.215	9.25735e-296	Un_epithelial cell
Gene7627	7.9898e-300	0.161127	0.451	0.308	4.7966e-295	Un_epithelial cell
Gene37677	1.14538e-299	0.370137	0.252	0.149	6.87616e-295	Un_epithelial cell
Gene13866	5.95755e-299	0.124374	0.29	0.176	3.57656e-294	Un_epithelial cell
Gene4298	5.98293e-298	0.154194	0.315	0.199	3.59179e-293	Un_epithelial cell
Gene9506	1.6159e-296	0.150647	0.297	0.181	9.70091e-292	Un_epithelial cell
Gene7421	2.66105e-296	0.132372	0.338	0.214	1.59754e-291	Un_epithelial cell
Gene1547	5.63821e-296	0.166466	0.342	0.219	3.38484e-291	Un_epithelial cell
LZX-CL8066.Contig1-All-g	9.83823e-295	0.772595	0.946	0.914	5.90628e-290	Un_epithelial cell
Gene13964	9.50829e-294	0.0979655	0.319	0.197	5.7082e-289	Un_epithelial cell
Gene13654	9.56764e-294	0.159462	0.378	0.249	5.74384e-289	Un_epithelial cell
Gene15461	7.85943e-293	0.147313	0.286	0.174	4.71833e-288	Un_epithelial cell
Gene8880	3.58973e-292	0.162274	0.499	0.349	2.15506e-287	Un_epithelial cell
Gene13732	1.56078e-289	0.18664	0.698	0.537	9.36996e-285	Un_epithelial cell
Gene17512	5.83315e-289	0.162498	0.258	0.155	3.50187e-284	Un_epithelial cell
Gene15381	1.13256e-288	0.18896	0.296	0.184	6.7992e-284	Un_epithelial cell
Gene16860	1.67427e-288	0.134593	0.329	0.211	1.00513e-283	Un_epithelial cell
Gene5230	6.34202e-288	0.154327	0.265	0.159	3.80737e-283	Un_epithelial cell
Gene1537	1.00219e-287	0.1698	0.255	0.153	6.01652e-283	Un_epithelial cell
Gene10374	3.85393e-287	0.124794	0.258	0.155	2.31367e-282	Un_epithelial cell
Gene9127	2.83149e-286	0.177138	0.295	0.183	1.69986e-281	Un_epithelial cell
Gene15396	2.26011e-285	0.135901	0.277	0.169	1.35683e-280	Un_epithelial cell
Gene13834	3.33643e-285	0.137441	0.318	0.201	2.00299e-280	Un_epithelial cell
Gene5344	2.19597e-281	0.0749624	0.255	0.149	1.31833e-276	Un_epithelial cell
Gene8852	1.25973e-280	0.196709	0.342	0.22	7.56267e-276	Un_epithelial cell
Gene12852	1.32769e-279	0.130737	0.366	0.243	7.97067e-275	Un_epithelial cell
Gene13168	2.03188e-279	0.203504	0.255	0.152	1.21982e-274	Un_epithelial cell
Gene5803	6.53017e-275	0.0780889	0.298	0.185	3.92032e-270	Un_epithelial cell
Gene4438	1.03844e-274	0.135476	0.309	0.194	6.23419e-270	Un_epithelial cell
LZX-CL12127.Contig2-All-g	1.70601e-274	0.283009	0.577	0.468	1.02419e-269	Un_epithelial cell
Gene6354	1.23752e-273	0.105386	0.328	0.213	7.4293e-269	Un_epithelial cell
Gene216	3.03078e-270	0.132639	0.449	0.31	1.8195e-265	Un_epithelial cell
Gene13690	2.42605e-269	0.136231	0.336	0.217	1.45645e-264	Un_epithelial cell
Gene18580	1.14468e-267	0.111693	0.331	0.215	6.87197e-263	Un_epithelial cell
Gene5337	4.4934e-266	0.128535	0.319	0.205	2.69757e-261	Un_epithelial cell
Gene7484	4.72799e-265	0.141176	0.442	0.309	2.8384e-260	Un_epithelial cell
Gene14263	8.85924e-265	0.145594	0.286	0.18	5.31856e-260	Un_epithelial cell
Gene11247	1.96155e-263	0.119446	0.446	0.303	1.1776e-258	Un_epithelial cell
LZX-CL11708.Contig10-All-g	3.61416e-262	0.19505	0.271	0.17	2.16973e-257	Un_epithelial cell
Gene15133	2.64031e-261	0.105123	0.303	0.193	1.58509e-256	Un_epithelial cell
Gene1068	4.2097e-261	0.14656	0.531	0.393	2.52725e-256	Un_epithelial cell
Gene13652	1.91686e-258	0.157677	0.669	0.501	1.15077e-253	Un_epithelial cell
Gene7160	2.89352e-253	0.390787	0.339	0.232	1.73709e-248	Un_epithelial cell
Gene735	3.01307e-253	0.134405	0.797	0.612	1.80886e-248	Un_epithelial cell
Gene19345	1.96435e-251	0.143445	0.27	0.169	1.17928e-246	Un_epithelial cell
Gene18077	1.81023e-250	0.108952	0.388	0.265	1.08676e-245	Un_epithelial cell
Gene10853	8.55642e-250	0.11261	0.393	0.268	5.13676e-245	Un_epithelial cell
Gene6389	9.26222e-250	0.141512	0.3	0.192	5.56048e-245	Un_epithelial cell
Gene796	2.42921e-249	0.181217	0.352	0.24	1.45835e-244	Un_epithelial cell
Gene1567	3.63817e-249	0.111783	0.261	0.161	2.18414e-244	Un_epithelial cell
Gene2737	7.23652e-245	0.0596604	0.396	0.268	4.34437e-240	Un_epithelial cell
Gene3484	6.05636e-244	0.0905886	0.55	0.409	3.63587e-239	Un_epithelial cell
Gene17575	2.70103e-243	0.104246	0.256	0.158	1.62154e-238	Un_epithelial cell
Gene18282	8.81768e-241	0.0582349	0.296	0.188	5.29361e-236	Un_epithelial cell
Gene6	1.60272e-240	0.111568	0.31	0.203	9.62174e-236	Un_epithelial cell
Gene17775	5.55009e-240	0.112969	0.475	0.335	3.33194e-235	Un_epithelial cell
Gene9013	9.44557e-240	0.0764714	0.352	0.234	5.67055e-235	Un_epithelial cell
Gene7005	1.24898e-238	0.129386	0.311	0.204	7.49813e-234	Un_epithelial cell
LZX-Unigene25085-All-g	4.50238e-238	0.101087	0.253	0.157	2.70296e-233	Un_epithelial cell
Gene1307	1.39874e-237	0.133721	0.295	0.19	8.3972e-233	Un_epithelial cell
LZX-Unigene8170-All-g	7.35162e-237	0.160837	0.251	0.157	4.41347e-232	Un_epithelial cell
Gene1997	1.22475e-235	0.0852528	0.413	0.283	7.35269e-231	Un_epithelial cell
Gene4773	6.98388e-235	0.0921283	0.518	0.367	4.1927e-230	Un_epithelial cell
Gene12818	1.03984e-234	0.0876136	0.408	0.283	6.24256e-230	Un_epithelial cell
Gene2985	2.13141e-233	0.228916	0.711	0.619	1.27957e-228	Un_epithelial cell
Gene12154	6.2716e-233	0.121913	0.499	0.357	3.76509e-228	Un_epithelial cell
Gene6359	8.69823e-233	0.0829033	0.347	0.233	5.22189e-228	Un_epithelial cell
Gene19570	1.81603e-232	0.197595	0.737	0.656	1.09023e-227	Un_epithelial cell
LZX-CL652.Contig1-All-g	2.78698e-230	0.126219	0.319	0.213	1.67313e-225	Un_epithelial cell
Gene19217	2.51096e-229	0.106508	0.316	0.21	1.50743e-224	Un_epithelial cell
LZX-Unigene35902-All-g	6.02681e-229	0.137959	0.393	0.277	3.61813e-224	Un_epithelial cell
Gene35918	2.39338e-228	0.0824253	0.316	0.21	1.43684e-223	Un_epithelial cell
LZX-Unigene35971-All-g	4.78088e-226	0.13449	0.437	0.322	2.87015e-221	Un_epithelial cell
Gene16290	7.12166e-226	0.107452	0.264	0.168	4.27542e-221	Un_epithelial cell
Gene2267	2.18568e-225	0.076587	0.442	0.311	1.31215e-220	Un_epithelial cell
LZX-Unigene51411-All-g	1.25306e-224	0.102259	0.332	0.224	7.52262e-220	Un_epithelial cell
Gene12883	9.82332e-224	0.155847	0.494	0.367	5.89733e-219	Un_epithelial cell
Gene13730	1.08752e-222	0.194077	0.273	0.177	6.5288e-218	Un_epithelial cell
Gene11811	2.20513e-222	0.137428	0.788	0.708	1.32383e-217	Un_epithelial cell
Gene15213	4.69971e-222	0.0381315	0.475	0.342	2.82142e-217	Un_epithelial cell
Gene63753	1.08057e-221	0.103559	0.64	0.475	6.48711e-217	Un_epithelial cell
Gene29739	3.08977e-221	0.0758065	0.278	0.178	1.85491e-216	Un_epithelial cell
Gene32881	4.05398e-221	0.0865807	0.403	0.278	2.43377e-216	Un_epithelial cell
Gene5167	5.76277e-221	0.0955826	0.455	0.319	3.45962e-216	Un_epithelial cell
Gene4222	1.82093e-219	0.166324	0.714	0.629	1.09318e-214	Un_epithelial cell
LZX-Unigene1058-All-g	3.42406e-219	0.0481718	0.292	0.19	2.0556e-214	Un_epithelial cell
Gene9996	3.26957e-218	0.0994253	0.292	0.191	1.96285e-213	Un_epithelial cell
Gene67999	9.54542e-217	0.0652606	0.278	0.178	5.7305e-212	Un_epithelial cell
Gene9674	1.32063e-216	0.0417725	0.284	0.184	7.9283e-212	Un_epithelial cell
Gene19261	1.06144e-214	0.109782	0.428	0.309	6.37227e-210	Un_epithelial cell
LZX-CL10824.Contig3-All-g	7.94257e-214	0.15356	0.566	0.441	4.76824e-209	Un_epithelial cell
Gene8704	9.13978e-214	0.286815	0.699	0.512	5.48697e-209	Un_epithelial cell
LZX-Unigene30913-All-g	1.30014e-213	0.0882663	0.294	0.194	7.80526e-209	Un_epithelial cell
Gene10699	5.46603e-213	0.0915731	0.457	0.331	3.28147e-208	Un_epithelial cell
Gene21167	1.54959e-212	0.0678136	0.403	0.281	9.30283e-208	Un_epithelial cell
Gene3831	4.76783e-212	0.0710249	0.294	0.194	2.86232e-207	Un_epithelial cell
Gene16414	1.06429e-211	0.0717194	0.333	0.223	6.38938e-207	Un_epithelial cell
Gene52687	1.65346e-211	0.0349226	0.28	0.181	9.92637e-207	Un_epithelial cell
Gene8356	4.34282e-211	0.10415	0.808	0.633	2.60717e-206	Un_epithelial cell
Gene4302	4.23063e-208	0.095301	0.352	0.244	2.53982e-203	Un_epithelial cell
Gene110	6.09087e-208	0.0645605	0.455	0.332	3.65659e-203	Un_epithelial cell
Gene14930	3.84811e-207	0.0971676	0.427	0.307	2.31018e-202	Un_epithelial cell
LZX-CL7902.Contig3-All-g	8.2541e-206	0.138034	0.305	0.206	4.95527e-201	Un_epithelial cell
LZX-Unigene191-All-g	2.40318e-205	0.189936	0.919	0.905	1.44273e-200	Un_epithelial cell
LZX-CL4112.Contig1-All-g	3.26701e-205	0.12938	0.349	0.245	1.96132e-200	Un_epithelial cell
Gene19021	3.86295e-205	0.0814774	0.418	0.3	2.31908e-200	Un_epithelial cell
Gene975	3.8722e-205	0.0895108	0.48	0.342	2.32463e-200	Un_epithelial cell
Gene12354	1.74011e-204	0.0579365	0.343	0.233	1.04466e-199	Un_epithelial cell
Gene14826	2.22095e-204	0.0904252	0.325	0.222	1.33333e-199	Un_epithelial cell
Gene7585	5.57684e-203	0.0561406	0.383	0.262	3.348e-198	Un_epithelial cell
Gene7933	8.19874e-203	0.100553	0.445	0.324	4.92203e-198	Un_epithelial cell
Gene9214	8.8111e-203	0.0546638	0.432	0.302	5.28966e-198	Un_epithelial cell
Gene10856	1.12265e-202	0.0621776	0.275	0.179	6.73971e-198	Un_epithelial cell
Gene34723	4.25024e-200	0.0529679	0.444	0.314	2.55159e-195	Un_epithelial cell
Gene14961	5.29112e-199	0.0707363	0.268	0.174	3.17647e-194	Un_epithelial cell
Gene66095	5.94249e-199	0.110226	0.473	0.342	3.56751e-194	Un_epithelial cell
Gene1515	1.00327e-197	0.0766648	0.453	0.319	6.02305e-193	Un_epithelial cell
Gene15184	2.67617e-197	0.166193	0.297	0.202	1.60661e-192	Un_epithelial cell
LZX-CL6767.Contig2-All-g	7.20248e-197	0.0918541	0.289	0.194	4.32394e-192	Un_epithelial cell
Gene257	6.35116e-196	0.104884	0.588	0.439	3.81286e-191	Un_epithelial cell
LZX-CL1626.Contig2-All-g	2.55896e-194	0.0522013	0.327	0.225	1.53625e-189	Un_epithelial cell
Gene4279	3.04183e-194	0.0823695	0.27	0.178	1.82613e-189	Un_epithelial cell
Gene10249	6.70023e-194	0.0515757	0.261	0.171	4.02242e-189	Un_epithelial cell
Gene9425	1.59031e-193	0.0867703	0.399	0.287	9.54727e-189	Un_epithelial cell
Gene12200	1.64066e-192	0.0693281	0.507	0.384	9.84957e-188	Un_epithelial cell
Gene6989	1.77325e-192	0.377053	0.353	0.255	1.06456e-187	Un_epithelial cell
Gene19665	2.97855e-191	0.0613062	0.303	0.203	1.78814e-186	Un_epithelial cell
Gene10536	3.6316e-191	0.0750248	0.275	0.182	2.1802e-186	Un_epithelial cell
Gene6124	1.57708e-190	0.218038	0.54	0.419	9.46785e-186	Un_epithelial cell
LZX-Unigene1105-All-g	2.62405e-190	0.06864	0.404	0.292	1.57532e-185	Un_epithelial cell
LZX-Unigene959-All-g	2.26093e-189	0.0795367	0.421	0.307	1.35733e-184	Un_epithelial cell
LZX-CL1347.Contig4-All-g	1.42699e-188	0.0584112	0.253	0.165	8.56677e-184	Un_epithelial cell
Gene7588	9.155e-188	0.0641584	0.3	0.204	5.49611e-183	Un_epithelial cell
Gene9433	1.14613e-186	0.0734083	0.299	0.204	6.88068e-182	Un_epithelial cell
Gene702	8.70705e-186	0.0365082	0.544	0.401	5.22719e-181	Un_epithelial cell
Gene12764	1.82857e-185	0.0630886	0.41	0.291	1.09777e-180	Un_epithelial cell
Gene67454	1.84235e-185	0.0329317	0.822	0.644	1.10604e-180	Un_epithelial cell
Gene11310	7.22286e-184	0.0518785	0.568	0.429	4.33617e-179	Un_epithelial cell
Gene1586	1.11168e-183	0.0814275	0.296	0.202	6.67387e-179	Un_epithelial cell
Gene19425	1.25692e-183	0.103669	0.595	0.449	7.54578e-179	Un_epithelial cell
Gene14280	1.6776e-182	0.0909832	0.362	0.255	1.00713e-177	Un_epithelial cell
Gene12360	3.12908e-182	0.085627	0.619	0.489	1.87851e-177	Un_epithelial cell
Gene65786	9.82869e-182	0.0483704	0.392	0.277	5.90056e-177	Un_epithelial cell
Gene5313	4.69955e-181	0.000324156	0.266	0.176	2.82133e-176	Un_epithelial cell
Gene253	2.67971e-180	0.0312702	0.879	0.672	1.60873e-175	Un_epithelial cell
Gene8107	5.56059e-179	0.0702591	0.467	0.347	3.33824e-174	Un_epithelial cell
LZX-Unigene49274-All-g	1.91281e-178	0.0769569	0.342	0.24	1.14834e-173	Un_epithelial cell
Gene256	5.83463e-178	0.0719051	0.318	0.22	3.50276e-173	Un_epithelial cell
LZX-Unigene15332-All-g	5.44944e-177	0.151148	0.466	0.354	3.27152e-172	Un_epithelial cell
Gene1855	2.98169e-176	0.0296637	0.267	0.177	1.79003e-171	Un_epithelial cell
Gene10943	2.65468e-175	0.0403874	0.322	0.225	1.59371e-170	Un_epithelial cell
Gene20214	1.54364e-174	0.00103302	0.564	0.423	9.26711e-170	Un_epithelial cell
Gene19947	7.29952e-174	0.0760471	0.397	0.282	4.3822e-169	Un_epithelial cell
Gene14874	1.14715e-172	0.00899265	0.33	0.23	6.88681e-168	Un_epithelial cell
Gene5992	2.7946e-172	0.0681072	0.501	0.363	1.67771e-167	Un_epithelial cell
Gene1771	4.82815e-172	0.0914774	0.644	0.492	2.89853e-167	Un_epithelial cell
Gene1780	2.88158e-171	0.0497082	0.296	0.203	1.72993e-166	Un_epithelial cell
Gene17596	1.92198e-169	0.125574	0.303	0.213	1.15384e-164	Un_epithelial cell
LZX-Unigene46503-All-g	6.1468e-169	0.00729011	0.431	0.317	3.69017e-164	Un_epithelial cell
Gene54907	7.97775e-169	0.0546963	0.598	0.454	4.78936e-164	Un_epithelial cell
Gene4263	2.61212e-167	0.0831	0.308	0.215	1.56816e-162	Un_epithelial cell
Gene17066	5.41451e-167	0.0435511	0.312	0.219	3.25055e-162	Un_epithelial cell
Gene17461	1.47348e-166	0.0518141	0.309	0.215	8.84587e-162	Un_epithelial cell
LZX-Unigene61755-All-g	3.90086e-166	0.150791	0.762	0.695	2.34184e-161	Un_epithelial cell
Gene38872	9.87232e-166	0.0330185	0.286	0.196	5.92675e-161	Un_epithelial cell
Gene18568	6.92331e-164	0.0760763	0.432	0.324	4.15634e-159	Un_epithelial cell
Gene15078	2.77766e-163	0.0742663	0.268	0.183	1.66754e-158	Un_epithelial cell
Gene19039	3.79812e-163	0.0228196	0.345	0.245	2.28016e-158	Un_epithelial cell
Gene295	4.49449e-162	0.00710275	0.327	0.229	2.69822e-157	Un_epithelial cell
Gene64656	1.23669e-161	0.0280396	0.262	0.175	7.42434e-157	Un_epithelial cell
LZX-Unigene41305-All-g	2.54813e-161	0.0827674	0.284	0.196	1.52975e-156	Un_epithelial cell
Gene8157	1.43614e-160	0.0850194	0.477	0.361	8.62174e-156	Un_epithelial cell
Gene26958	2.67378e-158	0.551665	0.25	0.184	1.60518e-153	Un_epithelial cell
Gene4960	3.93261e-158	0.198326	0.323	0.233	2.3609e-153	Un_epithelial cell
Gene62404	1.14288e-157	0.00654029	0.276	0.187	6.86119e-153	Un_epithelial cell
Gene19618	1.63331e-157	0.174125	0.926	0.936	9.8054e-153	Un_epithelial cell
Gene946	4.88839e-157	0.0506762	0.423	0.308	2.9347e-152	Un_epithelial cell
Gene8850	4.20798e-155	0.0219322	0.442	0.324	2.52622e-150	Un_epithelial cell
Gene9937	2.45275e-152	0.0974142	0.575	0.456	1.47249e-147	Un_epithelial cell
Gene8553	1.52998e-150	0.0237807	0.338	0.243	9.18511e-146	Un_epithelial cell
Gene19997	9.92297e-150	0.126338	0.272	0.19	5.95716e-145	Un_epithelial cell
Gene12524	1.21114e-149	0.0843967	0.324	0.233	7.27096e-145	Un_epithelial cell
LZX-Unigene56761-All-g	1.20497e-147	0.145621	0.78	0.704	7.23392e-143	Un_epithelial cell
Gene18567	1.93019e-147	0.0338485	0.268	0.184	1.15877e-142	Un_epithelial cell
Gene9776	8.28492e-147	0.00709375	0.283	0.196	4.97377e-142	Un_epithelial cell
Gene19058	3.22618e-145	0.0123706	0.35	0.253	1.9368e-140	Un_epithelial cell
Gene713	3.72384e-145	0.0116026	0.266	0.181	2.23557e-140	Un_epithelial cell
Gene57429	1.07453e-144	0.0520639	0.398	0.289	6.45082e-140	Un_epithelial cell
LZX-Unigene25641-All-g	1.68264e-144	0.0243573	0.258	0.178	1.01016e-139	Un_epithelial cell
Gene16847	3.20095e-144	0.0243933	0.443	0.323	1.92166e-139	Un_epithelial cell
Gene11250	1.08775e-143	0.048608	0.371	0.274	6.53022e-139	Un_epithelial cell
Gene61413	2.62607e-143	0.0361233	0.524	0.39	1.57653e-138	Un_epithelial cell
LZX-CL3065.Contig5-All-g	2.79407e-143	0.0236511	0.441	0.335	1.67739e-138	Un_epithelial cell
LZX-Unigene55774-All-g	1.39577e-142	0.0470374	0.314	0.226	8.37939e-138	Un_epithelial cell
LZX-CL548.Contig1-All-g	2.18171e-142	0.0543706	0.38	0.283	1.30977e-137	Un_epithelial cell
Gene802	3.33104e-142	0.0333623	0.546	0.421	1.99975e-137	Un_epithelial cell
Gene14902	6.54575e-141	0.0360205	0.643	0.482	3.92968e-136	Un_epithelial cell
Gene16195	1.43876e-139	0.046933	0.341	0.25	8.63748e-135	Un_epithelial cell
Gene7488	4.01469e-139	0.0606092	0.297	0.211	2.41018e-134	Un_epithelial cell
Gene17595	6.56946e-139	0.0142465	0.334	0.243	3.94391e-134	Un_epithelial cell
Gene15824	6.85897e-139	0.140093	0.281	0.201	4.11772e-134	Un_epithelial cell
Gene64685	1.21928e-138	0.0789375	0.815	0.768	7.3198e-134	Un_epithelial cell
Gene43472	1.38655e-138	0.0217137	0.254	0.175	8.32399e-134	Un_epithelial cell
Gene49084	1.16376e-137	0.00502592	0.368	0.272	6.98653e-133	Un_epithelial cell
Gene3590	1.74566e-136	0.0406961	0.258	0.181	1.04799e-131	Un_epithelial cell
Gene2331	6.22321e-136	0.0228713	0.325	0.231	3.73604e-131	Un_epithelial cell
LZX-Unigene51570-All-g	6.51463e-134	0.0438734	0.392	0.293	3.91099e-129	Un_epithelial cell
Gene13682	3.44032e-133	0.00589043	0.409	0.3	2.06536e-128	Un_epithelial cell
Gene70992	4.65269e-133	0.0397768	0.508	0.388	2.7932e-128	Un_epithelial cell
Gene19054	2.16052e-132	0.0522267	0.382	0.286	1.29705e-127	Un_epithelial cell
Gene16313	2.40439e-131	0.0728414	0.281	0.202	1.44345e-126	Un_epithelial cell
Gene17532	3.32913e-131	0.0333315	0.416	0.307	1.99861e-126	Un_epithelial cell
Gene4725	3.76815e-130	0.0174935	0.385	0.285	2.26217e-125	Un_epithelial cell
Gene10155	3.5582e-129	0.141411	0.281	0.208	2.13613e-124	Un_epithelial cell
Gene5567	4.87363e-128	0.0189767	0.278	0.199	2.92584e-123	Un_epithelial cell
Gene9759	3.34168e-126	0.0247765	0.313	0.228	2.00614e-121	Un_epithelial cell
Gene12271	4.28397e-125	0.055854	0.723	0.633	2.57184e-120	Un_epithelial cell
LZX-Unigene40898-All-g	1.08496e-124	0.026542	0.317	0.233	6.51346e-120	Un_epithelial cell
Gene15735	2.18468e-123	0.0139949	0.487	0.379	1.31155e-118	Un_epithelial cell
LZX-Unigene20566-All-g	8.13771e-122	0.0184834	0.266	0.19	4.88539e-117	Un_epithelial cell
Gene16314	3.87381e-121	0.00798916	0.48	0.372	2.3256e-116	Un_epithelial cell
Gene5415	3.90179e-120	0.124031	0.732	0.647	2.3424e-115	Un_epithelial cell
Gene4953	2.05959e-118	0.00482762	0.256	0.182	1.23646e-113	Un_epithelial cell
Gene10413	6.82059e-118	0.0723582	0.27	0.196	4.09467e-113	Un_epithelial cell
Gene18972	2.62568e-117	0.00348201	0.288	0.209	1.5763e-112	Un_epithelial cell
Gene15545	3.84746e-117	0.0175769	0.379	0.287	2.30978e-112	Un_epithelial cell
LZX-Unigene55890-All-g	7.51936e-117	0.0516724	0.537	0.438	4.51417e-112	Un_epithelial cell
Gene9058	2.41392e-116	0.0208937	0.26	0.187	1.44917e-111	Un_epithelial cell
LZX-CL2970.Contig4-All-g	3.09317e-115	0.0923665	0.628	0.522	1.85696e-110	Un_epithelial cell
Gene19145	1.32911e-114	0.08681	0.54	0.439	7.97918e-110	Un_epithelial cell
Gene16358	5.47928e-113	0.0216335	0.463	0.352	3.28943e-108	Un_epithelial cell
Gene14916	2.52743e-110	0.0172236	0.367	0.281	1.51732e-105	Un_epithelial cell
Gene212	1.061e-106	0.0490058	0.778	0.623	6.36959e-102	Un_epithelial cell
Gene16233	7.30494e-106	0.00551378	0.251	0.18	4.38545e-101	Un_epithelial cell
Gene11225	1.29997e-104	0.0175103	0.742	0.595	7.80425e-100	Un_epithelial cell
Gene14980	2.5179e-104	0.0227151	0.302	0.225	1.5116e-99	Un_epithelial cell
Gene2122	3.40452e-104	0.0244239	0.271	0.2	2.04387e-99	Un_epithelial cell
LZX-CL660.Contig3-All-g	9.02096e-104	0.022551	0.267	0.196	5.41564e-99	Un_epithelial cell
LZX-Unigene18478-All-g	1.23744e-103	0.00360504	0.375	0.288	7.42883e-99	Un_epithelial cell
Gene3589	4.84975e-99	0.12043	0.251	0.185	2.9115e-94	Un_epithelial cell
Gene5358	4.60474e-97	0.0652	0.801	0.768	2.76441e-92	Un_epithelial cell
Gene12498	9.11744e-95	0.0329917	0.297	0.226	5.47356e-90	Un_epithelial cell
Gene8521	8.95334e-94	0.0447586	0.291	0.219	5.37505e-89	Un_epithelial cell
LZX-CL8843.Contig1-All-g	4.78831e-93	0.00345446	0.253	0.186	2.87461e-88	Un_epithelial cell
Gene26746	7.80419e-93	0.0848045	0.745	0.7	4.68517e-88	Un_epithelial cell
Gene14146	3.4915e-92	0.0102994	0.331	0.248	2.09609e-87	Un_epithelial cell
Gene14807	4.26419e-92	0.00394427	0.252	0.185	2.55997e-87	Un_epithelial cell
LZX-CL1564.Contig11-All-g	7.19103e-91	0.0100588	0.415	0.325	4.31706e-86	Un_epithelial cell
LZX-Unigene61908-All-g	4.8237e-90	0.0415933	0.314	0.242	2.89586e-85	Un_epithelial cell
Gene36995	8.02832e-86	0.106531	0.652	0.573	4.81972e-81	Un_epithelial cell
LZX-CL7374.Contig1-All-g	1.09122e-85	0.0482878	0.524	0.442	6.55102e-81	Un_epithelial cell
LZX-Unigene40412-All-g	1.793e-83	0.00239438	0.514	0.421	1.07641e-78	Un_epithelial cell
Gene2262	2.72635e-82	0.0481807	0.624	0.542	1.63673e-77	Un_epithelial cell
Gene6342	4.79595e-78	0.130412	0.593	0.503	2.8792e-73	Un_epithelial cell
Gene12455	1.00044e-76	0.0619946	0.678	0.61	6.00605e-72	Un_epithelial cell
Gene690	9.78584e-74	0.0517934	0.257	0.2	5.87483e-69	Un_epithelial cell
Gene16292	6.70714e-73	0.0326647	0.656	0.549	4.02656e-68	Un_epithelial cell
Gene18314	7.99468e-73	0.0103512	0.741	0.699	4.79953e-68	Un_epithelial cell
Gene17773	1.67766e-70	0.0486992	0.261	0.202	1.00717e-65	Un_epithelial cell
Gene12497	3.68114e-70	0.0048923	0.303	0.236	2.20993e-65	Un_epithelial cell
Gene8125	9.45785e-69	0.0183968	0.355	0.284	5.67793e-64	Un_epithelial cell
Gene12905	5.39619e-65	0.0456522	0.696	0.649	3.23955e-60	Un_epithelial cell
LZX-CL6620.Contig1-All-g	1.12231e-61	0.0470941	0.716	0.669	6.73768e-57	Un_epithelial cell
Gene8986	4.4554e-60	0.0260254	0.807	0.778	2.67475e-55	Un_epithelial cell
Gene20091	2.21941e-58	0.0178327	0.391	0.318	1.3324e-53	Un_epithelial cell
Gene25894	5.37369e-57	0.00226163	0.272	0.216	3.22604e-52	Un_epithelial cell
Gene5790	4.35751e-53	0.0975039	0.851	0.86	2.61598e-48	Un_epithelial cell
Gene15155	2.01191e-51	0.0380751	0.442	0.375	1.20783e-46	Un_epithelial cell
LZX-Unigene56234-All-g	1.88656e-45	0.0274591	0.815	0.795	1.13257e-40	Un_epithelial cell
Gene24512	1.2408e-32	0.0159186	0.813	0.785	7.449e-28	Un_epithelial cell
LZX-Unigene13531-All-g	9.0005e-24	0.0234535	0.835	0.846	5.40336e-19	Un_epithelial cell
LZX-CL283.Contig1-All-g	2.05491e-10	0.339867	0.931	0.885	1.23365e-05	Un_epithelial cell
LZX-CL1678.Contig8-All-g	0	7.6892	0.912	0.071	0	Erythroid cell
LZX-CL1635.Contig3-All-g	0	7.09129	0.933	0.062	0	Erythroid cell
LZX-CL12667.Contig2-All-g	0	6.87331	0.873	0.045	0	Erythroid cell
LZX-CL1678.Contig7-All-g	0	6.61807	0.965	0.168	0	Erythroid cell
LZX-CL12667.Contig4-All-g	0	6.60718	0.941	0.063	0	Erythroid cell
LZX-CL1635.Contig2-All-g	0	6.59818	0.87	0.085	0	Erythroid cell
Gene28837	0	6.20826	0.938	0.058	0	Erythroid cell
Gene14412	0	4.6761	0.526	0.044	0	Erythroid cell
LZX-CL1635.Contig5-All-g	0	4.53137	0.847	0.074	0	Erythroid cell
LZX-CL3352.Contig1-All-g	0	4.04353	0.857	0.167	0	Erythroid cell
Gene1405	0	3.58775	0.735	0.013	0	Erythroid cell
Gene68819	0	3.40459	0.848	0.334	0	Erythroid cell
Gene4320	0	3.3493	0.462	0.013	0	Erythroid cell
Gene58817	0	3.34905	0.553	0.007	0	Erythroid cell
Gene14949	0	3.21689	0.702	0.023	0	Erythroid cell
LZX-CL1063.Contig1-All-g	0	2.95625	0.926	0.507	0	Erythroid cell
LZX-CL1635.Contig4-All-g	0	2.91833	0.397	0.016	0	Erythroid cell
Gene5211	0	2.88075	0.626	0.04	0	Erythroid cell
LZX-Unigene61732-All-g	0	2.7036	0.599	0.075	0	Erythroid cell
LZX-CL3352.Contig2-All-g	0	2.61464	0.409	0.047	0	Erythroid cell
LZX-CL1480.Contig8-All-g	0	2.51812	0.534	0.109	0	Erythroid cell
Gene5130	0	2.44373	0.476	0.006	0	Erythroid cell
Gene2336	0	2.40728	0.508	0.007	0	Erythroid cell
Gene9297	0	2.18966	0.563	0.031	0	Erythroid cell
Gene20057	0	2.03993	0.278	0.008	0	Erythroid cell
Gene8878	0	2.00628	0.588	0.062	0	Erythroid cell
LZX-CL427.Contig4-All-g	0	2.00049	0.418	0.004	0	Erythroid cell
Gene25552	0	1.95514	0.338	0.006	0	Erythroid cell
LZX-Unigene18379-All-g	0	1.91655	0.781	0.605	0	Erythroid cell
LZX-CL1480.Contig4-All-g	0	1.85413	0.493	0.084	0	Erythroid cell
LZX-CL8060.Contig23-All-g	0	1.84789	0.635	0.445	0	Erythroid cell
LZX-Unigene30842-All-g	0	1.79092	0.456	0.092	0	Erythroid cell
LZX-CL10604.Contig2-All-g	0	1.76742	0.389	0.008	0	Erythroid cell
Gene2251	0	1.75438	0.859	0.76	0	Erythroid cell
Gene51567	0	1.73743	0.325	0.006	0	Erythroid cell
LZX-CL3550.Contig2-All-g	0	1.73503	0.422	0.031	0	Erythroid cell
Gene4383	0	1.72831	0.381	0.008	0	Erythroid cell
LZX-Unigene6585-All-g	0	1.72037	0.729	0.415	0	Erythroid cell
LZX-CL399.Contig1-All-g	0	1.69997	0.974	0.93	0	Erythroid cell
Gene21884	0	1.61256	0.316	0.032	0	Erythroid cell
Gene17693	0	1.56957	0.304	0.008	0	Erythroid cell
Gene38003	0	1.42172	0.294	0.041	0	Erythroid cell
Gene23955	0	1.38614	0.33	0.12	0	Erythroid cell
LZX-CL399.Contig5-All-g	0	1.36442	0.683	0.492	0	Erythroid cell
Gene25031	0	1.35911	0.263	0.024	0	Erythroid cell
Gene12658	0	1.30131	0.303	0.11	0	Erythroid cell
Gene19415	0	1.29873	0.291	0.069	0	Erythroid cell
Gene1486	0	1.2653	0.305	0.038	0	Erythroid cell
LZX-Unigene18940-All-g	0	1.16664	0.281	0.061	0	Erythroid cell
Gene5350	0	1.15862	0.873	0.83	0	Erythroid cell
LZX-Unigene11325-All-g	0	1.14012	0.252	0.008	0	Erythroid cell
Gene17447	0	1.12409	0.95	0.903	0	Erythroid cell
Gene15514	0	1.10634	0.958	0.914	0	Erythroid cell
LZX-Unigene14722-All-g	0	0.937044	0.966	0.926	0	Erythroid cell
Gene1548	0	0.823864	0.962	0.924	0	Erythroid cell
Gene10501	3.91418e-292	0.927455	0.917	0.89	2.34984e-287	Erythroid cell
LZX-Unigene22932-All-g	5.08515e-288	1.28176	0.61	0.491	3.05282e-283	Erythroid cell
LZX-CL2120.Contig2-All-g	5.73057e-273	0.709508	0.921	0.875	3.44029e-268	Erythroid cell
LZX-CL1063.Contig2-All-g	2.48011e-263	1.05438	0.3	0.132	1.48891e-258	Erythroid cell
Gene27091	6.69572e-260	1.17069	0.89	0.793	4.01971e-255	Erythroid cell
Gene17507	2.47902e-256	0.834254	0.937	0.902	1.48825e-251	Erythroid cell
Gene3841	3.25573e-231	0.877805	0.946	0.92	1.95454e-226	Erythroid cell
Gene3553	7.52498e-223	0.736773	0.268	0.109	4.51755e-218	Erythroid cell
Gene36523	7.73269e-211	0.873904	0.955	0.937	4.64224e-206	Erythroid cell
LZX-CL7421.Contig2-All-g	2.32497e-208	0.707159	0.936	0.899	1.39577e-203	Erythroid cell
Gene61880	2.95941e-204	0.515382	0.947	0.914	1.77665e-199	Erythroid cell
Gene13476	2.51941e-199	0.888816	0.306	0.148	1.5125e-194	Erythroid cell
Gene16782	2.58861e-189	1.28377	0.377	0.223	1.55405e-184	Erythroid cell
LZX-CL8977.Contig2-All-g	2.78757e-180	1.24387	0.507	0.352	1.67349e-175	Erythroid cell
LZX-Unigene12664-All-g	4.23644e-168	0.925661	0.32	0.173	2.5433e-163	Erythroid cell
Gene5320	3.94669e-166	0.682509	0.914	0.899	2.36936e-161	Erythroid cell
Gene18238	1.69917e-163	0.653394	0.964	0.942	1.02008e-158	Erythroid cell
LZX-Unigene15416-All-g	6.5335e-158	1.06827	0.281	0.147	3.92232e-153	Erythroid cell
Gene724	1.6095e-156	0.123503	0.724	0.584	9.66247e-152	Erythroid cell
Gene16793	6.79264e-149	0.605193	0.92	0.911	4.07789e-144	Erythroid cell
Gene32044	1.74222e-148	0.549441	0.879	0.87	1.04593e-143	Erythroid cell
Gene16382	1.04687e-147	1.44834	0.501	0.42	6.28479e-143	Erythroid cell
LZX-Unigene51392-All-g	9.46874e-139	0.803243	0.892	0.86	5.68446e-134	Erythroid cell
Gene17989	5.0012e-136	0.908304	0.25	0.129	3.00242e-131	Erythroid cell
Gene7946	4.84279e-135	0.509069	0.941	0.913	2.90732e-130	Erythroid cell
Gene4296	3.63754e-120	1.03189	0.267	0.156	2.18376e-115	Erythroid cell
LZX-Unigene14404-All-g	1.81962e-118	0.38327	0.324	0.182	1.09239e-113	Erythroid cell
LZX-CL283.Contig1-All-g	6.1138e-117	0.348256	0.969	0.905	3.67036e-112	Erythroid cell
Gene2317	4.62223e-107	0.526313	0.788	0.765	2.77491e-102	Erythroid cell
Gene23686	1.64973e-96	0.873914	0.49	0.412	9.90401e-92	Erythroid cell
LZX-Unigene5448-All-g	1.6909e-96	0.895154	0.392	0.292	1.01511e-91	Erythroid cell
LZX-Unigene15295-All-g	1.22497e-94	0.787433	0.828	0.821	7.35399e-90	Erythroid cell
Gene39495	2.95983e-91	0.616553	0.698	0.691	1.77691e-86	Erythroid cell
LZX-Unigene25463-All-g	1.36042e-85	0.994019	0.271	0.178	8.16713e-81	Erythroid cell
Gene13648	1.1224e-81	0.756383	0.491	0.419	6.73824e-77	Erythroid cell
Gene64841	7.2015e-77	0.421888	0.969	0.975	4.32335e-72	Erythroid cell
Gene30059	5.19707e-72	0.335544	0.836	0.824	3.12001e-67	Erythroid cell
LZX-CL11161.Contig1-All-g	4.3299e-68	0.882602	0.624	0.609	2.59941e-63	Erythroid cell
Gene3640	6.13249e-62	0.0173392	0.161	0.307	3.68158e-57	Erythroid cell
Gene24510	2.05249e-61	0.53336	0.274	0.172	1.23219e-56	Erythroid cell
Gene24511	1.96163e-59	0.507344	0.276	0.174	1.17765e-54	Erythroid cell
Gene4438	2.76117e-58	0.00260479	0.127	0.257	1.65764e-53	Erythroid cell
LZX-Unigene46515-All-g	6.17169e-57	0.0395078	0.188	0.334	3.70511e-52	Erythroid cell
LZX-Unigene40412-All-g	6.99054e-56	0.0313876	0.299	0.476	4.1967e-51	Erythroid cell
Gene5408	3.70605e-55	0.0118144	0.172	0.316	2.22489e-50	Erythroid cell
Gene18759	5.3674e-54	0.0165407	0.234	0.387	3.22227e-49	Erythroid cell
Gene5255	6.94572e-53	0.0429934	0.275	0.443	4.16979e-48	Erythroid cell
Gene17304	1.24841e-52	0.0151467	0.129	0.25	7.49468e-48	Erythroid cell
Gene5735	1.07235e-51	0.0194796	0.141	0.263	6.43774e-47	Erythroid cell
Gene19039	3.42253e-51	0.032199	0.168	0.301	2.05468e-46	Erythroid cell
Gene16186	1.1274e-50	0.81058	0.425	0.392	6.76823e-46	Erythroid cell
Gene7650	5.39433e-50	0.0510052	0.151	0.275	3.23843e-45	Erythroid cell
Gene44443	3.0859e-48	0.0958817	0.998	0.995	1.85259e-43	Erythroid cell
LZX-Unigene1099-All-g	4.58803e-47	0.0164761	0.267	0.426	2.75438e-42	Erythroid cell
Gene14871	2.54053e-46	0.0156697	0.142	0.26	1.52518e-41	Erythroid cell
Gene7488	1.25235e-45	0.0530764	0.143	0.259	7.51835e-41	Erythroid cell
Gene19687	9.19154e-45	0.0408498	0.166	0.292	5.51805e-40	Erythroid cell
LZX-Unigene25323-All-g	3.00043e-43	0.882971	0.718	0.748	1.80128e-38	Erythroid cell
LZX-Unigene8008-All-g	9.92512e-43	0.0326762	0.144	0.256	5.95845e-38	Erythroid cell
Gene4859	4.05256e-42	0.00702257	0.161	0.275	2.43291e-37	Erythroid cell
Gene12370	1.34661e-41	0.0287	0.252	0.392	8.08423e-37	Erythroid cell
Gene16133	1.66303e-41	0.039948	0.186	0.313	9.98386e-37	Erythroid cell
Gene12179	2.51355e-41	0.0381717	0.195	0.321	1.50898e-36	Erythroid cell
Gene5224	3.26025e-41	0.0716468	0.238	0.376	1.95726e-36	Erythroid cell
Gene19225	6.1612e-41	0.0028971	0.163	0.277	3.69881e-36	Erythroid cell
Gene13108	4.27758e-40	0.0505861	0.257	0.401	2.568e-35	Erythroid cell
Gene9205	4.67453e-40	0.656633	0.477	0.47	2.8063e-35	Erythroid cell
LZX-Unigene45730-All-g	2.52351e-38	0.0110251	0.234	0.363	1.51497e-33	Erythroid cell
Gene8014	2.89697e-37	0.037981	0.167	0.279	1.73917e-32	Erythroid cell
Gene2697	4.46729e-37	0.0578202	0.186	0.302	2.68189e-32	Erythroid cell
Gene31533	1.95049e-36	0.689171	0.644	0.767	1.17096e-31	Erythroid cell
Gene3509	1.02496e-35	0.482823	0.659	0.654	6.15326e-31	Erythroid cell
LZX-Unigene46423-All-g	2.38545e-35	0.0442015	0.401	0.571	1.43208e-30	Erythroid cell
Gene12498	2.76031e-35	0.0627283	0.161	0.266	1.65713e-30	Erythroid cell
LZX-CL1579.Contig2-All-g	4.16645e-35	0.0532003	0.287	0.436	2.50129e-30	Erythroid cell
Gene9167	9.24186e-35	0.393605	0.932	0.917	5.54826e-30	Erythroid cell
Gene10476	1.78374e-34	0.0991983	0.292	0.441	1.07085e-29	Erythroid cell
Gene14955	1.23258e-33	0.0571505	0.176	0.283	7.39965e-29	Erythroid cell
Gene55977	2.67019e-33	0.134164	0.193	0.308	1.60302e-28	Erythroid cell
Gene22974	3.90372e-33	0.828688	0.508	0.526	2.34356e-28	Erythroid cell
Gene4960	1.12191e-32	0.0128544	0.179	0.283	6.73527e-28	Erythroid cell
Gene25	1.77914e-32	0.111887	0.155	0.256	1.06809e-27	Erythroid cell
Gene2268	2.27393e-32	0.103388	0.225	0.345	1.36513e-27	Erythroid cell
Gene23372	8.5982e-32	0.00531767	0.164	0.26	5.16184e-27	Erythroid cell
LZX-CL5521.Contig3-All-g	1.06933e-31	0.154786	0.164	0.267	6.41961e-27	Erythroid cell
LZX-CL2869.Contig2-All-g	1.27604e-31	0.520806	0.595	0.607	7.66058e-27	Erythroid cell
Gene8904	1.31582e-31	0.0396376	0.448	0.616	7.89939e-27	Erythroid cell
LZX-Unigene45790-All-g	1.59807e-31	0.0388954	0.779	0.86	9.59388e-27	Erythroid cell
Gene12432	1.61965e-31	0.75308	0.316	0.269	9.72339e-27	Erythroid cell
LZX-Unigene35942-All-g	1.17329e-30	0.0918818	0.455	0.625	7.04372e-26	Erythroid cell
Gene23031	2.81082e-30	0.0582084	0.177	0.28	1.68745e-25	Erythroid cell
Gene19134	3.42597e-30	0.0508401	0.339	0.486	2.05675e-25	Erythroid cell
Gene23191	8.36485e-30	0.0143547	0.18	0.281	5.02176e-25	Erythroid cell
Gene15089	2.54344e-28	0.000253997	0.165	0.257	1.52693e-23	Erythroid cell
LZX-Unigene24169-All-g	5.90722e-28	0.0101419	0.238	0.346	3.54634e-23	Erythroid cell
Gene4424	4.63955e-27	0.694815	0.304	0.267	2.78531e-22	Erythroid cell
Gene5425	1.09746e-26	0.137412	0.403	0.559	6.5885e-22	Erythroid cell
Gene34723	2.7987e-26	0.0249182	0.267	0.384	1.68017e-21	Erythroid cell
Gene15049	7.14118e-25	0.451123	0.289	0.243	4.28713e-20	Erythroid cell
Gene16288	1.15157e-24	0.604017	0.531	0.557	6.91332e-20	Erythroid cell
Gene1387	2.05504e-23	0.0310979	0.39	0.533	1.23372e-18	Erythroid cell
Gene42922	2.05936e-23	0.552295	0.312	0.276	1.23632e-18	Erythroid cell
Gene7476	1.77174e-22	0.175525	0.19	0.287	1.06365e-17	Erythroid cell
Gene746	2.94412e-22	0.417527	0.952	0.94	1.76747e-17	Erythroid cell
LZX-Unigene23984-All-g	3.72911e-21	0.457911	0.69	0.73	2.23873e-16	Erythroid cell
LZX-CL632.Contig2-All-g	4.04189e-21	0.390573	0.455	0.445	2.42651e-16	Erythroid cell
Gene4347	5.01676e-21	0.223979	0.203	0.299	3.01176e-16	Erythroid cell
LZX-CL1204.Contig1-All-g	5.17438e-20	0.269048	0.739	0.779	3.10639e-15	Erythroid cell
Gene11706	5.26298e-20	0.133931	0.17	0.251	3.15958e-15	Erythroid cell
Gene902	1.06671e-19	0.177323	0.257	0.364	6.40387e-15	Erythroid cell
Gene1581	1.77642e-19	0.100874	0.369	0.502	1.06646e-14	Erythroid cell
LZX-CL9056.Contig1-All-g	2.84644e-19	0.182497	0.236	0.337	1.70883e-14	Erythroid cell
Gene17645	3.27683e-19	0.14774	0.338	0.464	1.96721e-14	Erythroid cell
Gene8982	7.28429e-19	0.135715	0.184	0.27	4.37305e-14	Erythroid cell
[truncated: 9,599 more rows]

## Sheet: lungGeneDiffExpFilter
Data S2-2. Celltype DEG of African lungfish lung
gene	p_val	avg_log2FC	pct.1	pct.2	p_val_adj	cluster
LZX-CL893.Contig5-All-g	0	3.47493	0.988	0.14	0	Alveolar cell
LZX-Unigene6130-All-g	0	3.13025	0.662	0.06	0	Alveolar cell
LZX-Unigene18247-All-g	0	3.04527	0.784	0.086	0	Alveolar cell
Gene15150	0	3.01344	0.984	0.626	0	Alveolar cell
LZX-Unigene5665-All-g	0	3.00908	0.862	0.14	0	Alveolar cell
Gene7418	0	2.64575	0.478	0.049	0	Alveolar cell
LZX-CL893.Contig2-All-g	0	2.64013	0.727	0.114	0	Alveolar cell
Gene20833	0	2.55534	0.529	0.066	0	Alveolar cell
LZX-CL3337.Contig5-All-g	0	2.5429	0.596	0.075	0	Alveolar cell
Gene8907	0	2.45003	0.516	0.045	0	Alveolar cell
LZX-Unigene11162-All-g	0	2.44255	0.624	0.093	0	Alveolar cell
Gene2645	0	2.37164	0.475	0.048	0	Alveolar cell
Gene28564	0	2.3011	0.675	0.191	0	Alveolar cell
Gene69	0	2.15501	0.509	0.074	0	Alveolar cell
Gene20854	0	2.05825	0.452	0.05	0	Alveolar cell
Gene17722	0	1.99474	0.484	0.061	0	Alveolar cell
LZX-CL10939.Contig1-All-g	0	1.82892	0.415	0.048	0	Alveolar cell
Gene4387	0	1.80027	0.462	0.08	0	Alveolar cell
Gene19063	0	1.79401	0.606	0.223	0	Alveolar cell
Gene8022	0	1.7662	0.399	0.056	0	Alveolar cell
Gene6361	0	1.7189	0.582	0.215	0	Alveolar cell
Gene18204	0	1.70413	0.628	0.299	0	Alveolar cell
LZX-Unigene18516-All-g	0	1.70035	0.369	0.054	0	Alveolar cell
LZX-CL9864.Contig1-All-g	0	1.63661	0.597	0.197	0	Alveolar cell
Gene4437	0	1.59801	0.333	0.042	0	Alveolar cell
Gene18197	0	1.58853	0.354	0.066	0	Alveolar cell
LZX-Unigene30842-All-g	0	1.57883	0.416	0.112	0	Alveolar cell
LZX-CL193.Contig6-All-g	0	1.56946	0.62	0.313	0	Alveolar cell
Gene7767	0	1.52404	0.351	0.055	0	Alveolar cell
Gene12218	0	1.51917	0.295	0.024	0	Alveolar cell
Gene51695	0	1.51782	0.366	0.086	0	Alveolar cell
LZX-Unigene7423-All-g	0	1.51082	0.366	0.073	0	Alveolar cell
Gene14878	0	1.50176	0.704	0.277	0	Alveolar cell
LZX-Unigene12192-All-g	0	1.49389	0.297	0.04	0	Alveolar cell
Gene25094	0	1.47011	0.692	0.387	0	Alveolar cell
Gene27975	0	1.44325	0.856	0.556	0	Alveolar cell
Gene6261	0	1.44151	0.903	0.658	0	Alveolar cell
LZX-Unigene40951-All-g	0	1.40455	0.425	0.135	0	Alveolar cell
Gene1136	0	1.39995	0.325	0.078	0	Alveolar cell
LZX-Unigene11898-All-g	0	1.39349	0.277	0.048	0	Alveolar cell
Gene15315	0	1.38947	0.28	0.052	0	Alveolar cell
Gene8967	0	1.36557	0.307	0.066	0	Alveolar cell
Gene4720	0	1.35176	0.283	0.069	0	Alveolar cell
Gene58653	0	1.29785	0.536	0.234	0	Alveolar cell
Gene18647	0	1.29627	0.397	0.154	0	Alveolar cell
Gene741	0	1.29519	0.286	0.064	0	Alveolar cell
Gene9059	0	1.28915	0.264	0.037	0	Alveolar cell
Gene7935	0	1.27061	0.283	0.092	0	Alveolar cell
Gene39586	0	1.27059	0.267	0.025	0	Alveolar cell
LZX-Unigene23946-All-g	0	1.26689	0.485	0.222	0	Alveolar cell
Gene12243	0	1.2444	0.791	0.562	0	Alveolar cell
LZX-CL12327.Contig3-All-g	0	1.2308	0.273	0.046	0	Alveolar cell
Gene26358	0	1.23024	0.606	0.3	0	Alveolar cell
LZX-Unigene12337-All-g	0	1.21817	0.365	0.134	0	Alveolar cell
Gene14927	0	1.20104	0.287	0.067	0	Alveolar cell
Gene8521	0	1.19489	0.343	0.13	0	Alveolar cell
LZX-CL4802.Contig9-All-g	0	1.18883	0.952	0.59	0	Alveolar cell
Gene3580	0	1.16167	0.503	0.254	0	Alveolar cell
LZX-CL9866.Contig1-All-g	0	1.12759	0.744	0.545	0	Alveolar cell
Gene3502	0	1.10598	0.294	0.116	0	Alveolar cell
LZX-CL12799.Contig1-All-g	0	1.05462	0.425	0.122	0	Alveolar cell
Gene19267	0	1.04993	0.86	0.643	0	Alveolar cell
Gene52707	0	1.04953	0.678	0.467	0	Alveolar cell
Gene2732	0	1.04309	0.351	0.167	0	Alveolar cell
Gene10735	0	1.03714	0.643	0.378	0	Alveolar cell
Gene17455	0	1.03181	0.899	0.764	0	Alveolar cell
LZX-Unigene497-All-g	0	1.02313	0.385	0.177	0	Alveolar cell
LZX-CL2691.Contig2-All-g	0	0.969032	0.285	0.117	0	Alveolar cell
Gene11164	0	0.965828	0.261	0.082	0	Alveolar cell
Gene16423	0	0.963829	0.257	0.088	0	Alveolar cell
LZX-Unigene35985-All-g	0	0.958995	0.794	0.591	0	Alveolar cell
LZX-CL4802.Contig8-All-g	0	0.955967	0.282	0.105	0	Alveolar cell
Gene4459	0	0.955117	0.637	0.427	0	Alveolar cell
Gene690	0	0.948187	0.384	0.234	0	Alveolar cell
Gene12197	0	0.947107	0.842	0.67	0	Alveolar cell
Gene24510	0	0.943824	0.588	0.314	0	Alveolar cell
LZX-Unigene56812-All-g	0	0.943665	0.333	0.143	0	Alveolar cell
LZX-CL12560.Contig7-All-g	0	0.941177	0.454	0.24	0	Alveolar cell
LZX-Unigene9157-All-g	0	0.940882	0.34	0.161	0	Alveolar cell
LZX-CL2869.Contig2-All-g	0	0.934575	0.81	0.622	0	Alveolar cell
Gene24511	0	0.925526	0.593	0.32	0	Alveolar cell
LZX-Unigene10282-All-g	0	0.920571	0.711	0.515	0	Alveolar cell
Gene23868	0	0.916364	0.324	0.16	0	Alveolar cell
Gene3563	0	0.913646	0.425	0.255	0	Alveolar cell
Gene5758	0	0.900819	0.489	0.3	0	Alveolar cell
Gene762	0	0.888443	0.253	0.099	0	Alveolar cell
LZX-CL8426.Contig3-All-g	0	0.885368	0.396	0.221	0	Alveolar cell
LZX-CL11161.Contig1-All-g	0	0.867269	0.797	0.63	0	Alveolar cell
Gene27091	0	0.864906	0.955	0.903	0	Alveolar cell
Gene14523	0	0.862892	0.312	0.142	0	Alveolar cell
Gene16585	0	0.859138	0.396	0.228	0	Alveolar cell
Gene18492	0	0.850829	0.283	0.119	0	Alveolar cell
Gene11706	0	0.849753	0.445	0.27	0	Alveolar cell
Gene10509	0	0.845352	0.591	0.377	0	Alveolar cell
Gene15755	0	0.844791	0.414	0.245	0	Alveolar cell
Gene13349	0	0.837811	0.386	0.235	0	Alveolar cell
Gene5548	0	0.8282	0.816	0.681	0	Alveolar cell
LZX-Unigene20016-All-g	0	0.822261	0.77	0.532	0	Alveolar cell
Gene18238	0	0.819466	0.931	0.856	0	Alveolar cell
Gene9856	0	0.817319	0.278	0.133	0	Alveolar cell
LZX-CL2195.Contig2-All-g	0	0.815356	0.948	0.856	0	Alveolar cell
Gene12759	0	0.815172	0.538	0.401	0	Alveolar cell
Gene1550	0	0.806719	0.27	0.13	0	Alveolar cell
LZX-CL6833.Contig1-All-g	0	0.801209	0.514	0.342	0	Alveolar cell
LZX-Unigene61898-All-g	0	0.786232	0.376	0.223	0	Alveolar cell
Gene5785	0	0.783262	0.659	0.494	0	Alveolar cell
LZX-CL3889.Contig1-All-g	0	0.782567	0.728	0.564	0	Alveolar cell
Gene7416	0	0.776634	0.675	0.524	0	Alveolar cell
LZX-Unigene1058-All-g	0	0.773506	0.31	0.173	0	Alveolar cell
LZX-Unigene13531-All-g	0	0.771373	0.877	0.766	0	Alveolar cell
Gene5637	0	0.766828	0.271	0.126	0	Alveolar cell
Gene2260	0	0.759557	0.362	0.223	0	Alveolar cell
Gene4333	0	0.755701	0.325	0.162	0	Alveolar cell
LZX-CL3239.Contig3-All-g	0	0.752077	0.485	0.322	0	Alveolar cell
LZX-CL3183.Contig2-All-g	0	0.751966	0.535	0.395	0	Alveolar cell
Gene7954	0	0.748882	0.411	0.245	0	Alveolar cell
Gene5790	0	0.745849	0.916	0.823	0	Alveolar cell
Gene9616	0	0.734849	0.705	0.572	0	Alveolar cell
Gene62488	0	0.73474	0.354	0.207	0	Alveolar cell
Gene35411	0	0.727939	0.999	0.941	0	Alveolar cell
Gene1458	0	0.727003	0.438	0.299	0	Alveolar cell
Gene9882	0	0.722158	0.883	0.692	0	Alveolar cell
Gene13796	0	0.712462	0.363	0.193	0	Alveolar cell
LZX-CL5648.Contig3-All-g	0	0.702603	0.273	0.125	0	Alveolar cell
Gene22396	0	0.699712	0.372	0.207	0	Alveolar cell
Gene22392	0	0.698816	0.371	0.207	0	Alveolar cell
LZX-CL6789.Contig1-All-g	0	0.696402	0.926	0.833	0	Alveolar cell
Gene22394	0	0.695495	0.368	0.205	0	Alveolar cell
Gene14901	0	0.694704	0.837	0.7	0	Alveolar cell
LZX-Unigene20248-All-g	0	0.689181	0.461	0.293	0	Alveolar cell
Gene22395	0	0.685333	0.367	0.205	0	Alveolar cell
Gene8845	0	0.679684	0.708	0.526	0	Alveolar cell
Gene22397	0	0.674955	0.361	0.202	0	Alveolar cell
Gene26357	0	0.651392	0.851	0.699	0	Alveolar cell
Gene1864	0	0.650439	0.638	0.454	0	Alveolar cell
Gene22962	0	0.647301	0.468	0.263	0	Alveolar cell
Gene12427	0	0.642803	0.808	0.706	0	Alveolar cell
Gene13149	0	0.641129	0.687	0.552	0	Alveolar cell
Gene724	0	0.640965	0.953	0.775	0	Alveolar cell
LZX-Unigene23984-All-g	0	0.638149	0.877	0.796	0	Alveolar cell
LZX-Unigene51392-All-g	0	0.631854	0.916	0.849	0	Alveolar cell
Gene12152	0	0.631852	0.728	0.615	0	Alveolar cell
Gene16289	0	0.618916	0.905	0.816	0	Alveolar cell
LZX-Unigene5693-All-g	0	0.60667	0.376	0.222	0	Alveolar cell
Gene41075	0	0.601517	0.738	0.651	0	Alveolar cell
LZX-Unigene15295-All-g	0	0.584762	0.902	0.834	0	Alveolar cell
LZX-Unigene25323-All-g	0	0.580926	0.895	0.818	0	Alveolar cell
LZX-Unigene14128-All-g	0	0.567999	0.254	0.108	0	Alveolar cell
LZX-CL2195.Contig1-All-g	0	0.566537	0.687	0.571	0	Alveolar cell
LZX-Unigene56765-All-g	0	0.557686	0.654	0.539	0	Alveolar cell
Gene23371	0	0.547245	0.859	0.793	0	Alveolar cell
Gene19618	0	0.534323	0.974	0.93	0	Alveolar cell
Gene6296	0	0.525378	0.886	0.816	0	Alveolar cell
LZX-Unigene18379-All-g	0	0.52327	0.727	0.599	0	Alveolar cell
Gene15664	0	0.519139	0.637	0.512	0	Alveolar cell
Gene2147	0	0.518597	0.967	0.92	0	Alveolar cell
Gene8906	0	0.514723	0.745	0.661	0	Alveolar cell
Gene5320	0	0.513373	0.935	0.886	0	Alveolar cell
Gene5358	0	0.494918	0.806	0.718	0	Alveolar cell
Gene746	0	0.430961	0.994	0.985	0	Alveolar cell
Gene12899	0	0.424696	0.824	0.747	0	Alveolar cell
Gene44443	0	0.417771	0.989	0.97	0	Alveolar cell
Gene24512	0	0.415014	0.852	0.771	0	Alveolar cell
LZX-CL8148.Contig2-All-g	0	0.413814	0.875	0.849	0	Alveolar cell
Gene10501	0	0.406228	0.949	0.911	0	Alveolar cell
Gene7946	0	0.406196	0.966	0.929	0	Alveolar cell
LZX-CL7421.Contig2-All-g	0	0.36899	0.962	0.934	0	Alveolar cell
Gene19504	0	0.368697	0.933	0.899	0	Alveolar cell
LZX-Unigene45790-All-g	0	0.368263	0.92	0.867	0	Alveolar cell
Gene3841	0	0.360588	0.982	0.968	0	Alveolar cell
Gene9167	0	0.353436	0.953	0.914	0	Alveolar cell
LZX-Unigene8805-All-g	0	0.33508	0.628	0.43	0	Alveolar cell
Gene7657	0	0.333645	0.967	0.948	0	Alveolar cell
Gene18959	0	0.332791	0.979	0.966	0	Alveolar cell
LZX-Unigene35-All-g	0	0.32565	0.893	0.841	0	Alveolar cell
LZX-CL399.Contig1-All-g	0	0.321078	0.952	0.911	0	Alveolar cell
LZX-Unigene14404-All-g	0	0.299978	0.545	0.267	0	Alveolar cell
Gene19800	0	0.297438	0.971	0.951	0	Alveolar cell
Gene1548	0	0.266423	0.969	0.952	0	Alveolar cell
Gene5371	1.87917e-304	0.757506	0.381	0.249	1.00207e-299	Alveolar cell
Gene3099	5.21821e-303	0.566953	0.681	0.584	2.78261e-298	Alveolar cell
Gene18907	4.02728e-302	0.690133	0.271	0.139	2.14755e-297	Alveolar cell
Gene10805	2.02444e-301	0.391218	0.313	0.163	1.07953e-296	Alveolar cell
Gene4214	3.66661e-300	0.288196	0.303	0.153	1.95522e-295	Alveolar cell
Gene8104	3.53509e-298	0.562879	0.498	0.364	1.88509e-293	Alveolar cell
Gene20999	2.6697e-294	0.65396	0.461	0.333	1.42362e-289	Alveolar cell
LZX-CL3514.Contig2-All-g	1.11477e-291	0.56812	0.401	0.262	5.94452e-287	Alveolar cell
LZX-CL664.Contig5-All-g	3.63836e-289	0.399215	0.39	0.234	1.94016e-284	Alveolar cell
LZX-Unigene23284-All-g	6.58827e-288	0.630063	0.473	0.345	3.51319e-283	Alveolar cell
LZX-CL10353.Contig1-All-g	9.25659e-283	0.578995	0.515	0.391	4.93608e-278	Alveolar cell
Gene16782	5.80533e-279	0.672105	0.419	0.291	3.09569e-274	Alveolar cell
Gene13105	2.71173e-277	0.325952	0.893	0.847	1.44603e-272	Alveolar cell
Gene25144	2.47626e-275	0.320721	0.906	0.841	1.32047e-270	Alveolar cell
Gene70750	1.75958e-269	0.380187	0.81	0.754	9.38298e-265	Alveolar cell
LZX-Unigene25529-All-g	1.57942e-268	0.548025	0.633	0.533	8.42227e-264	Alveolar cell
Gene1479	2.23998e-262	0.576647	0.353	0.218	1.19447e-257	Alveolar cell
Gene122	3.29518e-258	0.666416	0.332	0.209	1.75716e-253	Alveolar cell
Gene19037	8.25267e-252	0.278092	0.988	0.967	4.40074e-247	Alveolar cell
Gene8909	3.97982e-251	1.60537	0.286	0.196	2.12224e-246	Alveolar cell
Gene19251	1.68381e-249	0.10529	0.631	0.481	8.97893e-245	Alveolar cell
Gene9037	1.70535e-243	0.721525	0.337	0.221	9.09376e-239	Alveolar cell
Gene16090	3.52271e-243	0.598184	0.26	0.145	1.87849e-238	Alveolar cell
LZX-CL7804.Contig3-All-g	4.37254e-241	0.552964	0.473	0.346	2.33166e-236	Alveolar cell
Gene12200	1.69045e-233	0.702492	0.338	0.228	9.01434e-229	Alveolar cell
Gene15548	1.73367e-232	0.580583	0.43	0.315	9.24478e-228	Alveolar cell
Gene5288	3.17849e-231	0.553326	0.479	0.361	1.69493e-226	Alveolar cell
Gene28224	1.03017e-230	0.4283	0.667	0.553	5.4934e-226	Alveolar cell
Gene10856	1.20035e-230	0.723903	0.254	0.147	6.40086e-226	Alveolar cell
Gene23869	2.48477e-229	0.712287	0.375	0.264	1.325e-224	Alveolar cell
Gene66536	6.08663e-229	0.6906	0.497	0.4	3.2457e-224	Alveolar cell
LZX-CL6922.Contig1-All-g	3.94902e-226	0.502843	0.566	0.461	2.10581e-221	Alveolar cell
Gene4859	2.50696e-224	0.57975	0.253	0.144	1.33684e-219	Alveolar cell
Gene12455	5.03544e-221	0.394265	0.728	0.635	2.68515e-216	Alveolar cell
Gene22961	1.61588e-220	0.449213	0.735	0.668	8.61669e-216	Alveolar cell
Gene5350	4.99827e-219	0.235817	0.923	0.895	2.66533e-214	Alveolar cell
LZX-Unigene23522-All-g	1.38051e-217	0.589984	0.299	0.188	7.36159e-213	Alveolar cell
LZX-CL6789.Contig2-All-g	4.80776e-217	0.549515	0.479	0.375	2.56374e-212	Alveolar cell
LZX-CL10167.Contig2-All-g	1.02016e-211	0.612139	0.375	0.267	5.44e-207	Alveolar cell
Gene7375	1.64262e-211	0.532391	0.485	0.377	8.75929e-207	Alveolar cell
LZX-CL853.Contig3-All-g	8.37605e-210	0.28103	0.837	0.772	4.46653e-205	Alveolar cell
Gene22974	8.97624e-210	0.395998	0.706	0.604	4.78658e-205	Alveolar cell
LZX-CL5854.Contig1-All-g	2.3837e-200	0.62236	0.305	0.202	1.27111e-195	Alveolar cell
Gene19136	4.02449e-197	0.486134	0.493	0.387	2.14606e-192	Alveolar cell
Gene10250	9.39929e-195	0.625922	0.304	0.204	5.01217e-190	Alveolar cell
Gene6375	8.15202e-193	0.592095	0.277	0.174	4.34707e-188	Alveolar cell
LZX-CL925.Contig2-All-g	2.74066e-191	0.4447	0.345	0.231	1.46146e-186	Alveolar cell
Gene4322	1.66326e-186	0.505501	0.449	0.34	8.86933e-182	Alveolar cell
Gene19114	8.98895e-185	0.195196	0.271	0.151	4.79336e-180	Alveolar cell
LZX-Unigene25464-All-g	2.91021e-182	0.60226	0.269	0.175	1.55187e-177	Alveolar cell
Gene480	8.26739e-181	0.264156	0.819	0.758	4.40859e-176	Alveolar cell
Gene3519	4.60997e-180	0.602769	0.334	0.234	2.45827e-175	Alveolar cell
LZX-CL12237.Contig72-All-g	1.07278e-177	0.567293	0.268	0.171	5.72059e-173	Alveolar cell
Gene1068	3.70408e-172	0.625504	0.288	0.196	1.9752e-167	Alveolar cell
Gene27302	3.9837e-170	0.52746	0.407	0.311	2.12431e-165	Alveolar cell
Gene32716	1.14277e-162	0.376197	0.606	0.517	6.0938e-158	Alveolar cell
Gene8052	2.15213e-159	0.46729	0.499	0.415	1.14762e-154	Alveolar cell
LZX-Unigene845-All-g	2.21876e-159	0.526028	0.33	0.237	1.18315e-154	Alveolar cell
Gene11046	2.91164e-157	0.467951	0.399	0.303	1.55263e-152	Alveolar cell
Gene9214	2.27875e-155	1.10592	0.254	0.188	1.21514e-150	Alveolar cell
LZX-Unigene25625-All-g	7.1455e-155	0.226494	0.737	0.638	3.81034e-150	Alveolar cell
Gene2254	5.40755e-154	0.233387	0.897	0.881	2.88357e-149	Alveolar cell
Gene17447	2.07851e-153	0.194546	0.94	0.921	1.10836e-148	Alveolar cell
Gene13044	3.70441e-150	0.407697	0.517	0.428	1.97538e-145	Alveolar cell
Gene1687	4.61304e-150	0.495163	0.452	0.362	2.4599e-145	Alveolar cell
Gene7899	5.09777e-150	0.527793	0.287	0.198	2.71839e-145	Alveolar cell
LZX-Unigene61755-All-g	1.23473e-149	0.378848	0.621	0.552	6.5842e-145	Alveolar cell
Gene25856	9.0905e-149	0.484214	0.587	0.518	4.84751e-144	Alveolar cell
Gene19570	9.65916e-149	0.390442	0.646	0.564	5.15075e-144	Alveolar cell
Gene1681	6.36372e-147	0.468833	0.425	0.335	3.39345e-142	Alveolar cell
Gene8819	1.97972e-144	0.589377	0.315	0.229	1.05569e-139	Alveolar cell
LZX-Unigene56234-All-g	2.43461e-143	0.333773	0.764	0.716	1.29826e-138	Alveolar cell
LZX-CL2120.Contig2-All-g	2.33609e-142	0.171873	0.961	0.946	1.24572e-137	Alveolar cell
Gene64685	4.26819e-141	0.291194	0.59	0.492	2.27601e-136	Alveolar cell
Gene3290	5.92374e-141	0.453991	0.297	0.208	3.15883e-136	Alveolar cell
Gene7953	2.96084e-140	0.540715	0.29	0.207	1.57887e-135	Alveolar cell
Gene31943	4.01117e-137	0.178514	0.96	0.94	2.13896e-132	Alveolar cell
LZX-Unigene14169-All-g	1.09005e-136	0.527628	0.319	0.234	5.81267e-132	Alveolar cell
Gene6342	3.26225e-135	0.463329	0.496	0.423	1.73959e-130	Alveolar cell
Gene12312	4.06387e-134	0.419848	0.576	0.497	2.16706e-129	Alveolar cell
Gene26265	7.13749e-128	0.395426	0.549	0.479	3.80607e-123	Alveolar cell
LZX-CL7296.Contig2-All-g	2.81066e-125	0.421906	0.282	0.199	1.49879e-120	Alveolar cell
Gene12905	3.74185e-124	0.307056	0.695	0.618	1.99534e-119	Alveolar cell
Gene25948	4.16879e-123	0.195153	0.3	0.206	2.22301e-118	Alveolar cell
Gene15155	2.33831e-122	0.436435	0.322	0.233	1.2469e-117	Alveolar cell
Gene24681	5.047e-122	0.479557	0.29	0.214	2.69131e-117	Alveolar cell
Gene8965	2.23702e-118	0.385252	0.33	0.245	1.19289e-113	Alveolar cell
Gene4556	1.33354e-116	0.448769	0.274	0.194	7.11109e-112	Alveolar cell
Gene1581	5.14349e-116	0.46192	0.378	0.3	2.74277e-111	Alveolar cell
Gene12057	1.26648e-115	0.245779	0.669	0.599	6.75349e-111	Alveolar cell
Gene6655	1.06662e-114	0.516282	0.392	0.316	5.68774e-110	Alveolar cell
LZX-Unigene46423-All-g	3.38336e-113	0.411306	0.533	0.466	1.80418e-108	Alveolar cell
Gene28223	6.20316e-111	0.264385	0.671	0.588	3.30784e-106	Alveolar cell
Gene4399	1.2581e-110	0.365774	0.445	0.362	6.70883e-106	Alveolar cell
Gene6447	2.90653e-109	0.480557	0.259	0.186	1.54991e-104	Alveolar cell
Gene6302	3.03071e-108	0.299311	0.394	0.305	1.61612e-103	Alveolar cell
Gene1883	1.70828e-106	0.272191	0.364	0.273	9.10941e-102	Alveolar cell
LZX-CL6708.Contig2-All-g	3.42124e-106	0.230171	0.656	0.578	1.82438e-101	Alveolar cell
Gene45042	3.55341e-105	0.334829	0.618	0.563	1.89486e-100	Alveolar cell
Gene3486	5.85718e-105	0.40645	0.479	0.412	3.12334e-100	Alveolar cell
Gene18248	1.39144e-103	0.457226	0.387	0.316	7.41986e-99	Alveolar cell
LZX-Unigene22932-All-g	4.70182e-103	0.319304	0.54	0.47	2.50724e-98	Alveolar cell
LZX-CL5831.Contig3-All-g	4.08281e-101	0.50076	0.283	0.213	2.17716e-96	Alveolar cell
LZX-CL7477.Contig1-All-g	2.67329e-99	0.416772	0.444	0.38	1.42553e-94	Alveolar cell
LZX-Unigene1042-All-g	1.71136e-98	0.409601	0.334	0.263	9.12583e-94	Alveolar cell
LZX-Unigene41184-All-g	5.32401e-97	0.454453	0.354	0.284	2.83903e-92	Alveolar cell
Gene1206	1.15064e-96	0.362219	0.253	0.18	6.13576e-92	Alveolar cell
Gene8921	2.07598e-96	0.436547	0.357	0.29	1.10702e-91	Alveolar cell
LZX-CL8977.Contig2-All-g	1.41596e-95	0.335493	0.459	0.4	7.55061e-91	Alveolar cell
Gene12570	2.77146e-95	0.30055	0.597	0.536	1.47788e-90	Alveolar cell
LZX-Unigene6050-All-g	2.14475e-94	0.482095	0.266	0.199	1.14369e-89	Alveolar cell
LZX-Unigene56695-All-g	1.13083e-93	0.410533	0.328	0.26	6.03016e-89	Alveolar cell
LZX-Unigene36122-All-g	2.08701e-93	0.392644	0.411	0.343	1.1129e-88	Alveolar cell
Gene14008	4.20397e-91	0.42837	0.411	0.343	2.24177e-86	Alveolar cell
Gene13258	5.10664e-91	0.274868	0.317	0.243	2.72312e-86	Alveolar cell
Gene11632	1.86298e-90	0.402706	0.262	0.193	9.93435e-86	Alveolar cell
Gene18279	5.74468e-90	0.185332	0.578	0.514	3.06335e-85	Alveolar cell
LZX-Unigene5448-All-g	1.67169e-88	0.478143	0.336	0.273	8.9143e-84	Alveolar cell
LZX-CL5380.Contig1-All-g	6.31852e-87	0.338427	0.455	0.388	3.36935e-82	Alveolar cell
Gene12529	6.68931e-87	0.444876	0.263	0.196	3.56707e-82	Alveolar cell
Gene17507	5.60301e-85	0.115463	0.906	0.891	2.98781e-80	Alveolar cell
LZX-CL4578.Contig1-All-g	1.286e-84	0.457521	0.407	0.35	6.8576e-80	Alveolar cell
Gene15006	1.28646e-84	0.344889	0.562	0.505	6.86005e-80	Alveolar cell
Gene10976	4.28665e-84	0.200868	0.562	0.499	2.28586e-79	Alveolar cell
Gene14930	5.35285e-83	0.371984	0.367	0.3	2.85441e-78	Alveolar cell
LZX-Unigene55890-All-g	2.28479e-82	0.376993	0.4	0.337	1.21837e-77	Alveolar cell
Gene37497	1.83282e-80	0.34965	0.377	0.312	9.77351e-76	Alveolar cell
LZX-Unigene10659-All-g	8.98975e-80	0.412125	0.303	0.243	4.79378e-75	Alveolar cell
Gene5415	2.59772e-74	0.281065	0.553	0.488	1.38524e-69	Alveolar cell
Gene5318	3.10206e-74	0.421101	0.272	0.213	1.65417e-69	Alveolar cell
Gene4676	1.77343e-73	0.431728	0.274	0.216	9.45683e-69	Alveolar cell
Gene16239	1.93836e-73	0.316123	0.264	0.201	1.03363e-68	Alveolar cell
LZX-Unigene41265-All-g	5.72936e-73	0.303472	0.436	0.369	3.05518e-68	Alveolar cell
Gene36995	9.35245e-70	0.36305	0.446	0.394	4.98719e-65	Alveolar cell
Gene12277	5.43026e-69	0.425374	0.315	0.257	2.89569e-64	Alveolar cell
LZX-CL8060.Contig23-All-g	3.04532e-68	0.06977	0.544	0.477	1.62392e-63	Alveolar cell
LZX-CL7003.Contig1-All-g	1.26796e-66	0.380576	0.461	0.419	6.7614e-62	Alveolar cell
Gene15303	4.25906e-66	0.244317	0.477	0.419	2.27114e-61	Alveolar cell
Gene8986	2.33807e-65	0.230142	0.73	0.696	1.24678e-60	Alveolar cell
LZX-CL9056.Contig1-All-g	5.69014e-65	0.39062	0.333	0.28	3.03426e-60	Alveolar cell
LZX-CL11189.Contig1-All-g	6.06412e-65	0.371443	0.34	0.286	3.23369e-60	Alveolar cell
LZX-CL7584.Contig2-All-g	5.83844e-64	0.208603	0.386	0.321	3.11335e-59	Alveolar cell
Gene18314	3.0481e-63	0.249846	0.536	0.486	1.6254e-58	Alveolar cell
Gene26746	1.52846e-60	0.2756	0.565	0.522	8.1505e-56	Alveolar cell
Gene30059	1.69555e-58	0.154556	0.895	0.873	9.04151e-54	Alveolar cell
LZX-CL11526.Contig2-All-g	2.36099e-58	0.29399	0.472	0.427	1.259e-53	Alveolar cell
Gene17653	6.21329e-58	0.352803	0.439	0.394	3.31324e-53	Alveolar cell
Gene12315	7.76956e-58	0.384131	0.291	0.239	4.14312e-53	Alveolar cell
Gene17561	1.0053e-57	0.184837	0.448	0.389	5.36079e-53	Alveolar cell
Gene12517	4.13226e-57	0.306791	0.504	0.458	2.20353e-52	Alveolar cell
LZX-Unigene56750-All-g	5.52899e-57	0.389806	0.385	0.338	2.94834e-52	Alveolar cell
Gene11387	1.27923e-56	0.34199	0.349	0.292	6.82149e-52	Alveolar cell
LZX-Unigene9587-All-g	2.97008e-56	0.166893	0.757	0.705	1.58379e-51	Alveolar cell
Gene19268	3.01081e-56	0.369937	0.356	0.307	1.60552e-51	Alveolar cell
LZX-Unigene25584-All-g	7.29537e-56	0.346973	0.436	0.394	3.89025e-51	Alveolar cell
Gene18250	3.2501e-54	0.0632017	0.929	0.872	1.73311e-49	Alveolar cell
Gene22574	3.89702e-53	0.220183	0.538	0.484	2.07809e-48	Alveolar cell
LZX-CL3200.Contig1-All-g	5.77858e-51	0.0286131	0.645	0.608	3.08143e-46	Alveolar cell
Gene12852	9.3138e-51	0.336192	0.258	0.21	4.96658e-46	Alveolar cell
Gene6300	2.19778e-50	0.302946	0.256	0.207	1.17197e-45	Alveolar cell
Gene12328	1.11453e-48	0.323243	0.351	0.305	5.94321e-44	Alveolar cell
LZX-Unigene14722-All-g	1.36696e-45	0.0741356	0.974	0.967	7.28933e-41	Alveolar cell
Gene22393	1.48284e-45	0.259802	0.55	0.517	7.90724e-41	Alveolar cell
Gene3509	3.62951e-44	0.147629	0.662	0.632	1.93544e-39	Alveolar cell
LZX-Unigene970-All-g	3.12864e-43	0.283504	0.384	0.342	1.66835e-38	Alveolar cell
Gene10522	1.26008e-41	0.330591	0.254	0.212	6.71938e-37	Alveolar cell
LZX-CL12748.Contig3-All-g	1.6177e-41	0.242521	0.455	0.414	8.62638e-37	Alveolar cell
LZX-CL12007.Contig6-All-g	2.257e-41	0.349601	0.281	0.24	1.20355e-36	Alveolar cell
Gene6621	2.28179e-41	0.29227	0.409	0.367	1.21676e-36	Alveolar cell
LZX-CL8042.Contig4-All-g	7.55412e-41	0.196071	0.581	0.542	4.02824e-36	Alveolar cell
Gene36996	1.32961e-40	0.284894	0.518	0.484	7.09017e-36	Alveolar cell
Gene1416	5.68261e-40	0.269279	0.406	0.365	3.03025e-35	Alveolar cell
Gene12522	6.64272e-39	0.221888	0.56	0.533	3.54223e-34	Alveolar cell
Gene1387	1.72858e-38	0.311866	0.302	0.263	9.21766e-34	Alveolar cell
Gene4964	4.45608e-38	0.295082	0.374	0.334	2.3762e-33	Alveolar cell
Gene15514	7.18426e-38	0.0119688	0.963	0.952	3.831e-33	Alveolar cell
Gene12216	1.67679e-37	0.283135	0.289	0.249	8.94149e-33	Alveolar cell
Gene3101	6.24948e-36	0.26183	0.361	0.321	3.33253e-31	Alveolar cell
LZX-Unigene56761-All-g	7.20875e-36	0.169786	0.601	0.553	3.84407e-31	Alveolar cell
Gene9851	1.53923e-35	0.272822	0.365	0.327	8.20794e-31	Alveolar cell
LZX-CL4193.Contig2-All-g	5.04795e-35	0.251388	0.44	0.408	2.69182e-30	Alveolar cell
LZX-CL11753.Contig2-All-g	3.21047e-34	0.294533	0.367	0.33	1.71198e-29	Alveolar cell
LZX-Unigene61834-All-g	5.97068e-34	0.307837	0.268	0.231	3.18386e-29	Alveolar cell
Gene19747	3.2469e-32	0.204986	0.577	0.551	1.73141e-27	Alveolar cell
Gene18242	2.18229e-31	0.206831	0.256	0.217	1.1637e-26	Alveolar cell
Gene3513	6.77539e-31	0.328389	0.279	0.245	3.61298e-26	Alveolar cell
LZX-Unigene8230-All-g	1.99532e-29	0.237877	0.489	0.457	1.064e-24	Alveolar cell
Gene16314	3.81256e-28	0.276244	0.279	0.246	2.03305e-23	Alveolar cell
Gene5298	4.28704e-28	0.278391	0.401	0.369	2.28606e-23	Alveolar cell
Gene10505	1.57747e-27	0.307966	0.271	0.241	8.41187e-23	Alveolar cell
Gene4353	3.20859e-26	0.240231	0.447	0.419	1.71098e-21	Alveolar cell
LZX-CL10159.Contig1-All-g	4.13319e-25	0.209099	0.49	0.46	2.20402e-20	Alveolar cell
Gene4963	4.37444e-25	0.260427	0.37	0.342	2.33267e-20	Alveolar cell
Gene10831	9.135e-25	0.30927	0.297	0.267	4.87124e-20	Alveolar cell
LZX-CL4015.Contig1-All-g	2.17213e-24	0.176812	0.408	0.37	1.15829e-19	Alveolar cell
Gene34426	2.76837e-24	0.262355	0.325	0.296	1.47623e-19	Alveolar cell
Gene2268	2.75835e-23	0.215377	0.277	0.244	1.47089e-18	Alveolar cell
Gene30637	5.68158e-22	0.312604	0.316	0.292	3.0297e-17	Alveolar cell
LZX-CL12589.Contig2-All-g	6.1284e-22	0.228456	0.335	0.309	3.26797e-17	Alveolar cell
Gene3484	2.12769e-21	0.190236	0.392	0.363	1.13459e-16	Alveolar cell
Gene2262	3.36654e-21	0.213933	0.454	0.437	1.79521e-16	Alveolar cell
Gene36523	7.90954e-21	0.0359028	0.988	0.983	4.21776e-16	Alveolar cell
LZX-Unigene15315-All-g	1.11909e-20	0.231959	0.385	0.361	5.96753e-16	Alveolar cell
Gene32044	1.67984e-20	0.0590645	0.907	0.886	8.95777e-16	Alveolar cell
Gene10897	5.10354e-20	0.207762	0.376	0.352	2.72146e-15	Alveolar cell
LZX-Unigene8176-All-g	1.33188e-19	0.2019	0.401	0.375	7.10225e-15	Alveolar cell
Gene17645	1.41082e-19	0.251139	0.397	0.379	7.52317e-15	Alveolar cell
Gene15213	6.73716e-19	0.233862	0.315	0.29	3.59259e-14	Alveolar cell
Gene15036	2.04005e-18	0.049116	0.426	0.39	1.08786e-13	Alveolar cell
Gene5260	2.77733e-17	0.250413	0.268	0.244	1.48101e-12	Alveolar cell
Gene7956	3.09612e-17	0.251007	0.286	0.264	1.65101e-12	Alveolar cell
LZX-Unigene35942-All-g	7.95054e-17	0.224742	0.481	0.471	4.23963e-12	Alveolar cell
Gene5425	2.3905e-16	0.205967	0.415	0.398	1.27474e-11	Alveolar cell
Gene15762	2.72083e-16	0.169879	0.262	0.237	1.45088e-11	Alveolar cell
LZX-Unigene24634-All-g	2.38925e-15	0.202424	0.374	0.357	1.27407e-10	Alveolar cell
LZX-CL12486.Contig4-All-g	8.44668e-15	0.240953	0.312	0.292	4.50419e-10	Alveolar cell
Gene25923	1.18007e-14	0.197799	0.321	0.3	6.29274e-10	Alveolar cell
Gene16228	1.23607e-14	0.16816	0.311	0.285	6.59136e-10	Alveolar cell
LZX-CL3615.Contig1-All-g	1.449e-14	0.238465	0.253	0.231	7.72682e-10	Alveolar cell
Gene3786	1.31581e-13	0.25358	0.33	0.316	7.01657e-09	Alveolar cell
Gene9205	2.67869e-13	0.170386	0.403	0.384	1.42841e-08	Alveolar cell
Gene27290	5.03925e-13	0.157491	0.317	0.295	2.68718e-08	Alveolar cell
LZX-CL1204.Contig1-All-g	1.19934e-12	0.057072	0.777	0.771	6.39547e-08	Alveolar cell
Gene9825	8.91177e-12	0.149298	0.272	0.251	4.7522e-07	Alveolar cell
Gene48839	1.00922e-11	0.174431	0.275	0.256	5.38165e-07	Alveolar cell
Gene7948	1.05798e-11	0.212112	0.299	0.283	5.64169e-07	Alveolar cell
LZX-Unigene10088-All-g	1.43733e-11	0.180072	0.26	0.242	7.66454e-07	Alveolar cell
Gene1533	1.35272e-10	0.0114752	0.311	0.282	7.21339e-06	Alveolar cell
LZX-CL1579.Contig2-All-g	2.24561e-10	0.146979	0.435	0.422	1.19747e-05	Alveolar cell
LZX-CL7374.Contig1-All-g	1.00912e-09	0.2298	0.334	0.32	5.38112e-05	Alveolar cell
Gene19125	1.62554e-09	0.144208	0.591	0.581	8.66819e-05	Alveolar cell
LZX-Unigene13275-All-g	6.19235e-09	0.181665	0.257	0.243	0.000330207	Alveolar cell
Gene267	2.44468e-08	0.172929	0.348	0.338	0.00130363	Alveolar cell
Gene17737	2.69916e-08	0.183786	0.356	0.345	0.00143933	Alveolar cell
Gene12837	7.75763e-08	0.24341	0.279	0.27	0.00413676	Alveolar cell
Gene2317	1.71197e-07	0.0982183	0.764	0.764	0.00912909	Alveolar cell
Gene7429	1.94303e-07	0.162263	0.397	0.387	0.0103612	Alveolar cell
Gene16793	6.15263e-07	0.0352166	0.939	0.922	0.0328089	Alveolar cell
Gene3763	7.98434e-07	0.156297	0.283	0.273	0.0425765	Alveolar cell
Gene791	8.16562e-07	0.0613311	0.666	0.643	0.0435432	Alveolar cell
LZX-Unigene46379-All-g	8.60234e-07	0.0234882	0.361	0.389	0.045872	Alveolar cell
Gene3550	0	4.59767	0.876	0.049	0	Stromal cell
Gene8876	0	4.18685	0.509	0.031	0	Stromal cell
Gene16258	0	3.92604	0.719	0.031	0	Stromal cell
Gene14870	0	3.80201	0.506	0.016	0	Stromal cell
Gene14820	0	3.35564	0.573	0.018	0	Stromal cell
LZX-CL4432.Contig9-All-g	0	3.35501	0.295	0.018	0	Stromal cell
Gene12335	0	3.35262	0.683	0.047	0	Stromal cell
Gene20007	0	3.09509	0.625	0.058	0	Stromal cell
Gene19615	0	2.99287	0.531	0.036	0	Stromal cell
Gene18823	0	2.9716	0.53	0.018	0	Stromal cell
Gene8745	0	2.9357	0.392	0.018	0	Stromal cell
LZX-CL4348.Contig6-All-g	0	2.90994	0.411	0.025	0	Stromal cell
Gene7986	0	2.89884	0.469	0.04	0	Stromal cell
Gene10845	0	2.80081	0.483	0.007	0	Stromal cell
Gene5943	0	2.76098	0.534	0.093	0	Stromal cell
Gene10007	0	2.72866	0.357	0.009	0	Stromal cell
LZX-CL1023.Contig4-All-g	0	2.72214	0.546	0.041	0	Stromal cell
LZX-CL1023.Contig2-All-g	0	2.70784	0.592	0.051	0	Stromal cell
Gene12244	0	2.67905	0.497	0.027	0	Stromal cell
Gene82	0	2.61393	0.31	0.019	0	Stromal cell
Gene15280	0	2.60104	0.4	0.018	0	Stromal cell
LZX-CL1465.Contig3-All-g	0	2.47587	0.484	0.026	0	Stromal cell
Gene16234	0	2.46195	0.437	0.052	0	Stromal cell
Gene22113	0	2.25883	0.986	0.689	0	Stromal cell
Gene5257	0	2.2035	0.526	0.11	0	Stromal cell
Gene5271	0	2.178	0.295	0.011	0	Stromal cell
Gene1523	0	2.16769	0.329	0.007	0	Stromal cell
Gene10173	0	2.14395	0.591	0.182	0	Stromal cell
Gene1455	0	2.14127	0.401	0.081	0	Stromal cell
Gene15504	0	2.12	0.37	0.012	0	Stromal cell
Gene7459	0	2.05168	0.422	0.08	0	Stromal cell
LZX-CL5068.Contig1-All-g	0	2.04897	0.52	0.152	0	Stromal cell
Gene12782	0	2.04721	0.352	0.014	0	Stromal cell
Gene9805	0	1.97701	0.294	0.034	0	Stromal cell
Gene14546	0	1.96074	0.296	0.016	0	Stromal cell
Gene12908	0	1.95804	0.46	0.129	0	Stromal cell
LZX-Unigene25398-All-g	0	1.94312	0.268	0.006	0	Stromal cell
Gene8987	0	1.87503	0.27	0.009	0	Stromal cell
Gene24229	0	1.84911	0.501	0.164	0	Stromal cell
Gene12762	0	1.83114	0.37	0.041	0	Stromal cell
LZX-CL5480.Contig2-All-g	0	1.8227	0.334	0.028	0	Stromal cell
Gene14910	0	1.80891	0.284	0.032	0	Stromal cell
LZX-CL741.Contig1-All-g	0	1.78879	0.315	0.073	0	Stromal cell
Gene6494	0	1.77466	0.291	0.046	0	Stromal cell
Gene18142	0	1.76198	0.26	0.008	0	Stromal cell
Gene4271	0	1.75042	0.709	0.472	0	Stromal cell
Gene13663	0	1.74001	0.25	0.06	0	Stromal cell
Gene17746	0	1.67075	0.256	0.007	0	Stromal cell
Gene15265	0	1.66566	0.281	0.022	0	Stromal cell
Gene21024	0	1.66127	0.267	0.008	0	Stromal cell
Gene19164	0	1.65381	0.274	0.026	0	Stromal cell
Gene9587	0	1.62144	0.29	0.059	0	Stromal cell
Gene37325	0	1.61736	0.871	0.653	0	Stromal cell
LZX-CL8489.Contig1-All-g	0	1.59953	0.876	0.678	0	Stromal cell
Gene22114	0	1.58452	0.54	0.193	0	Stromal cell
Gene14947	0	1.56443	0.304	0.058	0	Stromal cell
LZX-CL10284.Contig1-All-g	0	1.55493	0.446	0.128	0	Stromal cell
Gene33514	0	1.52012	0.259	0.042	0	Stromal cell
LZX-Unigene61825-All-g	0	1.50687	0.253	0.036	0	Stromal cell
Gene10988	0	1.49204	0.259	0.063	0	Stromal cell
Gene17568	0	1.46673	0.263	0.062	0	Stromal cell
Gene62361	0	1.46237	0.59	0.231	0	Stromal cell
Gene14943	0	1.46014	0.254	0.079	0	Stromal cell
Gene17552	0	1.43936	0.529	0.283	0	Stromal cell
Gene25529	0	1.4148	0.256	0.021	0	Stromal cell
Gene45992	0	1.40861	0.286	0.082	0	Stromal cell
Gene17550	0	1.40147	0.524	0.273	0	Stromal cell
Gene35172	0	1.40105	0.473	0.244	0	Stromal cell
LZX-CL9557.Contig1-All-g	0	1.38905	0.524	0.254	0	Stromal cell
Gene13474	0	1.38452	0.405	0.167	0	Stromal cell
Gene602	0	1.34678	0.432	0.175	0	Stromal cell
Gene1813	0	1.32354	0.541	0.319	0	Stromal cell
Gene17866	0	1.31977	0.275	0.085	0	Stromal cell
Gene13401	0	1.31087	0.258	0.06	0	Stromal cell
Gene4367	0	1.2244	0.922	0.73	0	Stromal cell
LZX-CL632.Contig2-All-g	0	1.12167	0.733	0.552	0	Stromal cell
Gene13648	0	1.05908	0.497	0.308	0	Stromal cell
Gene26354	0	1.0516	0.357	0.08	0	Stromal cell
Gene669	0	1.00806	0.564	0.36	0	Stromal cell
LZX-CL4802.Contig10-All-g	0	0.992167	0.587	0.417	0	Stromal cell
Gene7426	0	0.891802	0.773	0.591	0	Stromal cell
Gene26313	0	0.826979	0.867	0.761	0	Stromal cell
Gene62758	0	0.808618	0.778	0.559	0	Stromal cell
Gene17758	0	0.531247	0.293	0.117	0	Stromal cell
Gene22112	0	0.380686	0.724	0.338	0	Stromal cell
Gene10328	7.65364e-305	0.965241	0.268	0.112	4.08131e-300	Stromal cell
Gene19727	2.34657e-295	0.64625	0.29	0.12	1.25131e-290	Stromal cell
Gene1533	7.23278e-295	1.04226	0.46	0.277	3.85688e-290	Stromal cell
Gene2213	6.49532e-275	0.885489	0.596	0.447	3.46363e-270	Stromal cell
LZX-Unigene7442-All-g	3.24785e-274	1.72499	0.481	0.345	1.73192e-269	Stromal cell
Gene18958	1.69361e-253	0.791239	0.572	0.387	9.03119e-249	Stromal cell
Gene5764	4.99353e-247	0.925095	0.298	0.149	2.6628e-242	Stromal cell
Gene16349	3.79e-244	0.89283	0.341	0.178	2.02101e-239	Stromal cell
Gene913	4.07344e-229	1.10386	0.26	0.12	2.17216e-224	Stromal cell
Gene19288	5.03566e-225	0.825068	0.334	0.174	2.68526e-220	Stromal cell
Gene884	2.68985e-223	1.26411	0.385	0.234	1.43436e-218	Stromal cell
Gene724	2.19981e-219	0.583389	0.957	0.869	1.17305e-214	Stromal cell
Gene67454	2.86261e-203	0.700063	0.579	0.418	1.52649e-198	Stromal cell
LZX-CL1023.Contig11-All-g	1.2401e-201	0.703287	0.575	0.435	6.61282e-197	Stromal cell
Gene40307	9.68023e-199	1.21091	0.453	0.315	5.16199e-194	Stromal cell
LZX-Unigene15725-All-g	7.51971e-198	1.03938	0.356	0.216	4.00989e-193	Stromal cell
Gene212	9.61984e-179	0.669821	0.56	0.405	5.12978e-174	Stromal cell
Gene16560	2.38376e-177	1.047	0.315	0.186	1.27114e-172	Stromal cell
Gene10441	5.16028e-177	0.61321	0.583	0.422	2.75172e-172	Stromal cell
Gene18979	8.95175e-174	0.859843	0.295	0.164	4.77352e-169	Stromal cell
Gene69245	1.17239e-169	1.06462	0.378	0.245	6.25177e-165	Stromal cell
LZX-CL8066.Contig1-All-g	6.35798e-165	0.539951	0.874	0.804	3.3904e-160	Stromal cell
Gene31148	8.51105e-165	1.03308	0.289	0.169	4.53852e-160	Stromal cell
Gene5844	1.0909e-151	0.560833	0.585	0.425	5.81723e-147	Stromal cell
Gene19262	1.20972e-146	0.570048	0.407	0.261	6.45081e-142	Stromal cell
Gene19008	3.94385e-146	0.857681	0.304	0.184	2.10306e-141	Stromal cell
Gene8843	7.211e-143	0.548471	0.569	0.412	3.84526e-138	Stromal cell
Gene1447	1.06009e-138	0.840035	0.316	0.2	5.65295e-134	Stromal cell
Gene1394	1.06469e-136	0.882859	0.38	0.26	5.67747e-132	Stromal cell
Gene5911	3.52417e-134	0.512938	0.573	0.414	1.87926e-129	Stromal cell
Gene15062	1.31962e-133	0.942715	0.354	0.242	7.03685e-129	Stromal cell
Gene68601	7.21182e-133	0.956595	0.286	0.178	3.8457e-128	Stromal cell
Gene8928	4.22438e-131	0.511485	0.569	0.412	2.25265e-126	Stromal cell
Gene18679	1.75542e-128	0.73347	0.31	0.194	9.36075e-124	Stromal cell
LZX-CL11488.Contig15-All-g	2.67918e-128	0.402837	0.783	0.735	1.42867e-123	Stromal cell
Gene66095	1.87656e-124	0.702114	0.373	0.248	1.00067e-119	Stromal cell
Gene41455	4.57968e-124	0.539362	0.583	0.426	2.44212e-119	Stromal cell
LZX-Unigene56709-All-g	7.53306e-123	0.524885	0.665	0.602	4.01701e-118	Stromal cell
Gene2284	2.86984e-120	0.604191	0.528	0.386	1.53034e-115	Stromal cell
Gene17529	8.60868e-120	0.598584	0.571	0.499	4.59058e-115	Stromal cell
Gene18941	7.34954e-116	0.868384	0.311	0.206	3.91914e-111	Stromal cell
Gene9506	8.09229e-115	0.731629	0.299	0.194	4.31521e-110	Stromal cell
Gene45987	8.51435e-115	0.4512	0.568	0.413	4.54028e-110	Stromal cell
Gene10676	1.09004e-113	0.409117	0.568	0.413	5.81264e-109	Stromal cell
Gene6298	2.86028e-113	0.559107	0.462	0.329	1.52524e-108	Stromal cell
Gene6981	4.76162e-111	0.839571	0.281	0.183	2.53913e-106	Stromal cell
Gene26794	1.2861e-110	0.592568	0.421	0.3	6.85812e-106	Stromal cell
Gene7377	3.03117e-109	0.446104	0.573	0.419	1.61637e-104	Stromal cell
LZX-CL3964.Contig3-All-g	4.43766e-106	0.485094	0.499	0.386	2.36638e-101	Stromal cell
Gene7017	1.6193e-105	0.476466	0.518	0.376	8.6349e-101	Stromal cell
Gene24489	4.86472e-104	0.433257	0.552	0.404	2.59411e-99	Stromal cell
LZX-CL4287.Contig1-All-g	5.73653e-103	0.790657	0.272	0.178	3.05901e-98	Stromal cell
Gene8904	4.3218e-101	0.60779	0.429	0.31	2.3046e-96	Stromal cell
Gene11310	2.70743e-98	0.577071	0.389	0.271	1.44374e-93	Stromal cell
Gene3843	1.44232e-97	0.481038	0.481	0.348	7.6912e-93	Stromal cell
Gene8356	1.37186e-96	0.387271	0.553	0.401	7.31542e-92	Stromal cell
Gene34722	6.17875e-94	0.398674	0.566	0.416	3.29482e-89	Stromal cell
Gene37677	5.60392e-93	0.781771	0.254	0.166	2.98829e-88	Stromal cell
Gene16265	7.38105e-93	0.74439	0.266	0.175	3.93594e-88	Stromal cell
Gene18480	1.72887e-92	0.47499	0.67	0.632	9.2192e-88	Stromal cell
Gene5529	4.13257e-92	0.830222	0.394	0.309	2.2037e-87	Stromal cell
Gene13075	1.38796e-90	0.39172	0.796	0.77	7.40132e-86	Stromal cell
Gene19134	3.1555e-90	0.590456	0.349	0.248	1.68267e-85	Stromal cell
Gene19997	1.6302e-89	0.805705	0.296	0.209	8.69304e-85	Stromal cell
Gene12213	5.99254e-85	0.532345	0.342	0.242	3.19552e-80	Stromal cell
Gene14895	1.47633e-84	0.414643	0.472	0.345	7.87251e-80	Stromal cell
Gene8844	1.72259e-84	0.371656	0.507	0.371	9.18572e-80	Stromal cell
Gene40308	2.37546e-84	0.993167	0.531	0.504	1.26671e-79	Stromal cell
Gene23030	7.72566e-83	0.373933	0.552	0.409	4.11971e-78	Stromal cell
LZX-Unigene46080-All-g	3.71535e-81	0.582762	0.479	0.404	1.98121e-76	Stromal cell
LZX-CL664.Contig3-All-g	9.74978e-78	0.550262	0.268	0.181	5.19907e-73	Stromal cell
Gene16353	3.19284e-77	0.365322	0.515	0.384	1.70258e-72	Stromal cell
Gene27092	1.56423e-75	0.29487	0.495	0.359	8.34128e-71	Stromal cell
Gene12298	1.61457e-75	0.678936	0.252	0.171	8.60968e-71	Stromal cell
Gene6310	1.49228e-71	0.737618	0.357	0.283	7.95757e-67	Stromal cell
Gene16168	2.46079e-70	0.306295	0.531	0.392	1.31222e-65	Stromal cell
Gene20214	2.81904e-70	0.308503	0.425	0.305	1.50325e-65	Stromal cell
Gene8895	9.92872e-70	0.286656	0.399	0.292	5.29449e-65	Stromal cell
Gene54771	6.7253e-69	0.318727	0.547	0.407	3.58627e-64	Stromal cell
Gene2985	1.22239e-66	0.379493	0.595	0.52	6.51838e-62	Stromal cell
Gene4273	1.82416e-64	0.304726	0.465	0.348	9.72735e-60	Stromal cell
Gene12149	6.74417e-63	0.362155	0.683	0.65	3.59633e-58	Stromal cell
Gene22771	1.18996e-62	0.53985	0.333	0.25	6.34548e-58	Stromal cell
Gene9333	1.13642e-61	0.507963	0.351	0.266	6.05998e-57	Stromal cell
Gene10506	1.60913e-61	0.555193	0.404	0.334	8.5807e-57	Stromal cell
Gene735	3.19622e-60	0.426906	0.404	0.31	1.70438e-55	Stromal cell
Gene6985	4.94059e-60	0.244357	0.57	0.419	2.63457e-55	Stromal cell
Gene253	4.29056e-59	0.212845	0.584	0.426	2.28794e-54	Stromal cell
Gene857	1.24508e-58	0.520019	0.288	0.216	6.6394e-54	Stromal cell
Gene5255	1.53327e-58	0.571794	0.261	0.187	8.17619e-54	Stromal cell
Gene16287	1.08428e-56	0.218527	0.571	0.42	5.78192e-52	Stromal cell
Gene18279	4.79611e-56	0.578834	0.573	0.548	2.55752e-51	Stromal cell
Gene19461	1.02282e-54	0.436296	0.355	0.269	5.45417e-50	Stromal cell
Gene69913	2.24841e-53	0.222144	0.541	0.404	1.19897e-48	Stromal cell
Gene5338	3.63437e-50	0.114528	0.562	0.418	1.93803e-45	Stromal cell
Gene12802	8.54729e-50	0.176417	0.536	0.404	4.55784e-45	Stromal cell
Gene16777	2.74088e-48	0.45755	0.268	0.202	1.46158e-43	Stromal cell
Gene34723	3.36071e-47	0.382216	0.322	0.242	1.7921e-42	Stromal cell
Gene11225	2.69432e-43	0.348882	0.392	0.312	1.43675e-38	Stromal cell
Gene13652	4.26213e-43	0.353091	0.393	0.313	2.27278e-38	Stromal cell
Gene17784	4.34404e-43	0.215736	0.462	0.357	2.31646e-38	Stromal cell
Gene18911	9.28896e-43	0.262939	0.42	0.322	4.95334e-38	Stromal cell
Gene16426	1.15376e-42	0.11014	0.585	0.426	6.15245e-38	Stromal cell
LZX-CL10022.Contig2-All-g	1.87335e-41	0.208219	0.789	0.769	9.98962e-37	Stromal cell
LZX-Unigene61782-All-g	7.24439e-41	0.409542	0.521	0.495	3.86307e-36	Stromal cell
Gene26839	7.73596e-41	0.330879	0.387	0.31	4.1252e-36	Stromal cell
LZX-Unigene15332-All-g	1.22091e-40	0.361271	0.456	0.392	6.51051e-36	Stromal cell
Gene1806	7.93256e-40	0.509367	0.261	0.204	4.23003e-35	Stromal cell
Gene38442	1.24615e-39	0.457995	0.268	0.207	6.64508e-35	Stromal cell
Gene19251	1.91547e-38	0.192189	0.616	0.563	1.02143e-33	Stromal cell
Gene19793	1.9377e-38	0.245345	0.395	0.31	1.03328e-33	Stromal cell
Gene2117	5.37642e-38	0.406637	0.288	0.228	2.86697e-33	Stromal cell
Gene5769	6.27237e-38	0.287389	0.361	0.284	3.34474e-33	Stromal cell
Gene15769	7.61794e-38	0.413112	0.331	0.266	4.06227e-33	Stromal cell
Gene25397	8.4318e-37	0.430261	0.294	0.235	4.49626e-32	Stromal cell
Gene20374	1.62018e-36	0.36684	0.279	0.217	8.63962e-32	Stromal cell
Gene31533	2.47267e-36	0.152889	0.58	0.426	1.31855e-31	Stromal cell
Gene20372	2.72192e-35	0.386921	0.273	0.214	1.45147e-30	Stromal cell
Gene15556	3.84357e-35	0.530165	0.332	0.288	2.04959e-30	Stromal cell
Gene4330	4.96258e-35	0.339189	0.336	0.271	2.6463e-30	Stromal cell
Gene1326	1.10332e-34	0.105176	0.47	0.362	5.88348e-30	Stromal cell
Gene13732	1.14322e-31	0.299602	0.339	0.273	6.09622e-27	Stromal cell
Gene17091	1.17876e-30	0.12131	0.4	0.312	6.28572e-26	Stromal cell
Gene20043	1.37456e-30	0.311969	0.34	0.278	7.32984e-26	Stromal cell
Gene11822	2.05226e-30	0.274524	0.362	0.295	1.09437e-25	Stromal cell
Gene6207	3.31086e-28	0.387739	0.478	0.451	1.76552e-23	Stromal cell
Gene6301	6.29231e-28	0.346097	0.504	0.484	3.35537e-23	Stromal cell
Gene36523	1.40859e-27	0.150842	0.987	0.985	7.51131e-23	Stromal cell
Gene8148	1.98947e-27	0.223125	0.737	0.733	1.06089e-22	Stromal cell
Gene780	1.6859e-26	0.257356	0.362	0.298	8.99004e-22	Stromal cell
LZX-Unigene7884-All-g	8.09077e-23	0.320633	0.432	0.406	4.3144e-18	Stromal cell
LZX-CL6738.Contig1-All-g	2.54598e-22	0.193374	0.754	0.771	1.35764e-17	Stromal cell
LZX-CL12127.Contig2-All-g	3.95396e-21	0.339355	0.426	0.399	2.10845e-16	Stromal cell
LZX-Unigene15429-All-g	3.06343e-20	0.309404	0.253	0.213	1.63357e-15	Stromal cell
Gene16410	1.29647e-18	0.364071	0.261	0.225	6.91344e-14	Stromal cell
Gene12101	1.41791e-15	0.269921	0.546	0.553	7.56101e-11	Stromal cell
LZX-Unigene13649-All-g	2.63049e-15	0.347779	0.386	0.366	1.40271e-10	Stromal cell
Gene6034	5.65937e-15	0.281755	0.264	0.227	3.01786e-10	Stromal cell
Gene19106	1.60366e-14	0.334055	0.384	0.367	8.55153e-10	Stromal cell
Gene14853	2.35589e-14	0.0317299	0.456	0.373	1.25628e-09	Stromal cell
Gene9851	1.77001e-13	0.0275173	0.29	0.358	9.43857e-09	Stromal cell
Gene2697	2.26968e-13	0.345782	0.276	0.251	1.21031e-08	Stromal cell
Gene5224	3.34117e-13	0.0740095	0.213	0.267	1.78168e-08	Stromal cell
LZX-CL283.Contig1-All-g	3.69018e-13	0.177359	0.866	0.858	1.96779e-08	Stromal cell
Gene57428	1.18493e-12	0.0908394	0.389	0.335	6.31865e-08	Stromal cell
Gene59821	3.66499e-12	0.209824	0.266	0.231	1.95435e-07	Stromal cell
LZX-Unigene45791-All-g	4.11876e-12	0.0016931	0.21	0.264	2.19633e-07	Stromal cell
Gene26357	4.76725e-12	0.11565	0.815	0.785	2.54214e-07	Stromal cell
LZX-Unigene35983-All-g	5.95809e-12	0.280408	0.408	0.399	3.17715e-07	Stromal cell
Gene17737	9.13319e-12	0.0150432	0.297	0.359	4.87027e-07	Stromal cell
Gene19125	1.37212e-11	0.138165	0.626	0.582	7.31685e-07	Stromal cell
Gene12837	1.46445e-11	0.0319201	0.228	0.281	7.80918e-07	Stromal cell
Gene12360	3.27599e-11	0.194159	0.314	0.279	1.74692e-06	Stromal cell
Gene19425	5.09182e-11	0.095649	0.309	0.268	2.71521e-06	Stromal cell
LZX-Unigene41317-All-g	5.1605e-11	0.347295	0.367	0.359	2.75183e-06	Stromal cell
Gene25687	5.62115e-11	0.0461926	0.401	0.342	2.99748e-06	Stromal cell
Gene48839	1.13625e-10	0.0192121	0.222	0.273	6.05907e-06	Stromal cell
Gene12326	2.07085e-10	0.310431	0.259	0.235	1.10428e-05	Stromal cell
Gene9825	2.22678e-10	0.348769	0.28	0.261	1.18743e-05	Stromal cell
LZX-CL7584.Contig2-All-g	5.08023e-10	0.0334669	0.306	0.367	2.70903e-05	Stromal cell
LZX-CL9717.Contig1-All-g	8.78035e-10	0.0136251	0.206	0.252	4.68212e-05	Stromal cell
LZX-CL664.Contig5-All-g	1.48927e-09	0.276549	0.341	0.324	7.94153e-05	Stromal cell
Gene17572	1.49119e-09	0.00872035	0.238	0.286	7.95179e-05	Stromal cell
Gene19136	2.01587e-09	0.0791262	0.381	0.459	0.000107496	Stromal cell
Gene1874	3.12797e-09	0.0407173	0.229	0.277	0.000166799	Stromal cell
LZX-Unigene14901-All-g	5.44087e-09	0.018639	0.304	0.364	0.000290134	Stromal cell
Gene25594	9.37371e-09	0.0283059	0.248	0.299	0.000499853	Stromal cell
Gene2258	1.01477e-08	0.00525214	0.212	0.255	0.000541125	Stromal cell
Gene65649	2.58572e-08	0.0308802	0.389	0.338	0.00137883	Stromal cell
LZX-CL11115.Contig1-All-g	2.62192e-08	0.0229058	0.348	0.412	0.00139814	Stromal cell
Gene26746	8.06314e-08	0.0294645	0.478	0.557	0.00429967	Stromal cell
Gene2268	9.15981e-08	0.0491208	0.227	0.268	0.00488447	Stromal cell
Gene12231	1.0266e-07	0.190791	0.451	0.433	0.00547435	Stromal cell
LZX-CL8426.Contig1-All-g	1.06472e-07	0.252711	0.4	0.398	0.00567763	Stromal cell
LZX-Unigene7794-All-g	1.33765e-07	0.0343764	0.345	0.406	0.00713302	Stromal cell
Gene15213	1.70993e-07	0.0186284	0.263	0.31	0.00911818	Stromal cell
LZX-CL10022.Contig1-All-g	1.72618e-07	0.00213764	0.323	0.376	0.00920483	Stromal cell
Gene61880	2.59837e-07	0.0569176	0.968	0.966	0.0138558	Stromal cell
LZX-Unigene1099-All-g	3.17423e-07	0.0371221	0.281	0.332	0.0169266	Stromal cell
Gene12263	3.91966e-07	0.0575949	0.309	0.363	0.0209016	Stromal cell
LZX-Unigene25639-All-g	5.60366e-07	0.0739317	0.218	0.262	0.0298815	Stromal cell
Gene17645	6.4626e-07	0.011285	0.342	0.396	0.0344618	Stromal cell
LZX-CL6656.Contig3-All-g	8.33718e-07	0.058428	0.257	0.303	0.044458	Stromal cell
Gene5753	0	5.128	0.277	0.009	0	Un_epithelial cell
Gene5768	0	4.50425	0.283	0.018	0	Un_epithelial cell
Gene37023	0	4.12349	0.261	0.004	0	Un_epithelial cell
LZX-CL11720.Contig1-All-g	0	4.10866	0.261	0.028	0	Un_epithelial cell
LZX-Unigene50735-All-g	0	3.90231	0.259	0.007	0	Un_epithelial cell
Gene9181	0	3.18859	0.668	0.108	0	Un_epithelial cell
Gene6617	0	2.66104	0.613	0.011	0	Un_epithelial cell
Gene19114	0	2.48739	0.701	0.192	0	Un_epithelial cell
Gene19262	0	2.44753	0.68	0.254	0	Un_epithelial cell
Gene26958	0	2.43853	0.531	0.071	0	Un_epithelial cell
Gene18887	0	2.38417	0.653	0.109	0	Un_epithelial cell
Gene18968	0	2.28512	0.667	0.153	0	Un_epithelial cell
LZX-CL3964.Contig3-All-g	0	2.16775	0.841	0.372	0	Un_epithelial cell
Gene19115	0	2.00518	0.911	0.333	0	Un_epithelial cell
Gene20214	0	1.93868	0.697	0.297	0	Un_epithelial cell
Gene9019	0	1.93022	0.528	0.04	0	Un_epithelial cell
Gene24229	0	1.77215	0.668	0.176	0	Un_epithelial cell
Gene19688	0	1.72929	0.494	0.025	0	Un_epithelial cell
Gene14915	0	1.69961	0.615	0.147	0	Un_epithelial cell
Gene19425	0	1.69418	0.677	0.248	0	Un_epithelial cell
Gene58767	0	1.69362	0.379	0.088	0	Un_epithelial cell
Gene1326	0	1.66791	0.703	0.355	0	Un_epithelial cell
Gene8356	0	1.61373	0.716	0.401	0	Un_epithelial cell
Gene14895	0	1.5716	0.704	0.339	0	Un_epithelial cell
Gene14853	0	1.5599	0.713	0.363	0	Un_epithelial cell
LZX-Unigene20680-All-g	0	1.55598	0.524	0.072	0	Un_epithelial cell
Gene6401	0	1.53804	0.663	0.241	0	Un_epithelial cell
Gene18946	0	1.53603	0.464	0.022	0	Un_epithelial cell
Gene11822	0	1.53412	0.682	0.28	0	Un_epithelial cell
Gene7426	0	1.53012	0.949	0.593	0	Un_epithelial cell
LZX-Unigene15332-All-g	0	1.50949	0.778	0.377	0	Un_epithelial cell
Gene10805	0	1.49909	0.777	0.219	0	Un_epithelial cell
Gene6989	0	1.47386	0.521	0.088	0	Un_epithelial cell
Gene68853	0	1.47266	0.274	0.01	0	Un_epithelial cell
Gene2362	0	1.45551	0.26	0.069	0	Un_epithelial cell
Gene253	0	1.45413	0.718	0.429	0	Un_epithelial cell
Gene10676	0	1.44723	0.716	0.414	0	Un_epithelial cell
Gene16673	0	1.42541	0.654	0.222	0	Un_epithelial cell
LZX-Unigene29908-All-g	0	1.41761	0.404	0.09	0	Un_epithelial cell
Gene27092	0	1.41601	0.712	0.355	0	Un_epithelial cell
Gene18911	0	1.40879	0.691	0.312	0	Un_epithelial cell
Gene38560	0	1.40175	0.544	0.108	0	Un_epithelial cell
Gene25687	0	1.38178	0.699	0.328	0	Un_epithelial cell
Gene5844	0	1.36145	0.718	0.427	0	Un_epithelial cell
Gene34723	0	1.34157	0.641	0.228	0	Un_epithelial cell
Gene5911	0	1.33048	0.717	0.416	0	Un_epithelial cell
Gene60992	0	1.32647	0.525	0.142	0	Un_epithelial cell
Gene7852	0	1.32037	0.702	0.336	0	Un_epithelial cell
Gene66095	0	1.31272	0.655	0.239	0	Un_epithelial cell
Gene7017	0	1.30187	0.707	0.374	0	Un_epithelial cell
Gene14508	0	1.27544	0.535	0.115	0	Un_epithelial cell
Gene10438	0	1.27057	0.287	0.012	0	Un_epithelial cell
Gene4330	0	1.26428	0.654	0.256	0	Un_epithelial cell
Gene5255	0	1.26406	0.596	0.171	0	Un_epithelial cell
Gene6985	0	1.25575	0.718	0.42	0	Un_epithelial cell
Gene11310	0	1.25492	0.669	0.262	0	Un_epithelial cell
Gene59821	0	1.25414	0.61	0.212	0	Un_epithelial cell
Gene1849	0	1.24915	0.51	0.114	0	Un_epithelial cell
Gene8904	0	1.24428	0.656	0.304	0	Un_epithelial cell
Gene16168	0	1.23413	0.71	0.391	0	Un_epithelial cell
Gene45987	0	1.2212	0.716	0.414	0	Un_epithelial cell
Gene10441	0	1.21315	0.718	0.424	0	Un_epithelial cell
Gene16110	0	1.21116	0.643	0.252	0	Un_epithelial cell
Gene16819	0	1.20804	0.443	0.076	0	Un_epithelial cell
Gene6298	0	1.20285	0.689	0.324	0	Un_epithelial cell
Gene64269	0	1.19678	0.543	0.142	0	Un_epithelial cell
Gene7377	0	1.19228	0.717	0.42	0	Un_epithelial cell
Gene14911	0	1.18844	0.514	0.119	0	Un_epithelial cell
Gene18679	0	1.18238	0.58	0.185	0	Un_epithelial cell
Gene12360	0	1.17737	0.624	0.262	0	Un_epithelial cell
Gene1587	0	1.16012	0.571	0.177	0	Un_epithelial cell
Gene16103	0	1.14659	0.508	0.115	0	Un_epithelial cell
Gene17091	0	1.14581	0.681	0.301	0	Un_epithelial cell
Gene16166	0	1.14012	0.47	0.066	0	Un_epithelial cell
Gene45687	0	1.13915	0.343	0.005	0	Un_epithelial cell
Gene3843	0	1.13383	0.695	0.344	0	Un_epithelial cell
Gene25491	0	1.1324	0.468	0.095	0	Un_epithelial cell
Gene1287	0	1.13212	0.485	0.091	0	Un_epithelial cell
Gene6207	0	1.12928	0.802	0.433	0	Un_epithelial cell
Gene26696	0	1.12895	0.438	0.083	0	Un_epithelial cell
Gene1996	0	1.12781	0.533	0.138	0	Un_epithelial cell
Gene4334	0	1.12711	0.523	0.134	0	Un_epithelial cell
Gene13732	0	1.1265	0.612	0.26	0	Un_epithelial cell
LZX-CL10022.Contig2-All-g	0	1.12366	0.947	0.761	0	Un_epithelial cell
Gene19461	0	1.1214	0.645	0.257	0	Un_epithelial cell
Gene34722	0	1.11253	0.717	0.417	0	Un_epithelial cell
LZX-CL1583.Contig1-All-g	0	1.10258	0.477	0.07	0	Un_epithelial cell
Gene16322	0	1.10111	0.55	0.164	0	Un_epithelial cell
Gene28116	0	1.08948	0.363	0.041	0	Un_epithelial cell
LZX-Unigene8170-All-g	0	1.07104	0.573	0.176	0	Un_epithelial cell
Gene9333	0	1.06954	0.607	0.256	0	Un_epithelial cell
Gene17577	0	1.06946	0.413	0.067	0	Un_epithelial cell
Gene24228	0	1.0674	0.435	0.064	0	Un_epithelial cell
Gene3849	0	1.06498	0.256	0.019	0	Un_epithelial cell
Gene17596	0	1.06468	0.349	0.065	0	Un_epithelial cell
Gene8843	0	1.06091	0.715	0.414	0	Un_epithelial cell
Gene26794	0	1.05918	0.663	0.293	0	Un_epithelial cell
Gene702	0	1.05666	0.604	0.226	0	Un_epithelial cell
Gene14902	0	1.0543	0.506	0.134	0	Un_epithelial cell
LZX-CL116.Contig3-All-g	0	1.047	0.386	0.137	0	Un_epithelial cell
Gene12174	0	1.04324	0.509	0.13	0	Un_epithelial cell
Gene10903	0	1.0422	0.334	0.006	0	Un_epithelial cell
LZX-Unigene25625-All-g	0	1.03877	0.937	0.682	0	Un_epithelial cell
Gene16287	0	1.03412	0.718	0.421	0	Un_epithelial cell
Gene18250	0	1.03295	0.993	0.9	0	Un_epithelial cell
Gene16353	0	1.02903	0.702	0.381	0	Un_epithelial cell
LZX-Unigene8868-All-g	0	1.02888	0.371	0.015	0	Un_epithelial cell
Gene24301	0	1.02483	0.504	0.13	0	Un_epithelial cell
Gene735	0	1.02267	0.645	0.302	0	Un_epithelial cell
Gene24489	0	1.0196	0.711	0.404	0	Un_epithelial cell
Gene59924	0	1.01441	0.747	0.272	0	Un_epithelial cell
LZX-CL6100.Contig1-All-g	0	1.01063	0.472	0.142	0	Un_epithelial cell
Gene69913	0	0.998691	0.713	0.402	0	Un_epithelial cell
Gene22771	0	0.997236	0.63	0.238	0	Un_epithelial cell
Gene7153	0	0.996443	0.383	0.053	0	Un_epithelial cell
Gene4773	0	0.986798	0.556	0.174	0	Un_epithelial cell
Gene1697	0	0.98338	0.549	0.182	0	Un_epithelial cell
LZX-Unigene191-All-g	0	0.976242	0.986	0.862	0	Un_epithelial cell
LZX-CL12127.Contig2-All-g	0	0.973969	0.799	0.378	0	Un_epithelial cell
Gene7585	0	0.961667	0.505	0.151	0	Un_epithelial cell
Gene28888	0	0.960293	0.444	0.109	0	Un_epithelial cell
Gene15057	0	0.945433	0.499	0.109	0	Un_epithelial cell
LZX-Unigene4044-All-g	0	0.94531	0.511	0.136	0	Un_epithelial cell
Gene2331	0	0.937542	0.461	0.107	0	Un_epithelial cell
Gene8797	0	0.936553	0.425	0.058	0	Un_epithelial cell
Gene12231	0	0.935385	0.816	0.412	0	Un_epithelial cell
Gene25397	0	0.930816	0.598	0.22	0	Un_epithelial cell
Gene27857	0	0.920325	0.573	0.198	0	Un_epithelial cell
LZX-Unigene17113-All-g	0	0.919884	0.368	0.021	0	Un_epithelial cell
Gene7531	0	0.914826	0.771	0.322	0	Un_epithelial cell
Gene29929	0	0.914385	0.331	0.023	0	Un_epithelial cell
Gene61413	0	0.910734	0.524	0.173	0	Un_epithelial cell
Gene5310	0	0.903024	0.367	0.052	0	Un_epithelial cell
Gene19629	0	0.901867	0.548	0.172	0	Un_epithelial cell
LZX-CL1023.Contig11-All-g	0	0.901057	0.835	0.428	0	Un_epithelial cell
Gene15769	0	0.900682	0.611	0.253	0	Un_epithelial cell
Gene13014	0	0.89932	0.402	0.057	0	Un_epithelial cell
Gene11850	0	0.897254	0.331	0.028	0	Un_epithelial cell
Gene23191	0	0.89467	0.649	0.26	0	Un_epithelial cell
Gene15494	0	0.892389	0.513	0.158	0	Un_epithelial cell
Gene17784	0	0.887297	0.694	0.35	0	Un_epithelial cell
Gene2141	0	0.887287	0.288	0.008	0	Un_epithelial cell
Gene62361	0	0.883535	0.612	0.254	0	Un_epithelial cell
LZX-Unigene16760-All-g	0	0.879981	0.489	0.153	0	Un_epithelial cell
Gene13652	0	0.879359	0.655	0.303	0	Un_epithelial cell
Gene11802	0	0.86939	0.306	0.082	0	Un_epithelial cell
LZX-Unigene13878-All-g	0	0.867671	0.373	0.045	0	Un_epithelial cell
Gene13075	0	0.862018	0.966	0.761	0	Un_epithelial cell
Gene59996	0	0.861548	0.292	0.013	0	Un_epithelial cell
Gene10506	0	0.856601	0.707	0.32	0	Un_epithelial cell
Gene12936	0	0.855674	0.4	0.076	0	Un_epithelial cell
Gene22772	0	0.855059	0.465	0.124	0	Un_epithelial cell
Gene1479	0	0.854132	0.693	0.273	0	Un_epithelial cell
LZX-CL4112.Contig1-All-g	0	0.853361	0.433	0.116	0	Un_epithelial cell
Gene9103	0	0.853129	0.471	0.134	0	Un_epithelial cell
Gene2267	0	0.850905	0.449	0.117	0	Un_epithelial cell
Gene15111	0	0.850806	0.4	0.074	0	Un_epithelial cell
Gene38442	0	0.838092	0.501	0.196	0	Un_epithelial cell
Gene4323	0	0.836766	0.534	0.188	0	Un_epithelial cell
LZX-CL3964.Contig4-All-g	0	0.836747	0.712	0.287	0	Un_epithelial cell
Gene63753	0	0.832443	0.609	0.255	0	Un_epithelial cell
Gene20043	0	0.823635	0.614	0.266	0	Un_epithelial cell
Gene377	0	0.821515	0.331	0.044	0	Un_epithelial cell
Gene2985	0	0.810613	0.859	0.509	0	Un_epithelial cell
Gene14871	0	0.809726	0.429	0.097	0	Un_epithelial cell
Gene27856	0	0.809478	0.382	0.066	0	Un_epithelial cell
Gene16277	0	0.806561	0.34	0.059	0	Un_epithelial cell
Gene3591	0	0.805896	0.322	0.052	0	Un_epithelial cell
Gene10804	0	0.805331	0.435	0.118	0	Un_epithelial cell
LZX-CL11095.Contig1-All-g	0	0.799282	0.548	0.196	0	Un_epithelial cell
Gene13965	0	0.794188	0.424	0.11	0	Un_epithelial cell
Gene19571	0	0.794099	0.388	0.081	0	Un_epithelial cell
Gene37637	0	0.793574	0.451	0.122	0	Un_epithelial cell
Gene20372	0	0.790477	0.552	0.201	0	Un_epithelial cell
Gene65967	0	0.790021	0.264	0.004	0	Un_epithelial cell
Gene25242	0	0.787221	0.401	0.098	0	Un_epithelial cell
Gene19625	0	0.786418	0.336	0.046	0	Un_epithelial cell
LZX-Unigene13649-All-g	0	0.786341	0.767	0.344	0	Un_epithelial cell
Gene14907	0	0.785151	0.469	0.145	0	Un_epithelial cell
Gene5419	0	0.780835	0.437	0.119	0	Un_epithelial cell
Gene1550	0	0.778816	0.589	0.189	0	Un_epithelial cell
Gene17775	0	0.778551	0.491	0.143	0	Un_epithelial cell
Gene6034	0	0.76661	0.555	0.212	0	Un_epithelial cell
LZX-Unigene100008-All-g	0	0.760737	0.335	0.068	0	Un_epithelial cell
Gene64673	0	0.758234	0.322	0.05	0	Un_epithelial cell
Gene11386	0	0.757325	0.38	0.08	0	Un_epithelial cell
Gene3674	0	0.755788	0.372	0.083	0	Un_epithelial cell
Gene1568	0	0.755073	0.367	0.081	0	Un_epithelial cell
LZX-Unigene7794-All-g	0	0.753251	0.735	0.378	0	Un_epithelial cell
Gene2117	0	0.74561	0.554	0.215	0	Un_epithelial cell
Gene8850	0	0.744594	0.411	0.105	0	Un_epithelial cell
Gene24142	0	0.744563	0.634	0.256	0	Un_epithelial cell
Gene1873	0	0.743125	0.426	0.107	0	Un_epithelial cell
Gene16410	0	0.737916	0.556	0.21	0	Un_epithelial cell
Gene6	0	0.737024	0.361	0.069	0	Un_epithelial cell
Gene2261	0	0.730995	0.436	0.119	0	Un_epithelial cell
LZX-CL7374.Contig1-All-g	0	0.729876	0.713	0.305	0	Un_epithelial cell
Gene16190	0	0.729334	0.429	0.114	0	Un_epithelial cell
Gene10536	0	0.728125	0.346	0.059	0	Un_epithelial cell
Gene9135	0	0.727371	0.293	0.03	0	Un_epithelial cell
Gene20113	0	0.726838	0.386	0.091	0	Un_epithelial cell
Gene1938	0	0.722669	0.443	0.126	0	Un_epithelial cell
Gene7036	0	0.718306	0.469	0.149	0	Un_epithelial cell
Gene16777	0	0.71328	0.534	0.19	0	Un_epithelial cell
Gene17587	0	0.711712	0.337	0.072	0	Un_epithelial cell
Gene10328	0	0.708787	0.469	0.11	0	Un_epithelial cell
Gene3602	0	0.70635	0.38	0.102	0	Un_epithelial cell
Gene2652	0	0.705611	0.543	0.169	0	Un_epithelial cell
Gene17990	0	0.705004	0.393	0.091	0	Un_epithelial cell
Gene5658	0	0.702046	0.308	0.047	0	Un_epithelial cell
Gene809	0	0.701759	0.275	0.046	0	Un_epithelial cell
Gene12149	0	0.690658	0.898	0.639	0	Un_epithelial cell
Gene1780	0	0.689542	0.354	0.076	0	Un_epithelial cell
Gene25542	0	0.688838	0.412	0.112	0	Un_epithelial cell
Gene5337	0	0.682488	0.327	0.047	0	Un_epithelial cell
Gene7651	0	0.68165	0.298	0.044	0	Un_epithelial cell
Gene18516	0	0.679408	0.432	0.124	0	Un_epithelial cell
LZX-Unigene15046-All-g	0	0.67698	0.636	0.261	0	Un_epithelial cell
Gene3494	0	0.676438	0.368	0.093	0	Un_epithelial cell
Gene16970	0	0.676322	0.368	0.089	0	Un_epithelial cell
Gene19820	0	0.670174	0.38	0.091	0	Un_epithelial cell
Gene26615	0	0.669595	0.308	0.055	0	Un_epithelial cell
Gene16343	0	0.666975	0.29	0.04	0	Un_epithelial cell
Gene13657	0	0.665725	0.502	0.179	0	Un_epithelial cell
Gene16468	0	0.66312	0.523	0.196	0	Un_epithelial cell
Gene1806	0	0.662288	0.509	0.193	0	Un_epithelial cell
Gene1180	0	0.662121	0.338	0.07	0	Un_epithelial cell
Gene17595	0	0.660693	0.443	0.14	0	Un_epithelial cell
Gene18195	0	0.65977	0.306	0.049	0	Un_epithelial cell
Gene1393	0	0.65469	0.352	0.09	0	Un_epithelial cell
Gene23031	0	0.650573	0.418	0.13	0	Un_epithelial cell
Gene6418	0	0.649885	0.464	0.153	0	Un_epithelial cell
Gene13754	0	0.648413	0.334	0.055	0	Un_epithelial cell
Gene16335	0	0.645911	0.395	0.095	0	Un_epithelial cell
Gene5296	0	0.64169	0.377	0.098	0	Un_epithelial cell
Gene4725	0	0.641348	0.327	0.07	0	Un_epithelial cell
Gene3812	0	0.638385	0.509	0.157	0	Un_epithelial cell
Gene802	0	0.628596	0.384	0.12	0	Un_epithelial cell
Gene5541	0	0.626658	0.303	0.065	0	Un_epithelial cell
Gene18266	0	0.624911	0.278	0.049	0	Un_epithelial cell
Gene5804	0	0.615571	0.407	0.118	0	Un_epithelial cell
Gene5478	0	0.615467	0.367	0.097	0	Un_epithelial cell
Gene16205	0	0.615077	0.319	0.068	0	Un_epithelial cell
Gene946	0	0.609247	0.385	0.107	0	Un_epithelial cell
LZX-Unigene35971-All-g	0	0.608615	0.541	0.197	0	Un_epithelial cell
Gene25086	0	0.607351	0.253	0.021	0	Un_epithelial cell
Gene26691	0	0.606252	0.322	0.068	0	Un_epithelial cell
Gene28054	0	0.601737	0.262	0.039	0	Un_epithelial cell
Gene57429	0	0.600762	0.42	0.128	0	Un_epithelial cell
Gene23076	0	0.599229	0.474	0.15	0	Un_epithelial cell
LZX-CL9755.Contig2-All-g	0	0.592528	0.565	0.237	0	Un_epithelial cell
Gene9898	0	0.59033	0.309	0.058	0	Un_epithelial cell
Gene9764	0	0.590064	0.319	0.066	0	Un_epithelial cell
LZX-Unigene5260-All-g	0	0.589577	0.47	0.173	0	Un_epithelial cell
Gene12416	0	0.588676	0.358	0.096	0	Un_epithelial cell
Gene9881	0	0.586999	0.329	0.079	0	Un_epithelial cell
Gene7968	0	0.586349	0.411	0.128	0	Un_epithelial cell
Gene3643	0	0.584916	0.327	0.073	0	Un_epithelial cell
Gene15748	0	0.57656	0.421	0.136	0	Un_epithelial cell
Gene16225	0	0.576279	0.453	0.149	0	Un_epithelial cell
Gene70992	0	0.576187	0.444	0.146	0	Un_epithelial cell
Gene2056	0	0.575273	0.264	0.035	0	Un_epithelial cell
Gene5435	0	0.575097	0.254	0.044	0	Un_epithelial cell
Gene796	0	0.574043	0.317	0.058	0	Un_epithelial cell
Gene5992	0	0.572562	0.39	0.117	0	Un_epithelial cell
Gene13811	0	0.563153	0.275	0.051	0	Un_epithelial cell
Gene1839	0	0.56239	0.38	0.086	0	Un_epithelial cell
Gene6558	0	0.561375	0.37	0.107	0	Un_epithelial cell
Gene15493	0	0.557402	0.334	0.072	0	Un_epithelial cell
Gene12217	0	0.554314	0.294	0.064	0	Un_epithelial cell
Gene17461	0	0.549885	0.479	0.163	0	Un_epithelial cell
Gene7994	0	0.549739	0.328	0.077	0	Un_epithelial cell
Gene1856	0	0.54971	0.441	0.144	0	Un_epithelial cell
Gene45992	0	0.549068	0.381	0.09	0	Un_epithelial cell
Gene11247	0	0.545221	0.392	0.117	0	Un_epithelial cell
Gene5754	0	0.541896	0.353	0.092	0	Un_epithelial cell
Gene7413	0	0.533079	0.347	0.097	0	Un_epithelial cell
Gene33088	0	0.532098	0.302	0.065	0	Un_epithelial cell
Gene7508	0	0.529115	0.265	0.047	0	Un_epithelial cell
Gene12764	0	0.527918	0.33	0.086	0	Un_epithelial cell
Gene4806	0	0.527422	0.271	0.046	0	Un_epithelial cell
Gene5773	0	0.527405	0.251	0.046	0	Un_epithelial cell
Gene22729	0	0.524587	0.368	0.115	0	Un_epithelial cell
Gene10699	0	0.524259	0.447	0.157	0	Un_epithelial cell
Gene9307	0	0.523578	0.3	0.068	0	Un_epithelial cell
Gene32406	0	0.52059	0.266	0.037	0	Un_epithelial cell
Gene25362	0	0.519609	0.253	0.039	0	Un_epithelial cell
Gene7693	0	0.518858	0.265	0.053	0	Un_epithelial cell
Gene19337	0	0.516925	0.285	0.054	0	Un_epithelial cell
Gene19217	0	0.516832	0.299	0.071	0	Un_epithelial cell
Gene6260	0	0.50921	0.38	0.114	0	Un_epithelial cell
Gene8036	0	0.505786	0.272	0.054	0	Un_epithelial cell
Gene8768	0	0.504422	0.258	0.049	0	Un_epithelial cell
Gene13654	0	0.502851	0.275	0.059	0	Un_epithelial cell
Gene32881	0	0.501683	0.273	0.071	0	Un_epithelial cell
Gene3621	0	0.501027	0.286	0.07	0	Un_epithelial cell
Gene16030	0	0.499692	0.312	0.073	0	Un_epithelial cell
Gene7068	0	0.499151	0.378	0.117	0	Un_epithelial cell
Gene23379	0	0.497426	0.26	0.038	0	Un_epithelial cell
Gene29768	0	0.490561	0.261	0.05	0	Un_epithelial cell
Gene16860	0	0.486757	0.337	0.092	0	Un_epithelial cell
Gene35172	0	0.484864	0.607	0.251	0	Un_epithelial cell
LZX-Unigene46791-All-g	0	0.484572	0.266	0.052	0	Un_epithelial cell
LZX-CL9091.Contig5-All-g	0	0.478131	0.272	0.051	0	Un_epithelial cell
Gene12440	0	0.474793	0.253	0.049	0	Un_epithelial cell
Gene9443	0	0.462258	0.286	0.064	0	Un_epithelial cell
Gene10478	0	0.457461	0.289	0.071	0	Un_epithelial cell
LZX-CL10954.Contig1-All-g	0	0.453598	0.311	0.09	0	Un_epithelial cell
Gene2962	0	0.451143	0.344	0.096	0	Un_epithelial cell
Gene13974	0	0.449509	0.293	0.078	0	Un_epithelial cell
Gene6993	0	0.448846	0.283	0.076	0	Un_epithelial cell
Gene16016	0	0.443948	0.256	0.052	0	Un_epithelial cell
Gene27907	0	0.443586	0.281	0.069	0	Un_epithelial cell
Gene23307	0	0.440012	0.297	0.076	0	Un_epithelial cell
Gene2676	0	0.43568	0.276	0.068	0	Un_epithelial cell
Gene13964	0	0.431222	0.251	0.06	0	Un_epithelial cell
LZX-Unigene14165-All-g	0	0.427041	0.308	0.089	0	Un_epithelial cell
Gene16184	0	0.420818	0.321	0.086	0	Un_epithelial cell
LZX-CL3427.Contig9-All-g	0	0.414428	0.325	0.085	0	Un_epithelial cell
Gene15078	0	0.411095	0.279	0.073	0	Un_epithelial cell
Gene10685	0	0.382026	0.251	0.056	0	Un_epithelial cell
LZX-Unigene9683-All-g	0	0.326737	0.273	0.071	0	Un_epithelial cell
LZX-Unigene49274-All-g	0	0.322601	0.428	0.124	0	Un_epithelial cell
Gene18566	1.5055e-307	0.475936	0.534	0.209	8.02808e-303	Un_epithelial cell
Gene30600	9.76576e-306	0.443135	0.411	0.142	5.20759e-301	Un_epithelial cell
LZX-Unigene7883-All-g	1.39606e-305	0.411139	0.349	0.109	7.4445e-301	Un_epithelial cell
LZX-CL6751.Contig1-All-g	1.77458e-305	0.434749	0.349	0.11	9.46297e-301	Un_epithelial cell
Gene12204	1.22615e-304	0.425148	0.284	0.078	6.53843e-300	Un_epithelial cell
Gene3117	3.76886e-304	0.501635	0.422	0.148	2.00974e-299	Un_epithelial cell
Gene25073	1.07396e-303	0.473916	0.386	0.125	5.72688e-299	Un_epithelial cell
Gene13786	7.26176e-303	0.486264	0.418	0.143	3.87234e-298	Un_epithelial cell
Gene17647	3.19597e-302	0.341494	0.352	0.11	1.70425e-297	Un_epithelial cell
LZX-Unigene30788-All-g	6.19433e-302	0.351259	0.26	0.068	3.30313e-297	Un_epithelial cell
Gene18149	2.77051e-301	0.508972	0.291	0.082	1.47737e-296	Un_epithelial cell
Gene14913	4.80821e-300	0.416691	0.292	0.082	2.56398e-295	Un_epithelial cell
Gene17712	9.20726e-300	0.39174	0.267	0.071	4.90977e-295	Un_epithelial cell
Gene5167	3.70249e-299	0.378578	0.265	0.07	1.97435e-294	Un_epithelial cell
Gene24762	1.94079e-298	0.430065	0.343	0.105	1.03493e-293	Un_epithelial cell
Gene29739	4.93658e-298	0.39403	0.251	0.064	2.63243e-293	Un_epithelial cell
LZX-Unigene55774-All-g	6.15325e-298	0.407043	0.307	0.09	3.28122e-293	Un_epithelial cell
Gene18958	1.15255e-297	0.868812	0.716	0.391	6.14595e-293	Un_epithelial cell
Gene13716	8.467e-297	0.451448	0.496	0.184	4.51503e-292	Un_epithelial cell
Gene12802	1.66045e-296	0.856965	0.71	0.402	8.85434e-292	Un_epithelial cell
LZX-CL6767.Contig2-All-g	3.66763e-295	0.4053	0.392	0.133	1.95576e-290	Un_epithelial cell
Gene10155	4.54682e-295	0.551927	0.383	0.127	2.42459e-290	Un_epithelial cell
LZX-Unigene30796-All-g	5.04612e-295	0.494303	0.59	0.254	2.69084e-290	Un_epithelial cell
Gene8928	5.13677e-295	0.876575	0.716	0.414	2.73918e-290	Un_epithelial cell
Gene13908	5.20533e-295	0.727463	0.46	0.176	2.77574e-290	Un_epithelial cell
Gene12469	4.12863e-294	0.625911	0.467	0.179	2.20159e-289	Un_epithelial cell
Gene12154	1.10493e-293	0.440743	0.394	0.133	5.89202e-289	Un_epithelial cell
Gene286	3.90603e-293	0.503144	0.518	0.207	2.08289e-288	Un_epithelial cell
Gene9842	4.04133e-291	0.718268	0.52	0.214	2.15504e-286	Un_epithelial cell
LZX-CL1564.Contig11-All-g	1.78986e-290	0.799388	0.779	0.44	9.54442e-286	Un_epithelial cell
Gene16426	2.26501e-290	0.924536	0.718	0.429	1.20782e-285	Un_epithelial cell
LZX-Unigene24169-All-g	2.13443e-286	0.49162	0.527	0.214	1.13819e-281	Un_epithelial cell
LZX-CL10022.Contig1-All-g	3.01237e-286	0.719061	0.679	0.351	1.60635e-281	Un_epithelial cell
Gene16393	1.7023e-284	0.336471	0.293	0.084	9.07749e-280	Un_epithelial cell
LZX-Unigene8725-All-g	1.37497e-283	0.357653	0.283	0.08	7.33202e-279	Un_epithelial cell
Gene780	4.40451e-283	0.670834	0.632	0.286	2.3487e-278	Un_epithelial cell
Gene67454	9.80038e-282	0.877821	0.716	0.42	5.22605e-277	Un_epithelial cell
Gene57428	3.45512e-278	0.721896	0.657	0.322	1.84245e-273	Un_epithelial cell
Gene26606	1.6328e-277	0.423621	0.376	0.13	8.70689e-273	Un_epithelial cell
Gene12818	2.07552e-276	0.450983	0.396	0.14	1.10677e-271	Un_epithelial cell
Gene17027	9.15423e-276	0.389039	0.273	0.077	4.88149e-271	Un_epithelial cell
LZX-Unigene46379-All-g	3.21896e-275	0.551535	0.703	0.352	1.71651e-270	Un_epithelial cell
Gene7180	6.1194e-275	0.573498	0.485	0.188	3.26317e-270	Un_epithelial cell
LZX-Unigene15152-All-g	3.90146e-274	0.580736	0.662	0.324	2.08045e-269	Un_epithelial cell
Gene54907	1.34201e-273	0.481943	0.49	0.19	7.15626e-269	Un_epithelial cell
Gene216	3.28703e-273	0.42233	0.355	0.117	1.75281e-268	Un_epithelial cell
Gene39246	4.83855e-271	0.675839	0.641	0.322	2.58015e-266	Un_epithelial cell
Gene8844	5.02774e-271	0.764553	0.696	0.368	2.68104e-266	Un_epithelial cell
Gene1394	4.41906e-270	0.535983	0.59	0.255	2.35647e-265	Un_epithelial cell
Gene65649	4.8323e-270	0.712857	0.659	0.324	2.57682e-265	Un_epithelial cell
Gene256	4.09447e-269	0.312061	0.252	0.068	2.18338e-264	Un_epithelial cell
Gene22454	2.08145e-268	0.356058	0.315	0.099	1.10993e-263	Un_epithelial cell
LZX-Unigene61002-All-g	1.94478e-267	0.438822	0.531	0.221	1.03705e-262	Un_epithelial cell
Gene16203	3.28619e-267	0.371403	0.279	0.081	1.75236e-262	Un_epithelial cell
Gene12905	3.43601e-265	0.607291	0.925	0.648	1.83225e-260	Un_epithelial cell
Gene18001	2.35311e-263	0.289232	0.301	0.092	1.2548e-258	Un_epithelial cell
Gene4346	1.2079e-262	0.380907	0.29	0.088	6.44112e-258	Un_epithelial cell
Gene4273	3.59069e-262	0.810099	0.663	0.344	1.91474e-257	Un_epithelial cell
Gene19228	4.40542e-262	0.325413	0.314	0.1	2.34919e-257	Un_epithelial cell
Gene12195	9.43994e-262	0.446062	0.506	0.21	5.03385e-257	Un_epithelial cell
LZX-CL2191.Contig3-All-g	9.33495e-261	0.447888	0.455	0.179	4.97786e-256	Un_epithelial cell
Gene40484	1.7706e-260	0.59493	0.594	0.263	9.44173e-256	Un_epithelial cell
LZX-Unigene20566-All-g	1.11855e-258	0.310081	0.324	0.106	5.96468e-254	Un_epithelial cell
LZX-Unigene24860-All-g	3.15662e-258	0.327923	0.429	0.162	1.68327e-253	Un_epithelial cell
Gene26839	7.80586e-258	0.614363	0.64	0.299	4.16247e-253	Un_epithelial cell
Gene42019	8.93999e-256	0.430939	0.374	0.131	4.76725e-251	Un_epithelial cell
Gene17532	1.25954e-255	0.376792	0.418	0.153	6.71652e-251	Un_epithelial cell
Gene64841	1.68823e-255	0.523858	0.998	0.995	9.00251e-251	Un_epithelial cell
LZX-Unigene56767-All-g	2.55935e-255	0.482177	0.491	0.205	1.36477e-250	Un_epithelial cell
Gene5769	6.25013e-254	0.740582	0.585	0.275	3.33288e-249	Un_epithelial cell
Gene14990	2.13616e-252	0.359511	0.261	0.076	1.13911e-247	Un_epithelial cell
Gene20374	1.02687e-251	0.605041	0.499	0.207	5.47581e-247	Un_epithelial cell
Gene42924	1.11686e-251	0.36267	0.364	0.128	5.95565e-247	Un_epithelial cell
Gene5691	1.41994e-251	0.32385	0.292	0.092	7.57182e-247	Un_epithelial cell
Gene31943	1.88897e-251	0.400276	0.993	0.949	1.00729e-246	Un_epithelial cell
LZX-Unigene51559-All-g	6.11697e-251	0.325073	0.281	0.086	3.26187e-246	Un_epithelial cell
Gene212	1.60343e-249	0.757198	0.709	0.406	8.55027e-245	Un_epithelial cell
Gene25799	1.68269e-249	0.474258	0.454	0.179	8.97297e-245	Un_epithelial cell
LZX-CL6620.Contig1-All-g	1.96613e-249	0.578539	0.904	0.637	1.04844e-244	Un_epithelial cell
Gene884	1.66439e-248	0.291257	0.562	0.233	8.87534e-244	Un_epithelial cell
Gene19072	5.86972e-248	0.438196	0.254	0.074	3.13003e-243	Un_epithelial cell
LZX-CL1319.Contig4-All-g	4.41738e-247	0.444479	0.486	0.202	2.35557e-242	Un_epithelial cell
Gene975	4.00204e-246	0.374957	0.371	0.131	2.13409e-241	Un_epithelial cell
Gene15127	1.0753e-245	0.384162	0.417	0.156	5.73405e-241	Un_epithelial cell
LZX-Unigene10382-All-g	5.12569e-245	0.333665	0.436	0.17	2.73327e-240	Un_epithelial cell
Gene23030	3.97909e-244	0.727261	0.713	0.409	2.12185e-239	Un_epithelial cell
Gene8807	6.12429e-244	0.363929	0.281	0.087	3.26578e-239	Un_epithelial cell
Gene17667	1.28688e-243	0.447312	0.59	0.256	6.8623e-239	Un_epithelial cell
Gene3287	1.49751e-243	0.311693	0.257	0.076	7.98546e-239	Un_epithelial cell
Gene5408	3.78706e-243	0.359183	0.347	0.119	2.01945e-238	Un_epithelial cell
Gene615	1.00347e-241	0.560313	0.658	0.324	5.35098e-237	Un_epithelial cell
Gene17737	1.95365e-241	0.43041	0.675	0.332	1.04179e-236	Un_epithelial cell
Gene1712	5.79539e-241	0.326217	0.354	0.126	3.09039e-236	Un_epithelial cell
LZX-Unigene35983-All-g	4.12062e-240	0.513202	0.723	0.381	2.19732e-235	Un_epithelial cell
LZX-CL6708.Contig2-All-g	2.6601e-239	0.565461	0.889	0.607	1.4185e-234	Un_epithelial cell
Gene16560	7.57077e-239	0.283964	0.473	0.184	4.03712e-234	Un_epithelial cell
Gene16321	1.11614e-238	0.342998	0.281	0.087	5.95183e-234	Un_epithelial cell
Gene69245	3.44315e-237	0.345783	0.563	0.243	1.83606e-232	Un_epithelial cell
Gene4363	8.49927e-237	0.359953	0.252	0.074	4.53224e-232	Un_epithelial cell
Gene20375	1.12727e-235	0.38266	0.357	0.127	6.01115e-231	Un_epithelial cell
Gene17638	1.78786e-235	0.245923	0.417	0.16	9.53378e-231	Un_epithelial cell
LZX-CL4015.Contig1-All-g	2.79611e-234	0.538957	0.704	0.373	1.49103e-229	Un_epithelial cell
LZX-Unigene16625-All-g	6.57357e-234	0.393808	0.41	0.162	3.50535e-229	Un_epithelial cell
LZX-Unigene45730-All-g	1.90327e-233	0.376422	0.552	0.246	1.01492e-228	Un_epithelial cell
Gene8880	2.84799e-232	0.361846	0.422	0.162	1.51869e-227	Un_epithelial cell
Gene18077	4.24348e-230	0.319816	0.276	0.087	2.26284e-225	Un_epithelial cell
Gene2283	1.24664e-227	0.337554	0.252	0.076	6.6477e-223	Un_epithelial cell
Gene1771	2.20619e-226	0.473515	0.594	0.274	1.17645e-221	Un_epithelial cell
Gene13682	5.49357e-226	0.302121	0.287	0.093	2.92945e-221	Un_epithelial cell
Gene7386	7.69274e-226	0.282242	0.332	0.116	4.10215e-221	Un_epithelial cell
Gene21709	5.20971e-225	0.36749	0.374	0.138	2.77808e-220	Un_epithelial cell
LZX-Unigene30864-All-g	1.37935e-224	0.311343	0.316	0.109	7.35539e-220	Un_epithelial cell
Gene34501	1.79219e-224	0.318135	0.313	0.106	9.55686e-220	Un_epithelial cell
Gene12455	2.45206e-224	0.636527	0.905	0.677	1.30756e-219	Un_epithelial cell
Gene27191	5.41843e-224	0.362187	0.288	0.096	2.88938e-219	Un_epithelial cell
Gene40307	3.64787e-223	0.297256	0.653	0.312	1.94523e-218	Un_epithelial cell
Gene19741	1.92007e-222	0.274089	0.374	0.137	1.02388e-217	Un_epithelial cell
Gene31666	6.52192e-222	0.349179	0.408	0.163	3.47781e-217	Un_epithelial cell
Gene1536	1.34134e-221	0.307839	0.274	0.087	7.15268e-217	Un_epithelial cell
LZX-Unigene56761-All-g	4.62807e-221	0.542735	0.864	0.564	2.46792e-216	Un_epithelial cell
LZX-Unigene41322-All-g	7.39099e-221	0.282636	0.277	0.09	3.94125e-216	Un_epithelial cell
Gene68601	2.77063e-219	0.286467	0.444	0.175	1.47744e-214	Un_epithelial cell
Gene65786	1.22041e-218	0.393045	0.383	0.146	6.50782e-214	Un_epithelial cell
Gene6611	1.26666e-218	0.257861	0.278	0.09	6.75447e-214	Un_epithelial cell
Gene61880	3.70631e-218	0.343734	0.993	0.964	1.97639e-213	Un_epithelial cell
Gene13616	5.90646e-218	0.286055	0.3	0.101	3.14962e-213	Un_epithelial cell
Gene15186	7.17124e-217	0.341191	0.295	0.099	3.82406e-212	Un_epithelial cell
Gene9937	2.48938e-214	0.361974	0.568	0.267	1.32746e-209	Un_epithelial cell
Gene10374	7.93958e-214	0.361583	0.266	0.087	4.23378e-209	Un_epithelial cell
LZX-CL10824.Contig3-All-g	1.01729e-213	0.326046	0.52	0.233	5.42468e-209	Un_epithelial cell
Gene27008	1.87584e-213	0.392699	0.654	0.326	1.00029e-208	Un_epithelial cell
Gene31148	4.43678e-213	0.237818	0.429	0.168	2.36591e-208	Un_epithelial cell
LZX-CL5209.Contig2-All-g	9.15249e-213	0.310111	0.403	0.162	4.88056e-208	Un_epithelial cell
Gene1997	3.6743e-212	0.351499	0.367	0.139	1.95932e-207	Un_epithelial cell
Gene1874	4.97273e-212	0.351627	0.551	0.254	2.65171e-207	Un_epithelial cell
Gene17644	8.79442e-212	0.355783	0.388	0.15	4.68962e-207	Un_epithelial cell
LZX-Unigene30661-All-g	9.52737e-212	0.278191	0.455	0.191	5.08047e-207	Un_epithelial cell
LZX-Unigene61847-All-g	1.23368e-211	0.29099	0.417	0.168	6.57861e-207	Un_epithelial cell
Gene15133	1.40725e-211	0.276802	0.29	0.099	7.50416e-207	Un_epithelial cell
Gene19997	1.81426e-210	0.283944	0.481	0.204	9.67455e-206	Un_epithelial cell
Gene28223	1.39559e-209	0.602602	0.874	0.622	7.44199e-205	Un_epithelial cell
Gene19032	3.6048e-208	0.281559	0.263	0.085	1.92226e-203	Un_epithelial cell
Gene2446	9.55878e-208	0.453275	0.684	0.36	5.09722e-203	Un_epithelial cell
Gene4359	6.64673e-207	0.352982	0.341	0.126	3.54437e-202	Un_epithelial cell
Gene44354	5.77909e-206	0.368721	0.687	0.36	3.0817e-201	Un_epithelial cell
Gene791	1.05359e-205	0.591464	0.873	0.643	5.61825e-201	Un_epithelial cell
Gene5529	4.43909e-205	0.338444	0.62	0.301	2.36714e-200	Un_epithelial cell
LZX-Unigene45791-All-g	1.44738e-204	0.340312	0.524	0.241	7.71813e-200	Un_epithelial cell
Gene7429	9.62683e-203	0.416619	0.699	0.374	5.13351e-198	Un_epithelial cell
Gene3476	1.20509e-202	0.204349	0.291	0.101	6.42616e-198	Un_epithelial cell
LZX-Unigene41065-All-g	2.81757e-202	0.331944	0.332	0.125	1.50247e-197	Un_epithelial cell
Gene19570	1.21911e-201	0.484987	0.902	0.595	6.50093e-197	Un_epithelial cell
LZX-Unigene9587-All-g	1.67576e-201	0.490376	0.932	0.724	8.93597e-197	Un_epithelial cell
Gene37677	1.85125e-201	0.252979	0.411	0.163	9.8718e-197	Un_epithelial cell
Gene12320	2.45298e-201	0.293388	0.255	0.083	1.30805e-196	Un_epithelial cell
Gene5313	5.12125e-200	0.24459	0.312	0.113	2.73091e-195	Un_epithelial cell
Gene857	1.36602e-199	0.301851	0.485	0.208	7.2843e-195	Un_epithelial cell
Gene19145	2.76977e-199	0.370615	0.597	0.293	1.47698e-194	Un_epithelial cell
Gene5290	2.78779e-199	0.475582	0.672	0.343	1.48659e-194	Un_epithelial cell
Gene1853	3.69251e-199	0.282814	0.266	0.088	1.96903e-194	Un_epithelial cell
Gene7484	4.2072e-198	0.248003	0.281	0.096	2.24349e-193	Un_epithelial cell
Gene14292	1.10188e-197	0.247966	0.264	0.088	5.87577e-193	Un_epithelial cell
Gene2093	1.3956e-197	0.310849	0.26	0.087	7.44204e-193	Un_epithelial cell
Gene16901	1.72789e-196	0.235502	0.44	0.179	9.214e-192	Un_epithelial cell
Gene66	2.52208e-191	0.212931	0.388	0.157	1.3449e-186	Un_epithelial cell
Gene17551	1.86674e-190	0.571507	0.802	0.542	9.95439e-186	Un_epithelial cell
Gene31533	6.89498e-190	0.66731	0.718	0.428	3.67675e-185	Un_epithelial cell
LZX-CL533.Contig1-All-g	9.89489e-190	0.219207	0.485	0.216	5.27645e-185	Un_epithelial cell
Gene11871	4.64471e-188	0.490504	0.861	0.566	2.47679e-183	Un_epithelial cell
Gene10679	5.55952e-187	0.233834	0.274	0.095	2.96461e-182	Un_epithelial cell
Gene17698	1.44185e-186	0.145249	0.284	0.101	7.68869e-182	Un_epithelial cell
Gene1546	2.34929e-186	0.275827	0.394	0.16	1.25276e-181	Un_epithelial cell
Gene15062	3.2522e-186	0.264388	0.525	0.239	1.73423e-181	Un_epithelial cell
Gene54771	4.62064e-186	0.596399	0.706	0.406	2.46396e-181	Un_epithelial cell
LZX-Unigene12370-All-g	3.31248e-185	0.267812	0.335	0.131	1.76638e-180	Un_epithelial cell
Gene36491	1.91498e-184	0.256748	0.384	0.154	1.02116e-179	Un_epithelial cell
Gene18941	8.57989e-182	0.216198	0.467	0.203	4.57522e-177	Un_epithelial cell
Gene26354	1.52064e-180	1.70062	0.263	0.105	8.10882e-176	Un_epithelial cell
Gene6449	1.82603e-180	0.196836	0.296	0.108	9.73732e-176	Un_epithelial cell
Gene15455	3.23257e-180	0.290451	0.47	0.215	1.72377e-175	Un_epithelial cell
Gene11863	4.60152e-180	0.246303	0.358	0.142	2.45376e-175	Un_epithelial cell
LZX-Unigene48-All-g	5.12792e-180	0.221033	0.335	0.132	2.73446e-175	Un_epithelial cell
LZX-CL1619.Contig1-All-g	1.40946e-179	0.256109	0.304	0.116	7.51596e-175	Un_epithelial cell
Gene8148	1.47887e-179	0.46652	0.912	0.723	7.88607e-175	Un_epithelial cell
LZX-CL11753.Contig2-All-g	2.85202e-179	0.329238	0.637	0.334	1.52084e-174	Un_epithelial cell
Gene30059	3.01756e-179	0.380746	0.973	0.881	1.60911e-174	Un_epithelial cell
LZX-Unigene13565-All-g	3.6594e-179	0.281635	0.264	0.094	1.95137e-174	Un_epithelial cell
Gene28438	4.53892e-179	0.241486	0.404	0.168	2.42038e-174	Un_epithelial cell
Gene10865	1.35415e-177	0.358075	0.663	0.357	7.22103e-173	Un_epithelial cell
Gene20373	1.07692e-176	0.263311	0.255	0.088	5.74267e-172	Un_epithelial cell
Gene16380	5.0617e-176	0.306806	0.356	0.143	2.69915e-171	Un_epithelial cell
Gene8895	1.73606e-174	0.325312	0.605	0.286	9.25753e-170	Un_epithelial cell
Gene3684	8.40323e-173	0.219449	0.349	0.14	4.48102e-168	Un_epithelial cell
Gene5735	1.46178e-172	0.263578	0.342	0.139	7.79494e-168	Un_epithelial cell
Gene19407	8.45125e-172	0.216646	0.266	0.095	4.50663e-167	Un_epithelial cell
Gene11170	2.02451e-170	0.184902	0.254	0.09	1.07957e-165	Un_epithelial cell
LZX-Unigene5678-All-g	4.33242e-169	0.175904	0.26	0.093	2.31026e-164	Un_epithelial cell
Gene2273	4.86828e-169	0.195665	0.435	0.194	2.59601e-164	Un_epithelial cell
Gene9051	9.13132e-169	0.200168	0.342	0.14	4.86928e-164	Un_epithelial cell
Gene16265	1.43284e-168	0.241301	0.405	0.173	7.64063e-164	Un_epithelial cell
LZX-CL1203.Contig5-All-g	7.58439e-168	0.214303	0.433	0.195	4.04438e-163	Un_epithelial cell
Gene4302	4.86208e-167	0.221759	0.303	0.118	2.5927e-162	Un_epithelial cell
Gene6981	8.50651e-167	0.180755	0.418	0.181	4.5361e-162	Un_epithelial cell
Gene252	1.04792e-166	0.181085	0.35	0.141	5.58804e-162	Un_epithelial cell
Gene10479	4.10842e-166	0.201037	0.342	0.14	2.19081e-161	Un_epithelial cell
Gene11225	1.0692e-165	0.481759	0.588	0.305	5.70149e-161	Un_epithelial cell
Gene524	9.0526e-164	0.145467	0.29	0.111	4.8273e-159	Un_epithelial cell
Gene3808	1.86965e-163	0.151647	0.278	0.104	9.9699e-159	Un_epithelial cell
Gene1197	1.17926e-162	0.228431	0.263	0.096	6.2884e-158	Un_epithelial cell
LZX-Unigene61838-All-g	2.94577e-162	0.211013	0.4	0.174	1.57083e-157	Un_epithelial cell
Gene2874	3.22633e-162	0.268124	0.307	0.122	1.72044e-157	Un_epithelial cell
LZX-Unigene41317-All-g	1.49209e-161	0.267878	0.643	0.342	7.9566e-157	Un_epithelial cell
LZX-CL6100.Contig2-All-g	2.84495e-161	0.0487105	0.27	0.099	1.51707e-156	Un_epithelial cell
Gene17626	2.60961e-160	0.187091	0.288	0.112	1.39158e-155	Un_epithelial cell
Gene13168	3.27954e-160	0.189242	0.356	0.147	1.74882e-155	Un_epithelial cell
Gene19793	3.31079e-159	0.429632	0.585	0.304	1.76548e-154	Un_epithelial cell
Gene6310	2.31384e-158	0.149101	0.563	0.275	1.23385e-153	Un_epithelial cell
Gene58618	5.16079e-158	0.293859	0.659	0.363	2.75199e-153	Un_epithelial cell
LZX-Unigene30913-All-g	8.17515e-158	0.24151	0.264	0.099	4.3594e-153	Un_epithelial cell
LZX-Unigene51607-All-g	1.69552e-157	0.199286	0.285	0.111	9.04138e-153	Un_epithelial cell
Gene19225	7.76945e-157	0.284326	0.254	0.093	4.14306e-152	Un_epithelial cell
LZX-Unigene61828-All-g	1.26467e-156	0.21652	0.522	0.257	6.74383e-152	Un_epithelial cell
Gene2284	7.18388e-156	0.382136	0.693	0.385	3.8308e-151	Un_epithelial cell
Gene16793	8.95808e-156	0.304942	0.987	0.928	4.7769e-151	Un_epithelial cell
Gene10777	1.68204e-155	0.262282	0.492	0.24	8.9695e-151	Un_epithelial cell
Gene7476	2.28457e-155	0.198109	0.289	0.112	1.21825e-150	Un_epithelial cell
Gene12213	2.75571e-155	0.363529	0.51	0.238	1.46948e-150	Un_epithelial cell
Gene18483	3.35145e-155	0.147855	0.257	0.094	1.78716e-150	Un_epithelial cell
LZX-CL8238.Contig2-All-g	1.10854e-154	0.218882	0.401	0.179	5.91127e-150	Un_epithelial cell
Gene25144	1.93645e-154	0.346965	0.977	0.873	1.03261e-149	Un_epithelial cell
Gene19618	3.02891e-154	0.335625	0.995	0.954	1.61517e-149	Un_epithelial cell
Gene28224	3.27068e-154	0.380381	0.879	0.604	1.74409e-149	Un_epithelial cell
Gene37362	9.58373e-153	0.258637	0.68	0.354	5.11052e-148	Un_epithelial cell
LZX-CL11908.Contig2-All-g	1.93052e-152	0.278221	0.291	0.117	1.02945e-147	Un_epithelial cell
Gene13350	3.50185e-152	0.185382	0.326	0.136	1.86736e-147	Un_epithelial cell
Gene8819	1.25429e-151	0.164677	0.534	0.264	6.68852e-147	Un_epithelial cell
Gene19062	1.66915e-151	0.215285	0.429	0.192	8.90072e-147	Un_epithelial cell
LZX-CL5645.Contig2-All-g	4.88459e-151	0.149749	0.292	0.116	2.60471e-146	Un_epithelial cell
LZX-CL9710.Contig2-All-g	5.17339e-150	0.315828	0.613	0.336	2.75871e-145	Un_epithelial cell
Gene19125	1.061e-149	0.460594	0.796	0.574	5.65778e-145	Un_epithelial cell
LZX-Unigene14547-All-g	1.80885e-149	0.217492	0.441	0.208	9.64569e-145	Un_epithelial cell
Gene6309	4.48585e-149	0.136981	0.312	0.127	2.39208e-144	Un_epithelial cell
Gene41455	4.52926e-149	0.577208	0.718	0.428	2.41523e-144	Un_epithelial cell
Gene14899	7.55274e-149	0.24003	0.277	0.108	4.0275e-144	Un_epithelial cell
LZX-CL2120.Contig2-All-g	7.76796e-149	0.299593	0.988	0.953	4.14226e-144	Un_epithelial cell
Gene14741	1.10656e-148	0.199151	0.256	0.096	5.90072e-144	Un_epithelial cell
Gene3845	1.11388e-148	0.192027	0.459	0.219	5.93976e-144	Un_epithelial cell
Gene22214	2.30256e-148	0.389334	0.736	0.456	1.22784e-143	Un_epithelial cell
Gene17629	6.93108e-147	0.211792	0.368	0.16	3.696e-142	Un_epithelial cell
LZX-Unigene18478-All-g	4.99399e-146	0.2576	0.326	0.14	2.66305e-141	Un_epithelial cell
Gene1447	5.8827e-146	0.178543	0.441	0.2	3.13695e-141	Un_epithelial cell
LZX-Unigene14901-All-g	8.19555e-146	0.304669	0.618	0.34	4.37028e-141	Un_epithelial cell
Gene9843	9.66798e-146	0.175132	0.287	0.115	5.15545e-141	Un_epithelial cell
Gene19134	9.82827e-145	0.236797	0.509	0.245	5.24092e-140	Un_epithelial cell
Gene6325	1.83033e-144	0.154068	0.389	0.172	9.76024e-140	Un_epithelial cell
Gene669	1.91496e-144	0.0029253	0.689	0.366	1.02115e-139	Un_epithelial cell
LZX-Unigene14169-All-g	3.08559e-144	0.264661	0.527	0.269	1.64539e-139	Un_epithelial cell
Gene16579	4.88612e-144	0.138462	0.38	0.17	2.60552e-139	Un_epithelial cell
LZX-Unigene56753-All-g	5.70911e-143	0.105703	0.256	0.098	3.04438e-138	Un_epithelial cell
Gene1760	2.76913e-142	0.126277	0.279	0.111	1.47664e-137	Un_epithelial cell
Gene17866	4.23019e-142	0.117492	0.257	0.099	2.25575e-137	Un_epithelial cell
LZX-CL9754.Contig2-All-g	9.59174e-142	0.219404	0.478	0.237	5.1148e-137	Un_epithelial cell
LZX-CL9717.Contig1-All-g	1.20149e-140	0.210435	0.47	0.232	6.40695e-136	Un_epithelial cell
Gene34426	2.16705e-140	0.27906	0.559	0.298	1.15558e-135	Un_epithelial cell
Gene40308	4.65505e-140	0.178003	0.772	0.491	2.48231e-135	Un_epithelial cell
Gene9052	6.53315e-140	0.140263	0.257	0.1	3.4838e-135	Un_epithelial cell
Gene26721	5.8205e-139	0.107796	0.352	0.152	3.10378e-134	Un_epithelial cell
Gene16135	7.63169e-139	0.0878957	0.25	0.095	4.0696e-134	Un_epithelial cell
Gene7956	1.36517e-138	0.185004	0.515	0.262	7.27976e-134	Un_epithelial cell
Gene38194	1.8686e-136	0.228725	0.297	0.123	9.96432e-132	Un_epithelial cell
LZX-Unigene41265-All-g	8.56778e-136	0.320225	0.676	0.392	4.56877e-131	Un_epithelial cell
Gene22974	3.09413e-135	0.344074	0.884	0.651	1.64994e-130	Un_epithelial cell
LZX-CL2486.Contig2-All-g	1.21154e-134	0.158908	0.253	0.1	6.46056e-130	Un_epithelial cell
Gene18979	3.08753e-134	0.469582	0.358	0.169	1.64643e-129	Un_epithelial cell
Gene6971	5.67581e-134	0.110815	0.314	0.131	3.02663e-129	Un_epithelial cell
Gene8216	6.02952e-134	0.13376	0.342	0.152	3.21524e-129	Un_epithelial cell
LZX-CL2071.Contig1-All-g	1.57689e-132	0.199588	0.328	0.146	8.40877e-128	Un_epithelial cell
Gene32754	7.55924e-132	0.107606	0.414	0.191	4.03097e-127	Un_epithelial cell
Gene3458	4.34197e-131	0.138784	0.284	0.117	2.31536e-126	Un_epithelial cell
Gene6381	1.11826e-130	0.145141	0.261	0.106	5.96311e-126	Un_epithelial cell
LZX-Unigene36123-All-g	9.0892e-130	0.111916	0.399	0.188	4.84681e-125	Un_epithelial cell
LZX-Unigene17428-All-g	1.00164e-129	0.138597	0.307	0.133	5.34126e-125	Un_epithelial cell
Gene5298	1.45369e-128	0.235629	0.652	0.372	7.75178e-124	Un_epithelial cell
Gene5260	5.67655e-128	0.154895	0.481	0.244	3.02702e-123	Un_epithelial cell
Gene12312	1.04893e-127	0.294201	0.813	0.527	5.59344e-123	Un_epithelial cell
Gene8553	1.38151e-127	0.128204	0.297	0.127	7.36689e-123	Un_epithelial cell
Gene11182	2.14925e-127	0.0990571	0.314	0.138	1.14609e-122	Un_epithelial cell
Gene13840	5.22106e-127	0.153982	0.271	0.113	2.78413e-122	Un_epithelial cell
LZX-Unigene51471-All-g	1.59867e-126	0.0936293	0.322	0.143	8.52493e-122	Un_epithelial cell
Gene9042	2.29207e-126	0.169511	0.41	0.199	1.22225e-121	Un_epithelial cell
Gene15089	6.22386e-126	0.157431	0.355	0.164	3.31887e-121	Un_epithelial cell
Gene8283	3.29745e-125	0.131972	0.316	0.138	1.75837e-120	Un_epithelial cell
Gene1068	7.53389e-125	0.103954	0.472	0.237	4.01744e-120	Un_epithelial cell
LZX-Unigene619-All-g	2.46646e-124	0.148367	0.457	0.229	1.31524e-119	Un_epithelial cell
Gene5454	4.22405e-124	0.206599	0.629	0.352	2.25247e-119	Un_epithelial cell
Gene18008	1.36071e-123	0.160016	0.252	0.103	7.25598e-119	Un_epithelial cell
LZX-CL7017.Contig1-All-g	3.74581e-123	0.183691	0.401	0.194	1.99745e-118	Un_epithelial cell
Gene10906	5.55168e-123	0.171454	0.275	0.117	2.96043e-118	Un_epithelial cell
LZX-Unigene61782-All-g	5.91307e-123	0.285554	0.772	0.481	3.15315e-118	Un_epithelial cell
Gene26313	1.24339e-120	0.312895	0.923	0.765	6.63036e-116	Un_epithelial cell
Gene16315	1.64194e-120	0.0930355	0.559	0.297	8.75567e-116	Un_epithelial cell
Gene7946	2.19612e-120	0.250616	0.994	0.948	1.17108e-115	Un_epithelial cell
Gene18568	1.43024e-119	0.143461	0.365	0.174	7.62674e-115	Un_epithelial cell
LZX-Unigene51516-All-g	7.66745e-119	0.176835	0.552	0.296	4.08867e-114	Un_epithelial cell
LZX-CL11115.Contig1-All-g	2.79449e-118	0.228936	0.664	0.388	1.49016e-113	Un_epithelial cell
Gene61913	4.68177e-118	0.109147	0.425	0.212	2.49655e-113	Un_epithelial cell
Gene14903	5.95102e-118	0.0373172	0.366	0.167	3.17338e-113	Un_epithelial cell
Gene5293	6.83459e-118	0.151582	0.424	0.212	3.64455e-113	Un_epithelial cell
Gene19184	1.95579e-117	0.0692254	0.307	0.134	1.04293e-112	Un_epithelial cell
Gene12930	3.77762e-117	0.0908918	0.271	0.116	2.01441e-112	Un_epithelial cell
Gene17743	6.10593e-117	0.0945233	0.346	0.161	3.25599e-112	Un_epithelial cell
Gene36523	5.30148e-116	0.217661	0.995	0.985	2.82701e-111	Un_epithelial cell
LZX-Unigene46515-All-g	1.6513e-115	0.110056	0.382	0.185	8.80554e-111	Un_epithelial cell
Gene6515	4.35935e-115	0.0416247	0.454	0.229	2.32462e-110	Un_epithelial cell
Gene12057	2.36413e-114	0.687421	0.875	0.626	1.26067e-109	Un_epithelial cell
LZX-Unigene8230-All-g	1.17699e-112	0.229395	0.748	0.459	6.27629e-108	Un_epithelial cell
Gene17997	3.05669e-111	0.123995	0.404	0.202	1.62998e-106	Un_epithelial cell
Gene3513	4.00732e-111	0.0664192	0.484	0.252	2.1369e-106	Un_epithelial cell
Gene6726	2.07773e-110	0.0940707	0.325	0.152	1.10795e-105	Un_epithelial cell
Gene6527	1.63903e-109	0.287292	0.751	0.488	8.74014e-105	Un_epithelial cell
Gene12852	7.42431e-108	0.0989019	0.44	0.226	3.95901e-103	Un_epithelial cell
Gene11811	1.27365e-107	0.270959	0.787	0.516	6.79171e-103	Un_epithelial cell
LZX-Unigene7164-All-g	2.87971e-107	0.155683	0.592	0.335	1.5356e-102	Un_epithelial cell
Gene12263	2.1491e-105	0.158944	0.598	0.342	1.14601e-100	Un_epithelial cell
LZX-CL12486.Contig4-All-g	4.92252e-105	0.103702	0.532	0.29	2.62494e-100	Un_epithelial cell
Gene3831	6.94343e-105	0.121113	0.295	0.137	3.70258e-100	Un_epithelial cell
LZX-Unigene12599-All-g	1.11804e-104	0.146765	0.337	0.164	5.96192e-100	Un_epithelial cell
Gene17392	1.3194e-104	0.126622	0.26	0.113	7.03569e-100	Un_epithelial cell
Gene20256	3.63308e-104	0.151279	0.354	0.174	1.93734e-99	Un_epithelial cell
LZX-Unigene56658-All-g	4.07467e-104	0.0756	0.259	0.114	2.17282e-99	Un_epithelial cell
Gene11495	4.30637e-103	0.0650608	0.285	0.127	2.29637e-98	Un_epithelial cell
Gene9088	8.507e-103	0.213557	0.648	0.386	4.53636e-98	Un_epithelial cell
Gene257	2.34041e-102	0.0503032	0.435	0.218	1.24802e-97	Un_epithelial cell
Gene8986	1.56396e-101	0.275921	0.914	0.704	8.33984e-97	Un_epithelial cell
Gene18274	4.55753e-101	0.0769389	0.294	0.135	2.4303e-96	Un_epithelial cell
Gene13876	2.36212e-100	0.0677744	0.252	0.11	1.2596e-95	Un_epithelial cell
LZX-Unigene15315-All-g	4.50328e-100	0.210032	0.607	0.361	2.40137e-95	Un_epithelial cell
Gene3504	1.16987e-99	0.269852	0.803	0.54	6.23832e-95	Un_epithelial cell
LZX-CL1023.Contig9-All-g	3.20015e-99	0.117246	0.589	0.334	1.70648e-94	Un_epithelial cell
Gene12883	3.63076e-99	0.106554	0.404	0.21	1.9361e-94	Un_epithelial cell
Gene15184	5.78901e-99	0.100261	0.272	0.125	3.08699e-94	Un_epithelial cell
Gene2355	8.43931e-99	0.0941392	0.421	0.22	4.50026e-94	Un_epithelial cell
Gene15803	1.96476e-98	0.0772527	0.317	0.153	1.04771e-93	Un_epithelial cell
LZX-Unigene1099-All-g	3.17844e-97	0.118577	0.552	0.312	1.69491e-92	Un_epithelial cell
Gene9433	4.15584e-97	0.0798262	0.345	0.172	2.2161e-92	Un_epithelial cell
Gene10897	4.18623e-97	0.190114	0.604	0.352	2.23231e-92	Un_epithelial cell
Gene8035	4.91709e-97	0.152369	0.252	0.114	2.62204e-92	Un_epithelial cell
LZX-CL6239.Contig1-All-g	4.674e-95	0.0507403	0.261	0.119	2.49241e-90	Un_epithelial cell
LZX-Unigene959-All-g	2.903e-94	0.124319	0.287	0.137	1.54802e-89	Un_epithelial cell
Gene8157	1.46868e-93	0.109233	0.329	0.165	7.83176e-89	Un_epithelial cell
Gene25923	3.63462e-93	0.143953	0.525	0.299	1.93816e-88	Un_epithelial cell
Gene7588	2.02242e-92	0.0109447	0.266	0.123	1.07846e-87	Un_epithelial cell
LZX-Unigene8038-All-g	6.16717e-92	0.0645084	0.372	0.192	3.28864e-87	Un_epithelial cell
Gene3786	1.01802e-91	0.0488214	0.553	0.31	5.42858e-87	Un_epithelial cell
Gene12354	1.85043e-91	0.0206628	0.253	0.114	9.8674e-87	Un_epithelial cell
Gene36996	2.3475e-91	0.191426	0.746	0.49	1.2518e-86	Un_epithelial cell
LZX-Unigene6370-All-g	5.01206e-91	0.0920258	0.252	0.116	2.67268e-86	Un_epithelial cell
Gene16358	8.20182e-91	0.0201773	0.334	0.163	4.37362e-86	Un_epithelial cell
LZX-CL5766.Contig1-All-g	2.15897e-90	0.0963153	0.32	0.16	1.15127e-85	Un_epithelial cell
Gene15762	4.89435e-90	0.0292595	0.447	0.24	2.60991e-85	Un_epithelial cell
LZX-CL2970.Contig4-All-g	7.622e-90	0.0833458	0.715	0.442	4.06443e-85	Un_epithelial cell
LZX-CL9009.Contig2-All-g	9.26218e-90	0.0286302	0.319	0.157	4.93906e-85	Un_epithelial cell
Gene9367	2.8379e-89	0.0683755	0.349	0.179	1.51331e-84	Un_epithelial cell
LZX-CL3615.Contig1-All-g	4.09788e-89	0.0615722	0.431	0.233	2.18519e-84	Un_epithelial cell
Gene30637	4.85689e-89	0.0166115	0.522	0.293	2.58994e-84	Un_epithelial cell
LZX-CL3514.Contig2-All-g	1.93363e-88	0.16427	0.57	0.33	1.03111e-83	Un_epithelial cell
Gene8862	3.31266e-88	0.0289237	0.278	0.133	1.76647e-83	Un_epithelial cell
Gene267	3.4828e-88	0.0771258	0.575	0.33	1.85721e-83	Un_epithelial cell
Gene19268	1.11769e-87	0.037429	0.563	0.322	5.96006e-83	Un_epithelial cell
Gene3974	5.52207e-87	0.0420855	0.27	0.127	2.94464e-82	Un_epithelial cell
Gene12570	8.67626e-87	0.236632	0.811	0.557	4.62661e-82	Un_epithelial cell
Gene15213	5.8613e-85	0.0476041	0.517	0.292	3.12554e-80	Un_epithelial cell
LZX-Unigene56750-All-g	7.59402e-85	0.0425275	0.597	0.352	4.04951e-80	Un_epithelial cell
Gene5415	1.80124e-84	0.265528	0.765	0.512	9.60514e-80	Un_epithelial cell
LZX-CL4578.Contig1-All-g	7.67323e-84	0.0724411	0.621	0.369	4.09175e-79	Un_epithelial cell
LZX-CL3881.Contig8-All-g	1.9237e-83	0.196113	0.848	0.57	1.02581e-78	Un_epithelial cell
Gene11046	2.80144e-83	0.0937486	0.592	0.345	1.49387e-78	Un_epithelial cell
Gene17572	7.02376e-83	0.0229616	0.479	0.268	3.74542e-78	Un_epithelial cell
Gene19371	8.54245e-83	0.0880942	0.466	0.263	4.55526e-78	Un_epithelial cell
Gene16288	3.89588e-82	0.132311	0.733	0.471	2.07748e-77	Un_epithelial cell
Gene4353	1.06044e-80	0.107605	0.679	0.421	5.6548e-76	Un_epithelial cell
Gene17856	4.67332e-80	0.0231818	0.276	0.137	2.49205e-75	Un_epithelial cell
Gene17571	6.68185e-80	0.0492386	0.495	0.282	3.5631e-75	Un_epithelial cell
LZX-Unigene40412-All-g	8.69248e-79	0.0521482	0.519	0.299	4.63527e-74	Un_epithelial cell
Gene16164	9.34275e-78	0.0582351	0.315	0.163	4.98202e-73	Un_epithelial cell
Gene32044	3.65653e-77	0.259362	0.98	0.893	1.94984e-72	Un_epithelial cell
LZX-CL7003.Contig1-All-g	8.03459e-77	0.0941746	0.69	0.429	4.28445e-72	Un_epithelial cell
Gene12646	5.93853e-76	0.00820796	0.558	0.329	3.16672e-71	Un_epithelial cell
LZX-CL3881.Contig9-All-g	9.28037e-76	0.0711766	0.361	0.195	4.94876e-71	Un_epithelial cell
Gene2213	3.64256e-75	0.0929234	0.711	0.45	1.9424e-70	Un_epithelial cell
Gene25594	7.28209e-75	0.0842628	0.484	0.281	3.88317e-70	Un_epithelial cell
LZX-Unigene61840-All-g	8.70701e-75	0.02605	0.287	0.146	4.64301e-70	Un_epithelial cell
LZX-CL12442.Contig8-All-g	2.81936e-74	0.178234	0.262	0.134	1.50342e-69	Un_epithelial cell
Gene15755	6.63975e-74	0.0480282	0.563	0.331	3.54065e-69	Un_epithelial cell
Gene38818	2.42097e-73	0.227763	0.934	0.747	1.29098e-68	Un_epithelial cell
LZX-Unigene23284-All-g	3.90065e-73	0.163585	0.645	0.406	2.08002e-68	Un_epithelial cell
LZX-CL10347.Contig1-All-g	8.07727e-73	0.024078	0.43	0.243	4.30721e-68	Un_epithelial cell
LZX-Unigene8204-All-g	3.41012e-72	0.122518	0.31	0.166	1.81844e-67	Un_epithelial cell
LZX-Unigene51468-All-g	9.11479e-72	0.0209325	0.25	0.124	4.86046e-67	Un_epithelial cell
LZX-CL8426.Contig1-All-g	9.92504e-72	0.0448603	0.642	0.384	5.29253e-67	Un_epithelial cell
LZX-Unigene10088-All-g	3.05067e-71	0.0401887	0.426	0.242	1.62677e-66	Un_epithelial cell
LZX-Unigene61908-All-g	4.41705e-71	0.0155205	0.292	0.151	2.35539e-66	Un_epithelial cell
Gene2260	3.37474e-69	0.0291331	0.501	0.293	1.79958e-64	Un_epithelial cell
LZX-CL6833.Contig1-All-g	3.547e-69	0.0487716	0.685	0.428	1.89144e-64	Un_epithelial cell
Gene4796	5.41357e-69	0.148186	0.359	0.201	2.88679e-64	Un_epithelial cell
LZX-CL11526.Contig2-All-g	6.1592e-67	0.10617	0.693	0.439	3.28439e-62	Un_epithelial cell
Gene6621	2.17841e-65	0.0451074	0.618	0.378	1.16164e-60	Un_epithelial cell
Gene19037	9.7781e-65	0.180637	0.997	0.978	5.21417e-60	Un_epithelial cell
Gene3486	7.80517e-64	0.0718742	0.68	0.437	4.16211e-59	Un_epithelial cell
LZX-CL8148.Contig2-All-g	7.61619e-63	0.175543	0.967	0.858	4.06133e-58	Un_epithelial cell
Gene1458	8.36974e-63	0.0172652	0.594	0.368	4.46316e-58	Un_epithelial cell
LZX-CL6749.Contig2-All-g	3.65652e-62	0.0138005	0.255	0.133	1.94984e-57	Un_epithelial cell
Gene12197	9.824e-62	0.180032	0.921	0.762	5.23865e-57	Un_epithelial cell
Gene4222	3.03986e-61	0.0707205	0.574	0.359	1.62101e-56	Un_epithelial cell
Gene19747	3.10271e-59	0.106082	0.794	0.553	1.65452e-54	Un_epithelial cell
Gene10782	4.32945e-59	0.208625	0.287	0.163	2.30868e-54	Un_epithelial cell
Gene12460	4.73853e-59	0.12211	0.271	0.149	2.52682e-54	Un_epithelial cell
LZX-CL6738.Contig1-All-g	2.18773e-58	0.206367	0.92	0.76	1.1666e-53	Un_epithelial cell
LZX-CL660.Contig3-All-g	2.10575e-57	0.0127873	0.257	0.138	1.12289e-52	Un_epithelial cell
Gene3470	1.58903e-56	0.0800598	0.477	0.298	8.47351e-52	Un_epithelial cell
Gene14888	9.4034e-56	0.00743756	0.656	0.416	5.01436e-51	Un_epithelial cell
Gene45042	2.96602e-55	0.151421	0.805	0.583	1.58163e-50	Un_epithelial cell
LZX-CL2869.Contig2-All-g	3.48962e-55	0.149389	0.899	0.722	1.86084e-50	Un_epithelial cell
LZX-Unigene14722-All-g	7.77575e-55	0.141122	0.995	0.97	4.14642e-50	Un_epithelial cell
LZX-CL2195.Contig1-All-g	1.46801e-53	0.184381	0.841	0.627	7.82818e-49	Un_epithelial cell
LZX-Unigene6585-All-g	1.77307e-53	0.161072	0.84	0.596	9.45491e-49	Un_epithelial cell
Gene9167	1.83387e-53	0.169169	0.992	0.933	9.77913e-49	Un_epithelial cell
Gene16925	3.07266e-50	0.0084004	0.276	0.156	1.6385e-45	Un_epithelial cell
LZX-CL10159.Contig1-All-g	1.04777e-48	0.0427654	0.697	0.464	5.58724e-44	Un_epithelial cell
Gene16228	2.09823e-48	0.0903439	0.457	0.291	1.11888e-43	Un_epithelial cell
Gene18959	2.57341e-44	0.128971	0.992	0.973	1.37227e-39	Un_epithelial cell
Gene10501	2.76292e-41	0.113952	0.988	0.93	1.47333e-36	Un_epithelial cell
Gene32716	5.18606e-39	0.196957	0.77	0.557	2.76547e-34	Un_epithelial cell
LZX-CL11488.Contig15-All-g	1.78312e-38	0.111323	0.909	0.731	9.50848e-34	Un_epithelial cell
LZX-CL6922.Contig1-All-g	3.49031e-35	0.0260286	0.718	0.511	1.86121e-30	Un_epithelial cell
LZX-CL1579.Contig2-All-g	1.98566e-33	0.00567672	0.601	0.419	1.05885e-28	Un_epithelial cell
LZX-CL8489.Contig1-All-g	1.8652e-32	0.00563485	0.865	0.692	9.94619e-28	Un_epithelial cell
Gene12427	5.11487e-32	0.154152	0.913	0.757	2.7275e-27	Un_epithelial cell
LZX-CL7421.Contig2-All-g	4.626e-30	0.0823968	0.995	0.948	2.46682e-25	Un_epithelial cell
Gene13105	6.89441e-29	0.086142	0.972	0.868	3.67644e-24	Un_epithelial cell
LZX-CL7584.Contig2-All-g	7.56519e-29	0.013121	0.506	0.351	4.03414e-24	Un_epithelial cell
Gene5790	1.20208e-25	0.0648072	0.959	0.873	6.4101e-21	Un_epithelial cell
LZX-CL1204.Contig1-All-g	7.06678e-25	0.135997	0.912	0.766	3.76836e-20	Un_epithelial cell
LZX-CL4802.Contig9-All-g	1.06357e-23	0.0859201	0.979	0.792	5.67148e-19	Un_epithelial cell
Gene19800	6.95891e-23	0.0805832	0.994	0.961	3.71084e-18	Un_epithelial cell
Gene7657	1.24775e-16	0.0575792	0.992	0.957	6.65365e-12	Un_epithelial cell
LZX-Unigene45790-All-g	1.67343e-16	0.037387	0.977	0.894	8.92356e-12	Un_epithelial cell
Gene2147	4.94226e-13	0.0978862	0.988	0.945	2.63546e-08	Un_epithelial cell
LZX-Unigene14404-All-g	6.75231e-11	1.41293	0.282	0.44	3.60067e-06	Un_epithelial cell
Gene17507	4.77221e-10	0.00985673	0.979	0.895	2.54478e-05	Un_epithelial cell
LZX-CL853.Contig3-All-g	4.86054e-09	0.0684885	0.923	0.803	0.000259188	Un_epithelial cell
LZX-CL12667.Contig4-All-g	0	7.94424	0.881	0.065	0	Erythroid cell
LZX-CL1635.Contig3-All-g	0	6.94697	0.947	0.096	0	Erythroid cell
LZX-CL1678.Contig8-All-g	0	6.81735	0.862	0.147	0	Erythroid cell
LZX-CL1678.Contig7-All-g	0	6.66494	0.893	0.088	0	Erythroid cell
LZX-CL12667.Contig2-All-g	0	5.9547	0.777	0.084	0	Erythroid cell
Gene28837	0	5.79029	0.895	0.087	0	Erythroid cell
LZX-CL1063.Contig1-All-g	0	5.40167	0.918	0.041	0	Erythroid cell
LZX-CL1635.Contig2-All-g	0	4.88102	0.885	0.118	0	Erythroid cell
Gene14412	0	4.61013	0.495	0.005	0	Erythroid cell
Gene58817	0	3.54169	0.526	0.005	0	Erythroid cell
LZX-CL1635.Contig5-All-g	0	3.43227	0.858	0.153	0	Erythroid cell
LZX-CL3352.Contig1-All-g	0	2.87739	0.866	0.175	0	Erythroid cell
Gene1405	0	2.81561	0.605	0.013	0	Erythroid cell
Gene68819	0	2.75386	0.872	0.27	0	Erythroid cell
Gene16382	0	2.64285	0.458	0.081	0	Erythroid cell
Gene4320	0	2.34462	0.463	0.021	0	Erythroid cell
LZX-Unigene61732-All-g	0	2.34098	0.573	0.034	0	Erythroid cell
LZX-CL3352.Contig2-All-g	0	2.30478	0.453	0.084	0	Erythroid cell
Gene5211	0	2.21592	0.494	0.022	0	Erythroid cell
Gene14949	0	2.16391	0.627	0.065	0	Erythroid cell
Gene8878	0	2.09253	0.551	0.031	0	Erythroid cell
LZX-CL1063.Contig2-All-g	0	2.05483	0.431	0.045	0	Erythroid cell
LZX-CL10604.Contig2-All-g	0	2.02108	0.467	0.016	0	Erythroid cell
Gene5130	0	1.98753	0.437	0.011	0	Erythroid cell
Gene67145	0	1.9195	0.345	0.028	0	Erythroid cell
Gene37077	0	1.89255	0.312	0.004	0	Erythroid cell
LZX-CL1480.Contig4-All-g	0	1.88948	0.422	0.034	0	Erythroid cell
Gene2251	0	1.81692	0.92	0.65	0	Erythroid cell
Gene25552	0	1.75962	0.326	0.011	0	Erythroid cell
Gene38267	0	1.6297	0.366	0.137	0	Erythroid cell
LZX-CL1480.Contig8-All-g	0	1.60723	0.501	0.096	0	Erythroid cell
Gene9297	0	1.59801	0.414	0.03	0	Erythroid cell
Gene4383	0	1.44991	0.33	0.008	0	Erythroid cell
LZX-CL8060.Contig23-All-g	0	1.38713	0.776	0.498	0	Erythroid cell
Gene51567	0	1.38693	0.255	0.011	0	Erythroid cell
Gene2336	0	1.34133	0.311	0.011	0	Erythroid cell
LZX-Unigene11325-All-g	0	1.30292	0.262	0.005	0	Erythroid cell
Gene23955	0	1.21037	0.292	0.015	0	Erythroid cell
Gene20402	0	1.20443	0.367	0.034	0	Erythroid cell
Gene17693	0	1.18272	0.269	0.008	0	Erythroid cell
Gene12432	0	1.15268	0.328	0.085	0	Erythroid cell
Gene11203	0	1.13821	0.262	0.012	0	Erythroid cell
Gene16792	0	1.07867	0.305	0.077	0	Erythroid cell
LZX-CL399.Contig5-All-g	0	1.06061	0.7	0.383	0	Erythroid cell
Gene19415	0	0.97448	0.3	0.049	0	Erythroid cell
LZX-CL3550.Contig2-All-g	0	0.937987	0.259	0.029	0	Erythroid cell
Gene15049	0	0.87179	0.322	0.087	0	Erythroid cell
Gene13476	0	0.745705	0.296	0.08	0	Erythroid cell
Gene1486	0	0.217923	0.332	0.087	0	Erythroid cell
Gene18876	2.48636e-307	1.75406	0.553	0.35	1.32585e-302	Erythroid cell
LZX-CL1635.Contig4-All-g	2.40264e-291	0.89839	0.319	0.108	1.28121e-286	Erythroid cell
Gene14292	6.91716e-282	1.02053	0.265	0.086	3.68858e-277	Erythroid cell
LZX-Unigene46080-All-g	1.66447e-274	0.776286	0.688	0.394	8.87578e-270	Erythroid cell
LZX-CL399.Contig1-All-g	6.29747e-270	0.724014	0.99	0.931	3.35813e-265	Erythroid cell
LZX-CL6833.Contig2-All-g	3.6618e-257	0.779882	0.433	0.193	1.95266e-252	Erythroid cell
LZX-Unigene12664-All-g	7.16547e-250	0.643969	0.355	0.14	3.82099e-245	Erythroid cell
LZX-CL12442.Contig8-All-g	1.17489e-246	0.669716	0.332	0.128	6.26508e-242	Erythroid cell
Gene10516	2.55757e-204	1.05849	0.294	0.121	1.36382e-199	Erythroid cell
LZX-Unigene22932-All-g	2.00521e-199	0.668059	0.719	0.497	1.06928e-194	Erythroid cell
Gene42019	3.1591e-194	0.839394	0.31	0.134	1.68459e-189	Erythroid cell
Gene16186	9.53882e-186	0.567986	0.402	0.194	5.08658e-181	Erythroid cell
LZX-Unigene6585-All-g	6.27345e-173	0.567937	0.81	0.596	3.34532e-168	Erythroid cell
Gene13786	1.70037e-163	0.851293	0.312	0.148	9.06723e-159	Erythroid cell
LZX-Unigene18379-All-g	7.40138e-162	0.584199	0.83	0.664	3.94679e-157	Erythroid cell
LZX-Unigene14722-All-g	2.17408e-160	0.40056	0.972	0.971	1.15933e-155	Erythroid cell
Gene10976	7.96349e-157	0.876828	0.708	0.524	4.24653e-152	Erythroid cell
Gene23686	5.93786e-150	0.509601	0.521	0.302	3.16636e-145	Erythroid cell
Gene42922	9.67401e-142	0.479659	0.41	0.218	5.15867e-137	Erythroid cell
Gene15514	5.72592e-141	0.601141	0.964	0.958	3.05335e-136	Erythroid cell
Gene9088	8.00479e-127	0.443868	0.604	0.387	4.26855e-122	Erythroid cell
Gene69913	1.20237e-114	0.744665	0.556	0.411	6.41161e-110	Erythroid cell
Gene31533	3.32487e-102	0.69209	0.565	0.436	1.77299e-97	Erythroid cell
Gene39495	1.92214e-98	0.402455	0.756	0.586	1.02498e-93	Erythroid cell
LZX-Unigene25463-All-g	7.39493e-95	0.294785	0.291	0.152	3.94335e-90	Erythroid cell
Gene37637	2.27541e-88	0.589239	0.251	0.133	1.21336e-83	Erythroid cell
Gene5350	2.52784e-88	0.451529	0.958	0.908	1.34797e-83	Erythroid cell
Gene17091	3.87622e-88	0.83662	0.448	0.314	2.06699e-83	Erythroid cell
Gene25594	1.00004e-87	0.400045	0.444	0.282	5.33273e-83	Erythroid cell
Gene64841	4.30536e-85	0.250887	0.999	0.995	2.29583e-80	Erythroid cell
Gene40307	7.08728e-85	0.222561	0.509	0.319	3.77929e-80	Erythroid cell
Gene20214	1.25309e-82	0.700806	0.45	0.311	6.68208e-78	Erythroid cell
Gene253	4.12351e-82	0.560227	0.566	0.437	2.19886e-77	Erythroid cell
Gene45987	8.66113e-78	0.661673	0.552	0.423	4.61855e-73	Erythroid cell
Gene27092	1.46343e-77	0.643165	0.511	0.366	7.80374e-73	Erythroid cell
Gene16426	3.37544e-77	0.611877	0.565	0.437	1.79996e-72	Erythroid cell
Gene2372	1.3672e-76	0.234	0.262	0.14	7.29062e-72	Erythroid cell
Gene38442	8.59561e-69	0.542957	0.326	0.206	4.58361e-64	Erythroid cell
Gene32044	2.9339e-63	0.329413	0.944	0.895	1.5645e-58	Erythroid cell
Gene3117	5.11515e-63	0.338248	0.267	0.157	2.72765e-58	Erythroid cell
Gene14916	5.72081e-62	0.272842	0.263	0.152	3.05062e-57	Erythroid cell
Gene4796	1.2025e-60	0.249793	0.327	0.202	6.41232e-56	Erythroid cell
LZX-Unigene7884-All-g	6.38098e-60	0.246175	0.56	0.399	3.40266e-55	Erythroid cell
Gene12419	4.9558e-59	0.270719	0.445	0.303	2.64268e-54	Erythroid cell
Gene884	7.94603e-59	0.221027	0.383	0.243	4.23722e-54	Erythroid cell
LZX-Unigene24169-All-g	1.96191e-57	0.444242	0.342	0.224	1.04619e-52	Erythroid cell
Gene4424	6.84181e-57	0.192865	0.293	0.176	3.6484e-52	Erythroid cell
Gene6985	1.33182e-55	0.457387	0.56	0.429	7.10195e-51	Erythroid cell
Gene65649	7.8235e-52	0.539157	0.449	0.336	4.17188e-47	Erythroid cell
Gene54771	9.5375e-52	0.434232	0.542	0.415	5.08587e-47	Erythroid cell
Gene9205	8.88064e-51	0.258063	0.523	0.386	4.7356e-46	Erythroid cell
Gene4322	8.65369e-48	0.113622	0.553	0.394	4.61458e-43	Erythroid cell
LZX-Unigene30842-All-g	1.10825e-47	0.0166981	0.435	0.281	5.90976e-43	Erythroid cell
LZX-CL2120.Contig2-All-g	8.6867e-45	0.224006	0.978	0.953	4.63218e-40	Erythroid cell
LZX-CL10205.Contig2-All-g	1.36873e-44	0.188805	0.458	0.327	7.29874e-40	Erythroid cell
Gene39246	8.28304e-43	0.26562	0.457	0.332	4.41693e-38	Erythroid cell
LZX-Unigene16760-All-g	1.04618e-42	0.291553	0.26	0.167	5.57877e-38	Erythroid cell
Gene11310	5.44954e-41	0.405882	0.386	0.279	2.90597e-36	Erythroid cell
LZX-Unigene24634-All-g	1.81266e-40	0.189325	0.489	0.359	9.66602e-36	Erythroid cell
Gene13732	2.10148e-39	0.361899	0.38	0.274	1.12062e-34	Erythroid cell
Gene61413	4.61619e-39	0.302131	0.28	0.187	2.46158e-34	Erythroid cell
Gene8356	5.50202e-38	0.306541	0.534	0.411	2.93395e-33	Erythroid cell
Gene16560	2.49028e-37	0.156102	0.295	0.195	1.32794e-32	Erythroid cell
LZX-CL10022.Contig2-All-g	1.43465e-36	0.146693	0.878	0.764	7.65029e-32	Erythroid cell
Gene7160	1.13524e-34	0.136726	0.25	0.162	6.05365e-30	Erythroid cell
Gene735	2.42227e-34	0.273078	0.422	0.314	1.29168e-29	Erythroid cell
Gene40484	4.17585e-33	0.241398	0.382	0.276	2.22677e-28	Erythroid cell
LZX-Unigene5693-All-g	2.2506e-32	0.0905963	0.422	0.305	1.20013e-27	Erythroid cell
Gene19793	3.6711e-31	0.295154	0.411	0.314	1.95761e-26	Erythroid cell
Gene16288	8.12325e-31	0.14317	0.608	0.478	4.33172e-26	Erythroid cell
Gene2317	3.09762e-30	0.138991	0.866	0.757	1.6518e-25	Erythroid cell
LZX-Unigene14901-All-g	1.24894e-28	0.149474	0.459	0.349	6.65999e-24	Erythroid cell
Gene5529	3.35194e-28	0.0592058	0.426	0.312	1.78742e-23	Erythroid cell
LZX-CL8238.Contig2-All-g	8.84729e-28	0.209403	0.265	0.187	4.71782e-23	Erythroid cell
Gene23030	1.7075e-27	0.182611	0.543	0.418	9.10524e-23	Erythroid cell
Gene31148	2.4129e-27	0.138798	0.259	0.178	1.28668e-22	Erythroid cell
Gene12231	3.95597e-27	0.0350993	0.58	0.425	2.10952e-22	Erythroid cell
Gene15062	1.15735e-26	0.0134481	0.352	0.249	6.17156e-22	Erythroid cell
Gene34723	1.3273e-26	0.208817	0.34	0.246	7.07784e-22	Erythroid cell
LZX-CL9755.Contig2-All-g	1.99954e-26	0.146544	0.344	0.25	1.06626e-21	Erythroid cell
Gene12529	3.69179e-26	0.145518	0.316	0.23	1.96865e-21	Erythroid cell
Gene3843	1.25521e-25	0.250878	0.46	0.358	6.6934e-21	Erythroid cell
Gene16793	2.08801e-25	0.180808	0.934	0.932	1.11343e-20	Erythroid cell
Gene257	2.52787e-25	0.119904	0.31	0.225	1.34799e-20	Erythroid cell
Gene17507	5.97177e-25	0.436942	0.928	0.898	3.18445e-20	Erythroid cell
Gene10476	2.55695e-24	0.129339	0.285	0.205	1.36349e-19	Erythroid cell
Gene66095	2.70041e-24	0.15547	0.353	0.256	1.43999e-19	Erythroid cell
Gene68601	3.82065e-24	0.0782544	0.264	0.186	2.03736e-19	Erythroid cell
Gene13108	8.42538e-24	0.0221566	0.301	0.217	4.49283e-19	Erythroid cell
Gene8843	1.17935e-23	0.170586	0.552	0.423	6.28886e-19	Erythroid cell
Gene61880	2.60607e-23	0.141025	0.979	0.965	1.38969e-18	Erythroid cell
Gene24489	4.21885e-23	0.212694	0.522	0.415	2.2497e-18	Erythroid cell
Gene6342	1.10018e-22	0.148853	0.564	0.459	5.86672e-18	Erythroid cell
Gene11225	2.39958e-22	0.20616	0.402	0.316	1.27958e-17	Erythroid cell
LZX-Unigene5448-All-g	8.85997e-22	0.0317133	0.401	0.304	4.72458e-17	Erythroid cell
Gene10441	2.17157e-21	0.17057	0.559	0.433	1.15799e-16	Erythroid cell
Gene7017	1.18408e-19	0.11746	0.498	0.386	6.31413e-15	Erythroid cell
Gene16353	1.24012e-19	0.126304	0.507	0.392	6.61295e-15	Erythroid cell
Gene1548	2.15821e-19	0.145671	0.966	0.962	1.15087e-14	Erythroid cell
Gene6310	6.33999e-19	0.0570633	0.372	0.286	3.3808e-14	Erythroid cell
Gene6527	2.71401e-17	0.061436	0.615	0.496	1.44724e-12	Erythroid cell
Gene12101	3.74311e-17	0.0904638	0.656	0.545	1.99601e-12	Erythroid cell
Gene7933	4.86289e-17	0.0176684	0.254	0.189	2.59313e-12	Erythroid cell
LZX-Unigene45730-All-g	2.66998e-16	0.0623146	0.334	0.258	1.42377e-11	Erythroid cell
Gene10501	9.43713e-15	0.16536	0.943	0.932	5.03235e-10	Erythroid cell
Gene5911	2.76679e-14	0.0686179	0.547	0.425	1.47539e-09	Erythroid cell
Gene67454	6.35517e-14	0.0828807	0.551	0.429	3.38889e-09	Erythroid cell
Gene22214	1.88611e-13	0.0697852	0.562	0.466	1.00577e-08	Erythroid cell
Gene6981	4.52495e-13	0.0117455	0.25	0.191	2.41293e-08	Erythroid cell
Gene16287	1.66177e-12	0.0283039	0.556	0.43	8.86137e-08	Erythroid cell
Gene19997	1.05301e-11	0.00838799	0.274	0.216	5.61516e-07	Erythroid cell
Gene17551	1.28436e-11	0.0567772	0.658	0.55	6.84887e-07	Erythroid cell
Gene8928	2.24709e-11	0.0296323	0.533	0.424	1.19826e-06	Erythroid cell
LZX-Unigene35-All-g	2.74869e-08	0.0877635	0.851	0.873	0.00146574	Erythroid cell
Gene5320	3.24018e-08	0.0531769	0.899	0.916	0.00172783	Erythroid cell
LZX-CL11095.Contig1-All-g	7.44461e-08	0.0457134	0.26	0.213	0.00396984	Erythroid cell
LZX-Unigene15295-All-g	1.27059e-07	0.0149022	0.857	0.875	0.00677542	Erythroid cell
LZX-CL1480.Contig8-All-g	0	4.32776	0.546	0.09	0	Vasc_Endo
Gene1486	0	4.15505	0.723	0.056	0	Vasc_Endo
LZX-Unigene5714-All-g	0	3.71333	0.839	0.088	0	Vasc_Endo
Gene4227	0	3.54506	0.58	0.007	0	Vasc_Endo
Gene13222	0	3.44114	0.739	0.021	0	Vasc_Endo
Gene52490	0	3.43603	0.337	0.013	0	Vasc_Endo
LZX-Unigene13674-All-g	0	3.38463	0.375	0.011	0	Vasc_Endo
Gene17758	0	3.37499	0.695	0.095	0	Vasc_Endo
Gene16292	0	3.31044	0.667	0.056	0	Vasc_Endo
LZX-Unigene22578-All-g	0	3.19487	0.583	0.036	0	Vasc_Endo
Gene17836	0	3.13482	0.512	0.031	0	Vasc_Endo
Gene12015	0	3.11999	0.504	0.044	0	Vasc_Endo
LZX-Unigene6195-All-g	0	3.06449	0.545	0.014	0	Vasc_Endo
Gene104	0	3.05121	0.358	0.003	0	Vasc_Endo
Gene19727	0	2.99221	0.53	0.11	0	Vasc_Endo
Gene5737	0	2.93254	0.692	0.052	0	Vasc_Endo
Gene2624	0	2.89371	0.556	0.006	0	Vasc_Endo
Gene18520	0	2.68078	0.426	0.045	0	Vasc_Endo
Gene12189	0	2.64324	0.578	0.312	0	Vasc_Endo
LZX-CL8100.Contig4-All-g	0	2.62934	0.332	0.018	0	Vasc_Endo
LZX-Unigene16316-All-g	0	2.62259	0.417	0.009	0	Vasc_Endo
Gene2362	0	2.56657	0.424	0.054	0	Vasc_Endo
Gene14897	0	2.53815	0.419	0.015	0	Vasc_Endo
Gene7027	0	2.52407	0.356	0.002	0	Vasc_Endo
Gene7433	0	2.47245	0.473	0.02	0	Vasc_Endo
Gene18971	0	2.4711	0.293	0.058	0	Vasc_Endo
LZX-Unigene23673-All-g	0	2.46061	0.296	0.001	0	Vasc_Endo
Gene4759	0	2.38887	0.356	0.011	0	Vasc_Endo
Gene936	0	2.37297	0.457	0.023	0	Vasc_Endo
Gene18086	0	2.32372	0.362	0.012	0	Vasc_Endo
Gene21990	0	2.32217	0.292	0.01	0	Vasc_Endo
Gene4534	0	2.19253	0.308	0.055	0	Vasc_Endo
Gene12372	0	2.17796	0.524	0.102	0	Vasc_Endo
Gene3553	0	2.15036	0.657	0.246	0	Vasc_Endo
Gene33514	0	2.05848	0.324	0.049	0	Vasc_Endo
Gene62758	0	2.02512	0.911	0.561	0	Vasc_Endo
Gene19033	0	1.99794	0.293	0.014	0	Vasc_Endo
Gene16234	0	1.90087	0.45	0.072	0	Vasc_Endo
LZX-Unigene15429-All-g	0	1.83302	0.481	0.198	0	Vasc_Endo
LZX-CL8386.Contig1-All-g	0	1.79728	0.268	0.002	0	Vasc_Endo
Gene2315	0	1.79306	0.281	0.003	0	Vasc_Endo
LZX-CL458.Contig2-All-g	0	1.77792	0.326	0.075	0	Vasc_Endo
Gene6955	0	1.74047	0.277	0.044	0	Vasc_Endo
Gene2547	0	1.71991	0.304	0.029	0	Vasc_Endo
Gene2701	0	1.71924	0.258	0.017	0	Vasc_Endo
Gene669	0	1.71449	0.577	0.37	0	Vasc_Endo
Gene4214	0	1.67481	0.553	0.217	0	Vasc_Endo
Gene5254	0	1.66196	0.389	0.086	0	Vasc_Endo
LZX-Unigene35371-All-g	0	1.63237	0.304	0.033	0	Vasc_Endo
LZX-Unigene17058-All-g	0	1.58668	0.539	0.208	0	Vasc_Endo
LZX-Unigene11623-All-g	0	1.56528	0.292	0.01	0	Vasc_Endo
Gene24229	0	1.55501	0.474	0.184	0	Vasc_Endo
Gene4552	0	1.5497	0.812	0.554	0	Vasc_Endo
Gene6154	0	1.53527	0.287	0.023	0	Vasc_Endo
LZX-Unigene5708-All-g	0	1.50379	0.284	0.022	0	Vasc_Endo
Gene43471	0	1.46269	0.337	0.099	0	Vasc_Endo
Gene18245	0	1.45338	0.745	0.372	0	Vasc_Endo
Gene13648	0	1.43859	0.601	0.31	0	Vasc_Endo
LZX-CL607.Contig15-All-g	0	1.42384	0.456	0.219	0	Vasc_Endo
Gene5257	0	1.42028	0.467	0.136	0	Vasc_Endo
Gene18861	0	1.39834	0.273	0.072	0	Vasc_Endo
Gene10601	0	1.38682	0.256	0.03	0	Vasc_Endo
Gene602	0	1.34998	0.467	0.186	0	Vasc_Endo
Gene10988	0	1.26982	0.28	0.072	0	Vasc_Endo
Gene16393	0	1.25063	0.263	0.083	0	Vasc_Endo
LZX-Unigene24334-All-g	0	1.22747	0.274	0.065	0	Vasc_Endo
Gene22112	0	1.09117	0.755	0.356	0	Vasc_Endo
LZX-Unigene46080-All-g	0	1.06074	0.639	0.395	0	Vasc_Endo
Gene22113	0	0.865438	0.921	0.71	0	Vasc_Endo
Gene18480	8.4364e-300	0.922036	0.767	0.627	4.49871e-295	Vasc_Endo
LZX-Unigene12824-All-g	6.60843e-284	0.746225	0.849	0.701	3.52395e-279	Vasc_Endo
Gene58725	4.10872e-279	0.668876	0.813	0.687	2.19097e-274	Vasc_Endo
Gene18958	1.63314e-276	1.2565	0.581	0.396	8.70872e-272	Vasc_Endo
Gene17561	5.65839e-271	1.09164	0.617	0.409	3.01734e-266	Vasc_Endo
LZX-Unigene56709-All-g	3.67589e-266	0.859162	0.752	0.599	1.96017e-261	Vasc_Endo
LZX-Unigene56753-All-g	3.06574e-263	1.33322	0.263	0.096	1.63481e-258	Vasc_Endo
Gene24880	1.31504e-261	1.31843	0.451	0.236	7.01246e-257	Vasc_Endo
LZX-CL318.Contig2-All-g	8.17914e-249	1.25031	0.312	0.13	4.36152e-244	Vasc_Endo
Gene12386	1.39427e-228	1.11005	0.4	0.205	7.43496e-224	Vasc_Endo
LZX-CL458.Contig3-All-g	1.70406e-219	1.53474	0.258	0.103	9.08688e-215	Vasc_Endo
LZX-CL318.Contig1-All-g	1.12318e-215	1.31202	0.291	0.128	5.98936e-211	Vasc_Endo
Gene23686	2.9634e-215	1.07615	0.496	0.302	1.58024e-210	Vasc_Endo
LZX-CL607.Contig18-All-g	4.29674e-206	1.13262	0.372	0.194	2.29124e-201	Vasc_Endo
LZX-CL1023.Contig2-All-g	1.42118e-184	0.403586	0.269	0.104	7.57845e-180	Vasc_Endo
Gene17552	4.97675e-182	1.04557	0.489	0.299	2.65385e-177	Vasc_Endo
Gene10208	7.99124e-178	0.947721	0.307	0.144	4.26133e-173	Vasc_Endo
Gene19184	8.35984e-177	0.941433	0.29	0.133	4.45789e-172	Vasc_Endo
Gene8704	5.56651e-170	0.892734	0.454	0.271	2.96834e-165	Vasc_Endo
Gene913	1.67597e-168	1.02193	0.278	0.126	8.93713e-164	Vasc_Endo
Gene37362	4.75972e-166	0.910195	0.542	0.36	2.53812e-161	Vasc_Endo
LZX-Unigene51516-All-g	6.96057e-163	0.901016	0.46	0.3	3.71172e-158	Vasc_Endo
Gene16349	9.24333e-163	1.08047	0.349	0.186	4.92901e-158	Vasc_Endo
Gene1455	6.99047e-161	1.0283	0.25	0.109	3.72767e-156	Vasc_Endo
LZX-CL283.Contig1-All-g	2.41847e-158	1.09381	0.92	0.855	1.28965e-153	Vasc_Endo
Gene14893	4.12219e-152	0.897861	0.381	0.217	2.19816e-147	Vasc_Endo
LZX-CL8760.Contig12-All-g	4.20989e-149	1.6614	0.294	0.153	2.24492e-144	Vasc_Endo
Gene7453	2.57777e-144	0.99083	0.287	0.146	1.3746e-139	Vasc_Endo
Gene2214	4.27814e-138	0.876171	0.269	0.133	2.28132e-133	Vasc_Endo
LZX-CL10284.Contig1-All-g	1.06682e-132	0.740367	0.301	0.156	5.6888e-128	Vasc_Endo
Gene5290	3.92245e-126	0.757165	0.514	0.35	2.09165e-121	Vasc_Endo
Gene16874	1.14463e-122	0.847093	0.294	0.157	6.10371e-118	Vasc_Endo
Gene13108	5.09645e-122	1.13773	0.346	0.213	2.71768e-117	Vasc_Endo
Gene17550	1.83797e-116	0.601523	0.446	0.292	9.801e-112	Vasc_Endo
Gene615	3.59961e-116	0.758423	0.483	0.333	1.91949e-111	Vasc_Endo
Gene54771	2.76261e-115	0.757265	0.56	0.413	1.47316e-110	Vasc_Endo
LZX-Unigene41317-All-g	2.21307e-112	0.793157	0.485	0.35	1.18012e-107	Vasc_Endo
LZX-CL2970.Contig4-All-g	5.34519e-111	0.849035	0.573	0.448	2.85032e-106	Vasc_Endo
Gene2284	2.28076e-105	0.663209	0.536	0.393	1.21621e-100	Vasc_Endo
Gene26794	2.39156e-102	0.733471	0.446	0.304	1.2753e-97	Vasc_Endo
Gene18975	5.60429e-100	0.750785	0.426	0.294	2.98849e-95	Vasc_Endo
Gene12326	9.01793e-96	0.735475	0.358	0.229	4.80881e-91	Vasc_Endo
LZX-CL6093.Contig5-All-g	1.30863e-94	1.18639	0.289	0.176	6.97826e-90	Vasc_Endo
Gene17784	5.87861e-93	0.615125	0.504	0.36	3.13477e-88	Vasc_Endo
Gene2251	6.33801e-93	0.521206	0.733	0.663	3.37974e-88	Vasc_Endo
Gene15556	3.82993e-90	0.831038	0.404	0.284	2.04231e-85	Vasc_Endo
LZX-Unigene35996-All-g	7.93117e-90	0.69608	0.377	0.255	4.2293e-85	Vasc_Endo
Gene41455	1.88411e-89	0.55129	0.585	0.434	1.0047e-84	Vasc_Endo
LZX-CL1023.Contig11-All-g	1.80079e-84	0.531699	0.565	0.443	9.60269e-80	Vasc_Endo
Gene8124	7.14164e-83	1.19439	0.309	0.203	3.80828e-78	Vasc_Endo
Gene13701	2.85822e-82	0.540317	0.546	0.435	1.52415e-77	Vasc_Endo
Gene22114	8.5312e-77	0.590357	0.345	0.226	4.54926e-72	Vasc_Endo
Gene18944	2.37959e-74	0.706441	0.317	0.209	1.26892e-69	Vasc_Endo
Gene26839	1.82807e-73	0.635902	0.431	0.31	9.7482e-69	Vasc_Endo
Gene8928	3.7926e-73	0.481895	0.57	0.42	2.02241e-68	Vasc_Endo
Gene18876	9.44288e-73	0.657225	0.481	0.354	5.03542e-68	Vasc_Endo
Gene9506	1.32099e-71	0.708058	0.304	0.199	7.04416e-67	Vasc_Endo
Gene2213	1.9553e-66	0.499818	0.553	0.458	1.04266e-61	Vasc_Endo
Gene5338	1.1328e-65	0.410197	0.564	0.425	6.04064e-61	Vasc_Endo
Gene16239	4.75706e-61	0.839166	0.331	0.231	2.5367e-56	Vasc_Endo
Gene32754	8.99237e-61	0.711706	0.293	0.197	4.79518e-56	Vasc_Endo
Gene12802	1.84185e-60	0.433401	0.55	0.409	9.82168e-56	Vasc_Endo
Gene7180	1.10811e-58	0.649728	0.293	0.198	5.90897e-54	Vasc_Endo
Gene5844	5.84254e-56	0.341323	0.586	0.433	3.11553e-51	Vasc_Endo
LZX-CL9557.Contig1-All-g	1.29308e-54	0.419004	0.381	0.279	6.89537e-50	Vasc_Endo
Gene6301	4.5605e-54	0.41898	0.573	0.48	2.43189e-49	Vasc_Endo
Gene15155	1.65331e-51	0.585212	0.377	0.279	8.81628e-47	Vasc_Endo
Gene28469	6.24811e-51	0.5823	0.26	0.17	3.3318e-46	Vasc_Endo
Gene16656	1.01252e-50	0.586034	0.32	0.231	5.39928e-46	Vasc_Endo
Gene14853	6.51567e-50	0.387484	0.498	0.374	3.47448e-45	Vasc_Endo
Gene9211	2.76671e-49	0.505613	0.297	0.203	1.47535e-44	Vasc_Endo
Gene18679	9.25263e-49	0.749725	0.287	0.202	4.93397e-44	Vasc_Endo
Gene18979	4.11746e-48	0.58551	0.26	0.174	2.19564e-43	Vasc_Endo
Gene23030	7.51127e-48	0.389202	0.546	0.417	4.00539e-43	Vasc_Endo
Gene8904	1.59802e-47	0.456844	0.425	0.317	8.52145e-43	Vasc_Endo
Gene63753	4.8775e-44	0.483176	0.361	0.268	2.60093e-39	Vasc_Endo
Gene31533	2.30295e-43	0.303811	0.584	0.433	1.22805e-38	Vasc_Endo
Gene19461	1.01159e-41	0.393695	0.374	0.272	5.39431e-37	Vasc_Endo
Gene11387	2.36058e-41	0.55867	0.408	0.319	1.25878e-36	Vasc_Endo
LZX-CL5761.Contig1-All-g	6.30748e-41	0.330558	0.704	0.671	3.36346e-36	Vasc_Endo
Gene7377	1.07722e-40	0.275355	0.574	0.427	5.74429e-36	Vasc_Endo
Gene6325	1.69198e-40	0.491911	0.257	0.179	9.02246e-36	Vasc_Endo
Gene12360	3.12988e-38	0.488321	0.365	0.277	1.66901e-33	Vasc_Endo
Gene8844	5.95217e-38	0.326372	0.494	0.379	3.174e-33	Vasc_Endo
Gene212	7.40113e-37	0.267221	0.539	0.414	3.94665e-32	Vasc_Endo
Gene6124	1.8299e-36	0.389158	0.292	0.209	9.75797e-32	Vasc_Endo
LZX-CL8489.Contig1-All-g	2.74683e-35	0.192423	0.74	0.699	1.46475e-30	Vasc_Endo
Gene25687	1.15796e-34	0.288845	0.446	0.342	6.17484e-30	Vasc_Endo
Gene8843	1.19044e-32	0.219424	0.558	0.422	6.34802e-28	Vasc_Endo
Gene57428	2.11444e-32	0.335195	0.424	0.335	1.12753e-27	Vasc_Endo
Gene24489	1.15219e-31	0.220185	0.542	0.412	6.14405e-27	Vasc_Endo
Gene38818	8.3106e-31	0.258423	0.782	0.755	4.43163e-26	Vasc_Endo
Gene6302	2.39669e-30	0.428974	0.414	0.353	1.27803e-25	Vasc_Endo
Gene19793	1.05385e-29	0.362749	0.4	0.315	5.61965e-25	Vasc_Endo
Gene17667	2.06175e-29	0.319097	0.352	0.269	1.09943e-24	Vasc_Endo
Gene8895	4.18119e-28	0.227119	0.385	0.299	2.22962e-23	Vasc_Endo
Gene16110	1.45234e-27	0.350491	0.347	0.269	7.74458e-23	Vasc_Endo
Gene6034	2.32936e-27	0.445045	0.296	0.227	1.24213e-22	Vasc_Endo
Gene1206	5.64852e-27	0.503189	0.281	0.219	3.01207e-22	Vasc_Endo
Gene45987	9.73523e-27	0.147345	0.558	0.422	5.19131e-22	Vasc_Endo
Gene35172	1.22408e-26	0.180198	0.349	0.265	6.52739e-22	Vasc_Endo
Gene19062	1.62922e-26	0.40346	0.266	0.201	8.68781e-22	Vasc_Endo
Gene7971	1.8468e-26	0.356568	0.522	0.481	9.84806e-22	Vasc_Endo
Gene17912	1.14226e-25	0.425896	0.257	0.198	6.09108e-21	Vasc_Endo
Gene69913	3.17465e-25	0.168701	0.53	0.412	1.69288e-20	Vasc_Endo
Gene18941	1.344e-24	0.58172	0.274	0.214	7.16689e-20	Vasc_Endo
Gene1447	1.36103e-24	0.33889	0.275	0.21	7.25768e-20	Vasc_Endo
Gene40308	1.69088e-24	0.359717	0.576	0.502	9.0166e-20	Vasc_Endo
Gene12213	3.42786e-24	0.269076	0.32	0.249	1.82791e-19	Vasc_Endo
Gene25799	5.16094e-24	0.414601	0.25	0.19	2.75207e-19	Vasc_Endo
Gene6298	1.14464e-23	0.198555	0.433	0.338	6.1038e-19	Vasc_Endo
Gene257	1.56098e-23	0.400581	0.286	0.226	8.32395e-19	Vasc_Endo
Gene4330	3.12455e-23	0.304649	0.345	0.274	1.66617e-18	Vasc_Endo
LZX-CL3881.Contig8-All-g	3.86367e-23	0.366776	0.62	0.583	2.0603e-18	Vasc_Endo
LZX-CL925.Contig2-All-g	4.45389e-23	0.450865	0.35	0.294	2.37504e-18	Vasc_Endo
Gene17551	5.40609e-23	0.340356	0.587	0.554	2.8828e-18	Vasc_Endo
Gene10676	9.59257e-23	0.0674371	0.558	0.421	5.11524e-18	Vasc_Endo
LZX-Unigene8805-All-g	1.84968e-22	0.707533	0.45	0.554	9.86341e-18	Vasc_Endo
Gene15735	2.92867e-22	0.454057	0.305	0.25	1.56171e-17	Vasc_Endo
Gene857	6.4959e-22	0.376301	0.278	0.22	3.46394e-17	Vasc_Endo
Gene16217	1.28901e-21	0.443253	0.377	0.33	6.87363e-17	Vasc_Endo
Gene40307	6.50824e-21	0.326246	0.406	0.326	3.47052e-16	Vasc_Endo
Gene19134	2.84111e-20	0.308199	0.319	0.256	1.51502e-15	Vasc_Endo
Gene4271	3.24013e-20	0.487957	0.541	0.498	1.7278e-15	Vasc_Endo
Gene13652	3.5934e-20	0.259277	0.392	0.318	1.91618e-15	Vasc_Endo
Gene5769	4.27876e-20	0.299496	0.357	0.288	2.28165e-15	Vasc_Endo
Gene16287	5.29471e-20	0.120183	0.563	0.429	2.8234e-15	Vasc_Endo
LZX-Unigene7884-All-g	7.45423e-20	0.346569	0.447	0.407	3.97497e-15	Vasc_Endo
Gene69245	1.23379e-19	0.477744	0.315	0.257	6.5792e-15	Vasc_Endo
Gene5911	1.63102e-19	0.0958502	0.555	0.424	8.6974e-15	Vasc_Endo
Gene18907	2.98292e-19	0.326821	0.268	0.213	1.59064e-14	Vasc_Endo
Gene1394	3.60259e-19	0.388612	0.328	0.271	1.92108e-14	Vasc_Endo
Gene19425	1.35449e-18	0.198662	0.339	0.268	7.22281e-14	Vasc_Endo
Gene14895	2.46851e-18	0.141933	0.445	0.354	1.31634e-13	Vasc_Endo
Gene22574	2.94535e-18	0.354384	0.537	0.514	1.57061e-13	Vasc_Endo
Gene11822	4.24479e-18	0.213746	0.367	0.298	2.26353e-13	Vasc_Endo
Gene4273	1.0033e-17	0.162973	0.436	0.356	5.3501e-13	Vasc_Endo
LZX-CL3200.Contig1-All-g	1.17755e-17	1.02526	0.598	0.632	6.27928e-13	Vasc_Endo
Gene67454	1.20562e-17	0.0735633	0.567	0.427	6.42897e-13	Vasc_Endo
Gene253	1.21626e-16	0.0546681	0.586	0.435	6.48572e-12	Vasc_Endo
LZX-CL11506.Contig1-All-g	3.68657e-16	0.457547	0.265	0.221	1.96586e-11	Vasc_Endo
Gene20043	4.68926e-16	0.260015	0.339	0.282	2.50055e-11	Vasc_Endo
Gene19106	5.76406e-16	0.384268	0.398	0.367	3.07368e-11	Vasc_Endo
Gene1806	1.49865e-15	0.300319	0.256	0.208	7.99153e-11	Vasc_Endo
Gene35411	1.64444e-15	0.0967658	0.995	0.973	8.769e-11	Vasc_Endo
Gene16353	4.90345e-15	0.0990712	0.49	0.392	2.61477e-10	Vasc_Endo
Gene1771	6.54476e-15	0.233102	0.345	0.289	3.48999e-10	Vasc_Endo
LZX-CL7902.Contig2-All-g	6.62235e-15	0.236908	0.516	0.494	3.53137e-10	Vasc_Endo
Gene65649	7.79196e-15	0.150866	0.411	0.339	4.15506e-10	Vasc_Endo
Gene15769	1.59755e-14	0.232002	0.324	0.27	8.51892e-10	Vasc_Endo
Gene26313	2.49085e-14	0.119417	0.793	0.773	1.32825e-09	Vasc_Endo
Gene7017	4.08665e-14	0.0584786	0.484	0.386	2.17921e-09	Vasc_Endo
LZX-CL664.Contig5-All-g	4.73969e-14	0.232868	0.25	0.331	2.52744e-09	Vasc_Endo
Gene2117	6.57531e-14	0.285366	0.279	0.231	3.50628e-09	Vasc_Endo
Gene11245	2.52959e-13	0.321549	0.491	0.464	1.3489e-08	Vasc_Endo
Gene5293	2.37548e-12	0.3453	0.259	0.222	1.26673e-07	Vasc_Endo
LZX-CL8066.Contig1-All-g	5.59868e-12	0.423966	0.818	0.812	2.9855e-07	Vasc_Endo
Gene25397	1.32858e-11	0.196809	0.285	0.239	7.08466e-07	Vasc_Endo
Gene25948	1.92049e-11	1.00929	0.281	0.26	1.0241e-06	Vasc_Endo
Gene15062	3.3516e-11	0.376873	0.291	0.253	1.78724e-06	Vasc_Endo
Gene6310	8.30378e-11	0.339044	0.324	0.289	4.42799e-06	Vasc_Endo
LZX-Unigene7442-All-g	1.03489e-10	0.449186	0.379	0.36	5.51854e-06	Vasc_Endo
Gene11225	4.84306e-10	0.126074	0.373	0.318	2.58256e-05	Vasc_Endo
Gene9088	7.85704e-10	0.236083	0.426	0.399	4.18977e-05	Vasc_Endo
Gene18566	1.2325e-08	0.359326	0.255	0.226	0.000657228	Vasc_Endo
Gene1864	3.6227e-08	0.296526	0.574	0.562	0.00193181	Vasc_Endo
Gene3484	8.75307e-08	0.278283	0.402	0.378	0.00466757	Vasc_Endo
Gene2079	0	3.29653	0.495	0.008	0	Macrophage
Gene13869	0	3.2502	0.569	0.013	0	Macrophage
Gene4332	0	3.20373	0.792	0.148	0	Macrophage
Gene22112	0	2.90133	0.948	0.365	0	Macrophage
LZX-Unigene5714-All-g	0	2.79524	0.816	0.118	0	Macrophage
Gene18245	0	2.77418	0.816	0.384	0	Macrophage
LZX-CL7304.Contig2-All-g	0	2.66607	0.418	0.006	0	Macrophage
Gene32029	0	2.63052	0.531	0.087	0	Macrophage
LZX-Unigene12824-All-g	0	2.50235	0.902	0.705	0	Macrophage
Gene68784	0	2.49645	0.3	0.003	0	Macrophage
Gene18028	0	2.46958	0.44	0.004	0	Macrophage
Gene1605	0	2.43331	0.464	0.011	0	Macrophage
LZX-Unigene30520-All-g	0	2.39212	0.398	0.003	0	Macrophage
Gene3790	0	2.04117	0.408	0.075	0	Macrophage
Gene17685	0	1.99334	0.303	0.017	0	Macrophage
Gene13617	0	1.97463	0.289	0.008	0	Macrophage
Gene5253	0	1.94923	0.407	0.114	0	Macrophage
Gene58725	0	1.9283	0.914	0.689	0	Macrophage
Gene5507	0	1.85034	0.308	0.008	0	Macrophage
Gene1382	0	1.76262	0.304	0.016	0	Macrophage
Gene335	0	1.73511	0.325	0.012	0	Macrophage
Gene12272	0	1.69362	0.397	0.081	0	Macrophage
Gene16292	0	1.66888	0.401	0.09	0	Macrophage
Gene67929	0	1.66427	0.271	0.046	0	Macrophage
Gene5338	0	1.6471	0.742	0.425	0	Macrophage
Gene16901	0	1.62287	0.52	0.183	0	Macrophage
Gene10317	0	1.55158	0.284	0.058	0	Macrophage
Gene452	0	1.53226	0.291	0.013	0	Macrophage
Gene8878	0	1.50809	0.304	0.057	0	Macrophage
LZX-CL4802.Contig5-All-g	0	1.45617	0.422	0.119	0	Macrophage
Gene3982	0	1.45097	0.268	0.025	0	Macrophage
Gene6847	0	1.44266	0.276	0.022	0	Macrophage
Gene4412	0	1.38647	0.263	0.027	0	Macrophage
Gene14908	9.79841e-301	2.81375	0.356	0.097	5.225e-296	Macrophage
Gene12189	8.35237e-288	2.28547	0.655	0.32	4.4539e-283	Macrophage
Gene17472	4.22387e-276	1.00779	0.26	0.055	2.25238e-271	Macrophage
Gene18861	2.74622e-257	1.53621	0.304	0.079	1.46442e-252	Macrophage
Gene615	1.35398e-254	1.4591	0.652	0.333	7.22009e-250	Macrophage
Gene18971	3.16645e-246	2.25034	0.275	0.068	1.68851e-241	Macrophage
Gene17667	1.60663e-231	1.45515	0.573	0.265	8.56737e-227	Macrophage
Gene2284	1.77413e-224	1.23081	0.701	0.393	9.46054e-220	Macrophage
Gene742	2.65927e-212	1.93284	0.495	0.225	1.41806e-207	Macrophage
LZX-Unigene27618-All-g	2.01353e-208	1.14505	0.425	0.163	1.07371e-203	Macrophage
Gene17784	7.02157e-203	1.32439	0.648	0.361	3.74425e-198	Macrophage
Gene2737	1.80261e-202	1.30939	0.362	0.124	9.61242e-198	Macrophage
Gene1515	3.49665e-202	1.13869	0.346	0.113	1.86459e-197	Macrophage
LZX-Unigene7884-All-g	4.51711e-198	1.48813	0.643	0.402	2.40875e-193	Macrophage
Gene15036	6.78091e-195	1.32387	0.662	0.402	3.61592e-190	Macrophage
Gene38818	2.09388e-193	1.04148	0.877	0.753	1.11656e-188	Macrophage
Gene17568	2.35958e-190	1.23135	0.276	0.08	1.25825e-185	Macrophage
Gene57428	3.47342e-188	1.1998	0.617	0.332	1.8522e-183	Macrophage
Gene69913	4.83086e-188	1.04685	0.712	0.41	2.57606e-183	Macrophage
Gene12335	6.05332e-188	1.38834	0.349	0.116	3.22793e-183	Macrophage
LZX-CL3881.Contig8-All-g	1.51359e-181	1.11007	0.776	0.579	8.07123e-177	Macrophage
Gene26354	7.14643e-180	1.86235	0.319	0.107	3.81083e-175	Macrophage
Gene16970	1.31459e-167	1.19529	0.295	0.099	7.01006e-163	Macrophage
Gene17691	1.26559e-166	3.33447	0.382	0.159	6.74875e-162	Macrophage
Gene5844	4.18511e-159	0.909564	0.749	0.434	2.23171e-154	Macrophage
Gene18958	7.09243e-158	0.926851	0.72	0.399	3.78204e-153	Macrophage
Gene37362	3.99977e-153	0.976365	0.656	0.363	2.13288e-148	Macrophage
Gene8704	5.99537e-152	1.50727	0.529	0.276	3.19703e-147	Macrophage
Gene16174	9.07036e-151	1.03335	0.414	0.177	4.83677e-146	Macrophage
Gene14853	7.91512e-149	0.955635	0.659	0.374	4.22074e-144	Macrophage
Gene7971	2.85296e-140	1.07429	0.679	0.477	1.52134e-135	Macrophage
Gene4552	9.05868e-139	1.40472	0.736	0.567	4.83054e-134	Macrophage
Gene16792	8.42852e-138	1.1999	0.254	0.086	4.49451e-133	Macrophage
Gene25687	1.66019e-133	0.91399	0.609	0.34	8.85295e-129	Macrophage
Gene6401	2.43193e-131	1.50528	0.473	0.258	1.29683e-126	Macrophage
Gene28438	1.04889e-129	1.00385	0.391	0.175	5.5932e-125	Macrophage
Gene8965	2.81325e-128	1.00114	0.519	0.288	1.50016e-123	Macrophage
LZX-CL4802.Contig9-All-g	9.43938e-126	0.810236	0.932	0.799	5.03355e-121	Macrophage
Gene5290	2.71855e-125	0.787272	0.635	0.352	1.44967e-120	Macrophage
Gene253	1.73076e-123	0.729098	0.747	0.435	9.22926e-119	Macrophage
Gene14915	2.75513e-120	1.16445	0.377	0.167	1.46918e-115	Macrophage
Gene19184	1.37861e-119	0.939585	0.33	0.137	7.35141e-115	Macrophage
LZX-Unigene41180-All-g	2.51337e-117	0.900453	0.355	0.159	1.34026e-112	Macrophage
Gene212	2.90374e-115	0.718144	0.7	0.414	1.54842e-110	Macrophage
Gene8940	2.09604e-114	0.838198	0.374	0.174	1.11771e-109	Macrophage
Gene64685	8.82227e-114	0.90715	0.703	0.545	4.70448e-109	Macrophage
Gene11225	2.29126e-113	0.866789	0.558	0.313	1.22181e-108	Macrophage
Gene24880	5.67275e-113	0.975616	0.47	0.244	3.02499e-108	Macrophage
Gene7453	3.96662e-109	0.85505	0.341	0.15	2.1152e-104	Macrophage
Gene15057	4.59309e-109	2.19796	0.286	0.127	2.44927e-104	Macrophage
Gene35411	1.59961e-108	0.603812	0.979	0.975	8.52991e-104	Macrophage
Gene13701	1.18777e-103	1.13794	0.625	0.436	6.33379e-99	Macrophage
Gene1771	7.09325e-100	0.838621	0.508	0.285	3.78247e-95	Macrophage
Gene26794	3.93368e-97	0.822379	0.524	0.307	2.09763e-92	Macrophage
Gene669	4.91205e-97	2.09919	0.613	0.377	2.61935e-92	Macrophage
Gene2161	1.62312e-96	0.816508	0.266	0.108	8.65526e-92	Macrophage
LZX-CL10284.Contig1-All-g	1.6516e-96	1.04312	0.335	0.16	8.80714e-92	Macrophage
Gene4273	1.20113e-93	0.722427	0.598	0.354	6.40502e-89	Macrophage
LZX-Unigene51570-All-g	1.83416e-93	0.735288	0.258	0.106	9.78068e-89	Macrophage
Gene11863	4.93084e-92	0.867974	0.32	0.149	2.62937e-87	Macrophage
Gene6301	1.9835e-90	0.822192	0.658	0.481	1.0577e-85	Macrophage
LZX-Unigene8805-All-g	4.78243e-89	0.200426	0.316	0.555	2.55023e-84	Macrophage
Gene3470	1.00176e-88	0.951294	0.486	0.302	5.34187e-84	Macrophage
Gene59924	3.57478e-87	1.19309	0.475	0.293	1.90625e-82	Macrophage
Gene257	2.31069e-86	0.852972	0.412	0.224	1.23218e-81	Macrophage
Gene40484	2.56857e-85	0.789295	0.48	0.276	1.36969e-80	Macrophage
Gene975	3.03019e-85	0.733514	0.303	0.14	1.61585e-80	Macrophage
Gene41455	6.43197e-85	0.544965	0.744	0.435	3.42985e-80	Macrophage
Gene702	6.27462e-84	0.74757	0.44	0.241	3.34594e-79	Macrophage
Gene26839	4.63942e-83	0.69069	0.528	0.312	2.47397e-78	Macrophage
Gene18876	2.14864e-82	1.79953	0.563	0.356	1.14576e-77	Macrophage
Gene8895	6.6807e-82	1.37023	0.491	0.298	3.56248e-77	Macrophage
Gene31533	4.64427e-81	0.535572	0.746	0.434	2.47655e-76	Macrophage
Gene70992	4.72569e-81	0.814377	0.322	0.158	2.51998e-76	Macrophage
Gene15664	2.93829e-80	0.720173	0.74	0.58	1.56684e-75	Macrophage
Gene780	5.19168e-80	0.756655	0.503	0.299	2.76847e-75	Macrophage
Gene9103	5.57271e-80	0.719614	0.312	0.148	2.97165e-75	Macrophage
Gene10441	1.03812e-78	0.606131	0.721	0.431	5.53576e-74	Macrophage
Gene13657	1.75978e-78	0.74345	0.368	0.192	9.38403e-74	Macrophage
Gene11822	4.98168e-78	0.692474	0.504	0.296	2.65648e-73	Macrophage
Gene26459	1.71563e-75	0.887735	0.279	0.131	9.14862e-71	Macrophage
Gene10516	1.01818e-74	0.686524	0.275	0.127	5.42943e-70	Macrophage
Gene802	4.88473e-74	0.796092	0.276	0.13	2.60478e-69	Macrophage
Gene1806	4.93751e-72	0.747267	0.375	0.206	2.63293e-67	Macrophage
Gene2117	5.54898e-70	0.745777	0.406	0.229	2.95899e-65	Macrophage
Gene7377	1.48784e-69	0.470786	0.72	0.428	7.93393e-65	Macrophage
Gene12802	1.4736e-68	0.500376	0.664	0.411	7.85799e-64	Macrophage
Gene7180	1.99674e-67	0.761816	0.361	0.199	1.06476e-62	Macrophage
Gene15494	2.60508e-67	0.700873	0.331	0.173	1.38916e-62	Macrophage
Gene16426	7.78921e-67	0.438605	0.751	0.435	4.1536e-62	Macrophage
Gene9088	1.46633e-66	0.69397	0.556	0.396	7.81919e-62	Macrophage
Gene19793	1.02355e-65	0.597594	0.515	0.314	5.45807e-61	Macrophage
Gene16287	5.1272e-65	0.408928	0.724	0.429	2.73408e-60	Macrophage
Gene5911	6.54198e-65	0.432465	0.705	0.424	3.48851e-60	Macrophage
Gene8904	7.61183e-64	0.546937	0.525	0.318	4.05901e-59	Macrophage
Gene24489	8.10833e-63	0.414162	0.688	0.412	4.32377e-58	Macrophage
Gene16168	4.07826e-62	0.388592	0.67	0.4	2.17473e-57	Macrophage
Gene5769	1.09141e-61	0.623611	0.472	0.287	5.81994e-57	Macrophage
Gene8909	3.48128e-61	0.860693	0.416	0.243	1.85639e-56	Macrophage
Gene10676	6.8522e-61	0.426104	0.695	0.422	3.65394e-56	Macrophage
Gene45987	9.35463e-61	0.399837	0.699	0.422	4.98836e-56	Macrophage
[truncated: 3,202 more rows]

## Sheet: marker_gene_resource
Data S2-3. Cell marker resource.
1	Single-Cell Transcriptomic Analysis of Human Lung Provides Insights into the Pathobiology of Pulmonary Fibrosis[J]. Am J Respir Crit Care Med, 2018.
2	Travaglini, K.J., Nabhan, A.N., Penland, L. et al. A molecular cell atlas of the human lung from single-cell RNA sequencing. Nature 587, 619–625 (2020). https://doi.org/10.1038/s41586-020-2922-4
3	Cao J, O'Day DR, Pliner HA, Kingsley PD, Deng M, Daza RM, Zager MA, Aldinger KA, Blecher-Gonen R, Zhang F, Spielmann M, Palis J, Doherty D, Steemers FJ, Glass IA, Trapnell C, Shendure J. A human cell atlas of fetal gene expression. Science. 2020 Nov 13;370(6518):eaba7721. doi: 10.1126/science.aba7721. PMID: 33184181.
4	https://panglaodb.se/markers/PanglaoDB_markers_27_Mar_2020.tsv.gz
5	Spanjaard, B., Hu, B., Mitic, N. et al. Simultaneous lineage tracing and cell-type identification using CRISPR–Cas9-induced genetic scars. Nat Biotechnol 36, 469–473 (2018). https://doi.org/10.1038/nbt.4124
6	Jiang M, Xiao Y, E W, Ma L, Wang J, Chen H, Gao C, Liao Y, Guo Q, Peng J, Han X, Guo G. Characterization of the Zebrafish Cell Landscape at Single-Cell Resolution. Front Cell Dev Biol. 2021 Oct 1;9:743421. doi:10.3389/fcell.2021.743421. PMID: 34660600; PMCID: PMC8517238.
7	Smillie CS, Biton M, Ordovas-Montanes J, Sullivan KM, Burgin G, Graham DB, Herbst RH, Rogel N, Slyper M, Waldman J, Sud M, Andrews E, Velonias G, Haber AL, Jagadeesh K, Vickovic S, Yao J, Stevens C, Dionne D, Nguyen LT, Villani AC, Hofree M, Creasey EA, Huang H, Rozenblatt-Rosen O, Garber JJ, Khalili H, Desch AN, Daly MJ, Ananthakrishnan AN, Shalek AK, Xavier RJ, Regev A. Intra- and Inter-cellula…
8	Chen, D., Sun, J., Zhu, J. et al. Single cell atlas for 11 non-model mammals, reptiles and birds. Nat Commun 12, 7083 (2021). https://doi.org/10.1038/s41467-021-27162-2
