# Supplementary material for: A single-cell atlas of West African lungfish respiratory system reveals evolutionary adaptations to terrestrialization
Source: Nat Commun. 2023 Sep 13;14:5630. doi: 10.1038/s41467-023-41309-3 (PMC10497629; doi:10.1038/s41467-023-41309-3)
Supplement: Supplementary file 4 — Supplementary Data1-13 [file 41467_2023_41309_MOESM4_ESM.zip › Supplementary Data/Supplementary Data 3.xlsx]

## Sheet: lung_celltype
Data S3-1. GSEA result of African lungfish lung cell types.
Cell type	ID	Description	setSize	enrichmentScore	NES	pvalue	p.adjust	qvalue	rank	leading_edge	core_enrichment
Alveolar cell	TRAVAGLINI_LUNG_ALVEOLAR_EPITHELIAL_TYPE_2_CELL	TRAVAGLINI_LUNG_ALVEOLAR_EPITHELIAL_TYPE_2_CELL	5	0.920292	1.92095	1.9067e-05	0.00730266	0.00674369	10	tags=80%, list=6%, signal=77%	NPC2/SLC34A2/LPCAT1/LGMN
Alveolar cell	TRAVAGLINI_LUNG_SIGNALING_ALVEOLAR_EPITHELIAL_TYPE_2_CELL	TRAVAGLINI_LUNG_SIGNALING_ALVEOLAR_EPITHELIAL_TYPE_2_CELL	2	1	1.58442	8.95208e-05	0.0171432	0.0158311	2	tags=100%, list=1%, signal=100%	NPC2/SLC34A2
Alveolar cell	GAO_LARGE_INTESTINE_24W_C11_PANETH_LIKE_CELL	GAO_LARGE_INTESTINE_24W_C11_PANETH_LIKE_CELL	5	0.835921	1.74484	0.000854842	0.109135	0.100781	10	tags=60%, list=6%, signal=58%	LPCAT1/CTSZ/LGMN
Alveolar cell	CUI_DEVELOPING_HEART_C8_MACROPHAGE	CUI_DEVELOPING_HEART_C8_MACROPHAGE	9	0.73104	1.77573	0.00288286	0.129756	0.119824	13	tags=44%, list=8%, signal=43%	NPC2/LGMN/PSAP/RIN3
Alveolar cell	HU_FETAL_RETINA_RPE	HU_FETAL_RETINA_RPE	9	0.725982	1.76344	0.00338788	0.129756	0.119824	22	tags=67%, list=14%, signal=61%	NPC2/APLP2/PSAP/VEGFA/MGST1/SDC2
Alveolar cell	RUBENSTEIN_SKELETAL_MUSCLE_FAP_CELLS	RUBENSTEIN_SKELETAL_MUSCLE_FAP_CELLS	8	0.745062	1.76328	0.0027712	0.129756	0.119824	22	tags=62%, list=14%, signal=57%	NPC2/PSAP/EMP1/MGST1/SDC2
Alveolar cell	TRAVAGLINI_LUNG_EREG_DENDRITIC_CELL	TRAVAGLINI_LUNG_EREG_DENDRITIC_CELL	24	0.591281	1.74692	0.00142981	0.129756	0.119824	22	tags=42%, list=14%, signal=42%	NPC2/CTSZ/APLP2/LGMN/PSAP/VEGFA/EMP1/PHLDA2/TUBA1C/SDC2
Alveolar cell	TRAVAGLINI_LUNG_OLR1_CLASSICAL_MONOCYTE_CELL	TRAVAGLINI_LUNG_OLR1_CLASSICAL_MONOCYTE_CELL	23	0.590641	1.73585	0.00207658	0.129756	0.119824	53	tags=70%, list=34%, signal=54%	NPC2/APLP2/PSAP/VEGFA/EMP1/PHLDA2/SDC2/ARPC1A/CLTC/YWHAE/YBX3/SDCBP/EIF1/BZW1/MYH9/ETF1
Alveolar cell	TRAVAGLINI_LUNG_TREM2_DENDRITIC_CELL	TRAVAGLINI_LUNG_TREM2_DENDRITIC_CELL	23	0.586719	1.72432	0.00230518	0.129756	0.119824	22	tags=39%, list=14%, signal=39%	NPC2/CTSZ/APLP2/LGMN/PSAP/EMP1/MGST1/TUBA1C/SDC2
Alveolar cell	DESCARTES_FETAL_LUNG_BRONCHIOLAR_AND_ALVEOLAR_EPITHELIAL_CELLS	DESCARTES_FETAL_LUNG_BRONCHIOLAR_AND_ALVEOLAR_EPITHELIAL_CELLS	2	0.961039	1.52269	0.00328493	0.129756	0.119824	8	tags=100%, list=5%, signal=96%	SLC34A2/SLC22A3
Alveolar cell	MANNO_MIDBRAIN_NEUROTYPES_HRGL3	MANNO_MIDBRAIN_NEUROTYPES_HRGL3	11	0.676157	1.72749	0.00528761	0.13081	0.120798	48	tags=82%, list=31%, signal=61%	NPC2/APLP2/PSAP/MGST1/SDC2/NRP1/EZR/YBX3/ANXA1
Alveolar cell	FAN_OVARY_CL16_LYMPHATIC_ENDOTHELIAL_CELL	FAN_OVARY_CL16_LYMPHATIC_ENDOTHELIAL_CELL	8	0.727691	1.72217	0.00436086	0.13081	0.120798	24	tags=62%, list=15%, signal=56%	NPC2/APLP2/PSAP/DDX5/DEGS1
Alveolar cell	FAN_EMBRYONIC_CTX_BIG_GROUPS_MICROGLIA	FAN_EMBRYONIC_CTX_BIG_GROUPS_MICROGLIA	10	0.684818	1.7164	0.0058062	0.13081	0.120798	24	tags=50%, list=15%, signal=45%	NPC2/APLP2/LGMN/PSAP/DEGS1
Alveolar cell	DESCARTES_FETAL_CEREBELLUM_MICROGLIA	DESCARTES_FETAL_CEREBELLUM_MICROGLIA	4	0.835694	1.63254	0.00453141	0.13081	0.120798	13	tags=75%, list=8%, signal=71%	CTSZ/LGMN/RIN3
Alveolar cell	DESCARTES_FETAL_ADRENAL_MYELOID_CELLS	DESCARTES_FETAL_ADRENAL_MYELOID_CELLS	2	0.948052	1.50211	0.00549422	0.13081	0.120798	10	tags=100%, list=6%, signal=95%	CTSZ/LGMN
Alveolar cell	DESCARTES_FETAL_PANCREAS_MYELOID_CELLS	DESCARTES_FETAL_PANCREAS_MYELOID_CELLS	2	0.948052	1.50211	0.00549422	0.13081	0.120798	10	tags=100%, list=6%, signal=95%	CTSZ/LGMN
Alveolar cell	DESCARTES_FETAL_PLACENTA_MYELOID_CELLS	DESCARTES_FETAL_PLACENTA_MYELOID_CELLS	2	0.948052	1.50211	0.00549422	0.13081	0.120798	10	tags=100%, list=6%, signal=95%	CTSZ/LGMN
Alveolar cell	MANNO_MIDBRAIN_NEUROTYPES_HRGL2A	MANNO_MIDBRAIN_NEUROTYPES_HRGL2A	9	0.705502	1.7137	0.00655546	0.139486	0.128809	18	tags=56%, list=12%, signal=52%	NPC2/LPCAT1/PSAP/EMP1/MGST1
Alveolar cell	TRAVAGLINI_LUNG_MACROPHAGE_CELL	TRAVAGLINI_LUNG_MACROPHAGE_CELL	10	0.678121	1.69961	0.00705931	0.142301	0.131409	20	tags=50%, list=13%, signal=47%	NPC2/APLP2/PSAP/MGST1/TUBA1C
Alveolar cell	ZHONG_PFC_MAJOR_TYPES_MICROGLIA	ZHONG_PFC_MAJOR_TYPES_MICROGLIA	11	0.657008	1.67857	0.00996838	0.174918	0.161529	11	tags=36%, list=7%, signal=36%	NPC2/APLP2/LGMN/PSAP
Alveolar cell	TRAVAGLINI_LUNG_CLASSICAL_MONOCYTE_CELL	TRAVAGLINI_LUNG_CLASSICAL_MONOCYTE_CELL	9	0.686254	1.66694	0.0104556	0.174918	0.161529	18	tags=44%, list=12%, signal=42%	NPC2/APLP2/PSAP/MGST1
Alveolar cell	MURARO_PANCREAS_DUCTAL_CELL	MURARO_PANCREAS_DUCTAL_CELL	38	0.509802	1.6012	0.00987834	0.174918	0.161529	50	tags=55%, list=32%, signal=50%	NPC2/SLC34A2/APLP2/PSAP/PHLDA2/PACSIN2/TUBA1C/LMO4/NRP1/PTPRK/LMO7/TSPAN3/PKP4/EZR/YBX3/CMPK1/SDCBP/BZW1/ANXA1/MYH9/COX6A1
Alveolar cell	TRAVAGLINI_LUNG_NONCLASSICAL_MONOCYTE_CELL	TRAVAGLINI_LUNG_NONCLASSICAL_MONOCYTE_CELL	3	0.861553	1.54595	0.0105042	0.174918	0.161529	11	tags=67%, list=7%, signal=63%	NPC2/PSAP
Alveolar cell	DESCARTES_MAIN_FETAL_BRONCHIOLAR_AND_ALVEOLAR_EPITHELIAL_CELLS	DESCARTES_MAIN_FETAL_BRONCHIOLAR_AND_ALVEOLAR_EPITHELIAL_CELLS	1	1	1.33763	0.0149609	0.238751	0.220476	1	tags=100%, list=1%, signal=100%	NPC2
Alveolar cell	HAY_BONE_MARROW_PRO_B	HAY_BONE_MARROW_PRO_B	6	-0.626667	-1.78626	0.0171009	0.25191	0.232628	63	tags=100%, list=40%, signal=62%	GLO1/HNRNPA0/PDLIM1/CCNI/GDI2
Alveolar cell	BUSSLINGER_GASTRIC_X_CELLS	BUSSLINGER_GASTRIC_X_CELLS	4	0.786349	1.53614	0.0169199	0.25191	0.232628	23	tags=75%, list=15%, signal=66%	SLC22A17/PSAP/DDX5
Alveolar cell	TRAVAGLINI_LUNG_ADVENTITIAL_FIBROBLAST_CELL	TRAVAGLINI_LUNG_ADVENTITIAL_FIBROBLAST_CELL	7	0.724832	1.66182	0.020842	0.271262	0.250499	48	tags=100%, list=31%, signal=72%	VEGFA/EMP1/MGST1/NRP1/YBX3/BZW1/ANXA1
Alveolar cell	AIZARANI_LIVER_C25_KUPFFER_CELLS_4	AIZARANI_LIVER_C25_KUPFFER_CELLS_4	6	0.729941	1.61332	0.0192284	0.271262	0.250499	12	tags=50%, list=8%, signal=48%	NPC2/PSAP/VEGFA
Alveolar cell	AIZARANI_LIVER_C11_HEPATOCYTES_1	AIZARANI_LIVER_C11_HEPATOCYTES_1	4	0.776316	1.51654	0.0204839	0.271262	0.250499	38	tags=100%, list=24%, signal=78%	MGST1/SDC2/PHYH/UQCRQ
Alveolar cell	GAO_LARGE_INTESTINE_24W_C5_LGR5POS_STEM_CELL	GAO_LARGE_INTESTINE_24W_C5_LGR5POS_STEM_CELL	2	0.896104	1.4198	0.0226642	0.271262	0.250499	18	tags=100%, list=12%, signal=90%	RGMB/MGST1
Alveolar cell	DESCARTES_FETAL_KIDNEY_METANEPHRIC_CELLS	DESCARTES_FETAL_KIDNEY_METANEPHRIC_CELLS	1	0.993548	1.329	0.0223671	0.271262	0.250499	2	tags=100%, list=1%, signal=99%	SLC34A2
Alveolar cell	DESCARTES_FETAL_PLACENTA_PAEP_MECOM_POSITIVE_CELLS	DESCARTES_FETAL_PLACENTA_PAEP_MECOM_POSITIVE_CELLS	1	0.993548	1.329	0.0223671	0.271262	0.250499	2	tags=100%, list=1%, signal=99%	SLC34A2
Alveolar cell	HAY_BONE_MARROW_STROMAL	HAY_BONE_MARROW_STROMAL	4	0.763914	1.49232	0.0272453	0.306911	0.283419	26	tags=75%, list=17%, signal=64%	SLC22A3/EMP1/NRP1
Alveolar cell	DURANTE_ADULT_OLFACTORY_NEUROEPITHELIUM_OLFACTORY_MICROVILLAR_CELLS	DURANTE_ADULT_OLFACTORY_NEUROEPITHELIUM_OLFACTORY_MICROVILLAR_CELLS	3	0.810912	1.45508	0.0269246	0.306911	0.283419	18	tags=67%, list=12%, signal=60%	APLP2/MGST1
Alveolar cell	AIZARANI_LIVER_C6_KUPFFER_CELLS_2	AIZARANI_LIVER_C6_KUPFFER_CELLS_2	7	0.692229	1.58707	0.0383095	0.333467	0.307942	11	tags=43%, list=7%, signal=42%	NPC2/LGMN/PSAP
Alveolar cell	TRAVAGLINI_LUNG_BRONCHIAL_VESSEL_1_CELL	TRAVAGLINI_LUNG_BRONCHIAL_VESSEL_1_CELL	11	0.613793	1.56816	0.0316256	0.333467	0.307942	67	tags=100%, list=43%, signal=61%	PKP4/RPL10/RPL12/RPL28/RPL4/RPSA/RPL35A/RPL30/RPL35/RPS5/RPL13A
Alveolar cell	MANNO_MIDBRAIN_NEUROTYPES_HENDO	MANNO_MIDBRAIN_NEUROTYPES_HENDO	13	0.587324	1.55468	0.0383044	0.333467	0.307942	49	tags=69%, list=31%, signal=52%	NPC2/EMP1/NRP1/MECOM/PKP4/YBX3/SDCBP/ANXA1/MYH9
Alveolar cell	CUI_DEVELOPING_HEART_TRABECULAR_ATRIAL_CARDIOMYOCYTE	CUI_DEVELOPING_HEART_TRABECULAR_ATRIAL_CARDIOMYOCYTE	8	0.646248	1.52943	0.037123	0.333467	0.307942	31	tags=62%, list=20%, signal=53%	APLP2/PSAP/VEGFA/PTPRK/LMO7
Alveolar cell	RUBENSTEIN_SKELETAL_MUSCLE_B_CELLS	RUBENSTEIN_SKELETAL_MUSCLE_B_CELLS	10	0.609589	1.52785	0.0347924	0.333467	0.307942	67	tags=100%, list=43%, signal=61%	SSR1/RPL10/RPL12/RPL28/RPL4/RPSA/RPL35A/RPL30/RPS5/RPL13A
Alveolar cell	HAY_BONE_MARROW_IMMATURE_NEUTROPHIL	HAY_BONE_MARROW_IMMATURE_NEUTROPHIL	8	0.644299	1.52481	0.037123	0.333467	0.307942	16	tags=38%, list=10%, signal=35%	NPC2/VEGFA/PHLDA2
Alveolar cell	MANNO_MIDBRAIN_NEUROTYPES_HMGL	MANNO_MIDBRAIN_NEUROTYPES_HMGL	6	0.683387	1.51042	0.0328867	0.333467	0.307942	10	tags=33%, list=6%, signal=32%	NPC2/LGMN
Alveolar cell	TRAVAGLINI_LUNG_MESOTHELIAL_CELL	TRAVAGLINI_LUNG_MESOTHELIAL_CELL	25	0.506677	1.50538	0.0308008	0.333467	0.307942	73	tags=80%, list=47%, signal=51%	NPC2/PHLDA2/CCNG1/MGST1/TUBA1C/CLTC/RPL10/UQCRQ/RPL12/RPL28/RPL4/ATP5MF/RPSA/RPL35A/RPL35/RPS5/RPL13A/UQCRH/PODXL/COX6B1
Alveolar cell	LAKE_ADULT_KIDNEY_C12_THICK_ASCENDING_LIMB	LAKE_ADULT_KIDNEY_C12_THICK_ASCENDING_LIMB	27	0.4884	1.47617	0.0376016	0.333467	0.307942	74	tags=78%, list=47%, signal=49%	NPC2/EPS8L2/APLP2/PSAP/LMO7/PKP4/RPL10/UQCRQ/SELENOW/RPL12/RPL4/COX5B/RPSA/RPL35A/RPL30/RPL35/RPS5/RPL13A/UQCRH/COX6B1/ATP5MG
Alveolar cell	HAY_BONE_MARROW_MONOCYTE	HAY_BONE_MARROW_MONOCYTE	3	0.805301	1.44501	0.0372493	0.333467	0.307942	13	tags=67%, list=8%, signal=62%	PSAP/RIN3
Alveolar cell	HAY_BONE_MARROW_NAIVE_T_CELL	HAY_BONE_MARROW_NAIVE_T_CELL	13	0.582964	1.54314	0.0428877	0.357087	0.329754	67	tags=92%, list=43%, signal=57%	RPL10/RPL12/CMPK1/EIF1/RPL28/RPL4/RPSA/RPL35A/RPL30/RPL35/RPS5/RPL13A
Alveolar cell	MURARO_PANCREAS_ACINAR_CELL	MURARO_PANCREAS_ACINAR_CELL	30	0.47501	1.45611	0.0425963	0.357087	0.329754	71	tags=73%, list=46%, signal=49%	CCNG1/MGST1/PACSIN2/TUBA1C/ARPC1A/PTPRK/LMO7/MECOM/RPL10/RPL12/YBX3/CMPK1/MYH9/RPL4/RPSA/RPL35A/RPL30/RPL35/RPS5/RPL13A/CD151/PODXL
Alveolar cell	FAN_EMBRYONIC_CTX_ASTROCYTE_2	FAN_EMBRYONIC_CTX_ASTROCYTE_2	5	0.704948	1.47146	0.0463079	0.37736	0.348476	39	tags=80%, list=25%, signal=62%	NPC2/MGST1/SDC2/EZR
Alveolar cell	BUSSLINGER_ESOPHAGEAL_DENDRITIC_CELLS	BUSSLINGER_ESOPHAGEAL_DENDRITIC_CELLS	5	-0.589404	-1.55795	0.0549052	0.438098	0.404565	68	tags=100%, list=44%, signal=58%	SGK1/CCNI/GDI2/ATP6V0B
Alveolar cell	MANNO_MIDBRAIN_NEUROTYPES_HDA2	MANNO_MIDBRAIN_NEUROTYPES_HDA2	2	0.87013	1.37865	0.0565149	0.441739	0.407927	22	tags=100%, list=14%, signal=87%	LMO4/SDC2
Alveolar cell	DESCARTES_MAIN_FETAL_LYMPHOID_CELLS	DESCARTES_MAIN_FETAL_LYMPHOID_CELLS	1	0.974194	1.30311	0.0613861	0.470218	0.434226	5	tags=100%, list=3%, signal=97%	ESYT1
Alveolar cell	TRAVAGLINI_LUNG_CD4_NAIVE_T_CELL	TRAVAGLINI_LUNG_CD4_NAIVE_T_CELL	11	0.568149	1.45154	0.064978	0.476239	0.439787	67	tags=91%, list=43%, signal=56%	RPL10/RPL12/CMPK1/RPL28/RPL4/RPL35A/RPL30/RPL35/RPS5/RPL13A
Alveolar cell	DURANTE_ADULT_OLFACTORY_NEUROEPITHELIUM_MACROPHAGES	DURANTE_ADULT_OLFACTORY_NEUROEPITHELIUM_MACROPHAGES	3	0.78533	1.40918	0.0644699	0.476239	0.439787	1	tags=33%, list=1%, signal=34%	NPC2
Alveolar cell	DESCARTES_FETAL_CEREBRUM_MICROGLIA	DESCARTES_FETAL_CEREBRUM_MICROGLIA	3	0.778034	1.39609	0.0659026	0.476239	0.439787	13	tags=67%, list=8%, signal=62%	LGMN/RIN3
Alveolar cell	GAO_LARGE_INTESTINE_ADULT_CE_OLFM4HIGH_STEM_CELL	GAO_LARGE_INTESTINE_ADULT_CE_OLFM4HIGH_STEM_CELL	1	0.980645	1.31174	0.0688131	0.479189	0.442511	4	tags=100%, list=3%, signal=98%	CTSZ
Alveolar cell	TRAVAGLINI_LUNG_MYELOID_DENDRITIC_TYPE_1_CELL	TRAVAGLINI_LUNG_MYELOID_DENDRITIC_TYPE_1_CELL	1	0.980645	1.31174	0.0688131	0.479189	0.442511	4	tags=100%, list=3%, signal=98%	CTSZ
Alveolar cell	MURARO_PANCREAS_MESENCHYMAL_STROMAL_CELL	MURARO_PANCREAS_MESENCHYMAL_STROMAL_CELL	23	0.472335	1.38815	0.0730453	0.499577	0.461339	58	tags=61%, list=37%, signal=45%	NPC2/EMP1/MGST1/TUBA1C/LMO4/SDC2/DEGS1/NRP1/RPL10/BZW1/ANXA1/MYH9/RPL4/ARPC2
Alveolar cell	DESCARTES_FETAL_LIVER_HEPATOBLASTS	DESCARTES_FETAL_LIVER_HEPATOBLASTS	4	0.714499	1.39578	0.0793651	0.533278	0.492459	28	tags=75%, list=18%, signal=63%	SLC22A3/MGST1/PHYH
Alveolar cell	FAN_OVARY_CL11_MURAL_GRANULOSA_CELL	FAN_OVARY_CL11_MURAL_GRANULOSA_CELL	13	-0.363636	-1.43297	0.0862139	0.535991	0.494965	105	tags=100%, list=67%, signal=36%	ARPC2/RPSA/PPP2CA/CTNNB1/ILF3/PDLIM1/SGK1/STRAP/TAX1BP1/HSPA4/PNRC2/NDFIP1
Alveolar cell	AIZARANI_LIVER_C9_LSECS_1	AIZARANI_LIVER_C9_LSECS_1	7	0.6167	1.41391	0.103081	0.535991	0.494965	44	tags=71%, list=28%, signal=54%	LGMN/EMP1/NRP1/YBX3/SDCBP
Alveolar cell	GAUTAM_EYE_CORNEA_ELF3_HIGH_EPITHELIAL_CELLS	GAUTAM_EYE_CORNEA_ELF3_HIGH_EPITHELIAL_CELLS	8	0.596767	1.41232	0.0858469	0.535991	0.494965	58	tags=88%, list=37%, signal=58%	PSAP/EMP1/UQCRQ/EZR/COX6A1/ATP5MF/ARPC2
Alveolar cell	AIZARANI_LIVER_C18_NK_NKT_CELLS_5	AIZARANI_LIVER_C18_NK_NKT_CELLS_5	6	0.635736	1.40511	0.09257	0.535991	0.494965	11	tags=33%, list=7%, signal=32%	NPC2/PSAP
Alveolar cell	DESCARTES_FETAL_EYE_CORNEAL_AND_CONJUNCTIVAL_EPITHELIAL_CELLS	DESCARTES_FETAL_EYE_CORNEAL_AND_CONJUNCTIVAL_EPITHELIAL_CELLS	7	0.610136	1.39886	0.111374	0.535991	0.494965	18	tags=43%, list=12%, signal=40%	SLC34A2/EPS8L2/MGST1
Alveolar cell	HU_FETAL_RETINA_MICROGLIA	HU_FETAL_RETINA_MICROGLIA	11	0.546586	1.39645	0.092511	0.535991	0.494965	23	tags=36%, list=15%, signal=33%	NPC2/LGMN/PSAP/DDX5
Alveolar cell	FAN_OVARY_CL6_PUTATIVE_EARLY_ATRETIC_FOLLICLE_THECAL_CELL_2	FAN_OVARY_CL6_PUTATIVE_EARLY_ATRETIC_FOLLICLE_THECAL_CELL_2	7	0.60815	1.39431	0.112559	0.535991	0.494965	11	tags=29%, list=7%, signal=28%	NPC2/PSAP
Alveolar cell	LAKE_ADULT_KIDNEY_C6_PROXIMAL_TUBULE_EPITHELIAL_CELLS_FIBRINOGEN_POS_S3	LAKE_ADULT_KIDNEY_C6_PROXIMAL_TUBULE_EPITHELIAL_CELLS_FIBRINOGEN_POS_S3	10	0.552133	1.38384	0.0998878	0.535991	0.494965	39	tags=50%, list=25%, signal=40%	SLC34A2/MGST1/NRP1/PTPRK/EZR
Alveolar cell	RUBENSTEIN_SKELETAL_MUSCLE_SATELLITE_CELLS	RUBENSTEIN_SKELETAL_MUSCLE_SATELLITE_CELLS	16	0.498676	1.37229	0.103814	0.535991	0.494965	74	tags=88%, list=47%, signal=51%	RPL10/RPL12/EIF1/RPL28/RPL4/ATP5MF/RPSA/RPL35A/RPL30/RPL35/RPS5/RPL13A/UQCRH/ATP5MG
Alveolar cell	DESCARTES_MAIN_FETAL_CCL19_CCL21_POSITIVE_CELLS	DESCARTES_MAIN_FETAL_CCL19_CCL21_POSITIVE_CELLS	5	0.65734	1.37208	0.105131	0.535991	0.494965	12	tags=40%, list=8%, signal=38%	SLC22A3/VEGFA
Alveolar cell	RUBENSTEIN_SKELETAL_MUSCLE_FBN1_FAP_CELLS	RUBENSTEIN_SKELETAL_MUSCLE_FBN1_FAP_CELLS	13	0.517894	1.3709	0.109426	0.535991	0.494965	48	tags=62%, list=31%, signal=46%	PSAP/MGST1/SDC2/YBX3/SDCBP/EIF1/BZW1/ANXA1
Alveolar cell	BUSSLINGER_DUODENAL_TRANSIT_AMPLIFYING_CELLS	BUSSLINGER_DUODENAL_TRANSIT_AMPLIFYING_CELLS	18	0.489876	1.36897	0.0970464	0.535991	0.494965	74	tags=83%, list=47%, signal=50%	MGST1/RPL10/UQCRQ/RPL12/COX6A1/RPL28/RPL4/ATP5MF/COX5B/RPL35A/RPL35/RPS5/RPL13A/COX6B1/ATP5MG
Alveolar cell	TRAVAGLINI_LUNG_CLUB_CELL	TRAVAGLINI_LUNG_CLUB_CELL	10	0.543824	1.36302	0.113356	0.535991	0.494965	70	tags=90%, list=45%, signal=53%	MGST1/RPL10/RPL12/RPL35A/RPL30/RPL35/RPS5/RPL13A/AGR3
Alveolar cell	MENON_FETAL_KIDNEY_5_PROXIMAL_TUBULE_CELLS	MENON_FETAL_KIDNEY_5_PROXIMAL_TUBULE_CELLS	3	0.753923	1.35282	0.0931232	0.535991	0.494965	1	tags=33%, list=1%, signal=34%	NPC2
Alveolar cell	LAKE_ADULT_KIDNEY_C4_PROXIMAL_TUBULE_EPITHELIAL_CELLS_S2	LAKE_ADULT_KIDNEY_C4_PROXIMAL_TUBULE_EPITHELIAL_CELLS_S2	2	0.818182	1.29634	0.0989011	0.535991	0.494965	30	tags=100%, list=19%, signal=82%	NRP1/PTPRK
Alveolar cell	MANNO_MIDBRAIN_NEUROTYPES_HPROGFPL	MANNO_MIDBRAIN_NEUROTYPES_HPROGFPL	2	0.818182	1.29634	0.0989011	0.535991	0.494965	30	tags=100%, list=19%, signal=82%	SDC2/PTPRK
Alveolar cell	ZHONG_PFC_C3_MICROGLIA	ZHONG_PFC_C3_MICROGLIA	2	0.818182	1.29634	0.0989011	0.535991	0.494965	30	tags=100%, list=19%, signal=82%	LMO4/PTPRK
Alveolar cell	FAN_EMBRYONIC_CTX_NSC_2	FAN_EMBRYONIC_CTX_NSC_2	2	0.811688	1.28605	0.10832	0.535991	0.494965	31	tags=100%, list=20%, signal=81%	TUBA1C/LMO7
Alveolar cell	BUSSLINGER_DUODENAL_LATE_IMMATURE_ENTEROCYTES	BUSSLINGER_DUODENAL_LATE_IMMATURE_ENTEROCYTES	1	0.96129	1.28585	0.0910891	0.535991	0.494965	7	tags=100%, list=4%, signal=96%	APLP2
Alveolar cell	CUI_DEVELOPING_HEART_C5_VALVAR_CELL	CUI_DEVELOPING_HEART_C5_VALVAR_CELL	1	0.954839	1.27722	0.112871	0.535991	0.494965	8	tags=100%, list=5%, signal=95%	SLC22A3
Alveolar cell	DESCARTES_FETAL_KIDNEY_STROMAL_CELLS	DESCARTES_FETAL_KIDNEY_STROMAL_CELLS	1	0.954839	1.27722	0.112871	0.535991	0.494965	8	tags=100%, list=5%, signal=95%	SLC22A3
Alveolar cell	DESCARTES_FETAL_PANCREAS_CCL19_CCL21_POSITIVE_CELLS	DESCARTES_FETAL_PANCREAS_CCL19_CCL21_POSITIVE_CELLS	1	0.954839	1.27722	0.112871	0.535991	0.494965	8	tags=100%, list=5%, signal=95%	SLC22A3
Alveolar cell	DESCARTES_FETAL_PANCREAS_DUCTAL_CELLS	DESCARTES_FETAL_PANCREAS_DUCTAL_CELLS	2	0.802985	1.27226	0.11303	0.535991	0.494965	2	tags=50%, list=1%, signal=50%	SLC34A2
Alveolar cell	GAUTAM_EYE_CORNEA_MONOCYTES	GAUTAM_EYE_CORNEA_MONOCYTES	1	-0.96129	-1.25013	0.0985915	0.535991	0.494965	8	tags=100%, list=5%, signal=95%
Alveolar cell	AIZARANI_LIVER_C3_NK_NKT_CELLS_2	AIZARANI_LIVER_C3_NK_NKT_CELLS_2	7	0.597315	1.36947	0.117299	0.542797	0.50125	67	tags=100%, list=43%, signal=60%	RPL10/ANXA1/RPL28/RPSA/RPL35A/RPL30/RPL13A
Alveolar cell	AIZARANI_LIVER_C2_KUPFFER_CELLS_1	AIZARANI_LIVER_C2_KUPFFER_CELLS_1	7	0.596267	1.36706	0.122038	0.542797	0.50125	11	tags=29%, list=7%, signal=28%	NPC2/PSAP
Alveolar cell	RUBENSTEIN_SKELETAL_MUSCLE_T_CELLS	RUBENSTEIN_SKELETAL_MUSCLE_T_CELLS	13	0.511034	1.35274	0.121343	0.542797	0.50125	74	tags=92%, list=47%, signal=53%	RPL10/RPL12/EIF1/RPL28/RPL4/RPSA/RPL35A/RPL30/RPL35/RPS5/RPL13A/ATP5MG
Alveolar cell	BUSSLINGER_GASTRIC_PPP1R1B_POSITIVE_CELLS	BUSSLINGER_GASTRIC_PPP1R1B_POSITIVE_CELLS	9	0.546429	1.3273	0.145455	0.542797	0.50125	67	tags=89%, list=43%, signal=54%	RPL12/RPL28/RPL4/RPL35A/RPL30/RPL35/RPS5/RPL13A
Alveolar cell	TRAVAGLINI_LUNG_ALVEOLAR_EPITHELIAL_TYPE_1_CELL	TRAVAGLINI_LUNG_ALVEOLAR_EPITHELIAL_TYPE_1_CELL	8	0.557877	1.32028	0.154292	0.542797	0.50125	44	tags=62%, list=28%, signal=47%	EPS8L2/APLP2/VEGFA/LMO7/SDCBP
Alveolar cell	BUSSLINGER_DUODENAL_STEM_CELLS	BUSSLINGER_DUODENAL_STEM_CELLS	16	0.476603	1.31155	0.148305	0.542797	0.50125	67	tags=75%, list=43%, signal=48%	RGMB/MECOM/YWHAE/RPL10/SELENOW/RPL12/RPL4/RPL35A/RPL30/RPL35/RPS5/RPL13A
Alveolar cell	BUSSLINGER_GASTRIC_MATURE_PIT_CELLS	BUSSLINGER_GASTRIC_MATURE_PIT_CELLS	10	0.521131	1.30614	0.152637	0.542797	0.50125	39	tags=60%, list=25%, signal=48%	VEGFA/TUBA1C/ARPC1A/LMO7/TSPAN3/EZR
Alveolar cell	FAN_OVARY_CL7_ANGEIOGENIC_ENDOTHELIAL_CELL	FAN_OVARY_CL7_ANGEIOGENIC_ENDOTHELIAL_CELL	5	0.625368	1.30535	0.148936	0.542797	0.50125	15	tags=40%, list=10%, signal=37%	NPC2/EMP1
Alveolar cell	BUSSLINGER_GASTRIC_LYZ_POSITIVE_CELLS	BUSSLINGER_GASTRIC_LYZ_POSITIVE_CELLS	8	0.551452	1.30508	0.160093	0.542797	0.50125	65	tags=88%, list=42%, signal=54%	RPL10/RPL12/RPL28/RPL35A/RPL30/RPL35/RPS5
Alveolar cell	AIZARANI_LIVER_C39_EPCAM_POS_BILE_DUCT_CELLS_4	AIZARANI_LIVER_C39_EPCAM_POS_BILE_DUCT_CELLS_4	12	0.502267	1.29818	0.154867	0.542797	0.50125	49	tags=58%, list=31%, signal=43%	APLP2/VEGFA/PHLDA2/PKP4/YWHAE/EZR/MYH9
Alveolar cell	BUSSLINGER_DUODENAL_DIFFERENTIATING_STEM_CELLS	BUSSLINGER_DUODENAL_DIFFERENTIATING_STEM_CELLS	20	0.445271	1.27116	0.164398	0.542797	0.50125	67	tags=70%, list=43%, signal=46%	MGST1/RPL10/UQCRQ/RPL12/COX6A1/RPL28/RPL4/ATP5MF/COX5B/RPL35A/RPL30/RPL35/RPS5/RPL13A
Alveolar cell	CUI_DEVELOPING_HEART_C6_EPICARDIAL_CELL	CUI_DEVELOPING_HEART_C6_EPICARDIAL_CELL	4	0.649429	1.26867	0.15873	0.542797	0.50125	39	tags=75%, list=25%, signal=58%	MGST1/TSPAN3/EZR
Alveolar cell	BUSSLINGER_GASTRIC_IMMATURE_PIT_CELLS	BUSSLINGER_GASTRIC_IMMATURE_PIT_CELLS	4	0.649213	1.26825	0.15873	0.542797	0.50125	32	tags=75%, list=21%, signal=61%	ARPC1A/LMO7/TSPAN3
Alveolar cell	DESCARTES_FETAL_LIVER_MESOTHELIAL_CELLS	DESCARTES_FETAL_LIVER_MESOTHELIAL_CELLS	4	0.648445	1.26675	0.160053	0.542797	0.50125	39	tags=75%, list=25%, signal=58%	SLC34A2/LMO4/EZR
Alveolar cell	DESCARTES_FETAL_CEREBRUM_VASCULAR_ENDOTHELIAL_CELLS	DESCARTES_FETAL_CEREBRUM_VASCULAR_ENDOTHELIAL_CELLS	3	0.705882	1.26662	0.15616	0.542797	0.50125	48	tags=100%, list=31%, signal=71%	PHLDA2/MECOM/ANXA1
Alveolar cell	DESCARTES_FETAL_SPLEEN_MESOTHELIAL_CELLS	DESCARTES_FETAL_SPLEEN_MESOTHELIAL_CELLS	3	0.705882	1.26662	0.15616	0.542797	0.50125	48	tags=100%, list=31%, signal=71%	SLC34A2/EZR/ANXA1
Alveolar cell	GAO_LARGE_INTESTINE_ADULT_CJ_IMMUNE_CELLS	GAO_LARGE_INTESTINE_ADULT_CJ_IMMUNE_CELLS	3	0.705882	1.26662	0.15616	0.542797	0.50125	48	tags=100%, list=31%, signal=71%	SDC2/NRP1/ANXA1
Alveolar cell	LAKE_ADULT_KIDNEY_C11_THIN_ASCENDING_LIMB	LAKE_ADULT_KIDNEY_C11_THIN_ASCENDING_LIMB	2	0.798701	1.26548	0.127159	0.542797	0.50125	33	tags=100%, list=21%, signal=80%	DDX5/MECOM
Alveolar cell	TRAVAGLINI_LUNG_ARTERY_CELL	TRAVAGLINI_LUNG_ARTERY_CELL	2	0.798701	1.26548	0.127159	0.542797	0.50125	33	tags=100%, list=21%, signal=80%	VEGFA/MECOM
Alveolar cell	TRAVAGLINI_LUNG_PLASMACYTOID_DENDRITIC_CELL	TRAVAGLINI_LUNG_PLASMACYTOID_DENDRITIC_CELL	3	0.703382	1.26213	0.163324	0.542797	0.50125	26	tags=67%, list=17%, signal=57%	LGMN/NRP1
Alveolar cell	LAKE_ADULT_KIDNEY_C10_THIN_ASCENDING_LIMB	LAKE_ADULT_KIDNEY_C10_THIN_ASCENDING_LIMB	27	0.417535	1.26199	0.163618	0.542797	0.50125	67	tags=63%, list=43%, signal=43%	APLP2/PSAP/EMP1/DDX5/RPL10/SELENOW/RPL12/YBX3/SDCBP/EIF1/RPL4/COX5B/RPSA/RPL30/RPL35/RPS5/RPL13A
Alveolar cell	DESCARTES_FETAL_EYE_MICROGLIA	DESCARTES_FETAL_EYE_MICROGLIA	1	0.941935	1.25996	0.146535	0.542797	0.50125	10	tags=100%, list=6%, signal=94%	LGMN
Alveolar cell	DESCARTES_FETAL_HEART_MYELOID_CELLS	DESCARTES_FETAL_HEART_MYELOID_CELLS	1	0.941935	1.25996	0.146535	0.542797	0.50125	10	tags=100%, list=6%, signal=94%	LGMN
Alveolar cell	DESCARTES_FETAL_INTESTINE_MYELOID_CELLS	DESCARTES_FETAL_INTESTINE_MYELOID_CELLS	1	0.941935	1.25996	0.146535	0.542797	0.50125	10	tags=100%, list=6%, signal=94%	LGMN
Alveolar cell	DESCARTES_FETAL_LUNG_MYELOID_CELLS	DESCARTES_FETAL_LUNG_MYELOID_CELLS	1	0.941935	1.25996	0.146535	0.542797	0.50125	10	tags=100%, list=6%, signal=94%	LGMN
Alveolar cell	DESCARTES_FETAL_SPLEEN_MYELOID_CELLS	DESCARTES_FETAL_SPLEEN_MYELOID_CELLS	1	0.941935	1.25996	0.146535	0.542797	0.50125	10	tags=100%, list=6%, signal=94%	LGMN
Alveolar cell	DESCARTES_FETAL_THYMUS_ANTIGEN_PRESENTING_CELLS	DESCARTES_FETAL_THYMUS_ANTIGEN_PRESENTING_CELLS	1	0.941935	1.25996	0.146535	0.542797	0.50125	10	tags=100%, list=6%, signal=94%	LGMN
Alveolar cell	DESCARTES_MAIN_FETAL_MYELOID_CELLS	DESCARTES_MAIN_FETAL_MYELOID_CELLS	1	0.941935	1.25996	0.146535	0.542797	0.50125	10	tags=100%, list=6%, signal=94%	LGMN
Alveolar cell	TRAVAGLINI_LUNG_IGSF21_DENDRITIC_CELL	TRAVAGLINI_LUNG_IGSF21_DENDRITIC_CELL	1	0.941935	1.25996	0.146535	0.542797	0.50125	10	tags=100%, list=6%, signal=94%	LGMN
Alveolar cell	FAN_OVARY_CL13_MONOCYTE_MACROPHAGE	FAN_OVARY_CL13_MONOCYTE_MACROPHAGE	22	0.432725	1.25935	0.161826	0.542797	0.50125	58	tags=55%, list=37%, signal=40%	NPC2/CTSZ/LGMN/PSAP/TUBA1C/EZR/SDCBP/BZW1/ANXA1/VPS29/ATP5MF/ARPC2
Alveolar cell	DURANTE_ADULT_OLFACTORY_NEUROEPITHELIUM_OLFACTORY_ENSHEATHING_GLIA	DURANTE_ADULT_OLFACTORY_NEUROEPITHELIUM_OLFACTORY_ENSHEATHING_GLIA	1	0.935484	1.25133	0.146535	0.542797	0.50125	11	tags=100%, list=7%, signal=94%	PSAP
Alveolar cell	LAKE_ADULT_KIDNEY_C13_THICK_ASCENDING_LIMB	LAKE_ADULT_KIDNEY_C13_THICK_ASCENDING_LIMB	2	0.785714	1.2449	0.149137	0.542797	0.50125	35	tags=100%, list=22%, signal=79%	MECOM/PKP4
Alveolar cell	BUSSLINGER_DUODENAL_TUFT_CELLS	BUSSLINGER_DUODENAL_TUFT_CELLS	1	-0.941935	-1.22496	0.146881	0.542797	0.50125	11	tags=100%, list=7%, signal=94%
Alveolar cell	HAY_BONE_MARROW_CD34_POS_PRE_PC	HAY_BONE_MARROW_CD34_POS_PRE_PC	1	-0.941935	-1.22496	0.146881	0.542797	0.50125	11	tags=100%, list=7%, signal=94%
Alveolar cell	DESCARTES_FETAL_PLACENTA_SMOOTH_MUSCLE_CELLS	DESCARTES_FETAL_PLACENTA_SMOOTH_MUSCLE_CELLS	1	-0.935484	-1.21657	0.156942	0.542797	0.50125	12	tags=100%, list=8%, signal=93%
Alveolar cell	GAUTAM_EYE_CHOROID_SCLERA_FIBROBLASTS	GAUTAM_EYE_CHOROID_SCLERA_FIBROBLASTS	3	0.700322	1.25664	0.169054	0.5534	0.511042	32	tags=67%, list=21%, signal=54%	PSAP/TSPAN3
Alveolar cell	TRAVAGLINI_LUNG_BRONCHIAL_VESSEL_2_CELL	TRAVAGLINI_LUNG_BRONCHIAL_VESSEL_2_CELL	9	0.534322	1.29789	0.172727	0.553573	0.511202	47	tags=67%, list=30%, signal=49%	EMP1/DDX5/YBX3/SDCBP/EIF1/BZW1
Alveolar cell	BUSSLINGER_DUODENAL_MATURE_ENTEROCYTES	BUSSLINGER_DUODENAL_MATURE_ENTEROCYTES	7	0.56255	1.28976	0.175355	0.553573	0.511202	39	tags=57%, list=25%, signal=45%	EPS8L2/VEGFA/LMO7/EZR
Alveolar cell	AIZARANI_LIVER_C24_EPCAM_POS_BILE_DUCT_CELLS_3	AIZARANI_LIVER_C24_EPCAM_POS_BILE_DUCT_CELLS_3	8	0.538411	1.27422	0.176334	0.553573	0.511202	39	tags=62%, list=25%, signal=49%	PHLDA2/LMO4/LMO7/TSPAN3/EZR
Alveolar cell	AIZARANI_LIVER_C14_HEPATOCYTES_2	AIZARANI_LIVER_C14_HEPATOCYTES_2	4	0.641046	1.25229	0.174603	0.553573	0.511202	38	tags=75%, list=24%, signal=58%	MGST1/PHYH/UQCRQ
Alveolar cell	AIZARANI_LIVER_C30_HEPATOCYTES_4	AIZARANI_LIVER_C30_HEPATOCYTES_4	1	0.929032	1.2427	0.172277	0.553573	0.511202	12	tags=100%, list=8%, signal=93%	VEGFA
Alveolar cell	AIZARANI_LIVER_C20_LSECS_3	AIZARANI_LIVER_C20_LSECS_3	9	0.527899	1.28229	0.185227	0.576765	0.532618	44	tags=56%, list=28%, signal=42%	LGMN/EMP1/NRP1/YBX3/SDCBP
Alveolar cell	LAKE_ADULT_KIDNEY_C5_PROXIMAL_TUBULE_EPITHELIAL_CELLS_STRESS_INFLAM	LAKE_ADULT_KIDNEY_C5_PROXIMAL_TUBULE_EPITHELIAL_CELLS_STRESS_INFLAM	6	0.573848	1.26832	0.190012	0.580662	0.536217	29	tags=50%, list=19%, signal=42%	EPS8L2/NRP1/CLTC
Alveolar cell	GAUTAM_EYE_IRIS_CILIARY_BODY_ACTIVATED_T_CELLS	GAUTAM_EYE_IRIS_CILIARY_BODY_ACTIVATED_T_CELLS	7	0.550336	1.26176	0.193128	0.580662	0.536217	74	tags=100%, list=47%, signal=55%	EZR/RPL12/CMPK1/MYH9/RPL35/RPS5/ATP5MG
Alveolar cell	BUSSLINGER_GASTRIC_NECK_CELLS	BUSSLINGER_GASTRIC_NECK_CELLS	1	0.916129	1.22544	0.194059	0.580662	0.536217	14	tags=100%, list=9%, signal=92%	RGMB
Alveolar cell	DESCARTES_FETAL_PANCREAS_ENS_NEURONS	DESCARTES_FETAL_PANCREAS_ENS_NEURONS	1	0.916129	1.22544	0.194059	0.580662	0.536217	14	tags=100%, list=9%, signal=92%	RGMB
Alveolar cell	MANNO_MIDBRAIN_NEUROTYPES_HNBM	MANNO_MIDBRAIN_NEUROTYPES_HNBM	1	0.916129	1.22544	0.194059	0.580662	0.536217	14	tags=100%, list=9%, signal=92%	RGMB
Alveolar cell	LAKE_ADULT_KIDNEY_C9_THIN_ASCENDING_LIMB	LAKE_ADULT_KIDNEY_C9_THIN_ASCENDING_LIMB	18	0.440562	1.23116	0.204641	0.604039	0.557805	67	tags=67%, list=43%, signal=43%	SLC34A2/APLP2/DDX5/RPL10/RPL12/EIF1/RPL4/RPSA/RPL30/RPL35/RPS5/RPL13A
Alveolar cell	LAKE_ADULT_KIDNEY_C17_COLLECTING_SYSTEM_PCS_STRESSED_DISSOC_SUBSET	LAKE_ADULT_KIDNEY_C17_COLLECTING_SYSTEM_PCS_STRESSED_DISSOC_SUBSET	4	0.62495	1.22085	0.205026	0.604039	0.557805	42	tags=75%, list=27%, signal=56%	MECOM/EZR/YBX3
Alveolar cell	LAKE_ADULT_KIDNEY_C19_COLLECTING_DUCT_INTERCALATED_CELLS_TYPE_A_MEDULLA	LAKE_ADULT_KIDNEY_C19_COLLECTING_DUCT_INTERCALATED_CELLS_TYPE_A_MEDULLA	26	0.406762	1.21743	0.208633	0.605352	0.559017	67	tags=62%, list=43%, signal=42%	APLP2/PSAP/DDX5/RPL10/EZR/SELENOW/RPL12/EIF1/RPL4/COX5B/RPSA/RPL35A/RPL30/RPL35/RPS5/RPL13A
Alveolar cell	FAN_EMBRYONIC_CTX_ASTROCYTE_1	FAN_EMBRYONIC_CTX_ASTROCYTE_1	3	0.67594	1.21289	0.207736	0.605352	0.559017	39	tags=67%, list=25%, signal=51%	LPCAT1/EZR
Alveolar cell	FAN_EMBRYONIC_CTX_BIG_GROUPS_BRAIN_IMMUNE	FAN_EMBRYONIC_CTX_BIG_GROUPS_BRAIN_IMMUNE	5	0.589404	1.23028	0.214018	0.614519	0.567482	67	tags=100%, list=43%, signal=59%	ANXA1/MYH9/RPL28/ARPC2/RPL13A
Alveolar cell	FAN_OVARY_CL18_B_LYMPHOCYTE	FAN_OVARY_CL18_B_LYMPHOCYTE	19	0.43109	1.21855	0.216301	0.614519	0.567482	58	tags=53%, list=37%, signal=38%	NPC2/CTSZ/LGMN/DDX5/EZR/BZW1/COX6A1/RPL28/ETF1/ARPC2
Alveolar cell	FAN_EMBRYONIC_CTX_EX_4_EXCITATORY_NEURON	FAN_EMBRYONIC_CTX_EX_4_EXCITATORY_NEURON	3	0.671726	1.20533	0.217765	0.614519	0.567482	31	tags=67%, list=20%, signal=54%	PTPRK/LMO7
Alveolar cell	CUI_DEVELOPING_HEART_C1_5TH_WEEK_CARDIAC_CELLS	CUI_DEVELOPING_HEART_C1_5TH_WEEK_CARDIAC_CELLS	2	0.75974	1.20374	0.21821	0.614519	0.567482	39	tags=100%, list=25%, signal=76%	MGST1/EZR
Alveolar cell	MENON_FETAL_KIDNEY_6_COLLECTING_DUCT_CELLS	MENON_FETAL_KIDNEY_6_COLLECTING_DUCT_CELLS	6	0.558343	1.23405	0.221681	0.615245	0.568152	58	tags=83%, list=37%, signal=54%	CLTC/MECOM/EZR/EIF1/ARPC2
Alveolar cell	HU_FETAL_RETINA_BLOOD	HU_FETAL_RETINA_BLOOD	12	0.477349	1.23378	0.221239	0.615245	0.568152	79	tags=92%, list=51%, signal=49%	MGST1/YBX3/EIF1/ANXA1/MYH9/ATP5MF/RPL35/PODXL/COX6B1/CTSB/NDUFB6
Alveolar cell	MENON_FETAL_KIDNEY_4_PODOCYTES	MENON_FETAL_KIDNEY_4_PODOCYTES	13	0.466554	1.235	0.225352	0.617567	0.570297	49	tags=54%, list=31%, signal=40%	APLP2/PSAP/VEGFA/SDC2/TSPAN3/EZR/MYH9
Alveolar cell	DESCARTES_FETAL_LUNG_CSH1_CSH2_POSITIVE_CELLS	DESCARTES_FETAL_LUNG_CSH1_CSH2_POSITIVE_CELLS	1	0.903226	1.20818	0.225743	0.617567	0.570297	16	tags=100%, list=10%, signal=90%	PHLDA2
Alveolar cell	RUBENSTEIN_SKELETAL_MUSCLE_PCV_ENDOTHELIAL_CELLS	RUBENSTEIN_SKELETAL_MUSCLE_PCV_ENDOTHELIAL_CELLS	15	0.446805	1.2157	0.230032	0.624839	0.577012	65	tags=67%, list=42%, signal=43%	NPC2/PKP4/YWHAE/RPL10/RPL12/YBX3/SDCBP/MYH9/RPL35A/RPS5
Alveolar cell	AIZARANI_LIVER_C32_MVECS_3	AIZARANI_LIVER_C32_MVECS_3	2	-0.720779	-1.22925	0.237705	0.626075	0.578153	46	tags=100%, list=29%, signal=71%	SGK1
Alveolar cell	TRAVAGLINI_LUNG_DIFFERENTIATING_BASAL_CELL	TRAVAGLINI_LUNG_DIFFERENTIATING_BASAL_CELL	7	0.52349	1.20021	0.240521	0.626075	0.578153	78	tags=100%, list=50%, signal=52%	LMO4/ANXA1/RPSA/RPL13A/UQCRH/PERP/CTSB
Alveolar cell	HAY_BONE_MARROW_CD34_POS_ERP_EARLY	HAY_BONE_MARROW_CD34_POS_ERP_EARLY	1	0.896774	1.19955	0.235644	0.626075	0.578153	17	tags=100%, list=11%, signal=90%	CCNG1
Alveolar cell	DESCARTES_MAIN_FETAL_CORNEAL_AND_CONJUNCTIVAL_EPITHELIAL_CELLS	DESCARTES_MAIN_FETAL_CORNEAL_AND_CONJUNCTIVAL_EPITHELIAL_CELLS	2	0.752814	1.19277	0.235479	0.626075	0.578153	2	tags=50%, list=1%, signal=50%	SLC34A2
Alveolar cell	DESCARTES_FETAL_CEREBELLUM_ASTROCYTES	DESCARTES_FETAL_CEREBELLUM_ASTROCYTES	1	0.890323	1.19092	0.243564	0.626075	0.578153	18	tags=100%, list=12%, signal=89%	MGST1
Alveolar cell	DURANTE_ADULT_OLFACTORY_NEUROEPITHELIUM_SUSTENTACULAR_CELLS	DURANTE_ADULT_OLFACTORY_NEUROEPITHELIUM_SUSTENTACULAR_CELLS	1	0.890323	1.19092	0.243564	0.626075	0.578153	18	tags=100%, list=12%, signal=89%	MGST1
Alveolar cell	GAO_SMALL_INTESTINE_24W_C3_ENTEROCYTE_PROGENITOR_SUBTYPE_1	GAO_SMALL_INTESTINE_24W_C3_ENTEROCYTE_PROGENITOR_SUBTYPE_1	1	0.890323	1.19092	0.243564	0.626075	0.578153	18	tags=100%, list=12%, signal=89%	MGST1
Alveolar cell	TRAVAGLINI_LUNG_NEUTROPHIL_CELL	TRAVAGLINI_LUNG_NEUTROPHIL_CELL	7	-0.375839	-1.16553	0.232704	0.626075	0.578153	101	tags=100%, list=65%, signal=37%	COX6B1/MYL6/CEBPB/CHTOP/CCNI/RTN3
Alveolar cell	FAN_EMBRYONIC_CTX_MICROGLIA_1	FAN_EMBRYONIC_CTX_MICROGLIA_1	1	0.877419	1.17366	0.259406	0.634726	0.586143	20	tags=100%, list=13%, signal=88%	TUBA1C
Alveolar cell	ZHONG_PFC_C1_OPC	ZHONG_PFC_C1_OPC	1	0.877419	1.17366	0.259406	0.634726	0.586143	20	tags=100%, list=13%, signal=88%	TUBA1C
Alveolar cell	ZHONG_PFC_C2_UNKNOWN_NPC	ZHONG_PFC_C2_UNKNOWN_NPC	1	0.877419	1.17366	0.259406	0.634726	0.586143	20	tags=100%, list=13%, signal=88%	TUBA1C
Alveolar cell	ZHONG_PFC_C8_ORG_PROLIFERATING	ZHONG_PFC_C8_ORG_PROLIFERATING	1	0.877419	1.17366	0.259406	0.634726	0.586143	20	tags=100%, list=13%, signal=88%	TUBA1C
Alveolar cell	MANNO_MIDBRAIN_NEUROTYPES_HOPC	MANNO_MIDBRAIN_NEUROTYPES_HOPC	2	0.740381	1.17307	0.257457	0.634726	0.586143	9	tags=50%, list=6%, signal=48%	SLC22A17
Alveolar cell	MANNO_MIDBRAIN_NEUROTYPES_HRGL1	MANNO_MIDBRAIN_NEUROTYPES_HRGL1	2	0.74026	1.17288	0.259027	0.634726	0.586143	42	tags=100%, list=27%, signal=74%	MGST1/YBX3
Alveolar cell	LAKE_ADULT_KIDNEY_C8_DECENDING_THIN_LIMB	LAKE_ADULT_KIDNEY_C8_DECENDING_THIN_LIMB	19	0.413822	1.16974	0.260188	0.634726	0.586143	67	tags=63%, list=43%, signal=41%	SLC34A2/APLP2/DDX5/RPL10/RPL12/EIF1/RPL4/RPSA/RPL30/RPL35/RPS5/RPL13A
Alveolar cell	GAUTAM_EYE_IRIS_CILIARY_BODY_FIBROBLASTS	GAUTAM_EYE_IRIS_CILIARY_BODY_FIBROBLASTS	4	0.594931	1.1622	0.252646	0.634726	0.586143	47	tags=75%, list=30%, signal=54%	VEGFA/YBX3/BZW1
Alveolar cell	TRAVAGLINI_LUNG_BASAL_CELL	TRAVAGLINI_LUNG_BASAL_CELL	13	0.454368	1.20274	0.262189	0.635558	0.586911	78	tags=85%, list=50%, signal=46%	LMO4/RPL12/YBX3/EIF1/RPL4/ARPC2/RPSA/RPS5/RPL13A/PERP/CTSB
Alveolar cell	HAY_BONE_MARROW_CD34_POS_EO_B_MAST	HAY_BONE_MARROW_CD34_POS_EO_B_MAST	1	0.870968	1.16503	0.269307	0.644653	0.59531	21	tags=100%, list=13%, signal=87%	LMO4
Alveolar cell	MANNO_MIDBRAIN_NEUROTYPES_HDA1	MANNO_MIDBRAIN_NEUROTYPES_HDA1	1	0.870968	1.16503	0.269307	0.644653	0.59531	21	tags=100%, list=13%, signal=87%	LMO4
Alveolar cell	HAY_BONE_MARROW_EOSINOPHIL	HAY_BONE_MARROW_EOSINOPHIL	2	-0.694805	-1.18496	0.278689	0.650053	0.600296	50	tags=100%, list=32%, signal=69%	RPN1
Alveolar cell	LAKE_ADULT_KIDNEY_C24_ENDOTHELIAL_CELLS_AEA_AND_DVR	LAKE_ADULT_KIDNEY_C24_ENDOTHELIAL_CELLS_AEA_AND_DVR	10	0.466609	1.16949	0.280584	0.650053	0.600296	71	tags=80%, list=46%, signal=47%	PSAP/EMP1/RPL10/EIF1/MYH9/RPL4/RPS5/PODXL
Alveolar cell	GAUTAM_EYE_CHOROID_SCLERA_CHOROID_ENDOTHELIAL_CELLS	GAUTAM_EYE_CHOROID_SCLERA_CHOROID_ENDOTHELIAL_CELLS	9	0.479785	1.16542	0.278409	0.650053	0.600296	67	tags=78%, list=43%, signal=47%	MECOM/RPL12/SDCBP/RPL4/ARPC2/RPL30/RPL13A
Alveolar cell	HAY_BONE_MARROW_NK_CELLS	HAY_BONE_MARROW_NK_CELLS	7	0.506513	1.16128	0.280806	0.650053	0.600296	58	tags=71%, list=37%, signal=47%	LPCAT1/DDX5/SELENOW/BZW1/ARPC2
Alveolar cell	BUSSLINGER_ESOPHAGEAL_PROLIFERATING_BASAL_CELLS	BUSSLINGER_ESOPHAGEAL_PROLIFERATING_BASAL_CELLS	4	0.585526	1.14383	0.281746	0.650053	0.600296	67	tags=100%, list=43%, signal=59%	RPL10/RPL4/RPS5/RPL13A
Alveolar cell	GAUTAM_EYE_IRIS_CILIARY_BODY_WIF1_HIGH_FIBROBLASTS	GAUTAM_EYE_IRIS_CILIARY_BODY_WIF1_HIGH_FIBROBLASTS	4	0.585526	1.14383	0.281746	0.650053	0.600296	67	tags=100%, list=43%, signal=59%	EIF1/BZW1/RPS5/RPL13A
Alveolar cell	CUI_DEVELOPING_HEART_C3_FIBROBLAST_LIKE_CELL	CUI_DEVELOPING_HEART_C3_FIBROBLAST_LIKE_CELL	1	0.864516	1.1564	0.291089	0.655807	0.60561	22	tags=100%, list=14%, signal=86%	SDC2
Alveolar cell	GAUTAM_EYE_IRIS_CILIARY_BODY_CILIARY_BODY_CELLS	GAUTAM_EYE_IRIS_CILIARY_BODY_CILIARY_BODY_CELLS	1	0.864516	1.1564	0.291089	0.655807	0.60561	22	tags=100%, list=14%, signal=86%	SDC2
Alveolar cell	MANNO_MIDBRAIN_NEUROTYPES_HPROGFPM	MANNO_MIDBRAIN_NEUROTYPES_HPROGFPM	1	0.864516	1.1564	0.291089	0.655807	0.60561	22	tags=100%, list=14%, signal=86%	SDC2
Alveolar cell	MANNO_MIDBRAIN_NEUROTYPES_HPROGM	MANNO_MIDBRAIN_NEUROTYPES_HPROGM	1	0.864516	1.1564	0.291089	0.655807	0.60561	22	tags=100%, list=14%, signal=86%	SDC2
Alveolar cell	HAY_BONE_MARROW_DENDRITIC_CELL	HAY_BONE_MARROW_DENDRITIC_CELL	3	0.6429	1.1536	0.296562	0.664229	0.613387	34	tags=67%, list=22%, signal=53%	LGMN/SSR1
Alveolar cell	FAN_OVARY_CL0_XBP1_SELK_HIGH_STROMAL_CELL	FAN_OVARY_CL0_XBP1_SELK_HIGH_STROMAL_CELL	13	0.436993	1.15675	0.308776	0.677047	0.625224	67	tags=69%, list=43%, signal=43%	CCNG1/SDC2/RPL10/RPL12/EIF1/RPL35A/RPL30/RPS5/RPL13A
Alveolar cell	ZHONG_PFC_C4_PTGDS_POS_OPC	ZHONG_PFC_C4_PTGDS_POS_OPC	3	0.639668	1.14781	0.30659	0.677047	0.625224	35	tags=67%, list=22%, signal=53%	RGMB/PKP4
Alveolar cell	DESCARTES_FETAL_SPLEEN_AFP_ALB_POSITIVE_CELLS	DESCARTES_FETAL_SPLEEN_AFP_ALB_POSITIVE_CELLS	3	0.638014	1.14484	0.310888	0.677047	0.625224	28	tags=67%, list=18%, signal=56%	MGST1/PHYH
Alveolar cell	AIZARANI_LIVER_C4_EPCAM_POS_BILE_DUCT_CELLS_1	AIZARANI_LIVER_C4_EPCAM_POS_BILE_DUCT_CELLS_1	3	0.634604	1.13872	0.312321	0.677047	0.625224	30	tags=67%, list=19%, signal=55%	VEGFA/PTPRK
Alveolar cell	AIZARANI_LIVER_C13_LSECS_2	AIZARANI_LIVER_C13_LSECS_2	5	0.542328	1.13202	0.310388	0.677047	0.625224	44	tags=60%, list=28%, signal=45%	LGMN/NRP1/SDCBP
Alveolar cell	GAUTAM_EYE_IRIS_CILIARY_BODY_SMOOTH_MUSCLE_CELLS	GAUTAM_EYE_IRIS_CILIARY_BODY_SMOOTH_MUSCLE_CELLS	5	0.541282	1.12983	0.312891	0.677047	0.625224	56	tags=80%, list=36%, signal=53%	PACSIN2/ARPC1A/VPS29/SUMO3
Alveolar cell	MANNO_MIDBRAIN_NEUROTYPES_HSERT	MANNO_MIDBRAIN_NEUROTYPES_HSERT	3	0.634175	1.13795	0.315186	0.678182	0.626272	9	tags=33%, list=6%, signal=32%	SLC22A17
Alveolar cell	TRAVAGLINI_LUNG_BASOPHIL_MAST_2_CELL	TRAVAGLINI_LUNG_BASOPHIL_MAST_2_CELL	14	0.428861	1.15406	0.318328	0.679438	0.627432	48	tags=50%, list=31%, signal=38%	VEGFA/LMO4/DDX5/YWHAE/SDCBP/BZW1/ANXA1
Alveolar cell	MURARO_PANCREAS_ALPHA_CELL	MURARO_PANCREAS_ALPHA_CELL	9	0.465698	1.1312	0.319318	0.679438	0.627432	38	tags=44%, list=24%, signal=36%	ESYT1/SLC22A17/SDC2/UQCRQ
Alveolar cell	BUSSLINGER_ESOPHAGEAL_LATE_SUPRABASAL_CELLS	BUSSLINGER_ESOPHAGEAL_LATE_SUPRABASAL_CELLS	5	0.536424	1.11969	0.322904	0.683271	0.630972	75	tags=100%, list=48%, signal=54%	TUBA1C/EZR/ANXA1/ARPC2/PERP
Alveolar cell	TRAVAGLINI_LUNG_ALVEOLAR_FIBROBLAST_CELL	TRAVAGLINI_LUNG_ALVEOLAR_FIBROBLAST_CELL	2	0.701299	1.11115	0.33281	0.700364	0.646756	48	tags=100%, list=31%, signal=70%	NRP1/ANXA1
Alveolar cell	FAN_OVARY_CL10_PUTATIVE_EARLY_ATRESIA_GRANULOSA_CELL	FAN_OVARY_CL10_PUTATIVE_EARLY_ATRESIA_GRANULOSA_CELL	17	-0.251799	-1.165	0.342593	0.705972	0.651935	122	tags=100%, list=78%, signal=24%	UQCRQ/VPS29/ATP5MF/COX5B/ARPC2/RPL35/COX6B1/ATP5MG/OST4/UQCR11/MYL6/NDUFA3/NEDD8/PSMB6/PSMC1/NDFIP1
Alveolar cell	GAO_ESOPHAGUS_25W_C4_FGFR1HIGH_EPITHELIAL_CELLS	GAO_ESOPHAGUS_25W_C4_FGFR1HIGH_EPITHELIAL_CELLS	1	0.83871	1.12188	0.346535	0.705972	0.651935	26	tags=100%, list=17%, signal=84%	NRP1
Alveolar cell	GAO_LARGE_INTESTINE_ADULT_CA_ENTEROENDOCRINE_CELLS	GAO_LARGE_INTESTINE_ADULT_CA_ENTEROENDOCRINE_CELLS	1	0.83871	1.12188	0.346535	0.705972	0.651935	26	tags=100%, list=17%, signal=84%	NRP1
Alveolar cell	BUSSLINGER_GASTRIC_PREZYMOGENIC_CELLS	BUSSLINGER_GASTRIC_PREZYMOGENIC_CELLS	3	0.622274	1.11659	0.342407	0.705972	0.651935	33	tags=67%, list=21%, signal=54%	RGMB/MECOM
Alveolar cell	AIZARANI_LIVER_C29_MVECS_2	AIZARANI_LIVER_C29_MVECS_2	9	0.457977	1.11245	0.343182	0.705972	0.651935	48	tags=56%, list=31%, signal=41%	EMP1/MECOM/YWHAE/YBX3/ANXA1
Alveolar cell	FAN_OVARY_CL17_PUTATIVE_APOPTOTIC_SMOOTH_MUSCLE_CELL	FAN_OVARY_CL17_PUTATIVE_APOPTOTIC_SMOOTH_MUSCLE_CELL	10	0.443064	1.11048	0.337823	0.705972	0.651935	45	tags=50%, list=29%, signal=38%	PHLDA2/TUBA1C/DEGS1/YBX3/EIF1
Alveolar cell	LAKE_ADULT_KIDNEY_C7_PROXIMAL_TUBULE_EPITHELIAL_CELLS_S3	LAKE_ADULT_KIDNEY_C7_PROXIMAL_TUBULE_EPITHELIAL_CELLS_S3	11	0.439256	1.12224	0.359031	0.717123	0.662233	78	tags=82%, list=50%, signal=44%	PSAP/EZR/RPL12/RPL4/RPSA/RPL35A/RPL35/RPL13A/CTSB
Alveolar cell	GAUTAM_EYE_CORNEA_MELANOCYTES	GAUTAM_EYE_CORNEA_MELANOCYTES	11	0.438481	1.12026	0.359031	0.717123	0.662233	67	tags=64%, list=43%, signal=39%	NPC2/ARPC1A/RPL10/RPL12/RPSA/RPS5/RPL13A
Alveolar cell	DESCARTES_FETAL_LIVER_MYELOID_CELLS	DESCARTES_FETAL_LIVER_MYELOID_CELLS	2	0.688518	1.0909	0.359498	0.717123	0.662233	10	tags=50%, list=6%, signal=47%	LGMN
Alveolar cell	FAN_EMBRYONIC_CTX_MICROGLIA_3	FAN_EMBRYONIC_CTX_MICROGLIA_3	2	0.688518	1.0909	0.359498	0.717123	0.662233	10	tags=50%, list=6%, signal=47%	LGMN
Alveolar cell	TRAVAGLINI_LUNG_PROLIFERATING_MACROPHAGE_CELL	TRAVAGLINI_LUNG_PROLIFERATING_MACROPHAGE_CELL	33	0.353057	1.09345	0.362903	0.719028	0.663991	58	tags=45%, list=37%, signal=36%	NPC2/CTSZ/APLP2/PSAP/MGST1/TUBA1C/PHYH/TSPAN3/YWHAE/UQCRQ/SDCBP/ANXA1/VPS29/SUMO3/ARPC2
Alveolar cell	DESCARTES_MAIN_FETAL_PARIETAL_AND_CHIEF_CELLS	DESCARTES_MAIN_FETAL_PARIETAL_AND_CHIEF_CELLS	2	0.688312	1.09057	0.364207	0.719028	0.663991	50	tags=100%, list=32%, signal=69%	UQCRQ/COX6A1
Alveolar cell	DESCARTES_FETAL_PLACENTA_AFP_ALB_POSITIVE_CELLS	DESCARTES_FETAL_PLACENTA_AFP_ALB_POSITIVE_CELLS	1	0.825806	1.10462	0.368317	0.720749	0.665581	28	tags=100%, list=18%, signal=83%	PHYH
Alveolar cell	DESCARTES_MAIN_FETAL_RETINAL_PIGMENT_CELLS	DESCARTES_MAIN_FETAL_RETINAL_PIGMENT_CELLS	1	-0.845161	-1.09911	0.372233	0.720749	0.665581	26	tags=100%, list=17%, signal=84%
Alveolar cell	LAKE_ADULT_KIDNEY_C23_ENDOTHELIAL_CELLS_AVR	LAKE_ADULT_KIDNEY_C23_ENDOTHELIAL_CELLS_AVR	6	0.492883	1.08937	0.37637	0.720749	0.665581	67	tags=83%, list=43%, signal=49%	DDX5/RPL10/EIF1/RPL4/RPL13A
Alveolar cell	AIZARANI_LIVER_C23_KUPFFER_CELLS_3	AIZARANI_LIVER_C23_KUPFFER_CELLS_3	8	0.459505	1.08748	0.37587	0.720749	0.665581	48	tags=50%, list=31%, signal=36%	APLP2/PSAP/SDCBP/ANXA1
Alveolar cell	LAKE_ADULT_KIDNEY_C18_COLLECTING_DUCT_PRINCIPAL_CELLS_MEDULLA	LAKE_ADULT_KIDNEY_C18_COLLECTING_DUCT_PRINCIPAL_CELLS_MEDULLA	24	0.366537	1.08292	0.375128	0.720749	0.665581	67	tags=58%, list=43%, signal=39%	APLP2/PSAP/DDX5/MECOM/RPL10/RPL12/EIF1/RPL4/ARPC2/RPSA/RPL30/RPL35/RPS5/RPL13A
Alveolar cell	TRAVAGLINI_LUNG_GOBLET_CELL	TRAVAGLINI_LUNG_GOBLET_CELL	5	0.516556	1.07822	0.371715	0.720749	0.665581	78	tags=100%, list=50%, signal=52%	MGST1/CMPK1/BZW1/PODXL/CTSB
Alveolar cell	FAN_EMBRYONIC_CTX_BRAIN_ENDOTHELIAL_1	FAN_EMBRYONIC_CTX_BRAIN_ENDOTHELIAL_1	6	0.488848	1.08045	0.388551	0.740372	0.683702	71	tags=83%, list=46%, signal=47%	MECOM/PKP4/ANXA1/CD151/PODXL
Alveolar cell	MENON_FETAL_KIDNEY_0_CAP_MESENCHYME_CELLS	MENON_FETAL_KIDNEY_0_CAP_MESENCHYME_CELLS	2	-0.636364	-1.08529	0.39071	0.740802	0.684099	59	tags=100%, list=38%, signal=63%	LUC7L3
Alveolar cell	DESCARTES_FETAL_CEREBELLUM_SLC24A4_PEX5L_POSITIVE_CELLS	DESCARTES_FETAL_CEREBELLUM_SLC24A4_PEX5L_POSITIVE_CELLS	1	0.812903	1.08736	0.40198	0.746032	0.688929	30	tags=100%, list=19%, signal=81%	PTPRK
Alveolar cell	ZHONG_PFC_C1_NEUROD1_POS_EXCITATORY_NEURON	ZHONG_PFC_C1_NEUROD1_POS_EXCITATORY_NEURON	1	0.812903	1.08736	0.40198	0.746032	0.688929	30	tags=100%, list=19%, signal=81%	PTPRK
Alveolar cell	ZHONG_PFC_C8_UNKNOWN_NEUROD2_POS_INTERNEURON	ZHONG_PFC_C8_UNKNOWN_NEUROD2_POS_INTERNEURON	1	0.812903	1.08736	0.40198	0.746032	0.688929	30	tags=100%, list=19%, signal=81%	PTPRK
Alveolar cell	ZHONG_PFC_C2_SOX5_BCL11B_POS_EXCITATORY_NEURON	ZHONG_PFC_C2_SOX5_BCL11B_POS_EXCITATORY_NEURON	1	0.806452	1.07873	0.405941	0.746032	0.688929	31	tags=100%, list=20%, signal=81%	LMO7
Alveolar cell	MURARO_PANCREAS_DELTA_CELL	MURARO_PANCREAS_DELTA_CELL	2	-0.623377	-1.06314	0.407104	0.746032	0.688929	61	tags=100%, list=39%, signal=62%	PNRC2
Alveolar cell	ZHENG_CORD_BLOOD_C10_MULTILYMPHOID_PROGENITOR	ZHENG_CORD_BLOOD_C10_MULTILYMPHOID_PROGENITOR	2	-0.623377	-1.06314	0.407104	0.746032	0.688929	61	tags=100%, list=39%, signal=62%	LUC7L3
Alveolar cell	MANNO_MIDBRAIN_NEUROTYPES_BASAL	MANNO_MIDBRAIN_NEUROTYPES_BASAL	7	0.458739	1.05175	0.406398	0.746032	0.688929	74	tags=86%, list=47%, signal=47%	DDX5/UQCRQ/BZW1/RPL28/COX6B1/ATP5MG
Alveolar cell	FAN_OVARY_CL4_T_LYMPHOCYTE_NK_CELL_1	FAN_OVARY_CL4_T_LYMPHOCYTE_NK_CELL_1	11	0.417109	1.06566	0.410793	0.749208	0.691862	58	tags=64%, list=37%, signal=43%	EZR/EIF1/BZW1/ANXA1/COX6A1/RPL28/ARPC2
Alveolar cell	MENON_FETAL_KIDNEY_8_CONNECTING_TUBULE_CELLS	MENON_FETAL_KIDNEY_8_CONNECTING_TUBULE_CELLS	19	0.37566	1.06187	0.416928	0.756793	0.698866	11	tags=16%, list=7%, signal=17%	NPC2/APLP2/PSAP
Alveolar cell	DURANTE_ADULT_OLFACTORY_NEUROEPITHELIUM_DENDRITIC_CELLS	DURANTE_ADULT_OLFACTORY_NEUROEPITHELIUM_DENDRITIC_CELLS	3	0.59186	1.06202	0.428367	0.761911	0.703592	11	tags=33%, list=7%, signal=32%	PSAP
Alveolar cell	DESCARTES_FETAL_SPLEEN_VASCULAR_ENDOTHELIAL_CELLS	DESCARTES_FETAL_SPLEEN_VASCULAR_ENDOTHELIAL_CELLS	1	0.793548	1.06147	0.431683	0.761911	0.703592	33	tags=100%, list=21%, signal=79%	MECOM
Alveolar cell	GAO_LARGE_INTESTINE_24W_C6_SECRETORY_PROGENITOR	GAO_LARGE_INTESTINE_24W_C6_SECRETORY_PROGENITOR	1	0.793548	1.06147	0.431683	0.761911	0.703592	33	tags=100%, list=21%, signal=79%	MECOM
Alveolar cell	HAY_BONE_MARROW_CD34_POS_HSC	HAY_BONE_MARROW_CD34_POS_HSC	1	0.793548	1.06147	0.431683	0.761911	0.703592	33	tags=100%, list=21%, signal=79%	MECOM
Alveolar cell	AIZARANI_LIVER_C31_KUPFFER_CELLS_5	AIZARANI_LIVER_C31_KUPFFER_CELLS_5	3	0.590184	1.05901	0.429799	0.761911	0.703592	11	tags=33%, list=7%, signal=32%	PSAP
Alveolar cell	FAN_OVARY_CL1_GPRC5A_TNFRS12A_HIGH_SELECTABLE_FOLLICLE_STROMAL_CELL	FAN_OVARY_CL1_GPRC5A_TNFRS12A_HIGH_SELECTABLE_FOLLICLE_STROMAL_CELL	23	0.35878	1.05442	0.427984	0.761911	0.703592	67	tags=57%, list=43%, signal=38%	EMP1/TUBA1C/SDC2/DDX5/DEGS1/RPL10/YBX3/BZW1/ETF1/RPL4/RPSA/RPS5/RPL13A
Alveolar cell	HAY_BONE_MARROW_NEUTROPHIL	HAY_BONE_MARROW_NEUTROPHIL	14	0.394001	1.06025	0.440514	0.764138	0.705649	49	tags=43%, list=31%, signal=32%	CTSZ/APLP2/MGST1/SDCBP/ANXA1/MYH9
Alveolar cell	TRAVAGLINI_LUNG_PROXIMAL_BASAL_CELL	TRAVAGLINI_LUNG_PROXIMAL_BASAL_CELL	27	0.344894	1.04243	0.434959	0.764138	0.705649	82	tags=70%, list=53%, signal=40%	MGST1/LMO4/RPL10/RPL12/ANXA1/RPL28/RPL4/COX5B/ARPC2/RPSA/RPL35A/RPL30/RPL35/RPS5/RPL13A/UQCRH/PERP/CTSB/PABPC4
Alveolar cell	AIZARANI_LIVER_C7_EPCAM_POS_BILE_DUCT_CELLS_2	AIZARANI_LIVER_C7_EPCAM_POS_BILE_DUCT_CELLS_2	4	0.532895	1.04102	0.440476	0.764138	0.705649	75	tags=100%, list=48%, signal=53%	VEGFA/PTPRK/CD151/PERP
Alveolar cell	FAN_EMBRYONIC_CTX_OLIG	FAN_EMBRYONIC_CTX_OLIG	6	0.465804	1.02952	0.440926	0.764138	0.705649	40	tags=50%, list=26%, signal=39%	DEGS1/PKP4/SELENOW
Alveolar cell	RUBENSTEIN_SKELETAL_MUSCLE_MYELOID_CELLS	RUBENSTEIN_SKELETAL_MUSCLE_MYELOID_CELLS	20	0.364159	1.0396	0.445026	0.76777	0.709003	11	tags=15%, list=7%, signal=16%	NPC2/CTSZ/PSAP
Alveolar cell	MURARO_PANCREAS_ENDOTHELIAL_CELL	MURARO_PANCREAS_ENDOTHELIAL_CELL	10	0.412361	1.03352	0.450056	0.772966	0.713802	58	tags=60%, list=37%, signal=40%	EMP1/NRP1/MECOM/PKP4/MYH9/ARPC2
Alveolar cell	DURANTE_ADULT_OLFACTORY_NEUROEPITHELIUM_IMMATURE_NEURONS	DURANTE_ADULT_OLFACTORY_NEUROEPITHELIUM_IMMATURE_NEURONS	3	0.580247	1.04118	0.454155	0.774638	0.715345	14	tags=33%, list=9%, signal=31%	RGMB
Alveolar cell	TRAVAGLINI_LUNG_PLATELET_MEGAKARYOCYTE_CELL	TRAVAGLINI_LUNG_PLATELET_MEGAKARYOCYTE_CELL	17	0.371801	1.0282	0.455898	0.774638	0.715345	20	tags=24%, list=13%, signal=23%	SLC34A2/CCNG1/PACSIN2/TUBA1C
Alveolar cell	MANNO_MIDBRAIN_NEUROTYPES_HPERIC	MANNO_MIDBRAIN_NEUROTYPES_HPERIC	7	0.448054	1.02725	0.457346	0.774638	0.715345	49	tags=57%, list=31%, signal=41%	PTPRK/YBX3/SDCBP/MYH9
Alveolar cell	RUBENSTEIN_SKELETAL_MUSCLE_PERICYTES	RUBENSTEIN_SKELETAL_MUSCLE_PERICYTES	7	-0.322148	-0.999023	0.459119	0.774638	0.715345	109	tags=100%, list=70%, signal=32%	COX5B/CD151/COX6B1/ITM2C/PDLIM1/TMEM50A
Alveolar cell	BUSSLINGER_GASTRIC_ISTHMUS_CELLS	BUSSLINGER_GASTRIC_ISTHMUS_CELLS	20	0.35987	1.02735	0.46178	0.77571	0.716335	75	tags=65%, list=48%, signal=39%	PHLDA2/TUBA1C/LMO4/ARPC1A/LMO7/TSPAN3/EZR/ARPC2/RPL35/CD151/AGR3/COX6B1/PERP
Alveolar cell	DESCARTES_FETAL_MUSCLE_MEGAKARYOCYTES	DESCARTES_FETAL_MUSCLE_MEGAKARYOCYTES	2	-0.577922	-0.985618	0.472678	0.790548	0.730038	68	tags=100%, list=44%, signal=57%	NFKBIA
Alveolar cell	LAKE_ADULT_KIDNEY_C14_DISTAL_CONVOLUTED_TUBULE	LAKE_ADULT_KIDNEY_C14_DISTAL_CONVOLUTED_TUBULE	3	0.573595	1.02925	0.477077	0.794438	0.733629	35	tags=67%, list=22%, signal=53%	MECOM/PKP4
Alveolar cell	FAN_EMBRYONIC_CTX_EX_2_EXCITATORY_NEURON	FAN_EMBRYONIC_CTX_EX_2_EXCITATORY_NEURON	1	0.754839	1.00969	0.479208	0.794531	0.733715	39	tags=100%, list=25%, signal=75%	EZR
Alveolar cell	MENON_FETAL_KIDNEY_10_IMMUNE_CELLS	MENON_FETAL_KIDNEY_10_IMMUNE_CELLS	4	0.517107	1.01017	0.482804	0.797043	0.736035	58	tags=75%, list=37%, signal=48%	PSAP/RPL12/ARPC2
Alveolar cell	HAY_BONE_MARROW_ERYTHROBLAST	HAY_BONE_MARROW_ERYTHROBLAST	21	0.348932	1.00725	0.494802	0.797537	0.736492	56	tags=48%, list=36%, signal=35%	TUBA1C/ARPC1A/CLTC/PKP4/YWHAE/UQCRQ/YBX3/VPS29/ATP5MF/SUMO3
Alveolar cell	FAN_OVARY_CL3_MATURE_CUMULUS_GRANULOSA_CELL_1	FAN_OVARY_CL3_MATURE_CUMULUS_GRANULOSA_CELL_1	12	-0.256944	-1.00601	0.489796	0.797537	0.736492	120	tags=100%, list=77%, signal=25%	MYH9/ATP5MF/COX5B/ARPC2/COX6B1/UQCR11/MYL6/NDUFA3/NEDD8/NDFIP1/LUC7L3
Alveolar cell	BUSSLINGER_GASTRIC_G_CELLS	BUSSLINGER_GASTRIC_G_CELLS	1	0.748387	1.00106	0.49703	0.797537	0.736492	40	tags=100%, list=26%, signal=75%	SELENOW
Alveolar cell	CUI_DEVELOPING_HEART_VASCULAR_ENDOTHELIAL_CELL	CUI_DEVELOPING_HEART_VASCULAR_ENDOTHELIAL_CELL	5	0.477405	0.9965	0.48811	0.797537	0.736492	69	tags=80%, list=44%, signal=46%	APLP2/MECOM/MYH9/CD151
Alveolar cell	GAUTAM_EYE_CORNEA_FIBROBLASTS	GAUTAM_EYE_CORNEA_FIBROBLASTS	8	0.41877	0.99107	0.49768	0.797537	0.736492	67	tags=75%, list=43%, signal=45%	RPL10/RPL4/RPL35A/RPL35/RPS5/RPL13A
Alveolar cell	TRAVAGLINI_LUNG_LIPOFIBROBLAST_CELL	TRAVAGLINI_LUNG_LIPOFIBROBLAST_CELL	6	0.447973	0.990112	0.488429	0.797537	0.736492	20	tags=33%, list=13%, signal=30%	VEGFA/TUBA1C
Alveolar cell	ZHONG_PFC_C1_MICROGLIA	ZHONG_PFC_C1_MICROGLIA	2	-0.571429	-0.974544	0.491803	0.797537	0.736492	69	tags=100%, list=44%, signal=56%	IPO5
Alveolar cell	MANNO_MIDBRAIN_NEUROTYPES_HRGL2B	MANNO_MIDBRAIN_NEUROTYPES_HRGL2B	3	0.55865	1.00243	0.511461	0.804849	0.743244	42	tags=67%, list=27%, signal=50%	MGST1/YBX3
Alveolar cell	MENON_FETAL_KIDNEY_2_NEPHRON_PROGENITOR_CELLS	MENON_FETAL_KIDNEY_2_NEPHRON_PROGENITOR_CELLS	2	0.62987	0.997977	0.507064	0.804849	0.743244	59	tags=100%, list=38%, signal=63%	MECOM/RPSA
Alveolar cell	HU_FETAL_RETINA_AMACRINE	HU_FETAL_RETINA_AMACRINE	2	0.627145	0.993658	0.510204	0.804849	0.743244	26	tags=50%, list=17%, signal=42%	NRP1
Alveolar cell	MANNO_MIDBRAIN_NEUROTYPES_HRGL2C	MANNO_MIDBRAIN_NEUROTYPES_HRGL2C	2	0.624563	0.989569	0.513344	0.804849	0.743244	18	tags=50%, list=12%, signal=45%	MGST1
Alveolar cell	GAUTAM_EYE_IRIS_CILIARY_BODY_MGP_HIGH_FIBROBLASTS	GAUTAM_EYE_IRIS_CILIARY_BODY_MGP_HIGH_FIBROBLASTS	1	0.735484	0.983802	0.514851	0.804849	0.743244	42	tags=100%, list=27%, signal=74%	YBX3
Alveolar cell	FAN_EMBRYONIC_CTX_BIG_GROUPS_BRAIN_ENDOTHELIAL	FAN_EMBRYONIC_CTX_BIG_GROUPS_BRAIN_ENDOTHELIAL	5	0.469121	0.97921	0.513141	0.804849	0.743244	71	tags=80%, list=46%, signal=45%	MECOM/ANXA1/MYH9/PODXL
Alveolar cell	ZHENG_CORD_BLOOD_C4_PUTATIVE_EARLY_ERYTHROID_COMMITMENT	ZHENG_CORD_BLOOD_C4_PUTATIVE_EARLY_ERYTHROID_COMMITMENT	1	0.722581	0.966542	0.526733	0.820076	0.757305	44	tags=100%, list=28%, signal=72%	SDCBP
Alveolar cell	FAN_OVARY_CL9_PUTATIVE_APOPTOTIC_ENDOTHELIAL_CELL	FAN_OVARY_CL9_PUTATIVE_APOPTOTIC_ENDOTHELIAL_CELL	12	0.374062	0.966818	0.530973	0.823331	0.760311	48	tags=42%, list=31%, signal=31%	EMP1/TUBA1C/YBX3/SDCBP/ANXA1
Alveolar cell	MENON_FETAL_KIDNEY_1_EMBRYONIC_RED_BLOOD_CELLS	MENON_FETAL_KIDNEY_1_EMBRYONIC_RED_BLOOD_CELLS	2	0.616883	0.9774	0.538462	0.827328	0.764002	61	tags=100%, list=39%, signal=62%	RPSA/RPL35A
Alveolar cell	TRAVAGLINI_LUNG_LYMPHATIC_CELL	TRAVAGLINI_LUNG_LYMPHATIC_CELL	2	0.615957	0.975932	0.540031	0.827328	0.764002	18	tags=50%, list=12%, signal=45%	MGST1
Alveolar cell	DURANTE_ADULT_OLFACTORY_NEUROEPITHELIUM_PERICYTES	DURANTE_ADULT_OLFACTORY_NEUROEPITHELIUM_PERICYTES	2	0.615717	0.975552	0.540031	0.827328	0.764002	15	tags=50%, list=10%, signal=46%	EMP1
Alveolar cell	AIZARANI_LIVER_C1_NK_NKT_CELLS_1	AIZARANI_LIVER_C1_NK_NKT_CELLS_1	2	0.61039	0.967111	0.55259	0.838855	0.774647	62	tags=100%, list=40%, signal=61%	RPSA/RPL30
Alveolar cell	FAN_EMBRYONIC_CTX_BIG_GROUPS_CAJAL_RETZIUS	FAN_EMBRYONIC_CTX_BIG_GROUPS_CAJAL_RETZIUS	14	0.350686	0.943692	0.554126	0.838855	0.774647	101	tags=93%, list=65%, signal=36%	APLP2/DEGS1/TSPAN3/SELENOW/COX6A1/COX5B/PERP/NDUFB6/ATP6V1E1/CTNNB1/ITM2C/UQCR11/COX6C
Alveolar cell	DESCARTES_MAIN_FETAL_CLC_IL5RA_POSITIVE_CELLS	DESCARTES_MAIN_FETAL_CLC_IL5RA_POSITIVE_CELLS	2	-0.545455	-0.930247	0.551913	0.838855	0.774647	73	tags=100%, list=47%, signal=54%	PPP1CC
Alveolar cell	BUSSLINGER_DUODENAL_EARLY_IMMATURE_ENTEROCYTES	BUSSLINGER_DUODENAL_EARLY_IMMATURE_ENTEROCYTES	4	0.487195	0.95174	0.570106	0.842696	0.778194	57	tags=75%, list=37%, signal=49%	UQCRQ/COX6A1/COX5B
Alveolar cell	DESCARTES_FETAL_ADRENAL_CSH1_CSH2_POSITIVE_CELLS	DESCARTES_FETAL_ADRENAL_CSH1_CSH2_POSITIVE_CELLS	3	0.529412	0.949964	0.584527	0.842696	0.778194	75	tags=100%, list=48%, signal=53%	PHLDA2/ANXA1/PERP
Alveolar cell	DESCARTES_FETAL_LUNG_SQUAMOUS_EPITHELIAL_CELLS	DESCARTES_FETAL_LUNG_SQUAMOUS_EPITHELIAL_CELLS	3	0.529412	0.949964	0.584527	0.842696	0.778194	75	tags=100%, list=48%, signal=53%	YBX3/EIF1/PERP
Alveolar cell	DURANTE_ADULT_OLFACTORY_NEUROEPITHELIUM_RESPIRATORY_HORIZONTAL_BASAL_CELLS	DURANTE_ADULT_OLFACTORY_NEUROEPITHELIUM_RESPIRATORY_HORIZONTAL_BASAL_CELLS	3	0.529412	0.949964	0.584527	0.842696	0.778194	75	tags=100%, list=48%, signal=53%	PHLDA2/ANXA1/PERP
Alveolar cell	DURANTE_ADULT_OLFACTORY_NEUROEPITHELIUM_MONOCYTES	DURANTE_ADULT_OLFACTORY_NEUROEPITHELIUM_MONOCYTES	1	-0.722581	-0.939696	0.599598	0.842696	0.778194	45	tags=100%, list=29%, signal=72%
Alveolar cell	GAO_STOMACH_24W_C1_PROCRPOS_MULTIPOTENT_PROGENITOR	GAO_STOMACH_24W_C1_PROCRPOS_MULTIPOTENT_PROGENITOR	1	-0.722581	-0.939696	0.599598	0.842696	0.778194	45	tags=100%, list=29%, signal=72%
Alveolar cell	TRAVAGLINI_LUNG_CILIATED_CELL	TRAVAGLINI_LUNG_CILIATED_CELL	7	0.407815	0.934999	0.567536	0.842696	0.778194	48	tags=57%, list=31%, signal=41%	TSPAN3/EZR/YBX3/ANXA1
Alveolar cell	TRAVAGLINI_LUNG_AIRWAY_SMOOTH_MUSCLE_CELL	TRAVAGLINI_LUNG_AIRWAY_SMOOTH_MUSCLE_CELL	5	0.447801	0.934707	0.56821	0.842696	0.778194	69	tags=80%, list=44%, signal=46%	UQCRQ/EZR/COX6A1/CD151
Alveolar cell	MANNO_MIDBRAIN_NEUROTYPES_HNBGABA	MANNO_MIDBRAIN_NEUROTYPES_HNBGABA	2	0.588944	0.933133	0.610675	0.842696	0.778194	30	tags=50%, list=19%, signal=41%	PTPRK
Alveolar cell	AIZARANI_LIVER_C10_MVECS_1	AIZARANI_LIVER_C10_MVECS_1	4	0.477415	0.932637	0.596561	0.842696	0.778194	42	tags=50%, list=27%, signal=38%	EMP1/YBX3
Alveolar cell	AIZARANI_LIVER_C28_NK_NKT_CELLS_6	AIZARANI_LIVER_C28_NK_NKT_CELLS_6	1	0.696774	0.932023	0.588119	0.842696	0.778194	48	tags=100%, list=31%, signal=70%	ANXA1
Alveolar cell	CUI_DEVELOPING_HEART_LEFT_VENTRICULAR_CARDIOMYOCYTE	CUI_DEVELOPING_HEART_LEFT_VENTRICULAR_CARDIOMYOCYTE	1	0.696774	0.932023	0.588119	0.842696	0.778194	48	tags=100%, list=31%, signal=70%	ANXA1
Alveolar cell	DURANTE_ADULT_OLFACTORY_NEUROEPITHELIUM_RESPIRATORY_SECRETORY_CELLS	DURANTE_ADULT_OLFACTORY_NEUROEPITHELIUM_RESPIRATORY_SECRETORY_CELLS	1	0.696774	0.932023	0.588119	0.842696	0.778194	48	tags=100%, list=31%, signal=70%	ANXA1
Alveolar cell	GAO_STOMACH_24W_C4_PARIETAL_PROGENITOR	GAO_STOMACH_24W_C4_PARIETAL_PROGENITOR	1	0.696774	0.932023	0.588119	0.842696	0.778194	48	tags=100%, list=31%, signal=70%	ANXA1
Alveolar cell	CUI_DEVELOPING_HEART_VALVAR_ENDOTHELIAL_CELL	CUI_DEVELOPING_HEART_VALVAR_ENDOTHELIAL_CELL	1	-0.716129	-0.931306	0.61167	0.842696	0.778194	46	tags=100%, list=29%, signal=71%
Alveolar cell	DESCARTES_FETAL_ADRENAL_MEGAKARYOCYTES	DESCARTES_FETAL_ADRENAL_MEGAKARYOCYTES	1	-0.716129	-0.931306	0.61167	0.842696	0.778194	46	tags=100%, list=29%, signal=71%
Alveolar cell	FAN_EMBRYONIC_CTX_NSC_1	FAN_EMBRYONIC_CTX_NSC_1	1	-0.716129	-0.931306	0.61167	0.842696	0.778194	46	tags=100%, list=29%, signal=71%
Alveolar cell	ZHENG_CORD_BLOOD_C1_PUTATIVE_MEGAKARYOCYTE_PROGENITOR	ZHENG_CORD_BLOOD_C1_PUTATIVE_MEGAKARYOCYTE_PROGENITOR	1	-0.716129	-0.931306	0.61167	0.842696	0.778194	46	tags=100%, list=29%, signal=71%
Alveolar cell	DESCARTES_MAIN_FETAL_MEGAKARYOCYTES	DESCARTES_MAIN_FETAL_MEGAKARYOCYTES	1	0.690323	0.923393	0.592079	0.842696	0.778194	49	tags=100%, list=31%, signal=69%	MYH9
Alveolar cell	LAKE_ADULT_KIDNEY_C25_ENDOTHELIAL_CELLS_UNASSIGNED	LAKE_ADULT_KIDNEY_C25_ENDOTHELIAL_CELLS_UNASSIGNED	1	0.690323	0.923393	0.592079	0.842696	0.778194	49	tags=100%, list=31%, signal=69%	MYH9
Alveolar cell	LAKE_ADULT_KIDNEY_C27_VASCULAR_SMOOTH_MUSCLE_CELLS_AND_PERICYTES	LAKE_ADULT_KIDNEY_C27_VASCULAR_SMOOTH_MUSCLE_CELLS_AND_PERICYTES	1	0.690323	0.923393	0.592079	0.842696	0.778194	49	tags=100%, list=31%, signal=69%	MYH9
Alveolar cell	HU_FETAL_RETINA_RGC	HU_FETAL_RETINA_RGC	6	0.414366	0.915834	0.600487	0.842696	0.778194	50	tags=50%, list=32%, signal=35%	RGMB/ARPC1A/COX6A1
Alveolar cell	CUI_DEVELOPING_HEART_ENDOCARDIAL_CELL	CUI_DEVELOPING_HEART_ENDOCARDIAL_CELL	2	-0.532468	-0.908098	0.584699	0.842696	0.778194	75	tags=100%, list=48%, signal=53%	ITM2C
Alveolar cell	ZHENG_CORD_BLOOD_C3_MEGAKARYOCYTE_ERYTHROID_PROGENITOR	ZHENG_CORD_BLOOD_C3_MEGAKARYOCYTE_ERYTHROID_PROGENITOR	2	-0.525974	-0.897024	0.606557	0.842696	0.778194	76	tags=50%, list=49%, signal=26%	NOLC1
Alveolar cell	HAY_BONE_MARROW_EARLY_ERYTHROBLAST	HAY_BONE_MARROW_EARLY_ERYTHROBLAST	3	-0.437908	-0.895622	0.584967	0.842696	0.778194	90	tags=100%, list=58%, signal=43%	PABPC4/C1QBP
Alveolar cell	HU_FETAL_RETINA_FIBROBLAST	HU_FETAL_RETINA_FIBROBLAST	3	0.511375	0.917599	0.617479	0.846836	0.782017	49	tags=67%, list=31%, signal=47%	SDC2/MYH9
Alveolar cell	TRAVAGLINI_LUNG_PROLIFERATING_BASAL_CELL	TRAVAGLINI_LUNG_PROLIFERATING_BASAL_CELL	25	0.30795	0.914946	0.619097	0.846836	0.782017	75	tags=60%, list=48%, signal=37%	TUBA1C/LMO4/ARPC1A/RPL10/VPS29/RPL28/RPL4/SUMO3/ARPC2/RPSA/RPS5/RPL13A/UQCRH/COX6B1/PERP
Alveolar cell	ZHONG_PFC_C3_ASTROCYTE	ZHONG_PFC_C3_ASTROCYTE	2	0.584416	0.925958	0.624804	0.848581	0.783628	66	tags=100%, list=42%, signal=58%	LMO7/BAZ2A
Alveolar cell	MANNO_MIDBRAIN_NEUROTYPES_HOMTN	MANNO_MIDBRAIN_NEUROTYPES_HOMTN	1	-0.709677	-0.922916	0.623742	0.848581	0.783628	47	tags=100%, list=30%, signal=70%
Alveolar cell	GAUTAM_EYE_CORNEA_CONJUNCTIVAL_CELLS	GAUTAM_EYE_CORNEA_CONJUNCTIVAL_CELLS	1	0.670968	0.897504	0.633663	0.857573	0.791932	52	tags=100%, list=33%, signal=67%	RPL28
Alveolar cell	BUSSLINGER_ESOPHAGEAL_EARLY_SUPRABASAL_CELLS	BUSSLINGER_ESOPHAGEAL_EARLY_SUPRABASAL_CELLS	2	0.577922	0.915669	0.640502	0.859016	0.793265	67	tags=100%, list=43%, signal=58%	RPL4/RPL13A
Alveolar cell	FAN_EMBRYONIC_CTX_BRAIN_NAIVE_LIKE_T_CELL	FAN_EMBRYONIC_CTX_BRAIN_NAIVE_LIKE_T_CELL	2	0.577922	0.915669	0.640502	0.859016	0.793265	67	tags=100%, list=43%, signal=58%	ANXA1/RPL13A
Alveolar cell	DESCARTES_FETAL_HEART_ERYTHROBLASTS	DESCARTES_FETAL_HEART_ERYTHROBLASTS	2	0.575065	0.911142	0.643642	0.859016	0.793265	29	tags=50%, list=19%, signal=41%	CLTC
Alveolar cell	LAKE_ADULT_KIDNEY_C2_PODOCYTES	LAKE_ADULT_KIDNEY_C2_PODOCYTES	4	0.461776	0.902085	0.645503	0.859016	0.793265	71	tags=75%, list=46%, signal=42%	VEGFA/MYH9/PODXL
Alveolar cell	LAKE_ADULT_KIDNEY_C26_MESANGIAL_CELLS	LAKE_ADULT_KIDNEY_C26_MESANGIAL_CELLS	3	0.497949	0.893508	0.646132	0.859016	0.793265	49	tags=67%, list=31%, signal=47%	LMO7/MYH9
Alveolar cell	RUBENSTEIN_SKELETAL_MUSCLE_SMOOTH_MUSCLE_CELLS	RUBENSTEIN_SKELETAL_MUSCLE_SMOOTH_MUSCLE_CELLS	25	0.300723	0.893474	0.648871	0.859016	0.793265	74	tags=60%, list=47%, signal=38%	PHLDA2/LMO4/ARPC1A/TSPAN3/UQCRQ/SELENOW/COX6A1/RPL4/COX5B/ARPC2/RPS5/UQCRH/CD151/COX6B1/ATP5MG
Alveolar cell	CUI_DEVELOPING_HEART_TRABECULAR_VENTRICULAR_CARDIOMYOCYTE	CUI_DEVELOPING_HEART_TRABECULAR_VENTRICULAR_CARDIOMYOCYTE	3	0.495991	0.889994	0.65043	0.859016	0.793265	50	tags=67%, list=32%, signal=46%	MGST1/COX6A1
Alveolar cell	ZHENG_CORD_BLOOD_C2_PUTATIVE_BASOPHIL_EOSINOPHIL_MAST_CELL_PROGENITOR	ZHENG_CORD_BLOOD_C2_PUTATIVE_BASOPHIL_EOSINOPHIL_MAST_CELL_PROGENITOR	3	0.492453	0.883646	0.653295	0.859835	0.794021	48	tags=67%, list=31%, signal=47%	LMO4/ANXA1
Alveolar cell	TRAVAGLINI_LUNG_VASCULAR_SMOOTH_MUSCLE_CELL	TRAVAGLINI_LUNG_VASCULAR_SMOOTH_MUSCLE_CELL	3	0.484191	0.868821	0.673352	0.875069	0.808089	49	tags=67%, list=31%, signal=47%	EZR/MYH9
Alveolar cell	FAN_OVARY_CL5_HEALTHY_SELECTABLE_FOLLICLE_THECAL_CELL	FAN_OVARY_CL5_HEALTHY_SELECTABLE_FOLLICLE_THECAL_CELL	11	0.338039	0.863645	0.674009	0.875069	0.808089	26	tags=27%, list=17%, signal=24%	SDC2/DDX5/NRP1
Alveolar cell	DURANTE_ADULT_OLFACTORY_NEUROEPITHELIUM_MATURE_NEURONS	DURANTE_ADULT_OLFACTORY_NEUROEPITHELIUM_MATURE_NEURONS	6	0.388063	0.857698	0.673569	0.875069	0.808089	32	tags=33%, list=21%, signal=28%	PSAP/TSPAN3
Alveolar cell	RUBENSTEIN_SKELETAL_MUSCLE_NK_CELLS	RUBENSTEIN_SKELETAL_MUSCLE_NK_CELLS	9	0.351791	0.854516	0.672727	0.875069	0.808089	94	tags=89%, list=60%, signal=37%	EIF1/ANXA1/RPL28/ARPC2/RPSA/ATP5MG/OST4/SELENOT
Alveolar cell	DESCARTES_MAIN_FETAL_TROPHOBLAST_GIANT_CELLS	DESCARTES_MAIN_FETAL_TROPHOBLAST_GIANT_CELLS	1	-0.683871	-0.889355	0.688129	0.875615	0.808594	51	tags=100%, list=33%, signal=68%
Alveolar cell	DURANTE_ADULT_OLFACTORY_NEUROEPITHELIUM_RESPIRATORY_CILIATED_CELLS	DURANTE_ADULT_OLFACTORY_NEUROEPITHELIUM_RESPIRATORY_CILIATED_CELLS	2	0.558442	0.884804	0.682889	0.875615	0.808594	70	tags=100%, list=45%, signal=56%	EZR/AGR3
Alveolar cell	GAUTAM_EYE_IRIS_CILIARY_BODY_MONOCYTES	GAUTAM_EYE_IRIS_CILIARY_BODY_MONOCYTES	1	-0.677419	-0.880965	0.706237	0.875615	0.808594	52	tags=100%, list=33%, signal=67%
Alveolar cell	BUSSLINGER_DUODENAL_IMMUNE_CELLS	BUSSLINGER_DUODENAL_IMMUNE_CELLS	32	0.284151	0.877297	0.681496	0.875615	0.808594	65	tags=50%, list=42%, signal=37%	ESYT1/RIN3/DDX5/RPL10/RPL12/EIF1/BZW1/ANXA1/MYH9/RPL28/RPL4/ARPC2/RPL35A/RPL30/RPL35/RPS5
Alveolar cell	CUI_DEVELOPING_HEART_C4_ENDOTHELIAL_CELL	CUI_DEVELOPING_HEART_C4_ENDOTHELIAL_CELL	2	0.551948	0.874516	0.706436	0.875615	0.808594	71	tags=100%, list=46%, signal=55%	NRP1/PODXL
Alveolar cell	DESCARTES_FETAL_THYMUS_VASCULAR_ENDOTHELIAL_CELLS	DESCARTES_FETAL_THYMUS_VASCULAR_ENDOTHELIAL_CELLS	2	0.551948	0.874516	0.706436	0.875615	0.808594	71	tags=100%, list=46%, signal=55%	MECOM/PODXL
Alveolar cell	GAO_LARGE_INTESTINE_24W_C2_MKI67POS_PROGENITOR	GAO_LARGE_INTESTINE_24W_C2_MKI67POS_PROGENITOR	2	0.551948	0.874516	0.706436	0.875615	0.808594	71	tags=100%, list=46%, signal=55%	NRP1/PODXL
Alveolar cell	AIZARANI_LIVER_C21_STELLATE_CELLS_1	AIZARANI_LIVER_C21_STELLATE_CELLS_1	4	0.445796	0.870868	0.678571	0.875615	0.808594	15	tags=25%, list=10%, signal=23%	EMP1
Alveolar cell	ZHENG_CORD_BLOOD_C6_HSC_MULTIPOTENT_PROGENITOR	ZHENG_CORD_BLOOD_C6_HSC_MULTIPOTENT_PROGENITOR	4	0.438905	0.857406	0.685185	0.875615	0.808594	39	tags=50%, list=25%, signal=38%	MECOM/EZR
Alveolar cell	AIZARANI_LIVER_C33_STELLATE_CELLS_2	AIZARANI_LIVER_C33_STELLATE_CELLS_2	4	0.436954	0.853595	0.693122	0.875615	0.808594	49	tags=50%, list=31%, signal=35%	TSPAN3/MYH9
Alveolar cell	TRAVAGLINI_LUNG_NATURAL_KILLER_CELL	TRAVAGLINI_LUNG_NATURAL_KILLER_CELL	1	0.632258	0.845724	0.70099	0.875615	0.808594	58	tags=100%, list=37%, signal=63%	ARPC2
Alveolar cell	DURANTE_ADULT_OLFACTORY_NEUROEPITHELIUM_MAST_CELLS	DURANTE_ADULT_OLFACTORY_NEUROEPITHELIUM_MAST_CELLS	4	0.432421	0.84474	0.706349	0.875615	0.808594	44	tags=50%, list=28%, signal=37%	LMO4/SDCBP
Alveolar cell	BUSSLINGER_GASTRIC_METALLOTHIONEIN_CELLS	BUSSLINGER_GASTRIC_METALLOTHIONEIN_CELLS	5	0.403326	0.841873	0.694618	0.875615	0.808594	57	tags=60%, list=37%, signal=39%	LMO4/RPL28/COX5B
Alveolar cell	GAUTAM_EYE_IRIS_CILIARY_BODY_CILIARY_BODY_ENDOTHELIAL_CELLS	GAUTAM_EYE_IRIS_CILIARY_BODY_CILIARY_BODY_ENDOTHELIAL_CELLS	7	0.362847	0.8319	0.694313	0.875615	0.808594	44	tags=43%, list=28%, signal=32%	DDX5/RPL10/SDCBP
Alveolar cell	CUI_DEVELOPING_HEART_C9_B_T_CELL	CUI_DEVELOPING_HEART_C9_B_T_CELL	1	-0.670968	-0.872575	0.720322	0.889946	0.821827	53	tags=100%, list=34%, signal=66%
Alveolar cell	BUSSLINGER_ESOPHAGEAL_QUIESCENT_BASAL_CELLS	BUSSLINGER_ESOPHAGEAL_QUIESCENT_BASAL_CELLS	4	0.427046	0.834239	0.724868	0.892683	0.824355	67	tags=75%, list=43%, signal=44%	RPL10/RPL4/RPL13A
Alveolar cell	MENON_FETAL_KIDNEY_3_STROMAL_CELLS	MENON_FETAL_KIDNEY_3_STROMAL_CELLS	3	0.46074	0.826742	0.732092	0.896992	0.828334	52	tags=67%, list=33%, signal=45%	SELENOW/RPL28
Alveolar cell	GAUTAM_EYE_IRIS_CILIARY_BODY_MELANOCYTES	GAUTAM_EYE_IRIS_CILIARY_BODY_MELANOCYTES	16	0.292211	0.804126	0.733051	0.896992	0.828334	88	tags=75%, list=56%, signal=36%	LMO4/EIF1/COX6A1/ATP5MF/SUMO3/COX5B/UQCRH/COX6B1/ATP5MG/HEXA/LAMTOR5/ATP6V1E1
Alveolar cell	DESCARTES_FETAL_CEREBRUM_MEGAKARYOCYTES	DESCARTES_FETAL_CEREBRUM_MEGAKARYOCYTES	1	-0.664516	-0.864185	0.740443	0.900284	0.831374	54	tags=100%, list=35%, signal=66%
Alveolar cell	DESCARTES_FETAL_PLACENTA_MEGAKARYOCYTES	DESCARTES_FETAL_PLACENTA_MEGAKARYOCYTES	1	-0.664516	-0.864185	0.740443	0.900284	0.831374	54	tags=100%, list=35%, signal=66%
Alveolar cell	BUSSLINGER_GASTRIC_PARIETAL_CELLS	BUSSLINGER_GASTRIC_PARIETAL_CELLS	15	0.292041	0.794606	0.745474	0.903533	0.834375	74	tags=60%, list=47%, signal=35%	PSAP/UQCRQ/EZR/COX6A1/ATP5MF/COX5B/EIF5A2/COX6B1/ATP5MG
Alveolar cell	FAN_OVARY_CL15_SMALL_ANTRAL_FOLLICLE_GRANULOSA_CELL	FAN_OVARY_CL15_SMALL_ANTRAL_FOLLICLE_GRANULOSA_CELL	23	-0.170542	-0.856333	0.775605	0.917523	0.847294	122	tags=96%, list=78%, signal=24%	YWHAE/EZR/YBX3/BZW1/VPS29/ETF1/ARPC2/UQCRH/ATP5MG/NDUFB6/PPP2CA/YWHAH/CTNNB1/MYL6/SGK1/STRAP/CHTOP/TAX1BP1/HSPA4/PNRC2/NDFIP1/LUC7L3
Alveolar cell	DURANTE_ADULT_OLFACTORY_NEUROEPITHELIUM_VASCULAR_SMOOTH_MUSCLE_CELLS	DURANTE_ADULT_OLFACTORY_NEUROEPITHELIUM_VASCULAR_SMOOTH_MUSCLE_CELLS	1	-0.651613	-0.847404	0.760563	0.917523	0.847294	56	tags=100%, list=36%, signal=65%
Alveolar cell	MENON_FETAL_KIDNEY_7_LOOPOF_HENLE_CELLS_DISTAL	MENON_FETAL_KIDNEY_7_LOOPOF_HENLE_CELLS_DISTAL	22	0.281705	0.819843	0.762448	0.917523	0.847294	7	tags=9%, list=4%, signal=10%	NPC2/APLP2
Alveolar cell	HAY_BONE_MARROW_FOLLICULAR_B_CELL	HAY_BONE_MARROW_FOLLICULAR_B_CELL	2	0.512087	0.811359	0.78022	0.917523	0.847294	39	tags=50%, list=25%, signal=38%	EZR
Alveolar cell	TRAVAGLINI_LUNG_CD8_MEMORY_EFFECTOR_T_CELL	TRAVAGLINI_LUNG_CD8_MEMORY_EFFECTOR_T_CELL	1	0.606452	0.811205	0.776238	0.917523	0.847294	62	tags=100%, list=40%, signal=61%	RPL30
Alveolar cell	MANNO_MIDBRAIN_NEUROTYPES_HGABA	MANNO_MIDBRAIN_NEUROTYPES_HGABA	2	0.511873	0.811021	0.78022	0.917523	0.847294	30	tags=50%, list=19%, signal=41%	PTPRK
Alveolar cell	AIZARANI_LIVER_C22_RESIDENT_B_CELLS_2	AIZARANI_LIVER_C22_RESIDENT_B_CELLS_2	1	-0.619355	-0.805454	0.816901	0.917523	0.847294	61	tags=100%, list=39%, signal=61%
Alveolar cell	AIZARANI_LIVER_C38_RESIDENT_B_CELLS_3	AIZARANI_LIVER_C38_RESIDENT_B_CELLS_3	1	-0.619355	-0.805454	0.816901	0.917523	0.847294	61	tags=100%, list=39%, signal=61%
Alveolar cell	AIZARANI_LIVER_C8_RESIDENT_B_CELLS_1	AIZARANI_LIVER_C8_RESIDENT_B_CELLS_1	1	-0.619355	-0.805454	0.816901	0.917523	0.847294	61	tags=100%, list=39%, signal=61%
Alveolar cell	DURANTE_ADULT_OLFACTORY_NEUROEPITHELIUM_PLASMA_CELLS	DURANTE_ADULT_OLFACTORY_NEUROEPITHELIUM_PLASMA_CELLS	1	-0.619355	-0.805454	0.816901	0.917523	0.847294	61	tags=100%, list=39%, signal=61%
Alveolar cell	MURARO_PANCREAS_PANCREATIC_POLYPEPTIDE_CELL	MURARO_PANCREAS_PANCREATIC_POLYPEPTIDE_CELL	1	-0.619355	-0.805454	0.816901	0.917523	0.847294	61	tags=100%, list=39%, signal=61%
Alveolar cell	ZHENG_CORD_BLOOD_C8_PUTATIVE_LYMPHOID_PRIMED_MULTIPOTENT_PROGENITOR_2	ZHENG_CORD_BLOOD_C8_PUTATIVE_LYMPHOID_PRIMED_MULTIPOTENT_PROGENITOR_2	1	-0.619355	-0.805454	0.816901	0.917523	0.847294	61	tags=100%, list=39%, signal=61%
Alveolar cell	ZHONG_PFC_MAJOR_TYPES_OPC	ZHONG_PFC_MAJOR_TYPES_OPC	1	-0.619355	-0.805454	0.816901	0.917523	0.847294	61	tags=100%, list=39%, signal=61%
Alveolar cell	LAKE_ADULT_KIDNEY_C20_COLLECTING_DUCT_INTERCALATED_CELLS_TYPE_A_CORTEX	LAKE_ADULT_KIDNEY_C20_COLLECTING_DUCT_INTERCALATED_CELLS_TYPE_A_CORTEX	2	0.503476	0.797715	0.791209	0.917523	0.847294	39	tags=50%, list=25%, signal=38%	EZR
Alveolar cell	GAUTAM_EYE_CORNEA_TGFBI_HIGH_EPITHELIAL_CELLS	GAUTAM_EYE_CORNEA_TGFBI_HIGH_EPITHELIAL_CELLS	3	0.444444	0.797501	0.765043	0.917523	0.847294	88	tags=100%, list=56%, signal=44%	ATP5MF/ARPC2/ATP6V1E1
Alveolar cell	GAUTAM_EYE_IRIS_CILIARY_BODY_CYTOTOXIC_T_CELLS	GAUTAM_EYE_IRIS_CILIARY_BODY_CYTOTOXIC_T_CELLS	1	0.593548	0.793945	0.813861	0.917523	0.847294	64	tags=100%, list=41%, signal=59%	RPL35
Alveolar cell	TRAVAGLINI_LUNG_CAPILLARY_INTERMEDIATE_2_CELL	TRAVAGLINI_LUNG_CAPILLARY_INTERMEDIATE_2_CELL	19	0.278164	0.786278	0.776385	0.917523	0.847294	64	tags=53%, list=41%, signal=35%	ARPC1A/YWHAE/UQCRQ/SELENOW/CMPK1/MYH9/SUMO3/ARPC2/RPL30/RPL35
Alveolar cell	MENON_FETAL_KIDNEY_9_ENDOTHELIAL_CELLS	MENON_FETAL_KIDNEY_9_ENDOTHELIAL_CELLS	3	0.437788	0.785557	0.773639	0.917523	0.847294	58	tags=67%, list=37%, signal=43%	NRP1/ARPC2
Alveolar cell	AIZARANI_LIVER_C34_MHC_II_POS_B_CELLS	AIZARANI_LIVER_C34_MHC_II_POS_B_CELLS	6	-0.273333	-0.779114	0.786885	0.917523	0.847294	116	tags=33%, list=74%, signal=9%	LUC7L3/RPS11
Alveolar cell	HAY_BONE_MARROW_CD34_POS_PRE_B	HAY_BONE_MARROW_CD34_POS_PRE_B	1	0.580645	0.776686	0.827723	0.917523	0.847294	66	tags=100%, list=42%, signal=58%	BAZ2A
Alveolar cell	BUSSLINGER_GASTRIC_CHIEF_CELLS	BUSSLINGER_GASTRIC_CHIEF_CELLS	2	0.480519	0.761343	0.821036	0.917523	0.847294	82	tags=100%, list=53%, signal=48%	MECOM/PABPC4
Alveolar cell	LAKE_ADULT_KIDNEY_C16_COLLECTING_SYSTEM_PRINCIPAL_CELLS_CORTEX	LAKE_ADULT_KIDNEY_C16_COLLECTING_SYSTEM_PRINCIPAL_CELLS_CORTEX	2	0.480259	0.760931	0.824176	0.917523	0.847294	33	tags=50%, list=21%, signal=40%	MECOM
Alveolar cell	FAN_OVARY_CL2_PUTATIVE_EARLY_ATRETIC_FOLLICLE_THECAL_CELL_1	FAN_OVARY_CL2_PUTATIVE_EARLY_ATRETIC_FOLLICLE_THECAL_CELL_1	5	0.364238	0.760285	0.804756	0.917523	0.847294	101	tags=100%, list=65%, signal=36%	RPL12/RPL35A/RPL30/OST4/COX6C
Alveolar cell	ZHENG_CORD_BLOOD_C5_SIMILAR_TO_HSC_C6_PUTATIVE_ALTERED_METABOLIC_STATE	ZHENG_CORD_BLOOD_C5_SIMILAR_TO_HSC_C6_PUTATIVE_ALTERED_METABOLIC_STATE	2	0.479478	0.759692	0.828885	0.917523	0.847294	33	tags=50%, list=21%, signal=40%	MECOM
Alveolar cell	BUSSLINGER_GASTRIC_IMMUNE_CELLS	BUSSLINGER_GASTRIC_IMMUNE_CELLS	31	0.245561	0.756946	0.823887	0.917523	0.847294	106	tags=81%, list=68%, signal=32%	ESYT1/DDX5/DEGS1/RPL10/EIF1/BZW1/ANXA1/MYH9/RPL28/RPL4/ARPC2/RPL35A/RPL30/RPL13A/ATP5MG/OSTM1/OST4/MATR3/SELENOT/PPP1CC/GLO1/ITM2C/XRN2/NFKBIA/PTBP3
Alveolar cell	LAKE_ADULT_KIDNEY_C3_PROXIMAL_TUBULE_EPITHELIAL_CELLS_S1_S2	LAKE_ADULT_KIDNEY_C3_PROXIMAL_TUBULE_EPITHELIAL_CELLS_S1_S2	3	0.42009	0.7538	0.802292	0.917523	0.847294	26	tags=33%, list=17%, signal=28%	NRP1
Alveolar cell	TRAVAGLINI_LUNG_CAPILLARY_INTERMEDIATE_1_CELL	TRAVAGLINI_LUNG_CAPILLARY_INTERMEDIATE_1_CELL	4	-0.309211	-0.744867	0.804878	0.917523	0.847294	110	tags=75%, list=71%, signal=23%	PDLIM1/SGK1/RPN1
Alveolar cell	FAN_EMBRYONIC_CTX_BRAIN_B_CELL	FAN_EMBRYONIC_CTX_BRAIN_B_CELL	2	-0.428571	-0.730908	0.814208	0.917523	0.847294	91	tags=100%, list=58%, signal=42%	PDLIM1
Alveolar cell	FAN_OVARY_CL12_T_LYMPHOCYTE_NK_CELL_2	FAN_OVARY_CL12_T_LYMPHOCYTE_NK_CELL_2	12	0.278741	0.720447	0.81969	0.917523	0.847294	58	tags=50%, list=37%, signal=34%	EZR/EIF1/ANXA1/COX6A1/RPL28/ARPC2
Alveolar cell	GAUTAM_EYE_IRIS_CILIARY_BODY_PUTATIVE_STEM_CELLS	GAUTAM_EYE_IRIS_CILIARY_BODY_PUTATIVE_STEM_CELLS	11	0.278994	0.712792	0.810573	0.917523	0.847294	83	tags=64%, list=53%, signal=32%	LGMN/TSPAN3/PKP4/MYH9/CD151/PABPC4/OST4
Alveolar cell	HAY_BONE_MARROW_PLATELET	HAY_BONE_MARROW_PLATELET	2	0.474026	0.751055	0.841444	0.927336	0.856355	83	tags=100%, list=53%, signal=47%	CD151/OST4
Alveolar cell	CUI_DEVELOPING_HEART_C7_MAST_CELL	CUI_DEVELOPING_HEART_C7_MAST_CELL	4	0.370859	0.724477	0.842593	0.927336	0.856355	48	tags=50%, list=31%, signal=36%	SDCBP/ANXA1
Alveolar cell	TRAVAGLINI_LUNG_CD4_MEMORY_EFFECTOR_T_CELL	TRAVAGLINI_LUNG_CD4_MEMORY_EFFECTOR_T_CELL	1	0.574194	0.768056	0.857426	0.940957	0.868934	67	tags=100%, list=43%, signal=57%	RPL13A
Alveolar cell	TRAVAGLINI_LUNG_PROXIMAL_CILIATED_CELL	TRAVAGLINI_LUNG_PROXIMAL_CILIATED_CELL	29	0.22713	0.694063	0.865112	0.9413	0.869251	110	tags=83%, list=71%, signal=30%	CLTC/TSPAN3/YWHAE/UQCRQ/EZR/SELENOW/CMPK1/ANXA1/COX6A1/ATP5MF/AGR3/COX6B1/ATP5MG/PERP/NDUFB6/MATR3/LAMTOR5/YWHAH/UQCR11/XRN2/COX6C/PTBP3/NDUFA3/NEDD8
Alveolar cell	FAN_OVARY_CL14_MATURE_SMOOTH_MUSCLE_CELL	FAN_OVARY_CL14_MATURE_SMOOTH_MUSCLE_CELL	18	0.247701	0.692207	0.862869	0.9413	0.869251	117	tags=94%, list=75%, signal=27%	APLP2/PHLDA2/ARPC1A/UQCRQ/SELENOW/COX6A1/COX5B/CD151/COX6B1/OST4/YWHAH/UQCR11/COX6C/MYL6/NDUFA3/PDLIM1/CCNI
Alveolar cell	MURARO_PANCREAS_BETA_CELL	MURARO_PANCREAS_BETA_CELL	16	0.246232	0.677598	0.861229	0.9413	0.869251	56	tags=38%, list=36%, signal=27%	PSAP/VEGFA/CLTC/SELENOW/RPL4/SUMO3
Alveolar cell	DESCARTES_MAIN_FETAL_VISCERAL_NEURONS	DESCARTES_MAIN_FETAL_VISCERAL_NEURONS	1	-0.574194	-0.746723	0.889336	0.944226	0.871952	68	tags=100%, list=44%, signal=57%
Alveolar cell	DESCARTES_FETAL_INTESTINE_INTESTINAL_EPITHELIAL_CELLS	DESCARTES_FETAL_INTESTINE_INTESTINAL_EPITHELIAL_CELLS	1	0.554839	0.742166	0.891089	0.944226	0.871952	70	tags=100%, list=45%, signal=55%	AGR3
Alveolar cell	DESCARTES_FETAL_LUNG_CILIATED_EPITHELIAL_CELLS	DESCARTES_FETAL_LUNG_CILIATED_EPITHELIAL_CELLS	1	0.554839	0.742166	0.891089	0.944226	0.871952	70	tags=100%, list=45%, signal=55%	AGR3
Alveolar cell	DESCARTES_MAIN_FETAL_CILIATED_EPITHELIAL_CELLS	DESCARTES_MAIN_FETAL_CILIATED_EPITHELIAL_CELLS	1	0.554839	0.742166	0.891089	0.944226	0.871952	70	tags=100%, list=45%, signal=55%	AGR3
Alveolar cell	DESCARTES_MAIN_FETAL_ELF3_AGBL2_POSITIVE_CELLS	DESCARTES_MAIN_FETAL_ELF3_AGBL2_POSITIVE_CELLS	1	-0.567742	-0.738332	0.897384	0.944226	0.871952	69	tags=100%, list=44%, signal=56%
Alveolar cell	LAKE_ADULT_KIDNEY_C15_CONNECTING_TUBULE	LAKE_ADULT_KIDNEY_C15_CONNECTING_TUBULE	2	0.448052	0.709901	0.88383	0.944226	0.871952	87	tags=100%, list=56%, signal=45%	MECOM/COMMD10
Alveolar cell	TRAVAGLINI_LUNG_PERICYTE_CELL	TRAVAGLINI_LUNG_PERICYTE_CELL	3	0.385621	0.691949	0.875358	0.944226	0.871952	97	tags=100%, list=62%, signal=39%	EZR/PERP/ITM2C
Alveolar cell	TRAVAGLINI_LUNG_B_CELL	TRAVAGLINI_LUNG_B_CELL	3	0.377245	0.676919	0.891117	0.944226	0.871952	65	tags=67%, list=42%, signal=40%	EZR/RPS5
Alveolar cell	FAN_OVARY_CL8_MATURE_CUMULUS_GRANULOSA_CELL_2	FAN_OVARY_CL8_MATURE_CUMULUS_GRANULOSA_CELL_2	23	0.225855	0.663769	0.895062	0.944226	0.871952	83	tags=61%, list=53%, signal=33%	VEGFA/UQCRQ/COX6A1/VPS29/ATP5MF/SUMO3/COX5B/ARPC2/RPL35/UQCRH/COX6B1/ATP5MG/NDUFB6/OST4
Alveolar cell	DESCARTES_FETAL_CEREBELLUM_VASCULAR_ENDOTHELIAL_CELLS	DESCARTES_FETAL_CEREBELLUM_VASCULAR_ENDOTHELIAL_CELLS	5	0.316711	0.66108	0.892365	0.944226	0.871952	71	tags=60%, list=46%, signal=34%	MECOM/ANXA1/PODXL
Alveolar cell	TRAVAGLINI_LUNG_BASOPHIL_MAST_1_CELL	TRAVAGLINI_LUNG_BASOPHIL_MAST_1_CELL	5	0.311855	0.650943	0.89612	0.944226	0.871952	48	tags=40%, list=31%, signal=29%	LMO4/ANXA1
Alveolar cell	GAUTAM_EYE_CHOROID_SCLERA_MELANOCYTES	GAUTAM_EYE_CHOROID_SCLERA_MELANOCYTES	10	0.251249	0.629719	0.896745	0.944226	0.871952	56	tags=40%, list=36%, signal=27%	CCNG1/COX6A1/ETF1/SUMO3
Alveolar cell	DESCARTES_FETAL_ADRENAL_VASCULAR_ENDOTHELIAL_CELLS	DESCARTES_FETAL_ADRENAL_VASCULAR_ENDOTHELIAL_CELLS	1	0.548387	0.733537	0.906931	0.948315	0.875729	71	tags=100%, list=46%, signal=55%	PODXL
Alveolar cell	DESCARTES_FETAL_EYE_VASCULAR_ENDOTHELIAL_CELLS	DESCARTES_FETAL_EYE_VASCULAR_ENDOTHELIAL_CELLS	1	0.548387	0.733537	0.906931	0.948315	0.875729	71	tags=100%, list=46%, signal=55%	PODXL
Alveolar cell	GAUTAM_EYE_IRIS_CILIARY_BODY_PIGMENTED_CILIARY_BODY_CELLS	GAUTAM_EYE_IRIS_CILIARY_BODY_PIGMENTED_CILIARY_BODY_CELLS	3	0.35728	0.641096	0.909742	0.948315	0.875729	29	tags=33%, list=19%, signal=28%	CLTC
Alveolar cell	ZHONG_PFC_MAJOR_TYPES_ASTROCYTES	ZHONG_PFC_MAJOR_TYPES_ASTROCYTES	3	0.354568	0.636229	0.911175	0.948315	0.875729	32	tags=33%, list=21%, signal=27%	TSPAN3
Alveolar cell	GAUTAM_EYE_IRIS_CILIARY_BODY_COL9A1_HIGH_CILIARY_BODY_CELLS	GAUTAM_EYE_IRIS_CILIARY_BODY_COL9A1_HIGH_CILIARY_BODY_CELLS	3	0.350813	0.62949	0.91404	0.948719	0.876102	71	tags=67%, list=46%, signal=37%	UQCRQ/PODXL
Alveolar cell	RUBENSTEIN_SKELETAL_MUSCLE_ENDOTHELIAL_CELLS	RUBENSTEIN_SKELETAL_MUSCLE_ENDOTHELIAL_CELLS	5	0.295825	0.617484	0.9199	0.952221	0.879335	71	tags=60%, list=46%, signal=34%	NRP1/MYH9/PODXL
Alveolar cell	ZHONG_PFC_C9_ORG_OTHER	ZHONG_PFC_C9_ORG_OTHER	2	0.410041	0.649676	0.930926	0.956342	0.883141	40	tags=50%, list=26%, signal=38%	SELENOW
Alveolar cell	ZHENG_CORD_BLOOD_C9_GRANULOCYTE_MACROPHAGE_PROGENITOR	ZHENG_CORD_BLOOD_C9_GRANULOCYTE_MACROPHAGE_PROGENITOR	3	-0.30719	-0.628272	0.931373	0.956342	0.883141	110	tags=33%, list=71%, signal=10%	HDGF
Alveolar cell	FAN_EMBRYONIC_CTX_BIG_GROUPS_GLIAL	FAN_EMBRYONIC_CTX_BIG_GROUPS_GLIAL	3	0.341492	0.612765	0.926934	0.956342	0.883141	32	tags=33%, list=21%, signal=27%	TSPAN3
Alveolar cell	GAUTAM_EYE_CORNEA_CYTOTOXIC_T_CELLS	GAUTAM_EYE_CORNEA_CYTOTOXIC_T_CELLS	1	0.529032	0.707647	0.936634	0.959173	0.885755	74	tags=100%, list=47%, signal=53%	ATP5MG
Alveolar cell	DESCARTES_FETAL_EYE_SKELETAL_MUSCLE_CELLS	DESCARTES_FETAL_EYE_SKELETAL_MUSCLE_CELLS	1	-0.541935	-0.704772	0.953722	0.961991	0.888357	73	tags=100%, list=47%, signal=54%
Alveolar cell	DESCARTES_FETAL_KIDNEY_URETERIC_BUD_CELLS	DESCARTES_FETAL_KIDNEY_URETERIC_BUD_CELLS	1	0.522581	0.699017	0.954455	0.961991	0.888357	75	tags=100%, list=48%, signal=52%	PERP
Alveolar cell	DURANTE_ADULT_OLFACTORY_NEUROEPITHELIUM_RESPIRATORY_COLUMNAR_CELLS	DURANTE_ADULT_OLFACTORY_NEUROEPITHELIUM_RESPIRATORY_COLUMNAR_CELLS	1	0.522581	0.699017	0.954455	0.961991	0.888357	75	tags=100%, list=48%, signal=52%	PERP
Alveolar cell	HAY_BONE_MARROW_PLASMA_CELL	HAY_BONE_MARROW_PLASMA_CELL	1	0.522581	0.699017	0.954455	0.961991	0.888357	75	tags=100%, list=48%, signal=52%	PERP
Alveolar cell	FAN_EMBRYONIC_CTX_BRAIN_MYELOID	FAN_EMBRYONIC_CTX_BRAIN_MYELOID	3	0.320261	0.57467	0.949857	0.961991	0.888357	107	tags=100%, list=69%, signal=32%	ANXA1/NFKBIA/CEBPB
Alveolar cell	FAN_EMBRYONIC_CTX_BRAIN_ENDOTHELIAL_2	FAN_EMBRYONIC_CTX_BRAIN_ENDOTHELIAL_2	6	0.253713	0.560757	0.947625	0.961991	0.888357	69	tags=50%, list=44%, signal=29%	PTPRK/MYH9/CD151
Alveolar cell	DESCARTES_MAIN_FETAL_ERYTHROBLASTS	DESCARTES_MAIN_FETAL_ERYTHROBLASTS	1	0.509677	0.681757	0.962376	0.967428	0.893379	77	tags=100%, list=49%, signal=51%	AKAP8L
Alveolar cell	DESCARTES_FETAL_KIDNEY_MYELOID_CELLS	DESCARTES_FETAL_KIDNEY_MYELOID_CELLS	1	0.503226	0.673128	1	1	0.923457	78	tags=100%, list=50%, signal=50%	CTSB
Alveolar cell	TRAVAGLINI_LUNG_MUCOUS_CELL	TRAVAGLINI_LUNG_MUCOUS_CELL	1	0.503226	0.673128	1	1	0.923457	78	tags=100%, list=50%, signal=50%	CTSB
Stromal cell	GAO_LARGE_INTESTINE_ADULT_CJ_IMMUNE_CELLS	GAO_LARGE_INTESTINE_ADULT_CJ_IMMUNE_CELLS	17	0.806247	1.91292	5.10359e-06	0.00154837	0.00134513	23	tags=82%, list=26%, signal=75%	DCN/COL3A1/COL6A2/TGFBI/LRP1/AEBP1/BGN/COLEC12/COL1A1/VCAN/COL6A1/COL5A1/SPARC/MMP2
Stromal cell	DURANTE_ADULT_OLFACTORY_NEUROEPITHELIUM_FIBROBLASTS_STROMAL_CELLS	DURANTE_ADULT_OLFACTORY_NEUROEPITHELIUM_FIBROBLASTS_STROMAL_CELLS	8	0.898765	1.89244	9.32755e-06	0.00154837	0.00134513	9	tags=88%, list=10%, signal=86%	DCN/COL3A1/COL6A2/TGFBI/AEBP1/BGN/COL1A1
Stromal cell	HAY_BONE_MARROW_NAIVE_T_CELL	HAY_BONE_MARROW_NAIVE_T_CELL	12	-0.653333	-2.35128	0.00047877	0.0282127	0.0245095	39	tags=100%, list=45%, signal=64%	RPL7/RPS4X/RPS3/RPL24/RPS21/RPL10A/RPS12/RPS2/RPL14/EEF1A1/RPL21
Stromal cell	AIZARANI_LIVER_C21_STELLATE_CELLS_1	AIZARANI_LIVER_C21_STELLATE_CELLS_1	14	0.774247	1.79074	0.000308337	0.0282127	0.0245095	25	tags=86%, list=29%, signal=73%	DCN/COL3A1/COL6A2/LRP1/AEBP1/BGN/COL1A1/COL6A1/COL5A1/SPARC/MMP2/RND3
Stromal cell	TRAVAGLINI_LUNG_ADVENTITIAL_FIBROBLAST_CELL	TRAVAGLINI_LUNG_ADVENTITIAL_FIBROBLAST_CELL	13	0.773971	1.76936	0.000509868	0.0282127	0.0245095	15	tags=69%, list=17%, signal=67%	DCN/COL3A1/COL6A2/LRP1/COLEC12/COL1A1/VAT1/OSR1/COL6A1
Stromal cell	MURARO_PANCREAS_MESENCHYMAL_STROMAL_CELL	MURARO_PANCREAS_MESENCHYMAL_STROMAL_CELL	27	0.681707	1.71035	0.000483259	0.0282127	0.0245095	30	tags=67%, list=34%, signal=63%	DCN/COL3A1/COL6A2/TGFBI/AEBP1/BGN/COL1A1/VCAN/COL6A1/COL5A1/SPARC/NID2/MMP2/RND3/RAB23/ANXA2/COL5A2/TFPI2
Stromal cell	AIZARANI_LIVER_C33_STELLATE_CELLS_2	AIZARANI_LIVER_C33_STELLATE_CELLS_2	7	0.8375	1.70474	0.00079834	0.0331311	0.0287822	20	tags=100%, list=23%, signal=84%	COL3A1/COL6A2/BGN/COL1A1/COL6A1/COL5A1/SPARC
Stromal cell	HU_FETAL_RETINA_FIBROBLAST	HU_FETAL_RETINA_FIBROBLAST	17	0.711144	1.68728	0.000732137	0.0331311	0.0287822	28	tags=76%, list=32%, signal=64%	DCN/COL3A1/COL6A2/TGFBI/AEBP1/BGN/COL1A1/VCAN/COL5A1/SPARC/MMP2/ANXA2/COL5A2
Stromal cell	RUBENSTEIN_SKELETAL_MUSCLE_T_CELLS	RUBENSTEIN_SKELETAL_MUSCLE_T_CELLS	15	-0.570573	-2.20956	0.0010678	0.0393901	0.0342197	37	tags=93%, list=43%, signal=65%	RPL7/RPL7A/RPS4X/RPS3/RPL24/NPM1/RPS21/RPL10A/RPS12/RPS2/RPL14/EEF1A1/RPL21/RSL24D1
Stromal cell	DESCARTES_FETAL_THYMUS_STROMAL_CELLS	DESCARTES_FETAL_THYMUS_STROMAL_CELLS	12	0.744072	1.68379	0.00161112	0.0534892	0.0464681	23	tags=83%, list=26%, signal=71%	DCN/COL3A1/LRP1/BGN/COL1A1/VCAN/COL6A1/COL5A1/SPARC/MMP2
Stromal cell	HAY_BONE_MARROW_STROMAL	HAY_BONE_MARROW_STROMAL	15	0.716597	1.66808	0.0017823	0.0537932	0.0467322	28	tags=80%, list=32%, signal=66%	DCN/COL3A1/COL6A2/BGN/COL1A1/COL6A1/COL5A1/GPM6B/NID2/MMP2/RND3/COL5A2
Stromal cell	LAKE_ADULT_KIDNEY_C12_THICK_ASCENDING_LIMB	LAKE_ADULT_KIDNEY_C12_THICK_ASCENDING_LIMB	18	-0.492754	-2.03642	0.00316804	0.0551291	0.0478928	54	tags=100%, list=62%, signal=48%	RPL37A/CD63/RPL7/RPL7A/RPS4X/RPS3/RPL24/TMBIM6/P4HB/RPS21/RPL10A/RPS12/RPL14/EIF3K/SRSF5/EEF1A1/RPL21
Stromal cell	BUSSLINGER_DUODENAL_TRANSIT_AMPLIFYING_CELLS	BUSSLINGER_DUODENAL_TRANSIT_AMPLIFYING_CELLS	13	-0.538519	-2.01988	0.00331922	0.0551291	0.0478928	37	tags=92%, list=43%, signal=62%	RPL7/RPL7A/RPS4X/RPS3/RPL24/NPM1/RPL10A/RPS12/RPS2/RPL14/EIF3K/EEF1A1
Stromal cell	MANNO_MIDBRAIN_NEUROTYPES_BASAL	MANNO_MIDBRAIN_NEUROTYPES_BASAL	8	-0.64557	-1.86835	0.00362237	0.0551291	0.0478928	37	tags=100%, list=43%, signal=63%	RPL7A/RPS4X/SEC61G/RPL14/SUB1/SRSF5/EEF1A1
Stromal cell	FAN_EMBRYONIC_CTX_BRAIN_ENDOTHELIAL_2	FAN_EMBRYONIC_CTX_BRAIN_ENDOTHELIAL_2	15	0.709711	1.65205	0.00233129	0.0551291	0.0478928	31	tags=87%, list=36%, signal=67%	DCN/COL3A1/COL6A2/AEBP1/BGN/COLEC12/COL6A1/GPM6B/SPARC/NID2/ANXA2/COL5A2/TAGLN2
Stromal cell	RUBENSTEIN_SKELETAL_MUSCLE_FAP_CELLS	RUBENSTEIN_SKELETAL_MUSCLE_FAP_CELLS	12	0.726808	1.64472	0.00269524	0.0551291	0.0478928	27	tags=83%, list=31%, signal=67%	DCN/COL3A1/COL6A2/LRP1/COL1A1/VCAN/COL6A1/MMP2/RND3/ANXA2
Stromal cell	DESCARTES_FETAL_CEREBRUM_VASCULAR_ENDOTHELIAL_CELLS	DESCARTES_FETAL_CEREBRUM_VASCULAR_ENDOTHELIAL_CELLS	6	0.828627	1.64068	0.0029484	0.0551291	0.0478928	7	tags=67%, list=8%, signal=66%	DCN/COL3A1/COL6A2/BGN
Stromal cell	GAO_LARGE_INTESTINE_24W_C1_DCLK1POS_PROGENITOR	GAO_LARGE_INTESTINE_24W_C1_DCLK1POS_PROGENITOR	10	0.753247	1.64028	0.00303991	0.0551291	0.0478928	29	tags=100%, list=33%, signal=75%	DCN/COL3A1/COLEC12/COL1A1/VCAN/COL5A1/SPARC/MMP2/COL5A2/CPZ
Stromal cell	DESCARTES_FETAL_MUSCLE_STROMAL_CELLS	DESCARTES_FETAL_MUSCLE_STROMAL_CELLS	4	0.891566	1.59521	0.00259616	0.0551291	0.0478928	13	tags=100%, list=15%, signal=89%	DCN/COL3A1/COL1A1/OSR1
Stromal cell	CUI_DEVELOPING_HEART_C5_VALVAR_CELL	CUI_DEVELOPING_HEART_C5_VALVAR_CELL	4	0.881628	1.57743	0.00356108	0.0551291	0.0478928	10	tags=75%, list=11%, signal=70%	AEBP1/BGN/VCAN
Stromal cell	DESCARTES_FETAL_STOMACH_STROMAL_CELLS	DESCARTES_FETAL_STOMACH_STROMAL_CELLS	3	0.928571	1.54843	0.00224378	0.0551291	0.0478928	9	tags=100%, list=10%, signal=93%	DCN/COL3A1/COL1A1
Stromal cell	TRAVAGLINI_LUNG_CLASSICAL_MONOCYTE_CELL	TRAVAGLINI_LUNG_CLASSICAL_MONOCYTE_CELL	3	0.916667	1.52857	0.00365314	0.0551291	0.0478928	10	tags=100%, list=11%, signal=92%	TGFBI/LRP1/VCAN
Stromal cell	CUI_DEVELOPING_HEART_C3_FIBROBLAST_LIKE_CELL	CUI_DEVELOPING_HEART_C3_FIBROBLAST_LIKE_CELL	11	0.723339	1.60793	0.00382513	0.0552149	0.0479673	28	tags=91%, list=32%, signal=71%	DCN/COL6A2/TGFBI/LRP1/COL1A1/COL6A1/COL5A1/SPARC/MMP2/COL5A2
Stromal cell	FAN_EMBRYONIC_CTX_BIG_GROUPS_BRAIN_ENDOTHELIAL	FAN_EMBRYONIC_CTX_BIG_GROUPS_BRAIN_ENDOTHELIAL	12	0.715778	1.61976	0.00463767	0.0641544	0.0557334	31	tags=92%, list=36%, signal=68%	DCN/COL3A1/COL6A2/AEBP1/BGN/COLEC12/COL6A1/SPARC/NID2/COL5A2/TAGLN2
Stromal cell	FAN_OVARY_CL6_PUTATIVE_EARLY_ATRETIC_FOLLICLE_THECAL_CELL_2	FAN_OVARY_CL6_PUTATIVE_EARLY_ATRETIC_FOLLICLE_THECAL_CELL_2	15	0.684698	1.59383	0.00544748	0.0723426	0.0628468	23	tags=60%, list=26%, signal=53%	DCN/COL3A1/COL6A2/AEBP1/BGN/COL1A1/COL6A1/SPARC/MMP2
Stromal cell	CUI_DEVELOPING_HEART_COMPACT_VENTRICULAR_CARDIOMYOCYTE	CUI_DEVELOPING_HEART_COMPACT_VENTRICULAR_CARDIOMYOCYTE	9	0.75641	1.61314	0.00606065	0.0753592	0.0654674	28	tags=100%, list=32%, signal=76%	DCN/COL3A1/COL6A2/COL1A1/COL6A1/COL5A1/SPARC/MMP2/COL5A2
Stromal cell	DESCARTES_FETAL_EYE_STROMAL_CELLS	DESCARTES_FETAL_EYE_STROMAL_CELLS	8	0.765006	1.61079	0.00612861	0.0753592	0.0654674	20	tags=88%, list=23%, signal=74%	DCN/COL3A1/COL6A2/COL1A1/COL6A1/COL5A1/SPARC
Stromal cell	FAN_OVARY_CL2_PUTATIVE_EARLY_ATRETIC_FOLLICLE_THECAL_CELL_1	FAN_OVARY_CL2_PUTATIVE_EARLY_ATRETIC_FOLLICLE_THECAL_CELL_1	7	0.762459	1.55199	0.00832177	0.0986725	0.0857205	15	tags=57%, list=17%, signal=51%	DCN/COL6A2/COL1A1/COL6A1
Stromal cell	MANNO_MIDBRAIN_NEUROTYPES_HPERIC	MANNO_MIDBRAIN_NEUROTYPES_HPERIC	17	0.64052	1.51971	0.00905563	0.103671	0.0900633	31	tags=71%, list=36%, signal=56%	DCN/COL3A1/TGFBI/LRP1/BGN/COLEC12/COL6A1/SPARC/NID2/ANXA2/COL5A2/TAGLN2
Stromal cell	BUSSLINGER_GASTRIC_PPP1R1B_POSITIVE_CELLS	BUSSLINGER_GASTRIC_PPP1R1B_POSITIVE_CELLS	12	-0.52	-1.87143	0.0116064	0.113114	0.0982666	49	tags=92%, list=56%, signal=46%	RPL7/RPL7A/RPS4X/RPS3/NPM1/RPS21/RPL10A/RPS12/RPS2/RPL14/EEF1A1
Stromal cell	LAKE_ADULT_KIDNEY_C7_PROXIMAL_TUBULE_EPITHELIAL_CELLS_S3	LAKE_ADULT_KIDNEY_C7_PROXIMAL_TUBULE_EPITHELIAL_CELLS_S3	12	-0.52	-1.87143	0.0116064	0.113114	0.0982666	49	tags=100%, list=56%, signal=51%	CD63/RPL7/RPL7A/RPS4X/RPL24/NPM1/RPS21/RPS12/RPL14/EEF1A1/RPL21
Stromal cell	RUBENSTEIN_SKELETAL_MUSCLE_B_CELLS	RUBENSTEIN_SKELETAL_MUSCLE_B_CELLS	12	-0.52	-1.87143	0.0116064	0.113114	0.0982666	49	tags=92%, list=56%, signal=46%	RPL7/RPL7A/RPS4X/RPS3/NPM1/RPS21/RPS12/RPS2/RPL14/EEF1A1/RPL21
Stromal cell	TRAVAGLINI_LUNG_CD4_NAIVE_T_CELL	TRAVAGLINI_LUNG_CD4_NAIVE_T_CELL	12	-0.52	-1.87143	0.0116064	0.113114	0.0982666	49	tags=92%, list=56%, signal=46%	RPL7/RPS3/RPL24/NPM1/RPS21/RPL10A/RPS12/RPS2/TXNIP/RPL14/EEF1A1
Stromal cell	TRAVAGLINI_LUNG_BRONCHIAL_VESSEL_1_CELL	TRAVAGLINI_LUNG_BRONCHIAL_VESSEL_1_CELL	15	-0.472222	-1.82869	0.0124985	0.113114	0.0982666	54	tags=100%, list=62%, signal=46%	RPL37A/NME1/RPL7/RPS4X/RPS3/RPL24/NPM1/RPS21/RPL10A/RPS12/RPS2/RPL14/RPL21/RSL24D1
Stromal cell	MURARO_PANCREAS_ACINAR_CELL	MURARO_PANCREAS_ACINAR_CELL	18	-0.434783	-1.79684	0.0153317	0.113114	0.0982666	58	tags=100%, list=67%, signal=42%	RRBP1/PRDX6/SPTBN1/RPL37A/RPL7/RPL7A/RPS4X/RPS3/RPL24/NPM1/P4HB/RPS21/RPL10A/RPS12/RPS2/RPL14/EEF1A1
Stromal cell	RUBENSTEIN_SKELETAL_MUSCLE_PCV_ENDOTHELIAL_CELLS	RUBENSTEIN_SKELETAL_MUSCLE_PCV_ENDOTHELIAL_CELLS	7	-0.6375	-1.7443	0.0128008	0.113114	0.0982666	37	tags=100%, list=43%, signal=62%	RPL7A/RPS4X/RPS21/RPS12/RPS2/EEF1A1
Stromal cell	DESCARTES_FETAL_KIDNEY_STROMAL_CELLS	DESCARTES_FETAL_KIDNEY_STROMAL_CELLS	5	0.817073	1.54988	0.0118581	0.113114	0.0982666	20	tags=100%, list=23%, signal=82%	DCN/COL3A1/COL1A1/OSR1/SPARC
Stromal cell	FAN_OVARY_CL5_HEALTHY_SELECTABLE_FOLLICLE_THECAL_CELL	FAN_OVARY_CL5_HEALTHY_SELECTABLE_FOLLICLE_THECAL_CELL	15	0.65818	1.5321	0.0120207	0.113114	0.0982666	25	tags=67%, list=29%, signal=57%	COL3A1/COL6A2/BGN/COL1A1/COL6A1/COL5A1/SPARC/NID2/MMP2/RND3
Stromal cell	DESCARTES_FETAL_HEART_ERYTHROBLASTS	DESCARTES_FETAL_HEART_ERYTHROBLASTS	1	-1	-1.35898	0.0151105	0.113114	0.0982666	2	tags=100%, list=2%, signal=99%
Stromal cell	DESCARTES_MAIN_FETAL_CILIATED_EPITHELIAL_CELLS	DESCARTES_MAIN_FETAL_CILIATED_EPITHELIAL_CELLS	1	-1	-1.35898	0.0151105	0.113114	0.0982666	2	tags=100%, list=2%, signal=99%
Stromal cell	ZHENG_CORD_BLOOD_C3_MEGAKARYOCYTE_ERYTHROID_PROGENITOR	ZHENG_CORD_BLOOD_C3_MEGAKARYOCYTE_ERYTHROID_PROGENITOR	1	-1	-1.35898	0.0151105	0.113114	0.0982666	2	tags=100%, list=2%, signal=99%
Stromal cell	ZHENG_CORD_BLOOD_C4_PUTATIVE_EARLY_ERYTHROID_COMMITMENT	ZHENG_CORD_BLOOD_C4_PUTATIVE_EARLY_ERYTHROID_COMMITMENT	1	-1	-1.35898	0.0151105	0.113114	0.0982666	2	tags=100%, list=2%, signal=99%
Stromal cell	FAN_EMBRYONIC_CTX_ASTROCYTE_1	FAN_EMBRYONIC_CTX_ASTROCYTE_1	1	1	1.33299	0.0147563	0.113114	0.0982666	1	tags=100%, list=1%, signal=100%	DCN
Stromal cell	GAO_LARGE_INTESTINE_ADULT_CG_GOBLET_CELL_SUBTYPE_2	GAO_LARGE_INTESTINE_ADULT_CG_GOBLET_CELL_SUBTYPE_2	1	1	1.33299	0.0147563	0.113114	0.0982666	1	tags=100%, list=1%, signal=100%	DCN
Stromal cell	LAKE_ADULT_KIDNEY_C28_INTERSTITIUM	LAKE_ADULT_KIDNEY_C28_INTERSTITIUM	1	1	1.33299	0.0147563	0.113114	0.0982666	1	tags=100%, list=1%, signal=100%	DCN
Stromal cell	DESCARTES_FETAL_ADRENAL_STROMAL_CELLS	DESCARTES_FETAL_ADRENAL_STROMAL_CELLS	5	0.804878	1.52675	0.0163159	0.114588	0.0995473	21	tags=100%, list=24%, signal=80%	DCN/COL3A1/COL1A1/OSR1/C6
Stromal cell	TRAVAGLINI_LUNG_MYOFIBROBLAST_CELL	TRAVAGLINI_LUNG_MYOFIBROBLAST_CELL	5	0.804523	1.52608	0.0164942	0.114588	0.0995473	10	tags=80%, list=11%, signal=75%	COL3A1/TGFBI/COL1A1/VCAN
Stromal cell	RUBENSTEIN_SKELETAL_MUSCLE_FBN1_FAP_CELLS	RUBENSTEIN_SKELETAL_MUSCLE_FBN1_FAP_CELLS	14	0.649793	1.50289	0.0169121	0.114588	0.0995473	15	tags=50%, list=17%, signal=49%	DCN/COL3A1/COL6A2/LRP1/COL1A1/VCAN/COL6A1
Stromal cell	AIZARANI_LIVER_C18_NK_NKT_CELLS_5	AIZARANI_LIVER_C18_NK_NKT_CELLS_5	3	0.862263	1.43785	0.0167927	0.114588	0.0995473	10	tags=67%, list=11%, signal=61%	TGFBI/VCAN
Stromal cell	BUSSLINGER_GASTRIC_LYZ_POSITIVE_CELLS	BUSSLINGER_GASTRIC_LYZ_POSITIVE_CELLS	11	-0.513158	-1.80501	0.020174	0.133956	0.116372	49	tags=91%, list=56%, signal=45%	RPL7/RPL7A/RPS4X/RPS3/RPS21/RPL10A/RPS12/RPS2/RPL14/EEF1A1
Stromal cell	BUSSLINGER_DUODENAL_STEM_CELLS	BUSSLINGER_DUODENAL_STEM_CELLS	17	-0.447654	-1.82279	0.0210068	0.13675	0.1188	37	tags=88%, list=43%, signal=63%	RPL7/RPL7A/RPS4X/RPS3/RPL24/NPM1/RPL10A/RPS12/RPS2/TXNIP/RPL14/EIF1AX/EEF1A1/SNRPB/HSP90AA1
Stromal cell	CUI_DEVELOPING_HEART_SMOOTH_MUSCLE_CELL	CUI_DEVELOPING_HEART_SMOOTH_MUSCLE_CELL	7	0.741136	1.50859	0.0303371	0.193691	0.168266	20	tags=86%, list=23%, signal=72%	COL3A1/BGN/COLEC12/COL1A1/OSR1/SPARC
Stromal cell	HU_FETAL_RETINA_BLOOD	HU_FETAL_RETINA_BLOOD	8	0.711788	1.49874	0.0327154	0.204934	0.178034	9	tags=38%, list=10%, signal=37%	COL3A1/BGN/COL1A1
Stromal cell	LAKE_ADULT_KIDNEY_C8_DECENDING_THIN_LIMB	LAKE_ADULT_KIDNEY_C8_DECENDING_THIN_LIMB	19	-0.382353	-1.55526	0.0369998	0.223344	0.194028	62	tags=100%, list=71%, signal=37%	TFPI2/RPL37A/HNRNPA3/CD63/RPL7/RPL7A/RPS4X/RPL24/NPM1/TMBIM6/RPL10A/RPS12/RPS2/TXNIP/RPL14/EEF1A1/RPL21/HSP90AA1
Stromal cell	LAKE_ADULT_KIDNEY_C9_THIN_ASCENDING_LIMB	LAKE_ADULT_KIDNEY_C9_THIN_ASCENDING_LIMB	19	-0.382353	-1.55526	0.0369998	0.223344	0.194028	62	tags=95%, list=71%, signal=35%	PRDX6/RPL37A/HNRNPA3/CD63/RPL7/RPL7A/RPS4X/RPS3/RPL24/NPM1/TMBIM6/RPL10A/RPS12/RPS2/RPL14/EEF1A1/RPL21/HSP90AA1
Stromal cell	DESCARTES_FETAL_HEART_STROMAL_CELLS	DESCARTES_FETAL_HEART_STROMAL_CELLS	2	0.917647	1.39131	0.0400616	0.237508	0.206332	9	tags=100%, list=10%, signal=92%	DCN/COL1A1
Stromal cell	BUSSLINGER_DUODENAL_DIFFERENTIATING_STEM_CELLS	BUSSLINGER_DUODENAL_DIFFERENTIATING_STEM_CELLS	18	-0.376812	-1.55726	0.0466041	0.266768	0.231752	62	tags=83%, list=71%, signal=30%	RPL7/RPL7A/RPS4X/RPS3/RPL24/NPM1/RPL10A/RPS12/RPS2/RPL14/EIF1AX/EIF3K/EEF1A1/SNRPB/HSP90AA1
Stromal cell	GAUTAM_EYE_IRIS_CILIARY_BODY_MGP_HIGH_FIBROBLASTS	GAUTAM_EYE_IRIS_CILIARY_BODY_MGP_HIGH_FIBROBLASTS	6	0.73214	1.44964	0.045819	0.266768	0.231752	9	tags=50%, list=10%, signal=48%	TGFBI/BGN/COL1A1
Stromal cell	GAUTAM_EYE_CHOROID_SCLERA_CHOROID_ENDOTHELIAL_CELLS	GAUTAM_EYE_CHOROID_SCLERA_CHOROID_ENDOTHELIAL_CELLS	6	-0.62963	-1.60001	0.0516436	0.282384	0.245318	37	tags=100%, list=43%, signal=62%	RPL7A/RPL24/RPS12/EIF3K/EEF1A1
Stromal cell	AIZARANI_LIVER_C25_KUPFFER_CELLS_4	AIZARANI_LIVER_C25_KUPFFER_CELLS_4	2	0.905882	1.37347	0.0523883	0.282384	0.245318	10	tags=100%, list=11%, signal=91%	TGFBI/VCAN
Stromal cell	CUI_DEVELOPING_HEART_5TH_WEEK_ATRIAL_CARDIOMYOCYTE	CUI_DEVELOPING_HEART_5TH_WEEK_ATRIAL_CARDIOMYOCYTE	2	0.905882	1.37347	0.0523883	0.282384	0.245318	10	tags=100%, list=11%, signal=91%	COL3A1/VCAN
Stromal cell	CUI_DEVELOPING_HEART_LEFT_VENTRICULAR_CARDIOMYOCYTE	CUI_DEVELOPING_HEART_LEFT_VENTRICULAR_CARDIOMYOCYTE	1	0.988372	1.31749	0.0527344	0.282384	0.245318	2	tags=100%, list=2%, signal=99%	COL3A1
Stromal cell	BUSSLINGER_ESOPHAGEAL_QUIESCENT_BASAL_CELLS	BUSSLINGER_ESOPHAGEAL_QUIESCENT_BASAL_CELLS	4	0.780872	1.39716	0.0583127	0.307298	0.266962	1	tags=25%, list=1%, signal=26%	DCN
Stromal cell	MANNO_MIDBRAIN_NEUROTYPES_HRGL3	MANNO_MIDBRAIN_NEUROTYPES_HRGL3	10	0.638728	1.39091	0.0611588	0.317261	0.275617	31	tags=80%, list=36%, signal=58%	DCN/LRP1/COLEC12/COL6A1/GPM6B/SPARC/ANXA2/TAGLN2
Stromal cell	RUBENSTEIN_SKELETAL_MUSCLE_NK_CELLS	RUBENSTEIN_SKELETAL_MUSCLE_NK_CELLS	9	-0.448718	-1.43371	0.0920007	0.3984	0.346105	53	tags=89%, list=61%, signal=39%	SSR2/RPS3/NPM1/RPS2/RPL14/SUB1/SNRPB/RPL21
Stromal cell	LAKE_ADULT_KIDNEY_C23_ENDOTHELIAL_CELLS_AVR	LAKE_ADULT_KIDNEY_C23_ENDOTHELIAL_CELLS_AVR	8	-0.481013	-1.39211	0.0810039	0.3984	0.346105	50	tags=100%, list=57%, signal=47%	CD63/RPL7/NPM1/RPS12/RPS2/TXNIP/EEF1A1
Stromal cell	TRAVAGLINI_LUNG_TREM2_DENDRITIC_CELL	TRAVAGLINI_LUNG_TREM2_DENDRITIC_CELL	12	0.592108	1.33991	0.0879581	0.3984	0.346105	31	tags=67%, list=36%, signal=50%	COL6A2/TGFBI/LRP1/VAT1/COL6A1/SPARC/ANXA2/TAGLN2
Stromal cell	TRAVAGLINI_LUNG_MACROPHAGE_CELL	TRAVAGLINI_LUNG_MACROPHAGE_CELL	4	0.735526	1.31602	0.0955335	0.3984	0.346105	12	tags=75%, list=14%, signal=68%	TGFBI/LRP1/VAT1
Stromal cell	DESCARTES_FETAL_PANCREAS_ENS_NEURONS	DESCARTES_FETAL_PANCREAS_ENS_NEURONS	1	-0.965116	-1.31158	0.096	0.3984	0.346105	5	tags=100%, list=6%, signal=95%
Stromal cell	DESCARTES_MAIN_FETAL_ENS_NEURONS	DESCARTES_MAIN_FETAL_ENS_NEURONS	1	-0.965116	-1.31158	0.096	0.3984	0.346105	5	tags=100%, list=6%, signal=95%
Stromal cell	MANNO_MIDBRAIN_NEUROTYPES_HDA	MANNO_MIDBRAIN_NEUROTYPES_HDA	1	-0.965116	-1.31158	0.096	0.3984	0.346105	5	tags=100%, list=6%, signal=95%
Stromal cell	MANNO_MIDBRAIN_NEUROTYPES_HDA2	MANNO_MIDBRAIN_NEUROTYPES_HDA2	1	-0.965116	-1.31158	0.096	0.3984	0.346105	5	tags=100%, list=6%, signal=95%
Stromal cell	MANNO_MIDBRAIN_NEUROTYPES_HNBGABA	MANNO_MIDBRAIN_NEUROTYPES_HNBGABA	1	-0.965116	-1.31158	0.096	0.3984	0.346105	5	tags=100%, list=6%, signal=95%
Stromal cell	MANNO_MIDBRAIN_NEUROTYPES_HNBML1	MANNO_MIDBRAIN_NEUROTYPES_HNBML1	1	-0.965116	-1.31158	0.096	0.3984	0.346105	5	tags=100%, list=6%, signal=95%
Stromal cell	MANNO_MIDBRAIN_NEUROTYPES_HNBML5	MANNO_MIDBRAIN_NEUROTYPES_HNBML5	1	-0.965116	-1.31158	0.096	0.3984	0.346105	5	tags=100%, list=6%, signal=95%
Stromal cell	MANNO_MIDBRAIN_NEUROTYPES_HOMTN	MANNO_MIDBRAIN_NEUROTYPES_HOMTN	1	-0.965116	-1.31158	0.096	0.3984	0.346105	5	tags=100%, list=6%, signal=95%
Stromal cell	MURARO_PANCREAS_DELTA_CELL	MURARO_PANCREAS_DELTA_CELL	1	-0.965116	-1.31158	0.096	0.3984	0.346105	5	tags=100%, list=6%, signal=95%
Stromal cell	MURARO_PANCREAS_PANCREATIC_POLYPEPTIDE_CELL	MURARO_PANCREAS_PANCREATIC_POLYPEPTIDE_CELL	1	-0.965116	-1.31158	0.096	0.3984	0.346105	5	tags=100%, list=6%, signal=95%
Stromal cell	TRAVAGLINI_LUNG_NEUROENDOCRINE_CELL	TRAVAGLINI_LUNG_NEUROENDOCRINE_CELL	1	-0.965116	-1.31158	0.096	0.3984	0.346105	5	tags=100%, list=6%, signal=95%
Stromal cell	ZHONG_PFC_C3_ASTROCYTE	ZHONG_PFC_C3_ASTROCYTE	1	-0.965116	-1.31158	0.096	0.3984	0.346105	5	tags=100%, list=6%, signal=95%
Stromal cell	AIZARANI_LIVER_C12_NK_NKT_CELLS_4	AIZARANI_LIVER_C12_NK_NKT_CELLS_4	2	-0.823529	-1.36623	0.106443	0.436283	0.379016	18	tags=100%, list=21%, signal=81%	HSP90AA1
Stromal cell	TRAVAGLINI_LUNG_LYMPHATIC_CELL	TRAVAGLINI_LUNG_LYMPHATIC_CELL	7	0.653554	1.33031	0.107865	0.436722	0.379397	27	tags=71%, list=31%, signal=54%	COL6A2/TGFBI/COLEC12/MMP2/ANXA2
Stromal cell	TRAVAGLINI_LUNG_LIPOFIBROBLAST_CELL	TRAVAGLINI_LUNG_LIPOFIBROBLAST_CELL	5	0.695122	1.31856	0.11919	0.464222	0.403288	30	tags=100%, list=34%, signal=70%	COL3A1/COL1A1/OSR1/RND3/TFPI2
Stromal cell	RUBENSTEIN_SKELETAL_MUSCLE_PERICYTES	RUBENSTEIN_SKELETAL_MUSCLE_PERICYTES	6	0.66463	1.31597	0.117984	0.464222	0.403288	3	tags=33%, list=3%, signal=35%	COL3A1/COL6A2
Stromal cell	AIZARANI_LIVER_C2_KUPFFER_CELLS_1	AIZARANI_LIVER_C2_KUPFFER_CELLS_1	1	0.965116	1.28649	0.123047	0.464222	0.403288	4	tags=100%, list=5%, signal=97%	TGFBI
Stromal cell	AIZARANI_LIVER_C6_KUPFFER_CELLS_2	AIZARANI_LIVER_C6_KUPFFER_CELLS_2	1	0.965116	1.28649	0.123047	0.464222	0.403288	4	tags=100%, list=5%, signal=97%	TGFBI
Stromal cell	DESCARTES_FETAL_LUNG_MYELOID_CELLS	DESCARTES_FETAL_LUNG_MYELOID_CELLS	1	0.965116	1.28649	0.123047	0.464222	0.403288	4	tags=100%, list=5%, signal=97%	TGFBI
Stromal cell	TRAVAGLINI_LUNG_IGSF21_DENDRITIC_CELL	TRAVAGLINI_LUNG_IGSF21_DENDRITIC_CELL	1	0.965116	1.28649	0.123047	0.464222	0.403288	4	tags=100%, list=5%, signal=97%	TGFBI
Stromal cell	GAO_LARGE_INTESTINE_24W_C7_GOBLET_PROGENITOR	GAO_LARGE_INTESTINE_24W_C7_GOBLET_PROGENITOR	1	-0.94186	-1.27997	0.13	0.479556	0.416608	7	tags=100%, list=8%, signal=93%
Stromal cell	DESCARTES_MAIN_FETAL_STROMAL_CELLS	DESCARTES_MAIN_FETAL_STROMAL_CELLS	2	0.835294	1.26645	0.12943	0.479556	0.416608	16	tags=100%, list=18%, signal=84%	COL1A1/COL5A1
Stromal cell	MENON_FETAL_KIDNEY_3_STROMAL_CELLS	MENON_FETAL_KIDNEY_3_STROMAL_CELLS	6	0.654321	1.29555	0.140893	0.487257	0.423298	34	tags=100%, list=39%, signal=65%	COL3A1/COL1A1/VCAN/SPARC/COL5A2/RRBP1
Stromal cell	CUI_DEVELOPING_HEART_VASCULAR_ENDOTHELIAL_CELL	CUI_DEVELOPING_HEART_VASCULAR_ENDOTHELIAL_CELL	7	0.631588	1.2856	0.134831	0.487257	0.423298	28	tags=71%, list=32%, signal=53%	BGN/COL1A1/COL5A1/MMP2/COL5A2
Stromal cell	DESCARTES_FETAL_CEREBELLUM_VASCULAR_ENDOTHELIAL_CELLS	DESCARTES_FETAL_CEREBELLUM_VASCULAR_ENDOTHELIAL_CELLS	7	0.630325	1.28303	0.140449	0.487257	0.423298	7	tags=43%, list=8%, signal=43%	COL3A1/COL6A2/BGN
Stromal cell	GAUTAM_EYE_IRIS_CILIARY_BODY_MEG3_HIGH_FIBROBLASTS	GAUTAM_EYE_IRIS_CILIARY_BODY_MEG3_HIGH_FIBROBLASTS	3	0.761905	1.2705	0.138776	0.487257	0.423298	23	tags=100%, list=26%, signal=76%	COL3A1/COL5A1/MMP2
Stromal cell	MANNO_MIDBRAIN_NEUROTYPES_HOPC	MANNO_MIDBRAIN_NEUROTYPES_HOPC	3	0.761905	1.2705	0.138776	0.487257	0.423298	23	tags=100%, list=26%, signal=76%	LRP1/GPM6B/MMP2
Stromal cell	FAN_OVARY_CL1_GPRC5A_TNFRS12A_HIGH_SELECTABLE_FOLLICLE_STROMAL_CELL	FAN_OVARY_CL1_GPRC5A_TNFRS12A_HIGH_SELECTABLE_FOLLICLE_STROMAL_CELL	18	0.528549	1.26568	0.140244	0.487257	0.423298	15	tags=28%, list=17%, signal=29%	DCN/COL6A2/AEBP1/COL1A1/COL6A1
Stromal cell	MENON_FETAL_KIDNEY_2_NEPHRON_PROGENITOR_CELLS	MENON_FETAL_KIDNEY_2_NEPHRON_PROGENITOR_CELLS	2	-0.8	-1.32719	0.145658	0.498542	0.433102	20	tags=100%, list=23%, signal=79%	HSP90AA1
Stromal cell	TRAVAGLINI_LUNG_DIFFERENTIATING_BASAL_CELL	TRAVAGLINI_LUNG_DIFFERENTIATING_BASAL_CELL	4	-0.638554	-1.33534	0.151515	0.513296	0.44592	35	tags=75%, list=40%, signal=47%	EEF1A1/BEND5/DPYSL3
Stromal cell	AIZARANI_LIVER_C34_MHC_II_POS_B_CELLS	AIZARANI_LIVER_C34_MHC_II_POS_B_CELLS	1	0.94186	1.25549	0.173828	0.577109	0.501357	6	tags=100%, list=7%, signal=94%	AEBP1
Stromal cell	HAY_BONE_MARROW_CD34_POS_PRE_B	HAY_BONE_MARROW_CD34_POS_PRE_B	1	0.94186	1.25549	0.173828	0.577109	0.501357	6	tags=100%, list=7%, signal=94%	AEBP1
Stromal cell	GAUTAM_EYE_IRIS_CILIARY_BODY_CRYAA_HIGH_CILIARY_BODY_CELLS	GAUTAM_EYE_IRIS_CILIARY_BODY_CRYAA_HIGH_CILIARY_BODY_CELLS	1	-0.918605	-1.24837	0.182	0.597674	0.519222	9	tags=100%, list=10%, signal=91%
Stromal cell	TRAVAGLINI_LUNG_PLASMACYTOID_DENDRITIC_CELL	TRAVAGLINI_LUNG_PLASMACYTOID_DENDRITIC_CELL	4	0.689923	1.23443	0.183623	0.597674	0.519222	19	tags=75%, list=22%, signal=61%	TGFBI/AEBP1/GPM6B
Stromal cell	GAO_LARGE_INTESTINE_24W_C2_MKI67POS_PROGENITOR	GAO_LARGE_INTESTINE_24W_C2_MKI67POS_PROGENITOR	1	0.930233	1.23999	0.1875	0.598558	0.51999	7	tags=100%, list=8%, signal=93%	BGN
Stromal cell	TRAVAGLINI_LUNG_VASCULAR_SMOOTH_MUSCLE_CELL	TRAVAGLINI_LUNG_VASCULAR_SMOOTH_MUSCLE_CELL	1	0.930233	1.23999	0.1875	0.598558	0.51999	7	tags=100%, list=8%, signal=93%	BGN
Stromal cell	HU_FETAL_RETINA_RPC	HU_FETAL_RETINA_RPC	1	-0.906977	-1.23257	0.204	0.621358	0.539797	10	tags=100%, list=11%, signal=90%
Stromal cell	MANNO_MIDBRAIN_NEUROTYPES_HPROGFPL	MANNO_MIDBRAIN_NEUROTYPES_HPROGFPL	1	-0.906977	-1.23257	0.204	0.621358	0.539797	10	tags=100%, list=11%, signal=90%
Stromal cell	TRAVAGLINI_LUNG_PROLIFERATING_NK_T_CELL	TRAVAGLINI_LUNG_PROLIFERATING_NK_T_CELL	1	-0.906977	-1.23257	0.204	0.621358	0.539797	10	tags=100%, list=11%, signal=90%
Stromal cell	ZHONG_PFC_C1_MICROGLIA	ZHONG_PFC_C1_MICROGLIA	1	-0.906977	-1.23257	0.204	0.621358	0.539797	10	tags=100%, list=11%, signal=90%
Stromal cell	MANNO_MIDBRAIN_NEUROTYPES_HRGL2B	MANNO_MIDBRAIN_NEUROTYPES_HRGL2B	2	0.8	1.21294	0.201849	0.621358	0.539797	19	tags=100%, list=22%, signal=80%	LRP1/GPM6B
Stromal cell	CUI_DEVELOPING_HEART_C6_EPICARDIAL_CELL	CUI_DEVELOPING_HEART_C6_EPICARDIAL_CELL	1	0.918605	1.22449	0.208984	0.62507	0.543022	8	tags=100%, list=9%, signal=92%	COLEC12
Stromal cell	MANNO_MIDBRAIN_NEUROTYPES_HGABA	MANNO_MIDBRAIN_NEUROTYPES_HGABA	2	0.793195	1.20262	0.208012	0.62507	0.543022	10	tags=50%, list=11%, signal=45%	VCAN
Stromal cell	BUSSLINGER_GASTRIC_ISTHMUS_CELLS	BUSSLINGER_GASTRIC_ISTHMUS_CELLS	12	-0.346667	-1.24762	0.24351	0.628638	0.546122	62	tags=100%, list=71%, signal=33%	TAGLN2/RRBP1/TUBB/SPTBN1/ATP2A3/CD63/P4HB/SEC61G/ARF5/SNRPB/HSP90AA1
Stromal cell	TRAVAGLINI_LUNG_CLUB_CELL	TRAVAGLINI_LUNG_CLUB_CELL	6	-0.481481	-1.22354	0.232558	0.628638	0.546122	49	tags=100%, list=56%, signal=47%	RPS3/RPL24/RPS21/RPS12/RPL21
Stromal cell	BUSSLINGER_DUODENAL_LATE_IMMATURE_ENTEROCYTES	BUSSLINGER_DUODENAL_LATE_IMMATURE_ENTEROCYTES	2	-0.729412	-1.21009	0.226891	0.628638	0.546122	26	tags=100%, list=30%, signal=72%	P4HB
Stromal cell	HAY_BONE_MARROW_EOSINOPHIL	HAY_BONE_MARROW_EOSINOPHIL	2	-0.729412	-1.21009	0.226891	0.628638	0.546122	26	tags=100%, list=30%, signal=72%	SUB1
Stromal cell	HU_FETAL_RETINA_MICROGLIA	HU_FETAL_RETINA_MICROGLIA	2	-0.729412	-1.21009	0.226891	0.628638	0.546122	26	tags=100%, list=30%, signal=72%	TXNIP
Stromal cell	MANNO_MIDBRAIN_NEUROTYPES_HRGL2A	MANNO_MIDBRAIN_NEUROTYPES_HRGL2A	4	0.674699	1.20719	0.212159	0.628638	0.546122	31	tags=100%, list=36%, signal=67%	LRP1/SEMA5B/GPM6B/TAGLN2
Stromal cell	AIZARANI_LIVER_C29_MVECS_2	AIZARANI_LIVER_C29_MVECS_2	8	0.572063	1.20453	0.227917	0.628638	0.546122	39	tags=88%, list=45%, signal=53%	COL3A1/BGN/ANXA2/TFPI2/TAGLN2/CSRP1/SPTBN1
Stromal cell	FAN_OVARY_CL11_MURAL_GRANULOSA_CELL	FAN_OVARY_CL11_MURAL_GRANULOSA_CELL	3	0.718504	1.19813	0.235374	0.628638	0.546122	10	tags=33%, list=11%, signal=31%	VCAN
Stromal cell	TRAVAGLINI_LUNG_CAPILLARY_INTERMEDIATE_1_CELL	TRAVAGLINI_LUNG_CAPILLARY_INTERMEDIATE_1_CELL	2	0.788235	1.1951	0.22188	0.628638	0.546122	20	tags=100%, list=23%, signal=79%	VAT1/SPARC
Stromal cell	MURARO_PANCREAS_DUCTAL_CELL	MURARO_PANCREAS_DUCTAL_CELL	13	0.522144	1.19366	0.226611	0.628638	0.546122	39	tags=77%, list=45%, signal=50%	TGFBI/VAT1/C6/RND3/ANXA2/TFPI2/TAGLN2/TUBB/CSRP1/SPTBN1
Stromal cell	AIZARANI_LIVER_C23_KUPFFER_CELLS_3	AIZARANI_LIVER_C23_KUPFFER_CELLS_3	1	0.895349	1.19349	0.248047	0.628638	0.546122	10	tags=100%, list=11%, signal=90%	VCAN
Stromal cell	AIZARANI_LIVER_C31_KUPFFER_CELLS_5	AIZARANI_LIVER_C31_KUPFFER_CELLS_5	1	0.895349	1.19349	0.248047	0.628638	0.546122	10	tags=100%, list=11%, signal=90%	VCAN
Stromal cell	AIZARANI_LIVER_C4_EPCAM_POS_BILE_DUCT_CELLS_1	AIZARANI_LIVER_C4_EPCAM_POS_BILE_DUCT_CELLS_1	1	0.895349	1.19349	0.248047	0.628638	0.546122	10	tags=100%, list=11%, signal=90%	VCAN
Stromal cell	CUI_DEVELOPING_HEART_TRABECULAR_VENTRICULAR_CARDIOMYOCYTE	CUI_DEVELOPING_HEART_TRABECULAR_VENTRICULAR_CARDIOMYOCYTE	1	0.895349	1.19349	0.248047	0.628638	0.546122	10	tags=100%, list=11%, signal=90%	VCAN
Stromal cell	DURANTE_ADULT_OLFACTORY_NEUROEPITHELIUM_DENDRITIC_CELLS	DURANTE_ADULT_OLFACTORY_NEUROEPITHELIUM_DENDRITIC_CELLS	1	0.895349	1.19349	0.248047	0.628638	0.546122	10	tags=100%, list=11%, signal=90%	VCAN
Stromal cell	HAY_BONE_MARROW_NEUTROPHIL	HAY_BONE_MARROW_NEUTROPHIL	3	0.714286	1.1911	0.247619	0.628638	0.546122	27	tags=100%, list=31%, signal=71%	LRP1/VCAN/ANXA2
Stromal cell	FAN_EMBRYONIC_CTX_BRAIN_MYELOID	FAN_EMBRYONIC_CTX_BRAIN_MYELOID	4	0.664419	1.1888	0.236973	0.628638	0.546122	27	tags=75%, list=31%, signal=54%	TGFBI/VCAN/ANXA2
Stromal cell	HAY_BONE_MARROW_CD34_POS_MKP	HAY_BONE_MARROW_CD34_POS_MKP	1	0.883721	1.17799	0.248047	0.628638	0.546122	11	tags=100%, list=13%, signal=88%	GSTT2B
Stromal cell	AIZARANI_LIVER_C30_HEPATOCYTES_4	AIZARANI_LIVER_C30_HEPATOCYTES_4	2	0.776471	1.17726	0.238829	0.628638	0.546122	21	tags=100%, list=24%, signal=78%	COLEC12/C6
Stromal cell	CUI_DEVELOPING_HEART_RIGHT_VENTRICULAR_CARDIOMYOCYTE	CUI_DEVELOPING_HEART_RIGHT_VENTRICULAR_CARDIOMYOCYTE	2	0.773595	1.1729	0.241911	0.628638	0.546122	10	tags=50%, list=11%, signal=45%	VCAN
Stromal cell	TRAVAGLINI_LUNG_EREG_DENDRITIC_CELL	TRAVAGLINI_LUNG_EREG_DENDRITIC_CELL	5	0.615737	1.16797	0.255066	0.641529	0.55732	10	tags=40%, list=11%, signal=38%	TGFBI/VCAN
Stromal cell	TRAVAGLINI_LUNG_BASAL_CELL	TRAVAGLINI_LUNG_BASAL_CELL	12	0.515441	1.16641	0.26178	0.653466	0.567691	4	tags=17%, list=5%, signal=18%	DCN/TGFBI
Stromal cell	FAN_EMBRYONIC_CTX_BRAIN_ENDOTHELIAL_1	FAN_EMBRYONIC_CTX_BRAIN_ENDOTHELIAL_1	8	0.556574	1.17192	0.263904	0.653852	0.568026	39	tags=88%, list=45%, signal=53%	COL6A2/SPARC/NID2/COL5A2/TAGLN2/CSRP1/SPTBN1
Stromal cell	ZHONG_PFC_MAJOR_TYPES_ASTROCYTES	ZHONG_PFC_MAJOR_TYPES_ASTROCYTES	3	0.697032	1.16233	0.278912	0.676286	0.587515	19	tags=67%, list=22%, signal=54%	DCN/GPM6B
Stromal cell	TRAVAGLINI_LUNG_AIRWAY_SMOOTH_MUSCLE_CELL	TRAVAGLINI_LUNG_AIRWAY_SMOOTH_MUSCLE_CELL	6	-0.45679	-1.16079	0.27907	0.676286	0.587515	51	tags=100%, list=59%, signal=44%	RPL37A/RPS21/RPL10A/RPL14/RPL21
Stromal cell	DESCARTES_FETAL_LIVER_STELLATE_CELLS	DESCARTES_FETAL_LIVER_STELLATE_CELLS	2	0.764706	1.15943	0.27735	0.676286	0.587515	22	tags=100%, list=25%, signal=76%	BGN/NID2
Stromal cell	ZHONG_PFC_MAJOR_TYPES_OPC	ZHONG_PFC_MAJOR_TYPES_OPC	4	0.644686	1.15349	0.292804	0.703167	0.610868	23	tags=75%, list=26%, signal=58%	GPM6B/SPARC/MMP2
Stromal cell	MURARO_PANCREAS_ENDOTHELIAL_CELL	MURARO_PANCREAS_ENDOTHELIAL_CELL	5	0.604132	1.14596	0.294398	0.703167	0.610868	23	tags=60%, list=26%, signal=47%	BGN/SPARC/MMP2
Stromal cell	MENON_FETAL_KIDNEY_5_PROXIMAL_TUBULE_CELLS	MENON_FETAL_KIDNEY_5_PROXIMAL_TUBULE_CELLS	2	0.753602	1.14259	0.298921	0.708871	0.615823	10	tags=50%, list=11%, signal=45%	VCAN
Stromal cell	TRAVAGLINI_LUNG_ALVEOLAR_FIBROBLAST_CELL	TRAVAGLINI_LUNG_ALVEOLAR_FIBROBLAST_CELL	4	0.63865	1.14269	0.305211	0.718653	0.624321	23	tags=75%, list=26%, signal=58%	COLEC12/GPM6B/MMP2
Stromal cell	AIZARANI_LIVER_C9_LSECS_1	AIZARANI_LIVER_C9_LSECS_1	4	0.638554	1.14252	0.307692	0.719393	0.624964	34	tags=100%, list=39%, signal=64%	COL6A2/SPARC/TFPI2/RRBP1
Stromal cell	ZHENG_CORD_BLOOD_C8_PUTATIVE_LYMPHOID_PRIMED_MULTIPOTENT_PROGENITOR_2	ZHENG_CORD_BLOOD_C8_PUTATIVE_LYMPHOID_PRIMED_MULTIPOTENT_PROGENITOR_2	1	-0.860465	-1.16936	0.314	0.724705	0.629579	14	tags=100%, list=16%, signal=85%
Stromal cell	DESCARTES_MAIN_FETAL_IGFBP1_DKK1_POSITIVE_CELLS	DESCARTES_MAIN_FETAL_IGFBP1_DKK1_POSITIVE_CELLS	2	0.752941	1.14159	0.31433	0.724705	0.629579	23	tags=100%, list=26%, signal=75%	DCN/MMP2
Stromal cell	AIZARANI_LIVER_C13_LSECS_2	AIZARANI_LIVER_C13_LSECS_2	3	0.678571	1.13154	0.32517	0.744527	0.646799	30	tags=100%, list=34%, signal=68%	COL6A2/SPARC/TFPI2
Stromal cell	TRAVAGLINI_LUNG_PROLIFERATING_MACROPHAGE_CELL	TRAVAGLINI_LUNG_PROLIFERATING_MACROPHAGE_CELL	16	0.472985	1.1095	0.33095	0.752571	0.653787	31	tags=50%, list=36%, signal=39%	TGFBI/LRP1/COLEC12/VAT1/SPARC/RND3/ANXA2/TAGLN2
Stromal cell	LAKE_ADULT_KIDNEY_C5_PROXIMAL_TUBULE_EPITHELIAL_CELLS_STRESS_INFLAM	LAKE_ADULT_KIDNEY_C5_PROXIMAL_TUBULE_EPITHELIAL_CELLS_STRESS_INFLAM	1	0.848837	1.13149	0.339844	0.760237	0.660447	14	tags=100%, list=16%, signal=85%	ADD1
Stromal cell	FAN_EMBRYONIC_CTX_ASTROCYTE_2	FAN_EMBRYONIC_CTX_ASTROCYTE_2	1	0.837209	1.11599	0.361328	0.760237	0.660447	15	tags=100%, list=17%, signal=84%	COL6A1
Stromal cell	FAN_EMBRYONIC_CTX_BIG_GROUPS_CAJAL_RETZIUS	FAN_EMBRYONIC_CTX_BIG_GROUPS_CAJAL_RETZIUS	3	0.666667	1.11169	0.346939	0.760237	0.660447	31	tags=100%, list=36%, signal=67%	VAT1/COL6A1/TAGLN2
Stromal cell	MANNO_MIDBRAIN_NEUROTYPES_HRGL1	MANNO_MIDBRAIN_NEUROTYPES_HRGL1	3	0.666667	1.11169	0.346939	0.760237	0.660447	31	tags=100%, list=36%, signal=67%	DCN/GPM6B/TAGLN2
Stromal cell	ZHONG_PFC_C9_ORG_OTHER	ZHONG_PFC_C9_ORG_OTHER	3	0.666667	1.11169	0.346939	0.760237	0.660447	31	tags=100%, list=36%, signal=67%	GPM6B/SPARC/TAGLN2
Stromal cell	AIZARANI_LIVER_C28_NK_NKT_CELLS_6	AIZARANI_LIVER_C28_NK_NKT_CELLS_6	1	-0.813953	-1.10615	0.386	0.760237	0.660447	18	tags=100%, list=21%, signal=80%
Stromal cell	BUSSLINGER_ESOPHAGEAL_DENDRITIC_CELLS	BUSSLINGER_ESOPHAGEAL_DENDRITIC_CELLS	1	-0.813953	-1.10615	0.386	0.760237	0.660447	18	tags=100%, list=21%, signal=80%
Stromal cell	CUI_DEVELOPING_HEART_C9_B_T_CELL	CUI_DEVELOPING_HEART_C9_B_T_CELL	1	-0.813953	-1.10615	0.386	0.760237	0.660447	18	tags=100%, list=21%, signal=80%
Stromal cell	FAN_EMBRYONIC_CTX_BRAIN_EFFECTOR_T_CELL	FAN_EMBRYONIC_CTX_BRAIN_EFFECTOR_T_CELL	1	-0.813953	-1.10615	0.386	0.760237	0.660447	18	tags=100%, list=21%, signal=80%
Stromal cell	HAY_BONE_MARROW_IMMATURE_NEUTROPHIL	HAY_BONE_MARROW_IMMATURE_NEUTROPHIL	1	-0.813953	-1.10615	0.386	0.760237	0.660447	18	tags=100%, list=21%, signal=80%
Stromal cell	MANNO_MIDBRAIN_NEUROTYPES_HMGL	MANNO_MIDBRAIN_NEUROTYPES_HMGL	1	-0.813953	-1.10615	0.386	0.760237	0.660447	18	tags=100%, list=21%, signal=80%
Stromal cell	TRAVAGLINI_LUNG_PERICYTE_CELL	TRAVAGLINI_LUNG_PERICYTE_CELL	1	-0.813953	-1.10615	0.386	0.760237	0.660447	18	tags=100%, list=21%, signal=80%
Stromal cell	TRAVAGLINI_LUNG_SIGNALING_ALVEOLAR_EPITHELIAL_TYPE_2_CELL	TRAVAGLINI_LUNG_SIGNALING_ALVEOLAR_EPITHELIAL_TYPE_2_CELL	1	-0.813953	-1.10615	0.386	0.760237	0.660447	18	tags=100%, list=21%, signal=80%
Stromal cell	TRAVAGLINI_LUNG_OLR1_CLASSICAL_MONOCYTE_CELL	TRAVAGLINI_LUNG_OLR1_CLASSICAL_MONOCYTE_CELL	6	0.555966	1.10081	0.348225	0.760237	0.660447	10	tags=33%, list=11%, signal=32%	TGFBI/VCAN
Stromal cell	GAO_LARGE_INTESTINE_ADULT_CE_OLFM4HIGH_STEM_CELL	GAO_LARGE_INTESTINE_ADULT_CE_OLFM4HIGH_STEM_CELL	1	0.825581	1.10049	0.380859	0.760237	0.660447	16	tags=100%, list=18%, signal=83%	COL5A1
Stromal cell	FAN_OVARY_CL0_XBP1_SELK_HIGH_STROMAL_CELL	FAN_OVARY_CL0_XBP1_SELK_HIGH_STROMAL_CELL	12	0.483057	1.09313	0.376963	0.760237	0.660447	1	tags=8%, list=1%, signal=10%	DCN
Stromal cell	HAY_BONE_MARROW_DENDRITIC_CELL	HAY_BONE_MARROW_DENDRITIC_CELL	3	0.654814	1.09192	0.37415	0.760237	0.660447	4	tags=33%, list=5%, signal=33%	TGFBI
Stromal cell	CUI_DEVELOPING_HEART_C2_CARDIOMYOCYTE	CUI_DEVELOPING_HEART_C2_CARDIOMYOCYTE	1	0.813953	1.08499	0.398438	0.760237	0.660447	17	tags=100%, list=20%, signal=81%	CFL2
Stromal cell	DESCARTES_FETAL_EYE_SKELETAL_MUSCLE_CELLS	DESCARTES_FETAL_EYE_SKELETAL_MUSCLE_CELLS	1	0.813953	1.08499	0.398438	0.760237	0.660447	17	tags=100%, list=20%, signal=81%	CFL2
Stromal cell	DESCARTES_FETAL_MUSCLE_SKELETAL_MUSCLE_CELLS	DESCARTES_FETAL_MUSCLE_SKELETAL_MUSCLE_CELLS	1	0.813953	1.08499	0.398438	0.760237	0.660447	17	tags=100%, list=20%, signal=81%	CFL2
Stromal cell	GAO_STOMACH_24W_C5_PUTATIVE_PIT_CELL_PROGENITOR	GAO_STOMACH_24W_C5_PUTATIVE_PIT_CELL_PROGENITOR	1	0.813953	1.08499	0.398438	0.760237	0.660447	17	tags=100%, list=20%, signal=81%	CFL2
Stromal cell	GAUTAM_EYE_IRIS_CILIARY_BODY_SCHWANN_CELLS	GAUTAM_EYE_IRIS_CILIARY_BODY_SCHWANN_CELLS	1	0.813953	1.08499	0.398438	0.760237	0.660447	17	tags=100%, list=20%, signal=81%	CFL2
Stromal cell	GAUTAM_EYE_CORNEA_MELANOCYTES	GAUTAM_EYE_CORNEA_MELANOCYTES	3	-0.571429	-1.07105	0.363296	0.760237	0.660447	40	tags=100%, list=46%, signal=56%	NPM1/TMBIM6
Stromal cell	HAY_BONE_MARROW_CD34_POS_GRAN	HAY_BONE_MARROW_CD34_POS_GRAN	2	0.706274	1.07083	0.395994	0.760237	0.660447	12	tags=50%, list=14%, signal=44%	VAT1
Stromal cell	AIZARANI_LIVER_C3_NK_NKT_CELLS_2	AIZARANI_LIVER_C3_NK_NKT_CELLS_2	7	-0.3875	-1.06026	0.353982	0.760237	0.660447	57	tags=71%, list=66%, signal=27%	RPL10A/RPS12/RPS2/TXNIP/RPL21
Stromal cell	AIZARANI_LIVER_C1_NK_NKT_CELLS_1	AIZARANI_LIVER_C1_NK_NKT_CELLS_1	2	-0.635294	-1.05395	0.392157	0.760237	0.660447	34	tags=100%, list=39%, signal=62%	TXNIP
Stromal cell	TRAVAGLINI_LUNG_CD4_MEMORY_EFFECTOR_T_CELL	TRAVAGLINI_LUNG_CD4_MEMORY_EFFECTOR_T_CELL	2	-0.635294	-1.05395	0.392157	0.760237	0.660447	34	tags=100%, list=39%, signal=62%	TXNIP
Stromal cell	TRAVAGLINI_LUNG_CD8_NAIVE_T_CELL	TRAVAGLINI_LUNG_CD8_NAIVE_T_CELL	2	-0.635294	-1.05395	0.392157	0.760237	0.660447	34	tags=100%, list=39%, signal=62%	ABHD17A
Stromal cell	DESCARTES_FETAL_HEART_SMOOTH_MUSCLE_CELLS	DESCARTES_FETAL_HEART_SMOOTH_MUSCLE_CELLS	1	0.802326	1.06949	0.427734	0.784574	0.681589	18	tags=100%, list=21%, signal=80%	SEMA5B
Stromal cell	DESCARTES_FETAL_MUSCLE_SMOOTH_MUSCLE_CELLS	DESCARTES_FETAL_MUSCLE_SMOOTH_MUSCLE_CELLS	1	0.802326	1.06949	0.427734	0.784574	0.681589	18	tags=100%, list=21%, signal=80%	SEMA5B
Stromal cell	DESCARTES_FETAL_PLACENTA_SMOOTH_MUSCLE_CELLS	DESCARTES_FETAL_PLACENTA_SMOOTH_MUSCLE_CELLS	1	0.802326	1.06949	0.427734	0.784574	0.681589	18	tags=100%, list=21%, signal=80%	SEMA5B
Stromal cell	MANNO_MIDBRAIN_NEUROTYPES_HRGL2C	MANNO_MIDBRAIN_NEUROTYPES_HRGL2C	4	0.594132	1.06304	0.423077	0.784574	0.681589	31	tags=75%, list=36%, signal=51%	LRP1/GPM6B/TAGLN2
Stromal cell	GAO_LARGE_INTESTINE_ADULT_CA_ENTEROENDOCRINE_CELLS	GAO_LARGE_INTESTINE_ADULT_CA_ENTEROENDOCRINE_CELLS	2	0.694118	1.0524	0.42527	0.784574	0.681589	28	tags=100%, list=32%, signal=69%	MMP2/COL5A2
Stromal cell	AIZARANI_LIVER_C20_LSECS_3	AIZARANI_LIVER_C20_LSECS_3	3	0.630952	1.05214	0.42449	0.784574	0.681589	34	tags=100%, list=39%, signal=63%	SPARC/TFPI2/RRBP1
Stromal cell	FAN_OVARY_CL18_B_LYMPHOCYTE	FAN_OVARY_CL18_B_LYMPHOCYTE	7	-0.375	-1.02606	0.415929	0.784574	0.681589	58	tags=71%, list=67%, signal=26%	P4HB/RPS12/SEC61G/SUB1/HSP90AA1
Stromal cell	DESCARTES_FETAL_ADRENAL_SCHWANN_CELLS	DESCARTES_FETAL_ADRENAL_SCHWANN_CELLS	1	0.790698	1.05399	0.460938	0.791066	0.687229	19	tags=100%, list=22%, signal=79%	GPM6B
Stromal cell	DESCARTES_FETAL_LUNG_VISCERAL_NEURONS	DESCARTES_FETAL_LUNG_VISCERAL_NEURONS	1	0.790698	1.05399	0.460938	0.791066	0.687229	19	tags=100%, list=22%, signal=79%	GPM6B
Stromal cell	DESCARTES_MAIN_FETAL_ASTROCYTES	DESCARTES_MAIN_FETAL_ASTROCYTES	1	0.790698	1.05399	0.460938	0.791066	0.687229	19	tags=100%, list=22%, signal=79%	GPM6B
Stromal cell	HU_FETAL_RETINA_MULLER	HU_FETAL_RETINA_MULLER	1	0.790698	1.05399	0.460938	0.791066	0.687229	19	tags=100%, list=22%, signal=79%	GPM6B
Stromal cell	MENON_FETAL_KIDNEY_9_ENDOTHELIAL_CELLS	MENON_FETAL_KIDNEY_9_ENDOTHELIAL_CELLS	4	0.578313	1.03473	0.452854	0.791066	0.687229	39	tags=100%, list=45%, signal=58%	SPARC/ANXA2/RRBP1/SPTBN1
Stromal cell	BUSSLINGER_ESOPHAGEAL_EARLY_SUPRABASAL_CELLS	BUSSLINGER_ESOPHAGEAL_EARLY_SUPRABASAL_CELLS	5	-0.426829	-1.02925	0.460606	0.791066	0.687229	53	tags=80%, list=61%, signal=33%	NPM1/RPL10A/RPL14/EEF1A1
Stromal cell	BUSSLINGER_ESOPHAGEAL_PROLIFERATING_BASAL_CELLS	BUSSLINGER_ESOPHAGEAL_PROLIFERATING_BASAL_CELLS	5	-0.426829	-1.02925	0.460606	0.791066	0.687229	53	tags=80%, list=61%, signal=33%	RPS3/RPL10A/EEF1A1/SNRPB
Stromal cell	MENON_FETAL_KIDNEY_1_EMBRYONIC_RED_BLOOD_CELLS	MENON_FETAL_KIDNEY_1_EMBRYONIC_RED_BLOOD_CELLS	5	-0.426829	-1.02925	0.460606	0.791066	0.687229	53	tags=100%, list=61%, signal=41%	RPL7/RPL7A/NPM1/SNRPB
Stromal cell	FAN_OVARY_CL14_MATURE_SMOOTH_MUSCLE_CELL	FAN_OVARY_CL14_MATURE_SMOOTH_MUSCLE_CELL	4	0.574576	1.02805	0.460298	0.791066	0.687229	20	tags=50%, list=23%, signal=40%	BGN/SPARC
Stromal cell	TRAVAGLINI_LUNG_PROXIMAL_CILIATED_CELL	TRAVAGLINI_LUNG_PROXIMAL_CILIATED_CELL	6	0.51735	1.02435	0.460481	0.791066	0.687229	21	tags=33%, list=24%, signal=27%	VCAN/C6
Stromal cell	CUI_DEVELOPING_HEART_VALVAR_ENDOTHELIAL_CELL	CUI_DEVELOPING_HEART_VALVAR_ENDOTHELIAL_CELL	2	0.670588	1.01673	0.46225	0.791066	0.687229	30	tags=100%, list=34%, signal=67%	VCAN/TFPI2
Stromal cell	DESCARTES_FETAL_ADRENAL_CSH1_CSH2_POSITIVE_CELLS	DESCARTES_FETAL_ADRENAL_CSH1_CSH2_POSITIVE_CELLS	2	0.670588	1.01673	0.46225	0.791066	0.687229	30	tags=100%, list=34%, signal=67%	CPZ/TFPI2
Stromal cell	DESCARTES_FETAL_LIVER_MESOTHELIAL_CELLS	DESCARTES_FETAL_LIVER_MESOTHELIAL_CELLS	2	0.670588	1.01673	0.46225	0.791066	0.687229	30	tags=100%, list=34%, signal=67%	OSR1/TFPI2
Stromal cell	HU_FETAL_RETINA_RPE	HU_FETAL_RETINA_RPE	4	0.569683	1.01929	0.472705	0.80481	0.699169	30	tags=75%, list=34%, signal=52%	COLEC12/SPARC/TFPI2
Stromal cell	TRAVAGLINI_LUNG_CAPILLARY_AEROCYTE_CELL	TRAVAGLINI_LUNG_CAPILLARY_AEROCYTE_CELL	1	0.77907	1.03849	0.480469	0.813855	0.707027	20	tags=100%, list=23%, signal=78%	SPARC
Stromal cell	GAUTAM_EYE_IRIS_CILIARY_BODY_ACTIVATED_T_CELLS	GAUTAM_EYE_IRIS_CILIARY_BODY_ACTIVATED_T_CELLS	1	-0.755814	-1.02714	0.502	0.823017	0.714986	23	tags=100%, list=26%, signal=74%
Stromal cell	DESCARTES_FETAL_CEREBELLUM_SLC24A4_PEX5L_POSITIVE_CELLS	DESCARTES_FETAL_CEREBELLUM_SLC24A4_PEX5L_POSITIVE_CELLS	1	0.767442	1.02299	0.515625	0.823017	0.714986	21	tags=100%, list=24%, signal=77%	C6
Stromal cell	DESCARTES_FETAL_INTESTINE_INTESTINAL_EPITHELIAL_CELLS	DESCARTES_FETAL_INTESTINE_INTESTINAL_EPITHELIAL_CELLS	1	0.767442	1.02299	0.515625	0.823017	0.714986	21	tags=100%, list=24%, signal=77%	C6
Stromal cell	DESCARTES_FETAL_LIVER_HEPATOBLASTS	DESCARTES_FETAL_LIVER_HEPATOBLASTS	1	0.767442	1.02299	0.515625	0.823017	0.714986	21	tags=100%, list=24%, signal=77%	C6
Stromal cell	DESCARTES_FETAL_LUNG_CILIATED_EPITHELIAL_CELLS	DESCARTES_FETAL_LUNG_CILIATED_EPITHELIAL_CELLS	1	0.767442	1.02299	0.515625	0.823017	0.714986	21	tags=100%, list=24%, signal=77%	C6
Stromal cell	DESCARTES_FETAL_PANCREAS_DUCTAL_CELLS	DESCARTES_FETAL_PANCREAS_DUCTAL_CELLS	1	0.767442	1.02299	0.515625	0.823017	0.714986	21	tags=100%, list=24%, signal=77%	C6
Stromal cell	DURANTE_ADULT_OLFACTORY_NEUROEPITHELIUM_OLFACTORY_ENSHEATHING_GLIA	DURANTE_ADULT_OLFACTORY_NEUROEPITHELIUM_OLFACTORY_ENSHEATHING_GLIA	3	0.600157	1.00078	0.491156	0.823017	0.714986	20	tags=67%, list=23%, signal=53%	GPM6B/SPARC
Stromal cell	GAUTAM_EYE_CORNEA_ELF3_HIGH_EPITHELIAL_CELLS	GAUTAM_EYE_CORNEA_ELF3_HIGH_EPITHELIAL_CELLS	2	0.658824	0.998891	0.506934	0.823017	0.714986	31	tags=100%, list=36%, signal=66%	ANXA2/TAGLN2
Stromal cell	HAY_BONE_MARROW_PLATELET	HAY_BONE_MARROW_PLATELET	2	0.658824	0.998891	0.506934	0.823017	0.714986	31	tags=100%, list=36%, signal=66%	SPARC/TAGLN2
Stromal cell	GAO_ESOPHAGUS_25W_C4_FGFR1HIGH_EPITHELIAL_CELLS	GAO_ESOPHAGUS_25W_C4_FGFR1HIGH_EPITHELIAL_CELLS	5	0.52439	0.994702	0.495828	0.823017	0.714986	44	tags=100%, list=51%, signal=52%	COLEC12/MMP2/CPZ/FKBP10/BMP1
Stromal cell	AIZARANI_LIVER_C10_MVECS_1	AIZARANI_LIVER_C10_MVECS_1	5	0.523433	0.992885	0.500596	0.823017	0.714986	39	tags=80%, list=45%, signal=47%	SPARC/ANXA2/TAGLN2/SPTBN1
Stromal cell	HAY_BONE_MARROW_EARLY_ERYTHROBLAST	HAY_BONE_MARROW_EARLY_ERYTHROBLAST	4	-0.46988	-0.982606	0.489899	0.823017	0.714986	49	tags=100%, list=56%, signal=46%	NME1/NPM1/EIF1AX
Stromal cell	GAUTAM_EYE_CORNEA_FIBROBLASTS	GAUTAM_EYE_CORNEA_FIBROBLASTS	4	-0.457831	-0.957411	0.520202	0.82635	0.717881	50	tags=100%, list=57%, signal=45%	RPS4X/RPS3/RPL21
Stromal cell	BUSSLINGER_GASTRIC_CHIEF_CELLS	BUSSLINGER_GASTRIC_CHIEF_CELLS	1	-0.732558	-0.995535	0.53	0.83	0.721053	25	tags=100%, list=29%, signal=72%
Stromal cell	GAUTAM_EYE_IRIS_CILIARY_BODY_PUTATIVE_STEM_CELLS	GAUTAM_EYE_IRIS_CILIARY_BODY_PUTATIVE_STEM_CELLS	3	0.5897	0.983346	0.527891	0.83	0.721053	6	tags=33%, list=7%, signal=32%	AEBP1
Stromal cell	DESCARTES_FETAL_LUNG_CSH1_CSH2_POSITIVE_CELLS	DESCARTES_FETAL_LUNG_CSH1_CSH2_POSITIVE_CELLS	5	0.517165	0.980996	0.525626	0.83	0.721053	30	tags=60%, list=34%, signal=42%	SEMA5B/RAB23/TFPI2
Stromal cell	TRAVAGLINI_LUNG_PLATELET_MEGAKARYOCYTE_CELL	TRAVAGLINI_LUNG_PLATELET_MEGAKARYOCYTE_CELL	4	0.542169	0.970062	0.539702	0.841226	0.730805	42	tags=100%, list=48%, signal=54%	SPARC/TAGLN2/PRDX6/ATP2A3
Stromal cell	BUSSLINGER_GASTRIC_PARIETAL_CELLS	BUSSLINGER_GASTRIC_PARIETAL_CELLS	1	-0.72093	-0.979733	0.552	0.852391	0.740504	26	tags=100%, list=30%, signal=71%
Stromal cell	DURANTE_ADULT_OLFACTORY_NEUROEPITHELIUM_MATURE_NEURONS	DURANTE_ADULT_OLFACTORY_NEUROEPITHELIUM_MATURE_NEURONS	1	-0.72093	-0.979733	0.552	0.852391	0.740504	26	tags=100%, list=30%, signal=71%
Stromal cell	GAUTAM_EYE_IRIS_CILIARY_BODY_CILIARY_BODY_CELLS	GAUTAM_EYE_IRIS_CILIARY_BODY_CILIARY_BODY_CELLS	1	0.72093	0.960992	0.595703	0.871249	0.756887	25	tags=100%, list=29%, signal=72%	RND3
Stromal cell	HU_FETAL_RETINA_AMACRINE	HU_FETAL_RETINA_AMACRINE	1	0.72093	0.960992	0.595703	0.871249	0.756887	25	tags=100%, list=29%, signal=72%	RND3
Stromal cell	TRAVAGLINI_LUNG_ARTERY_CELL	TRAVAGLINI_LUNG_ARTERY_CELL	1	0.72093	0.960992	0.595703	0.871249	0.756887	25	tags=100%, list=29%, signal=72%	RND3
Stromal cell	FAN_OVARY_CL17_PUTATIVE_APOPTOTIC_SMOOTH_MUSCLE_CELL	FAN_OVARY_CL17_PUTATIVE_APOPTOTIC_SMOOTH_MUSCLE_CELL	4	0.534149	0.955713	0.568238	0.871249	0.756887	7	tags=25%, list=8%, signal=24%	BGN
Stromal cell	AIZARANI_LIVER_C11_HEPATOCYTES_1	AIZARANI_LIVER_C11_HEPATOCYTES_1	4	0.533129	0.953888	0.569479	0.871249	0.756887	35	tags=75%, list=40%, signal=47%	CFL2/C6/PRDX6
Stromal cell	AIZARANI_LIVER_C7_EPCAM_POS_BILE_DUCT_CELLS_2	AIZARANI_LIVER_C7_EPCAM_POS_BILE_DUCT_CELLS_2	3	0.571429	0.952877	0.57415	0.871249	0.756887	39	tags=100%, list=45%, signal=57%	VCAN/ANXA2/SPTBN1
Stromal cell	HAY_BONE_MARROW_PRO_B	HAY_BONE_MARROW_PRO_B	4	0.53012	0.948505	0.578164	0.871249	0.756887	43	tags=100%, list=49%, signal=53%	TUBB/SPTBN1/ATP2A3/HNRNPA3
Stromal cell	HAY_BONE_MARROW_NK_CELLS	HAY_BONE_MARROW_NK_CELLS	1	-0.697674	-0.948128	0.592	0.871249	0.756887	28	tags=100%, list=32%, signal=69%
Stromal cell	TRAVAGLINI_LUNG_NATURAL_KILLER_CELL	TRAVAGLINI_LUNG_NATURAL_KILLER_CELL	1	-0.697674	-0.948128	0.592	0.871249	0.756887	28	tags=100%, list=32%, signal=69%
Stromal cell	FAN_OVARY_CL3_MATURE_CUMULUS_GRANULOSA_CELL_1	FAN_OVARY_CL3_MATURE_CUMULUS_GRANULOSA_CELL_1	3	0.562104	0.937329	0.585034	0.871249	0.756887	10	tags=33%, list=11%, signal=31%	VCAN
Stromal cell	MURARO_PANCREAS_ALPHA_CELL	MURARO_PANCREAS_ALPHA_CELL	2	-0.552941	-0.917325	0.588235	0.871249	0.756887	41	tags=100%, list=47%, signal=54%	ANAPC11
Stromal cell	ZHENG_CORD_BLOOD_C2_PUTATIVE_BASOPHIL_EOSINOPHIL_MAST_CELL_PROGENITOR	ZHENG_CORD_BLOOD_C2_PUTATIVE_BASOPHIL_EOSINOPHIL_MAST_CELL_PROGENITOR	2	-0.552941	-0.917325	0.588235	0.871249	0.756887	41	tags=100%, list=47%, signal=54%	P4HB
Stromal cell	DESCARTES_MAIN_FETAL_SKELETAL_MUSCLE_CELLS	DESCARTES_MAIN_FETAL_SKELETAL_MUSCLE_CELLS	2	0.611765	0.927542	0.613251	0.89298	0.775766	35	tags=100%, list=40%, signal=61%	CFL2/PRDX6
Stromal cell	GAO_SMALL_INTESTINE_24W_C2_PROCRPOS_PROGENITOR	GAO_SMALL_INTESTINE_24W_C2_PROCRPOS_PROGENITOR	1	0.709302	0.945493	0.625	0.894951	0.777478	26	tags=100%, list=30%, signal=71%	RAB23
Stromal cell	DURANTE_ADULT_OLFACTORY_NEUROEPITHELIUM_RESPIRATORY_COLUMNAR_CELLS	DURANTE_ADULT_OLFACTORY_NEUROEPITHELIUM_RESPIRATORY_COLUMNAR_CELLS	1	0.697674	0.929993	0.652344	0.894951	0.777478	27	tags=100%, list=31%, signal=70%	ANXA2
Stromal cell	DURANTE_ADULT_OLFACTORY_NEUROEPITHELIUM_RESPIRATORY_HORIZONTAL_BASAL_CELLS	DURANTE_ADULT_OLFACTORY_NEUROEPITHELIUM_RESPIRATORY_HORIZONTAL_BASAL_CELLS	1	0.697674	0.929993	0.652344	0.894951	0.777478	27	tags=100%, list=31%, signal=70%	ANXA2
Stromal cell	MENON_FETAL_KIDNEY_6_COLLECTING_DUCT_CELLS	MENON_FETAL_KIDNEY_6_COLLECTING_DUCT_CELLS	1	0.697674	0.929993	0.652344	0.894951	0.777478	27	tags=100%, list=31%, signal=70%	ANXA2
Stromal cell	ZHONG_PFC_C8_ORG_PROLIFERATING	ZHONG_PFC_C8_ORG_PROLIFERATING	1	0.697674	0.929993	0.652344	0.894951	0.777478	27	tags=100%, list=31%, signal=70%	ANXA2
Stromal cell	HAY_BONE_MARROW_ERYTHROBLAST	HAY_BONE_MARROW_ERYTHROBLAST	8	-0.316456	-0.91586	0.623529	0.894951	0.777478	63	tags=100%, list=72%, signal=30%	PRDX6/PSMB2/RPL7A/ANAPC11/SNRPD3/SNRPB/HSP90AA1
Stromal cell	BUSSLINGER_DUODENAL_MATURE_ENTEROCYTES	BUSSLINGER_DUODENAL_MATURE_ENTEROCYTES	4	0.509573	0.911741	0.626551	0.894951	0.777478	25	tags=50%, list=29%, signal=37%	LRP1/RND3
Stromal cell	TRAVAGLINI_LUNG_CILIATED_CELL	TRAVAGLINI_LUNG_CILIATED_CELL	4	0.508901	0.910538	0.626551	0.894951	0.777478	39	tags=75%, list=45%, signal=43%	C6/ANXA2/SPTBN1
Stromal cell	DESCARTES_MAIN_FETAL_VISCERAL_NEURONS	DESCARTES_MAIN_FETAL_VISCERAL_NEURONS	2	0.6	0.909704	0.644068	0.894951	0.777478	36	tags=100%, list=41%, signal=60%	VAT1/TUBB
Stromal cell	FAN_OVARY_CL7_ANGEIOGENIC_ENDOTHELIAL_CELL	FAN_OVARY_CL7_ANGEIOGENIC_ENDOTHELIAL_CELL	6	0.458382	0.907595	0.641466	0.894951	0.777478	39	tags=67%, list=45%, signal=40%	SPARC/ANXA2/TAGLN2/SPTBN1
Stromal cell	TRAVAGLINI_LUNG_ALVEOLAR_EPITHELIAL_TYPE_1_CELL	TRAVAGLINI_LUNG_ALVEOLAR_EPITHELIAL_TYPE_1_CELL	6	0.45679	0.904443	0.648339	0.894951	0.777478	50	tags=100%, list=57%, signal=46%	CFL2/SPARC/ANXA2/SPTBN1/CD63/SSR2
Stromal cell	AIZARANI_LIVER_C24_EPCAM_POS_BILE_DUCT_CELLS_3	AIZARANI_LIVER_C24_EPCAM_POS_BILE_DUCT_CELLS_3	5	0.47561	0.902171	0.64124	0.894951	0.777478	48	tags=100%, list=55%, signal=48%	ANXA2/TAGLN2/TUBB/SPTBN1/CD63
Stromal cell	MANNO_MIDBRAIN_NEUROTYPES_HDA1	MANNO_MIDBRAIN_NEUROTYPES_HDA1	3	0.536566	0.894742	0.646259	0.894951	0.777478	12	tags=33%, list=14%, signal=30%	VAT1
Stromal cell	FAN_OVARY_CL4_T_LYMPHOCYTE_NK_CELL_1	FAN_OVARY_CL4_T_LYMPHOCYTE_NK_CELL_1	5	-0.365854	-0.882215	0.636364	0.894951	0.777478	58	tags=60%, list=67%, signal=21%	SUB1/SNRPB/HSP90AA1
Stromal cell	DESCARTES_MAIN_FETAL_CSH1_CSH2_POSITIVE_CELLS	DESCARTES_MAIN_FETAL_CSH1_CSH2_POSITIVE_CELLS	1	0.674419	0.898993	0.6875	0.898622	0.780667	29	tags=100%, list=33%, signal=67%	CPZ
Stromal cell	GAO_SMALL_INTESTINE_24W_C9_ENTEROENDOCRINE_CELL	GAO_SMALL_INTESTINE_24W_C9_ENTEROENDOCRINE_CELL	1	0.674419	0.898993	0.6875	0.898622	0.780667	29	tags=100%, list=33%, signal=67%	CPZ
Stromal cell	DESCARTES_MAIN_FETAL_THYMIC_EPITHELIAL_CELLS	DESCARTES_MAIN_FETAL_THYMIC_EPITHELIAL_CELLS	1	-0.651163	-0.88492	0.682	0.898622	0.780667	32	tags=100%, list=37%, signal=64%
Stromal cell	DESCARTES_FETAL_PANCREAS_MESOTHELIAL_CELLS	DESCARTES_FETAL_PANCREAS_MESOTHELIAL_CELLS	1	0.662791	0.883493	0.6875	0.898622	0.780667	30	tags=100%, list=34%, signal=66%	TFPI2
Stromal cell	DESCARTES_FETAL_PLACENTA_TROPHOBLAST_GIANT_CELLS	DESCARTES_FETAL_PLACENTA_TROPHOBLAST_GIANT_CELLS	1	0.662791	0.883493	0.6875	0.898622	0.780667	30	tags=100%, list=34%, signal=66%	TFPI2
Stromal cell	DESCARTES_FETAL_STOMACH_MESOTHELIAL_CELLS	DESCARTES_FETAL_STOMACH_MESOTHELIAL_CELLS	1	0.662791	0.883493	0.6875	0.898622	0.780667	30	tags=100%, list=34%, signal=66%	TFPI2
Stromal cell	TRAVAGLINI_LUNG_MUCOUS_CELL	TRAVAGLINI_LUNG_MUCOUS_CELL	1	0.662791	0.883493	0.6875	0.898622	0.780667	30	tags=100%, list=34%, signal=66%	TFPI2
Stromal cell	FAN_OVARY_CL10_PUTATIVE_EARLY_ATRESIA_GRANULOSA_CELL	FAN_OVARY_CL10_PUTATIVE_EARLY_ATRESIA_GRANULOSA_CELL	4	-0.421687	-0.881826	0.666667	0.898622	0.780667	53	tags=100%, list=61%, signal=41%	PSMB2/NME1/ANAPC11
Stromal cell	GAUTAM_EYE_IRIS_CILIARY_BODY_SMOOTH_MUSCLE_CELLS	GAUTAM_EYE_IRIS_CILIARY_BODY_SMOOTH_MUSCLE_CELLS	4	-0.421687	-0.881826	0.666667	0.898622	0.780667	53	tags=100%, list=61%, signal=41%	ATP2A3/SEC61G/EIF3K
Stromal cell	MENON_FETAL_KIDNEY_8_CONNECTING_TUBULE_CELLS	MENON_FETAL_KIDNEY_8_CONNECTING_TUBULE_CELLS	4	0.486718	0.870848	0.686104	0.898622	0.780667	15	tags=25%, list=17%, signal=22%	COL6A1
Stromal cell	TRAVAGLINI_LUNG_BASOPHIL_MAST_1_CELL	TRAVAGLINI_LUNG_BASOPHIL_MAST_1_CELL	4	0.486318	0.870132	0.687345	0.898622	0.780667	35	tags=75%, list=40%, signal=47%	VAT1/TFG/PRDX6
Stromal cell	GAUTAM_EYE_IRIS_CILIARY_BODY_MELANOCYTES	GAUTAM_EYE_IRIS_CILIARY_BODY_MELANOCYTES	4	0.486133	0.869801	0.687345	0.898622	0.780667	27	tags=50%, list=31%, signal=36%	CFL2/ANXA2
Stromal cell	DURANTE_ADULT_OLFACTORY_NEUROEPITHELIUM_VASCULAR_SMOOTH_MUSCLE_CELLS	DURANTE_ADULT_OLFACTORY_NEUROEPITHELIUM_VASCULAR_SMOOTH_MUSCLE_CELLS	2	0.576471	0.87403	0.70416	0.913988	0.794016	38	tags=100%, list=44%, signal=58%	SPARC/CSRP1
Stromal cell	GAUTAM_EYE_CHOROID_SCLERA_FIBROBLASTS	GAUTAM_EYE_CHOROID_SCLERA_FIBROBLASTS	3	0.511905	0.853619	0.704762	0.913988	0.794016	44	tags=100%, list=51%, signal=51%	RRBP1/SPTBN1/BMP1
Stromal cell	FAN_EMBRYONIC_CTX_MICROGLIA_1	FAN_EMBRYONIC_CTX_MICROGLIA_1	1	-0.639535	-0.869118	0.716	0.924949	0.803539	33	tags=100%, list=38%, signal=63%
Stromal cell	MANNO_MIDBRAIN_NEUROTYPES_HNBM	MANNO_MIDBRAIN_NEUROTYPES_HNBM	2	0.562322	0.852577	0.728814	0.934232	0.811603	25	tags=50%, list=29%, signal=36%	RND3
Stromal cell	MANNO_MIDBRAIN_NEUROTYPES_HENDO	MANNO_MIDBRAIN_NEUROTYPES_HENDO	6	0.423458	0.838446	0.727377	0.934232	0.811603	39	tags=67%, list=45%, signal=40%	NID2/TAGLN2/CSRP1/SPTBN1
Stromal cell	FAN_OVARY_CL15_SMALL_ANTRAL_FOLLICLE_GRANULOSA_CELL	FAN_OVARY_CL15_SMALL_ANTRAL_FOLLICLE_GRANULOSA_CELL	7	-0.2875	-0.786646	0.734513	0.937917	0.814804	65	tags=71%, list=75%, signal=20%	SEC61G/ARF5/SUB1/SNRPB/HSP90AA1
Stromal cell	GAUTAM_EYE_IRIS_CILIARY_BODY_MONOCYTES	GAUTAM_EYE_IRIS_CILIARY_BODY_MONOCYTES	1	0.639535	0.852493	0.746094	0.949054	0.824479	32	tags=100%, list=37%, signal=64%	SESN1
Stromal cell	DESCARTES_FETAL_PLACENTA_MEGAKARYOCYTES	DESCARTES_FETAL_PLACENTA_MEGAKARYOCYTES	1	0.627907	0.836993	0.757812	0.94941	0.824789	33	tags=100%, list=38%, signal=63%	DBN1
Stromal cell	HAY_BONE_MARROW_CD34_POS_PRE_PC	HAY_BONE_MARROW_CD34_POS_PRE_PC	1	0.627907	0.836993	0.757812	0.94941	0.824789	33	tags=100%, list=38%, signal=63%	DBN1
Stromal cell	FAN_EMBRYONIC_CTX_OLIG	FAN_EMBRYONIC_CTX_OLIG	6	0.410238	0.81227	0.751432	0.94941	0.824789	47	tags=83%, list=54%, signal=41%	CFL2/SESN1/RRBP1/CSRP1/ZNF536
Stromal cell	FAN_OVARY_CL8_MATURE_CUMULUS_GRANULOSA_CELL_2	FAN_OVARY_CL8_MATURE_CUMULUS_GRANULOSA_CELL_2	11	0.361682	0.803995	0.754237	0.94941	0.824789	12	tags=18%, list=14%, signal=18%	VCAN/VAT1
Stromal cell	TRAVAGLINI_LUNG_GOBLET_CELL	TRAVAGLINI_LUNG_GOBLET_CELL	3	0.483772	0.806707	0.770068	0.953965	0.828746	34	tags=67%, list=39%, signal=42%	RND3/RRBP1
Stromal cell	GAUTAM_EYE_IRIS_CILIARY_BODY_WIF1_HIGH_FIBROBLASTS	GAUTAM_EYE_IRIS_CILIARY_BODY_WIF1_HIGH_FIBROBLASTS	10	0.368309	0.802036	0.769313	0.953965	0.828746	4	tags=10%, list=5%, signal=11%	TGFBI
Stromal cell	HU_FETAL_RETINA_RGC	HU_FETAL_RETINA_RGC	8	0.379013	0.798048	0.769902	0.953965	0.828746	36	tags=50%, list=41%, signal=32%	VAT1/RND3/DBN1/TUBB
Stromal cell	BUSSLINGER_GASTRIC_NECK_CELLS	BUSSLINGER_GASTRIC_NECK_CELLS	1	0.616279	0.821494	0.777344	0.954357	0.829087	34	tags=100%, list=39%, signal=62%	RRBP1
Stromal cell	MENON_FETAL_KIDNEY_4_PODOCYTES	MENON_FETAL_KIDNEY_4_PODOCYTES	5	0.415882	0.788875	0.781883	0.954357	0.829087	35	tags=60%, list=40%, signal=38%	SPARC/ANXA2/PRDX6
Stromal cell	LAKE_ADULT_KIDNEY_C26_MESANGIAL_CELLS	LAKE_ADULT_KIDNEY_C26_MESANGIAL_CELLS	3	0.473032	0.788798	0.778231	0.954357	0.829087	39	tags=67%, list=45%, signal=38%	SPARC/SPTBN1
Stromal cell	TRAVAGLINI_LUNG_CAPILLARY_INTERMEDIATE_2_CELL	TRAVAGLINI_LUNG_CAPILLARY_INTERMEDIATE_2_CELL	9	-0.24359	-0.7783	0.781609	0.954357	0.829087	69	tags=89%, list=79%, signal=21%	SPTBN1/RPL37A/HNRNPA3/RPS21/RPS12/SEC61G/EEF1A1/DPYSL3
Stromal cell	CUI_DEVELOPING_HEART_COMPACT_ATRIAL_CARDIOMYOCYTE	CUI_DEVELOPING_HEART_COMPACT_ATRIAL_CARDIOMYOCYTE	1	-0.593023	-0.805909	0.79	0.956145	0.83064	37	tags=100%, list=43%, signal=58%
Stromal cell	GAUTAM_EYE_CHOROID_SCLERA_ACTIVATED_T_CELLS	GAUTAM_EYE_CHOROID_SCLERA_ACTIVATED_T_CELLS	2	0.529412	0.80268	0.791988	0.956145	0.83064	42	tags=100%, list=48%, signal=53%	RPL37A/ATP2A3
Stromal cell	BUSSLINGER_GASTRIC_MATURE_PIT_CELLS	BUSSLINGER_GASTRIC_MATURE_PIT_CELLS	3	0.464286	0.774213	0.791837	0.956145	0.83064	48	tags=100%, list=55%, signal=46%	TAGLN2/ATP2A3/CD63
Stromal cell	AIZARANI_LIVER_C14_HEPATOCYTES_2	AIZARANI_LIVER_C14_HEPATOCYTES_2	1	0.604651	0.805994	0.796875	0.957131	0.831496	35	tags=100%, list=40%, signal=60%	PRDX6
Stromal cell	AIZARANI_LIVER_C39_EPCAM_POS_BILE_DUCT_CELLS_4	AIZARANI_LIVER_C39_EPCAM_POS_BILE_DUCT_CELLS_4	5	0.404731	0.767723	0.79857	0.957131	0.831496	48	tags=80%, list=55%, signal=38%	ANXA2/RRBP1/SPTBN1/CD63
Stromal cell	DURANTE_ADULT_OLFACTORY_NEUROEPITHELIUM_GLOBOSE_BASAL_CELLS	DURANTE_ADULT_OLFACTORY_NEUROEPITHELIUM_GLOBOSE_BASAL_CELLS	1	0.593023	0.790494	0.832031	0.977377	0.849085	36	tags=100%, list=41%, signal=59%	TUBB
Stromal cell	DURANTE_ADULT_OLFACTORY_NEUROEPITHELIUM_UNSPECIFIED	DURANTE_ADULT_OLFACTORY_NEUROEPITHELIUM_UNSPECIFIED	1	0.593023	0.790494	0.832031	0.977377	0.849085	36	tags=100%, list=41%, signal=59%	TUBB
Stromal cell	MANNO_MIDBRAIN_NEUROTYPES_HPROGM	MANNO_MIDBRAIN_NEUROTYPES_HPROGM	2	0.505882	0.767006	0.838213	0.977377	0.849085	44	tags=100%, list=51%, signal=51%	MMP2/BMP1
Stromal cell	CUI_DEVELOPING_HEART_C1_5TH_WEEK_CARDIAC_CELLS	CUI_DEVELOPING_HEART_C1_5TH_WEEK_CARDIAC_CELLS	1	0.569767	0.759494	0.861328	0.977377	0.849085	38	tags=100%, list=44%, signal=57%	CSRP1
Stromal cell	CUI_DEVELOPING_HEART_CARDIAC_FIBROBLASTS	CUI_DEVELOPING_HEART_CARDIAC_FIBROBLASTS	1	0.569767	0.759494	0.861328	0.977377	0.849085	38	tags=100%, list=44%, signal=57%	CSRP1
Stromal cell	FAN_EMBRYONIC_CTX_NSC_1	FAN_EMBRYONIC_CTX_NSC_1	1	-0.55814	-0.758503	0.862	0.977377	0.849085	40	tags=100%, list=46%, signal=55%
Stromal cell	FAN_OVARY_CL9_PUTATIVE_APOPTOTIC_ENDOTHELIAL_CELL	FAN_OVARY_CL9_PUTATIVE_APOPTOTIC_ENDOTHELIAL_CELL	7	0.372444	0.758112	0.820225	0.977377	0.849085	39	tags=57%, list=45%, signal=34%	SPARC/ANXA2/TAGLN2/SPTBN1
Stromal cell	BUSSLINGER_GASTRIC_METALLOTHIONEIN_CELLS	BUSSLINGER_GASTRIC_METALLOTHIONEIN_CELLS	4	-0.361446	-0.755851	0.843434	0.977377	0.849085	58	tags=75%, list=67%, signal=26%	RPS3/P4HB/RPS21
Stromal cell	FAN_EMBRYONIC_CTX_BRAIN_NAIVE_LIKE_T_CELL	FAN_EMBRYONIC_CTX_BRAIN_NAIVE_LIKE_T_CELL	4	-0.361446	-0.755851	0.843434	0.977377	0.849085	58	tags=75%, list=67%, signal=26%	NPM1/TXNIP/RSL24D1
Stromal cell	FAN_OVARY_CL12_T_LYMPHOCYTE_NK_CELL_2	FAN_OVARY_CL12_T_LYMPHOCYTE_NK_CELL_2	4	-0.361446	-0.755851	0.843434	0.977377	0.849085	58	tags=75%, list=67%, signal=26%	RPS21/RPS12/SUB1
Stromal cell	AIZARANI_LIVER_C32_MVECS_3	AIZARANI_LIVER_C32_MVECS_3	1	0.55814	0.743994	0.882812	0.977377	0.849085	39	tags=100%, list=45%, signal=56%	SPTBN1
Stromal cell	LAKE_ADULT_KIDNEY_C17_COLLECTING_SYSTEM_PCS_STRESSED_DISSOC_SUBSET	LAKE_ADULT_KIDNEY_C17_COLLECTING_SYSTEM_PCS_STRESSED_DISSOC_SUBSET	1	0.55814	0.743994	0.882812	0.977377	0.849085	39	tags=100%, list=45%, signal=56%	SPTBN1
Stromal cell	ZHENG_CORD_BLOOD_C7_PUTATIVE_LYMPHOID_PRIMED_MULTIPOTENT_PROGENITOR_1	ZHENG_CORD_BLOOD_C7_PUTATIVE_LYMPHOID_PRIMED_MULTIPOTENT_PROGENITOR_1	1	0.55814	0.743994	0.882812	0.977377	0.849085	39	tags=100%, list=45%, signal=56%	SPTBN1
Stromal cell	DURANTE_ADULT_OLFACTORY_NEUROEPITHELIUM_PERICYTES	DURANTE_ADULT_OLFACTORY_NEUROEPITHELIUM_PERICYTES	2	-0.447059	-0.741667	0.887955	0.977377	0.849085	50	tags=50%, list=57%, signal=22%	TXNIP
Stromal cell	LAKE_ADULT_KIDNEY_C22_ENDOTHELIAL_CELLS_GLOMERULAR_CAPILLARIES	LAKE_ADULT_KIDNEY_C22_ENDOTHELIAL_CELLS_GLOMERULAR_CAPILLARIES	2	-0.447059	-0.741667	0.887955	0.977377	0.849085	50	tags=50%, list=57%, signal=22%	HSP90AA1
Stromal cell	RUBENSTEIN_SKELETAL_MUSCLE_ENDOTHELIAL_CELLS	RUBENSTEIN_SKELETAL_MUSCLE_ENDOTHELIAL_CELLS	2	-0.447059	-0.741667	0.887955	0.977377	0.849085	50	tags=50%, list=57%, signal=22%	TXNIP
Stromal cell	ZHONG_PFC_C3_MICROGLIA	ZHONG_PFC_C3_MICROGLIA	2	-0.447059	-0.741667	0.887955	0.977377	0.849085	50	tags=50%, list=57%, signal=22%	DPYSL3
Stromal cell	MANNO_MIDBRAIN_NEUROTYPES_HRN	MANNO_MIDBRAIN_NEUROTYPES_HRN	3	0.444692	0.741539	0.823129	0.977377	0.849085	25	tags=33%, list=29%, signal=25%	RND3
Stromal cell	MENON_FETAL_KIDNEY_7_LOOPOF_HENLE_CELLS_DISTAL	MENON_FETAL_KIDNEY_7_LOOPOF_HENLE_CELLS_DISTAL	4	0.412232	0.737576	0.830025	0.977377	0.849085	15	tags=25%, list=17%, signal=22%	COL6A1
Stromal cell	LAKE_ADULT_KIDNEY_C6_PROXIMAL_TUBULE_EPITHELIAL_CELLS_FIBRINOGEN_POS_S3	LAKE_ADULT_KIDNEY_C6_PROXIMAL_TUBULE_EPITHELIAL_CELLS_FIBRINOGEN_POS_S3	3	-0.392857	-0.736348	0.865169	0.977377	0.849085	55	tags=33%, list=63%, signal=13%	HSP90AA1
Stromal cell	ZHENG_CORD_BLOOD_C9_GRANULOCYTE_MACROPHAGE_PROGENITOR	ZHENG_CORD_BLOOD_C9_GRANULOCYTE_MACROPHAGE_PROGENITOR	2	0.485564	0.736199	0.876733	0.977377	0.849085	31	tags=50%, list=36%, signal=33%	TAGLN2
Stromal cell	TRAVAGLINI_LUNG_MESOTHELIAL_CELL	TRAVAGLINI_LUNG_MESOTHELIAL_CELL	19	0.304581	0.730934	0.86336	0.977377	0.849085	13	tags=16%, list=15%, signal=17%	COL3A1/COL1A1/OSR1
Stromal cell	BUSSLINGER_ESOPHAGEAL_LATE_SUPRABASAL_CELLS	BUSSLINGER_ESOPHAGEAL_LATE_SUPRABASAL_CELLS	2	0.480983	0.729254	0.88906	0.977377	0.849085	27	tags=50%, list=31%, signal=35%	ANXA2
Stromal cell	FAN_OVARY_CL13_MONOCYTE_MACROPHAGE	FAN_OVARY_CL13_MONOCYTE_MACROPHAGE	4	0.400029	0.715742	0.862283	0.977377	0.849085	31	tags=50%, list=36%, signal=34%	ANXA2/TAGLN2
Stromal cell	TRAVAGLINI_LUNG_BRONCHIAL_VESSEL_2_CELL	TRAVAGLINI_LUNG_BRONCHIAL_VESSEL_2_CELL	6	0.337755	0.668754	0.879725	0.977377	0.849085	30	tags=33%, list=34%, signal=23%	RND3/TFPI2
Stromal cell	ZHONG_PFC_MAJOR_TYPES_MICROGLIA	ZHONG_PFC_MAJOR_TYPES_MICROGLIA	1	-0.546512	-0.742701	0.896	0.981756	0.852889	41	tags=100%, list=47%, signal=53%
Stromal cell	GAUTAM_EYE_IRIS_CILIARY_BODY_CILIARY_BODY_ENDOTHELIAL_CELLS	GAUTAM_EYE_IRIS_CILIARY_BODY_CILIARY_BODY_ENDOTHELIAL_CELLS	2	-0.435294	-0.722149	0.901961	0.981894	0.853008	51	tags=100%, list=59%, signal=42%	ABHD17A
Stromal cell	FAN_EMBRYONIC_CTX_BIG_GROUPS_GLIAL	FAN_EMBRYONIC_CTX_BIG_GROUPS_GLIAL	3	0.410092	0.683842	0.902041	0.981894	0.853008	19	tags=33%, list=22%, signal=27%	GPM6B
Stromal cell	DESCARTES_FETAL_HEART_SCHWANN_CELLS	DESCARTES_FETAL_HEART_SCHWANN_CELLS	1	-0.534884	-0.726898	0.918	0.983563	0.854458	42	tags=100%, list=48%, signal=52%
Stromal cell	DESCARTES_FETAL_STOMACH_ENS_GLIA	DESCARTES_FETAL_STOMACH_ENS_GLIA	1	-0.534884	-0.726898	0.918	0.983563	0.854458	42	tags=100%, list=48%, signal=52%
Stromal cell	BUSSLINGER_DUODENAL_TUFT_CELLS	BUSSLINGER_DUODENAL_TUFT_CELLS	1	0.523256	0.697495	0.96875	0.983563	0.854458	42	tags=100%, list=48%, signal=52%	ATP2A3
Stromal cell	BUSSLINGER_GASTRIC_TUFT_CELLS	BUSSLINGER_GASTRIC_TUFT_CELLS	1	0.523256	0.697495	0.96875	0.983563	0.854458	42	tags=100%, list=48%, signal=52%	ATP2A3
Stromal cell	CUI_DEVELOPING_HEART_C7_MAST_CELL	CUI_DEVELOPING_HEART_C7_MAST_CELL	1	0.523256	0.697495	0.96875	0.983563	0.854458	42	tags=100%, list=48%, signal=52%	ATP2A3
Stromal cell	DESCARTES_FETAL_CEREBRUM_MEGAKARYOCYTES	DESCARTES_FETAL_CEREBRUM_MEGAKARYOCYTES	1	0.523256	0.697495	0.96875	0.983563	0.854458	42	tags=100%, list=48%, signal=52%	ATP2A3
Stromal cell	DESCARTES_MAIN_FETAL_MEGAKARYOCYTES	DESCARTES_MAIN_FETAL_MEGAKARYOCYTES	1	0.523256	0.697495	0.96875	0.983563	0.854458	42	tags=100%, list=48%, signal=52%	ATP2A3
Stromal cell	TRAVAGLINI_LUNG_SEROUS_CELL	TRAVAGLINI_LUNG_SEROUS_CELL	1	0.523256	0.697495	0.96875	0.983563	0.854458	42	tags=100%, list=48%, signal=52%	ATP2A3
Stromal cell	BUSSLINGER_GASTRIC_IMMATURE_PIT_CELLS	BUSSLINGER_GASTRIC_IMMATURE_PIT_CELLS	2	0.458824	0.695656	0.915254	0.983563	0.854458	48	tags=100%, list=55%, signal=46%	TAGLN2/CD63
Stromal cell	ZHONG_PFC_MAJOR_TYPES_NPCS	ZHONG_PFC_MAJOR_TYPES_NPCS	2	0.457726	0.693992	0.92604	0.983563	0.854458	31	tags=50%, list=36%, signal=33%	TAGLN2
Stromal cell	DURANTE_ADULT_OLFACTORY_NEUROEPITHELIUM_IMMATURE_NEURONS	DURANTE_ADULT_OLFACTORY_NEUROEPITHELIUM_IMMATURE_NEURONS	2	-0.411765	-0.683114	0.941176	0.983563	0.854458	53	tags=50%, list=61%, signal=20%	DPYSL3
Stromal cell	GAUTAM_EYE_CORNEA_TGFBI_HIGH_EPITHELIAL_CELLS	GAUTAM_EYE_CORNEA_TGFBI_HIGH_EPITHELIAL_CELLS	2	-0.411765	-0.683114	0.941176	0.983563	0.854458	53	tags=50%, list=61%, signal=20%	HSP90AA1
Stromal cell	FAN_EMBRYONIC_CTX_BIG_GROUPS_BRAIN_IMMUNE	FAN_EMBRYONIC_CTX_BIG_GROUPS_BRAIN_IMMUNE	2	0.43644	0.661719	0.941448	0.983563	0.854458	31	tags=50%, list=36%, signal=33%	TAGLN2
Stromal cell	FAN_EMBRYONIC_CTX_BRAIN_B_CELL	FAN_EMBRYONIC_CTX_BRAIN_B_CELL	3	0.382371	0.637617	0.940136	0.983563	0.854458	42	tags=67%, list=48%, signal=36%	TAGLN2/ATP2A3
Stromal cell	TRAVAGLINI_LUNG_B_CELL	TRAVAGLINI_LUNG_B_CELL	3	0.378075	0.630454	0.946939	0.983563	0.854458	42	tags=67%, list=48%, signal=36%	SESN1/ATP2A3
Stromal cell	CUI_DEVELOPING_HEART_TRABECULAR_ATRIAL_CARDIOMYOCYTE	CUI_DEVELOPING_HEART_TRABECULAR_ATRIAL_CARDIOMYOCYTE	5	0.327375	0.620988	0.927294	0.983563	0.854458	51	tags=80%, list=59%, signal=35%	NID2/SPTBN1/CD63/OS9
Stromal cell	MANNO_MIDBRAIN_NEUROTYPES_HPROGFPM	MANNO_MIDBRAIN_NEUROTYPES_HPROGFPM	3	0.368139	0.613885	0.959184	0.983563	0.854458	23	tags=33%, list=26%, signal=25%	MMP2
Stromal cell	MURARO_PANCREAS_BETA_CELL	MURARO_PANCREAS_BETA_CELL	8	0.291502	0.613785	0.930207	0.983563	0.854458	55	tags=75%, list=63%, signal=30%	CFL2/SESN1/ATP2A3/RPL7A/RPS4X/RPS3
Stromal cell	RUBENSTEIN_SKELETAL_MUSCLE_SMOOTH_MUSCLE_CELLS	RUBENSTEIN_SKELETAL_MUSCLE_SMOOTH_MUSCLE_CELLS	11	0.273172	0.607242	0.945975	0.983563	0.854458	7	tags=9%, list=8%, signal=10%	BGN
Stromal cell	FAN_OVARY_CL16_LYMPHATIC_ENDOTHELIAL_CELL	FAN_OVARY_CL16_LYMPHATIC_ENDOTHELIAL_CELL	7	0.29711	0.604769	0.937079	0.983563	0.854458	51	tags=71%, list=59%, signal=32%	MMP2/ANXA2/SPTBN1/CD63/OS9
Stromal cell	RUBENSTEIN_SKELETAL_MUSCLE_MYELOID_CELLS	RUBENSTEIN_SKELETAL_MUSCLE_MYELOID_CELLS	11	0.266873	0.593241	0.954449	0.983563	0.854458	10	tags=9%, list=11%, signal=9%	VCAN
Stromal cell	TRAVAGLINI_LUNG_BASOPHIL_MAST_2_CELL	TRAVAGLINI_LUNG_BASOPHIL_MAST_2_CELL	10	0.262161	0.570885	0.956009	0.983563	0.854458	59	tags=80%, list=68%, signal=29%	VAT1/TFG/PRDX6/RPL37A/HNRNPA3/CD63/RPS4X/RPL24
Stromal cell	MANNO_MIDBRAIN_NEUROTYPES_HSERT	MANNO_MIDBRAIN_NEUROTYPES_HSERT	3	0.345503	0.576138	0.976871	0.988784	0.858994	28	tags=33%, list=32%, signal=23%	COL5A2
Stromal cell	DESCARTES_MAIN_FETAL_ELF3_AGBL2_POSITIVE_CELLS	DESCARTES_MAIN_FETAL_ELF3_AGBL2_POSITIVE_CELLS	1	-0.511628	-0.695294	0.98	0.988936	0.859127	44	tags=100%, list=51%, signal=50%
Stromal cell	LAKE_ADULT_KIDNEY_C24_ENDOTHELIAL_CELLS_AEA_AND_DVR	LAKE_ADULT_KIDNEY_C24_ENDOTHELIAL_CELLS_AEA_AND_DVR	6	-0.234568	-0.596082	1	1	0.868738	69	tags=17%, list=79%, signal=4%	HSP90AA1
Stromal cell	DESCARTES_MAIN_FETAL_TROPHOBLAST_GIANT_CELLS	DESCARTES_MAIN_FETAL_TROPHOBLAST_GIANT_CELLS	1	0	0	1	1	0.868738	45	tags=100%, list=52%, signal=49%
Stromal cell	GAUTAM_EYE_IRIS_CILIARY_BODY_FIBROBLASTS	GAUTAM_EYE_IRIS_CILIARY_BODY_FIBROBLASTS	1	0	0	1	1	0.868738	45	tags=100%, list=52%, signal=49%
Un_epithelial cell	DURANTE_ADULT_OLFACTORY_NEUROEPITHELIUM_OLFACTORY_MICROVILLAR_CELLS	DURANTE_ADULT_OLFACTORY_NEUROEPITHELIUM_OLFACTORY_MICROVILLAR_CELLS	3	0.988095	1.84434	1.66049e-05	0.00652572	0.00589036	6	tags=100%, list=2%, signal=99%	KRT18/PCP4/KRT8
Un_epithelial cell	LAKE_ADULT_KIDNEY_C18_COLLECTING_DUCT_PRINCIPAL_CELLS_MEDULLA	LAKE_ADULT_KIDNEY_C18_COLLECTING_DUCT_PRINCIPAL_CELLS_MEDULLA	36	0.551354	1.90765	0.000309448	0.0608066	0.0548864	66	tags=50%, list=26%, signal=43%	KRT18/HNRNPA3/KRT8/RPS12/RPL7/SRSF3/RPS4X/RPL10A/RPL7A/RPL21/RPL24/GAPDH/PEBP1/RPS23/HNRNPU/ATP5F1B/DSP/NPM1
Un_epithelial cell	LAKE_ADULT_KIDNEY_C10_THIN_ASCENDING_LIMB	LAKE_ADULT_KIDNEY_C10_THIN_ASCENDING_LIMB	39	0.520359	1.82499	0.00114238	0.0897911	0.0810489	49	tags=41%, list=19%, signal=39%	KRT18/HNRNPA3/RPS12/SLC25A5/RPL7/SRSF3/RPS4X/RPL10A/RPL7A/RPL21/RPL24/GAPDH/PEBP1/RPS23/RPS29/HNRNPU
Un_epithelial cell	LAKE_ADULT_KIDNEY_C9_THIN_ASCENDING_LIMB	LAKE_ADULT_KIDNEY_C9_THIN_ASCENDING_LIMB	40	0.514822	1.81511	0.000714093	0.0897911	0.0810489	66	tags=48%, list=26%, signal=42%	KRT18/HNRNPA3/RPS12/RPL7/SRSF3/CIRBP/RPS4X/RPL10A/RPL7A/RPL21/RPL24/GAPDH/PEBP1/RPS23/RPS3/HNRNPU/HNRNPC/ATP5F1B/NPM1
Un_epithelial cell	BUSSLINGER_DUODENAL_TUFT_CELLS	BUSSLINGER_DUODENAL_TUFT_CELLS	3	0.931422	1.73855	0.000948647	0.0897911	0.0810489	6	tags=67%, list=2%, signal=66%	KRT18/KRT8
Un_epithelial cell	TRAVAGLINI_LUNG_ALVEOLAR_EPITHELIAL_TYPE_1_CELL	TRAVAGLINI_LUNG_ALVEOLAR_EPITHELIAL_TYPE_1_CELL	3	0.917908	1.71333	0.00177333	0.116153	0.104844	6	tags=67%, list=2%, signal=66%	KRT18/KRT8
Un_epithelial cell	MURARO_PANCREAS_ACINAR_CELL	MURARO_PANCREAS_ACINAR_CELL	36	0.509527	1.76293	0.00254966	0.125252	0.113057	51	tags=39%, list=20%, signal=36%	GSTA2/KRT18/KRT8/RPS12/SLC25A5/RPL7/RPS4X/RPL10A/RPL7A/RPL24/RPS23/RPS3/RPS29/RPL39
Un_epithelial cell	LAKE_ADULT_KIDNEY_C8_DECENDING_THIN_LIMB	LAKE_ADULT_KIDNEY_C8_DECENDING_THIN_LIMB	43	0.486868	1.72922	0.00239837	0.125252	0.113057	66	tags=44%, list=26%, signal=39%	KRT18/HNRNPA3/KRT8/RPS12/RPL7/SRSF3/CIRBP/RPS4X/RPL10A/RPL7A/RPL21/RPL24/GAPDH/PEBP1/RPS23/HNRNPU/HNRNPC/DSP/NPM1
Un_epithelial cell	HU_FETAL_RETINA_RPE	HU_FETAL_RETINA_RPE	5	0.819988	1.78619	0.00316686	0.135033	0.121886	6	tags=60%, list=2%, signal=60%	KRT18/PCP4/KRT8
Un_epithelial cell	DESCARTES_FETAL_INTESTINE_INTESTINAL_EPITHELIAL_CELLS	DESCARTES_FETAL_INTESTINE_INTESTINAL_EPITHELIAL_CELLS	2	0.952569	1.55267	0.00343596	0.135033	0.121886	14	tags=100%, list=5%, signal=95%	GSTA2/AGR3
Un_epithelial cell	BUSSLINGER_DUODENAL_DIFFERENTIATING_STEM_CELLS	BUSSLINGER_DUODENAL_DIFFERENTIATING_STEM_CELLS	65	0.444205	1.62462	0.00465693	0.16638	0.150181	66	tags=42%, list=26%, signal=41%	KRT18/KRT8/RPS12/SFPQ/HNRNPA1/SLC25A5/RPL7/SRSF3/RPS4X/SNRPB/RPL10A/RPL7A/HNRNPAB/SRSF2/RPL24/GAPDH/ATP5MC1/RPS23/RPS3/RPS29/HNRNPU/RPL39/HNRNPC/ATP5F1B/EIF1AX/AGR2/NPM1
Un_epithelial cell	DESCARTES_FETAL_EYE_CORNEAL_AND_CONJUNCTIVAL_EPITHELIAL_CELLS	DESCARTES_FETAL_EYE_CORNEAL_AND_CONJUNCTIVAL_EPITHELIAL_CELLS	6	0.75502	1.74554	0.0073148	0.169101	0.152637	67	tags=100%, list=26%, signal=76%	KRT18/KRT8/AGR3/DSP/AGR2/PERP
Un_epithelial cell	DURANTE_ADULT_OLFACTORY_NEUROEPITHELIUM_RESPIRATORY_COLUMNAR_CELLS	DURANTE_ADULT_OLFACTORY_NEUROEPITHELIUM_RESPIRATORY_COLUMNAR_CELLS	4	0.830225	1.69979	0.00586865	0.169101	0.152637	15	tags=75%, list=6%, signal=72%	KRT18/KRT8/SLC25A5
Un_epithelial cell	DURANTE_ADULT_OLFACTORY_NEUROEPITHELIUM_RESPIRATORY_HORIZONTAL_BASAL_CELLS	DURANTE_ADULT_OLFACTORY_NEUROEPITHELIUM_RESPIRATORY_HORIZONTAL_BASAL_CELLS	4	0.830225	1.69979	0.00586865	0.169101	0.152637	15	tags=75%, list=6%, signal=72%	KRT18/KRT8/SLC25A5
Un_epithelial cell	TRAVAGLINI_LUNG_BASOPHIL_MAST_2_CELL	TRAVAGLINI_LUNG_BASOPHIL_MAST_2_CELL	20	0.538287	1.69729	0.00612499	0.169101	0.152637	63	tags=55%, list=25%, signal=45%	HNRNPA3/SFPQ/SRSF3/RPS4X/SRSF2/RPL24/PEBP1/ILF2/HNRNPU/SRSF5/EIF1AX
Un_epithelial cell	BUSSLINGER_DUODENAL_TRANSIT_AMPLIFYING_CELLS	BUSSLINGER_DUODENAL_TRANSIT_AMPLIFYING_CELLS	48	0.442445	1.58549	0.00676351	0.169101	0.152637	66	tags=42%, list=26%, signal=38%	KRT18/KRT8/RPS12/HNRNPA1/SLC25A5/RPL7/RPS4X/RPL10A/RPL7A/RPL24/GAPDH/ATP5MC1/RPS23/RPS3/RPS29/RPL39/HNRNPC/ATP5F1B/AGR2/NPM1
Un_epithelial cell	GAO_SMALL_INTESTINE_24W_C3_ENTEROCYTE_PROGENITOR_SUBTYPE_1	GAO_SMALL_INTESTINE_24W_C3_ENTEROCYTE_PROGENITOR_SUBTYPE_1	1	1	1.35547	0.00725688	0.169101	0.152637	1	tags=100%, list=0%, signal=100%	GSTA2
Un_epithelial cell	FAN_OVARY_CL0_XBP1_SELK_HIGH_STROMAL_CELL	FAN_OVARY_CL0_XBP1_SELK_HIGH_STROMAL_CELL	21	0.538194	1.71402	0.00864924	0.18505	0.167033	70	tags=57%, list=27%, signal=45%	RPS12/RPL7/CIRBP/RPS4X/RPL10A/RPL21/RPL24/RPS23/RPS3/RPL39/NPM1/EIF2S2
Un_epithelial cell	BUSSLINGER_DUODENAL_STEM_CELLS	BUSSLINGER_DUODENAL_STEM_CELLS	51	0.434947	1.55914	0.00894642	0.18505	0.167033	66	tags=41%, list=26%, signal=38%	KRT8/RPS12/SFPQ/HNRNPA1/RPL7/RPS4X/SNRPB/RPL10A/RPL7A/RPL24/RPS23/RPS3/RPS29/DKC1/HNRNPU/RPL39/HNRNPC/EIF1AX/DSP/AGR2/NPM1
Un_epithelial cell	FAN_OVARY_CL2_PUTATIVE_EARLY_ATRETIC_FOLLICLE_THECAL_CELL_1	FAN_OVARY_CL2_PUTATIVE_EARLY_ATRETIC_FOLLICLE_THECAL_CELL_1	13	0.603049	1.71043	0.010957	0.215304	0.194342	51	tags=54%, list=20%, signal=45%	RPL7/CIRBP/RPL21/RPL24/PEBP1/RPS23/RPL39
Un_epithelial cell	ZHONG_PFC_C3_MICROGLIA	ZHONG_PFC_C3_MICROGLIA	4	-0.733068	-1.74358	0.0140306	0.260549	0.235181	72	tags=100%, list=28%, signal=73%	TCP1/AKAP7/NFIA
Un_epithelial cell	CUI_DEVELOPING_HEART_ENDOCARDIAL_CELL	CUI_DEVELOPING_HEART_ENDOCARDIAL_CELL	1	0.996063	1.35013	0.0145854	0.260549	0.235181	2	tags=100%, list=1%, signal=100%	KRT18
Un_epithelial cell	LAKE_ADULT_KIDNEY_C19_COLLECTING_DUCT_INTERCALATED_CELLS_TYPE_A_MEDULLA	LAKE_ADULT_KIDNEY_C19_COLLECTING_DUCT_INTERCALATED_CELLS_TYPE_A_MEDULLA	39	0.462642	1.62256	0.01652	0.278989	0.251826	66	tags=44%, list=26%, signal=38%	KRT18/RPS12/SLC25A5/RPL7/RPS4X/RPL10A/RPL7A/RPL21/RPL24/GAPDH/PEBP1/RPS23/RPS3/HNRNPU/ATP5F1B/DSP/NPM1
Un_epithelial cell	DESCARTES_MAIN_FETAL_EXTRAVILLOUS_TROPHOBLASTS	DESCARTES_MAIN_FETAL_EXTRAVILLOUS_TROPHOBLASTS	4	0.790232	1.61791	0.0170375	0.278989	0.251826	6	tags=50%, list=2%, signal=50%	KRT18/KRT8
Un_epithelial cell	TRAVAGLINI_LUNG_CLUB_CELL	TRAVAGLINI_LUNG_CLUB_CELL	19	0.521395	1.61392	0.0180162	0.283214	0.25564	51	tags=42%, list=20%, signal=36%	RPS12/AGR3/RPL21/RPL24/RPS23/RPS3/RPS29/RPL39
Un_epithelial cell	LAKE_ADULT_KIDNEY_C12_THICK_ASCENDING_LIMB	LAKE_ADULT_KIDNEY_C12_THICK_ASCENDING_LIMB	46	0.434689	1.55468	0.0188499	0.284924	0.257183	61	tags=39%, list=24%, signal=36%	RPS12/SLC25A5/RPL7/CIRBP/RPS4X/RPL10A/RPL7A/RPL21/RPL24/GAPDH/ATP5MC1/PEBP1/RPS23/RPS3/RPS29/PRDX5/SRSF5/ATP5F1B
Un_epithelial cell	GAUTAM_EYE_IRIS_CILIARY_BODY_MGP_HIGH_FIBROBLASTS	GAUTAM_EYE_IRIS_CILIARY_BODY_MGP_HIGH_FIBROBLASTS	4	-0.689243	-1.63935	0.0221877	0.317297	0.286405	83	tags=100%, list=33%, signal=69%	SRM/NFIA/P4HB
Un_epithelial cell	HAY_BONE_MARROW_CD34_POS_HSC	HAY_BONE_MARROW_CD34_POS_HSC	5	0.736427	1.60417	0.0284598	0.317297	0.286405	6	tags=40%, list=2%, signal=40%	KRT18/KRT8
Un_epithelial cell	MENON_FETAL_KIDNEY_1_EMBRYONIC_RED_BLOOD_CELLS	MENON_FETAL_KIDNEY_1_EMBRYONIC_RED_BLOOD_CELLS	15	0.539654	1.58407	0.0314875	0.317297	0.286405	78	tags=67%, list=31%, signal=49%	RPL7/SNRPB/RPL7A/SRSF2/GAPDH/RPS23/ILF2/HNRNPC/NPM1/EEF1B2
Un_epithelial cell	FAN_OVARY_CL11_MURAL_GRANULOSA_CELL	FAN_OVARY_CL11_MURAL_GRANULOSA_CELL	20	0.49651	1.56556	0.0293501	0.317297	0.286405	17	tags=25%, list=7%, signal=25%	KRT18/KRT8/SFPQ/HNRNPA1/SRSF3
Un_epithelial cell	DESCARTES_FETAL_ADRENAL_CSH1_CSH2_POSITIVE_CELLS	DESCARTES_FETAL_ADRENAL_CSH1_CSH2_POSITIVE_CELLS	3	0.83029	1.54978	0.0276325	0.317297	0.286405	6	tags=67%, list=2%, signal=66%	KRT18/KRT8
Un_epithelial cell	DURANTE_ADULT_OLFACTORY_NEUROEPITHELIUM_SUSTENTACULAR_CELLS	DURANTE_ADULT_OLFACTORY_NEUROEPITHELIUM_SUSTENTACULAR_CELLS	3	0.830032	1.5493	0.0276325	0.317297	0.286405	6	tags=67%, list=2%, signal=66%	KRT18/KRT8
Un_epithelial cell	FAN_OVARY_CL13_MONOCYTE_MACROPHAGE	FAN_OVARY_CL13_MONOCYTE_MACROPHAGE	14	-0.350927	-1.52577	0.0254364	0.317297	0.286405	102	tags=86%, list=40%, signal=54%	TPM3/POMP/SEC61B/ATF5/TUBB4B/MAP2K3/GPX4/PPP4C/RBX1/CLIC1/OAZ1/NDUFB1
Un_epithelial cell	RUBENSTEIN_SKELETAL_MUSCLE_T_CELLS	RUBENSTEIN_SKELETAL_MUSCLE_T_CELLS	34	0.442117	1.51797	0.0262361	0.317297	0.286405	85	tags=50%, list=33%, signal=38%	RPS12/HNRNPA1/RPL7/RPS4X/RPL10A/RPL7A/RPL21/RPL24/RPS23/RPS3/RPS29/RPL39/NPM1/EIF2S2/EEF1A1/EEF1B2/RSL24D1
Un_epithelial cell	DESCARTES_FETAL_CEREBRUM_SKOR2_NPSR1_POSITIVE_CELLS	DESCARTES_FETAL_CEREBRUM_SKOR2_NPSR1_POSITIVE_CELLS	1	0.988189	1.33946	0.0290261	0.317297	0.286405	4	tags=100%, list=2%, signal=99%	PCP4
Un_epithelial cell	BUSSLINGER_GASTRIC_TUFT_CELLS	BUSSLINGER_GASTRIC_TUFT_CELLS	1	-0.984252	-1.30858	0.0310534	0.317297	0.286405	6	tags=100%, list=2%, signal=98%
Un_epithelial cell	DESCARTES_MAIN_FETAL_MEGAKARYOCYTES	DESCARTES_MAIN_FETAL_MEGAKARYOCYTES	1	-0.984252	-1.30858	0.0310534	0.317297	0.286405	6	tags=100%, list=2%, signal=98%
Un_epithelial cell	FAN_EMBRYONIC_CTX_BRAIN_B_CELL	FAN_EMBRYONIC_CTX_BRAIN_B_CELL	1	-0.984252	-1.30858	0.0310534	0.317297	0.286405	6	tags=100%, list=2%, signal=98%
Un_epithelial cell	TRAVAGLINI_LUNG_SEROUS_CELL	TRAVAGLINI_LUNG_SEROUS_CELL	1	-0.984252	-1.30858	0.0310534	0.317297	0.286405	6	tags=100%, list=2%, signal=98%
Un_epithelial cell	LAKE_ADULT_KIDNEY_C22_ENDOTHELIAL_CELLS_GLOMERULAR_CAPILLARIES	LAKE_ADULT_KIDNEY_C22_ENDOTHELIAL_CELLS_GLOMERULAR_CAPILLARIES	2	-0.905138	-1.57063	0.0343641	0.329392	0.297322	27	tags=100%, list=11%, signal=90%	NFIA
Un_epithelial cell	DESCARTES_FETAL_KIDNEY_URETERIC_BUD_CELLS	DESCARTES_FETAL_KIDNEY_URETERIC_BUD_CELLS	4	0.75363	1.54297	0.033838	0.329392	0.297322	6	tags=50%, list=2%, signal=50%	KRT18/KRT8
Un_epithelial cell	GAUTAM_EYE_IRIS_CILIARY_BODY_WIF1_HIGH_FIBROBLASTS	GAUTAM_EYE_IRIS_CILIARY_BODY_WIF1_HIGH_FIBROBLASTS	11	0.57752	1.58435	0.0392377	0.338616	0.305648	66	tags=64%, list=26%, signal=49%	RPL7/RPS4X/RPL21/RPL24/RPS23/RPS3/NPM1
Un_epithelial cell	BUSSLINGER_ESOPHAGEAL_EARLY_SUPRABASAL_CELLS	BUSSLINGER_ESOPHAGEAL_EARLY_SUPRABASAL_CELLS	12	0.554544	1.54714	0.0412027	0.338616	0.305648	77	tags=67%, list=30%, signal=49%	HNRNPA1/SLC25A5/SRSF3/RPL10A/HNRNPAB/HNRNPC/NPM1/EEF1A1
Un_epithelial cell	CUI_DEVELOPING_HEART_C6_EPICARDIAL_CELL	CUI_DEVELOPING_HEART_C6_EPICARDIAL_CELL	4	0.741967	1.51909	0.0363881	0.338616	0.305648	38	tags=75%, list=15%, signal=65%	KRT18/KRT8/CDH3
Un_epithelial cell	BUSSLINGER_GASTRIC_IMMATURE_PIT_CELLS	BUSSLINGER_GASTRIC_IMMATURE_PIT_CELLS	5	0.695601	1.51524	0.0430809	0.338616	0.305648	67	tags=80%, list=26%, signal=60%	KRT18/KRT8/AGR2/PERP
Un_epithelial cell	HAY_BONE_MARROW_NAIVE_T_CELL	HAY_BONE_MARROW_NAIVE_T_CELL	27	0.448284	1.48637	0.0390144	0.338616	0.305648	51	tags=37%, list=20%, signal=33%	RPS12/RPL7/RPS4X/RPL10A/RPL21/RPL24/RPS23/RPS3/RPS29/RPL39
Un_epithelial cell	TRAVAGLINI_LUNG_BRONCHIAL_VESSEL_1_CELL	TRAVAGLINI_LUNG_BRONCHIAL_VESSEL_1_CELL	35	0.422965	1.45595	0.041289	0.338616	0.305648	51	tags=34%, list=20%, signal=32%	RPS12/HNRNPA1/SLC25A5/RPL7/RPS4X/RPL10A/RPL21/RPL24/RPS23/RPS3/RPS29/RPL39
Un_epithelial cell	DESCARTES_FETAL_THYMUS_THYMIC_EPITHELIAL_CELLS	DESCARTES_FETAL_THYMUS_THYMIC_EPITHELIAL_CELLS	2	0.857708	1.39805	0.0426929	0.338616	0.305648	38	tags=100%, list=15%, signal=86%	ASTN2/CDH3
Un_epithelial cell	DESCARTES_MAIN_FETAL_THYMIC_EPITHELIAL_CELLS	DESCARTES_MAIN_FETAL_THYMIC_EPITHELIAL_CELLS	2	0.857708	1.39805	0.0426929	0.338616	0.305648	38	tags=100%, list=15%, signal=86%	APTX/CDH3
Un_epithelial cell	MANNO_MIDBRAIN_NEUROTYPES_HGABA	MANNO_MIDBRAIN_NEUROTYPES_HGABA	2	0.854306	1.39251	0.0426929	0.338616	0.305648	4	tags=50%, list=2%, signal=50%	PCP4
Un_epithelial cell	AIZARANI_LIVER_C10_MVECS_1	AIZARANI_LIVER_C10_MVECS_1	2	-0.889328	-1.54319	0.0492252	0.345129	0.311527	31	tags=100%, list=12%, signal=89%	NFIA
Un_epithelial cell	AIZARANI_LIVER_C24_EPCAM_POS_BILE_DUCT_CELLS_3	AIZARANI_LIVER_C24_EPCAM_POS_BILE_DUCT_CELLS_3	10	0.576694	1.53849	0.0500569	0.345129	0.311527	81	tags=70%, list=32%, signal=50%	KRT18/KRT8/PRDX5/DSP/AGR2/PERP/EZR
Un_epithelial cell	AIZARANI_LIVER_C3_NK_NKT_CELLS_2	AIZARANI_LIVER_C3_NK_NKT_CELLS_2	14	0.526125	1.51443	0.0450055	0.345129	0.311527	51	tags=43%, list=20%, signal=36%	RPS12/RPL10A/RPL21/RPS3/RPS29/RPL39
Un_epithelial cell	HU_FETAL_RETINA_RPC	HU_FETAL_RETINA_RPC	4	0.729927	1.49444	0.0471698	0.345129	0.311527	35	tags=75%, list=14%, signal=66%	SNRPG/SNRPB/SRSF2
Un_epithelial cell	MANNO_MIDBRAIN_NEUROTYPES_HRGL2C	MANNO_MIDBRAIN_NEUROTYPES_HRGL2C	4	-0.625498	-1.48773	0.0474716	0.345129	0.311527	99	tags=100%, list=39%, signal=62%	EGR1/ABHD17A/NFIA
Un_epithelial cell	AIZARANI_LIVER_C39_EPCAM_POS_BILE_DUCT_CELLS_4	AIZARANI_LIVER_C39_EPCAM_POS_BILE_DUCT_CELLS_4	4	0.725044	1.48445	0.0498652	0.345129	0.311527	6	tags=50%, list=2%, signal=50%	KRT18/KRT8
Un_epithelial cell	TRAVAGLINI_LUNG_BASAL_CELL	TRAVAGLINI_LUNG_BASAL_CELL	18	0.484997	1.47995	0.0488842	0.345129	0.311527	77	tags=56%, list=30%, signal=42%	HNRNPA1/RPL7/RPS4X/RPL10A/CDH3/GAPDH/RPS3/NPM1/PERP/EEF1A1
Un_epithelial cell	DESCARTES_MAIN_FETAL_ELF3_AGBL2_POSITIVE_CELLS	DESCARTES_MAIN_FETAL_ELF3_AGBL2_POSITIVE_CELLS	5	-0.544	-1.44522	0.0510313	0.345781	0.312115	120	tags=100%, list=47%, signal=54%	BANF1/PSMB2/TIMM10/CCT8
Un_epithelial cell	ZHONG_PFC_C1_MICROGLIA	ZHONG_PFC_C1_MICROGLIA	6	0.646857	1.49547	0.0543881	0.347299	0.313485	44	tags=67%, list=17%, signal=56%	SRSF3/SNRPB/AK2/ILF2
Un_epithelial cell	DESCARTES_FETAL_SPLEEN_MESOTHELIAL_CELLS	DESCARTES_FETAL_SPLEEN_MESOTHELIAL_CELLS	5	0.679941	1.48112	0.0548303	0.347299	0.313485	38	tags=60%, list=15%, signal=52%	KRT18/KRT8/CDH3
Un_epithelial cell	AIZARANI_LIVER_C4_EPCAM_POS_BILE_DUCT_CELLS_1	AIZARANI_LIVER_C4_EPCAM_POS_BILE_DUCT_CELLS_1	5	0.676795	1.47427	0.0574413	0.347299	0.313485	67	tags=80%, list=26%, signal=60%	KRT18/KRT8/DSP/PERP
Un_epithelial cell	AIZARANI_LIVER_C7_EPCAM_POS_BILE_DUCT_CELLS_2	AIZARANI_LIVER_C7_EPCAM_POS_BILE_DUCT_CELLS_2	5	0.676795	1.47427	0.0574413	0.347299	0.313485	67	tags=80%, list=26%, signal=60%	KRT18/KRT8/DSP/PERP
Un_epithelial cell	MENON_FETAL_KIDNEY_6_COLLECTING_DUCT_CELLS	MENON_FETAL_KIDNEY_6_COLLECTING_DUCT_CELLS	5	0.672468	1.46485	0.0574413	0.347299	0.313485	6	tags=40%, list=2%, signal=40%	KRT18/KRT8
Un_epithelial cell	MURARO_PANCREAS_BETA_CELL	MURARO_PANCREAS_BETA_CELL	19	0.472914	1.46385	0.0551432	0.347299	0.313485	67	tags=53%, list=26%, signal=42%	CIRBP/RPS4X/RPL7A/PEBP1/RPS23/RPS3/FAM200B/HNRNPC/DSP/PERP
Un_epithelial cell	FAN_OVARY_CL1_GPRC5A_TNFRS12A_HIGH_SELECTABLE_FOLLICLE_STROMAL_CELL	FAN_OVARY_CL1_GPRC5A_TNFRS12A_HIGH_SELECTABLE_FOLLICLE_STROMAL_CELL	36	0.408437	1.41316	0.0572864	0.347299	0.313485	66	tags=42%, list=26%, signal=36%	HNRNPA3/SFPQ/HNRNPA1/SNRPB/PNO1/RPL10A/RPL7A/HNRNPAB/RPL24/ILF2/DKC1/HNRNPU/HNRNPC/EIF1AX/NPM1
Un_epithelial cell	CUI_DEVELOPING_HEART_C1_5TH_WEEK_CARDIAC_CELLS	CUI_DEVELOPING_HEART_C1_5TH_WEEK_CARDIAC_CELLS	5	0.665665	1.45003	0.0587467	0.34981	0.315752	38	tags=60%, list=15%, signal=52%	KRT18/KRT8/CDH3
Un_epithelial cell	MANNO_MIDBRAIN_NEUROTYPES_HSERT	MANNO_MIDBRAIN_NEUROTYPES_HSERT	2	-0.869565	-1.5089	0.0614359	0.352629	0.318297	36	tags=100%, list=14%, signal=87%	AKAP7
Un_epithelial cell	TRAVAGLINI_LUNG_LYMPHATIC_CELL	TRAVAGLINI_LUNG_LYMPHATIC_CELL	6	0.638674	1.47656	0.0605686	0.352629	0.318297	64	tags=67%, list=25%, signal=51%	KRT18/RPL7/RPL39/DSP
Un_epithelial cell	DESCARTES_FETAL_EYE_LENS_FIBRE_CELLS	DESCARTES_FETAL_EYE_LENS_FIBRE_CELLS	1	0.972441	1.31812	0.0637066	0.352629	0.318297	8	tags=100%, list=3%, signal=97%	BHMT
Un_epithelial cell	DESCARTES_FETAL_INTESTINE_CHROMAFFIN_CELLS	DESCARTES_FETAL_INTESTINE_CHROMAFFIN_CELLS	1	0.972441	1.31812	0.0637066	0.352629	0.318297	8	tags=100%, list=3%, signal=97%	BHMT
Un_epithelial cell	DESCARTES_MAIN_FETAL_LENS_FIBRE_CELLS	DESCARTES_MAIN_FETAL_LENS_FIBRE_CELLS	1	0.972441	1.31812	0.0637066	0.352629	0.318297	8	tags=100%, list=3%, signal=97%	BHMT
Un_epithelial cell	AIZARANI_LIVER_C2_KUPFFER_CELLS_1	AIZARANI_LIVER_C2_KUPFFER_CELLS_1	2	-0.837945	-1.45403	0.0659898	0.35526	0.320672	44	tags=100%, list=17%, signal=83%	RPS11
Un_epithelial cell	TRAVAGLINI_LUNG_CLASSICAL_MONOCYTE_CELL	TRAVAGLINI_LUNG_CLASSICAL_MONOCYTE_CELL	2	-0.837945	-1.45403	0.0659898	0.35526	0.320672	44	tags=100%, list=17%, signal=83%	LMO2
Un_epithelial cell	DESCARTES_FETAL_LUNG_CILIATED_EPITHELIAL_CELLS	DESCARTES_FETAL_LUNG_CILIATED_EPITHELIAL_CELLS	3	0.793226	1.4806	0.0669076	0.355334	0.320738	14	tags=67%, list=5%, signal=64%	GSTA2/AGR3
Un_epithelial cell	BUSSLINGER_GASTRIC_ISTHMUS_CELLS	BUSSLINGER_GASTRIC_ISTHMUS_CELLS	37	0.399341	1.38807	0.0704225	0.369014	0.333086	70	tags=41%, list=27%, signal=34%	KRT18/KRT8/SNRPG/AGR3/SRSF3/SNRPB/SLTM/DDX18/HNRNPAB/GAPDH/PEBP1/DSP/AGR2/PERP/EIF2S2
Un_epithelial cell	CUI_DEVELOPING_HEART_COMPACT_ATRIAL_CARDIOMYOCYTE	CUI_DEVELOPING_HEART_COMPACT_ATRIAL_CARDIOMYOCYTE	3	0.739326	1.37999	0.0723589	0.374172	0.337742	40	tags=67%, list=16%, signal=57%	RPL7/GAPDH
Un_epithelial cell	CUI_DEVELOPING_HEART_C7_MAST_CELL	CUI_DEVELOPING_HEART_C7_MAST_CELL	2	-0.826087	-1.43346	0.0736041	0.374542	0.338076	47	tags=100%, list=18%, signal=82%	ATP2A3
Un_epithelial cell	CUI_DEVELOPING_HEART_RIGHT_VENTRICULAR_CARDIOMYOCYTE	CUI_DEVELOPING_HEART_RIGHT_VENTRICULAR_CARDIOMYOCYTE	1	0.964567	1.30744	0.0752896	0.374542	0.338076	10	tags=100%, list=4%, signal=96%	PYGM
Un_epithelial cell	DESCARTES_MAIN_FETAL_SKELETAL_MUSCLE_CELLS	DESCARTES_MAIN_FETAL_SKELETAL_MUSCLE_CELLS	1	0.964567	1.30744	0.0752896	0.374542	0.338076	10	tags=100%, list=4%, signal=96%	PYGM
Un_epithelial cell	AIZARANI_LIVER_C14_HEPATOCYTES_2	AIZARANI_LIVER_C14_HEPATOCYTES_2	7	0.597252	1.44414	0.0769231	0.377885	0.341093	8	tags=29%, list=3%, signal=28%	GSTA2/BHMT
Un_epithelial cell	AIZARANI_LIVER_C11_HEPATOCYTES_1	AIZARANI_LIVER_C11_HEPATOCYTES_1	7	0.593017	1.4339	0.0793651	0.380372	0.343338	8	tags=29%, list=3%, signal=28%	GSTA2/BHMT
Un_epithelial cell	BUSSLINGER_GASTRIC_PPP1R1B_POSITIVE_CELLS	BUSSLINGER_GASTRIC_PPP1R1B_POSITIVE_CELLS	29	0.417999	1.40403	0.0784913	0.380372	0.343338	78	tags=45%, list=31%, signal=35%	RPS12/HNRNPA1/RPL7/RPS4X/RPL10A/RPL7A/RPS23/RPS3/RPS29/RPL39/NPM1/EEF1A1/EEF1B2
Un_epithelial cell	HAY_BONE_MARROW_PRO_B	HAY_BONE_MARROW_PRO_B	20	0.445076	1.40339	0.0838574	0.387717	0.349969	17	tags=25%, list=7%, signal=25%	HNRNPA3/SFPQ/HNRNPA1/SLC25A5/SRSF3
Un_epithelial cell	GAUTAM_EYE_CORNEA_FIBROBLASTS	GAUTAM_EYE_CORNEA_FIBROBLASTS	13	0.49457	1.40275	0.0837004	0.387717	0.349969	45	tags=38%, list=18%, signal=33%	HNRNPA1/RPS4X/RPL21/RPS23/RPS3
Un_epithelial cell	DURANTE_ADULT_OLFACTORY_NEUROEPITHELIUM_RESPIRATORY_CILIATED_CELLS	DURANTE_ADULT_OLFACTORY_NEUROEPITHELIUM_RESPIRATORY_CILIATED_CELLS	5	0.640785	1.39583	0.0822454	0.387717	0.349969	14	tags=40%, list=5%, signal=39%	GSTA2/AGR3
Un_epithelial cell	MANNO_MIDBRAIN_NEUROTYPES_HOPC	MANNO_MIDBRAIN_NEUROTYPES_HOPC	4	-0.601594	-1.43088	0.0961538	0.390824	0.352773	105	tags=100%, list=41%, signal=60%	ERF/EGR1/AKAP7
Un_epithelial cell	HAY_BONE_MARROW_DENDRITIC_CELL	HAY_BONE_MARROW_DENDRITIC_CELL	3	-0.686508	-1.42718	0.096463	0.390824	0.352773	83	tags=100%, list=33%, signal=68%	SPCS1/SEC61G
Un_epithelial cell	GAO_ESOPHAGUS_25W_C1_CILIATED_EPITHELIAL_CELLS	GAO_ESOPHAGUS_25W_C1_CILIATED_EPITHELIAL_CELLS	4	0.683169	1.39871	0.0902965	0.390824	0.352773	62	tags=75%, list=24%, signal=58%	ASTN2/PNO1/TEKT2
Un_epithelial cell	BUSSLINGER_GASTRIC_METALLOTHIONEIN_CELLS	BUSSLINGER_GASTRIC_METALLOTHIONEIN_CELLS	9	0.537817	1.39211	0.0962877	0.390824	0.352773	65	tags=56%, list=25%, signal=43%	KRT8/HNRNPAB/RPS3/HNRNPC/AGR2
Un_epithelial cell	TRAVAGLINI_LUNG_CD4_NAIVE_T_CELL	TRAVAGLINI_LUNG_CD4_NAIVE_T_CELL	22	0.430167	1.37865	0.0955348	0.390824	0.352773	77	tags=45%, list=30%, signal=35%	RPS12/RPL7/RPL10A/RPL24/RPS23/RPS3/RPS29/RPL39/NPM1/EEF1A1
Un_epithelial cell	DESCARTES_FETAL_PLACENTA_AFP_ALB_POSITIVE_CELLS	DESCARTES_FETAL_PLACENTA_AFP_ALB_POSITIVE_CELLS	3	0.724861	1.35299	0.0911722	0.390824	0.352773	42	tags=67%, list=16%, signal=56%	BHMT/PEBP1
Un_epithelial cell	AIZARANI_LIVER_C30_HEPATOCYTES_4	AIZARANI_LIVER_C30_HEPATOCYTES_4	2	0.817732	1.33289	0.0935961	0.390824	0.352773	8	tags=50%, list=3%, signal=49%	BHMT
Un_epithelial cell	TRAVAGLINI_LUNG_MESOTHELIAL_CELL	TRAVAGLINI_LUNG_MESOTHELIAL_CELL	50	0.369081	1.32388	0.0943775	0.390824	0.352773	52	tags=30%, list=20%, signal=30%	KRT18/KRT8/RPS12/SNRPG/RPL7/RPL10A/RPL7A/HNRNPAB/GAPDH/RPS23/ILF2/RPS3/RPS29/RPL39/PRDX5
Un_epithelial cell	DESCARTES_MAIN_FETAL_CSH1_CSH2_POSITIVE_CELLS	DESCARTES_MAIN_FETAL_CSH1_CSH2_POSITIVE_CELLS	1	0.96063	1.30211	0.0926641	0.390824	0.352773	11	tags=100%, list=4%, signal=96%	SNRPG
Un_epithelial cell	HU_FETAL_RETINA_MULLER	HU_FETAL_RETINA_MULLER	1	0.96063	1.30211	0.0926641	0.390824	0.352773	11	tags=100%, list=4%, signal=96%	SNRPG
Un_epithelial cell	HAY_BONE_MARROW_CD34_POS_GRAN	HAY_BONE_MARROW_CD34_POS_GRAN	1	-0.96063	-1.27717	0.0961145	0.390824	0.352773	12	tags=100%, list=5%, signal=96%
Un_epithelial cell	ZHENG_CORD_BLOOD_C2_PUTATIVE_BASOPHIL_EOSINOPHIL_MAST_CELL_PROGENITOR	ZHENG_CORD_BLOOD_C2_PUTATIVE_BASOPHIL_EOSINOPHIL_MAST_CELL_PROGENITOR	1	-0.96063	-1.27717	0.0961145	0.390824	0.352773	12	tags=100%, list=5%, signal=96%
Un_epithelial cell	HAY_BONE_MARROW_EARLY_ERYTHROBLAST	HAY_BONE_MARROW_EARLY_ERYTHROBLAST	10	0.520862	1.38954	0.100114	0.401477	0.362388	72	tags=60%, list=28%, signal=45%	AK2/PEBP1/HNRNPC/EIF1AX/NPM1/DMAC1
Un_epithelial cell	MANNO_MIDBRAIN_NEUROTYPES_HPROGM	MANNO_MIDBRAIN_NEUROTYPES_HPROGM	4	-0.589641	-1.40245	0.103846	0.412238	0.372102	108	tags=100%, list=42%, signal=59%	ERF/RPS14/RPL18
Un_epithelial cell	DESCARTES_MAIN_FETAL_CILIATED_EPITHELIAL_CELLS	DESCARTES_MAIN_FETAL_CILIATED_EPITHELIAL_CELLS	4	0.662048	1.35547	0.107817	0.42372	0.382466	62	tags=75%, list=24%, signal=58%	AGR3/PRDX5/TEKT2
Un_epithelial cell	GAUTAM_EYE_CHOROID_SCLERA_ACTIVATED_T_CELLS	GAUTAM_EYE_CHOROID_SCLERA_ACTIVATED_T_CELLS	3	-0.670635	-1.39418	0.109325	0.424963	0.383588	87	tags=100%, list=34%, signal=67%	TOMM5/ATP2A3
Un_epithelial cell	FAN_EMBRYONIC_CTX_OLIG	FAN_EMBRYONIC_CTX_OLIG	4	0.660532	1.35237	0.110512	0.424963	0.383588	30	tags=50%, list=12%, signal=45%	PCP4/ZNF536
Un_epithelial cell	LAKE_ADULT_KIDNEY_C3_PROXIMAL_TUBULE_EPITHELIAL_CELLS_S1_S2	LAKE_ADULT_KIDNEY_C3_PROXIMAL_TUBULE_EPITHELIAL_CELLS_S1_S2	5	0.617541	1.3452	0.114883	0.424963	0.383588	19	tags=40%, list=7%, signal=38%	BHMT/ASTN2
Un_epithelial cell	RUBENSTEIN_SKELETAL_MUSCLE_B_CELLS	RUBENSTEIN_SKELETAL_MUSCLE_B_CELLS	28	0.398401	1.32719	0.114872	0.424963	0.383588	78	tags=43%, list=31%, signal=33%	RPS12/RPL7/RPS4X/RPL7A/RPL21/RPS23/RPS3/RPS29/RPL39/NPM1/EEF1A1/EEF1B2
Un_epithelial cell	BUSSLINGER_GASTRIC_LYZ_POSITIVE_CELLS	BUSSLINGER_GASTRIC_LYZ_POSITIVE_CELLS	25	0.402159	1.31659	0.115702	0.424963	0.383588	78	tags=44%, list=31%, signal=34%	RPS12/RPL7/RPS4X/RPL10A/RPL7A/RPS23/RPS3/RPL39/AGR2/EEF1A1/EEF1B2
Un_epithelial cell	FAN_EMBRYONIC_CTX_NSC_1	FAN_EMBRYONIC_CTX_NSC_1	2	0.799092	1.30251	0.114943	0.424963	0.383588	13	tags=50%, list=5%, signal=48%	HNRNPA1
Un_epithelial cell	DESCARTES_FETAL_PANCREAS_DUCTAL_CELLS	DESCARTES_FETAL_PANCREAS_DUCTAL_CELLS	1	0.948819	1.2861	0.1139	0.424963	0.383588	14	tags=100%, list=5%, signal=95%	AGR3
Un_epithelial cell	DESCARTES_FETAL_LIVER_HEPATOBLASTS	DESCARTES_FETAL_LIVER_HEPATOBLASTS	7	0.563486	1.36249	0.117216	0.4263	0.384795	8	tags=29%, list=3%, signal=28%	GSTA2/BHMT
Un_epithelial cell	BUSSLINGER_GASTRIC_IMMUNE_CELLS	BUSSLINGER_GASTRIC_IMMUNE_CELLS	48	0.36108	1.29392	0.120482	0.4263	0.384795	84	tags=42%, list=33%, signal=34%	HNRNPA3/RPS12/RPL7/RPS4X/RPL10A/RPL7A/SRSF2/RPL24/GAPDH/RPS23/RPS3/RPS29/HNRNPU/RPL39/SRSF5/NPM1/EEF1A1/EEF1B2/SMARCE1/SUB1
Un_epithelial cell	TRAVAGLINI_LUNG_PROLIFERATING_BASAL_CELL	TRAVAGLINI_LUNG_PROLIFERATING_BASAL_CELL	77	0.340002	1.25397	0.121	0.4263	0.384795	68	tags=35%, list=27%, signal=37%	HNRNPA3/RPS12/SNRPG/HNRNPA1/SLC25A5/RPL7/SRSF3/RPS4X/SNRPB/RPL10A/RPL7A/HNRNPAB/AK2/SRSF2/CDH3/GAPDH/ATP5MC1/RPS23/ILF2/RPS3/DKC1/ATP5F1B/DSP/AGR2/NPM1/PERP/CCT7
Un_epithelial cell	AIZARANI_LIVER_C32_MVECS_3	AIZARANI_LIVER_C32_MVECS_3	1	-0.940945	-1.251	0.124744	0.4263	0.384795	17	tags=100%, list=7%, signal=94%
Un_epithelial cell	AIZARANI_LIVER_C33_STELLATE_CELLS_2	AIZARANI_LIVER_C33_STELLATE_CELLS_2	1	-0.940945	-1.251	0.124744	0.4263	0.384795	17	tags=100%, list=7%, signal=94%
Un_epithelial cell	CUI_DEVELOPING_HEART_5TH_WEEK_ATRIAL_CARDIOMYOCYTE	CUI_DEVELOPING_HEART_5TH_WEEK_ATRIAL_CARDIOMYOCYTE	1	-0.940945	-1.251	0.124744	0.4263	0.384795	17	tags=100%, list=7%, signal=94%
Un_epithelial cell	LAKE_ADULT_KIDNEY_C28_INTERSTITIUM	LAKE_ADULT_KIDNEY_C28_INTERSTITIUM	1	-0.940945	-1.251	0.124744	0.4263	0.384795	17	tags=100%, list=7%, signal=94%
Un_epithelial cell	LAKE_ADULT_KIDNEY_C4_PROXIMAL_TUBULE_EPITHELIAL_CELLS_S2	LAKE_ADULT_KIDNEY_C4_PROXIMAL_TUBULE_EPITHELIAL_CELLS_S2	1	-0.940945	-1.251	0.124744	0.4263	0.384795	17	tags=100%, list=7%, signal=94%
Un_epithelial cell	BUSSLINGER_GASTRIC_X_CELLS	BUSSLINGER_GASTRIC_X_CELLS	4	0.650417	1.33166	0.126685	0.429199	0.387411	64	tags=75%, list=25%, signal=57%	BHMT/CIRBP/DSP
Un_epithelial cell	DESCARTES_MAIN_FETAL_PDE1C_ACSM3_POSITIVE_CELLS	DESCARTES_MAIN_FETAL_PDE1C_ACSM3_POSITIVE_CELLS	1	0.937008	1.27009	0.131274	0.440946	0.398015	17	tags=100%, list=7%, signal=94%	SRSF3
Un_epithelial cell	LAKE_ADULT_KIDNEY_C6_PROXIMAL_TUBULE_EPITHELIAL_CELLS_FIBRINOGEN_POS_S3	LAKE_ADULT_KIDNEY_C6_PROXIMAL_TUBULE_EPITHELIAL_CELLS_FIBRINOGEN_POS_S3	8	0.535026	1.34051	0.134684	0.443385	0.400216	43	tags=38%, list=17%, signal=32%	KRT18/PEBP1/RPS23
Un_epithelial cell	GAUTAM_EYE_CORNEA_CONJUNCTIVAL_CELLS	GAUTAM_EYE_CORNEA_CONJUNCTIVAL_CELLS	3	0.698317	1.30345	0.134588	0.443385	0.400216	46	tags=67%, list=18%, signal=55%	SLC25A5/RPS29
Un_epithelial cell	LAKE_ADULT_KIDNEY_C7_PROXIMAL_TUBULE_EPITHELIAL_CELLS_S3	LAKE_ADULT_KIDNEY_C7_PROXIMAL_TUBULE_EPITHELIAL_CELLS_S3	28	0.387821	1.29195	0.135385	0.443385	0.400216	43	tags=29%, list=17%, signal=27%	RPS12/RPL7/RPS4X/RPL7A/RPL21/RPL24/PEBP1/RPS23
Un_epithelial cell	MENON_FETAL_KIDNEY_5_PROXIMAL_TUBULE_CELLS	MENON_FETAL_KIDNEY_5_PROXIMAL_TUBULE_CELLS	2	-0.774704	-1.34429	0.137056	0.445148	0.401808	60	tags=100%, list=24%, signal=77%	RPS7
Un_epithelial cell	DESCARTES_MAIN_FETAL_CORNEAL_AND_CONJUNCTIVAL_EPITHELIAL_CELLS	DESCARTES_MAIN_FETAL_CORNEAL_AND_CONJUNCTIVAL_EPITHELIAL_CELLS	2	-0.766798	-1.33058	0.14467	0.451382	0.407434	62	tags=100%, list=24%, signal=76%	SPCS1
Un_epithelial cell	LAKE_ADULT_KIDNEY_C23_ENDOTHELIAL_CELLS_AVR	LAKE_ADULT_KIDNEY_C23_ENDOTHELIAL_CELLS_AVR	12	0.468629	1.30745	0.141425	0.451382	0.407434	77	tags=50%, list=30%, signal=37%	RPS12/RPL7/GAPDH/RPS23/NPM1/EEF1A1
Un_epithelial cell	GAUTAM_EYE_CHOROID_SCLERA_CHOROID_ENDOTHELIAL_CELLS	GAUTAM_EYE_CHOROID_SCLERA_CHOROID_ENDOTHELIAL_CELLS	12	0.467339	1.30385	0.143653	0.451382	0.407434	37	tags=33%, list=15%, signal=30%	RPS12/RPL7/RPL7A/RPL24
Un_epithelial cell	AIZARANI_LIVER_C1_NK_NKT_CELLS_1	AIZARANI_LIVER_C1_NK_NKT_CELLS_1	3	0.692222	1.29207	0.144718	0.451382	0.407434	46	tags=67%, list=18%, signal=55%	RPS3/RPS29
Un_epithelial cell	TRAVAGLINI_LUNG_CD4_MEMORY_EFFECTOR_T_CELL	TRAVAGLINI_LUNG_CD4_MEMORY_EFFECTOR_T_CELL	3	0.692222	1.29207	0.144718	0.451382	0.407434	46	tags=67%, list=18%, signal=55%	RPS3/RPS29
Un_epithelial cell	DESCARTES_FETAL_HEART_VISCERAL_NEURONS	DESCARTES_FETAL_HEART_VISCERAL_NEURONS	1	0.929134	1.25941	0.150579	0.455212	0.410892	19	tags=100%, list=7%, signal=93%	ASTN2
Un_epithelial cell	DESCARTES_FETAL_INTESTINE_ENS_NEURONS	DESCARTES_FETAL_INTESTINE_ENS_NEURONS	1	0.929134	1.25941	0.150579	0.455212	0.410892	19	tags=100%, list=7%, signal=93%	ASTN2
Un_epithelial cell	DESCARTES_FETAL_LUNG_VISCERAL_NEURONS	DESCARTES_FETAL_LUNG_VISCERAL_NEURONS	1	0.929134	1.25941	0.150579	0.455212	0.410892	19	tags=100%, list=7%, signal=93%	ASTN2
Un_epithelial cell	DESCARTES_FETAL_PANCREAS_ENS_NEURONS	DESCARTES_FETAL_PANCREAS_ENS_NEURONS	1	0.929134	1.25941	0.150579	0.455212	0.410892	19	tags=100%, list=7%, signal=93%	ASTN2
Un_epithelial cell	FAN_EMBRYONIC_CTX_BIG_GROUPS_GLIAL	FAN_EMBRYONIC_CTX_BIG_GROUPS_GLIAL	2	-0.754941	-1.31	0.159898	0.465482	0.420162	65	tags=100%, list=25%, signal=75%	DAD1
Un_epithelial cell	HAY_BONE_MARROW_CD34_POS_MKP	HAY_BONE_MARROW_CD34_POS_MKP	2	-0.754941	-1.31	0.159898	0.465482	0.420162	65	tags=100%, list=25%, signal=75%	DAD1
Un_epithelial cell	HU_FETAL_RETINA_PHOTORECEPTOR	HU_FETAL_RETINA_PHOTORECEPTOR	2	-0.754941	-1.31	0.159898	0.465482	0.420162	65	tags=100%, list=25%, signal=75%	TUBB4B
Un_epithelial cell	TRAVAGLINI_LUNG_CILIATED_CELL	TRAVAGLINI_LUNG_CILIATED_CELL	15	0.440402	1.29273	0.155266	0.465482	0.420162	65	tags=47%, list=25%, signal=37%	GSTA2/AGR3/PRDX5/CABIN1/TEKT2/DSP/AGR2
Un_epithelial cell	FAN_OVARY_CL4_T_LYMPHOCYTE_NK_CELL_1	FAN_OVARY_CL4_T_LYMPHOCYTE_NK_CELL_1	12	0.462912	1.2915	0.157016	0.465482	0.420162	84	tags=58%, list=33%, signal=41%	SNRPB/SRSF2/GAPDH/RPS29/ATP5F1B/EZR/SUB1
Un_epithelial cell	BUSSLINGER_GASTRIC_MATURE_PIT_CELLS	BUSSLINGER_GASTRIC_MATURE_PIT_CELLS	4	0.626663	1.28302	0.167116	0.4679	0.422345	81	tags=75%, list=32%, signal=52%	KRT8/MXD1/EZR
Un_epithelial cell	MURARO_PANCREAS_DELTA_CELL	MURARO_PANCREAS_DELTA_CELL	4	0.626489	1.28267	0.167116	0.4679	0.422345	4	tags=25%, list=2%, signal=25%	PCP4
Un_epithelial cell	AIZARANI_LIVER_C29_MVECS_2	AIZARANI_LIVER_C29_MVECS_2	4	-0.537849	-1.27926	0.165385	0.4679	0.422345	121	tags=100%, list=47%, signal=53%	TUBB4B/LMO2/NFIA
Un_epithelial cell	BUSSLINGER_ESOPHAGEAL_PROLIFERATING_BASAL_CELLS	BUSSLINGER_ESOPHAGEAL_PROLIFERATING_BASAL_CELLS	12	0.457909	1.27754	0.167038	0.4679	0.422345	78	tags=58%, list=31%, signal=42%	HNRNPA1/SNRPB/RPL10A/RPS3/HNRNPC/EEF1A1/EEF1B2
Un_epithelial cell	CUI_DEVELOPING_HEART_TRABECULAR_VENTRICULAR_CARDIOMYOCYTE	CUI_DEVELOPING_HEART_TRABECULAR_VENTRICULAR_CARDIOMYOCYTE	3	0.680407	1.27002	0.167873	0.4679	0.422345	38	tags=67%, list=15%, signal=57%	KRT8/CDH3
Un_epithelial cell	TRAVAGLINI_LUNG_VASCULAR_SMOOTH_MUSCLE_CELL	TRAVAGLINI_LUNG_VASCULAR_SMOOTH_MUSCLE_CELL	3	0.679371	1.26808	0.167873	0.4679	0.422345	2	tags=33%, list=1%, signal=33%	KRT18
Un_epithelial cell	HAY_BONE_MARROW_CD34_POS_PRE_B	HAY_BONE_MARROW_CD34_POS_PRE_B	1	-0.92126	-1.22483	0.169734	0.469757	0.424021	22	tags=100%, list=9%, signal=92%
Un_epithelial cell	BUSSLINGER_DUODENAL_EARLY_IMMATURE_ENTEROCYTES	BUSSLINGER_DUODENAL_EARLY_IMMATURE_ENTEROCYTES	16	0.419138	1.24793	0.183387	0.503994	0.454925	61	tags=38%, list=24%, signal=30%	GSTA2/KRT8/SLC25A5/PEBP1/RPS29/ATP5F1B
Un_epithelial cell	FAN_OVARY_CL16_LYMPHATIC_ENDOTHELIAL_CELL	FAN_OVARY_CL16_LYMPHATIC_ENDOTHELIAL_CELL	3	-0.611111	-1.27044	0.189711	0.507186	0.457805	102	tags=100%, list=40%, signal=61%	DAD1/NFIA
Un_epithelial cell	MENON_FETAL_KIDNEY_10_IMMUNE_CELLS	MENON_FETAL_KIDNEY_10_IMMUNE_CELLS	3	-0.611111	-1.27044	0.189711	0.507186	0.457805	102	tags=100%, list=40%, signal=61%	RPS15A/OAZ1
Un_epithelial cell	TRAVAGLINI_LUNG_PLATELET_MEGAKARYOCYTE_CELL	TRAVAGLINI_LUNG_PLATELET_MEGAKARYOCYTE_CELL	17	0.41644	1.24957	0.186695	0.507186	0.457805	65	tags=35%, list=25%, signal=28%	KRT18/KRT8/AGR3/GAPDH/PRDX5/AGR2
Un_epithelial cell	MANNO_MIDBRAIN_NEUROTYPES_BASAL	MANNO_MIDBRAIN_NEUROTYPES_BASAL	15	0.425413	1.24873	0.188925	0.507186	0.457805	84	tags=53%, list=33%, signal=38%	RPL7/RPS4X/RPL7A/HNRNPU/SRSF5/ATP5F1B/EEF1A1/SUB1
Un_epithelial cell	MANNO_MIDBRAIN_NEUROTYPES_HRGL1	MANNO_MIDBRAIN_NEUROTYPES_HRGL1	3	-0.599206	-1.24569	0.196141	0.508848	0.459305	105	tags=100%, list=41%, signal=60%	ERF/NFIA
Un_epithelial cell	MURARO_PANCREAS_DUCTAL_CELL	MURARO_PANCREAS_DUCTAL_CELL	26	0.377634	1.24501	0.199179	0.508848	0.459305	111	tags=58%, list=44%, signal=36%	KRT18/KRT8/SFPQ/SLC25A5/HNRNPAB/ATP5F1B/AGR2/PERP/SLC35B2/EZR/SUCLG1/CCT2/ATP5PO/ATP5F1A/FSTL1
Un_epithelial cell	TRAVAGLINI_LUNG_NEUTROPHIL_CELL	TRAVAGLINI_LUNG_NEUTROPHIL_CELL	3	0.660938	1.23368	0.198263	0.508848	0.459305	58	tags=67%, list=23%, signal=52%	CIRBP/MXD1
Un_epithelial cell	FAN_OVARY_CL15_SMALL_ANTRAL_FOLLICLE_GRANULOSA_CELL	FAN_OVARY_CL15_SMALL_ANTRAL_FOLLICLE_GRANULOSA_CELL	44	0.344046	1.22134	0.199396	0.508848	0.459305	84	tags=43%, list=33%, signal=35%	KRT18/KRT8/SNRPG/SFPQ/HNRNPA1/SLC25A5/SRSF3/SNRPB/SRSF2/CDH3/RPL39/HNRNPC/ATP5F1B/DSP/DMAC1/TRA2A/EEF1B2/EZR/SUB1
Un_epithelial cell	AIZARANI_LIVER_C23_KUPFFER_CELLS_3	AIZARANI_LIVER_C23_KUPFFER_CELLS_3	1	-0.913386	-1.21436	0.198364	0.508848	0.459305	24	tags=100%, list=9%, signal=91%
Un_epithelial cell	HU_FETAL_RETINA_MICROGLIA	HU_FETAL_RETINA_MICROGLIA	1	-0.913386	-1.21436	0.198364	0.508848	0.459305	24	tags=100%, list=9%, signal=91%
Un_epithelial cell	RUBENSTEIN_SKELETAL_MUSCLE_SATELLITE_CELLS	RUBENSTEIN_SKELETAL_MUSCLE_SATELLITE_CELLS	59	0.334131	1.21372	0.196196	0.508848	0.459305	51	tags=29%, list=20%, signal=30%	RPS12/HNRNPA1/RPL7/SRSF3/CIRBP/RPS4X/RPL10A/RPL7A/RPL21/RPL24/GAPDH/ATP5MC1/PEBP1/RPS23/RPS3/RPS29/RPL39
Un_epithelial cell	ZHENG_CORD_BLOOD_C9_GRANULOCYTE_MACROPHAGE_PROGENITOR	ZHENG_CORD_BLOOD_C9_GRANULOCYTE_MACROPHAGE_PROGENITOR	9	0.480082	1.24267	0.203016	0.513455	0.463464	61	tags=56%, list=24%, signal=44%	HNRNPA1/GAPDH/PEBP1/HNRNPU/ATP5F1B
Un_epithelial cell	LAKE_ADULT_KIDNEY_C5_PROXIMAL_TUBULE_EPITHELIAL_CELLS_STRESS_INFLAM	LAKE_ADULT_KIDNEY_C5_PROXIMAL_TUBULE_EPITHELIAL_CELLS_STRESS_INFLAM	8	0.492162	1.23311	0.203814	0.513455	0.463464	27	tags=38%, list=11%, signal=35%	BHMT/ASTN2/SRRT
Un_epithelial cell	DESCARTES_FETAL_PLACENTA_MEGAKARYOCYTES	DESCARTES_FETAL_PLACENTA_MEGAKARYOCYTES	2	-0.70751	-1.2277	0.208122	0.520967	0.470245	77	tags=100%, list=30%, signal=70%	LMO2
Un_epithelial cell	MANNO_MIDBRAIN_NEUROTYPES_HNPROG	MANNO_MIDBRAIN_NEUROTYPES_HNPROG	3	-0.587302	-1.22094	0.215434	0.532488	0.480644	108	tags=100%, list=42%, signal=58%	RPS14/RPL18
Un_epithelial cell	DESCARTES_FETAL_CEREBRUM_MEGAKARYOCYTES	DESCARTES_FETAL_CEREBRUM_MEGAKARYOCYTES	3	-0.579365	-1.20444	0.215434	0.532488	0.480644	110	tags=100%, list=43%, signal=58%	ZNF346/ATP2A3
Un_epithelial cell	RUBENSTEIN_SKELETAL_MUSCLE_NK_CELLS	RUBENSTEIN_SKELETAL_MUSCLE_NK_CELLS	18	0.39946	1.21893	0.218916	0.534373	0.482345	46	tags=33%, list=18%, signal=29%	SNRPG/HNRNPA1/SNRPB/RPL21/RPS3/RPS29
Un_epithelial cell	ZHENG_CORD_BLOOD_C8_PUTATIVE_LYMPHOID_PRIMED_MULTIPOTENT_PROGENITOR_2	ZHENG_CORD_BLOOD_C8_PUTATIVE_LYMPHOID_PRIMED_MULTIPOTENT_PROGENITOR_2	4	0.593625	1.21538	0.218329	0.534373	0.482345	106	tags=100%, list=42%, signal=59%	HNRNPA1/GAPDH/EEF1B2/EIF3K
Un_epithelial cell	DESCARTES_FETAL_LIVER_MESOTHELIAL_CELLS	DESCARTES_FETAL_LIVER_MESOTHELIAL_CELLS	4	0.592203	1.21247	0.221024	0.536188	0.483984	38	tags=50%, list=15%, signal=43%	KRT18/CDH3
Un_epithelial cell	LAKE_ADULT_KIDNEY_C29_UNKNOWN_NOVEL_PT_CFH_POS_SUBPOPULATION_S2	LAKE_ADULT_KIDNEY_C29_UNKNOWN_NOVEL_PT_CFH_POS_SUBPOPULATION_S2	1	-0.901575	-1.19866	0.229039	0.545529	0.492415	27	tags=100%, list=11%, signal=90%
Un_epithelial cell	LAKE_ADULT_KIDNEY_C2_PODOCYTES	LAKE_ADULT_KIDNEY_C2_PODOCYTES	1	-0.901575	-1.19866	0.229039	0.545529	0.492415	27	tags=100%, list=11%, signal=90%
Un_epithelial cell	AIZARANI_LIVER_C5_NK_NKT_CELLS_3	AIZARANI_LIVER_C5_NK_NKT_CELLS_3	1	-0.897638	-1.19342	0.229039	0.545529	0.492415	28	tags=100%, list=11%, signal=89%
Un_epithelial cell	FAN_OVARY_CL17_PUTATIVE_APOPTOTIC_SMOOTH_MUSCLE_CELL	FAN_OVARY_CL17_PUTATIVE_APOPTOTIC_SMOOTH_MUSCLE_CELL	11	0.437401	1.19996	0.234305	0.55471	0.500702	44	tags=36%, list=17%, signal=31%	SFPQ/SLC25A5/PNO1/ILF2
Un_epithelial cell	DESCARTES_FETAL_HEART_SCHWANN_CELLS	DESCARTES_FETAL_HEART_SCHWANN_CELLS	1	0.885827	1.20071	0.239382	0.559983	0.505462	30	tags=100%, list=12%, signal=89%	ZNF536
Un_epithelial cell	DESCARTES_FETAL_STOMACH_ENS_GLIA	DESCARTES_FETAL_STOMACH_ENS_GLIA	1	0.885827	1.20071	0.239382	0.559983	0.505462	30	tags=100%, list=12%, signal=89%	ZNF536
Un_epithelial cell	TRAVAGLINI_LUNG_PROXIMAL_BASAL_CELL	TRAVAGLINI_LUNG_PROXIMAL_BASAL_CELL	61	0.321863	1.17063	0.243756	0.566841	0.511653	79	tags=38%, list=31%, signal=34%	HNRNPA3/RPS12/HNRNPA1/SLC25A5/RPL7/CIRBP/RPS4X/RPL10A/RPL7A/RPL21/GAPDH/ATP5MC1/RPS23/RPS3/RPL39/ATP5F1B/AGR2/NPM1/PERP/CCT7/EEF1A1/EEF1B2/RTRAF
Un_epithelial cell	DESCARTES_FETAL_ADRENAL_SCHWANN_CELLS	DESCARTES_FETAL_ADRENAL_SCHWANN_CELLS	1	0.877953	1.19004	0.249035	0.572343	0.516619	32	tags=100%, list=13%, signal=88%	KCNA2
Un_epithelial cell	DESCARTES_FETAL_INTESTINE_ENS_GLIA	DESCARTES_FETAL_INTESTINE_ENS_GLIA	1	0.877953	1.19004	0.249035	0.572343	0.516619	32	tags=100%, list=13%, signal=88%	KCNA2
Un_epithelial cell	MENON_FETAL_KIDNEY_8_CONNECTING_TUBULE_CELLS	MENON_FETAL_KIDNEY_8_CONNECTING_TUBULE_CELLS	15	0.399433	1.17247	0.2519	0.572833	0.517061	82	tags=47%, list=32%, signal=34%	KRT8/SLC25A5/ATP5MC1/PEBP1/ATP5F1B/NDUFB7/SUCLG1
Un_epithelial cell	GAUTAM_EYE_IRIS_CILIARY_BODY_ACTIVATED_T_CELLS	GAUTAM_EYE_IRIS_CILIARY_BODY_ACTIVATED_T_CELLS	6	0.502958	1.16279	0.252163	0.572833	0.517061	81	tags=67%, list=32%, signal=47%	RPL10A/SRRT/RPS23/EZR
Un_epithelial cell	RUBENSTEIN_SKELETAL_MUSCLE_MYELOID_CELLS	RUBENSTEIN_SKELETAL_MUSCLE_MYELOID_CELLS	30	0.349981	1.17869	0.255861	0.577894	0.521629	51	tags=30%, list=20%, signal=27%	RPS12/SLC25A5/RPL7/RPS4X/RPL21/GAPDH/RPS23/RPS29/RPL39
Un_epithelial cell	TRAVAGLINI_LUNG_NONCLASSICAL_MONOCYTE_CELL	TRAVAGLINI_LUNG_NONCLASSICAL_MONOCYTE_CELL	1	-0.885827	-1.17772	0.257669	0.57865	0.522312	31	tags=100%, list=12%, signal=88%
Un_epithelial cell	GAO_LARGE_INTESTINE_24W_C6_SECRETORY_PROGENITOR	GAO_LARGE_INTESTINE_24W_C6_SECRETORY_PROGENITOR	1	0.870079	1.17937	0.260618	0.581948	0.525288	34	tags=100%, list=13%, signal=87%	L3MBTL2
Un_epithelial cell	MANNO_MIDBRAIN_NEUROTYPES_HPROGBP	MANNO_MIDBRAIN_NEUROTYPES_HPROGBP	5	-0.428	-1.13705	0.262712	0.583309	0.526517	149	tags=100%, list=58%, signal=42%	ACTL6A/RPS14/SNRPF/RPL18
Un_epithelial cell	TRAVAGLINI_LUNG_BRONCHIAL_VESSEL_2_CELL	TRAVAGLINI_LUNG_BRONCHIAL_VESSEL_2_CELL	18	0.380629	1.16147	0.273114	0.602998	0.544289	85	tags=50%, list=33%, signal=36%	SFPQ/HNRNPA1/SLC25A5/SRSF3/ILF2/SRSF5/NPM1/SUB1/RSL24D1
Un_epithelial cell	FAN_EMBRYONIC_CTX_BIG_GROUPS_CAJAL_RETZIUS	FAN_EMBRYONIC_CTX_BIG_GROUPS_CAJAL_RETZIUS	16	0.383792	1.14269	0.291262	0.639475	0.577215	76	tags=44%, list=30%, signal=33%	PCP4/SLC25A5/ATP5MC1/PRDX5/ATP5F1B/PERP/NDUFB7
Un_epithelial cell	DESCARTES_FETAL_HEART_EPICARDIAL_FAT_CELLS	DESCARTES_FETAL_HEART_EPICARDIAL_FAT_CELLS	1	0.854331	1.15802	0.295367	0.640397	0.578047	38	tags=100%, list=15%, signal=85%	CDH3
Un_epithelial cell	FAN_OVARY_CL18_B_LYMPHOCYTE	FAN_OVARY_CL18_B_LYMPHOCYTE	24	0.353189	1.15318	0.299383	0.640397	0.578047	84	tags=42%, list=33%, signal=31%	RPS12/SNRPG/SRSF3/SRSF2/ANP32A/RPS29/EEF1B2/EZR/YTHDF2/SUB1
Un_epithelial cell	TRAVAGLINI_LUNG_NATURAL_KILLER_CELL	TRAVAGLINI_LUNG_NATURAL_KILLER_CELL	1	-0.866142	-1.15155	0.298569	0.640397	0.578047	36	tags=100%, list=14%, signal=86%
Un_epithelial cell	CUI_DEVELOPING_HEART_CARDIAC_FIBROBLASTS	CUI_DEVELOPING_HEART_CARDIAC_FIBROBLASTS	1	0.846457	1.14735	0.303089	0.640397	0.578047	40	tags=100%, list=16%, signal=85%	GAPDH
Un_epithelial cell	HAY_BONE_MARROW_NK_CELLS	HAY_BONE_MARROW_NK_CELLS	5	0.525255	1.14417	0.29765	0.640397	0.578047	76	tags=60%, list=30%, signal=43%	CIRBP/PRDX5/NDUFB7
Un_epithelial cell	CUI_DEVELOPING_HEART_C2_CARDIOMYOCYTE	CUI_DEVELOPING_HEART_C2_CARDIOMYOCYTE	1	0.84252	1.14201	0.303089	0.640397	0.578047	41	tags=100%, list=16%, signal=84%	ATP5MC1
Un_epithelial cell	BUSSLINGER_DUODENAL_IMMUNE_CELLS	BUSSLINGER_DUODENAL_IMMUNE_CELLS	52	0.313173	1.12434	0.302209	0.640397	0.578047	59	tags=29%, list=23%, signal=28%	RPS12/SFPQ/RPL7/SRSF3/RPS4X/SNRPB/RPL10A/SRSF2/RPL24/RPS23/RPS3/RPS29/RPL39/HNRNPC/SRSF5
Un_epithelial cell	AIZARANI_LIVER_C20_LSECS_3	AIZARANI_LIVER_C20_LSECS_3	3	-0.535714	-1.1137	0.308682	0.645276	0.582451	121	tags=100%, list=47%, signal=53%	NCL/MACF1
Un_epithelial cell	ZHENG_CORD_BLOOD_C4_PUTATIVE_EARLY_ERYTHROID_COMMITMENT	ZHENG_CORD_BLOOD_C4_PUTATIVE_EARLY_ERYTHROID_COMMITMENT	3	-0.535714	-1.1137	0.308682	0.645276	0.582451	121	tags=67%, list=47%, signal=35%	NOP58/NFIA
Un_epithelial cell	MURARO_PANCREAS_MESENCHYMAL_STROMAL_CELL	MURARO_PANCREAS_MESENCHYMAL_STROMAL_CELL	22	0.353222	1.13205	0.317757	0.650409	0.587084	85	tags=50%, list=33%, signal=36%	CYTH3/RPL10A/HNRNPAB/GAPDH/RPS23/RPL39/NPM1/EIF2S2/EEF1A1/EEF1B2/RSL24D1
Un_epithelial cell	TRAVAGLINI_LUNG_DIFFERENTIATING_BASAL_CELL	TRAVAGLINI_LUNG_DIFFERENTIATING_BASAL_CELL	10	0.420764	1.1225	0.315131	0.650409	0.587084	77	tags=50%, list=30%, signal=36%	RPS4X/GAPDH/AGR2/PERP/EEF1A1
Un_epithelial cell	DURANTE_ADULT_OLFACTORY_NEUROEPITHELIUM_IMMATURE_NEURONS	DURANTE_ADULT_OLFACTORY_NEUROEPITHELIUM_IMMATURE_NEURONS	2	-0.636364	-1.10424	0.314721	0.650409	0.587084	95	tags=100%, list=37%, signal=63%	ATF5
Un_epithelial cell	GAUTAM_EYE_IRIS_CILIARY_BODY_CILIARY_BODY_ENDOTHELIAL_CELLS	GAUTAM_EYE_IRIS_CILIARY_BODY_CILIARY_BODY_ENDOTHELIAL_CELLS	7	-0.358871	-1.0944	0.31694	0.650409	0.587084	167	tags=57%, list=65%, signal=20%	PPAN/ABHD17A/ILF3/NFIA
Un_epithelial cell	DURANTE_ADULT_OLFACTORY_NEUROEPITHELIUM_CD4_T_CELLS	DURANTE_ADULT_OLFACTORY_NEUROEPITHELIUM_CD4_T_CELLS	1	0.822835	1.11533	0.333977	0.680067	0.613854	46	tags=100%, list=18%, signal=82%	RPS29
Un_epithelial cell	TRAVAGLINI_LUNG_PERICYTE_CELL	TRAVAGLINI_LUNG_PERICYTE_CELL	2	0.687747	1.12102	0.344828	0.692116	0.624731	81	tags=100%, list=32%, signal=69%	PERP/EZR
Un_epithelial cell	LAKE_ADULT_KIDNEY_C26_MESANGIAL_CELLS	LAKE_ADULT_KIDNEY_C26_MESANGIAL_CELLS	2	-0.624506	-1.08366	0.345178	0.692116	0.624731	98	tags=100%, list=38%, signal=62%	EGR1
Un_epithelial cell	LAKE_ADULT_KIDNEY_C27_VASCULAR_SMOOTH_MUSCLE_CELLS_AND_PERICYTES	LAKE_ADULT_KIDNEY_C27_VASCULAR_SMOOTH_MUSCLE_CELLS_AND_PERICYTES	2	-0.624506	-1.08366	0.345178	0.692116	0.624731	98	tags=100%, list=38%, signal=62%	EGR1
Un_epithelial cell	GAUTAM_EYE_IRIS_CILIARY_BODY_CRYAA_HIGH_CILIARY_BODY_CELLS	GAUTAM_EYE_IRIS_CILIARY_BODY_CRYAA_HIGH_CILIARY_BODY_CELLS	4	0.537849	1.10119	0.350404	0.695499	0.627784	120	tags=100%, list=47%, signal=54%	RPL21/MXD1/BCL2L13/GSTM5
Un_epithelial cell	RUBENSTEIN_SKELETAL_MUSCLE_PCV_ENDOTHELIAL_CELLS	RUBENSTEIN_SKELETAL_MUSCLE_PCV_ENDOTHELIAL_CELLS	19	0.355423	1.10017	0.348887	0.695499	0.627784	43	tags=26%, list=17%, signal=24%	RPS12/RPL7/RPS4X/RPL7A/RPS23
Un_epithelial cell	DESCARTES_FETAL_LUNG_CSH1_CSH2_POSITIVE_CELLS	DESCARTES_FETAL_LUNG_CSH1_CSH2_POSITIVE_CELLS	7	0.453886	1.09748	0.352869	0.696873	0.629024	71	tags=57%, list=28%, signal=42%	CYTH3/ILF2/CHD8/SLC35B2
Un_epithelial cell	CUI_DEVELOPING_HEART_C4_ENDOTHELIAL_CELL	CUI_DEVELOPING_HEART_C4_ENDOTHELIAL_CELL	1	-0.822835	-1.09397	0.368098	0.714048	0.644527	47	tags=100%, list=18%, signal=82%
Un_epithelial cell	FAN_EMBRYONIC_CTX_BIG_GROUPS_BRAIN_IMMUNE	FAN_EMBRYONIC_CTX_BIG_GROUPS_BRAIN_IMMUNE	1	-0.822835	-1.09397	0.368098	0.714048	0.644527	47	tags=100%, list=18%, signal=82%
Un_epithelial cell	FAN_EMBRYONIC_CTX_BRAIN_EFFECTOR_T_CELL	FAN_EMBRYONIC_CTX_BRAIN_EFFECTOR_T_CELL	1	-0.822835	-1.09397	0.368098	0.714048	0.644527	47	tags=100%, list=18%, signal=82%
Un_epithelial cell	FAN_OVARY_CL12_T_LYMPHOCYTE_NK_CELL_2	FAN_OVARY_CL12_T_LYMPHOCYTE_NK_CELL_2	11	0.393143	1.07854	0.368834	0.714048	0.644527	84	tags=45%, list=33%, signal=32%	RPS12/SRSF2/RPS29/EZR/SUB1
Un_epithelial cell	FAN_EMBRYONIC_CTX_BRAIN_NAIVE_LIKE_T_CELL	FAN_EMBRYONIC_CTX_BRAIN_NAIVE_LIKE_T_CELL	2	0.671937	1.09525	0.372742	0.718077	0.648164	85	tags=100%, list=33%, signal=67%	NPM1/RSL24D1
Un_epithelial cell	DESCARTES_FETAL_SPLEEN_AFP_ALB_POSITIVE_CELLS	DESCARTES_FETAL_SPLEEN_AFP_ALB_POSITIVE_CELLS	3	0.571938	1.06755	0.390738	0.749073	0.676142	67	tags=67%, list=26%, signal=50%	PEBP1/PERP
Un_epithelial cell	DESCARTES_FETAL_MUSCLE_ERYTHROBLASTS	DESCARTES_FETAL_MUSCLE_ERYTHROBLASTS	1	-0.811024	-1.07827	0.398773	0.753451	0.680094	50	tags=100%, list=20%, signal=81%
Un_epithelial cell	DESCARTES_MAIN_FETAL_CARDIOMYOCYTES	DESCARTES_MAIN_FETAL_CARDIOMYOCYTES	1	0.795276	1.07797	0.397683	0.753451	0.680094	53	tags=100%, list=21%, signal=80%	MRPL58
Un_epithelial cell	LAKE_ADULT_KIDNEY_C17_COLLECTING_SYSTEM_PCS_STRESSED_DISSOC_SUBSET	LAKE_ADULT_KIDNEY_C17_COLLECTING_SYSTEM_PCS_STRESSED_DISSOC_SUBSET	4	0.524138	1.07311	0.397574	0.753451	0.680094	81	tags=75%, list=32%, signal=52%	HNRNPC/TRA2A/EZR
Un_epithelial cell	BUSSLINGER_DUODENAL_LATE_IMMATURE_ENTEROCYTES	BUSSLINGER_DUODENAL_LATE_IMMATURE_ENTEROCYTES	5	0.485328	1.0572	0.406005	0.75981	0.685833	42	tags=40%, list=16%, signal=34%	SLC25A5/PEBP1
Un_epithelial cell	HAY_BONE_MARROW_STROMAL	HAY_BONE_MARROW_STROMAL	3	0.565651	1.05582	0.40521	0.75981	0.685833	9	tags=33%, list=4%, signal=33%	HOXC6
Un_epithelial cell	DESCARTES_MAIN_FETAL_MUC13_DMBT1_POSITIVE_CELLS	DESCARTES_MAIN_FETAL_MUC13_DMBT1_POSITIVE_CELLS	1	0.775591	1.05129	0.434363	0.786797	0.710193	58	tags=100%, list=23%, signal=78%	MXD1
Un_epithelial cell	ZHONG_PFC_C4_PTGDS_POS_OPC	ZHONG_PFC_C4_PTGDS_POS_OPC	2	0.643048	1.04816	0.45156	0.786797	0.710193	15	tags=50%, list=6%, signal=47%	SLC25A5
Un_epithelial cell	GAUTAM_EYE_CHOROID_SCLERA_FIBROBLASTS	GAUTAM_EYE_CHOROID_SCLERA_FIBROBLASTS	1	-0.787402	-1.04686	0.439673	0.786797	0.710193	56	tags=100%, list=22%, signal=78%
Un_epithelial cell	HAY_BONE_MARROW_IMMATURE_NEUTROPHIL	HAY_BONE_MARROW_IMMATURE_NEUTROPHIL	1	-0.787402	-1.04686	0.439673	0.786797	0.710193	56	tags=100%, list=22%, signal=78%
Un_epithelial cell	GAUTAM_EYE_IRIS_CILIARY_BODY_RIBOSOMAL_GENES_HIGH_FIBROBLASTS	GAUTAM_EYE_IRIS_CILIARY_BODY_RIBOSOMAL_GENES_HIGH_FIBROBLASTS	2	0.640086	1.04333	0.456486	0.786797	0.710193	40	tags=50%, list=16%, signal=42%	GAPDH
Un_epithelial cell	DESCARTES_FETAL_KIDNEY_ERYTHROBLASTS	DESCARTES_FETAL_KIDNEY_ERYTHROBLASTS	1	-0.783465	-1.04163	0.449898	0.786797	0.710193	57	tags=100%, list=22%, signal=78%
Un_epithelial cell	DESCARTES_FETAL_PANCREAS_ERYTHROBLASTS	DESCARTES_FETAL_PANCREAS_ERYTHROBLASTS	1	-0.783465	-1.04163	0.449898	0.786797	0.710193	57	tags=100%, list=22%, signal=78%
Un_epithelial cell	DESCARTES_FETAL_STOMACH_ERYTHROBLASTS	DESCARTES_FETAL_STOMACH_ERYTHROBLASTS	1	-0.783465	-1.04163	0.449898	0.786797	0.710193	57	tags=100%, list=22%, signal=78%
Un_epithelial cell	MANNO_MIDBRAIN_NEUROTYPES_HDA1	MANNO_MIDBRAIN_NEUROTYPES_HDA1	2	0.636067	1.03678	0.464696	0.786797	0.710193	38	tags=50%, list=15%, signal=43%	CDH3
Un_epithelial cell	MANNO_MIDBRAIN_NEUROTYPES_HPROGFPL	MANNO_MIDBRAIN_NEUROTYPES_HPROGFPL	2	0.635205	1.03537	0.464696	0.786797	0.710193	21	tags=50%, list=8%, signal=46%	SNRPB
Un_epithelial cell	DESCARTES_FETAL_CEREBRUM_VASCULAR_ENDOTHELIAL_CELLS	DESCARTES_FETAL_CEREBRUM_VASCULAR_ENDOTHELIAL_CELLS	6	0.447527	1.03464	0.430161	0.786797	0.710193	125	tags=83%, list=49%, signal=44%	SNRPB/DSP/SLCO1A2/FSTL1/SAMM50
Un_epithelial cell	DESCARTES_FETAL_STOMACH_CILIATED_EPITHELIAL_CELLS	DESCARTES_FETAL_STOMACH_CILIATED_EPITHELIAL_CELLS	1	0.759843	1.02994	0.451737	0.786797	0.710193	62	tags=100%, list=24%, signal=76%	TEKT2
Un_epithelial cell	ZHENG_CORD_BLOOD_C5_SIMILAR_TO_HSC_C6_PUTATIVE_ALTERED_METABOLIC_STATE	ZHENG_CORD_BLOOD_C5_SIMILAR_TO_HSC_C6_PUTATIVE_ALTERED_METABOLIC_STATE	1	-0.771654	-1.02592	0.476483	0.786797	0.710193	60	tags=100%, list=24%, signal=77%
Un_epithelial cell	ZHONG_PFC_C2_UNKNOWN_NPC	ZHONG_PFC_C2_UNKNOWN_NPC	1	-0.771654	-1.02592	0.476483	0.786797	0.710193	60	tags=100%, list=24%, signal=77%
Un_epithelial cell	ZHONG_PFC_C8_ORG_PROLIFERATING	ZHONG_PFC_C8_ORG_PROLIFERATING	1	-0.771654	-1.02592	0.476483	0.786797	0.710193	60	tags=100%, list=24%, signal=77%
Un_epithelial cell	FAN_OVARY_CL9_PUTATIVE_APOPTOTIC_ENDOTHELIAL_CELL	FAN_OVARY_CL9_PUTATIVE_APOPTOTIC_ENDOTHELIAL_CELL	18	0.335733	1.02447	0.450584	0.786797	0.710193	88	tags=44%, list=35%, signal=31%	KRT18/SFPQ/SNRPB/SRSF2/SRSF5/EIF2S2/YTHDF2/RPL7L1
Un_epithelial cell	DESCARTES_MAIN_FETAL_SQUAMOUS_EPITHELIAL_CELLS	DESCARTES_MAIN_FETAL_SQUAMOUS_EPITHELIAL_CELLS	1	0.751969	1.01927	0.46139	0.786797	0.710193	64	tags=100%, list=25%, signal=75%	DSP
Un_epithelial cell	GAUTAM_EYE_IRIS_CILIARY_BODY_COL9A1_HIGH_CILIARY_BODY_CELLS	GAUTAM_EYE_IRIS_CILIARY_BODY_COL9A1_HIGH_CILIARY_BODY_CELLS	1	0.751969	1.01927	0.46139	0.786797	0.710193	64	tags=100%, list=25%, signal=75%	DSP
Un_epithelial cell	DESCARTES_FETAL_HEART_ELF3_AGBL2_POSITIVE_CELLS	DESCARTES_FETAL_HEART_ELF3_AGBL2_POSITIVE_CELLS	1	0.748031	1.01393	0.46332	0.786797	0.710193	65	tags=100%, list=25%, signal=75%	AGR2
Un_epithelial cell	DESCARTES_FETAL_MUSCLE_MYELOID_CELLS	DESCARTES_FETAL_MUSCLE_MYELOID_CELLS	1	0.748031	1.01393	0.46332	0.786797	0.710193	65	tags=100%, list=25%, signal=75%	AGR2
Un_epithelial cell	DESCARTES_FETAL_PLACENTA_PAEP_MECOM_POSITIVE_CELLS	DESCARTES_FETAL_PLACENTA_PAEP_MECOM_POSITIVE_CELLS	1	0.748031	1.01393	0.46332	0.786797	0.710193	65	tags=100%, list=25%, signal=75%	AGR2
Un_epithelial cell	DESCARTES_FETAL_SPLEEN_MYELOID_CELLS	DESCARTES_FETAL_SPLEEN_MYELOID_CELLS	1	0.748031	1.01393	0.46332	0.786797	0.710193	65	tags=100%, list=25%, signal=75%	AGR2
Un_epithelial cell	DESCARTES_MAIN_FETAL_GOBLET_CELLS	DESCARTES_MAIN_FETAL_GOBLET_CELLS	1	0.748031	1.01393	0.46332	0.786797	0.710193	65	tags=100%, list=25%, signal=75%	AGR2
Un_epithelial cell	MENON_FETAL_KIDNEY_0_CAP_MESENCHYME_CELLS	MENON_FETAL_KIDNEY_0_CAP_MESENCHYME_CELLS	3	-0.484127	-1.00645	0.434084	0.786797	0.710193	134	tags=100%, list=53%, signal=48%	NCL/ILF3
Un_epithelial cell	DESCARTES_FETAL_LUNG_SQUAMOUS_EPITHELIAL_CELLS	DESCARTES_FETAL_LUNG_SQUAMOUS_EPITHELIAL_CELLS	1	0.740157	1.00326	0.471042	0.786797	0.710193	67	tags=100%, list=26%, signal=74%	PERP
Un_epithelial cell	HAY_BONE_MARROW_PLASMA_CELL	HAY_BONE_MARROW_PLASMA_CELL	1	0.740157	1.00326	0.471042	0.786797	0.710193	67	tags=100%, list=26%, signal=74%	PERP
Un_epithelial cell	LAKE_ADULT_KIDNEY_C24_ENDOTHELIAL_CELLS_AEA_AND_DVR	LAKE_ADULT_KIDNEY_C24_ENDOTHELIAL_CELLS_AEA_AND_DVR	7	-0.328052	-1.00041	0.448087	0.786797	0.710193	102	tags=57%, list=40%, signal=35%	MACF1/RPL14/RPS18/RPS16
Un_epithelial cell	TRAVAGLINI_LUNG_ALVEOLAR_FIBROBLAST_CELL	TRAVAGLINI_LUNG_ALVEOLAR_FIBROBLAST_CELL	2	-0.56917	-0.987644	0.467005	0.786797	0.710193	112	tags=100%, list=44%, signal=57%	MACF1
Un_epithelial cell	TRAVAGLINI_LUNG_EREG_DENDRITIC_CELL	TRAVAGLINI_LUNG_EREG_DENDRITIC_CELL	11	0.363698	0.99776	0.479821	0.788994	0.712176	58	tags=36%, list=23%, signal=29%	SFPQ/HNRNPAB/GAPDH/MXD1
Un_epithelial cell	GAUTAM_EYE_CORNEA_MONOCYTES	GAUTAM_EYE_CORNEA_MONOCYTES	4	0.49004	1.0033	0.48248	0.790061	0.713139	132	tags=100%, list=52%, signal=49%	ATP5F1B/SLC35B2/SAFB2/ALYREF
Un_epithelial cell	BUSSLINGER_ESOPHAGEAL_LATE_SUPRABASAL_CELLS	BUSSLINGER_ESOPHAGEAL_LATE_SUPRABASAL_CELLS	5	0.453584	0.988048	0.5	0.815353	0.735969	81	tags=60%, list=32%, signal=42%	DSP/PERP/EZR
Un_epithelial cell	BUSSLINGER_GASTRIC_CHIEF_CELLS	BUSSLINGER_GASTRIC_CHIEF_CELLS	2	-0.55336	-0.960209	0.502538	0.816105	0.736648	116	tags=50%, list=45%, signal=27%	P4HB
Un_epithelial cell	GAUTAM_EYE_IRIS_CILIARY_BODY_MONOCYTES	GAUTAM_EYE_IRIS_CILIARY_BODY_MONOCYTES	1	-0.759843	-1.01022	0.519427	0.836619	0.755164	63	tags=100%, list=25%, signal=76%
Un_epithelial cell	FAN_OVARY_CL3_MATURE_CUMULUS_GRANULOSA_CELL_1	FAN_OVARY_CL3_MATURE_CUMULUS_GRANULOSA_CELL_1	11	-0.258197	-0.962743	0.518182	0.836619	0.755164	193	tags=100%, list=76%, signal=25%	DMAC1/NDUFB7/TIMM13/NDUFS5/PRDX3/TUBB/NDUFB5/COX7C/UQCR10/CLIC1
Un_epithelial cell	TRAVAGLINI_LUNG_AIRWAY_SMOOTH_MUSCLE_CELL	TRAVAGLINI_LUNG_AIRWAY_SMOOTH_MUSCLE_CELL	16	0.325061	0.967825	0.523193	0.839244	0.757534	36	tags=19%, list=14%, signal=17%	KRT18/RPL10A/RPL21
Un_epithelial cell	GAO_LARGE_INTESTINE_ADULT_CH_MKI67HIGH_CELLS	GAO_LARGE_INTESTINE_ADULT_CH_MKI67HIGH_CELLS	2	0.600791	0.97928	0.538588	0.839654	0.757904	103	tags=100%, list=40%, signal=60%	FEN1/ESPL1
Un_epithelial cell	TRAVAGLINI_LUNG_NEUROENDOCRINE_CELL	TRAVAGLINI_LUNG_NEUROENDOCRINE_CELL	2	0.600791	0.97928	0.538588	0.839654	0.757904	103	tags=100%, list=40%, signal=60%	CIRBP/ESPL1
Un_epithelial cell	ZHONG_PFC_C4_UNKNOWN_INP	ZHONG_PFC_C4_UNKNOWN_INP	1	0.716535	0.971243	0.530888	0.839654	0.757904	73	tags=100%, list=29%, signal=72%	MPHOSPH10
Un_epithelial cell	MENON_FETAL_KIDNEY_4_PODOCYTES	MENON_FETAL_KIDNEY_4_PODOCYTES	3	0.519841	0.970313	0.535456	0.839654	0.757904	124	tags=100%, list=49%, signal=52%	CIRBP/EZR/EIF3M
Un_epithelial cell	LAKE_ADULT_KIDNEY_C11_THIN_ASCENDING_LIMB	LAKE_ADULT_KIDNEY_C11_THIN_ASCENDING_LIMB	1	0.712598	0.965906	0.540541	0.839654	0.757904	74	tags=100%, list=29%, signal=71%	TRA2A
Un_epithelial cell	RUBENSTEIN_SKELETAL_MUSCLE_PERICYTES	RUBENSTEIN_SKELETAL_MUSCLE_PERICYTES	11	0.350778	0.962316	0.532511	0.839654	0.757904	110	tags=64%, list=43%, signal=38%	SLC25A5/GAPDH/PEBP1/ATP5F1B/NDUFB7/EIF3K/ATP5F1A
Un_epithelial cell	GAUTAM_EYE_CORNEA_ELF3_HIGH_EPITHELIAL_CELLS	GAUTAM_EYE_CORNEA_ELF3_HIGH_EPITHELIAL_CELLS	5	0.440145	0.958774	0.535248	0.839654	0.757904	81	tags=60%, list=32%, signal=42%	PEBP1/NDUFB7/EZR
Un_epithelial cell	ZHONG_PFC_C1_OPC	ZHONG_PFC_C1_OPC	5	-0.352	-0.935144	0.538136	0.839654	0.757904	168	tags=100%, list=66%, signal=35%	ESPL1/ANP32E/HMGB3/TUBB4B
Un_epithelial cell	AIZARANI_LIVER_C9_LSECS_1	AIZARANI_LIVER_C9_LSECS_1	2	-0.533597	-0.925916	0.553299	0.852732	0.769709	121	tags=50%, list=47%, signal=26%	MACF1
Un_epithelial cell	DURANTE_ADULT_OLFACTORY_NEUROEPITHELIUM_MATURE_NEURONS	DURANTE_ADULT_OLFACTORY_NEUROEPITHELIUM_MATURE_NEURONS	3	-0.440476	-0.915706	0.553055	0.852732	0.769709	145	tags=67%, list=57%, signal=29%	ATF5/NDUFA5
Un_epithelial cell	AIZARANI_LIVER_C28_NK_NKT_CELLS_6	AIZARANI_LIVER_C28_NK_NKT_CELLS_6	2	0.585209	0.953882	0.559934	0.859587	0.775896	46	tags=50%, list=18%, signal=41%	RPS29
Un_epithelial cell	MANNO_MIDBRAIN_NEUROTYPES_HRGL3	MANNO_MIDBRAIN_NEUROTYPES_HRGL3	6	-0.321285	-0.909875	0.56701	0.865125	0.780895	176	tags=100%, list=69%, signal=32%	TMEM18/FSTL1/ERF/EGR1/MRPL57
Un_epithelial cell	AIZARANI_LIVER_C21_STELLATE_CELLS_1	AIZARANI_LIVER_C21_STELLATE_CELLS_1	3	-0.436508	-0.907457	0.572347	0.865125	0.780895	146	tags=100%, list=57%, signal=43%	EGR1/NFIA
Un_epithelial cell	MURARO_PANCREAS_ENDOTHELIAL_CELL	MURARO_PANCREAS_ENDOTHELIAL_CELL	3	-0.436508	-0.907457	0.572347	0.865125	0.780895	146	tags=67%, list=57%, signal=29%	LMO2/MACF1
Un_epithelial cell	TRAVAGLINI_LUNG_ADVENTITIAL_FIBROBLAST_CELL	TRAVAGLINI_LUNG_ADVENTITIAL_FIBROBLAST_CELL	3	-0.436508	-0.907457	0.572347	0.865125	0.780895	146	tags=100%, list=57%, signal=43%	GSTM5/EGR1
Un_epithelial cell	DESCARTES_FETAL_ADRENAL_MYELOID_CELLS	DESCARTES_FETAL_ADRENAL_MYELOID_CELLS	2	0.577075	0.940624	0.581281	0.86748	0.783021	109	tags=100%, list=43%, signal=58%	AGR2/SLC37A2
Un_epithelial cell	DESCARTES_FETAL_PANCREAS_MYELOID_CELLS	DESCARTES_FETAL_PANCREAS_MYELOID_CELLS	2	0.577075	0.940624	0.581281	0.86748	0.783021	109	tags=100%, list=43%, signal=58%	AGR2/SLC37A2
Un_epithelial cell	FAN_EMBRYONIC_CTX_ASTROCYTE_1	FAN_EMBRYONIC_CTX_ASTROCYTE_1	1	0.685039	0.928551	0.584942	0.86748	0.783021	81	tags=100%, list=32%, signal=69%	EZR
Un_epithelial cell	ZHENG_CORD_BLOOD_C6_HSC_MULTIPOTENT_PROGENITOR	ZHENG_CORD_BLOOD_C6_HSC_MULTIPOTENT_PROGENITOR	1	0.685039	0.928551	0.584942	0.86748	0.783021	81	tags=100%, list=32%, signal=69%	EZR
Un_epithelial cell	DESCARTES_MAIN_FETAL_CCL19_CCL21_POSITIVE_CELLS	DESCARTES_MAIN_FETAL_CCL19_CCL21_POSITIVE_CELLS	5	-0.34	-0.903264	0.576271	0.86748	0.783021	171	tags=100%, list=67%, signal=34%	TMEM18/PSMB1/EGR1/HNRNPA0
Un_epithelial cell	DESCARTES_MAIN_FETAL_SATB2_LRRC7_POSITIVE_CELLS	DESCARTES_MAIN_FETAL_SATB2_LRRC7_POSITIVE_CELLS	1	-0.724409	-0.963113	0.597137	0.872069	0.787163	72	tags=100%, list=28%, signal=72%
Un_epithelial cell	ZHONG_PFC_C6_PLXNA4_POS_EXCITATORY_NEURON	ZHONG_PFC_C6_PLXNA4_POS_EXCITATORY_NEURON	1	-0.724409	-0.963113	0.597137	0.872069	0.787163	72	tags=100%, list=28%, signal=72%
Un_epithelial cell	ZHONG_PFC_C8_UNKNOWN_NEUROD2_POS_INTERNEURON	ZHONG_PFC_C8_UNKNOWN_NEUROD2_POS_INTERNEURON	1	-0.724409	-0.963113	0.597137	0.872069	0.787163	72	tags=100%, list=28%, signal=72%
Un_epithelial cell	FAN_EMBRYONIC_CTX_BRAIN_ENDOTHELIAL_2	FAN_EMBRYONIC_CTX_BRAIN_ENDOTHELIAL_2	3	0.493008	0.920227	0.599132	0.872069	0.787163	22	tags=33%, list=9%, signal=31%	CYTH3
Un_epithelial cell	GAO_LARGE_INTESTINE_24W_C11_PANETH_LIKE_CELL	GAO_LARGE_INTESTINE_24W_C11_PANETH_LIKE_CELL	3	-0.428571	-0.890957	0.598071	0.872069	0.787163	148	tags=67%, list=58%, signal=28%	ATF5/LMO2
Un_epithelial cell	DESCARTES_MAIN_FETAL_AFP_ALB_POSITIVE_CELLS	DESCARTES_MAIN_FETAL_AFP_ALB_POSITIVE_CELLS	2	0.564952	0.920863	0.605911	0.878683	0.793133	42	tags=50%, list=16%, signal=42%	PEBP1
Un_epithelial cell	MENON_FETAL_KIDNEY_2_NEPHRON_PROGENITOR_CELLS	MENON_FETAL_KIDNEY_2_NEPHRON_PROGENITOR_CELLS	3	-0.424603	-0.882708	0.610932	0.882708	0.796766	149	tags=100%, list=58%, signal=42%	RPS2/EIF3F
Un_epithelial cell	DESCARTES_MAIN_FETAL_DUCTAL_CELLS	DESCARTES_MAIN_FETAL_DUCTAL_CELLS	1	0.681102	0.923214	0.617761	0.886405	0.800103	82	tags=100%, list=32%, signal=68%	SUCLG1
Un_epithelial cell	GAUTAM_EYE_CHOROID_SCLERA_MELANOCYTES	GAUTAM_EYE_CHOROID_SCLERA_MELANOCYTES	14	0.309961	0.892213	0.618002	0.886405	0.800103	71	tags=36%, list=28%, signal=27%	SNRPG/SLC25A5/CCT7/EIF2S2/SLC35B2
Un_epithelial cell	BUSSLINGER_GASTRIC_PARIETAL_CELLS	BUSSLINGER_GASTRIC_PARIETAL_CELLS	21	0.280726	0.894043	0.63125	0.902114	0.814282	110	tags=52%, list=43%, signal=32%	SLC25A5/GAPDH/ATP5MC1/PRDX5/ATP5F1B/NDUFB7/EZR/SUCLG1/NDUFA7/ATP5PO/ATP5F1A
Un_epithelial cell	MANNO_MIDBRAIN_NEUROTYPES_HPERIC	MANNO_MIDBRAIN_NEUROTYPES_HPERIC	9	0.335817	0.869247	0.638051	0.908529	0.820073	22	tags=22%, list=9%, signal=21%	SLC25A5/CYTH3
Un_epithelial cell	GAUTAM_EYE_IRIS_CILIARY_BODY_PUTATIVE_STEM_CELLS	GAUTAM_EYE_IRIS_CILIARY_BODY_PUTATIVE_STEM_CELLS	12	0.314659	0.87788	0.646993	0.916489	0.827258	42	tags=25%, list=16%, signal=22%	SNRPG/GAPDH/PEBP1
Un_epithelial cell	MANNO_MIDBRAIN_NEUROTYPES_HRGL2A	MANNO_MIDBRAIN_NEUROTYPES_HRGL2A	5	-0.32	-0.850131	0.648305	0.916489	0.827258	176	tags=100%, list=69%, signal=32%	TMEM18/ERF/EGR1/NFIA
Un_epithelial cell	DESCARTES_MAIN_FETAL_SLC26A4_PAEP_POSITIVE_CELLS	DESCARTES_MAIN_FETAL_SLC26A4_PAEP_POSITIVE_CELLS	4	0.422311	0.864635	0.653639	0.920717	0.831074	149	tags=100%, list=58%, signal=42%	GPKOW/MRGBP/SURF6/ACTL6A
Un_epithelial cell	TRAVAGLINI_LUNG_PLASMACYTOID_DENDRITIC_CELL	TRAVAGLINI_LUNG_PLASMACYTOID_DENDRITIC_CELL	1	-0.681102	-0.905536	0.674847	0.92619	0.836014	83	tags=100%, list=33%, signal=68%
Un_epithelial cell	RUBENSTEIN_SKELETAL_MUSCLE_SMOOTH_MUSCLE_CELLS	RUBENSTEIN_SKELETAL_MUSCLE_SMOOTH_MUSCLE_CELLS	36	0.252866	0.874898	0.673367	0.92619	0.836014	42	tags=22%, list=16%, signal=22%	HNRNPA1/SLC25A5/RPL7/RPS4X/RPL10A/RPL7A/GAPDH/PEBP1
Un_epithelial cell	DESCARTES_MAIN_FETAL_CLC_IL5RA_POSITIVE_CELLS	DESCARTES_MAIN_FETAL_CLC_IL5RA_POSITIVE_CELLS	1	-0.65748	-0.87413	0.707566	0.92619	0.836014	89	tags=100%, list=35%, signal=65%
Un_epithelial cell	BUSSLINGER_GASTRIC_D_CELLS	BUSSLINGER_GASTRIC_D_CELLS	1	-0.653543	-0.868896	0.715746	0.92619	0.836014	90	tags=100%, list=35%, signal=65%
Un_epithelial cell	BUSSLINGER_GASTRIC_NECK_CELLS	BUSSLINGER_GASTRIC_NECK_CELLS	1	-0.653543	-0.868896	0.715746	0.92619	0.836014	90	tags=100%, list=35%, signal=65%
Un_epithelial cell	BUSSLINGER_GASTRIC_PREZYMOGENIC_CELLS	BUSSLINGER_GASTRIC_PREZYMOGENIC_CELLS	1	-0.653543	-0.868896	0.715746	0.92619	0.836014	90	tags=100%, list=35%, signal=65%
Un_epithelial cell	CUI_DEVELOPING_HEART_C5_VALVAR_CELL	CUI_DEVELOPING_HEART_C5_VALVAR_CELL	1	-0.653543	-0.868896	0.715746	0.92619	0.836014	90	tags=100%, list=35%, signal=65%
Un_epithelial cell	DURANTE_ADULT_OLFACTORY_NEUROEPITHELIUM_VASCULAR_SMOOTH_MUSCLE_CELLS	DURANTE_ADULT_OLFACTORY_NEUROEPITHELIUM_VASCULAR_SMOOTH_MUSCLE_CELLS	1	-0.653543	-0.868896	0.715746	0.92619	0.836014	90	tags=100%, list=35%, signal=65%
Un_epithelial cell	FAN_EMBRYONIC_CTX_BIG_GROUPS_MICROGLIA	FAN_EMBRYONIC_CTX_BIG_GROUPS_MICROGLIA	1	-0.653543	-0.868896	0.715746	0.92619	0.836014	90	tags=100%, list=35%, signal=65%
Un_epithelial cell	GAUTAM_EYE_IRIS_CILIARY_BODY_FIBROBLASTS	GAUTAM_EYE_IRIS_CILIARY_BODY_FIBROBLASTS	1	-0.653543	-0.868896	0.715746	0.92619	0.836014	90	tags=100%, list=35%, signal=65%
Un_epithelial cell	MURARO_PANCREAS_PANCREATIC_POLYPEPTIDE_CELL	MURARO_PANCREAS_PANCREATIC_POLYPEPTIDE_CELL	1	-0.653543	-0.868896	0.715746	0.92619	0.836014	90	tags=100%, list=35%, signal=65%
Un_epithelial cell	ZHONG_PFC_MAJOR_TYPES_MICROGLIA	ZHONG_PFC_MAJOR_TYPES_MICROGLIA	1	-0.653543	-0.868896	0.715746	0.92619	0.836014	90	tags=100%, list=35%, signal=65%
Un_epithelial cell	BUSSLINGER_ESOPHAGEAL_QUIESCENT_BASAL_CELLS	BUSSLINGER_ESOPHAGEAL_QUIESCENT_BASAL_CELLS	3	0.463686	0.865496	0.668596	0.92619	0.836014	77	tags=67%, list=30%, signal=47%	RPS3/EEF1A1
Un_epithelial cell	DESCARTES_MAIN_FETAL_VASCULAR_ENDOTHELIAL_CELLS	DESCARTES_MAIN_FETAL_VASCULAR_ENDOTHELIAL_CELLS	1	0.637795	0.864513	0.696911	0.92619	0.836014	93	tags=100%, list=36%, signal=64%	SLCO1A2
Un_epithelial cell	TRAVAGLINI_LUNG_OLR1_CLASSICAL_MONOCYTE_CELL	TRAVAGLINI_LUNG_OLR1_CLASSICAL_MONOCYTE_CELL	19	0.278408	0.861783	0.678685	0.92619	0.836014	58	tags=26%, list=23%, signal=22%	HNRNPA3/SFPQ/GAPDH/HNRNPC/MXD1
Un_epithelial cell	TRAVAGLINI_LUNG_PROLIFERATING_NK_T_CELL	TRAVAGLINI_LUNG_PROLIFERATING_NK_T_CELL	3	0.457995	0.854873	0.680174	0.92619	0.836014	21	tags=33%, list=8%, signal=31%	SNRPB
Un_epithelial cell	TRAVAGLINI_LUNG_PROXIMAL_CILIATED_CELL	TRAVAGLINI_LUNG_PROXIMAL_CILIATED_CELL	49	0.238846	0.854683	0.711558	0.92619	0.836014	84	tags=35%, list=33%, signal=29%	GSTA2/SNRPG/AGR3/SLTM/L3MBTL2/PRDX5/FAM200B/HNRNPC/TEKT2/DSP/AGR2/PERP/CCT7/DMAC1/NDUFB7/EZR/SUB1
Un_epithelial cell	FAN_EMBRYONIC_CTX_BRAIN_ENDOTHELIAL_1	FAN_EMBRYONIC_CTX_BRAIN_ENDOTHELIAL_1	8	-0.255061	-0.851797	0.662577	0.92619	0.836014	193	tags=100%, list=76%, signal=25%	SLCO1A2/FSTL1/SAMM50/POMP/CLIC1/ABHD17A/LMO2
Un_epithelial cell	MANNO_MIDBRAIN_NEUROTYPES_HENDO	MANNO_MIDBRAIN_NEUROTYPES_HENDO	8	-0.255061	-0.851797	0.662577	0.92619	0.836014	193	tags=100%, list=76%, signal=25%	SLCO1A2/FSTL1/POMP/ERF/EGR1/ABHD17A/LMO2
Un_epithelial cell	AIZARANI_LIVER_C34_MHC_II_POS_B_CELLS	AIZARANI_LIVER_C34_MHC_II_POS_B_CELLS	7	0.352227	0.851674	0.676435	0.92619	0.836014	78	tags=43%, list=31%, signal=31%	RPS23/RPL39/EEF1B2
Un_epithelial cell	DURANTE_ADULT_OLFACTORY_NEUROEPITHELIUM_DENDRITIC_CELLS	DURANTE_ADULT_OLFACTORY_NEUROEPITHELIUM_DENDRITIC_CELLS	2	0.522188	0.851159	0.699507	0.92619	0.836014	58	tags=50%, list=23%, signal=39%	MXD1
Un_epithelial cell	DESCARTES_FETAL_EYE_BIPOLAR_CELLS	DESCARTES_FETAL_EYE_BIPOLAR_CELLS	1	0.625984	0.848503	0.725869	0.92619	0.836014	96	tags=100%, list=38%, signal=63%	GSG1
Un_epithelial cell	DESCARTES_FETAL_MUSCLE_SKELETAL_MUSCLE_CELLS	DESCARTES_FETAL_MUSCLE_SKELETAL_MUSCLE_CELLS	1	0.625984	0.848503	0.725869	0.92619	0.836014	96	tags=100%, list=38%, signal=63%	GSG1
Un_epithelial cell	DESCARTES_MAIN_FETAL_BIPOLAR_CELLS	DESCARTES_MAIN_FETAL_BIPOLAR_CELLS	1	0.625984	0.848503	0.725869	0.92619	0.836014	96	tags=100%, list=38%, signal=63%	GSG1
Un_epithelial cell	GAO_LARGE_INTESTINE_ADULT_CA_ENTEROENDOCRINE_CELLS	GAO_LARGE_INTESTINE_ADULT_CA_ENTEROENDOCRINE_CELLS	1	0.625984	0.848503	0.725869	0.92619	0.836014	96	tags=100%, list=38%, signal=63%	GSG1
Un_epithelial cell	DESCARTES_MAIN_FETAL_ERYTHROBLASTS	DESCARTES_MAIN_FETAL_ERYTHROBLASTS	3	-0.404762	-0.84146	0.70418	0.92619	0.836014	154	tags=100%, list=60%, signal=40%	ANP32B/MAP2K3
Un_epithelial cell	LAKE_ADULT_KIDNEY_C20_COLLECTING_DUCT_INTERCALATED_CELLS_TYPE_A_CORTEX	LAKE_ADULT_KIDNEY_C20_COLLECTING_DUCT_INTERCALATED_CELLS_TYPE_A_CORTEX	3	0.447636	0.835538	0.704776	0.92619	0.836014	81	tags=67%, list=32%, signal=46%	DSP/EZR
Un_epithelial cell	TRAVAGLINI_LUNG_GOBLET_CELL	TRAVAGLINI_LUNG_GOBLET_CELL	5	0.382624	0.833475	0.720627	0.92619	0.836014	65	tags=40%, list=25%, signal=30%	AK2/AGR2
Un_epithelial cell	FAN_OVARY_CL14_MATURE_SMOOTH_MUSCLE_CELL	FAN_OVARY_CL14_MATURE_SMOOTH_MUSCLE_CELL	12	0.298469	0.832711	0.695991	0.92619	0.836014	42	tags=25%, list=16%, signal=22%	CIRBP/ATP5MC1/PEBP1
Un_epithelial cell	RUBENSTEIN_SKELETAL_MUSCLE_FBN1_FAP_CELLS	RUBENSTEIN_SKELETAL_MUSCLE_FBN1_FAP_CELLS	12	-0.209877	-0.821692	0.730769	0.929425	0.838935	205	tags=92%, list=80%, signal=19%	TIMM13/MRPL51/FSTL1/TUBB/SEC61B/NCL/GPX4/CLIC1/SEC61G/OAZ1/NDUFB1
Un_epithelial cell	FAN_OVARY_CL7_ANGEIOGENIC_ENDOTHELIAL_CELL	FAN_OVARY_CL7_ANGEIOGENIC_ENDOTHELIAL_CELL	6	0.352834	0.81572	0.73424	0.930805	0.84018	59	tags=33%, list=23%, signal=26%	SRSF3/SRSF5
Un_epithelial cell	HU_FETAL_RETINA_BLOOD	HU_FETAL_RETINA_BLOOD	8	0.319052	0.799387	0.736591	0.930805	0.84018	7	tags=12%, list=3%, signal=13%	RPS12
Un_epithelial cell	DESCARTES_MAIN_FETAL_VISCERAL_NEURONS	DESCARTES_MAIN_FETAL_VISCERAL_NEURONS	1	-0.633858	-0.842724	0.742331	0.930996	0.840353	95	tags=100%, list=37%, signal=63%
Un_epithelial cell	DURANTE_ADULT_OLFACTORY_NEUROEPITHELIUM_GLOBOSE_BASAL_CELLS	DURANTE_ADULT_OLFACTORY_NEUROEPITHELIUM_GLOBOSE_BASAL_CELLS	1	-0.633858	-0.842724	0.742331	0.930996	0.840353	95	tags=100%, list=37%, signal=63%
Un_epithelial cell	TRAVAGLINI_LUNG_CD8_NAIVE_T_CELL	TRAVAGLINI_LUNG_CD8_NAIVE_T_CELL	3	0.435506	0.812896	0.743849	0.930996	0.840353	45	tags=33%, list=18%, signal=28%	RPS3
Un_epithelial cell	LAKE_ADULT_KIDNEY_C14_DISTAL_CONVOLUTED_TUBULE	LAKE_ADULT_KIDNEY_C14_DISTAL_CONVOLUTED_TUBULE	1	-0.622047	-0.827021	0.773006	0.949419	0.856982	98	tags=100%, list=38%, signal=62%
Un_epithelial cell	RUBENSTEIN_SKELETAL_MUSCLE_ENDOTHELIAL_CELLS	RUBENSTEIN_SKELETAL_MUSCLE_ENDOTHELIAL_CELLS	1	-0.614173	-0.816552	0.785276	0.949419	0.856982	100	tags=100%, list=39%, signal=61%
Un_epithelial cell	HAY_BONE_MARROW_MONOCYTE	HAY_BONE_MARROW_MONOCYTE	1	-0.610236	-0.811318	0.793456	0.949419	0.856982	101	tags=100%, list=40%, signal=61%
Un_epithelial cell	CUI_DEVELOPING_HEART_C8_MACROPHAGE	CUI_DEVELOPING_HEART_C8_MACROPHAGE	1	-0.606299	-0.806084	0.799591	0.949419	0.856982	102	tags=100%, list=40%, signal=60%
Un_epithelial cell	DESCARTES_MAIN_FETAL_HORIZONTAL_CELLS	DESCARTES_MAIN_FETAL_HORIZONTAL_CELLS	1	-0.606299	-0.806084	0.799591	0.949419	0.856982	102	tags=100%, list=40%, signal=60%
Un_epithelial cell	MENON_FETAL_KIDNEY_9_ENDOTHELIAL_CELLS	MENON_FETAL_KIDNEY_9_ENDOTHELIAL_CELLS	1	-0.606299	-0.806084	0.799591	0.949419	0.856982	102	tags=100%, list=40%, signal=60%
Un_epithelial cell	DESCARTES_MAIN_FETAL_PARIETAL_AND_CHIEF_CELLS	DESCARTES_MAIN_FETAL_PARIETAL_AND_CHIEF_CELLS	1	0.594488	0.805811	0.795367	0.949419	0.856982	104	tags=100%, list=41%, signal=59%	ATP5PO
Un_epithelial cell	CUI_DEVELOPING_HEART_TRABECULAR_ATRIAL_CARDIOMYOCYTE	CUI_DEVELOPING_HEART_TRABECULAR_ATRIAL_CARDIOMYOCYTE	2	0.491353	0.800898	0.761905	0.949419	0.856982	64	tags=50%, list=25%, signal=38%	DSP
Un_epithelial cell	DESCARTES_FETAL_MUSCLE_MEGAKARYOCYTES	DESCARTES_FETAL_MUSCLE_MEGAKARYOCYTES	1	-0.602362	-0.80085	0.809816	0.949419	0.856982	103	tags=100%, list=40%, signal=60%
Un_epithelial cell	DESCARTES_MAIN_FETAL_ACINAR_CELLS	DESCARTES_MAIN_FETAL_ACINAR_CELLS	1	-0.602362	-0.80085	0.809816	0.949419	0.856982	103	tags=100%, list=40%, signal=60%
Un_epithelial cell	DESCARTES_FETAL_EYE_SMOOTH_MUSCLE_CELLS	DESCARTES_FETAL_EYE_SMOOTH_MUSCLE_CELLS	1	-0.594488	-0.790381	0.817996	0.949419	0.856982	105	tags=100%, list=41%, signal=59%
Un_epithelial cell	ZHONG_PFC_C9_ORG_OTHER	ZHONG_PFC_C9_ORG_OTHER	1	-0.594488	-0.790381	0.817996	0.949419	0.856982	105	tags=100%, list=41%, signal=59%
Un_epithelial cell	ZHONG_PFC_MAJOR_TYPES_ASTROCYTES	ZHONG_PFC_MAJOR_TYPES_ASTROCYTES	1	-0.594488	-0.790381	0.817996	0.949419	0.856982	105	tags=100%, list=41%, signal=59%
Un_epithelial cell	MANNO_MIDBRAIN_NEUROTYPES_HRN	MANNO_MIDBRAIN_NEUROTYPES_HRN	1	-0.590551	-0.785147	0.820041	0.949419	0.856982	106	tags=100%, list=42%, signal=59%
Un_epithelial cell	DESCARTES_FETAL_CEREBELLUM_MICROGLIA	DESCARTES_FETAL_CEREBELLUM_MICROGLIA	1	0.574803	0.779129	0.841699	0.949419	0.856982	109	tags=100%, list=43%, signal=57%	SLC37A2
Un_epithelial cell	DESCARTES_FETAL_CEREBRUM_MICROGLIA	DESCARTES_FETAL_CEREBRUM_MICROGLIA	1	0.574803	0.779129	0.841699	0.949419	0.856982	109	tags=100%, list=43%, signal=57%	SLC37A2
Un_epithelial cell	DESCARTES_FETAL_HEART_MYELOID_CELLS	DESCARTES_FETAL_HEART_MYELOID_CELLS	1	0.574803	0.779129	0.841699	0.949419	0.856982	109	tags=100%, list=43%, signal=57%	SLC37A2
Un_epithelial cell	DESCARTES_FETAL_KIDNEY_MYELOID_CELLS	DESCARTES_FETAL_KIDNEY_MYELOID_CELLS	1	0.574803	0.779129	0.841699	0.949419	0.856982	109	tags=100%, list=43%, signal=57%	SLC37A2
Un_epithelial cell	DESCARTES_FETAL_LIVER_MYELOID_CELLS	DESCARTES_FETAL_LIVER_MYELOID_CELLS	1	0.574803	0.779129	0.841699	0.949419	0.856982	109	tags=100%, list=43%, signal=57%	SLC37A2
Un_epithelial cell	DESCARTES_FETAL_LUNG_MYELOID_CELLS	DESCARTES_FETAL_LUNG_MYELOID_CELLS	1	0.574803	0.779129	0.841699	0.949419	0.856982	109	tags=100%, list=43%, signal=57%	SLC37A2
Un_epithelial cell	DESCARTES_FETAL_PLACENTA_MYELOID_CELLS	DESCARTES_FETAL_PLACENTA_MYELOID_CELLS	1	0.574803	0.779129	0.841699	0.949419	0.856982	109	tags=100%, list=43%, signal=57%	SLC37A2
Un_epithelial cell	HAY_BONE_MARROW_EOSINOPHIL	HAY_BONE_MARROW_EOSINOPHIL	4	0.378486	0.774908	0.777628	0.949419	0.856982	160	tags=100%, list=63%, signal=38%	SUB1/ALYREF/TPM3/NDUFB11
Un_epithelial cell	GAUTAM_EYE_IRIS_CILIARY_BODY_MELANOCYTES	GAUTAM_EYE_IRIS_CILIARY_BODY_MELANOCYTES	13	0.271509	0.770083	0.773128	0.949419	0.856982	20	tags=15%, list=8%, signal=15%	RPS12/RPS4X
Un_epithelial cell	DESCARTES_FETAL_PLACENTA_EXTRAVILLOUS_TROPHOBLASTS	DESCARTES_FETAL_PLACENTA_EXTRAVILLOUS_TROPHOBLASTS	1	0.566929	0.768456	0.864865	0.949419	0.856982	111	tags=100%, list=44%, signal=57%	FSTL1
Un_epithelial cell	DESCARTES_FETAL_THYMUS_STROMAL_CELLS	DESCARTES_FETAL_THYMUS_STROMAL_CELLS	1	0.566929	0.768456	0.864865	0.949419	0.856982	111	tags=100%, list=44%, signal=57%	FSTL1
Un_epithelial cell	GAO_LARGE_INTESTINE_ADULT_CJ_IMMUNE_CELLS	GAO_LARGE_INTESTINE_ADULT_CJ_IMMUNE_CELLS	1	0.566929	0.768456	0.864865	0.949419	0.856982	111	tags=100%, list=44%, signal=57%	FSTL1
Un_epithelial cell	TRAVAGLINI_LUNG_MACROPHAGE_CELL	TRAVAGLINI_LUNG_MACROPHAGE_CELL	3	-0.369048	-0.767213	0.78135	0.949419	0.856982	163	tags=100%, list=64%, signal=37%	FBP1/GPX4
Un_epithelial cell	TRAVAGLINI_LUNG_LIPOFIBROBLAST_CELL	TRAVAGLINI_LUNG_LIPOFIBROBLAST_CELL	2	0.470356	0.766673	0.807882	0.949419	0.856982	136	tags=100%, list=53%, signal=47%	DKC1/DDX21
Un_epithelial cell	DESCARTES_FETAL_CEREBELLUM_VASCULAR_ENDOTHELIAL_CELLS	DESCARTES_FETAL_CEREBELLUM_VASCULAR_ENDOTHELIAL_CELLS	6	0.329111	0.760876	0.78492	0.949419	0.856982	125	tags=67%, list=49%, signal=35%	DSP/SLCO1A2/FSTL1/SAMM50
Un_epithelial cell	CUI_DEVELOPING_HEART_C3_FIBROBLAST_LIKE_CELL	CUI_DEVELOPING_HEART_C3_FIBROBLAST_LIKE_CELL	2	-0.434783	-0.75445	0.819797	0.949419	0.856982	146	tags=50%, list=57%, signal=22%	NFIA
Un_epithelial cell	GAUTAM_EYE_IRIS_CILIARY_BODY_PIGMENTED_CILIARY_BODY_CELLS	GAUTAM_EYE_IRIS_CILIARY_BODY_PIGMENTED_CILIARY_BODY_CELLS	2	-0.434783	-0.75445	0.819797	0.949419	0.856982	146	tags=50%, list=57%, signal=22%	NDUFB1
Un_epithelial cell	MENON_FETAL_KIDNEY_3_STROMAL_CELLS	MENON_FETAL_KIDNEY_3_STROMAL_CELLS	2	-0.434783	-0.75445	0.819797	0.949419	0.856982	146	tags=50%, list=57%, signal=22%	MACF1
Un_epithelial cell	DESCARTES_FETAL_EYE_MICROGLIA	DESCARTES_FETAL_EYE_MICROGLIA	1	-0.566929	-0.753741	0.860941	0.949419	0.856982	112	tags=100%, list=44%, signal=56%
Un_epithelial cell	GAO_SMALL_INTESTINE_24W_C4_ENTEROCYTE_PROGENITOR_SUBTYPE_2	GAO_SMALL_INTESTINE_24W_C4_ENTEROCYTE_PROGENITOR_SUBTYPE_2	1	-0.566929	-0.753741	0.860941	0.949419	0.856982	112	tags=100%, list=44%, signal=56%
Un_epithelial cell	TRAVAGLINI_LUNG_ALVEOLAR_EPITHELIAL_TYPE_2_CELL	TRAVAGLINI_LUNG_ALVEOLAR_EPITHELIAL_TYPE_2_CELL	1	-0.566929	-0.753741	0.860941	0.949419	0.856982	112	tags=100%, list=44%, signal=56%
Un_epithelial cell	TRAVAGLINI_LUNG_SIGNALING_ALVEOLAR_EPITHELIAL_TYPE_2_CELL	TRAVAGLINI_LUNG_SIGNALING_ALVEOLAR_EPITHELIAL_TYPE_2_CELL	1	-0.566929	-0.753741	0.860941	0.949419	0.856982	112	tags=100%, list=44%, signal=56%
Un_epithelial cell	ZHENG_CORD_BLOOD_C3_MEGAKARYOCYTE_ERYTHROID_PROGENITOR	ZHENG_CORD_BLOOD_C3_MEGAKARYOCYTE_ERYTHROID_PROGENITOR	3	0.402402	0.751106	0.816208	0.949419	0.856982	47	tags=33%, list=18%, signal=28%	DKC1
Un_epithelial cell	HAY_BONE_MARROW_ERYTHROBLAST	HAY_BONE_MARROW_ERYTHROBLAST	60	0.205934	0.74813	0.85015	0.949419	0.856982	139	tags=58%, list=55%, signal=35%	SNRPG/SNRPB/RPL7A/HNRNPAB/SRSF2/ATP5MC1/ILF2/DKC1/AIMP2/MRPL58/ATP5F1B/CCT7/EIF2S2/TIMM13/KHSRP/SNRPD3/MRPL28/FEN1/MRPL51/CCT2/DDX1/ATP5F1A/PSMD3/SNRPC/NDUFS5/EXOSC9/ANP32B/SAMM50/SNW1/ELAVL1/PRDX3/PSMB1/EIF4H/SHMT1/EEF1E1
Un_epithelial cell	FAN_EMBRYONIC_CTX_MICROGLIA_1	FAN_EMBRYONIC_CTX_MICROGLIA_1	5	0.340509	0.741734	0.822454	0.949419	0.856982	108	tags=60%, list=42%, signal=35%	SRSF3/ESPL1/ANP32E
Un_epithelial cell	HAY_BONE_MARROW_NEUTROPHIL	HAY_BONE_MARROW_NEUTROPHIL	10	0.275903	0.736049	0.805461	0.949419	0.856982	58	tags=30%, list=23%, signal=24%	GAPDH/FAM200B/MXD1
Un_epithelial cell	MANNO_MIDBRAIN_NEUROTYPES_HRGL2B	MANNO_MIDBRAIN_NEUROTYPES_HRGL2B	5	-0.267152	-0.709732	0.864407	0.949419	0.856982	99	tags=80%, list=39%, signal=50%	ERF/EGR1/AKAP7/NFIA
Un_epithelial cell	HU_FETAL_RETINA_FIBROBLAST	HU_FETAL_RETINA_FIBROBLAST	5	0.325257	0.708511	0.844648	0.949419	0.856982	22	tags=20%, list=9%, signal=19%	CYTH3
Un_epithelial cell	MENON_FETAL_KIDNEY_7_LOOPOF_HENLE_CELLS_DISTAL	MENON_FETAL_KIDNEY_7_LOOPOF_HENLE_CELLS_DISTAL	24	0.216993	0.708489	0.84465	0.949419	0.856982	110	tags=46%, list=43%, signal=29%	SLC25A5/ATP5MC1/PEBP1/PRDX5/ATP5F1B/DMAC1/NDUFB7/SUCLG1/ATP5PO/EIF3K/ATP5F1A
Un_epithelial cell	FAN_OVARY_CL6_PUTATIVE_EARLY_ATRETIC_FOLLICLE_THECAL_CELL_2	FAN_OVARY_CL6_PUTATIVE_EARLY_ATRETIC_FOLLICLE_THECAL_CELL_2	9	0.269496	0.697578	0.850348	0.949419	0.856982	120	tags=56%, list=47%, signal=30%	CIRBP/PEBP1/EEF1A1/FSTL1/GSTM5
Un_epithelial cell	TRAVAGLINI_LUNG_CAPILLARY_INTERMEDIATE_2_CELL	TRAVAGLINI_LUNG_CAPILLARY_INTERMEDIATE_2_CELL	33	0.203181	0.694963	0.870445	0.951259	0.858643	52	tags=18%, list=20%, signal=17%	HNRNPA3/RPS12/ANP32A/RPS29/RPL39/PRDX5
Un_epithelial cell	FAN_EMBRYONIC_CTX_ASTROCYTE_2	FAN_EMBRYONIC_CTX_ASTROCYTE_2	3	-0.333761	-0.693857	0.871383	0.951259	0.858643	27	tags=67%, list=11%, signal=60%	MACF1/NFIA
Un_epithelial cell	HAY_BONE_MARROW_FOLLICULAR_B_CELL	HAY_BONE_MARROW_FOLLICULAR_B_CELL	2	0.430513	0.70173	0.876847	0.953662	0.860812	81	tags=50%, list=32%, signal=34%	EZR
Un_epithelial cell	TRAVAGLINI_LUNG_CD8_MEMORY_EFFECTOR_T_CELL	TRAVAGLINI_LUNG_CD8_MEMORY_EFFECTOR_T_CELL	3	0.371805	0.693996	0.878437	0.953662	0.860812	46	tags=33%, list=18%, signal=28%	RPS29
Un_epithelial cell	DESCARTES_FETAL_ADRENAL_SLC26A4_PAEP_POSITIVE_CELLS	DESCARTES_FETAL_ADRENAL_SLC26A4_PAEP_POSITIVE_CELLS	1	0.555118	0.752446	0.88417	0.957242	0.864043	114	tags=100%, list=45%, signal=56%	MRGBP
Un_epithelial cell	TRAVAGLINI_LUNG_TREM2_DENDRITIC_CELL	TRAVAGLINI_LUNG_TREM2_DENDRITIC_CELL	8	0.26439	0.66243	0.88677	0.957419	0.864203	157	tags=75%, list=62%, signal=30%	SLC25A5/ATP5F1B/PRDX3/PSMB1/FBP1/POMP
Un_epithelial cell	FAN_EMBRYONIC_CTX_EX_2_EXCITATORY_NEURON	FAN_EMBRYONIC_CTX_EX_2_EXCITATORY_NEURON	2	0.418075	0.681457	0.898194	0.963856	0.870014	81	tags=50%, list=32%, signal=34%	EZR
Un_epithelial cell	MANNO_MIDBRAIN_NEUROTYPES_HMGL	MANNO_MIDBRAIN_NEUROTYPES_HMGL	5	-0.256	-0.680105	0.902542	0.963856	0.870014	192	tags=100%, list=75%, signal=25%	SLC37A2/ERF/EGR1/MAP2K3
Un_epithelial cell	TRAVAGLINI_LUNG_PROLIFERATING_MACROPHAGE_CELL	TRAVAGLINI_LUNG_PROLIFERATING_MACROPHAGE_CELL	37	0.18793	0.653227	0.902414	0.963856	0.870014	207	tags=95%, list=81%, signal=21%	SNRPG/SLC25A5/SNRPB/HNRNPAB/GAPDH/PEBP1/ILF2/PRDX5/EIF2S2/DMAC1/MPHOSPH6/SNRPD3/FEN1/MRPL51/ANP32E/EXOSC9/ANP32B/PRDX3/PIN1/FBP1/BANF1/POMP/TUBB/NDUFB5/HMGB3/PSMB2/MRPL57/TIMM10/TPI1/MRPL14/TUBB4B/GPX4/RBX1/UQCR10/TOMM5
Un_epithelial cell	GAUTAM_EYE_IRIS_CILIARY_BODY_SMOOTH_MUSCLE_CELLS	GAUTAM_EYE_IRIS_CILIARY_BODY_SMOOTH_MUSCLE_CELLS	14	0.226652	0.652411	0.899012	0.963856	0.870014	162	tags=71%, list=64%, signal=28%	PYGM/ATP5MC1/TIMM13/ATP5PO/EIF3K/NDUFS5/PRDX3/PIN1/BANF1/TUBB
Un_epithelial cell	GAO_LARGE_INTESTINE_ADULT_CE_OLFM4HIGH_STEM_CELL	GAO_LARGE_INTESTINE_ADULT_CE_OLFM4HIGH_STEM_CELL	1	-0.547244	-0.727569	0.90593	0.964853	0.870913	117	tags=100%, list=46%, signal=54%
Un_epithelial cell	TRAVAGLINI_LUNG_B_CELL	TRAVAGLINI_LUNG_B_CELL	5	0.294457	0.641419	0.911227	0.967871	0.873637	81	tags=40%, list=32%, signal=28%	RPS23/EZR
Un_epithelial cell	GAUTAM_EYE_CHOROID_SCLERA_MONOCYTES	GAUTAM_EYE_CHOROID_SCLERA_MONOCYTES	1	-0.53937	-0.717101	0.9182	0.971568	0.876975	119	tags=100%, list=47%, signal=54%
Un_epithelial cell	FAN_OVARY_CL5_HEALTHY_SELECTABLE_FOLLICLE_THECAL_CELL	FAN_OVARY_CL5_HEALTHY_SELECTABLE_FOLLICLE_THECAL_CELL	15	0.211537	0.620936	0.919653	0.971568	0.876975	141	tags=60%, list=55%, signal=28%	SLC25A5/ARF5/CCT2/ATP5F1A/FSTL1/IP6K2/EIF3M/U2AF1/EEF2
Un_epithelial cell	AIZARANI_LIVER_C25_KUPFFER_CELLS_4	AIZARANI_LIVER_C25_KUPFFER_CELLS_4	1	-0.531496	-0.706632	0.92229	0.971743	0.877132	121	tags=100%, list=47%, signal=53%
Un_epithelial cell	BUSSLINGER_GASTRIC_G_CELLS	BUSSLINGER_GASTRIC_G_CELLS	2	0.388239	0.632824	0.926108	0.973157	0.878408	64	tags=50%, list=25%, signal=38%	DSP
Un_epithelial cell	GAO_LARGE_INTESTINE_24W_C1_DCLK1POS_PROGENITOR	GAO_LARGE_INTESTINE_24W_C1_DCLK1POS_PROGENITOR	1	0.531496	0.720427	0.932432	0.97459	0.879702	120	tags=100%, list=47%, signal=53%	GSTM5
Un_epithelial cell	TRAVAGLINI_LUNG_BASOPHIL_MAST_1_CELL	TRAVAGLINI_LUNG_BASOPHIL_MAST_1_CELL	4	0.298715	0.611585	0.931267	0.97459	0.879702	42	tags=25%, list=16%, signal=21%	PEBP1
Un_epithelial cell	ZHENG_CORD_BLOOD_C7_PUTATIVE_LYMPHOID_PRIMED_MULTIPOTENT_PROGENITOR_1	ZHENG_CORD_BLOOD_C7_PUTATIVE_LYMPHOID_PRIMED_MULTIPOTENT_PROGENITOR_1	1	0.523622	0.709754	0.955598	0.975193	0.880247	122	tags=100%, list=48%, signal=52%	HNRNPH1
Un_epithelial cell	DESCARTES_MAIN_FETAL_ANTIGEN_PRESENTING_CELLS	DESCARTES_MAIN_FETAL_ANTIGEN_PRESENTING_CELLS	1	-0.515748	-0.685695	0.96319	0.975193	0.880247	125	tags=100%, list=49%, signal=51%
Un_epithelial cell	BUSSLINGER_DUODENAL_GOBLET_CELLS	BUSSLINGER_DUODENAL_GOBLET_CELLS	2	0.382052	0.62274	0.942529	0.975193	0.880247	65	tags=50%, list=25%, signal=38%	AGR2
Un_epithelial cell	ZHONG_PFC_MAJOR_TYPES_NPCS	ZHONG_PFC_MAJOR_TYPES_NPCS	6	0.262391	0.606624	0.940667	0.975193	0.880247	108	tags=50%, list=42%, signal=30%	SNRPB/FEN1/ANP32E
Un_epithelial cell	FAN_OVARY_CL8_MATURE_CUMULUS_GRANULOSA_CELL_2	FAN_OVARY_CL8_MATURE_CUMULUS_GRANULOSA_CELL_2	54	0.164041	0.590706	0.960843	0.975193	0.880247	173	tags=70%, list=68%, signal=29%	KRT8/HNRNPA1/SLC25A5/CDH3/ANP32A/ATP5MC1/RPS29/RPL39/PRDX5/ATP5F1B/DSP/DMAC1/NDUFB7/TIMM13/ARF5/MPHOSPH6/SNRPD3/NDUFA7/MRPL51/ATP5PO/ATP5F1A/SNRPC/NDUFS5/ANP32B/PRDX3/EEF1E1/PIN1/BANF1/ACTL6A/PIN4/SLC25A6/POMP/NDUFB11/NDUFB10/TUBB/NDUFB5/RPL37A/HMGB3
Un_epithelial cell	RUBENSTEIN_SKELETAL_MUSCLE_FAP_CELLS	RUBENSTEIN_SKELETAL_MUSCLE_FAP_CELLS	4	0.287678	0.588989	0.948787	0.975193	0.880247	111	tags=50%, list=44%, signal=29%	ATP5MC1/FSTL1
Un_epithelial cell	BUSSLINGER_DUODENAL_MATURE_ENTEROCYTES	BUSSLINGER_DUODENAL_MATURE_ENTEROCYTES	5	0.266173	0.579808	0.953003	0.975193	0.880247	81	tags=40%, list=32%, signal=28%	MXD1/EZR
Un_epithelial cell	DURANTE_ADULT_OLFACTORY_NEUROEPITHELIUM_UNSPECIFIED	DURANTE_ADULT_OLFACTORY_NEUROEPITHELIUM_UNSPECIFIED	3	0.310189	0.578986	0.965268	0.975193	0.880247	52	tags=33%, list=20%, signal=27%	PRDX5
Un_epithelial cell	FAN_EMBRYONIC_CTX_BIG_GROUPS_BRAIN_ENDOTHELIAL	FAN_EMBRYONIC_CTX_BIG_GROUPS_BRAIN_ENDOTHELIAL	6	0.25033	0.578741	0.951792	0.975193	0.880247	22	tags=17%, list=9%, signal=16%	CYTH3
Un_epithelial cell	GAUTAM_EYE_CORNEA_MELANOCYTES	GAUTAM_EYE_CORNEA_MELANOCYTES	15	0.194003	0.569467	0.950054	0.975193	0.880247	118	tags=47%, list=46%, signal=27%	CIRBP/RPL39/NPM1/EEF1B2/MRPL28/CCT2/SNRPC
Un_epithelial cell	MANNO_MIDBRAIN_NEUROTYPES_HPROGFPM	MANNO_MIDBRAIN_NEUROTYPES_HPROGFPM	10	0.211585	0.564463	0.954494	0.975193	0.880247	173	tags=80%, list=68%, signal=27%	RPS3/NPM1/ANP32E/SNRPC/ACTL6A/ERF/RPS14/HMGB3
Un_epithelial cell	FAN_EMBRYONIC_CTX_NSC_2	FAN_EMBRYONIC_CTX_NSC_2	8	0.222775	0.558163	0.945173	0.975193	0.880247	108	tags=50%, list=42%, signal=30%	ILF2/MRPL51/ESPL1/ANP32E
Un_epithelial cell	FAN_OVARY_CL10_PUTATIVE_EARLY_ATRESIA_GRANULOSA_CELL	FAN_OVARY_CL10_PUTATIVE_EARLY_ATRESIA_GRANULOSA_CELL	39	0.157389	0.551988	0.958669	0.975193	0.880247	119	tags=44%, list=47%, signal=27%	SNRPG/HNRNPA1/SLC25A5/GAPDH/ATP5MC1/PEBP1/PRDX5/ATP5F1B/DMAC1/NDUFB7/TIMM13/NDUFA7/MRPL51/ATP5PO/ATP5F1A/SNRPC/NDUFS5
Un_epithelial cell	MANNO_MIDBRAIN_NEUROTYPES_HNBGABA	MANNO_MIDBRAIN_NEUROTYPES_HNBGABA	2	0.355779	0.579915	0.975369	0.981795	0.886205	89	tags=50%, list=35%, signal=33%	TMEM18
Un_epithelial cell	HU_FETAL_RETINA_RGC	HU_FETAL_RETINA_RGC	9	0.193968	0.502076	0.976798	0.981795	0.886205	52	tags=22%, list=20%, signal=18%	GAPDH/PRDX5
Un_epithelial cell	GAUTAM_EYE_CORNEA_TGFBI_HIGH_EPITHELIAL_CELLS	GAUTAM_EYE_CORNEA_TGFBI_HIGH_EPITHELIAL_CELLS	4	-0.234141	-0.556897	0.984615	0.987127	0.891019	95	tags=75%, list=37%, signal=48%	TUBB/EGR1/TUBB4B
Un_epithelial cell	MURARO_PANCREAS_ALPHA_CELL	MURARO_PANCREAS_ALPHA_CELL	7	-0.167225	-0.509964	0.994536	0.994536	0.897706	97	tags=71%, list=38%, signal=46%	NDUFB11/HMGB3/ROMO1/SPCS1/OAZ1
Erythroid cell	BUSSLINGER_GASTRIC_IMMUNE_CELLS	BUSSLINGER_GASTRIC_IMMUNE_CELLS	7	-0.75	-2.10588	0.00179967	0.224059	0.224059	14	tags=100%, list=45%, signal=71%	RPS29/UBA52/RPS12/TRA2B/RPL9/RPS18
Erythroid cell	RUBENSTEIN_SKELETAL_MUSCLE_T_CELLS	RUBENSTEIN_SKELETAL_MUSCLE_T_CELLS	7	-0.75	-2.10588	0.00179967	0.224059	0.224059	14	tags=100%, list=45%, signal=71%	RPS29/UBA52/RPS12/RPL9/RPL21/RPS18
Erythroid cell	BUSSLINGER_DUODENAL_IMMUNE_CELLS	BUSSLINGER_DUODENAL_IMMUNE_CELLS	6	-0.76	-2.00217	0.00563953	0.351061	0.351061	13	tags=100%, list=42%, signal=72%	UBA52/RPS12/TRA2B/RPL9/RPS18
Erythroid cell	RUBENSTEIN_SKELETAL_MUSCLE_B_CELLS	RUBENSTEIN_SKELETAL_MUSCLE_B_CELLS	6	-0.76	-2.00217	0.00563953	0.351061	0.351061	13	tags=100%, list=42%, signal=72%	UBA52/RPS12/RPL9/RPL21/RPS18
Erythroid cell	AIZARANI_LIVER_C30_HEPATOCYTES_4	AIZARANI_LIVER_C30_HEPATOCYTES_4	2	0.965517	1.50768	0.011898	0.592522	0.592522	3	tags=100%, list=10%, signal=97%	ITSN1/ALAS1
Erythroid cell	HAY_BONE_MARROW_NAIVE_T_CELL	HAY_BONE_MARROW_NAIVE_T_CELL	5	-0.730769	-1.76725	0.0198892	0.629635	0.629635	13	tags=100%, list=42%, signal=69%	RPS12/RPL9/RPL21/RPS18
Erythroid cell	FAN_OVARY_CL0_XBP1_SELK_HIGH_STROMAL_CELL	FAN_OVARY_CL0_XBP1_SELK_HIGH_STROMAL_CELL	4	-0.814815	-1.74436	0.0186919	0.629635	0.629635	10	tags=100%, list=32%, signal=78%	RPL9/RPL21/RPS18
Erythroid cell	FAN_OVARY_CL2_PUTATIVE_EARLY_ATRETIC_FOLLICLE_THECAL_CELL_1	FAN_OVARY_CL2_PUTATIVE_EARLY_ATRETIC_FOLLICLE_THECAL_CELL_1	2	-0.965517	-1.58785	0.0227579	0.629635	0.629635	4	tags=100%, list=13%, signal=93%	RPS18
Erythroid cell	GAUTAM_EYE_IRIS_CILIARY_BODY_WIF1_HIGH_FIBROBLASTS	GAUTAM_EYE_IRIS_CILIARY_BODY_WIF1_HIGH_FIBROBLASTS	2	-0.965517	-1.58785	0.0227579	0.629635	0.629635	4	tags=100%, list=13%, signal=93%	RPS18
Erythroid cell	FAN_OVARY_CL8_MATURE_CUMULUS_GRANULOSA_CELL_2	FAN_OVARY_CL8_MATURE_CUMULUS_GRANULOSA_CELL_2	6	-0.6	-1.58066	0.034035	0.790207	0.790207	17	tags=100%, list=55%, signal=56%	POMP/HINT1/RPS29/NDUFA2/SEC61G
Erythroid cell	DESCARTES_FETAL_ADRENAL_ERYTHROBLASTS	DESCARTES_FETAL_ADRENAL_ERYTHROBLASTS	1	1	1.36916	0.0539499	0.790207	0.790207	1	tags=100%, list=3%, signal=100%	HBB
Erythroid cell	DESCARTES_FETAL_INTESTINE_ERYTHROBLASTS	DESCARTES_FETAL_INTESTINE_ERYTHROBLASTS	1	1	1.36916	0.0539499	0.790207	0.790207	1	tags=100%, list=3%, signal=100%	HBB
Erythroid cell	DESCARTES_FETAL_KIDNEY_ERYTHROBLASTS	DESCARTES_FETAL_KIDNEY_ERYTHROBLASTS	1	1	1.36916	0.0539499	0.790207	0.790207	1	tags=100%, list=3%, signal=100%	HBB
Erythroid cell	DESCARTES_FETAL_STOMACH_ERYTHROBLASTS	DESCARTES_FETAL_STOMACH_ERYTHROBLASTS	1	1	1.36916	0.0539499	0.790207	0.790207	1	tags=100%, list=3%, signal=100%	HBB
Erythroid cell	GAO_STOMACH_24W_C4_PARIETAL_PROGENITOR	GAO_STOMACH_24W_C4_PARIETAL_PROGENITOR	1	1	1.36916	0.0539499	0.790207	0.790207	1	tags=100%, list=3%, signal=100%	HBB
Erythroid cell	MANNO_MIDBRAIN_NEUROTYPES_HOPC	MANNO_MIDBRAIN_NEUROTYPES_HOPC	1	1	1.36916	0.0539499	0.790207	0.790207	1	tags=100%, list=3%, signal=100%	HBB
Erythroid cell	MANNO_MIDBRAIN_NEUROTYPES_HRGL2B	MANNO_MIDBRAIN_NEUROTYPES_HRGL2B	1	1	1.36916	0.0539499	0.790207	0.790207	1	tags=100%, list=3%, signal=100%	HBB
Erythroid cell	BUSSLINGER_GASTRIC_LYZ_POSITIVE_CELLS	BUSSLINGER_GASTRIC_LYZ_POSITIVE_CELLS	3	-0.785714	-1.53561	0.0851112	0.813383	0.813383	10	tags=100%, list=32%, signal=75%	RPL9/RPS18
Erythroid cell	AIZARANI_LIVER_C3_NK_NKT_CELLS_2	AIZARANI_LIVER_C3_NK_NKT_CELLS_2	4	-0.703704	-1.50649	0.083526	0.813383	0.813383	13	tags=100%, list=42%, signal=67%	RPS12/RPL21/RPS18
Erythroid cell	BUSSLINGER_DUODENAL_STEM_CELLS	BUSSLINGER_DUODENAL_STEM_CELLS	4	-0.703704	-1.50649	0.083526	0.813383	0.813383	13	tags=100%, list=42%, signal=67%	RPS12/RPL9/RPS18
Erythroid cell	BUSSLINGER_GASTRIC_PPP1R1B_POSITIVE_CELLS	BUSSLINGER_GASTRIC_PPP1R1B_POSITIVE_CELLS	4	-0.703704	-1.50649	0.083526	0.813383	0.813383	13	tags=100%, list=42%, signal=67%	RPS12/RPL9/RPS18
Erythroid cell	TRAVAGLINI_LUNG_BRONCHIAL_VESSEL_1_CELL	TRAVAGLINI_LUNG_BRONCHIAL_VESSEL_1_CELL	4	-0.703704	-1.50649	0.083526	0.813383	0.813383	13	tags=100%, list=42%, signal=67%	UBA52/RPS12/RPL21
Erythroid cell	TRAVAGLINI_LUNG_MESOTHELIAL_CELL	TRAVAGLINI_LUNG_MESOTHELIAL_CELL	11	-0.48771	-1.50405	0.0863127	0.813383	0.813383	18	tags=91%, list=58%, signal=59%	GPX1/TMEM14B/MYRF/HINT1/RPS29/UBA52/RPS12/SEC61G/RPL9/RPS18
Erythroid cell	TRAVAGLINI_LUNG_PROLIFERATING_BASAL_CELL	TRAVAGLINI_LUNG_PROLIFERATING_BASAL_CELL	4	-0.666667	-1.4272	0.128889	0.813383	0.813383	14	tags=100%, list=45%, signal=63%	UBA52/RPS12/RPS18
Erythroid cell	DESCARTES_FETAL_LUNG_CSH1_CSH2_POSITIVE_CELLS	DESCARTES_FETAL_LUNG_CSH1_CSH2_POSITIVE_CELLS	2	-0.862069	-1.41772	0.111111	0.813383	0.813383	7	tags=100%, list=23%, signal=83%	CYTH3
Erythroid cell	MANNO_MIDBRAIN_NEUROTYPES_BASAL	MANNO_MIDBRAIN_NEUROTYPES_BASAL	2	-0.862069	-1.41772	0.111111	0.813383	0.813383	7	tags=100%, list=23%, signal=83%	RPL9
Erythroid cell	FAN_EMBRYONIC_CTX_BRAIN_ENDOTHELIAL_2	FAN_EMBRYONIC_CTX_BRAIN_ENDOTHELIAL_2	2	0.905347	1.41372	0.0771654	0.813383	0.813383	2	tags=50%, list=6%, signal=50%	ITSN1
Erythroid cell	TRAVAGLINI_LUNG_PROXIMAL_BASAL_CELL	TRAVAGLINI_LUNG_PROXIMAL_BASAL_CELL	8	-0.478261	-1.38803	0.130906	0.813383	0.813383	21	tags=100%, list=68%, signal=43%	GPX1/HINT1/UBA52/RPS12/RPL9/RPL21/RPS18
Erythroid cell	MANNO_MIDBRAIN_NEUROTYPES_HPERIC	MANNO_MIDBRAIN_NEUROTYPES_HPERIC	3	0.836498	1.38749	0.0784314	0.813383	0.813383	1	tags=33%, list=3%, signal=36%	HBB
Erythroid cell	LAKE_ADULT_KIDNEY_C5_PROXIMAL_TUBULE_EPITHELIAL_CELLS_STRESS_INFLAM	LAKE_ADULT_KIDNEY_C5_PROXIMAL_TUBULE_EPITHELIAL_CELLS_STRESS_INFLAM	2	0.879435	1.37326	0.103937	0.813383	0.813383	2	tags=50%, list=6%, signal=50%	ITSN1
Erythroid cell	TRAVAGLINI_LUNG_PLATELET_MEGAKARYOCYTE_CELL	TRAVAGLINI_LUNG_PLATELET_MEGAKARYOCYTE_CELL	2	0.869142	1.35719	0.119685	0.813383	0.813383	1	tags=50%, list=3%, signal=52%	HBB
Erythroid cell	LAKE_ADULT_KIDNEY_C24_ENDOTHELIAL_CELLS_AEA_AND_DVR	LAKE_ADULT_KIDNEY_C24_ENDOTHELIAL_CELLS_AEA_AND_DVR	1	-1	-1.35274	0.0675944	0.813383	0.813383	2	tags=100%, list=6%, signal=97%
Erythroid cell	TRAVAGLINI_LUNG_BASOPHIL_MAST_1_CELL	TRAVAGLINI_LUNG_BASOPHIL_MAST_1_CELL	2	0.862069	1.34614	0.135433	0.813383	0.813383	6	tags=100%, list=19%, signal=86%	ALAS1/PRDX1
Erythroid cell	BUSSLINGER_DUODENAL_MATURE_ENTEROCYTES	BUSSLINGER_DUODENAL_MATURE_ENTEROCYTES	1	0.966667	1.32352	0.11368	0.813383	0.813383	2	tags=100%, list=6%, signal=97%	ITSN1
Erythroid cell	GAUTAM_EYE_IRIS_CILIARY_BODY_MEG3_HIGH_FIBROBLASTS	GAUTAM_EYE_IRIS_CILIARY_BODY_MEG3_HIGH_FIBROBLASTS	1	0.966667	1.32352	0.11368	0.813383	0.813383	2	tags=100%, list=6%, signal=97%	ITSN1
Erythroid cell	LAKE_ADULT_KIDNEY_C28_INTERSTITIUM	LAKE_ADULT_KIDNEY_C28_INTERSTITIUM	1	0.966667	1.32352	0.11368	0.813383	0.813383	2	tags=100%, list=6%, signal=97%	ITSN1
Erythroid cell	LAKE_ADULT_KIDNEY_C4_PROXIMAL_TUBULE_EPITHELIAL_CELLS_S2	LAKE_ADULT_KIDNEY_C4_PROXIMAL_TUBULE_EPITHELIAL_CELLS_S2	1	0.966667	1.32352	0.11368	0.813383	0.813383	2	tags=100%, list=6%, signal=97%	ITSN1
Erythroid cell	MANNO_MIDBRAIN_NEUROTYPES_HRGL3	MANNO_MIDBRAIN_NEUROTYPES_HRGL3	1	0.966667	1.32352	0.11368	0.813383	0.813383	2	tags=100%, list=6%, signal=97%	ITSN1
Erythroid cell	DESCARTES_FETAL_CEREBELLUM_VASCULAR_ENDOTHELIAL_CELLS	DESCARTES_FETAL_CEREBELLUM_VASCULAR_ENDOTHELIAL_CELLS	2	0.833978	1.30228	0.162205	0.813383	0.813383	1	tags=50%, list=3%, signal=52%	HBB
Erythroid cell	DESCARTES_FETAL_CEREBRUM_VASCULAR_ENDOTHELIAL_CELLS	DESCARTES_FETAL_CEREBRUM_VASCULAR_ENDOTHELIAL_CELLS	2	0.833978	1.30228	0.162205	0.813383	0.813383	1	tags=50%, list=3%, signal=52%	HBB
Erythroid cell	DESCARTES_FETAL_MUSCLE_ERYTHROBLASTS	DESCARTES_FETAL_MUSCLE_ERYTHROBLASTS	2	0.833978	1.30228	0.162205	0.813383	0.813383	1	tags=50%, list=3%, signal=52%	HBB
Erythroid cell	DESCARTES_FETAL_PANCREAS_ERYTHROBLASTS	DESCARTES_FETAL_PANCREAS_ERYTHROBLASTS	2	0.833978	1.30228	0.162205	0.813383	0.813383	1	tags=50%, list=3%, signal=52%	HBB
Erythroid cell	MANNO_MIDBRAIN_NEUROTYPES_HDA2	MANNO_MIDBRAIN_NEUROTYPES_HDA2	2	0.827586	1.2923	0.192126	0.813383	0.813383	7	tags=100%, list=23%, signal=83%	HBB/TUBB2B
Erythroid cell	MENON_FETAL_KIDNEY_1_EMBRYONIC_RED_BLOOD_CELLS	MENON_FETAL_KIDNEY_1_EMBRYONIC_RED_BLOOD_CELLS	3	0.778738	1.29169	0.182073	0.813383	0.813383	1	tags=33%, list=3%, signal=36%	HBB
Erythroid cell	DESCARTES_MAIN_FETAL_ADRENOCORTICAL_CELLS	DESCARTES_MAIN_FETAL_ADRENOCORTICAL_CELLS	1	0.933333	1.27789	0.175337	0.813383	0.813383	3	tags=100%, list=10%, signal=93%	ALAS1
Erythroid cell	GAUTAM_EYE_CORNEA_FIBROBLASTS	GAUTAM_EYE_CORNEA_FIBROBLASTS	1	-0.933333	-1.26255	0.190855	0.813383	0.813383	4	tags=100%, list=13%, signal=90%
Erythroid cell	GAUTAM_EYE_IRIS_CILIARY_BODY_CRYAA_HIGH_CILIARY_BODY_CELLS	GAUTAM_EYE_IRIS_CILIARY_BODY_CRYAA_HIGH_CILIARY_BODY_CELLS	1	-0.933333	-1.26255	0.190855	0.813383	0.813383	4	tags=100%, list=13%, signal=90%
Erythroid cell	GAUTAM_EYE_IRIS_CILIARY_BODY_MELANOCYTES	GAUTAM_EYE_IRIS_CILIARY_BODY_MELANOCYTES	3	-0.642857	-1.25641	0.223729	0.813383	0.813383	14	tags=100%, list=45%, signal=61%	RPS12/TRA2B
Erythroid cell	RUBENSTEIN_SKELETAL_MUSCLE_PCV_ENDOTHELIAL_CELLS	RUBENSTEIN_SKELETAL_MUSCLE_PCV_ENDOTHELIAL_CELLS	3	-0.642857	-1.25641	0.223729	0.813383	0.813383	14	tags=100%, list=45%, signal=61%	RPS12/RPS18
Erythroid cell	MURARO_PANCREAS_BETA_CELL	MURARO_PANCREAS_BETA_CELL	2	0.793103	1.23845	0.23937	0.813383	0.813383	8	tags=100%, list=26%, signal=79%	TUBB2B/FTH1
Erythroid cell	TRAVAGLINI_LUNG_BASOPHIL_MAST_2_CELL	TRAVAGLINI_LUNG_BASOPHIL_MAST_2_CELL	2	0.793103	1.23845	0.23937	0.813383	0.813383	8	tags=100%, list=26%, signal=79%	PRDX1/FTH1
Erythroid cell	MANNO_MIDBRAIN_NEUROTYPES_HENDO	MANNO_MIDBRAIN_NEUROTYPES_HENDO	3	0.744292	1.23455	0.247899	0.813383	0.813383	1	tags=33%, list=3%, signal=36%	HBB
Erythroid cell	DESCARTES_MAIN_FETAL_ERYTHROBLASTS	DESCARTES_MAIN_FETAL_ERYTHROBLASTS	3	0.742891	1.23223	0.2507	0.813383	0.813383	1	tags=33%, list=3%, signal=36%	HBB
Erythroid cell	FAN_OVARY_CL11_MURAL_GRANULOSA_CELL	FAN_OVARY_CL11_MURAL_GRANULOSA_CELL	3	0.741964	1.23069	0.252101	0.813383	0.813383	6	tags=67%, list=19%, signal=60%	ITSN1/PRDX1
Erythroid cell	HU_FETAL_RETINA_FIBROBLAST	HU_FETAL_RETINA_FIBROBLAST	1	-0.9	-1.21746	0.264414	0.813383	0.813383	5	tags=100%, list=16%, signal=87%
Erythroid cell	TRAVAGLINI_LUNG_PROLIFERATING_MACROPHAGE_CELL	TRAVAGLINI_LUNG_PROLIFERATING_MACROPHAGE_CELL	8	0.608696	1.19906	0.226351	0.813383	0.813383	17	tags=100%, list=55%, signal=61%	ALAS1/PRDX1/FTH1/HNMT/SOD1/GPX1/TMEM14B/POMP
Erythroid cell	CUI_DEVELOPING_HEART_5TH_WEEK_VENTRICULAR_CARDIOMYOCYTE	CUI_DEVELOPING_HEART_5TH_WEEK_VENTRICULAR_CARDIOMYOCYTE	1	0.866667	1.18661	0.289017	0.813383	0.813383	5	tags=100%, list=16%, signal=87%	DES
Erythroid cell	CUI_DEVELOPING_HEART_C2_CARDIOMYOCYTE	CUI_DEVELOPING_HEART_C2_CARDIOMYOCYTE	1	0.866667	1.18661	0.289017	0.813383	0.813383	5	tags=100%, list=16%, signal=87%	DES
Erythroid cell	CUI_DEVELOPING_HEART_CARDIAC_FIBROBLASTS	CUI_DEVELOPING_HEART_CARDIAC_FIBROBLASTS	1	0.866667	1.18661	0.289017	0.813383	0.813383	5	tags=100%, list=16%, signal=87%	DES
Erythroid cell	CUI_DEVELOPING_HEART_COMPACT_VENTRICULAR_CARDIOMYOCYTE	CUI_DEVELOPING_HEART_COMPACT_VENTRICULAR_CARDIOMYOCYTE	1	0.866667	1.18661	0.289017	0.813383	0.813383	5	tags=100%, list=16%, signal=87%	DES
Erythroid cell	CUI_DEVELOPING_HEART_RIGHT_ATRIAL_CARDIOMYOCYTE	CUI_DEVELOPING_HEART_RIGHT_ATRIAL_CARDIOMYOCYTE	1	0.866667	1.18661	0.289017	0.813383	0.813383	5	tags=100%, list=16%, signal=87%	DES
Erythroid cell	DESCARTES_FETAL_EYE_SKELETAL_MUSCLE_CELLS	DESCARTES_FETAL_EYE_SKELETAL_MUSCLE_CELLS	1	0.866667	1.18661	0.289017	0.813383	0.813383	5	tags=100%, list=16%, signal=87%	DES
Erythroid cell	DESCARTES_FETAL_INTESTINE_SMOOTH_MUSCLE_CELLS	DESCARTES_FETAL_INTESTINE_SMOOTH_MUSCLE_CELLS	1	0.866667	1.18661	0.289017	0.813383	0.813383	5	tags=100%, list=16%, signal=87%	DES
Erythroid cell	DESCARTES_FETAL_MUSCLE_SKELETAL_MUSCLE_CELLS	DESCARTES_FETAL_MUSCLE_SKELETAL_MUSCLE_CELLS	1	0.866667	1.18661	0.289017	0.813383	0.813383	5	tags=100%, list=16%, signal=87%	DES
Erythroid cell	DESCARTES_FETAL_PLACENTA_STROMAL_CELLS	DESCARTES_FETAL_PLACENTA_STROMAL_CELLS	1	0.866667	1.18661	0.289017	0.813383	0.813383	5	tags=100%, list=16%, signal=87%	DES
Erythroid cell	DESCARTES_MAIN_FETAL_SKELETAL_MUSCLE_CELLS	DESCARTES_MAIN_FETAL_SKELETAL_MUSCLE_CELLS	1	0.866667	1.18661	0.289017	0.813383	0.813383	5	tags=100%, list=16%, signal=87%	DES
Erythroid cell	HAY_BONE_MARROW_EARLY_ERYTHROBLAST	HAY_BONE_MARROW_EARLY_ERYTHROBLAST	1	0.866667	1.18661	0.289017	0.813383	0.813383	5	tags=100%, list=16%, signal=87%	DES
Erythroid cell	GAUTAM_EYE_IRIS_CILIARY_BODY_ACTIVATED_T_CELLS	GAUTAM_EYE_IRIS_CILIARY_BODY_ACTIVATED_T_CELLS	1	-0.866667	-1.17237	0.33002	0.813383	0.813383	6	tags=100%, list=19%, signal=83%
Erythroid cell	TRAVAGLINI_LUNG_BASAL_CELL	TRAVAGLINI_LUNG_BASAL_CELL	1	-0.866667	-1.17237	0.33002	0.813383	0.813383	6	tags=100%, list=19%, signal=83%
Erythroid cell	TRAVAGLINI_LUNG_AIRWAY_SMOOTH_MUSCLE_CELL	TRAVAGLINI_LUNG_AIRWAY_SMOOTH_MUSCLE_CELL	2	0.7501	1.1713	0.308661	0.813383	0.813383	5	tags=50%, list=16%, signal=45%	DES
Erythroid cell	MANNO_MIDBRAIN_NEUROTYPES_HGABA	MANNO_MIDBRAIN_NEUROTYPES_HGABA	3	0.700942	1.16265	0.32493	0.813383	0.813383	1	tags=33%, list=3%, signal=36%	HBB
Erythroid cell	MANNO_MIDBRAIN_NEUROTYPES_HNBML5	MANNO_MIDBRAIN_NEUROTYPES_HNBML5	3	0.700942	1.16265	0.32493	0.813383	0.813383	1	tags=33%, list=3%, signal=36%	HBB
Erythroid cell	BUSSLINGER_GASTRIC_IMMATURE_PIT_CELLS	BUSSLINGER_GASTRIC_IMMATURE_PIT_CELLS	1	0.833333	1.14097	0.289017	0.813383	0.813383	6	tags=100%, list=19%, signal=83%	PRDX1
Erythroid cell	BUSSLINGER_GASTRIC_METALLOTHIONEIN_CELLS	BUSSLINGER_GASTRIC_METALLOTHIONEIN_CELLS	1	0.833333	1.14097	0.289017	0.813383	0.813383	6	tags=100%, list=19%, signal=83%	PRDX1
Erythroid cell	DURANTE_ADULT_OLFACTORY_NEUROEPITHELIUM_RESPIRATORY_CILIATED_CELLS	DURANTE_ADULT_OLFACTORY_NEUROEPITHELIUM_RESPIRATORY_CILIATED_CELLS	1	0.833333	1.14097	0.289017	0.813383	0.813383	6	tags=100%, list=19%, signal=83%	PRDX1
Erythroid cell	DURANTE_ADULT_OLFACTORY_NEUROEPITHELIUM_RESPIRATORY_COLUMNAR_CELLS	DURANTE_ADULT_OLFACTORY_NEUROEPITHELIUM_RESPIRATORY_COLUMNAR_CELLS	1	0.833333	1.14097	0.289017	0.813383	0.813383	6	tags=100%, list=19%, signal=83%	PRDX1
Erythroid cell	DURANTE_ADULT_OLFACTORY_NEUROEPITHELIUM_RESPIRATORY_HORIZONTAL_BASAL_CELLS	DURANTE_ADULT_OLFACTORY_NEUROEPITHELIUM_RESPIRATORY_HORIZONTAL_BASAL_CELLS	1	0.833333	1.14097	0.289017	0.813383	0.813383	6	tags=100%, list=19%, signal=83%	PRDX1
Erythroid cell	DURANTE_ADULT_OLFACTORY_NEUROEPITHELIUM_UNSPECIFIED	DURANTE_ADULT_OLFACTORY_NEUROEPITHELIUM_UNSPECIFIED	1	0.833333	1.14097	0.289017	0.813383	0.813383	6	tags=100%, list=19%, signal=83%	PRDX1
Erythroid cell	MANNO_MIDBRAIN_NEUROTYPES_HNPROG	MANNO_MIDBRAIN_NEUROTYPES_HNPROG	1	0.833333	1.14097	0.289017	0.813383	0.813383	6	tags=100%, list=19%, signal=83%	PRDX1
Erythroid cell	RUBENSTEIN_SKELETAL_MUSCLE_FAP_CELLS	RUBENSTEIN_SKELETAL_MUSCLE_FAP_CELLS	1	0.833333	1.14097	0.289017	0.813383	0.813383	6	tags=100%, list=19%, signal=83%	PRDX1
Erythroid cell	TRAVAGLINI_LUNG_TREM2_DENDRITIC_CELL	TRAVAGLINI_LUNG_TREM2_DENDRITIC_CELL	7	0.583333	1.13103	0.333333	0.813383	0.813383	17	tags=100%, list=55%, signal=58%	ALAS1/PRDX1/FTH1/TFRC/HNMT/GPX1/POMP
Erythroid cell	GAUTAM_EYE_CORNEA_ELF3_HIGH_EPITHELIAL_CELLS	GAUTAM_EYE_CORNEA_ELF3_HIGH_EPITHELIAL_CELLS	2	0.724138	1.13076	0.337008	0.813383	0.813383	10	tags=100%, list=32%, signal=72%	PRDX1/TFRC
Erythroid cell	GAUTAM_EYE_CORNEA_TGFBI_HIGH_EPITHELIAL_CELLS	GAUTAM_EYE_CORNEA_TGFBI_HIGH_EPITHELIAL_CELLS	2	0.724138	1.13076	0.337008	0.813383	0.813383	10	tags=100%, list=32%, signal=72%	PRDX1/TFRC
Erythroid cell	HAY_BONE_MARROW_DENDRITIC_CELL	HAY_BONE_MARROW_DENDRITIC_CELL	1	-0.833333	-1.12728	0.409543	0.813383	0.813383	7	tags=100%, list=23%, signal=80%
Erythroid cell	FAN_OVARY_CL10_PUTATIVE_EARLY_ATRESIA_GRANULOSA_CELL	FAN_OVARY_CL10_PUTATIVE_EARLY_ATRESIA_GRANULOSA_CELL	3	-0.571429	-1.11681	0.366102	0.813383	0.813383	16	tags=100%, list=52%, signal=54%	HINT1/NDUFA2
Erythroid cell	FAN_OVARY_CL15_SMALL_ANTRAL_FOLLICLE_GRANULOSA_CELL	FAN_OVARY_CL15_SMALL_ANTRAL_FOLLICLE_GRANULOSA_CELL	3	-0.571429	-1.11681	0.366102	0.813383	0.813383	16	tags=100%, list=52%, signal=54%	TRA2B/SEC61G
Erythroid cell	HAY_BONE_MARROW_ERYTHROBLAST	HAY_BONE_MARROW_ERYTHROBLAST	6	0.584076	1.11631	0.360329	0.813383	0.813383	1	tags=17%, list=3%, signal=20%	HBB
Erythroid cell	LAKE_ADULT_KIDNEY_C23_ENDOTHELIAL_CELLS_AVR	LAKE_ADULT_KIDNEY_C23_ENDOTHELIAL_CELLS_AVR	3	0.664037	1.10143	0.379552	0.813383	0.813383	8	tags=67%, list=26%, signal=55%	PRDX1/FTH1
Erythroid cell	CUI_DEVELOPING_HEART_C5_VALVAR_CELL	CUI_DEVELOPING_HEART_C5_VALVAR_CELL	1	0.8	1.09533	0.418112	0.813383	0.813383	7	tags=100%, list=23%, signal=80%	TUBB2B
Erythroid cell	DESCARTES_FETAL_ADRENAL_CHROMAFFIN_CELLS	DESCARTES_FETAL_ADRENAL_CHROMAFFIN_CELLS	1	0.8	1.09533	0.418112	0.813383	0.813383	7	tags=100%, list=23%, signal=80%	TUBB2B
Erythroid cell	DESCARTES_FETAL_INTESTINE_ENS_NEURONS	DESCARTES_FETAL_INTESTINE_ENS_NEURONS	1	0.8	1.09533	0.418112	0.813383	0.813383	7	tags=100%, list=23%, signal=80%	TUBB2B
Erythroid cell	DESCARTES_FETAL_LUNG_VISCERAL_NEURONS	DESCARTES_FETAL_LUNG_VISCERAL_NEURONS	1	0.8	1.09533	0.418112	0.813383	0.813383	7	tags=100%, list=23%, signal=80%	TUBB2B
Erythroid cell	DESCARTES_FETAL_PANCREAS_ENS_NEURONS	DESCARTES_FETAL_PANCREAS_ENS_NEURONS	1	0.8	1.09533	0.418112	0.813383	0.813383	7	tags=100%, list=23%, signal=80%	TUBB2B
Erythroid cell	DESCARTES_FETAL_STOMACH_ENS_NEURONS	DESCARTES_FETAL_STOMACH_ENS_NEURONS	1	0.8	1.09533	0.418112	0.813383	0.813383	7	tags=100%, list=23%, signal=80%	TUBB2B
Erythroid cell	DURANTE_ADULT_OLFACTORY_NEUROEPITHELIUM_GLOBOSE_BASAL_CELLS	DURANTE_ADULT_OLFACTORY_NEUROEPITHELIUM_GLOBOSE_BASAL_CELLS	1	0.8	1.09533	0.418112	0.813383	0.813383	7	tags=100%, list=23%, signal=80%	TUBB2B
Erythroid cell	DURANTE_ADULT_OLFACTORY_NEUROEPITHELIUM_IMMATURE_NEURONS	DURANTE_ADULT_OLFACTORY_NEUROEPITHELIUM_IMMATURE_NEURONS	1	0.8	1.09533	0.418112	0.813383	0.813383	7	tags=100%, list=23%, signal=80%	TUBB2B
Erythroid cell	DURANTE_ADULT_OLFACTORY_NEUROEPITHELIUM_MATURE_NEURONS	DURANTE_ADULT_OLFACTORY_NEUROEPITHELIUM_MATURE_NEURONS	1	0.8	1.09533	0.418112	0.813383	0.813383	7	tags=100%, list=23%, signal=80%	TUBB2B
Erythroid cell	DURANTE_ADULT_OLFACTORY_NEUROEPITHELIUM_OLFACTORY_MICROVILLAR_CELLS	DURANTE_ADULT_OLFACTORY_NEUROEPITHELIUM_OLFACTORY_MICROVILLAR_CELLS	1	0.8	1.09533	0.418112	0.813383	0.813383	7	tags=100%, list=23%, signal=80%	TUBB2B
Erythroid cell	GAO_LARGE_INTESTINE_ADULT_CA_ENTEROENDOCRINE_CELLS	GAO_LARGE_INTESTINE_ADULT_CA_ENTEROENDOCRINE_CELLS	1	0.8	1.09533	0.418112	0.813383	0.813383	7	tags=100%, list=23%, signal=80%	TUBB2B
Erythroid cell	GAUTAM_EYE_IRIS_CILIARY_BODY_FIBROBLASTS	GAUTAM_EYE_IRIS_CILIARY_BODY_FIBROBLASTS	1	0.8	1.09533	0.418112	0.813383	0.813383	7	tags=100%, list=23%, signal=80%	TUBB2B
Erythroid cell	HAY_BONE_MARROW_PLASMA_CELL	HAY_BONE_MARROW_PLASMA_CELL	1	0.8	1.09533	0.418112	0.813383	0.813383	7	tags=100%, list=23%, signal=80%	TUBB2B
Erythroid cell	HU_FETAL_RETINA_AMACRINE	HU_FETAL_RETINA_AMACRINE	1	0.8	1.09533	0.418112	0.813383	0.813383	7	tags=100%, list=23%, signal=80%	TUBB2B
Erythroid cell	HU_FETAL_RETINA_HORIZONTAL	HU_FETAL_RETINA_HORIZONTAL	1	0.8	1.09533	0.418112	0.813383	0.813383	7	tags=100%, list=23%, signal=80%	TUBB2B
Erythroid cell	MANNO_MIDBRAIN_NEUROTYPES_HDA	MANNO_MIDBRAIN_NEUROTYPES_HDA	1	0.8	1.09533	0.418112	0.813383	0.813383	7	tags=100%, list=23%, signal=80%	TUBB2B
Erythroid cell	MANNO_MIDBRAIN_NEUROTYPES_HDA1	MANNO_MIDBRAIN_NEUROTYPES_HDA1	1	0.8	1.09533	0.418112	0.813383	0.813383	7	tags=100%, list=23%, signal=80%	TUBB2B
Erythroid cell	MANNO_MIDBRAIN_NEUROTYPES_HNBGABA	MANNO_MIDBRAIN_NEUROTYPES_HNBGABA	1	0.8	1.09533	0.418112	0.813383	0.813383	7	tags=100%, list=23%, signal=80%	TUBB2B
Erythroid cell	MANNO_MIDBRAIN_NEUROTYPES_HNBM	MANNO_MIDBRAIN_NEUROTYPES_HNBM	1	0.8	1.09533	0.418112	0.813383	0.813383	7	tags=100%, list=23%, signal=80%	TUBB2B
Erythroid cell	MANNO_MIDBRAIN_NEUROTYPES_HNBML1	MANNO_MIDBRAIN_NEUROTYPES_HNBML1	1	0.8	1.09533	0.418112	0.813383	0.813383	7	tags=100%, list=23%, signal=80%	TUBB2B
Erythroid cell	MANNO_MIDBRAIN_NEUROTYPES_HOMTN	MANNO_MIDBRAIN_NEUROTYPES_HOMTN	1	0.8	1.09533	0.418112	0.813383	0.813383	7	tags=100%, list=23%, signal=80%	TUBB2B
Erythroid cell	MANNO_MIDBRAIN_NEUROTYPES_HRGL2A	MANNO_MIDBRAIN_NEUROTYPES_HRGL2A	1	0.8	1.09533	0.418112	0.813383	0.813383	7	tags=100%, list=23%, signal=80%	TUBB2B
Erythroid cell	MANNO_MIDBRAIN_NEUROTYPES_HRN	MANNO_MIDBRAIN_NEUROTYPES_HRN	1	0.8	1.09533	0.418112	0.813383	0.813383	7	tags=100%, list=23%, signal=80%	TUBB2B
Erythroid cell	MENON_FETAL_KIDNEY_2_NEPHRON_PROGENITOR_CELLS	MENON_FETAL_KIDNEY_2_NEPHRON_PROGENITOR_CELLS	1	0.8	1.09533	0.418112	0.813383	0.813383	7	tags=100%, list=23%, signal=80%	TUBB2B
Erythroid cell	TRAVAGLINI_LUNG_NEUROENDOCRINE_CELL	TRAVAGLINI_LUNG_NEUROENDOCRINE_CELL	1	0.8	1.09533	0.418112	0.813383	0.813383	7	tags=100%, list=23%, signal=80%	TUBB2B
Erythroid cell	ZHONG_PFC_C3_MICROGLIA	ZHONG_PFC_C3_MICROGLIA	1	0.8	1.09533	0.418112	0.813383	0.813383	7	tags=100%, list=23%, signal=80%	TUBB2B
Erythroid cell	AIZARANI_LIVER_C6_KUPFFER_CELLS_2	AIZARANI_LIVER_C6_KUPFFER_CELLS_2	3	0.658799	1.09275	0.383754	0.813383	0.813383	8	tags=67%, list=26%, signal=55%	ITSN1/FTH1
Erythroid cell	DESCARTES_FETAL_EYE_CORNEAL_AND_CONJUNCTIVAL_EPITHELIAL_CELLS	DESCARTES_FETAL_EYE_CORNEAL_AND_CONJUNCTIVAL_EPITHELIAL_CELLS	1	-0.8	-1.08219	0.409543	0.813383	0.813383	8	tags=100%, list=26%, signal=77%
Erythroid cell	GAUTAM_EYE_IRIS_CILIARY_BODY_PIGMENTED_CILIARY_BODY_CELLS	GAUTAM_EYE_IRIS_CILIARY_BODY_PIGMENTED_CILIARY_BODY_CELLS	1	-0.8	-1.08219	0.409543	0.813383	0.813383	8	tags=100%, list=26%, signal=77%
Erythroid cell	RUBENSTEIN_SKELETAL_MUSCLE_NK_CELLS	RUBENSTEIN_SKELETAL_MUSCLE_NK_CELLS	2	-0.655172	-1.07747	0.412698	0.813383	0.813383	13	tags=100%, list=42%, signal=62%	RPL21
Erythroid cell	TRAVAGLINI_LUNG_CD4_NAIVE_T_CELL	TRAVAGLINI_LUNG_CD4_NAIVE_T_CELL	2	-0.655172	-1.07747	0.412698	0.813383	0.813383	13	tags=100%, list=42%, signal=62%	RPS12
Erythroid cell	HU_FETAL_RETINA_BLOOD	HU_FETAL_RETINA_BLOOD	6	0.562439	1.07495	0.420188	0.813383	0.813383	1	tags=17%, list=3%, signal=20%	HBB
Erythroid cell	FAN_OVARY_CL1_GPRC5A_TNFRS12A_HIGH_SELECTABLE_FOLLICLE_STROMAL_CELL	FAN_OVARY_CL1_GPRC5A_TNFRS12A_HIGH_SELECTABLE_FOLLICLE_STROMAL_CELL	2	0.685008	1.06966	0.426772	0.813383	0.813383	6	tags=50%, list=19%, signal=43%	PRDX1
Erythroid cell	AIZARANI_LIVER_C11_HEPATOCYTES_1	AIZARANI_LIVER_C11_HEPATOCYTES_1	2	0.681913	1.06483	0.437795	0.813383	0.813383	3	tags=50%, list=10%, signal=48%	ALAS1
Erythroid cell	AIZARANI_LIVER_C14_HEPATOCYTES_2	AIZARANI_LIVER_C14_HEPATOCYTES_2	2	0.681913	1.06483	0.437795	0.813383	0.813383	3	tags=50%, list=10%, signal=48%	ALAS1
Erythroid cell	BUSSLINGER_DUODENAL_DIFFERENTIATING_STEM_CELLS	BUSSLINGER_DUODENAL_DIFFERENTIATING_STEM_CELLS	7	-0.375	-1.05294	0.382812	0.813383	0.813383	23	tags=100%, list=74%, signal=33%	SOD1/HINT1/RPS29/RPS12/RPL9/RPS18
Erythroid cell	AIZARANI_LIVER_C18_NK_NKT_CELLS_5	AIZARANI_LIVER_C18_NK_NKT_CELLS_5	1	0.766667	1.04969	0.493256	0.813383	0.813383	8	tags=100%, list=26%, signal=77%	FTH1
Erythroid cell	AIZARANI_LIVER_C23_KUPFFER_CELLS_3	AIZARANI_LIVER_C23_KUPFFER_CELLS_3	1	0.766667	1.04969	0.493256	0.813383	0.813383	8	tags=100%, list=26%, signal=77%	FTH1
Erythroid cell	BUSSLINGER_DUODENAL_LATE_IMMATURE_ENTEROCYTES	BUSSLINGER_DUODENAL_LATE_IMMATURE_ENTEROCYTES	1	0.766667	1.04969	0.493256	0.813383	0.813383	8	tags=100%, list=26%, signal=77%	FTH1
Erythroid cell	BUSSLINGER_ESOPHAGEAL_QUIESCENT_BASAL_CELLS	BUSSLINGER_ESOPHAGEAL_QUIESCENT_BASAL_CELLS	1	0.766667	1.04969	0.493256	0.813383	0.813383	8	tags=100%, list=26%, signal=77%	FTH1
Erythroid cell	BUSSLINGER_GASTRIC_CHIEF_CELLS	BUSSLINGER_GASTRIC_CHIEF_CELLS	1	0.766667	1.04969	0.493256	0.813383	0.813383	8	tags=100%, list=26%, signal=77%	FTH1
Erythroid cell	CUI_DEVELOPING_HEART_COMPACT_ATRIAL_CARDIOMYOCYTE	CUI_DEVELOPING_HEART_COMPACT_ATRIAL_CARDIOMYOCYTE	1	0.766667	1.04969	0.493256	0.813383	0.813383	8	tags=100%, list=26%, signal=77%	FTH1
Erythroid cell	DESCARTES_FETAL_LUNG_SQUAMOUS_EPITHELIAL_CELLS	DESCARTES_FETAL_LUNG_SQUAMOUS_EPITHELIAL_CELLS	1	0.766667	1.04969	0.493256	0.813383	0.813383	8	tags=100%, list=26%, signal=77%	FTH1
Erythroid cell	DURANTE_ADULT_OLFACTORY_NEUROEPITHELIUM_DENDRITIC_CELLS	DURANTE_ADULT_OLFACTORY_NEUROEPITHELIUM_DENDRITIC_CELLS	1	0.766667	1.04969	0.493256	0.813383	0.813383	8	tags=100%, list=26%, signal=77%	FTH1
Erythroid cell	DURANTE_ADULT_OLFACTORY_NEUROEPITHELIUM_MAST_CELLS	DURANTE_ADULT_OLFACTORY_NEUROEPITHELIUM_MAST_CELLS	1	0.766667	1.04969	0.493256	0.813383	0.813383	8	tags=100%, list=26%, signal=77%	FTH1
Erythroid cell	HAY_BONE_MARROW_MONOCYTE	HAY_BONE_MARROW_MONOCYTE	1	0.766667	1.04969	0.493256	0.813383	0.813383	8	tags=100%, list=26%, signal=77%	FTH1
Erythroid cell	MENON_FETAL_KIDNEY_5_PROXIMAL_TUBULE_CELLS	MENON_FETAL_KIDNEY_5_PROXIMAL_TUBULE_CELLS	1	0.766667	1.04969	0.493256	0.813383	0.813383	8	tags=100%, list=26%, signal=77%	FTH1
Erythroid cell	TRAVAGLINI_LUNG_NEUTROPHIL_CELL	TRAVAGLINI_LUNG_NEUTROPHIL_CELL	1	0.766667	1.04969	0.493256	0.813383	0.813383	8	tags=100%, list=26%, signal=77%	FTH1
Erythroid cell	TRAVAGLINI_LUNG_NONCLASSICAL_MONOCYTE_CELL	TRAVAGLINI_LUNG_NONCLASSICAL_MONOCYTE_CELL	1	0.766667	1.04969	0.493256	0.813383	0.813383	8	tags=100%, list=26%, signal=77%	FTH1
Erythroid cell	TRAVAGLINI_LUNG_VEIN_CELL	TRAVAGLINI_LUNG_VEIN_CELL	1	0.766667	1.04969	0.493256	0.813383	0.813383	8	tags=100%, list=26%, signal=77%	FTH1
Erythroid cell	ZHENG_CORD_BLOOD_C6_HSC_MULTIPOTENT_PROGENITOR	ZHENG_CORD_BLOOD_C6_HSC_MULTIPOTENT_PROGENITOR	1	0.766667	1.04969	0.493256	0.813383	0.813383	8	tags=100%, list=26%, signal=77%	FTH1
Erythroid cell	GAUTAM_EYE_IRIS_CILIARY_BODY_SMOOTH_MUSCLE_CELLS	GAUTAM_EYE_IRIS_CILIARY_BODY_SMOOTH_MUSCLE_CELLS	3	-0.535714	-1.04701	0.450847	0.813383	0.813383	17	tags=100%, list=55%, signal=50%	HINT1/SEC61G
Erythroid cell	BUSSLINGER_ESOPHAGEAL_EARLY_SUPRABASAL_CELLS	BUSSLINGER_ESOPHAGEAL_EARLY_SUPRABASAL_CELLS	1	-0.766667	-1.0371	0.465209	0.813383	0.813383	9	tags=100%, list=29%, signal=73%
Erythroid cell	CUI_DEVELOPING_HEART_TRABECULAR_ATRIAL_CARDIOMYOCYTE	CUI_DEVELOPING_HEART_TRABECULAR_ATRIAL_CARDIOMYOCYTE	1	-0.766667	-1.0371	0.465209	0.813383	0.813383	9	tags=100%, list=29%, signal=73%
Erythroid cell	DESCARTES_MAIN_FETAL_PDE1C_ACSM3_POSITIVE_CELLS	DESCARTES_MAIN_FETAL_PDE1C_ACSM3_POSITIVE_CELLS	1	-0.766667	-1.0371	0.465209	0.813383	0.813383	9	tags=100%, list=29%, signal=73%
Erythroid cell	FAN_OVARY_CL5_HEALTHY_SELECTABLE_FOLLICLE_THECAL_CELL	FAN_OVARY_CL5_HEALTHY_SELECTABLE_FOLLICLE_THECAL_CELL	1	-0.766667	-1.0371	0.465209	0.813383	0.813383	9	tags=100%, list=29%, signal=73%
Erythroid cell	FAN_OVARY_CL7_ANGEIOGENIC_ENDOTHELIAL_CELL	FAN_OVARY_CL7_ANGEIOGENIC_ENDOTHELIAL_CELL	1	-0.766667	-1.0371	0.465209	0.813383	0.813383	9	tags=100%, list=29%, signal=73%
Erythroid cell	HAY_BONE_MARROW_PRO_B	HAY_BONE_MARROW_PRO_B	1	-0.766667	-1.0371	0.465209	0.813383	0.813383	9	tags=100%, list=29%, signal=73%
Erythroid cell	ZHENG_CORD_BLOOD_C5_SIMILAR_TO_HSC_C6_PUTATIVE_ALTERED_METABOLIC_STATE	ZHENG_CORD_BLOOD_C5_SIMILAR_TO_HSC_C6_PUTATIVE_ALTERED_METABOLIC_STATE	1	-0.766667	-1.0371	0.465209	0.813383	0.813383	9	tags=100%, list=29%, signal=73%
Erythroid cell	TRAVAGLINI_LUNG_CD4_MEMORY_EFFECTOR_T_CELL	TRAVAGLINI_LUNG_CD4_MEMORY_EFFECTOR_T_CELL	2	-0.62069	-1.02076	0.486772	0.813383	0.813383	14	tags=100%, list=45%, signal=59%	RPS29
Erythroid cell	ZHENG_CORD_BLOOD_C8_PUTATIVE_LYMPHOID_PRIMED_MULTIPOTENT_PROGENITOR_2	ZHENG_CORD_BLOOD_C8_PUTATIVE_LYMPHOID_PRIMED_MULTIPOTENT_PROGENITOR_2	2	-0.62069	-1.02076	0.486772	0.813383	0.813383	14	tags=100%, list=45%, signal=59%	UBA52
Erythroid cell	BUSSLINGER_GASTRIC_PARIETAL_CELLS	BUSSLINGER_GASTRIC_PARIETAL_CELLS	3	0.607143	1.00706	0.480392	0.813383	0.813383	14	tags=100%, list=45%, signal=61%	SLC4A2/FTH1/SOD1
Erythroid cell	BUSSLINGER_DUODENAL_EARLY_IMMATURE_ENTEROCYTES	BUSSLINGER_DUODENAL_EARLY_IMMATURE_ENTEROCYTES	3	0.606244	1.00557	0.491597	0.813383	0.813383	8	tags=67%, list=26%, signal=55%	PRDX1/FTH1
Erythroid cell	FAN_EMBRYONIC_CTX_OLIG	FAN_EMBRYONIC_CTX_OLIG	2	0.644763	1.00682	0.499213	0.817789	0.817789	4	tags=50%, list=13%, signal=47%	SLC4A2
Erythroid cell	TRAVAGLINI_LUNG_CILIATED_CELL	TRAVAGLINI_LUNG_CILIATED_CELL	4	0.555556	0.977917	0.518566	0.843941	0.843941	16	tags=100%, list=52%, signal=56%	PRDX1/FTH1/SOD1/TMEM14B
Erythroid cell	TRAVAGLINI_LUNG_CAPILLARY_INTERMEDIATE_2_CELL	TRAVAGLINI_LUNG_CAPILLARY_INTERMEDIATE_2_CELL	8	-0.320906	-0.931349	0.525862	0.850258	0.850258	18	tags=88%, list=58%, signal=49%	GPX1/POMP/RPS29/UBA52/RPS12/NDUFA2/SEC61G
Erythroid cell	MURARO_PANCREAS_DUCTAL_CELL	MURARO_PANCREAS_DUCTAL_CELL	6	0.52	0.993845	0.536385	0.861677	0.861677	18	tags=100%, list=58%, signal=52%	PRDX1/FTH1/TFRC/HNMT/GPX1/MYRF
Erythroid cell	GAUTAM_EYE_CHOROID_SCLERA_MELANOCYTES	GAUTAM_EYE_CHOROID_SCLERA_MELANOCYTES	2	0.613041	0.957281	0.568504	0.90742	0.90742	4	tags=50%, list=13%, signal=47%	SLC4A2
Erythroid cell	GAUTAM_EYE_CHOROID_SCLERA_CHOROID_ENDOTHELIAL_CELLS	GAUTAM_EYE_CHOROID_SCLERA_CHOROID_ENDOTHELIAL_CELLS	1	-0.733333	-0.992006	0.582505	0.910901	0.910901	10	tags=100%, list=32%, signal=70%
Erythroid cell	TRAVAGLINI_LUNG_MACROPHAGE_CELL	TRAVAGLINI_LUNG_MACROPHAGE_CELL	3	0.571429	0.947825	0.57563	0.910901	0.910901	15	tags=100%, list=48%, signal=57%	FTH1/HNMT/GPX1
Erythroid cell	HU_FETAL_RETINA_RGC	HU_FETAL_RETINA_RGC	2	0.593359	0.926547	0.588976	0.910901	0.910901	7	tags=50%, list=23%, signal=41%	TUBB2B
Erythroid cell	FAN_OVARY_CL17_PUTATIVE_APOPTOTIC_SMOOTH_MUSCLE_CELL	FAN_OVARY_CL17_PUTATIVE_APOPTOTIC_SMOOTH_MUSCLE_CELL	2	0.586207	0.915378	0.588976	0.910901	0.910901	14	tags=100%, list=45%, signal=59%	PRDX1/SOD1
Erythroid cell	RUBENSTEIN_SKELETAL_MUSCLE_PERICYTES	RUBENSTEIN_SKELETAL_MUSCLE_PERICYTES	2	0.586207	0.915378	0.588976	0.910901	0.910901	14	tags=100%, list=45%, signal=59%	PRDX1/SOD1
Erythroid cell	DESCARTES_FETAL_LIVER_ERYTHROBLASTS	DESCARTES_FETAL_LIVER_ERYTHROBLASTS	1	0.7	0.958414	0.630058	0.917453	0.917453	10	tags=100%, list=32%, signal=70%	TFRC
Erythroid cell	DESCARTES_FETAL_SPLEEN_ERYTHROBLASTS	DESCARTES_FETAL_SPLEEN_ERYTHROBLASTS	1	0.7	0.958414	0.630058	0.917453	0.917453	10	tags=100%, list=32%, signal=70%	TFRC
Erythroid cell	GAUTAM_EYE_IRIS_CILIARY_BODY_CILIARY_BODY_CELLS	GAUTAM_EYE_IRIS_CILIARY_BODY_CILIARY_BODY_CELLS	1	0.7	0.958414	0.630058	0.917453	0.917453	10	tags=100%, list=32%, signal=70%	TFRC
Erythroid cell	ZHENG_CORD_BLOOD_C2_PUTATIVE_BASOPHIL_EOSINOPHIL_MAST_CELL_PROGENITOR	ZHENG_CORD_BLOOD_C2_PUTATIVE_BASOPHIL_EOSINOPHIL_MAST_CELL_PROGENITOR	1	0.7	0.958414	0.630058	0.917453	0.917453	10	tags=100%, list=32%, signal=70%	TFRC
Erythroid cell	ZHENG_CORD_BLOOD_C3_MEGAKARYOCYTE_ERYTHROID_PROGENITOR	ZHENG_CORD_BLOOD_C3_MEGAKARYOCYTE_ERYTHROID_PROGENITOR	1	0.7	0.958414	0.630058	0.917453	0.917453	10	tags=100%, list=32%, signal=70%	TFRC
Erythroid cell	BUSSLINGER_DUODENAL_BCHE_CELLS	BUSSLINGER_DUODENAL_BCHE_CELLS	1	0.666667	0.912775	0.630058	0.917453	0.917453	11	tags=100%, list=35%, signal=67%	CA7
Erythroid cell	DESCARTES_FETAL_INTESTINE_INTESTINAL_EPITHELIAL_CELLS	DESCARTES_FETAL_INTESTINE_INTESTINAL_EPITHELIAL_CELLS	1	0.666667	0.912775	0.630058	0.917453	0.917453	11	tags=100%, list=35%, signal=67%	CA7
Erythroid cell	DESCARTES_MAIN_FETAL_INTESTINAL_EPITHELIAL_CELLS	DESCARTES_MAIN_FETAL_INTESTINAL_EPITHELIAL_CELLS	1	0.666667	0.912775	0.630058	0.917453	0.917453	11	tags=100%, list=35%, signal=67%	CA7
Erythroid cell	GAO_LARGE_INTESTINE_24W_C10_ENTEROCYTE	GAO_LARGE_INTESTINE_24W_C10_ENTEROCYTE	1	0.666667	0.912775	0.630058	0.917453	0.917453	11	tags=100%, list=35%, signal=67%	CA7
Erythroid cell	MENON_FETAL_KIDNEY_8_CONNECTING_TUBULE_CELLS	MENON_FETAL_KIDNEY_8_CONNECTING_TUBULE_CELLS	3	-0.464286	-0.907407	0.620339	0.917453	0.917453	19	tags=67%, list=61%, signal=29%	NDUFA2/SEC61G
Erythroid cell	DESCARTES_FETAL_ADRENAL_SCHWANN_CELLS	DESCARTES_FETAL_ADRENAL_SCHWANN_CELLS	1	-0.7	-0.946915	0.642147	0.923975	0.923975	11	tags=100%, list=35%, signal=67%
Erythroid cell	DESCARTES_FETAL_INTESTINE_ENS_GLIA	DESCARTES_FETAL_INTESTINE_ENS_GLIA	1	-0.7	-0.946915	0.642147	0.923975	0.923975	11	tags=100%, list=35%, signal=67%
Erythroid cell	MENON_FETAL_KIDNEY_7_LOOPOF_HENLE_CELLS_DISTAL	MENON_FETAL_KIDNEY_7_LOOPOF_HENLE_CELLS_DISTAL	2	0.574393	0.89693	0.645669	0.923975	0.923975	7	tags=50%, list=23%, signal=41%	TUBB2B
Erythroid cell	LAKE_ADULT_KIDNEY_C12_THICK_ASCENDING_LIMB	LAKE_ADULT_KIDNEY_C12_THICK_ASCENDING_LIMB	8	-0.304348	-0.883292	0.655172	0.92692	0.92692	25	tags=75%, list=81%, signal=20%	RPS29/UBA52/RPS12/RPL9/RPL21/RPS18
Erythroid cell	TRAVAGLINI_LUNG_EREG_DENDRITIC_CELL	TRAVAGLINI_LUNG_EREG_DENDRITIC_CELL	6	0.456157	0.871826	0.653756	0.92692	0.92692	17	tags=83%, list=55%, signal=47%	FTH1/TFRC/HNMT/GPX1/POMP
Erythroid cell	TRAVAGLINI_LUNG_CLUB_CELL	TRAVAGLINI_LUNG_CLUB_CELL	4	-0.407407	-0.872178	0.662222	0.931601	0.931601	21	tags=100%, list=68%, signal=37%	RPS29/RPS12/RPL21
Erythroid cell	AIZARANI_LIVER_C25_KUPFFER_CELLS_4	AIZARANI_LIVER_C25_KUPFFER_CELLS_4	2	0.551724	0.861533	0.691339	0.951068	0.951068	15	tags=100%, list=48%, signal=55%	FTH1/GPX1
Erythroid cell	AIZARANI_LIVER_C2_KUPFFER_CELLS_1	AIZARANI_LIVER_C2_KUPFFER_CELLS_1	2	0.551724	0.861533	0.691339	0.951068	0.951068	15	tags=100%, list=48%, signal=55%	FTH1/GPX1
Erythroid cell	BUSSLINGER_ESOPHAGEAL_DENDRITIC_CELLS	BUSSLINGER_ESOPHAGEAL_DENDRITIC_CELLS	2	0.551724	0.861533	0.691339	0.951068	0.951068	15	tags=100%, list=48%, signal=55%	FTH1/GPX1
Erythroid cell	HAY_BONE_MARROW_NEUTROPHIL	HAY_BONE_MARROW_NEUTROPHIL	2	0.551724	0.861533	0.691339	0.951068	0.951068	15	tags=100%, list=48%, signal=55%	HNMT/GPX1
Erythroid cell	HAY_BONE_MARROW_IMMATURE_NEUTROPHIL	HAY_BONE_MARROW_IMMATURE_NEUTROPHIL	1	-0.666667	-0.901823	0.699801	0.95742	0.95742	12	tags=100%, list=39%, signal=63%
Erythroid cell	TRAVAGLINI_LUNG_ALVEOLAR_EPITHELIAL_TYPE_1_CELL	TRAVAGLINI_LUNG_ALVEOLAR_EPITHELIAL_TYPE_1_CELL	2	0.536593	0.837906	0.71811	0.97179	0.97179	6	tags=50%, list=19%, signal=43%	PRDX1
Erythroid cell	ZHONG_PFC_C4_PTGDS_POS_OPC	ZHONG_PFC_C4_PTGDS_POS_OPC	2	0.536593	0.837906	0.71811	0.97179	0.97179	6	tags=50%, list=19%, signal=43%	PRDX1
Erythroid cell	FAN_OVARY_CL9_PUTATIVE_APOPTOTIC_ENDOTHELIAL_CELL	FAN_OVARY_CL9_PUTATIVE_APOPTOTIC_ENDOTHELIAL_CELL	3	0.5	0.829347	0.722689	0.9727	0.9727	17	tags=100%, list=55%, signal=50%	PRDX1/GPX1/POMP
Erythroid cell	FAN_OVARY_CL6_PUTATIVE_EARLY_ATRETIC_FOLLICLE_THECAL_CELL_2	FAN_OVARY_CL6_PUTATIVE_EARLY_ATRETIC_FOLLICLE_THECAL_CELL_2	1	0.633333	0.867137	0.766859	0.974906	0.974906	12	tags=100%, list=39%, signal=63%	HNMT
Erythroid cell	TRAVAGLINI_LUNG_IGSF21_DENDRITIC_CELL	TRAVAGLINI_LUNG_IGSF21_DENDRITIC_CELL	1	0.633333	0.867137	0.766859	0.974906	0.974906	12	tags=100%, list=39%, signal=63%	HNMT
Erythroid cell	ZHONG_PFC_MAJOR_TYPES_ASTROCYTES	ZHONG_PFC_MAJOR_TYPES_ASTROCYTES	1	0.633333	0.867137	0.766859	0.974906	0.974906	12	tags=100%, list=39%, signal=63%	HNMT
Erythroid cell	AIZARANI_LIVER_C1_NK_NKT_CELLS_1	AIZARANI_LIVER_C1_NK_NKT_CELLS_1	1	-0.633333	-0.856732	0.767396	0.974906	0.974906	13	tags=100%, list=42%, signal=60%
Erythroid cell	AIZARANI_LIVER_C28_NK_NKT_CELLS_6	AIZARANI_LIVER_C28_NK_NKT_CELLS_6	1	-0.633333	-0.856732	0.767396	0.974906	0.974906	13	tags=100%, list=42%, signal=60%
Erythroid cell	DURANTE_ADULT_OLFACTORY_NEUROEPITHELIUM_CD4_T_CELLS	DURANTE_ADULT_OLFACTORY_NEUROEPITHELIUM_CD4_T_CELLS	1	-0.633333	-0.856732	0.767396	0.974906	0.974906	13	tags=100%, list=42%, signal=60%
Erythroid cell	GAUTAM_EYE_CORNEA_CONJUNCTIVAL_CELLS	GAUTAM_EYE_CORNEA_CONJUNCTIVAL_CELLS	1	-0.633333	-0.856732	0.767396	0.974906	0.974906	13	tags=100%, list=42%, signal=60%
Erythroid cell	TRAVAGLINI_LUNG_CD8_MEMORY_EFFECTOR_T_CELL	TRAVAGLINI_LUNG_CD8_MEMORY_EFFECTOR_T_CELL	1	-0.633333	-0.856732	0.767396	0.974906	0.974906	13	tags=100%, list=42%, signal=60%
Erythroid cell	RUBENSTEIN_SKELETAL_MUSCLE_MYELOID_CELLS	RUBENSTEIN_SKELETAL_MUSCLE_MYELOID_CELLS	7	-0.291667	-0.818954	0.765625	0.974906	0.974906	25	tags=100%, list=81%, signal=25%	HNMT/GPX1/RPS29/UBA52/RPS12/RPL21
Erythroid cell	HAY_BONE_MARROW_CD34_POS_HSC	HAY_BONE_MARROW_CD34_POS_HSC	1	-0.6	-0.811641	0.767396	0.974906	0.974906	14	tags=100%, list=45%, signal=57%
Erythroid cell	TRAVAGLINI_LUNG_OLR1_CLASSICAL_MONOCYTE_CELL	TRAVAGLINI_LUNG_OLR1_CLASSICAL_MONOCYTE_CELL	5	0.421499	0.775029	0.754579	0.974906	0.974906	17	tags=80%, list=55%, signal=43%	FTH1/TFRC/GPX1/POMP
Erythroid cell	MENON_FETAL_KIDNEY_10_IMMUNE_CELLS	MENON_FETAL_KIDNEY_10_IMMUNE_CELLS	2	-0.482759	-0.793923	0.791005	0.981166	0.981166	18	tags=100%, list=58%, signal=45%	UBA52
Erythroid cell	DESCARTES_FETAL_MUSCLE_MEGAKARYOCYTES	DESCARTES_FETAL_MUSCLE_MEGAKARYOCYTES	1	0.566667	0.775859	0.899807	0.981166	0.981166	14	tags=100%, list=45%, signal=57%	SOD1
Erythroid cell	LAKE_ADULT_KIDNEY_C10_THIN_ASCENDING_LIMB	LAKE_ADULT_KIDNEY_C10_THIN_ASCENDING_LIMB	11	-0.25	-0.770977	0.813187	0.981166	0.981166	27	tags=82%, list=87%, signal=16%	SOD1/GPX1/HINT1/RPS29/UBA52/RPS12/RPL9/RPL21/RPS18
Erythroid cell	AIZARANI_LIVER_C7_EPCAM_POS_BILE_DUCT_CELLS_2	AIZARANI_LIVER_C7_EPCAM_POS_BILE_DUCT_CELLS_2	1	-0.566667	-0.76655	0.894632	0.981166	0.981166	15	tags=100%, list=48%, signal=53%
Erythroid cell	CUI_DEVELOPING_HEART_C1_5TH_WEEK_CARDIAC_CELLS	CUI_DEVELOPING_HEART_C1_5TH_WEEK_CARDIAC_CELLS	1	-0.566667	-0.76655	0.894632	0.981166	0.981166	15	tags=100%, list=48%, signal=53%
Erythroid cell	CUI_DEVELOPING_HEART_C6_EPICARDIAL_CELL	CUI_DEVELOPING_HEART_C6_EPICARDIAL_CELL	1	-0.566667	-0.76655	0.894632	0.981166	0.981166	15	tags=100%, list=48%, signal=53%
Erythroid cell	DESCARTES_FETAL_CEREBELLUM_OLIGODENDROCYTES	DESCARTES_FETAL_CEREBELLUM_OLIGODENDROCYTES	1	-0.566667	-0.76655	0.894632	0.981166	0.981166	15	tags=100%, list=48%, signal=53%
Erythroid cell	DESCARTES_FETAL_CEREBRUM_OLIGODENDROCYTES	DESCARTES_FETAL_CEREBRUM_OLIGODENDROCYTES	1	-0.566667	-0.76655	0.894632	0.981166	0.981166	15	tags=100%, list=48%, signal=53%
Erythroid cell	DESCARTES_FETAL_EYE_RETINAL_PIGMENT_CELLS	DESCARTES_FETAL_EYE_RETINAL_PIGMENT_CELLS	1	-0.566667	-0.76655	0.894632	0.981166	0.981166	15	tags=100%, list=48%, signal=53%
Erythroid cell	DESCARTES_FETAL_HEART_EPICARDIAL_FAT_CELLS	DESCARTES_FETAL_HEART_EPICARDIAL_FAT_CELLS	1	-0.566667	-0.76655	0.894632	0.981166	0.981166	15	tags=100%, list=48%, signal=53%
Erythroid cell	DESCARTES_FETAL_INTESTINE_MESOTHELIAL_CELLS	DESCARTES_FETAL_INTESTINE_MESOTHELIAL_CELLS	1	-0.566667	-0.76655	0.894632	0.981166	0.981166	15	tags=100%, list=48%, signal=53%
Erythroid cell	DESCARTES_FETAL_LIVER_MESOTHELIAL_CELLS	DESCARTES_FETAL_LIVER_MESOTHELIAL_CELLS	1	-0.566667	-0.76655	0.894632	0.981166	0.981166	15	tags=100%, list=48%, signal=53%
Erythroid cell	DESCARTES_FETAL_PANCREAS_MESOTHELIAL_CELLS	DESCARTES_FETAL_PANCREAS_MESOTHELIAL_CELLS	1	-0.566667	-0.76655	0.894632	0.981166	0.981166	15	tags=100%, list=48%, signal=53%
Erythroid cell	DESCARTES_FETAL_SPLEEN_MESOTHELIAL_CELLS	DESCARTES_FETAL_SPLEEN_MESOTHELIAL_CELLS	1	-0.566667	-0.76655	0.894632	0.981166	0.981166	15	tags=100%, list=48%, signal=53%
Erythroid cell	HU_FETAL_RETINA_RPE	HU_FETAL_RETINA_RPE	1	-0.566667	-0.76655	0.894632	0.981166	0.981166	15	tags=100%, list=48%, signal=53%
Erythroid cell	TRAVAGLINI_LUNG_PROXIMAL_CILIATED_CELL	TRAVAGLINI_LUNG_PROXIMAL_CILIATED_CELL	7	0.394954	0.765781	0.783105	0.981166	0.981166	19	tags=86%, list=61%, signal=43%	PRDX1/SOD1/GPX1/TMEM14B/POMP/HINT1
Erythroid cell	FAN_EMBRYONIC_CTX_BRAIN_ENDOTHELIAL_1	FAN_EMBRYONIC_CTX_BRAIN_ENDOTHELIAL_1	2	0.482759	0.753841	0.801575	0.981166	0.981166	17	tags=100%, list=55%, signal=48%	TFRC/POMP
Erythroid cell	RUBENSTEIN_SKELETAL_MUSCLE_SMOOTH_MUSCLE_CELLS	RUBENSTEIN_SKELETAL_MUSCLE_SMOOTH_MUSCLE_CELLS	3	0.453688	0.75253	0.782913	0.981166	0.981166	14	tags=67%, list=45%, signal=40%	FTH1/SOD1
Erythroid cell	LAKE_ADULT_KIDNEY_C7_PROXIMAL_TUBULE_EPITHELIAL_CELLS_S3	LAKE_ADULT_KIDNEY_C7_PROXIMAL_TUBULE_EPITHELIAL_CELLS_S3	6	-0.28	-0.737641	0.875	0.981166	0.981166	25	tags=50%, list=81%, signal=12%	RPL9/RPL21/RPS18
Erythroid cell	FAN_EMBRYONIC_CTX_BIG_GROUPS_CAJAL_RETZIUS	FAN_EMBRYONIC_CTX_BIG_GROUPS_CAJAL_RETZIUS	2	-0.448276	-0.737214	0.883598	0.981166	0.981166	19	tags=100%, list=61%, signal=41%	HINT1
Erythroid cell	CUI_DEVELOPING_HEART_C8_MACROPHAGE	CUI_DEVELOPING_HEART_C8_MACROPHAGE	1	0.533333	0.73022	0.961464	0.981166	0.981166	15	tags=100%, list=48%, signal=53%	GPX1
Erythroid cell	DESCARTES_FETAL_CEREBRUM_MEGAKARYOCYTES	DESCARTES_FETAL_CEREBRUM_MEGAKARYOCYTES	1	0.533333	0.73022	0.961464	0.981166	0.981166	15	tags=100%, list=48%, signal=53%	GPX1
Erythroid cell	DESCARTES_MAIN_FETAL_MEGAKARYOCYTES	DESCARTES_MAIN_FETAL_MEGAKARYOCYTES	1	0.533333	0.73022	0.961464	0.981166	0.981166	15	tags=100%, list=48%, signal=53%	GPX1
Erythroid cell	FAN_EMBRYONIC_CTX_BIG_GROUPS_MICROGLIA	FAN_EMBRYONIC_CTX_BIG_GROUPS_MICROGLIA	1	0.533333	0.73022	0.961464	0.981166	0.981166	15	tags=100%, list=48%, signal=53%	GPX1
Erythroid cell	HU_FETAL_RETINA_MICROGLIA	HU_FETAL_RETINA_MICROGLIA	1	0.533333	0.73022	0.961464	0.981166	0.981166	15	tags=100%, list=48%, signal=53%	GPX1
Erythroid cell	MANNO_MIDBRAIN_NEUROTYPES_HMGL	MANNO_MIDBRAIN_NEUROTYPES_HMGL	1	0.533333	0.73022	0.961464	0.981166	0.981166	15	tags=100%, list=48%, signal=53%	GPX1
Erythroid cell	MURARO_PANCREAS_ENDOTHELIAL_CELL	MURARO_PANCREAS_ENDOTHELIAL_CELL	1	0.533333	0.73022	0.961464	0.981166	0.981166	15	tags=100%, list=48%, signal=53%	GPX1
Erythroid cell	TRAVAGLINI_LUNG_CAPILLARY_AEROCYTE_CELL	TRAVAGLINI_LUNG_CAPILLARY_AEROCYTE_CELL	1	0.533333	0.73022	0.961464	0.981166	0.981166	15	tags=100%, list=48%, signal=53%	GPX1
Erythroid cell	TRAVAGLINI_LUNG_CAPILLARY_INTERMEDIATE_1_CELL	TRAVAGLINI_LUNG_CAPILLARY_INTERMEDIATE_1_CELL	1	0.533333	0.73022	0.961464	0.981166	0.981166	15	tags=100%, list=48%, signal=53%	GPX1
Erythroid cell	TRAVAGLINI_LUNG_CLASSICAL_MONOCYTE_CELL	TRAVAGLINI_LUNG_CLASSICAL_MONOCYTE_CELL	1	0.533333	0.73022	0.961464	0.981166	0.981166	15	tags=100%, list=48%, signal=53%	GPX1
Erythroid cell	TRAVAGLINI_LUNG_PLASMACYTOID_DENDRITIC_CELL	TRAVAGLINI_LUNG_PLASMACYTOID_DENDRITIC_CELL	1	0.533333	0.73022	0.961464	0.981166	0.981166	15	tags=100%, list=48%, signal=53%	GPX1
Erythroid cell	ZHONG_PFC_MAJOR_TYPES_MICROGLIA	ZHONG_PFC_MAJOR_TYPES_MICROGLIA	1	0.533333	0.73022	0.961464	0.981166	0.981166	15	tags=100%, list=48%, signal=53%	GPX1
Erythroid cell	LAKE_ADULT_KIDNEY_C18_COLLECTING_DUCT_PRINCIPAL_CELLS_MEDULLA	LAKE_ADULT_KIDNEY_C18_COLLECTING_DUCT_PRINCIPAL_CELLS_MEDULLA	10	-0.238095	-0.727195	0.905263	0.981166	0.981166	27	tags=100%, list=87%, signal=19%	FTH1/SOD1/GPX1/HINT1/UBA52/RPS12/RPL9/RPL21/RPS18
Erythroid cell	LAKE_ADULT_KIDNEY_C8_DECENDING_THIN_LIMB	LAKE_ADULT_KIDNEY_C8_DECENDING_THIN_LIMB	10	-0.238095	-0.727195	0.905263	0.981166	0.981166	27	tags=100%, list=87%, signal=19%	FTH1/SOD1/GPX1/HINT1/UBA52/RPS12/RPL9/RPL21/RPS18
Erythroid cell	LAKE_ADULT_KIDNEY_C9_THIN_ASCENDING_LIMB	LAKE_ADULT_KIDNEY_C9_THIN_ASCENDING_LIMB	10	-0.238095	-0.727195	0.905263	0.981166	0.981166	27	tags=100%, list=87%, signal=19%	FTH1/SOD1/GPX1/HINT1/UBA52/RPS12/RPL9/RPL21/RPS18
Erythroid cell	MURARO_PANCREAS_MESENCHYMAL_STROMAL_CELL	MURARO_PANCREAS_MESENCHYMAL_STROMAL_CELL	3	0.437606	0.725855	0.810924	0.981166	0.981166	6	tags=33%, list=19%, signal=30%	PRDX1
Erythroid cell	RUBENSTEIN_SKELETAL_MUSCLE_ENDOTHELIAL_CELLS	RUBENSTEIN_SKELETAL_MUSCLE_ENDOTHELIAL_CELLS	1	-0.533333	-0.721459	0.960239	0.981166	0.981166	16	tags=100%, list=52%, signal=50%
Erythroid cell	TRAVAGLINI_LUNG_BRONCHIAL_VESSEL_2_CELL	TRAVAGLINI_LUNG_BRONCHIAL_VESSEL_2_CELL	1	-0.533333	-0.721459	0.960239	0.981166	0.981166	16	tags=100%, list=52%, signal=50%
Erythroid cell	RUBENSTEIN_SKELETAL_MUSCLE_FBN1_FAP_CELLS	RUBENSTEIN_SKELETAL_MUSCLE_FBN1_FAP_CELLS	3	0.433607	0.719221	0.82493	0.981166	0.981166	14	tags=67%, list=45%, signal=40%	FTH1/SOD1
Erythroid cell	LAKE_ADULT_KIDNEY_C6_PROXIMAL_TUBULE_EPITHELIAL_CELLS_FIBRINOGEN_POS_S3	LAKE_ADULT_KIDNEY_C6_PROXIMAL_TUBULE_EPITHELIAL_CELLS_FIBRINOGEN_POS_S3	3	0.428571	0.710869	0.831933	0.981166	0.981166	19	tags=100%, list=61%, signal=43%	FTH1/SOD1/HINT1
Erythroid cell	RUBENSTEIN_SKELETAL_MUSCLE_SATELLITE_CELLS	RUBENSTEIN_SKELETAL_MUSCLE_SATELLITE_CELLS	8	0.359782	0.708727	0.84009	0.981166	0.981166	7	tags=25%, list=23%, signal=26%	DES/TUBB2B
Erythroid cell	FAN_OVARY_CL13_MONOCYTE_MACROPHAGE	FAN_OVARY_CL13_MONOCYTE_MACROPHAGE	5	0.384615	0.707209	0.831502	0.981166	0.981166	21	tags=100%, list=68%, signal=38%	PRDX1/FTH1/GPX1/POMP/UBA52
Erythroid cell	FAN_OVARY_CL4_T_LYMPHOCYTE_NK_CELL_1	FAN_OVARY_CL4_T_LYMPHOCYTE_NK_CELL_1	5	0.384615	0.707209	0.831502	0.981166	0.981166	21	tags=100%, list=68%, signal=38%	FTH1/SOD1/HINT1/RPS29/UBA52
Erythroid cell	AIZARANI_LIVER_C4_EPCAM_POS_BILE_DUCT_CELLS_1	AIZARANI_LIVER_C4_EPCAM_POS_BILE_DUCT_CELLS_1	2	0.448276	0.699995	0.864567	0.981166	0.981166	18	tags=100%, list=58%, signal=45%	HNMT/MYRF
Erythroid cell	MURARO_PANCREAS_ACINAR_CELL	MURARO_PANCREAS_ACINAR_CELL	6	0.3622	0.692251	0.839202	0.981166	0.981166	8	tags=33%, list=26%, signal=31%	PRDX1/FTH1
Erythroid cell	BUSSLINGER_GASTRIC_ISTHMUS_CELLS	BUSSLINGER_GASTRIC_ISTHMUS_CELLS	4	0.391813	0.689689	0.871959	0.981166	0.981166	17	tags=75%, list=55%, signal=39%	PRDX1/LARP1B/POMP
Erythroid cell	LAKE_ADULT_KIDNEY_C19_COLLECTING_DUCT_INTERCALATED_CELLS_TYPE_A_MEDULLA	LAKE_ADULT_KIDNEY_C19_COLLECTING_DUCT_INTERCALATED_CELLS_TYPE_A_MEDULLA	9	-0.227273	-0.673635	0.921569	0.981166	0.981166	27	tags=11%, list=87%, signal=2%	RPS18
Erythroid cell	FAN_OVARY_CL12_T_LYMPHOCYTE_NK_CELL_2	FAN_OVARY_CL12_T_LYMPHOCYTE_NK_CELL_2	5	0.307692	0.565768	0.957265	0.981166	0.981166	23	tags=100%, list=74%, signal=31%	FTH1/HINT1/RPS29/UBA52/RPS12
Erythroid cell	FAN_EMBRYONIC_CTX_BIG_GROUPS_BRAIN_ENDOTHELIAL	FAN_EMBRYONIC_CTX_BIG_GROUPS_BRAIN_ENDOTHELIAL	3	0.335085	0.555803	0.966387	0.982164	0.982164	17	tags=67%, list=55%, signal=33%	TFRC/POMP
Erythroid cell	FAN_OVARY_CL18_B_LYMPHOCYTE	FAN_OVARY_CL18_B_LYMPHOCYTE	9	0.227273	0.457182	0.977827	0.989752	0.989752	27	tags=67%, list=87%, signal=12%	HINT1/RPS29/UBA52/RPS12/TRA2B/SEC61G
Erythroid cell	BUSSLINGER_DUODENAL_TRANSIT_AMPLIFYING_CELLS	BUSSLINGER_DUODENAL_TRANSIT_AMPLIFYING_CELLS	7	0.214651	0.41619	0.997717	1	1	10	tags=29%, list=32%, signal=25%	PRDX1/TFRC
Erythroid cell	GAUTAM_EYE_IRIS_CILIARY_BODY_PUTATIVE_STEM_CELLS	GAUTAM_EYE_IRIS_CILIARY_BODY_PUTATIVE_STEM_CELLS	1	0	0	1	1	1	17	tags=100%, list=55%, signal=47%
Erythroid cell	ZHONG_PFC_C1_MICROGLIA	ZHONG_PFC_C1_MICROGLIA	1	0	0	1	1	1	17	tags=100%, list=55%, signal=47%
Vasc_Endo	DESCARTES_FETAL_CEREBRUM_VASCULAR_ENDOTHELIAL_CELLS	DESCARTES_FETAL_CEREBRUM_VASCULAR_ENDOTHELIAL_CELLS	11	0.861978	1.8869	2.86659e-05	0.0083628	0.00799184	17	tags=82%, list=20%, signal=75%	PDGFRB/CDH5/FABP4/ADGRL4/EPAS1/ID1/CAV1/ACVRL1/TIE1
Vasc_Endo	FAN_EMBRYONIC_CTX_BIG_GROUPS_BRAIN_ENDOTHELIAL	FAN_EMBRYONIC_CTX_BIG_GROUPS_BRAIN_ENDOTHELIAL	15	0.787691	1.79093	4.53268e-05	0.0083628	0.00799184	22	tags=80%, list=26%, signal=72%	VWF/PDGFRB/CDH5/ADGRL4/EPAS1/FLI1/ID1/CAV1/ACVRL1/TIE1/PODXL/SCARF1
Vasc_Endo	DESCARTES_FETAL_CEREBELLUM_VASCULAR_ENDOTHELIAL_CELLS	DESCARTES_FETAL_CEREBELLUM_VASCULAR_ENDOTHELIAL_CELLS	15	0.7796	1.77253	6.90517e-05	0.00849336	0.0081166	19	tags=73%, list=22%, signal=69%	VWF/PDGFRB/CDH5/FABP4/ADGRL4/EPAS1/ID1/CAV1/ACVRL1/TIE1/PODXL
Vasc_Endo	MURARO_PANCREAS_ENDOTHELIAL_CELL	MURARO_PANCREAS_ENDOTHELIAL_CELL	13	0.79546	1.78913	0.000234251	0.0172878	0.0165209	19	tags=77%, list=22%, signal=71%	VWF/CDH5/ADGRL4/CALCRL/EPAS1/ID1/CAV1/ACVRL1/TIE1/PODXL
Vasc_Endo	DESCARTES_FETAL_EYE_VASCULAR_ENDOTHELIAL_CELLS	DESCARTES_FETAL_EYE_VASCULAR_ENDOTHELIAL_CELLS	10	0.821631	1.77318	0.000210187	0.0172878	0.0165209	19	tags=90%, list=22%, signal=79%	VWF/CDH5/ADGRL4/CALCRL/EPAS1/ACVRL1/TIE1/SELP/PODXL
Vasc_Endo	DESCARTES_FETAL_ADRENAL_VASCULAR_ENDOTHELIAL_CELLS	DESCARTES_FETAL_ADRENAL_VASCULAR_ENDOTHELIAL_CELLS	7	0.846154	1.70442	0.00160004	0.0597105	0.0570618	19	tags=100%, list=22%, signal=85%	CDH5/ADGRL4/CALCRL/ID1/ACVRL1/TIE1/PODXL
Vasc_Endo	GAO_LARGE_INTESTINE_24W_C2_MKI67POS_PROGENITOR	GAO_LARGE_INTESTINE_24W_C2_MKI67POS_PROGENITOR	7	0.846154	1.70442	0.00160004	0.0597105	0.0570618	19	tags=100%, list=22%, signal=85%	VWF/CDH5/FABP4/CALCRL/ACVRL1/TIE1/PODXL
Vasc_Endo	DESCARTES_FETAL_THYMUS_VASCULAR_ENDOTHELIAL_CELLS	DESCARTES_FETAL_THYMUS_VASCULAR_ENDOTHELIAL_CELLS	10	0.779612	1.6825	0.00121332	0.0597105	0.0570618	22	tags=90%, list=26%, signal=76%	VWF/ADGRL4/CALCRL/EPAS1/ID1/CAV1/TIE1/PODXL/SCARF1
Vasc_Endo	MANNO_MIDBRAIN_NEUROTYPES_HENDO	MANNO_MIDBRAIN_NEUROTYPES_HENDO	19	0.721582	1.68221	0.00161817	0.0597105	0.0570618	22	tags=68%, list=26%, signal=65%	VWF/CDH5/FABP4/ADGRL4/CALCRL/EPAS1/FLI1/ID1/CAV1/ACVRL1/TIE1/PODXL/SCARF1
Vasc_Endo	FAN_EMBRYONIC_CTX_BRAIN_ENDOTHELIAL_1	FAN_EMBRYONIC_CTX_BRAIN_ENDOTHELIAL_1	15	0.721192	1.63974	0.00139194	0.0597105	0.0570618	19	tags=67%, list=22%, signal=63%	VWF/CDH5/ADGRL4/CALCRL/EPAS1/ID1/CAV1/ACVRL1/TIE1/PODXL
Vasc_Endo	AIZARANI_LIVER_C10_MVECS_1	AIZARANI_LIVER_C10_MVECS_1	14	0.732696	1.65479	0.00212561	0.0713046	0.0681416	17	tags=64%, list=20%, signal=62%	VWF/CDH5/ADGRL4/CALCRL/EPAS1/ID1/CAV1/ACVRL1/TIE1
Vasc_Endo	GAO_LARGE_INTESTINE_ADULT_CJ_IMMUNE_CELLS	GAO_LARGE_INTESTINE_ADULT_CJ_IMMUNE_CELLS	8	0.792052	1.63903	0.00269236	0.0827899	0.0791175	15	tags=75%, list=18%, signal=68%	VWF/PDGFRB/CDH5/FABP4/CALCRL/CAV1
Vasc_Endo	RUBENSTEIN_SKELETAL_MUSCLE_ENDOTHELIAL_CELLS	RUBENSTEIN_SKELETAL_MUSCLE_ENDOTHELIAL_CELLS	12	0.73218	1.6276	0.00615726	0.174771	0.167019	19	tags=67%, list=22%, signal=60%	VWF/CDH5/FABP4/ADGRL4/EPAS1/ID1/CAV1/PODXL
Vasc_Endo	DESCARTES_FETAL_SPLEEN_MESOTHELIAL_CELLS	DESCARTES_FETAL_SPLEEN_MESOTHELIAL_CELLS	2	0.939759	1.44886	0.00683601	0.180178	0.172185	7	tags=100%, list=8%, signal=94%	FABP4/AHNAK2
Vasc_Endo	HAY_BONE_MARROW_EOSINOPHIL	HAY_BONE_MARROW_EOSINOPHIL	3	-0.890244	-1.78207	0.00787844	0.19381	0.185212	13	tags=100%, list=15%, signal=88%	SUB1/TPM3
Vasc_Endo	CUI_DEVELOPING_HEART_C4_ENDOTHELIAL_CELL	CUI_DEVELOPING_HEART_C4_ENDOTHELIAL_CELL	8	0.746583	1.54494	0.00921562	0.212535	0.203107	22	tags=88%, list=26%, signal=72%	VWF/CDH5/CALCRL/ID1/TIE1/PODXL/SCARF1
Vasc_Endo	HAY_BONE_MARROW_STROMAL	HAY_BONE_MARROW_STROMAL	8	0.730116	1.51086	0.0136988	0.241836	0.231109	15	tags=62%, list=18%, signal=57%	PDGFRB/CDH5/FABP4/EPAS1/CAV1
Vasc_Endo	DESCARTES_FETAL_KIDNEY_VASCULAR_ENDOTHELIAL_CELLS	DESCARTES_FETAL_KIDNEY_VASCULAR_ENDOTHELIAL_CELLS	4	0.839506	1.50568	0.0136267	0.241836	0.231109	17	tags=100%, list=20%, signal=84%	CDH5/ADGRL4/CALCRL/TIE1
Vasc_Endo	DESCARTES_FETAL_ADRENAL_ERYTHROBLASTS	DESCARTES_FETAL_ADRENAL_ERYTHROBLASTS	1	1	1.36486	0.0144184	0.241836	0.231109	1	tags=100%, list=1%, signal=100%	ARG1
Vasc_Endo	DESCARTES_FETAL_CEREBELLUM_PURKINJE_NEURONS	DESCARTES_FETAL_CEREBELLUM_PURKINJE_NEURONS	1	1	1.36486	0.0144184	0.241836	0.231109	1	tags=100%, list=1%, signal=100%	ARG1
Vasc_Endo	DESCARTES_FETAL_CEREBRUM_SKOR2_NPSR1_POSITIVE_CELLS	DESCARTES_FETAL_CEREBRUM_SKOR2_NPSR1_POSITIVE_CELLS	1	1	1.36486	0.0144184	0.241836	0.231109	1	tags=100%, list=1%, signal=100%	ARG1
Vasc_Endo	DESCARTES_FETAL_KIDNEY_ERYTHROBLASTS	DESCARTES_FETAL_KIDNEY_ERYTHROBLASTS	1	1	1.36486	0.0144184	0.241836	0.231109	1	tags=100%, list=1%, signal=100%	ARG1
Vasc_Endo	DESCARTES_MAIN_FETAL_PARIETAL_AND_CHIEF_CELLS	DESCARTES_MAIN_FETAL_PARIETAL_AND_CHIEF_CELLS	1	-1	-1.34986	0.0155458	0.249408	0.238345	2	tags=100%, list=2%, signal=99%
Vasc_Endo	BUSSLINGER_DUODENAL_STEM_CELLS	BUSSLINGER_DUODENAL_STEM_CELLS	8	-0.571429	-1.64901	0.0207178	0.318537	0.304407	42	tags=100%, list=49%, signal=56%	HNRNPA1/RPL7A/PDLIM1/RPS18/SNRPB/RPS27/EIF1AX
Vasc_Endo	CUI_DEVELOPING_HEART_CORONARY_VASCULAR_ENDOTHELIAL_CELL	CUI_DEVELOPING_HEART_CORONARY_VASCULAR_ENDOTHELIAL_CELL	5	0.782229	1.47585	0.0260917	0.385113	0.36803	15	tags=80%, list=18%, signal=70%	VWF/FABP4/ADGRL4/CAV1
Vasc_Endo	AIZARANI_LIVER_C13_LSECS_2	AIZARANI_LIVER_C13_LSECS_2	9	0.701227	1.47622	0.0293399	0.4164	0.397929	17	tags=67%, list=20%, signal=60%	CDH5/ADGRL4/CALCRL/EPAS1/ID1/TIE1
Vasc_Endo	AIZARANI_LIVER_C32_MVECS_3	AIZARANI_LIVER_C32_MVECS_3	6	0.749489	1.46322	0.0319527	0.427593	0.408626	14	tags=67%, list=16%, signal=60%	VWF/CALCRL/EPAS1/ID1
Vasc_Endo	AIZARANI_LIVER_C29_MVECS_2	AIZARANI_LIVER_C29_MVECS_2	18	0.621106	1.43631	0.0336049	0.427593	0.408626	18	tags=50%, list=21%, signal=50%	VWF/CDH5/ADGRL4/CALCRL/EPAS1/ID1/CAV1/TIE1/SELP
Vasc_Endo	DESCARTES_FETAL_SPLEEN_VASCULAR_ENDOTHELIAL_CELLS	DESCARTES_FETAL_SPLEEN_VASCULAR_ENDOTHELIAL_CELLS	2	0.903614	1.39313	0.0332792	0.427593	0.408626	10	tags=100%, list=12%, signal=90%	ADGRL4/CALCRL
Vasc_Endo	FAN_OVARY_CL7_ANGEIOGENIC_ENDOTHELIAL_CELL	FAN_OVARY_CL7_ANGEIOGENIC_ENDOTHELIAL_CELL	14	0.64358	1.45352	0.0371864	0.455938	0.435713	15	tags=43%, list=18%, signal=42%	VWF/ADGRL4/CALCRL/EPAS1/ID1/CAV1
Vasc_Endo	DESCARTES_FETAL_PLACENTA_VASCULAR_ENDOTHELIAL_CELLS	DESCARTES_FETAL_PLACENTA_VASCULAR_ENDOTHELIAL_CELLS	3	0.829268	1.38155	0.0383037	0.455938	0.435713	17	tags=100%, list=20%, signal=83%	CDH5/ADGRL4/TIE1
Vasc_Endo	HAY_BONE_MARROW_CD34_POS_MKP	HAY_BONE_MARROW_CD34_POS_MKP	2	0.889025	1.37064	0.0423862	0.488766	0.467085	2	tags=50%, list=2%, signal=50%	VWF
Vasc_Endo	LAKE_ADULT_KIDNEY_C6_PROXIMAL_TUBULE_EPITHELIAL_CELLS_FIBRINOGEN_POS_S3	LAKE_ADULT_KIDNEY_C6_PROXIMAL_TUBULE_EPITHELIAL_CELLS_FIBRINOGEN_POS_S3	2	0.88605	1.36606	0.043956	0.491508	0.469706	3	tags=50%, list=4%, signal=49%	CTSH
Vasc_Endo	BUSSLINGER_DUODENAL_LATE_IMMATURE_ENTEROCYTES	BUSSLINGER_DUODENAL_LATE_IMMATURE_ENTEROCYTES	3	-0.804878	-1.61119	0.0459703	0.498912	0.476781	20	tags=100%, list=24%, signal=79%	P4HB/TMBIM6
Vasc_Endo	BUSSLINGER_GASTRIC_PPP1R1B_POSITIVE_CELLS	BUSSLINGER_GASTRIC_PPP1R1B_POSITIVE_CELLS	6	-0.556962	-1.48836	0.0757446	0.524948	0.501662	42	tags=100%, list=49%, signal=54%	HNRNPA1/RPS21/RPL7A/RPS18/RPS27
Vasc_Endo	BUSSLINGER_DUODENAL_TRANSIT_AMPLIFYING_CELLS	BUSSLINGER_DUODENAL_TRANSIT_AMPLIFYING_CELLS	7	-0.525641	-1.41873	0.0668333	0.524948	0.501662	45	tags=100%, list=53%, signal=51%	RPS14/HNRNPA1/RPL7A/RPS18/TPI1/EIF3K
Vasc_Endo	DURANTE_ADULT_OLFACTORY_NEUROEPITHELIUM_PERICYTES	DURANTE_ADULT_OLFACTORY_NEUROEPITHELIUM_PERICYTES	7	0.679455	1.36864	0.0749149	0.524948	0.501662	19	tags=71%, list=22%, signal=60%	VWF/ADGRL4/CALCRL/CAV1/PODXL
Vasc_Endo	LAKE_ADULT_KIDNEY_C19_COLLECTING_DUCT_INTERCALATED_CELLS_TYPE_A_MEDULLA	LAKE_ADULT_KIDNEY_C19_COLLECTING_DUCT_INTERCALATED_CELLS_TYPE_A_MEDULLA	13	-0.388889	-1.3664	0.0726085	0.524948	0.501662	58	tags=100%, list=68%, signal=38%	SPTBN1/PRDX1/PRDX6/RPS14/RPL7A/RPS18/TPI1/LDHA/RPS27/ARL6IP5/TMBIM6/EIF3K
Vasc_Endo	DESCARTES_FETAL_LUNG_VASCULAR_ENDOTHELIAL_CELLS	DESCARTES_FETAL_LUNG_VASCULAR_ENDOTHELIAL_CELLS	1	0.988095	1.34861	0.0565232	0.524948	0.501662	2	tags=100%, list=2%, signal=99%	VWF
Vasc_Endo	GAO_LARGE_INTESTINE_ADULT_CG_GOBLET_CELL_SUBTYPE_2	GAO_LARGE_INTESTINE_ADULT_CG_GOBLET_CELL_SUBTYPE_2	1	0.988095	1.34861	0.0565232	0.524948	0.501662	2	tags=100%, list=2%, signal=99%	VWF
Vasc_Endo	LAKE_ADULT_KIDNEY_C25_ENDOTHELIAL_CELLS_UNASSIGNED	LAKE_ADULT_KIDNEY_C25_ENDOTHELIAL_CELLS_UNASSIGNED	1	-0.988095	-1.33379	0.0609427	0.524948	0.501662	3	tags=100%, list=4%, signal=98%
Vasc_Endo	AIZARANI_LIVER_C4_EPCAM_POS_BILE_DUCT_CELLS_1	AIZARANI_LIVER_C4_EPCAM_POS_BILE_DUCT_CELLS_1	1	0.97619	1.33236	0.0629771	0.524948	0.501662	3	tags=100%, list=4%, signal=98%	CTSH
Vasc_Endo	DESCARTES_FETAL_THYMUS_ANTIGEN_PRESENTING_CELLS	DESCARTES_FETAL_THYMUS_ANTIGEN_PRESENTING_CELLS	1	0.97619	1.33236	0.0629771	0.524948	0.501662	3	tags=100%, list=4%, signal=98%	CTSH
Vasc_Endo	GAUTAM_EYE_CHOROID_SCLERA_MONOCYTES	GAUTAM_EYE_CHOROID_SCLERA_MONOCYTES	1	0.97619	1.33236	0.0629771	0.524948	0.501662	3	tags=100%, list=4%, signal=98%	CTSH
Vasc_Endo	TRAVAGLINI_LUNG_MYELOID_DENDRITIC_TYPE_1_CELL	TRAVAGLINI_LUNG_MYELOID_DENDRITIC_TYPE_1_CELL	1	0.97619	1.33236	0.0629771	0.524948	0.501662	3	tags=100%, list=4%, signal=98%	CTSH
Vasc_Endo	MENON_FETAL_KIDNEY_6_COLLECTING_DUCT_CELLS	MENON_FETAL_KIDNEY_6_COLLECTING_DUCT_CELLS	2	0.855422	1.31883	0.0737834	0.524948	0.501662	14	tags=100%, list=16%, signal=86%	CTSH/ID1
Vasc_Endo	DESCARTES_MAIN_FETAL_HORIZONTAL_CELLS	DESCARTES_MAIN_FETAL_HORIZONTAL_CELLS	1	-0.97619	-1.31772	0.0679012	0.524948	0.501662	4	tags=100%, list=5%, signal=96%
Vasc_Endo	DESCARTES_FETAL_HEART_SMOOTH_MUSCLE_CELLS	DESCARTES_FETAL_HEART_SMOOTH_MUSCLE_CELLS	1	0.964286	1.31611	0.0782443	0.524948	0.501662	4	tags=100%, list=5%, signal=96%	PDGFRB
Vasc_Endo	DESCARTES_FETAL_INTESTINE_STROMAL_CELLS	DESCARTES_FETAL_INTESTINE_STROMAL_CELLS	1	0.964286	1.31611	0.0782443	0.524948	0.501662	4	tags=100%, list=5%, signal=96%	PDGFRB
Vasc_Endo	DESCARTES_FETAL_LIVER_STELLATE_CELLS	DESCARTES_FETAL_LIVER_STELLATE_CELLS	1	0.964286	1.31611	0.0782443	0.524948	0.501662	4	tags=100%, list=5%, signal=96%	PDGFRB
Vasc_Endo	DESCARTES_FETAL_MUSCLE_SMOOTH_MUSCLE_CELLS	DESCARTES_FETAL_MUSCLE_SMOOTH_MUSCLE_CELLS	1	0.964286	1.31611	0.0782443	0.524948	0.501662	4	tags=100%, list=5%, signal=96%	PDGFRB
Vasc_Endo	DESCARTES_MAIN_FETAL_SMOOTH_MUSCLE_CELLS	DESCARTES_MAIN_FETAL_SMOOTH_MUSCLE_CELLS	1	0.964286	1.31611	0.0782443	0.524948	0.501662	4	tags=100%, list=5%, signal=96%	PDGFRB
Vasc_Endo	GAO_ESOPHAGUS_25W_C4_FGFR1HIGH_EPITHELIAL_CELLS	GAO_ESOPHAGUS_25W_C4_FGFR1HIGH_EPITHELIAL_CELLS	1	0.964286	1.31611	0.0782443	0.524948	0.501662	4	tags=100%, list=5%, signal=96%	PDGFRB
Vasc_Endo	GAO_LARGE_INTESTINE_ADULT_CE_OLFM4HIGH_STEM_CELL	GAO_LARGE_INTESTINE_ADULT_CE_OLFM4HIGH_STEM_CELL	1	0.964286	1.31611	0.0782443	0.524948	0.501662	4	tags=100%, list=5%, signal=96%	PDGFRB
Vasc_Endo	TRAVAGLINI_LUNG_PERICYTE_CELL	TRAVAGLINI_LUNG_PERICYTE_CELL	1	0.964286	1.31611	0.0782443	0.524948	0.501662	4	tags=100%, list=5%, signal=96%	PDGFRB
Vasc_Endo	RUBENSTEIN_SKELETAL_MUSCLE_PCV_ENDOTHELIAL_CELLS	RUBENSTEIN_SKELETAL_MUSCLE_PCV_ENDOTHELIAL_CELLS	12	0.601609	1.33734	0.0832455	0.548529	0.524196	14	tags=33%, list=16%, signal=32%	ADGRL4/CALCRL/FLI1/ID1
Vasc_Endo	AIZARANI_LIVER_C33_STELLATE_CELLS_2	AIZARANI_LIVER_C33_STELLATE_CELLS_2	3	0.785317	1.30833	0.0889193	0.556122	0.531453	15	tags=67%, list=18%, signal=57%	EPAS1/CAV1
Vasc_Endo	TRAVAGLINI_LUNG_VASCULAR_SMOOTH_MUSCLE_CELL	TRAVAGLINI_LUNG_VASCULAR_SMOOTH_MUSCLE_CELL	3	0.785317	1.30833	0.0889193	0.556122	0.531453	15	tags=67%, list=18%, signal=57%	EPAS1/CAV1
Vasc_Endo	DESCARTES_MAIN_FETAL_VASCULAR_ENDOTHELIAL_CELLS	DESCARTES_MAIN_FETAL_VASCULAR_ENDOTHELIAL_CELLS	2	0.843373	1.30026	0.0879121	0.556122	0.531453	15	tags=100%, list=18%, signal=84%	ADGRL4/CAV1
Vasc_Endo	TRAVAGLINI_LUNG_PROLIFERATING_BASAL_CELL	TRAVAGLINI_LUNG_PROLIFERATING_BASAL_CELL	14	-0.380282	-1.35668	0.0968204	0.595445	0.569032	59	tags=100%, list=69%, signal=37%	FKBP5/NME1/DPYSL3/HMGB3/HNRNPA1/RPL7A/HNRNPAB/PDLIM1/RPS18/TPI1/P4HB/SNRPB/EIF3K
Vasc_Endo	FAN_OVARY_CL9_PUTATIVE_APOPTOTIC_ENDOTHELIAL_CELL	FAN_OVARY_CL9_PUTATIVE_APOPTOTIC_ENDOTHELIAL_CELL	14	0.572419	1.29281	0.103413	0.625562	0.597812	15	tags=36%, list=18%, signal=35%	VWF/ADGRL4/CALCRL/EPAS1/CAV1
Vasc_Endo	FAN_OVARY_CL2_PUTATIVE_EARLY_ATRETIC_FOLLICLE_THECAL_CELL_1	FAN_OVARY_CL2_PUTATIVE_EARLY_ATRETIC_FOLLICLE_THECAL_CELL_1	3	-0.719512	-1.44031	0.117575	0.625954	0.598188	27	tags=100%, list=32%, signal=71%	RPS18/RPS27
Vasc_Endo	FAN_OVARY_CL16_LYMPHATIC_ENDOTHELIAL_CELL	FAN_OVARY_CL16_LYMPHATIC_ENDOTHELIAL_CELL	13	0.576072	1.29568	0.121369	0.625954	0.598188	17	tags=38%, list=20%, signal=36%	VWF/CDH5/FABP4/CALCRL/TIE1
Vasc_Endo	TRAVAGLINI_LUNG_MACROPHAGE_CELL	TRAVAGLINI_LUNG_MACROPHAGE_CELL	6	0.661588	1.29161	0.12071	0.625954	0.598188	24	tags=67%, list=28%, signal=51%	CTSH/FABP4/ACVRL1/VAT1
Vasc_Endo	MANNO_MIDBRAIN_NEUROTYPES_HPERIC	MANNO_MIDBRAIN_NEUROTYPES_HPERIC	10	0.598467	1.29157	0.118844	0.625954	0.598188	12	tags=40%, list=14%, signal=39%	PDGFRB/FABP4/CALCRL/EPAS1
Vasc_Endo	HAY_BONE_MARROW_NEUTROPHIL	HAY_BONE_MARROW_NEUTROPHIL	4	0.719512	1.29046	0.112102	0.625954	0.598188	3	tags=25%, list=4%, signal=25%	CTSH
Vasc_Endo	TRAVAGLINI_LUNG_LYMPHATIC_CELL	TRAVAGLINI_LUNG_LYMPHATIC_CELL	1	0.940476	1.28362	0.122137	0.625954	0.598188	6	tags=100%, list=7%, signal=94%	FABP4
Vasc_Endo	HU_FETAL_RETINA_FIBROBLAST	HU_FETAL_RETINA_FIBROBLAST	4	0.714943	1.28227	0.118471	0.625954	0.598188	14	tags=50%, list=16%, signal=44%	PDGFRB/ID1
Vasc_Endo	DESCARTES_FETAL_LIVER_HEPATOBLASTS	DESCARTES_FETAL_LIVER_HEPATOBLASTS	2	0.830654	1.28065	0.10832	0.625954	0.598188	1	tags=50%, list=1%, signal=51%	ARG1
Vasc_Endo	DESCARTES_FETAL_PLACENTA_AFP_ALB_POSITIVE_CELLS	DESCARTES_FETAL_PLACENTA_AFP_ALB_POSITIVE_CELLS	2	0.830654	1.28065	0.10832	0.625954	0.598188	1	tags=50%, list=1%, signal=51%	ARG1
Vasc_Endo	DESCARTES_MAIN_FETAL_CCL19_CCL21_POSITIVE_CELLS	DESCARTES_MAIN_FETAL_CCL19_CCL21_POSITIVE_CELLS	2	0.825617	1.27288	0.1146	0.625954	0.598188	3	tags=50%, list=4%, signal=49%	CTSH
Vasc_Endo	TRAVAGLINI_LUNG_ALVEOLAR_EPITHELIAL_TYPE_2_CELL	TRAVAGLINI_LUNG_ALVEOLAR_EPITHELIAL_TYPE_2_CELL	2	0.825617	1.27288	0.1146	0.625954	0.598188	3	tags=50%, list=4%, signal=49%	CTSH
Vasc_Endo	FAN_OVARY_CL15_SMALL_ANTRAL_FOLLICLE_GRANULOSA_CELL	FAN_OVARY_CL15_SMALL_ANTRAL_FOLLICLE_GRANULOSA_CELL	7	-0.474359	-1.28032	0.124468	0.629161	0.601252	49	tags=100%, list=58%, signal=46%	HMGB3/HNRNPA1/TPI1/SNRPB/SUB1/TPM3
Vasc_Endo	BUSSLINGER_DUODENAL_IMMUNE_CELLS	BUSSLINGER_DUODENAL_IMMUNE_CELLS	16	-0.318841	-1.17534	0.126846	0.632515	0.604457	64	tags=88%, list=75%, signal=27%	RPS14/NFKBIA/GNG2/ATP2A3/RPS21/RPS18/TMEM50A/DAZAP2/SNRPB/RPS27/ARL6IP5/SUB1/TPM3/MYH9
Vasc_Endo	HU_FETAL_RETINA_RPE	HU_FETAL_RETINA_RPE	4	0.705187	1.26477	0.132484	0.651822	0.622908	4	tags=50%, list=5%, signal=50%	CTSH/PDGFRB
Vasc_Endo	DESCARTES_FETAL_KIDNEY_STROMAL_CELLS	DESCARTES_FETAL_KIDNEY_STROMAL_CELLS	1	0.928571	1.26737	0.137405	0.658471	0.629262	7	tags=100%, list=8%, signal=93%	AHNAK2
Vasc_Endo	DESCARTES_FETAL_LUNG_SQUAMOUS_EPITHELIAL_CELLS	DESCARTES_FETAL_LUNG_SQUAMOUS_EPITHELIAL_CELLS	1	0.928571	1.26737	0.137405	0.658471	0.629262	7	tags=100%, list=8%, signal=93%	AHNAK2
Vasc_Endo	LAKE_ADULT_KIDNEY_C12_THICK_ASCENDING_LIMB	LAKE_ADULT_KIDNEY_C12_THICK_ASCENDING_LIMB	12	-0.383562	-1.31915	0.139912	0.661891	0.632531	58	tags=92%, list=68%, signal=34%	PRDX6/RPS14/RPS21/RPL7A/CIRBP/RPS18/TPI1/P4HB/RPS27/TMBIM6/EIF3K
Vasc_Endo	TRAVAGLINI_LUNG_NEUTROPHIL_CELL	TRAVAGLINI_LUNG_NEUTROPHIL_CELL	3	0.754632	1.25721	0.142271	0.664531	0.635053	1	tags=33%, list=1%, signal=34%	ARG1
Vasc_Endo	AIZARANI_LIVER_C30_HEPATOCYTES_4	AIZARANI_LIVER_C30_HEPATOCYTES_4	2	0.818393	1.26175	0.144427	0.66617	0.636619	1	tags=50%, list=1%, signal=51%	ARG1
Vasc_Endo	BUSSLINGER_DUODENAL_MATURE_ENTEROCYTES	BUSSLINGER_DUODENAL_MATURE_ENTEROCYTES	3	-0.658537	-1.31825	0.167273	0.685167	0.654774	32	tags=100%, list=38%, signal=65%	P4HB/CD151
Vasc_Endo	RUBENSTEIN_SKELETAL_MUSCLE_SATELLITE_CELLS	RUBENSTEIN_SKELETAL_MUSCLE_SATELLITE_CELLS	12	-0.369863	-1.27204	0.164846	0.685167	0.654774	59	tags=100%, list=69%, signal=36%	CD63/PRDX6/RPS14/HNRNPA1/RPS21/RPL7A/CIRBP/RPS18/RPS27/ARL6IP5/EIF3K
Vasc_Endo	AIZARANI_LIVER_C9_LSECS_1	AIZARANI_LIVER_C9_LSECS_1	7	0.622862	1.25464	0.169126	0.685167	0.654774	17	tags=57%, list=20%, signal=50%	CDH5/ADGRL4/EPAS1/TIE1
Vasc_Endo	DESCARTES_FETAL_LIVER_VASCULAR_ENDOTHELIAL_CELLS	DESCARTES_FETAL_LIVER_VASCULAR_ENDOTHELIAL_CELLS	1	0.916667	1.25112	0.152672	0.685167	0.654774	8	tags=100%, list=9%, signal=92%	ADGRL4
Vasc_Endo	DESCARTES_FETAL_MUSCLE_VASCULAR_ENDOTHELIAL_CELLS	DESCARTES_FETAL_MUSCLE_VASCULAR_ENDOTHELIAL_CELLS	1	0.916667	1.25112	0.152672	0.685167	0.654774	8	tags=100%, list=9%, signal=92%	ADGRL4
Vasc_Endo	AIZARANI_LIVER_C11_HEPATOCYTES_1	AIZARANI_LIVER_C11_HEPATOCYTES_1	4	0.694977	1.24646	0.155414	0.685167	0.654774	1	tags=25%, list=1%, signal=26%	ARG1
Vasc_Endo	DESCARTES_FETAL_INTESTINE_VASCULAR_ENDOTHELIAL_CELLS	DESCARTES_FETAL_INTESTINE_VASCULAR_ENDOTHELIAL_CELLS	2	0.807229	1.24453	0.172684	0.685167	0.654774	18	tags=100%, list=21%, signal=81%	FABP4/SELP
Vasc_Endo	DESCARTES_FETAL_KIDNEY_MEGAKARYOCYTES	DESCARTES_FETAL_KIDNEY_MEGAKARYOCYTES	2	0.807229	1.24453	0.172684	0.685167	0.654774	18	tags=100%, list=21%, signal=81%	MYH7B/SELP
Vasc_Endo	TRAVAGLINI_LUNG_ARTERY_CELL	TRAVAGLINI_LUNG_ARTERY_CELL	2	0.807229	1.24453	0.172684	0.685167	0.654774	18	tags=100%, list=21%, signal=81%	CALCRL/SELP
Vasc_Endo	TRAVAGLINI_LUNG_VEIN_CELL	TRAVAGLINI_LUNG_VEIN_CELL	2	0.807229	1.24453	0.172684	0.685167	0.654774	18	tags=100%, list=21%, signal=81%	VWF/SELP
Vasc_Endo	AIZARANI_LIVER_C14_HEPATOCYTES_2	AIZARANI_LIVER_C14_HEPATOCYTES_2	4	0.690825	1.23901	0.165605	0.685167	0.654774	1	tags=25%, list=1%, signal=26%	ARG1
Vasc_Endo	LAKE_ADULT_KIDNEY_C10_THIN_ASCENDING_LIMB	LAKE_ADULT_KIDNEY_C10_THIN_ASCENDING_LIMB	10	-0.373333	-1.19354	0.168308	0.685167	0.654774	58	tags=90%, list=68%, signal=32%	PRDX1/PRDX6/RPS14/RPL7A/RPS18/TPI1/LDHA/RPS27/TMBIM6
Vasc_Endo	LAKE_ADULT_KIDNEY_C9_THIN_ASCENDING_LIMB	LAKE_ADULT_KIDNEY_C9_THIN_ASCENDING_LIMB	10	-0.373333	-1.19354	0.168308	0.685167	0.654774	58	tags=90%, list=68%, signal=32%	PRDX1/PRDX6/RPS14/RPL7A/CIRBP/RPS18/TPI1/LDHA/TMBIM6
Vasc_Endo	BUSSLINGER_GASTRIC_LYZ_POSITIVE_CELLS	BUSSLINGER_GASTRIC_LYZ_POSITIVE_CELLS	5	-0.55	-1.34516	0.181647	0.698207	0.667235	42	tags=100%, list=49%, signal=54%	RPS21/RPL7A/RPS18/RPS27
Vasc_Endo	RUBENSTEIN_SKELETAL_MUSCLE_B_CELLS	RUBENSTEIN_SKELETAL_MUSCLE_B_CELLS	5	-0.55	-1.34516	0.181647	0.698207	0.667235	42	tags=100%, list=49%, signal=54%	RPS21/RPL7A/RPS18/RPS27
Vasc_Endo	HAY_BONE_MARROW_NK_CELLS	HAY_BONE_MARROW_NK_CELLS	4	-0.580247	-1.28981	0.178082	0.698207	0.667235	39	tags=100%, list=46%, signal=57%	MIEN1/CIRBP/ARL6IP5
Vasc_Endo	LAKE_ADULT_KIDNEY_C24_ENDOTHELIAL_CELLS_AEA_AND_DVR	LAKE_ADULT_KIDNEY_C24_ENDOTHELIAL_CELLS_AEA_AND_DVR	9	0.580135	1.2213	0.192944	0.704198	0.672961	19	tags=44%, list=22%, signal=39%	ADGRL4/EPAS1/ID1/PODXL
Vasc_Endo	DESCARTES_MAIN_FETAL_ELF3_AGBL2_POSITIVE_CELLS	DESCARTES_MAIN_FETAL_ELF3_AGBL2_POSITIVE_CELLS	1	-0.904762	-1.2213	0.191358	0.704198	0.672961	10	tags=100%, list=12%, signal=89%
Vasc_Endo	DESCARTES_MAIN_FETAL_ENDOCARDIAL_CELLS	DESCARTES_MAIN_FETAL_ENDOCARDIAL_CELLS	1	0.892857	1.21862	0.194656	0.704198	0.672961	10	tags=100%, list=12%, signal=89%	CALCRL
Vasc_Endo	MANNO_MIDBRAIN_NEUROTYPES_HOPC	MANNO_MIDBRAIN_NEUROTYPES_HOPC	1	0.892857	1.21862	0.194656	0.704198	0.672961	10	tags=100%, list=12%, signal=89%	CALCRL
Vasc_Endo	FAN_EMBRYONIC_CTX_BRAIN_ENDOTHELIAL_2	FAN_EMBRYONIC_CTX_BRAIN_ENDOTHELIAL_2	6	0.622773	1.21583	0.190533	0.704198	0.672961	12	tags=33%, list=14%, signal=31%	PDGFRB/EPAS1
Vasc_Endo	GAO_LARGE_INTESTINE_ADULT_CI_MESENCHYMAL_CELLS	GAO_LARGE_INTESTINE_ADULT_CI_MESENCHYMAL_CELLS	3	0.725793	1.20916	0.191518	0.704198	0.672961	15	tags=67%, list=18%, signal=57%	FLI1/CAV1
Vasc_Endo	FAN_OVARY_CL12_T_LYMPHOCYTE_NK_CELL_2	FAN_OVARY_CL12_T_LYMPHOCYTE_NK_CELL_2	6	-0.443038	-1.18392	0.213836	0.766074	0.732092	51	tags=83%, list=60%, signal=36%	RPS21/TMEM50A/RPS27/SUB1/TPM3
Vasc_Endo	FAN_OVARY_CL0_XBP1_SELK_HIGH_STROMAL_CELL	FAN_OVARY_CL0_XBP1_SELK_HIGH_STROMAL_CELL	4	-0.54321	-1.20749	0.228311	0.802348	0.766757	42	tags=100%, list=49%, signal=53%	CIRBP/RPS18/RPS27
Vasc_Endo	HAY_BONE_MARROW_NAIVE_T_CELL	HAY_BONE_MARROW_NAIVE_T_CELL	4	-0.54321	-1.20749	0.228311	0.802348	0.766757	42	tags=100%, list=49%, signal=53%	RPS21/RPS18/RPS27
Vasc_Endo	AIZARANI_LIVER_C21_STELLATE_CELLS_1	AIZARANI_LIVER_C21_STELLATE_CELLS_1	4	0.654321	1.17354	0.240764	0.825375	0.788762	32	tags=100%, list=38%, signal=65%	EPAS1/CAV1/CD63/CSRP1
Vasc_Endo	MANNO_MIDBRAIN_NEUROTYPES_HMGL	MANNO_MIDBRAIN_NEUROTYPES_HMGL	4	0.653107	1.17137	0.240764	0.825375	0.788762	13	tags=50%, list=15%, signal=44%	CTSH/FLI1
Vasc_Endo	GAUTAM_EYE_CORNEA_MELANOCYTES	GAUTAM_EYE_CORNEA_MELANOCYTES	5	-0.475	-1.16173	0.241573	0.825375	0.788762	48	tags=100%, list=56%, signal=46%	RPS14/CIRBP/ARL6IP5/TMBIM6
Vasc_Endo	DESCARTES_FETAL_STOMACH_VASCULAR_ENDOTHELIAL_CELLS	DESCARTES_FETAL_STOMACH_VASCULAR_ENDOTHELIAL_CELLS	1	0.869048	1.18613	0.246183	0.833409	0.79644	12	tags=100%, list=14%, signal=87%	EPAS1
Vasc_Endo	LAKE_ADULT_KIDNEY_C26_MESANGIAL_CELLS	LAKE_ADULT_KIDNEY_C26_MESANGIAL_CELLS	5	0.617092	1.16428	0.262136	0.879347	0.84034	12	tags=40%, list=14%, signal=37%	PDGFRB/EPAS1
Vasc_Endo	BUSSLINGER_DUODENAL_DIFFERENTIATING_STEM_CELLS	BUSSLINGER_DUODENAL_DIFFERENTIATING_STEM_CELLS	11	-0.364865	-1.19759	0.288569	0.883935	0.844725	59	tags=91%, list=69%, signal=32%	RPS14/HNRNPA1/RPL7A/HNRNPAB/PDLIM1/RPS18/SNRPB/RPS27/EIF1AX/EIF3K
Vasc_Endo	LAKE_ADULT_KIDNEY_C27_VASCULAR_SMOOTH_MUSCLE_CELLS_AND_PERICYTES	LAKE_ADULT_KIDNEY_C27_VASCULAR_SMOOTH_MUSCLE_CELLS_AND_PERICYTES	2	0.765626	1.18039	0.273155	0.883935	0.844725	12	tags=50%, list=14%, signal=44%	EPAS1
Vasc_Endo	BUSSLINGER_GASTRIC_PARIETAL_CELLS	BUSSLINGER_GASTRIC_PARIETAL_CELLS	1	-0.869048	-1.17309	0.277778	0.883935	0.844725	13	tags=100%, list=15%, signal=86%
Vasc_Endo	GAUTAM_EYE_IRIS_CILIARY_BODY_ACTIVATED_T_CELLS	GAUTAM_EYE_IRIS_CILIARY_BODY_ACTIVATED_T_CELLS	2	0.751644	1.15884	0.299843	0.883935	0.844725	13	tags=50%, list=15%, signal=43%	FLI1
Vasc_Endo	ZHENG_CORD_BLOOD_C10_MULTILYMPHOID_PROGENITOR	ZHENG_CORD_BLOOD_C10_MULTILYMPHOID_PROGENITOR	1	-0.857143	-1.15702	0.302469	0.883935	0.844725	14	tags=100%, list=16%, signal=85%
Vasc_Endo	GAUTAM_EYE_CHOROID_SCLERA_CHOROID_ENDOTHELIAL_CELLS	GAUTAM_EYE_CHOROID_SCLERA_CHOROID_ENDOTHELIAL_CELLS	2	-0.674699	-1.15695	0.285326	0.883935	0.844725	30	tags=100%, list=35%, signal=66%	EIF3K
Vasc_Endo	BUSSLINGER_DUODENAL_BCHE_CELLS	BUSSLINGER_DUODENAL_BCHE_CELLS	1	0.845238	1.15363	0.290076	0.883935	0.844725	14	tags=100%, list=16%, signal=85%	ID1
Vasc_Endo	BUSSLINGER_DUODENAL_EC_CELLS	BUSSLINGER_DUODENAL_EC_CELLS	1	0.845238	1.15363	0.290076	0.883935	0.844725	14	tags=100%, list=16%, signal=85%	ID1
Vasc_Endo	BUSSLINGER_GASTRIC_REG3A_POSITIVE_CELLS	BUSSLINGER_GASTRIC_REG3A_POSITIVE_CELLS	1	0.845238	1.15363	0.290076	0.883935	0.844725	14	tags=100%, list=16%, signal=85%	ID1
Vasc_Endo	AIZARANI_LIVER_C2_KUPFFER_CELLS_1	AIZARANI_LIVER_C2_KUPFFER_CELLS_1	2	0.746988	1.15166	0.323391	0.883935	0.844725	23	tags=100%, list=27%, signal=75%	CTSH/COTL1
Vasc_Endo	BUSSLINGER_ESOPHAGEAL_DENDRITIC_CELLS	BUSSLINGER_ESOPHAGEAL_DENDRITIC_CELLS	2	0.746988	1.15166	0.323391	0.883935	0.844725	23	tags=100%, list=27%, signal=75%	CTSH/COTL1
Vasc_Endo	AIZARANI_LIVER_C20_LSECS_3	AIZARANI_LIVER_C20_LSECS_3	9	0.54443	1.14614	0.29989	0.883935	0.844725	17	tags=44%, list=20%, signal=40%	CDH5/ADGRL4/EPAS1/TIE1
Vasc_Endo	DESCARTES_MAIN_FETAL_MEGAKARYOCYTES	DESCARTES_MAIN_FETAL_MEGAKARYOCYTES	4	0.63896	1.14599	0.276433	0.883935	0.844725	18	tags=50%, list=21%, signal=41%	FLI1/SELP
Vasc_Endo	AIZARANI_LIVER_C1_NK_NKT_CELLS_1	AIZARANI_LIVER_C1_NK_NKT_CELLS_1	1	-0.845238	-1.14095	0.320988	0.883935	0.844725	15	tags=100%, list=18%, signal=83%
Vasc_Endo	AIZARANI_LIVER_C28_NK_NKT_CELLS_6	AIZARANI_LIVER_C28_NK_NKT_CELLS_6	1	-0.845238	-1.14095	0.320988	0.883935	0.844725	15	tags=100%, list=18%, signal=83%
Vasc_Endo	AIZARANI_LIVER_C34_MHC_II_POS_B_CELLS	AIZARANI_LIVER_C34_MHC_II_POS_B_CELLS	1	-0.845238	-1.14095	0.320988	0.883935	0.844725	15	tags=100%, list=18%, signal=83%
Vasc_Endo	CUI_DEVELOPING_HEART_COMPACT_ATRIAL_CARDIOMYOCYTE	CUI_DEVELOPING_HEART_COMPACT_ATRIAL_CARDIOMYOCYTE	1	-0.845238	-1.14095	0.320988	0.883935	0.844725	15	tags=100%, list=18%, signal=83%
Vasc_Endo	TRAVAGLINI_LUNG_CD4_MEMORY_EFFECTOR_T_CELL	TRAVAGLINI_LUNG_CD4_MEMORY_EFFECTOR_T_CELL	1	-0.845238	-1.14095	0.320988	0.883935	0.844725	15	tags=100%, list=18%, signal=83%
Vasc_Endo	CUI_DEVELOPING_HEART_RIGHT_ATRIAL_CARDIOMYOCYTE	CUI_DEVELOPING_HEART_RIGHT_ATRIAL_CARDIOMYOCYTE	1	0.833333	1.13738	0.312977	0.883935	0.844725	15	tags=100%, list=18%, signal=83%	CAV1
Vasc_Endo	DURANTE_ADULT_OLFACTORY_NEUROEPITHELIUM_VASCULAR_SMOOTH_MUSCLE_CELLS	DURANTE_ADULT_OLFACTORY_NEUROEPITHELIUM_VASCULAR_SMOOTH_MUSCLE_CELLS	3	0.680524	1.13374	0.309166	0.883935	0.844725	15	tags=67%, list=18%, signal=57%	PDGFRB/CAV1
Vasc_Endo	MENON_FETAL_KIDNEY_9_ENDOTHELIAL_CELLS	MENON_FETAL_KIDNEY_9_ENDOTHELIAL_CELLS	5	0.596554	1.12553	0.315534	0.883935	0.844725	33	tags=80%, list=39%, signal=52%	ADGRL4/COTL1/SPTBN1/CAVIN2
Vasc_Endo	ZHONG_PFC_MAJOR_TYPES_ASTROCYTES	ZHONG_PFC_MAJOR_TYPES_ASTROCYTES	4	0.619611	1.11129	0.319745	0.883935	0.844725	14	tags=50%, list=16%, signal=44%	PDGFRB/ID1
Vasc_Endo	AIZARANI_LIVER_C24_EPCAM_POS_BILE_DUCT_CELLS_3	AIZARANI_LIVER_C24_EPCAM_POS_BILE_DUCT_CELLS_3	6	0.568535	1.10994	0.318343	0.883935	0.844725	36	tags=83%, list=42%, signal=52%	CTSH/TUBB/CD63/SPTBN1/TAGLN2
Vasc_Endo	FAN_OVARY_CL11_MURAL_GRANULOSA_CELL	FAN_OVARY_CL11_MURAL_GRANULOSA_CELL	4	-0.493827	-1.09771	0.319635	0.883935	0.844725	46	tags=100%, list=54%, signal=48%	PRDX1/HNRNPA1/PDLIM1
Vasc_Endo	RUBENSTEIN_SKELETAL_MUSCLE_SMOOTH_MUSCLE_CELLS	RUBENSTEIN_SKELETAL_MUSCLE_SMOOTH_MUSCLE_CELLS	7	-0.397436	-1.0727	0.311475	0.883935	0.844725	55	tags=86%, list=65%, signal=33%	HNRNPA1/RPL7A/TPI1/LDHA/CD151/EIF3K
Vasc_Endo	GAUTAM_EYE_CHOROID_SCLERA_ACTIVATED_T_CELLS	GAUTAM_EYE_CHOROID_SCLERA_ACTIVATED_T_CELLS	2	0.740839	1.14218	0.326531	0.885954	0.846654	9	tags=50%, list=11%, signal=46%	ASF1A
Vasc_Endo	TRAVAGLINI_LUNG_PROLIFERATING_NK_T_CELL	TRAVAGLINI_LUNG_PROLIFERATING_NK_T_CELL	1	-0.833333	-1.12488	0.343621	0.919992	0.879182	16	tags=100%, list=19%, signal=82%
Vasc_Endo	LAKE_ADULT_KIDNEY_C23_ENDOTHELIAL_CELLS_AVR	LAKE_ADULT_KIDNEY_C23_ENDOTHELIAL_CELLS_AVR	8	0.538271	1.11387	0.344062	0.919992	0.879182	33	tags=75%, list=39%, signal=51%	ADGRL4/EPAS1/ID1/CD63/SPTBN1/CAVIN2
Vasc_Endo	BUSSLINGER_GASTRIC_CHIEF_CELLS	BUSSLINGER_GASTRIC_CHIEF_CELLS	1	-0.821429	-1.10881	0.364198	0.927745	0.886591	17	tags=100%, list=20%, signal=81%
Vasc_Endo	DESCARTES_MAIN_FETAL_LYMPHATIC_ENDOTHELIAL_CELLS	DESCARTES_MAIN_FETAL_LYMPHATIC_ENDOTHELIAL_CELLS	1	0.809524	1.10488	0.368321	0.927745	0.886591	17	tags=100%, list=20%, signal=81%	TIE1
Vasc_Endo	LAKE_ADULT_KIDNEY_C5_PROXIMAL_TUBULE_EPITHELIAL_CELLS_STRESS_INFLAM	LAKE_ADULT_KIDNEY_C5_PROXIMAL_TUBULE_EPITHELIAL_CELLS_STRESS_INFLAM	3	0.66271	1.10406	0.352941	0.927745	0.886591	3	tags=33%, list=4%, signal=33%	CTSH
Vasc_Endo	MENON_FETAL_KIDNEY_5_PROXIMAL_TUBULE_CELLS	MENON_FETAL_KIDNEY_5_PROXIMAL_TUBULE_CELLS	2	0.713649	1.10026	0.362637	0.927745	0.886591	14	tags=50%, list=16%, signal=43%	ID1
Vasc_Endo	FAN_OVARY_CL17_PUTATIVE_APOPTOTIC_SMOOTH_MUSCLE_CELL	FAN_OVARY_CL17_PUTATIVE_APOPTOTIC_SMOOTH_MUSCLE_CELL	8	0.527931	1.09247	0.369589	0.927745	0.886591	15	tags=38%, list=18%, signal=34%	PDGFRB/EPAS1/CAV1
Vasc_Endo	AIZARANI_LIVER_C3_NK_NKT_CELLS_2	AIZARANI_LIVER_C3_NK_NKT_CELLS_2	3	-0.536585	-1.07413	0.367273	0.927745	0.886591	42	tags=100%, list=49%, signal=52%	RPS18/RPS27
Vasc_Endo	MANNO_MIDBRAIN_NEUROTYPES_HPROGFPM	MANNO_MIDBRAIN_NEUROTYPES_HPROGFPM	3	-0.536585	-1.07413	0.367273	0.927745	0.886591	42	tags=100%, list=49%, signal=52%	HMGB3/LDHA
Vasc_Endo	TRAVAGLINI_LUNG_CD4_NAIVE_T_CELL	TRAVAGLINI_LUNG_CD4_NAIVE_T_CELL	3	-0.536585	-1.07413	0.367273	0.927745	0.886591	42	tags=100%, list=49%, signal=52%	RPS21/RPS27
Vasc_Endo	TRAVAGLINI_LUNG_CLUB_CELL	TRAVAGLINI_LUNG_CLUB_CELL	3	-0.536585	-1.07413	0.367273	0.927745	0.886591	42	tags=100%, list=49%, signal=52%	RPS21/RPS27
Vasc_Endo	DESCARTES_FETAL_LIVER_MESOTHELIAL_CELLS	DESCARTES_FETAL_LIVER_MESOTHELIAL_CELLS	2	0.710843	1.09593	0.383046	0.928951	0.887744	26	tags=100%, list=31%, signal=71%	PODXL/TFPI2
Vasc_Endo	HU_FETAL_RETINA_RPC	HU_FETAL_RETINA_RPC	2	0.707312	1.09049	0.387755	0.928951	0.887744	14	tags=50%, list=16%, signal=43%	ID1
Vasc_Endo	ZHONG_PFC_C1_MICROGLIA	ZHONG_PFC_C1_MICROGLIA	2	0.707312	1.09049	0.387755	0.928951	0.887744	14	tags=50%, list=16%, signal=43%	ID1
Vasc_Endo	FAN_OVARY_CL5_HEALTHY_SELECTABLE_FOLLICLE_THECAL_CELL	FAN_OVARY_CL5_HEALTHY_SELECTABLE_FOLLICLE_THECAL_CELL	3	0.654074	1.08968	0.380301	0.928951	0.887744	4	tags=33%, list=5%, signal=33%	PDGFRB
Vasc_Endo	DESCARTES_FETAL_LIVER_MEGAKARYOCYTES	DESCARTES_FETAL_LIVER_MEGAKARYOCYTES	1	0.797619	1.08864	0.391221	0.928951	0.887744	18	tags=100%, list=21%, signal=80%	SELP
Vasc_Endo	DESCARTES_FETAL_LUNG_MEGAKARYOCYTES	DESCARTES_FETAL_LUNG_MEGAKARYOCYTES	1	0.797619	1.08864	0.391221	0.928951	0.887744	18	tags=100%, list=21%, signal=80%	SELP
Vasc_Endo	DESCARTES_FETAL_SPLEEN_MEGAKARYOCYTES	DESCARTES_FETAL_SPLEEN_MEGAKARYOCYTES	1	0.797619	1.08864	0.391221	0.928951	0.887744	18	tags=100%, list=21%, signal=80%	SELP
Vasc_Endo	TRAVAGLINI_LUNG_CAPILLARY_INTERMEDIATE_1_CELL	TRAVAGLINI_LUNG_CAPILLARY_INTERMEDIATE_1_CELL	5	0.571096	1.0775	0.38835	0.928951	0.887744	34	tags=80%, list=40%, signal=51%	CDH5/ACVRL1/VAT1/FKBP5
Vasc_Endo	GAUTAM_EYE_IRIS_CILIARY_BODY_PUTATIVE_STEM_CELLS	GAUTAM_EYE_IRIS_CILIARY_BODY_PUTATIVE_STEM_CELLS	3	-0.52439	-1.04971	0.392727	0.928951	0.887744	43	tags=67%, list=51%, signal=34%	CD151/MYH9
Vasc_Endo	DESCARTES_FETAL_HEART_ENDOCARDIAL_CELLS	DESCARTES_FETAL_HEART_ENDOCARDIAL_CELLS	1	-0.797619	-1.07667	0.409465	0.934975	0.8935	19	tags=100%, list=22%, signal=79%
Vasc_Endo	DESCARTES_FETAL_THYMUS_THYMIC_EPITHELIAL_CELLS	DESCARTES_FETAL_THYMUS_THYMIC_EPITHELIAL_CELLS	1	-0.797619	-1.07667	0.409465	0.934975	0.8935	19	tags=100%, list=22%, signal=79%
Vasc_Endo	GAUTAM_EYE_IRIS_CILIARY_BODY_COL9A1_HIGH_CILIARY_BODY_CELLS	GAUTAM_EYE_IRIS_CILIARY_BODY_COL9A1_HIGH_CILIARY_BODY_CELLS	1	0.785714	1.07239	0.416031	0.934975	0.8935	19	tags=100%, list=22%, signal=79%	PODXL
Vasc_Endo	GAUTAM_EYE_IRIS_CILIARY_BODY_CILIARY_BODY_CELLS	GAUTAM_EYE_IRIS_CILIARY_BODY_CILIARY_BODY_CELLS	1	-0.785714	-1.0606	0.432099	0.934975	0.8935	20	tags=100%, list=24%, signal=77%
Vasc_Endo	HAY_BONE_MARROW_CD34_POS_LYMPHOID_UNK	HAY_BONE_MARROW_CD34_POS_LYMPHOID_UNK	1	-0.785714	-1.0606	0.432099	0.934975	0.8935	20	tags=100%, list=24%, signal=77%
Vasc_Endo	ZHONG_PFC_C2_UNKNOWN_NPC	ZHONG_PFC_C2_UNKNOWN_NPC	1	-0.785714	-1.0606	0.432099	0.934975	0.8935	20	tags=100%, list=24%, signal=77%
Vasc_Endo	CUI_DEVELOPING_HEART_VASCULAR_ENDOTHELIAL_CELL	CUI_DEVELOPING_HEART_VASCULAR_ENDOTHELIAL_CELL	6	0.542971	1.06003	0.405917	0.934975	0.8935	7	tags=17%, list=8%, signal=16%	AHNAK2
Vasc_Endo	ZHONG_PFC_C2_SOX5_BCL11B_POS_EXCITATORY_NEURON	ZHONG_PFC_C2_SOX5_BCL11B_POS_EXCITATORY_NEURON	2	0.686982	1.05915	0.425432	0.934975	0.8935	15	tags=50%, list=18%, signal=42%	CAV1
Vasc_Endo	DESCARTES_MAIN_FETAL_VISCERAL_NEURONS	DESCARTES_MAIN_FETAL_VISCERAL_NEURONS	2	0.686747	1.05878	0.433281	0.934975	0.8935	28	tags=100%, list=33%, signal=69%	VAT1/TUBB
Vasc_Endo	DURANTE_ADULT_OLFACTORY_NEUROEPITHELIUM_GLOBOSE_BASAL_CELLS	DURANTE_ADULT_OLFACTORY_NEUROEPITHELIUM_GLOBOSE_BASAL_CELLS	2	0.686747	1.05878	0.433281	0.934975	0.8935	28	tags=100%, list=33%, signal=69%	COTL1/TUBB
Vasc_Endo	FAN_EMBRYONIC_CTX_BIG_GROUPS_MICROGLIA	FAN_EMBRYONIC_CTX_BIG_GROUPS_MICROGLIA	3	0.634448	1.05698	0.425445	0.934975	0.8935	23	tags=67%, list=27%, signal=50%	CTSH/COTL1
Vasc_Endo	GAUTAM_EYE_IRIS_CILIARY_BODY_MELANOCYTES	GAUTAM_EYE_IRIS_CILIARY_BODY_MELANOCYTES	1	0.77381	1.05614	0.433206	0.934975	0.8935	20	tags=100%, list=24%, signal=77%	ATP6V0A1
Vasc_Endo	TRAVAGLINI_LUNG_B_CELL	TRAVAGLINI_LUNG_B_CELL	2	-0.614458	-1.05365	0.418478	0.934975	0.8935	35	tags=100%, list=41%, signal=60%	PDLIM1
Vasc_Endo	ZHENG_CORD_BLOOD_C1_PUTATIVE_MEGAKARYOCYTE_PROGENITOR	ZHENG_CORD_BLOOD_C1_PUTATIVE_MEGAKARYOCYTE_PROGENITOR	4	0.586766	1.05238	0.429299	0.934975	0.8935	18	tags=50%, list=21%, signal=41%	VWF/SELP
Vasc_Endo	RUBENSTEIN_SKELETAL_MUSCLE_NK_CELLS	RUBENSTEIN_SKELETAL_MUSCLE_NK_CELLS	8	-0.350649	-1.01189	0.415842	0.934975	0.8935	59	tags=88%, list=69%, signal=30%	GNG2/HNRNPA1/DAZAP2/SNRPB/RPS27/SUB1/TPM3
Vasc_Endo	TRAVAGLINI_LUNG_ADVENTITIAL_FIBROBLAST_CELL	TRAVAGLINI_LUNG_ADVENTITIAL_FIBROBLAST_CELL	7	0.513778	1.03491	0.442679	0.9497	0.907573	41	tags=86%, list=48%, signal=48%	CTSH/ACVRL1/VAT1/SPTBN1/SLC20A1/DPYSL3
Vasc_Endo	MANNO_MIDBRAIN_NEUROTYPES_HGABA	MANNO_MIDBRAIN_NEUROTYPES_HGABA	3	0.622476	1.03704	0.459644	0.974763	0.931524	7	tags=33%, list=8%, signal=32%	AHNAK2
Vasc_Endo	MANNO_MIDBRAIN_NEUROTYPES_HOMTN	MANNO_MIDBRAIN_NEUROTYPES_HOMTN	3	0.622476	1.03704	0.459644	0.974763	0.931524	7	tags=33%, list=8%, signal=32%	AHNAK2
Vasc_Endo	LAKE_ADULT_KIDNEY_C22_ENDOTHELIAL_CELLS_GLOMERULAR_CAPILLARIES	LAKE_ADULT_KIDNEY_C22_ENDOTHELIAL_CELLS_GLOMERULAR_CAPILLARIES	3	0.621951	1.03616	0.467852	0.980895	0.937383	34	tags=100%, list=40%, signal=62%	EPAS1/SPTBN1/FKBP5
Vasc_Endo	ZHENG_CORD_BLOOD_C8_PUTATIVE_LYMPHOID_PRIMED_MULTIPOTENT_PROGENITOR_2	ZHENG_CORD_BLOOD_C8_PUTATIVE_LYMPHOID_PRIMED_MULTIPOTENT_PROGENITOR_2	2	-0.590361	-1.01233	0.467391	0.980895	0.937383	37	tags=100%, list=44%, signal=58%	EIF3K
Vasc_Endo	BUSSLINGER_ESOPHAGEAL_QUIESCENT_BASAL_CELLS	BUSSLINGER_ESOPHAGEAL_QUIESCENT_BASAL_CELLS	2	0.666009	1.02681	0.470958	0.981827	0.938274	15	tags=50%, list=18%, signal=42%	CAV1
Vasc_Endo	FAN_EMBRYONIC_CTX_ASTROCYTE_1	FAN_EMBRYONIC_CTX_ASTROCYTE_1	2	0.660128	1.01774	0.492936	0.983776	0.940137	14	tags=50%, list=16%, signal=43%	ID1
Vasc_Endo	AIZARANI_LIVER_C18_NK_NKT_CELLS_5	AIZARANI_LIVER_C18_NK_NKT_CELLS_5	1	0.738095	1.00739	0.513359	0.983776	0.940137	23	tags=100%, list=27%, signal=74%	COTL1
Vasc_Endo	AIZARANI_LIVER_C25_KUPFFER_CELLS_4	AIZARANI_LIVER_C25_KUPFFER_CELLS_4	1	0.738095	1.00739	0.513359	0.983776	0.940137	23	tags=100%, list=27%, signal=74%	COTL1
Vasc_Endo	AIZARANI_LIVER_C31_KUPFFER_CELLS_5	AIZARANI_LIVER_C31_KUPFFER_CELLS_5	1	0.738095	1.00739	0.513359	0.983776	0.940137	23	tags=100%, list=27%, signal=74%	COTL1
Vasc_Endo	AIZARANI_LIVER_C6_KUPFFER_CELLS_2	AIZARANI_LIVER_C6_KUPFFER_CELLS_2	1	0.738095	1.00739	0.513359	0.983776	0.940137	23	tags=100%, list=27%, signal=74%	COTL1
Vasc_Endo	DURANTE_ADULT_OLFACTORY_NEUROEPITHELIUM_MACROPHAGES	DURANTE_ADULT_OLFACTORY_NEUROEPITHELIUM_MACROPHAGES	1	0.738095	1.00739	0.513359	0.983776	0.940137	23	tags=100%, list=27%, signal=74%	COTL1
Vasc_Endo	HAY_BONE_MARROW_MONOCYTE	HAY_BONE_MARROW_MONOCYTE	1	0.738095	1.00739	0.513359	0.983776	0.940137	23	tags=100%, list=27%, signal=74%	COTL1
Vasc_Endo	TRAVAGLINI_LUNG_NONCLASSICAL_MONOCYTE_CELL	TRAVAGLINI_LUNG_NONCLASSICAL_MONOCYTE_CELL	1	0.738095	1.00739	0.513359	0.983776	0.940137	23	tags=100%, list=27%, signal=74%	COTL1
Vasc_Endo	FAN_OVARY_CL4_T_LYMPHOCYTE_NK_CELL_1	FAN_OVARY_CL4_T_LYMPHOCYTE_NK_CELL_1	11	-0.306104	-1.00472	0.516129	0.983776	0.940137	22	tags=73%, list=26%, signal=62%	TMEM50A/DAZAP2/LDHA/SNRPB/ARL6IP5/TMBIM6/SUB1/TPM3
Vasc_Endo	TRAVAGLINI_LUNG_PROXIMAL_BASAL_CELL	TRAVAGLINI_LUNG_PROXIMAL_BASAL_CELL	14	-0.279526	-0.997229	0.614273	0.983776	0.940137	46	tags=93%, list=54%, signal=51%	DPYSL3/PRDX6/RPS14/HMGB3/HNRNPA1/RPS21/RPL7A/CIRBP/PDLIM1/RPS18/TPI1/P4HB/EIF3K
Vasc_Endo	HU_FETAL_RETINA_PHOTORECEPTOR	HU_FETAL_RETINA_PHOTORECEPTOR	1	-0.738095	-0.996322	0.537037	0.983776	0.940137	24	tags=100%, list=28%, signal=73%
Vasc_Endo	LAKE_ADULT_KIDNEY_C2_PODOCYTES	LAKE_ADULT_KIDNEY_C2_PODOCYTES	2	0.644711	0.993975	0.511774	0.983776	0.940137	19	tags=50%, list=22%, signal=40%	PODXL
Vasc_Endo	TRAVAGLINI_LUNG_LIPOFIBROBLAST_CELL	TRAVAGLINI_LUNG_LIPOFIBROBLAST_CELL	3	0.596583	0.993899	0.53762	0.983776	0.940137	3	tags=33%, list=4%, signal=33%	CTSH
Vasc_Endo	TRAVAGLINI_LUNG_BASOPHIL_MAST_1_CELL	TRAVAGLINI_LUNG_BASOPHIL_MAST_1_CELL	7	0.487179	0.981335	0.526674	0.983776	0.940137	47	tags=100%, list=55%, signal=49%	AHNAK2/EPAS1/VAT1/CD63/PRDX1/PRDX6/NFKBIA
Vasc_Endo	GAUTAM_EYE_IRIS_CILIARY_BODY_MONOCYTES	GAUTAM_EYE_IRIS_CILIARY_BODY_MONOCYTES	3	0.588844	0.981005	0.554036	0.983776	0.940137	21	tags=67%, list=25%, signal=52%	FLI1/ATP6V0C
Vasc_Endo	HU_FETAL_RETINA_RGC	HU_FETAL_RETINA_RGC	10	-0.306667	-0.980405	0.544118	0.983776	0.940137	63	tags=100%, list=74%, signal=29%	TUBB/SEC61G/NME1/DPYSL3/GNG2/TMEM50A/LDHA/ARL6IP5/TPM3
Vasc_Endo	HAY_BONE_MARROW_IMMATURE_NEUTROPHIL	HAY_BONE_MARROW_IMMATURE_NEUTROPHIL	2	0.63261	0.975318	0.532182	0.983776	0.940137	14	tags=50%, list=16%, signal=43%	ID1
Vasc_Endo	GAO_LARGE_INTESTINE_24W_C11_PANETH_LIKE_CELL	GAO_LARGE_INTESTINE_24W_C11_PANETH_LIKE_CELL	3	0.585366	0.975211	0.560876	0.983776	0.940137	37	tags=100%, list=44%, signal=59%	FLI1/COTL1/ATF5
Vasc_Endo	HAY_BONE_MARROW_CD34_POS_HSC	HAY_BONE_MARROW_CD34_POS_HSC	1	0.714286	0.974897	0.562977	0.983776	0.940137	25	tags=100%, list=29%, signal=71%	HOXA3
Vasc_Endo	DURANTE_ADULT_OLFACTORY_NEUROEPITHELIUM_RESPIRATORY_COLUMNAR_CELLS	DURANTE_ADULT_OLFACTORY_NEUROEPITHELIUM_RESPIRATORY_COLUMNAR_CELLS	2	0.630864	0.972626	0.532182	0.983776	0.940137	12	tags=50%, list=14%, signal=44%	EPAS1
Vasc_Endo	AIZARANI_LIVER_C5_NK_NKT_CELLS_3	AIZARANI_LIVER_C5_NK_NKT_CELLS_3	2	-0.566265	-0.971009	0.538043	0.983776	0.940137	39	tags=100%, list=46%, signal=55%	RPS27
Vasc_Endo	TRAVAGLINI_LUNG_CD8_NAIVE_T_CELL	TRAVAGLINI_LUNG_CD8_NAIVE_T_CELL	2	-0.566265	-0.971009	0.538043	0.983776	0.940137	39	tags=100%, list=46%, signal=55%	RPS27
Vasc_Endo	DESCARTES_FETAL_PLACENTA_MEGAKARYOCYTES	DESCARTES_FETAL_PLACENTA_MEGAKARYOCYTES	2	0.626506	0.965907	0.55102	0.983776	0.940137	33	tags=100%, list=39%, signal=63%	SELP/CAVIN2
Vasc_Endo	FAN_EMBRYONIC_CTX_BIG_GROUPS_CAJAL_RETZIUS	FAN_EMBRYONIC_CTX_BIG_GROUPS_CAJAL_RETZIUS	5	0.510665	0.963481	0.552184	0.983776	0.940137	37	tags=80%, list=44%, signal=48%	ATP6V0C/VAT1/TAGLN2/ATF5
Vasc_Endo	GAUTAM_EYE_CORNEA_ELF3_HIGH_EPITHELIAL_CELLS	GAUTAM_EYE_CORNEA_ELF3_HIGH_EPITHELIAL_CELLS	4	-0.432099	-0.9605	0.506849	0.983776	0.940137	51	tags=100%, list=60%, signal=42%	PRDX1/MIEN1/DAZAP2
Vasc_Endo	ZHONG_PFC_MAJOR_TYPES_NPCS	ZHONG_PFC_MAJOR_TYPES_NPCS	4	-0.432099	-0.9605	0.506849	0.983776	0.940137	51	tags=100%, list=60%, signal=42%	HMGB3/LDHA/SNRPB
Vasc_Endo	DESCARTES_FETAL_ADRENAL_CSH1_CSH2_POSITIVE_CELLS	DESCARTES_FETAL_ADRENAL_CSH1_CSH2_POSITIVE_CELLS	1	0.702381	0.958649	0.597328	0.983776	0.940137	26	tags=100%, list=31%, signal=70%	TFPI2
Vasc_Endo	DESCARTES_FETAL_PANCREAS_MESOTHELIAL_CELLS	DESCARTES_FETAL_PANCREAS_MESOTHELIAL_CELLS	1	0.702381	0.958649	0.597328	0.983776	0.940137	26	tags=100%, list=31%, signal=70%	TFPI2
Vasc_Endo	DESCARTES_FETAL_PLACENTA_TROPHOBLAST_GIANT_CELLS	DESCARTES_FETAL_PLACENTA_TROPHOBLAST_GIANT_CELLS	1	0.702381	0.958649	0.597328	0.983776	0.940137	26	tags=100%, list=31%, signal=70%	TFPI2
Vasc_Endo	DESCARTES_FETAL_STOMACH_MESOTHELIAL_CELLS	DESCARTES_FETAL_STOMACH_MESOTHELIAL_CELLS	1	0.702381	0.958649	0.597328	0.983776	0.940137	26	tags=100%, list=31%, signal=70%	TFPI2
Vasc_Endo	TRAVAGLINI_LUNG_MUCOUS_CELL	TRAVAGLINI_LUNG_MUCOUS_CELL	1	0.702381	0.958649	0.597328	0.983776	0.940137	26	tags=100%, list=31%, signal=70%	TFPI2
Vasc_Endo	FAN_OVARY_CL14_MATURE_SMOOTH_MUSCLE_CELL	FAN_OVARY_CL14_MATURE_SMOOTH_MUSCLE_CELL	7	0.475649	0.958109	0.559591	0.983776	0.940137	15	tags=29%, list=18%, signal=26%	EPAS1/CAV1
Vasc_Endo	DESCARTES_FETAL_LUNG_CSH1_CSH2_POSITIVE_CELLS	DESCARTES_FETAL_LUNG_CSH1_CSH2_POSITIVE_CELLS	3	0.573171	0.954894	0.596443	0.983776	0.940137	38	tags=100%, list=45%, signal=57%	ASF1A/TFPI2/SEC61G
Vasc_Endo	BUSSLINGER_GASTRIC_IMMATURE_PIT_CELLS	BUSSLINGER_GASTRIC_IMMATURE_PIT_CELLS	4	0.530864	0.95212	0.589809	0.983776	0.940137	42	tags=100%, list=49%, signal=53%	ID1/CD63/TAGLN2/PRDX1
Vasc_Endo	MURARO_PANCREAS_ACINAR_CELL	MURARO_PANCREAS_ACINAR_CELL	15	-0.257143	-0.951646	0.616941	0.983776	0.940137	68	tags=93%, list=80%, signal=23%	SPTBN1/TAGLN2/PRDX1/PRDX6/NFKBIA/RPS21/RPL7A/PDLIM1/LDHA/P4HB/RPS27/CD151/MYH9/LASP1
Vasc_Endo	DESCARTES_FETAL_EYE_CORNEAL_AND_CONJUNCTIVAL_EPITHELIAL_CELLS	DESCARTES_FETAL_EYE_CORNEAL_AND_CONJUNCTIVAL_EPITHELIAL_CELLS	2	-0.554217	-0.950349	0.5625	0.983776	0.940137	40	tags=100%, list=47%, signal=54%	MPZL2
Vasc_Endo	BUSSLINGER_GASTRIC_X_CELLS	BUSSLINGER_GASTRIC_X_CELLS	1	-0.702381	-0.948113	0.59465	0.983776	0.940137	27	tags=100%, list=32%, signal=69%
Vasc_Endo	FAN_OVARY_CL6_PUTATIVE_EARLY_ATRETIC_FOLLICLE_THECAL_CELL_2	FAN_OVARY_CL6_PUTATIVE_EARLY_ATRETIC_FOLLICLE_THECAL_CELL_2	5	-0.3875	-0.947724	0.511236	0.983776	0.940137	55	tags=100%, list=65%, signal=37%	NFKBIA/CIRBP/OS9/P4HB
Vasc_Endo	GAUTAM_EYE_IRIS_CILIARY_BODY_WIF1_HIGH_FIBROBLASTS	GAUTAM_EYE_IRIS_CILIARY_BODY_WIF1_HIGH_FIBROBLASTS	5	-0.3875	-0.947724	0.511236	0.983776	0.940137	55	tags=100%, list=65%, signal=37%	DPYSL3/RPS14/RPS18/LDHA
Vasc_Endo	AIZARANI_LIVER_C39_EPCAM_POS_BILE_DUCT_CELLS_4	AIZARANI_LIVER_C39_EPCAM_POS_BILE_DUCT_CELLS_4	6	-0.35443	-0.947138	0.528302	0.983776	0.940137	58	tags=100%, list=68%, signal=34%	SPTBN1/NFKBIA/PDLIM1/CD151/MYH9
Vasc_Endo	TRAVAGLINI_LUNG_GOBLET_CELL	TRAVAGLINI_LUNG_GOBLET_CELL	2	0.610077	0.940577	0.588697	0.983776	0.940137	19	tags=50%, list=22%, signal=40%	PODXL
Vasc_Endo	TRAVAGLINI_LUNG_TREM2_DENDRITIC_CELL	TRAVAGLINI_LUNG_TREM2_DENDRITIC_CELL	10	0.435381	0.939607	0.593148	0.983776	0.940137	42	tags=70%, list=49%, signal=40%	CTSH/ATP6V0C/VAT1/CD63/TAGLN2/NME1/PRDX1
Vasc_Endo	FAN_EMBRYONIC_CTX_NSC_2	FAN_EMBRYONIC_CTX_NSC_2	2	-0.542169	-0.929689	0.584239	0.983776	0.940137	41	tags=100%, list=48%, signal=53%	LDHA
Vasc_Endo	ZHONG_PFC_C1_OPC	ZHONG_PFC_C1_OPC	2	-0.542169	-0.929689	0.584239	0.983776	0.940137	41	tags=100%, list=48%, signal=53%	LDHA
Vasc_Endo	GAUTAM_EYE_IRIS_CILIARY_BODY_MGP_HIGH_FIBROBLASTS	GAUTAM_EYE_IRIS_CILIARY_BODY_MGP_HIGH_FIBROBLASTS	3	0.558037	0.929681	0.627907	0.983776	0.940137	31	tags=67%, list=36%, signal=44%	CALCRL/SPTBN1
Vasc_Endo	FAN_EMBRYONIC_CTX_NSC_1	FAN_EMBRYONIC_CTX_NSC_1	3	-0.463415	-0.927655	0.552727	0.983776	0.940137	48	tags=100%, list=56%, signal=45%	HNRNPA1/PDLIM1
Vasc_Endo	HAY_BONE_MARROW_PLATELET	HAY_BONE_MARROW_PLATELET	4	0.51374	0.921406	0.643312	0.983776	0.940137	36	tags=75%, list=42%, signal=45%	SELP/CAVIN2/TAGLN2
Vasc_Endo	DESCARTES_FETAL_ADRENAL_MEGAKARYOCYTES	DESCARTES_FETAL_ADRENAL_MEGAKARYOCYTES	2	0.59664	0.919862	0.615385	0.983776	0.940137	18	tags=50%, list=21%, signal=40%	SELP
Vasc_Endo	TRAVAGLINI_LUNG_BASOPHIL_MAST_2_CELL	TRAVAGLINI_LUNG_BASOPHIL_MAST_2_CELL	8	0.441807	0.91425	0.624861	0.983776	0.940137	47	tags=88%, list=55%, signal=43%	EPAS1/VAT1/CD63/CAVIN2/PRDX1/PRDX6/NFKBIA
Vasc_Endo	FAN_OVARY_CL10_PUTATIVE_EARLY_ATRESIA_GRANULOSA_CELL	FAN_OVARY_CL10_PUTATIVE_EARLY_ATRESIA_GRANULOSA_CELL	6	-0.341772	-0.913311	0.578616	0.983776	0.940137	59	tags=100%, list=69%, signal=33%	NME1/RPS14/HNRNPA1/TPI1/PSMB2
Vasc_Endo	HAY_BONE_MARROW_PRO_B	HAY_BONE_MARROW_PRO_B	6	-0.341772	-0.913311	0.578616	0.983776	0.940137	59	tags=100%, list=69%, signal=33%	SPTBN1/HMGB3/HNRNPA1/ATP2A3/PDLIM1
Vasc_Endo	TRAVAGLINI_LUNG_AIRWAY_SMOOTH_MUSCLE_CELL	TRAVAGLINI_LUNG_AIRWAY_SMOOTH_MUSCLE_CELL	7	0.452809	0.912103	0.620885	0.983776	0.940137	15	tags=29%, list=18%, signal=26%	EPAS1/CAV1
Vasc_Endo	ZHONG_PFC_MAJOR_TYPES_OPC	ZHONG_PFC_MAJOR_TYPES_OPC	1	0.666667	0.909904	0.639313	0.983776	0.940137	29	tags=100%, list=34%, signal=67%	CD63
Vasc_Endo	MANNO_MIDBRAIN_NEUROTYPES_HPROGFPL	MANNO_MIDBRAIN_NEUROTYPES_HPROGFPL	2	-0.53012	-0.909029	0.603261	0.983776	0.940137	42	tags=100%, list=49%, signal=52%	SNRPB
Vasc_Endo	TRAVAGLINI_LUNG_CD8_MEMORY_EFFECTOR_T_CELL	TRAVAGLINI_LUNG_CD8_MEMORY_EFFECTOR_T_CELL	2	-0.53012	-0.909029	0.603261	0.983776	0.940137	42	tags=100%, list=49%, signal=52%	RPS27
Vasc_Endo	MURARO_PANCREAS_PANCREATIC_POLYPEPTIDE_CELL	MURARO_PANCREAS_PANCREATIC_POLYPEPTIDE_CELL	2	0.588561	0.907405	0.638932	0.983776	0.940137	14	tags=50%, list=16%, signal=43%	ID1
Vasc_Endo	TRAVAGLINI_LUNG_EREG_DENDRITIC_CELL	TRAVAGLINI_LUNG_EREG_DENDRITIC_CELL	12	0.406784	0.904258	0.644889	0.983776	0.940137	23	tags=33%, list=27%, signal=28%	CTSH/EPAS1/ATP6V0C/COTL1
Vasc_Endo	MANNO_MIDBRAIN_NEUROTYPES_BASAL	MANNO_MIDBRAIN_NEUROTYPES_BASAL	3	-0.45122	-0.903243	0.596364	0.983776	0.940137	49	tags=100%, list=58%, signal=44%	RPL7A/SUB1
Vasc_Endo	MENON_FETAL_KIDNEY_8_CONNECTING_TUBULE_CELLS	MENON_FETAL_KIDNEY_8_CONNECTING_TUBULE_CELLS	3	-0.45122	-0.903243	0.596364	0.983776	0.940137	49	tags=67%, list=58%, signal=29%	DAZAP2/TMBIM6
Vasc_Endo	DURANTE_ADULT_OLFACTORY_NEUROEPITHELIUM_IMMATURE_NEURONS	DURANTE_ADULT_OLFACTORY_NEUROEPITHELIUM_IMMATURE_NEURONS	3	0.536585	0.893943	0.662107	0.983776	0.940137	41	tags=100%, list=48%, signal=54%	TUBB/ATF5/DPYSL3
Vasc_Endo	TRAVAGLINI_LUNG_PROLIFERATING_MACROPHAGE_CELL	TRAVAGLINI_LUNG_PROLIFERATING_MACROPHAGE_CELL	19	0.383038	0.89297	0.660914	0.983776	0.940137	29	tags=37%, list=34%, signal=31%	CTSH/FABP4/ACVRL1/ATP6V0C/VAT1/TUBB/CD63
Vasc_Endo	MURARO_PANCREAS_MESENCHYMAL_STROMAL_CELL	MURARO_PANCREAS_MESENCHYMAL_STROMAL_CELL	13	0.394779	0.887925	0.673237	0.983776	0.940137	28	tags=38%, list=33%, signal=30%	PDGFRB/EPAS1/CAV1/TFPI2/TUBB
Vasc_Endo	MENON_FETAL_KIDNEY_10_IMMUNE_CELLS	MENON_FETAL_KIDNEY_10_IMMUNE_CELLS	2	0.575659	0.887514	0.656201	0.983776	0.940137	23	tags=50%, list=27%, signal=37%	COTL1
Vasc_Endo	DESCARTES_MAIN_FETAL_PDE1C_ACSM3_POSITIVE_CELLS	DESCARTES_MAIN_FETAL_PDE1C_ACSM3_POSITIVE_CELLS	1	-0.654762	-0.883834	0.699588	0.983776	0.940137	31	tags=100%, list=36%, signal=64%
Vasc_Endo	RUBENSTEIN_SKELETAL_MUSCLE_MYELOID_CELLS	RUBENSTEIN_SKELETAL_MUSCLE_MYELOID_CELLS	8	0.426595	0.882771	0.661487	0.983776	0.940137	3	tags=12%, list=4%, signal=13%	CTSH
Vasc_Endo	TRAVAGLINI_LUNG_OLR1_CLASSICAL_MONOCYTE_CELL	TRAVAGLINI_LUNG_OLR1_CLASSICAL_MONOCYTE_CELL	11	0.401748	0.87944	0.668438	0.983776	0.940137	12	tags=18%, list=14%, signal=18%	CTSH/EPAS1
Vasc_Endo	DURANTE_ADULT_OLFACTORY_NEUROEPITHELIUM_MATURE_NEURONS	DURANTE_ADULT_OLFACTORY_NEUROEPITHELIUM_MATURE_NEURONS	3	-0.439024	-0.878831	0.647273	0.983776	0.940137	50	tags=100%, list=59%, signal=43%	MIEN1/TMBIM6
Vasc_Endo	DURANTE_ADULT_OLFACTORY_NEUROEPITHELIUM_OLFACTORY_ENSHEATHING_GLIA	DURANTE_ADULT_OLFACTORY_NEUROEPITHELIUM_OLFACTORY_ENSHEATHING_GLIA	1	0.642857	0.877408	0.704198	0.983776	0.940137	31	tags=100%, list=36%, signal=64%	SPTBN1
Vasc_Endo	GAUTAM_EYE_CHOROID_SCLERA_FIBROBLASTS	GAUTAM_EYE_CHOROID_SCLERA_FIBROBLASTS	1	0.642857	0.877408	0.704198	0.983776	0.940137	31	tags=100%, list=36%, signal=64%	SPTBN1
Vasc_Endo	LAKE_ADULT_KIDNEY_C17_COLLECTING_SYSTEM_PCS_STRESSED_DISSOC_SUBSET	LAKE_ADULT_KIDNEY_C17_COLLECTING_SYSTEM_PCS_STRESSED_DISSOC_SUBSET	1	0.642857	0.877408	0.704198	0.983776	0.940137	31	tags=100%, list=36%, signal=64%	SPTBN1
Vasc_Endo	TRAVAGLINI_LUNG_ALVEOLAR_FIBROBLAST_CELL	TRAVAGLINI_LUNG_ALVEOLAR_FIBROBLAST_CELL	1	0.642857	0.877408	0.704198	0.983776	0.940137	31	tags=100%, list=36%, signal=64%	SPTBN1
Vasc_Endo	ZHENG_CORD_BLOOD_C7_PUTATIVE_LYMPHOID_PRIMED_MULTIPOTENT_PROGENITOR_1	ZHENG_CORD_BLOOD_C7_PUTATIVE_LYMPHOID_PRIMED_MULTIPOTENT_PROGENITOR_1	1	0.642857	0.877408	0.704198	0.983776	0.940137	31	tags=100%, list=36%, signal=64%	SPTBN1
Vasc_Endo	HAY_BONE_MARROW_ERYTHROBLAST	HAY_BONE_MARROW_ERYTHROBLAST	6	0.449123	0.876816	0.668639	0.983776	0.940137	9	tags=17%, list=11%, signal=16%	ASF1A
Vasc_Endo	TRAVAGLINI_LUNG_CILIATED_CELL	TRAVAGLINI_LUNG_CILIATED_CELL	4	0.485837	0.871362	0.694268	0.983776	0.940137	7	tags=25%, list=8%, signal=24%	AHNAK2
Vasc_Endo	FAN_EMBRYONIC_CTX_EX_4_EXCITATORY_NEURON	FAN_EMBRYONIC_CTX_EX_4_EXCITATORY_NEURON	1	-0.642857	-0.867764	0.72428	0.983776	0.940137	32	tags=100%, list=38%, signal=63%
Vasc_Endo	CUI_DEVELOPING_HEART_C1_5TH_WEEK_CARDIAC_CELLS	CUI_DEVELOPING_HEART_C1_5TH_WEEK_CARDIAC_CELLS	1	0.630952	0.861159	0.727099	0.983776	0.940137	32	tags=100%, list=38%, signal=63%	CSRP1
Vasc_Endo	CUI_DEVELOPING_HEART_CARDIAC_FIBROBLASTS	CUI_DEVELOPING_HEART_CARDIAC_FIBROBLASTS	1	0.630952	0.861159	0.727099	0.983776	0.940137	32	tags=100%, list=38%, signal=63%	CSRP1
Vasc_Endo	FAN_OVARY_CL8_MATURE_CUMULUS_GRANULOSA_CELL_2	FAN_OVARY_CL8_MATURE_CUMULUS_GRANULOSA_CELL_2	8	0.415584	0.859987	0.691454	0.983776	0.940137	53	tags=100%, list=62%, signal=42%	VAT1/TUBB/SEC61G/NME1/DPYSL3/HMGB3/HNRNPA1/RPS21
Vasc_Endo	RUBENSTEIN_SKELETAL_MUSCLE_PERICYTES	RUBENSTEIN_SKELETAL_MUSCLE_PERICYTES	9	0.407708	0.858307	0.70452	0.983776	0.940137	4	tags=11%, list=5%, signal=12%	PDGFRB
Vasc_Endo	CUI_DEVELOPING_HEART_TRABECULAR_ATRIAL_CARDIOMYOCYTE	CUI_DEVELOPING_HEART_TRABECULAR_ATRIAL_CARDIOMYOCYTE	5	-0.35	-0.856009	0.691011	0.983776	0.940137	58	tags=60%, list=68%, signal=20%	OS9/ARL6IP5/TMBIM6
Vasc_Endo	LAKE_ADULT_KIDNEY_C7_PROXIMAL_TUBULE_EPITHELIAL_CELLS_S3	LAKE_ADULT_KIDNEY_C7_PROXIMAL_TUBULE_EPITHELIAL_CELLS_S3	5	-0.35	-0.856009	0.691011	0.983776	0.940137	58	tags=100%, list=68%, signal=34%	RPS14/RPS21/RPL7A/RPS18
Vasc_Endo	FAN_EMBRYONIC_CTX_BRAIN_B_CELL	FAN_EMBRYONIC_CTX_BRAIN_B_CELL	3	-0.426829	-0.854419	0.669091	0.983776	0.940137	51	tags=100%, list=60%, signal=41%	ATP2A3/PDLIM1
Vasc_Endo	MANNO_MIDBRAIN_NEUROTYPES_HRGL3	MANNO_MIDBRAIN_NEUROTYPES_HRGL3	3	-0.426829	-0.854419	0.669091	0.983776	0.940137	51	tags=67%, list=60%, signal=28%	ARL6IP5/TMBIM6
Vasc_Endo	ZHENG_CORD_BLOOD_C9_GRANULOCYTE_MACROPHAGE_PROGENITOR	ZHENG_CORD_BLOOD_C9_GRANULOCYTE_MACROPHAGE_PROGENITOR	3	-0.426829	-0.854419	0.669091	0.983776	0.940137	51	tags=33%, list=60%, signal=14%	TPM3
Vasc_Endo	MANNO_MIDBRAIN_NEUROTYPES_HNPROG	MANNO_MIDBRAIN_NEUROTYPES_HNPROG	2	-0.493976	-0.84705	0.663043	0.983776	0.940137	45	tags=100%, list=53%, signal=48%	RPS14
Vasc_Endo	ZHONG_PFC_MAJOR_TYPES_MICROGLIA	ZHONG_PFC_MAJOR_TYPES_MICROGLIA	4	0.468664	0.840563	0.746497	0.983776	0.940137	29	tags=50%, list=34%, signal=35%	FLI1/CD63
Vasc_Endo	HAY_BONE_MARROW_DENDRITIC_CELL	HAY_BONE_MARROW_DENDRITIC_CELL	2	0.542169	0.835881	0.711146	0.983776	0.940137	40	tags=100%, list=47%, signal=54%	SEC61G/SLC20A1
Vasc_Endo	DESCARTES_FETAL_MUSCLE_MEGAKARYOCYTES	DESCARTES_FETAL_MUSCLE_MEGAKARYOCYTES	2	0.541136	0.834288	0.720565	0.983776	0.940137	18	tags=50%, list=21%, signal=40%	SELP
Vasc_Endo	DESCARTES_MAIN_FETAL_SYMPATHOBLASTS	DESCARTES_MAIN_FETAL_SYMPATHOBLASTS	1	0.607143	0.828663	0.744275	0.983776	0.940137	34	tags=100%, list=40%, signal=61%	FKBP5
Vasc_Endo	LAKE_ADULT_KIDNEY_C13_THICK_ASCENDING_LIMB	LAKE_ADULT_KIDNEY_C13_THICK_ASCENDING_LIMB	1	0.607143	0.828663	0.744275	0.983776	0.940137	34	tags=100%, list=40%, signal=61%	FKBP5
Vasc_Endo	LAKE_ADULT_KIDNEY_C30_IMMUNE_CELLS_MACROPHAGES	LAKE_ADULT_KIDNEY_C30_IMMUNE_CELLS_MACROPHAGES	1	0.607143	0.828663	0.744275	0.983776	0.940137	34	tags=100%, list=40%, signal=61%	FKBP5
Vasc_Endo	LAKE_ADULT_KIDNEY_C3_PROXIMAL_TUBULE_EPITHELIAL_CELLS_S1_S2	LAKE_ADULT_KIDNEY_C3_PROXIMAL_TUBULE_EPITHELIAL_CELLS_S1_S2	1	0.607143	0.828663	0.744275	0.983776	0.940137	34	tags=100%, list=40%, signal=61%	FKBP5
Vasc_Endo	LAKE_ADULT_KIDNEY_C4_PROXIMAL_TUBULE_EPITHELIAL_CELLS_S2	LAKE_ADULT_KIDNEY_C4_PROXIMAL_TUBULE_EPITHELIAL_CELLS_S2	1	0.607143	0.828663	0.744275	0.983776	0.940137	34	tags=100%, list=40%, signal=61%	FKBP5
Vasc_Endo	MANNO_MIDBRAIN_NEUROTYPES_HDA	MANNO_MIDBRAIN_NEUROTYPES_HDA	2	-0.481928	-0.82639	0.722826	0.983776	0.940137	46	tags=100%, list=54%, signal=47%	GNG2
Vasc_Endo	MANNO_MIDBRAIN_NEUROTYPES_HNBGABA	MANNO_MIDBRAIN_NEUROTYPES_HNBGABA	2	-0.481928	-0.82639	0.722826	0.983776	0.940137	46	tags=100%, list=54%, signal=47%	GNG2
Vasc_Endo	MANNO_MIDBRAIN_NEUROTYPES_HNBM	MANNO_MIDBRAIN_NEUROTYPES_HNBM	2	-0.481928	-0.82639	0.722826	0.983776	0.940137	46	tags=100%, list=54%, signal=47%	GNG2
Vasc_Endo	MANNO_MIDBRAIN_NEUROTYPES_HNBML1	MANNO_MIDBRAIN_NEUROTYPES_HNBML1	2	-0.481928	-0.82639	0.722826	0.983776	0.940137	46	tags=100%, list=54%, signal=47%	GNG2
Vasc_Endo	MANNO_MIDBRAIN_NEUROTYPES_HNBML5	MANNO_MIDBRAIN_NEUROTYPES_HNBML5	2	-0.481928	-0.82639	0.722826	0.983776	0.940137	46	tags=100%, list=54%, signal=47%	GNG2
Vasc_Endo	MANNO_MIDBRAIN_NEUROTYPES_HRN	MANNO_MIDBRAIN_NEUROTYPES_HRN	2	-0.481928	-0.82639	0.722826	0.983776	0.940137	46	tags=100%, list=54%, signal=47%	GNG2
Vasc_Endo	MANNO_MIDBRAIN_NEUROTYPES_HSERT	MANNO_MIDBRAIN_NEUROTYPES_HSERT	2	-0.481928	-0.82639	0.722826	0.983776	0.940137	46	tags=100%, list=54%, signal=47%	GNG2
Vasc_Endo	TRAVAGLINI_LUNG_NEUROENDOCRINE_CELL	TRAVAGLINI_LUNG_NEUROENDOCRINE_CELL	2	-0.481928	-0.82639	0.722826	0.983776	0.940137	46	tags=100%, list=54%, signal=47%	CIRBP
Vasc_Endo	ZHONG_PFC_C3_MICROGLIA	ZHONG_PFC_C3_MICROGLIA	2	0.53012	0.817306	0.737834	0.983776	0.940137	41	tags=100%, list=48%, signal=53%	SPTBN1/DPYSL3
Vasc_Endo	HAY_BONE_MARROW_CD34_POS_GRAN	HAY_BONE_MARROW_CD34_POS_GRAN	2	0.52496	0.80935	0.742543	0.983776	0.940137	24	tags=50%, list=28%, signal=37%	VAT1
Vasc_Endo	DESCARTES_MAIN_FETAL_THYMIC_EPITHELIAL_CELLS	DESCARTES_MAIN_FETAL_THYMIC_EPITHELIAL_CELLS	1	-0.630952	-0.851695	0.751029	0.986226	0.942479	33	tags=100%, list=39%, signal=62%
Vasc_Endo	BUSSLINGER_ESOPHAGEAL_PROLIFERATING_BASAL_CELLS	BUSSLINGER_ESOPHAGEAL_PROLIFERATING_BASAL_CELLS	4	0.462001	0.828612	0.757962	0.991801	0.947806	28	tags=50%, list=33%, signal=35%	CAV1/TUBB
Vasc_Endo	RUBENSTEIN_SKELETAL_MUSCLE_T_CELLS	RUBENSTEIN_SKELETAL_MUSCLE_T_CELLS	8	-0.285714	-0.824506	0.782178	0.993776	0.949693	64	tags=88%, list=75%, signal=24%	RPS14/HNRNPA1/RPS21/RPL7A/RPS18/RPS27/ARL6IP5
Vasc_Endo	BUSSLINGER_DUODENAL_TUFT_CELLS	BUSSLINGER_DUODENAL_TUFT_CELLS	1	-0.607143	-0.819555	0.800412	0.993776	0.949693	35	tags=100%, list=41%, signal=60%
Vasc_Endo	BUSSLINGER_GASTRIC_TUFT_CELLS	BUSSLINGER_GASTRIC_TUFT_CELLS	1	-0.607143	-0.819555	0.800412	0.993776	0.949693	35	tags=100%, list=41%, signal=60%
Vasc_Endo	TRAVAGLINI_LUNG_SEROUS_CELL	TRAVAGLINI_LUNG_SEROUS_CELL	1	-0.607143	-0.819555	0.800412	0.993776	0.949693	35	tags=100%, list=41%, signal=60%
Vasc_Endo	MURARO_PANCREAS_ALPHA_CELL	MURARO_PANCREAS_ALPHA_CELL	4	0.45679	0.819266	0.769427	0.993776	0.949693	48	tags=100%, list=56%, signal=46%	COTL1/CD63/HMGB3/GNG2
Vasc_Endo	DESCARTES_FETAL_HEART_SCHWANN_CELLS	DESCARTES_FETAL_HEART_SCHWANN_CELLS	1	-0.595238	-0.803486	0.831276	0.993776	0.949693	36	tags=100%, list=42%, signal=58%
Vasc_Endo	DESCARTES_FETAL_STOMACH_ENS_GLIA	DESCARTES_FETAL_STOMACH_ENS_GLIA	1	-0.595238	-0.803486	0.831276	0.993776	0.949693	36	tags=100%, list=42%, signal=58%
Vasc_Endo	DURANTE_ADULT_OLFACTORY_NEUROEPITHELIUM_UNSPECIFIED	DURANTE_ADULT_OLFACTORY_NEUROEPITHELIUM_UNSPECIFIED	2	0.518072	0.798731	0.78179	0.993776	0.949693	42	tags=100%, list=49%, signal=52%	TUBB/PRDX1
Vasc_Endo	GAUTAM_EYE_CORNEA_TGFBI_HIGH_EPITHELIAL_CELLS	GAUTAM_EYE_CORNEA_TGFBI_HIGH_EPITHELIAL_CELLS	2	0.518072	0.798731	0.78179	0.993776	0.949693	42	tags=100%, list=49%, signal=52%	TUBB/PRDX1
Vasc_Endo	BUSSLINGER_GASTRIC_MATURE_PIT_CELLS	BUSSLINGER_GASTRIC_MATURE_PIT_CELLS	5	0.422242	0.796651	0.779126	0.993776	0.949693	36	tags=60%, list=42%, signal=37%	ID1/CD63/TAGLN2
Vasc_Endo	FAN_EMBRYONIC_CTX_BRAIN_NAIVE_LIKE_T_CELL	FAN_EMBRYONIC_CTX_BRAIN_NAIVE_LIKE_T_CELL	1	0.583333	0.796166	0.830153	0.993776	0.949693	36	tags=100%, list=42%, signal=58%	TAGLN2
Vasc_Endo	MANNO_MIDBRAIN_NEUROTYPES_HRGL1	MANNO_MIDBRAIN_NEUROTYPES_HRGL1	1	0.583333	0.796166	0.830153	0.993776	0.949693	36	tags=100%, list=42%, signal=58%	TAGLN2
Vasc_Endo	MANNO_MIDBRAIN_NEUROTYPES_HRGL2A	MANNO_MIDBRAIN_NEUROTYPES_HRGL2A	1	0.583333	0.796166	0.830153	0.993776	0.949693	36	tags=100%, list=42%, signal=58%	TAGLN2
Vasc_Endo	MANNO_MIDBRAIN_NEUROTYPES_HRGL2C	MANNO_MIDBRAIN_NEUROTYPES_HRGL2C	1	0.583333	0.796166	0.830153	0.993776	0.949693	36	tags=100%, list=42%, signal=58%	TAGLN2
Vasc_Endo	ZHONG_PFC_C9_ORG_OTHER	ZHONG_PFC_C9_ORG_OTHER	1	0.583333	0.796166	0.830153	0.993776	0.949693	36	tags=100%, list=42%, signal=58%	TAGLN2
Vasc_Endo	TRAVAGLINI_LUNG_ALVEOLAR_EPITHELIAL_TYPE_1_CELL	TRAVAGLINI_LUNG_ALVEOLAR_EPITHELIAL_TYPE_1_CELL	6	0.40776	0.796062	0.797633	0.993776	0.949693	42	tags=67%, list=49%, signal=36%	CAV1/CD63/SPTBN1/PRDX1
Vasc_Endo	TRAVAGLINI_LUNG_DIFFERENTIATING_BASAL_CELL	TRAVAGLINI_LUNG_DIFFERENTIATING_BASAL_CELL	4	0.443263	0.795004	0.791083	0.993776	0.949693	12	tags=25%, list=14%, signal=23%	EPAS1
Vasc_Endo	HAY_BONE_MARROW_EARLY_ERYTHROBLAST	HAY_BONE_MARROW_EARLY_ERYTHROBLAST	2	-0.457831	-0.785071	0.790761	0.993776	0.949693	48	tags=50%, list=56%, signal=22%	EIF1AX
Vasc_Endo	DESCARTES_FETAL_SPLEEN_AFP_ALB_POSITIVE_CELLS	DESCARTES_FETAL_SPLEEN_AFP_ALB_POSITIVE_CELLS	1	0.571429	0.779918	0.853053	0.993776	0.949693	37	tags=100%, list=44%, signal=57%	ATF5
Vasc_Endo	DESCARTES_MAIN_FETAL_AFP_ALB_POSITIVE_CELLS	DESCARTES_MAIN_FETAL_AFP_ALB_POSITIVE_CELLS	1	0.571429	0.779918	0.853053	0.993776	0.949693	37	tags=100%, list=44%, signal=57%	ATF5
Vasc_Endo	CUI_DEVELOPING_HEART_C5_VALVAR_CELL	CUI_DEVELOPING_HEART_C5_VALVAR_CELL	3	0.463023	0.77139	0.822161	0.993776	0.949693	14	tags=33%, list=16%, signal=29%	ID1
Vasc_Endo	DESCARTES_FETAL_CEREBRUM_MEGAKARYOCYTES	DESCARTES_FETAL_CEREBRUM_MEGAKARYOCYTES	3	0.462189	0.77	0.824897	0.993776	0.949693	33	tags=67%, list=39%, signal=42%	SELP/CAVIN2
Vasc_Endo	MENON_FETAL_KIDNEY_7_LOOPOF_HENLE_CELLS_DISTAL	MENON_FETAL_KIDNEY_7_LOOPOF_HENLE_CELLS_DISTAL	4	-0.345679	-0.7684	0.826484	0.993776	0.949693	58	tags=75%, list=68%, signal=25%	TPI1/TMBIM6/EIF3K
Vasc_Endo	FAN_EMBRYONIC_CTX_OLIG	FAN_EMBRYONIC_CTX_OLIG	3	-0.378049	-0.756771	0.84	0.993776	0.949693	55	tags=100%, list=65%, signal=37%	ZNF536/TMEM50A
Vasc_Endo	GAO_LARGE_INTESTINE_ADULT_CA_ENTEROENDOCRINE_CELLS	GAO_LARGE_INTESTINE_ADULT_CA_ENTEROENDOCRINE_CELLS	1	-0.559524	-0.755276	0.90535	0.993776	0.949693	39	tags=100%, list=46%, signal=55%
Vasc_Endo	TRAVAGLINI_LUNG_NATURAL_KILLER_CELL	TRAVAGLINI_LUNG_NATURAL_KILLER_CELL	1	-0.559524	-0.755276	0.90535	0.993776	0.949693	39	tags=100%, list=46%, signal=55%
Vasc_Endo	CUI_DEVELOPING_HEART_C9_B_T_CELL	CUI_DEVELOPING_HEART_C9_B_T_CELL	3	0.45122	0.751725	0.841313	0.993776	0.949693	48	tags=100%, list=56%, signal=45%	COTL1/NFKBIA/GNG2
Vasc_Endo	BUSSLINGER_GASTRIC_ISTHMUS_CELLS	BUSSLINGER_GASTRIC_ISTHMUS_CELLS	17	-0.195879	-0.749617	0.801457	0.993776	0.949693	59	tags=94%, list=69%, signal=36%	TUBB/CD63/SPTBN1/TAGLN2/SEC61G/PRDX1/ATP2A3/PLEC/HNRNPAB/PDLIM1/SLTM/P4HB/SNRPB/CD151/TPM3/LASP1
Vasc_Endo	TRAVAGLINI_LUNG_CLASSICAL_MONOCYTE_CELL	TRAVAGLINI_LUNG_CLASSICAL_MONOCYTE_CELL	2	0.482067	0.743221	0.844584	0.993776	0.949693	23	tags=50%, list=27%, signal=37%	COTL1
Vasc_Endo	TRAVAGLINI_LUNG_MESOTHELIAL_CELL	TRAVAGLINI_LUNG_MESOTHELIAL_CELL	16	0.322829	0.743188	0.841141	0.993776	0.949693	45	tags=62%, list=53%, signal=36%	FABP4/PODXL/COTL1/TFPI2/SEC61G/NME1/SLC20A1/DPYSL3/PRDX6/RPS14
Vasc_Endo	GAUTAM_EYE_IRIS_CILIARY_BODY_SMOOTH_MUSCLE_CELLS	GAUTAM_EYE_IRIS_CILIARY_BODY_SMOOTH_MUSCLE_CELLS	4	-0.333333	-0.740957	0.858447	0.993776	0.949693	59	tags=25%, list=69%, signal=8%	EIF3K
Vasc_Endo	MENON_FETAL_KIDNEY_1_EMBRYONIC_RED_BLOOD_CELLS	MENON_FETAL_KIDNEY_1_EMBRYONIC_RED_BLOOD_CELLS	4	-0.333333	-0.740957	0.858447	0.993776	0.949693	59	tags=75%, list=69%, signal=24%	RPL7A/RPS18/SNRPB
Vasc_Endo	BUSSLINGER_ESOPHAGEAL_LATE_SUPRABASAL_CELLS	BUSSLINGER_ESOPHAGEAL_LATE_SUPRABASAL_CELLS	3	0.441953	0.736287	0.849521	0.993776	0.949693	21	tags=33%, list=25%, signal=26%	ATP6V0C
Vasc_Endo	GAUTAM_EYE_IRIS_CILIARY_BODY_CRYAA_HIGH_CILIARY_BODY_CELLS	GAUTAM_EYE_IRIS_CILIARY_BODY_CRYAA_HIGH_CILIARY_BODY_CELLS	1	0.535714	0.731173	0.917939	0.993776	0.949693	40	tags=100%, list=47%, signal=54%	SLC20A1
Vasc_Endo	TRAVAGLINI_LUNG_PLASMACYTOID_DENDRITIC_CELL	TRAVAGLINI_LUNG_PLASMACYTOID_DENDRITIC_CELL	1	0.535714	0.731173	0.917939	0.993776	0.949693	40	tags=100%, list=47%, signal=54%	SLC20A1
Vasc_Endo	TRAVAGLINI_LUNG_PLATELET_MEGAKARYOCYTE_CELL	TRAVAGLINI_LUNG_PLATELET_MEGAKARYOCYTE_CELL	10	-0.226667	-0.724647	0.911765	0.993776	0.949693	69	tags=20%, list=81%, signal=4%	TPM3/MYH9
Vasc_Endo	DESCARTES_MAIN_FETAL_EXTRAVILLOUS_TROPHOBLASTS	DESCARTES_MAIN_FETAL_EXTRAVILLOUS_TROPHOBLASTS	1	-0.535714	-0.723137	0.954733	0.993776	0.949693	41	tags=100%, list=48%, signal=52%
Vasc_Endo	DESCARTES_MAIN_FETAL_CORNEAL_AND_CONJUNCTIVAL_EPITHELIAL_CELLS	DESCARTES_MAIN_FETAL_CORNEAL_AND_CONJUNCTIVAL_EPITHELIAL_CELLS	3	0.434037	0.7231	0.859097	0.993776	0.949693	21	tags=33%, list=25%, signal=26%	ATP6V0C
Vasc_Endo	FAN_EMBRYONIC_CTX_BIG_GROUPS_BRAIN_IMMUNE	FAN_EMBRYONIC_CTX_BIG_GROUPS_BRAIN_IMMUNE	2	-0.421687	-0.723092	0.86413	0.993776	0.949693	51	tags=50%, list=60%, signal=20%	MYH9
Vasc_Endo	FAN_OVARY_CL13_MONOCYTE_MACROPHAGE	FAN_OVARY_CL13_MONOCYTE_MACROPHAGE	11	0.328499	0.719094	0.839532	0.993776	0.949693	47	tags=64%, list=55%, signal=33%	CTSH/COTL1/CD63/TAGLN2/ATF5/PRDX1/NFKBIA
Vasc_Endo	TRAVAGLINI_LUNG_PROXIMAL_CILIATED_CELL	TRAVAGLINI_LUNG_PROXIMAL_CILIATED_CELL	9	0.340987	0.717847	0.868798	0.993776	0.949693	7	tags=11%, list=8%, signal=11%	AHNAK2
Vasc_Endo	RUBENSTEIN_SKELETAL_MUSCLE_FBN1_FAP_CELLS	RUBENSTEIN_SKELETAL_MUSCLE_FBN1_FAP_CELLS	5	0.379272	0.71558	0.878641	0.993776	0.949693	38	tags=60%, list=45%, signal=35%	TUBB/CD63/SEC61G
Vasc_Endo	DESCARTES_FETAL_PANCREAS_ENS_NEURONS	DESCARTES_FETAL_PANCREAS_ENS_NEURONS	1	0.52381	0.714925	0.959924	0.993776	0.949693	41	tags=100%, list=48%, signal=52%	DPYSL3
Vasc_Endo	DESCARTES_MAIN_FETAL_ENS_NEURONS	DESCARTES_MAIN_FETAL_ENS_NEURONS	1	0.52381	0.714925	0.959924	0.993776	0.949693	41	tags=100%, list=48%, signal=52%	DPYSL3
Vasc_Endo	MANNO_MIDBRAIN_NEUROTYPES_HDA2	MANNO_MIDBRAIN_NEUROTYPES_HDA2	1	0.52381	0.714925	0.959924	0.993776	0.949693	41	tags=100%, list=48%, signal=52%	DPYSL3
Vasc_Endo	MURARO_PANCREAS_DELTA_CELL	MURARO_PANCREAS_DELTA_CELL	1	0.52381	0.714925	0.959924	0.993776	0.949693	41	tags=100%, list=48%, signal=52%	DPYSL3
Vasc_Endo	ZHONG_PFC_C3_ASTROCYTE	ZHONG_PFC_C3_ASTROCYTE	1	0.52381	0.714925	0.959924	0.993776	0.949693	41	tags=100%, list=48%, signal=52%	DPYSL3
Vasc_Endo	FAN_OVARY_CL18_B_LYMPHOCYTE	FAN_OVARY_CL18_B_LYMPHOCYTE	9	0.338415	0.712432	0.872106	0.993776	0.949693	42	tags=56%, list=49%, signal=31%	ASF1A/TAGLN2/ATF5/SEC61G/PRDX1
Vasc_Endo	TRAVAGLINI_LUNG_CAPILLARY_INTERMEDIATE_2_CELL	TRAVAGLINI_LUNG_CAPILLARY_INTERMEDIATE_2_CELL	11	0.323478	0.708105	0.856536	0.993776	0.949693	41	tags=55%, list=48%, signal=32%	EPAS1/SPTBN1/CAVIN2/FKBP5/SEC61G/DPYSL3
Vasc_Endo	MANNO_MIDBRAIN_NEUROTYPES_HPROGBP	MANNO_MIDBRAIN_NEUROTYPES_HPROGBP	1	-0.52381	-0.707067	0.962963	0.993776	0.949693	42	tags=100%, list=49%, signal=51%
Vasc_Endo	MANNO_MIDBRAIN_NEUROTYPES_HPROGM	MANNO_MIDBRAIN_NEUROTYPES_HPROGM	1	-0.52381	-0.707067	0.962963	0.993776	0.949693	42	tags=100%, list=49%, signal=51%
Vasc_Endo	AIZARANI_LIVER_C23_KUPFFER_CELLS_3	AIZARANI_LIVER_C23_KUPFFER_CELLS_3	2	0.457831	0.705855	0.882261	0.993776	0.949693	47	tags=100%, list=55%, signal=46%	COTL1/NFKBIA
Vasc_Endo	DURANTE_ADULT_OLFACTORY_NEUROEPITHELIUM_DENDRITIC_CELLS	DURANTE_ADULT_OLFACTORY_NEUROEPITHELIUM_DENDRITIC_CELLS	2	0.457831	0.705855	0.882261	0.993776	0.949693	47	tags=100%, list=55%, signal=46%	COTL1/NFKBIA
Vasc_Endo	DURANTE_ADULT_OLFACTORY_NEUROEPITHELIUM_MAST_CELLS	DURANTE_ADULT_OLFACTORY_NEUROEPITHELIUM_MAST_CELLS	2	0.457831	0.705855	0.882261	0.993776	0.949693	47	tags=100%, list=55%, signal=46%	CAVIN2/NFKBIA
Vasc_Endo	FAN_EMBRYONIC_CTX_BRAIN_MYELOID	FAN_EMBRYONIC_CTX_BRAIN_MYELOID	2	0.457831	0.705855	0.882261	0.993776	0.949693	47	tags=100%, list=55%, signal=46%	COTL1/NFKBIA
Vasc_Endo	ZHENG_CORD_BLOOD_C5_SIMILAR_TO_HSC_C6_PUTATIVE_ALTERED_METABOLIC_STATE	ZHENG_CORD_BLOOD_C5_SIMILAR_TO_HSC_C6_PUTATIVE_ALTERED_METABOLIC_STATE	2	0.457831	0.705855	0.882261	0.993776	0.949693	47	tags=100%, list=55%, signal=46%	CAVIN2/NFKBIA
Vasc_Endo	ZHENG_CORD_BLOOD_C6_HSC_MULTIPOTENT_PROGENITOR	ZHENG_CORD_BLOOD_C6_HSC_MULTIPOTENT_PROGENITOR	2	0.457831	0.705855	0.882261	0.993776	0.949693	47	tags=100%, list=55%, signal=46%	CAVIN2/NFKBIA
Vasc_Endo	BUSSLINGER_DUODENAL_EARLY_IMMATURE_ENTEROCYTES	BUSSLINGER_DUODENAL_EARLY_IMMATURE_ENTEROCYTES	1	0.511905	0.698677	0.984733	0.993776	0.949693	42	tags=100%, list=49%, signal=51%	PRDX1
Vasc_Endo	DURANTE_ADULT_OLFACTORY_NEUROEPITHELIUM_RESPIRATORY_CILIATED_CELLS	DURANTE_ADULT_OLFACTORY_NEUROEPITHELIUM_RESPIRATORY_CILIATED_CELLS	1	0.511905	0.698677	0.984733	0.993776	0.949693	42	tags=100%, list=49%, signal=51%	PRDX1
Vasc_Endo	DURANTE_ADULT_OLFACTORY_NEUROEPITHELIUM_RESPIRATORY_HORIZONTAL_BASAL_CELLS	DURANTE_ADULT_OLFACTORY_NEUROEPITHELIUM_RESPIRATORY_HORIZONTAL_BASAL_CELLS	1	0.511905	0.698677	0.984733	0.993776	0.949693	42	tags=100%, list=49%, signal=51%	PRDX1
Vasc_Endo	ZHONG_PFC_C4_PTGDS_POS_OPC	ZHONG_PFC_C4_PTGDS_POS_OPC	1	0.511905	0.698677	0.984733	0.993776	0.949693	42	tags=100%, list=49%, signal=51%	PRDX1
Vasc_Endo	MURARO_PANCREAS_BETA_CELL	MURARO_PANCREAS_BETA_CELL	8	0.333951	0.691058	0.877913	0.993776	0.949693	20	tags=25%, list=24%, signal=21%	ID1/ATP6V0A1
Vasc_Endo	DESCARTES_MAIN_FETAL_SKELETAL_MUSCLE_CELLS	DESCARTES_MAIN_FETAL_SKELETAL_MUSCLE_CELLS	1	-0.511905	-0.690998	0.983539	0.993776	0.949693	43	tags=100%, list=51%, signal=50%
Vasc_Endo	CUI_DEVELOPING_HEART_VALVAR_ENDOTHELIAL_CELL	CUI_DEVELOPING_HEART_VALVAR_ENDOTHELIAL_CELL	2	0.447635	0.690135	0.913658	0.993776	0.949693	26	tags=50%, list=31%, signal=36%	TFPI2
Vasc_Endo	TRAVAGLINI_LUNG_BRONCHIAL_VESSEL_2_CELL	TRAVAGLINI_LUNG_BRONCHIAL_VESSEL_2_CELL	4	-0.308642	-0.686071	0.945205	0.993776	0.949693	61	tags=25%, list=72%, signal=7%	SUB1
Vasc_Endo	MURARO_PANCREAS_DUCTAL_CELL	MURARO_PANCREAS_DUCTAL_CELL	25	0.28778	0.683864	0.908999	0.993776	0.949693	32	tags=36%, list=38%, signal=32%	CTSH/ID1/CAV1/VAT1/TFPI2/TUBB/CD63/SPTBN1/CSRP1
Vasc_Endo	FAN_EMBRYONIC_CTX_BIG_GROUPS_GLIAL	FAN_EMBRYONIC_CTX_BIG_GROUPS_GLIAL	3	-0.341463	-0.683535	0.934545	0.993776	0.949693	58	tags=67%, list=68%, signal=22%	TPI1/TMBIM6
Vasc_Endo	FAN_OVARY_CL3_MATURE_CUMULUS_GRANULOSA_CELL_1	FAN_OVARY_CL3_MATURE_CUMULUS_GRANULOSA_CELL_1	3	0.402812	0.671079	0.922025	0.993776	0.949693	41	tags=67%, list=48%, signal=36%	TUBB/DPYSL3
Vasc_Endo	CUI_DEVELOPING_HEART_C7_MAST_CELL	CUI_DEVELOPING_HEART_C7_MAST_CELL	3	0.402439	0.670458	0.926129	0.993776	0.949693	52	tags=100%, list=61%, signal=40%	CAVIN2/NFKBIA/ATP2A3
Vasc_Endo	BUSSLINGER_ESOPHAGEAL_EARLY_SUPRABASAL_CELLS	BUSSLINGER_ESOPHAGEAL_EARLY_SUPRABASAL_CELLS	3	-0.329268	-0.659123	0.963636	0.993776	0.949693	59	tags=100%, list=69%, signal=32%	HNRNPA1/HNRNPAB
Vasc_Endo	ZHENG_CORD_BLOOD_C2_PUTATIVE_BASOPHIL_EOSINOPHIL_MAST_CELL_PROGENITOR	ZHENG_CORD_BLOOD_C2_PUTATIVE_BASOPHIL_EOSINOPHIL_MAST_CELL_PROGENITOR	2	0.427141	0.658539	0.940345	0.993776	0.949693	29	tags=50%, list=34%, signal=34%	CD63
Vasc_Endo	LAKE_ADULT_KIDNEY_C18_COLLECTING_DUCT_PRINCIPAL_CELLS_MEDULLA	LAKE_ADULT_KIDNEY_C18_COLLECTING_DUCT_PRINCIPAL_CELLS_MEDULLA	13	0.292399	0.657655	0.90249	0.993776	0.949693	14	tags=15%, list=16%, signal=15%	CTSH/ID1
Vasc_Endo	GAUTAM_EYE_CORNEA_FIBROBLASTS	GAUTAM_EYE_CORNEA_FIBROBLASTS	2	0.421687	0.65013	0.943485	0.993776	0.949693	50	tags=100%, list=59%, signal=42%	SPTBN1/HNRNPA1
Vasc_Endo	AIZARANI_LIVER_C7_EPCAM_POS_BILE_DUCT_CELLS_2	AIZARANI_LIVER_C7_EPCAM_POS_BILE_DUCT_CELLS_2	2	0.416615	0.64231	0.948195	0.993776	0.949693	31	tags=50%, list=36%, signal=33%	SPTBN1
Vasc_Endo	HU_FETAL_RETINA_BLOOD	HU_FETAL_RETINA_BLOOD	4	0.357269	0.640772	0.935032	0.993776	0.949693	19	tags=25%, list=22%, signal=20%	PODXL
Vasc_Endo	GAUTAM_EYE_IRIS_CILIARY_BODY_CILIARY_BODY_ENDOTHELIAL_CELLS	GAUTAM_EYE_IRIS_CILIARY_BODY_CILIARY_BODY_ENDOTHELIAL_CELLS	2	-0.373494	-0.640453	0.980978	0.993776	0.949693	55	tags=100%, list=65%, signal=36%	VPS26A
Vasc_Endo	LAKE_ADULT_KIDNEY_C8_DECENDING_THIN_LIMB	LAKE_ADULT_KIDNEY_C8_DECENDING_THIN_LIMB	13	-0.180556	-0.634398	0.973684	0.993776	0.949693	73	tags=62%, list=86%, signal=10%	RPL7A/CIRBP/RPS18/TPI1/LDHA/RPS27/TMBIM6/TPM3
Vasc_Endo	MANNO_MIDBRAIN_NEUROTYPES_HDA1	MANNO_MIDBRAIN_NEUROTYPES_HDA1	4	0.352708	0.632591	0.941401	0.993776	0.949693	48	tags=75%, list=56%, signal=34%	VAT1/DPYSL3/GNG2
Vasc_Endo	TRAVAGLINI_LUNG_BASAL_CELL	TRAVAGLINI_LUNG_BASAL_CELL	6	0.318108	0.621038	0.942012	0.993776	0.949693	12	tags=17%, list=14%, signal=15%	EPAS1
Vasc_Endo	CUI_DEVELOPING_HEART_C8_MACROPHAGE	CUI_DEVELOPING_HEART_C8_MACROPHAGE	4	-0.271605	-0.603743	0.990868	0.993776	0.949693	64	tags=25%, list=75%, signal=6%	TPM3
Vasc_Endo	RUBENSTEIN_SKELETAL_MUSCLE_FAP_CELLS	RUBENSTEIN_SKELETAL_MUSCLE_FAP_CELLS	3	0.362198	0.603417	0.9658	0.993776	0.949693	42	tags=67%, list=49%, signal=35%	CD63/PRDX1
Vasc_Endo	FAN_OVARY_CL1_GPRC5A_TNFRS12A_HIGH_SELECTABLE_FOLLICLE_STROMAL_CELL	FAN_OVARY_CL1_GPRC5A_TNFRS12A_HIGH_SELECTABLE_FOLLICLE_STROMAL_CELL	10	-0.186667	-0.596768	0.985294	0.993776	0.949693	72	tags=80%, list=85%, signal=14%	NME1/PRDX1/HNRNPA1/RPL7A/HNRNPAB/LDHA/SNRPB/EIF1AX
Vasc_Endo	TRAVAGLINI_LUNG_BRONCHIAL_VESSEL_1_CELL	TRAVAGLINI_LUNG_BRONCHIAL_VESSEL_1_CELL	10	0.261718	0.564821	0.961456	0.993776	0.949693	53	tags=70%, list=62%, signal=30%	ADGRL4/COTL1/NME1/PRDX6/RPS14/HNRNPA1/RPS21
Vasc_Endo	MENON_FETAL_KIDNEY_4_PODOCYTES	MENON_FETAL_KIDNEY_4_PODOCYTES	6	0.287641	0.561557	0.970414	0.993776	0.949693	29	tags=33%, list=34%, signal=24%	PODXL/CD63
Vasc_Endo	BUSSLINGER_GASTRIC_METALLOTHIONEIN_CELLS	BUSSLINGER_GASTRIC_METALLOTHIONEIN_CELLS	6	0.267533	0.522301	0.985799	0.993776	0.949693	14	tags=17%, list=16%, signal=15%	ID1
Vasc_Endo	HU_FETAL_RETINA_MICROGLIA	HU_FETAL_RETINA_MICROGLIA	4	0.280008	0.502201	0.991083	0.993776	0.949693	23	tags=25%, list=27%, signal=19%	COTL1
Vasc_Endo	BUSSLINGER_GASTRIC_IMMUNE_CELLS	BUSSLINGER_GASTRIC_IMMUNE_CELLS	22	0.146821	0.346031	1	1	0.955641	13	tags=9%, list=15%, signal=10%	ASF1A/FLI1
Macrophage	FAN_EMBRYONIC_CTX_BIG_GROUPS_MICROGLIA	FAN_EMBRYONIC_CTX_BIG_GROUPS_MICROGLIA	14	0.873086	2.25913	1.9448e-08	6.49563e-06	5.87534e-06	11	tags=64%, list=10%, signal=66%	FYB1/LCP1/ARPC1B/COTL1/HCLS1/ALOX5AP/IFI30/CTSH/ARHGDIB
Macrophage	BUSSLINGER_ESOPHAGEAL_DENDRITIC_CELLS	BUSSLINGER_ESOPHAGEAL_DENDRITIC_CELLS	9	0.911157	2.15515	1.51383e-07	2.52809e-05	2.28667e-05	11	tags=78%, list=10%, signal=76%	LCP1/ARPC1B/COTL1/ALOX5AP/IFI30/CTSH/ARHGDIB
Macrophage	GAO_LARGE_INTESTINE_24W_C11_PANETH_LIKE_CELL	GAO_LARGE_INTESTINE_24W_C11_PANETH_LIKE_CELL	9	0.888276	2.10103	1.73233e-06	0.000192866	0.000174449	13	tags=78%, list=12%, signal=75%	FYB1/LCP1/COTL1/HCLS1/IFI30/ARHGDIB/ATF5
Macrophage	CUI_DEVELOPING_HEART_C8_MACROPHAGE	CUI_DEVELOPING_HEART_C8_MACROPHAGE	15	0.787077	2.06386	5.82755e-06	0.0004866	0.000440133	11	tags=53%, list=10%, signal=56%	FYB1/LCP1/ARPC1B/COTL1/HCLS1/ALOX5AP/IFI30/ARHGDIB
Macrophage	ZHONG_PFC_MAJOR_TYPES_MICROGLIA	ZHONG_PFC_MAJOR_TYPES_MICROGLIA	12	0.826288	2.07462	7.56846e-06	0.000505573	0.000457294	11	tags=58%, list=10%, signal=59%	FYB1/LCP1/ARPC1B/HCLS1/ALOX5AP/IFI30/ARHGDIB
Macrophage	CUI_DEVELOPING_HEART_C9_B_T_CELL	CUI_DEVELOPING_HEART_C9_B_T_CELL	8	0.877673	2.03033	1.61401e-05	0.000770115	0.000696574	11	tags=75%, list=10%, signal=73%	FYB1/LCP1/ARPC1B/COTL1/HCLS1/ARHGDIB
Macrophage	GAO_LARGE_INTESTINE_ADULT_CI_MESENCHYMAL_CELLS	GAO_LARGE_INTESTINE_ADULT_CI_MESENCHYMAL_CELLS	6	0.912498	1.96349	1.39756e-05	0.000770115	0.000696574	11	tags=83%, list=10%, signal=79%	FYB1/LCP1/HCLS1/ALOX5AP/ARHGDIB
Macrophage	DURANTE_ADULT_OLFACTORY_NEUROEPITHELIUM_DENDRITIC_CELLS	DURANTE_ADULT_OLFACTORY_NEUROEPITHELIUM_DENDRITIC_CELLS	6	0.900246	1.93712	3.01321e-05	0.00125801	0.00113788	7	tags=67%, list=6%, signal=66%	FYB1/LCP1/COTL1/IFI30
Macrophage	MURARO_PANCREAS_DUCTAL_CELL	MURARO_PANCREAS_DUCTAL_CELL	23	0.695939	1.9539	5.53133e-05	0.00184746	0.00167104	22	tags=57%, list=20%, signal=57%	FYB1/LCP1/ARPC1B/ALOX5AP/IFI30/PAK2/CTSH/ARHGDIB/TPI1/ACTR3/TGFBI/TUBB/LDHA
Macrophage	DESCARTES_FETAL_CEREBELLUM_MICROGLIA	DESCARTES_FETAL_CEREBELLUM_MICROGLIA	6	0.89144	1.91817	5.235e-05	0.00184746	0.00167104	6	tags=67%, list=5%, signal=67%	FYB1/LCP1/HCLS1/ALOX5AP
Macrophage	MANNO_MIDBRAIN_NEUROTYPES_HMGL	MANNO_MIDBRAIN_NEUROTYPES_HMGL	13	0.778855	1.99096	6.94427e-05	0.00210853	0.00190718	11	tags=54%, list=10%, signal=55%	FYB1/LCP1/ARPC1B/HCLS1/ALOX5AP/CTSH/ARHGDIB
Macrophage	FAN_EMBRYONIC_CTX_BIG_GROUPS_BRAIN_IMMUNE	FAN_EMBRYONIC_CTX_BIG_GROUPS_BRAIN_IMMUNE	6	0.884563	1.90338	8.18359e-05	0.00227777	0.00206026	11	tags=83%, list=10%, signal=79%	FYB1/LCP1/ARPC1B/HCLS1/ARHGDIB
Macrophage	AIZARANI_LIVER_C5_NK_NKT_CELLS_3	AIZARANI_LIVER_C5_NK_NKT_CELLS_3	5	0.897366	1.86188	0.000157254	0.00360023	0.00325644	11	tags=80%, list=10%, signal=75%	FYB1/LCP1/ALOX5AP/ARHGDIB
Macrophage	CUI_DEVELOPING_HEART_C7_MAST_CELL	CUI_DEVELOPING_HEART_C7_MAST_CELL	4	0.933962	1.80519	0.000161687	0.00360023	0.00325644	11	tags=100%, list=10%, signal=93%	LCP1/HCLS1/ALOX5AP/ARHGDIB
Macrophage	DURANTE_ADULT_OLFACTORY_NEUROEPITHELIUM_CD8_T_CELLS	DURANTE_ADULT_OLFACTORY_NEUROEPITHELIUM_CD8_T_CELLS	4	0.933962	1.80519	0.000161687	0.00360023	0.00325644	11	tags=100%, list=10%, signal=93%	FYB1/LCP1/ALOX5AP/ARHGDIB
Macrophage	HU_FETAL_RETINA_MICROGLIA	HU_FETAL_RETINA_MICROGLIA	16	0.713735	1.89225	0.000180749	0.00377314	0.00341283	16	tags=50%, list=15%, signal=50%	FYB1/LCP1/ARPC1B/COTL1/HCLS1/ALOX5AP/ARHGDIB/ACTR3
Macrophage	FAN_OVARY_CL13_MONOCYTE_MACROPHAGE	FAN_OVARY_CL13_MONOCYTE_MACROPHAGE	26	0.629735	1.79618	0.000750789	0.0147508	0.0133422	32	tags=58%, list=29%, signal=54%	LCP1/ARPC1B/COTL1/HCLS1/ALOX5AP/IFI30/CTSH/ARHGDIB/ATF5/ACTR3/ARPC4/LDHA/OSTF1/MYL6/RBX1
Macrophage	MENON_FETAL_KIDNEY_10_IMMUNE_CELLS	MENON_FETAL_KIDNEY_10_IMMUNE_CELLS	9	0.778121	1.84048	0.000978957	0.0174287	0.0157644	11	tags=56%, list=10%, signal=54%	FYB1/LCP1/ARPC1B/COTL1/ARHGDIB
Macrophage	AIZARANI_LIVER_C6_KUPFFER_CELLS_2	AIZARANI_LIVER_C6_KUPFFER_CELLS_2	8	0.791106	1.83008	0.00109582	0.0174287	0.0157644	5	tags=50%, list=5%, signal=51%	FYB1/ARPC1B/COTL1/HCLS1
Macrophage	AIZARANI_LIVER_C1_NK_NKT_CELLS_1	AIZARANI_LIVER_C1_NK_NKT_CELLS_1	6	0.828944	1.7837	0.0010106	0.0174287	0.0157644	17	tags=83%, list=15%, signal=75%	FYB1/LCP1/ALOX5AP/ARHGDIB/RPS29
Macrophage	DESCARTES_FETAL_EYE_MICROGLIA	DESCARTES_FETAL_EYE_MICROGLIA	3	0.935992	1.67106	0.00106136	0.0174287	0.0157644	2	tags=67%, list=2%, signal=67%	FYB1/LCP1
Macrophage	AIZARANI_LIVER_C23_KUPFFER_CELLS_3	AIZARANI_LIVER_C23_KUPFFER_CELLS_3	6	0.818809	1.76189	0.00144765	0.0219779	0.0198792	5	tags=50%, list=5%, signal=50%	FYB1/COTL1/HCLS1
Macrophage	TRAVAGLINI_LUNG_OLR1_CLASSICAL_MONOCYTE_CELL	TRAVAGLINI_LUNG_OLR1_CLASSICAL_MONOCYTE_CELL	19	0.654868	1.80254	0.00205539	0.0298479	0.0269976	22	tags=53%, list=20%, signal=51%	LCP1/HCLS1/ALOX5AP/IFI30/STK40/CTSH/ATF5/ACTR3/TGFBI/LDHA
Macrophage	AIZARANI_LIVER_C2_KUPFFER_CELLS_1	AIZARANI_LIVER_C2_KUPFFER_CELLS_1	7	0.785774	1.75904	0.00368198	0.0471827	0.0426771	18	tags=71%, list=16%, signal=64%	ARPC1B/COTL1/HCLS1/CTSH/TGFBI
Macrophage	RUBENSTEIN_SKELETAL_MUSCLE_MYELOID_CELLS	RUBENSTEIN_SKELETAL_MUSCLE_MYELOID_CELLS	29	0.584605	1.69312	0.00365108	0.0471827	0.0426771	17	tags=34%, list=15%, signal=40%	FYB1/LCP1/ARPC1B/COTL1/HCLS1/IFI30/CTSH/ARHGDIB/ACTR3/RPS29
Macrophage	AIZARANI_LIVER_C12_NK_NKT_CELLS_4	AIZARANI_LIVER_C12_NK_NKT_CELLS_4	2	0.962963	1.54453	0.00381417	0.0471827	0.0426771	6	tags=100%, list=5%, signal=96%	LCP1/ALOX5AP
Macrophage	BUSSLINGER_DUODENAL_TUFT_CELLS	BUSSLINGER_DUODENAL_TUFT_CELLS	2	0.962963	1.54453	0.00381417	0.0471827	0.0426771	6	tags=100%, list=5%, signal=96%	FYB1/ALOX5AP
Macrophage	RUBENSTEIN_SKELETAL_MUSCLE_NK_CELLS	RUBENSTEIN_SKELETAL_MUSCLE_NK_CELLS	22	0.585124	1.63314	0.00480111	0.0572704	0.0518015	37	tags=64%, list=34%, signal=53%	FYB1/LCP1/ARPC1B/ALOX5AP/ARHGDIB/ACTR3/RPS29/TUBB/HNRNPA1/OSTF1/RPL14/RPS2/ACP1/ARPC2
Macrophage	FAN_EMBRYONIC_CTX_BIG_GROUPS_BRAIN_ENDOTHELIAL	FAN_EMBRYONIC_CTX_BIG_GROUPS_BRAIN_ENDOTHELIAL	2	-0.953704	-1.61055	0.00915759	0.10547	0.0953985	8	tags=100%, list=7%, signal=94%	CYTH3
Macrophage	AIZARANI_LIVER_C28_NK_NKT_CELLS_6	AIZARANI_LIVER_C28_NK_NKT_CELLS_6	3	0.869159	1.55174	0.0130695	0.140813	0.127366	17	tags=100%, list=15%, signal=87%	LCP1/ARHGDIB/RPS29
Macrophage	DURANTE_ADULT_OLFACTORY_NEUROEPITHELIUM_CD4_T_CELLS	DURANTE_ADULT_OLFACTORY_NEUROEPITHELIUM_CD4_T_CELLS	3	0.869159	1.55174	0.0130695	0.140813	0.127366	17	tags=100%, list=15%, signal=87%	FYB1/ARHGDIB/RPS29
Macrophage	DURANTE_ADULT_OLFACTORY_NEUROEPITHELIUM_MACROPHAGES	DURANTE_ADULT_OLFACTORY_NEUROEPITHELIUM_MACROPHAGES	3	0.863226	1.54115	0.0143445	0.140914	0.127457	7	tags=67%, list=6%, signal=64%	COTL1/IFI30
Macrophage	GAO_LARGE_INTESTINE_ADULT_CG_GOBLET_CELL_SUBTYPE_2	GAO_LARGE_INTESTINE_ADULT_CG_GOBLET_CELL_SUBTYPE_2	1	1	1.32138	0.0143092	0.140914	0.127457	1	tags=100%, list=1%, signal=100%	FYB1
Macrophage	ZHENG_CORD_BLOOD_C1_PUTATIVE_MEGAKARYOCYTE_PROGENITOR	ZHENG_CORD_BLOOD_C1_PUTATIVE_MEGAKARYOCYTE_PROGENITOR	1	1	1.32138	0.0143092	0.140914	0.127457	1	tags=100%, list=1%, signal=100%	FYB1
Macrophage	FAN_EMBRYONIC_CTX_BRAIN_MYELOID	FAN_EMBRYONIC_CTX_BRAIN_MYELOID	3	0.859813	1.53506	0.0158321	0.151083	0.136656	18	tags=100%, list=16%, signal=86%	COTL1/IFI30/TGFBI
Macrophage	DURANTE_ADULT_OLFACTORY_NEUROEPITHELIUM_NK_CELLS	DURANTE_ADULT_OLFACTORY_NEUROEPITHELIUM_NK_CELLS	2	0.916667	1.47027	0.01776	0.164773	0.149039	11	tags=100%, list=10%, signal=92%	LCP1/ARHGDIB
Macrophage	HAY_BONE_MARROW_MONOCYTE	HAY_BONE_MARROW_MONOCYTE	3	0.849552	1.51674	0.0198697	0.179364	0.162236	4	tags=67%, list=4%, signal=66%	ARPC1B/COTL1
Macrophage	TRAVAGLINI_LUNG_CLASSICAL_MONOCYTE_CELL	TRAVAGLINI_LUNG_CLASSICAL_MONOCYTE_CELL	4	0.798128	1.54264	0.0237804	0.209017	0.189057	18	tags=75%, list=16%, signal=65%	COTL1/IFI30/TGFBI
Macrophage	HAY_BONE_MARROW_ERYTHROBLAST	HAY_BONE_MARROW_ERYTHROBLAST	21	-0.348315	-1.72207	0.0261461	0.219339	0.198393	80	tags=100%, list=73%, signal=34%	CCT7/TMEM14B/RPL7A/ATP5F1B/SNRPB/ATP5MC1/HNRNPAB/SNRPG/MRPL51/SRSF2/UQCR10/AIMP2/PSMB1/ATP5PB/SNW1/DCAF6/EIF2S2/KHSRP/VPS29/PSMD7
Macrophage	AIZARANI_LIVER_C18_NK_NKT_CELLS_5	AIZARANI_LIVER_C18_NK_NKT_CELLS_5	4	0.789037	1.52507	0.0269248	0.219339	0.198393	18	tags=75%, list=16%, signal=65%	COTL1/HCLS1/TGFBI
Macrophage	AIZARANI_LIVER_C25_KUPFFER_CELLS_4	AIZARANI_LIVER_C25_KUPFFER_CELLS_4	4	0.789037	1.52507	0.0269248	0.219339	0.198393	18	tags=75%, list=16%, signal=65%	COTL1/HCLS1/TGFBI
Macrophage	MURARO_PANCREAS_MESENCHYMAL_STROMAL_CELL	MURARO_PANCREAS_MESENCHYMAL_STROMAL_CELL	17	0.576643	1.54701	0.0303665	0.241486	0.218426	22	tags=47%, list=20%, signal=45%	ARPC1B/HCLS1/ATF5/TPI1/ACTR3/TGFBI/TUBB/LDHA
Macrophage	BUSSLINGER_GASTRIC_IMMUNE_CELLS	BUSSLINGER_GASTRIC_IMMUNE_CELLS	41	0.483248	1.43737	0.0392749	0.305066	0.275934	55	tags=68%, list=50%, signal=54%	FYB1/LCP1/ARPC1B/COTL1/HCLS1/ALOX5AP/PAK2/ARHGDIB/ACTR3/RPS29/TUBB/LDHA/PTBP3/OSTF1/RPL14/UBC/RPS2/ARPC2/SUB1/RPL7A/RPS14/HINT1/RPS18/RPS23/RPS3/RPL10A/RPL7/OAZ1
Macrophage	BUSSLINGER_DUODENAL_IMMUNE_CELLS	BUSSLINGER_DUODENAL_IMMUNE_CELLS	41	0.479488	1.42619	0.0433031	0.32871	0.29732	57	tags=71%, list=52%, signal=54%	FYB1/LCP1/ARPC1B/COTL1/HCLS1/ALOX5AP/ARHGDIB/ACTR3/RPS29/TUBB/ARPC4/PTBP3/OSTF1/MYL6/RPL14/RBX1/UBC/RPS2/ARPC2/SUB1/RPS14/RPS18/RPS23/RPS3/RPL10A/RPL7/OAZ1/SNRPB/RPS21
Macrophage	FAN_OVARY_CL18_B_LYMPHOCYTE	FAN_OVARY_CL18_B_LYMPHOCYTE	24	0.5188	1.46784	0.0490798	0.34878	0.315473	20	tags=33%, list=18%, signal=35%	LCP1/ARPC1B/HCLS1/ALOX5AP/ARHGDIB/ATF5/RPS29/ARPC4
Macrophage	GAUTAM_EYE_IRIS_CILIARY_BODY_MONOCYTES	GAUTAM_EYE_IRIS_CILIARY_BODY_MONOCYTES	3	0.794393	1.41826	0.0482955	0.34878	0.315473	25	tags=100%, list=23%, signal=79%	ATF5/ATP6V0C/PTBP3
Macrophage	FAN_EMBRYONIC_CTX_BRAIN_EFFECTOR_T_CELL	FAN_EMBRYONIC_CTX_BRAIN_EFFECTOR_T_CELL	1	0.990826	1.30926	0.0475527	0.34878	0.315473	2	tags=100%, list=2%, signal=99%	LCP1
Macrophage	DESCARTES_FETAL_CEREBRUM_MICROGLIA	DESCARTES_FETAL_CEREBRUM_MICROGLIA	4	0.750557	1.4507	0.0509804	0.354739	0.320863	7	tags=50%, list=6%, signal=49%	HCLS1/IFI30
Macrophage	AIZARANI_LIVER_C24_EPCAM_POS_BILE_DUCT_CELLS_3	AIZARANI_LIVER_C24_EPCAM_POS_BILE_DUCT_CELLS_3	4	0.745283	1.4405	0.0535948	0.365319	0.330434	31	tags=100%, list=28%, signal=75%	CTSH/TUBB/MYL6/PRDX5
Macrophage	DESCARTES_MAIN_FETAL_MUC13_DMBT1_POSITIVE_CELLS	DESCARTES_MAIN_FETAL_MUC13_DMBT1_POSITIVE_CELLS	1	-0.981651	-1.30643	0.0643886	0.391047	0.353705	4	tags=100%, list=4%, signal=97%
Macrophage	GAUTAM_EYE_IRIS_CILIARY_BODY_CRYAA_HIGH_CILIARY_BODY_CELLS	GAUTAM_EYE_IRIS_CILIARY_BODY_CRYAA_HIGH_CILIARY_BODY_CELLS	1	-0.981651	-1.30643	0.0643886	0.391047	0.353705	4	tags=100%, list=4%, signal=97%
Macrophage	FAN_OVARY_CL16_LYMPHATIC_ENDOTHELIAL_CELL	FAN_OVARY_CL16_LYMPHATIC_ENDOTHELIAL_CELL	1	0.981651	1.29713	0.0612372	0.391047	0.353705	3	tags=100%, list=3%, signal=98%	ARPC1B
Macrophage	GAUTAM_EYE_IRIS_CILIARY_BODY_CYTOTOXIC_T_CELLS	GAUTAM_EYE_IRIS_CILIARY_BODY_CYTOTOXIC_T_CELLS	1	0.981651	1.29713	0.0612372	0.391047	0.353705	3	tags=100%, list=3%, signal=98%	ARPC1B
Macrophage	TRAVAGLINI_LUNG_NONCLASSICAL_MONOCYTE_CELL	TRAVAGLINI_LUNG_NONCLASSICAL_MONOCYTE_CELL	1	0.972477	1.28501	0.0643939	0.391047	0.353705	4	tags=100%, list=4%, signal=97%	COTL1
Macrophage	FAN_EMBRYONIC_CTX_BRAIN_ENDOTHELIAL_2	FAN_EMBRYONIC_CTX_BRAIN_ENDOTHELIAL_2	1	-0.963303	-1.28201	0.0632911	0.391047	0.353705	6	tags=100%, list=5%, signal=95%
Macrophage	HAY_BONE_MARROW_NK_CELLS	HAY_BONE_MARROW_NK_CELLS	9	0.616376	1.45791	0.0745763	0.436991	0.395261	37	tags=78%, list=34%, signal=56%	ARHGDIB/ACTR3/ARPC4/CIRBP/OSTF1/PRDX5/ARPC2
Macrophage	TRAVAGLINI_LUNG_MACROPHAGE_CELL	TRAVAGLINI_LUNG_MACROPHAGE_CELL	5	0.685148	1.42156	0.0736579	0.436991	0.395261	18	tags=60%, list=16%, signal=53%	ALOX5AP/CTSH/TGFBI
Macrophage	TRAVAGLINI_LUNG_NEUTROPHIL_CELL	TRAVAGLINI_LUNG_NEUTROPHIL_CELL	8	0.621958	1.43878	0.0785219	0.452178	0.408998	29	tags=62%, list=26%, signal=50%	HCLS1/ALOX5AP/ARPC4/CIRBP/MYL6
Macrophage	DURANTE_ADULT_OLFACTORY_NEUROEPITHELIUM_GLOBOSE_BASAL_CELLS	DURANTE_ADULT_OLFACTORY_NEUROEPITHELIUM_GLOBOSE_BASAL_CELLS	2	0.842593	1.35146	0.0833333	0.463889	0.419591	19	tags=100%, list=17%, signal=84%	COTL1/TUBB
Macrophage	DURANTE_ADULT_OLFACTORY_NEUROEPITHELIUM_IMMATURE_NEURONS	DURANTE_ADULT_OLFACTORY_NEUROEPITHELIUM_IMMATURE_NEURONS	2	0.842593	1.35146	0.0833333	0.463889	0.419591	19	tags=100%, list=17%, signal=84%	ATF5/TUBB
Macrophage	TRAVAGLINI_LUNG_PLATELET_MEGAKARYOCYTE_CELL	TRAVAGLINI_LUNG_PLATELET_MEGAKARYOCYTE_CELL	7	0.628795	1.40763	0.0953488	0.488809	0.442131	32	tags=71%, list=29%, signal=54%	ARPC1B/ARPC4/MYL6/PRDX5/RBX1
Macrophage	DESCARTES_FETAL_LIVER_LYMPHOID_CELLS	DESCARTES_FETAL_LIVER_LYMPHOID_CELLS	1	0.954128	1.26077	0.0965909	0.488809	0.442131	6	tags=100%, list=5%, signal=95%	ALOX5AP
Macrophage	DESCARTES_FETAL_PLACENTA_LYMPHOID_CELLS	DESCARTES_FETAL_PLACENTA_LYMPHOID_CELLS	1	0.954128	1.26077	0.0965909	0.488809	0.442131	6	tags=100%, list=5%, signal=95%	ALOX5AP
Macrophage	DESCARTES_FETAL_SPLEEN_LYMPHOID_CELLS	DESCARTES_FETAL_SPLEEN_LYMPHOID_CELLS	1	0.954128	1.26077	0.0965909	0.488809	0.442131	6	tags=100%, list=5%, signal=95%	ALOX5AP
Macrophage	DESCARTES_MAIN_FETAL_MICROGLIA	DESCARTES_MAIN_FETAL_MICROGLIA	1	0.954128	1.26077	0.0965909	0.488809	0.442131	6	tags=100%, list=5%, signal=95%	ALOX5AP
Macrophage	TRAVAGLINI_LUNG_BASOPHIL_MAST_1_CELL	TRAVAGLINI_LUNG_BASOPHIL_MAST_1_CELL	1	0.954128	1.26077	0.0965909	0.488809	0.442131	6	tags=100%, list=5%, signal=95%	ALOX5AP
Macrophage	BUSSLINGER_DUODENAL_MATURE_ENTEROCYTES	BUSSLINGER_DUODENAL_MATURE_ENTEROCYTES	4	-0.59434	-1.41043	0.109244	0.509379	0.460737	48	tags=100%, list=44%, signal=58%	SGK1/SLC3A2/MXD1
Macrophage	FAN_OVARY_CL4_T_LYMPHOCYTE_NK_CELL_1	FAN_OVARY_CL4_T_LYMPHOCYTE_NK_CELL_1	20	0.491738	1.36258	0.102697	0.509379	0.460737	22	tags=35%, list=20%, signal=34%	LCP1/ARPC1B/COTL1/ALOX5AP/ARHGDIB/RPS29/LDHA
Macrophage	AIZARANI_LIVER_C3_NK_NKT_CELLS_2	AIZARANI_LIVER_C3_NK_NKT_CELLS_2	11	0.55511	1.3574	0.121012	0.509379	0.460737	17	tags=36%, list=15%, signal=34%	FYB1/LCP1/ARHGDIB/RPS29
Macrophage	FAN_EMBRYONIC_CTX_NSC_1	FAN_EMBRYONIC_CTX_NSC_1	2	0.824074	1.32176	0.113208	0.509379	0.460737	21	tags=100%, list=19%, signal=82%	NME1/HNRNPA1
Macrophage	GAUTAM_EYE_CORNEA_MONOCYTES	GAUTAM_EYE_CORNEA_MONOCYTES	2	0.820245	1.31562	0.11478	0.509379	0.460737	1	tags=50%, list=1%, signal=50%	FYB1
Macrophage	AIZARANI_LIVER_C14_HEPATOCYTES_2	AIZARANI_LIVER_C14_HEPATOCYTES_2	2	0.814815	1.30691	0.122642	0.509379	0.460737	22	tags=100%, list=20%, signal=81%	ATF5/LDHA
Macrophage	TRAVAGLINI_LUNG_ADVENTITIAL_FIBROBLAST_CELL	TRAVAGLINI_LUNG_ADVENTITIAL_FIBROBLAST_CELL	2	0.814815	1.30691	0.122642	0.509379	0.460737	22	tags=100%, list=20%, signal=81%	CTSH/LDHA
Macrophage	AIZARANI_LIVER_C39_EPCAM_POS_BILE_DUCT_CELLS_4	AIZARANI_LIVER_C39_EPCAM_POS_BILE_DUCT_CELLS_4	1	-0.944954	-1.25759	0.126582	0.509379	0.460737	8	tags=100%, list=7%, signal=94%
Macrophage	CUI_DEVELOPING_HEART_TRABECULAR_ATRIAL_CARDIOMYOCYTE	CUI_DEVELOPING_HEART_TRABECULAR_ATRIAL_CARDIOMYOCYTE	1	-0.944954	-1.25759	0.126582	0.509379	0.460737	8	tags=100%, list=7%, signal=94%
Macrophage	CUI_DEVELOPING_HEART_TRABECULAR_VENTRICULAR_CARDIOMYOCYTE	CUI_DEVELOPING_HEART_TRABECULAR_VENTRICULAR_CARDIOMYOCYTE	1	-0.944954	-1.25759	0.126582	0.509379	0.460737	8	tags=100%, list=7%, signal=94%
Macrophage	DESCARTES_FETAL_CEREBELLUM_VASCULAR_ENDOTHELIAL_CELLS	DESCARTES_FETAL_CEREBELLUM_VASCULAR_ENDOTHELIAL_CELLS	1	-0.944954	-1.25759	0.126582	0.509379	0.460737	8	tags=100%, list=7%, signal=94%
Macrophage	FAN_EMBRYONIC_CTX_ASTROCYTE_2	FAN_EMBRYONIC_CTX_ASTROCYTE_2	1	-0.944954	-1.25759	0.126582	0.509379	0.460737	8	tags=100%, list=7%, signal=94%
Macrophage	FAN_EMBRYONIC_CTX_BRAIN_ENDOTHELIAL_1	FAN_EMBRYONIC_CTX_BRAIN_ENDOTHELIAL_1	1	-0.944954	-1.25759	0.126582	0.509379	0.460737	8	tags=100%, list=7%, signal=94%
Macrophage	ZHONG_PFC_MAJOR_TYPES_ASTROCYTES	ZHONG_PFC_MAJOR_TYPES_ASTROCYTES	1	-0.944954	-1.25759	0.126582	0.509379	0.460737	8	tags=100%, list=7%, signal=94%
Macrophage	BUSSLINGER_GASTRIC_REG3A_POSITIVE_CELLS	BUSSLINGER_GASTRIC_REG3A_POSITIVE_CELLS	1	0.944954	1.24864	0.121212	0.509379	0.460737	7	tags=100%, list=6%, signal=94%	IFI30
Macrophage	DESCARTES_FETAL_STOMACH_MYELOID_CELLS	DESCARTES_FETAL_STOMACH_MYELOID_CELLS	1	0.944954	1.24864	0.121212	0.509379	0.460737	7	tags=100%, list=6%, signal=94%	IFI30
Macrophage	GAO_SMALL_INTESTINE_24W_C4_ENTEROCYTE_PROGENITOR_SUBTYPE_2	GAO_SMALL_INTESTINE_24W_C4_ENTEROCYTE_PROGENITOR_SUBTYPE_2	1	0.944954	1.24864	0.121212	0.509379	0.460737	7	tags=100%, list=6%, signal=94%	IFI30
Macrophage	DESCARTES_FETAL_LUNG_MYELOID_CELLS	DESCARTES_FETAL_LUNG_MYELOID_CELLS	3	0.730959	1.30501	0.147727	0.587392	0.5313	18	tags=67%, list=16%, signal=57%	IFI30/TGFBI
Macrophage	TRAVAGLINI_LUNG_EREG_DENDRITIC_CELL	TRAVAGLINI_LUNG_EREG_DENDRITIC_CELL	17	0.478603	1.28399	0.168586	0.661006	0.597885	29	tags=41%, list=26%, signal=36%	COTL1/HCLS1/IFI30/CTSH/TGFBI/ATP6V0C/MYL6
Macrophage	AIZARANI_LIVER_C31_KUPFFER_CELLS_5	AIZARANI_LIVER_C31_KUPFFER_CELLS_5	2	0.791898	1.27015	0.172956	0.661006	0.597885	4	tags=50%, list=4%, signal=49%	COTL1
Macrophage	AIZARANI_LIVER_C4_EPCAM_POS_BILE_DUCT_CELLS_1	AIZARANI_LIVER_C4_EPCAM_POS_BILE_DUCT_CELLS_1	1	0.917431	1.21227	0.176136	0.661006	0.597885	10	tags=100%, list=9%, signal=92%	CTSH
Macrophage	GAUTAM_EYE_CHOROID_SCLERA_MONOCYTES	GAUTAM_EYE_CHOROID_SCLERA_MONOCYTES	1	0.917431	1.21227	0.176136	0.661006	0.597885	10	tags=100%, list=9%, signal=92%	CTSH
Macrophage	TRAVAGLINI_LUNG_MYELOID_DENDRITIC_TYPE_1_CELL	TRAVAGLINI_LUNG_MYELOID_DENDRITIC_TYPE_1_CELL	1	0.917431	1.21227	0.176136	0.661006	0.597885	10	tags=100%, list=9%, signal=92%	CTSH
Macrophage	FAN_OVARY_CL14_MATURE_SMOOTH_MUSCLE_CELL	FAN_OVARY_CL14_MATURE_SMOOTH_MUSCLE_CELL	4	0.656087	1.2681	0.192157	0.678741	0.613926	29	tags=75%, list=26%, signal=57%	ARPC1B/CIRBP/MYL6
Macrophage	HU_FETAL_RETINA_RGC	HU_FETAL_RETINA_RGC	8	0.545482	1.26187	0.196305	0.678741	0.613926	39	tags=75%, list=35%, signal=52%	NME1/TUBB/LDHA/PRDX5/RBX1/ATP5PO
Macrophage	TRAVAGLINI_LUNG_BASAL_CELL	TRAVAGLINI_LUNG_BASAL_CELL	14	0.486346	1.25843	0.196391	0.678741	0.613926	54	tags=86%, list=49%, signal=50%	TGFBI/HNRNPA1/LDHA/RPL14/UBC/RPS2/ARPC2/HMGB3/RPS3/RPL10A/CTSB/RPL7
Macrophage	TRAVAGLINI_LUNG_TREM2_DENDRITIC_CELL	TRAVAGLINI_LUNG_TREM2_DENDRITIC_CELL	18	0.461479	1.25192	0.196653	0.678741	0.613926	29	tags=39%, list=26%, signal=34%	ARPC1B/IFI30/CTSH/NME1/TGFBI/ATP6V0C/MYL6
Macrophage	DURANTE_ADULT_OLFACTORY_NEUROEPITHELIUM_MAST_CELLS	DURANTE_ADULT_OLFACTORY_NEUROEPITHELIUM_MAST_CELLS	2	0.766567	1.22952	0.207547	0.678741	0.613926	6	tags=50%, list=5%, signal=48%	ALOX5AP
Macrophage	RUBENSTEIN_SKELETAL_MUSCLE_T_CELLS	RUBENSTEIN_SKELETAL_MUSCLE_T_CELLS	25	0.428919	1.22052	0.208545	0.678741	0.613926	54	tags=68%, list=49%, signal=45%	FYB1/ARPC1B/COTL1/ARHGDIB/ACTR3/RPS29/HNRNPA1/RPL14/RPS2/RPL7A/RPS14/HINT1/RPS18/RPS23/RPS3/RPL10A/RPL7
Macrophage	DESCARTES_FETAL_INTESTINE_MYELOID_CELLS	DESCARTES_FETAL_INTESTINE_MYELOID_CELLS	2	0.759622	1.21838	0.215409	0.678741	0.613926	7	tags=50%, list=6%, signal=48%	IFI30
Macrophage	DESCARTES_FETAL_PANCREAS_MYELOID_CELLS	DESCARTES_FETAL_PANCREAS_MYELOID_CELLS	2	0.759622	1.21838	0.215409	0.678741	0.613926	7	tags=50%, list=6%, signal=48%	IFI30
Macrophage	DESCARTES_MAIN_FETAL_MYELOID_CELLS	DESCARTES_MAIN_FETAL_MYELOID_CELLS	2	0.759622	1.21838	0.215409	0.678741	0.613926	7	tags=50%, list=6%, signal=48%	IFI30
Macrophage	DESCARTES_MAIN_FETAL_LYMPHOID_CELLS	DESCARTES_MAIN_FETAL_LYMPHOID_CELLS	1	0.908257	1.20015	0.195076	0.678741	0.613926	11	tags=100%, list=10%, signal=91%	ARHGDIB
Macrophage	TRAVAGLINI_LUNG_ARTERY_CELL	TRAVAGLINI_LUNG_ARTERY_CELL	1	0.908257	1.20015	0.195076	0.678741	0.613926	11	tags=100%, list=10%, signal=91%	ARHGDIB
Macrophage	TRAVAGLINI_LUNG_PERICYTE_CELL	TRAVAGLINI_LUNG_PERICYTE_CELL	1	0.908257	1.20015	0.195076	0.678741	0.613926	11	tags=100%, list=10%, signal=91%	ARHGDIB
Macrophage	AIZARANI_LIVER_C11_HEPATOCYTES_1	AIZARANI_LIVER_C11_HEPATOCYTES_1	1	0.889908	1.17591	0.210227	0.678741	0.613926	13	tags=100%, list=12%, signal=89%	ATF5
Macrophage	DESCARTES_FETAL_LIVER_HEPATOBLASTS	DESCARTES_FETAL_LIVER_HEPATOBLASTS	1	0.889908	1.17591	0.210227	0.678741	0.613926	13	tags=100%, list=12%, signal=89%	ATF5
Macrophage	DESCARTES_FETAL_PLACENTA_AFP_ALB_POSITIVE_CELLS	DESCARTES_FETAL_PLACENTA_AFP_ALB_POSITIVE_CELLS	1	0.889908	1.17591	0.210227	0.678741	0.613926	13	tags=100%, list=12%, signal=89%	ATF5
Macrophage	DESCARTES_FETAL_SPLEEN_AFP_ALB_POSITIVE_CELLS	DESCARTES_FETAL_SPLEEN_AFP_ALB_POSITIVE_CELLS	1	0.889908	1.17591	0.210227	0.678741	0.613926	13	tags=100%, list=12%, signal=89%	ATF5
Macrophage	DESCARTES_MAIN_FETAL_AFP_ALB_POSITIVE_CELLS	DESCARTES_MAIN_FETAL_AFP_ALB_POSITIVE_CELLS	1	0.889908	1.17591	0.210227	0.678741	0.613926	13	tags=100%, list=12%, signal=89%	ATF5
Macrophage	MANNO_MIDBRAIN_NEUROTYPES_HPERIC	MANNO_MIDBRAIN_NEUROTYPES_HPERIC	5	0.592822	1.23	0.227216	0.688315	0.622586	28	tags=60%, list=25%, signal=47%	ARHGDIB/TGFBI/OSTF1
Macrophage	LAKE_ADULT_KIDNEY_C7_PROXIMAL_TUBULE_EPITHELIAL_CELLS_S3	LAKE_ADULT_KIDNEY_C7_PROXIMAL_TUBULE_EPITHELIAL_CELLS_S3	13	-0.311052	-1.22644	0.235619	0.688315	0.622586	69	tags=92%, list=63%, signal=39%	RPL7A/RPS14/HINT1/RPS18/RPS23/CTSB/RPL7/RPS21/RPL24/RPL37A/CNDP2/RPS12
Macrophage	GAUTAM_EYE_CORNEA_TGFBI_HIGH_EPITHELIAL_CELLS	GAUTAM_EYE_CORNEA_TGFBI_HIGH_EPITHELIAL_CELLS	3	0.682243	1.21804	0.25142	0.688315	0.622586	37	tags=100%, list=34%, signal=68%	TUBB/PRDX5/ARPC2
Macrophage	MENON_FETAL_KIDNEY_6_COLLECTING_DUCT_CELLS	MENON_FETAL_KIDNEY_6_COLLECTING_DUCT_CELLS	3	0.682243	1.21804	0.25142	0.688315	0.622586	37	tags=100%, list=34%, signal=68%	CTSH/PTBP3/ARPC2
Macrophage	MENON_FETAL_KIDNEY_9_ENDOTHELIAL_CELLS	MENON_FETAL_KIDNEY_9_ENDOTHELIAL_CELLS	3	0.682243	1.21804	0.25142	0.688315	0.622586	37	tags=100%, list=34%, signal=68%	COTL1/MYL6/ARPC2
Macrophage	HAY_BONE_MARROW_NEUTROPHIL	HAY_BONE_MARROW_NEUTROPHIL	10	0.507833	1.21799	0.227834	0.688315	0.622586	10	tags=20%, list=9%, signal=20%	LCP1/CTSH
Macrophage	DURANTE_ADULT_OLFACTORY_NEUROEPITHELIUM_MONOCYTES	DURANTE_ADULT_OLFACTORY_NEUROEPITHELIUM_MONOCYTES	2	0.752213	1.2065	0.227987	0.688315	0.622586	7	tags=50%, list=6%, signal=48%	IFI30
Macrophage	TRAVAGLINI_LUNG_VASCULAR_SMOOTH_MUSCLE_CELL	TRAVAGLINI_LUNG_VASCULAR_SMOOTH_MUSCLE_CELL	2	0.75	1.20295	0.234277	0.688315	0.622586	29	tags=100%, list=26%, signal=75%	ARHGDIB/MYL6
Macrophage	RUBENSTEIN_SKELETAL_MUSCLE_B_CELLS	RUBENSTEIN_SKELETAL_MUSCLE_B_CELLS	19	0.436374	1.20113	0.244813	0.688315	0.622586	57	tags=79%, list=52%, signal=46%	ALOX5AP/ACTR3/RPS29/ATP6V1G1/OSTF1/RPL14/RPS2/RPL7A/RPS14/RPS18/RPS23/RPS3/RPL7/OAZ1/RPS21
Macrophage	FAN_EMBRYONIC_CTX_MICROGLIA_1	FAN_EMBRYONIC_CTX_MICROGLIA_1	1	-0.899083	-1.19654	0.221519	0.688315	0.622586	13	tags=100%, list=12%, signal=89%
Macrophage	ZHENG_CORD_BLOOD_C2_PUTATIVE_BASOPHIL_EOSINOPHIL_MAST_CELL_PROGENITOR	ZHENG_CORD_BLOOD_C2_PUTATIVE_BASOPHIL_EOSINOPHIL_MAST_CELL_PROGENITOR	2	0.743447	1.19244	0.237421	0.688315	0.622586	6	tags=50%, list=5%, signal=48%	ALOX5AP
Macrophage	LAKE_ADULT_KIDNEY_C18_COLLECTING_DUCT_PRINCIPAL_CELLS_MEDULLA	LAKE_ADULT_KIDNEY_C18_COLLECTING_DUCT_PRINCIPAL_CELLS_MEDULLA	24	0.416441	1.17823	0.250511	0.688315	0.622586	54	tags=71%, list=49%, signal=46%	CTSH/TPI1/LDHA/PTBP3/ATP6V1G1/MYL6/RPL14/RPS2/ARPC2/RPL7A/RPS14/ATP5F1B/HINT1/RPS18/RPS23/RPL10A/RPL7
Macrophage	TRAVAGLINI_LUNG_MESOTHELIAL_CELL	TRAVAGLINI_LUNG_MESOTHELIAL_CELL	30	0.404031	1.17588	0.247976	0.688315	0.622586	67	tags=83%, list=61%, signal=45%	ARPC1B/COTL1/ALOX5AP/IFI30/NME1/RPS29/RPL14/PRDX5/RPS2/TMEM14B/RPL7A/RPS14/HINT1/RPS18/RPS23/RPS3/RPL10A/RPL7/RPS21/NDUFB5/SEC61G/HNRNPAB/SNRPG/EIF3M/MRPL51
Macrophage	FAN_EMBRYONIC_CTX_BIG_GROUPS_GLIAL	FAN_EMBRYONIC_CTX_BIG_GROUPS_GLIAL	1	0.880734	1.16378	0.25	0.688315	0.622586	14	tags=100%, list=13%, signal=88%	TPI1
Macrophage	HAY_BONE_MARROW_CD34_POS_MKP	HAY_BONE_MARROW_CD34_POS_MKP	1	0.880734	1.16378	0.25	0.688315	0.622586	14	tags=100%, list=13%, signal=88%	TPI1
Macrophage	HU_FETAL_RETINA_PHOTORECEPTOR	HU_FETAL_RETINA_PHOTORECEPTOR	1	0.880734	1.16378	0.25	0.688315	0.622586	14	tags=100%, list=13%, signal=88%	TPI1
Macrophage	TRAVAGLINI_LUNG_PROLIFERATING_MACROPHAGE_CELL	TRAVAGLINI_LUNG_PROLIFERATING_MACROPHAGE_CELL	30	0.400884	1.16672	0.254049	0.689856	0.623979	32	tags=40%, list=29%, signal=39%	ARPC1B/ALOX5AP/IFI30/CTSH/TPI1/TGFBI/TUBB/LDHA/ATP6V0C/MYL6/PRDX5/RBX1
Macrophage	FAN_OVARY_CL7_ANGEIOGENIC_ENDOTHELIAL_CELL	FAN_OVARY_CL7_ANGEIOGENIC_ENDOTHELIAL_CELL	4	0.628775	1.21531	0.260131	0.690417	0.624486	3	tags=25%, list=3%, signal=25%	ARPC1B
Macrophage	ZHENG_CORD_BLOOD_C9_GRANULOCYTE_MACROPHAGE_PROGENITOR	ZHENG_CORD_BLOOD_C9_GRANULOCYTE_MACROPHAGE_PROGENITOR	4	0.617447	1.19342	0.278431	0.690417	0.624486	21	tags=50%, list=19%, signal=42%	LCP1/HNRNPA1
Macrophage	MANNO_MIDBRAIN_NEUROTYPES_HENDO	MANNO_MIDBRAIN_NEUROTYPES_HENDO	5	0.573698	1.19032	0.277154	0.690417	0.624486	3	tags=20%, list=3%, signal=20%	ARPC1B
Macrophage	AIZARANI_LIVER_C13_LSECS_2	AIZARANI_LIVER_C13_LSECS_2	2	-0.703704	-1.18836	0.265027	0.690417	0.624486	35	tags=100%, list=32%, signal=69%	LGMN
Macrophage	AIZARANI_LIVER_C20_LSECS_3	AIZARANI_LIVER_C20_LSECS_3	2	-0.703704	-1.18836	0.265027	0.690417	0.624486	35	tags=100%, list=32%, signal=69%	LGMN
Macrophage	AIZARANI_LIVER_C9_LSECS_1	AIZARANI_LIVER_C9_LSECS_1	2	-0.703704	-1.18836	0.265027	0.690417	0.624486	35	tags=100%, list=32%, signal=69%	LGMN
Macrophage	RUBENSTEIN_SKELETAL_MUSCLE_SMOOTH_MUSCLE_CELLS	RUBENSTEIN_SKELETAL_MUSCLE_SMOOTH_MUSCLE_CELLS	18	0.433757	1.17671	0.268828	0.690417	0.624486	54	tags=78%, list=49%, signal=47%	TPI1/HNRNPA1/LDHA/ATP6V1G1/MYL6/RPL14/ARPC2/CCT7/ATP5PO/EIF3K/RPL7A/ATP5F1B/RPL10A/RPL7
Macrophage	DURANTE_ADULT_OLFACTORY_NEUROEPITHELIUM_UNSPECIFIED	DURANTE_ADULT_OLFACTORY_NEUROEPITHELIUM_UNSPECIFIED	2	0.731481	1.17325	0.259434	0.690417	0.624486	31	tags=100%, list=28%, signal=73%	TUBB/PRDX5
Macrophage	CUI_DEVELOPING_HEART_C5_VALVAR_CELL	CUI_DEVELOPING_HEART_C5_VALVAR_CELL	1	-0.862385	-1.1477	0.295359	0.690417	0.624486	17	tags=100%, list=15%, signal=85%
Macrophage	GAO_LARGE_INTESTINE_ADULT_CA_ENTEROENDOCRINE_CELLS	GAO_LARGE_INTESTINE_ADULT_CA_ENTEROENDOCRINE_CELLS	1	-0.862385	-1.1477	0.295359	0.690417	0.624486	17	tags=100%, list=15%, signal=85%
Macrophage	MANNO_MIDBRAIN_NEUROTYPES_HDA	MANNO_MIDBRAIN_NEUROTYPES_HDA	1	-0.862385	-1.1477	0.295359	0.690417	0.624486	17	tags=100%, list=15%, signal=85%
Macrophage	MANNO_MIDBRAIN_NEUROTYPES_HDA1	MANNO_MIDBRAIN_NEUROTYPES_HDA1	1	-0.862385	-1.1477	0.295359	0.690417	0.624486	17	tags=100%, list=15%, signal=85%
Macrophage	MANNO_MIDBRAIN_NEUROTYPES_HNBM	MANNO_MIDBRAIN_NEUROTYPES_HNBM	1	-0.862385	-1.1477	0.295359	0.690417	0.624486	17	tags=100%, list=15%, signal=85%
Macrophage	MANNO_MIDBRAIN_NEUROTYPES_HNBML1	MANNO_MIDBRAIN_NEUROTYPES_HNBML1	1	-0.862385	-1.1477	0.295359	0.690417	0.624486	17	tags=100%, list=15%, signal=85%
Macrophage	MANNO_MIDBRAIN_NEUROTYPES_HOMTN	MANNO_MIDBRAIN_NEUROTYPES_HOMTN	1	-0.862385	-1.1477	0.295359	0.690417	0.624486	17	tags=100%, list=15%, signal=85%
Macrophage	TRAVAGLINI_LUNG_ALVEOLAR_EPITHELIAL_TYPE_1_CELL	TRAVAGLINI_LUNG_ALVEOLAR_EPITHELIAL_TYPE_1_CELL	2	0.712963	1.14355	0.286164	0.690417	0.624486	33	tags=100%, list=30%, signal=71%	MYL6/UBC
Macrophage	DESCARTES_FETAL_KIDNEY_MYELOID_CELLS	DESCARTES_FETAL_KIDNEY_MYELOID_CELLS	2	0.708343	1.13614	0.295597	0.690417	0.624486	7	tags=50%, list=6%, signal=48%	IFI30
Macrophage	FAN_EMBRYONIC_CTX_BRAIN_NAIVE_LIKE_T_CELL	FAN_EMBRYONIC_CTX_BRAIN_NAIVE_LIKE_T_CELL	2	0.707788	1.13524	0.295597	0.690417	0.624486	11	tags=50%, list=10%, signal=46%	ARHGDIB
Macrophage	DESCARTES_FETAL_THYMUS_ANTIGEN_PRESENTING_CELLS	DESCARTES_FETAL_THYMUS_ANTIGEN_PRESENTING_CELLS	2	0.70759	1.13493	0.295597	0.690417	0.624486	10	tags=50%, list=9%, signal=46%	CTSH
Macrophage	TRAVAGLINI_LUNG_ALVEOLAR_EPITHELIAL_TYPE_2_CELL	TRAVAGLINI_LUNG_ALVEOLAR_EPITHELIAL_TYPE_2_CELL	2	0.70759	1.13493	0.295597	0.690417	0.624486	10	tags=50%, list=9%, signal=46%	CTSH
Macrophage	MENON_FETAL_KIDNEY_4_PODOCYTES	MENON_FETAL_KIDNEY_4_PODOCYTES	4	0.599978	1.15966	0.305882	0.697994	0.63134	29	tags=75%, list=26%, signal=57%	CIRBP/PTBP3/MYL6
Macrophage	LAKE_ADULT_KIDNEY_C19_COLLECTING_DUCT_INTERCALATED_CELLS_TYPE_A_MEDULLA	LAKE_ADULT_KIDNEY_C19_COLLECTING_DUCT_INTERCALATED_CELLS_TYPE_A_MEDULLA	24	0.404348	1.14402	0.301636	0.697994	0.63134	54	tags=71%, list=49%, signal=46%	TPI1/LDHA/PTBP3/ATP6V1G1/MYL6/RPL14/RPS2/EIF3K/RPL7A/RPS14/ATP5F1B/HINT1/RPS18/RPS23/RPS3/RPL10A/RPL7
Macrophage	HU_FETAL_RETINA_BLOOD	HU_FETAL_RETINA_BLOOD	9	0.483632	1.14393	0.315254	0.697994	0.63134	55	tags=89%, list=50%, signal=48%	MYL6/PRDX5/RBX1/RPS2/TMEM14B/EIF3K/CTSB/OAZ1
Macrophage	FAN_OVARY_CL10_PUTATIVE_EARLY_ATRESIA_GRANULOSA_CELL	FAN_OVARY_CL10_PUTATIVE_EARLY_ATRESIA_GRANULOSA_CELL	18	0.418596	1.13558	0.313808	0.697994	0.63134	47	tags=67%, list=43%, signal=46%	TPI1/NME1/TUBB/HNRNPA1/MYL6/PRDX5/RBX1/ARPC2/ATP5PO/RPS14/ATP5F1B/HINT1
Macrophage	DURANTE_ADULT_OLFACTORY_NEUROEPITHELIUM_MATURE_NEURONS	DURANTE_ADULT_OLFACTORY_NEUROEPITHELIUM_MATURE_NEURONS	3	0.634597	1.13297	0.329545	0.697994	0.63134	27	tags=67%, list=25%, signal=52%	ATF5/ATP6V1G1
Macrophage	HAY_BONE_MARROW_DENDRITIC_CELL	HAY_BONE_MARROW_DENDRITIC_CELL	5	0.545987	1.13283	0.329588	0.697994	0.63134	18	tags=40%, list=16%, signal=35%	ALOX5AP/TGFBI
Macrophage	LAKE_ADULT_KIDNEY_C24_ENDOTHELIAL_CELLS_AEA_AND_DVR	LAKE_ADULT_KIDNEY_C24_ENDOTHELIAL_CELLS_AEA_AND_DVR	4	0.584906	1.13052	0.329412	0.697994	0.63134	48	tags=100%, list=44%, signal=58%	MYL6/RPL14/RPS2/RPS18
Macrophage	GAUTAM_EYE_CORNEA_CONJUNCTIVAL_CELLS	GAUTAM_EYE_CORNEA_CONJUNCTIVAL_CELLS	1	0.853211	1.12742	0.310606	0.697994	0.63134	17	tags=100%, list=15%, signal=85%	RPS29
Macrophage	DURANTE_ADULT_OLFACTORY_NEUROEPITHELIUM_OLFACTORY_MICROVILLAR_CELLS	DURANTE_ADULT_OLFACTORY_NEUROEPITHELIUM_OLFACTORY_MICROVILLAR_CELLS	1	-0.844037	-1.12328	0.327004	0.697994	0.63134	19	tags=100%, list=17%, signal=83%
Macrophage	TRAVAGLINI_LUNG_LIPOFIBROBLAST_CELL	TRAVAGLINI_LUNG_LIPOFIBROBLAST_CELL	2	0.699468	1.1219	0.328616	0.697994	0.63134	10	tags=50%, list=9%, signal=46%	CTSH
Macrophage	CUI_DEVELOPING_HEART_C3_FIBROBLAST_LIKE_CELL	CUI_DEVELOPING_HEART_C3_FIBROBLAST_LIKE_CELL	1	0.844037	1.11529	0.325758	0.697994	0.63134	18	tags=100%, list=16%, signal=84%	TGFBI
Macrophage	DURANTE_ADULT_OLFACTORY_NEUROEPITHELIUM_FIBROBLASTS_STROMAL_CELLS	DURANTE_ADULT_OLFACTORY_NEUROEPITHELIUM_FIBROBLASTS_STROMAL_CELLS	1	0.844037	1.11529	0.325758	0.697994	0.63134	18	tags=100%, list=16%, signal=84%	TGFBI
Macrophage	GAO_LARGE_INTESTINE_ADULT_CJ_IMMUNE_CELLS	GAO_LARGE_INTESTINE_ADULT_CJ_IMMUNE_CELLS	1	0.844037	1.11529	0.325758	0.697994	0.63134	18	tags=100%, list=16%, signal=84%	TGFBI
Macrophage	TRAVAGLINI_LUNG_MYOFIBROBLAST_CELL	TRAVAGLINI_LUNG_MYOFIBROBLAST_CELL	1	0.844037	1.11529	0.325758	0.697994	0.63134	18	tags=100%, list=16%, signal=84%	TGFBI
Macrophage	DESCARTES_MAIN_FETAL_CCL19_CCL21_POSITIVE_CELLS	DESCARTES_MAIN_FETAL_CCL19_CCL21_POSITIVE_CELLS	2	0.695305	1.11522	0.330189	0.697994	0.63134	10	tags=50%, list=9%, signal=46%	CTSH
Macrophage	MANNO_MIDBRAIN_NEUROTYPES_BASAL	MANNO_MIDBRAIN_NEUROTYPES_BASAL	11	-0.292929	-1.09373	0.333333	0.70021	0.633344	82	tags=100%, list=75%, signal=28%	ATP5PO/SUB1/RPL7A/ATP5F1B/RPL7/SEC61G/ATP5PB/SEC61B/GABARAP/HNRNPU
Macrophage	GAUTAM_EYE_CHOROID_SCLERA_MELANOCYTES	GAUTAM_EYE_CHOROID_SCLERA_MELANOCYTES	7	-0.359223	-1.13915	0.337931	0.701049	0.634104	74	tags=100%, list=67%, signal=35%	ATP5PO/SNRPG/EIF3M/SGK1/EIF2S2/GABARAP
Macrophage	FAN_OVARY_CL12_T_LYMPHOCYTE_NK_CELL_2	FAN_OVARY_CL12_T_LYMPHOCYTE_NK_CELL_2	15	0.426235	1.11767	0.337924	0.701049	0.634104	47	tags=60%, list=43%, signal=40%	ARPC1B/ALOX5AP/ARHGDIB/RPS29/MYL6/UBC/ARPC2/SUB1/HINT1
Macrophage	RUBENSTEIN_SKELETAL_MUSCLE_PERICYTES	RUBENSTEIN_SKELETAL_MUSCLE_PERICYTES	6	0.525743	1.13128	0.341048	0.70118	0.634222	46	tags=83%, list=42%, signal=51%	ARHGDIB/TPI1/ATP6V1G1/EIF3K/ATP5F1B
Macrophage	HU_FETAL_RETINA_RPC	HU_FETAL_RETINA_RPC	3	-0.514019	-1.08078	0.342193	0.70118	0.634222	56	tags=100%, list=51%, signal=50%	SNRPG/SRSF2
Macrophage	DESCARTES_MAIN_FETAL_VISCERAL_NEURONS	DESCARTES_MAIN_FETAL_VISCERAL_NEURONS	1	0.834862	1.10317	0.348485	0.707335	0.639789	19	tags=100%, list=17%, signal=83%	TUBB
Macrophage	GAUTAM_EYE_CORNEA_MELANOCYTES	GAUTAM_EYE_CORNEA_MELANOCYTES	3	0.616822	1.10124	0.349432	0.707335	0.639789	44	tags=100%, list=40%, signal=62%	NME1/CIRBP/RPS14
Macrophage	FAN_EMBRYONIC_CTX_MICROGLIA_3	FAN_EMBRYONIC_CTX_MICROGLIA_3	3	0.611888	1.09243	0.355114	0.71414	0.645945	6	tags=33%, list=5%, signal=32%	ALOX5AP
Macrophage	LAKE_ADULT_KIDNEY_C10_THIN_ASCENDING_LIMB	LAKE_ADULT_KIDNEY_C10_THIN_ASCENDING_LIMB	26	0.382479	1.09094	0.35707	0.71414	0.645945	54	tags=65%, list=49%, signal=44%	ARPC1B/TPI1/RPS29/LDHA/MYL6/RPL14/UBC/RPS2/RPL7A/RPS14/ATP5F1B/HINT1/RPS18/RPS23/RPL10A/CTSB/RPL7
Macrophage	FAN_OVARY_CL17_PUTATIVE_APOPTOTIC_SMOOTH_MUSCLE_CELL	FAN_OVARY_CL17_PUTATIVE_APOPTOTIC_SMOOTH_MUSCLE_CELL	3	0.609504	1.08817	0.362216	0.72012	0.651353	29	tags=67%, list=26%, signal=50%	LDHA/MYL6
Macrophage	FAN_OVARY_CL9_PUTATIVE_APOPTOTIC_ENDOTHELIAL_CELL	FAN_OVARY_CL9_PUTATIVE_APOPTOTIC_ENDOTHELIAL_CELL	9	0.459871	1.08773	0.370621	0.732471	0.662525	22	tags=33%, list=20%, signal=29%	ARPC1B/NME1/LDHA
Macrophage	GAO_LARGE_INTESTINE_24W_C6_SECRETORY_PROGENITOR	GAO_LARGE_INTESTINE_24W_C6_SECRETORY_PROGENITOR	1	-0.816514	-1.08665	0.379747	0.746091	0.674844	22	tags=100%, list=20%, signal=81%
Macrophage	LAKE_ADULT_KIDNEY_C8_DECENDING_THIN_LIMB	LAKE_ADULT_KIDNEY_C8_DECENDING_THIN_LIMB	23	0.383308	1.07617	0.382474	0.747055	0.675716	54	tags=70%, list=49%, signal=45%	TPI1/LDHA/CIRBP/PTBP3/ATP6V1G1/MYL6/RPL14/RPS2/RPL7A/RPS14/HINT1/RPS18/RPS23/RPL10A/CTSB/RPL7
Macrophage	MANNO_MIDBRAIN_NEUROTYPES_HPROGFPM	MANNO_MIDBRAIN_NEUROTYPES_HPROGFPM	4	0.556604	1.07582	0.388235	0.749541	0.677965	51	tags=100%, list=46%, signal=56%	LDHA/RPS14/HMGB3/RPS3
Macrophage	HU_FETAL_RETINA_RPE	HU_FETAL_RETINA_RPE	3	0.599687	1.07065	0.386364	0.749541	0.677965	10	tags=33%, list=9%, signal=31%	CTSH
Macrophage	GAUTAM_EYE_IRIS_CILIARY_BODY_WIF1_HIGH_FIBROBLASTS	GAUTAM_EYE_IRIS_CILIARY_BODY_WIF1_HIGH_FIBROBLASTS	8	0.46172	1.0681	0.397229	0.757474	0.68514	54	tags=88%, list=49%, signal=48%	TGFBI/LDHA/RPS14/RPS18/RPS23/RPS3/RPL7
Macrophage	ZHENG_CORD_BLOOD_C8_PUTATIVE_LYMPHOID_PRIMED_MULTIPOTENT_PROGENITOR_2	ZHENG_CORD_BLOOD_C8_PUTATIVE_LYMPHOID_PRIMED_MULTIPOTENT_PROGENITOR_2	3	0.588785	1.05118	0.399148	0.757474	0.68514	47	tags=100%, list=43%, signal=59%	HNRNPA1/EIF3K/HINT1
Macrophage	TRAVAGLINI_LUNG_BASOPHIL_MAST_2_CELL	TRAVAGLINI_LUNG_BASOPHIL_MAST_2_CELL	8	-0.304031	-1.01599	0.398551	0.757474	0.68514	44	tags=88%, list=40%, signal=57%	SRSF2/EIF1AX/RPL24/RPL37A/SGK1/HNRNPU/SRSF3
Macrophage	TRAVAGLINI_LUNG_PROXIMAL_BASAL_CELL	TRAVAGLINI_LUNG_PROXIMAL_BASAL_CELL	32	0.362956	1.06455	0.40202	0.758614	0.686172	65	tags=78%, list=59%, signal=45%	TPI1/HNRNPA1/CIRBP/RPL14/RPS2/ARPC2/CCT7/ATP5PO/EIF3K/RPL7A/RPS14/HMGB3/ATP5F1B/HINT1/RPS18/RPS23/RPS3/RPL10A/CTSB/RPL7/RPS21/NDUFB5/ATP5MC1/P4HB/EIF3M
Macrophage	GAUTAM_EYE_IRIS_CILIARY_BODY_MELANOCYTES	GAUTAM_EYE_IRIS_CILIARY_BODY_MELANOCYTES	6	-0.365385	-1.06813	0.409836	0.769018	0.695582	73	tags=100%, list=66%, signal=36%	ATP5F1B/HINT1/NDUFB5/CNDP2/RPS12
Macrophage	HU_FETAL_RETINA_FIBROBLAST	HU_FETAL_RETINA_FIBROBLAST	2	0.662413	1.06247	0.416667	0.777467	0.703225	18	tags=50%, list=16%, signal=43%	TGFBI
Macrophage	GAUTAM_EYE_IRIS_CILIARY_BODY_CILIARY_BODY_CELLS	GAUTAM_EYE_IRIS_CILIARY_BODY_CILIARY_BODY_CELLS	1	0.807339	1.0668	0.433712	0.787282	0.712102	22	tags=100%, list=20%, signal=81%	LDHA
Macrophage	HAY_BONE_MARROW_CD34_POS_LYMPHOID_UNK	HAY_BONE_MARROW_CD34_POS_LYMPHOID_UNK	1	0.807339	1.0668	0.433712	0.787282	0.712102	22	tags=100%, list=20%, signal=81%	LDHA
Macrophage	ZHONG_PFC_C2_SOX5_BCL11B_POS_EXCITATORY_NEURON	ZHONG_PFC_C2_SOX5_BCL11B_POS_EXCITATORY_NEURON	1	0.807339	1.0668	0.433712	0.787282	0.712102	22	tags=100%, list=20%, signal=81%	LDHA
Macrophage	ZHONG_PFC_C2_UNKNOWN_NPC	ZHONG_PFC_C2_UNKNOWN_NPC	1	0.807339	1.0668	0.433712	0.787282	0.712102	22	tags=100%, list=20%, signal=81%	LDHA
Macrophage	DESCARTES_MAIN_FETAL_PDE1C_ACSM3_POSITIVE_CELLS	DESCARTES_MAIN_FETAL_PDE1C_ACSM3_POSITIVE_CELLS	3	0.577404	1.03086	0.428977	0.787282	0.712102	12	tags=33%, list=11%, signal=31%	GMEB2
Macrophage	LAKE_ADULT_KIDNEY_C9_THIN_ASCENDING_LIMB	LAKE_ADULT_KIDNEY_C9_THIN_ASCENDING_LIMB	24	0.363647	1.02886	0.44274	0.799326	0.722996	54	tags=67%, list=49%, signal=43%	TPI1/LDHA/CIRBP/ATP6V1G1/MYL6/RPL14/RPS2/RPL7A/RPS14/ATP5F1B/HINT1/RPS18/RPS23/RPS3/RPL10A/RPL7
Macrophage	HAY_BONE_MARROW_NAIVE_T_CELL	HAY_BONE_MARROW_NAIVE_T_CELL	15	0.391302	1.02607	0.456568	0.815474	0.737602	57	tags=73%, list=52%, signal=41%	FYB1/RPS29/RPL14/RPS2/RPS14/RPS18/RPS23/RPS3/RPL10A/RPL7/RPS21
Macrophage	GAUTAM_EYE_IRIS_CILIARY_BODY_SMOOTH_MUSCLE_CELLS	GAUTAM_EYE_IRIS_CILIARY_BODY_SMOOTH_MUSCLE_CELLS	10	0.426692	1.02338	0.454545	0.815474	0.737602	61	tags=90%, list=55%, signal=44%	TUBB/PYGM/ATP5PO/TMEM14B/EIF3K/HINT1/OAZ1/SEC61G/ATP5MC1
Macrophage	BUSSLINGER_GASTRIC_X_CELLS	BUSSLINGER_GASTRIC_X_CELLS	1	0.788991	1.04256	0.467803	0.8267	0.747755	24	tags=100%, list=22%, signal=79%	CIRBP
Macrophage	TRAVAGLINI_LUNG_NEUROENDOCRINE_CELL	TRAVAGLINI_LUNG_NEUROENDOCRINE_CELL	1	0.788991	1.04256	0.467803	0.8267	0.747755	24	tags=100%, list=22%, signal=79%	CIRBP
Macrophage	LAKE_ADULT_KIDNEY_C16_COLLECTING_SYSTEM_PRINCIPAL_CELLS_CORTEX	LAKE_ADULT_KIDNEY_C16_COLLECTING_SYSTEM_PRINCIPAL_CELLS_CORTEX	1	0.779817	1.03043	0.479167	0.832939	0.753399	25	tags=100%, list=23%, signal=78%	PTBP3
Macrophage	CUI_DEVELOPING_HEART_RIGHT_VENTRICULAR_CARDIOMYOCYTE	CUI_DEVELOPING_HEART_RIGHT_VENTRICULAR_CARDIOMYOCYTE	1	0.770642	1.01831	0.498106	0.832939	0.753399	26	tags=100%, list=24%, signal=77%	PYGM
Macrophage	DESCARTES_MAIN_FETAL_SKELETAL_MUSCLE_CELLS	DESCARTES_MAIN_FETAL_SKELETAL_MUSCLE_CELLS	1	0.770642	1.01831	0.498106	0.832939	0.753399	26	tags=100%, list=24%, signal=77%	PYGM
Macrophage	BUSSLINGER_GASTRIC_PPP1R1B_POSITIVE_CELLS	BUSSLINGER_GASTRIC_PPP1R1B_POSITIVE_CELLS	16	0.38115	1.01051	0.487342	0.832939	0.753399	57	tags=75%, list=52%, signal=42%	RPS29/HNRNPA1/RPL14/RPS2/RPL7A/RPS14/RPS18/RPS23/RPS3/RPL10A/RPL7/RPS21
Macrophage	FAN_OVARY_CL8_MATURE_CUMULUS_GRANULOSA_CELL_2	FAN_OVARY_CL8_MATURE_CUMULUS_GRANULOSA_CELL_2	22	0.36194	1.01021	0.48194	0.832939	0.753399	61	tags=77%, list=55%, signal=43%	NME1/RPS29/TUBB/HNRNPA1/MYL6/PRDX5/RBX1/ARPC2/ATP5PO/TMEM14B/HMGB3/ATP5F1B/HINT1/RPS21/NDUFB5/SEC61G/ATP5MC1
Macrophage	MURARO_PANCREAS_ALPHA_CELL	MURARO_PANCREAS_ALPHA_CELL	5	0.485631	1.0076	0.48814	0.832939	0.753399	4	tags=20%, list=4%, signal=20%	COTL1
Macrophage	BUSSLINGER_GASTRIC_LYZ_POSITIVE_CELLS	BUSSLINGER_GASTRIC_LYZ_POSITIVE_CELLS	14	0.388856	1.00617	0.480892	0.832939	0.753399	57	tags=79%, list=52%, signal=43%	ATP6V1G1/RPL14/RPS2/RPL7A/RPS14/RPS18/RPS23/RPS3/RPL10A/RPL7/RPS21
Macrophage	DESCARTES_MAIN_FETAL_PAEP_MECOM_POSITIVE_CELLS	DESCARTES_MAIN_FETAL_PAEP_MECOM_POSITIVE_CELLS	1	-0.752294	-1.00119	0.493671	0.832939	0.753399	29	tags=100%, list=26%, signal=74%
Macrophage	TRAVAGLINI_LUNG_BRONCHIAL_VESSEL_2_CELL	TRAVAGLINI_LUNG_BRONCHIAL_VESSEL_2_CELL	6	0.462637	0.995488	0.504263	0.832939	0.753399	42	tags=67%, list=38%, signal=44%	HNRNPA1/LDHA/UBC/SUB1
Macrophage	TRAVAGLINI_LUNG_BRONCHIAL_VESSEL_1_CELL	TRAVAGLINI_LUNG_BRONCHIAL_VESSEL_1_CELL	19	0.360864	0.993287	0.498963	0.832939	0.753399	57	tags=68%, list=52%, signal=40%	COTL1/NME1/RPS29/HNRNPA1/LDHA/RPL14/RPS2/RPS14/RPS23/RPS3/RPL10A/RPL7/RPS21
Macrophage	DESCARTES_MAIN_FETAL_CORNEAL_AND_CONJUNCTIVAL_EPITHELIAL_CELLS	DESCARTES_MAIN_FETAL_CORNEAL_AND_CONJUNCTIVAL_EPITHELIAL_CELLS	3	0.555412	0.991599	0.490057	0.832939	0.753399	27	tags=67%, list=25%, signal=52%	ATP6V0C/ATP6V1G1
Macrophage	BUSSLINGER_DUODENAL_TRANSIT_AMPLIFYING_CELLS	BUSSLINGER_DUODENAL_TRANSIT_AMPLIFYING_CELLS	24	0.348909	0.987164	0.515337	0.832939	0.753399	54	tags=67%, list=49%, signal=43%	TPI1/RPS29/HNRNPA1/RPL14/RPS2/ATP5PO/EIF3K/RPL7A/RPS14/ATP5F1B/HINT1/RPS18/RPS23/RPS3/RPL10A/RPL7
Macrophage	TRAVAGLINI_LUNG_CD4_MEMORY_EFFECTOR_T_CELL	TRAVAGLINI_LUNG_CD4_MEMORY_EFFECTOR_T_CELL	3	0.551402	0.984439	0.49858	0.832939	0.753399	51	tags=100%, list=46%, signal=55%	RPS29/HINT1/RPS3
Macrophage	DURANTE_ADULT_OLFACTORY_NEUROEPITHELIUM_VASCULAR_SMOOTH_MUSCLE_CELLS	DURANTE_ADULT_OLFACTORY_NEUROEPITHELIUM_VASCULAR_SMOOTH_MUSCLE_CELLS	1	0.743119	0.981942	0.545455	0.832939	0.753399	29	tags=100%, list=26%, signal=74%	MYL6
Macrophage	GAUTAM_EYE_IRIS_CILIARY_BODY_PIGMENTED_CILIARY_BODY_CELLS	GAUTAM_EYE_IRIS_CILIARY_BODY_PIGMENTED_CILIARY_BODY_CELLS	1	0.743119	0.981942	0.545455	0.832939	0.753399	29	tags=100%, list=26%, signal=74%	MYL6
Macrophage	MENON_FETAL_KIDNEY_3_STROMAL_CELLS	MENON_FETAL_KIDNEY_3_STROMAL_CELLS	1	0.743119	0.981942	0.545455	0.832939	0.753399	29	tags=100%, list=26%, signal=74%	MYL6
Macrophage	RUBENSTEIN_SKELETAL_MUSCLE_ENDOTHELIAL_CELLS	RUBENSTEIN_SKELETAL_MUSCLE_ENDOTHELIAL_CELLS	1	0.743119	0.981942	0.545455	0.832939	0.753399	29	tags=100%, list=26%, signal=74%	MYL6
Macrophage	MANNO_MIDBRAIN_NEUROTYPES_HNPROG	MANNO_MIDBRAIN_NEUROTYPES_HNPROG	2	0.611111	0.980182	0.548742	0.832939	0.753399	44	tags=100%, list=40%, signal=61%	PDE11A/RPS14
Macrophage	MANNO_MIDBRAIN_NEUROTYPES_HPROGM	MANNO_MIDBRAIN_NEUROTYPES_HPROGM	2	0.611111	0.980182	0.548742	0.832939	0.753399	44	tags=100%, list=40%, signal=61%	PDE11A/RPS14
Macrophage	TRAVAGLINI_LUNG_CD8_MEMORY_EFFECTOR_T_CELL	TRAVAGLINI_LUNG_CD8_MEMORY_EFFECTOR_T_CELL	2	0.611111	0.980182	0.548742	0.832939	0.753399	44	tags=100%, list=40%, signal=61%	RPS29/RPS14
Macrophage	GAUTAM_EYE_CHOROID_SCLERA_CHOROID_ENDOTHELIAL_CELLS	GAUTAM_EYE_CHOROID_SCLERA_CHOROID_ENDOTHELIAL_CELLS	8	0.418494	0.968106	0.542725	0.832939	0.753399	3	tags=12%, list=3%, signal=13%	ARPC1B
Macrophage	BUSSLINGER_GASTRIC_MATURE_PIT_CELLS	BUSSLINGER_GASTRIC_MATURE_PIT_CELLS	3	0.541067	0.965988	0.52983	0.832939	0.753399	37	tags=67%, list=34%, signal=45%	MYL6/ARPC2
Macrophage	DESCARTES_FETAL_ADRENAL_MYELOID_CELLS	DESCARTES_FETAL_ADRENAL_MYELOID_CELLS	1	-0.724771	-0.964559	0.550633	0.832939	0.753399	32	tags=100%, list=29%, signal=72%
Macrophage	DESCARTES_FETAL_HEART_MYELOID_CELLS	DESCARTES_FETAL_HEART_MYELOID_CELLS	1	-0.724771	-0.964559	0.550633	0.832939	0.753399	32	tags=100%, list=29%, signal=72%
Macrophage	DESCARTES_FETAL_PLACENTA_MYELOID_CELLS	DESCARTES_FETAL_PLACENTA_MYELOID_CELLS	1	-0.724771	-0.964559	0.550633	0.832939	0.753399	32	tags=100%, list=29%, signal=72%
Macrophage	DESCARTES_FETAL_SPLEEN_MYELOID_CELLS	DESCARTES_FETAL_SPLEEN_MYELOID_CELLS	1	-0.724771	-0.964559	0.550633	0.832939	0.753399	32	tags=100%, list=29%, signal=72%
Macrophage	LAKE_ADULT_KIDNEY_C23_ENDOTHELIAL_CELLS_AVR	LAKE_ADULT_KIDNEY_C23_ENDOTHELIAL_CELLS_AVR	6	0.44749	0.962896	0.540804	0.832939	0.753399	54	tags=83%, list=49%, signal=45%	MYL6/RPS2/RPS14/RPS23/RPL7
Macrophage	FAN_EMBRYONIC_CTX_BIG_GROUPS_CAJAL_RETZIUS	FAN_EMBRYONIC_CTX_BIG_GROUPS_CAJAL_RETZIUS	9	0.405259	0.958555	0.537853	0.832939	0.753399	47	tags=67%, list=43%, signal=42%	ATF5/TPI1/ATP6V0C/PRDX5/ATP5F1B/HINT1
Macrophage	HAY_BONE_MARROW_IMMATURE_NEUTROPHIL	HAY_BONE_MARROW_IMMATURE_NEUTROPHIL	4	0.492854	0.952602	0.537255	0.832939	0.753399	27	tags=50%, list=25%, signal=39%	IFI30/ATP6V1G1
Macrophage	TRAVAGLINI_LUNG_DIFFERENTIATING_BASAL_CELL	TRAVAGLINI_LUNG_DIFFERENTIATING_BASAL_CELL	3	0.53271	0.951069	0.551136	0.832939	0.753399	53	tags=100%, list=48%, signal=53%	TPI1/HMGB3/CTSB
Macrophage	GAUTAM_EYE_IRIS_CILIARY_BODY_ACTIVATED_T_CELLS	GAUTAM_EYE_IRIS_CILIARY_BODY_ACTIVATED_T_CELLS	3	-0.448598	-0.943227	0.528239	0.832939	0.753399	63	tags=100%, list=57%, signal=44%	RPL10A/EIF3M
Macrophage	RUBENSTEIN_SKELETAL_MUSCLE_FAP_CELLS	RUBENSTEIN_SKELETAL_MUSCLE_FAP_CELLS	2	-0.555556	-0.938183	0.543716	0.832939	0.753399	51	tags=50%, list=46%, signal=27%	ATP6V0E1
Macrophage	BUSSLINGER_ESOPHAGEAL_PROLIFERATING_BASAL_CELLS	BUSSLINGER_ESOPHAGEAL_PROLIFERATING_BASAL_CELLS	6	0.440516	0.947888	0.56151	0.840846	0.760551	56	tags=83%, list=51%, signal=43%	TUBB/HNRNPA1/RPS3/RPL10A/SNRPB
Macrophage	LAKE_ADULT_KIDNEY_C5_PROXIMAL_TUBULE_EPITHELIAL_CELLS_STRESS_INFLAM	LAKE_ADULT_KIDNEY_C5_PROXIMAL_TUBULE_EPITHELIAL_CELLS_STRESS_INFLAM	3	0.528247	0.943101	0.56392	0.840846	0.760551	10	tags=33%, list=9%, signal=31%	CTSH
Macrophage	DESCARTES_FETAL_LUNG_CSH1_CSH2_POSITIVE_CELLS	DESCARTES_FETAL_LUNG_CSH1_CSH2_POSITIVE_CELLS	2	-0.546296	-0.922546	0.560109	0.840846	0.760551	52	tags=50%, list=47%, signal=27%	CYTH3
Macrophage	ZHONG_PFC_C1_OPC	ZHONG_PFC_C1_OPC	2	0.601852	0.965331	0.56761	0.842586	0.762124	45	tags=100%, list=41%, signal=60%	LDHA/HMGB3
Macrophage	DESCARTES_MAIN_FETAL_CILIATED_EPITHELIAL_CELLS	DESCARTES_MAIN_FETAL_CILIATED_EPITHELIAL_CELLS	1	0.724771	0.957697	0.583333	0.850801	0.769555	31	tags=100%, list=28%, signal=72%	PRDX5
Macrophage	DURANTE_ADULT_OLFACTORY_NEUROEPITHELIUM_RESPIRATORY_CILIATED_CELLS	DURANTE_ADULT_OLFACTORY_NEUROEPITHELIUM_RESPIRATORY_CILIATED_CELLS	1	0.724771	0.957697	0.583333	0.850801	0.769555	31	tags=100%, list=28%, signal=72%	PRDX5
Macrophage	TRAVAGLINI_LUNG_IGSF21_DENDRITIC_CELL	TRAVAGLINI_LUNG_IGSF21_DENDRITIC_CELL	2	0.589879	0.946128	0.580189	0.850801	0.769555	18	tags=50%, list=16%, signal=43%	TGFBI
Macrophage	TRAVAGLINI_LUNG_LYMPHATIC_CELL	TRAVAGLINI_LUNG_LYMPHATIC_CELL	3	0.523364	0.934383	0.576705	0.850801	0.769555	54	tags=100%, list=49%, signal=52%	TGFBI/RPS2/RPL7
Macrophage	HAY_BONE_MARROW_CD8_T_CELL	HAY_BONE_MARROW_CD8_T_CELL	1	0.706422	0.933451	0.630682	0.856292	0.774522	33	tags=100%, list=30%, signal=71%	UBC
Macrophage	LAKE_ADULT_KIDNEY_C17_COLLECTING_SYSTEM_PCS_STRESSED_DISSOC_SUBSET	LAKE_ADULT_KIDNEY_C17_COLLECTING_SYSTEM_PCS_STRESSED_DISSOC_SUBSET	1	0.706422	0.933451	0.630682	0.856292	0.774522	33	tags=100%, list=30%, signal=71%	UBC
Macrophage	LAKE_ADULT_KIDNEY_C26_MESANGIAL_CELLS	LAKE_ADULT_KIDNEY_C26_MESANGIAL_CELLS	1	0.706422	0.933451	0.630682	0.856292	0.774522	33	tags=100%, list=30%, signal=71%	UBC
Macrophage	LAKE_ADULT_KIDNEY_C27_VASCULAR_SMOOTH_MUSCLE_CELLS_AND_PERICYTES	LAKE_ADULT_KIDNEY_C27_VASCULAR_SMOOTH_MUSCLE_CELLS_AND_PERICYTES	1	0.706422	0.933451	0.630682	0.856292	0.774522	33	tags=100%, list=30%, signal=71%	UBC
Macrophage	AIZARANI_LIVER_C10_MVECS_1	AIZARANI_LIVER_C10_MVECS_1	1	-0.697248	-0.92793	0.624473	0.856292	0.774522	35	tags=100%, list=32%, signal=69%
Macrophage	AIZARANI_LIVER_C32_MVECS_3	AIZARANI_LIVER_C32_MVECS_3	1	-0.697248	-0.92793	0.624473	0.856292	0.774522	35	tags=100%, list=32%, signal=69%
Macrophage	CUI_DEVELOPING_HEART_C6_EPICARDIAL_CELL	CUI_DEVELOPING_HEART_C6_EPICARDIAL_CELL	1	-0.697248	-0.92793	0.624473	0.856292	0.774522	35	tags=100%, list=32%, signal=69%
Macrophage	GAO_STOMACH_24W_C1_PROCRPOS_MULTIPOTENT_PROGENITOR	GAO_STOMACH_24W_C1_PROCRPOS_MULTIPOTENT_PROGENITOR	1	-0.697248	-0.92793	0.624473	0.856292	0.774522	35	tags=100%, list=32%, signal=69%
Macrophage	ZHONG_PFC_C4_PTGDS_POS_OPC	ZHONG_PFC_C4_PTGDS_POS_OPC	1	-0.697248	-0.92793	0.624473	0.856292	0.774522	35	tags=100%, list=32%, signal=69%
Macrophage	TRAVAGLINI_LUNG_PROLIFERATING_BASAL_CELL	TRAVAGLINI_LUNG_PROLIFERATING_BASAL_CELL	40	0.311578	0.927058	0.619095	0.856292	0.774522	70	tags=78%, list=64%, signal=44%	TPI1/NME1/TUBB/HNRNPA1/RPL14/RPS2/ACP1/ARPC2/CCT7/ATP5PO/EIF3K/RPL7A/HMGB3/ATP5F1B/HINT1/RPS18/RPS23/RPS3/RPL10A/RPL7/SNRPB/NDUFB5/SUCLG1/ATP5MC1/HNRNPAB/SNRPG/P4HB/EIF3M/MRPL51/SRSF2/FKBP5
Macrophage	MANNO_MIDBRAIN_NEUROTYPES_HGABA	MANNO_MIDBRAIN_NEUROTYPES_HGABA	3	0.515803	0.920883	0.603693	0.856292	0.774522	35	tags=67%, list=32%, signal=47%	PTBP3/PDE11A
Macrophage	MURARO_PANCREAS_ENDOTHELIAL_CELL	MURARO_PANCREAS_ENDOTHELIAL_CELL	3	0.514852	0.919185	0.603693	0.856292	0.774522	37	tags=67%, list=34%, signal=45%	ARHGDIB/ARPC2
Macrophage	BUSSLINGER_GASTRIC_METALLOTHIONEIN_CELLS	BUSSLINGER_GASTRIC_METALLOTHIONEIN_CELLS	5	0.438095	0.908973	0.596754	0.856292	0.774522	64	tags=100%, list=58%, signal=44%	ATP5PO/RPS3/RPS21/HNRNPAB/P4HB
Macrophage	ZHONG_PFC_MAJOR_TYPES_NPCS	ZHONG_PFC_MAJOR_TYPES_NPCS	3	0.504673	0.901012	0.62642	0.856292	0.774522	56	tags=100%, list=51%, signal=50%	LDHA/HMGB3/SNRPB
Macrophage	DESCARTES_MAIN_FETAL_CLC_IL5RA_POSITIVE_CELLS	DESCARTES_MAIN_FETAL_CLC_IL5RA_POSITIVE_CELLS	2	-0.527778	-0.891274	0.612022	0.856292	0.774522	54	tags=50%, list=49%, signal=26%	PPP1CC
Macrophage	BUSSLINGER_ESOPHAGEAL_EARLY_SUPRABASAL_CELLS	BUSSLINGER_ESOPHAGEAL_EARLY_SUPRABASAL_CELLS	6	0.413568	0.889903	0.627284	0.856292	0.774522	30	tags=50%, list=27%, signal=38%	TUBB/HNRNPA1/RPL14
Macrophage	LAKE_ADULT_KIDNEY_C6_PROXIMAL_TUBULE_EPITHELIAL_CELLS_FIBRINOGEN_POS_S3	LAKE_ADULT_KIDNEY_C6_PROXIMAL_TUBULE_EPITHELIAL_CELLS_FIBRINOGEN_POS_S3	5	0.427585	0.887166	0.62422	0.856292	0.774522	53	tags=80%, list=48%, signal=43%	CTSH/HINT1/RPS23/CTSB
Macrophage	MENON_FETAL_KIDNEY_2_NEPHRON_PROGENITOR_CELLS	MENON_FETAL_KIDNEY_2_NEPHRON_PROGENITOR_CELLS	1	0.697248	0.921329	0.651515	0.870405	0.787287	34	tags=100%, list=31%, signal=70%	RPS2
Macrophage	DESCARTES_FETAL_CEREBELLUM_PURKINJE_NEURONS	DESCARTES_FETAL_CEREBELLUM_PURKINJE_NEURONS	1	0.688073	0.909206	0.672348	0.870405	0.787287	35	tags=100%, list=32%, signal=69%	PDE11A
Macrophage	DESCARTES_FETAL_CEREBRUM_SKOR2_NPSR1_POSITIVE_CELLS	DESCARTES_FETAL_CEREBRUM_SKOR2_NPSR1_POSITIVE_CELLS	1	0.688073	0.909206	0.672348	0.870405	0.787287	35	tags=100%, list=32%, signal=69%	PDE11A
Macrophage	DESCARTES_FETAL_EYE_PDE11A_FAM19A2_POSITIVE_CELLS	DESCARTES_FETAL_EYE_PDE11A_FAM19A2_POSITIVE_CELLS	1	0.688073	0.909206	0.672348	0.870405	0.787287	35	tags=100%, list=32%, signal=69%	PDE11A
Macrophage	DESCARTES_MAIN_FETAL_PDE11A_FAM19A2_POSITIVE_CELLS	DESCARTES_MAIN_FETAL_PDE11A_FAM19A2_POSITIVE_CELLS	1	0.688073	0.909206	0.672348	0.870405	0.787287	35	tags=100%, list=32%, signal=69%	PDE11A
Macrophage	MANNO_MIDBRAIN_NEUROTYPES_HDA2	MANNO_MIDBRAIN_NEUROTYPES_HDA2	1	0.688073	0.909206	0.672348	0.870405	0.787287	35	tags=100%, list=32%, signal=69%	PDE11A
Macrophage	MANNO_MIDBRAIN_NEUROTYPES_HRGL1	MANNO_MIDBRAIN_NEUROTYPES_HRGL1	1	0.688073	0.909206	0.672348	0.870405	0.787287	35	tags=100%, list=32%, signal=69%	PDE11A
Macrophage	GAUTAM_EYE_CHOROID_SCLERA_ACTIVATED_T_CELLS	GAUTAM_EYE_CHOROID_SCLERA_ACTIVATED_T_CELLS	1	-0.678899	-0.903511	0.668776	0.870405	0.787287	37	tags=100%, list=34%, signal=67%
Macrophage	TRAVAGLINI_LUNG_NATURAL_KILLER_CELL	TRAVAGLINI_LUNG_NATURAL_KILLER_CELL	3	0.493338	0.880775	0.659091	0.870405	0.787287	37	tags=67%, list=34%, signal=45%	OSTF1/ARPC2
Macrophage	FAN_OVARY_CL0_XBP1_SELK_HIGH_STROMAL_CELL	FAN_OVARY_CL0_XBP1_SELK_HIGH_STROMAL_CELL	13	0.340327	0.869964	0.650267	0.870405	0.787287	54	tags=69%, list=49%, signal=40%	CIRBP/RPL14/RPS2/RPS14/RPS18/RPS23/RPS3/RPL10A/RPL7
Macrophage	HAY_BONE_MARROW_PRO_B	HAY_BONE_MARROW_PRO_B	7	0.384758	0.861323	0.663953	0.870405	0.787287	45	tags=57%, list=41%, signal=36%	TUBB/HNRNPA1/ACP1/HMGB3
Macrophage	FAN_OVARY_CL3_MATURE_CUMULUS_GRANULOSA_CELL_1	FAN_OVARY_CL3_MATURE_CUMULUS_GRANULOSA_CELL_1	5	0.409921	0.850515	0.667915	0.870405	0.787287	37	tags=60%, list=34%, signal=42%	TUBB/MYL6/ARPC2
Macrophage	FAN_OVARY_CL15_SMALL_ANTRAL_FOLLICLE_GRANULOSA_CELL	FAN_OVARY_CL15_SMALL_ANTRAL_FOLLICLE_GRANULOSA_CELL	18	0.318438	0.863871	0.682008	0.876118	0.792455	46	tags=56%, list=42%, signal=39%	TPI1/ACTR3/HNRNPA1/MYL6/UBC/ACP1/ARPC2/SUB1/HMGB3/ATP5F1B
Macrophage	TRAVAGLINI_LUNG_AIRWAY_SMOOTH_MUSCLE_CELL	TRAVAGLINI_LUNG_AIRWAY_SMOOTH_MUSCLE_CELL	6	0.387149	0.833056	0.679659	0.876118	0.792455	57	tags=83%, list=52%, signal=42%	MYL6/RPL14/RPS14/RPL10A/RPS21
Macrophage	RUBENSTEIN_SKELETAL_MUSCLE_PCV_ENDOTHELIAL_CELLS	RUBENSTEIN_SKELETAL_MUSCLE_PCV_ENDOTHELIAL_CELLS	11	0.343594	0.840182	0.691969	0.885508	0.800948	57	tags=73%, list=52%, signal=39%	RPS2/RPL7A/RPS14/HINT1/RPS18/RPS23/RPL7/RPS21
Macrophage	DESCARTES_MAIN_FETAL_PARIETAL_AND_CHIEF_CELLS	DESCARTES_MAIN_FETAL_PARIETAL_AND_CHIEF_CELLS	1	0.651376	0.860715	0.725379	0.888351	0.80352	39	tags=100%, list=35%, signal=65%	ATP5PO
Macrophage	MENON_FETAL_KIDNEY_5_PROXIMAL_TUBULE_CELLS	MENON_FETAL_KIDNEY_5_PROXIMAL_TUBULE_CELLS	2	0.527778	0.846521	0.707547	0.888351	0.80352	53	tags=100%, list=48%, signal=53%	ATP6V1G1/CTSB
Macrophage	AIZARANI_LIVER_C30_HEPATOCYTES_4	AIZARANI_LIVER_C30_HEPATOCYTES_4	1	-0.633028	-0.842463	0.744726	0.888351	0.80352	42	tags=100%, list=38%, signal=62%
Macrophage	DESCARTES_MAIN_FETAL_SYMPATHOBLASTS	DESCARTES_MAIN_FETAL_SYMPATHOBLASTS	1	-0.633028	-0.842463	0.744726	0.888351	0.80352	42	tags=100%, list=38%, signal=62%
Macrophage	LAKE_ADULT_KIDNEY_C13_THICK_ASCENDING_LIMB	LAKE_ADULT_KIDNEY_C13_THICK_ASCENDING_LIMB	1	-0.633028	-0.842463	0.744726	0.888351	0.80352	42	tags=100%, list=38%, signal=62%
Macrophage	LAKE_ADULT_KIDNEY_C22_ENDOTHELIAL_CELLS_GLOMERULAR_CAPILLARIES	LAKE_ADULT_KIDNEY_C22_ENDOTHELIAL_CELLS_GLOMERULAR_CAPILLARIES	1	-0.633028	-0.842463	0.744726	0.888351	0.80352	42	tags=100%, list=38%, signal=62%
Macrophage	LAKE_ADULT_KIDNEY_C30_IMMUNE_CELLS_MACROPHAGES	LAKE_ADULT_KIDNEY_C30_IMMUNE_CELLS_MACROPHAGES	1	-0.633028	-0.842463	0.744726	0.888351	0.80352	42	tags=100%, list=38%, signal=62%
Macrophage	LAKE_ADULT_KIDNEY_C3_PROXIMAL_TUBULE_EPITHELIAL_CELLS_S1_S2	LAKE_ADULT_KIDNEY_C3_PROXIMAL_TUBULE_EPITHELIAL_CELLS_S1_S2	1	-0.633028	-0.842463	0.744726	0.888351	0.80352	42	tags=100%, list=38%, signal=62%
Macrophage	LAKE_ADULT_KIDNEY_C4_PROXIMAL_TUBULE_EPITHELIAL_CELLS_S2	LAKE_ADULT_KIDNEY_C4_PROXIMAL_TUBULE_EPITHELIAL_CELLS_S2	1	-0.633028	-0.842463	0.744726	0.888351	0.80352	42	tags=100%, list=38%, signal=62%
Macrophage	LAKE_ADULT_KIDNEY_C12_THICK_ASCENDING_LIMB	LAKE_ADULT_KIDNEY_C12_THICK_ASCENDING_LIMB	26	0.294004	0.838583	0.7294	0.888351	0.80352	64	tags=73%, list=58%, signal=40%	TPI1/RPS29/CIRBP/MYL6/RPL14/PRDX5/EIF3K/RPL7A/RPS14/ATP5F1B/RPS18/RPS23/RPS3/RPL10A/RPL7/RPS21/SUCLG1/ATP5MC1/P4HB
Macrophage	RUBENSTEIN_SKELETAL_MUSCLE_SATELLITE_CELLS	RUBENSTEIN_SKELETAL_MUSCLE_SATELLITE_CELLS	25	0.29197	0.830822	0.735504	0.888351	0.80352	57	tags=64%, list=52%, signal=40%	RPS29/TUBB/HNRNPA1/CIRBP/RPL14/RPS2/ATP5PO/EIF3K/RPL7A/RPS14/RPS18/RPS23/RPS3/RPL10A/RPL7/RPS21
[truncated: 3,161 more rows]

## Sheet: gill_celltype
Data S3-2. GSEA result of African lungfish gill cell types.
Cell type	ID	Description	setSize	enrichmentScore	NES	pvalue	p.adjust	qvalue	rank	leading_edge	core_enrichment
T cell	FAN_EMBRYONIC_CTX_BIG_GROUPS_BRAIN_IMMUNE	FAN_EMBRYONIC_CTX_BIG_GROUPS_BRAIN_IMMUNE	15	0.77027	2.33734	1.18549e-06	0.00020984	0.000171298	56	tags=87%, list=24%, signal=71%	LCK/HCLS1/ANXA1/SH2D1A/ARPC2/LCP1/RHOH/RPL28/VAMP8/ARPC1B/RCSD1/PTPRC/RPL13A
T cell	AIZARANI_LIVER_C3_NK_NKT_CELLS_2	AIZARANI_LIVER_C3_NK_NKT_CELLS_2	18	0.724069	2.29712	1.60592e-06	0.00020984	0.000171298	56	tags=78%, list=24%, signal=64%	LCK/ANXA1/LCP1/RPL18/RHOH/RPL28/RPSA/IKZF1/RPS17/RPL30/RPL10/RPL35A/PTPRC/RPL13A
T cell	BUSSLINGER_GASTRIC_IMMUNE_CELLS	BUSSLINGER_GASTRIC_IMMUNE_CELLS	60	0.562315	2.12289	9.51661e-07	0.00020984	0.000171298	72	tags=58%, list=30%, signal=54%	LDHA/LCK/HCLS1/GYG1/ANXA1/SH2D1A/NPM1/DDX5/ARPC2/ESYT1/LCP1/RHOH/RPL28/ACTR3/PPP1CC/NAP1L1/ARPC1B/IKZF1/UBA52/XRN2/RPL30/RPS15/RCSD1/RPL10/RPL35A/PTPRC/RPL23/BZW1/RPL13A/SET/CYFIP2/RPS16/SLC20A1/TCP1/RPL4
T cell	BUSSLINGER_DUODENAL_IMMUNE_CELLS	BUSSLINGER_DUODENAL_IMMUNE_CELLS	53	0.575734	2.15361	2.15828e-06	0.000211512	0.000172662	59	tags=55%, list=25%, signal=53%	LCK/HCLS1/GYG1/ANXA1/NPM1/DDX5/ARPC2/ESYT1/LCP1/RPS5/RPL35/RPL18/RHOH/RPL28/ACTR3/NAP1L1/ARPC1B/HNRNPC/IKZF1/UBA52/RPL30/RPS15/RPL10/RPL35A/PTPRC/RPL23/BZW1/SET/RPL12
T cell	TRAVAGLINI_LUNG_CD4_NAIVE_T_CELL	TRAVAGLINI_LUNG_CD4_NAIVE_T_CELL	19	0.684719	2.18991	1.13459e-05	0.000889517	0.000726136	72	tags=84%, list=30%, signal=64%	LEF1/LCK/NPM1/RPS5/RPL35/RPL18/RPL28/RPL30/RPS15/RPL10/RPL35A/RPL23/RPL13A/RPL12/RPS16/RPL4
T cell	RUBENSTEIN_SKELETAL_MUSCLE_B_CELLS	RUBENSTEIN_SKELETAL_MUSCLE_B_CELLS	23	0.660303	2.19384	1.91047e-05	0.00124817	0.00101892	59	tags=74%, list=25%, signal=62%	NPM1/RPS5/RPL18/RHOH/RPL28/ACTR3/RPSA/RPS24/UBA52/RPL30/RPS15/RPL10/RPL35A/PTPRC/RPL23/RPL13A/RPL12
T cell	TRAVAGLINI_LUNG_BRONCHIAL_VESSEL_1_CELL	TRAVAGLINI_LUNG_BRONCHIAL_VESSEL_1_CELL	25	0.630532	2.12538	2.4127e-05	0.00135111	0.00110295	77	tags=80%, list=32%, signal=60%	LDHA/NPM1/RPS5/RPL35/RPL18/RPL28/SERBP1/RPSA/RPS24/UBA52/RPL30/RPS15/RPL10/RPL35A/RPL23/RPL13A/RPL12/RPS16/RPL4/EIF3F
T cell	MURARO_PANCREAS_ACINAR_CELL	MURARO_PANCREAS_ACINAR_CELL	28	0.599603	2.05802	4.6244e-05	0.00139443	0.00113831	85	tags=79%, list=36%, signal=57%	LDHA/TUBA1C/NPM1/RPS5/RPL35/RPSA/VAMP8/RPS24/UBA52/RPL30/RPL10/RPL35A/RPL23/HDGF/RPL13A/RPL12/CCNG1/RPS16/RPL4/EIF3F/PABPC4/RPL9
T cell	DESCARTES_FETAL_LUNG_LYMPHOID_CELLS	DESCARTES_FETAL_LUNG_LYMPHOID_CELLS	4	0.931624	1.93837	4.53721e-05	0.00139443	0.00113831	20	tags=100%, list=8%, signal=93%	LEF1/LCK/SH2D1A/RHOH
T cell	DESCARTES_FETAL_PANCREAS_LYMPHOID_CELLS	DESCARTES_FETAL_PANCREAS_LYMPHOID_CELLS	4	0.931624	1.93837	4.53721e-05	0.00139443	0.00113831	20	tags=100%, list=8%, signal=93%	LEF1/LCK/SH2D1A/RHOH
T cell	DESCARTES_MAIN_FETAL_THYMOCYTES	DESCARTES_MAIN_FETAL_THYMOCYTES	4	0.931624	1.93837	4.53721e-05	0.00139443	0.00113831	20	tags=100%, list=8%, signal=93%	LEF1/LCK/SH2D1A/RHOH
T cell	DESCARTES_FETAL_LIVER_LYMPHOID_CELLS	DESCARTES_FETAL_LIVER_LYMPHOID_CELLS	3	0.974468	1.82985	4.0521e-05	0.00139443	0.00113831	9	tags=100%, list=4%, signal=97%	LEF1/LCK/SH2D1A
T cell	DESCARTES_FETAL_STOMACH_LYMPHOID_CELLS	DESCARTES_FETAL_STOMACH_LYMPHOID_CELLS	3	0.974468	1.82985	4.0521e-05	0.00139443	0.00113831	9	tags=100%, list=4%, signal=97%	LEF1/LCK/SH2D1A
T cell	HAY_BONE_MARROW_NAIVE_T_CELL	HAY_BONE_MARROW_NAIVE_T_CELL	22	0.64582	2.12547	5.50177e-05	0.00154049	0.00125755	76	tags=82%, list=32%, signal=61%	LEF1/LCK/RPS5/RPL35/RPL18/RHOH/RPL28/RPSA/RPS17/RPL30/RPS15/RPL10/RPL35A/RPL13A/RPL12/RPS16/RPL4/U2AF1L4
T cell	BUSSLINGER_ESOPHAGEAL_LATE_SUPRABASAL_CELLS	BUSSLINGER_ESOPHAGEAL_LATE_SUPRABASAL_CELLS	3	0.961702	1.80587	8.66684e-05	0.00226493	0.00184893	12	tags=100%, list=5%, signal=96%	ANXA1/TUBA1C/ARPC2
T cell	BUSSLINGER_GASTRIC_PPP1R1B_POSITIVE_CELLS	BUSSLINGER_GASTRIC_PPP1R1B_POSITIVE_CELLS	19	0.634747	2.03009	0.000115891	0.00283932	0.00231781	72	tags=79%, list=30%, signal=60%	NPM1/RPS5/RPL35/RPL18/RPL28/SERBP1/RPS24/RPL30/RPS15/RPL35A/RPL23/RPL13A/RPL12/RPS16/RPL4
T cell	RUBENSTEIN_SKELETAL_MUSCLE_T_CELLS	RUBENSTEIN_SKELETAL_MUSCLE_T_CELLS	32	0.568907	1.98819	0.000164743	0.00379879	0.00310105	85	tags=75%, list=36%, signal=56%	LCK/NPM1/RPS5/RPL35/RPL18/RPL28/ACTR3/RPSA/RPS24/ARPC1B/UBA52/RPL30/RPS15/RPL10/RPL35A/PTPRC/RPL23/RPL13A/RPL12/RPS16/RPL4/EIF3F/OST4/RPL9
T cell	LAKE_ADULT_KIDNEY_C9_THIN_ASCENDING_LIMB	LAKE_ADULT_KIDNEY_C9_THIN_ASCENDING_LIMB	33	0.55218	1.94272	0.000187403	0.00408123	0.00333162	59	tags=58%, list=25%, signal=50%	LDHA/NPM1/DDX5/RPS5/RPL35/RPL18/SERBP1/RPSA/NAP1L1/RPS24/HNRNPC/UBA52/RPS17/RPL30/RPS15/RPL10/RPL23/RPL13A/RPL12
T cell	HU_FETAL_RETINA_MICROGLIA	HU_FETAL_RETINA_MICROGLIA	14	0.691695	2.05135	0.000249845	0.0051547	0.00420792	49	tags=71%, list=21%, signal=60%	HCLS1/DDX5/ARPC2/LCP1/ACTR3/VAMP8/ARPC1B/IKZF1/RCSD1/PTPRC
T cell	RUBENSTEIN_SKELETAL_MUSCLE_NK_CELLS	RUBENSTEIN_SKELETAL_MUSCLE_NK_CELLS	21	0.601077	1.96287	0.000334636	0.00655887	0.00535418	34	tags=48%, list=14%, signal=45%	LCK/ANXA1/NPM1/ARPC2/LCP1/RPL28/ACTR3/RPSA/VAMP8/ARPC1B
T cell	CUI_DEVELOPING_HEART_C9_B_T_CELL	CUI_DEVELOPING_HEART_C9_B_T_CELL	11	0.704448	1.9703	0.000410689	0.00731773	0.00597366	49	tags=73%, list=21%, signal=61%	LEF1/LCK/HCLS1/SH2D1A/LCP1/RHOH/ARPC1B/PTPRC
T cell	GAO_LARGE_INTESTINE_ADULT_CI_MESENCHYMAL_CELLS	GAO_LARGE_INTESTINE_ADULT_CI_MESENCHYMAL_CELLS	9	0.731666	1.9629	0.000410111	0.00731773	0.00597366	49	tags=78%, list=21%, signal=64%	LCK/HCLS1/LCP1/RHOH/IKZF1/RCSD1/PTPRC
T cell	CUI_DEVELOPING_HEART_C7_MAST_CELL	CUI_DEVELOPING_HEART_C7_MAST_CELL	8	0.762844	1.98356	0.000443777	0.0075635	0.00617428	28	tags=62%, list=12%, signal=57%	HCLS1/ANXA1/LCP1/RHOH/VAMP8
[truncated: 8,842 more rows]
