# Supplementary material for: A single-cell atlas of West African lungfish respiratory system reveals evolutionary adaptations to terrestrialization
Source: Nat Commun. 2023 Sep 13;14:5630. doi: 10.1038/s41467-023-41309-3 (PMC10497629; doi:10.1038/s41467-023-41309-3)
Supplement: Supplementary file 4 — Supplementary Data1-13 [file 41467_2023_41309_MOESM4_ESM.zip › Supplementary Data/Supplementary Data 12.xlsx]

## Sheet: lungfish-human
Data S12. One to one ortholog genes between African lungfish and other species.
lungfish	human
Gene6415	A1CF
Gene37248	A2M
Gene9670	A3GALT2
Gene3508	A4GALT
Gene20138	A4GNT
Gene18950	AAAS
Gene12442	AACS
Gene13007	AADAC
Gene39518	AADACL2
Gene9816	AADAT
LZX-Unigene35848-All-g	AAED1
Gene16302	AAGAB
Gene19317	AAK1
Gene13665	AAMDC
Gene15047	AAMP
Gene5096	AANAT
Gene4361	AAR2
LZX-Unigene30647-All-g	AARS
Gene1896	AARS2
Gene22789	AARSD1
Gene10375	AASDH
Gene13679	AASDHPPT
Gene3424	AASS
Gene5252	AATF
Gene3234	AATK
Gene4467	ABAT
Gene6008	ABCA1
Gene15209	ABCA12
Gene7901	ABCA2
Gene4355	ABCA3
Gene3275	ABCA4
Gene2452	ABCA5
Gene196	ABCB10
Gene15114	ABCB11
Gene11827	ABCB4
Gene15007	ABCB6
Gene7189	ABCB7
Gene11016	ABCB8
Gene38285	ABCB9
Gene9644	ABCC1
Gene81	ABCC10
Gene18369	ABCC11
Gene6265	ABCC2
LZX-Unigene131-All-g	ABCC3
Gene14099	ABCC4
Gene1223	ABCC5
Gene20020	ABCC8
Gene22178	ABCC9
Gene17618	ABCD2
Gene2857	ABCD3
Gene9068	ABCE1
Gene19598	ABCF1
Gene10694	ABCF2
Gene13103	ABCF3
Gene9207	ABCG2
Gene18670	ABCG4
Gene15798	ABCG5
Gene381	ABCG8
LZX-CL9895.Contig1-All-g	ABHD1
Gene13773	ABHD10
Gene5771	ABHD11
Gene13813	ABHD13
Gene17143	ABHD14A-ACY1
Gene16451	ABHD14B
Gene5762	ABHD15
Gene19091	ABHD16A
Gene5529	ABHD17A
Gene9108	ABHD17B
Gene16561	ABHD17C
Gene9701	ABHD18
Gene16885	ABHD2
Gene52979	ABHD3
Gene24725	ABHD4
Gene11933	ABHD5
Gene16398	ABHD6
Gene6175	ABHD8
Gene11251	ABI1
LZX-CL3193.Contig1-All-g	ABI2
Gene7917	ABL1
Gene2977	ABL2
Gene23251	ABLIM1
Gene36274	ABLIM2
Gene12892	ABLIM3
Gene34908	ABO
Gene6127	ABR
Gene11674	ABRA
Gene41561	ABRACL
Gene24364	ABRAXAS1
Gene6936	ABRAXAS2
Gene17534	ABT1
Gene17287	ABTB1
Gene19714	ABTB2
Gene10530	ACAA1
Gene1114	ACAA2
Gene22649	ACACA
Gene13142	ACACB
Gene13417	ACAD10
Gene17036	ACAD9
LZX-Unigene11799-All-g	ACADL
Gene2285	ACADM
Gene12840	ACADS
Gene6264	ACADSB
Gene16219	ACADVL
Gene17273	ACAN
Gene12651	ACAP2
Gene9413	ACAP3
Gene14151	ACAT1
Gene1503	ACAT2
Gene2042	ACBD3
Gene5501	ACBD4
Gene11535	ACBD5
Gene10440	ACBD7
Gene19068	ACCS
Gene22581	ACE
Gene14330	ACE2
Gene10586	ACER2
Gene13596	ACER3
Gene17380	ACHE
Gene24616	ACIN1
Gene25135	ACKR3
Gene9165	ACKR4
Gene5626	ACLY
Gene15104	ACMSD
LZX-CL9596.Contig1-All-g	ACO1
Gene1458	ACO2
Gene13615	ACOD1
Gene15470	ACOT1
Gene3106	ACOT11
Gene10985	ACOT13
LZX-CL12661.Contig1-All-g	ACOT2
Gene15204	ACOT4
Gene4408	ACOT8
Gene14241	ACOT9
Gene4423	ACOX1
LZX-CL2074.Contig1-All-g	ACOX3
Gene975	ACP1
Gene19892	ACP2
Gene19143	ACP5
Gene14058	ACP6
LZX-Unigene5656-All-g	ACP7
LZX-CL12677.Contig2-All-g	ACPP
Gene15682	ACR
Gene319	ACSBG1
Gene42071	ACSF2
Gene18072	ACSF3
Gene4493	ACSL1
Gene12438	ACSL3
Gene6994	ACSL4
Gene4280	ACSM3
Gene15160	ACSS1
Gene10916	ACSS2
Gene6977	ACSS3
Gene31913	ACTA1
LZX-Unigene7570-All-g	ACTA2
Gene2724	ACTB
LZX-Unigene17123-All-g	ACTBL2
Gene15162	ACTC1
LZX-CL4802.Contig2-All-g	ACTG1
Gene12440	ACTL6A
LZX-CL7385.Contig3-All-g	ACTL6B
Gene14894	ACTN1
Gene15173	ACTN3
Gene1002	ACTN4
Gene15102	ACTR10
Gene19156	ACTR1A
Gene1423	ACTR2
Gene15036	ACTR3
Gene11142	ACTR3B
Gene23041	ACTR5
LZX-Unigene30315-All-g	ACTR6
Gene16274	ACTR8
Gene15580	ACVR1
Gene19853	ACVR1B
Gene15657	ACVR1C
Gene15971	ACVR2A
Gene11464	ACVR2B
Gene19033	ACVRL1
Gene55242	ACYP1
LZX-Unigene57246-All-g	ACYP2
Gene21205	ADA2
Gene10152	ADAD1
Gene16284	ADAL
Gene16294	ADAM10
Gene6086	ADAM11
Gene36960	ADAM12
Gene43274	ADAM15
Gene1454	ADAM17
Gene13273	ADAM19
Gene11830	ADAM22
Gene15934	ADAM23
Gene19722	ADAM28
Gene40066	ADAM30
Gene9719	ADAM33
Gene19026	ADAM7
LZX-Unigene22911-All-g	ADAM8
Gene19365	ADAM9
Gene13692	ADAMTS1
Gene7507	ADAMTS13
Gene61995	ADAMTS14
Gene17900	ADAMTS15
Gene11102	ADAMTS16
Gene17274	ADAMTS17
Gene12551	ADAMTS2
Gene6578	ADAMTS3
Gene5192	ADAMTS4
Gene14778	ADAMTS5
Gene10148	ADAMTS6
Gene17247	ADAMTS7
Gene4230	ADAMTS9
Gene8703	ADAMTSL1
Gene7774	ADAMTSL2
Gene8760	ADAMTSL3
Gene18564	ADAMTSL4
Gene5942	ADAMTSL5
Gene12867	ADAP1
Gene18203	ADAR
Gene15574	ADARB1
Gene11912	ADARB2
Gene18469	ADAT1
LZX-Unigene35952-All-g	ADAT3
Gene15535	ADCK1
Gene10991	ADCK5
Gene11865	ADCY2
Gene8458	ADCY3
Gene15693	ADCY5
Gene18152	ADCY7
Gene11792	ADCY8
Gene4377	ADCY9
Gene11332	ADCYAP1
Gene11787	ADCYAP1R1
Gene10173	ADD1
Gene18891	ADD2
Gene6328	ADD3
Gene6739	ADGRA1
Gene19292	ADGRA2
Gene9318	ADGRA3
Gene11807	ADGRB1
Gene1082	ADGRB2
Gene8540	ADGRB3
Gene13536	ADGRD1
Gene7865	ADGRD2
Gene40014	ADGRE1
Gene28157	ADGRE2
Gene20143	ADGRE3
Gene68461	ADGRE5
Gene8433	ADGRF1
Gene13984	ADGRG2
Gene17937	ADGRG4
Gene470	ADGRG6
Gene14344	ADGRG7
Gene19979	ADGRL1
Gene14652	ADGRL2
Gene8505	ADGRL3
Gene2624	ADGRL4
Gene8594	ADGRV1
Gene9213	ADH5
Gene11867	ADHFE1
Gene1827	ADI1
Gene12521	ADIPOQ
Gene16264	ADIPOR1
LZX-Unigene36058-All-g	ADIPOR2
Gene6452	ADK
Gene7995	ADM
Gene29993	ADM2
Gene32508	ADNP
Gene11034	ADNP2
Gene6793	ADO
Gene16535	ADORA1
Gene12843	ADORA2A
Gene16932	ADPGK
Gene2270	ADPRH
Gene13593	ADPRHL1
Gene131	ADPRHL2
LZX-CL7486.Contig2-All-g	ADPRM
Gene19945	ADRA1A
Gene19881	ADRA1B
Gene6397	ADRA2A
Gene19965	ADRA2B
Gene8551	ADRA2C
Gene6537	ADRB1
Gene9606	ADRB2
Gene4444	ADRM1
Gene1470	ADSL
Gene1946	ADSS
Gene15384	ADSSL1
Gene19615	AEBP1
LZX-CL4659.Contig1-All-g	AEBP2
Gene16209	AEN
Gene5326	AES
Gene8583	AFAP1
Gene23249	AFAP1L2
Gene2046	AFDN
Gene7337	AFF3
Gene13167	AFF4
Gene578	AFG1L
Gene11114	AFG3L2
Gene241	AFTPH
Gene9665	AGA
Gene8535	AGAP1
Gene19989	AGAP2
Gene10995	AGAP3
Gene55714	AGBL2
Gene4137	AGBL3
Gene10295	AGBL5
Gene12524	AGFG1
Gene70156	AGFG2
Gene24543	AGGF1
Gene3545	AGK
Gene2560	AGL
Gene9465	AGMAT
Gene11428	AGMO
Gene37907	AGO1
Gene11211	AGO2
Gene2163	AGO3
Gene37828	AGO4
Gene19936	AGPAT2
Gene13829	AGPAT3
Gene502	AGPAT4
Gene29596	AGPAT5
Gene15264	AGPS
LZX-Unigene13878-All-g	AGR2
Gene10805	AGR3
Gene8419	AGRN
Gene18784	AGRP
Gene8676	AGTPBP1
Gene12922	AGTR1
Gene32710	AGTRAP
Gene13849	AGXT
Gene37761	AHCTF1
Gene4519	AHCY
Gene28062	AHCYL1
Gene3408	AHCYL2
Gene611	AHI1
Gene14890	AHNAK
Gene104	AHNAK2
Gene10771	AHR
Gene11342	AHRR
Gene15031	AHSA1
Gene12399	AHSG
Gene62341	AICDA
Gene2089	AIDA
Gene19153	AIF1
Gene7518	AIF1L
Gene6725	AIFM2
Gene13012	AIFM3
Gene45645	AIMP1
Gene4773	AIMP2
Gene19085	AIP
Gene8512	AJAP1
Gene56910	AJUBA
Gene7641	AK1
Gene1287	AK2
Gene9209	AK3
Gene22356	AK4
Gene3219	AK5
Gene9367	AK6
Gene14815	AK7
Gene24500	AK8
Gene5278	AKAP1
LZX-Unigene21139-All-g	AKAP10
Gene14213	AKAP11
Gene16978	AKAP13
LZX-CL9794.Contig1-All-g	AKAP17A
Gene15975	AKAP6
Gene2093	AKAP7
Gene19268	AKAP8
Gene19037	AKAP8L
Gene12066	AKAP9
Gene1331	AKIRIN1
Gene1450	AKIRIN2
Gene7784	AKNA
Gene23880	AKR1A1
LZX-CL12092.Contig10-All-g	AKR1B1
Gene19231	AKR1B10
Gene3771	AKR1C1
LZX-CL3717.Contig4-All-g	AKR1D1
Gene1514	AKR7A2
Gene15354	AKT1
Gene8062	AKT1S1
Gene1354	AKT2
LZX-Unigene37288-All-g	AKT3
Gene17662	AKTIP
LZX-Unigene591-All-g	ALAD
Gene16382	ALAS1
LZX-CL8344.Contig1-All-g	ALAS2
Gene7963	ALDH16A1
Gene6420	ALDH18A1
Gene16784	ALDH1A2
Gene17377	ALDH1L1
Gene3885	ALDH1L2
Gene12460	ALDH2
LZX-CL410.Contig9-All-g	ALDH3A1
Gene22657	ALDH3A2
Gene19353	ALDH3B1
Gene27570	ALDH4A1
Gene10545	ALDH5A1
Gene1705	ALDH8A1
Gene31746	ALDH9A1
Gene5676	ALDOA
Gene4623	ALG1
Gene3461	ALG10
LZX-CL9499.Contig1-All-g	ALG12
Gene22129	ALG13
Gene10489	ALG2
Gene12356	ALG3
Gene12601	ALG5
LZX-Unigene626-All-g	ALG6
Gene14240	ALG8
Gene870	ALK
Gene1905	ALKAL2
LZX-CL8775.Contig2-All-g	ALKBH1
Gene12133	ALKBH2
Gene19093	ALKBH3
Gene5545	ALKBH4
LZX-CL11069.Contig2-All-g	ALKBH5
Gene1527	ALKBH6
Gene7057	ALKBH7
Gene14333	ALKBH8
Gene8444	ALMS1
Gene15537	ALOX12
Gene40522	ALOX15
Gene62054	ALOX5
Gene13617	ALOX5AP
Gene13441	ALPI
Gene30619	ALPK1
Gene838	ALPK2
Gene7179	ALPK3
Gene8756	ALPL
Gene15109	ALS2
Gene17173	ALX4
Gene12217	ALYREF
Gene38495	AMACR
Gene7506	AMBP
Gene19003	AMBRA1
LZX-CL5166.Contig1-All-g	AMD1
Gene3828	AMDHD1
Gene17853	AMFR
Gene16575	AMIGO1
Gene16268	AMIGO3
LZX-CL7508.Contig1-All-g	AMMECR1
LZX-Unigene30925-All-g	AMMECR1L
Gene25811	AMOT
Gene13547	AMOTL2
Gene16503	AMPD1
Gene17258	AMPD2
Gene8092	AMPD3
Gene2978	AMT
Gene2388	AMY1A
Gene2210	AMY2A
Gene4844	AMZ1
Gene22330	AMZ2
Gene38743	ANAPC1
Gene10313	ANAPC10
LZX-CL4287.Contig1-All-g	ANAPC11
Gene20784	ANAPC13
Gene13758	ANAPC15
LZX-CL7492.Contig1-All-g	ANAPC16
Gene24541	ANAPC2
Gene61354	ANAPC4
Gene12738	ANAPC5
Gene30985	ANAPC7
Gene15698	ANGEL1
Gene434	ANGEL2
Gene12020	ANGPT1
Gene10189	ANGPT2
Gene2662	ANGPTL1
Gene7404	ANGPTL2
Gene14128	ANGPTL5
Gene8711	ANGPTL7
Gene20057	ANK1
Gene21459	ANK2
Gene6888	ANK3
Gene13858	ANKAR
Gene9688	ANKDD1A
Gene2140	ANKEF1
Gene5040	ANKFN1
Gene19568	ANKFY1
Gene11139	ANKH
LZX-CL1956.Contig2-All-g	ANKHD1
Gene13058	ANKHD1-EIF4EBP3
Gene10939	ANKIB1
Gene18021	ANKK1
Gene9614	ANKLE2
Gene10775	ANKMY2
LZX-CL3758.Contig2-All-g	ANKRA2
Gene13929	ANKRD10
Gene18148	ANKRD11
Gene11091	ANKRD12
Gene12733	ANKRD13A
Gene2367	ANKRD13C
Gene19535	ANKRD13D
Gene3507	ANKRD16
Gene6285	ANKRD22
Gene4008	ANKRD26
Gene18206	ANKRD27
Gene10623	ANKRD28
Gene11782	ANKRD29
Gene12079	ANKRD33B
Gene18605	ANKRD34A
Gene8484	ANKRD34B
Gene17224	ANKRD34C
Gene12258	ANKRD37
Gene14382	ANKRD40
Gene22386	ANKRD45
Gene7025	ANKRD46
Gene13695	ANKRD49
Gene8728	ANKRD50
LZX-Unigene50842-All-g	ANKRD52
LZX-Unigene16570-All-g	ANKRD54
Gene8473	ANKRD55
Gene686	ANKRD6
Gene4560	ANKRD60
Gene9434	ANKRD66
Gene17282	ANKS1A
Gene4345	ANKS3
Gene4836	ANKS4B
Gene11504	ANKS6
Gene13389	ANKUB1
Gene16403	ANKZF1
Gene11214	ANLN
Gene19260	ANO1
Gene10647	ANO10
Gene4141	ANO2
Gene8321	ANO3
Gene3971	ANO4
Gene9731	ANO6
Gene12990	ANO7
Gene6054	ANO8
Gene14695	ANOS1
Gene16322	ANP32A
Gene9881	ANP32B
Gene5956	ANP32D
Gene17595	ANP32E
Gene16252	ANPEP
LZX-CL1958.Contig2-All-g	ANTXR1
LZX-Unigene18780-All-g	ANTXR2
Gene8845	ANXA1
Gene23264	ANXA11
Gene10461	ANXA13
LZX-CL8489.Contig1-All-g	ANXA2
LZX-Unigene61722-All-g	ANXA3
LZX-CL7539.Contig1-All-g	ANXA5
Gene15889	ANXA6
Gene52114	ANXA7
Gene38389	ANXA8
Gene18043	ANXA9
LZX-CL4293.Contig3-All-g	AOAH
Gene32221	AOC2
Gene11736	AOC3
Gene16436	AOX1
Gene8393	AP1B1
Gene30442	AP1G1
LZX-CL9382.Contig1-All-g	AP1G2
LZX-Unigene46053-All-g	AP1M1
Gene2489	AP1M2
Gene16137	AP1S1
Gene13680	AP1S2
Gene19926	AP2A1
Gene12206	AP2M1
Gene25	AP2S1
Gene9509	AP3B1
Gene16810	AP3B2
Gene60599	AP3D1
Gene62058	AP3M1
Gene19467	AP3M2
Gene24209	AP3S1
Gene16208	AP3S2
Gene14733	AP4B1
Gene28653	AP4E1
Gene16311	AP4M1
Gene15515	AP4S1
Gene8996	AP5S1
Gene40893	AP5Z1
Gene4192	APAF1
Gene10213	APBA1
Gene17297	APBA2
LZX-CL1142.Contig2-All-g	APBB1
Gene11136	APBB1IP
Gene9324	APBB2
Gene13272	APBB3
Gene8394	APC
Gene25855	APC2
Gene11107	APCDD1
Gene16339	APEH
Gene4685	APEX2
Gene17660	APH1A
Gene18988	API5
Gene19775	APIP
Gene18304	APLNR
Gene18204	APLP2
Gene26808	APMAP
Gene10020	APOB
Gene17112	APOBEC2
Gene12748	APOD
Gene15386	APOPT1
Gene13741	APP
Gene5402	APPBP2
Gene21594	APPL1
LZX-CL4223.Contig3-All-g	APPL2
Gene17597	APRT
Gene8904	APTX
Gene11277	AQP1
Gene17583	AQP10
Gene12403	AQP12B
Gene1578	AQP3
Gene10641	AQP4
Gene19457	AQP6
Gene16387	AQP9
Gene14998	AQR
Gene7094	AR
Gene17707	ARAF
Gene14170	ARAP1
Gene12956	ARAP2
Gene17609	ARCN1
Gene15974	AREL1
Gene26408	ARF1
Gene32357	ARF3
LZX-Unigene41263-All-g	ARF4
Gene16777	ARF5
Gene15034	ARF6
Gene19101	ARFGAP3
Gene11002	ARFGEF1
Gene4693	ARFGEF2
Gene965	ARFGEF3
Gene8945	ARFIP1
Gene14276	ARFIP2
LZX-CL10021.Contig1-All-g	ARFRP1
Gene1486	ARG1
Gene15138	ARG2
Gene19220	ARHGAP1
Gene36804	ARHGAP10
Gene11388	ARHGAP12
Gene20011	ARHGAP15
Gene4610	ARHGAP17
Gene1064	ARHGAP18
Gene6652	ARHGAP19
Gene14570	ARHGAP20
Gene5191	ARHGAP21
Gene6263	ARHGAP22
LZX-Unigene41969-All-g	ARHGAP23
Gene24349	ARHGAP24
Gene19408	ARHGAP25
Gene63316	ARHGAP26
Gene5550	ARHGAP27
Gene11020	ARHGAP28
Gene2335	ARHGAP29
Gene24303	ARHGAP30
Gene14744	ARHGAP31
Gene18735	ARHGAP32
Gene26	ARHGAP35
Gene11893	ARHGAP39
Gene4995	ARHGAP40
Gene14486	ARHGAP42
Gene25844	ARHGAP45
Gene15575	ARHGAP5
Gene14776	ARHGAP6
Gene4854	ARHGDIA
Gene452	ARHGDIB
Gene20828	ARHGEF1
Gene1316	ARHGEF10
Gene25993	ARHGEF10L
Gene10210	ARHGEF16
Gene14399	ARHGEF17
Gene25805	ARHGEF18
Gene8560	ARHGEF19
Gene17574	ARHGEF2
Gene12746	ARHGEF26
Gene9475	ARHGEF28
Gene16470	ARHGEF3
Gene10928	ARHGEF37
Gene10279	ARHGEF38
Gene3875	ARHGEF39
Gene12600	ARHGEF4
Gene7532	ARHGEF40
Gene37303	ARHGEF5
LZX-CL6824.Contig3-All-g	ARHGEF6
Gene57874	ARHGEF7
Gene7122	ARHGEF9
Gene660	ARID1A
Gene1034	ARID1B
LZX-Unigene61716-All-g	ARID2
Gene17358	ARID3A
Gene14860	ARID4A
Gene7470	ARID4B
Gene19438	ARID5A
Gene26225	ARID5B
Gene16313	ARIH1
Gene16687	ARIH2
Gene3621	ARL1
LZX-Unigene24354-All-g	ARL13B
Gene12425	ARL14
Gene8154	ARL14EP
Gene8149	ARL14EPL
Gene8440	ARL15
LZX-Unigene20308-All-g	ARL16
Gene15741	ARL2
Gene17921	ARL2BP
Gene6363	ARL3
Gene10947	ARL4A
Gene9398	ARL4C
Gene5352	ARL4D
Gene5407	ARL5A
Gene15368	ARL5B
Gene15997	ARL6
Gene41098	ARL6IP1
Gene11463	ARL6IP4
Gene16217	ARL6IP5
Gene15116	ARL6IP6
Gene16230	ARL8A
Gene16100	ARL8B
Gene16627	ARL9
Gene10558	ARMC1
Gene2106	ARMC2
Gene10415	ARMC3
Gene10961	ARMC4
Gene2567	ARMC5
Gene5334	ARMC6
Gene12357	ARMC7
Gene9470	ARMC8
Gene67717	ARMC9
Gene2507	ARMH1
Gene6348	ARMH3
Gene1934	ARMT1
Gene18536	ARNT
Gene17244	ARNT2
Gene8130	ARNTL
Gene4459	ARPC1A
Gene4332	ARPC1B
Gene15664	ARPC2
Gene21848	ARPC3
Gene16174	ARPC4
Gene16660	ARPC4-TTLL3
LZX-Unigene195-All-g	ARPC5
Gene12155	ARPC5L
Gene17059	ARPIN
Gene16667	ARPP19
Gene10844	ARPP21
LZX-CL6742.Contig2-All-g	ARRB1
Gene7595	ARRDC1
Gene5214	ARRDC2
Gene12181	ARRDC3
Gene16731	ARRDC4
Gene3615	ARSA
Gene20713	ARSB
Gene13870	ARSE
Gene2598	ARSG
Gene13267	ARSI
Gene9148	ARSK
Gene20211	ARV1
Gene13373	ARVCF
Gene14613	ARX
Gene6906	AS3MT
Gene6755	ASAH2
Gene11967	ASAP1
Gene1505	ASAP2
Gene15869	ASB1
Gene11152	ASB10
Gene14515	ASB11
Gene3955	ASB13
Gene17404	ASB14
Gene3641	ASB15
Gene8778	ASB18
Gene15040	ASB2
Gene27417	ASB3
Gene11151	ASB4
Gene8715	ASB5
Gene56864	ASB6
Gene16444	ASB7
Gene18954	ASB8
Gene6796	ASCC1
Gene4411	ASCC2
Gene4	ASCC3
Gene4113	ASCL1
Gene3727	ASCL5
Gene18520	ASF1A
Gene19124	ASF1B
Gene18095	ASH1L
Gene19903	ASH2L
Gene19242	ASIC1
Gene6098	ASIC2
Gene15968	ASIC4
Gene49890	ASL
Gene13599	ASMT
Gene13785	ASMTL
LZX-Unigene41251-All-g	ASNA1
Gene20486	ASNSD1
Gene49658	ASPA
Gene8024	ASPDH
Gene15982	ASPG
Gene11522	ASPH
Gene12656	ASPHD2
Gene18463	ASPM
Gene16478	ASPN
Gene797	ASRGL1
Gene7497	ASS1
Gene11546	ASTE1
Gene3147	ASTN1
Gene7852	ASTN2
Gene4686	ASXL1
Gene8737	ASXL2
Gene11534	ASXL3
Gene3961	ASZ1
Gene6532	ATAD1
Gene10428	ATAD2
Gene66464	ATAD2B
Gene6423	ATAD3A
Gene12951	ATAD5
Gene19446	ATAT1
LZX-CL3440.Contig1-All-g	ATF1
Gene15380	ATF2
Gene369	ATF3
Gene615	ATF5
Gene22484	ATF6
Gene64949	ATF6B
Gene28236	ATF7
Gene23115	ATF7IP
Gene14057	ATG101
LZX-Unigene18317-All-g	ATG12
Gene19012	ATG13
Gene14825	ATG14
Gene12489	ATG16L1
Gene15198	ATG2B
Gene13915	ATG3
Gene2413	ATG4C
Gene19038	ATG4D
Gene1343	ATG5
Gene16581	ATG7
Gene21946	ATG9A
Gene15087	ATIC
Gene15454	ATL1
Gene2175	ATL2
Gene14443	ATM
Gene18608	ATMIN
Gene17495	ATN1
Gene10254	ATOH1
Gene9696	ATOH8
Gene55240	ATP10A
Gene8516	ATP10B
Gene30586	ATP10D
Gene14451	ATP11A
Gene13357	ATP11B
Gene7065	ATP11C
Gene17991	ATP12A
Gene19781	ATP13A1
Gene36849	ATP13A2
Gene16966	ATP13A3
Gene13307	ATP13A4
Gene18962	ATP1A1
Gene8162	ATP1A2
Gene17464	ATP1A3
Gene13782	ATP1B1
Gene17284	ATP1B2
LZX-Unigene986-All-g	ATP1B3
Gene7079	ATP1B4
Gene17750	ATP23
Gene12352	ATP2A1
Gene2216	ATP2A2
Gene18979	ATP2A3
LZX-Unigene20048-All-g	ATP2B1
Gene17276	ATP2B2
Gene29918	ATP2B3
Gene16502	ATP2B4
Gene10797	ATP2C1
Gene1393	ATP5F1A
Gene15494	ATP5F1B
LZX-CL10159.Contig1-All-g	ATP5F1C
Gene5415	ATP5F1D
Gene14902	ATP5MC1
LZX-CL8843.Contig1-All-g	ATP5MC3
Gene41075	ATP5MF
Gene4902	ATP5MF-PTCD1
LZX-Unigene25529-All-g	ATP5MG
Gene16380	ATP5PB
Gene30825	ATP5PD
Gene13657	ATP5PO
Gene14934	ATP5S
Gene17580	ATP6AP1
Gene13897	ATP6AP2
Gene5254	ATP6V0A1
Gene12781	ATP6V0A2
Gene3687	ATP6V0A4
LZX-Unigene61834-All-g	ATP6V0B
Gene4552	ATP6V0C
Gene17602	ATP6V0D1
Gene37497	ATP6V0E1
Gene62090	ATP6V0E2
Gene13748	ATP6V1A
Gene19120	ATP6V1B2
Gene9	ATP6V1C1
LZX-CL11611.Contig2-All-g	ATP6V1C2
Gene15252	ATP6V1D
Gene3519	ATP6V1E1
Gene3762	ATP6V1F
LZX-Unigene41180-All-g	ATP6V1G1
Gene17992	ATP6V1G3
Gene10693	ATP6V1H
Gene14641	ATP7A
Gene21472	ATP8A1
Gene1933	ATP8B1
Gene17738	ATP8B2
Gene78	ATP8B4
Gene4546	ATP9A
Gene33290	ATP9B
Gene3073	ATPAF1
Gene22949	ATPAF2
Gene14766	ATR
Gene10335	ATRN
Gene6577	ATRNL1
Gene7120	ATRX
Gene23046	ATXN1
Gene13467	ATXN2
Gene24694	ATXN2L
Gene15248	ATXN3
Gene17065	ATXN7
Gene21247	ATXN7L1
Gene17007	ATXN7L2
Gene5880	ATXN7L3
LZX-CL11502.Contig1-All-g	AUP1
Gene4606	AURKA
Gene16570	AURKB
Gene22577	AUTS2
Gene19768	AVIL
Gene10642	AVL9
Gene10251	AVP
Gene3801	AVPR1A
Gene17188	AVPR2
Gene4626	AXIN1
Gene3216	AXIN2
Gene585	AXL
Gene11997	AZI2
Gene11783	AZIN1
LZX-Unigene95658-All-g	B2M
Gene1863	B3GALNT2
Gene15723	B3GALT1
Gene2244	B3GALT2
Gene13779	B3GALT5
Gene9857	B3GALT6
Gene17573	B3GAT1
Gene8601	B3GAT2
Gene2640	B3GAT3
Gene13759	B3GLCT
Gene761	B3GNT2
Gene5783	B3GNT3
Gene12161	B3GNT4
Gene12617	B3GNT5
Gene5915	B3GNT6
Gene12222	B3GNT7
Gene18129	B3GNT9
Gene15639	B4GALNT1
Gene15600	B4GALNT2
Gene3975	B4GALNT3
Gene60	B4GALNT4
Gene8985	B4GALT1
Gene2348	B4GALT2
Gene17669	B4GALT3
Gene14018	B4GALT4
Gene34228	B4GALT5
LZX-CL12503.Contig1-All-g	B4GALT6
Gene12451	B4GALT7
Gene16652	B4GAT1
Gene4668	B9D1
LZX-CL11963.Contig12-All-g	B9D2
Gene8548	BAALC
Gene15061	BAAT
Gene5383	BABAM1
Gene1720	BABAM2
Gene17842	BACE1
Gene14217	BACE2
Gene14159	BACH1
Gene2191	BACH2
LZX-CL7997.Contig1-All-g	BAG1
Gene9159	BAG2
Gene23245	BAG3
LZX-CL2050.Contig2-All-g	BAG4
Gene14929	BAG5
Gene2904	BAHCC1
Gene15764	BAHD1
Gene22464	BAIAP2
Gene4350	BAIAP2L1
Gene393	BAIAP2L2
Gene16556	BAK1
Gene10504	BAMBI
Gene16030	BANF1
LZX-Unigene7694-All-g	BANK1
Gene17632	BANP
Gene17126	BAP1
Gene15673	BARD1
Gene7842	BARHL1
Gene16708	BARX1
Gene18063	BARX2
Gene15590	BATF
LZX-CL640.Contig1-All-g	BAX
Gene16026	BAZ1A
Gene25893	BAZ1B
Gene19800	BAZ2A
Gene40616	BAZ2B
Gene23306	BBIP1
Gene15249	BBOF1
Gene8360	BBOX1
Gene16832	BBS1
Gene573	BBS10
Gene18012	BBS2
Gene16601	BBS4
Gene15329	BBS5
Gene11773	BBS9
Gene13656	BBX
Gene18664	BCAN
Gene10703	BCAP29
Gene17733	BCAP31
Gene24648	BCAR1
Gene22439	BCAR3
Gene16849	BCAS2
Gene6156	BCAS3
Gene3919	BCAT1
LZX-CL12616.Contig5-All-g	BCCIP
Gene13555	BCHE
Gene28965	BCKDHA
Gene1700	BCKDHB
Gene2355	BCKDK
Gene15045	BCL10
Gene20	BCL11A
Gene15342	BCL11B
Gene10854	BCL2
Gene4260	BCL2L1
Gene3812	BCL2L13
Gene7423	BCL2L2
Gene35096	BCL2L2-PABPN1
Gene18437	BCL3
Gene12526	BCL6
Gene16275	BCL6B
Gene12603	BCL7A
Gene2437	BCL7C
Gene14794	BCL9
Gene17964	BCL9L
Gene14306	BCLAF3
Gene17593	BCO1
Gene18534	BCO2
Gene14061	BCOR
Gene28835	BCORL1
Gene13534	BCR
Gene15101	BCS1L
Gene16886	BDH1
Gene61530	BDH2
Gene8293	BDNF
Gene8742	BDP1
Gene5381	BECN1
Gene15927	BEGAIN
Gene14246	BEND2
Gene1018	BEND3
Gene45683	BEND4
Gene2697	BEND5
Gene11080	BEST1
Gene20051	BEST2
Gene3630	BEST3
Gene2941	BEST4
Gene10562	BET1
Gene19133	BET1L
Gene4458	BFAR
Gene11628	BFSP2
Gene18823	BGN
Gene4823	BHLHA15
Gene5123	BHLHE22
Gene11812	BHLHE23
Gene3780	BHLHE40
Gene9019	BHMT
Gene62052	BICC1
Gene3802	BICD1
LZX-Unigene35251-All-g	BICD2
Gene13443	BICDL1
Gene3187	BICDL2
Gene717	BICRA
Gene1539	BICRAL
Gene8439	BIN1
Gene19289	BIN2
Gene19039	BIN3
Gene13801	BIRC3
Gene12902	BIRC5
Gene2066	BIRC6
Gene14116	BIVM-ERCC5
Gene5205	BLCAP
Gene5592	BLMH
Gene6670	BLNK
Gene18871	BLOC1S1
Gene23278	BLOC1S2
Gene11187	BLOC1S5
LZX-Unigene23216-All-g	BLVRA
LZX-Unigene13192-All-g	BLVRB
Gene13672	BLZF1
Gene11276	BMI1
Gene19008	BMP1
Gene19166	BMP10
Gene2103	BMP2
Gene16055	BMP4
Gene8755	BMP5
Gene11098	BMP6
Gene4671	BMP7
Gene340	BMP8A
Gene10784	BMPER
Gene61848	BMPR1A
Gene10023	BMPR1B
Gene15345	BMPR2
Gene6542	BMS1
Gene3475	BMT2
Gene14375	BMX
Gene16645	BNC1
Gene10171	BNC2
Gene13216	BNIP1
LZX-CL1058.Contig4-All-g	BNIP2
Gene6597	BNIP3
Gene19001	BNIP3L
Gene14782	BOC
Gene12310	BOD1
Gene12142	BOK
Gene17571	BOLA1
Gene18040	BOLA3
Gene11174	BOP1
Gene14005	BORA
Gene17824	BORCS5
Gene16747	BORCS6
Gene6582	BORCS7
Gene60880	BORCS8
Gene21063	BPGM
Gene192	BPNT1
Gene2905	BPTF
Gene4007	BRAF
Gene12180	BRAP
Gene7353	BRCC3
Gene11532	BRD1
Gene19193	BRD2
Gene24612	BRD3
Gene24813	BRD3OS
LZX-CL791.Contig6-All-g	BRD4
Gene18130	BRD7
Gene13515	BRD8
Gene11473	BRD9
Gene2734	BRDT
Gene4358	BRI3
Gene13086	BRI3BP
Gene7483	BRINP1
Gene3173	BRINP3
Gene5985	BRIP1
LZX-Unigene25641-All-g	BRIX1
Gene39266	BRK1
LZX-Unigene46217-All-g	BRMS1
Gene15208	BRMS1L
LZX-Unigene23440-All-g	BROX
Gene16648	BRPF1
Gene17149	BRPF3
Gene8296	BRSK2
Gene14028	BRWD1
Gene7131	BRWD3
Gene1265	BSDC1
Gene6078	BSG
Gene17251	BSN
Gene22474	BSND
Gene7565	BSPRY
Gene18622	BSX
Gene6574	BTAF1
Gene16443	BTBD1
Gene55690	BTBD10
Gene3770	BTBD11
Gene3182	BTBD17
Gene5839	BTBD2
LZX-CL5486.Contig2-All-g	BTBD3
Gene15122	BTBD6
Gene16005	BTBD7
Gene5	BTBD9
Gene52713	BTD
Gene23855	BTF3L4
Gene70343	BTG1
Gene12341	BTG2
Gene17970	BTG3
Gene18408	BTG4
Gene6862	BTRC
Gene1906	BUB1
Gene15201	BUB1B
Gene15278	BUB1B-PAK6
Gene6765	BUB3
LZX-CL2626.Contig2-All-g	BUD13
Gene5374	BUD23
Gene4868	BUD31
Gene20342	BVES
Gene16802	BYSL
Gene14901	BZW1
Gene11268	BZW2
Gene6565	C10ORF105
Gene6738	C10ORF88
Gene21001	C11ORF1
LZX-CL6330.Contig1-All-g	C11ORF24
Gene19303	C11ORF49
Gene6058	C11ORF54
Gene19180	C11ORF58
Gene15074	C11ORF68
Gene15388	C11ORF80
Gene14854	C11ORF95
Gene18949	C11ORF96
Gene21233	C12ORF29
Gene4225	C12ORF4
Gene12515	C12ORF43
Gene12923	C12ORF49
Gene17690	C12ORF57
Gene1351	C12ORF65
Gene3830	C12ORF66
Gene14041	C13ORF42
Gene24664	C14ORF119
Gene15077	C14ORF28
Gene7546	C14ORF93
Gene17004	C15ORF61
Gene5099	C16ORF45
Gene23584	C16ORF58
Gene18306	C16ORF70
Gene4698	C16ORF72
Gene17518	C16ORF87
Gene4598	C16ORF91
Gene16336	C17ORF49
Gene5651	C17ORF53
Gene5175	C17ORF67
Gene12259	C17ORF75
Gene11025	C17ORF98
Gene25286	C18ORF25
Gene1191	C18ORF32
Gene51526	C18ORF54
Gene11296	C19ORF12
Gene5437	C19ORF25
Gene5646	C19ORF44
LZX-Unigene5448-All-g	C19ORF53
Gene1822	C19ORF54
LZX-CL8291.Contig2-All-g	C19ORF66
Gene5654	C19ORF71
Gene8215	C19ORF81
Gene10889	C1GALT1
Gene11661	C1GALT1C1
Gene16365	C1ORF116
Gene10272	C1ORF159
Gene43286	C1ORF174
Gene16560	C1ORF194
Gene2280	C1ORF21
Gene10611	C1ORF35
LZX-CL5731.Contig1-All-g	C1ORF43
Gene9589	C1ORF50
Gene2305	C1ORF52
Gene5298	C1QBP
Gene36528	C1QC
Gene6088	C1QL1
Gene15849	C1QL2
Gene10568	C1QL3
Gene19909	C1QL4
Gene2243	C1QTNF1
Gene8877	C1QTNF12
Gene28163	C1QTNF2
Gene1819	C1QTNF3
Gene19523	C1QTNF4
Gene18262	C1QTNF5
LZX-CL1968.Contig1-All-g	C1QTNF7
Gene14506	C1QTNF9
Gene17808	C1S
Gene2408	C2
Gene9008	C20ORF27
LZX-CL11038.Contig6-All-g	C21ORF2
LZX-Unigene17097-All-g	C21ORF58
Gene13584	C21ORF59-TCP10L
Gene637	C21ORF91
Gene13080	C22ORF39
Gene14056	C2CD2
Gene18423	C2CD2L
Gene14539	C2CD3
Gene5514	C2CD4C
Gene22188	C2CD5
Gene14256	C2ORF40
Gene18945	C2ORF42
LZX-Unigene76260-All-g	C2ORF49
Gene14090	C2ORF54
Gene10356	C2ORF66
Gene8886	C2ORF69
Gene9405	C2ORF70
Gene576	C2ORF73
Gene15370	C2ORF76
Gene9396	C2ORF81
Gene19870	C3
Gene16774	C3ORF18
Gene39720	C3ORF33
Gene14118	C3ORF38
LZX-CL1490.Contig1-All-g	C3ORF58
Gene16603	C3ORF67
Gene15054	C3ORF70
Gene26048	C4ORF33
Gene12994	C4ORF47
Gene61469	C4ORF48
Gene10323	C4ORF54
Gene13132	C5ORF15
Gene10850	C5ORF22
Gene12279	C5ORF24
Gene8868	C5ORF30
Gene237	C5ORF34
Gene9689	C5ORF63
LZX-Unigene25398-All-g	C6
Gene16462	C6ORF106
LZX-Unigene61785-All-g	C6ORF120
LZX-CL8431.Contig3-All-g	C6ORF136
LZX-Unigene12142-All-g	C6ORF203
Gene12024	C6ORF52
Gene1925	C6ORF58
LZX-Unigene25574-All-g	C6ORF62
Gene517	C7
Gene10636	C7ORF25
Gene4723	C7ORF26
Gene70441	C7ORF43
LZX-Unigene35589-All-g	C7ORF50
Gene1396	C7ORF55-LUC7L2
Gene2387	C8A
Gene2398	C8B
Gene11759	C8ORF34
Gene11506	C8ORF76
Gene11189	C8ORF82
Gene779	C9
Gene8160	C9ORF3
Gene19009	C9ORF64
Gene9306	C9ORF72
LZX-Unigene5580-All-g	C9ORF78
Gene8642	C9ORF85
Gene5052	CA10
Gene16604	CA12
Gene496	CA14
Gene11955	CA2
Gene5324	CA4
Gene17817	CA5A
Gene11203	CA7
LZX-Unigene51846-All-g	CA8
Gene9050	CAAP1
LZX-CL3591.Contig1-All-g	CAB39
Gene6634	CABCOCO1
Gene13014	CABIN1
Gene4381	CABLES1
Gene13299	CABP1
Gene7556	CACFD1
Gene2572	CACHD1
Gene20003	CACNA1A
Gene7839	CACNA1B
Gene4127	CACNA1C
Gene18434	CACNA1D
Gene3211	CACNA1E
Gene4752	CACNA1G
Gene5084	CACNA1H
Gene17148	CACNA1S
Gene17265	CACNA2D2
Gene5739	CACNB1
Gene19953	CACNB3
Gene15439	CACNB4
Gene3094	CACNG1
Gene1134	CACNG2
Gene5066	CACNG3
Gene3197	CACNG4
Gene3231	CACNG5
Gene1800	CACNG6
Gene875	CACNG7
Gene895	CACNG8
Gene6048	CACTIN
Gene6909	CACUL1
LZX-CL5521.Contig1-All-g	CACYBP
Gene15719	CAD
Gene18658	CADM1
Gene14618	CADM2
Gene55946	CADM3
Gene18638	CADM4
Gene17156	CADPS
Gene4149	CADPS2
Gene19929	CALCA
Gene24217	CALCB
LZX-Unigene22086-All-g	CALCOCO1
Gene10948	CALCR
Gene14897	CALCRL
LZX-CL9963.Contig3-All-g	CALD1
Gene6478	CALHM1
Gene6552	CALHM3
Gene178	CALHM5
Gene20361	CALHM6
Gene69876	CALM1
Gene16388	CALML4
Gene6171	CALN1
Gene28268	CALR
Gene3510	CALU
Gene16344	CAMK1
Gene18353	CAMK1D
Gene17220	CAMK1G
Gene13406	CAMK2A
Gene20128	CAMK2B
Gene8511	CAMK2D
Gene26086	CAMK2G
Gene10103	CAMK2N1
Gene12819	CAMK2N2
Gene8547	CAMK4
Gene19668	CAMKK1
Gene13423	CAMKK2
LZX-Unigene40593-All-g	CAMKMT
Gene12375	CAMLG
Gene7894	CAMSAP1
Gene3204	CAMSAP2
Gene6853	CAMTA1
Gene3534	CAND1
Gene22367	CANT1
Gene12271	CANX
LZX-CL11701.Contig3-All-g	CAP1
Gene1784	CAP2
Gene19759	CAPG
Gene14816	CAPN1
Gene13365	CAPN10
Gene2064	CAPN13
Gene5152	CAPN15
LZX-Unigene8302-All-g	CAPN2
Gene15822	CAPN3
Gene14279	CAPN5
Gene10033	CAPN7
Gene2166	CAPN8
Gene113	CAPN9
Gene36141	CAPRIN1
Gene3865	CAPRIN2
Gene39637	CAPS2
Gene1966	CAPSL
Gene16516	CAPZA1
Gene3390	CAPZA2
Gene36795	CAPZB
Gene490	CARD10
Gene4255	CARD11
Gene12261	CARD14
Gene16574	CARD19
Gene7709	CARD9
Gene15750	CARF
Gene1589	CARHSP1
Gene19503	CARM1
Gene11027	CARMIL1
Gene7637	CARMIL3
Gene9870	CARNMT1
Gene19897	CARNS1
Gene8124	CARS
Gene8386	CARTPT
Gene6110	CASC3
Gene17435	CASC4
Gene10959	CASD1
Gene14575	CASK
Gene5119	CASKIN1
LZX-CL5504.Contig3-All-g	CASKIN2
Gene5228	CASP1
Gene10182	CASP10
Gene18067	CASP2
Gene4481	CASP3
Gene10015	CASP8
Gene8016	CASQ1
Gene13924	CASQ2
Gene14711	CASR
Gene5148	CASS4
Gene5443	CASTOR2
Gene9326	CASZ1
Gene19581	CAT
Gene37839	CATSPERE
Gene3553	CAV1
Gene30004	CAV2
Gene18214	CAV3
Gene14893	CAVIN2
Gene36568	CBARP
Gene18239	CBFB
Gene29653	CBL
Gene13655	CBLB
Gene3879	CBLL1
Gene18740	CBLN1
Gene11441	CBLN2
Gene5039	CBLN4
Gene1024	CBR1
Gene23511	CBR4
Gene13877	CBS
Gene27253	CBWD2
Gene22664	CBX1
Gene10514	CBX3
Gene16240	CBX4
Gene28337	CBX5
Gene1538	CBX6
Gene12722	CBX8
Gene575	CBY1
Gene57406	CC2D1A
Gene3304	CC2D1B
Gene33430	CC2D2A
Gene33063	CCAR1
Gene19040	CCAR2
Gene16686	CCBE1
Gene18811	CCDC102B
Gene5319	CCDC103
LZX-CL5575.Contig2-All-g	CCDC12
Gene5373	CCDC124
Gene69177	CCDC125
Gene11165	CCDC126
Gene10708	CCDC127
LZX-Unigene56067-All-g	CCDC130
Gene27166	CCDC134
Gene4122	CCDC136
Gene2972	CCDC137
Gene14457	CCDC138
Gene15214	CCDC14
Gene16056	CCDC141
LZX-Unigene76754-All-g	CCDC146
Gene15754	CCDC148
Gene17975	CCDC15
Gene12681	CCDC150
LZX-Unigene51088-All-g	CCDC157
LZX-CL11636.Contig4-All-g	CCDC167
Gene1381	CCDC170
Gene10219	CCDC171
Gene46023	CCDC174
Gene6555	CCDC186
Gene23742	CCDC189
Gene14620	CCDC191
Gene17670	CCDC22
LZX-Unigene45584-All-g	CCDC25
Gene1362	CCDC28A
Gene4075	CCDC3
Gene15096	CCDC32
Gene16559	CCDC33
LZX-CL721.Contig1-All-g	CCDC34
Gene12694	CCDC39
Gene12535	CCDC42
LZX-CL11421.Contig2-All-g	CCDC43
Gene16305	CCDC51
Gene12124	CCDC57
Gene3632	CCDC59
Gene37172	CCDC6
Gene19027	CCDC65
Gene16534	CCDC66
LZX-Unigene51612-All-g	CCDC71
Gene3656	CCDC77
Gene4635	CCDC78
Gene13700	CCDC80
Gene56299	CCDC82
Gene291	CCDC85A
Gene16147	CCDC85B
Gene15041	CCDC85C
Gene641	CCDC88A
Gene15285	CCDC88C
Gene12833	CCDC9
Gene13982	CCDC90B
Gene13518	CCDC92
Gene6114	CCDC92B
LZX-CL7800.Contig1-All-g	CCDC93
Gene1866	CCDC97
Gene11234	CCK
Gene14621	CCKAR
Gene11105	CCL4
Gene39159	CCM2
Gene5194	CCM2L
Gene45738	CCNA2
Gene9375	CCNB1
Gene7738	CCNB1IP1
Gene16688	CCNB2
Gene19301	CCNB3
Gene306	CCNC
Gene18931	CCND1
Gene22235	CCND2
Gene19778	CCND3
Gene11244	CCNE1
Gene10962	CCNE2
Gene4651	CCNF
Gene12243	CCNG1
Gene25222	CCNG2
Gene20742	CCNH
LZX-Unigene56695-All-g	CCNI
Gene13082	CCNI2
Gene6337	CCNJ
Gene15396	CCNK
Gene12431	CCNL1
Gene17664	CCNQ
Gene19491	CCNT1
Gene16049	CCNT2
Gene10698	CCNY
Gene35680	CCNYL1
Gene4789	CCP110
Gene49842	CCR7
Gene14867	CCS
Gene10406	CCSER1
Gene6318	CCSER2
Gene3494	CCT2
Gene18256	CCT3
Gene1793	CCT4
Gene5343	CCT6A
Gene9103	CCT7
Gene13616	CCT8
Gene4777	CCZ1B
Gene26920	CD101
Gene1118	CD109
Gene18907	CD151
Gene18514	CD163
LZX-Unigene53510-All-g	CD163L1
LZX-CL10302.Contig1-All-g	CD164
Gene42927	CD180
Gene14808	CD248
LZX-CL3235.Contig1-All-g	CD276
Gene9518	CD2AP
LZX-Unigene120493-All-g	CD2BP2
Gene15107	CD302
Gene3913	CD36
Gene18904	CD44
LZX-CL12174.Contig4-All-g	CD53
LZX-Unigene56709-All-g	CD63
LZX-Unigene94011-All-g	CD74
LZX-Unigene46363-All-g	CD79A
Gene19407	CD82
Gene3827	CD9
LZX-CL11390.Contig5-All-g	CD99L2
Gene8903	CDA
Gene14448	CDADC1
Gene55326	CDAN1
Gene3547	CDC123
Gene17538	CDC14A
Gene14103	CDC16
Gene3043	CDC20
Gene9592	CDC20B
Gene12898	CDC23
Gene9107	CDC25A
Gene12891	CDC25C
Gene24626	CDC26
Gene5763	CDC27
Gene5674	CDC34
Gene19042	CDC37
Gene10332	CDC37L1
Gene1358	CDC40
Gene8913	CDC42
Gene1005	CDC42BPA
Gene15599	CDC42BPB
Gene60045	CDC42BPG
Gene1604	CDC42EP1
Gene14880	CDC42EP2
Gene1591	CDC42EP5
Gene25138	CDC42SE2
Gene13147	CDC45
Gene39009	CDC5L
Gene5578	CDC6
Gene3172	CDC7
LZX-Unigene10599-All-g	CDC73
LZX-Unigene45621-All-g	CDCA4
Gene15526	CDCA7
Gene11360	CDCA7L
Gene2938	CDCP2
Gene17528	CDH1
Gene18085	CDH11
Gene11811	CDH12
Gene3803	CDH13
Gene18571	CDH15
Gene11879	CDH18
Gene11748	CDH19
Gene5044	CDH2
Gene11775	CDH20
Gene5083	CDH22
Gene6758	CDH23
Gene7776	CDH24
LZX-CL1583.Contig1-All-g	CDH3
Gene17836	CDH5
Gene11780	CDH6
Gene11907	CDH7
Gene18655	CDH8
Gene34118	CDH9
Gene6875	CDHR1
Gene3906	CDHR3
Gene28707	CDIP1
Gene2296	CDIPT
Gene6510	CDK1
Gene18600	CDK10
Gene25949	CDK11A
Gene22762	CDK12
Gene10982	CDK13
Gene11100	CDK14
Gene17533	CDK16
Gene3561	CDK17
Gene16674	CDK18
Gene18860	CDK2
Gene18167	CDK20
Gene12699	CDK2AP1
Gene19757	CDK2AP2
Gene10165	CDK3
Gene13840	CDK4
Gene5584	CDK5R1
Gene11932	CDK5R2
Gene4732	CDK5RAP1
Gene7619	CDK5RAP2
Gene5482	CDK5RAP3
Gene11161	CDK6
Gene6384	CDK7
Gene7533	CDK9
Gene2740	CDKAL1
Gene914	CDKL1
Gene9395	CDKL2
Gene14417	CDKL5
Gene8905	CDKN2AIP
Gene5528	CDKN2AIPNL
Gene19290	CDKN2D
Gene3646	CDNF
Gene24330	CDO1
Gene18075	CDON
Gene3439	CDPF1
Gene4640	CDR2
Gene4291	CDR2L
Gene12546	CDRT1
Gene17774	CDT1
Gene11157	CDV3
Gene12965	CDX2
Gene7226	CDX4
Gene10886	CDYL
Gene18681	CDYL2
LZX-Unigene33-All-g	CEBPA
Gene4556	CEBPB
Gene7703	CEBPE
Gene18412	CEBPG
Gene16221	CEBPZ
LZX-Unigene22639-All-g	CECR2
Gene7590	CEL
Gene19641	CELA1
Gene19453	CELA2A
Gene10282	CELA2B
Gene8443	CELA3A
Gene20091	CELF1
Gene18696	CELF3
Gene1067	CELF4
Gene3712	CELSR1
Gene16820	CELSR2
Gene17323	CELSR3
Gene17303	CEMIP
Gene8256	CEMIP2
Gene10139	CENPC
Gene15779	CENPF
Gene18858	CENPK
Gene10083	CENPS-CORT
Gene22732	CENPV
Gene10292	CEP104
Gene2981	CEP112
Gene9427	CEP120
Gene15627	CEP128
Gene33370	CEP135
Gene17056	CEP152
Gene2087	CEP162
Gene18082	CEP164
Gene673	CEP170
Gene15901	CEP170B
Gene31311	CEP192
Gene4164	CEP290
Gene14411	CEP295
Gene3319	CEP350
LZX-CL4666.Contig2-All-g	CEP41
Gene8848	CEP44
Gene12921	CEP63
Gene1931	CEP68
Gene10894	CEP76
Gene9609	CEP78
LZX-CL1884.Contig2-All-g	CEP83
Gene564	CEP85
Gene653	CEP85L
Gene18692	CEP89
Gene14403	CEP97
Gene16592	CEPT1
Gene7538	CERCAM
Gene4130	CERK
Gene6134	CERS1
Gene17668	CERS2
Gene16130	CERS3
Gene5596	CERS4
Gene19175	CERS5
Gene15835	CERS6
Gene17811	CES1
Gene17523	CES2
Gene18332	CES5A
Gene8679	CETN1
Gene42893	CETN3
Gene17254	CFAP100
Gene7705	CFAP157
Gene16841	CFAP161
Gene17878	CFAP20
Gene1983	CFAP206
Gene17140	CFAP299
Gene14462	CFAP44
LZX-CL9603.Contig2-All-g	CFAP45
Gene37003	CFAP46
Gene57862	CFAP47
Gene13311	CFAP52
Gene3654	CFAP54
Gene2599	CFAP57
Gene6463	CFAP58
Gene1031	CFAP61
Gene15255	CFAP65
Gene10929	CFAP69
Gene8476	CFAP74
Gene11890	CFAP97
Gene18894	CFB
Gene17745	CFDP1
Gene9285	CFI
LZX-CL5068.Contig1-All-g	CFL2
Gene15010	CFLAR
Gene3480	CFTR
Gene1936	CGA
Gene66130	CGAS
Gene17637	CGN
Gene17037	CGNL1
Gene61881	CH25H
Gene15051	CHAC1
Gene1491	CHAC2
Gene2459	CHAD
Gene5515	CHAF1A
Gene64193	CHAF1B
Gene14683	CHAMP1
Gene6953	CHAT
Gene12393	CHCHD10
LZX-Unigene11817-All-g	CHCHD2
Gene3786	CHCHD3
LZX-CL2685.Contig2-All-g	CHCHD4
LZX-CL10589.Contig1-All-g	CHCHD7
Gene17069	CHD1
Gene39345	CHD2
Gene17641	CHD4
Gene8578	CHD5
Gene32597	CHD6
Gene12048	CHD7
Gene7585	CHD8
Gene18124	CHD9
Gene16106	CHDH
Gene18276	CHEK1
Gene12103	CHEK2
Gene5387	CHERP
Gene13116	CHFR
LZX-CL2580.Contig1-All-g	CHIA
Gene7175	CHIC1
LZX-CL9834.Contig1-All-g	CHIC2
Gene19884	CHID1
LZX-Unigene10206-All-g	CHIT1
Gene24346	CHKA
Gene3662	CHKB
Gene17227	CHL1
LZX-CL6999.Contig1-All-g	CHMP1A
Gene57451	CHMP1B
Gene7950	CHMP2A
Gene13808	CHMP2B
Gene8939	CHMP3
Gene32682	CHMP4B
LZX-CL12102.Contig3-All-g	CHMP4C
Gene12080	CHMP5
Gene19349	CHMP7
Gene15436	CHN1
Gene11847	CHN2
Gene14122	CHODL
Gene13810	CHORDC1
Gene15459	CHP1
Gene20328	CHP2
Gene9872	CHPF
Gene10560	CHPF2
Gene13553	CHRD
Gene7206	CHRDL1
Gene14770	CHRDL2
Gene18727	CHRFAM7A
Gene30135	CHRM2
Gene1915	CHRM3
Gene19991	CHRM4
Gene15862	CHRM5
Gene15529	CHRNA1
Gene16776	CHRNA3
Gene8469	CHRNA4
Gene16871	CHRNA5
Gene8134	CHRNA7
Gene14541	CHRNA9
Gene16496	CHRNB1
Gene18440	CHRNB2
Gene8326	CHRNB3
Gene16795	CHRNB4
Gene12995	CHRND
Gene16827	CHRNG
Gene19657	CHST1
Gene13744	CHST10
Gene3481	CHST11
Gene4593	CHST12
Gene52924	CHST14
Gene6399	CHST15
Gene15756	CHST2
Gene6344	CHST3
Gene18394	CHST5
Gene17601	CHST6
Gene14002	CHST7
Gene18618	CHST8
Gene11727	CHST9
Gene16361	CHSY1
Gene9314	CHSY3
Gene4569	CHTF18
Gene18557	CHTF8
Gene18248	CHTOP
Gene6321	CHUK
Gene15402	CHURC1
Gene15188	CHURC1-FNTB
LZX-CL11726.Contig1-All-g	CIAO1
Gene17576	CIAPIN1
Gene16712	CIB1
LZX-CL5412.Contig2-All-g	CIB2
Gene6112	CIB3
Gene18768	CIC
Gene10750	CIDEA
Gene56969	CIDEB
Gene16293	CIDEC
Gene16509	CILP
Gene15488	CINP
Gene14129	CIP2A
LZX-Unigene11956-All-g	CIR1
Gene25687	CIRBP
Gene6381	CISD1
Gene10149	CISD2
Gene16419	CISH
Gene1236	CITED1
Gene24859	CITED2
Gene14071	CKAP2
Gene4228	CKAP4
Gene19569	CKAP5
Gene14900	CKB
Gene1481	CKM
Gene16389	CKMT1A
Gene29915	CKS1B
Gene38545	CKS2
Gene15924	CLASP1
Gene11784	CLASP2
Gene14296	CLASRP
LZX-Unigene19698-All-g	CLCA1
Gene54376	CLCA2
Gene46077	CLCA4
Gene13004	CLCN2
Gene14557	CLCN3
Gene7004	CLCN5
Gene1060	CLCN6
Gene4414	CLCN7
Gene17448	CLCNKB
Gene12639	CLDN1
Gene14587	CLDN10
Gene12153	CLDN11
Gene11271	CLDN12
Gene14799	CLDN14
Gene16432	CLDN15
Gene12904	CLDN16
Gene64127	CLDN17
Gene8502	CLDN19
Gene132	CLDN20
Gene9029	CLDN23
Gene9298	CLDN24
Gene1544	CLDN3
Gene13702	CLDN4
Gene12811	CLDN5
Gene16177	CLDN7
Gene64223	CLDN8
Gene5921	CLDN9
Gene19508	CLDND1
Gene16408	CLEC10A
LZX-CL6890.Contig2-All-g	CLEC16A
Gene4349	CLEC19A
Gene18662	CLEC3A
Gene12029	CLEC3B
Gene19741	CLIC1
Gene6995	CLIC2
Gene38880	CLIC4
Gene7824	CLIC5
Gene14687	CLIC6
Gene13051	CLINT1
Gene30998	CLIP1
Gene6108	CLIP2
Gene1407	CLIP3
Gene200	CLIP4
LZX-Unigene10238-All-g	CLK1
Gene17892	CLK2
Gene12937	CLK4
Gene15237	CLMN
Gene17678	CLMP
Gene14186	CLN5
Gene16608	CLN6
Gene2021	CLN8
Gene13928	CLNS1A
Gene52931	CLOCK
Gene19613	CLP1
Gene12539	CLPS
Gene1853	CLPTM1
Gene10745	CLPTM1L
Gene16498	CLPX
Gene19748	CLRN1
Gene10359	CLRN2
Gene1909	CLSPN
Gene39142	CLSTN1
Gene13245	CLSTN2
Gene18484	CLSTN3
Gene8418	CLTA
Gene5758	CLTC
Gene27585	CLU
Gene4741	CLUAP1
Gene5367	CLUH
Gene11803	CLVS1
Gene944	CLVS2
Gene25466	CMA1
Gene3588	CMAS
Gene10761	CMBL
LZX-CL8424.Contig1-All-g	CMC1
Gene17776	CMIP
Gene18585	CMKLR1
Gene2260	CMPK1
Gene43	CMPK2
LZX-CL10552.Contig3-All-g	CMSS1
LZX-CL1610.Contig3-All-g	CMTM3
[truncated: 9,676 more rows]

## Sheet: lungfish-mouse
lungfish	mouse
LZX-Unigene56304-All-g	0610007P14Rik
Gene16336	0610010K14Rik
LZX-CL5560.Contig1-All-g	0610011F06Rik
Gene2287	0610037L13Rik
Gene55274	1110001J03Rik
Gene13584	1110004E09Rik
Gene19180	1110004F10Rik
Gene4395	1110008F13Rik
Gene15341	1110008L16Rik
Gene22989	1110012L19Rik
LZX-CL8166.Contig2-All-g	1110032A03Rik
Gene8642	1110059E24Rik
Gene10522	1110059G10Rik
LZX-CL1490.Contig1-All-g	1190002N15Rik
Gene22278	1190007I07Rik
Gene14256	1500015O10Rik
LZX-Unigene61785-All-g	1600012H06Rik
Gene11296	1600014C10Rik
Gene11025	1700001P01Rik
Gene9396	1700003E16Rik
Gene9562	1700007B14Rik
Gene17140	1700007G11Rik
LZX-Unigene12142-All-g	1700021F05Rik
Gene2280	1700025G04Rik
Gene5646	1700030K09Rik
Gene9489	1700034E13Rik
Gene14807	1700047I17Rik2
Gene8886	1700066M21Rik
LZX-CL1619.Contig1-All-g	1700071K01Rik
LZX-CL11388.Contig2-All-g	1700112E06Rik
Gene24664	1700123O20Rik
LZX-Unigene112636-All-g	1810009J06Rik
Gene4698	1810013L24Rik
Gene13645	1810030O07Rik
Gene8829	1810043G02Rik
Gene7228	2010106E10Rik
Gene3897	2010107G12Rik
Gene6629	2010107G23Rik
Gene8160	2010111I01Rik
Gene14483	2010300C02Rik
Gene18307	2210010C04Rik
Gene19009	2210016F16Rik
Gene12515	2210016L21Rik
Gene17004	2300009A05Rik
Gene5437	2310011J03Rik
Gene10611	2310033P09Rik
Gene11974	2310035C23Rik
Gene19474	2310036O22Rik
Gene2305	2410004B18Rik
Gene11223	2410015M20Rik
Gene1100	2410089E03Rik
Gene12923	2410131K14Rik
Gene15054	2510009E07Rik
Gene9920	2510039O18Rik
Gene57451	2610002M06Rik
Gene10486	2610301B20Rik
Gene12706	2610318N02Rik
Gene5907	2610507B11Rik
Gene14907	2700060E02Rik
Gene27513	2700062C07Rik
Gene14854	2700081O15Rik
Gene1351	2810006K23Rik
Gene17897	2810403A07Rik
Gene16120	2810417H13Rik
Gene5099	2900011O08Rik
Gene15370	3110009E18Rik
Gene9306	3110043O21Rik
LZX-Unigene35589-All-g	3110082I17Rik
Gene237	4833420G17Rik
LZX-CL155.Contig4-All-g	4833439L19Rik
Gene31790	4930402F06Rik
Gene5654	4930404N11Rik
Gene21233	4930430F08Rik
Gene16603	4930452B06Rik
Gene14118	4930453N24Rik
Gene18059	4930503B20Rik
Gene51526	4930503L19Rik
Gene9358	4930538K18Rik
Gene16165	4930544G11Rik
Gene14083	4930578C19Rik
Gene6058	4931406C07Rik
Gene17600	4931406P16Rik
Gene7546	4931414P19Rik
Gene8526	4932438A13Rik
Gene6002	4933427D14Rik
Gene32690	4933427G17Rik
LZX-CL5731.Contig1-All-g	4933434E20Rik
Gene3765	5031439G07Rik
Gene16655	5330417C22Rik
Gene12259	5730455P16Rik
Gene30635	5730508B09Rik
LZX-CL9902.Contig3-All-g	5830411N06Rik
Gene10850	6030458C11Rik
Gene18668	6430548M08Rik
Gene16774	6430571L13Rik
Gene8475	6430573F11Rik
Gene25286	8030462N17Rik
Gene1758	9030025P20Rik
Gene15596	9030617O03Rik
LZX-CL11862.Contig1-All-g	9130011E15Rik
Gene11506	9130401M01Rik
Gene769	9330159F19Rik
Gene30267	9330182L06Rik
Gene10272	9430015G10Rik
Gene9843	9430016H08Rik
Gene13034	9530053A07Rik
Gene13132	9530068E07Rik
Gene11202	9530077C05Rik
Gene11563	9930021J03Rik
Gene6415	A1cf
Gene37248	A2m
Gene9670	A3galt2
Gene43286	A430005L14Rik
Gene3508	A4galt
Gene12700	A4gnt
Gene14306	A830080D01Rik
Gene16365	AA986860
Gene12442	Aacs
Gene13007	Aadac
Gene12412	Aadacl2
Gene9816	Aadat
LZX-Unigene35848-All-g	Aaed1
Gene16302	Aagab
Gene19317	Aak1
Gene13665	Aamdc
Gene15047	Aamp
Gene5096	Aanat
Gene4361	Aar2
LZX-Unigene30647-All-g	Aars
Gene1896	Aars2
Gene22789	Aarsd1
Gene10375	Aasdh
Gene13679	Aasdhppt
Gene4005	Aass
Gene5252	Aatf
Gene3234	Aatk
Gene4467	Abat
Gene6008	Abca1
Gene15209	Abca12
Gene54767	Abca13
Gene57236	Abca2
Gene4355	Abca3
Gene3275	Abca4
Gene196	Abcb10
Gene20121	Abcb11
Gene11391	Abcb1a
LZX-CL3663.Contig3-All-g	Abcb1b
Gene10813	Abcb4
Gene27055	Abcb5
Gene7189	Abcb7
Gene11016	Abcb8
LZX-Unigene16857-All-g	Abcb9
Gene9644	Abcc1
Gene81	Abcc10
Gene18369	Abcc12
LZX-Unigene131-All-g	Abcc3
Gene1223	Abcc5
Gene22178	Abcc9
Gene11556	Abcd1
Gene17618	Abcd2
Gene2857	Abcd3
Gene9068	Abce1
Gene19598	Abcf1
Gene10694	Abcf2
Gene13103	Abcf3
Gene9207	Abcg2
Gene18670	Abcg4
Gene15798	Abcg5
Gene381	Abcg8
Gene13773	Abhd10
Gene5771	Abhd11
Gene13813	Abhd13
Gene16654	Abhd14b
Gene5762	Abhd15
Gene19091	Abhd16a
Gene36637	Abhd17a
Gene9108	Abhd17b
Gene16561	Abhd17c
Gene9701	Abhd18
Gene16885	Abhd2
LZX-CL9895.Contig1-All-g	Abhd3
Gene24725	Abhd4
Gene11933	Abhd5
Gene16398	Abhd6
Gene6175	Abhd8
Gene11251	Abi1
LZX-CL3193.Contig1-All-g	Abi2
Gene7917	Abl1
Gene2977	Abl2
Gene23251	Ablim1
Gene36274	Ablim2
LZX-Unigene27246-All-g	Abo
Gene6127	Abr
Gene11674	Abra
Gene41561	Abracl
Gene17534	Abt1
Gene17287	Abtb1
Gene19714	Abtb2
Gene10530	Acaa1a
Gene1114	Acaa2
Gene22649	Acaca
Gene13417	Acad10
Gene17036	Acad9
Gene14939	Acadl
Gene2285	Acadm
Gene12840	Acads
Gene6264	Acadsb
Gene16219	Acadvl
Gene17273	Acan
Gene17029	Acap1
Gene12651	Acap2
Gene9413	Acap3
Gene14151	Acat1
Gene1503	Acat2
Gene2042	Acbd3
Gene11535	Acbd5
Gene10440	Acbd7
Gene19068	Accs
Gene14330	Ace2
Gene22581	Ace3
Gene10586	Acer2
Gene17380	Ache
Gene24616	Acin1
Gene25135	Ackr3
Gene9165	Ackr4
Gene5626	Acly
Gene15104	Acmsd
Gene10298	Aco1
Gene1458	Aco2
Gene13615	Acod1
Gene3106	Acot11
Gene10985	Acot13
Gene55297	Acot3
Gene15470	Acot5
Gene15204	Acot6
Gene4408	Acot8
Gene14241	Acot9
Gene4423	Acox1
Gene9261	Acox3
LZX-CL3248.Contig1-All-g	Acp1
Gene19892	Acp2
Gene2256	Acp5
LZX-Unigene5656-All-g	Acp7
Gene15682	Acr
Gene17187	Acsbg1
Gene20480	Acsf2
Gene18072	Acsf3
LZX-Unigene46300-All-g	Acsl1
Gene12438	Acsl3
Gene6994	Acsl4
Gene6333	Acsl6
Gene4280	Acsm4
Gene400	Acss1
Gene10916	Acss2
Gene6977	Acss3
Gene31913	Acta1
Gene156	Acta2
Gene2724	Actb
LZX-Unigene17123-All-g	Actbl2
Gene15162	Actc1
LZX-CL4802.Contig2-All-g	Actg1
Gene12440	Actl6a
LZX-CL7385.Contig3-All-g	Actl6b
Gene14894	Actn1
Gene15173	Actn3
Gene1002	Actn4
Gene15102	Actr10
Gene19156	Actr1a
Gene1423	Actr2
Gene15036	Actr3
Gene11142	Actr3b
Gene23041	Actr5
LZX-Unigene30315-All-g	Actr6
Gene16274	Actr8
Gene15580	Acvr1
Gene19853	Acvr1b
Gene15657	Acvr1c
Gene15971	Acvr2a
Gene11464	Acvr2b
Gene19033	Acvrl1
Gene17143	Acy1
Gene19495	Acy3
Gene55242	Acyp1
LZX-Unigene57246-All-g	Acyp2
Gene16294	Adam10
Gene6745	Adam12
Gene43274	Adam15
Gene1454	Adam17
Gene13273	Adam19
Gene11830	Adam22
Gene19026	Adam28
Gene9719	Adam33
Gene6843	Adam8
Gene19365	Adam9
Gene13692	Adamts1
Gene61995	Adamts14
Gene17900	Adamts15
Gene11102	Adamts16
Gene17274	Adamts17
Gene12551	Adamts2
Gene4230	Adamts20
Gene6578	Adamts3
Gene5192	Adamts4
Gene14778	Adamts5
Gene10148	Adamts6
Gene17247	Adamts7
Gene67191	Adamts9
Gene8703	Adamtsl1
Gene7774	Adamtsl2
Gene8760	Adamtsl3
Gene29815	Adamtsl4
Gene16539	Adamtsl5
Gene5053	Adap1
Gene18203	Adar
Gene15574	Adarb1
Gene11912	Adarb2
Gene18469	Adat1
Gene1710	Adck3
LZX-Unigene15083-All-g	Adck4
Gene10991	Adck5
Gene11865	Adcy2
Gene8458	Adcy3
Gene15693	Adcy5
Gene11792	Adcy8
Gene4377	Adcy9
Gene11332	Adcyap1
Gene10173	Add1
Gene18891	Add2
Gene6328	Add3
Gene6739	Adgra1
Gene19292	Adgra2
Gene9318	Adgra3
Gene11807	Adgrb1
Gene1082	Adgrb2
Gene8540	Adgrb3
LZX-Unigene23806-All-g	Adgre1
Gene8433	Adgrf5
Gene13984	Adgrg2
Gene7154	Adgrg4
Gene470	Adgrg6
Gene14344	Adgrg7
Gene19979	Adgrl1
Gene14652	Adgrl2
Gene8505	Adgrl3
Gene2624	Adgrl4
Gene8594	Adgrv1
LZX-Unigene8972-All-g	Adh1
Gene9213	Adh5
LZX-Unigene18561-All-g	Adhfe1
Gene12521	Adipoq
Gene16264	Adipor1
LZX-Unigene36058-All-g	Adipor2
Gene6452	Adk
Gene7995	Adm
Gene29993	Adm2
Gene32508	Adnp
Gene11034	Adnp2
Gene6793	Ado
Gene16535	Adora1
Gene12843	Adora2a
Gene16932	Adpgk
Gene2270	Adprh
Gene13559	Adprhl1
Gene131	Adprhl2
LZX-CL7486.Contig2-All-g	Adprm
Gene19945	Adra1a
Gene19881	Adra1b
Gene6397	Adra2a
Gene19965	Adra2b
Gene8551	Adra2c
Gene6537	Adrb1
Gene15149	Adrb2
LZX-CL650.Contig2-All-g	Adrb3
Gene68686	Adrbk1
Gene4444	Adrm1
Gene1470	Adsl
Gene7171	Adss
Gene15384	Adssl1
Gene19615	Aebp1
LZX-CL4659.Contig1-All-g	Aebp2
Gene16209	Aen
Gene5326	Aes
Gene17302	AF529169
Gene8583	Afap1
Gene23249	Afap1l2
Gene7337	Aff2
Gene13167	Aff4
Gene17957	Afg3l1
Gene11114	Afg3l2
Gene241	Aftph
Gene9665	Aga
Gene8535	Agap1
Gene19989	Agap2
Gene10995	Agap3
Gene55714	Agbl2
Gene4137	Agbl3
Gene39087	Agbl5
Gene16941	Agfg2
Gene24543	Aggf1
Gene2560	Agl
Gene9465	Agmat
Gene47820	Agmo
Gene37907	Ago1
Gene11211	Ago2
Gene2163	Ago3
Gene37828	Ago4
Gene19936	Agpat1
Gene13829	Agpat3
Gene29596	Agpat5
Gene8166	Agpat9
LZX-Unigene13878-All-g	Agr2
Gene8419	Agrn
Gene18784	Agrp
Gene17154	Agtpbp1
Gene12922	Agtr1b
Gene7075	Agtr2
Gene13849	Agxt
Gene37761	Ahctf1
Gene4519	Ahcy
Gene28062	Ahcyl1
Gene3408	Ahcyl2
LZX-Unigene40399-All-g	Ahi1
Gene14890	Ahnak
Gene15527	Ahnak2
Gene10771	Ahr
Gene15031	Ahsa1
LZX-Unigene11932-All-g	AI314180
Gene16310	AI413582
Gene195	AI464131
LZX-Unigene76260-All-g	AI597479
Gene15074	AI837181
Gene62341	Aicda
Gene2089	Aida
Gene7518	Aif1l
Gene6725	Aifm2
Gene13012	Aifm3
Gene1768	Aig1
Gene20347	Aim1
Gene45645	Aimp1
Gene4773	Aimp2
Gene19085	Aip
Gene8512	Ajap1
Gene10345	Ajuba
Gene7641	Ak1
Gene1287	Ak2
Gene9209	Ak3
Gene22356	Ak4
Gene9367	Ak6
Gene14815	Ak7
Gene5278	Akap1
LZX-CL2193.Contig2-All-g	Akap10
Gene14213	Akap11
Gene16978	Akap13
Gene24784	Akap17b
Gene15975	Akap6
Gene19268	Akap8
Gene19037	Akap8l
Gene12066	Akap9
Gene1331	Akirin1
Gene1450	Akirin2
Gene7784	Akna
Gene13038	Akp3
Gene23880	Akr1a1
Gene19231	Akr1b10
LZX-CL12092.Contig10-All-g	Akr1b3
Gene3771	Akr1c19
LZX-CL3717.Contig3-All-g	Akr1cl
LZX-CL3717.Contig1-All-g	Akr1d1
Gene1514	Akr7a5
Gene8062	Akt1s1
Gene1354	Akt2
LZX-Unigene37288-All-g	Akt3
Gene17662	Aktip
LZX-Unigene591-All-g	Alad
Gene16382	Alas1
Gene1405	Alas2
Gene7963	Aldh16a1
Gene6420	Aldh18a1
Gene16784	Aldh1a2
Gene17377	Aldh1l1
Gene3885	Aldh1l2
Gene12460	Aldh2
Gene22657	Aldh3a1
LZX-CL410.Contig9-All-g	Aldh3a2
Gene12884	Aldh3b1
Gene19353	Aldh3b3
Gene27570	Aldh4a1
Gene10545	Aldh5a1
Gene10374	Aldh7a1
Gene1705	Aldh8a1
Gene2763	Aldh9a1
Gene5676	Aldoa
Gene4623	Alg1
Gene3461	Alg10b
LZX-CL9499.Contig1-All-g	Alg12
Gene22129	Alg13
Gene2409	Alg14
Gene10489	Alg2
LZX-Unigene12931-All-g	Alg3
Gene12601	Alg5
Gene2434	Alg6
Gene14240	Alg8
Gene17845	Alg9
Gene870	Alk
LZX-CL8775.Contig2-All-g	Alkbh1
Gene12133	Alkbh2
Gene19093	Alkbh3
Gene5545	Alkbh4
LZX-CL11069.Contig2-All-g	Alkbh5
Gene7057	Alkbh7
Gene14333	Alkbh8
Gene1764	Allc
Gene8444	Alms1
Gene62054	Alox5
Gene13617	Alox5ap
Gene30619	Alpk1
Gene838	Alpk2
Gene7179	Alpk3
Gene8756	Alpl
Gene13441	Alppl2
Gene15109	Als2
Gene17331	Alx1
Gene17173	Alx4
Gene12217	Alyref
Gene38495	Amacr
Gene7797	Ambp
Gene19003	Ambra1
LZX-CL5166.Contig1-All-g	Amd1
Gene3828	Amdhd1
Gene13878	Amdhd2
Gene13306	Amer1
Gene17853	Amfr
Gene16575	Amigo1
LZX-CL7508.Contig1-All-g	Ammecr1
Gene39694	Ammecr1l
Gene25811	Amot
Gene13547	Amotl2
Gene16503	Ampd1
Gene17258	Ampd2
Gene2978	Amt
Gene2388	Amy1
Gene2210	Amy2a2
Gene4844	Amz1
Gene22330	Amz2
Gene38743	Anapc1
Gene10313	Anapc10
LZX-CL4287.Contig1-All-g	Anapc11
Gene20784	Anapc13
Gene13758	Anapc15
Gene23312	Anapc16
Gene24541	Anapc2
Gene61354	Anapc4
Gene12738	Anapc5
Gene13149	Anapc7
Gene15698	Angel1
Gene434	Angel2
Gene12020	Angpt1
Gene10189	Angpt2
Gene2662	Angptl1
Gene7404	Angptl2
Gene5314	Angptl4
Gene8711	Angptl7
Gene11139	Ank
Gene20057	Ank1
Gene21459	Ank2
Gene6888	Ank3
Gene13858	Ankar
Gene16829	Ankdd1a
Gene2140	Ankef1
Gene444	Ankfn1
Gene19568	Ankfy1
Gene13058	Ankhd1
Gene10939	Ankib1
Gene18021	Ankk1
Gene9614	Ankle2
Gene10775	Ankmy2
LZX-CL3758.Contig2-All-g	Ankra2
Gene13929	Ankrd10
Gene18148	Ankrd11
Gene11091	Ankrd12
Gene12733	Ankrd13a
Gene2367	Ankrd13c
Gene19535	Ankrd13d
Gene3507	Ankrd16
LZX-CL1956.Contig2-All-g	Ankrd17
Gene6285	Ankrd22
Gene4008	Ankrd26
Gene18206	Ankrd27
Gene10623	Ankrd28
Gene11782	Ankrd29
Gene12079	Ankrd33b
Gene8484	Ankrd34b
Gene17224	Ankrd34c
Gene14382	Ankrd40
Gene8956	Ankrd44
LZX-CL3989.Contig1-All-g	Ankrd45
Gene7025	Ankrd46
Gene13695	Ankrd49
Gene8728	Ankrd50
LZX-Unigene50842-All-g	Ankrd52
LZX-Unigene20313-All-g	Ankrd54
Gene8473	Ankrd55
Gene4560	Ankrd60
Gene9434	Ankrd66
Gene14851	Ankrd9
Gene17282	Anks1
Gene4836	Anks4b
Gene11504	Anks6
Gene13389	Ankub1
Gene16403	Ankzf1
Gene11214	Anln
Gene19260	Ano1
Gene10647	Ano10
Gene8321	Ano3
Gene9731	Ano6
Gene12990	Ano7
Gene6054	Ano8
Gene19369	Ano9
Gene16322	Anp32a
Gene9881	Anp32b
Gene17595	Anp32e
LZX-Unigene16915-All-g	Anpep
LZX-CL1958.Contig2-All-g	Antxr1
Gene8845	Anxa1
Gene19014	Anxa11
Gene10461	Anxa13
LZX-CL8489.Contig1-All-g	Anxa2
LZX-Unigene61722-All-g	Anxa3
LZX-CL7539.Contig1-All-g	Anxa5
Gene15889	Anxa6
Gene52114	Anxa7
LZX-CL2625.Contig1-All-g	Anxa9
LZX-CL4293.Contig3-All-g	Aoah
Gene32221	Aoc2
Gene16436	Aox1
Gene8393	Ap1b1
Gene18297	Ap1g1
LZX-Unigene46053-All-g	Ap1m1
Gene2489	Ap1m2
Gene16137	Ap1s1
Gene13680	Ap1s2
Gene19926	Ap2a1
Gene12206	Ap2m1
Gene25	Ap2s1
Gene9509	Ap3b1
Gene16810	Ap3b2
Gene60599	Ap3d1
Gene62058	Ap3m1
Gene19467	Ap3m2
Gene24209	Ap3s1
Gene16208	Ap3s2
Gene14733	Ap4b1
Gene28653	Ap4e1
Gene16311	Ap4m1
Gene15515	Ap4s1
Gene8996	Ap5s1
Gene40893	Ap5z1
Gene4192	Apaf1
Gene10213	Apba1
Gene17297	Apba2
LZX-CL1142.Contig2-All-g	Apbb1
Gene11136	Apbb1ip
Gene9324	Apbb2
Gene13272	Apbb3
Gene8394	Apc
Gene6169	Apc2
Gene11107	Apcdd1
Gene16339	Apeh
Gene4821	Apex2
Gene17660	Aph1a
Gene18988	Api5
LZX-CL7461.Contig2-All-g	Apip
Gene10083	Apitd1
Gene18304	Aplnr
Gene18204	Aplp2
Gene26808	Apmap
Gene18006	Apoa1bp
Gene10020	Apob
Gene17112	Apobec2
Gene12748	Apod
LZX-Unigene855-All-g	Apool
Gene15386	Apopt1
Gene13741	App
Gene21594	Appl1
Gene22207	Appl2
Gene17597	Aprt
Gene9803	Aptx
Gene11277	Aqp1
Gene12403	Aqp12
Gene1578	Aqp3
Gene10641	Aqp4
Gene19457	Aqp6
Gene14271	Aqp9
Gene14998	Aqr
Gene7094	Ar
Gene17707	Araf
LZX-Unigene9208-All-g	Arap1
Gene17609	Arcn1
Gene15974	Arel1
Gene26408	Arf1
Gene5772	Arf2
Gene19011	Arf3
LZX-Unigene41263-All-g	Arf4
Gene5931	Arf5
Gene15034	Arf6
Gene19101	Arfgap2
Gene11002	Arfgef1
Gene4693	Arfgef2
Gene965	Arfgef3
Gene8945	Arfip1
Gene14769	Arfip2
LZX-CL10021.Contig1-All-g	Arfrp1
Gene1486	Arg1
Gene19220	Arhgap1
Gene11388	Arhgap12
Gene4610	Arhgap17
Gene1064	Arhgap18
Gene6652	Arhgap19
Gene14570	Arhgap20
Gene5191	Arhgap21
LZX-Unigene41969-All-g	Arhgap23
Gene24349	Arhgap24
Gene19408	Arhgap25
Gene63316	Arhgap26
Gene11020	Arhgap28
Gene2335	Arhgap29
Gene24303	Arhgap30
Gene14744	Arhgap31
Gene18735	Arhgap32
Gene26	Arhgap35
Gene11893	Arhgap39
Gene4995	Arhgap40
Gene14486	Arhgap42
Gene15575	Arhgap5
LZX-CL5708.Contig2-All-g	Arhgap6
Gene4854	Arhgdia
Gene452	Arhgdib
Gene25993	Arhgef10l
Gene10210	Arhgef16
Gene14399	Arhgef17
Gene25805	Arhgef18
Gene8560	Arhgef19
Gene17574	Arhgef2
Gene12746	Arhgef26
Gene16470	Arhgef3
Gene3875	Arhgef39
Gene12600	Arhgef4
Gene7532	Arhgef40
Gene37303	Arhgef5
LZX-CL6824.Contig3-All-g	Arhgef6
Gene57874	Arhgef7
Gene7122	Arhgef9
Gene660	Arid1a
Gene1034	Arid1b
LZX-Unigene61716-All-g	Arid2
Gene6011	Arid3a
Gene17358	Arid3b
Gene14860	Arid4a
Gene7470	Arid4b
Gene19438	Arid5a
Gene26225	Arid5b
Gene16313	Arih1
Gene16687	Arih2
Gene3621	Arl1
Gene14162	Arl13b
Gene12425	Arl14
Gene8154	Arl14ep
Gene8149	Arl14epl
Gene8440	Arl15
LZX-Unigene20308-All-g	Arl16
Gene15741	Arl2
Gene17921	Arl2bp
Gene6363	Arl3
Gene10947	Arl4a
Gene9398	Arl4c
Gene5352	Arl4d
Gene15368	Arl5a
Gene15997	Arl6
Gene41098	Arl6ip1
Gene11463	Arl6ip4
Gene15116	Arl6ip6
LZX-Unigene8729-All-g	Arl8a
Gene16100	Arl8b
Gene16627	Arl9
Gene10558	Armc1
Gene2106	Armc2
Gene10415	Armc3
Gene10961	Armc4
Gene2567	Armc5
Gene5334	Armc6
Gene12357	Armc7
Gene9470	Armc8
Gene67717	Armc9
Gene1934	Armt1
Gene18536	Arnt
Gene17244	Arnt2
Gene8130	Arntl
Gene4459	Arpc1a
Gene4332	Arpc1b
Gene15664	Arpc2
Gene21848	Arpc3
Gene16174	Arpc4
LZX-Unigene27618-All-g	Arpc5
Gene12155	Arpc5l
Gene17059	Arpin
Gene16667	Arpp19
LZX-CL6742.Contig2-All-g	Arrb1
Gene16139	Arrb2
Gene7595	Arrdc1
Gene5214	Arrdc2
Gene12181	Arrdc3
Gene16731	Arrdc4
Gene3615	Arsa
Gene20713	Arsb
Gene2598	Arsg
Gene13267	Arsi
Gene9148	Arsk
Gene7101	Artn
Gene20211	Arv1
Gene13373	Arvcf
Gene14613	Arx
Gene6906	As3mt
Gene8896	Asah1
Gene6755	Asah2
Gene11967	Asap1
Gene407	Asap2
Gene15869	Asb1
Gene11152	Asb10
Gene14515	Asb11
Gene3955	Asb13
Gene17404	Asb14
Gene3641	Asb15
Gene8778	Asb18
Gene15040	Asb2
Gene27417	Asb3
Gene11151	Asb4
Gene8715	Asb5
Gene56864	Asb6
Gene16444	Asb7
Gene18954	Asb8
Gene14737	Asb9
Gene6796	Ascc1
Gene4411	Ascc2
Gene4	Ascc3
Gene4113	Ascl1
Gene19375	Ascl3
Gene3727	Ascl5
Gene19124	Asf1b
Gene16408	Asgr1
Gene18095	Ash1l
Gene19903	Ash2l
Gene11835	Asic1
Gene6098	Asic2
Gene15968	Asic4
Gene5717	Asl
Gene13599	Asmt
LZX-Unigene41251-All-g	Asna1
Gene10524	Asns
Gene20486	Asnsd1
Gene49658	Aspa
Gene15982	Aspg
Gene11522	Asph
Gene12656	Asphd2
Gene18463	Aspm
Gene16478	Aspn
Gene797	Asrgl1
Gene7497	Ass1
Gene11546	Aste1
Gene3147	Astn1
Gene3789	Asun
Gene4686	Asxl1
Gene8737	Asxl2
Gene11534	Asxl3
Gene3961	Asz1
Gene6532	Atad1
Gene39186	Atad2
Gene10428	Atad2b
Gene6423	Atad3a
Gene12951	Atad5
Gene19446	Atat1
Gene6158	Atcay
LZX-CL3440.Contig1-All-g	Atf1
Gene15380	Atf2
Gene369	Atf3
Gene22484	Atf6
Gene64949	Atf6b
Gene28236	Atf7
Gene23115	Atf7ip
Gene14057	Atg101
LZX-Unigene18317-All-g	Atg12
Gene19012	Atg13
Gene14825	Atg14
Gene12489	Atg16l1
Gene15292	Atg2a
Gene15198	Atg2b
Gene13915	Atg3
Gene2413	Atg4c
Gene16581	Atg7
Gene21946	Atg9a
Gene20112	Athl1
Gene15087	Atic
Gene15454	Atl1
Gene2175	Atl2
Gene14443	Atm
Gene18608	Atmin
Gene17495	Atn1
Gene12961	Atoh1
Gene10254	Atoh7
Gene9696	Atoh8
Gene55240	Atp10a
Gene12679	Atp10b
Gene14451	Atp11a
Gene15263	Atp11b
Gene7065	Atp11c
LZX-CL853.Contig3-All-g	Atp12a
Gene19781	Atp13a1
Gene36849	Atp13a2
Gene12308	Atp13a3
Gene13307	Atp13a4
Gene18962	Atp1a1
Gene8162	Atp1a2
Gene17464	Atp1a3
Gene13782	Atp1b1
Gene17284	Atp1b2
LZX-Unigene986-All-g	Atp1b3
Gene7079	Atp1b4
Gene12352	Atp2a1
Gene18979	Atp2a3
LZX-Unigene20048-All-g	Atp2b1
Gene17276	Atp2b2
Gene29918	Atp2b3
Gene39852	Atp2b4
Gene10797	Atp2c1
Gene17991	Atp4a
Gene1393	Atp5a1
Gene15494	Atp5b
LZX-CL10159.Contig1-All-g	Atp5c1
Gene5415	Atp5d
Gene16380	Atp5f1
Gene14902	Atp5g1
Gene5785	Atp5g2
LZX-CL8843.Contig1-All-g	Atp5g3
Gene30825	Atp5h
Gene41075	Atp5j2
LZX-Unigene25529-All-g	Atp5l
Gene13657	Atp5o
Gene217	Atp5sl
Gene13897	Atp6ap2
Gene5254	Atp6v0a1
Gene3687	Atp6v0a4
LZX-Unigene61834-All-g	Atp6v0b
Gene4552	Atp6v0c
Gene17602	Atp6v0d1
Gene37497	Atp6v0e
Gene62090	Atp6v0e2
Gene13748	Atp6v1a
Gene19120	Atp6v1b2
Gene9	Atp6v1c2
Gene15252	Atp6v1d
Gene3519	Atp6v1e1
Gene3762	Atp6v1f
LZX-Unigene41180-All-g	Atp6v1g1
Gene17992	Atp6v1g3
Gene14641	Atp7a
Gene21472	Atp8a1
Gene1933	Atp8b1
Gene17738	Atp8b2
Gene3073	Atpaf1
Gene22949	Atpaf2
Gene14766	Atr
Gene10335	Atrn
Gene6577	Atrnl1
Gene7120	Atrx
Gene23046	Atxn1
Gene13467	Atxn2
Gene24694	Atxn2l
Gene17065	Atxn7
Gene21247	Atxn7l1
Gene17007	Atxn7l2
Gene5880	Atxn7l3
Gene5009	AU021092
Gene9589	AU022252
Gene2031	AU040320
LZX-CL11502.Contig1-All-g	Aup1
Gene4606	Aurka
Gene9222	Aurkaip1
Gene39315	Aurkb
Gene22577	Auts2
Gene19768	Avil
Gene10642	Avl9
Gene10251	Avp
Gene3801	Avpr1a
Gene17291	Avpr1b
Gene17188	Avpr2
Gene10636	AW209491
Gene7390	AW551984
Gene4626	Axin1
Gene3216	Axin2
Gene585	Axl
Gene11997	Azi2
Gene11783	Azin1
Gene12279	B230219D22Rik
LZX-Unigene95658-All-g	B2m
Gene1863	B3galnt2
Gene15723	B3galt1
Gene2244	B3galt2
Gene13779	B3galt5
Gene9857	B3galt6
Gene17573	B3gat1
Gene10208	B3gat2
Gene2640	B3gat3
Gene761	B3gnt2
Gene5783	B3gnt3
Gene12161	B3gnt4
Gene12617	B3gnt5
LZX-Unigene14204-All-g	B3gnt6
LZX-Unigene12169-All-g	B3gnt7
LZX-Unigene5729-All-g	B4galnt1
Gene15600	B4galnt2
Gene19969	B4galnt3
Gene60	B4galnt4
Gene8985	B4galt1
Gene2348	B4galt2
Gene20880	B4galt3
Gene14018	B4galt4
Gene34228	B4galt5
LZX-CL12503.Contig1-All-g	B4galt6
Gene12451	B4galt7
Gene16652	B4gat1
Gene10379	B930041F14Rik
Gene4668	B9d1
LZX-CL11963.Contig12-All-g	B9d2
Gene5383	Babam1
Gene17842	Bace1
Gene14217	Bace2
Gene14159	Bach1
Gene2191	Bach2
Gene9159	Bag2
Gene23245	Bag3
LZX-CL2050.Contig2-All-g	Bag4
Gene14929	Bag5
Gene2904	Bahcc1
Gene15764	Bahd1
Gene22464	Baiap2
Gene4350	Baiap2l1
Gene393	Baiap2l2
Gene5060	Baiap3
Gene16556	Bak1
Gene10504	Bambi
Gene16030	Banf1
LZX-Unigene7694-All-g	Bank1
Gene17632	Banp
Gene17126	Bap1
Gene15673	Bard1
Gene7842	Barhl1
Gene16708	Barx1
Gene18063	Barx2
Gene15590	Batf
LZX-CL640.Contig2-All-g	Bax
Gene16026	Baz1a
Gene25893	Baz1b
Gene69630	Baz2b
Gene23306	Bbip1
Gene15249	Bbof1
Gene8360	Bbox1
Gene16832	Bbs1
Gene573	Bbs10
Gene18012	Bbs2
Gene15329	Bbs5
Gene11773	Bbs9
Gene13656	Bbx
Gene2359	BC003331
Gene4598	BC003965
Gene11119	BC005537
LZX-Unigene5580-All-g	BC005624
Gene23584	BC017158
Gene2332	BC017643
Gene2060	BC021891
Gene7236	BC023829
Gene3060	BC026585
Gene4289	BC030336
Gene5651	BC030867
Gene1191	BC031181
Gene2615	BC034090
Gene70441	BC037034
Gene3830	BC048403
Gene5507	BC051665
Gene18664	Bcan
Gene4029	Bcap29
LZX-Unigene35658-All-g	Bcap31
Gene17509	Bcar1
Gene22439	Bcar3
Gene6156	Bcas3
Gene3919	Bcat1
Gene33026	Bccip
Gene19483	Bcdin3d
Gene13555	Bche
Gene28965	Bckdha
Gene2355	Bckdk
Gene15045	Bcl10
Gene20	Bcl11a
Gene15342	Bcl11b
Gene10854	Bcl2
Gene4260	Bcl2l1
Gene1313	Bcl2l11
Gene7423	Bcl2l2
Gene18437	Bcl3
Gene12526	Bcl6
Gene16275	Bcl6b
Gene12603	Bcl7a
Gene2437	Bcl7c
Gene14794	Bcl9l
Gene1339	Bclaf1
Gene17593	Bco1
Gene18534	Bco2
Gene14061	Bcor
Gene28835	Bcorl1
Gene13534	Bcr
Gene15101	Bcs1l
Gene12238	Bdh1
Gene61530	Bdh2
Gene8293	Bdnf
LZX-CL11038.Contig16-All-g	Bdp1
Gene5381	Becn1
Gene15927	Begain
Gene1018	Bend3
Gene45683	Bend4
Gene2697	Bend5
Gene19608	Best1
Gene20051	Best2
Gene3630	Best3
Gene19133	Bet1l
Gene4458	Bfar
Gene11628	Bfsp2
Gene18823	Bgn
Gene5123	Bhlhe22
Gene11812	Bhlhe23
Gene16242	Bhlhe40
Gene3780	Bhlhe41
Gene9019	Bhmt2
Gene62052	Bicc1
Gene3802	Bicd1
Gene16578	Bicd2
LZX-CL12485.Contig8-All-g	Bin1
Gene19039	Bin3
Gene13801	Birc2
Gene12902	Birc5
Gene2066	Birc6
Gene5205	Blcap
Gene5592	Blmh
Gene6670	Blnk
Gene18871	Bloc1s1
Gene23278	Bloc1s2
LZX-Unigene23216-All-g	Blvra
LZX-Unigene13192-All-g	Blvrb
Gene13672	Blzf1
Gene11276	Bmi1
Gene19008	Bmp1
Gene19166	Bmp10
Gene2103	Bmp2
Gene8743	Bmp2k
Gene16055	Bmp4
Gene8755	Bmp5
Gene11098	Bmp6
Gene4671	Bmp7
Gene10784	Bmper
Gene61848	Bmpr1a
Gene10023	Bmpr1b
Gene15345	Bmpr2
Gene37182	Bms1
Gene3475	Bmt2
Gene14375	Bmx
Gene16645	Bnc1
Gene10171	Bnc2
Gene13216	Bnip1
LZX-CL1058.Contig4-All-g	Bnip2
Gene6597	Bnip3
LZX-Unigene17383-All-g	Bnip3l
Gene14782	Boc
Gene12310	Bod1
Gene12142	Bok
Gene17571	Bola1
Gene18040	Bola3
Gene11174	Bop1
LZX-CL443.Contig2-All-g	Borcs5
Gene16747	Borcs6
Gene6582	Borcs7
Gene60880	Borcs8
Gene21063	Bpgm
Gene192	Bpnt1
Gene2905	Bptf
Gene4007	Braf
Gene12180	Brap
Gene7353	Brcc3
Gene11532	Brd1
Gene6166	Brd2
Gene24612	Brd3
LZX-CL791.Contig6-All-g	Brd4
Gene18130	Brd7
Gene11473	Brd9
Gene1720	Bre
Gene4358	Bri3
Gene13086	Bri3bp
Gene7483	Brinp1
Gene3173	Brinp3
Gene5985	Brip1
LZX-Unigene25641-All-g	Brix1
Gene39266	Brk1
LZX-Unigene46217-All-g	Brms1
LZX-Unigene45916-All-g	Brms1l
LZX-Unigene23440-All-g	Brox
Gene16648	Brpf1
Gene17149	Brpf3
Gene8294	Brsk2
Gene14028	Brwd1
Gene7131	Brwd3
Gene1265	Bsdc1
Gene6078	Bsg
Gene17251	Bsn
Gene22474	Bsnd
Gene7565	Bspry
Gene18622	Bsx
Gene6574	Btaf1
Gene16443	Btbd1
Gene8000	Btbd10
Gene3770	Btbd11
Gene3182	Btbd17
Gene5839	Btbd2
LZX-CL5486.Contig2-All-g	Btbd3
Gene15122	Btbd6
Gene16005	Btbd7
Gene5	Btbd9
Gene33224	Btd
LZX-CL1052.Contig3-All-g	Btf3
Gene23855	Btf3l4
Gene70343	Btg1
Gene12341	Btg2
Gene18408	Btg3
Gene6862	Btrc
Gene15201	Bub1b
Gene6765	Bub3
LZX-CL2626.Contig2-All-g	Bud13
Gene4868	Bud31
Gene20342	Bves
Gene16802	Bysl
LZX-Unigene75138-All-g	Bzrap1
Gene14901	Bzw1
Gene11268	Bzw2
Gene11189	C030006K11Rik
Gene10364	C130060K24Rik
Gene10889	C1galt1
Gene11661	C1galt1c1
Gene6091	C1qb
Gene5298	C1qbp
Gene36528	C1qc
Gene6088	C1ql1
Gene15849	C1ql2
Gene10568	C1ql3
Gene19909	C1ql4
Gene2243	C1qtnf1
Gene28163	C1qtnf2
Gene1819	C1qtnf3
Gene19523	C1qtnf4
Gene18262	C1qtnf5
Gene8550	C1qtnf7
Gene14506	C1qtnf9
Gene17808	C1s1
Gene2408	C2
Gene14056	C2cd2
Gene14422	C2cd3
Gene5514	C2cd4c
Gene22188	C2cd5
Gene35125	C330006A16Rik
Gene7199	C330007P06Rik
Gene9689	C330018D20Rik
Gene14129	C330027C09Rik
Gene53016	C530008M17Rik
LZX-Unigene25398-All-g	C6
Gene517	C7
Gene7269	C77370
Gene18945	C87436
Gene2387	C8a
Gene2398	C8b
Gene779	C9
LZX-Unigene7177-All-g	Caap1
LZX-CL3591.Contig1-All-g	Cab39
Gene13014	Cabin1
Gene11951	Cables1
Gene13299	Cabp1
Gene7556	Cacfd1
Gene2572	Cachd1
Gene7839	Cacna1b
Gene31643	Cacna1c
Gene17300	Cacna1d
Gene3211	Cacna1e
Gene4752	Cacna1g
Gene5084	Cacna1h
Gene67633	Cacna1s
Gene3497	Cacna2d4
Gene5739	Cacnb1
Gene12038	Cacnb2
Gene19953	Cacnb3
Gene15439	Cacnb4
Gene3094	Cacng1
Gene1134	Cacng2
Gene5066	Cacng3
Gene3197	Cacng4
Gene3231	Cacng5
Gene1800	Cacng6
Gene875	Cacng7
Gene895	Cacng8
Gene6048	Cactin
Gene6909	Cacul1
LZX-CL5521.Contig1-All-g	Cacybp
Gene15719	Cad
LZX-Unigene57567-All-g	Cadm1
Gene8359	Cadm3
Gene18638	Cadm4
Gene17156	Cadps
Gene4149	Cadps2
Gene11446	Calb1
Gene24217	Calcb
Gene14897	Calcrl
LZX-CL9963.Contig3-All-g	Cald1
Gene6478	Calhm1
Gene69876	Calm1
Gene16388	Calml4
Gene28268	Calr
Gene3510	Calu
Gene16344	Camk1
LZX-Unigene30042-All-g	Camk1d
Gene17220	Camk1g
Gene13406	Camk2a
Gene20128	Camk2b
Gene8511	Camk2d
Gene10103	Camk2n1
Gene12819	Camk2n2
Gene8547	Camk4
Gene19668	Camkk1
Gene13423	Camkk2
LZX-Unigene40593-All-g	Camkmt
Gene12375	Caml
Gene7894	Camsap1
Gene3204	Camsap2
Gene6853	Camta1
Gene3534	Cand1
Gene22367	Cant1
Gene12271	Canx
LZX-CL11701.Contig3-All-g	Cap1
Gene1784	Cap2
Gene19759	Capg
Gene14816	Capn1
LZX-CL10775.Contig16-All-g	Capn10
Gene5152	Capn15
Gene2166	Capn2
Gene15822	Capn3
Gene14279	Capn5
Gene10033	Capn7
LZX-Unigene10422-All-g	Capn8
Gene113	Capn9
Gene1447	Capns1
Gene59694	Caprin1
Gene3865	Caprin2
Gene1966	Capsl
Gene3470	Capza1
Gene36795	Capzb
Gene5052	Car10
Gene16604	Car12
Gene12561	Car15
Gene11955	Car2
Gene17817	Car5b
Gene11203	Car7
LZX-Unigene51846-All-g	Car8
Gene496	Car9
Gene490	Card10
Gene4255	Card11
Gene16574	Card19
Gene7709	Card9
Gene15750	Carf
Gene1589	Carhsp1
Gene13921	Carkd
Gene19503	Carm1
Gene9870	Carnmt1
Gene19897	Carns1
Gene8124	Cars
Gene8386	Cartpt
Gene6110	Casc3
Gene17435	Casc4
Gene10959	Casd1
Gene58010	Cask
Gene5119	Caskin1
LZX-CL5504.Contig3-All-g	Caskin2
Gene18067	Casp2
Gene4481	Casp3
Gene10015	Casp8
Gene25916	Casp9
Gene8016	Casq1
Gene13924	Casq2
Gene14711	Casr
Gene5148	Cass4
Gene9326	Casz1
Gene19581	Cat
Gene3553	Cav1
Gene30004	Cav2
Gene18214	Cav3
Gene36568	Cbarp
Gene45113	Cbfa2t3
LZX-CL11775.Contig1-All-g	Cbfb
Gene17446	Cbl
Gene13655	Cblb
Gene3879	Cbll1
Gene18740	Cbln1
Gene11441	Cbln2
Gene5039	Cbln4
Gene1024	Cbr1
Gene23511	Cbr4
Gene13877	Cbs
Gene27253	Cbwd1
Gene10514	Cbx1
Gene22664	Cbx3
Gene12722	Cbx8
Gene575	Cby1
Gene35334	Cc2d1a
Gene3304	Cc2d1b
Gene33430	Cc2d2a
Gene33063	Ccar1
Gene19040	Ccar2
Gene16686	Ccbe1
Gene18811	Ccdc102a
Gene5319	Ccdc103
Gene15255	Ccdc108
Gene41560	Ccdc113
LZX-CL5575.Contig2-All-g	Ccdc12
Gene14473	Ccdc122
Gene5373	Ccdc124
Gene69177	Ccdc125
Gene11165	Ccdc126
Gene10708	Ccdc127
LZX-Unigene56067-All-g	Ccdc130
Gene27166	Ccdc134
Gene4122	Ccdc136
Gene14457	Ccdc138
Gene15214	Ccdc14
LZX-Unigene76754-All-g	Ccdc146
Gene17975	Ccdc15
Gene12681	Ccdc150
LZX-Unigene51088-All-g	Ccdc157
Gene610	Ccdc162
LZX-CL11636.Contig4-All-g	Ccdc167
Gene1381	Ccdc170
Gene10219	Ccdc171
Gene46023	Ccdc174
Gene6555	Ccdc186
Gene23742	Ccdc189
Gene17670	Ccdc22
LZX-Unigene45584-All-g	Ccdc25
Gene1362	Ccdc28a
Gene4075	Ccdc3
Gene15096	Ccdc32
Gene16559	Ccdc33
Gene12694	Ccdc39
Gene12114	Ccdc40
Gene12535	Ccdc42
Gene5231	Ccdc43
Gene16305	Ccdc51
Gene3797	Ccdc53
Gene3632	Ccdc59
Gene13073	Ccdc62
Gene13443	Ccdc64
Gene3187	Ccdc64b
Gene19027	Ccdc65
Gene14100	Ccdc67
LZX-Unigene51612-All-g	Ccdc71
Gene3656	Ccdc77
Gene4635	Ccdc78
Gene13700	Ccdc80
Gene56299	Ccdc82
Gene291	Ccdc85a
Gene16147	Ccdc85b
Gene15041	Ccdc85c
Gene641	Ccdc88a
Gene15285	Ccdc88c
LZX-Unigene22891-All-g	Ccdc9
Gene13982	Ccdc90b
Gene13518	Ccdc92
Gene6114	Ccdc92b
LZX-CL7800.Contig1-All-g	Ccdc93
Gene13736	Ccdc94
Gene1866	Ccdc97
Gene11234	Cck
Gene8630	Cckar
Gene39159	Ccm2
Gene5194	Ccm2l
Gene13973	Ccna1
Gene45738	Ccna2
Gene9375	Ccnb1
Gene7738	Ccnb1ip1
Gene16688	Ccnb2
Gene19301	Ccnb3
Gene18931	Ccnd1
Gene16181	Ccnd2
Gene19778	Ccnd3
Gene10962	Ccne2
Gene12243	Ccng1
Gene25222	Ccng2
Gene8914	Ccni
Gene6337	Ccnj
Gene15396	Ccnk
Gene12431	Ccnl1
Gene19491	Ccnt1
Gene16049	Ccnt2
Gene10698	Ccny
Gene35680	Ccnyl1
Gene4789	Ccp110
Gene11439	Ccr4
Gene49842	Ccr7
Gene14867	Ccs
LZX-CL7821.Contig1-All-g	Ccser1
Gene6318	Ccser2
Gene3494	Cct2
LZX-Unigene35983-All-g	Cct3
Gene1793	Cct4
Gene5343	Cct6a
Gene9103	Cct7
Gene13616	Cct8
Gene4777	Ccz1
Gene26920	Cd101
Gene1118	Cd109
Gene18907	Cd151
Gene20485	Cd163
LZX-Unigene53510-All-g	Cd163l1
LZX-CL10302.Contig1-All-g	Cd164
Gene16727	Cd276
Gene9518	Cd2ap
LZX-Unigene120493-All-g	Cd2bp2
Gene15107	Cd302
Gene3913	Cd36
Gene18904	Cd44
LZX-CL12174.Contig4-All-g	Cd53
LZX-Unigene56709-All-g	Cd63
LZX-Unigene94011-All-g	Cd74
Gene19164	Cd81
Gene19407	Cd82
Gene3827	Cd9
LZX-CL11390.Contig5-All-g	Cd99l2
Gene8903	Cda
Gene14448	Cdadc1
Gene55326	Cdan1
Gene70682	Cdc123
Gene17538	Cdc14a
Gene55663	Cdc14b
Gene14103	Cdc16
Gene3043	Cdc20
Gene12898	Cdc23
Gene9107	Cdc25a
Gene12891	Cdc25c
Gene24626	Cdc26
Gene5763	Cdc27
Gene5674	Cdc34
Gene10332	Cdc37l1
Gene1358	Cdc40
Gene8913	Cdc42
Gene1005	Cdc42bpa
Gene15599	Cdc42bpb
Gene899	Cdc42ep1
Gene14880	Cdc42ep2
Gene1604	Cdc42ep3
Gene2233	Cdc42ep5
Gene25138	Cdc42se2
Gene13147	Cdc45
Gene39009	Cdc5l
Gene5578	Cdc6
Gene3172	Cdc7
LZX-Unigene10599-All-g	Cdc73
Gene19769	Cdca2
LZX-Unigene45621-All-g	Cdca4
Gene15526	Cdca7
Gene11538	Cdcp1
Gene2938	Cdcp2
Gene17528	Cdh1
Gene34118	Cdh10
Gene18085	Cdh11
Gene11811	Cdh12
Gene3803	Cdh13
Gene18571	Cdh15
Gene11879	Cdh18
Gene5044	Cdh2
Gene11775	Cdh20
Gene6758	Cdh23
Gene7776	Cdh24
Gene4850	Cdh26
LZX-CL12370.Contig1-All-g	Cdh3
Gene17836	Cdh5
Gene11780	Cdh6
Gene11756	Cdh7
Gene18655	Cdh8
Gene6875	Cdhr1
Gene28707	Cdip1
LZX-CL5373.Contig1-All-g	Cdipt
Gene6510	Cdk1
Gene25949	Cdk11b
Gene22762	Cdk12
Gene10982	Cdk13
Gene11100	Cdk14
Gene17533	Cdk16
Gene3561	Cdk17
Gene16237	Cdk18
Gene18860	Cdk2
Gene18167	Cdk20
Gene19757	Cdk2ap2
Gene13840	Cdk4
Gene5584	Cdk5r1
Gene15904	Cdk5r2
Gene4732	Cdk5rap1
Gene7619	Cdk5rap2
Gene5482	Cdk5rap3
Gene11161	Cdk6
Gene20750	Cdk7
Gene7533	Cdk9
LZX-CL3548.Contig4-All-g	Cdkal1
Gene914	Cdkl1
Gene2127	Cdkl4
Gene14417	Cdkl5
Gene8905	Cdkn2aip
Gene19290	Cdkn2d
Gene24330	Cdo1
Gene18075	Cdon
Gene4640	Cdr2
Gene4291	Cdr2l
Gene17774	Cdt1
Gene11157	Cdv3
Gene12965	Cdx1
Gene14367	Cdx2
Gene7226	Cdx4
Gene10886	Cdyl
Gene18681	Cdyl2
Gene17640	Cebpa
Gene4556	Cebpb
LZX-Unigene33-All-g	Cebpd
Gene7703	Cebpe
Gene18412	Cebpg
Gene16221	Cebpz
LZX-Unigene22639-All-g	Cecr2
Gene3566	Cecr5
Gene19641	Cela1
Gene19453	Cela2a
Gene8443	Cela3a
Gene10282	Cela3b
Gene36338	Celf1
Gene4195	Celf2
Gene18696	Celf3
Gene1067	Celf4
Gene3712	Celsr1
Gene16820	Celsr2
Gene17323	Celsr3
Gene17303	Cemip
Gene15779	Cenpf
Gene14433	Cenpj
Gene2487	Cenpl
LZX-Unigene24633-All-g	Cenpp
Gene22732	Cenpv
LZX-CL12324.Contig1-All-g	Cep104
Gene2981	Cep112
Gene9427	Cep120
Gene3224	Cep131
Gene10209	Cep135
Gene17056	Cep152
Gene2087	Cep162
Gene18082	Cep164
Gene673	Cep170
Gene15901	Cep170b
Gene31311	Cep192
Gene4164	Cep290
Gene35433	Cep295
Gene31844	Cep350
LZX-CL4666.Contig2-All-g	Cep41
Gene8848	Cep44
Gene6782	Cep55
Gene12921	Cep63
Gene11479	Cep72
Gene10894	Cep76
LZX-CL1884.Contig2-All-g	Cep83
Gene653	Cep85l
Gene18478	Cep95
Gene14403	Cep97
Gene16592	Cept1
Gene7538	Cercam
Gene4130	Cerk
Gene6134	Cers1
Gene16130	Cers2
Gene19175	Cers5
Gene17523	Ces1a
Gene21269	Ces1d
LZX-CL1439.Contig3-All-g	Ces1f
Gene17811	Ces2g
Gene31591	Ces2h
Gene18332	Ces5a
Gene7143	Cetn1
Gene8679	Cetn2
Gene42893	Cetn3
Gene17254	Cfap100
Gene8110	Cfap126
Gene7705	Cfap157
Gene16841	Cfap161
Gene17878	Cfap20
LZX-CL12630.Contig22-All-g	Cfap43
Gene14462	Cfap44
Gene16107	Cfap45
Gene13311	Cfap52
Gene3654	Cfap54
Gene2599	Cfap57
LZX-Unigene12166-All-g	Cfap58
Gene10929	Cfap69
Gene11890	Cfap97
Gene19165	Cfb
Gene9904	Cfc1
Gene17745	Cfdp1
Gene3121	Cfh
LZX-CL5068.Contig1-All-g	Cfl2
Gene44230	Cftr
Gene1936	Cga
Gene17637	Cgn
Gene17037	Cgnl1
Gene61881	Ch25h
Gene15051	Chac1
Gene1491	Chac2
Gene2459	Chad
Gene5515	Chaf1a
Gene64193	Chaf1b
Gene14683	Champ1
Gene6953	Chat
Gene12393	Chchd10
Gene5409	Chchd2
LZX-CL2685.Contig2-All-g	Chchd4
LZX-CL10589.Contig1-All-g	Chchd7
Gene29532	Chd1
Gene39345	Chd2
Gene17641	Chd4
Gene8578	Chd5
Gene32597	Chd6
Gene12048	Chd7
Gene18124	Chd8
Gene21378	Chd9
Gene16106	Chdh
Gene18276	Chek1
LZX-Unigene55671-All-g	Chek2
LZX-Unigene121712-All-g	Cherp
Gene13116	Chfr
LZX-Unigene10206-All-g	Chia1
Gene7175	Chic1
LZX-CL9834.Contig1-All-g	Chic2
Gene19884	Chid1
Gene24346	Chka
Gene3662	Chkb
LZX-CL6999.Contig1-All-g	Chmp1a
Gene7950	Chmp2a
Gene13808	Chmp2b
Gene8939	Chmp3
Gene32682	Chmp4b
Gene12080	Chmp5
Gene19349	Chmp7
Gene15436	Chn1
Gene11847	Chn2
Gene14122	Chodl
Gene13810	Chordc1
Gene15459	Chp1
Gene9872	Chpf
Gene10560	Chpf2
Gene13553	Chrd
Gene7206	Chrdl1
Gene14770	Chrdl2
Gene30135	Chrm2
Gene1915	Chrm3
Gene19991	Chrm4
Gene15862	Chrm5
Gene15529	Chrna1
Gene16776	Chrna3
Gene8469	Chrna4
Gene16871	Chrna5
Gene18727	Chrna7
Gene14541	Chrna9
Gene16496	Chrnb1
Gene18440	Chrnb2
Gene8326	Chrnb3
Gene16827	Chrnd
Gene19657	Chst1
Gene13744	Chst10
Gene3481	Chst11
Gene4593	Chst12
Gene52924	Chst14
Gene6399	Chst15
Gene15756	Chst2
Gene6344	Chst3
Gene17601	Chst5
Gene14002	Chst7
Gene18618	Chst8
Gene11727	Chst9
Gene16361	Chsy1
Gene9314	Chsy3
Gene4569	Chtf18
Gene18557	Chtf8
Gene18248	Chtop
Gene15402	Churc1
LZX-CL11726.Contig1-All-g	Ciao1
Gene16406	Cib2
Gene6112	Cib3
Gene18768	Cic
Gene10750	Cidea
Gene56969	Cideb
Gene4393	Ciita
Gene16509	Cilp
Gene15488	Cinp
LZX-Unigene11956-All-g	Cir1
Gene13979	Cirbp
Gene17997	Cirh1a
Gene6381	Cisd1
Gene9521	Cisd2
Gene16419	Cish
Gene13076	Cit
Gene24859	Cited2
Gene19569	Ckap5
Gene14900	Ckb
Gene1481	Ckm
Gene16389	Ckmt1
Gene38545	Cks2
Gene15924	Clasp1
Gene39051	Clasp2
Gene14296	Clasrp
Gene54376	Clca2
LZX-CL6909.Contig2-All-g	Clca3a1
LZX-Unigene15918-All-g	Clca3a2
LZX-Unigene19698-All-g	Clca3b
Gene13004	Clcn2
Gene14557	Clcn3
Gene7004	Clcn5
Gene1060	Clcn6
Gene4414	Clcn7
Gene17448	Clcnkb
Gene12639	Cldn1
Gene14587	Cldn10
Gene12153	Cldn11
Gene11271	Cldn12
Gene14799	Cldn14
Gene13188	Cldn15
Gene12904	Cldn16
Gene64127	Cldn17
Gene8502	Cldn19
Gene132	Cldn20
Gene9298	Cldn22
Gene9583	Cldn23
Gene32351	Cldn3
Gene11210	Cldn4
Gene3394	Cldn6
Gene10239	Cldn7
Gene64223	Cldn8
Gene2727	Cldn9
Gene19508	Cldnd1
LZX-CL6890.Contig2-All-g	Clec16a
Gene18662	Clec3a
Gene12029	Clec3b
Gene19741	Clic1
Gene7824	Clic3
Gene38880	Clic4
Gene9199	Clic5
Gene14687	Clic6
Gene13051	Clint1
Gene30998	Clip1
Gene6108	Clip2
Gene1407	Clip3
Gene200	Clip4
Gene17892	Clk2
LZX-CL3529.Contig3-All-g	Clk2-scamp3
Gene12937	Clk4
Gene15237	Clmn
Gene17678	Clmp
Gene14186	Cln5
Gene16608	Cln6
Gene2021	Cln8
Gene13928	Clns1a
Gene52931	Clock
Gene19613	Clp1
Gene12539	Clps
Gene1853	Clptm1
Gene10745	Clptm1l
Gene16498	Clpx
Gene19748	Clrn1
Gene10359	Clrn2
Gene39142	Clstn1
Gene8418	Clta
Gene5758	Cltc
Gene27585	Clu
Gene4741	Cluap1
Gene5367	Cluh
Gene11803	Clvs1
Gene944	Clvs2
Gene14348	Cmah
Gene3588	Cmas
Gene10761	Cmbl
LZX-CL8424.Contig1-All-g	Cmc1
Gene17776	Cmip
Gene18585	Cmklr1
Gene2260	Cmpk1
Gene43	Cmpk2
LZX-CL10552.Contig3-All-g	Cmss1
LZX-CL1610.Contig3-All-g	Cmtm3
Gene18433	Cmtm4
Gene24542	Cmtm5
Gene10860	Cmtm6
Gene10878	Cmtm8
Gene1469	Cmtr1
LZX-Unigene41166-All-g	Cmtr2
Gene10338	Cmya5
Gene11407	Cnbd2
LZX-CL4182.Contig1-All-g	Cnbp
Gene10782	Cndp2
Gene18523	Cnep1r1
Gene43631	Cnfn
Gene7877	Cnga1
Gene7348	Cnga2
Gene14563	Cnga3
Gene18705	Cngb1
LZX-Unigene56994-All-g	Cnih1
Gene16367	Cnih4
Gene1976	Cnksr1
Gene14646	Cnksr2
Gene19485	Cnn1
Gene2703	Cnn2
Gene6937	Cnnm1
LZX-Unigene92191-All-g	Cnnm2
Gene19685	Cnnm3
Gene19997	Cnnm4
Gene18761	Cnot1
Gene11266	Cnot10
Gene14787	Cnot11
Gene31584	Cnot2
Gene32819	Cnot3
Gene3513	Cnot4
LZX-CL8270.Contig1-All-g	Cnot7
Gene12280	Cnot8
Gene15013	Cnot9
Gene28394	Cnppd1
LZX-Unigene937-All-g	Cnpy2
Gene10388	Cnr1
Gene1702	Cnrip1
Gene1208	Cnst
Gene3759	Cntn1
Gene17289	Cntn3
Gene17307	Cntn4
Gene14566	Cntn5
Gene6121	Cntnap1
LZX-CL3757.Contig1-All-g	Cntnap2
Gene24395	Cntnap3
LZX-Unigene54483-All-g	Cntrl
Gene5335	Coa3
Gene57893	Coa5
LZX-Unigene8937-All-g	Coa6
LZX-Unigene47120-All-g	Coa7
Gene22698	Coasy
Gene10773	Cobl
Gene15967	Cobll1
Gene15428	Coch
Gene22311	Cog1
Gene1500	Cog2
Gene14743	Cog3
Gene18468	Cog4
Gene14383	Cog6
Gene18018	Cog8
Gene12503	Coil
Gene2293	Col11a1
Gene20122	Col11a2
Gene1835	Col12a1
LZX-CL6204.Contig1-All-g	Col14a1
Gene34234	Col15a1
Gene15321	Col18a1
LZX-CL741.Contig2-All-g	Col1a1
Gene11263	Col1a2
Gene11880	Col22a1
Gene3103	Col24a1
Gene6118	Col26a1
Gene7907	Col27a1
Gene15167	Col28a1
Gene19342	Col2a1
Gene14870	Col3a1
Gene13697	Col4a1
Gene13651	Col4a2
LZX-CL4151.Contig2-All-g	Col4a3
LZX-Unigene40314-All-g	Col4a4
Gene7156	Col4a6
Gene7459	Col5a1
Gene14947	Col5a2
Gene15504	Col6a1
Gene14820	Col6a2
Gene25205	Col6a3
LZX-Unigene34121-All-g	Col6a6
Gene17437	Col7a1
Gene13722	Col8a1
Gene985	Col8a2
Gene8706	Col9a1
Gene11618	Colec10
[truncated: 9,192 more rows]

## Sheet: lungfish-salmon
lungfish	salmon
Gene50576	143b2
Gene32716	143g1
Gene17891	143g2
Gene18963	4ebp
Gene14903	4f2
Gene2048	5nt1a
LZX-CL11064.Contig2-All-g	aacs
Gene10266	aadat
LZX-Unigene35848-All-g	aaed1
Gene2352	aakb1
Gene13665	aamdc
Gene5096	aanat
Gene4361	aar2
LZX-Unigene30647-All-g	aars
LZX-Unigene13741-All-g	aasdhppt
Gene16654	ab14b
Gene15209	abca12
Gene196	abcb10
Gene7189	abcb7
Gene9068	abce1
LZX-CL6054.Contig2-All-g	abcf1
Gene31300	abcf2
Gene6484	abcg2
Gene15660	abcg5
Gene17112	abec2
Gene6175	abhd8
LZX-CL11410.Contig1-All-g	abhea
Gene2977	abl2
Gene2195	abracl
Gene17534	abt1
Gene19714	abtb2
LZX-Unigene16598-All-g	acadl
Gene14151	acat1
Gene1503	acat2
Gene19068	accs
Gene5594	acer1
Gene25135	ackr3
LZX-CL7385.Contig3-All-g	acl6b
LZX-CL9596.Contig1-All-g	aco1
LZX-Unigene14264-All-g	acod
LZX-Unigene16201-All-g	acot13
Gene4408	acot8
LZX-CL2074.Contig1-All-g	acox3
Gene975	acp1
Gene12361	acpl2
Gene18072	acsf3
LZX-Unigene46300-All-g	acsl1
LZX-Unigene8559-All-g	acss1
Gene6977	acss3
Gene15162	actc1
Gene1002	actn1
LZX-CL11.Contig3-All-g	actn4
Gene23041	actr5
LZX-Unigene30315-All-g	actr6
Gene10908	acvr1
Gene11464	acvr2b
Gene55242	acyp1
LZX-Unigene57246-All-g	acyp2
Gene16294	adam10
LZX-Unigene40283-All-g	adam11
LZX-CL1681.Contig1-All-g	adam9
Gene13692	adamts1
Gene14778	adamts5
LZX-CL11828.Contig1-All-g	adar
Gene15693	adcy5
Gene11792	adcy8
Gene4377	adcy9
Gene18891	addb
Gene8540	adgrb3
Gene19979	adgrl1
Gene14652	adgrl2
Gene8505	adgrl3
LZX-Unigene18561-All-g	adhfe1
Gene9213	adhx
Gene12521	adipoq
Gene16932	adpgk
Gene9581	adprh
Gene131	adprhl2
LZX-CL7486.Contig2-All-g	adprm
Gene4444	adrm1
Gene6793	aedo
LZX-CL12286.Contig2-All-g	afap1l2
Gene9665	aga
Gene4519	ahcy
Gene3408	ahcyl2
Gene15210	ahr2g
LZX-Unigene6803-All-g	aidb
Gene6725	aifm2
Gene45645	aimp1
LZX-Unigene10481-All-g	ak3
Gene9367	ak6
Gene12066	akap9
Gene3771	akr1d1
Gene17662	aktip
Gene8062	akts1
LZX-CL8344.Contig1-All-g	alas2
Gene16784	aldh1a2
Gene22657	aldh3a2
Gene1705	aldh8a1
Gene2241	aldh9a1
LZX-CL8426.Contig1-All-g	aldoc
LZX-Unigene12931-All-g	alg3
LZX-CL3366.Contig2-All-g	alg6
LZX-CL8775.Contig2-All-g	alkbh1
Gene12133	alkbh2
Gene5545	alkbh4
Gene1527	alkbh6
Gene14333	alkbh8
Gene30619	alpk1
Gene38495	amacr
Gene3828	amdhd1
Gene35850	ampm1
Gene9881	an32b
Gene10313	anapc10
Gene13758	anapc15
Gene12738	anapc5
Gene30985	anapc7
Gene20784	anc13
Gene5314	angptl2
Gene13858	ankar
LZX-CL9502.Contig4-All-g	ankfy1
Gene54884	ankh
LZX-CL3758.Contig1-All-g	ankra2
Gene11091	ankrd12
LZX-Unigene12947-All-g	ankrd16
Gene6285	ankrd22
Gene8728	ankrd50
Gene13389	ankub1
Gene16403	ankzf1
Gene10647	ano10
LZX-CL2869.Contig2-All-g	anp32b
Gene23264	anx11
LZX-Unigene60905-All-g	anxa1
LZX-Unigene61722-All-g	anxa3
LZX-Unigene46053-All-g	ap1m1
Gene10390	ap2a
LZX-CL2095.Contig1-All-g	ap2m1
Gene25	ap2s1
LZX-CL1890.Contig2-All-g	ap3s1
Gene14733	ap4b1
Gene10213	apba1
LZX-CL2985.Contig3-All-g	apbb2
Gene42718	apc
Gene6169	apc2
Gene11107	apcdd1
Gene4685	apex2
Gene18988	api5
Gene12462	apja
Gene18204	aplp2
Gene18006	apoa1bp
Gene37993	app
Gene21594	appl1
Gene16387	aqp9
Gene34379	aqr
Gene4332	arc1b
Gene19011	arf1
Gene1646	arf6
Gene965	arfgef3
LZX-CL10021.Contig1-All-g	arfrp1
Gene5191	arhgap21
Gene24349	arhgap24
Gene14744	arhgap31
Gene18735	arhgap32
Gene15575	arhgap5
Gene1034	arid1b
LZX-Unigene10596-All-g	arl15
LZX-Unigene20308-All-g	arl16
Gene15741	arl2
Gene6363	arl3
Gene15368	arl5a
Gene11463	arl6ip4
LZX-Unigene8729-All-g	arl8b
Gene10558	armc1
Gene5334	armc6
Gene12357	armc7
LZX-CL5972.Contig3-All-g	armc8
Gene1934	armt1
Gene4459	arpc1a
LZX-Unigene195-All-g	arpc5
Gene12155	arpc5l
Gene17059	arpin
Gene16731	arrdc4
Gene3426	arsa
Gene13267	arsb
Gene20211	arv1
Gene13373	arvcf
Gene19124	as1la
Gene28415	asb1
Gene11152	asb10
Gene4411	ascc2
Gene49890	asl
Gene14477	asmt
Gene20486	asnsd1
Gene19495	aspa
Gene16478	aspn
LZX-Unigene17113-All-g	ass1
Gene33657	astn1
Gene5880	at7l3
LZX-Unigene61217-All-g	atad2b
LZX-Unigene51047-All-g	atad3
LZX-CL3440.Contig1-All-g	atf1
Gene369	atf3
Gene615	atf4
Gene15454	atl1
Gene18608	atmin
Gene9696	atoh8
Gene12679	atp10b
LZX-CL4975.Contig4-All-g	atp13a2
LZX-CL3616.Contig1-All-g	atp2a2
Gene18979	atp2a3
Gene17276	atp2b2
Gene1393	atp5a1
Gene16380	atp5f1
Gene14902	atp5g2
Gene41075	atp5j2
Gene6129	atp6v0a1
Gene4552	atp6v0c
Gene14765	atr
Gene17317	atxn1l
Gene17065	atxn7
LZX-CL2125.Contig1-All-g	azin1
Gene19319	b3galt2
Gene8601	b3gat3
LZX-CL295.Contig3-All-g	b3gnt3
LZX-Unigene12169-All-g	b3gnt7
Gene19969	b4galnt4
Gene8088	b4galt3
Gene12451	b4galt7
Gene16652	b4gat1
LZX-Unigene41364-All-g	bach1
Gene2191	bach2
Gene23245	bag3
Gene14929	bag5
Gene2904	bahcc1
Gene22464	baiap2
Gene3190	barhl2
Gene18315	bat1
LZX-CL6637.Contig2-All-g	bbs2
Gene17733	bcap31
LZX-Unigene49955-All-g	bcas3
Gene28965	bckdha
Gene17593	bcmo1
Gene61530	bdh2
Gene45683	bend4
Gene19133	bet1l
Gene18823	bgn
Gene19134	bi1
Gene62052	bicc1
Gene12880	birc5
Gene14116	bivm
Gene23278	bl1s2
Gene19008	bmp1
Gene16055	bmp4
Gene11098	bmp6
Gene61848	bmpr1a
Gene17571	bola1
Gene6582	borcs7
Gene60880	borcs8
Gene50567	bpifb2
Gene7016	brcc3
LZX-CL4016.Contig9-All-g	brd2
Gene13086	bri3bp
LZX-Unigene25641-All-g	brix1
LZX-Unigene23440-All-g	brox
Gene10795	brp16
Gene11532	brpf1
Gene17149	brpf3
Gene1265	bsdc1
Gene6078	bsg
Gene3770	btbd11
Gene5839	btbd2
Gene16005	btbd7
LZX-CL1052.Contig3-All-g	btf3
Gene17970	btg3
LZX-CL2626.Contig2-All-g	bud13
Gene16802	bysl
Gene10568	c1ql3
Gene28163	c1qtnf2
Gene19523	c1qtnf4
Gene18262	c1qtnf5
Gene14422	c2cd3
Gene2387	c8a
Gene2398	c8b
LZX-Unigene47120-All-g	ca163
LZX-CL5521.Contig1-All-g	cacybp
LZX-Unigene19459-All-g	cadps2
Gene19929	calca
Gene6552	calhm3
Gene16388	call4
Gene69876	calm1
LZX-Unigene40593-All-g	camkmt
Gene22367	cant1
Gene12271	canx
LZX-CL11701.Contig3-All-g	cap1
Gene3470	capza2
Gene8386	cart
Gene14711	casr
Gene9326	casz1
Gene19581	cata
Gene14075	catb
Gene8882	catl1
LZX-CL11459.Contig3-All-g	catm
Gene17723	cats
Gene18214	cav3
Gene13655	cblb
Gene18740	cbln1
Gene11441	cbln2
Gene3414	cbpa1
Gene30190	cbpa2
Gene9983	cbpb1
Gene13828	cbr1
Gene1538	cbx6
Gene13793	cc001
LZX-CL8424.Contig1-All-g	cc068
LZX-Unigene61004-All-g	cc124
Gene10708	cc127
LZX-Unigene50784-All-g	cc2d2a
LZX-CL9247.Contig2-All-g	ccbe1
Gene17670	ccd22
Gene13518	ccd92
LZX-CL7800.Contig1-All-g	ccd93
Gene69177	ccdc125
Gene2972	ccdc137
LZX-Unigene50292-All-g	ccdc142
LZX-CL12069.Contig2-All-g	ccdc15
Gene6555	ccdc186
LZX-Unigene45584-All-g	ccdc25
Gene13435	ccdc64
LZX-Unigene61409-All-g	ccdc77
Gene13700	ccdc80
Gene39159	ccm2
LZX-CL12481.Contig2-All-g	ccm2l
Gene13973	ccna2
Gene9375	ccnb1
Gene16688	ccnb2
Gene19301	ccnb3
LZX-CL2351.Contig1-All-g	ccndbp1
Gene10962	ccne2
Gene6337	ccnj
Gene9596	ccno
Gene19491	ccnt1
Gene16049	ccnt2
Gene9103	cct7
Gene13616	cct8
Gene45727	cd032
Gene1118	cd109
LZX-CL10302.Contig1-All-g	cd164
Gene63662	cd276
LZX-Unigene120493-All-g	cd2b2
Gene8903	cda
Gene55663	cdc14b
LZX-Unigene31236-All-g	cdc2
Gene3043	cdc20
LZX-Unigene14927-All-g	cdc26
Gene25138	cdc42se2
Gene13147	cdc45
Gene39009	cdc5l
LZX-Unigene10599-All-g	cdc73
Gene2938	cdcp2
LZX-CL5373.Contig1-All-g	cdipt
LZX-CL5108.Contig3-All-g	cdk5rap1
Gene13840	cdk6
Gene6384	cdk7
Gene7533	cdk9
LZX-CL3548.Contig4-All-g	cdkal
Gene19058	cdkn1b
Gene3439	cdpf1
Gene12546	cdrt1
Gene18681	cdyl2
Gene17640	cebpb
Gene16221	cebpz
Gene53556	cef10
Gene15779	cenpf
Gene20963	cep164
Gene673	cep170
LZX-CL4666.Contig2-All-g	cep41
Gene10894	cep76
Gene16592	cept1
Gene7538	cercam
Gene4130	cerk
Gene7143	cetn1
LZX-CL9282.Contig1-All-g	cf113
Gene1450	cf166
LZX-CL12630.Contig22-All-g	cfap43
Gene13311	cfap52
LZX-Unigene12166-All-g	cfap58
Gene17745	cfdp1
LZX-CL2257.Contig1-All-g	ch053
Gene12393	chchd10
Gene36625	chchd2
LZX-CL10589.Contig1-All-g	chchd7
Gene29532	chd1
Gene12048	chd7
Gene18124	chd9
Gene16106	chdh
Gene18276	chek1
LZX-Unigene121712-All-g	cherp
Gene3662	chkb
Gene15459	chp1
Gene19657	chst1
Gene4593	chst12
Gene14752	chst2
Gene6344	chst3
Gene14002	chst7
Gene13744	chsta
Gene9314	chsy3
LZX-CL5933.Contig1-All-g	chtf8
LZX-CL6801.Contig1-All-g	ci085
Gene6112	cib3
Gene16509	cilp2
LZX-Unigene11956-All-g	cir1
Gene6381	cisd1
Gene9521	cisd2
Gene8149	ck046
LZX-Unigene30014-All-g	ckap5
Gene14900	ckb
Gene38545	cks2
Gene3789	cl011
Gene39051	clasp2
Gene14557	clcn3
Gene1060	clcn6
Gene14799	cld14
Gene132	cldn20
Gene16177	cldx
Gene6995	clic2
Gene14186	cln5
Gene2021	cln8
Gene13601	clpt1
Gene1853	clptm1
Gene39142	clstn1
LZX-Unigene23859-All-g	cltb
Gene27585	clus
Gene944	clvs2
Gene13921	clybl
Gene43	cmpk2
LZX-CL10552.Contig3-All-g	cmss1
Gene24541	cmtr1
Gene7348	cnga2
LZX-Unigene56994-All-g	cnih1
LZX-Unigene51544-All-g	cnih4
LZX-Unigene14102-All-g	cnn1
Gene6937	cnnm2
Gene19685	cnnm3
Gene37707	cnot8
Gene22698	coasy
Gene15428	coch
Gene22311	cog1
LZX-Unigene26514-All-g	cog3
LZX-Unigene7712-All-g	cog4
Gene2293	col11a1
Gene1835	col12a1
LZX-CL6204.Contig1-All-g	col14a1
LZX-Unigene11743-All-g	col1a2
LZX-CL1578.Contig3-All-g	colgalt2
Gene16204	comd4
LZX-Unigene25464-All-g	commd10
Gene12378	commd2
Gene8086	copa
Gene19371	copb
Gene17609	copd
Gene16520	cops2
Gene10709	cops5
Gene7455	copt1
LZX-Unigene56839-All-g	coq5
Gene2277	cor1a
Gene19400	cor1c
Gene18245	cotl1
LZX-CL8066.Contig1-All-g	COX1
Gene7235	COX2
LZX-Unigene63546-All-g	COX3
Gene4943	cp063
Gene64443	cpb2
Gene6396	cpn1
Gene11640	cpne3
Gene14874	cpsf2
Gene1760	cpsf3
LZX-CL4620.Contig1-All-g	cpsf3l
Gene3970	cpsf6
Gene22304	cpt2
Gene16768	crabp1
Gene6227	crb12
Gene29988	crbl2
Gene17967	creb3l4
Gene13666	creg1
Gene10382	crhbp
Gene15540	crip2
Gene12574	crlf3
Gene27371	crls1
Gene9851	crop
Gene22262	cry1
LZX-CL4462.Contig1-All-g	crym
LZX-CL946.Contig2-All-g	csde1
Gene22838	csk21
Gene45044	csk22
Gene46940	csn1
LZX-Unigene51590-All-g	csn4
LZX-Unigene5574-All-g	csn7a
Gene12178	csnk1d
Gene36494	csnk1g2
Gene31548	csrp2
Gene19282	csrp3
Gene18945	cssa01h2orf42
Gene8868	cssa01h5orf30
LZX-Unigene12142-All-g	cssa01h6orf203
LZX-Unigene5580-All-g	cssa01h9orf78
Gene14726	cssa04h17orf49
LZX-CL1552.Contig1-All-g	cssa04h17orf85
Gene9430	cssa06h2orf44
Gene15074	cssa07h11orf68
Gene3562	cssa07h12orf66
Gene61469	cssa07h4orf48
LZX-Unigene11329-All-g	cssa09h4orf29
Gene21233	cssa10h12orf29
Gene22278	cssa10h12orf73
Gene17004	cssa10h15orf61
Gene5437	cssa10h19orf25
Gene3475	cssa10h7orf60
LZX-Unigene51631-All-g	cssa11h21orf59
Gene7486	cssa11h9orf16
Gene28097	cssa12h12orf10
Gene9589	cssa12h1orf50
LZX-CL12461.Contig1-All-g	cssa13h11orf54
Gene4395	cssa13h20orf24
Gene1475	cssa13h5orf28
Gene1967	cssa14h1orf216
Gene10850	cssa14h5orf22
Gene17690	cssa15h12orf57
Gene69841	cssa15h14orf2
LZX-Unigene17097-All-g	cssa16h21orf58
LZX-CL11388.Contig2-All-g	cssa18h10orf11
Gene23742	cssa19h16orf93
Gene12923	cssa20h12orf49
Gene1351	cssa20h12orf65
Gene15054	cssa21h3orf70
Gene14083	cssa21hxorf36
Gene25854	cssa23h19orf60
Gene13080	cssa24h22orf39
Gene17140	cssa24h4orf22
LZX-CL10112.Contig2-All-g	cssa24h9orf64
Gene9843	cssa25h2orf47
LZX-Unigene76260-All-g	cssa25h2orf49
Gene14118	cssa25h3orf38
Gene2332	cssa28h17orf62
Gene2215	cssa28h17orf89
Gene4340	cstf1
Gene28733	cstf2
Gene24234	cstf3
Gene6838	ctbp2
Gene2405	ctbs
Gene17631	ctcf
Gene19024	ctdspl
LZX-Unigene629-All-g	ctdspl2
Gene125	ctgf
Gene1690	ctif
Gene68993	ctl2
LZX-Unigene15431-All-g	ctnna1
LZX-Unigene421-All-g	ctnna2
LZX-CL4199.Contig1-All-g	ctps1
Gene17928	ctrb
Gene21358	ctrl
Gene50721	ctsa
Gene12929	ctsb
LZX-Unigene21518-All-g	ctso
Gene24139	ctsw
Gene16098	cttnbp2nl
Gene6497	cuedc2
LZX-CL3788.Contig2-All-g	cutc
Gene13337	cux2
Gene6413	cxb1
Gene7234	cybb
Gene16409	cyp1a
Gene7524	cyr61
LZX-CL9967.Contig2-All-g	CYTB
Gene47640	d6fadc
Gene65913	daam2
Gene1670	dab2
Gene14491	dach1
Gene24763	dach2
Gene15434	dact1
Gene7429	dad1
Gene16235	dag1
Gene10222	dapk1
Gene5283	dapk3
LZX-CL1924.Contig1-All-g	dapp1
Gene19554	dbnl
LZX-CL7413.Contig2-All-g	dbr1
Gene56143	dcaf10
LZX-CL3433.Contig2-All-g	dcaf11
Gene57744	dcaf6
Gene5401	dcaf7
Gene10362	dchs2
LZX-CL10339.Contig2-All-g	dcj15
Gene68207	dclre1a
Gene16616	dclre1b
LZX-CL8715.Contig1-All-g	dcp2
LZX-CL10413.Contig2-All-g	dcup
Gene19154	ddah1
Gene8027	ddb1
Gene19294	ddb2
Gene9166	ddit4l
Gene5718	ddn1
Gene1744	ddo
Gene16114	ddx20
Gene15033	ddx24
LZX-Unigene41342-All-g	ddx26b
Gene5010	ddx27
Gene10116	ddx4
Gene12930	ddx41
Gene37601	ddx46
Gene5735	ddx49
Gene32144	ddx52
LZX-Unigene61840-All-g	ddx54
Gene12734	ddx55
Gene20123	ddx56
Gene2235	ddx59
LZX-CL3743.Contig1-All-g	ddx6
Gene15233	degs2
Gene17259	dennd4a
LZX-Unigene8176-All-g	denr
Gene8643	depdc1b
Gene10455	derl1
Gene16169	det1
Gene28851	dexi
Gene9663	dffb
Gene19257	dhcr7
Gene56154	dhdh
LZX-CL1029.Contig2-All-g	dhfr
Gene17863	dhodh
LZX-CL2002.Contig4-All-g	dhrs1
LZX-Unigene16642-All-g	dhrs3
LZX-Unigene11792-All-g	dhrs7
Gene70751	dhrs7b
Gene12481	dhrs7c
Gene9505	dhx29
Gene5522	dhx33
Gene206	dhx34
LZX-CL10591.Contig3-All-g	dhx36
Gene13097	dhx37
Gene2571	dhx9
LZX-Unigene20206-All-g	diaph1
Gene9932	diras2
Gene14435	dis3
Gene185	disp1
Gene12907	djb14
LZX-CL6289.Contig1-All-g	djc18
Gene7153	dkc1
Gene16162	dkga
Gene9659	dkk2
Gene17582	dlat
Gene47335	dlec1
Gene873	dlgap2
Gene15352	dlx2
Gene5613	dlx3b
Gene15238	dlx6
LZX-Unigene906-All-g	dmap1
Gene10296	dmgdh
Gene9578	dmrt3
Gene2557	dmrta1
LZX-CL69.Contig6-All-g	dmtn
Gene8085	dmxl1
Gene6752	dna2
LZX-Unigene56262-All-g	dnah1
Gene45948	dnah12
Gene1140	dnah14
Gene21829	dnah17
Gene16558	dnah2
Gene4636	dnah3
Gene15305	dnah7
Gene14590	dnah8
Gene13160	dnah9
Gene37095	dnajc12
LZX-CL10339.Contig1-All-g	dnajc15
LZX-Unigene6400-All-g	dnajc19
LZX-CL4116.Contig2-All-g	dnajc21
Gene19211	dnajc22
Gene9417	dnajc25
Gene13961	dnajc28
LZX-Unigene45534-All-g	dnajc3
Gene13784	dnhd1
Gene8904	dnja1
LZX-Unigene14944-All-g	dnjb6
LZX-CL9907.Contig2-All-g	dnjc1
Gene27433	dnjc8
Gene26155	dnmbp
Gene20382	dnph1
LZX-Unigene8811-All-g	dnttip1
Gene13962	donson
LZX-CL7576.Contig1-All-g	dot1l
LZX-Unigene35253-All-g	dpagt1
LZX-Unigene36042-All-g	dpcd
LZX-Unigene61891-All-g	dph1
Gene2650	dph2
LZX-Unigene45974-All-g	dph7
Gene18567	dpm3
Gene55750	dpod1
Gene16447	dpp3
Gene18191	dpy19l3
LZX-CL3337.Contig5-All-g	dpyl3
Gene2371	dr1
Gene55435	drap1
Gene2456	drg1
Gene6714	drgx
Gene13721	dscr3
LZX-Unigene22210-All-g	dtd2
Gene15202	dtl
Gene3981	dus4l
Gene48071	dus6
Gene1553	dusp23
Gene19635	dusp26
Gene12603	dvl1
LZX-CL2289.Contig3-All-g	dvl3
LZX-Unigene16625-All-g	dyl1
LZX-Unigene56468-All-g	dyl2
Gene15289	dync1h1
Gene313	dynlt1
LZX-CL10210.Contig1-All-g	dyrk1a
Gene3800	dyrk2
Gene18825	e2f4
Gene270	e2f6
LZX-CL5984.Contig3-All-g	e2ig5
LZX-Unigene25127-All-g	e41l5
Gene25140	ears2
Gene13540	ebf1
Gene13746	ebi2
LZX-CL2226.Contig2-All-g	ecd
Gene6354	echs1
Gene18985	ecsit
Gene12614	ect2
Gene17923	edc4
Gene4261	edem2
Gene10699	eef1e1
LZX-CL965.Contig2-All-g	ef1a
LZX-Unigene16973-All-g	ef1a1
Gene25242	ef1b
LZX-Unigene93674-All-g	ef1g
Gene25362	ef2
Gene10954	efcab1
LZX-Unigene30677-All-g	efcab11
Gene16912	eftud1
Gene1783	egln2
Gene19344	ehf
Gene15124	ehhadh
LZX-Unigene16604-All-g	ei2bb
LZX-Unigene18953-All-g	eif1ad
Gene9440	eif2a
Gene15083	eif2ak4
Gene12491	eif2b5
Gene17116	eif2d
Gene23238	eif3a
LZX-Unigene1099-All-g	eif3ea
Gene19123	eif3g
Gene55917	eif3m
LZX-CL911.Contig1-All-g	eif4e3
Gene26217	eif4ebp2
Gene69610	eif5
Gene4551	eif5b
Gene1386	elac1
Gene8451	elavl2
Gene16910	elk3
Gene60742	ell
LZX-CL1997.Contig4-All-g	ell2
Gene2262	elob
Gene2269	elov7
LZX-Unigene61107-All-g	elp2
Gene9271	elvol5a
Gene2991	eme1
Gene5033	emilin3
Gene41060	emp2
Gene392	emp3
Gene6617	emx2
Gene1852	enah
Gene19439	endou
Gene14211	enoa
Gene16166	enog
Gene37062	enox1
LZX-Unigene22915-All-g	enp6
Gene39204	enpp4
Gene8661	enpp5
LZX-Unigene22299-All-g	ensa
LZX-CL1795.Contig1-All-g	epb41
LZX-Unigene21390-All-g	epb41l4a
Gene232	epcam
Gene9956	epha2
Gene8427	epha5
Gene41491	epha7
Gene18947	ephx4
Gene1278	epn1
Gene13051	epn4
LZX-Unigene55796-All-g	erbb2
Gene15922	erbb4
Gene4104	erc1
LZX-CL10699.Contig1-All-g	ercc2
Gene16904	ercc3
Gene5156	ercc4
Gene13718	ercc5
Gene9114	ercc8
LZX-CL11309.Contig3-All-g	erd22
Gene28798	erf3b
Gene14225	erg
Gene4548	ergi3
Gene12236	ergic1
LZX-Unigene54589-All-g	erln2
LZX-Unigene25667-All-g	ero1a
Gene13945	esm1
Gene13557	espnl
Gene2183	esrrb
Gene8472	etv1
Gene17647	etv3
Gene15848	evx2a
Gene1913	exo1
Gene12212	exoc7
Gene11607	exog
Gene52099	exosc1
LZX-Unigene36062-All-g	exosc10
Gene8111	exosc3
Gene18216	exosc6
Gene16626	ext2
Gene3124	extl2
LZX-CL7618.Contig1-All-g	ezh2
Gene9108	f108b
Gene1742	f8a1
Gene7045	f9
LZX-Unigene10887-All-g	faap24
Gene9960	fabp1
Gene2177	fabp7
Gene2168	face1
Gene15308	fakd1
LZX-Unigene19538-All-g	fam101b
Gene15174	fam110b
LZX-CL4286.Contig3-All-g	fam133b
Gene19186	fam136a
Gene52156	fam160b1
LZX-Unigene12368-All-g	fam167b
LZX-Unigene18265-All-g	fam168a
Gene10875	fam171a1
Gene15543	fam171b
Gene5027	fam173a
LZX-Unigene30649-All-g	fam175b
Gene14807	fam177a1
Gene12996	fam193b
Gene6600	fam196a
Gene9087	fam198b
Gene27614	fam213b
Gene12828	fam216a
LZX-Unigene51691-All-g	fam219a
Gene6932	fam35a
Gene13396	fam43a
Gene14052	fam46c
Gene2678	fam57b
Gene17664	fam58a
Gene34964	fam65a
LZX-Unigene30059-All-g	fam69a
Gene7697	fam78a
Gene9404	fam81b
Gene4800	fam83c
Gene844	fam84a
Gene14932	fam89b
Gene18097	fam92b
Gene16416	fam96a
Gene8500	fam98a
LZX-Unigene23314-All-g	fancl
LZX-Unigene45445-All-g	fancm
LZX-CL8458.Contig3-All-g	farp2
Gene14243	fat3
Gene40484	fau
Gene12283	faxdc2
Gene9838	fbli1
LZX-CL6947.Contig1-All-g	fbln5
Gene5643	fbn2
Gene8036	fbp2
LZX-Unigene10382-All-g	fbrl
Gene6557	fbx37
Gene36857	fbx42
LZX-Unigene9978-All-g	fbx9
Gene5015	fbxl16
Gene9098	fbxl3
LZX-Unigene228-All-g	fbxo11
Gene1061	fbxo25
Gene19552	fbxo3
Gene10726	fbxo32
Gene30093	fbxo47
Gene2136	fbxo48
Gene21045	fel
Gene16338	fem1b
Gene8169	fem1c
LZX-Unigene35400-All-g	fer
Gene18187	fez1
Gene12387	fgf1
Gene14622	fgf14
Gene7288	fgf16
Gene23282	fgfr2
Gene9101	fgfrl1
LZX-CL4432.Contig6-All-g	fgl2
Gene10487	fhit
Gene40837	fhl1
Gene1890	fibcd1
Gene12464	ficd
LZX-CL3720.Contig1-All-g	filip1
Gene19248	fjx1
LZX-Unigene51516-All-g	fkbp1b
Gene15145	fkbp3
Gene3855	fkbp4
Gene15383	fkbp7
Gene5362	fkbp8
Gene1741	fkrp
Gene58685	fktn
LZX-Unigene639-All-g	fli1
Gene12	flvcr1
Gene23634	fndc7
Gene13854	folr1
Gene15339	fosl1
Gene10707	foxa1
Gene15123	foxc1
Gene15858	foxg1
Gene568	foxn2
LZX-CL1463.Contig4-All-g	foxn3
Gene18830	foxred1
Gene2207	fpgt
Gene17709	fpps
Gene10383	frem1
Gene9631	frg1
Gene18877	frih
Gene27844	frmd4b
Gene14081	fry
Gene526	fsh-r
Gene13754	fstl1
Gene9677	ftcd
LZX-CL6521.Contig2-All-g	fto
Gene2272	fubp1
Gene52524	fuca1
Gene2258	fus
Gene1772	fusip
Gene8015	fut10
Gene14852	fut11
LZX-CL5565.Contig1-All-g	fyb
LZX-CL2795.Contig2-All-g	fyn
Gene13906	fzd4
Gene19202	g6pc2
Gene5339	g6pc3
Gene18498	g6pd
Gene14221	gab2
Gene17764	gabarapl2
Gene1124	gabrr2
Gene15918	gad1
Gene8677	gak
Gene16360	gal3st4
Gene15416	galc
Gene3177	galk1
LZX-CL8062.Contig2-All-g	galk2
Gene2044	galm
Gene64649	galnt3
Gene15611	galnt5
Gene36188	ganab
Gene1263	gapdh
Gene10470	gars
Gene14289	gart
Gene9429	gas2l2
Gene3923	gata3
Gene9831	gata4
Gene12698	gatc
LZX-Unigene46041-All-g	gba2
LZX-Unigene40957-All-g	gbg12
LZX-CL511.Contig11-All-g	gbp7
Gene17579	gbrap
Gene9858	gbrd
Gene612	gcat
LZX-Unigene11170-All-g	gcp2
Gene11777	gdap1
Gene15179	gdf-8
LZX-CL12668.Contig4-All-g	gdn
Gene32604	gem
Gene10583	gemin6
Gene2053	gemin7
Gene556	gemin8
LZX-CL1403.Contig2-All-g	gfm1
Gene8649	gfm2
Gene12831	gfpt1
LZX-CL5832.Contig1-All-g	ggnb2
Gene50	ggps1
Gene1665	gins1
Gene18337	gins3
Gene4788	gjc2
Gene15986	gjd2
Gene35187	gla
LZX-Unigene11032-All-g	glb1
Gene1936	glha1
Gene64819	gli1
LZX-Unigene45838-All-g	glmn
Gene2342	glna
Gene7064	glod5
LZX-CL1446.Contig3-All-g	glpc
Gene13282	glra1
Gene35478	glra2
Gene17883	glrb
Gene14735	glrx
Gene6360	glrx3
LZX-CL726.Contig2-All-g	glrx5
LZX-CL9917.Contig2-All-g	glt8d1
Gene3471	glt8d2
Gene12325	gltp
Gene16453	glyctk
Gene14253	glyg
Gene12196	gm2a
Gene1057	gmfb
Gene12558	gmnc
Gene15471	gmpaa
LZX-Unigene9795-All-g	gmpr
Gene67795	gnai3
Gene18194	gnao1
Gene12886	gnb1l
Gene58573	gng10
Gene191	gnmt
Gene12859	gnpi
Gene14942	gnpnat1
Gene28830	gnptg
Gene18995	gns
Gene2436	gorab
Gene16394	got1a
Gene2469	gp177
Gene10809	gpaa1
Gene6270	gpam
LZX-CL1721.Contig2-All-g	gpatch2l
Gene629	gpatch3
Gene14546	gpm6b
Gene27332	gpn2
Gene14806	gpr135
Gene8483	gpr153
Gene2705	gpr156
Gene59	gpr157
Gene6103	gpr158
Gene14460	gpr161
Gene12848	gpr17
Gene12151	gpr171
Gene13614	gpr18
Gene4069	gpr19
Gene17194	gpr22
Gene6878	gpr26
Gene13603	gpr34
Gene30113	gpr37
Gene925	gpr6
Gene41	gpr75
Gene13847	gpr89
LZX-Unigene5748-All-g	gpsm2
Gene34324	gpx2
LZX-CL7947.Contig1-All-g	gpx7
Gene10328	gpx8
Gene29427	graa
Gene40570	gran
LZX-CL4317.Contig2-All-g	grb2
Gene36	grem2
Gene2024	grhl1
Gene7940	grhpr
Gene14574	gria4
Gene5204	grin2b
Gene9091	grpel1
Gene1567	grwd1
LZX-Unigene9260-All-g	gskip
LZX-Unigene30845-All-g	gsta
LZX-CL4053.Contig1-All-g	gsto1
LZX-Unigene40946-All-g	gstt2b
Gene8617	gsx2
Gene13637	gtf2e1
Gene7040	gtf2f1
LZX-Unigene22387-All-g	gtf2h3
Gene19430	gtf2h4
Gene41406	gtf2h5
LZX-Unigene61672-All-g	gtf3c5
Gene1552	gtpbp2
Gene5712	gtpbp3
LZX-Unigene12680-All-g	gtpbp6
Gene12724	gtr11
Gene62465	gtr3
Gene33424	gucy1b3
Gene8776	guf1
Gene11505	gyar
Gene20105	haaf
Gene1959	hace1
LZX-CL12733.Contig3-All-g	hadhb
Gene4024	hal
Gene42869	hapln1
Gene18442	has3
Gene15256	hat1
Gene10742	haus1
Gene4681	hba
Gene7155	hc127
Gene25446	hce2
LZX-CL6808.Contig1-All-g	hcls1
LZX-CL3460.Contig1-All-g	hcrtr2
Gene435	hdac1
LZX-Unigene56040-All-g	hdac10
Gene12505	hdac3
LZX-Unigene61313-All-g	hdac8
Gene1773	hdc
LZX-Unigene595-All-g	hdd1a
Gene15099	hectd1
Gene2439	hectd3
Gene4697	helz2
LZX-Unigene591-All-g	hem2
Gene17214	herc1
Gene14212	herc2
LZX-CL4662.Contig1-All-g	herc4
Gene18115	herp1
Gene16090	hexa
LZX-CL11835.Contig1-All-g	hexb
LZX-Unigene80238-All-g	hgd
LZX-CL8520.Contig3-All-g	hibch
Gene12134	hic2
Gene12299	higd2a
Gene9088	hint1
Gene803	hint3
Gene8030	hipk3
Gene15903	hipl1
Gene1187	hivep2
Gene13823	hlcs
Gene5011	hlf
LZX-CL2636.Contig2-All-g	hltf
Gene1769	hlx
Gene34839	hmcn2
Gene1441	hmgb1
LZX-Unigene7869-All-g	hmgcr
LZX-Unigene78911-All-g	hmmr
Gene6551	hmx2
Gene40963	hn1l
Gene37169	hnrh3
Gene12490	hnrl1
LZX-CL3634.Contig1-All-g	hnrll
Gene2008	hnrnpl
Gene8986	hnrpdl
LZX-Unigene25085-All-g	hnrpg
Gene51902	hnrpl
Gene33000	hoga1
LZX-CL1306.Contig14-All-g	homer3
Gene19250	hoxa10ab
Gene6050	hoxa10b
Gene10833	hoxa11ab
Gene11353	hoxa13aa
Gene10554	hoxa2aa
Gene25457	hoxa2b
Gene10601	hoxa3aa
Gene22692	hoxb2ab
Gene5611	hoxb3aa
Gene49805	hoxb5aa
Gene10859	hoxb7ab
Gene19640	hoxc11ab
Gene19644	hoxc12ba
Gene5900	hoxc13aa
Gene19735	hoxc13ab
Gene28220	hoxc1ab
Gene15360	hoxc5ba
Gene18918	hoxc8ba
Gene19888	hoxc9
Gene15597	hoxc9ba
Gene15146	hoxd10
Gene15587	hoxd11aa
Gene15187	hoxd3ab
Gene1435	hpca
LZX-Unigene18780-All-g	hpgds
Gene6116	hpln4
Gene12445	hps3
LZX-CL3125.Contig2-All-g	hrsp12
LZX-Unigene17565-All-g	hs1bp3
Gene8951	hs3st1
Gene15303	hs90a
LZX-CL3065.Contig5-All-g	hs90b
Gene295	hsd17b10
Gene2349	hsd3b7
Gene17869	hsdl1
Gene9525	hsdl2
Gene21966	hsf1
Gene17721	hsp7c
LZX-Unigene55943-All-g	hspb11
Gene17919	hspb2
Gene9328	hspb3
Gene20944	hspb6l
LZX-Unigene51258-All-g	hspbap1
LZX-CL9994.Contig2-All-g	htatsf1
Gene828	htr1e
Gene12756	htr2b
Gene11757	htr5a
Gene9820	htra3
Gene6065	hxb7a
Gene16300	hykk
LZX-CL7961.Contig1-All-g	hypk
LZX-Unigene15429-All-g	i14k
LZX-CL11692.Contig9-All-g	i2b2a
Gene28988	iars2
Gene4425	iba57
LZX-CL7972.Contig1-All-g	ica1l
Gene1324	id2
Gene35917	ier3ip1
Gene4323	if2b
Gene35471	if2g
Gene29221	if3ei
LZX-Unigene1119-All-g	if4a3
Gene16742	if4e2
Gene6268	if4ea
LZX-CL4175.Contig3-All-g	if4h
LZX-Unigene61828-All-g	if6
Gene3469	ifrd1
Gene16459	ifrd2
Gene4518	ift140
Gene22578	ift20
Gene25896	ift22
Gene17469	ift46
LZX-CL5738.Contig1-All-g	ift74
Gene17409	igf1r
Gene14845	igfbp-5b1
Gene18909	igfbp-6a2
LZX-CL9864.Contig1-All-g	igfbprp1
Gene19854	ihh
Gene18390	iigp1
Gene14131	il17d
Gene11184	ileu
Gene19570	ilf3
LZX-CL4574.Contig2-All-g	ilkap
Gene17857	ima2
Gene52989	immt
LZX-Unigene9683-All-g	imp3
Gene4441	impad1
Gene14689	impg2
LZX-CL783.Contig2-All-g	inceb
Gene23557	ing2
LZX-CL1702.Contig1-All-g	ing5
LZX-CL7308.Contig2-All-g	inip
Gene5614	ino1a
LZX-Unigene31651-All-g	inppl1
Gene134	insm1
Gene34611	ints10
LZX-CL3176.Contig2-All-g	ints8
LZX-Unigene35998-All-g	ints9
Gene16732	ip6k1
Gene16335	ip6k2
LZX-CL5919.Contig1-All-g	ipo4
Gene2638	ipp
Gene17434	iqsec1
Gene3446	irak4
LZX-Unigene35221-All-g	ireb2
Gene12188	irf-1
LZX-Unigene20975-All-g	irf1-2
LZX-CL11390.Contig9-All-g	irf2
Gene10419	irf4
Gene3930	irf5
Gene24249	irf7
Gene13615	irg1
Gene22282	irk8
Gene17466	isg20l2
LZX-CL3797.Contig6-All-g	isk1
Gene2173	isl1
Gene1225	ism1
Gene10343	isoc1
LZX-CL8181.Contig2-All-g	isoc2
LZX-CL3851.Contig5-All-g	itga3
Gene16050	itga4
LZX-Unigene8817-All-g	itgav
LZX-Unigene23042-All-g	itgb1bp1
Gene4027	itih2
Gene8150	itl1a
LZX-CL11400.Contig29-All-g	itpa
LZX-CL1175.Contig3-All-g	itpk1
Gene2271	ivns1abp
Gene1656	iyd
Gene93	jag1
Gene60573	jak2
Gene13713	jgn1a
Gene4928	jmjd6
Gene7966	jos2
Gene18667	jph3
Gene12342	jtb
Gene9804	k0020
Gene1729	k0090
LZX-CL6033.Contig5-All-g	k0226
Gene18968	k2c8
LZX-CL7593.Contig2-All-g	kad
LZX-CL5792.Contig1-All-g	kank4
Gene19159	kansl2
Gene18953	kat6b
Gene14640	kbtbd3
Gene19046	kbtbd4
Gene15939	kcng3
Gene18671	kcng4
Gene18663	kcnj1
LZX-Unigene74860-All-g	kcnj3
LZX-Unigene41916-All-g	kcnk1
Gene66104	kcnk5
Gene1535	kcnk6
Gene7093	kcnmb4
Gene13132	kct2
Gene13867	kctd12
Gene14290	kctd14
Gene16192	kctd6
LZX-CL5837.Contig3-All-g	kctd9
LZX-Unigene41203-All-g	kdelc1
LZX-CL2344.Contig1-All-g	kdm2b
Gene2316	kdm4a
Gene3993	kdm5a
Gene14096	kdm6a
Gene9600	kdm8
Gene23539	kdr
LZX-CL9533.Contig2-All-g	kiaa0232
Gene15341	kiaa0391
LZX-Unigene1160-All-g	kiaa0513
Gene60648	kiaa1147
Gene195	kiaa1161
LZX-Unigene35975-All-g	kiaa1324
LZX-CL3584.Contig4-All-g	kiaa1524
Gene11563	kiaa2026
Gene9394	kif17
Gene10325	kif1b
Gene6571	kif1bp
Gene2787	kif22
Gene38350	kif27
Gene2837	kif2a
Gene13517	kif3a
Gene3808	kin
Gene18715	kirrel3
Gene16527	klf2
Gene9891	klf7
LZX-CL3448.Contig2-All-g	klhdc2
Gene17536	klhdc4
Gene14183	klhl15
Gene2656	klhl20
Gene6442	klhl21
Gene12210	klhl22
Gene12841	klhl30
Gene17717	klhl36
Gene12999	klhl6
Gene18802	kmt2a
Gene19392	kmt2d
Gene12474	kpna4
Gene39732	kptn
Gene12187	kremen1
Gene11092	krit1
Gene16256	kti12
Gene9826	ky
Gene16041	l3hypdh
LZX-Unigene7534-All-g	l3mbtl2
LZX-CL533.Contig1-All-g	lab
Gene18814	lage3
Gene70692	lamp1
Gene14600	lancl3
Gene48301	lap2
LZX-CL1801.Contig1-All-g	lap3
LZX-Unigene61908-All-g	lap4a
LZX-CL41.Contig2-All-g	larp7
Gene6771	lbx1
Gene8652	lck
Gene817	lclat1
Gene4713	lcmt1
Gene15631	lct
Gene6940	ldb3
Gene7971	ldha
LZX-CL8832.Contig9-All-g	lef1
Gene386	leg4
Gene8040	lerl1
Gene29216	lg3bp
Gene6444	lgi1
Gene13863	lhfp
Gene29566	lhfpl2
Gene18628	lhpl4
LZX-Unigene24637-All-g	lich
Gene13972	lig4
LZX-Unigene41108-All-g	lin37
Gene20021	lin7b
Gene292	lipe
LZX-Unigene40649-All-g	lis1a
Gene22155	lkha4
LZX-CL8053.Contig2-All-g	lmbr1
Gene3487	lmf2
Gene9147	lmnb1
Gene19415	lmo2
Gene2732	lmo4
Gene26832	lmo7
Gene16491	lmod3
Gene22422	LOC100136352
Gene7485	LOC100136353
Gene3480	LOC100136364
LZX-Unigene9485-All-g	LOC100136371
LZX-CL12631.Contig1-All-g	LOC100136372
Gene15478	LOC100136382
Gene19120	LOC100136392
Gene28437	LOC100136409
Gene16249	LOC100136415
Gene19471	LOC100136416
LZX-CL6939.Contig2-All-g	LOC100136420
Gene2931	LOC100136426
Gene18035	LOC100136429
LZX-CL12127.Contig2-All-g	LOC100136430
Gene19825	LOC100136435
Gene16507	LOC100136445
Gene17810	LOC100136464
Gene12339	LOC100136467
LZX-Unigene13878-All-g	LOC100136469
Gene65158	LOC100136470
Gene2210	LOC100136478
Gene7472	LOC100136483
Gene41455	LOC100136485
Gene18744	LOC100136486
Gene19837	LOC100136492
Gene3550	LOC100136494
Gene12875	LOC100136498
LZX-Unigene41602-All-g	LOC100136506
Gene8250	LOC100136517
Gene212	LOC100136537
Gene14809	LOC100136558
LZX-CL399.Contig1-All-g	LOC100136564
Gene38240	LOC100136565
Gene19127	LOC100136577
Gene10337	LOC100136797
Gene6666	LOC100136801
Gene55899	LOC100169858
Gene11362	LOC100194469
Gene801	LOC100194495
Gene49798	LOC100194498
Gene24795	LOC100194523
Gene22145	LOC100194554
Gene8016	LOC100194596
LZX-CL1087.Contig6-All-g	LOC100194618
Gene7419	LOC100194632
Gene14261	LOC100194636
LZX-Unigene51524-All-g	LOC100194638
LZX-CL9866.Contig1-All-g	LOC100194641
Gene19263	LOC100194644
Gene19747	LOC100194646
Gene5296	LOC100194647
LZX-Unigene94708-All-g	LOC100194649
Gene12802	LOC100194652
Gene10660	LOC100194655
Gene5441	LOC100194657
Gene8153	LOC100194658
Gene13586	LOC100194660
LZX-Unigene17383-All-g	LOC100194666
Gene1514	LOC100194670
Gene15173	LOC100194673
Gene19903	LOC100194676
Gene17106	LOC100194677
Gene17584	LOC100194679
Gene10324	LOC100194684
Gene5444	LOC100194687
Gene16196	LOC100194695
Gene4802	LOC100194699
Gene3545	LOC100194703
Gene22269	LOC100194705
Gene17894	LOC100194713
Gene12152	LOC100194717
Gene8260	LOC100194721
Gene6558	LOC100194723
Gene15169	LOC100194727
LZX-Unigene45730-All-g	LOC100194734
LZX-CL8460.Contig8-All-g	LOC100195029
LZX-CL9056.Contig1-All-g	LOC100195238
Gene13116	LOC100195666
Gene14060	LOC100195685
Gene30398	LOC100195715
LZX-Unigene15751-All-g	LOC100196092
Gene14226	LOC100196094
LZX-Unigene8406-All-g	LOC100196171
Gene9248	LOC100196276
Gene16819	LOC100196315
LZX-CL10564.Contig8-All-g	LOC100196360
LZX-Unigene111342-All-g	LOC100196367
Gene17785	LOC100196524
Gene15436	LOC100196534
Gene9540	LOC100196562
LZX-Unigene72401-All-g	LOC100196671
LZX-Unigene13541-All-g	LOC100196672
Gene15494	LOC100196679
LZX-CL10086.Contig1-All-g	LOC100196681
Gene144	LOC100196682
Gene8000	LOC100196685
LZX-CL12791.Contig3-All-g	LOC100196748
Gene30965	LOC100196839
Gene7822	LOC100196865
Gene27008	LOC100286403
LZX-CL741.Contig2-All-g	LOC100286406
Gene19342	LOC100286410
Gene66731	LOC100286411
Gene12530	LOC100286425
Gene2961	LOC100286610
Gene16595	LOC100286620
LZX-Unigene21099-All-g	LOC100286622
LZX-Unigene23880-All-g	LOC100286690
LZX-CL67.Contig1-All-g	LOC100286703
Gene1342	LOC100286710
Gene4000	LOC100306760
LZX-Unigene35842-All-g	LOC100306854
Gene518	LOC100379107
Gene14913	LOC100380624
Gene34337	LOC100380626
Gene15933	LOC100380630
Gene17671	LOC100380632
Gene26928	LOC100380633
Gene37789	LOC100380634
Gene22734	LOC100380640
Gene18838	LOC100380643
Gene18720	LOC100380645
Gene3566	LOC100380646
Gene3506	LOC100380647
Gene14911	LOC100380648
Gene1490	LOC100380662
Gene40927	LOC100380663
Gene32848	LOC100380665
Gene1864	LOC100380669
Gene13268	LOC100380670
Gene321	LOC100380671
Gene43372	LOC100380672
Gene1547	LOC100380679
Gene64760	LOC100380681
Gene20116	LOC100380686
LZX-CL3050.Contig2-All-g	LOC100380691
LZX-CL2588.Contig2-All-g	LOC100380698
LZX-Unigene56387-All-g	LOC100380699
Gene4834	LOC100380700
LZX-CL11615.Contig1-All-g	LOC100380701
Gene18713	LOC100380712
LZX-Unigene15974-All-g	LOC100380717
Gene57696	LOC100380730
Gene10022	LOC100380732
Gene35594	LOC100380740
LZX-CL1142.Contig2-All-g	LOC100380744
Gene8393	LOC100380745
Gene12273	LOC100380746
Gene5492	LOC100380752
Gene21267	LOC100380756
LZX-CL933.Contig26-All-g	LOC100380760
LZX-CL2405.Contig5-All-g	LOC100380767
Gene16163	LOC100380768
Gene19994	LOC100380769
LZX-Unigene22086-All-g	LOC100380771
Gene19204	LOC100380772
Gene28157	LOC100380774
Gene8825	LOC100380775
Gene645	LOC100380781
Gene10172	LOC100380784
LZX-CL10819.Contig1-All-g	LOC100380850
Gene44253	LOC100380855
Gene14643	LOC100380858
Gene35811	LOC100380860
Gene6622	LOC100380861
Gene52706	LOC100380865
Gene9553	LOC100380866
Gene9325	LOC100380870
Gene8634	LOC100500787
LZX-Unigene14826-All-g	LOC100534606
Gene1472	LOC100846955
LZX-CL838.Contig3-All-g	LOC101448002
Gene6757	LOC106560215
Gene4467	LOC106560218
LZX-CL4769.Contig3-All-g	LOC106560219
LZX-CL11302.Contig2-All-g	LOC106560222
Gene2461	LOC106560227
LZX-CL12664.Contig3-All-g	LOC106560229
Gene2360	LOC106560230
Gene2363	LOC106560235
Gene3144	LOC106560236
Gene7699	LOC106560239
Gene16063	LOC106560243
Gene9758	LOC106560245
Gene33397	LOC106560246
Gene9243	LOC106560248
Gene8528	LOC106560250
Gene23244	LOC106560256
LZX-CL988.Contig1-All-g	LOC106560257
Gene6613	LOC106560258
Gene8871	LOC106560267
Gene10268	LOC106560269
Gene53099	LOC106560272
Gene8468	LOC106560277
Gene33365	LOC106560280
Gene9054	LOC106560282
Gene19410	LOC106560289
Gene6332	LOC106560291
Gene31782	LOC106560297
Gene3173	LOC106560298
Gene48928	LOC106560300
LZX-CL2846.Contig2-All-g	LOC106560304
Gene2574	LOC106560305
Gene68982	LOC106560306
Gene6533	LOC106560323
Gene2253	LOC106560326
Gene19131	LOC106560332
Gene48881	LOC106560333
Gene11172	LOC106560349
Gene6560	LOC106560362
Gene11704	LOC106560363
LZX-Unigene20212-All-g	LOC106560367
Gene10666	LOC106560371
Gene11893	LOC106560380
Gene4301	LOC106560385
Gene50886	LOC106560399
Gene10728	LOC106560402
Gene29554	LOC106560410
LZX-CL315.Contig2-All-g	LOC106560426
Gene2326	LOC106560432
LZX-CL12498.Contig1-All-g	LOC106560433
Gene23732	LOC106560435
LZX-Unigene46217-All-g	LOC106560445
LZX-Unigene41284-All-g	LOC106560462
LZX-CL4468.Contig3-All-g	LOC106560483
Gene3337	LOC106560490
Gene2224	LOC106560501
Gene2500	LOC106560529
Gene23893	LOC106560530
Gene2330	LOC106560535
Gene18719	LOC106560551
LZX-Unigene63230-All-g	LOC106560563
Gene6054	LOC106560570
Gene5781	LOC106560571
Gene5692	LOC106560576
Gene62469	LOC106560578
Gene12839	LOC106560594
Gene12417	LOC106560595
LZX-Unigene95304-All-g	LOC106560598
Gene5572	LOC106560599
Gene12475	LOC106560616
Gene13669	LOC106560618
Gene19082	LOC106560629
Gene14563	LOC106560639
LZX-Unigene8657-All-g	LOC106560644
LZX-Unigene31560-All-g	LOC106560647
Gene13509	LOC106560660
Gene9215	LOC106560668
LZX-CL1552.Contig2-All-g	LOC106560678
Gene16187	LOC106560681
Gene12375	LOC106560687
Gene39555	LOC106560692
Gene8187	LOC106560704
Gene10837	LOC106560706
Gene38129	LOC106560708
LZX-CL10692.Contig1-All-g	LOC106560709
LZX-Unigene51906-All-g	LOC106560710
Gene4008	LOC106560721
LZX-CL9309.Contig3-All-g	LOC106560740
Gene12511	LOC106560745
Gene16546	LOC106560750
Gene17310	LOC106560753
Gene19003	LOC106560763
Gene19764	LOC106560765
Gene19528	LOC106560766
Gene9890	LOC106560777
Gene16220	LOC106560779
Gene17840	LOC106560784
Gene17236	LOC106560791
Gene919	LOC106560797
Gene24346	LOC106560813
Gene6597	LOC106560822
LZX-CL1462.Contig1-All-g	LOC106560825
Gene6796	LOC106560826
Gene17651	LOC106560837
LZX-CL7492.Contig1-All-g	LOC106560840
LZX-CL11775.Contig1-All-g	LOC106560844
LZX-Unigene1145-All-g	LOC106560846
Gene18129	LOC106560847
Gene18395	LOC106560848
Gene6655	LOC106560851
LZX-CL2555.Contig2-All-g	LOC106560853
Gene18391	LOC106560856
Gene17873	LOC106560866
Gene18441	LOC106560874
Gene17620	LOC106560881
Gene9504	LOC106560889
Gene17485	LOC106560893
Gene18257	LOC106560894
Gene18112	LOC106560895
Gene18464	LOC106560900
LZX-Unigene25403-All-g	LOC106560901
Gene1568	LOC106560907
LZX-Unigene16056-All-g	LOC106560914
Gene18718	LOC106560916
Gene17815	LOC106560930
Gene16252	LOC106560949
Gene16838	LOC106560960
LZX-Unigene39615-All-g	LOC106560961
Gene3618	LOC106560972
Gene4233	LOC106560975
LZX-CL4223.Contig3-All-g	LOC106560977
Gene21058	LOC106560979
Gene3739	LOC106560992
Gene30036	LOC106560994
Gene3476	LOC106561000
Gene18162	LOC106561002
Gene30408	LOC106561003
Gene4163	LOC106561010
Gene8046	LOC106561015
LZX-Unigene61540-All-g	LOC106561028
Gene3581	LOC106561032
Gene4082	LOC106561036
Gene31572	LOC106561040
Gene8043	LOC106561046
LZX-CL1187.Contig3-All-g	LOC106561057
Gene19835	LOC106561064
Gene18972	LOC106561070
Gene18519	LOC106561071
Gene5313	LOC106561074
Gene24201	LOC106561078
Gene1810	LOC106561079
LZX-Unigene13093-All-g	LOC106561080
Gene11865	LOC106561082
Gene18949	LOC106561093
Gene8272	LOC106561126
Gene17069	LOC106561145
Gene16473	LOC106561153
Gene16585	LOC106561160
Gene16247	LOC106561161
Gene16292	LOC106561173
Gene17255	LOC106561174
Gene16377	LOC106561176
Gene16266	LOC106561177
Gene49841	LOC106561184
Gene3783	LOC106561189
LZX-CL4980.Contig1-All-g	LOC106561200
Gene4102	LOC106561201
Gene17942	LOC106561213
Gene43479	LOC106561221
Gene18300	LOC106561240
Gene2157	LOC106561252
Gene2736	LOC106561263
Gene60882	LOC106561269
Gene1191	LOC106561271
Gene18332	LOC106561275
Gene17279	LOC106561288
Gene10173	LOC106561289
LZX-CL6233.Contig2-All-g	LOC106561292
Gene16456	LOC106561302
Gene34671	LOC106561316
Gene31607	LOC106561324
LZX-CL11448.Contig1-All-g	LOC106561325
Gene18481	LOC106561332
Gene30376	LOC106561350
Gene10252	LOC106561351
Gene22235	LOC106561356
Gene16577	LOC106561359
Gene48128	LOC106561363
Gene3415	LOC106561367
LZX-Unigene22639-All-g	LOC106561369
Gene3802	LOC106561378
LZX-CL3707.Contig2-All-g	LOC106561379
Gene48198	LOC106561380
Gene4065	LOC106561384
Gene4031	LOC106561392
Gene31	LOC106561396
Gene10702	LOC106561398
Gene18725	LOC106561400
LZX-CL12248.Contig1-All-g	LOC106561403
Gene4171	LOC106561405
Gene4128	LOC106561413
Gene3867	LOC106561415
Gene3586	LOC106561422
Gene7969	LOC106561428
Gene18118	LOC106561431
Gene2291	LOC106561440
Gene66089	LOC106561442
Gene12394	LOC106561449
LZX-CL9587.Contig2-All-g	LOC106561455
LZX-Unigene25843-All-g	LOC106561456
Gene8026	LOC106561459
Gene8228	LOC106561481
Gene19831	LOC106561490
Gene19246	LOC106561495
LZX-Unigene1711-All-g	LOC106561497
Gene3608	LOC106561512
Gene7381	LOC106561514
LZX-CL6096.Contig2-All-g	LOC106561521
Gene7506	LOC106561522
Gene17621	LOC106561533
Gene7314	LOC106561539
Gene31710	LOC106561542
Gene3810	LOC106561548
Gene3553	LOC106561554
Gene30004	LOC106561555
Gene29986	LOC106561556
Gene17046	LOC106561589
Gene4126	LOC106561596
LZX-CL443.Contig2-All-g	LOC106561602
LZX-Unigene31012-All-g	LOC106561604
Gene19733	LOC106561605
Gene7710	LOC106561608
Gene18855	LOC106561609
Gene36429	LOC106561611
Gene18931	LOC106561617
Gene3532	LOC106561627
Gene4133	LOC106561640
Gene22239	LOC106561642
Gene3513	LOC106561643
Gene3631	LOC106561644
LZX-CL8658.Contig1-All-g	LOC106561645
Gene21063	LOC106561646
Gene3512	LOC106561648
Gene3592	LOC106561658
LZX-Unigene50859-All-g	LOC106561664
Gene3416	LOC106561668
Gene4137	LOC106561672
Gene4072	LOC106561674
Gene31666	LOC106561682
Gene3964	LOC106561685
Gene21580	LOC106561686
Gene21128	LOC106561692
Gene3684	LOC106561706
Gene17173	LOC106561713
Gene36143	LOC106561714
LZX-Unigene56761-All-g	LOC106561721
Gene12602	LOC106561732
Gene16498	LOC106561783
Gene56	LOC106561796
Gene24311	LOC106561799
Gene9360	LOC106561814
Gene1590	LOC106561827
Gene16289	LOC106561854
Gene24279	LOC106561858
Gene16402	LOC106561861
Gene17249	LOC106561862
LZX-CL5412.Contig3-All-g	LOC106561865
Gene67412	LOC106561869
Gene20287	LOC106561878
Gene5	LOC106561880
Gene9387	LOC106561893
Gene19934	LOC106561900
LZX-CL1108.Contig1-All-g	LOC106561907
Gene9393	LOC106561911
Gene18041	LOC106561914
LZX-CL2789.Contig1-All-g	LOC106561924
Gene8154	LOC106561931
Gene19179	LOC106561932
Gene20132	LOC106561933
Gene55785	LOC106561935
Gene15558	LOC106561937
LZX-CL198.Contig1-All-g	LOC106561938
Gene36338	LOC106561939
Gene19021	LOC106561942
Gene55717	LOC106561944
Gene20640	LOC106561946
Gene19991	LOC106561947
Gene19055	LOC106561948
Gene5507	LOC106561951
Gene19648	LOC106561953
Gene36301	LOC106561954
LZX-CL10851.Contig1-All-g	LOC106561955
Gene19185	LOC106561961
Gene19912	LOC106561962
Gene19356	LOC106561966
Gene19914	LOC106561973
Gene19247	LOC106561974
Gene18834	LOC106561976
Gene18327	LOC106561977
Gene45150	LOC106561980
LZX-CL1610.Contig3-All-g	LOC106561983
Gene18085	LOC106561988
Gene18655	LOC106561990
Gene8504	LOC106561998
Gene18817	LOC106562001
Gene12074	LOC106562003
Gene17644	LOC106562006
Gene18000	LOC106562009
Gene11296	LOC106562011
Gene11244	LOC106562012
Gene10667	LOC106562015
Gene8431	LOC106562020
LZX-Unigene24722-All-g	LOC106562023
Gene5695	LOC106562028
Gene18137	LOC106562044
Gene18811	LOC106562045
LZX-CL1203.Contig5-All-g	LOC106562047
Gene17984	LOC106562049
Gene17833	LOC106562051
LZX-CL1583.Contig1-All-g	LOC106562057
Gene17827	LOC106562058
Gene21280	LOC106562059
Gene18706	LOC106562068
Gene17937	LOC106562069
Gene10495	LOC106562074
Gene18247	LOC106562088
Gene20091	LOC106562100
Gene7952	LOC106562105
Gene8130	LOC106562106
Gene18662	LOC106562113
Gene18624	LOC106562126
Gene16180	LOC106562136
Gene10095	LOC106562138
LZX-CL3235.Contig1-All-g	LOC106562141
Gene17232	LOC106562151
Gene16277	LOC106562155
LZX-CL9311.Contig2-All-g	LOC106562157
LZX-Unigene14602-All-g	LOC106562160
Gene18148	LOC106562161
Gene18571	LOC106562164
Gene11898	LOC106562167
Gene18637	LOC106562168
Gene8244	LOC106562170
LZX-Unigene25048-All-g	LOC106562177
Gene5115	LOC106562187
Gene18806	LOC106562189
Gene16892	LOC106562206
Gene17442	LOC106562212
LZX-Unigene43485-All-g	LOC106562216
LZX-CL12545.Contig3-All-g	LOC106562223
Gene16410	LOC106562224
Gene17649	LOC106562230
Gene17755	LOC106562235
Gene18491	LOC106562240
Gene17622	LOC106562243
Gene17936	LOC106562244
Gene17082	LOC106562252
Gene17095	LOC106562259
Gene18237	LOC106562276
Gene21269	LOC106562279
Gene17652	LOC106562281
Gene18027	LOC106562284
LZX-CL3889.Contig1-All-g	LOC106562286
Gene17941	LOC106562290
Gene17980	LOC106562292
Gene18079	LOC106562299
Gene8264	LOC106562301
Gene19926	LOC106562310
Gene8114	LOC106562311
Gene59822	LOC106562324
Gene19190	LOC106562333
Gene18432	LOC106562336
Gene18128	LOC106562339
LZX-CL6385.Contig1-All-g	LOC106562340
Gene17118	LOC106562346
Gene17168	LOC106562349
LZX-CL2398.Contig2-All-g	LOC106562352
Gene34533	LOC106562356
LZX-Unigene25389-All-g	LOC106562357
Gene56075	LOC106562359
Gene7948	LOC106562360
Gene55974	LOC106562361
Gene20002	LOC106562362
Gene18618	LOC106562373
LZX-Unigene56605-All-g	LOC106562374
Gene17600	LOC106562376
LZX-Unigene13923-All-g	LOC106562377
Gene17932	LOC106562378
LZX-Unigene17582-All-g	LOC106562380
Gene35244	LOC106562382
Gene2378	LOC106562383
LZX-Unigene53907-All-g	LOC106562392
Gene18467	LOC106562400
Gene13461	LOC106562410
LZX-CL6615.Contig2-All-g	LOC106562414
Gene11213	LOC106562415
Gene17746	LOC106562416
Gene21330	LOC106562417
Gene16567	LOC106562433
Gene35885	LOC106562440
LZX-Unigene2068-All-g	LOC106562454
Gene17333	LOC106562455
Gene16138	LOC106562465
Gene5734	LOC106562466
Gene16130	LOC106562479
Gene18393	LOC106562485
Gene17150	LOC106562488
LZX-CL3757.Contig3-All-g	LOC106562491
LZX-CL2547.Contig1-All-g	LOC106562495
Gene34636	LOC106562496
Gene22162	LOC106562497
Gene16551	LOC106562499
Gene13085	LOC106562505
Gene16955	LOC106562522
Gene17273	LOC106562525
Gene17267	LOC106562533
Gene17022	LOC106562534
Gene16468	LOC106562540
Gene39256	LOC106562546
Gene19296	LOC106562564
Gene18930	LOC106562569
LZX-Unigene35836-All-g	LOC106562575
Gene19313	LOC106562580
Gene17302	LOC106562588
Gene17382	LOC106562601
Gene24211	LOC106562605
Gene7968	LOC106562606
Gene12788	LOC106562610
LZX-CL6579.Contig3-All-g	LOC106562614
LZX-Unigene46751-All-g	LOC106562615
LZX-CL3451.Contig2-All-g	LOC106562619
LZX-CL5530.Contig1-All-g	LOC106562623
Gene17412	LOC106562627
Gene17014	LOC106562631
Gene12207	LOC106562632
Gene16492	LOC106562633
Gene8562	LOC106562645
Gene16561	LOC106562647
Gene57863	LOC106562655
Gene67051	LOC106562666
Gene17222	LOC106562667
LZX-Unigene41544-All-g	LOC106562668
Gene17650	LOC106562671
Gene17218	LOC106562672
LZX-CL8189.Contig2-All-g	LOC106562674
Gene38288	LOC106562693
Gene17595	LOC106562701
LZX-Unigene13872-All-g	LOC106562710
Gene49390	LOC106562714
Gene17100	LOC106562726
Gene16443	LOC106562729
LZX-CL9077.Contig2-All-g	LOC106562734
Gene55775	LOC106562738
Gene19721	LOC106562741
Gene12111	LOC106562742
[truncated: 7,348 more rows]

## Sheet: lungfish-zebrafish
zebrafish	lungfish
aacs	LZX-CL11064.Contig2-All-g
aadac	Gene13007
aadat	Gene10266
aaed1	LZX-Unigene35848-All-g
aamdc	Gene13665
aanat1	Gene5096
aar2	Gene4361
aasdhppt	LZX-Unigene13741-All-g
aass	LZX-Unigene40277-All-g
aatkb	Gene3234
abca12	Gene15209
abca2	Gene57236
abca3b	LZX-Unigene12597-All-g
abca4b	Gene3275
abcb10	Gene196
abcb11b	Gene15114
abcb3l1	Gene38300
abcb4	Gene11391
abcb5	Gene10996
abcb7	Gene7189
abcb9	Gene19229
abcc1	Gene28807
abcc10	Gene81
abcc3	LZX-Unigene131-All-g
abcc5	Gene57480
abcc9	Gene22178
abcd1	Gene17618
abce1	Gene9068
abcf1	LZX-CL6054.Contig2-All-g
abcf2a	Gene31300
abcf2b	Gene10694
abcf3	Gene13103
abcg1	Gene29936
abcg2a	Gene32997
abcg5	Gene15660
abhd10a	Gene13773
abhd11	Gene5771
abhd13	Gene13813
abhd14a	LZX-CL11410.Contig1-All-g
abhd14b	Gene16654
abhd15a	Gene5762
abhd16a	Gene19091
abhd17ab	LZX-CL12237.Contig30-All-g
abhd17b	Gene9108
abhd17c	Gene16561
abhd18	LZX-Unigene46408-All-g
abhd2a	LZX-Unigene2068-All-g
abhd3	Gene10041
abhd4	Gene24725
abhd8a	Gene6175
abi1a	Gene11251
abi2a	LZX-CL3193.Contig1-All-g
abi2b	LZX-CL3193.Contig2-All-g
abl1	Gene7917
abl2	Gene2977
abo	LZX-Unigene8497-All-g
abraa	Gene4784
abrab	Gene11674
abracl	Gene41561
abraxas2b	LZX-Unigene30649-All-g
abt1	Gene17534
acaa2	Gene1114
acacb	Gene13142
acad9	Gene17036
acadl	LZX-Unigene11799-All-g
acana	Gene17273
acat1	Gene14151
acat2	Gene1503
acbd3	Gene2042
accs	Gene19068
ace	Gene22581
ache	Gene17380
acin1a	Gene24616
ackr3b	Gene25135
aco1	Gene10298
acot13	LZX-Unigene16201-All-g
acot17	Gene15204
acot8	Gene4408
acox3	LZX-CL2074.Contig1-All-g
acp1	Gene975
acp2	Gene55717
acp5a	Gene19143
acp5b	Gene2256
acrc	Gene7031
acsbg2	Gene5505
acsf2	Gene20480
acsl1a	LZX-Unigene46300-All-g
acsl3b	Gene12438
acsl4a	Gene6994
acss1	Gene2739
acss2l	LZX-CL10775.Contig19-All-g
acss3	Gene6977
acta1a	Gene31913
acta2	LZX-Unigene7570-All-g
actb1	Gene22422
actb2	LZX-CL4802.Contig1-All-g
actc1b	Gene15162
actl6a	LZX-CL8405.Contig1-All-g
actl6b	LZX-CL7385.Contig3-All-g
actn1	Gene1002
actn3a	Gene15173
actn4	LZX-CL11.Contig1-All-g
actr1	Gene19156
actr2a	Gene16901
actr3	Gene15036
actr6	LZX-Unigene30315-All-g
acvr1bb	Gene19853
acvr1l	Gene10908
acvr2aa	LZX-CL12571.Contig1-All-g
acvr2b	Gene11464
acyp1	Gene55242
acyp2	LZX-Unigene57246-All-g
adam11	Gene40269
adam12	LZX-Unigene22911-All-g
adam17a	LZX-CL8445.Contig2-All-g
adam22	LZX-Unigene40283-All-g
adam28	Gene19026
adamts1	LZX-Unigene18799-All-g
adamts15a	Gene5192
adamts5	Gene14778
adamts9	Gene27752
adap2	LZX-Unigene102228-All-g
adarb1b	Gene15574
adat1	Gene30459
adat3	LZX-Unigene35952-All-g
adck3	Gene1710
adcy2a	Gene54694
adcy3a	Gene8458
adcy5	Gene15693
adcy6a	Gene19420
adcy8	Gene11792
adcy9	Gene4377
adcyap1b	Gene11332
add1	Gene10173
add3a	Gene18891
adgra1	Gene6739
adgra2	Gene19292
adgra3	Gene9318
adgrb3	Gene8540
adgrd2	Gene7865
adgrl1a	Gene19979
adgrl2a	Gene14652
adgrl3.1	Gene8505
adh5	Gene9213
adh8a	Gene10042
adhfe1	LZX-Unigene18561-All-g
adipoqb	Gene12521
adipor2	Gene16264
adnpa	Gene32508
adob	Gene6793
adora1b	Gene17209
adora2ab	Gene12843
adora2b	Gene5708
adpgk	Gene16932
adpgk2	Gene1501
adprh	Gene2270
adprhl2	Gene131
adprm	LZX-CL7486.Contig2-All-g
adra1aa	Gene6692
adra1ab	Gene19945
adra1bb	Gene19881
adra1d	Gene8518
adra2a	Gene6397
adra2c	Gene8551
adra2db	Gene12365
adrb1	Gene6537
adrb3a	Gene18854
adrm1	Gene4444
adss	Gene15186
adssl	Gene20382
aebp2	LZX-CL4659.Contig1-All-g
aes	Gene5326
afap1l2	LZX-CL12286.Contig2-All-g
aff4	Gene9536
aftpha	Gene66018
aga	LZX-CL3117.Contig3-All-g
agap1	Gene8535
agap3	Gene11786
agbl2	Gene55714
agbl5	Gene39119
agfg1a	LZX-CL10616.Contig3-All-g
aggf1	LZX-CL9884.Contig5-All-g
agla	Gene2560
ago2	Gene11211
agpat5	Gene29596
agr2	LZX-Unigene8868-All-g
agrp	Gene18784
agtr1a	Gene12922
ahctf1	Gene37761
ahcy	Gene4519
ahnak	Gene14890
ahr1b	LZX-Unigene7485-All-g
ahr2	Gene15210
ahrra	Gene11342
ahsa1a	Gene15031
aif1l	Gene7518
aifm2	Gene6725
aim1a	Gene20347
aimp1	Gene45645
aimp2	Gene4773
aire	Gene8934
ak1	LZX-CL7593.Contig2-All-g
ak2	Gene1287
ak3	LZX-CL407.Contig5-All-g
ak4	LZX-Unigene10481-All-g
akap10	LZX-CL2193.Contig2-All-g
akap11	Gene14213
akap17a	LZX-CL9794.Contig1-All-g
akap1b	Gene5278
akirin1	Gene1331
akirin2	Gene1450
akna	Gene7784
akr1a1b	Gene23880
akr1b1	Gene3771
akr7a3	Gene1514
akt1	Gene1354
akt1s1	Gene8062
akt2	LZX-CL9512.Contig2-All-g
akt3a	LZX-Unigene37288-All-g
aktip	Gene17662
alad	LZX-Unigene591-All-g
alas1	Gene16382
alas2	Gene1405
aldh18a1	Gene6420
aldh1a2	Gene16784
aldh1a3	Gene45989
aldh1l1	LZX-CL10571.Contig1-All-g
aldh1l2	Gene3885
aldh3a1	LZX-CL410.Contig9-All-g
aldh3a2a	Gene22657
aldh4a1	Gene27570
aldh5a1	Gene10545
aldh7a1	Gene10374
aldh9a1a.1	Gene2241
aldocb	Gene5676
alg10	Gene3461
alg12	LZX-CL9499.Contig2-All-g
alg2	Gene10489
alg3	LZX-Unigene12931-All-g
alg5	Gene12601
alg6	LZX-CL3366.Contig2-All-g
alg8	Gene14240
alkbh1	LZX-CL8775.Contig2-All-g
alkbh2	Gene12133
alkbh4	Gene5545
alkbh5	Gene531
alkbh6	Gene1527
alms1	Gene10399
alox5a	LZX-Unigene55994-All-g
alox5ap	Gene13617
alpi.1	Gene13441
alpk1	Gene30619
alpl	Gene8756
als2b	Gene15109
alx4a	Gene17173
alyref	Gene12217
amacr	Gene38495
ambp	Gene7506
ambra1a	Gene19003
amd1	LZX-CL5166.Contig1-All-g
ammecr1	Gene39694
amot	Gene25811
amotl2b	Gene13547
ampd1	Gene16503
ampd2a	Gene17258
amy2a	Gene2210
anapc1	Gene38743
anapc11	LZX-CL4287.Contig1-All-g
anapc13	Gene20784
anapc15	Gene13758
anapc16	LZX-CL7492.Contig1-All-g
anapc4	Gene36898
anapc5	Gene12738
anapc7	Gene30985
angel2	Gene434
angpt2a	Gene8454
angptl2a	Gene7404
angptl5	Gene14128
angptl6	Gene5314
ank2b	Gene21459
ank3a	Gene6888
ankar	Gene13989
ankef1a	Gene2140
ankfy1	LZX-CL9502.Contig4-All-g
ankhb	Gene54884
ankhd1	Gene13058
ankra2	Gene10151
ankrd10b	Gene13929
ankrd11	Gene18148
ankrd12	Gene11091
ankrd13c	Gene2367
ankrd13d	Gene19535
ankrd16	LZX-Unigene12947-All-g
ankrd22	Gene6285
ankrd33ba	Gene19838
ankrd33bb	Gene12079
ankrd34a	Gene18605
ankrd34bb	Gene8484
ankrd34c	Gene17224
ankrd37	Gene12258
ankrd40	Gene14382
ankrd44	Gene38256
ankrd45	Gene2527
ankrd46b	Gene7025
ankrd49	Gene13695
ankrd52b	LZX-Unigene50842-All-g
ankrd54	LZX-Unigene16570-All-g
ankrd63	Gene15914
ankrd66	Gene9434
ankrd9	Gene14851
anks4b	Gene4836
ankzf1	Gene16403
anln	Gene11214
ano2	Gene19260
ano8b	Gene6054
ano9a	Gene2692
anp32a	Gene5956
anp32b	Gene9881
anp32e	Gene17595
anpepb	Gene16252
antxr1a	LZX-CL1958.Contig2-All-g
antxr2a	LZX-CL4036.Contig5-All-g
anxa11a	LZX-CL4002.Contig3-All-g
anxa11b	Gene23264
anxa1a	LZX-Unigene60906-All-g
anxa2a	LZX-CL8489.Contig1-All-g
anxa3b	LZX-Unigene61722-All-g
anxa4	Gene19014
anxa6	LZX-CL11794.Contig4-All-g
aoc1	Gene11736
aoc2	Gene32221
aox6	Gene16099
ap1b1	Gene8393
ap1g1	Gene45434
ap1m1	LZX-Unigene46053-All-g
ap1s1	Gene16137
ap2a1	Gene19926
ap2b1	Gene24196
ap2m1b	LZX-CL2095.Contig1-All-g
ap2s1	Gene25
ap3b1	LZX-CL1196.Contig3-All-g
ap3d1	Gene60599
ap3m1	Gene62058
ap3m2	Gene19467
ap3s1	LZX-CL1890.Contig2-All-g
ap4b1	Gene14733
ap4e1	Gene28653
apaf1	LZX-Unigene56547-All-g
apba1a	Gene10213
apba2b	Gene17297
apbb1	LZX-CL1142.Contig2-All-g
apbb2b	LZX-CL2985.Contig2-All-g
apc	Gene8394
apc2	Gene6169
apcdd1l	Gene4756
apex2	Gene4821
api5	Gene18988
apip	LZX-CL7461.Contig2-All-g
aplnra	Gene13206
aplp2	Gene18204
apoa1bp	Gene18006
apobb.1	Gene10020
apobec2a	Gene17112
appa	Gene37993
appl1	Gene21594
appl2	LZX-CL4223.Contig3-All-g
aqp11	Gene36563
aqp3a	Gene1578
aqp4	Gene10641
araf	LZX-Unigene56774-All-g
arap1	LZX-Unigene9208-All-g
arcn1b	Gene17609
arel1	Gene15974
arf1	Gene19011
arf3b	Gene26408
arf4a	Gene32359
arf5	Gene32357
arf6a	Gene1646
arfgef1	Gene47748
arfgef2	Gene4693
arfgef3	Gene965
arfip2b	Gene14769
arfrp1	LZX-CL10021.Contig1-All-g
arhgap1	Gene25648
arhgap19	LZX-Unigene531-All-g
arhgap23b	LZX-Unigene41969-All-g
arhgap24	Gene24349
arhgap29a	Gene2335
arhgap32b	Gene18735
arhgap39	Gene11893
arhgap5	Gene15575
arhgap6	LZX-Unigene529-All-g
arhgdia	Gene12204
arhgdig	LZX-Unigene11710-All-g
arhgef16	Gene10210
arhgef19	Gene8560
arhgef2	LZX-Unigene11193-All-g
arhgef3	LZX-CL6223.Contig2-All-g
arhgef6	LZX-CL6824.Contig3-All-g
arid1aa	Gene65918
arid1ab	Gene660
arid1b	Gene1034
arid2	LZX-Unigene61716-All-g
arid3b	Gene17358
arid4a	Gene57082
arid4b	LZX-Unigene51898-All-g
arid5a	Gene19438
arid5b	Gene26225
arih1	Gene70273
arl13b	Gene14162
arl14	Gene12425
arl14ep	Gene8154
arl15b	LZX-CL2905.Contig3-All-g
arl16	LZX-Unigene20308-All-g
arl2	Gene15741
arl3	Gene13648
arl4ab	Gene10947
arl4ca	Gene9398
arl4d	Gene5352
arl5a	Gene15368
arl6	Gene15997
arl6ip1	Gene41098
arl6ip4	Gene11463
arl6ip5a	Gene16217
arl6ip6	Gene15116
arl8ba	Gene16100
armc1	Gene10558
armc3	Gene11800
armc6	Gene5334
armc7	Gene12357
armc8	LZX-CL5972.Contig3-All-g
armc9	Gene67717
armt1	Gene1934
arntl1a	LZX-CL9587.Contig2-All-g
arpc1a	Gene4459
arpc3	Gene21848
arpc4	Gene16174
arpc5b	LZX-Unigene195-All-g
arpc5la	Gene12155
arpin	Gene17059
arrb1	LZX-CL6742.Contig2-All-g
arrb2a	Gene13448
arrdc1b	LZX-CL1646.Contig1-All-g
arrdc2	Gene5214
arrdc3a	Gene12181
arsa	Gene3426
arsb	LZX-CL1091.Contig1-All-g
arv1	LZX-CL1756.Contig3-All-g
arxa	Gene14613
asb1	Gene28415
asb10	Gene11152
asb12b	Gene7151
asb13b	Gene3955
asb14a	Gene17404
asb16	Gene5745
asb18	Gene8778
asb2a.1	Gene15040
asb4	Gene11151
asb6	Gene56864
asb7	Gene16444
ascc1	Gene6796
ascc2	Gene4411
ascc3	LZX-CL9255.Contig3-All-g
ascl1a	Gene4113
asf1bb	Gene19124
ash2l	LZX-CL4440.Contig2-All-g
asic1b	LZX-Unigene61321-All-g
asic1c	Gene11835
asic2	Gene6098
asic4b	Gene15968
asl	Gene49890
asmt2	Gene14477
asna1	LZX-Unigene41251-All-g
asnsd1	Gene20486
aspa	Gene19495
aspg	Gene15982
asph	LZX-CL1549.Contig27-All-g
asphd2	Gene12656
aspm	Gene18463
asrgl1	LZX-CL1193.Contig1-All-g
ass1	LZX-Unigene17113-All-g
astn1	Gene33657
asun	Gene3789
asxl1	Gene4686
asxl2	Gene8737
atad1b	LZX-Unigene19846-All-g
atad2b	Gene10428
atad3	Gene6423
atad5a	Gene12951
atf1	LZX-CL3440.Contig2-All-g
atf3	Gene369
atf5a	Gene1831
atf7ip	Gene23115
atg101	Gene14057
atg12	LZX-Unigene18317-All-g
atg2b	Gene3618
atg3	Gene13915
atg9a	Gene11417
atg9b	Gene21946
atic	Gene15087
atl1	Gene15454
atl2	Gene321
atl3	Gene15735
atmin	Gene18608
atoh1b	Gene12961
atoh7	Gene6762
atoh8	Gene9696
atp10b	Gene12679
atp11c	Gene29394
atp13a2	LZX-CL4975.Contig4-All-g
atp1a1a.1	Gene19699
atp1a1a.3	Gene64660
atp1a1a.4	Gene17464
atp1a3a	Gene20804
atp1b1b	Gene13782
atp1b2b	Gene17284
atp1b3a	LZX-Unigene986-All-g
atp2a2a	Gene12352
atp2a2b	LZX-CL3616.Contig1-All-g
atp2a3	Gene18979
atp2b1b	Gene16502
atp2b2	Gene17276
atp2b3a	LZX-Unigene20048-All-g
atp2b3b	Gene17277
atp2c1	Gene18470
atp5a1	Gene1393
atp5b	Gene15494
atp5c1	LZX-CL10159.Contig1-All-g
atp5d	Gene5415
atp5f1	Gene16380
atp5g1	Gene14902
atp5g3b	LZX-CL8843.Contig1-All-g
atp5h	Gene30825
atp5j2	Gene41075
atp5l	LZX-Unigene25529-All-g
atp6ap2	Gene13897
atp6v0a1b	Gene6129
atp6v0a2a	Gene12781
atp6v0b	LZX-Unigene61834-All-g
atp6v0ca	Gene4552
atp6v0cb	Gene19580
atp6v0d1	Gene17602
atp6v0e1	Gene37497
atp6v1ab	LZX-CL6587.Contig2-All-g
atp6v1b2	Gene19120
atp6v1c1a	LZX-CL11611.Contig2-All-g
atp6v1f	Gene3762
atp6v1g1	LZX-Unigene41180-All-g
atp7a	Gene7364
atp7b	Gene14641
atp8b2	Gene17738
atpaf2	LZX-CL5808.Contig3-All-g
atr	Gene14766
atrn	LZX-CL2761.Contig4-All-g
atrx	LZX-Unigene45529-All-g
atxn1a	Gene23046
atxn7	Gene17065
atxn7l3	Gene5880
aup1	LZX-CL11502.Contig2-All-g
aurka	Gene4606
aurkb	LZX-Unigene31012-All-g
auts2a	Gene22577
avp	Gene10251
avpr1ab	Gene3801
avpr2ab	Gene17884
axin1	Gene4626
axin2	Gene3216
azin1b	LZX-CL2125.Contig1-All-g
b3galt1b	Gene15723
b3galt2	Gene2244
b3galt6	Gene9857
b3gat1a	Gene17573
b3gat2	Gene8601
b3gnt2b	Gene761
b3gnt3	Gene5915
b3gnt5a	Gene12617
b3gnt7	Gene12222
b3gnt7l	Gene10269
b3gnt9	Gene18129
b4galnt1b	LZX-Unigene5729-All-g
b4galnt4a	Gene19969
b4galnt4b	LZX-Unigene2926-All-g
b4galt1l	LZX-Unigene13243-All-g
b4galt3	Gene8088
b4galt6	Gene4301
b4galt7	Gene12451
b4gat1	Gene16652
b9d2	LZX-CL11963.Contig12-All-g
bace1	LZX-CL4096.Contig1-All-g
bach1b	LZX-Unigene41364-All-g
bach2b	Gene2191
bag1	LZX-CL7997.Contig1-All-g
bag2	Gene9159
bag3	Gene23245
bag4	LZX-CL2050.Contig2-All-g
bag5	Gene14929
bahcc1b	Gene2904
baiap2a	Gene22464
baiap2l1b	Gene52042
bambia	Gene10504
banf1	Gene16030
bap1	Gene27155
bard1	Gene15673
barhl1b	Gene7842
barhl2	Gene3190
barx1	Gene16708
barx2	Gene18063
baxa	LZX-CL640.Contig1-All-g
baz1a	Gene16026
baz1b	Gene25893
bbs2	LZX-CL6637.Contig2-All-g
bcap31	LZX-Unigene35658-All-g
bcar1	Gene17509
bcar3	Gene22439
bcas3	LZX-Unigene45870-All-g
bcat1	Gene3919
bcat2	Gene24283
bccip	LZX-CL12616.Contig5-All-g
bckdha	Gene28965
bckdk	Gene2355
bcl11aa	LZX-CL960.Contig2-All-g
bcl11ab	Gene19777
bcl11ba	Gene15342
bcl2l1	Gene7423
bcl2l16	Gene7526
bcl6b	Gene12526
bcl7a	Gene12603
bcl9	Gene14794
bco1	Gene17593
bcor	Gene14061
bcr	LZX-CL511.Contig12-All-g
bdh1	Gene12238
bdnf	Gene8293
bend3	Gene1018
bend4	Gene45683
best1	Gene3630
bet1l	Gene19133
bfsp1	Gene1146
bfsp2	Gene11628
bgna	Gene18823
bhlhe22	Gene11812
bhlhe23	Gene14537
bhlhe40	Gene3780
bhmt	Gene9019
bicc1b	Gene62052
bicd1a	Gene3802
bicd2	Gene16578
bicra	Gene717
birc2	Gene13801
birc5a	Gene12902
birc6	Gene2066
blcap	Gene5205
blmh	Gene5592
bloc1s2	Gene23278
bloc1s3	Gene1462
bloc1s4	LZX-Unigene41283-All-g
bloc1s5	Gene11187
blvra	Gene18754
blvrb	LZX-Unigene13192-All-g
blzf1	Gene13672
bmi1a	Gene11276
bmp10	Gene19166
bmp1a	Gene36989
bmp1b	LZX-Unigene4674-All-g
bmp2a	Gene2103
bmp4	Gene16055
bmp5	LZX-Unigene11250-All-g
bmp6	Gene11098
bmp7a	Gene4671
bmpr2b	Gene15345
bms1	LZX-CL11503.Contig1-All-g
bmt2	Gene3475
bnc1	Gene16645
bnc2	Gene10171
bnip1b	Gene13216
bnip2	LZX-CL1058.Contig4-All-g
bnip3	Gene6597
bnip3lb	LZX-Unigene17383-All-g
boc	Gene14782
boka	Gene12142
bola1	Gene17571
borcs5	LZX-CL443.Contig2-All-g
borcs7	Gene6582
borcs8	Gene60880
bpgm	Gene21063
bpnt1	Gene192
bptf	Gene2905
brap	Gene12180
brcc3	Gene7016
brd1a	Gene33254
brd2a	Gene24612
brd3a	LZX-CL791.Contig6-All-g
brd3b	LZX-Unigene55847-All-g
brd4	Gene19739
brd7	Gene18130
brd9	Gene11473
bri3bp	Gene13086
brinp1	Gene7483
brinp3a.1	Gene3173
brk1	Gene39266
brms1	LZX-Unigene46217-All-g
brms1lb	LZX-Unigene45916-All-g
brox	LZX-Unigene23440-All-g
brpf1	Gene16648
brpf3b	Gene17149
brwd1	Gene38140
brwd3	Gene7131
bsdc1	Gene1265
bsg	Gene6078
bsk146	Gene12396
bsna	Gene17251
bsx	Gene18622
btaf1	Gene6574
btbd10a	Gene8000
btbd11a	Gene3770
btbd11b	Gene17064
btbd17b	Gene3182
btbd2a	Gene5839
btbd3a	Gene1016
btbd6b	Gene15122
btbd7	Gene16005
btbd9	Gene5
btd	Gene33224
btf3	Gene23855
btf3l4	LZX-CL7003.Contig1-All-g
btg1	Gene3459
btg2	Gene70343
btg3	Gene17970
btr01	LZX-CL3707.Contig2-All-g
btr04	LZX-CL3799.Contig3-All-g
btr06	Gene53522
btr09	Gene23721
btr18	LZX-CL511.Contig19-All-g
btr20	LZX-CL23.Contig51-All-g
btr22	LZX-CL23.Contig58-All-g
btr23	Gene2705
btr24	Gene53458
btr25	Gene2229
btr30	LZX-Unigene60296-All-g
bub3	LZX-Unigene1109-All-g
bud31	Gene4868
bves	Gene20342
bxdc2	LZX-Unigene25641-All-g
bysl	LZX-Unigene45886-All-g
bzw1a	Gene14901
c10h21orf59	LZX-Unigene51631-All-g
c13h10orf11	LZX-CL11388.Contig2-All-g
c18h15orf65	Gene17351
c18h3orf33	LZX-Unigene24584-All-g
c19h1orf216	Gene1967
c1galt1a	Gene19562
c1galt1b	Gene10889
c1galt1c1	Gene11661
c1qbp	Gene5298
c1ql1	Gene6088
c1ql2	Gene15849
c1ql3a	Gene10568
c1ql4b	Gene19909
c1qtnf1	LZX-Unigene35637-All-g
c1qtnf12	Gene8877
c1qtnf2	Gene28163
c1qtnf4	Gene19523
c1qtnf5	Gene18262
c1qtnf7	LZX-CL1968.Contig1-All-g
c1qtnf9	Gene14506
c23h20orf24	Gene4395
c24h7orf50	LZX-Unigene35589-All-g
c6ast1	Gene19713
c6ast4	Gene25446
c8a	Gene2387
c8b	Gene2398
ca10b	Gene51090
ca2	Gene11203
ca4a	Gene2690
ca5a	Gene11955
ca6	Gene8680
ca8	LZX-Unigene51846-All-g
ca9	LZX-CL2666.Contig2-All-g
cab39	LZX-CL3591.Contig1-All-g
cab39l	Gene12896
cables2b	Gene4381
cabp1b	Gene13299
cachd1	Gene2572
cacna1c	LZX-Unigene20469-All-g
cacna1db	Gene40701
cacna1e	Gene3211
cacna1fb	Gene18745
cacnb3b	Gene19953
cacng1a	Gene3094
cacng3b	Gene5066
cacng5b	Gene3231
cactin	Gene6048
cacybp	LZX-CL5521.Contig1-All-g
cad	Gene25498
cadm1a	LZX-Unigene57567-All-g
cadm4	LZX-CL6201.Contig1-All-g
cadpsa	Gene17156
calca	Gene24217
calcrla	LZX-Unigene24455-All-g
cald1a	LZX-CL9963.Contig3-All-g
calhm1	Gene6478
calhm3	Gene6552
calm1a	Gene69876
calml4a	Gene16388
calr	Gene28268
calr3b	Gene6034
calub	Gene3510
camk1a	LZX-Unigene30042-All-g
camk2d2	Gene8511
camk2n1a	Gene12819
camkk1a	LZX-Unigene30390-All-g
camlg	Gene12375
camsap1b	Gene7894
camsap2a	Gene3204
camta1a	Gene6853
cand1	Gene3534
cant1a	Gene22367
canx	Gene12271
cap1	Gene1784
capn15	Gene5152
capn2a	LZX-Unigene8302-All-g
capn5b	Gene26675
capns1b	Gene1447
caprin2	Gene3865
capsla	Gene6047
capslb	Gene1966
capza1a	Gene3470
capza1b	LZX-Unigene25356-All-g
capzb	Gene36795
car15	Gene12561
card11	Gene4255
carkd	Gene13921
carnmt1	Gene9870
cart1	Gene18582
cart2	Gene8386
cart4	Gene18351
casd1	Gene10959
caska	Gene14792
casp2	LZX-Unigene15001-All-g
casp8l2	Gene10015
casp9	Gene25916
casq1a	Gene8016
casq2	LZX-CL9030.Contig1-All-g
casr	Gene14711
casz1	Gene9326
cat	Gene19581
cav1	Gene3553
cav2	Gene30004
cav3	Gene18214
cavin1a	LZX-Unigene24334-All-g
cavin2b	Gene14893
cax1	LZX-Unigene46161-All-g
cbarpb	Gene36568
cbfa2t3	Gene11898
cbfb	LZX-CL11775.Contig1-All-g
cbl	Gene29653
cbln1	Gene18740
cbln2b	Gene11441
cbln4	Gene5039
cbr1	Gene13828
cbr1l	Gene1024
cbsa	Gene13877
cbx1b	LZX-CL4318.Contig1-All-g
cbx2	Gene12934
cbx3a	Gene10514
cbx6a	Gene1538
cbx8a	Gene12722
cc2d1b	LZX-Unigene13515-All-g
cc2d2a	Gene33430
ccar1	LZX-Unigene29862-All-g
ccbe1	LZX-CL9247.Contig2-All-g
ccdc102a	Gene18811
ccdc103	Gene5319
ccdc12	LZX-CL5575.Contig2-All-g
ccdc124	LZX-Unigene61004-All-g
ccdc125	Gene69177
ccdc126	Gene11165
ccdc127a	Gene54943
ccdc130	Gene7066
ccdc137	Gene2972
ccdc14	Gene15214
ccdc146	LZX-Unigene76754-All-g
ccdc186	Gene6555
ccdc22	Gene17670
ccdc25	LZX-Unigene45584-All-g
ccdc30	Gene36971
ccdc33	LZX-CL5781.Contig2-All-g
ccdc3b	Gene16724
ccdc43	LZX-CL11421.Contig2-All-g
ccdc51	Gene16305
ccdc59	Gene3632
ccdc80	Gene13700
ccdc85b	Gene16147
ccdc85ca	Gene15041
ccdc88c	Gene15285
ccdc9	LZX-Unigene22891-All-g
ccdc92	Gene13518
ccdc93	LZX-CL7800.Contig1-All-g
cckar	Gene8630
ccm2	Gene39159
ccm2l	LZX-CL12481.Contig2-All-g
ccna1	Gene13973
ccna2	Gene45738
ccnb1	Gene9375
ccnb1ip1	Gene7738
ccnb2	Gene16688
ccnb3	Gene19301
ccnd1	Gene18931
ccnd2a	Gene16181
ccndbp1	LZX-CL2351.Contig2-All-g
ccne1	Gene11244
ccne2	Gene10962
ccng2	Gene25222
ccni	LZX-Unigene56695-All-g
ccni2	Gene13082
ccnj	Gene6337
ccnjl	Gene19783
ccnl1a	Gene12431
ccno	Gene9596
ccnt1	Gene19491
ccnt2a	Gene16049
ccnyl1	Gene35680
ccr7	Gene49891
cct3	LZX-Unigene35983-All-g
cct4	Gene1793
cct6a	Gene5343
cct7	Gene9103
cct8	Gene13616
cd109	Gene1118
cd151l	LZX-Unigene20075-All-g
cd164	LZX-CL10302.Contig1-All-g
cd276	LZX-CL3235.Contig1-All-g
cd2bp2	LZX-Unigene120493-All-g
cd63	LZX-Unigene56709-All-g
cd82b	Gene19407
cd99l2	LZX-CL11390.Contig5-All-g
cd9a	Gene3827
cda	Gene8903
cdadc1	LZX-Unigene48296-All-g
cdc123	LZX-Unigene9141-All-g
cdc14aa	Gene34514
cdc14ab	Gene17538
cdc14b	Gene55663
cdc16	Gene34749
cdc20	Gene3043
cdc23	LZX-CL2588.Contig2-All-g
cdc25b	Gene9107
cdc26	LZX-Unigene14927-All-g
cdc27	Gene49555
cdc34a	Gene5674
cdc42	Gene8913
cdc42bpaa	Gene1005
cdc42bpb	LZX-Unigene21791-All-g
cdc42ep1a	Gene899
cdc42ep2	Gene1604
cdc42ep3	Gene1591
cdc42ep5	LZX-Unigene11984-All-g
cdc42se2	Gene25138
cdc45	Gene13147
cdc5l	Gene39009
cdc6	Gene5578
cdc7	LZX-Unigene23248-All-g
cdc73	LZX-Unigene10599-All-g
cdca7a	Gene15526
cdca7b	Gene11360
cdcp2	Gene2938
cdh1	LZX-CL1583.Contig1-All-g
cdh11	Gene11775
cdh15	Gene18571
cdh2	Gene11172
cdh23	Gene14645
cdh7	Gene11756
cdh8	Gene18655
cdhr5-rs	Gene4217
cdipt	LZX-CL5373.Contig1-All-g
cdk1	LZX-Unigene31236-All-g
cdk12	Gene22762
cdk13	Gene10982
cdk14	LZX-Unigene30141-All-g
cdk16	Gene17533
cdk17	LZX-Unigene30076-All-g
cdk2	Gene19368
cdk2ap2	LZX-CL4964.Contig1-All-g
cdk4	Gene13840
cdk5r1b	Gene5584
cdk5r2a	Gene15958
cdk5rap1	LZX-CL5108.Contig3-All-g
cdk7	Gene6384
cdk9	Gene7533
cdkal1	LZX-CL3548.Contig4-All-g
cdkl5	Gene14417
cdkn1bb	Gene19058
cdkn2aip	Gene8905
cdo1	Gene24330
cdr2l	Gene4291
cdt1	Gene17774
cdv3	Gene11157
cdx1b	Gene12965
cdx4	Gene7226
cdyl	Gene10886
cebp1	Gene10572
cebpa	Gene7703
cebpd	LZX-Unigene33-All-g
cebpg	Gene18412
cebpz	Gene16221
cecr2	LZX-Unigene22639-All-g
cecr5	Gene3566
cecr6	Gene4078
celf1	Gene36338
celsr1b	Gene3712
celsr2	Gene16820
celsr3	Gene17323
cemip	Gene17303
cenpa	Gene9060
cep170aa	Gene673
cep295	LZX-Unigene63708-All-g
cep41	LZX-CL4666.Contig2-All-g
cep55l	Gene6782
cep83	LZX-CL1884.Contig2-All-g
cept1b	Gene16592
cercam	Gene7538
cerk	Gene4130
cers3a	Gene16130
cetn2	Gene7143
cfap100	Gene17254
cfap45	LZX-CL9603.Contig2-All-g
cfap52	Gene13311
cfap58	LZX-Unigene12166-All-g
cfd	Gene5225
cfdp1	Gene17745
cfl1	LZX-CL5068.Contig1-All-g
cftr	Gene3480
cga	Gene1936
ch1073-291c23.1	Gene1306
ch25h	Gene61881
ch25hl1.2	Gene17339
ch25hl2	Gene10217
chac1	Gene15051
chac2	Gene1491
chaf1b	Gene14007
chchd10	Gene12393
chchd4a	Gene16238
chchd7	LZX-CL10589.Contig1-All-g
chd	Gene13553
chd1	Gene29511
chd2	Gene39345
chd4a	LZX-CL9091.Contig1-All-g
chd4b	Gene17641
chd5	LZX-Unigene56515-All-g
chd6	Gene32597
chd7	LZX-CL5640.Contig2-All-g
chd8	LZX-CL6711.Contig3-All-g
chd9	Gene12048
chdh	Gene16106
cherp	Gene5387
chfr	LZX-CL11306.Contig2-All-g
chia.2	LZX-CL2580.Contig1-All-g
chia.5	LZX-Unigene58654-All-g
chia.6	LZX-Unigene10206-All-g
chic2	LZX-CL9834.Contig1-All-g
chico	LZX-CL11558.Contig3-All-g
chka	Gene24346
chkb	Gene3662
chmp1a	LZX-CL6999.Contig1-All-g
chmp2bb	Gene13808
chmp4bb	Gene32682
chmp4c	LZX-CL12102.Contig3-All-g
chmp5b	Gene12080
chmp7	Gene19349
chn1	Gene15436
chn2	Gene23449
chp1	Gene15459
chp2	LZX-CL7146.Contig1-All-g
chpf2	Gene10560
chpfa	Gene9872
chrdl2	Gene7206
chrm2a	Gene30135
chrm3a	Gene1915
chrm4a	Gene19991
chrna1	Gene15529
chrna2b	Gene8469
chrna3	Gene16776
chrna4b	Gene5106
chrna5	Gene16871
chrna7	Gene17310
chrnb2b	Gene18440
chst1	Gene19657
chst10	Gene13744
chst11	Gene3481
chst12b	Gene4593
chst14	Gene52924
chst15	Gene6399
chst2b	Gene14752
chst3a	Gene6344
chst7	Gene14002
chst8	Gene18618
chsy1	Gene16361
chtf8	LZX-CL5933.Contig1-All-g
ciao1	LZX-CL11726.Contig1-All-g
cib2	LZX-CL5412.Contig3-All-g
cib3	Gene6112
cica	Gene18768
cicb	Gene43139
cideb	Gene56969
cidec	Gene16293
cilp2	Gene5844
cirbpa	Gene5769
cirbpb	Gene25687
cisd1	Gene6381
cisd2	Gene9521
cish	Gene16419
cited2	Gene1639
cited4a	Gene1236
cited4b	Gene24859
ckap5	LZX-Unigene30014-All-g
ckbb	Gene14900
ckma	Gene16389
clasp1a	Gene40378
clasp1b	Gene17449
clasp2	Gene39051
clcn3	Gene33400
clcn5a	Gene7004
clcn7	Gene4414
cldn1	Gene12639
cldn12	Gene11271
cldn5a	Gene12811
cldn7a	Gene16177
cldn8	Gene64223
cldnb	Gene53620
cldnd	Gene23672
cldnd1a	Gene19508
cldne	Gene1544
cldnh	Gene33502
cldni	Gene2573
clec16a	LZX-CL6890.Contig2-All-g
clec19a	Gene4349
clec3a	Gene18662
clic1	Gene19741
clic2	Gene6995
clic3	LZX-Unigene13979-All-g
clic4	LZX-Unigene17194-All-g
clint1b	Gene13051
clip2	Gene6108
clk2a	Gene20872
clk4b	LZX-Unigene10238-All-g
clmp	LZX-CL9734.Contig2-All-g
cln5	Gene14186
cln8	Gene2021
clns1a	Gene13928
clocka	Gene53099
clp1	Gene19613
clptm1l	Gene13601
clpxa	Gene16498
clrn2	Gene10359
clstn1	Gene39142
clta	LZX-CL10353.Contig1-All-g
cltca	Gene5758
clu	Gene27585
cluha	Gene5367
clvs2	Gene944
cmc1	LZX-CL8424.Contig1-All-g
cmlc1	Gene11183
cmpk	Gene2260
cmpk2	Gene43
cmss1	LZX-CL10552.Contig3-All-g
cmtm3	LZX-CL1610.Contig3-All-g
cmtm6	Gene10860
cmtr1	Gene24541
cnep1r1	Gene18523
cnfn	Gene43631
cnga3a	Gene14563
cnga4	Gene7877
cnga5	Gene7348
cngb1a	Gene18705
cnih1	LZX-Unigene56994-All-g
cnih4	LZX-Unigene51544-All-g
cnn1b	LZX-Unigene14102-All-g
cnn2	Gene2703
cnnm2a	LZX-Unigene92191-All-g
cnnm2b	Gene1779
cnnm3	Gene19685
cnot1	Gene30376
cnot11	Gene14787
cnot4b	Gene3513
cnot7	LZX-CL8270.Contig1-All-g
cnot8	LZX-Unigene483-All-g
cnpy2	LZX-Unigene937-All-g
cnr1	Gene10388
cnsta	Gene1208
cntnap2a	LZX-CL3757.Contig1-All-g
cntnap5b	Gene24395
cntrl	LZX-Unigene78171-All-g
coa1	LZX-Unigene82809-All-g
coa3a	Gene5335
coa6	LZX-Unigene8937-All-g
coa7	LZX-Unigene47120-All-g
coasy	Gene22698
cobl	Gene38517
cobll1b	LZX-CL5776.Contig2-All-g
cog1	Gene22311
cog3	LZX-Unigene26514-All-g
cog4	LZX-Unigene7712-All-g
cog8	Gene18018
coil	Gene12503
col11a1a	Gene2293
col11a2	Gene20122
col12a1a	Gene1835
col14a1a	LZX-CL6204.Contig1-All-g
col15a1b	Gene34234
col18a1a	Gene11850
col1a1a	LZX-CL741.Contig2-All-g
col1a2	Gene11263
col21a1	Gene10085
col27a1b	Gene7906
col28a2a	Gene15167
col2a1a	Gene19342
col4a1	LZX-Unigene15870-All-g
col4a2	LZX-CL10506.Contig14-All-g
col4a5	LZX-CL4151.Contig2-All-g
col4a6	LZX-Unigene7530-All-g
col5a1	Gene7459
col5a2a	Gene14947
col6a1	LZX-CL1465.Contig3-All-g
col6a2	Gene14820
col6a3	Gene25205
col7a1	Gene17398
col7a1l	Gene3767
col8a2	Gene985
colec11	Gene744
colgalt2	LZX-CL1578.Contig3-All-g
commd1	LZX-Unigene41090-All-g
commd10	LZX-Unigene25464-All-g
commd2	Gene12378
copa	Gene8086
copb1	Gene19371
cope	Gene5454
copg2	Gene27743
cops2	Gene16520
cops4	LZX-Unigene51590-All-g
cops5	Gene10709
cops6	Gene16157
cops7a	LZX-Unigene5574-All-g
copz1	LZX-Unigene25202-All-g
coq10b	LZX-Unigene17374-All-g
coq5	LZX-Unigene56839-All-g
coq7	Gene17304
coro1a	Gene2277
coro1cb	Gene19400
coro6	Gene5563
cotl1	Gene18245
COX1	LZX-CL8066.Contig1-All-g
cox11	Gene4523
cox14	Gene64804
cox15	Gene6378
cox18	LZX-Unigene954-All-g
cox19	LZX-CL1837.Contig2-All-g
COX2	LZX-Unigene38120-All-g
COX3	LZX-Unigene63546-All-g
cox4i1	LZX-CL3889.Contig1-All-g
cox4i2	LZX-Unigene51627-All-g
cox5ab	LZX-Unigene56761-All-g
cox5b2	Gene6296
cox6a1	Gene12427
cox6b1	Gene70750
cox6c	LZX-Unigene56234-All-g
cox7a2a	Gene780
cox7a3	Gene14826
cox7c	Gene42924
cpa4	Gene30190
cpa5	Gene3414
cpb1	Gene10031
cpb2	Gene64443
cpda	LZX-CL12227.Contig1-All-g
cpeb1b	LZX-CL9309.Contig3-All-g
cpeb2	Gene9243
cpeb4b	Gene13478
cplx3a	Gene17168
cpne1	Gene22816
cpne3	Gene11640
cpox	Gene13578
cpped1	Gene4400
cpsf3	Gene1760
cpsf3l	LZX-CL4620.Contig3-All-g
cpsf6	Gene3970
cpt1aa	Gene64584
cpt1ab	Gene19471
cpt1b	Gene3788
cpt2	Gene22304
cptp	Gene10302
cpxm1a	Gene9785
cpz	LZX-Unigene61825-All-g
crabp1a	Gene16768
crabp1b	LZX-Unigene23598-All-g
crata	LZX-Unigene17423-All-g
cratb	LZX-Unigene36022-All-g
crb1	Gene18719
crb3a	Gene24865
creb1b	LZX-CL3440.Contig3-All-g
creb3l1	Gene19648
creb3l4	Gene17967
creb5b	LZX-Unigene14485-All-g
crebbpa	Gene40856
crebl2	Gene29988
crebrf	Gene12140
crebzf	Gene13659
creg1	LZX-CL5922.Contig3-All-g
crhbp	Gene10382
crim1	Gene675
crip1	Gene24141
crip2	Gene15540
crispld2	Gene17886
crk	LZX-CL7783.Contig2-All-g
crkl	LZX-Unigene46242-All-g
crlf1b	Gene5308
crlf3	Gene12574
crls1	Gene27371
crnkl1	Gene1753
crp1	Gene8793
crp2	Gene8774
crsp7	Gene6235
crtap	Gene58519
crtc3	Gene39092
cry1aa	Gene22262
cry1ba	LZX-Unigene14567-All-g
cry2	Gene18855
cry5	Gene17663
cryaba	Gene20944
cryabb	Gene18241
cryba1a	Gene6227
crygm7	Gene58635
crygmxl1	Gene10370
crygn2	Gene11740
crym	LZX-CL4462.Contig2-All-g
cryzl1	LZX-CL12791.Contig3-All-g
csde1	LZX-CL946.Contig3-All-g
cse1l	Gene4809
csf1ra	Gene20549
csgalnact1a	Gene24279
csgalnact2	Gene6513
csnk1a1	Gene10871
csnk1da	Gene12178
csnk1g1	Gene36494
csnk1g2a	LZX-Unigene613-All-g
csnk2a1	Gene22838
csnk2a2b	Gene45044
csnk2b	Gene19050
csrnp1b	Gene10472
csrnp2	Gene19770
csrnp3	Gene15438
csrp2	Gene31548
csrp2bp	Gene1555
csrp3	Gene19282
cst14a.1	Gene14927
cst14a.2	LZX-CL709.Contig1-All-g
cstf1	Gene4340
cstf2	Gene28733
cstf3	Gene24235
ctcf	Gene17631
ctdsp1	Gene23391
ctdspl2a	Gene39322
ctgfa	Gene125
ctgfb	Gene66128
cth1	Gene7213
ctif	Gene1690
ctnna1	LZX-Unigene15431-All-g
ctnna2	LZX-Unigene421-All-g
ctnnb1	Gene11046
ctnnb2	Gene38609
ctnnd1	Gene1752
ctns	Gene5696
ctps1a	LZX-CL4199.Contig1-All-g
ctrb1	Gene21358
ctrl	Gene17928
ctsa	Gene50721
ctsba	Gene12929
ctsbb	Gene55948
ctsc	Gene14226
ctsd	Gene34636
ctsf	Gene55446
ctsh	Gene16292
ctsk	Gene17672
ctsl.1	Gene919
ctsla	Gene1572
ctsll	Gene8882
ctso	LZX-Unigene21518-All-g
ctss2.2	Gene17723
ctsz	Gene4387
cttnbp2	Gene3810
cttnbp2nla	Gene16098
ctu1	Gene21850
cubn	Gene4874
cuedc2	Gene6497
cul5b	Gene418
cul9	Gene1428
cutc	Gene6569
cux1a	Gene5995
cuzd1.1	Gene16096
cwc22	Gene40342
cx27.5	Gene6413
cx28.6	Gene2054
cx28.8	Gene1889
cx30.3	LZX-CL10617.Contig3-All-g
cx32.3	Gene1468
cx35.4	Gene1781
cx43	Gene469
cx43.4	Gene8923
cx47.1	Gene4788
cxadr	LZX-Unigene13138-All-g
cxcl14	Gene63258
cxcr4a	Gene14866
cxxc1b	Gene43214
cxxc4	Gene8580
cxxc5a	Gene12544
cyb561	Gene32257
cyb561a3b	Gene24191
cyb561d1	Gene16880
cyb5a	LZX-CL11232.Contig2-All-g
cyb5b	Gene32539
cyb5r1	Gene16869
cyb5r3	LZX-Unigene56939-All-g
cyb5r4	LZX-CL5323.Contig1-All-g
cybb	Gene7234
cyc1	Gene31403
cycsb	Gene23407
cyhr1	Gene11149
cylda	Gene7384
cyp17a1	Gene6703
cyp1a	Gene16409
cyp1b1	Gene1691
cyp1c1	Gene15413
cyp24a1	Gene4473
cyp26a1	Gene6387
cyp26c1	Gene11272
cyp27a1.4	LZX-CL12693.Contig2-All-g
cyp27b1	Gene19221
cyp27c1	Gene16833
cyp2aa11	LZX-Unigene10074-All-g
cyp2ad2	Gene445
cyp2p6	LZX-CL3220.Contig7-All-g
cyp2p9	LZX-CL3220.Contig13-All-g
cyp2r1	Gene19190
cyp2u1	Gene13625
cyp2x6	LZX-CL107.Contig6-All-g
cyp2x7	Gene62626
cyp2x9	Gene27199
cyp3a65	Gene40905
cyp3c1	Gene41061
cyp4t8	Gene19161
cyp4v8	LZX-CL10199.Contig2-All-g
cyp51	Gene10744
cyp7a1	Gene34143
cyp7a1b	Gene11015
cyp8b1	Gene8433
cyr61	Gene7524
cysltr1	Gene7163
cyt1	LZX-CL1549.Contig20-All-g
cyt1l	LZX-CL11488.Contig3-All-g
CYTB	LZX-CL9967.Contig2-All-g
cyth3b	Gene11310
cyth4b	LZX-CL2284.Contig2-All-g
d2hgdh	Gene12817
daam2	Gene65913
dab2ipa	Gene56918
dab2ipb	Gene7857
dacha	Gene24763
dachd	Gene14491
dact1	Gene15434
dad1	Gene7429
dag1	Gene16235
dagla	LZX-Unigene13456-All-g
dap	LZX-Unigene22613-All-g
dapk1	Gene10222
dapk3	Gene5283
dapp1	LZX-CL1924.Contig1-All-g
dars	LZX-Unigene30776-All-g
daxx	Gene18956
dazap1	Gene5662
dazap2	Gene19062
dbi	Gene28437
dbnlb	Gene19554
dbpb	Gene540
dbr1	LZX-CL7413.Contig2-All-g
dbx1a	Gene19246
dcaf11	LZX-CL3433.Contig1-All-g
dcaf15	Gene7203
dcaf5	Gene15134
dcaf6	Gene57744
dcaf7	LZX-CL3302.Contig1-All-g
dcaf8	LZX-CL739.Contig1-All-g
dchs2	Gene10362
dclk2a	LZX-Unigene323-All-g
dclre1b	Gene16616
dclre1c	LZX-Unigene41400-All-g
dcn	Gene16478
dcp1b	Gene3776
dcp2	LZX-CL8715.Contig2-All-g
dct	Gene14350
dctn1b	Gene27662
dctn2	LZX-Unigene46345-All-g
dctn3	LZX-Unigene6339-All-g
dctn4	Gene13368
dctpp1	Gene2614
dcun1d2a	LZX-CL4142.Contig2-All-g
dcun1d3	Gene28862
dcun1d5	LZX-CL8915.Contig2-All-g
dda1	LZX-CL12554.Contig3-All-g
ddah1	Gene19154
ddah2	LZX-Unigene10190-All-g
ddb1	Gene8027
ddb2	Gene19294
ddhd1a	LZX-CL11487.Contig2-All-g
ddias	Gene13954
ddit4	Gene6373
ddost	LZX-CL5380.Contig1-All-g
ddr2a	Gene7536
ddrgk1	Gene20605
ddx18	Gene14911
ddx19	LZX-Unigene46096-All-g
ddx20	Gene16114
ddx21	Gene33088
ddx23	Gene19435
ddx24	Gene15033
ddx26b	LZX-Unigene41342-All-g
ddx27	Gene5010
ddx28	Gene18196
ddx39b	Gene26946
ddx3a	Gene35360
ddx4	Gene10116
ddx42	Gene22790
ddx46	Gene37601
ddx47	Gene1968
ddx5	Gene8795
ddx52	Gene32144
ddx54	LZX-Unigene61840-All-g
ddx55	Gene12734
ddx56	Gene20123
ddx59	Gene2235
ddx6	LZX-CL3743.Contig1-All-g
dedd	Gene4313
def6a	LZX-Unigene61470-All-g
degs1	Gene15233
degs2	Gene331
dennd1a	LZX-CL2310.Contig2-All-g
dennd2db	LZX-CL2764.Contig7-All-g
dennd3a	LZX-CL4316.Contig8-All-g
dennd4a	Gene37217
dennd4c	Gene9791
dennd5a	Gene34569
dennd5b	Gene3806
denr	LZX-Unigene8176-All-g
depdc1a	Gene2974
depdc7	Gene7927
derl1	Gene10455
derl2	Gene6016
derl3	Gene12230
desi1a	LZX-CL10775.Contig14-All-g
desmb	Gene14949
det1	Gene16169
dexi	Gene28851
dffb	Gene9663
dfnb31a	Gene7768
dfnb59	Gene15625
dgat1a	Gene10683
dgat2	Gene14624
dgcr14	LZX-CL5673.Contig2-All-g
dgcr2	Gene13124
dgcr8	LZX-Unigene35652-All-g
dgkaa	Gene19056
dgke	Gene4515
dhcr24	Gene2363
dhcr7	Gene19257
dhdds	Gene1777
dhdhl	Gene56154
dhfr	LZX-CL1029.Contig2-All-g
dhodh	Gene17863
dhrs1	LZX-CL2002.Contig4-All-g
dhrs12	Gene14257
dhrs13a.2	Gene5671
dhrs3b	LZX-Unigene16642-All-g
dhrs4	Gene35094
dhrs7	Gene15106
dhrs7b	Gene70751
dhrs7cb	Gene12481
dhrsx	LZX-Unigene46278-All-g
dhtkd1	Gene3592
dhx15	Gene8936
dhx16	Gene18901
dhx29	Gene9505
dhx33	Gene5522
dhx34	Gene206
dhx36	LZX-CL10591.Contig3-All-g
dhx37	Gene13097
dhx58	LZX-CL11946.Contig1-All-g
dhx8	Gene5232
dhx9	Gene2571
dia1a	Gene12912
dia1b	LZX-CL1490.Contig1-All-g
dicer1	Gene15565
dio2	Gene15379
dio3b	Gene15110
dip2a	Gene25250
dip2ba	LZX-CL6428.Contig2-All-g
dip2ca	LZX-CL3778.Contig3-All-g
diras1b	Gene6159
diras2	Gene9932
dis3	LZX-Unigene41402-All-g
dis3l	Gene16893
disp1	Gene185
dixdc1b	Gene18359
dkc1	Gene7153
dkk1b	Gene6487
dkk2	Gene9659
dlat	Gene17582
dlb	Gene1582
dlc	Gene1490
dlg1l	LZX-CL7397.Contig2-All-g
dlg5a	Gene33119
dlgap1a	Gene10675
dlgap2a	Gene873
dlgap3	Gene812
dlgap5	LZX-Unigene24890-All-g
dlk2	Gene953
dll4	Gene15016
dlst	Gene9307
dlx2b	Gene11035
dlx4b	Gene5936
dlx6a	Gene10882
dmap1	LZX-Unigene906-All-g
dmd	Gene24934
dmgdh	Gene10296
dmrt1	Gene9437
dmrt2a	Gene9604
dmrt3a	Gene9578
dmrta2	Gene3218
dmtn	LZX-CL69.Contig6-All-g
dmxl2	Gene16595
dna2	Gene6752
dnaaf5	Gene4532
dnah1	LZX-Unigene56262-All-g
dnah2	LZX-Unigene23823-All-g
dnah3	Gene4636
dnah5l	Gene10873
dnah7	Gene15305
dnah9l	Gene13160
dnai2b	LZX-Unigene1234-All-g
dnaja1	Gene16775
dnaja2	LZX-CL67.Contig1-All-g
dnaja3a	Gene4614
dnajb12b	Gene6612
dnajb4	Gene2455
dnajb6a	LZX-Unigene14944-All-g
dnajb9a	Gene3512
dnajc1	LZX-CL9907.Contig2-All-g
dnajc10	LZX-CL9413.Contig1-All-g
dnajc11a	Gene37001
dnajc12	Gene37095
dnajc14	Gene19222
dnajc15	LZX-CL10339.Contig2-All-g
dnajc18	LZX-CL6289.Contig2-All-g
dnajc19	LZX-Unigene6400-All-g
dnajc21	LZX-CL4116.Contig2-All-g
dnajc22	Gene19211
dnajc25	Gene9417
dnajc30b	Gene5374
dnajc3a	LZX-Unigene45534-All-g
dnajc5ga	Gene15766
dnajc5gb	Gene17820
dnajc8	Gene1756
dnajc9	Gene33112
dnal4b	Gene1961
dnase1	Gene4842
dnase2	Gene19557
dnlz	Gene24555
dnm1l	LZX-CL8658.Contig1-All-g
dnm2a	LZX-CL739.Contig3-All-g
dnmbp	Gene26155
dnmt1	Gene19204
dnpep	LZX-Unigene15979-All-g
dnttip1	LZX-Unigene8811-All-g
dnttip2	LZX-CL11652.Contig2-All-g
dock7	Gene3337
dock9b	LZX-Unigene9506-All-g
dohh	Gene5230
dolk	Gene7694
dolpp1	LZX-CL7645.Contig1-All-g
donson	Gene13962
dopey1	Gene1081
dopey2	Gene14461
dot1l	LZX-CL7576.Contig2-All-g
dpagt1	LZX-Unigene35253-All-g
dpcd	LZX-Unigene36042-All-g
dpep2	LZX-Unigene23578-All-g
dph1	LZX-Unigene61891-All-g
dph2	Gene2650
dph5	Gene2606
dph7	LZX-Unigene45974-All-g
dpm1	LZX-Unigene46393-All-g
dpm3	Gene18567
dpp3	Gene16447
dpp6a	Gene23354
dpp9	Gene25747
dpy19l3	Gene18191
dpysl2a	Gene6926
dpysl2b	LZX-CL8736.Contig7-All-g
dpysl3	LZX-CL3337.Contig5-All-g
dr1	Gene2371
drap1	Gene55435
drd1a	Gene13280
drd4a	Gene8272
drd4-rs	Gene4106
drd6b	Gene6897
drg1	Gene2456
drgx	Gene6714
dsc2l	Gene11068
dscr3	Gene13721
dse	Gene2082
dst	Gene8590
dstyk	Gene16088
dtd2	LZX-Unigene22210-All-g
dtl	Gene15202
dtnbb	Gene66441
dtnbp1b	LZX-CL7243.Contig2-All-g
dtwd1	LZX-Unigene76262-All-g
dtymk	Gene13509
duox2	Gene12602
dus1l	LZX-Unigene46543-All-g
dus4l	Gene3981
dusp1	Gene12254
dusp10	Gene1654
dusp11	LZX-CL2510.Contig2-All-g
dusp14	Gene5665
dusp16	Gene3555
dusp19b	Gene15018
dusp23b	Gene1553
dusp26	Gene19635
dusp27	Gene13927
dusp28	Gene12894
dusp6	Gene48071
dusp7	Gene1366
dusp8a	Gene8043
dvl1a	Gene56176
dvl3	LZX-CL2289.Contig3-All-g
dxo	Gene4480
dym	Gene59397
dync1h1	Gene15289
dync1li2	Gene45150
dync2h1	Gene35480
dynll1	LZX-Unigene16625-All-g
dynll2a	LZX-Unigene56468-All-g
dynlrb1	LZX-Unigene60894-All-g
dynlt1	LZX-Unigene61612-All-g
dyrk1aa	LZX-CL10210.Contig1-All-g
dyrk1b	Gene14550
dyrk2	Gene3800
e2f1	Gene4932
e2f3	Gene11513
e2f4	Gene18825
e2f5	Gene11526
e2f8	Gene3985
eaf1	Gene10690
eaf2	Gene15332
ebag9	LZX-CL5206.Contig3-All-g
ebf1a	Gene6863
ebf3a	Gene61930
ebp	Gene18044
ecd	LZX-CL2226.Contig2-All-g
ece2a	LZX-CL10564.Contig8-All-g
ece2b	LZX-CL1802.Contig7-All-g
echdc1	Gene220
echdc2	LZX-CL2093.Contig3-All-g
echs1	Gene6354
eci1	Gene28757
eci2	LZX-CL3266.Contig1-All-g
ecm2	Gene16261
ecrg4a	Gene14256
ecsit	Gene18985
eda	Gene7061
edar	Gene14067
edc4	Gene17923
edem1	Gene16391
edem2	Gene4261
edem3	LZX-CL5439.Contig1-All-g
edf1	Gene7419
ednrba	Gene13768
eea1	Gene22180
eed	Gene13947
eef1a1a	Gene20372
eef1a1b	LZX-CL965.Contig2-All-g
eef1a1l1	LZX-Unigene16973-All-g
eef1a1l2	Gene41455
eef1a2	Gene4378
eef1b2	Gene11822
eef1da	Gene25242
eef1e1	Gene10699
eef1g	LZX-Unigene93674-All-g
eef2b	Gene25362
eef2k	Gene22955
eef2l2	Gene59269
eefsec	Gene16767
eepd1	Gene10662
ef1	Gene24807
efcab1	Gene10954
efcab11	LZX-Unigene30677-All-g
efcc1	Gene16707
efemp2a	Gene9331
efna1b	Gene18229
efna5a	Gene29578
efnb1	Gene7123
efnb2a	Gene13752
efnb3a	Gene16590
eftud1	Gene16912
egfra	Gene66463
egln1a	Gene23182
egln2	Gene15253
egr1	Gene13991
egr2b	Gene6522
egr3	Gene8382
egr4	Gene12469
ehd1a	Gene25455
ehd2b	LZX-Unigene17058-All-g
ehd3	Gene1612
ehd4	Gene14918
ehf	Gene19344
ehhadh	Gene15124
ehmt2	Gene19994
eif1ad	LZX-Unigene18953-All-g
eif1axa	Gene13652
eif1b	Gene5790
eif2a	Gene9440
eif2ak3	LZX-Unigene61066-All-g
eif2ak4	Gene15083
eif2b1	Gene12468
eif2b2	LZX-Unigene16604-All-g
eif2b4	Gene9443
eif2b5	LZX-Unigene21107-All-g
eif2d	Gene17116
eif2s1b	Gene15141
eif2s2	Gene4323
eif2s3	Gene58280
eif3ba	Gene4430
eif3c	Gene2961
eif3d	LZX-CL11526.Contig2-All-g
eif3eb	LZX-Unigene1099-All-g
eif3f	Gene8148
eif3g	Gene19123
eif3hb	Gene10897
eif3m	Gene7968
eif3s10	Gene23238
eif3s6ip	Gene29221
eif4a1a	Gene39555
eif4a1b	Gene39554
eif4a2	Gene12241
eif4a3	Gene1850
eif4bb	LZX-CL9091.Contig4-All-g
eif4e2rs1	Gene16742
eif4e3	LZX-CL911.Contig1-All-g
eif4ea	Gene13094
eif4ebp1	LZX-Unigene24169-All-g
eif4ebp3	Gene18963
eif4ebp3l	Gene26217
eif4enif1	Gene12099
eif4g1a	Gene39802
eif4g2a	Gene7952
eif4g2b	LZX-Unigene988-All-g
eif4g3a	Gene12273
eif4g3b	Gene9585
eif4h	LZX-CL4175.Contig3-All-g
eif5	Gene14955
eif5a	Gene12899
eif5b	Gene4551
eif6	LZX-Unigene61828-All-g
ela2l	Gene19453
ela3l	Gene8443
elavl1	Gene5992
elavl3	Gene20009
elavl4	Gene8451
elf2b	Gene10098
elf3	Gene16918
elfn1a	Gene4462
elk3	Gene3531
elk4	Gene16531
ell	Gene5751
ell2	Gene9010
elmod3	LZX-CL5190.Contig2-All-g
elmsan1b	Gene14818
elof1	Gene20050
elovl1b	Gene2269
elovl5	Gene9271
elovl6	Gene6486
elovl8a	Gene2726
elp2	LZX-Unigene61107-All-g
elp6	Gene26437
emc1	Gene1729
emc3	Gene16326
emc6	Gene5318
emc7	Gene14985
emc9	Gene34885
eme1	Gene2991
emilin1a	Gene10062
emilin3	Gene5033
emilin3a	LZX-Unigene14603-All-g
emp2	Gene41060
emx1	Gene8626
emx2	Gene6617
emx3	Gene37705
en1b	Gene15873
en2a	Gene11456
enah	Gene1852
enc1	Gene20761
enc3	Gene5572
endog	Gene7535
endou	Gene19439
endou2	Gene13432
engase	Gene13194
eno1a	Gene14261
eno1b	Gene16166
eno2	Gene14264
eno3	LZX-Unigene72401-All-g
enox1	Gene37062
enpp4	Gene39204
enpp5	Gene8661
enpp7.1	Gene12976
ensab	Gene16667
enthd2	LZX-CL1930.Contig1-All-g
entpd2a.2	Gene7597
entpd4	Gene19619
entpd5a	LZX-Unigene111827-All-g
entpd6	LZX-Unigene22915-All-g
entpd8	LZX-Unigene12871-All-g
eomesa	Gene11493
ep300a	Gene41022
ep300b	Gene40857
ep400	Gene29059
epb41l3a	LZX-CL1795.Contig1-All-g
epb41l4a	LZX-Unigene14985-All-g
epb41l5	LZX-Unigene25127-All-g
epc1a	LZX-Unigene20684-All-g
epc2	Gene40625
epcam	Gene232
epdr1	Gene10766
epha2b	Gene9956
epha3	Gene14308
epha4a	Gene12850
epha5	Gene8427
epha7	Gene41491
epha8	Gene8541
ephb1	Gene13361
ephb2b	Gene8380
ephb3	Gene1286
ephx1	Gene1699
ephx4	Gene18947
ephx5	Gene1696
epn1	Gene1278
epn2	Gene4309
eprs	Gene20287
eps8	LZX-CL1064.Contig1-All-g
eps8l1	Gene24304
epyc	Gene4219
erap1b	Gene20704
erbb2	LZX-Unigene55795-All-g
erbb2ip	Gene10204
erbb4b	Gene15922
erc1b	Gene4104
ercc2	LZX-CL10699.Contig1-All-g
ercc3	Gene16904
ercc4	Gene5156
ercc5	Gene13718
ercc6l	Gene5577
ercc8	Gene9114
erf	Gene17647
ergic1	Gene12236
ergic3	Gene4548
erh	Gene15337
eri1	Gene10087
erlin1	Gene6928
erlin2	LZX-Unigene54589-All-g
ero1a	LZX-Unigene25667-All-g
ero1b	Gene15804
erp44	Gene5899
esco1	LZX-Unigene29946-All-g
esf1	Gene1227
esm1	Gene13945
espn	Gene39201
espnla	Gene13557
esrp1	Gene11498
esrp2	Gene11213
esrrb	Gene2183
esrrga	Gene15302
esyt1a	LZX-Unigene30507-All-g
esyt2b	LZX-CL8198.Contig1-All-g
etf1b	Gene12152
etfa	Gene16196
ethe1	LZX-Unigene46529-All-g
etnk2	LZX-CL11708.Contig10-All-g
etnppl	Gene9305
ets2	Gene13726
etv1	Gene8472
etv2	LZX-CL12056.Contig3-All-g
etv4	Gene5400
[truncated: 6,486 more rows]

## Sheet: lungfish-eggnog
lungfish	eggnog
Gene10000	STMN4
Gene10002	PLCH2
Gene10004	SLC26A1
Gene10006	APOBEC1
Gene10007	VCAN
Gene10008	THAP1
Gene1000	RIMS3
Gene10013	PDE5A
Gene10017	INPP4B
Gene10020	APOB
Gene10021	RNF186
Gene10022	GAB1
Gene10023	BMPR1B
Gene1002	ACTN4
Gene10030	CORO2A
Gene10032	MFAP3L
Gene10033	CAPN7
Gene10035	MIB2
Gene10038	RAPGEF2
Gene1003	RIMS1
Gene10044	LTBP3
Gene10045	LRRC19
Gene10046	FAM160A1
Gene10048	RFC1
Gene10049	CREB1
Gene10055	CUBN
Gene10058	SLC35E2B
Gene10059	ZNF462
Gene10061	PCSK5
Gene10062	EMILIN1
Gene10064	SATB2
Gene10066	PCNT
Gene10074	TNFRSF8
Gene1007	GRIN2B
Gene10083	APITD1
Gene10084	FOXD4L1
Gene10087	ERI1
Gene10088	WDR54
Gene1008	PRKCG
Gene10091	RBM46
Gene10092	PLOD1
Gene10093	MCIDAS
Gene10097	DTNB
Gene10099	MRPL35
Gene1009	LUZP1
Gene100	MYO6
Gene10101	PBK
Gene10102	WRAP73
Gene10103	CAMK2N1
Gene10105	SLC39A8
Gene10106	NMU
Gene10107	TATDN2
Gene10109	NEUROG2
Gene10110	MTOR
Gene10112	TADA2B
Gene10116	DDX4
Gene10117	POU4F3
Gene10118	RNF180
Gene10121	MLPH
Gene10123	NPFFR2
Gene10124	YTHDC1
Gene10126	TMEM201
Gene10127	TDRD6
Gene1012	SH3BGRL2
Gene10131	MARVELD2
Gene10132	RNF24
Gene10133	PJA2
Gene10134	ANKRD32
Gene10137	SPEF1
Gene10138	MRPL19
Gene10139	CENPC
Gene1013	SMAP2
Gene10140	RERE
Gene10142	HES3
Gene10148	ADAMTS6
Gene10149	CENPE
Gene1014	SOGA3
Gene10152	ADAD1
Gene10153	TOPAZ1
Gene10154	JAK2
Gene10155	HP1BP3
Gene10156	LONRF1
Gene10157	PKD2
Gene10158	LNPEP
Gene10159	DQX1
Gene1015	DNAJB5
Gene10160	FXN
Gene10161	FAM228B
Gene10163	MTX3
Gene10165	CDK3
Gene10166	NOC2L
Gene10169	FOCAD
Gene1016	BTBD3
Gene10170	ZNF608
Gene10171	BNC2
Gene10173	ADD1
Gene10174	TMEM56
Gene10175	EPB41L4A
Gene10177	INHA
Gene10180	MSH3
Gene10181	GLI2
Gene10182	CASP10
Gene10183	TRPM2
Gene10185	NEK1
Gene10187	POLR3G
Gene10189	MCPH1
Gene1018	BEND3
Gene10190	NEIL2
Gene10191	KIAA0825
Gene10192	RAB11FIP5
Gene10193	KLHL17
Gene10195	GULO
Gene10196	RBM44
Gene10197	RBM27
Gene10199	TRIM62
Gene10200	STX18
Gene10201	INTU
Gene10203	NOP14
Gene10204	ERBB2IP
Gene10205	YIPF7
Gene10208	SMAP1
Gene1020	RCOR3
Gene10210	ARHGEF16
Gene10212	TDRD15
Gene10213	APBA1
Gene10214	PRDM2
Gene10216	MTUS1
Gene10219	CCDC171
Gene1021	LRRC73
Gene10220	POLR1A
Gene10221	ZGRF1
Gene10222	DAPK1
Gene10224	MIIP
Gene10225	STIM2
Gene10228	FAM13A
Gene10229	ELMOD2
Gene1022	GRIK2
Gene10231	GSTCD
Gene10232	INTS12
Gene10234	OSTC
Gene10235	GABRG1
Gene10236	CNTLN
Gene10237	FNIP2
Gene10241	XKR5
Gene10246	KIAA0368
Gene10247	COQ2
Gene10250	LAMTOR5
Gene10254	ATOH1
Gene1025	NR2E1
Gene10262	ANKRD31
Gene10265	GFRAL
Gene10267	GCKR
Gene10272	C1ORF159
Gene10273	SLC2A9
Gene10275	RAD17
Gene10276	TMEM129
Gene10277	SCMH1
Gene10278	RCC2
Gene10279	ARHGEF38
Gene1027	CA11
Gene10280	TMEM192
Gene10287	ZNF395
Gene10288	TDO2
Gene10294	KIF13B
Gene10295	AGBL5
Gene10296	DMGDH
Gene1029	UBN2
Gene102	PAF1
Gene10302	GLTPD1
Gene10306	PRUNE2
Gene10309	PRELID2
Gene1030	PMM1
Gene10313	ANAPC10
Gene10314	PTAR1
Gene10316	LAMTOR3
Gene10318	KLF9
Gene1031	CFAP61
Gene10320	RPP21
Gene10324	MYOM2
Gene10327	SLC25A34
Gene10328	GPX8
Gene1032	LRFN3
Gene10332	CDC37L1
Gene10335	ATRN
Gene10336	CRTC3
Gene10337	PITX2
Gene10338	CMYA5
Gene10340	DNAJB14
Gene10342	SLC27A3
Gene10343	ISOC1
Gene10345	TEX261
Gene10347	GALNTL6
Gene10349	WISP3
Gene1034	ARID1B
Gene10350	TET2
Gene10353	POU4F2
Gene10355	NRBP1
Gene10356	C2ORF66
Gene10357	SNX2
Gene10359	CLRN2
Gene10361	FBXL5
Gene10362	DCHS2
Gene10364	QRFPR
Gene10367	KIF2A
Gene10369	GPR150
Gene1036	TPD52L1
Gene10371	SNCA
Gene10372	SLC35G2
Gene10374	ALDH7A1
Gene10375	AASDH
Gene10376	ZDHHC2
Gene10378	CTNNA2
Gene10379	C1ORF233
Gene1037	LPIN1
Gene10382	CRHBP
Gene10384	TMEM240
Gene10386	GBX2
Gene10388	CNR1
Gene1038	RXFP3
Gene10390	TFAP2B
Gene10391	KIF3C
Gene10392	PRLH
Gene10393	RFX3
Gene10394	KHDRBS2
Gene1039	PROKR2
Gene103	FGFR1
Gene10400	LRRC38
Gene10402	ZCCHC6
Gene10403	GRID2
Gene10405	KCNK3
Gene10406	CCSER1
Gene10408	RRH
Gene10409	ST18
Gene1040	NBAS
Gene10411	GRXCR1
Gene10412	LGSN
Gene10413	TOP2B
Gene10414	ZNF622
Gene10415	ARMC3
Gene10418	ZFP69
Gene10419	IRF4
Gene10420	KIAA1875
Gene10421	PTDSS1
Gene10422	TRIM55
Gene10423	STPG2
Gene10424	PP2D1
Gene10425	TMEM108
Gene10428	ATAD2
Gene10429	METTL4
Gene1042	PHACTR2
Gene10430	CUNH8ORF88
Gene10432	SLCO5A1
Gene10435	PAK1IP1
Gene10436	PARD6G
Gene10439	UQCRB
Gene1043	GRM1
Gene10440	ACBD7
Gene10441	RPS20
Gene10442	UBE3C
Gene10443	SLC30A6
Gene10445	WDR37
Gene10447	LANCL2
Gene1044	RAX
Gene10454	NAPG
Gene10455	DERL1
Gene10456	EFHB
Gene10457	TMEM55A
Gene10458	THEM6
Gene10459	YAE1D1
Gene1045	DNALI1
Gene10460	FAM188A
Gene10461	ANXA13
Gene10462	NSUN2
Gene10464	TRIQK
Gene10465	INVS
Gene10466	GAL
Gene10467	SAMD12
Gene1046	SNIP1
Gene10470	GARS
Gene10471	TMEFF1
Gene10472	CSRNP1
Gene10475	VAPA
Gene10476	PSMA2
Gene10478	COMMD3
Gene10479	MRPS28
Gene10480	FAM221A
Gene10481	MED10
Gene10485	JAZF1
Gene10486	C8ORF37
Gene10487	FHIT
Gene10488	WNT3A
Gene10489	ALG2
Gene10490	TMEM68
Gene10491	NSMCE2
Gene10493	HOXA1
Gene10495	SNAI2
Gene10497	ZC3H3
Gene10498	CYP7B1
Gene10499	FRRS1L
Gene104	PRX
Gene10501	RPL30
Gene10502	TGFBR2
Gene10503	ATP5G2
Gene10504	BAMBI
Gene10507	TATDN1
Gene10509	BASP1
Gene10510	NSUN6
Gene10511	GATA6
Gene10513	TCEB1
Gene10514	CBX3
Gene10515	SLC25A32
Gene10516	TMEM14C
Gene10517	RBFA
Gene10519	HERPUD2
Gene1051	DCDC2C
Gene10520	INSIG1
Gene10521	TCEA1
Gene10522	KIAA1143
Gene10523	PDCD6
Gene10524	ASNS
Gene10525	FAM206A
Gene10526	RALBP1
Gene10529	MED30
Gene1052	HPCA
Gene10530	ACAA1
Gene10532	VPS41
Gene10533	PLEKHF2
Gene10535	SKAP2
Gene10536	PSMG2
Gene10538	SDHA
Gene10539	JMJD4
Gene1053	KCNK2
Gene10542	NRBP2
Gene10544	ENPP3
Gene10545	ALDH5A1
Gene10547	ZMYND11
Gene10549	STAM
Gene10551	ICA1
Gene10554	HOXA2
Gene10556	FASTK
Gene10557	TSHZ1
Gene10558	ARMC1
Gene10559	KLF6
Gene1055	PDZD2
Gene10562	BET1
Gene10563	ST6GALNAC6
Gene10564	RAD21
Gene10565	CUL2
Gene10568	PTER
Gene1056	KCNQ5
Gene10570	GLCCI1
Gene10572	CEBPD
Gene10573	DUSP22
Gene10575	RUNDC3B
Gene10576	MAPRE2
Gene10577	UBE2E1
Gene1057	GMFG
Gene10581	PARP10
Gene10582	TGFBR1
Gene10583	GEMIN6
Gene10584	MAP3K8
Gene10585	NEDD9
Gene10586	ACER2
Gene10587	ZNRF2
Gene1058	VIP
Gene10591	NDRG1
Gene10593	PIM3
Gene10595	KIAA0196
Gene10596	TBRG4
Gene10597	RPA3
Gene10599	DECR1
Gene105	PRDM1
Gene10600	PRPF4B
Gene10602	L3MBTL4
Gene10603	PPP1R3G
Gene10604	SLC39A6
Gene10606	CTDSPL
Gene10609	KDM1B
Gene1060	CLCN6
Gene10610	CTDP1
Gene10611	C1ORF35
Gene10612	CROT
Gene10614	PITRM1
Gene10616	MPLKIP
Gene1061	FBXO25
Gene10620	NIPAL2
Gene10622	USP14
Gene10623	ANKRD28
Gene10624	ESCO1
Gene10627	TRIB1
Gene1062	IGF2R
Gene10630	SRI
Gene10635	ZC2HC1A
Gene10636	C7ORF25
Gene10637	EPC1
Gene10639	GRB10
Gene10640	FBXW5
Gene10641	AQP4
Gene10642	AVL9
Gene10643	SLC45A4
Gene10644	GTPBP10
Gene10645	ENOSF1
Gene10646	ZBTB14
Gene10647	ANO10
Gene10648	TOX
Gene10649	GNAL
Gene1064	ARHGAP18
Gene10650	FZD1
Gene10651	TEX10
Gene10653	RALA
Gene10655	RIPK1
Gene10656	NSMAF
Gene10657	HEY1
Gene10658	ZNF521
Gene10659	TIMM21
Gene1065	TTBK1
Gene10660	SLC25A4
Gene10661	SOX17
Gene10662	EEPD1
Gene10663	MSRB2
Gene10665	TRAPPC8
Gene10666	FOXF2
Gene10667	ZNF516
Gene1066	LRFN2
Gene10670	ZADH2
Gene10671	GALNT1
Gene10672	SP4
Gene10673	SNAP47
Gene10675	LPIN2
Gene10676	RPL7
Gene10677	NRM
Gene10678	RMDN1
Gene10679	MTERFD1
Gene1067	CELF4
Gene10680	GATAD1
Gene10682	RSU1
Gene10683	DGAT1
Gene10687	STARD3NL
Gene10688	TSPAN13
Gene10689	ZNF385D
Gene1068	MPC1
Gene10690	EAF1
Gene10691	TWIST1
Gene10692	TDP2
Gene10693	ATP6V1H
Gene10695	SACM1L
Gene10696	PSMA8
Gene10698	CCNY
Gene10699	EEF1E1
Gene1069	SNAP91
Gene106	EPG5
Gene10700	TMEM106B
Gene10702	URI1
Gene10704	MTERF1
Gene10706	TMUB1
Gene10707	FOXC1
Gene10708	CCDC127
Gene1070	POU3F1
Gene10710	FAM92A1
Gene10711	RHEB
Gene10712	CTHRC1
Gene10713	SOST
Gene10715	TXNL4A
Gene10716	SOX4
Gene10717	FARS2
Gene10718	FOXQ1
Gene10719	CCDC132
Gene1071	FEZ2
Gene10721	RAP1GDS1
Gene10722	TPPP
Gene10723	TGIF1
Gene10725	CPQ
Gene10729	PLEKHA8
Gene1072	FNDC5
Gene10730	KLF10
Gene10731	RBM33
Gene10732	RNF144B
Gene10733	XKR9
Gene10735	SDC2
Gene10736	PIK3R4
Gene10737	NUDCD1
Gene10739	LRRC14
Gene1073	RPS6KA2
Gene10742	HAUS1
Gene10744	CYP51A1
Gene10745	CLPTM1L
Gene10746	XYLB
Gene1074	FAM179A
Gene10750	CIDEA
Gene10751	MYC
Gene10753	AARD
Gene10759	VIPR1
Gene1075	ACTL7A
Gene10760	GEM
Gene10761	CMBL
Gene10762	HIBADH
Gene10764	TTR
Gene10766	EPDR1
Gene10768	SMARCD3
Gene1076	GPR63
Gene10773	COBL
Gene10774	GGCT
Gene10775	ANKMY2
Gene10777	THOC1
Gene10779	MIOS
Gene1077	SPTBN4
Gene10780	GPLD1
Gene10781	ZBTB47
Gene10782	CNDP2
Gene10784	BMPER
Gene10786	NBN
Gene10787	SDR16C5
Gene10788	NDUFB9
Gene10789	ZBED4
Gene1078	RRAGD
Gene10790	PHLPP1
Gene10792	SEMA5A
Gene10793	RNF139
Gene10794	OLAH
Gene10795	HGH1
Gene10796	MTSS1
Gene10797	ATP2C1
Gene10798	GFOD1
Gene10799	MAL2
Gene1079	U2AF2
Gene10801	DPYS
Gene10802	PDCD6IP
Gene10803	SLC6A18
Gene10804	TRA2A
Gene10806	STK17A
Gene10809	GPAA1
Gene10811	SLC52A2
Gene10817	GORASP1
Gene1081	DOPEY1
Gene10820	PEX2
Gene10823	MRPL53
Gene10824	ALS2CL
Gene10825	WIF1
Gene10826	CSPG5
Gene10828	LRRC30
Gene1082	BAI2
Gene10830	LRRC14B
Gene10831	CUL1
Gene10833	HOXA11
Gene10835	SLC25A40
Gene10838	GJD4
Gene10839	HOXA9
Gene10840	KLHL40
Gene10841	EMILIN2
Gene10842	MURC
Gene10843	RPA3OS
Gene10844	ARPP21
Gene10845	COLEC12
Gene10846	ZHX1
Gene10847	GMPR
Gene1084	HCN1
Gene10851	DROSHA
Gene10852	NR4A3
Gene10853	MTDH
Gene10856	TRAM1
Gene10857	PTPLA
Gene10859	HOXA7
Gene10860	CMTM6
Gene10861	JPH1
Gene10862	PTP4A3
Gene10864	SLA
Gene10866	KDSR
Gene10867	OTULIN
Gene10868	LARP4B
Gene10869	STAU2
Gene10871	CSNK1A1
Gene10872	TUBB6
Gene10874	CRADD
Gene10875	FAM171A1
Gene10877	LIMD1
Gene10878	CMTM8
Gene10879	CRELD2
Gene1087	EHBP1
Gene10881	DLEC1
Gene10882	DLX6
Gene10883	TRIL
Gene10884	RNF152
Gene10886	CDYL
Gene10887	CSPP1
Gene10888	LRRCC1
Gene10890	DSEL
Gene10891	CD40LG
Gene10892	FAM69C
Gene10893	NEK11
Gene10894	CEP76
Gene10895	NEK10
Gene10897	EIF3H
Gene10898	ZFAT
Gene1089	SLC16A8
Gene108	EYA3
Gene10901	ZNF704
Gene10902	RAB31
Gene10903	PRR15
Gene10904	CRISPLD1
Gene10905	ATP6V0D2
Gene10906	EMC2
Gene10909	UBE2E2
Gene10910	ST6GALNAC4
Gene10912	CCDC129
Gene10915	KIF9
Gene10917	HTATSF1
Gene1091	THRAP3
Gene10920	C7ORF72
Gene10921	LRRC72
Gene10922	WDYHV1
Gene10923	LRRC69
Gene10925	C11ORF16
Gene10927	YES1
Gene10928	ARHGEF37
Gene10929	CFAP69
Gene10930	NOD1
Gene10931	FAM210A
Gene10932	RNF32
Gene10933	NCALD
Gene10935	SULF1
Gene10937	STEAP1
Gene10939	ANKIB1
Gene1093	CSMD2
Gene10940	NAGPA
Gene10943	C8ORF59
Gene10944	GMDS
Gene10947	ARL4A
Gene10948	CALCR
Gene10950	PIP5KL1
Gene10951	TFAP2A
Gene10952	CNPY1
Gene10953	AOAH
Gene10954	EFCAB1
Gene10956	C10ORF67
Gene10958	C15ORF40
Gene10960	SNRK
Gene10961	ARMC4
Gene10962	CCNE2
Gene10965	TYMS
Gene10966	UPP1
Gene10968	NFATC1
Gene10970	TOPBP1
Gene10971	DNAJC13
Gene10974	FAM83H
Gene10976	NCR3LG1
Gene10978	PAG1
Gene10979	TERF1
Gene1097	SLC35F1
Gene10981	PYCRL
Gene10982	CDK13
Gene10983	SLC4A2
Gene10984	ZBTB10
Gene10985	ACOT13
Gene10988	TFPI2
Gene1098	PPT1
Gene10990	RGS22
Gene10991	ADCK5
Gene10992	MPP6
Gene10995	AGAP3
Gene10997	TMEM241
Gene10998	SETD2
Gene11000	TPD52
Gene11001	EXOC3
Gene11002	ARFGEF1
Gene11003	PARD3
Gene11004	EXOC3L4
Gene11005	CCDC178
Gene11006	C5ORF49
Gene11007	FZD8
Gene11008	YME1L1
Gene11009	MALSU1
Gene1100	C5ORF42
Gene11010	WIPF3
Gene11011	MAPK15
Gene11012	DPY19L1
Gene11013	SGK3
Gene11014	GRHL2
Gene11016	ABCB8
Gene11017	NMT2
Gene1101	SPAST
Gene11020	ARHGAP28
Gene11021	TNFRSF11B
Gene11023	LYPLA1
Gene11027	LRRC16A
Gene11028	MCM4
Gene11029	GCM2
Gene11032	IKZF1
Gene11034	ADNP2
Gene11035	DLX5
Gene11036	IFT57
Gene11038	BAG1
Gene1103	MAPK4
Gene11041	IQANK1
Gene11042	SOSTDC1
Gene11043	DBF4
Gene11044	SOCS6
Gene11045	FAM134B
Gene11046	CTNNB1
Gene11047	SPAG6
Gene11049	GMNN
Gene1104	UNC13B
Gene11052	NKIRAS1
Gene11053	RDH10
Gene11055	LAPTM4B
Gene11056	XRCC2
Gene11057	OSBPL1A
Gene11059	RSPO2
Gene1105	LBR
Gene11060	FAM198A
Gene11062	FBXL7
Gene11063	LRRC3B
Gene11064	FAM91A1
Gene11065	DSCC1
Gene11068	DSC3
Gene11070	NXPH1
Gene11072	TMEM170B
Gene11073	RP9
Gene11074	MLANA
Gene11075	CD226
Gene11076	PLCL2
Gene11078	OXSR1
Gene11080	BEST1
Gene11082	OSR2
Gene11083	PLXDC2
Gene11084	NKD2
Gene11085	ATP6V1C1
Gene11087	AKIP1
Gene11089	MRPL32
Gene11090	MACC1
Gene11091	ANKRD12
Gene11092	KRIT1
Gene11097	MMP16
Gene11098	BMP6
Gene11099	HHATL
Gene1109	SYNE1
Gene110	ZBTB8OS
Gene11100	CDK14
Gene11101	PI15
Gene11102	ADAMTS16
Gene11103	GALNT11
Gene11104	TP53INP1
Gene11105	CCL3
Gene11107	APCDD1
Gene11108	KLHL18
Gene11109	ERMP1
Gene1110	LRFN1
Gene11110	LRP12
Gene11112	MRPL15
Gene11113	PEX1
Gene11115	STK3
Gene11116	RECK
Gene11119	C6ORF62
Gene1111	SERINC2
Gene11120	NUPL2
Gene11123	DTNBP1
Gene11125	F13A1
Gene11126	RIPK2
Gene11127	PTPN23
Gene11128	RMI2
Gene11129	SLC25A13
Gene11130	TWSG1
Gene11133	GTPBP4
Gene11134	IRX1
Gene11135	HUS1
Gene11136	APBB1IP
Gene11137	EFR3A
Gene11138	TMEM71
Gene11139	ANKH
Gene1113	IST1
Gene11140	PHACTR1
Gene11141	PENK
Gene11142	ACTR3B
Gene11144	TMEM64
Gene11145	SIRT5
Gene11146	STMN2
Gene11147	RARB
Gene11149	CYHR1
Gene11150	OXNAD1
Gene11151	ASB4
Gene11152	ASB10
Gene11153	TCAIM
Gene11155	NACAD
Gene11156	MC4R
Gene11157	CDV3
Gene11159	ITGA9
Gene11162	SCN5A
Gene11163	IRX4
Gene11164	NRP1
Gene11165	CCDC126
Gene11168	VOPP1
Gene11169	NEBL
Gene1116	RYR2
Gene11170	CMC1
Gene11172	CDH2
Gene11173	RIOK3
Gene11174	BOP1
Gene11177	IRX2
Gene11178	HDAC9
Gene11182	ENY2
Gene11184	SERPINB1
Gene11187	BLOC1S5
Gene11189	C8ORF82
Gene11190	FBXO15
Gene11193	GALNT4
Gene11197	RHPN1
Gene11198	OTUD1
Gene111	PPP1R14A
Gene11201	ELP2
Gene11202	KIAA0895
Gene11204	SGOL1
Gene11206	TONSL
Gene11209	MYBL1
Gene1120	C2ORF71
Gene11210	TAF2
Gene11213	ESRP1
Gene11214	ANLN
Gene11215	STBD1
Gene11216	SYBU
Gene11218	PAPD7
Gene11220	LRP5
Gene11222	PPP6R3
Gene11223	C19ORF70
Gene11224	H2AFB1
Gene11229	MRPL36
Gene11231	INO80C
Gene11234	CCK
Gene11235	GUK1
Gene11237	OXSM
Gene11240	IMPACT
Gene11244	CCNE1
Gene11245	DEK
Gene11247	PTPN2
Gene1124	GABRR1
Gene11251	ABI1
Gene11252	FBXL2
Gene11259	PRKAG2
Gene11260	KCTD1
Gene11264	MYLIP
Gene11265	SNX10
Gene11266	CNOT10
Gene11268	BZW2
Gene11269	RAB12
Gene1126	RD3
Gene11271	CLDN12
Gene11276	BMI1
Gene11277	AQP1
Gene11281	TNFRSF11A
Gene11284	SEC22C
Gene11288	2022-03-06
Gene11296	C19ORF12
Gene11303	ELMO1
Gene11305	ZDHHC3
Gene11309	SNX13
Gene11320	ZNF48
Gene11322	FZD6
Gene11325	MTURN
Gene11328	MYD88
Gene11332	ADCYAP1
Gene11337	GPNMB
Gene11339	SCIN
Gene11340	GDF6
Gene1134	CACNG2
Gene11353	HOXA13
Gene11355	GPR17
Gene11356	GHRH-LR
Gene11359	FADS2
Gene11360	CDCA7L
Gene11362	HOXA10
Gene11363	CPVL
Gene11365	TRIP13
Gene11367	HNF4G
Gene11369	GPR20
Gene11375	RP1
Gene11377	SLC9A3
Gene1137	SYNDIG1
Gene11381	WISP1
Gene11383	SCGN
Gene11387	PLEC
Gene11388	ARHGAP12
Gene11389	SLC6A19
Gene11390	GHRHR
Gene11391	ABCB1
Gene11397	CDH17
Gene113	CAPN9
Gene11404	MALRD1
Gene11407	CNBD2
Gene11408	MYO1G
Gene11414	NBEAL2
Gene11417	ATG9B
Gene11419	PITPNM2
Gene11421	C9ORF152
Gene11425	FAM84B
Gene11426	LAMA3
Gene11433	EVX1
Gene11439	CCR8
Gene11441	CBLN2
Gene11442	PTF1A
Gene11446	CALB1
Gene11452	IGF2BP3
Gene11453	UTP23
Gene11455	SUGCT
Gene11456	EN2
Gene11458	RBM48
Gene11459	RAD54B
Gene11463	ARL6IP4
Gene11466	MASTL
Gene11467	TPMT
Gene11468	NR1D2
Gene1146	BFSP1
Gene11470	TWISTNB
Gene11471	PPP1R42
Gene11473	BRD9
Gene11474	DUS3L
Gene11475	WRNIP1
Gene11476	EPT1
Gene11477	PHF20L1
Gene11479	CEP72
Gene1147	KCTD17
Gene11480	WDR86
Gene11481	TERT
Gene11483	CPA6
Gene11484	FIGNL1
Gene11489	CDKAL1
Gene11493	EOMES
Gene11494	TXNDC5
Gene11495	STK31
Gene11496	KBTBD2
Gene11497	ZNF407
Gene11498	KIAA1429
Gene11499	MYO10
Gene11500	DAZL
Gene11501	SYCP2L
Gene11502	CREB5
Gene11503	OXR1
Gene11504	ANKS6
Gene11506	C8ORF76
Gene11508	HIVEP1
Gene11509	TRIM71
Gene11510	RBBP8
Gene11511	RIOK1
Gene11513	E2F3
Gene11515	PTPN3
Gene11517	STAC
Gene11519	ZNF236
Gene11523	RAPGEF5
Gene11525	PIGN
Gene11526	E2F5
Gene11532	ALG12
Gene11534	ASXL3
Gene11535	ACBD5
Gene11536	WWP1
Gene11537	MLLT10
Gene11538	CDCP1
Gene11540	MROH1
Gene11545	KIF15
Gene11546	ASTE1
Gene11547	CTNND2
Gene11549	FAM105A
Gene11550	PON2
Gene11552	TBC1D31
Gene11554	POP1
Gene11556	PHF14
Gene11563	KIAA2026
Gene11569	DNAH5
Gene11570	GREB1L
Gene11571	SCAP
Gene11573	TAF4B
Gene11575	DHX30
Gene11577	RTTN
Gene11578	PRKDC
Gene11579	OSBPL3
Gene11581	ZSCAN29
Gene11586	FAM173B
Gene11587	MCMDC2
Gene11595	TCF24
Gene11596	MNX1
Gene11597	MATN2
Gene11600	C20ORF202
Gene11607	EXOG
Gene11611	WNT9A
Gene11617	MOCOS
Gene11618	COLEC10
Gene11621	ELOVL2
Gene11622	C8G
Gene11627	DPY19L4
Gene11628	BFSP2
Gene11629	THRB
Gene1162	BATF3
Gene11632	TAX1BP1
Gene11633	SCRN1
Gene11634	ROCK1
Gene11637	GADL1
Gene11642	LACTB2
Gene11644	TMEM42
Gene11649	EXOC2
Gene11653	OPLAH
Gene11654	IDI1
Gene1165	ARID3C
Gene11661	C1GALT1C1
Gene11669	TTC19
Gene1166	YIPF3
Gene11670	EBAG9
Gene11672	TTC39C
Gene11676	SATB1
Gene11678	SLC22A13
Gene11681	EYA1
Gene11682	TGS1
Gene11685	SVIL
Gene11691	C18ORF8
Gene11692	PDK4
Gene11695	NHLRC1
Gene11696	OFCC1
Gene11698	SFRP4
Gene11699	TMIE
Gene116	IFNGR1
Gene11701	SP8
Gene11705	TMEM74
Gene11706	SSR1
Gene11709	POU6F2
Gene11710	TMTOPS3A
Gene11711	MSC
Gene11712	MC2R
Gene11713	C1QL3
Gene11714	STEAP2
Gene11715	FAM237B
Gene11716	EML6
Gene11718	KCNS2
Gene11721	GBX1
Gene11722	SCX
Gene11724	KCNH8
Gene11726	GABBR2
Gene11727	CHST9
Gene11729	TAC1
Gene11730	MPPE1
Gene11731	FAM188B
Gene11732	VWC2
Gene11734	CRHR2
Gene11735	XKR4
Gene11736	SYT1
Gene11737	NRSN1
Gene11739	KCNK9
Gene11740	CRYGN
Gene11741	SLC35B3
Gene11742	CNIH1
Gene11744	ZNF212
Gene11746	NPVF
Gene11748	CDH19
Gene11749	TRAK1
Gene1174	TAF1B
Gene11751	ZDHHC11
Gene11752	CPNE4
Gene11755	MBP
Gene11756	CDH7
Gene11757	HTR5A
Gene11758	DCDC2
Gene11759	C8ORF34
Gene11760	NPBWR1
Gene11761	2022-03-11
Gene11763	NPSR1
Gene11764	RALYL
Gene11765	DOK6
Gene11769	KIAA0319
Gene11770	SLMO1
Gene11771	DPP6
Gene11773	BBS9
Gene11774	NKAIN3
Gene11775	CDH20
Gene11776	BRS3
Gene11777	GDAP1
Gene11779	GALR1
Gene1177	ZFP36
Gene11780	CDH10
Gene11781	KIFC2
Gene11782	ANKRD29
Gene11784	CLASP2
Gene11785	OC90
Gene11787	ADCYAP1R1
Gene11788	DYNC1I1
Gene1178	NLRC4
Gene11790	PIP4K2A
Gene11791	KCNV1
Gene11793	SCRT1
Gene11794	SALL3
Gene11795	RGS20
Gene11797	TRHR
Gene11798	TMEM200C
Gene11801	PLEKHG4B
Gene11802	DSP
Gene11803	CLVS1
Gene11804	KCNG2
Gene11806	FAM135B
Gene11807	BAI1
Gene11809	LRRD1
Gene1180	DDX1
Gene11812	BHLHE22
Gene11814	RFTN1
Gene11816	NETO1
Gene11821	CDH6
Gene11822	EEF1D
Gene11823	MLH1
Gene11824	SLC4A7
Gene11826	ZFHX4
Gene11828	MAK
Gene1182	NUDT2
Gene11831	AMPH
Gene11835	ASIC3
Gene11840	PTPRM
Gene11841	FASTKD3
Gene11843	ITGB8
Gene11846	GAD2
Gene11847	CHN2
Gene1184	LYPLAL1
Gene11850	COL15A1
Gene11851	ZFPM2
Gene11854	KMT2C
Gene11856	SLC39A12
Gene11859	MC5R
Gene1185	TSSC1
Gene11862	SPIRE1
Gene11864	KCNB2
Gene11865	ADCY2
Gene11867	ADHFE1
Gene11869	OPRK1
Gene11870	SLC12A7
Gene11874	NOV
Gene11875	ZKSCAN8
Gene11877	SNTG1
Gene11878	ZNF438
Gene11879	CDH18
Gene11880	COL22A1
Gene11883	JARID2
Gene11884	RPP40
Gene11885	FAM65B
Gene11889	TBC1D5
Gene11890	CFAP97
Gene11891	IMPA2
Gene11893	ARHGAP39
Gene11894	HECW1
Gene11895	THSD7A
Gene11896	ABCD2
Gene11897	SMCHD1
Gene11898	RUNX1T1
Gene11899	ZNF804B
Gene118	TTC27
Gene11902	DIP2C
Gene11903	CSMD3
Gene11905	VPS13B
Gene11909	NOL4
Gene1190	SLC30A1
Gene11910	RIC3
Gene11911	LRRC24
Gene11912	ADARB2
Gene11913	PPP1R9A
Gene1191	C18ORF32
Gene11923	INHBA
Gene11927	RNF182
Gene11928	CRH
Gene1192	NINL
Gene11930	HHLA1
Gene11931	NECAB1
Gene11933	ABHD5
Gene11936	EIF3E
Gene11946	PQLC1
Gene11951	CABLES1
Gene11953	FAM8A1
Gene11955	CA2
Gene1195	ERICH1
Gene11962	RBM12B
Gene11966	KLHL7
Gene11967	ASAP1
Gene11974	KIAA1468
Gene11979	NPC1
Gene1197	KIDINS220
Gene11986	MCUR1
Gene11988	NGLY1
Gene11991	TMEM65
Gene11993	MTRR
Gene11995	FYCO1
Gene1199	EXOSC5
Gene119	ZNF131
Gene12000	PIEZO2
Gene12017	DCAF13
Gene12018	MYLK4
Gene12020	ANGPT1
Gene12021	TRPS1
Gene12022	MYRF
Gene12023	SUSD5
Gene12025	CTNNAL1
Gene12026	TTC8
Gene12027	PDE1C
Gene12029	CLEC3B
Gene1202	TSNAX
Gene12030	MKX
Gene12032	HAS2
Gene12034	SGCE
Gene12038	CACNB2
Gene12039	PTK2
Gene12043	LYN
Gene12047	FHOD3
Gene12049	VWDE
Gene12051	FAM126A
Gene12052	DTNA
Gene12056	NUP153
Gene12057	YWHAZ
Gene12059	SRD5A1
Gene1205	PPIE
Gene12060	PREX2
Gene12063	KLHL38
Gene12065	TBX20
Gene12066	AKAP9
Gene12068	PPARGC1B
Gene1206	TMEM50A
Gene12072	ZPBP
Gene12073	ZNF45
Gene12074	HRH4
Gene12079	ANKRD33B
Gene12080	CHMP5
Gene12081	GLI3
Gene12082	TMEM196
Gene12083	TCHP
Gene12084	FARSB
Gene12085	MASP1
Gene12088	SPDL1
Gene12089	UBC
Gene1208	CNST
Gene12094	PCCB
Gene12095	LAMP3
Gene12097	CYFIP2
Gene12098	TBX5
Gene12099	EIF4ENIF1
Gene120	TBPL1
Gene12100	SORD
Gene12101	PURA
Gene12102	TMCO6
Gene12103	CHEK2
Gene12104	XBP1
Gene12109	RDH16
Gene12112	GTF2A2
Gene12113	FCHSD1
Gene12114	CCDC40
Gene12115	DGKD
Gene12116	TSF2
Gene12117	SLC2A2
Gene12118	UNC119B
Gene12119	NPY6R
Gene1211	TTK
Gene12123	FOXI1
Gene12124	CCDC57
Gene12127	GPC1
Gene12128	MYOG
Gene12129	CCDC60
Gene12130	MRPL40
Gene12131	PES1
Gene12132	SCG2
Gene12133	ALKBH2
Gene12134	HIC2
Gene12135	FBXO45
Gene12136	MINDY4B
Gene1213	MAPK7
Gene12141	N4BP3
Gene12143	CPSF1
Gene12146	TRIM16
Gene12149	SNRPD3
Gene12150	NICN1
Gene12151	GPR171
Gene12152	ETF1
Gene12153	CLDN11
Gene12154	NDUFB5
Gene12155	ARPC5L
Gene12156	ZNF639
Gene12160	TMEM212
Gene12161	B3GNT4
Gene12162	GP1BB
Gene12163	SELPLG
Gene12164	SUDS3
Gene12165	NCBP2-AS2
Gene12167	UTP6
Gene12168	HSPB8
Gene12169	WDR24
Gene12172	DCXR
Gene12174	PEBP1
Gene12176	SLC25A36
Gene12178	CSNK1D
Gene12179	ISCU
Gene12180	BRAP
Gene12182	FBXO21
Gene12183	TANGO2
Gene12185	RSRC1
Gene12186	OAS2
Gene12189	CD74
Gene12190	TMEM183A
Gene12192	FGF18
Gene12195	RPL22L1
Gene12198	COX5A
Gene12199	RNF34
Gene121	C6ORF203
Gene12200	PPP2CA
Gene12203	HDLBP
Gene12204	ARHGDIA
Gene12207	TMED2
Gene1220	REPS1
Gene12210	KLHL22
Gene12212	EXOC7
Gene12214	PLBD2
Gene12215	FAF2
Gene12216	NDFIP1
Gene12217	ALYREF
Gene12218	TMEM116
Gene12220	SPPL3
Gene12223	SEC62
Gene12224	PDLIM7
Gene12225	FAM13B
Gene12228	GPBP1L1
Gene12229	NOP16
Gene12230	DERL3
Gene12233	LMAN2
Gene12234	NCK1
Gene12235	RNF13
Gene12236	ERGIC1
Gene12243	CCNG1
Gene12247	TBL1XR1
Gene12248	GCN1L1
Gene12249	PCDH12
Gene1224	WASF2
Gene12250	MLXIP
Gene12251	PFN2
Gene12253	SRSF9
Gene12255	PCYT1A
Gene12256	IWS1
Gene12258	ANKRD37
Gene12259	C17ORF75
Gene1225	ISM1
Gene12261	CARD14
Gene12263	PSMD1
Gene12264	HGS
Gene12265	AP1B1
Gene12266	G3BP1
Gene12268	GNAZ
Gene12269	FYTTD1
Gene1226	LENG8
Gene12270	SLC35A4
Gene12271	CANX
Gene12272	PAK2
Gene12274	NMD3
Gene12276	CXCL14
Gene12277	YIPF5
Gene12279	C5ORF24
Gene1227	ESF1
Gene12281	ING5
Gene12282	FBXW11
Gene12283	FAXDC2
Gene12284	PLA2G3
Gene12285	SOCS3
Gene12286	LZTR1
Gene12287	PPIL2
Gene12288	RNF185
Gene12289	SYNGR2
Gene12290	FBXW8
Gene12291	TMEM120B
Gene12292	KCTD2
Gene12293	TK1
Gene12295	THOC3
Gene12296	UBTD2
Gene12297	SKIL
Gene12298	CORO1C
Gene12299	HIGD2A
Gene122	OSTM1
Gene12300	TMC8
Gene12302	DVL3
Gene12305	P2RX4
Gene12306	DCUN1D1
Gene12308	ATP13A3
Gene12310	BOD1
Gene12312	HNRNPA0
Gene12314	LPP
Gene12315	HSPA4
Gene12316	PPFIA4
Gene12320	COPB2
Gene12321	RAB40B
Gene12322	NHP2
Gene12324	MAPK9
Gene12325	GLTP
Gene12326	DPYSL3
Gene12328	HSPA9
Gene12333	SCLY
Gene12334	CBX4
Gene12335	TGFBI
Gene12338	RNF145
Gene1233	FOXRED2
Gene12343	RNF10
Gene12344	UIMC1
Gene12345	SIRT4
Gene12348	CTNNA1
Gene12353	2022-09-05
Gene12354	PPP1R7
Gene12356	ALG3
Gene12357	ARMC7
Gene12360	HNRNPAB
Gene12361	PXYLP1
Gene12362	FAM168B
Gene12369	PRKAB1
Gene1236	CITED4
Gene12371	NIPSNAP1
Gene12373	FOXK2
Gene12375	CAMLG
Gene12376	SNAP29
Gene12377	HRH2
Gene12378	COMMD2
Gene12379	NUDCD2
Gene12383	MVK
Gene12384	IK
Gene12385	SLC16A3
Gene12387	FGF1
Gene12388	RYK
Gene12392	AP1S3
Gene12393	CHCHD10
Gene12394	PROC
Gene12398	TCN2
Gene12399	AHSG
Gene1239	PARP1
Gene123	RGP1
Gene12400	PPM1L
Gene12401	RTN4R
Gene12402	MSMO1
Gene12403	AQP12B
Gene12404	RBP2
Gene12406	TCTEX1D2
Gene12408	SERPIND1
Gene12417	TM4SF4
Gene12419	NDUFA2
Gene12420	GCGR
Gene12421	ERP29
Gene12422	GTF2H3
Gene12423	UPB1
Gene12424	AFMID
Gene12425	ARL14
Gene12426	SLC25A48
Gene12427	COX6A1
Gene12430	HNF1A
Gene12431	CCNL1
Gene12432	TFRC
Gene12433	NGEF
Gene12437	TVP23B
Gene12438	ACSL3
Gene12440	MRPL47
Gene12443	PIK3CA
Gene12445	HPS3
Gene12446	NDST1
Gene12448	TEX2
Gene12449	SLC51A
Gene12450	GOLIM4
Gene12451	B4GALT7
Gene12453	RITA1
Gene12454	SLC15A4
Gene12455	MATR3
Gene1245	RSAD2
Gene12460	ALDH2
Gene12461	GPX3
Gene12462	RHBDD3
Gene12464	FICD
Gene12465	RUFY1
Gene12467	IFT80
Gene12468	EIF2B1
Gene12469	EGR1
Gene1246	CYTH1
Gene12472	TIPARP
Gene12474	KPNA4
Gene12475	SLCO2A1
Gene12476	RHBDD1
Gene12479	RSRC2
Gene12480	MORN3
Gene12481	DHRS7C
Gene12483	OSBP2
Gene12484	MYADML2
Gene12485	ASPSCR1
Gene12486	MRPL1
Gene12487	SMCO1
Gene12492	MYO18B
Gene12493	TMEM219
Gene12494	MN1
Gene12495	GATSL3
Gene12496	RILPL1
Gene12497	CUL3
Gene12499	GPS1
Gene12500	TSC22D2
Gene12501	RPTOR
Gene12502	PPP1R27
Gene12503	COIL
Gene12504	USP13
Gene12505	HDAC3
Gene12506	ORAI1
Gene12507	ABCA1
Gene12508	PROB1
Gene12511	MPI
Gene12512	TMEM233
Gene12514	STK25
Gene12515	C12ORF43
Gene12516	SGCD
Gene12517	PSMD2
Gene12519	MED15
Gene12520	P2RY1
Gene12523	PIK3IP1
Gene12524	AGFG1
Gene12525	SRA1
Gene12526	BCL6
Gene12527	METRNL
Gene12529	SQSTM1
Gene1252	ST8SIA5
Gene12531	NOTUM
Gene12532	SMC4
Gene12533	TMEM187
Gene12534	SGPP2
Gene12535	CCDC42
Gene12536	THG1L
Gene12537	TXNDC15
Gene12538	DAW1
Gene1253	MATN1
Gene12540	ERN1
Gene12541	F2RL3
Gene12542	NRG2
Gene12544	CXXC5
Gene12546	FBXW10
Gene12548	VPS37B
Gene12549	FOXJ1
Gene12550	FBXO38
Gene12555	RFNG
Gene12556	MMP11
Gene12557	WDR53
Gene12558	GMNC
Gene12559	NF2
Gene1255	CD93
Gene12560	MSX2
Gene12561	CAR15
Gene12563	AMMECR1L
Gene12566	MLEC
Gene12567	PRSS56
Gene12568	NPTX1
Gene12569	TM4SF18
Gene1256	FHL3
Gene12570	LEKR1
Gene12571	GHSR
Gene12572	ZNF750
Gene12573	TMEM119
Gene12574	CRLF3
Gene12575	B3GNTL1
Gene12576	NME5
Gene12577	MCM5
Gene12578	CRYBA4
Gene12579	C7ORF62
Gene12582	SCPEP1
Gene12583	ZMAT5
Gene12585	SOX14
Gene12586	MED7
Gene12588	ACTL6A
Gene12589	P2RX7
Gene12591	WDR66
Gene12594	GLT1D1
Gene12598	TMED9
Gene12599	LRRC31
Gene1259	TRMT11
Gene125	CTGF
Gene12601	IRS1
Gene12602	DUOXA2
Gene12604	UGGT1
Gene12605	CCDC157
Gene12606	IQCD
Gene12608	KLHL3
Gene12609	TCTN2
Gene12610	ZBBX
Gene12612	FLT4
Gene12613	TP63
Gene12614	ECT2
Gene12617	B3GNT5
Gene12618	TMEM44
Gene12619	CCDC50
Gene12620	NMUR1
Gene12623	IQCG
Gene12626	MZT2B
Gene12627	GGT1
Gene12628	MORC2
Gene12629	SPATA24
Gene1262	DISC1
Gene12630	MMAB
Gene12631	PIK3CB
Gene12633	NSD1
Gene12642	KIAA1671
Gene12643	RTDR1
Gene12644	GPR55
Gene12646	RANBP1
Gene12648	KLHL24
Gene1264	SPAG8
Gene12650	RAP2B
Gene12651	ACAP2
Gene12653	RAB24
Gene12657	ITK
Gene12658	HBEGF
Gene12659	GIN1
Gene1265	BSDC1
Gene12661	GDF9
Gene12662	RAD50
Gene12663	FZD10
Gene12664	FOXL2
Gene12666	FOXN4
Gene12674	UBXN7
Gene12677	HPS4
Gene12678	TCTN1
Gene12679	ATP10B
Gene12680	SF3A1
Gene12681	CCDC150
Gene12682	UNG
Gene12683	PIGX
Gene12686	SHROOM1
Gene12691	FBRSL1
Gene12693	DZIP1L
Gene12694	CCDC39
Gene12695	PRODH
Gene12696	IFT81
Gene12698	GATC
Gene126	RNF215
Gene12701	WSB2
Gene12704	UFD1L
Gene12707	SOX2
Gene12710	TEFM
Gene12713	DUOX2
Gene12716	FAM222A
Gene12718	YEATS2
Gene12720	HMGXB3
Gene12721	WDR55
Gene12722	CBX8
Gene12724	SLC2A11
Gene12725	HECTD4
Gene12727	VDAC1
Gene12729	LRRC75B
Gene1272	MPV17L
Gene12730	TBX3
Gene12732	DNER
Gene12733	ANKRD13A
Gene12734	DDX55
Gene12736	NOVA1
Gene12738	ANAPC5
Gene1273	PREPL
Gene12741	THOC5
Gene12746	ARHGEF26
Gene12747	SETD1B
Gene12748	APOD
Gene12751	MAPK1
Gene12752	CNOT6
Gene12753	PGS1
Gene12755	SPSB4
Gene12756	HTR2B
Gene12758	KCNMB3
Gene12759	UQCRQ
Gene12761	TRIAP1
Gene12764	PFDN1
Gene12767	HVCN1
Gene12769	WDR45B
Gene12771	FXR1
Gene12772	HSCB
Gene12774	MTERF4
Gene12775	SAP130
Gene12776	HIRA
Gene12778	ZNRF3
Gene12779	TMC6
Gene1277	TBX18
Gene12781	ATP6V0A2
Gene12782	SLIT3
Gene12783	PCDHAC2
Gene12785	SART3
Gene12786	GEMIN5
Gene1278	EPN1
Gene12791	GGT5
Gene12795	SFXN1
Gene12797	SPECC1L
Gene12800	TBCD
Gene12804	PPP1R2
Gene12806	DGCR14
Gene12807	PLEKHB2
Gene12809	RFC5
Gene12810	HES1
Gene12811	CLDN5
Gene12814	C22ORF15
Gene12815	SPRY4
Gene12816	POP7
Gene12817	D2HGDH
Gene12819	CAMK2N2
Gene1281	UBE3D
Gene12820	DDX51
Gene12822	RAB36
Gene12824	NKX2-5
Gene12825	DAO
Gene12827	C5ORF45
Gene12828	FAM216A
Gene12829	MTO1
Gene12831	GFPT2
Gene12832	DEPDC5
Gene12833	CCDC9
Gene12834	PRR7
Gene12836	GRIA1
Gene12837	MRPL22
Gene12839	WWTR1
Gene12840	ACADS
Gene12841	KLHL30
Gene12842	HAND1
Gene12843	ADORA2A
Gene12844	VWA5B2
Gene12848	WDR33
Gene12849	EFHD1
Gene12850	EPHA4
Gene12851	DIABLO
Gene12853	MYOCD
Gene12855	CLTB
Gene12857	GABRB2
Gene12858	RASGEF1C
Gene12859	GNPDA1
Gene12861	TBC1D9B
Gene12863	TOP3B
Gene12867	ADAP2
Gene12868	DALLY
Gene12869	GALNT10
Gene1286	EPHB3
Gene12870	CEP19
Gene12872	LRRTM2
Gene12873	SUSD2
Gene12876	SDF2L1
Gene12877	MLF1
Gene1287	AK2
Gene12880	IAP5
Gene12882	YWHAH
Gene12883	DDT
Gene12885	NEU4
Gene12886	GNB1L
Gene12887	RBM22
Gene12888	POP5
Gene12889	ECEL1
Gene12891	CDC25C
Gene12894	DUSP28
Gene12895	ULK1
Gene12896	CAB39
Gene12897	KCTD10
Gene128	TULP4
Gene12900	FN3KRP
Gene12901	LSM11
Gene12902	BIRC5
Gene12903	SNRNP35
Gene12904	CLDN16
Gene12905	ZNF346
Gene12906	MYOZ3
Gene12908	SPARC
Gene12909	MGAT4B
Gene12910	PAIP2
Gene12913	REEP2
Gene12917	ARMC9
Gene1291	PEX13
Gene12921	CEP63
Gene12922	AGTR1
Gene12923	C12ORF49
Gene12924	ACSL6
Gene12926	LRCH3
Gene12927	TFIP11
Gene12928	TRMT2A
Gene12930	DDX41
Gene12931	KIF20A
Gene12932	FAM114A2
Gene12933	MAT2B
Gene12934	CBX2
Gene12936	FARP2
Gene12938	JADE2
Gene12940	SCARB1
Gene12947	RNF168
Gene1294	SNX5
Gene12951	ATAD5
Gene12952	SEC24A
Gene12956	ARAP3
Gene12957	CSPG4
Gene12965	CDX1
Gene12967	SUCNR1
Gene12969	C3ORF33
Gene12972	WDFY1
Gene12973	USP43
Gene12976	ENPP7
Gene12978	RHOF
Gene12979	UFSP2
Gene12980	RAB6B
Gene12984	P2RY12
Gene12985	LIF
Gene12990	ANO7
Gene12991	TCERG1
Gene12992	SUPT5H
Gene12994	C4ORF47
Gene12995	CHRND
Gene12996	FAM193B
Gene12999	KLHL6
Gene1299	NOL6
Gene129	GTPBP1
Gene13002	SIGLEC5
Gene13004	CLCN2
Gene13005	SLC19A3
Gene13009	TNIK
Gene13010	SLC22A5
Gene13011	DOCK2
Gene13012	AIFM3
Gene13014	CABIN1
Gene13016	FAT2
Gene13018	PDH
Gene13022	ALPPL2
Gene13024	IGLV6-57
Gene13025	MYO7B
Gene13026	SLC26A11
Gene1302	POLR1C
Gene13031	CDHR2
Gene13036	PI4KA
Gene13038	ALPI
Gene13040	KCNJ13
Gene13041	GPR148
Gene13042	NIPAL4
Gene13044	PPP1CC
Gene13045	SPATA16
Gene13046	CROCC2
Gene13047	MXD3
Gene1304	COL16A1
Gene13051	CLINT1
Gene13052	CCDC63
Gene13054	MAML1
Gene13055	DIS3L2
Gene13056	SLC33A1
Gene13057	LRRIQ4
Gene13059	FAM101A
Gene13062	MAPKAPK5
Gene13065	LRRC45
Gene13068	ZCCHC10
Gene13069	KAT5
Gene1306	VIT
Gene13070	SOX30
Gene13071	SUZ12
Gene13072	USP30
Gene13073	CCDC62
Gene13074	KSR2
Gene13075	NPM1
Gene13076	CIT
Gene13077	FAM109A
Gene13078	PHR
Gene13080	C22ORF39
Gene13081	MME
Gene13082	CCNI2
Gene13086	BRI3BP
Gene13087	PKD2L2
Gene13088	RAPGEF6
Gene13089	SLC36A1
Gene13092	RNF157
Gene13094	EIF4E1B
Gene13095	SSH1
Gene13096	TCF7
Gene13097	DHX37
Gene13101	MRPS22
Gene13102	PIGZ
Gene13106	STX2
Gene13107	WNT8A
Gene13108	HARS
Gene13109	NR3C1
Gene13112	RANBP17
Gene13113	PLA2G1B
Gene13115	POLE
Gene13116	CHFR
Gene13118	EMID1
Gene13120	CATSPER3
Gene13123	FGFR4
Gene13124	DGCR2
Gene13127	LRP2BP
Gene13128	MEIKIN
Gene13130	TRIM59
Gene13132	C5ORF15
Gene13133	POLR2H
Gene13135	SDSL
Gene13137	CTC1
Gene13140	DGCR8
Gene13141	TNK2
Gene13142	ACACB
Gene13145	MB21D2
Gene13147	CDC45
Gene13148	RECQL4
Gene13150	SFI1
Gene13152	LARS2
Gene13153	IL1RAP
Gene13155	GOLGA3
Gene13156	TTC14
Gene13157	KNTC1
Gene13158	CLIP1
Gene13159	TMEM132B
Gene13160	DNAH9
Gene13162	PRR14L
Gene13164	MFAP3
Gene13165	JAKMIP2
Gene13167	AFF4
Gene13168	ENDOV
Gene13169	MYL2
Gene1316	ARHGEF10
Gene13171	SMARCB1
Gene13173	DND1
Gene13174	ELAC2
Gene13176	UNC5A
Gene13177	TIFAB
Gene13179	PITX1
Gene13180	TRPV4
Gene13184	CP
Gene13187	CDKN2AIPNL
Gene13192	F13B
Gene13193	SLC26A2
Gene13194	ENGASE
Gene131	ADPRHL2
Gene13200	FNDC3B
Gene13208	THA1
Gene13211	LEPREL1
Gene13212	PCBD2
Gene13215	OTOS
Gene13216	BNIP1
Gene13218	SDS
Gene13220	MAP2K4
Gene13222	ECSCR
Gene13223	MFN1
Gene13224	PDLIM3
Gene13225	MYOT
Gene13231	SELENOM
Gene13234	NEUROG1
Gene13235	VPS33A
Gene13236	MYO1H
Gene13237	GSC2
Gene13244	TMEM235
Gene13245	CLSTN2
Gene13248	NEFH
Gene13249	RASL10A
Gene1324	ID2
Gene13252	GSG1L2
Gene13254	SHOX2
Gene13256	TRPC7
Gene13257	H2AFY
Gene13258	GYG1
Gene1325	FH
Gene13267	ARSI
Gene13268	GABRA1
Gene13269	RGS14
Gene1326	SFPQ
Gene13272	APBB3
Gene13273	ADAM19
Gene13274	RPH3A
Gene13275	ARHGAP26
Gene13276	SST
Gene13278	HRASLS
Gene1327	VASP
Gene13280	DRD1
Gene13282	GLRA1
Gene13284	RNF130
Gene13285	NEURL1B
Gene13286	NLGN1
Gene13287	TLX3
Gene13290	MAP6D1
Gene13292	LRRC74B
Gene13294	GABRA6
Gene13296	RASAL1
Gene13298	OSTN
Gene13299	CABP1
Gene132	CLDN20
Gene13300	LHX5
Gene13302	RARRES1
Gene13303	PLPPR1
Gene13304	TMEM132D
Gene13305	CARD8
Gene13306	AMER3
Gene13307	ATP13A4
Gene13308	NPB
Gene13309	LRRC43
Gene1330	DPY30
Gene13311	WDR16
Gene13312	TMEM158
Gene13315	SNED1
Gene13316	PEX5L
Gene13317	STC2
Gene13319	TENM2
Gene1331	AKIRIN1
Gene13322	VAMP2
Gene13323	PPP2R2B
Gene13324	GPR149
Gene13326	RAB11FIP4
Gene13327	P2RY13
Gene13328	MSI1
Gene13329	ZDHHC8
Gene13330	HIP1R
Gene13331	SHISA6
Gene13332	GABRG2
Gene13333	FGF12
Gene13335	KCTD16
Gene13336	CPLX2
Gene13337	CUX2
Gene1333	RHOQ
Gene13341	GFRA3
Gene13342	SVOP
Gene13343	KCNAB1
Gene13344	KDM2B
Gene13346	DTX1
Gene13348	NAA25
[truncated: 9,273 more rows]
