# Supplementary material for: A single-cell atlas of West African lungfish respiratory system reveals evolutionary adaptations to terrestrialization
Source: Nat Commun. 2023 Sep 13;14:5630. doi: 10.1038/s41467-023-41309-3 (PMC10497629; doi:10.1038/s41467-023-41309-3)
Supplement: Supplementary file 4 — Supplementary Data1-13 [file 41467_2023_41309_MOESM4_ESM.zip › Supplementary Data/Supplementary Data 11.xlsx]

## Sheet: lungfish_salmon
Data S11. DEGs between African lungfish gill (control) and salmon gill .
gene	p_val	avg_log2FC	pct.1	pct.2	p_val_adj
LOC106577590	0	2.94288	0.783	0.047	0
Gene3504	0	2.2019	0.605	0	0
Gene3841	0	4.75843	0.907	0	0
LOC106567669	0	0.838383	0.346	0.014	0
LZX-Unigene8805-All-g	0	5.91391	0.815	0	0
aplp2	0	1.81797	0.538	0.052	0
Gene19037	0	6.08568	0.932	0	0
LOC106567829	0	0.471285	0.338	0.048	0
LZX-Unigene15295-All-g	0	4.00367	0.772	0	0
Gene6401	0	2.28173	0.501	0	0
Gene64841	0	6.55093	0.97	0	0
Gene27091	0	4.65178	0.853	0	0
LOC106586974	0	1.7299	0.913	0.462	0
fkbp8	0	0.168422	0.233	0.045	0
LOC106570065	0	1.75674	0.887	0.453	0
LOC100136564	0	3.01448	0.909	0.354	0
Gene44443	0	7.78899	0.994	0	0
Gene12095	0	1.58434	0.436	0	0
Gene19261	0	1.07598	0.358	0	0
Gene10438	0	2.03921	0.31	0	0
LZX-Unigene12824-All-g	0	4.78327	0.398	0	0
LOC106607915	0	4.36341	0.893	0.008	0
LOC106561074	0	0.442597	0.221	0.009	0
rpl28	0	1.10666	0.829	0.506	0
Gene22961	0	3.00577	0.727	0	0
LZX-Unigene13531-All-g	0	4.11218	0.823	0	0
LOC106601249	0	1.41822	0.546	0.039	0
LZX-CL12560.Contig7-All-g	0	0.894671	0.256	0	0
LOC106601579	0	1.16446	0.508	0.06	0
Gene35411	0	5.94324	0.895	0	0
Gene25094	0	3.49688	0.13	0	0
Gene15514	0	4.82125	0.9	0	0
LZX-CL7421.Contig2-All-g	0	4.69769	0.878	0	0
Gene32044	0	4.09075	0.857	0	0
Gene10782	0	1.18109	0.328	0	0
LZX-CL5831.Contig3-All-g	0	0.734197	0.256	0	0
LOC106602876	0	1.8303	0.654	0.076	0
LOC106570388	0	2.28563	0.868	0.291	0
LZX-CL1063.Contig1-All-g	0	3.47712	0.572	0	0
LOC106601557	0	2.65403	0.873	0.174	0
LZX-Unigene5693-All-g	0	2.60652	0.522	0	0
LOC106581113	0	1.42769	0.888	0.499	0
Gene4710	0	0.421444	0.164	0	0
Gene19800	0	4.6534	0.912	0	0
Gene15670	0	0.487878	0.167	0	0
COX1	0	9.21336	0.937	0	0
Gene19504	0	4.77781	0.903	0	0
Gene3519	0	1.68621	0.464	0	0
rig	0	2.02336	0.925	0.462	0
LZX-Unigene23984-All-g	0	3.42285	0.696	0	0
LZX-Unigene13275-All-g	0	0.885101	0.291	0	0
Gene746	0	5.22078	0.927	0	0
LOC106576514	0	2.36674	0.594	0.006	0
copb	0	0.780528	0.412	0.057	0
LZX-Unigene35-All-g	0	4.63149	0.851	0	0
LZX-CL11161.Contig1-All-g	0	2.87789	0.564	0	0
LOC106612848	0	0.921535	0.325	0.004	0
LOC106569576	0	1.41589	0.717	0.159	0
LOC106584167	0	1.28658	0.853	0.485	0
LOC106598937	0	2.20719	0.685	0.035	0
LOC100194646	0	1.85917	0.607	0.025	0
Gene9882	0	4.73952	0.859	0	0
LOC106572990	0	3.07715	0.934	0.273	0
Gene5876	0	1.03472	0.32	0	0
LZX-Unigene8868-All-g	0	1.20694	0.283	0	0
LOC106601397	0	2.05135	0.826	0.245	0
hint1	0	2.13688	0.671	0.027	0
Gene8798	0	0.46956	0.186	0	0
Gene26313	0	3.62398	0.765	0	0
LOC106562286	0	2.24631	0.69	0.082	0
Gene1387	0	1.65028	0.508	0	0
LZX-Unigene25584-All-g	0	1.52318	0.483	0	0
Gene5350	0	3.84223	0.791	0	0
Gene13075	0	2.82072	0.635	0	0
Gene19115	0	2.75192	0.372	0	0
LOC106568726	0	0.23005	0.318	0.115	0
LOC100194641	0	1.6485	0.596	0.062	0
LOC106599175	0	5.09849	0.917	0	0
Gene9167	0	4.63684	0.9	0	0
LOC106605448	0	2.34149	0.604	0	0
LOC106568761	0	0.67125	0.557	0.163	0
hexa	0	0.426063	0.257	0.032	0
Gene5768	0	4.04313	0.578	0	0
acat1	0	0.161656	0.27	0.061	0
LOC106578809	0	1.45506	0.448	0.02	0
LOC106569884	0	4.17102	0.864	0.019	0
LOC106568347	0	3.92768	0.91	0.071	0
Gene18052	0	1.08844	0.344	0	0
Gene62361	0	3.56267	0.702	0	0
Gene5312	0	0.250537	0.11	0	0
Gene5758	0	1.75049	0.497	0	0
LOC106576022	0	1.64363	0.547	0.013	0
Gene9144	0	0.57768	0.199	0	0
Gene31943	0	4.54379	0.88	0	0
pfd3	0	1.56416	0.481	0.003	0
LOC106595827	0	1.26302	0.372	0	0
mrpl43	0	0.115101	0.119	0.015	0
LZX-CL283.Contig1-All-g	0	7.41369	0.899	0	0
LOC106571077	0	1.67077	0.589	0.035	0
LOC106577817	0	1.87126	0.514	0.019	0
Gene10501	0	4.49486	0.871	0	0
LOC100194687	0	0.835944	0.47	0.069	0
Gene70750	0	3.7962	0.84	0	0
Gene14878	0	2.72536	0.532	0	0
Gene28490	0	0.271275	0.119	0	0
LZX-CL1678.Contig8-All-g	0	5.29906	0.145	0	0
gata3	0	-2.19242	0.208	0.45	0
LOC106596074	0	4.2608	0.344	0	0
LOC106593976	0	0.766031	0.259	0.007	0
Gene1458	0	1.93446	0.518	0	0
Gene7946	0	4.95095	0.905	0	0
LZX-CL8060.Contig23-All-g	0	2.03516	0.476	0	0
LZX-CL2195.Contig2-All-g	0	3.86084	0.768	0	0
vim	0	3.67898	0.313	0.01	0
Gene5790	0	3.6196	0.829	0	0
Gene16614	0	0.430054	0.111	0	0
Gene18974	0	0.234324	0.103	0	0
LOC106563505	0	1.67936	0.478	0.277	0
Gene11706	0	0.679112	0.205	0	0
Gene18759	0	1.12496	0.399	0	0
LOC106572248	0	1.32667	0.707	0.269	0
ndufs4	0	1.28518	0.522	0.038	0
Gene4353	0	1.70015	0.513	0	0
ilf3	0	2.02063	0.673	0.07	0
Gene5320	0	4.46983	0.879	0	0
LZX-CL5521.Contig3-All-g	0	0.597984	0.247	0	0
LZX-CL2120.Contig2-All-g	0	4.29462	0.856	0	0
Gene15664	0	2.66263	0.638	0	0
Gene5785	0	2.82523	0.696	0	0
LOC106584651	0	1.43433	0.682	0.145	0
Gene18314	0	2.93335	0.695	0	0
ppia1	0	2.6534	0.918	0.368	0
LOC106564249	0	0.673675	0.273	0.014	0
Gene8553	0	0.817092	0.308	0	0
LOC106600685	0	0.538476	0.347	0.037	0
cotl1	0	2.33933	0.616	0.101	0
LOC106582246	0	1.14843	0.714	0.199	0
Gene16207	0	0.373073	0.172	0	0
LZX-CL12007.Contig6-All-g	0	0.552972	0.187	0	0
LZX-Unigene5714-All-g	0	2.63022	0.228	0	0
Gene10506	0	1.77767	0.455	0	0
LZX-CL1635.Contig3-All-g	0	5.21591	0.133	0	0
Gene19383	0	0.375327	0.125	0	0
LOC106580418	0	0.757173	0.125	0.001	0
Gene14389	0	0.359654	0.1	0	0
Gene26354	0	5.86892	0.72	0	0
LZX-Unigene9157-All-g	0	0.409936	0.146	0	0
LOC106567989	0	3.18427	0.86	0.102	0
LOC106611972	0	2.3344	0.66	0.031	0
LOC106613974	0	0.759094	0.296	0.011	0
LZX-CL11753.Contig2-All-g	0	1.18474	0.393	0	0
Gene4296	0	0.515249	0.186	0	0
Gene68938	0	2.86673	0.142	0	0
Gene1548	0	4.80179	0.913	0	0
Gene7956	0	0.868499	0.304	0	0
LZX-CL853.Contig3-All-g	0	2.9306	0.708	0	0
LZX-CL12486.Contig4-All-g	0	1.09805	0.361	0	0
LOC106577905	0	2.25619	0.84	0.171	0
Gene1398	0	0.537629	0.156	0	0
LZX-CL6789.Contig1-All-g	0	3.41804	0.704	0	0
Gene14227	0	1.36124	0.356	0	0
143g1	0	3.427	0.758	0	0
LZX-CL3200.Contig1-All-g	0	3.29485	0.687	0	0
LOC106561854	0	4.1578	0.886	0.037	0
Gene7650	0	0.846674	0.277	0	0
Gene24512	0	3.50405	0.775	0	0
Gene4964	0	1.17794	0.374	0	0
Gene11203	0	2.53629	0.275	0	0
LOC106565438	0	3.14848	0.716	0.024	0
Gene7470	0	0.359287	0.135	0	0
Gene3849	0	2.58676	0.5	0	0
Gene7488	0	0.817592	0.269	0	0
LOC106564313	0	1.72602	0.67	0.109	0
Gene58653	0	1.95286	0.424	0	0
Gene4222	0	2.97028	0.687	0	0
Gene23371	0	3.75432	0.803	0	0
Gene52707	0	2.08956	0.492	0	0
Gene5318	0	0.76811	0.29	0	0
Gene12529	0	1.00846	0.287	0	0
LOC106565458	0	0.223343	0.178	0.014	0
Gene9616	0	3.03984	0.727	0	0
LZX-CL399.Contig6-All-g	0	3.67005	0.467	0	0
Gene12899	0	3.80361	0.826	0	0
Gene12883	0	1.3222	0.426	0	0
LZX-CL3881.Contig8-All-g	0	4.17151	0.867	0	0
Gene19892	0	0.716961	0.206	0	0
Gene9825	0	1.96004	0.493	0	0
LZX-CL12667.Contig2-All-g	0	3.90775	0.108	0	0
LOC106600953	0	2.47713	0.631	0.015	0
LOC106582300	0	2.6655	0.766	0.044	0
ldha	0	2.46528	0.372	0	0
LZX-CL11189.Contig1-All-g	0	1.30785	0.423	0	0
Gene17691	0	2.26079	0.136	0	0
LOC106567183	0	1.16112	0.725	0.205	0
Gene17758	0	0.882225	0.198	0	0
Gene17826	0	0.497711	0.206	0	0
Gene13258	0	1.79221	0.437	0	0
LOC106585178	0	-0.167466	0.476	0.201	0
LZX-Unigene30796-All-g	0	1.3492	0.419	0	0
LOC106603348	0	2.71527	0.759	0.075	0
LOC106601274	0	0.781649	0.292	0.037	0
txnl1	0	0.447567	0.287	0.025	0
cssa12h1orf50	0	0.194278	0.129	0.008	0
LOC106585487	0	2.62935	0.795	0.094	0
LOC106590833	0	3.01351	0.791	0.015	0
Gene13105	0	4.10131	0.826	0	0
Gene27975	0	2.73541	0.641	0	0
Gene39016	0	0.319522	0.131	0	0
Gene8124	0	1.0256	0.306	0	0
LOC106567035	0	1.53625	0.761	0.24	0
LZX-CL3239.Contig3-All-g	0	1.57749	0.478	0	0
LZX-CL6738.Contig1-All-g	0	2.92635	0.733	0	0
Gene6527	0	2.4133	0.642	0	0
Gene32124	0	2.55054	0.361	0	0
Gene6452	0	1.36563	0.41	0	0
LOC106561173	0	1.23978	0.56	0.175	0
anp32b	0	1.66762	0.574	0.037	0
Gene9824	0	0.316319	0.122	0	0
Gene17627	0	0.225277	0.102	0	0
LZX-Unigene10282-All-g	0	2.18834	0.613	0	0
denr	0	1.33444	0.499	0.03	0
Gene25856	0	2.095	0.608	0	0
npc2	0	2.12329	0.686	0.075	0
LOC106591125	0	2.19655	0.586	0.046	0
Gene19054	0	0.97891	0.334	0	0
trmt112	0	0.157891	0.116	0.007	0
Gene13149	0	2.95793	0.747	0	0
5nt1a	0	0.98876	0.47	0.086	0
Gene12386	0	1.24183	0.366	0	0
LOC106574724	0	2.21984	0.512	0.034	0
LZX-Unigene50735-All-g	0	1.50945	0.283	0	0
Gene3101	0	1.26211	0.416	0	0
LZX-CL4802.Contig5-All-g	0	0.782298	0.188	0	0
ndufs2	0	0.87387	0.458	0.059	0
LOC106577218	0	1.78305	0.901	0.44	0
Gene12419	0	1.54454	0.497	0	0
LZX-Unigene61898-All-g	0	1.96583	0.537	0	0
LOC106575746	0	0.531844	0.12	0	0
LOC106603481	0	2.43964	0.653	0.015	0
arc1b	0	2.51109	0.518	0.002	0
Gene2333	0	0.225666	0.105	0	0
Gene26357	0	3.81003	0.777	0	0
ak6	0	0.682518	0.33	0.019	0
LOC106563120	0	2.39038	0.664	0.003	0
LOC106573305	0	0.327516	0.385	0.086	0
atp6v0c	0	3.15839	0.821	0.077	0
lsm12	0	1.5807	0.482	0.021	0
Gene19378	0	0.409485	0.12	0	0
sepw1	0	0.971485	0.51	0.078	0
Gene17735	0	3.16845	0.541	0	0
Gene17856	0	0.978958	0.338	0	0
tcp1	0	0.577686	0.474	0.11	0
LZX-Unigene25625-All-g	0	3.32982	0.627	0	0
LOC106602985	0	1.09353	0.612	0.118	0
LOC106574434	0	2.32574	0.627	0.017	0
Gene3763	0	1.23431	0.396	0	0
LOC100196685	0	0.607778	0.325	0.028	0
Gene37023	0	2.81802	0.388	0	0
Gene3797	0	0.37723	0.145	0	0
Gene18387	0	0.368748	0.102	0	0
Gene7950	0	0.343843	0.119	0	0
Gene10865	0	1.75746	0.524	0	0
Gene1581	0	1.46101	0.457	0	0
Gene20999	0	1.3606	0.446	0	0
LOC106577281	0	0.535974	0.189	0	0
Gene8792	0	0.470378	0.158	0	0
LOC106613544	0	1.68377	0.568	0.026	0
LOC106592735	0	1.47345	0.469	0	0
LZX-CL10167.Contig2-All-g	0	1.26897	0.422	0	0
LOC106569522	0	0.145788	0.166	0.034	0
LZX-Unigene46080-All-g	0	3.31194	0.751	0	0
zfand1	0	0.268754	0.16	0.013	0
s20aa	0	1.0419	0.363	0.015	0
LZX-Unigene13623-All-g	0	3.55513	0.405	0	0
hnrnpl	0	0.468862	0.424	0.096	0
LOC106589355	0	0.232124	0.224	0.028	0
Gene8116	0	0.575222	0.145	0	0
LOC106598504	0	2.51002	0.742	0.041	0
Gene17447	0	4.60441	0.887	0	0
Gene38818	0	4.71934	0.904	0	0
zbtb8os	0	1.02922	0.379	0.007	0
Gene5823	0	1.12217	0.235	0	0
phla2	0	1.21451	0.401	0.047	0
LOC106576324	0	-1.62495	0.454	0.465	0
Gene2422	0	0.346698	0.138	0	0
LOC106604950	0	0.971622	0.472	0.061	0
LOC106567526	0	1.443	0.584	0.05	0
Gene8845	0	1.78891	0.288	0	0
LZX-Unigene15416-All-g	0	0.368323	0.128	0	0
LOC100194699	0	1.11297	0.411	0.01	0
LOC106589391	0	0.327055	0.158	0.004	0
LZX-CL8148.Contig2-All-g	0	3.44908	0.79	0	0
LZX-Unigene7794-All-g	0	1.07174	0.363	0	0
atp5j2	0	0.348244	0.755	0.438	0
LOC106604229	0	1.71882	0.575	0.034	0
Gene4735	0	0.279091	0.114	0	0
Gene9996	0	0.710902	0.228	0	0
LOC106563457	0	1.06527	0.443	0.034	0
sepp1	0	2.15144	0.6	0.093	0
Gene5863	0	1.20817	0.339	0	0
LOC106600642	0	2.98592	0.39	0.035	0
LOC106603813	0	1.27112	0.469	0.013	0
upk1b	0	1.33462	0.36	0.017	0
LOC100194717	0	1.88171	0.637	0.058	0
LZX-Unigene24169-All-g	0	1.10712	0.346	0	0
LOC106585762	0	0.713162	0.348	0.026	0
Gene17638	0	0.74351	0.273	0	0
Gene5548	0	3.24139	0.769	0	0
LZX-Unigene49274-All-g	0	1.5011	0.342	0	0
Gene12057	0	3.65389	0.783	0	0
LZX-CL4802.Contig8-All-g	0	0.912817	0.215	0	0
ube2g2	0	0.347304	0.261	0.042	0
LZX-CL5854.Contig1-All-g	0	0.634546	0.23	0	0
LZX-Unigene12664-All-g	0	0.552821	0.16	0	0
LZX-CL458.Contig2-All-g	0	2.79397	0.512	0	0
Gene28224	0	1.91244	0.5	0	0
Gene19379	0	0.500736	0.161	0	0
Gene24681	0	0.81052	0.303	0	0
Gene5591	0	1.37576	0.216	0	0
Gene1078	0	0.589499	0.199	0	0
Gene30637	0	1.2472	0.409	0	0
Gene10505	0	1.12983	0.391	0	0
Gene1882	0	0.844242	0.229	0	0
cisd1	0	1.09153	0.375	0.01	0
LOC106570315	0	2.00181	0.503	0.015	0
LOC106564749	0	0.345742	0.226	0.018	0
LOC106562890	0	1.27128	0.456	0.009	0
Gene25188	0	1.73659	0.383	0	0
Gene15089	0	0.589726	0.225	0	0
Gene19136	0	1.51364	0.443	0	0
Gene5397	0	1.65049	0.526	0	0
Gene16782	0	0.592426	0.198	0	0
LZX-Unigene56753-All-g	0	2.33356	0.406	0	0
Gene16233	0	0.615346	0.195	0	0
LOC106563587	0	1.32651	0.34	0.028	0
LOC106579627	0	0.257677	0.349	0.077	0
LOC106567067	0	1.15383	0.397	0.008	0
LOC106589952	0	0.91516	0.758	0.32	0
LZX-CL10159.Contig1-All-g	0	2.59081	0.669	0	0
Gene8104	0	1.82565	0.514	0	0
LZX-CL4258.Contig3-All-g	0	5.21127	0.643	0	0
Gene59924	0	2.13224	0.473	0	0
Gene2307	0	0.417129	0.123	0	0
Gene39246	0	1.21232	0.414	0	0
LZX-CL3352.Contig1-All-g	0	1.93481	0.2	0	0
tubb4b	0	3.1165	0.74	0.01	0
LZX-Unigene8204-All-g	0	1.51935	0.475	0	0
LZX-CL6656.Contig3-All-g	0	1.51977	0.471	0	0
LOC106608882	0	0.464724	0.208	0.009	0
crop	0	0.511513	0.309	0.051	0
Gene7478	0	0.509938	0.171	0	0
LOC106602733	0	3.19213	0.395	0	0
Gene1681	0	1.26637	0.365	0	0
ubl3	0	-0.924459	0.007	0.102	0
LOC106584336	0	0.52435	0.279	0.017	0
Gene6266	0	0.568067	0.192	0	0
hnrpdl	0	2.40546	0.784	0.075	0
Gene3965	0	0.351486	0.131	0	0
LZX-Unigene41317-All-g	0	1.86145	0.526	0	0
LOC106604745	0	3.06923	0.752	0	0
Gene21167	0	0.880484	0.32	0	0
LZX-CL6789.Contig2-All-g	0	1.25462	0.415	0	0
Gene11467	0	0.564838	0.206	0	0
Gene6359	0	0.929353	0.296	0	0
LOC106565035	0	3.16894	0.79	0.023	0
LOC106584177	0	3.60876	0.73	0.031	0
LOC106604709	0	0.541502	0.432	0.085	0
Gene5530	0	0.283952	0.103	0	0
Gene2280	0	0.50459	0.15	0	0
Gene10678	0	0.274281	0.11	0	0
LOC106562978	0	0.366466	0.163	0	0
LOC106569431	0	1.38243	0.52	0.026	0
Gene1855	0	0.612179	0.223	0	0
LOC106580435	0	0.573949	0.308	0.033	0
rpl12	0	-1.35354	0.578	0.586	0
Gene14977	0	3.94019	0.579	0	0
Gene3517	0	0.397773	0.151	0	0
Gene13796	0	0.915448	0.307	0	0
Gene28223	0	2.40225	0.605	0	0
Gene3761	0	0.278194	0.103	0	0
LZX-CL4802.Contig9-All-g	0	5.10004	0.864	0	0
LZX-Unigene49780-All-g	0	0.430805	0.187	0	0
Gene27290	0	0.931427	0.319	0	0
LZX-CL193.Contig6-All-g	0	1.44455	0.2	0	0
Gene5425	0	1.77459	0.533	0	0
Gene267	0	1.6637	0.514	0	0
Gene25894	0	1.04969	0.241	0	0
Gene12437	0	0.75207	0.216	0	0
canx	0	0.642178	0.651	0.251	0
Gene18047	0	0.508144	0.122	0	0
LOC106596138	0	0.653128	0.246	0	0
LOC106575061	0	1.87625	0.532	0.017	0
Gene11871	0	2.53864	0.656	0	0
glrx3	0	0.820861	0.312	0.001	0
Gene9674	0	0.624655	0.225	0	0
LOC106613672	0	1.30385	0.55	0.051	0
Gene363	0	0.7368	0.19	0	0
Gene17773	0	0.833905	0.221	0	0
brix1	0	0.271007	0.207	0.021	0
Gene3290	0	0.575384	0.166	0	0
Gene6127	0	0.482124	0.116	0	0
Gene12243	0	2.24	0.588	0	0
tmco1	0	0.313062	0.346	0.067	0
Gene2424	0	1.41104	0.443	0	0
LOC106602804	0	-2.94601	0.045	0.463	0
LOC106573069	0	0.865342	0.288	0	0
ptprc	0	-1.57765	0.04	0.153	0
Gene15395	0	0.463702	0.163	0	0
LZX-Unigene15046-All-g	0	1.04423	0.355	0	0
LOC106560851	0	1.21086	0.438	0.028	0
LOC106576398	0	0.258024	0.111	0.009	0
i14k	0	0.371668	0.263	0.047	0
LZX-CL8489.Contig1-All-g	0	3.54056	0.701	0	0
LOC106608932	0	1.00994	0.357	0	0
Gene3725	0	0.930312	0.277	0	0
Gene113	0	2.40161	0.482	0	0
LZX-Unigene13649-All-g	0	1.26442	0.39	0	0
chp1	0	0.619335	0.295	0.013	0
Gene3786	0	1.548	0.479	0	0
LOC106606250	0	0.756598	0.285	0.001	0
LOC106594031	0	0.350073	0.211	0.018	0
LOC106589556	0	3.39614	0.129	0	0
Gene14280	0	1.01426	0.287	0	0
Gene11090	0	0.485166	0.141	0	0
LZX-CL5054.Contig4-All-g	0	0.332979	0.115	0	0
Gene262	0	0.674147	0.274	0	0
LOC106601262	0	1.00658	0.817	0.408	0
LOC106601349	0	0.392405	0.354	0.075	0
enog	0	1.03509	0.158	0.002	0
Gene5826	0	0.966482	0.278	0	0
LOC100136469	0	0.809749	0.319	0.032	0
Gene9937	0	1.73411	0.521	0	0
LZX-CL10205.Contig2-All-g	0	1.48695	0.486	0	0
LZX-CL11954.Contig1-All-g	0	0.301777	0.118	0	0
LOC106564567	0	2.82974	0.752	0.039	0
Gene10831	0	1.05916	0.307	0	0
elob	0	1.93911	0.573	0.001	0
LZX-CL10022.Contig2-All-g	0	4.17663	0.836	0	0
LZX-Unigene20016-All-g	0	2.63585	0.586	0	0
Gene10250	0	1.24088	0.41	0	0
Gene5285	0	0.413722	0.115	0	0
Gene19063	0	0.662512	0.127	0	0
Gene10532	0	0.716877	0.236	0	0
LOC106561721	0	2.91558	0.735	0.008	0
Gene4796	0	1.8401	0.543	0	0
Gene4238	0	0.482103	0.107	0	0
LOC106573602	0	2.13882	0.683	0.045	0
Gene18566	0	1.43356	0.429	0	0
gars	0	1.80879	0.541	0.011	0
LZX-CL1716.Contig3-All-g	0	0.251821	0.102	0	0
Gene3366	0	0.425595	0.119	0	0
LZX-Unigene61782-All-g	0	1.93175	0.562	0	0
LOC106567618	0	0.639844	0.226	0	0
LZX-Unigene6585-All-g	0	1.78365	0.403	0	0
Gene8106	0	0.498603	0.174	0	0
LOC106584637	0	1.03209	0.349	0	0
Gene52530	0	0.489386	0.171	0	0
Gene18480	0	2.90269	0.771	0	0
LOC106568674	0	0.111867	0.265	0.067	0
arpc1a	0	1.15235	0.517	0.068	0
Gene12197	0	3.22732	0.73	0	0
Gene15092	0	2.35507	0.358	0	0
capza2	0	1.66026	0.562	0.055	0
LOC106567491	0	0.973967	0.406	0.03	0
Gene2474	0	0.444507	0.162	0	0
Gene11488	0	0.816555	0.199	0	0
LOC106572460	0	0.615858	0.249	0.007	0
Gene24282	0	0.577564	0.174	0	0
Gene18568	0	1.05063	0.362	0	0
LZX-Unigene24634-All-g	0	1.46209	0.475	0	0
actn4	0	-2.50306	0.019	0.378	0
LOC106589303	0	0.740604	0.302	0.009	0
Gene19145	0	1.67436	0.501	0	0
LOC106613295	0	0.752238	0.34	0.032	0
Gene8673	0	0.268364	0.113	0	0
LZX-Unigene20248-All-g	0	1.26604	0.316	0	0
LZX-Unigene970-All-g	0	1.90835	0.553	0	0
Gene1471	0	0.939162	0.29	0	0
LOC106577997	0	0.946326	0.472	0.068	0
Gene5371	0	0.889913	0.283	0	0
bola1	0	1.12073	0.463	0.023	0
Gene111	0	0.434124	0.13	0	0
LOC106580649	0	-1.79243	0.398	0.481	0
Gene3541	0	0.776319	0.253	0	0
Gene70	0	0.615312	0.215	0	0
pkp4	0	0.540471	0.234	0.03	0
LOC106602281	0	1.14225	0.379	0	0
Gene16622	0	0.675022	0.156	0	0
Gene15355	0	0.626622	0.108	0	0
LOC106604587	0	0.999041	0.302	0.005	0
LZX-CL458.Contig3-All-g	0	0.954154	0.17	0	0
Gene8906	0	3.05525	0.715	0	0
Gene8251	0	0.304972	0.115	0	0
LZX-Unigene19515-All-g	0	0.803735	0.301	0	0
Gene5224	0	1.1996	0.335	0	0
Gene4347	0	0.788306	0.28	0	0
LOC106600596	0	0.295184	0.145	0.005	0
LZX-CL6100.Contig1-All-g	0	0.960411	0.225	0	0
Gene23686	0	1.34251	0.407	0	0
Gene18073	0	0.425952	0.155	0	0
Gene3062	0	0.427865	0.171	0	0
Gene6368	0	0.588029	0.185	0	0
Gene26746	0	2.83237	0.701	0	0
Gene25594	0	1.1343	0.397	0	0
LOC106599023	0	0.307204	0.117	0.002	0
Gene30600	0	0.849136	0.301	0	0
Gene1009	0	0.653553	0.138	0	0
Gene17645	0	1.41465	0.452	0	0
LOC106610205	0	0.836248	0.261	0.005	0
Gene28118	0	0.341977	0.108	0	0
echs1	0	0.245277	0.26	0.037	0
LZX-CL7287.Contig2-All-g	0	0.389334	0.141	0	0
LOC106603728	0	1.27461	0.401	0	0
Gene9174	0	1.61486	0.379	0	0
Gene22574	0	2.18132	0.601	0	0
LOC106576321	0	1.02227	0.352	0	0
LOC106569295	0	0.717126	0.273	0	0
Gene4337	0	0.625846	0.198	0	0
Gene40308	0	3.60236	0.697	0	0
LZX-CL318.Contig1-All-g	0	1.50913	0.353	0	0
LZX-CL5761.Contig1-All-g	0	4.08452	0.842	0	0
LOC106572011	0	1.24997	0.551	0.065	0
Gene4638	0	0.846635	0.155	0	0
Gene12522	0	2.83282	0.729	0	0
Gene4676	0	0.722489	0.275	0	0
Gene21624	0	0.584265	0.232	0	0
Gene26265	0	1.25498	0.409	0	0
LOC106591425	0	0.67135	0.241	0	0
LZX-CL6833.Contig2-All-g	0	1.39928	0.427	0	0
Gene3746	0	0.440732	0.132	0	0
Gene20861	0	0.429959	0.129	0	0
LOC106562047	0	0.42221	0.317	0.039	0
LOC106579934	0	0.348177	0.149	0.004	0
LZX-CL1810.Contig3-All-g	0	1.52279	0.124	0	0
Gene37325	0	2.48417	0.578	0	0
Gene17737	0	1.14355	0.387	0	0
Gene11245	0	1.85343	0.498	0	0
Gene1500	0	0.551382	0.187	0	0
Gene15562	0	0.550016	0.165	0	0
Gene17934	0	1.8823	0.358	0	0
LZX-Unigene15950-All-g	0	0.340281	0.15	0	0
Gene3539	0	0.296148	0.102	0	0
LOC106604294	0	1.85014	0.548	0.029	0
aldoc	0	2.18666	0.545	0	0
psmb6	0	0.822499	0.474	0.075	0
Gene4507	0	0.265209	0.101	0	0
Gene5482	0	0.444508	0.167	0	0
Gene10943	0	0.692725	0.276	0	0
Gene18248	0	1.05212	0.356	0	0
mrpl14	0	0.427614	0.263	0.022	0
Gene10944	0	1.93806	0.483	0	0
LZX-CL2972.Contig2-All-g	0	1.86877	0.291	0	0
LZX-Unigene9495-All-g	0	0.529613	0.164	0	0
Gene10458	0	0.292479	0.12	0	0
Gene16	0	0.490415	0.165	0	0
Gene20934	0	1.87665	0.377	0	0
LOC106577556	0	0.254766	0.109	0.001	0
LOC106562360	0	1.56121	0.501	0.004	0
LOC106610355	0	1.25612	0.414	0	0
Gene17462	0	0.426126	0.128	0	0
LOC106612160	0	0.216531	0.139	0.009	0
prs10	0	0.937604	0.468	0.045	0
Gene11235	0	0.732658	0.257	0	0
Gene4677	0	1.00979	0.262	0	0
LOC106571583	0	0.432698	0.203	0.014	0
Gene791	0	3.40257	0.773	0	0
LZX-Unigene56757-All-g	0	0.267722	0.102	0	0
Gene29636	0	0.327203	0.101	0	0
LOC106570608	0	1.16826	0.491	0.04	0
LOC106577931	0	0.160705	0.229	0.047	0
LOC106563627	0	0.154695	0.253	0.054	0
LOC106605937	0	1.0832	0.393	0	0
Gene5358	0	3.01351	0.769	0	0
LOC106594225	0	0.245728	0.153	0.016	0
Gene22974	0	1.69215	0.513	0	0
Gene9137	0	0.782096	0.26	0	0
Gene7588	0	0.762357	0.26	0	0
Gene33793	0	1.32803	0.322	0	0
LOC106577187	0	0.709295	0.269	0.01	0
LOC106579022	0	0.505612	0.255	0.016	0
Gene70207	0	0.406541	0.168	0	0
Gene36996	0	1.92823	0.57	0	0
Gene8975	0	0.480645	0.101	0	0
LZX-CL1579.Contig2-All-g	0	1.21094	0.407	0	0
Gene5529	0	1.51039	0.421	0	0
LOC106564626	0	2.13667	0.596	0	0
Gene19039	0	0.900812	0.313	0	0
LZX-CL11095.Contig1-All-g	0	0.473037	0.196	0	0
Gene3484	0	1.70963	0.478	0	0
Gene10976	0	2.18407	0.613	0	0
ywhaz	0	0.243443	0.598	0.271	0
LZX-CL5648.Contig2-All-g	0	0.443922	0.127	0	0
LOC106567276	0	1.11076	0.524	0.059	0
Gene1455	0	0.863176	0.239	0	0
Gene4661	0	1.32646	0.414	0	0
Gene2446	0	1.38191	0.384	0	0
Gene16288	0	1.9563	0.544	0	0
Gene16186	0	1.06824	0.378	0	0
Gene2122	0	0.572085	0.237	0	0
LOC106582613	0	0.463668	0.236	0.009	0
Gene15386	0	0.460629	0.188	0	0
Gene27308	0	0.438326	0.181	0	0
Gene17472	0	0.395862	0.135	0	0
Gene17551	0	2.90958	0.684	0	0
Gene16228	0	1.45311	0.412	0	0
Gene61913	0	0.920991	0.331	0	0
LOC106567406	0	1.58593	0.556	0.037	0
Gene8857	0	0.695001	0.235	0	0
Gene17617	0	0.742946	0.207	0	0
Gene9759	0	0.739022	0.273	0	0
mrpl20	0	0.103411	0.186	0.031	0
Gene7375	0	1.50402	0.43	0	0
Gene17955	0	1.08779	0.121	0	0
LZX-Unigene56810-All-g	0	0.926561	0.334	0	0
Gene3407	0	0.372479	0.142	0	0
Gene6342	0	1.8818	0.512	0	0
LOC106586394	0	0.413959	0.271	0.04	0
LOC106599374	0	0.125982	0.13	0.023	0
LZX-Unigene7718-All-g	0	0.469248	0.199	0	0
Gene58778	0	1.42577	0.305	0	0
lab	0	0.143884	0.298	0.069	0
LZX-CL458.Contig4-All-g	0	0.74084	0.21	0	0
LOC100136430	0	1.62808	0.512	0.018	0
LOC106582927	0	1.29103	0.43	0.002	0
Gene10856	0	0.646825	0.212	0	0
Gene5801	0	1.11835	0.254	0	0
Gene15151	0	0.593345	0.234	0	0
LZX-Unigene30781-All-g	0	0.393632	0.136	0	0
LZX-Unigene14169-All-g	0	0.75892	0.272	0	0
Gene14908	0	1.03854	0.25	0	0
Gene7662	0	0.752375	0.265	0	0
Gene17561	0	2.33052	0.59	0	0
Gene7899	0	0.566084	0.186	0	0
Gene8933	0	0.707939	0.218	0	0
Gene23194	0	0.333042	0.128	0	0
LOC106608859	0	1.28639	0.652	0.234	0
Gene11170	0	0.555247	0.228	0	0
Gene17964	0	0.489055	0.119	0	0
LZX-Unigene25336-All-g	0	0.262899	0.109	0	0
polr2c	0	0.183742	0.162	0.018	0
dpyl3	0	2.19332	0.332	0.006	0
Gene19531	0	0.66299	0.207	0	0
Gene27302	0	1.23805	0.395	0	0
Gene10805	0	1.12984	0.258	0	0
cpsf3	0	0.399355	0.2	0.015	0
ddx49	0	0.536482	0.251	0.014	0
Gene69712	0	0.83594	0.291	0	0
LZX-CL6103.Contig2-All-g	0	0.250164	0.111	0	0
LZX-CL1626.Contig2-All-g	0	0.616069	0.264	0	0
Gene2695	0	0.540966	0.215	0	0
prs6a	0	-0.935118	0.011	0.102	0
LZX-Unigene6050-All-g	0	0.542202	0.209	0	0
vps28	0	0.300472	0.35	0.065	0
Gene12223	0	0.475189	0.142	0	0
Gene2263	0	1.40395	0.354	0	0
LZX-CL9976.Contig2-All-g	0	1.77362	0.502	0	0
LOC106578597	0	1.86277	0.404	0	0
Gene13014	0	0.54952	0.163	0	0
Gene12772	0	0.465861	0.182	0	0
LZX-CL8446.Contig5-All-g	0	0.331576	0.103	0	0
LOC106599388	0	0.720049	0.419	0.082	0
LZX-CL9009.Contig2-All-g	0	0.683529	0.262	0	0
tcpd	0	1.10564	0.547	0.089	0
LOC106600721	0	1.21766	0.131	0	0
Gene4526	0	0.338395	0.107	0	0
LZX-Unigene41283-All-g	0	0.636814	0.237	0	0
Gene11632	0	0.842353	0.244	0	0
ngbr	0	0.377395	0.254	0.032	0
Gene742	0	1.81273	0.475	0	0
sumo3	0	2.61156	0.644	0	0
Gene13330	0	0.688687	0.188	0	0
LOC100380643	0	-1.74429	0.068	0.236	0
Gene8860	0	0.339583	0.139	0	0
Gene10897	0	1.83527	0.543	0	0
LOC106595993	0	0.331341	0.155	0.005	0
LZX-Unigene15152-All-g	0	1.23866	0.419	0	0
LOC106561080	0	-1.28898	0.009	0.129	0
Gene8773	0	0.588504	0.218	0	0
LZX-Unigene13969-All-g	0	0.643747	0.165	0	0
LOC106599584	0	0.490384	0.39	0.069	0
Gene5335	0	0.641293	0.256	0	0
fuca1	0	2.14399	0.442	0.005	0
Gene16315	0	1.02515	0.351	0	0
pfd2	0	0.354886	0.247	0.027	0
LZX-Unigene15332-All-g	0	1.56371	0.492	0	0
Gene13681	0	0.899226	0.303	0	0
Gene6939	0	0.731602	0.204	0	0
LOC106600804	0	1.39307	0.553	0.041	0
LOC106601057	0	0.166867	0.217	0.043	0
Gene62404	0	0.792904	0.291	0	0
LZX-CL1635.Contig2-All-g	0	4.90438	0.165	0	0
LZX-CL116.Contig3-All-g	0	2.16987	0.498	0	0
Gene9564	0	0.486608	0.139	0	0
Gene17802	0	0.6472	0.235	0	0
Gene3296	0	1.37205	0.346	0	0
Gene29929	0	2.32241	0.512	0	0
cpsf2	0	0.616937	0.274	0.02	0
Gene16579	0	0.800737	0.295	0	0
LOC106568724	0	0.577503	0.21	0.005	0
LOC106590340	0	1.51102	0.491	0.009	0
hs90a	0	1.32031	0.44	0.016	0
LZX-Unigene1116-All-g	0	0.351761	0.153	0	0
Gene2407	0	0.399647	0.156	0	0
Gene4303	0	0.43967	0.145	0	0
Gene19106	0	1.57852	0.451	0	0
Gene1687	0	1.46359	0.463	0	0
Gene13805	0	0.332884	0.142	0	0
LZX-Unigene56812-All-g	0	1.27121	0.391	0	0
Gene12570	0	1.98637	0.588	0	0
LOC106580467	0	0.88783	0.395	0.039	0
LZX-CL12799.Contig1-All-g	0	1.59438	0.332	0	0
LZX-CL9754.Contig2-All-g	0	0.973631	0.345	0	0
Gene13350	0	0.820518	0.276	0	0
LZX-CL6233.Contig5-All-g	0	0.487988	0.178	0	0
LOC106571796	0	0.64552	0.303	0.018	0
Gene16656	0	1.28282	0.412	0	0
ncl	0	0.738281	0.681	0.277	0
LZX-Unigene40951-All-g	0	1.65565	0.418	0	0
Gene4006	0	0.550823	0.16	0	0
Gene3590	0	0.545626	0.21	0	0
Gene14973	0	2.09773	0.584	0	0
LOC106576896	0	0.79762	0.429	0.048	0
Gene5297	0	1.17497	0.357	0	0
LOC106592182	0	1.76648	0.551	0.063	0
LOC106604118	0	0.540687	0.321	0.035	0
LZX-Unigene35989-All-g	0	0.473098	0.195	0	0
mrpl22	0	0.824159	0.381	0.024	0
socs5	0	0.219078	0.176	0.041	0
Gene23904	0	0.331632	0.12	0	0
LOC106601657	0	0.284898	0.183	0.017	0
Gene12405	0	0.657643	0.23	0	0
Gene9181	0	2.39873	0.401	0	0
cisd2	0	0.767765	0.332	0.011	0
Gene9013	0	0.841403	0.28	0	0
Gene12315	0	1.44747	0.431	0	0
LOC106580907	0	1.07963	0.362	0	0
Gene11182	0	0.651219	0.253	0	0
Gene1933	0	1.07632	0.247	0	0
LZX-CL548.Contig1-All-g	0	0.880114	0.335	0	0
LOC106562100	0	0.285725	0.348	0.093	0
Gene10208	0	1.73667	0.439	0	0
Gene3502	0	0.615714	0.197	0	0
LOC106563255	0	0.273185	0.156	0.014	0
Gene5265	0	0.366306	0.152	0	0
LZX-Unigene7295-All-g	0	0.584174	0.117	0	0
Gene16184	0	0.31099	0.136	0	0
Gene16423	0	0.58552	0.178	0	0
Gene16239	0	0.775906	0.202	0	0
LOC100195238	0	0.130017	0.306	0.075	0
LZX-CL7690.Contig4-All-g	0	0.313359	0.128	0	0
srm	0	1.20122	0.449	0.022	0
Gene43593	0	0.389781	0.128	0	0
abce1	0	0.394219	0.144	0.001	0
Gene11046	0	1.84208	0.484	0	0
LOC106562991	0	1.11922	0.317	0.001	0
LOC106604140	0	1.78335	0.638	0.059	0
LZX-CL461.Contig2-All-g	0	0.48568	0.146	0	0
Gene18242	0	0.711864	0.267	0	0
psmd1	0	0.982414	0.509	0.087	0
LOC106612607	0	0.146824	0.183	0.027	0
LOC106569310	0	0.12286	0.203	0.042	0
Gene3790	0	1.11895	0.198	0	0
Gene19146	0	0.459523	0.183	0	0
dad1	0	1.0223	0.544	0.077	0
Gene5344	0	0.54572	0.184	0	0
LOC106565357	0	0.573846	0.385	0.049	0
nme7	0	2.0813	0.507	0.009	0
Gene19567	0	0.379052	0.134	0	0
Gene58767	0	3.40031	0.547	0	0
Gene39495	0	2.6282	0.685	0	0
Gene18973	0	0.512158	0.203	0	0
LZX-CL1319.Contig4-All-g	0	0.853758	0.304	0	0
Gene17866	0	1.41767	0.312	0	0
LOC106587636	0	0.98069	0.352	0	0
LOC106565337	0	-0.859694	0.007	0.101	0
Gene5212	0	0.667212	0.183	0	0
Gene19286	0	0.658549	0.255	0	0
LOC106613117	0	1.29821	0.549	0.063	0
LZX-CL356.Contig2-All-g	0	0.750143	0.247	0	0
LZX-Unigene8038-All-g	0	1.01453	0.363	0	0
LOC106569889	0	0.331324	0.217	0.021	0
LZX-Unigene46503-All-g	0	1.14936	0.39	0	0
LZX-CL12589.Contig2-All-g	0	1.64253	0.5	0	0
Gene19359	0	0.333658	0.112	0	0
Gene4922	0	0.331447	0.114	0	0
Gene2985	0	2.81078	0.678	0	0
Gene9425	0	0.983662	0.358	0	0
LOC106610675	0	0.133052	0.193	0.039	0
Gene11223	0	0.787948	0.297	0	0
Gene8087	0	1.29356	0.179	0	0
LOC106563647	0	2.02454	0.645	0.036	0
LOC106571612	0	0.43384	0.206	0.004	0
Gene48072	0	0.352169	0.111	0	0
LOC106603950	0	0.48915	0.204	0	0
Gene12326	0	1.03779	0.28	0	0
LZX-CL2050.Contig3-All-g	0	0.898097	0.301	0	0
LOC106589821	0	0.596041	0.468	0.093	0
lmf2	0	0.436613	0.259	0.026	0
LZX-CL6646.Contig1-All-g	0	0.240628	0.109	0	0
Gene7465	0	0.844712	0.225	0	0
Gene12497	0	0.930396	0.259	0	0
LOC106562383	0	-1.15612	0.053	0.164	0
Gene18871	0	0.34275	0.123	0	0
ssna1	0	0.358012	0.17	0.004	0
Gene17962	0	0.265833	0.108	0	0
LOC106589949	0	0.814029	0.273	0.003	0
LOC106572119	0	0.332881	0.423	0.138	0
LOC106573564	0	1.25632	0.46	0.015	0
Gene4045	0	0.901151	0.311	0	0
Gene5608	0	0.35515	0.114	0	0
LOC106601178	0	0.674401	0.406	0.111	0
LOC106607150	0	0.248323	0.278	0.061	0
LOC106561643	0	0.577201	0.301	0.036	0
Gene13483	0	0.383697	0.116	0	0
Gene23730	0	0.398262	0.137	0	0
Gene13349	0	0.820651	0.268	0	0
taldo	0	2.05321	0.571	0	0
LOC106561942	0	0.828847	0.361	0.016	0
LOC100196682	0	0.297572	0.179	0.021	0
LZX-CL12056.Contig2-All-g	0	1.75202	0.249	0	0
Gene7386	0	0.48475	0.181	0	0
LOC106569895	0	1.5064	0.507	0.018	0
Gene5479	0	0.489085	0.177	0	0
Gene15455	0	1.19962	0.41	0	0
Gene881	0	0.695151	0.193	0	0
LOC106567177	0	0.204716	0.114	0.008	0
Gene15803	0	0.63737	0.228	0	0
LOC106568327	0	0.637531	0.309	0.017	0
LZX-CL8042.Contig4-All-g	0	2.1172	0.576	0	0
Gene2534	0	0.465992	0.15	0	0
LZX-Unigene7025-All-g	0	0.642999	0.222	0	0
Gene15049	0	0.843122	0.243	0	0
Gene9441	0	0.518673	0.162	0	0
Gene19997	0	0.926478	0.275	0	0
Gene13284	0	0.677555	0.209	0	0
Gene2647	0	0.472275	0.162	0	0
Gene3607	0	0.294077	0.122	0	0
Gene5732	0	0.420713	0.106	0	0
LZX-Unigene15315-All-g	0	1.48149	0.483	0	0
Gene10357	0	0.635078	0.207	0	0
kiaa0232	0	-0.910374	0.006	0.103	0
vps72	0	0.212512	0.124	0.008	0
Gene30825	0	0.575303	0.24	0	0
LZX-Unigene55890-All-g	0	1.59937	0.502	0	0
Gene10735	0	1.28972	0.36	0	0
LOC106590440	0	0.24615	0.109	0.001	0
Gene8921	0	1.02001	0.366	0	0
Gene17997	0	0.926644	0.32	0	0
LZX-Unigene12667-All-g	0	0.353283	0.161	0	0
LOC106569949	0	0.764524	0.21	0.001	0
Gene14349	0	0.451147	0.125	0	0
Gene43472	0	0.615035	0.221	0	0
Gene690	0	1.06715	0.246	0	0
Gene17572	0	1.02077	0.341	0	0
LOC106612272	0	0.187319	0.159	0.026	0
LOC106569631	0	0.60805	0.351	0.066	0
Gene7954	0	0.565592	0.19	0	0
Gene62488	0	0.60115	0.181	0	0
LZX-Unigene12337-All-g	0	0.33697	0.101	0	0
LOC106570204	0	1.40585	0.475	0.025	0
LZX-Unigene46379-All-g	0	1.509	0.489	0	0
Gene1842	0	0.688891	0.213	0	0
hem2	0	0.265838	0.141	0.005	0
Gene13212	0	0.246248	0.105	0	0
LZX-CL12799.Contig3-All-g	0	0.315523	0.103	0	0
LOC106595442	0	0.308684	0.101	0	0
LZX-Unigene51411-All-g	0	0.748876	0.282	0	0
Gene7972	0	0.749739	0.216	0	0
Gene12498	0	0.744761	0.274	0	0
Gene10522	0	1.00535	0.341	0	0
Gene6687	0	0.594074	0.149	0	0
LZX-Unigene46515-All-g	0	0.914101	0.336	0	0
LZX-Unigene27618-All-g	0	1.27789	0.418	0	0
LOC106611563	0	1.45654	0.407	0	0
rab9a	0	0.494918	0.228	0.01	0
Gene9714	0	0.521006	0.154	0	0
Gene6310	0	2.18799	0.545	0	0
LZX-CL12262.Contig3-All-g	0	0.401296	0.146	0	0
LZX-Unigene6370-All-g	0	0.365205	0.149	0	0
ylpm1	0	4.35644	0.347	0.037	0
LOC106590839	0	1.43872	0.426	0	0
ube2v2	0	1.13533	0.429	0.016	0
Gene10906	0	0.711451	0.273	0	0
commd10	0	0.477809	0.252	0.013	0
LOC106609556	0	0.242693	0.156	0.013	0
Gene8719	0	0.478229	0.105	0	0
LZX-CL2191.Contig3-All-g	0	0.548346	0.209	0	0
LOC106601282	0	0.415087	0.255	0.026	0
Gene19878	0	1.73007	0.498	0	0
wars	0	0.245116	0.166	0.012	0
Gene20010	0	0.473793	0.167	0	0
Gene2665	0	0.45437	0.115	0	0
LZX-Unigene17428-All-g	0	0.681477	0.261	0	0
Gene13676	0	0.813978	0.273	0	0
LZX-Unigene7883-All-g	0	0.450916	0.184	0	0
LZX-CL2804.Contig1-All-g	0	0.387818	0.164	0	0
k0090	0	0.306607	0.105	0	0
Gene2410	0	0.354297	0.142	0	0
Gene7649	0	0.298791	0.133	0	0
cdpf1	0	0.156207	0.146	0.015	0
ei2bb	0	0.352788	0.193	0.012	0
Gene11649	0	0.496202	0.171	0	0
Gene48839	0	1.19533	0.402	0	0
Gene5794	0	0.346285	0.132	0	0
fus	0	1.69002	0.548	0.027	0
Gene9126	0	0.617434	0.161	0	0
Gene19040	0	1.28268	0.39	0	0
Gene296	0	0.360099	0.1	0	0
LZX-CL1038.Contig5-All-g	0	0.455395	0.16	0	0
Gene5566	0	0.311544	0.1	0	0
atp2a3	0	2.2971	0.582	0.011	0
Gene17868	0	0.461349	0.167	0	0
copa	0	0.316694	0.337	0.075	0
Gene1589	0	0.676282	0.225	0	0
Gene8521	0	0.901589	0.234	0	0
faxdc2	0	0.573418	0.279	0.022	0
Gene12771	0	0.563248	0.209	0	0
Gene5260	0	1.00637	0.352	0	0
LZX-Unigene40877-All-g	0	0.306554	0.125	0	0
LOC106586481	0	0.475874	0.27	0.019	0
LZX-Unigene61595-All-g	0	0.31855	0.131	0	0
LZX-Unigene5678-All-g	0	0.730792	0.179	0	0
Gene10720	0	1.06104	0.372	0	0
Gene4420	0	0.510984	0.178	0	0
Gene6329	0	0.255531	0.11	0	0
LZX-CL4193.Contig2-All-g	0	1.32376	0.434	0	0
Gene9110	0	0.638251	0.234	0	0
143g2	0	1.0792	0.361	0	0
hdd1a	0	0.178846	0.111	0.008	0
Gene5753	0	2.06812	0.353	0	0
LZX-CL12664.Contig4-All-g	0	0.276902	0.112	0	0
LOC106586319	0	1.02461	0.364	0.003	0
LOC106586136	0	0.587506	0.196	0.001	0
tmem251	0	0.571113	0.227	0.003	0
LZX-Unigene7423-All-g	0	0.612996	0.169	0	0
smim8	0	0.285675	0.146	0.008	0
LOC106610956	0	0.431433	0.286	0.04	0
Gene4631	0	0.291396	0.108	0	0
LZX-CL10347.Contig1-All-g	0	1.8526	0.533	0	0
Gene6309	0	0.641915	0.251	0	0
LZX-CL8977.Contig2-All-g	0	1.80807	0.307	0	0
Gene6269	0	0.236949	0.102	0	0
LOC106611239	0	0.312263	0.378	0.079	0
fbrl	0	0.154536	0.238	0.041	0
Gene10138	0	0.56593	0.212	0	0
Gene2697	0	0.757647	0.26	0	0
Gene12185	0	0.859684	0.303	0	0
LZX-CL7296.Contig2-All-g	0	0.551474	0.118	0	0
LOC106571050	0	0.208096	0.165	0.042	0
Gene10528	0	0.368142	0.132	0	0
LZX-CL1440.Contig1-All-g	0	0.548294	0.214	0	0
LZX-CL10353.Contig1-All-g	0	1.85096	0.546	0	0
Gene37580	0	3.34692	0.581	0	0
LOC106584278	0	1.08991	0.449	0.044	0
Gene8979	0	0.343365	0.145	0	0
Gene10529	0	0.47965	0.2	0	0
Gene29663	0	0.429414	0.153	0	0
Gene22393	0	2.1791	0.555	0	0
Gene5637	0	0.719173	0.217	0	0
LOC106612292	0	0.166732	0.221	0.048	0
Gene11137	0	0.397137	0.114	0	0
LZX-Unigene35371-All-g	0	1.43053	0.155	0	0
Gene22132	0	0.416839	0.135	0	0
LZX-Unigene61838-All-g	0	1.80804	0.482	0	0
Gene29130	0	1.61841	0.279	0	0
Gene10903	0	0.983011	0.269	0	0
LOC106603211	0	0.769984	0.451	0.069	0
Gene24124	0	0.307621	0.123	0	0
Gene10777	0	1.26458	0.392	0	0
Gene4271	0	1.02203	0.145	0	0
Gene9260	0	0.349285	0.116	0	0
Gene4256	0	1.58424	0.269	0	0
Gene16011	0	0.604573	0.173	0	0
LOC106601605	0	0.376945	0.258	0.031	0
Gene2268	0	1.22732	0.329	0	0
LZX-CL10954.Contig1-All-g	0	0.311417	0.12	0	0
Gene6516	0	0.681725	0.189	0	0
LOC106569376	0	0.708413	0.285	0.006	0
LZX-Unigene61002-All-g	0	1.12868	0.382	0	0
dusp23	0	0.379318	0.183	0.005	0
LOC106572778	0	0.273487	0.155	0.01	0
Gene34419	0	0.617787	0.213	0	0
Gene6737	0	1.5318	0.374	0	0
LOC106595689	0	0.805629	0.309	0	0
LZX-CL4169.Contig3-All-g	0	0.6725	0.234	0	0
Gene2544	0	0.584525	0.194	0	0
Gene8067	0	0.726304	0.209	0	0
Gene16313	0	0.844487	0.24	0	0
LZX-CL10022.Contig1-All-g	0	1.4057	0.45	0	0
Gene11265	0	0.423488	0.151	0	0
Gene19679	0	0.576846	0.212	0	0
Gene17637	0	0.406985	0.117	0	0
Gene2094	0	0.352635	0.141	0	0
Gene44354	0	1.72838	0.532	0	0
LOC106606913	0	0.776612	0.458	0.063	0
LOC106605206	0	0.740565	0.252	0.028	0
Gene16075	0	0.329813	0.108	0	0
Gene3669	0	0.629503	0.149	0	0
pk	0	0.378487	0.152	0.003	0
Gene8395	0	0.329018	0.104	0	0
LOC106571977	0	1.1582	0.358	0	0
Gene19311	0	0.570096	0.169	0	0
tmm85	0	0.250142	0.156	0.015	0
LZX-CL11720.Contig1-All-g	0	4.5126	0.394	0	0
Gene13227	0	0.570798	0.139	0	0
Gene16195	0	0.718702	0.288	0	0
Gene9506	0	1.01064	0.288	0	0
Gene10479	0	0.672081	0.253	0	0
LZX-CL318.Contig2-All-g	0	1.4786	0.345	0	0
Gene8107	0	1.22363	0.412	0	0
Gene9856	0	0.982638	0.321	0	0
Gene10866	0	0.358381	0.135	0	0
Gene17743	0	0.737899	0.259	0	0
LZX-CL10284.Contig1-All-g	0	0.720925	0.139	0	0
Gene17681	0	0.373095	0.148	0	0
LZX-CL1438.Contig3-All-g	0	0.296668	0.137	0	0
Gene8157	0	1.26293	0.42	0	0
eef1e1	0	1.06926	0.412	0.013	0
Gene3600	0	0.675244	0.22	0	0
Gene11571	0	0.46797	0.168	0	0
Gene70993	0	0.563328	0.228	0	0
Gene11634	0	0.512612	0.101	0	0
Gene23372	0	0.811055	0.298	0	0
Gene22543	0	0.889242	0.174	0	0
Gene12384	0	0.676463	0.217	0	0
Gene9058	0	0.554226	0.23	0	0
eif3ea	0	0.689227	0.397	0.049	0
LOC106610893	0	0.209438	0.116	0.016	0
LZX-CL11954.Contig2-All-g	0	0.298023	0.137	0	0
Gene13416	0	0.661649	0.111	0	0
Gene11503	0	0.575468	0.149	0	0
Gene4963	0	1.55057	0.495	0	0
LOC106585969	0	0.381515	0.203	0.016	0
Gene54841	0	0.307394	0.111	0	0
Gene24973	0	0.288358	0.103	0	0
Gene10853	0	1.15866	0.333	0	0
LOC106586910	0	0.605414	0.258	0.009	0
Gene2264	0	1.12421	0.356	0	0
LOC106593846	0	0.263661	0.134	0.001	0
Gene17660	0	0.597756	0.228	0	0
tmem39b	0	0.825771	0.339	0.026	0
LOC106570196	0	1.16819	0.541	0.071	0
LOC106581444	0	-1.37373	0.039	0.18	0
LZX-CL1911.Contig1-All-g	0	0.419259	0.172	0	0
Gene7042	0	0.339156	0.122	0	0
Gene17795	0	0.734644	0.274	0	0
LOC106562884	0	0.92573	0.33	0.003	0
LZX-CL4199.Contig2-All-g	0	0.290159	0.121	0	0
borcs7	0	0.582958	0.258	0.008	0
LOC106561292	0	-0.873221	0.029	0.102	0
Gene5475	0	0.291559	0.108	0	0
Gene2204	0	1.24774	0.256	0	0
Gene17694	0	0.496937	0.135	0	0
Gene13515	0	0.442003	0.112	0	0
LZX-CL12748.Contig3-All-g	0	1.60998	0.487	0	0
Gene4450	0	0.677362	0.189	0	0
Gene2921	0	1.02887	0.292	0	0
Gene2562	0	0.764273	0.184	0	0
trm61	0	0.320789	0.161	0.005	0
LZX-CL4615.Contig5-All-g	0	0.573024	0.187	0	0
LOC106580723	0	0.382477	0.406	0.081	0
LZX-CL6239.Contig1-All-g	0	0.676574	0.271	0	0
Gene12314	0	0.475979	0.122	0	0
Gene7984	0	1.07824	0.299	0	0
LOC106566695	0	0.576789	0.249	0.01	0
Gene1745	0	0.276288	0.104	0	0
Gene12179	0	0.818873	0.295	0	0
LOC106592370	0	1.733	0.515	0.005	0
Gene14927	0	1.3702	0.326	0	0
Gene6580	0	0.401341	0.158	0	0
LOC106573573	0	0.324737	0.147	0.004	0
Gene1374	0	0.46274	0.13	0	0
LZX-CL12667.Contig4-All-g	0	3.33908	0.118	0	0
Gene5592	0	0.730312	0.246	0	0
LOC106607643	0	0.242176	0.116	0.017	0
LZX-CL8760.Contig8-All-g	0	1.47559	0.48	0	0
Gene10530	0	0.328105	0.132	0	0
LOC106581078	0	0.368021	0.134	0	0
LZX-Unigene36123-All-g	0	0.981405	0.336	0	0
LOC106608573	0	-0.329042	0.327	0.135	0
Gene13532	0	0.543554	0.125	0	0
Gene12785	0	0.308248	0.103	0	0
Gene12216	0	1.34538	0.44	0	0
Gene19414	0	0.87691	0.262	0	0
Gene6629	0	0.40517	0.162	0	0
LOC106562324	0	0.635806	0.29	0.008	0
Gene286	0	1.30101	0.422	0	0
Gene3640	0	0.918058	0.305	0	0
Gene7933	0	1.19261	0.394	0	0
LOC106579856	0	0.867248	0.161	0	0
Gene2558	0	1.35255	0.239	0	0
Gene42922	0	0.791326	0.253	0	0
Gene2130	0	0.397697	0.155	0	0
Gene12311	0	0.345417	0.12	0	0
LOC106577630	0	0.600128	0.204	0.006	0
Gene2564	0	0.402373	0.12	0	0
LZX-Unigene30446-All-g	0	0.680816	0.222	0	0
Gene9347	0	0.537745	0.157	0	0
LOC106563041	0	-1.04193	0.018	0.112	0
Gene16311	0	0.283696	0.118	0	0
LOC106606718	0	0.25366	0.104	0	0
Gene6207	0	1.47801	0.477	0	0
LOC106598325	0	0.720686	0.257	0	0
med21	0	0.152343	0.106	0.009	0
Gene14030	0	0.375664	0.107	0	0
LZX-CL2759.Contig1-All-g	0	0.323344	0.148	0	0
papss1	0	0.489527	0.239	0.013	0
Gene7285	0	0.371382	0.106	0	0
LOC106560222	0	0.209027	0.108	0.002	0
LZX-CL399.Contig5-All-g	0	2.06431	0.561	0	0
LOC106611303	0	0.6139	0.216	0.002	0
LZX-CL5209.Contig2-All-g	0	0.35171	0.163	0	0
LOC106610742	0	0.447344	0.16	0	0
if6	0	0.693376	0.393	0.039	0
Gene4445	0	0.364177	0.148	0	0
LZX-CL4176.Contig8-All-g	0	0.233031	0.104	0	0
LOC106567201	0	0.476314	0.22	0.015	0
LOC106603221	0	1.58292	0.397	0.001	0
LZX-Unigene36136-All-g	0	0.501957	0.209	0	0
Gene13678	0	0.801203	0.282	0	0
LOC106561070	0	0.336779	0.27	0.028	0
Gene5293	0	1.65885	0.472	0	0
Gene12248	0	0.39533	0.107	0	0
LZX-Unigene35971-All-g	0	1.29564	0.392	0	0
LZX-CL9812.Contig2-All-g	0	0.251609	0.108	0	0
LZX-CL6233.Contig3-All-g	0	0.74493	0.231	0	0
Gene9672	0	0.584363	0.197	0	0
ap1m1	0	0.279194	0.198	0.022	0
Gene9028	0	0.52149	0.146	0	0
Gene13774	0	0.629132	0.172	0	0
Gene5544	0	0.775566	0.188	0	0
Gene1533	0	0.768944	0.148	0	0
Gene3812	0	1.35826	0.411	0	0
Gene10374	0	0.544617	0.202	0	0
Gene10476	0	1.25101	0.424	0	0
Gene5691	0	0.54664	0.218	0	0
Gene10919	0	0.868732	0.212	0	0
Gene8862	0	0.468143	0.16	0	0
Gene15991	0	0.536431	0.192	0	0
Gene33157	0	0.491463	0.168	0	0
cssa24h22orf39	0	0.116661	0.204	0.034	0
Gene23869	0	1.22229	0.381	0	0
Gene3287	0	0.3946	0.179	0	0
LZX-CL9091.Contig5-All-g	0	0.33271	0.136	0	0
tm2d2	0	0.226812	0.208	0.032	0
LOC106573787	0	0.326503	0.123	0.002	0
Gene10657	0	0.292008	0.102	0	0
sytl2	0	-1.38162	0.033	0.153	0
Gene14930	0	1.22084	0.39	0	0
LOC106595732	0	0.325923	0.141	0	0
LZX-Unigene50737-All-g	0	0.358106	0.128	0	0
LOC106570725	0	0.977435	0.244	0.005	0
Gene6408	0	0.741753	0.163	0	0
cd164	0	0.258448	0.164	0.013	0
LOC106610533	0	0.968106	0.37	0.006	0
LZX-Unigene61533-All-g	0	1.13541	0.356	0	0
LZX-Unigene13565-All-g	0	0.827737	0.309	0	0
LZX-CL3964.Contig4-All-g	0	0.807208	0.291	0	0
LZX-Unigene45791-All-g	0	0.756064	0.291	0	0
LOC106570300	0	0.219158	0.342	0.078	0
LZX-CL12237.Contig72-All-g	0	0.727148	0.247	0	0
Gene70317	0	0.240444	0.106	0	0
LOC100194734	0	0.727201	0.407	0.038	0
Gene63256	0	0.30897	0.134	0	0
Gene19546	0	0.475762	0.184	0	0
LZX-CL660.Contig3-All-g	0	0.708846	0.264	0	0
Gene10606	0	0.482116	0.144	0	0
Gene23955	0	0.408452	0.135	0	0
LZX-CL1678.Contig7-All-g	0	4.82211	0.192	0	0
Gene8932	0	0.273642	0.107	0	0
bsdc1	0	0.125201	0.117	0.021	0
Gene72	0	0.496684	0.193	0	0
LZX-CL925.Contig2-All-g	0	2.19993	0.514	0	0
LOC106611263	0	0.280545	0.122	0.001	0
Gene8819	0	1.01788	0.345	0	0
LZX-CL6465.Contig3-All-g	0	0.381626	0.152	0	0
Gene6726	0	1.24276	0.34	0	0
LOC106604687	0	0.189766	0.118	0.016	0
copd	0	0.710761	0.405	0.058	0
Gene8814	0	0.489545	0.167	0	0
Gene14240	0	0.408566	0.169	0	0
Gene5305	0	0.538823	0.224	0	0
Gene11516	0	0.855615	0.18	0	0
Gene8763	0	0.499383	0.139	0	0
LOC106605855	0	0.349395	0.118	0	0
LZX-CL1613.Contig12-All-g	0	0.327984	0.156	0	0
LZX-CL2970.Contig4-All-g	0	2.16913	0.618	0	0
Gene9195	0	0.476367	0.174	0	0
LZX-Unigene23946-All-g	0	0.670979	0.197	0	0
LZX-CL5160.Contig3-All-g	0	1.19135	0.35	0	0
Gene3959	0	0.294708	0.111	0	0
LZX-CL3427.Contig9-All-g	0	0.50801	0.211	0	0
Gene8125	0	1.0637	0.344	0	0
Gene10622	0	0.40596	0.118	0	0
Gene18297	0	0.620227	0.121	0	0
LZX-CL607.Contig18-All-g	0	0.956147	0.201	0	0
LOC106579881	0	0.194339	0.25	0.065	0
prs6b	0	1.45957	0.498	0.034	0
LZX-CL2486.Contig2-All-g	0	0.299054	0.116	0	0
Gene9067	0	0.377152	0.119	0	0
Gene20256	0	0.792687	0.297	0	0
LZX-Unigene35352-All-g	0	0.971918	0.321	0	0
Gene9730	0	0.649057	0.149	0	0
Gene11988	0	0.348192	0.141	0	0
LOC106567425	0	0.432698	0.228	0.022	0
mfap1	0	0.115112	0.142	0.028	0
LOC106575522	0	0.222737	0.147	0.014	0
Gene4394	0	0.520506	0.144	0	0
Gene10693	0	0.664533	0.19	0	0
Gene70745	0	0.424674	0.146	0	0
snrpa	0	0.266077	0.182	0.021	0
LOC106602926	0	1.62207	0.455	0	0
LZX-CL12500.Contig2-All-g	0	1.54167	0.249	0	0
Gene277	0	0.401381	0.129	0	0
Gene8034	0	0.797559	0.286	0	0
LZX-Unigene23522-All-g	0	0.448216	0.169	0	0
Gene2214	0	0.657207	0.217	0	0
LZX-CL10338.Contig2-All-g	0	0.254047	0.116	0	0
LZX-Unigene10391-All-g	0	0.801869	0.252	0	0
LOC106590738	0	0.496698	0.166	0.007	0
Gene1851	0	0.681024	0.243	0	0
Gene4859	0	1.03223	0.298	0	0
LOC106560501	0	0.372746	0.145	0.001	0
Gene5626	0	0.719831	0.208	0	0
chchd10	0	0.321423	0.179	0.031	0
LOC106579538	0	0.170845	0.134	0.012	0
LOC106571604	0	0.638203	0.321	0.024	0
Gene11088	0	1.78355	0.335	0	0
Gene17719	0	0.756587	0.287	0	0
LZX-CL3514.Contig2-All-g	0	2.98402	0.653	0	0
Gene26606	0	0.304909	0.132	0	0
Gene10688	0	1.06775	0.294	0	0
Gene12971	0	0.57232	0.222	0	0
Gene1776	0	0.379704	0.121	0	0
fkbp1b	0	1.28726	0.426	0.002	0
LOC100380870	0	0.140807	0.148	0.02	0
LOC106603332	0	0.248925	0.172	0.014	0
LOC106577118	0	-3.20163	0.134	0.58	0
LOC106564932	0	0.481887	0.146	0.003	0
Gene9081	0	0.656642	0.237	0	0
Gene5321	0	0.352616	0.133	0	0
LZX-Unigene13916-All-g	0	0.329591	0.138	0	0
Gene6300	0	1.46081	0.439	0	0
Gene12287	0	0.305357	0.1	0	0
ub2l3	0	0.308702	0.306	0.058	0
LZX-Unigene11534-All-g	0	0.383482	0.123	0	0
LOC106566046	0	0.523142	0.396	0.069	0
Gene14976	0	0.612638	0.204	0	0
LOC106576796	0	0.582213	0.244	0.025	0
eftud1	0	0.411419	0.105	0.001	0
LOC106586058	0	0.314827	0.164	0.003	0
Gene3594	0	0.741044	0.114	0	0
LOC106610853	0	0.508304	0.236	0.006	0
Gene28380	0	3.25623	0.135	0	0
ap2s1	0	-0.213782	0.262	0.101	0
Gene8952	0	0.339268	0.105	0	0
Gene18031	0	0.542597	0.166	0	0
LZX-Unigene25463-All-g	0	0.45771	0.186	0	0
LOC106613290	0	0.968287	0.253	0	0
LOC106580466	0	0.233934	0.109	0.006	0
LZX-CL12442.Contig8-All-g	0	1.02901	0.349	0	0
Gene4960	0	1.16469	0.301	0	0
Gene1424	0	0.364115	0.129	0	0
Gene9859	0	0.364463	0.146	0	0
LOC106583436	0	0.186941	0.104	0.007	0
Gene3106	0	0.511395	0.168	0	0
Gene2962	0	0.463402	0.172	0	0
LZX-CL6087.Contig1-All-g	0	0.75611	0.277	0	0
LOC106591782	0	0.552709	0.197	0	0
Gene11212	0	0.761084	0.165	0	0
LZX-CL12358.Contig1-All-g	0	0.743749	0.281	0	0
LOC106568779	0	1.19457	0.307	0	0
Gene13158	0	1.20128	0.326	0	0
LZX-Unigene16498-All-g	0	0.455538	0.177	0	0
LZX-Unigene51559-All-g	0	0.245133	0.105	0	0
fam196a	0	0.546295	0.108	0	0
Gene6543	0	0.400222	0.117	0	0
LOC106576172	0	-0.134853	0.196	0.063	0
LOC106579349	0	0.502112	0.208	0	0
LZX-CL9091.Contig1-All-g	0	0.74389	0.219	0	0
Gene9518	0	0.853688	0.252	0	0
Gene9524	0	0.265579	0.108	0	0
Gene66	0	0.844775	0.286	0	0
LZX-Unigene51601-All-g	0	0.292407	0.121	0	0
LOC106608133	0	0.657238	0.143	0	0
itl1a	0	0.636342	0.17	0.023	0
Gene61474	0	0.372139	0.113	0	0
LZX-CL6749.Contig2-All-g	0	0.555451	0.236	0	0
Gene22114	0	0.910841	0.145	0	0
LOC106581420	0	0.322779	0.288	0.04	0
LOC106561682	0	0.819217	0.381	0.026	0
LOC106576219	0	0.218148	0.111	0.006	0
Gene1479	0	2.14532	0.502	0	0
Gene4095	0	0.590997	0.179	0	0
pahx	0	0.558098	0.278	0.023	0
LOC106562741	0	-1.63543	0.109	0.299	0
LOC106572880	0	-1.55135	0.052	0.216	0
LOC106579466	0	-1.8867	0.095	0.231	0
Gene4578	0	0.40669	0.135	0	0
Gene15297	0	0.696287	0.179	0	0
Gene1024	0	1.18725	0.325	0	0
Gene12195	0	0.871778	0.283	0	0
Gene2170	0	0.446568	0.131	0	0
Gene4216	0	0.513031	0.17	0	0
Gene9554	0	0.405562	0.123	0	0
Gene13108	0	1.20308	0.381	0	0
LZX-CL11810.Contig1-All-g	0	0.657631	0.104	0	0
ctcf	0	0.14579	0.161	0.045	0
Gene39969	0	0.355705	0.161	0	0
LOC100380647	0	0.406111	0.189	0.012	0
Gene1647	0	0.342079	0.102	0	0
LOC106560660	0	0.580144	0.208	0	0
Gene1343	0	0.340181	0.117	0	0
ddb1	0	0.131844	0.163	0.033	0
LOC106580566	0	0.266605	0.1	0	0
LZX-Unigene5772-All-g	0	0.494419	0.132	0	0
Gene10535	0	0.45991	0.146	0	0
LZX-CL7902.Contig3-All-g	0	0.984302	0.27	0	0
LZX-CL4182.Contig3-All-g	0	0.256797	0.12	0	0
Gene9517	0	0.458511	0.166	0	0
LOC106565349	0	0.382499	0.146	0	0
LZX-Unigene46499-All-g	0	0.341597	0.147	0	0
ubr4	0	-1.18698	0.137	0.238	0
LZX-CL8406.Contig2-All-g	0	0.566137	0.211	0	0
LZX-CL2147.Contig4-All-g	0	0.269187	0.11	0	0
Gene17742	0	0.331396	0.126	0	0
Gene42100	0	0.432755	0.175	0	0
Gene24627	0	0.579571	0.222	0	0
LOC100136392	0	0.657443	0.273	0.033	0
Gene5186	0	0.265782	0.107	0	0
LZX-Unigene51633-All-g	0	0.325586	0.147	0	0
Gene61393	0	0.45789	0.152	0	0
Gene25271	0	0.42278	0.143	0	0
LZX-CL8446.Contig4-All-g	0	0.90969	0.277	0	0
LZX-CL9281.Contig3-All-g	0	0.306642	0.116	0	0
LZX-CL1306.Contig9-All-g	0	0.272602	0.103	0	0
LZX-Unigene51228-All-g	0	0.438515	0.142	0	0
LOC106573068	0	0.540525	0.253	0.008	0
ddx41	0	0.531203	0.22	0.005	0
LZX-CL9755.Contig2-All-g	0	0.647729	0.252	0	0
Gene3647	0	0.480868	0.106	0	0
Gene24447	0	0.276624	0.106	0	0
LZX-Unigene30661-All-g	0	0.811957	0.292	0	0
LZX-Unigene6261-All-g	0	0.305313	0.126	0	0
Gene7980	0	0.483565	0.115	0	0
LZX-CL2764.Contig4-All-g	0	0.289511	0.101	0	0
LOC106561907	0	-0.896983	0.013	0.106	0
LOC106604042	0	1.82524	0.531	0	0
cssa25h2orf47	0	0.342349	0.207	0.014	0
LOC106597598	0	0.27236	0.117	0	0
Gene8020	0	0.607533	0.215	0	0
LZX-Unigene6840-All-g	0	0.76137	0.227	0	0
LZX-Unigene5260-All-g	0	0.798104	0.311	0	0
Gene10316	0	0.460621	0.184	0	0
Gene3823	0	0.494623	0.191	0	0
lmo4	0	0.562563	0.224	0.013	0
Gene12298	0	0.467727	0.135	0	0
LOC106578385	0	0.236672	0.174	0.022	0
Gene15545	0	0.948379	0.334	0	0
LZX-CL10824.Contig3-All-g	0	1.73405	0.516	0	0
LOC106578550	0	0.283011	0.194	0.047	0
Gene70843	0	0.431843	0.151	0	0
Gene7974	0	0.424974	0.133	0	0
LOC106602911	0	1.15212	0.322	0	0
Gene9052	0	0.675636	0.261	0	0
Gene15335	0	0.49949	0.129	0	0
cata	0	0.152606	0.169	0.034	0
Gene10952	0	0.386187	0.162	0	0
LOC106610489	0	-1.80146	0.016	0.248	0
tatdn1	0	0.184228	0.121	0.005	0
LOC106585420	0	0.160712	0.216	0.037	0
Gene3668	0	0.910612	0.262	0	0
Gene9051	0	0.700616	0.233	0	0
Gene18100	0	0.448656	0.147	0	0
LOC106609512	0	0.122728	0.114	0.012	0
Gene1734	0	0.593698	0.171	0	0
Gene4452	0	0.359943	0.12	0	0
etv3	0	0.344047	0.199	0.015	0
LOC106592878	0	0.360949	0.156	0	0
LOC106611173	0	-1.27504	0.064	0.2	0
Gene8948	0	0.375521	0.136	0	0
Gene9055	0	0.33133	0.104	0	0
LZX-CL2308.Contig5-All-g	0	2.17027	0.372	0	0
irf-1	0	-2.06178	0.09	0.288	0
Gene936	0	0.46464	0.115	0	0
Gene19087	0	0.510404	0.176	0	0
Gene62758	0	1.94183	0.295	0	0
Gene18055	0	0.535023	0.169	0	0
Gene16083	0	0.521489	0.177	0	0
Gene11953	0	0.371235	0.134	0	0
Gene4367	0	1.75805	0.217	0	0
LZX-Unigene6446-All-g	0	0.432755	0.18	0	0
LOC106613323	0	0.106839	0.174	0.028	0
Gene2358	0	0.708858	0.258	0	0
LZX-Unigene7432-All-g	0	0.808035	0.204	0	0
Gene1736	0	0.463252	0.102	0	0
LZX-Unigene45710-All-g	0	0.829629	0.283	0	0
Gene6730	0	0.302552	0.103	0	0
Gene4653	0	0.371507	0.133	0	0
LOC106568401	0	0.396096	0.315	0.053	0
LZX-CL1203.Contig4-All-g	0	0.362585	0.13	0	0
Gene6471	0	0.546665	0.21	0	0
Gene9435	0	0.658844	0.202	0	0
Gene3456	0	0.743841	0.231	0	0
Gene7160	0	1.44532	0.311	0	0
LZX-CL2553.Contig1-All-g	0	0.23932	0.102	0	0
Gene13357	0	0.739279	0.201	0	0
LOC106611366	0	0.509682	0.131	0	0
Gene15096	0	0.378804	0.143	0	0
LOC106565623	0	0.373556	0.204	0.02	0
LOC106578938	0	0.290623	0.278	0.04	0
Gene33026	0	0.222389	0.108	0	0
LOC106568310	0	0.414911	0.141	0	0
LOC106607236	0	1.97405	0.148	0	0
LZX-CL1023.Contig9-All-g	0	1.85302	0.534	0	0
Gene48889	0	0.3457	0.154	0	0
Gene4767	0	0.242647	0.101	0	0
Gene3837	0	0.992928	0.271	0	0
Gene18944	0	1.23377	0.383	0	0
psmg4	0	0.306792	0.229	0.02	0
bdh2	0	0.148032	0.181	0.031	0
Gene14968	0	0.714372	0.278	0	0
LOC106572035	0	0.642393	0.169	0.021	0
LZX-Unigene24860-All-g	0	0.647968	0.239	0	0
srek1	0	-1.32654	0.014	0.151	0
LZX-Unigene36011-All-g	0	0.353948	0.155	0	0
Gene11250	0	0.898997	0.33	0	0
LOC106580492	0	0.262006	0.107	0.002	0
Gene1029	0	0.548403	0.124	0	0
LZX-CL5955.Contig2-All-g	0	0.627917	0.206	0	0
Gene22752	0	0.349214	0.102	0	0
LOC106587651	0	0.331724	0.197	0.016	0
pnba	0	1.00936	0.432	0.06	0
cdk6	0	0.540534	0.207	0.002	0
Gene5506	0	0.404868	0.158	0	0
Gene12090	0	0.357062	0.114	0	0
ostf1	0	0.220177	0.356	0.084	0
Gene531	0	0.771504	0.251	0	0
Gene11049	0	0.53681	0.157	0	0
ub2v2	0	0.859639	0.356	0.015	0
Gene4302	0	0.864389	0.311	0	0
Gene15560	0	0.600075	0.174	0	0
Gene23191	0	0.989602	0.356	0	0
Gene6618	0	0.540465	0.193	0	0
Gene1623	0	0.330787	0.126	0	0
Gene6623	0	0.455538	0.14	0	0
imp3	0	0.220426	0.225	0.026	0
LZX-CL2308.Contig2-All-g	0	2.62643	0.423	0	0
Gene26353	0	2.16615	0.402	0	0
LZX-CL11506.Contig1-All-g	0	0.498272	0.139	0	0
Gene389	0	0.349805	0.131	0	0
LZX-CL5240.Contig4-All-g	0	0.379764	0.161	0	0
LOC106566967	0	0.270715	0.1	0	0
LOC106568532	0	0.132108	0.106	0.014	0
Gene14263	0	0.692775	0.237	0	0
Gene26459	0	2.10042	0.505	0	0
aars	0	0.251085	0.229	0.037	0
Gene4399	0	1.06294	0.305	0	0
Gene5960	0	0.382848	0.123	0	0
LZX-Unigene12569-All-g	0	0.603995	0.187	0	0
Gene9548	0	0.45447	0.149	0	0
LZX-CL116.Contig2-All-g	0	0.551242	0.204	0	0
LOC106607831	0	0.401693	0.194	0.016	0
Gene5552	0	0.427389	0.159	0	0
LZX-CL3154.Contig2-All-g	0	0.278746	0.126	0	0
LOC106586815	0	0.239347	0.108	0	0
LZX-CL2045.Contig2-All-g	0	0.239111	0.111	0	0
Gene524	0	0.592209	0.239	0	0
LZX-CL9473.Contig3-All-g	0	1.37357	0.379	0	0
Gene16072	0	0.465604	0.112	0	0
Gene10509	0	0.926161	0.104	0	0
Gene17066	0	0.63197	0.246	0	0
Gene8998	0	0.418469	0.122	0	0
Gene11043	0	0.465538	0.141	0	0
Gene19268	0	1.47058	0.452	0	0
LOC106563126	0	0.472215	0.169	0.018	0
Gene10474	0	0.332482	0.101	0	0
gatc	0	0.471925	0.211	0.007	0
Gene9503	0	0.566482	0.223	0	0
LOC106584282	0	0.183753	0.109	0.01	0
LZX-Unigene18478-All-g	0	1.06384	0.365	0	0
Gene27790	0	0.316418	0.15	0	0
LZX-CL9717.Contig1-All-g	0	0.676298	0.245	0	0
Gene20402	0	1.85928	0.483	0	0
LOC106606205	0	0.751121	0.27	0.001	0
LOC106561648	0	0.39307	0.158	0.007	0
Gene15065	0	0.381434	0.141	0	0
LOC106582405	0	0.178045	0.129	0.011	0
Gene2536	0	0.30889	0.118	0	0
LOC106606941	0	0.199353	0.176	0.019	0
Gene3860	0	0.410397	0.167	0	0
psmb7	0	0.246605	0.243	0.037	0
chd9	0	0.539025	0.154	0.015	0
Gene12622	0	0.916258	0.199	0	0
Gene12327	0	0.276871	0.127	0	0
LZX-Unigene46407-All-g	0	0.423004	0.148	0	0
LOC106609847	0	0.968837	0.347	0	0
Gene17696	0	0.732312	0.114	0	0
LOC106561160	0	1.07245	0.34	0.001	0
Gene657	0	0.582241	0.212	0	0
cssa01h5orf30	0	0.421445	0.212	0.011	0
Gene6847	0	0.959204	0.257	0	0
mettl16	0	0.129158	0.1	0.014	0
LOC106572706	0	0.231841	0.114	0.002	0
Gene20138	0	0.272473	0.105	0	0
Gene16133	0	0.888087	0.295	0	0
Gene58420	0	0.444492	0.173	0	0
abt1	0	0.241031	0.161	0.011	0
LZX-CL5648.Contig3-All-g	0	1.32295	0.365	0	0
Gene17994	0	1.06783	0.296	0	0
Gene10725	0	0.70714	0.207	0	0
LOC106612067	0	-1.09189	0.016	0.102	0
Gene29926	0	0.410065	0.107	0	0
Gene3645	0	0.440385	0.157	0	0
Gene13257	0	0.27092	0.109	0	0
zzef1	0	0.590138	0.154	0.024	0
Gene8217	0	0.22749	0.103	0	0
Gene16164	0	0.978093	0.354	0	0
Gene1720	0	0.391809	0.149	0	0
Gene11129	0	0.65797	0.223	0	0
Gene22664	0	0.253877	0.115	0	0
face1	0	0.23498	0.209	0.033	0
Gene2032	0	0.44704	0.109	0	0
Gene7436	0	0.509855	0.157	0	0
hsd17b10	0	0.713873	0.276	0.002	0
Gene20880	0	0.303491	0.119	0	0
LZX-Unigene35996-All-g	0	1.00153	0.354	0	0
Gene65195	0	0.840122	0.262	0	0
LZX-Unigene30776-All-g	0	0.609099	0.246	0	0
Gene32928	0	0.399989	0.128	0	0
LZX-Unigene9357-All-g	0	0.241913	0.102	0	0
Gene6611	0	1.26582	0.395	0	0
LOC106592726	0	0.843194	0.313	0	0
Gene8022	0	0.931512	0.245	0	0
Gene32707	0	0.301993	0.116	0	0
LOC106612439	0	0.263655	0.214	0.023	0
LZX-CL6100.Contig3-All-g	0	0.436118	0.101	0	0
Gene52687	0	0.668627	0.247	0	0
LOC106590792	0	0.490042	0.487	0.124	0
LOC106587470	0	0.692316	0.233	0	0
Gene100	0	0.74788	0.215	0	0
Gene19096	0	1.45396	0.395	0	0
LOC106594231	0	0.464098	0.149	0.001	0
glrx5	0	0.33696	0.192	0.012	0
LZX-CL5645.Contig2-All-g	0	0.490787	0.21	0	0
Gene69	0	1.12773	0.247	0	0
rnf14	0	0.514699	0.385	0.06	0
LOC106585811	0	0.159732	0.129	0.012	0
LOC106561289	0	0.77488	0.265	0.017	0
LOC106610298	0	0.790165	0.229	0	0
Gene2529	0	0.333709	0.113	0	0
Gene5354	0	0.675545	0.139	0	0
LZX-CL533.Contig6-All-g	0	0.238572	0.116	0	0
LOC106564751	0	-1.35696	0.023	0.18	0
Gene19214	0	0.814601	0.206	0	0
LZX-Unigene48-All-g	0	0.467053	0.182	0	0
LZX-CL5012.Contig5-All-g	0	0.489884	0.151	0	0
pi4k2b	0	0.241161	0.173	0.022	0
LZX-Unigene20-All-g	0	0.589166	0.165	0	0
Gene20785	0	0.434611	0.183	0	0
LOC106574821	0	0.332697	0.137	0	0
Gene16268	0	0.415656	0.123	0	0
LZX-Unigene56769-All-g	0	0.506028	0.185	0	0
Gene4448	0	0.336629	0.118	0	0
LZX-CL8781.Contig1-All-g	0	0.260914	0.108	0	0
Gene6841	0	0.364556	0.119	0	0
Gene16209	0	0.99406	0.32	0	0
Gene5759	0	0.492242	0.101	0	0
LOC106571295	0	0.221427	0.11	0.001	0
hpca	0	0.36834	0.124	0	0
Gene4431	0	0.321002	0.131	0	0
LOC100136429	0	0.156747	0.113	0.015	0
Gene10762	0	0.413853	0.161	0	0
Gene2652	0	0.947282	0.305	0	0
Gene602	0	0.744269	0.147	0	0
Gene1839	0	0.385243	0.163	0	0
Gene20854	0	1.04556	0.206	0	0
Gene43471	0	0.718274	0.109	0	0
Gene12281	0	0.358896	0.112	0	0
Gene15593	0	0.483229	0.118	0	0
LOC106609767	0	0.346023	0.193	0.015	0
Gene11654	0	0.303427	0.106	0	0
Gene1459	0	0.308516	0.129	0	0
LZX-Unigene7164-All-g	0	1.39488	0.463	0	0
Gene5715	0	0.517086	0.173	0	0
LOC106564731	0	0.453703	0.136	0	0
LZX-Unigene9241-All-g	0	0.284268	0.106	0	0
LOC106575044	0	0.470892	0.249	0.025	0
LOC106574722	0	0.116064	0.116	0.011	0
Gene4789	0	0.482862	0.14	0	0
Gene19125	0	1.61198	0.463	0	0
Gene17521	0	0.361588	0.113	0	0
LZX-Unigene35658-All-g	0	0.397518	0.147	0	0
Gene3117	0	1.14324	0.367	0	0
Gene16925	0	1.17339	0.376	0	0
Gene12017	0	0.564444	0.218	0	0
anxa3	0	0.301614	0.273	0.051	0
LZX-CL607.Contig15-All-g	0	1.27252	0.233	0	0
LZX-CL10302.Contig2-All-g	0	0.239073	0.116	0	0
LZX-CL470.Contig2-All-g	0	0.418735	0.158	0	0
LZX-CL1564.Contig11-All-g	0	1.13418	0.375	0	0
Gene2900	0	1.03077	0.235	0	0
Gene13269	0	0.317695	0.114	0	0
rl22l	0	-2.2707	0.011	0.31	0
Gene5360	0	0.652383	0.197	0	0
Gene3435	0	0.939699	0.215	0	0
LOC106595880	0	0.479342	0.165	0.001	0
LOC106601881	0	0.568702	0.182	0	0
Gene8938	0	0.426446	0.161	0	0
LOC106577532	0	0.111012	0.269	0.08	0
Gene2699	0	0.888534	0.308	0	0
wasl	0	0.790084	0.264	0.006	0
Gene11023	0	0.580273	0.223	0	0
Gene21069	0	0.280854	0.107	0	0
Gene19228	0	0.626865	0.224	0	0
Gene2448	0	0.919621	0.261	0	0
LZX-CL1619.Contig1-All-g	0	0.446866	0.203	0	0
LZX-Unigene46484-All-g	0	0.802102	0.291	0	0
LZX-CL6891.Contig2-All-g	0	2.79326	0.347	0	0
Gene24246	0	0.466981	0.117	0	0
Gene13587	0	0.413206	0.148	0	0
Gene11089	0	0.383824	0.16	0	0
Gene37082	0	0.398031	0.111	0	0
tp4a2	0	-1.56105	0.002	0.195	0
Gene51736	0	0.469329	0.155	0	0
LZX-CL1868.Contig1-All-g	0	0.24062	0.118	0	0
LOC106570118	0	2.07445	0.239	0	0
Gene3138	0	0.316906	0.12	0	0
Gene5243	0	0.387729	0.115	0	0
Gene15059	0	0.56124	0.146	0	0
LOC106592479	0	0.220269	0.116	0.01	0
Gene11741	0	0.321355	0.118	0	0
Gene19100	0	0.303003	0.118	0	0
Gene58520	0	0.536878	0.196	0	0
LOC106589504	0	0.179239	0.135	0.014	0
Gene10361	0	0.418442	0.13	0	0
LZX-Unigene12103-All-g	0	0.303111	0.146	0	0
Gene1558	0	0.342074	0.105	0	0
LOC106569171	0	0.449801	0.154	0.015	0
LOC106608370	0	0.18295	0.109	0.005	0
Gene5528	0	0.524869	0.186	0	0
Gene762	0	0.537757	0.115	0	0
LOC106578507	0	0.34017	0.291	0.058	0
Gene3831	0	0.624596	0.248	0	0
LZX-CL11718.Contig2-All-g	0	0.861521	0.191	0	0
LZX-CL6890.Contig2-All-g	0	0.486834	0.172	0	0
LZX-Unigene45931-All-g	0	0.845638	0.127	0	0
Gene26408	0	0.548359	0.22	0	0
Gene14938	0	0.389789	0.115	0	0
LOC106568239	0	1.06067	0.298	0	0
Gene9547	0	0.297016	0.103	0	0
pkp2	0	0.480949	0.165	0.003	0
Gene10249	0	0.603464	0.241	0	0
LOC106570187	0	0.379281	0.203	0.016	0
Gene6095	0	0.484942	0.122	0	0
LZX-CL2944.Contig2-All-g	0	0.342483	0.141	0	0
LZX-Unigene15060-All-g	0	0.781599	0.235	0	0
LZX-Unigene21736-All-g	0	0.496022	0.165	0	0
Gene19104	0	0.440126	0.155	0	0
Gene1406	0	0.440285	0.122	0	0
Gene66537	0	0.322625	0.128	0	0
Gene421	0	0.720191	0.114	0	0
LOC106601680	0	1.05376	0.37	0.005	0
LZX-CL3302.Contig1-All-g	0	0.279544	0.12	0	0
LZX-CL7663.Contig5-All-g	0	0.261389	0.131	0	0
ass1	0	0.645619	0.289	0.035	0
LOC106579890	0	-1.00017	0.032	0.126	0
LZX-Unigene9744-All-g	0	0.300368	0.113	0	0
Gene8797	0	0.728726	0.244	0	0
Gene3405	0	0.363328	0.133	0	0
LOC106610435	0	0.443708	0.289	0.032	0
Gene2305	0	0.547673	0.205	0	0
LOC106573703	0	0.521551	0.261	0.017	0
Gene19545	0	0.313326	0.103	0	0
Gene9125	0	0.268177	0.11	0	0
LZX-Unigene41322-All-g	0	0.32886	0.127	0	0
LZX-Unigene15635-All-g	0	0.215196	0.101	0	0
LZX-CL4112.Contig1-All-g	0	1.10513	0.386	0	0
Gene1358	0	0.272941	0.103	0	0
Gene14958	0	0.354026	0.105	0	0
Gene11281	0	0.443987	0.1	0	0
LZX-CL8426.Contig3-All-g	0	1.51318	0.447	0	0
Gene30339	0	0.373223	0.132	0	0
LZX-CL5040.Contig2-All-g	0	0.422589	0.182	0	0
Gene12244	0	1.10982	0.179	0	0
LOC106572108	0	0.578733	0.225	0.001	0
LZX-CL11577.Contig5-All-g	0	0.311784	0.115	0	0
Gene16242	0	0.377448	0.123	0	0
tanc1	0	0.677357	0.136	0.006	0
LZX-CL1436.Contig4-All-g	0	0.210242	0.104	0	0
Gene8743	0	0.879564	0.212	0	0
tiar	0	-0.977008	0.03	0.107	0
LZX-CL4015.Contig1-All-g	0	0.901035	0.307	0	0
Gene8090	0	0.566782	0.173	0	0
Gene3716	0	0.723378	0.171	0	0
abracl	0	-0.168884	0.348	0.152	0
Gene4556	0	1.23436	0.37	0	0
lsr	0	0.10951	0.176	0.043	0
LOC106567091	0	0.677847	0.106	0	0
mrpl1	0	0.495441	0.239	0.017	0
LZX-CL906.Contig5-All-g	0	0.246706	0.107	0	0
ift46	0	0.250983	0.151	0.015	0
LZX-CL9643.Contig1-All-g	0	0.496365	0.201	0	0
Gene25947	0	0.551397	0.171	0	0
Gene12955	0	0.464767	0.129	0	0
LOC106570609	0	0.371649	0.112	0.02	0
Gene4717	0	0.56063	0.143	0	0
Gene11157	0	1.11678	0.348	0	0
LOC106578111	0	-1.12866	0.032	0.126	0
Gene15010	0	1.39986	0.361	0	0
Gene18193	0	0.357554	0.15	0	0
kat6b	0	0.273945	0.16	0.035	0
Gene16729	0	0.253252	0.108	0	0
Gene13235	0	0.305251	0.105	0	0
Gene29380	0	0.56188	0.194	0	0
Gene2161	0	0.690969	0.177	0	0
LOC106601115	0	-1.35236	0.044	0.165	0
Gene7542	0	0.367969	0.12	0	0
Gene5367	0	0.315912	0.103	0	0
hdc	0	0.295526	0.109	0.001	0
LZX-Unigene20122-All-g	0	0.663584	0.263	0	0
Gene12469	0	1.85503	0.37	0	0
Gene33103	0	0.53781	0.14	0	0
Gene4953	0	0.575882	0.218	0	0
Gene11522	0	0.73715	0.218	0	0
Gene190	0	0.645759	0.219	0	0
Gene28564	0	0.532528	0.186	0	0
Gene15807	0	0.65056	0.174	0	0
LZX-Unigene11791-All-g	0	0.397403	0.154	0	0
Gene23408	0	0.208423	0.101	0	0
LOC106582467	0	-1.24914	0.011	0.14	0
LZX-Unigene7320-All-g	0	0.487102	0.206	0	0
gfpt1	0	-1.0017	0.039	0.139	0
LZX-Unigene20680-All-g	0	0.787158	0.157	0	0
LZX-Unigene940-All-g	0	0.252538	0.104	0	0
LZX-CL1520.Contig1-All-g	0	0.392024	0.118	0	0
LZX-Unigene12370-All-g	0	0.404084	0.115	0	0
Gene70882	0	0.373138	0.155	0	0
Gene8021	0	0.63923	0.232	0	0
LZX-Unigene51674-All-g	0	0.663531	0.242	0	0
Gene1686	0	0.872437	0.213	0	0
LZX-Unigene46242-All-g	0	0.473749	0.178	0	0
Gene26152	0	0.345473	0.144	0	0
Gene15161	0	0.603803	0.183	0	0
Gene3380	0	0.371904	0.12	0	0
LZX-CL96.Contig4-All-g	0	0.520917	0.168	0	0
Gene15396	0	0.658942	0.241	0	0
LZX-CL11.Contig2-All-g	0	0.336092	0.127	0	0
osbpl10	0	0.361161	0.129	0.008	0
Gene3742	0	0.391143	0.163	0	0
Gene11150	0	0.582404	0.228	0	0
LZX-CL6579.Contig1-All-g	0	0.23278	0.11	0	0
LOC106570075	0	-1.07741	0.021	0.135	0
LZX-Unigene56748-All-g	0	0.32843	0.139	0	0
LZX-CL410.Contig9-All-g	0	0.256803	0.106	0	0
Gene1294	0	0.511791	0.168	0	0
LOC106609517	0	-0.890837	0.005	0.1	0
alkbh4	0	0.192517	0.111	0.006	0
Gene17912	0	1.09947	0.337	0	0
LOC106583642	0	0.20966	0.198	0.031	0
LOC106612255	0	-2.67572	0.058	0.374	0
LOC106565774	0	0.980839	0.357	0.004	0
LOC106584316	0	0.243276	0.115	0.016	0
Gene21652	0	0.530551	0.14	0	0
Gene4527	0	0.371224	0.13	0	0
Gene8800	0	0.416858	0.124	0	0
Gene1964	0	0.341618	0.131	0	0
Gene14933	0	0.477542	0.169	0	0
LOC106570304	0	0.395706	0.239	0.042	0
Gene26371	0	0.880866	0.24	0	0
Gene26369	0	0.4492	0.153	0	0
Gene4451	0	0.560503	0.22	0	0
Gene31414	0	0.348885	0.134	0	0
LZX-CL5555.Contig3-All-g	0	0.648943	0.194	0	0
Gene18202	0	0.762368	0.139	0	0
Gene18104	0	0.376037	0.116	0	0
Gene5638	0	0.727773	0.236	0	0
Gene17630	0	0.388003	0.118	0	0
LZX-CL4802.Contig7-All-g	0	0.297124	0.123	0	0
Gene9474	0	0.474457	0.169	0	0
LZX-CL198.Contig3-All-g	0	0.405102	0.171	0	0
LOC106566972	0	-1.10927	0.039	0.188	0
Gene11123	0	0.519593	0.125	0	0
LOC106612727	0	-1.08061	0.06	0.144	0
LZX-Unigene6041-All-g	0	0.696551	0.218	0	0
Gene19884	0	0.520407	0.192	0	0
nfia	0	0.856978	0.23	0.023	0
Gene11388	0	0.580017	0.157	0	0
Gene7606	0	0.825821	0.253	0	0
f108b	0	0.614082	0.233	0	0
LOC106580618	0	0.205803	0.118	0.011	0
Gene6405	0	0.542085	0.188	0	0
LZX-CL11835.Contig2-All-g	0	0.859009	0.223	0	0
Gene26113	0	0.727421	0.145	0	0
LZX-Unigene17941-All-g	0	1.1895	0.339	0	0
Gene38872	0	0.657206	0.262	0	0
LOC106570282	0	0.204114	0.116	0.007	0
LZX-Unigene41242-All-g	0	0.295635	0.116	0	0
LZX-Unigene17744-All-g	0	0.330143	0.102	0	0
Gene18347	0	0.378006	0.137	0	0
LOC106576565	0	0.231286	0.107	0.011	0
Gene1700	0	0.602792	0.223	0	0
LOC106568460	0	-1.02556	0.063	0.145	0
Gene5908	0	0.402854	0.101	0	0
Gene16095	0	0.337976	0.124	0	0
Gene14589	0	0.540865	0.134	0	0
Gene21640	0	0.221489	0.102	0	0
LOC106572785	0	0.496803	0.218	0	0
Gene14960	0	0.435293	0.138	0	0
LZX-CL7017.Contig1-All-g	0	0.968914	0.349	0	0
Gene19588	0	1.19595	0.342	0	0
Gene5327	0	0.295212	0.1	0	0
Gene5067	0	0.549211	0.128	0	0
Gene9569	0	0.896001	0.109	0	0
Gene1499	0	0.5065	0.179	0	0
Gene23856	0	0.282034	0.131	0	0
Gene16167	0	0.24311	0.103	0	0
Gene16657	0	0.31347	0.137	0	0
LZX-CL607.Contig12-All-g	0	0.336582	0.1	0	0
Gene22729	0	0.654902	0.154	0	0
LZX-CL2684.Contig8-All-g	0	0.473139	0.146	0	0
Gene588	0	0.318334	0.112	0	0
Gene14167	0	0.664609	0.23	0	0
Gene3695	0	0.471508	0.119	0	0
Gene27268	0	0.524085	0.14	0	0
rtcb	0	0.417937	0.19	0	0
LZX-CL6054.Contig3-All-g	0	0.299874	0.108	0	0
LOC106561955	0	0.508326	0.18	0	0
Gene7644	0	0.504957	0.113	0	0
LOC106579628	0	-0.874645	0.011	0.102	0
LOC106570504	0	-0.260051	0.352	0.157	0
Gene10149	0	0.427389	0.104	0	0
Gene8136	0	0.443899	0.129	0	0
Gene18786	0	0.44373	0.117	0	0
LZX-Unigene19967-All-g	0	0.614931	0.149	0	0
Gene16364	0	0.460066	0.13	0	0
Gene12253	0	0.311576	0.152	0	0
LOC106608993	0	0.294289	0.176	0.02	0
Gene33679	0	0.489966	0.129	0	0
Gene5726	0	0.354453	0.145	0	0
Gene18282	0	0.718144	0.24	0	0
LZX-Unigene30864-All-g	0	0.469913	0.201	0	0
LOC106600582	0	-1.2785	0.039	0.155	0
LZX-CL3135.Contig3-All-g	0	0.400058	0.126	0	0
LZX-CL7539.Contig1-All-g	0	0.270875	0.1	0	0
LZX-CL4525.Contig2-All-g	0	0.416957	0.15	0	0
LZX-CL4632.Contig2-All-g	0	0.299867	0.12	0	0
Gene26747	0	0.443812	0.194	0	0
LOC106569596	0	0.178969	0.11	0.003	0
Gene8896	0	0.629552	0.191	0	0
Gene9117	0	0.31601	0.118	0	0
Gene19781	0	0.444611	0.141	0	0
Gene3796	0	0.322363	0.114	0	0
scpdh	0	0.388845	0.249	0.02	0
LOC106588857	0	0.359495	0.14	0	0
Gene13781	0	0.526059	0.213	0	0
LOC106583547	0	0.387883	0.132	0.001	0
Gene3547	0	0.291879	0.132	0	0
lrpprc	0	0.157063	0.154	0.023	0
Gene9683	0	0.515456	0.114	0	0
rtn4	0	-1.80691	0.027	0.249	0
Gene10539	0	0.281974	0.118	0	0
LZX-CL1063.Contig2-All-g	0	0.55415	0.194	0	0
LZX-Unigene855-All-g	0	0.247196	0.119	0	0
Gene31549	0	0.466138	0.161	0	0
Gene10547	0	0.349975	0.1	0	0
LZX-Unigene13921-All-g	0	0.83742	0.161	0	0
Gene22467	0	0.591729	0.212	0	0
Gene17463	0	0.890107	0.295	0	0
surf2	0	0.272318	0.14	0.01	0
Gene31115	0	0.249701	0.109	0	0
Gene3538	0	0.454109	0.154	0	0
Gene16165	0	0.290164	0.113	0	0
Gene6885	0	0.348947	0.109	0	0
Gene6606	0	0.655048	0.228	0	0
LOC106577194	0	-3.48443	0.005	0.568	0
Gene26461	0	0.307734	0.135	0	0
nfyc	0	-1.00403	0.001	0.103	0
Gene10998	0	0.551738	0.115	0	0
LOC106581294	0	0.52102	0.125	0	0
Gene25095	0	0.455612	0.15	0	0
Gene8092	0	0.381078	0.114	0	0
Gene17989	0	0.544785	0.153	0	0
LOC106613906	0	0.489538	0.147	0.001	0
LZX-CL5012.Contig1-All-g	0	0.236545	0.103	0	0
LZX-CL1347.Contig4-All-g	0	0.479199	0.212	0	0
Gene3621	0	0.610144	0.225	0	0
LOC106576680	0	-0.930176	0.019	0.103	0
LZX-Unigene46791-All-g	0	0.292863	0.138	0	0
Gene12589	0	0.421662	0.1	0	0
Gene12790	0	0.588237	0.122	0	0
LOC106588736	0	-0.908859	0.005	0.1	0
LZX-CL4258.Contig4-All-g	0	2.48058	0.419	0	0
LZX-CL12402.Contig3-All-g	0	0.286562	0.125	0	0
LOC106609352	0	-1.55245	0.043	0.205	0
LZX-CL5683.Contig2-All-g	0	0.328329	0.131	0	0
Gene4693	0	0.489649	0.108	0	0
Gene39586	0	0.599386	0.159	0	0
Gene26546	0	0.266634	0.13	0	0
Gene16100	0	0.33487	0.113	0	0
Gene1711	0	0.621396	0.219	0	0
LZX-CL7454.Contig2-All-g	0	0.419764	0.17	0	0
Gene4392	0	0.291306	0.104	0	0
LOC106574514	0	0.131781	0.143	0.029	0
LZX-Unigene10183-All-g	0	0.341265	0.161	0	0
Gene19349	0	0.379456	0.152	0	0
Gene13467	0	0.56851	0.102	0	0
Gene3974	0	0.610163	0.176	0	0
LZX-Unigene17891-All-g	0	0.394977	0.122	0	0
gemin8	0	0.170206	0.129	0.009	0
Gene70896	0	0.465397	0.192	0	0
LOC106601022	0	-1.11008	0.037	0.143	0
LZX-CL11737.Contig2-All-g	0	0.421671	0.155	0	0
LOC106566880	0	-1.17724	0.02	0.161	0
Gene19207	0	0.424063	0.129	0	0
LZX-CL5166.Contig3-All-g	0	0.367536	0.143	0	0
Gene1113	0	0.364427	0.129	0	0
LOC106586824	0	-0.9367	0.03	0.103	0
Gene19076	0	0.246919	0.109	0	0
LOC106564566	0	0.722705	0.306	0.035	0
Gene3424	0	0.345546	0.125	0	0
Gene10620	0	0.386677	0.114	0	0
LOC106563592	0	0.608625	0.264	0.009	0
Gene2278	0	0.526622	0.195	0	0
Gene3629	0	0.412512	0.129	0	0
Gene6084	0	0.352145	0.105	0	0
LOC106570760	0	-0.912605	0.024	0.112	0
LZX-CL6362.Contig3-All-g	0	1.42585	0.124	0	0
LOC106578183	0	0.109928	0.241	0.077	0
Gene21477	0	0.730455	0.283	0	0
Gene11233	0	0.380179	0.144	0	0
Gene3236	0	0.513714	0.135	0	0
LOC106572257	0	0.137099	0.166	0.035	0
Gene52488	0	0.256298	0.111	0	0
Gene8820	0	0.599149	0.198	0	0
Gene14883	0	0.386794	0.113	0	0
LOC106604757	0	0.669716	0.23	0.013	0
Gene7497	0	0.608283	0.182	0	0
Gene12143	0	0.515408	0.16	0	0
LZX-CL6003.Contig1-All-g	0	0.271871	0.119	0	0
LZX-CL5068.Contig1-All-g	0	0.759132	0.106	0	0
myoc	0	0.368049	0.1	0.008	0
LOC106583025	0	0.120881	0.245	0.05	0
LZX-CL11720.Contig3-All-g	0	1.05198	0.201	0	0
LOC106565420	0	-0.961595	0.035	0.119	0
Gene19522	0	0.314383	0.117	0	0
LOC106578421	0	0.324054	0.151	0.009	0
Gene9539	0	0.554634	0.118	0	0
Gene4497	0	0.517835	0.122	0	0
Gene23866	0	0.465855	0.152	0	0
Gene14523	0	0.923817	0.241	0	0
Gene5389	0	0.305295	0.105	0	0
Gene18008	0	0.862571	0.192	0	0
Gene17659	0	0.517347	0.126	0	0
Gene6049	0	0.317831	0.104	0	0
LOC106590867	0	0.341698	0.145	0	0
Gene5200	0	0.326993	0.105	0	0
LZX-CL12636.Contig2-All-g	0	0.259617	0.114	0	0
Gene23078	0	0.451243	0.173	0	0
Gene22454	0	0.499649	0.206	0	0
LZX-CL12611.Contig3-All-g	0	0.285194	0.103	0	0
LOC106576878	0	-1.25317	0.031	0.167	0
pim3	0	0.16054	0.132	0.022	0
Gene4670	0	0.324832	0.102	0	0
LZX-CL5055.Contig3-All-g	0	0.551838	0.214	0	0
Gene16371	0	0.317692	0.116	0	0
Gene3300	0	0.515844	0.138	0	0
LOC106575504	0	0.585904	0.316	0.032	0
kct2	0	-1.30611	0.039	0.186	0
LZX-Unigene24745-All-g	0	0.807669	0.198	0	0
LOC106582805	0	0.253835	0.152	0.022	0
LZX-CL4571.Contig1-All-g	0	0.410685	0.18	0	0
LOC106604203	0	-0.894449	0.022	0.108	0
LOC106579103	0	-1.05239	0.011	0.121	0
Gene8402	0	0.518347	0.11	0	0
LOC106585131	0	0.358995	0.156	0.004	0
LOC106572480	0	0.727682	0.307	0.025	0
Gene54092	0	0.286987	0.107	0	0
LOC106566973	0	-1.49352	0.006	0.172	0
LZX-CL8670.Contig3-All-g	0	0.576054	0.24	0	0
LOC106584377	0	0.301603	0.111	0	0
Gene23379	0	0.259387	0.122	0	0
Gene20601	0	0.272925	0.121	0	0
Gene37167	0	0.319657	0.135	0	0
LZX-CL9030.Contig5-All-g	0	0.811729	0.16	0	0
LZX-Unigene55774-All-g	0	0.751055	0.305	0	0
LOC106597379	0	0.291412	0.12	0	0
LZX-Unigene11393-All-g	0	0.799799	0.194	0	0
Gene12438	0	0.397165	0.107	0	0
Gene11755	0	0.554565	0.101	0	0
LZX-CL116.Contig1-All-g	0	0.251352	0.108	0	0
LOC106565377	0	-3.74138	0.032	0.64	0
Gene16662	0	0.490768	0.172	0	0
Gene4901	0	0.395199	0.1	0	0
Gene15284	0	0.336995	0.105	0	0
rl15	0	-2.67621	0.13	0.454	0
Gene2696	0	0.521566	0.153	0	0
Gene26168	0	0.773461	0.179	0	0
[truncated: 3,255 more rows]
