# Supplementary material for: A single-cell atlas of West African lungfish respiratory system reveals evolutionary adaptations to terrestrialization
Source: Nat Commun. 2023 Sep 13;14:5630. doi: 10.1038/s41467-023-41309-3 (PMC10497629; doi:10.1038/s41467-023-41309-3)
Supplement: Supplementary file 4 — Supplementary Data1-13 [file 41467_2023_41309_MOESM4_ESM.zip › Supplementary Data/Supplementary Data 10.xlsx]

## Sheet: lungfish_human
Data S10. DEGs between African lungfish lung (control) and human lung .
gene	p_val	avg_log2FC	pct.1	pct.2	p_val_adj
RPL4	0	2.50235	0.889	0.735	0
RPL30	0	3.17525	0.973	0.588	0
H2AFV	0	3.55256	0.909	0.342	0
HNRNPA0	0	1.54575	0.585	0.406	0
LZX-CL7421.Contig2-All-g	0	5.73743	0.98	0	0
LZX-CL283.Contig1-All-g	0	7.91001	0.911	0	0
Gene26265	0	2.25353	0.563	0	0
AKAP8L	0	6.89171	0.984	0.105	0
BCKDK	0	0.959966	0.288	0.106	0
LZX-CL3352.Contig2-All-g	0	1.4992	0.18	0	0
HBB	0	3.36927	0.228	0.007	0
Gene24512	0	4.17846	0.846	0	0
Gene24510	0	3.26959	0.382	0	0
Gene24511	0	3.47319	0.389	0	0
RPS27	0	-2.54144	0.622	0.958	0
PJA2	0	-0.605961	0.039	0.271	0
LZX-Unigene191-All-g	0	4.69391	0.928	0	0
LZX-CL3183.Contig2-All-g	0	2.70407	0.502	0	0
Gene3841	0	5.82133	0.988	0	0
LZX-CL2195.Contig2-All-g	0	5.43588	0.914	0	0
Gene69841	0	0.482263	0.118	0	0
Gene15514	0	5.80511	0.982	0	0
BAZ2A	0	5.11362	0.975	0.142	0
LZX-CL399.Contig1-All-g	0	6.19039	0.916	0	0
PHACTR2	0	-0.959594	0.019	0.315	0
RPS15	0	1.56715	0.99	0.929	0
Gene4437	0	1.2484	0.211	0	0
LZX-CL10022.Contig1-All-g	0	2.00591	0.5	0	0
RPS5	0	2.1711	0.98	0.825	0
Gene14927	0	0.886506	0.186	0	0
LZX-CL7804.Contig3-All-g	0	2.2965	0.414	0	0
ARCN1	0	1.33268	0.397	0.149	0
Gene4271	0	2.90536	0.529	0	0
WDR61	0	1.15074	0.36	0.132	0
LZX-CL893.Contig5-All-g	0	6.73836	0.535	0	0
Gene17561	0	2.06838	0.472	0	0
Gene16186	0	1.01078	0.242	0	0
Gene13105	0	4.54146	0.894	0	0
LZX-CL1678.Contig8-All-g	0	5.86573	0.314	0	0
LZX-CL10435.Contig3-All-g	0	0.464762	0.111	0	0
SERBP1	0	2.61189	0.805	0.349	0
RPSA	0	2.23296	0.949	0.747	0
Gene19618	0	5.46757	0.962	0	0
EIF1	0	0.456503	0.9	0.916	0
LZX-CL12327.Contig3-All-g	0	1.01313	0.194	0	0
Gene17507	0	5.17369	0.955	0	0
LZX-CL9720.Contig1-All-g	0	0.838061	0.179	0	0
Gene35411	0	6.83099	0.969	0	0
Gene25094	0	5.26429	0.437	0	0
Gene5320	0	5.58292	0.958	0	0
ANKRD10	0	-1.08213	0.028	0.413	0
LZX-Unigene56765-All-g	0	2.82893	0.634	0	0
UQCR11	0	2.38394	0.593	0	0
LZX-Unigene15295-All-g	0	5.14549	0.847	0	0
UBA52	0	1.10984	0.907	0.867	0
TUBA1C	0	3.26312	0.74	0.101	0
Gene746	0	6.54559	0.993	0	0
LZX-Unigene7794-All-g	0	2.1002	0.53	0	0
Gene7946	0	5.47699	0.98	0	0
LZX-CL12667.Contig2-All-g	0	4.3093	0.228	0	0
LOC100996747	0	5.08996	0.941	0	0
Gene4399	0	1.97921	0.449	0	0
Gene22392	0	2.09956	0.302	0	0
Gene22393	0	2.68169	0.604	0	0
Gene22397	0	2.01078	0.296	0	0
Gene22395	0	2.06252	0.3	0	0
Gene22396	0	2.09891	0.302	0	0
Gene22394	0	2.06924	0.3	0	0
LZX-Unigene14722-All-g	0	6.14504	0.993	0	0
Gene3695	0	0.54546	0.104	0	0
LZX-CL3964.Contig4-All-g	0	1.5791	0.394	0	0
Gene44443	0	7.74456	0.996	0	0
IPO5	0	1.69302	0.453	0.114	0
LZX-Unigene18379-All-g	0	3.89926	0.711	0	0
LZX-Unigene7718-All-g	0	0.462026	0.107	0	0
RPS16	0	-1.54928	0.598	0.903	0
Gene2254	0	4.86866	0.918	0	0
Gene23371	0	4.05264	0.881	0	0
Gene52707	0	3.17251	0.581	0	0
ANXA2	0	1.17567	0.741	0.642	0
LZX-Unigene12824-All-g	0	4.06361	0.692	0	0
Gene64841	0	7.49667	0.997	0	0
Gene27091	0	5.89832	0.979	0	0
HNRNPUL2	0	1.30185	0.28	0	0
Gene28223	0	3.33245	0.734	0	0
Gene28224	0	3.13276	0.704	0	0
Gene9167	0	5.16053	0.962	0	0
LZX-CL3352.Contig1-All-g	0	2.77757	0.258	0	0
EIF4A2	0	-0.849237	0.139	0.486	0
RAB39A	0	0.618712	0.123	0.015	0
LZX-CL4802.Contig9-All-g	0	4.8092	0.78	0	0
Gene10897	0	1.84947	0.443	0	0
ZNF346	0	2.96176	0.738	0.081	0
Gene24973	0	0.606218	0.115	0	0
LZX-CL1635.Contig3-All-g	0	6.77823	0.239	0	0
Gene791	0	3.24369	0.737	0	0
BEND5	0	1.47832	0.296	0	0
YBX3	0	3.46444	0.859	0.379	0
Gene22112	0	3.97442	0.44	0	0
HMOX2	0	-0.354306	0.029	0.157	0
LZX-Unigene25323-All-g	0	4.67227	0.898	0	0
RYBP	0	-0.734808	0.071	0.323	0
GARS	0	2.0047	0.489	0.126	0
TPM3	0	-0.307938	0.262	0.481	0
EIF5A2	0	4.04039	0.849	0.025	0
Gene2652	0	1.22086	0.252	0	0
Gene26313	0	3.82441	0.803	0	0
ATXN2	0	-0.740873	0.045	0.322	0
RPS24	0	1.59242	0.984	0.897	0
AGFG1	0	-0.585396	0.158	0.367	0
Gene1745	0	0.541075	0.109	0	0
COX6C	0	1.2267	0.744	0.605	0
LZX-CL1063.Contig1-All-g	0	3.15793	0.145	0	0
ATP5F1D	0	1.09014	0.577	0.462	0
Gene6546	0	0.666915	0.114	0	0
LZX-CL2191.Contig3-All-g	0	1.11244	0.24	0	0
ILF2	0	4.34705	0.918	0.194	0
Gene10532	0	0.859944	0.17	0	0
TKTL2	0	0.558809	0.123	0	0
ATP5MF	0	3.26224	0.712	0	0
Gene9882	0	4.17538	0.81	0	0
BZW1	0	2.87615	0.814	0.338	0
LZX-Unigene46515-All-g	0	0.970703	0.233	0	0
PSMD13	0	2.07982	0.623	0.174	0
LZX-CL11161.Contig1-All-g	0	4.55582	0.712	0	0
LZX-CL1961.Contig1-All-g	0	0.559789	0.113	0	0
LZX-Unigene45790-All-g	0	4.91159	0.921	0	0
Gene42100	0	0.569338	0.126	0	0
LZX-CL2120.Contig2-All-g	0	5.50766	0.978	0	0
LZX-Unigene14404-All-g	0	2.79744	0.342	0	0
Gene10865	0	1.7722	0.422	0	0
RPL13A	0	0.591153	0.976	0.931	0
RPS17	0	1.26428	0.964	0.895	0
LZX-CL3768.Contig2-All-g	0	0.759124	0.148	0	0
LZX-Unigene12370-All-g	0	0.802819	0.178	0	0
Gene12522	0	2.37295	0.592	0	0
Gene17645	0	1.9203	0.433	0	0
PRDX6	0	0.963151	0.5	0.419	0
EEF1E1	0	0.977552	0.237	0	0
Gene32044	0	4.84037	0.938	0	0
Gene6401	0	1.40317	0.283	0	0
NPC2	0	2.40029	0.802	0.598	0
LZX-CL3337.Contig5-All-g	0	2.43239	0.346	0	0
LZX-Unigene25639-All-g	0	1.30466	0.328	0	0
CCNG1	0	3.25486	0.753	0.137	0
UTRN	0	-0.732584	0.18	0.52	0
LZX-Unigene55890-All-g	0	1.73858	0.429	0	0
FRZB	0	0.431597	0.102	0.008	0
Gene12185	0	0.76002	0.162	0	0
ETF1	0	2.50884	0.737	0.367	0
Gene17447	0	5.17907	0.944	0	0
STRAP	0	1.26797	0.506	0.275	0
Gene26354	0	1.71448	0.119	0	0
Gene22752	0	0.556373	0.106	0	0
LZX-CL10022.Contig2-All-g	0	4.49625	0.893	0	0
LZX-CL664.Contig5-All-g	0	1.41186	0.3	0	0
Gene26357	0	4.07956	0.82	0	0
Gene26358	0	3.18008	0.372	0	0
Gene19115	0	2.48358	0.408	0	0
CCAR2	0	1.42532	0.372	0.083	0
YPEL5	0	-0.291937	0.164	0.353	0
Gene286	0	1.31632	0.315	0	0
Gene9616	0	3.37668	0.679	0	0
LZX-Unigene23984-All-g	0	5.10295	0.885	0	0
LZX-CL5521.Contig3-All-g	0	0.660317	0.164	0	0
Gene59924	0	1.81085	0.327	0	0
FTH1	0	1.52912	0.58	0.364	0
Gene22961	0	3.14416	0.744	0	0
Gene22962	0	2.44933	0.348	0	0
ANAPC16	0	-1.13547	0.041	0.462	0
LZX-Unigene35-All-g	0	5.04963	0.89	0	0
ARIH1	0	-1.33836	0.174	0.636	0
Gene4964	0	1.79648	0.405	0	0
Gene42922	0	1.26739	0.291	0	0
Gene12197	0	3.33899	0.76	0	0
Gene10831	0	1.58332	0.312	0	0
NAP1L1	0	1.61639	0.692	0.548	0
Gene31943	0	5.57296	0.977	0	0
LZX-CL12560.Contig7-All-g	0	2.28918	0.371	0	0
LZX-Unigene8805-All-g	0	3.18333	0.494	0	0
LOC112268284	0	3.95878	0.733	0	0
RNF181	0	-0.32743	0.128	0.343	0
UQCRH	0	0.959573	0.653	0.568	0
Gene30637	0	1.23086	0.305	0	0
PSMD2	0	2.04643	0.538	0.148	0
Gene26746	0	2.83978	0.617	0	0
KIF5A	0	1.33227	0.249	0.006	0
LZX-CL10167.Contig2-All-g	0	1.51363	0.341	0	0
C22ORF39	0	0.614031	0.144	0	0
LZX-CL853.Contig3-All-g	0	4.01686	0.835	0	0
BIN3	0	0.908281	0.258	0.073	0
Gene602	0	1.53182	0.267	0	0
Gene480	0	4.26769	0.828	0	0
Gene5363	0	0.550214	0.103	0	0
LZX-CL10205.Contig2-All-g	0	1.48566	0.371	0	0
ARPC1A	0	2.71925	0.585	0	0
PURA	0	2.54652	0.641	0.086	0
LZX-CL1678.Contig7-All-g	0	3.60558	0.194	0	0
Gene15046	0	0.560339	0.122	0	0
Gene28564	0	2.54678	0.486	0	0
Gene6361	0	2.48198	0.425	0	0
PRDX1	0	2.59859	0.649	0.191	0
FAM200B	0	2.14206	0.623	0.164	0
LZX-CL2970.Contig4-All-g	0	2.44322	0.552	0	0
LZX-Unigene41317-All-g	0	1.92668	0.435	0	0
LZX-Unigene16604-All-g	0	0.539332	0.129	0	0
Gene15762	0	1.3956	0.333	0	0
HNRNPDL	0	1.98528	0.806	0.538	0
SSR4	0	-0.936763	0.2	0.553	0
LZX-CL607.Contig18-All-g	0	0.936878	0.185	0	0
RGN	0	0.541248	0.109	0.01	0
LZX-CL6738.Contig1-All-g	0	3.66903	0.847	0	0
Gene39246	0	1.88923	0.462	0	0
Gene5354	0	0.730112	0.13	0	0
LZX-CL193.Contig6-All-g	0	3.39087	0.448	0	0
AP2S1	0	-0.476087	0.207	0.417	0
LZX-Unigene15315-All-g	0	1.81583	0.458	0	0
PSAP	0	1.06922	0.806	0.662	0
Gene7426	0	3.61329	0.718	0	0
LZX-CL1635.Contig2-All-g	0	4.89027	0.288	0	0
Gene36995	0	1.78889	0.444	0	0
Gene36996	0	2.27724	0.556	0	0
RPL35	0	1.44099	0.971	0.9	0
MED1	0	-0.268515	0.008	0.1	0
DDX5	0	2.28945	0.846	0.796	0
ERBIN	0	-0.782166	0.039	0.318	0
EIF3I	0	0.95854	0.412	0.283	0
Gene724	0	5.2999	0.874	0	0
LZX-CL3881.Contig8-All-g	0	3.46048	0.732	0	0
PARP3	0	1.60344	0.332	0.018	0
VPS29	0	1.8483	0.646	0.328	0
COX6A1	0	1.59569	0.79	0.601	0
BOLA1	0	1.28875	0.34	0.049	0
COL5A1	0	1.07285	0.149	0.026	0
YWHAE	0	2.68081	0.775	0.532	0
CAV1	0	0.436384	0.35	0.165	0
Gene23686	0	1.5053	0.34	0	0
U2AF1L4	0	1.72203	0.412	0	0
Gene3290	0	1.16603	0.268	0	0
LZX-CL4802.Contig3-All-g	0	0.600305	0.123	0	0
LZX-CL3889.Contig1-All-g	0	3.14069	0.644	0	0
LZX-Unigene56769-All-g	0	0.682642	0.137	0	0
LZX-CL8977.Contig2-All-g	0	2.43227	0.409	0	0
COX5B	0	2.30021	0.877	0.594	0
CDH12	0	2.38932	0.68	0.204	0
GSTA2	0	1.05521	0.164	0.025	0
CELF1	0	-0.342778	0.18	0.412	0
Gene40308	0	4.2508	0.646	0	0
Gene68819	0	2.10084	0.368	0	0
Gene6266	0	0.899142	0.184	0	0
Gene5358	0	3.49809	0.809	0	0
Gene18314	0	2.97861	0.574	0	0
Gene2214	0	0.530024	0.125	0	0
CENPC	0	-0.396744	0.044	0.198	0
Gene25923	0	1.50144	0.394	0	0
COX6B1	0	1.67499	0.825	0.626	0
Gene39495	0	2.8331	0.666	0	0
Gene7953	0	1.21703	0.284	0	0
C1QBP	0	1.92948	0.467	0.05	0
DEGS1	0	1.19347	0.343	0.199	0
Gene1387	0	1.43851	0.326	0	0
LZX-Unigene22932-All-g	0	2.70057	0.587	0	0
RPL23	0	1.34033	0.923	0.802	0
NDUFB1	0	-0.403227	0.277	0.506	0
Gene6359	0	0.964968	0.2	0	0
CWF19L2	0	-0.32483	0.04	0.163	0
TOMM6	0	1.65144	0.408	0	0
Gene10509	0	2.93938	0.563	0	0
GSTT2B	0	1.14855	0.125	0.003	0
CHD1	0	-1.42589	0.089	0.558	0
LZX-Unigene5260-All-g	0	1.28078	0.309	0	0
Gene13701	0	2.62749	0.522	0	0
Gene4367	0	4.17518	0.789	0	0
LZX-Unigene49274-All-g	0	1.05421	0.185	0	0
XPO6	0	-1.19614	0.016	0.312	0
MFSD1	0	-0.482138	0.031	0.229	0
RPS27A	0	-3.95244	0.139	0.926	0
LZX-CL6789.Contig1-All-g	0	5.40499	0.93	0	0
ITM2C	0	2.56743	0.647	0.052	0
TRA2B	0	-0.61227	0.2	0.492	0
Gene22113	0	5.30919	0.789	0	0
MIEN1	0	3.08466	0.798	0.213	0
LZX-CL2869.Contig2-All-g	0	3.56317	0.773	0	0
LZX-Unigene6130-All-g	0	3.60065	0.332	0	0
Gene22974	0	3.12884	0.729	0	0
Gene8819	0	1.21773	0.276	0	0
UBE2K	0	-0.73455	0.157	0.452	0
HNRNPC	0	-1.2222	0.403	0.822	0
UBA1	0	2.48302	0.701	0.195	0
LTV1	0	0.914153	0.218	0.054	0
LZX-Unigene14045-All-g	0	0.601331	0.143	0	0
PPP1CC	0	1.62367	0.531	0.217	0
LGMN	0	2.14801	0.528	0.225	0
Gene18647	0	1.85821	0.328	0	0
SGMS1	0	-0.836412	0.05	0.326	0
LZX-CL1204.Contig1-All-g	0	3.81004	0.849	0	0
LZX-CL7477.Contig1-All-g	0	1.91539	0.456	0	0
LZX-Unigene7575-All-g	0	0.598198	0.107	0	0
Gene38818	0	3.79855	0.826	0	0
MYL6B	0	2.29174	0.601	0.137	0
LZX-Unigene13275-All-g	0	1.52409	0.342	0	0
RPL12	0	-1.6431	0.603	0.902	0
LZX-CL10353.Contig1-All-g	0	2.31813	0.536	0	0
TNRC6A	0	-0.501361	0.061	0.274	0
LZX-Unigene13649-All-g	0	1.9009	0.443	0	0
Gene6342	0	2.47863	0.549	0	0
Gene27975	0	3.58104	0.748	0	0
PSMC1	0	2.29267	0.574	0.085	0
LZX-CL9866.Contig1-All-g	0	3.41958	0.665	0	0
LZX-Unigene15152-All-g	0	1.82805	0.456	0	0
ATP6V0C	0	2.95291	0.676	0	0
Gene20854	0	1.6883	0.262	0	0
ACOT11	0	0.857043	0.186	0.036	0
IFRD1	0	-0.759104	0.056	0.324	0
NSD3	0	-0.560557	0.063	0.29	0
LZX-CL2560.Contig1-All-g	0	1.21736	0.265	0	0
Gene15735	0	1.37754	0.3	0	0
MYL6	0	-0.811724	0.577	0.803	0
RPL37	0	-2.01882	0.468	0.891	0
LZX-CL10819.Contig1-All-g	0	0.719643	0.15	0	0
Gene336	0	0.682716	0.137	0	0
Gene62758	0	3.41007	0.578	0	0
LZX-CL893.Contig2-All-g	0	3.02459	0.466	0	0
Gene5321	0	0.458359	0.1	0	0
DDOST	0	1.90501	0.484	0.034	0
CAMLG	0	-0.302876	0.059	0.22	0
LZX-Unigene41184-All-g	0	1.77259	0.384	0	0
Gene8906	0	3.27662	0.738	0	0
ZCCHC10	0	-0.497908	0.019	0.194	0
LZX-Unigene1105-All-g	0	0.715405	0.159	0	0
LZX-CL8426.Contig1-All-g	0	2.26716	0.543	0	0
PNRC2	0	1.22952	0.424	0.215	0
LZX-CL10954.Contig1-All-g	0	0.65632	0.145	0	0
Gene4859	0	1.14178	0.233	0	0
PKM	0	-1.15892	0.077	0.477	0
HEXA	0	0.982991	0.218	0	0
LASP1	0	1.37453	0.428	0.178	0
Gene44439	0	1.10752	0.198	0	0
Gene25594	0	1.52043	0.391	0	0
LPCAT1	0	1.34507	0.339	0.203	0
ECH1	0	-0.629299	0.05	0.322	0
IRF1	0	-0.744286	0.04	0.267	0
Gene14977	0	0.808141	0.157	0	0
LZX-CL12245.Contig2-All-g	0	0.886743	0.175	0	0
HEATR6	0	1.26896	0.289	0.036	0
Gene18197	0	1.61154	0.254	0	0
LZX-Unigene45791-All-g	0	1.21569	0.323	0	0
DDT	0	0.886036	0.272	0.114	0
Gene37325	0	3.55157	0.74	0	0
NCL	0	2.21684	0.734	0.367	0
LZX-CL11708.Contig10-All-g	0	0.705693	0.154	0	0
LZX-Unigene18247-All-g	0	3.91994	0.461	0	0
Gene9856	0	1.14565	0.25	0	0
LZX-Unigene5665-All-g	0	4.12531	0.533	0	0
PDPK1	0	1.25562	0.404	0.161	0
PSMC6	0	0.975525	0.363	0.184	0
Gene9937	0	1.42544	0.341	0	0
LZX-CL8950.Contig1-All-g	0	0.521538	0.113	0	0
Gene12057	0	3.19844	0.69	0	0
GABRR2	0	0.546432	0.123	0.011	0
Gene4353	0	2.17234	0.507	0	0
CDK5RAP3	0	0.798782	0.173	0	0
YWHAH	0	1.7769	0.619	0.364	0
LZX-CL6833.Contig2-All-g	0	1.07771	0.239	0	0
Gene12405	0	0.781505	0.168	0	0
LZX-Unigene51468-All-g	0	0.663003	0.156	0	0
LZX-CL9473.Contig3-All-g	0	0.618852	0.155	0	0
Gene19014	0	0.482147	0.104	0	0
LZX-CL8066.Contig1-All-g	0	6.98338	0.921	0	0
Gene5637	0	1.223	0.23	0	0
LZX-CL399.Contig5-All-g	0	1.95316	0.459	0	0
NEDD8	0	2.22394	0.554	0	0
Gene9996	0	0.900499	0.18	0	0
Gene11245	0	2.38368	0.526	0	0
LZX-CL607.Contig12-All-g	0	0.54472	0.117	0	0
Gene12218	0	1.19811	0.212	0	0
LZX-CL9643.Contig1-All-g	0	0.508511	0.118	0	0
LZX-Unigene61732-All-g	0	0.77752	0.104	0	0
ALDH2	0	-0.333582	0.186	0.359	0
Gene7375	0	2.37814	0.498	0	0
NPM1	0	2.03585	0.811	0.569	0
NOLC1	0	2.01647	0.456	0.085	0
LZX-CL4112.Contig1-All-g	0	1.02143	0.218	0	0
LZX-CL6656.Contig3-All-g	0	1.43477	0.342	0	0
SNRPD1	0	0.835579	0.393	0.269	0
Gene6408	0	0.667068	0.114	0	0
CLTC	0	1.38647	0.445	0.313	0
Gene15545	0	1.0896	0.251	0	0
Gene58725	0	3.3948	0.749	0	0
PKP4	0	1.38357	0.401	0.171	0
PSMD1	0	1.53581	0.424	0.183	0
GALNT2	0	-0.495095	0.077	0.274	0
LZX-Unigene8230-All-g	0	2.29674	0.551	0	0
LZX-Unigene15429-All-g	0	1.44507	0.26	0	0
UBE2M	0	1.9732	0.51	0.07	0
APOPT1	0	0.534707	0.124	0	0
Gene12882	0	0.835323	0.181	0	0
LZX-Unigene25584-All-g	0	1.86571	0.448	0	0
Gene10374	0	0.5434	0.117	0	0
Gene13648	0	1.98172	0.387	0	0
Gene19136	0	2.34507	0.5	0	0
PERP	0	1.23611	0.365	0.137	0
MATR3	0	3.37121	0.744	0	0
LZX-Unigene35985-All-g	0	3.43799	0.716	0	0
Gene4322	0	2.07296	0.441	0	0
Gene5785	0	2.84074	0.6	0	0
LZX-Unigene20248-All-g	0	2.10141	0.364	0	0
SMG6	0	-1.00905	0.028	0.353	0
UHRF2	0	-0.634354	0.029	0.168	0
Gene16782	0	1.48692	0.363	0	0
Gene10853	0	1.02551	0.204	0	0
TTC33	0	-0.498165	0.015	0.167	0
LZX-Unigene56761-All-g	0	2.88995	0.67	0	0
RPL9	0	-1.9983	0.434	0.868	0
ARG1	0	1.96732	0.117	0.002	0
LZX-Unigene36123-All-g	0	1.03486	0.235	0	0
LZX-Unigene12569-All-g	0	1.18204	0.254	0	0
LZX-Unigene7442-All-g	0	2.31405	0.346	0	0
LZX-Unigene22595-All-g	0	0.509259	0.104	0	0
LZX-CL8446.Contig5-All-g	0	0.599389	0.144	0	0
LZX-Unigene41265-All-g	0	1.74284	0.414	0	0
Gene7954	0	1.43061	0.314	0	0
PSMB6	0	1.18011	0.428	0.318	0
NFKBIA	0	-1.40777	0.308	0.709	0
Gene20999	0	1.91185	0.436	0	0
Gene2985	0	3.14926	0.68	0	0
Gene29380	0	0.537105	0.104	0	0
Gene37498	0	0.803705	0.168	0	0
LZX-CL7003.Contig1-All-g	0	2.00633	0.498	0	0
Gene19679	0	0.658562	0.142	0	0
SNRPD3	0	2.4002	0.718	0.269	0
LZX-CL632.Contig2-All-g	0	2.72522	0.66	0	0
LZX-Unigene51544-All-g	0	0.414095	0.105	0	0
UBR1	0	-0.364735	0.119	0.284	0
Gene18568	0	0.973394	0.227	0	0
Gene6527	0	2.6477	0.624	0	0
Gene69712	0	0.623771	0.141	0	0
ZFAND3	0	-1.64607	0.175	0.727	0
LZX-CL11526.Contig2-All-g	0	2.1985	0.549	0	0
LZX-CL3334.Contig3-All-g	0	0.539	0.103	0	0
Gene13349	0	1.75476	0.36	0	0
Gene11182	0	0.664267	0.16	0	0
KARS	0	-0.341709	0.015	0.162	0
NDUFS7	0	1.11739	0.292	0.06	0
EIF3F	0	2.38783	0.787	0.393	0
ZFAND6	0	-1.34665	0.077	0.539	0
CPLANE1	0	-0.321091	0.011	0.109	0
Gene27308	0	0.524496	0.119	0	0
PHYH	0	1.25797	0.338	0.125	0
Gene16258	0	1.96905	0.157	0	0
Gene19125	0	2.79689	0.582	0	0
TUBB4B	0	1.86948	0.638	0.261	0
CCDC12	0	-0.591024	0.045	0.275	0
Gene69	0	1.72723	0.285	0	0
AMFR	0	-0.365984	0.028	0.162	0
Gene9825	0	1.50636	0.328	0	0
LZX-Unigene841-All-g	0	0.936289	0.194	0	0
Gene435	0	1.12324	0.248	0	0
Gene2726	0	0.797707	0.18	0	0
Gene12570	0	2.68807	0.64	0	0
LZX-CL12237.Contig72-All-g	0	1.20389	0.249	0	0
KIF13B	0	-1.22683	0.048	0.377	0
Gene2273	0	0.987968	0.231	0	0
LZX-Unigene6585-All-g	0	3.01715	0.716	0	0
MORF4L1	0	-0.747079	0.18	0.585	0
BDP1	0	-0.277118	0.067	0.189	0
Gene20833	0	2.07601	0.249	0	0
MGAT2	0	0.788226	0.17	0	0
LZX-CL12127.Contig2-All-g	0	2.15751	0.491	0	0
LZX-CL12748.Contig3-All-g	0	2.17487	0.485	0	0
ESYT1	0	2.39346	0.454	0.102	0
Gene62361	0	2.21514	0.331	0	0
LZX-CL9864.Contig1-All-g	0	2.6107	0.402	0	0
Gene16133	0	0.877181	0.19	0	0
LZX-Unigene10088-All-g	0	1.29722	0.322	0	0
Gene16164	0	0.905035	0.209	0	0
EPS15	0	-0.992968	0.045	0.365	0
LZX-CL1023.Contig11-All-g	0	2.68062	0.611	0	0
RBM11	0	1.63079	0.394	0.012	0
Gene12852	0	1.27656	0.295	0	0
LZX-Unigene46080-All-g	0	2.23659	0.454	0	0
LZX-CL12589.Contig2-All-g	0	1.71829	0.405	0	0
ACO2	0	1.47408	0.423	0.14	0
Gene19106	0	1.82435	0.424	0	0
RTCA	0	1.25101	0.345	0.102	0
XRN2	0	1.15145	0.425	0.306	0
COL1A1	0	1.20371	0.159	0.038	0
Gene6301	0	2.74394	0.599	0	0
Gene58653	0	2.11959	0.433	0	0
SNX3	0	-1.0458	0.123	0.506	0
Gene48839	0	1.26595	0.321	0	0
Gene11223	0	0.767388	0.183	0	0
Gene5737	0	1.57521	0.123	0	0
Gene2645	0	2.37947	0.293	0	0
Gene14951	0	0.622955	0.128	0	0
LZX-Unigene35902-All-g	0	0.812787	0.194	0	0
LZX-CL1023.Contig9-All-g	0	1.64684	0.404	0	0
IARS	0	-0.330417	0.043	0.161	0
Gene5425	0	2.09443	0.471	0	0
Gene10506	0	1.77574	0.409	0	0
LZX-Unigene46484-All-g	0	0.456511	0.108	0	0
BAG1	0	-0.380833	0.043	0.222	0
MIER1	0	-0.923955	0.021	0.343	0
Gene70	0	0.478385	0.106	0	0
Gene5371	0	1.71485	0.371	0	0
LZX-Unigene1099-All-g	0	1.59786	0.391	0	0
LZX-CL5645.Contig2-All-g	0	0.561989	0.144	0	0
Gene51695	0	1.6876	0.274	0	0
Gene37806	0	0.835484	0.151	0	0
LZX-Unigene35225-All-g	0	0.560086	0.134	0	0
LZX-CL1193.Contig1-All-g	0	0.719114	0.136	0	0
LZX-Unigene46529-All-g	0	0.412302	0.1	0	0
ERF	0	0.669204	0.149	0	0
LZX-CL1203.Contig4-All-g	0	0.882778	0.2	0	0
SRM	0	0.938864	0.274	0.087	0
LZX-CL10824.Contig3-All-g	0	1.40624	0.338	0	0
SUMO3	0	2.71572	0.777	0.283	0
Gene10856	0	1.07323	0.212	0	0
Gene11871	0	2.85725	0.662	0	0
Gene11170	0	0.489048	0.115	0	0
CPSF2	0	1.00685	0.263	0.077	0
ILF3	0	2.23869	0.678	0.281	0
Gene4884	0	0.604143	0.121	0	0
TBL2	0	1.2437	0.314	0.033	0
BCL9L	0	0.762306	0.178	0.058	0
LZX-CL6922.Contig1-All-g	0	2.30002	0.557	0	0
Gene18944	0	1.18304	0.264	0	0
CANX	0	1.81711	0.612	0.382	0
LZX-CL4802.Contig10-All-g	0	2.36196	0.528	0	0
LZX-Unigene22752-All-g	0	0.685223	0.143	0	0
Gene2921	0	1.19591	0.226	0	0
LZX-Unigene35989-All-g	0	0.886631	0.217	0	0
Gene3504	0	2.69778	0.623	0	0
CACTIN	0	0.57379	0.118	0.015	0
Gene4676	0	1.09287	0.261	0	0
LZX-Unigene9157-All-g	0	1.71341	0.336	0	0
Gene20723	0	0.813238	0.165	0	0
Gene20947	0	1.05481	0.17	0	0
DES	0	1.11954	0.144	0.005	0
LZX-CL12007.Contig6-All-g	0	1.18858	0.285	0	0
Gene45042	0	2.56756	0.638	0	0
SLC20A1	0	0.965753	0.328	0.171	0
Gene13474	0	1.1022	0.215	0	0
Gene27302	0	1.89195	0.438	0	0
Gene28547	0	0.731442	0.158	0	0
Gene17691	0	2.29081	0.171	0	0
LZX-Unigene30661-All-g	0	1.04029	0.246	0	0
LZX-CL11488.Contig5-All-g	0	0.987295	0.198	0	0
HSPB6	0	0.772965	0.145	0.004	0
ARL8B	0	-0.764042	0.094	0.4	0
Gene25948	0	1.72961	0.228	0	0
Gene17795	0	0.823252	0.179	0	0
Gene19201	0	0.723249	0.133	0	0
HDGF	0	1.73856	0.475	0.139	0
PRPF38B	0	-0.29198	0.075	0.245	0
LZX-Unigene6323-All-g	0	0.553041	0.134	0	0
Gene17572	0	1.41155	0.325	0	0
LZX-CL10435.Contig2-All-g	0	0.509701	0.107	0	0
Gene8157	0	0.999909	0.227	0	0
GPX1	0	-1.84074	0.184	0.593	0
Gene44347	0	0.652172	0.129	0	0
Gene3435	0	1.07457	0.191	0	0
MAP1LC3B	0	-0.472347	0.162	0.406	0
Gene23372	0	1.0879	0.287	0	0
LZX-Unigene15046-All-g	0	1.47958	0.373	0	0
HSP90AA1	0	-1.69864	0.433	0.773	0
KIFC3	0	-0.362311	0.013	0.151	0
LZX-CL6100.Contig1-All-g	0	0.78631	0.144	0	0
LZX-CL5831.Contig3-All-g	0	1.27748	0.267	0	0
Gene12298	0	1.12869	0.217	0	0
Gene2358	0	0.99839	0.22	0	0
RANBP1	0	0.9772	0.393	0.264	0
LZX-CL3065.Contig5-All-g	0	1.37481	0.342	0	0
TMEM41B	0	0.789312	0.363	0.228	0
ABR	0	-0.881655	0.071	0.396	0
LZX-Unigene20016-All-g	0	3.12997	0.649	0	0
Gene2121	0	0.514094	0.111	0	0
LZX-CL4802.Contig8-All-g	0	1.01493	0.183	0	0
POLR2K	0	-0.668805	0.007	0.267	0
Gene13158	0	1.08853	0.21	0	0
Gene15948	0	0.560895	0.118	0	0
Gene5305	0	0.431747	0.103	0	0
CNOT3	0	0.739163	0.131	0.013	0
INO80D	0	-0.419945	0.046	0.199	0
Gene8216	0	0.868264	0.205	0	0
Gene20855	0	0.982781	0.162	0	0
Gene20856	0	0.935313	0.15	0	0
ZNF800	0	-0.294982	0.022	0.134	0
MYRF	0	2.30846	0.579	0.026	0
P2RY6	0	0.499834	0.105	0.012	0
LZX-CL6789.Contig2-All-g	0	2.09018	0.5	0	0
LZX-Unigene13969-All-g	0	0.712216	0.14	0	0
ORAOV1	0	0.80683	0.171	0.011	0
AKAP8	0	1.10621	0.367	0.162	0
LZX-Unigene9683-All-g	0	0.423296	0.105	0	0
Gene13187	0	1.44601	0.351	0	0
LZX-Unigene35971-All-g	0	1.30503	0.3	0	0
LZX-Unigene14169-All-g	0	1.15379	0.274	0	0
Gene4216	0	0.799207	0.154	0	0
LZX-Unigene25463-All-g	0	0.77225	0.176	0	0
UIMC1	0	-0.456817	0.052	0.248	0
BLOC1S1	0	0.613642	0.137	0	0
SDC2	0	1.69685	0.55	0.219	0
GLO1	0	1.34707	0.436	0.197	0
CFL2	0	1.22825	0.266	0.084	0
IFT57	0	-0.501093	0.025	0.19	0
Gene52524	0	1.0905	0.19	0	0
LZX-Unigene6370-All-g	0	0.649208	0.156	0	0
CHTOP	0	1.45214	0.395	0.109	0
Gene26369	0	1.1753	0.145	0	0
Gene26370	0	1.15977	0.139	0	0
LZX-Unigene30796-All-g	0	1.47077	0.323	0	0
Gene58767	0	1.21531	0.131	0	0
LZX-Unigene20680-All-g	0	0.742543	0.137	0	0
LZX-CL1139.Contig1-All-g	0	0.955371	0.193	0	0
LZX-Unigene7884-All-g	0	2.01744	0.469	0	0
WDR37	0	-0.428199	0.035	0.192	0
LZX-Unigene41283-All-g	0	1.07258	0.238	0	0
MED11	0	1.89441	0.5	0.064	0
LZX-Unigene61782-All-g	0	2.36923	0.57	0	0
Gene17722	0	1.70023	0.313	0	0
ABCB6	0	0.721488	0.146	0.017	0
PSMA2	0	1.07242	0.234	0	0
Gene4960	0	1.08364	0.233	0	0
UCP2	0	-0.619136	0.013	0.233	0
Gene70896	0	0.844051	0.209	0	0
LZX-CL7296.Contig2-All-g	0	1.47097	0.282	0	0
Gene4347	0	0.695431	0.148	0	0
Gene19878	0	1.56551	0.389	0	0
WTAP	0	-0.720915	0.082	0.347	0
LZX-Unigene25604-All-g	0	0.746737	0.185	0	0
LMO2	0	1.34116	0.368	0.06	0
Gene4796	0	1.08184	0.261	0	0
LZX-CL579.Contig4-All-g	0	0.700098	0.139	0	0
RPL35A	0	0.46535	0.924	0.909	0
Gene8125	0	1.15695	0.258	0	0
LZX-Unigene56658-All-g	0	0.538684	0.127	0	0
ATP2A3	0	1.00094	0.229	0.083	0
HMGB1	0	-1.16754	0.241	0.671	0
Gene7418	0	1.44144	0.186	0	0
Gene54005	0	0.642785	0.127	0	0
LZX-CL1063.Contig2-All-g	0	0.709035	0.105	0	0
Gene52530	0	0.633889	0.139	0	0
TIAL1	0	-0.264483	0.064	0.184	0
MPZL2	0	0.816371	0.236	0.094	0
MRPL22	0	0.906157	0.302	0.152	0
Gene12372	0	0.904361	0.138	0	0
LZX-Unigene51523-All-g	0	0.542414	0.105	0	0
ATP6V1G1	0	-0.532282	0.213	0.518	0
LZX-CL4002.Contig3-All-g	0	0.591678	0.139	0	0
Gene3296	0	1.17934	0.228	0	0
PLEC	0	1.61527	0.368	0.18	0
Gene9718	0	0.592275	0.112	0	0
NDUFA8	0	1.37858	0.427	0.145	0
LZX-Unigene23284-All-g	0	2.03103	0.5	0	0
LZX-CL9976.Contig2-All-g	0	1.82404	0.418	0	0
Gene5544	0	0.687225	0.129	0	0
Gene3950	0	1.09959	0.255	0	0
LZX-CL458.Contig3-All-g	0	1.12725	0.166	0	0
UBE2V1	0	1.31302	0.302	0	0
PELO	0	1.66501	0.385	0	0
BANP	0	-0.427249	0.017	0.16	0
Gene5479	0	0.718903	0.151	0	0
Gene16345	0	0.915491	0.21	0	0
RPS7	0	-2.7192	0.171	0.861	0
Gene16423	0	0.869984	0.174	0	0
LZX-Unigene24433-All-g	0	1.15608	0.222	0	0
Gene5876	0	1.17363	0.267	0	0
UBASH3B	0	-1.01847	0.043	0.289	0
PEX19	0	1.17886	0.266	0.003	0
LZX-Unigene17251-All-g	0	0.786786	0.138	0	0
Gene62488	0	1.26693	0.28	0	0
POLR2L	0	-1.20475	0.183	0.573	0
LZX-CL11838.Contig1-All-g	0	0.487877	0.105	0	0
LZX-Unigene5693-All-g	0	1.29381	0.274	0	0
LSM6	0	-0.259636	0.061	0.213	0
Gene9055	0	0.543852	0.106	0	0
Gene21640	0	0.450168	0.121	0	0
GSN	0	-1.39241	0.063	0.377	0
LZX-Unigene13916-All-g	0	0.603169	0.139	0	0
Gene20256	0	0.920571	0.239	0	0
Gene24681	0	1.21475	0.307	0	0
BTAF1	0	-0.635298	0.035	0.275	0
Gene7974	0	0.763074	0.164	0	0
Gene8521	0	1.54046	0.276	0	0
HSPB1	0	-2.50533	0.039	0.54	0
TRIM8	0	1.08551	0.275	0.087	0
IKZF1	0	-1.1805	0.009	0.278	0
BUD31	0	0.655611	0.17	0.026	0
LZX-CL11488.Contig15-All-g	0	3.87984	0.852	0	0
COX4I2	0	1.07498	0.253	0.008	0
LZX-CL11506.Contig1-All-g	0	1.24438	0.254	0	0
Gene7899	0	1.47031	0.297	0	0
LZX-Unigene23011-All-g	0	0.574955	0.124	0	0
LZX-CL1579.Contig2-All-g	0	1.84978	0.486	0	0
LZX-CL7584.Contig2-All-g	0	1.77611	0.386	0	0
UGCG	0	-0.707531	0.027	0.257	0
IER5L	0	0.7566	0.18	0.007	0
LZX-Unigene24634-All-g	0	1.72438	0.426	0	0
LZX-Unigene24395-All-g	0	0.647272	0.113	0	0
Gene1810	0	0.45879	0.116	0	0
Gene13227	0	0.606209	0.105	0	0
SLC22A3	0	2.01757	0.381	0.051	0
STEAP4	0	0.882077	0.212	0.066	0
PSMD4	0	-0.416941	0.044	0.231	0
CAMTA1	0	-1.01704	0.033	0.43	0
Gene39016	0	0.503157	0.107	0	0
Gene3297	0	0.788354	0.138	0	0
SSR2	0	1.10159	0.584	0.446	0
LZX-Unigene24169-All-g	0	1.29364	0.291	0	0
Gene12772	0	0.543071	0.126	0	0
PIK3C2A	0	-0.819842	0.026	0.279	0
Gene6726	0	1.00973	0.206	0	0
SDCBP	0	-0.61658	0.289	0.569	0
Gene4337	0	1.10086	0.216	0	0
WDR20	0	-0.53332	0.038	0.215	0
Gene48889	0	0.451942	0.109	0	0
LZX-Unigene46242-All-g	0	0.647976	0.143	0	0
Gene4638	0	0.899848	0.165	0	0
RPS11	0	-1.85972	0.393	0.854	0
Gene6939	0	0.787609	0.142	0	0
LZX-CL6749.Contig2-All-g	0	0.706127	0.18	0	0
Gene6309	0	0.598768	0.143	0	0
OSTM1	0	0.992656	0.301	0.121	0
LZX-CL9009.Contig2-All-g	0	0.865688	0.194	0	0
LZX-CL7822.Contig2-All-g	0	0.399735	0.1	0	0
Gene18759	0	0.951885	0.209	0	0
Gene5288	0	1.93482	0.406	0	0
CHMP2A	0	-0.480256	0.067	0.304	0
Gene5826	0	0.549065	0.109	0	0
DNAJB6	0	-0.488037	0.317	0.551	0
SELENOF	0	-0.272827	0.179	0.368	0
Gene22574	0	2.04424	0.487	0	0
LZX-CL8042.Contig4-All-g	0	3.12432	0.67	0	0
LZX-Unigene15547-All-g	0	0.516344	0.121	0	0
LZX-Unigene8176-All-g	0	1.89319	0.432	0	0
LZX-CL11115.Contig1-All-g	0	1.9276	0.485	0	0
SESN1	0	1.54954	0.444	0.224	0
RPS20	0	-3.48287	0.105	0.89	0
Gene10943	0	0.478376	0.116	0	0
NAA38	0	-0.569021	0.14	0.393	0
Gene9137	0	0.766762	0.156	0	0
EZR	0	-0.761855	0.283	0.586	0
LZX-Unigene10659-All-g	0	1.18073	0.29	0	0
FGFR1OP2	0	-0.337041	0.043	0.186	0
Gene21167	0	0.722849	0.175	0	0
Gene13509	0	0.92354	0.211	0	0
Gene6207	0	2.71201	0.613	0	0
Gene70993	0	0.531561	0.126	0	0
STT3A	0	1.30711	0.363	0.095	0
Gene11212	0	0.535771	0.101	0	0
Gene28490	0	0.413179	0.106	0	0
Gene3763	0	1.43314	0.314	0	0
ATP1B3	0	-2.24267	0.225	0.656	0
HNRNPA2B1	0	-0.76844	0.253	0.616	0
SEC62	0	-0.563583	0.216	0.547	0
Gene690	0	1.86033	0.323	0	0
LZX-CL12358.Contig1-All-g	0	0.699993	0.166	0	0
Gene2699	0	0.576369	0.122	0	0
BCL2L2	0	1.05597	0.275	0.029	0
Gene2446	0	1.84405	0.41	0	0
LZX-CL4193.Contig2-All-g	0	1.92788	0.479	0	0
SLC22A17	0	1.25224	0.24	0.012	0
LZX-Unigene30918-All-g	0	0.451026	0.101	0	0
Gene23869	0	1.56188	0.336	0	0
Gene23868	0	1.30373	0.227	0	0
Gene8104	0	2.20089	0.477	0	0
Gene58520	0	0.520539	0.109	0	0
NDUFA5	0	1.14988	0.439	0.236	0
Gene8000	0	1.09842	0.237	0	0
LZX-Unigene16498-All-g	0	0.816738	0.207	0	0
LZX-Unigene27618-All-g	0	0.756129	0.184	0	0
LZX-CL5854.Contig1-All-g	0	1.04504	0.249	0	0
FLNA	0	-0.713106	0.08	0.349	0
LZX-CL3427.Contig9-All-g	0	0.516434	0.126	0	0
Gene58618	0	1.82113	0.442	0	0
STX11	0	-0.567664	0.015	0.225	0
LZX-CL2944.Contig2-All-g	0	0.644841	0.151	0	0
LZX-Unigene7883-All-g	0	0.624995	0.148	0	0
Gene23398	0	0.495117	0.101	0	0
KIAA1143	0	0.879398	0.263	0.107	0
Gene7984	0	0.648617	0.133	0	0
Gene14908	0	0.688174	0.119	0	0
TFPI	0	-0.921437	0.052	0.208	0
LZX-Unigene61898-All-g	0	1.54673	0.327	0	0
LZX-CL709.Contig1-All-g	0	0.697765	0.165	0	0
LZX-CL11753.Contig2-All-g	0	1.57641	0.393	0	0
SSH2	0	-1.95551	0.034	0.58	0
Gene22729	0	0.740433	0.147	0	0
Gene61	0	1.02792	0.163	0	0
STK3	0	-0.373394	0.095	0.295	0
Gene10253	0	0.472269	0.109	0	0
LZX-Unigene55774-All-g	0	0.585246	0.144	0	0
LZX-Unigene20487-All-g	0	0.532314	0.106	0	0
THOC6	0	-0.290331	0.004	0.117	0
Gene3380	0	0.720261	0.14	0	0
LZX-CL1799.Contig1-All-g	0	0.858968	0.159	0	0
LZX-Unigene25503-All-g	0	0.700924	0.16	0	0
LZX-Unigene7423-All-g	0	1.20897	0.226	0	0
KSR1	0	-0.598721	0.016	0.196	0
HNRNPK	0	-0.309197	0.272	0.503	0
Gene61914	0	0.503531	0.108	0	0
Gene8921	0	1.48247	0.357	0	0
LZX-Unigene30781-All-g	0	0.855461	0.18	0	0
LZX-CL12486.Contig4-All-g	0	1.48335	0.34	0	0
UBR5	0	-0.386905	0.187	0.432	0
LZX-Unigene12337-All-g	0	1.10248	0.208	0	0
Gene17698	0	0.554254	0.118	0	0
LOC107987373	0	1.44628	0.334	0	0
Gene15089	0	0.789206	0.195	0	0
MAN1A1	0	-1.0707	0.03	0.362	0
ATP5F1C	0	1.31335	0.523	0.325	0
ANXA5	0	-0.721548	0.198	0.508	0
RDH16	0	0.593794	0.127	0	0
AQP10	0	0.8524	0.131	0	0
EPHA1	0	0.66215	0.143	0.008	0
LZX-CL12667.Contig4-All-g	0	3.3334	0.168	0	0
GABARAPL1	0	-0.716637	0.036	0.304	0
Gene7606	0	0.906789	0.21	0	0
Gene2362	0	1.39718	0.106	0	0
LZX-Unigene19845-All-g	0	0.64837	0.122	0	0
PSMB4	0	-0.358384	0.041	0.199	0
LZX-Unigene41065-All-g	0	0.665078	0.16	0	0
BTRC	0	-0.559202	0.013	0.176	0
RALGAPA2	0	-1.11239	0.044	0.273	0
UBE2D2	0	-0.498771	0.225	0.492	0
LZX-CL9557.Contig1-All-g	0	2.18031	0.425	0	0
LZX-CL6841.Contig1-All-g	0	0.678015	0.146	0	0
Gene9052	0	0.535003	0.124	0	0
LZX-Unigene6050-All-g	0	1.04369	0.227	0	0
SNRNP70	0	-0.512428	0.049	0.251	0
LZX-CL1190.Contig3-All-g	0	0.925296	0.149	0	0
RAB5A	0	-0.431056	0.109	0.305	0
LZX-CL9754.Contig2-All-g	0	1.24194	0.287	0	0
Gene6310	0	2.2247	0.436	0	0
LZX-Unigene61002-All-g	0	1.29496	0.311	0	0
TANC1	0	-0.474376	0.063	0.202	0
EIF3J	0	1.83834	0.587	0.266	0
REV3L	0	-0.895046	0.055	0.371	0
PPP2CA	0	1.62903	0.35	0	0
Gene20861	0	0.774613	0.14	0	0
Gene20860	0	0.64822	0.111	0	0
Gene15593	0	0.652892	0.125	0	0
TMEM164	0	-0.421849	0.044	0.18	0
LZX-Unigene12664-All-g	0	0.876176	0.18	0	0
P3H2	0	-0.413418	0.033	0.134	0
Gene524	0	0.501955	0.119	0	0
FAXDC2	0	0.730563	0.21	0.078	0
Gene16579	0	0.978588	0.232	0	0
Gene10328	0	0.830925	0.178	0	0
Gene14888	0	2.30077	0.548	0	0
Gene38872	0	0.560352	0.133	0	0
LZX-CL12214.Contig1-All-g	0	0.806707	0.185	0	0
LZX-CL3514.Contig2-All-g	0	1.7725	0.426	0	0
Gene8862	0	0.755606	0.159	0	0
RGMB	0	1.21054	0.225	0.023	0
LZX-CL1573.Contig2-All-g	0	0.579456	0.116	0	0
COX7C	0	-1.74426	0.22	0.761	0
MARK3	0	-0.734383	0.155	0.457	0
LZX-Unigene1058-All-g	0	1.13274	0.249	0	0
ZEB2	0	-2.38865	0.056	0.544	0
LZX-CL8426.Contig3-All-g	0	1.2432	0.314	0	0
LZX-CL4015.Contig1-All-g	0	1.95413	0.485	0	0
LZX-CL11189.Contig1-All-g	0	1.43476	0.339	0	0
LZX-Unigene619-All-g	0	1.27349	0.294	0	0
Gene4661	0	0.987708	0.217	0	0
IDI1	0	-0.573836	0.066	0.263	0
LZX-Unigene7302-All-g	0	0.39231	0.102	0	0
LZX-CL318.Contig2-All-g	0	0.748902	0.16	0	0
Gene70843	0	0.887139	0.193	0	0
CARS	0	0.89564	0.257	0.113	0
Gene25894	0	1.32059	0.221	0	0
SETD2	0	-0.663208	0.101	0.379	0
Gene16020	0	0.493902	0.11	0	0
RGS1	0	-1.7094	0.087	0.287	0
Gene3600	0	0.874348	0.178	0	0
SERINC1	0	-0.837374	0.075	0.384	0
LZX-CL7902.Contig3-All-g	0	0.635531	0.152	0	0
Gene29720	0	0.820953	0.136	0	0
Gene5397	0	1.45356	0.35	0	0
LZX-Unigene46393-All-g	0	0.456599	0.102	0	0
LZX-CL925.Contig2-All-g	0	1.52155	0.325	0	0
Gene3470	0	1.57305	0.35	0	0
METTL16	0	-0.413282	0.044	0.192	0
Gene19228	0	0.649953	0.148	0	0
RAB23	0	0.728326	0.116	0.01	0
LZX-Unigene1042-All-g	0	1.42455	0.347	0	0
Gene52687	0	0.578253	0.134	0	0
Gene52557	0	0.479797	0.106	0	0
SOX5	0	-0.352483	0.005	0.105	0
ANAPC13	0	-0.319048	0.006	0.15	0
Gene15991	0	0.608369	0.126	0	0
Gene4006	0	0.935621	0.156	0	0
LZX-Unigene25356-All-g	0	1.05968	0.229	0	0
LZX-CL9091.Contig1-All-g	0	1.25149	0.247	0	0
COL4A3BP	0	-0.51453	0.133	0.383	0
SIK3	0	-3.04881	0.017	0.811	0
VCAN	0	-0.548187	0.065	0.222	0
Gene15151	0	0.438882	0.101	0	0
LZX-CL6751.Contig1-All-g	0	0.679091	0.173	0	0
GYG1	0	1.06309	0.315	0.134	0
ADK	0	-0.430974	0.239	0.439	0
SPEN	0	-0.374462	0.079	0.276	0
Gene9127	0	1.14466	0.237	0	0
LZX-CL2867.Contig3-All-g	0	0.693714	0.131	0	0
LZX-Unigene30776-All-g	0	0.420078	0.101	0	0
LZX-Unigene35658-All-g	0	0.612758	0.119	0	0
PPAN	0	1.01594	0.208	0	0
RIF1	0	-0.460719	0.022	0.182	0
LZX-CL726.Contig2-All-g	0	0.732386	0.18	0	0
PPP1R13B	0	-0.298871	0.089	0.221	0
Gene25095	0	0.657325	0.155	0	0
LZX-Unigene8038-All-g	0	1.02835	0.26	0	0
PRELID3B	0	1.06523	0.368	0.177	0
C11ORF58	0	-0.786592	0.07	0.412	0
Gene4434	0	0.630104	0.114	0	0
THOC1	0	1.12337	0.347	0.121	0
LZX-CL10347.Contig1-All-g	0	1.53434	0.349	0	0
LZX-CL1319.Contig4-All-g	0	1.22794	0.295	0	0
Gene10208	0	1.05225	0.183	0	0
LZX-CL7017.Contig1-All-g	0	1.16901	0.29	0	0
LZX-CL6093.Contig5-All-g	0	1.46662	0.213	0	0
LZX-CL4182.Contig3-All-g	0	0.485262	0.122	0	0
LAMTOR1	0	-0.430355	0.078	0.326	0
LZX-Unigene12652-All-g	0	0.566871	0.117	0	0
EMC6	0	1.20568	0.286	0.004	0
LZX-CL1564.Contig11-All-g	0	2.53787	0.613	0	0
Gene5597	0	0.636884	0.115	0	0
Gene1455	0	1.10587	0.153	0	0
Gene5067	0	0.752476	0.132	0	0
LZX-Unigene21637-All-g	0	1.17404	0.2	0	0
Gene778	0	0.607654	0.128	0	0
ETFA	0	-0.583547	0.021	0.24	0
LZX-Unigene35996-All-g	0	1.3511	0.323	0	0
BMP1	0	0.998528	0.229	0.072	0
Gene17866	0	0.839076	0.137	0	0
LZX-Unigene30864-All-g	0	0.808152	0.192	0	0
ZNF706	0	-0.567116	0.106	0.357	0
CFDP1	0	-0.565924	0.1	0.337	0
CYSTM1	0	-1.02489	0.074	0.434	0
LZX-Unigene25598-All-g	0	1.34874	0.307	0	0
LZX-CL7690.Contig4-All-g	0	0.673864	0.155	0	0
Gene12195	0	1.14081	0.29	0	0
Gene19997	0	1.92014	0.372	0	0
Gene8035	0	0.704759	0.162	0	0
SLC25A3	0	-0.701551	0.129	0.436	0
MGAT5	0	-1.32912	0.023	0.374	0
Gene8553	0	0.802319	0.18	0	0
USP33	0	-0.455443	0.022	0.183	0
LZX-Unigene17941-All-g	0	1.05875	0.215	0	0
LZX-Unigene30845-All-g	0	0.562975	0.131	0	0
STOM	0	-0.829285	0.078	0.357	0
Gene24627	0	0.661707	0.138	0	0
Gene7436	0	0.747857	0.147	0	0
ZFYVE28	0	-0.383026	0.026	0.118	0
YIPF5	0	1.20242	0.308	0.097	0
LZX-CL3239.Contig3-All-g	0	1.81342	0.411	0	0
LZX-CL1193.Contig2-All-g	0	0.523888	0.106	0	0
ENTPD7	0	0.654819	0.18	0.046	0
LZX-CL5040.Contig2-All-g	0	0.6873	0.171	0	0
LZX-Unigene35983-All-g	0	1.96302	0.478	0	0
LZX-Unigene15431-All-g	0	0.81083	0.181	0	0
ATP11B	0	-0.512809	0.113	0.346	0
JMJD1C	0	-2.12193	0.085	0.719	0
LZX-Unigene25625-All-g	0	3.57879	0.757	0	0
FABP4	0	-1.47225	0.068	0.286	0
TXN	0	-1.81339	0.068	0.581	0
ABL2	0	-0.907408	0.02	0.296	0
LZX-Unigene40951-All-g	0	1.74562	0.326	0	0
PPP2R5A	0	-0.777179	0.037	0.256	0
LZX-CL8670.Contig3-All-g	0	0.527567	0.136	0	0
CDK13	0	-0.797419	0.047	0.32	0
LZX-Unigene50774-All-g	0	0.925823	0.156	0	0
RAB10	0	-1.10249	0.123	0.502	0
Gene23191	0	1.81126	0.425	0	0
SLC38A4	0	1.2784	0.278	0.003	0
CCNL1	0	-1.40385	0.015	0.495	0
Gene10906	0	0.672444	0.157	0	0
LZX-Unigene14547-All-g	0	1.05448	0.256	0	0
SMARCA2	0	-0.680574	0.102	0.338	0
LZX-CL6767.Contig2-All-g	0	0.826069	0.199	0	0
Gene7650	0	0.887657	0.185	0	0
Gene4222	0	1.75998	0.439	0	0
LZX-Unigene21484-All-g	0	0.514362	0.107	0	0
LZX-CL6239.Contig1-All-g	0	0.637072	0.151	0	0
Gene32756	0	1.05581	0.186	0	0
LZX-Unigene14165-All-g	0	0.596307	0.145	0	0
Gene9521	0	0.72045	0.167	0	0
LZX-CL1564.Contig12-All-g	0	0.570549	0.137	0	0
TET3	0	-0.534657	0.017	0.198	0
SMC1A	0	-0.365639	0.034	0.168	0
STIM2	0	-0.543872	0.026	0.197	0
UAP1	0	-0.972368	0.041	0.273	0
Gene23971	0	0.601976	0.112	0	0
LZX-CL7663.Contig5-All-g	0	0.389312	0.105	0	0
LZX-CL664.Contig3-All-g	0	1.04857	0.223	0	0
DR1	0	-0.304892	0.032	0.152	0
Gene14227	0	0.868441	0.201	0	0
SKIL	0	-0.998719	0.051	0.395	0
LZX-Unigene23946-All-g	0	2.21203	0.371	0	0
RPRD2	0	-0.503049	0.043	0.229	0
Gene19054	0	0.707018	0.157	0	0
Gene9076	0	0.547649	0.123	0	0
GPX4	0	-0.867039	0.349	0.605	0
LZX-CL5451.Contig3-All-g	0	0.607105	0.126	0	0
Gene5344	0	0.96042	0.199	0	0
EPS8L2	0	1.20161	0.26	0.097	0
PIGY	0	0.749908	0.173	0	0
SNX6	0	-0.468662	0.08	0.293	0
VSX2	0	0.912251	0.196	0.002	0
LZX-CL7287.Contig2-All-g	0	0.657614	0.125	0	0
ABCC1	0	-1.12973	0.082	0.344	0
WDR91	0	0.715793	0.17	0.046	0
LZX-CL3964.Contig3-All-g	0	2.9873	0.595	0	0
Gene67306	0	0.541826	0.112	0	0
LZX-Unigene1056-All-g	0	1.0758	0.254	0	0
SDF2L1	0	-0.486828	0.022	0.212	0
Gene17758	0	1.44083	0.157	0	0
TPD52	0	-0.477222	0.054	0.174	0
C6ORF62	0	-0.822741	0.051	0.338	0
PLEKHA7	0	-2.39128	0.044	0.747	0
Gene7588	0	0.76131	0.158	0	0
LZX-Unigene10282-All-g	0	2.83486	0.667	0	0
ABHD17A	0	2.53189	0.487	0.083	0
LZX-CL318.Contig1-All-g	0	1.34247	0.257	0	0
MRPS21	0	-0.471066	0.116	0.376	0
FOXO1	0	-2.02403	0.068	0.506	0
RFC1	0	-0.321108	0.041	0.181	0
Gene214	0	0.530019	0.125	0	0
PCGF5	0	-0.75633	0.004	0.267	0
CAMK2D	0	-0.864126	0.086	0.362	0
Gene742	0	1.13392	0.25	0	0
LZX-Unigene7164-All-g	0	1.56689	0.391	0	0
RNF14	0	1.22891	0.325	0.059	0
COPA	0	-0.802015	0.205	0.573	0
ACSL1	0	-1.66282	0.032	0.411	0
LZX-CL6478.Contig3-All-g	0	0.770137	0.154	0	0
Gene4095	0	0.601094	0.121	0	0
Gene9144	0	0.623243	0.124	0	0
LZX-Unigene23522-All-g	0	1.44253	0.29	0	0
Gene21624	0	0.680182	0.182	0	0
PNISR	0	-0.707605	0.086	0.407	0
ZCCHC8	0	-0.312087	0.011	0.115	0
TUBA1A	0	-0.87521	0.034	0.355	0
Gene7662	0	0.802906	0.181	0	0
LZX-Unigene51471-All-g	0	0.821051	0.184	0	0
SSBP2	0	-0.841073	0.115	0.329	0
Gene22633	0	0.593959	0.12	0	0
STK24	0	-1.0192	0.003	0.298	0
NIPSNAP2	0	-0.377856	0.026	0.183	0
LZX-Unigene56812-All-g	0	1.2437	0.294	0	0
RBM7	0	-0.40096	0.003	0.148	0
Gene5384	0	0.678607	0.132	0	0
NOP58	0	-0.675717	0.139	0.359	0
LZX-CL741.Contig1-All-g	0	0.77748	0.122	0	0
INSIG1	0	-0.583283	0.066	0.245	0
CDK4	0	0.594064	0.135	0.004	0
CNOT10	0	-0.303242	0.026	0.128	0
Gene8027	0	0.669831	0.139	0	0
ATP5MC3	0	-0.492877	0.18	0.421	0
AGPS	0	-0.301974	0.028	0.153	0
LZX-CL12262.Contig3-All-g	0	0.444787	0.106	0	0
EML4	0	-1.48111	0.116	0.552	0
DAB2	0	0.779355	0.151	0.003	0
Gene16239	0	1.55273	0.267	0	0
CD9	0	-1.40313	0.088	0.428	0
ARHGAP29	0	-0.466875	0.016	0.12	0
Gene43472	0	0.713439	0.161	0	0
AMOTL2	0	0.85953	0.157	0.002	0
PODXL	0	1.09611	0.259	0.073	0
ATP2B1	0	-1.58228	0.094	0.47	0
Gene22114	0	1.95856	0.328	0	0
BLVRB	0	-1.13514	0.022	0.393	0
Gene16184	0	0.691873	0.164	0	0
FOXP1	0	-2.21733	0.082	0.718	0
MYO15A	0	0.814542	0.194	0.017	0
SUPT6H	0	-1.00523	0.039	0.377	0
NNMT	0	-1.00728	0.007	0.149	0
FAM222B	0	-0.445605	0.057	0.223	0
LZX-Unigene18516-All-g	0	1.14047	0.206	0	0
P4HA1	0	-0.700995	0.127	0.36	0
LZX-Unigene35441-All-g	0	0.660143	0.145	0	0
LZX-CL458.Contig2-All-g	0	1.01788	0.165	0	0
FBXL5	0	-0.253776	0.078	0.239	0
LZX-Unigene51630-All-g	0	0.698202	0.138	0	0
Gene10249	0	0.664664	0.157	0	0
LZX-CL5648.Contig3-All-g	0	1.02009	0.225	0	0
LZX-CL86.Contig1-All-g	0	0.632677	0.15	0	0
GATC	0	0.754008	0.169	0	0
Gene3725	0	1.0366	0.201	0	0
Gene18933	0	0.483439	0.106	0	0
PALLD	0	-0.428679	0.052	0.187	0
RGCC	0	-1.85285	0.003	0.381	0
Gene14973	0	1.26287	0.294	0	0
TSSK1B	0	0.777582	0.144	0	0
ATXN7	0	-0.565478	0.046	0.248	0
Gene5803	0	0.713161	0.157	0	0
LZX-CL9755.Contig2-All-g	0	1.63412	0.406	0	0
HIP1	0	-0.812949	0.057	0.305	0
EIF4G2	0	-0.954172	0.032	0.406	0
LZX-CL1635.Contig5-All-g	0	2.26234	0.307	0	0
Gene22663	0	0.650678	0.147	0	0
PARK7	0	-1.14206	0.023	0.44	0
CHP1	0	-0.51898	0.142	0.376	0
ZC3H15	0	-0.366729	0.072	0.262	0
CNST	0	-0.588098	0.042	0.245	0
LZX-Unigene5714-All-g	0	2.73143	0.16	0	0
RBBP6	0	-0.364401	0.071	0.261	0
Gene27008	0	1.74663	0.444	0	0
HARS	0	0.956665	0.24	0.036	0
SYAP1	0	-1.71126	0.034	0.489	0
HYAL4	0	0.543768	0.107	0.001	0
Gene1882	0	0.852164	0.166	0	0
Gene2099	0	1.09565	0.201	0	0
Gene50665	0	0.731088	0.182	0	0
LZX-Unigene51622-All-g	0	1.03712	0.239	0	0
LZX-Unigene56753-All-g	0	1.11987	0.194	0	0
LSM3	0	-0.646654	0.026	0.292	0
NDUFS8	0	-0.529285	0.063	0.31	0
LZX-CL9717.Contig1-All-g	0	1.20578	0.293	0	0
Gene6611	0	0.744963	0.152	0	0
LZX-Unigene29908-All-g	0	0.668057	0.128	0	0
KAT6A	0	-0.53568	0.119	0.347	0
COX7A2L	0	-0.636534	0.09	0.375	0
Gene8814	0	0.55946	0.121	0	0
EEA1	0	-0.348844	0.048	0.209	0
LZX-Unigene10234-All-g	0	0.495732	0.108	0	0
Gene4901	0	0.646594	0.109	0	0
DDX49	0	0.7964	0.204	0.059	0
MAX	0	-0.615138	0.042	0.253	0
LZX-CL12799.Contig1-All-g	0	1.37351	0.267	0	0
RNF130	0	-0.947342	0.08	0.412	0
Gene20061	0	0.527366	0.118	0	0
WIZ	0	0.674221	0.141	0.022	0
Gene3117	0	1.07305	0.244	0	0
UBE2E3	0	-0.461211	0.03	0.208	0
Gene9174	0	0.915386	0.164	0	0
LZX-Unigene56699-All-g	0	0.666585	0.145	0	0
LZX-CL1023.Contig4-All-g	0	1.07575	0.116	0	0
WDFY2	0	-0.399235	0.081	0.273	0
LZX-Unigene51559-All-g	0	0.501856	0.118	0	0
DUSP3	0	-0.277201	0.007	0.129	0
LZX-Unigene20122-All-g	0	0.635335	0.155	0	0
NSF	0	-0.302714	0.057	0.18	0
NRF1	0	-0.506911	0.062	0.242	0
IRX5	0	0.711917	0.153	0.016	0
TALDO1	0	-0.492551	0.119	0.346	0
Gene7972	0	0.771977	0.155	0	0
TMEM189-UBE2V1	0	-0.879711	0.083	0.436	0
CPVL	0	-0.273286	0.048	0.163	0
LZX-CL10284.Contig1-All-g	0	1.38075	0.247	0	0
LZX-Unigene40898-All-g	0	0.455281	0.113	0	0
LZX-Unigene56703-All-g	0	0.527612	0.118	0	0
LZX-Unigene51516-All-g	0	1.63927	0.405	0	0
DCAF8	0	-0.382227	0.048	0.201	0
UBE2B	0	-0.740447	0.144	0.472	0
SCAPER	0	-0.527055	0.049	0.261	0
Gene679	0	0.844455	0.19	0	0
LZX-CL8760.Contig8-All-g	0	1.74296	0.453	0	0
SNRPB2	0	-0.607194	0.072	0.327	0
ZFR	0	-0.615457	0.086	0.318	0
STARD3NL	0	-0.407913	0.026	0.197	0
Gene15556	0	1.58726	0.359	0	0
CYP3A7-CYP3A51P	0	0.578938	0.132	0.003	0
ANKLE2	0	-0.262997	0.025	0.141	0
MALT1	0	-1.10833	0.015	0.284	0
LZX-CL2045.Contig2-All-g	0	0.490766	0.121	0	0
LZX-CL2013.Contig1-All-g	0	0.459981	0.123	0	0
Gene26371	0	0.990587	0.132	0	0
RBM17	0	-0.416775	0.05	0.23	0
DENND4C	0	-0.728344	0.056	0.335	0
Gene43471	0	0.943811	0.128	0	0
SLC38A10	0	-0.298107	0.006	0.126	0
DYNC1H1	0	-0.326907	0.102	0.315	0
LZX-CL1263.Contig4-All-g	0	0.606603	0.105	0	0
CHCHD7	0	-0.274593	0.038	0.166	0
GMDS	0	-0.579176	0.084	0.271	0
DHRSX	0	-0.853164	0.021	0.309	0
COX17	0	-0.273403	0.191	0.4	0
LZX-Unigene10190-All-g	0	0.787944	0.148	0	0
Gene16925	0	0.813265	0.19	0	0
SPCS2	0	-0.555042	0.089	0.343	0
LZX-Unigene51439-All-g	0	0.53271	0.11	0	0
ZNF609	0	-1.43897	0.019	0.459	0
Gene66537	0	0.738247	0.159	0	0
PCSK5	0	-0.759549	0.027	0.249	0
SLCO3A1	0	-0.892352	0.037	0.318	0
ARPC1B	0	1.34212	0.203	0	0
FRMD4B	0	-0.499947	0.103	0.28	0
ATG5	0	-0.577546	0.045	0.241	0
PNKD	0	-0.445093	0.066	0.287	0
MRPL44	0	0.95998	0.22	0.036	0
LAPTM4A	0	-0.577066	0.197	0.472	0
TFRC	0	-1.30662	0.142	0.413	0
Gene277	0	0.572779	0.111	0	0
EBP	0	-0.322801	0.022	0.153	0
Gene49730	0	0.672748	0.131	0	0
KPNA4	0	-0.445901	0.077	0.278	0
KDM6B	0	-0.536294	0.05	0.266	0
MRPL54	0	-0.570558	0.009	0.243	0
MKNK1	0	-0.565359	0.005	0.202	0
Gene9506	0	1.21099	0.234	0	0
LZX-CL2804.Contig1-All-g	0	0.472835	0.109	0	0
NR3C2	0	-0.445729	0.066	0.216	0
Gene19542	0	0.613859	0.121	0	0
UHMK1	0	-0.334143	0.005	0.127	0
LZX-Unigene51528-All-g	0	0.546773	0.122	0	0
Gene10505	0	1.05154	0.267	0	0
Gene9727	0	0.629952	0.11	0	0
Gene6554	0	0.568123	0.114	0	0
FOXN3	0	-1.92459	0.084	0.637	0
INO80	0	-0.598568	0.03	0.248	0
Gene4302	0	0.737659	0.166	0	0
LZX-Unigene11958-All-g	0	0.438462	0.101	0	0
CCNC	0	-0.373691	0.022	0.178	0
Gene9435	0	0.547062	0.107	0	0
Gene22132	0	0.614566	0.129	0	0
RASAL2	0	-1.25195	0.039	0.43	0
PTPN1	0	-1.79571	0.103	0.574	0
USP8	0	-0.477425	0.094	0.324	0
GLS	0	-1.0709	0.033	0.38	0
Gene8136	0	0.613865	0.12	0	0
RABGAP1L	0	-2.02246	0.003	0.564	0
PPP1R2	0	-0.755655	0.067	0.34	0
LZX-Unigene30913-All-g	0	0.557278	0.135	0	0
NAB1	0	-0.260768	0.016	0.104	0
RSU1	0	-0.419594	0.05	0.237	0
C9ORF72	0	-0.89997	0.02	0.301	0
UBE2E1	0	-0.384107	0.152	0.347	0
LZX-CL5646.Contig2-All-g	0	0.579836	0.122	0	0
Gene13796	0	1.29586	0.28	0	0
EIF6	0	1.18716	0.303	0.011	0
TCEA1	0	-0.307332	0.106	0.259	0
SKAP2	0	-0.446693	0.053	0.245	0
LZX-CL470.Contig2-All-g	0	0.470223	0.101	0	0
RIPOR3	0	-0.58096	0.005	0.163	0
LZX-CL5029.Contig4-All-g	0	0.875458	0.137	0	0
WDR7	0	-0.363064	0.026	0.165	0
NT5C1B-RDH14	0	0.704464	0.133	0.009	0
MBP	0	-1.06806	0.025	0.363	0
MYLIP	0	-0.381139	0.077	0.215	0
LZX-Unigene12438-All-g	0	0.47352	0.101	0	0
RNF144B	0	-1.47373	0.026	0.322	0
LZX-CL3827.Contig6-All-g	0	0.742183	0.148	0	0
PLPP3	0	-0.645719	0.056	0.258	0
Gene39969	0	0.408138	0.105	0	0
EIF4E	0	-0.351506	0.147	0.307	0
ADIPOR2	0	-0.955893	0.016	0.293	0
CHCHD2	0	-1.9777	0.004	0.639	0
Gene33157	0	0.542458	0.11	0	0
LZX-Unigene7025-All-g	0	0.909264	0.219	0	0
TBC1D1	0	-0.497503	0.024	0.197	0
FKBP10	0	1.01445	0.228	0.021	0
MADD	0	-0.34525	0.036	0.139	0
R3HDM2	0	-0.786375	0.021	0.261	0
LSM4	0	-0.406011	0.067	0.271	0
DPYSL3	0	1.24729	0.3	0.056	0
ARID4B	0	-1.51676	0.082	0.55	0
SH2B3	0	-0.748521	0.014	0.271	0
LZX-CL5209.Contig2-All-g	0	0.864071	0.222	0	0
LZX-CL2895.Contig1-All-g	0	0.414984	0.1	0	0
LZX-CL9281.Contig3-All-g	0	0.365808	0.103	0	0
NEK1	0	-0.476162	0.027	0.175	0
LZX-Unigene25596-All-g	0	0.684339	0.165	0	0
PLEKHA2	0	-0.501891	0.065	0.234	0
MAP4	0	-1.09793	0.017	0.356	0
MKL1	0	-0.502543	0.018	0.141	0
LZX-CL10939.Contig1-All-g	0	1.42724	0.269	0	0
LZX-Unigene17115-All-g	0	0.432237	0.102	0	0
LZX-Unigene16625-All-g	0	0.874482	0.228	0	0
HMOX1	0	-0.630705	0.081	0.255	0
RNF138	0	-0.369589	0.014	0.133	0
OSBPL8	0	-1.5555	0.04	0.475	0
Gene17461	0	1.01681	0.246	0	0
TMED4	0	-0.384656	0.101	0.308	0
LZX-CL4717.Contig1-All-g	0	0.460969	0.114	0	0
UBXN4	0	-1.00234	0.038	0.409	0
Gene1839	0	0.519487	0.118	0	0
DDX58	0	-0.451119	0.036	0.17	0
MYO9A	0	-0.450669	0.049	0.235	0
LZX-CL11999.Contig2-All-g	0	0.482995	0.101	0	0
Gene2695	0	0.531552	0.122	0	0
TNKS2	0	-0.39952	0.08	0.281	0
Gene3974	0	1.183	0.232	0	0
MON2	0	-0.751324	0.012	0.26	0
Gene28149	0	0.745702	0.143	0	0
Gene7326	0	0.6258	0.125	0	0
HSPE1-MOB4	0	-0.596587	0.009	0.2	0
ARHGAP21	0	-0.262139	0.043	0.175	0
ARPC5	0	-0.896105	0.081	0.411	0
LZX-Unigene56823-All-g	0	0.446172	0.109	0	0
Gene51736	0	0.711294	0.142	0	0
LZX-CL3592.Contig2-All-g	0	0.553771	0.135	0	0
Gene15457	0	0.690629	0.117	0	0
LZX-Unigene23619-All-g	0	0.486829	0.112	0	0
Gene25800	0	0.490488	0.1	0	0
LZX-CL3881.Contig9-All-g	0	1.08315	0.266	0	0
TXNDC11	0	-0.620195	0.033	0.259	0
C9ORF78	0	-0.486037	0.005	0.177	0
LZX-CL5955.Contig2-All-g	0	0.790834	0.166	0	0
LZX-CL5792.Contig3-All-g	0	0.718125	0.114	0	0
FRMD4A	0	-0.711939	0.036	0.229	0
LZX-Unigene24860-All-g	0	0.889235	0.219	0	0
RPA1	0	-0.581243	0.006	0.237	0
SRSF11	0	-0.550775	0.155	0.463	0
PAPOLB	0	0.5933	0.133	0	0
Gene58420	0	0.477049	0.103	0	0
PWWP2A	0	-0.398191	0.024	0.143	0
RIPK2	0	-0.896295	0.018	0.295	0
PABPN1	0	0.959224	0.217	0	0
SACM1L	0	-0.284783	0.027	0.12	0
EPC1	0	-1.04924	0.047	0.374	0
Gene5691	0	0.600053	0.139	0	0
POGZ	0	-0.428649	0.073	0.259	0
PI4KA	0	-0.633586	0.027	0.248	0
LZX-CL5683.Contig2-All-g	0	0.531516	0.121	0	0
CCNI	0	-0.476502	0.364	0.626	0
KDM2B	0	-0.710811	0.041	0.234	0
LZX-CL4382.Contig2-All-g	0	0.543204	0.103	0	0
FAM193A	0	-0.496091	0.034	0.224	0
Gene1686	0	0.805595	0.146	0	0
RNASEK	0	-1.65428	0.125	0.655	0
CD2BP2	0	-0.27166	0.002	0.115	0
LZX-Unigene23444-All-g	0	0.3877	0.103	0	0
RORA	0	-1.02423	0.01	0.235	0
LZX-Unigene9744-All-g	0	0.616299	0.135	0	0
LZX-CL1023.Contig2-All-g	0	1.2852	0.141	0	0
RARS2	0	-0.499766	0.002	0.165	0
ADI1	0	-0.422003	0.022	0.2	0
LZX-CL4169.Contig3-All-g	0	0.723874	0.158	0	0
TBL1XR1	0	-0.880784	0.073	0.364	0
TM2D1	0	-0.536952	0.023	0.226	0
DECR1	0	-0.405493	0.046	0.224	0
LZX-Unigene18478-All-g	0	0.783497	0.195	0	0
LYRM4	0	-0.358073	0.02	0.163	0
SLC38A9	0	-0.266171	0.016	0.109	0
LZX-Unigene17428-All-g	0	0.696617	0.166	0	0
LZX-CL7478.Contig1-All-g	0	0.644567	0.156	0	0
LZX-Unigene30788-All-g	0	0.449142	0.102	0	0
LZX-Unigene30042-All-g	0	0.71289	0.148	0	0
Gene26459	0	1.4536	0.215	0	0
RAB3GAP1	0	-0.547751	0.055	0.279	0
LZX-CL6840.Contig1-All-g	0	0.489791	0.102	0	0
RBMS1	0	-0.725285	0.158	0.432	0
Gene16166	0	0.718717	0.125	0	0
SUPT16H	0	-0.250519	0.022	0.12	0
LZX-Unigene17058-All-g	0	1.32473	0.27	0	0
OSBPL9	0	-0.680431	0.05	0.298	0
LZX-Unigene7320-All-g	0	0.641882	0.154	0	0
NGLY1	0	-0.483997	0.058	0.211	0
Gene5360	0	0.583127	0.107	0	0
LZX-Unigene17646-All-g	0	0.589682	0.123	0	0
Gene20380	0	0.786312	0.154	0	0
CTNNA1	0	-1.32383	0.037	0.473	0
LZX-CL548.Contig1-All-g	0	0.590547	0.15	0	0
ATP6V1H	0	-0.306581	0.053	0.211	0
Gene31115	0	0.555553	0.118	0	0
SH3PXD2B	0	-0.970527	0.028	0.255	0
Gene12768	0	0.556825	0.115	0	0
TCF12	0	-1.17667	0.109	0.522	0
CCDC32	0	0.574725	0.141	0.026	0
LZX-CL607.Contig15-All-g	0	1.21535	0.227	0	0
LZX-Unigene17683-All-g	0	0.558481	0.108	0	0
CORO7-PAM16	0	-0.564846	0.024	0.169	0
LZX-Unigene8204-All-g	0	0.996948	0.232	0	0
LZX-Unigene61840-All-g	0	0.857527	0.185	0	0
Gene26606	0	0.789482	0.196	0	0
GSTK1	0	-0.334699	0.141	0.331	0
HNRNPH3	0	-0.475741	0.053	0.244	0
AFF4	0	-1.45343	0.064	0.568	0
SNX27	0	-0.716767	0.026	0.314	0
AKAP13	0	-2.64163	0.098	0.812	0
LZX-CL6087.Contig1-All-g	0	1.02035	0.233	0	0
PPFIBP1	0	-0.806757	0.026	0.138	0
LZX-CL5648.Contig2-All-g	0	0.617152	0.142	0	0
Gene69350	0	1.05829	0.215	0	0
LZX-Unigene10382-All-g	0	0.92557	0.224	0	0
TP53BP1	0	0.836831	0.289	0.116	0
UBN1	0	-0.481435	0.003	0.164	0
YES1	0	-1.18444	0.058	0.251	0
PRRC2C	0	-1.44097	0.043	0.548	0
Gene24124	0	0.517513	0.123	0	0
DIS3L2	0	-0.411006	0.035	0.194	0
Gene9287	0	0.940996	0.16	0	0
PPP1R12A	0	-0.804001	0.082	0.354	0
PPP1R11	0	-0.259378	0.02	0.141	0
LZX-Unigene8008-All-g	0	0.835997	0.194	0	0
LDHB	0	-1.1497	0.014	0.385	0
RBMX	0	-0.717384	0.108	0.4	0
Gene2448	0	0.913501	0.151	0	0
ARL4A	0	-0.465642	0.088	0.297	0
NDUFA12	0	-0.726818	0.032	0.308	0
Gene13184	0	0.599445	0.121	0	0
SMIM30	0	-0.347549	0.036	0.203	0
SMIM7	0	0.514883	0.111	0	0
Gene7488	0	0.675987	0.141	0	0
TBC1D14	0	-0.472618	0.016	0.165	0
VAMP8	0	-1.53532	0.068	0.52	0
LZX-CL116.Contig3-All-g	0	1.03668	0.211	0	0
DGUOK	0	-0.646437	0.018	0.262	0
AHSA1	0	-0.446092	0.061	0.231	0
RPS13	0	-3.5109	0.072	0.885	0
USP15	0	-1.0717	0.016	0.376	0
LZX-CL11871.Contig2-All-g	0	0.515504	0.142	0	0
Gene39586	0	0.871743	0.175	0	0
Gene2365	0	0.563506	0.106	0	0
ASPH	0	-0.310755	0.126	0.305	0
PPP2R5E	0	-0.720434	0.092	0.336	0
TXNRD1	0	-2.74268	0.083	0.834	0
LZX-Unigene13532-All-g	0	0.700726	0.173	0	0
CAPRIN1	0	-0.31888	0.054	0.193	0
LZX-Unigene164-All-g	0	0.513785	0.117	0	0
CDC123	0	-0.314072	0.053	0.179	0
EDEM1	0	-0.335066	0.009	0.132	0
Gene23957	0	0.67928	0.14	0	0
MLXIP	0	-0.852791	0.009	0.274	0
HERPUD1	0	-1.05262	0.142	0.483	0
PDE3B	0	-1.10923	0.029	0.269	0
UBE2L3	0	-0.644409	0.077	0.336	0
SETD5	0	-0.843352	0.061	0.386	0
HDAC9	0	-0.431306	0.024	0.129	0
NFX1	0	-0.507473	0.01	0.187	0
HPCAL1	0	-0.679975	0.079	0.329	0
ANAPC10	0	-0.324088	0.006	0.127	0
ERP44	0	-0.72484	0.037	0.314	0
SPG11	0	-0.773598	0.034	0.297	0
Gene37341	0	0.583119	0.113	0	0
Gene37249	0	0.582019	0.113	0	0
Gene37301	0	0.511345	0.101	0	0
LZX-CL2486.Contig2-All-g	0	0.543285	0.129	0	0
Gene9058	0	0.476425	0.117	0	0
BCAS3	0	-1.25929	0.052	0.423	0
LZX-CL5766.Contig1-All-g	0	0.898236	0.214	0	0
LZX-Unigene9495-All-g	0	0.599371	0.124	0	0
TMEM63B	0	-0.295001	0.012	0.129	0
TMEM39B	0	0.976631	0.24	0.071	0
LZX-Unigene16626-All-g	0	0.649094	0.157	0	0
ST3GAL1	0	-0.973121	0.049	0.36	0
Gene7465	0	0.753217	0.153	0	0
LZX-Unigene25202-All-g	0	0.410097	0.105	0	0
SOX4	0	-0.723129	0.005	0.182	0
LZX-CL533.Contig6-All-g	0	0.620534	0.158	0	0
REEP5	0	-0.521343	0.09	0.331	0
LZX-Unigene11026-All-g	0	0.605569	0.127	0	0
TCF7L2	0	-1.13089	0.017	0.35	0
HBP1	0	-0.410816	0.011	0.148	0
Gene25271	0	0.573985	0.129	0	0
CYFIP2	0	-0.35594	0.017	0.124	0
NSD1	0	-0.67167	0.023	0.25	0
AMMECR1	0	-0.283533	0.004	0.101	0
Gene15560	0	0.654897	0.135	0	0
ZBED4	0	-0.443143	0.019	0.122	0
ARFGAP3	0	-0.868841	0.053	0.369	0
FUBP1	0	-0.410883	0.104	0.3	0
TNIP1	0	-0.470574	0.058	0.229	0
METTL26	0	-0.51953	0.01	0.222	0
DDX24	0	-0.672512	0.1	0.364	0
PSMD11	0	-0.305336	0.034	0.174	0
CUL5	0	-0.258295	0.059	0.202	0
LZX-Unigene6261-All-g	0	0.579537	0.144	0	0
Gene68774	0	0.663658	0.148	0	0
PFKFB3	0	-1.67789	0.015	0.411	0
ADCY9	0	-0.321437	0.067	0.187	0
SLCO2B1	0	-0.473505	0.015	0.159	0
HS2ST1	0	-0.333274	0.023	0.144	0
Gene1471	0	0.926503	0.18	0	0
Gene9059	0	0.962518	0.176	0	0
LZX-Unigene61003-All-g	0	0.544768	0.122	0	0
GNPTAB	0	-0.648757	0.02	0.209	0
ARF1	0	-0.5819	0.174	0.473	0
Gene26409	0	0.556495	0.125	0	0
FGFR1	0	-0.61233	0.005	0.15	0
TRIR	0	-0.739585	0.104	0.474	0
RALA	0	-0.907959	0.044	0.295	0
LPIN2	0	-1.01845	0.02	0.318	0
FMNL2	0	-1.41831	0.029	0.389	0
SENP6	0	-0.916963	0.04	0.369	0
UBE2D3	0	-2.01061	0.004	0.663	0
MYL9	0	2.019	0.643	0.109	0
NPEPPS	0	-0.746468	0.047	0.302	0
MRPL20	0	-0.368985	0.066	0.247	0
CAV2	0	-0.511243	0.005	0.105	0
NPEPL1	0	0.458554	0.114	0	0
EMC10	0	-0.275582	0.045	0.169	0
Gene6981	0	1.74062	0.334	0	0
NFAT5	0	-1.98433	0.017	0.577	0
STAM	0	-0.544513	0.021	0.181	0
Gene9096	0	0.818422	0.141	0	0
PRKCH	0	-1.97901	0.032	0.487	0
DOCK4	0	-1.51899	0.148	0.512	0
PTGER4	0	-0.371713	0.015	0.138	0
Gene21070	0	0.53284	0.104	0	0
LZX-Unigene12192-All-g	0	0.744658	0.143	0	0
LZX-CL9283.Contig2-All-g	0	0.627375	0.13	0	0
Gene30600	0	0.819665	0.2	0	0
PNN	0	-0.588245	0.025	0.23	0
Gene38442	0	1.95044	0.341	0	0
STK10	0	-1.327	0.028	0.395	0
CEBPB	0	-1.14731	0.21	0.542	0
Gene17463	0	0.468839	0.1	0	0
Gene8988	0	0.562926	0.113	0	0
FTO	0	-1.04533	0.014	0.277	0
TMEM147	0	-0.601306	0.029	0.284	0
WNK1	0	-1.20678	0.067	0.492	0
AK3	0	-0.293187	0.03	0.156	0
2023-03-07	0	-0.650601	0.031	0.283	0
ASXL2	0	-0.328289	0.025	0.149	0
MLEC	0	-0.302353	0.012	0.152	0
Gene27790	0	0.409497	0.105	0	0
GGNBP2	0	-0.677216	0.049	0.308	0
FOSL2	0	-1.19694	0.03	0.398	0
Gene68205	0	0.718767	0.166	0	0
FAM208B	0	-0.313773	0.056	0.199	0
FARS2	0	-0.479447	0.029	0.196	0
LZX-CL2144.Contig2-All-g	0	0.605564	0.125	0	0
PPHLN1	0	-0.83997	0.02	0.302	0
Gene7986	0	1.40234	0.141	0	0
LZX-CL660.Contig3-All-g	0	0.84474	0.202	0	0
PARD6B	0	-0.853137	0.014	0.171	0
TTC7A	0	-0.729206	0.013	0.255	0
Gene50595	0	0.558487	0.126	0	0
ATP5PD	0	-0.493092	0.145	0.395	0
SPART	0	-0.332018	0.02	0.173	0
Gene61474	0	0.890572	0.176	0	0
BAZ1B	0	-0.470261	0.034	0.202	0
SLC44A1	0	-0.788695	0.015	0.233	0
MLF1	0	-0.264653	0.016	0.11	0
LZX-CL11095.Contig1-All-g	0	1.58544	0.348	0	0
RAD23B	0	-0.780656	0.007	0.296	0
SLC9A8	0	-0.455519	0.023	0.182	0
DLC1	0	-1.02548	0.052	0.255	0
WBP4	0	-0.40144	0.002	0.15	0
UBE4A	0	-0.264727	0.035	0.142	0
Gene21069	0	0.740684	0.165	0	0
LZX-CL8238.Contig2-All-g	0	1.17417	0.257	0	0
SMU1	0	-0.507853	0.04	0.218	0
SMYD3	0	-1.71469	0.008	0.452	0
TRABD	0	-0.281069	0.036	0.154	0
EYA3	0	-0.310669	0.028	0.147	0
KDELR1	0	-0.472541	0.026	0.243	0
Gene68993	0	0.576464	0.122	0	0
LZX-CL1583.Contig2-All-g	0	0.623545	0.121	0	0
LZX-Unigene20781-All-g	0	0.515455	0.111	0	0
ZNF330	0	-0.255092	0.008	0.116	0
COP1	0	-1.0302	0.079	0.452	0
NOTCH2	0	-0.289626	0.071	0.249	0
ABI2	0	-0.458298	0.046	0.196	0
NAA20	0	-0.410954	0.013	0.184	0
LZX-Unigene15332-All-g	0	3.09125	0.65	0	0
LZX-Unigene46499-All-g	0	0.529556	0.138	0	0
LZX-CL6579.Contig1-All-g	0	0.764181	0.195	0	0
ASAP1	0	-1.79574	0.03	0.487	0
SOD2	0	-2.57856	0.025	0.597	0
ECHDC2	0	-0.354548	0.008	0.135	0
RAPGEF2	0	-0.999025	0.055	0.364	0
LZX-Unigene41305-All-g	0	0.637972	0.148	0	0
DTNBP1	0	-0.469953	0.017	0.171	0
NSMCE2	0	-1.07509	0.021	0.365	0
NFKB1	0	-2.25709	0.004	0.502	0
SMG7	0	-0.251292	0.052	0.187	0
LZX-CL1911.Contig1-All-g	0	0.627595	0.151	0	0
ROCK1	0	-0.915078	0.06	0.407	0
RAP2B	0	-0.659794	0.007	0.224	0
FAM133B	0	-0.766688	0.015	0.274	0
PPME1	0	-0.253943	0.018	0.119	0
SAMD8	0	-0.561305	0.016	0.202	0
GTDC1	0	-0.806985	0.004	0.232	0
RNF4	0	-0.621978	0.062	0.288	0
LZX-Unigene13565-All-g	0	0.63186	0.148	0	0
LZX-CL3615.Contig1-All-g	0	0.928938	0.196	0	0
MYO6	0	-0.572028	0.043	0.223	0
GAB2	0	-1.89164	0.016	0.484	0
PTP4A1	0	-0.59205	0.043	0.28	0
LZX-CL4802.Contig5-All-g	0	0.794287	0.166	0	0
ACAP2	0	-1.15409	0.021	0.403	0
IAH1	0	-0.262671	0.03	0.153	0
LZX-Unigene19515-All-g	0	0.625066	0.151	0	0
DCAF7	0	-0.308854	0.046	0.172	0
FAM135A	0	-0.390701	0.023	0.166	0
MYOF	0	-0.595972	0.053	0.256	0
CLK1	0	-1.19098	0.017	0.388	0
VAV3	0	-1.01405	0.018	0.237	0
ACSL3	0	-1.147	0.037	0.369	0
SLC31A1	0	-0.352835	0.006	0.149	0
CEP112	0	-0.443945	0.011	0.14	0
LZX-Unigene18171-All-g	0	0.564903	0.128	0	0
H1FX	0	-0.482142	0.06	0.236	0
PLIN2	0	-2.11161	0.01	0.474	0
MTMR14	0	-0.279793	0.023	0.147	0
USP3	0	-1.01868	0.037	0.379	0
Gene8933	0	0.59722	0.131	0	0
LZX-CL12746.Contig2-All-g	0	0.476926	0.123	0	0
TRIO	0	-0.484998	0.186	0.461	0
LZX-Unigene41321-All-g	0	0.621647	0.14	0	0
PUM2	0	-0.851598	0.08	0.414	0
SRPK2	0	-1.50038	0.012	0.45	0
HERC1	0	-0.880852	0.065	0.382	0
TOR1AIP2	0	-0.583527	0.02	0.224	0
LZX-CL4176.Contig8-All-g	0	0.425871	0.1	0	0
NUCB2	0	-0.625801	0.048	0.297	0
SMURF1	0	-0.981028	0.016	0.333	0
WARS	0	-0.938945	0.042	0.274	0
CFLAR	0	-1.06609	0.132	0.544	0
CHCHD10	0	-0.856209	0.022	0.316	0
Gene19379	0	0.564706	0.117	0	0
CMC1	0	-0.936845	0.006	0.224	0
LZX-Unigene48-All-g	0	0.762756	0.178	0	0
NOTCH3	0	1.40854	0.313	0.023	0
LZX-Unigene16760-All-g	0	1.37096	0.296	0	0
SPCS3	0	-0.297234	0.098	0.257	0
TSPAN9	0	-0.871228	0.043	0.347	0
DBNL	0	-0.487303	0.013	0.21	0
LZX-CL1619.Contig1-All-g	0	0.672778	0.175	0	0
SMURF2	0	-0.992832	0.029	0.324	0
SPECC1L	0	-0.427207	0.023	0.182	0
GUK1	0	-1.22801	0.056	0.507	0
DYNLL1	0	-1.66285	0.034	0.485	0
PCCA	0	-0.675809	0.014	0.245	0
LZX-CL1465.Contig3-All-g	0	1.08829	0.121	0	0
Gene2962	0	0.713701	0.156	0	0
ANKRD13C	0	-0.391135	0.04	0.171	0
YTHDF3	0	-0.445729	0.068	0.266	0
APPBP2	0	-0.309856	0.035	0.155	0
MCTP2	0	-1.34915	0.012	0.263	0
WWOX	0	-1.90749	0.012	0.469	0
LZX-CL607.Contig8-All-g	0	0.666131	0.142	0	0
FYB1	0	-0.580464	0.024	0.263	0
CCNT2	0	-0.535634	0.062	0.269	0
Gene3287	0	0.502453	0.121	0	0
LZX-CL1520.Contig1-All-g	0	0.783421	0.197	0	0
CNBP	0	-1.46512	0.007	0.505	0
LZX-Unigene51570-All-g	0	0.613516	0.145	0	0
NRBF2	0	-0.282568	0.04	0.167	0
CCT3	0	-0.387746	0.036	0.226	0
MSN	0	-1.3841	0.07	0.517	0
KPNB1	0	-0.556624	0.036	0.245	0
BCL6	0	-0.54367	0.029	0.237	0
LZX-CL4615.Contig5-All-g	0	0.756313	0.18	0	0
TIPARP	0	-0.551921	0.039	0.246	0
ARMC8	0	-0.78846	0.008	0.261	0
ZNF292	0	-0.629041	0.056	0.284	0
KLHDC4	0	-0.413738	0.046	0.154	0
LZX-Unigene46791-All-g	0	0.41068	0.1	0	0
COBLL1	0	-0.382587	0.036	0.15	0
ACTN4	0	-1.04975	0.025	0.372	0
CCDC6	0	-0.759227	0.041	0.24	0
PAFAH1B2	0	-0.694575	0.021	0.278	0
ST8SIA4	0	-0.47748	0.009	0.14	0
MDN1	0	-0.621697	0.043	0.34	0
NABP1	0	-0.753736	0.014	0.238	0
WDFY1	0	-0.495426	0.02	0.184	0
RBM8A	0	-0.701128	0.075	0.359	0
RIN2	0	-0.811825	0.043	0.245	0
EPAS1	0	-0.872075	0.072	0.312	0
DST	0	-0.563979	0.128	0.305	0
MAP2K1	0	-2.05315	0.012	0.515	0
NR6A1	0	-0.451976	0.046	0.182	0
Gene13781	0	0.589659	0.133	0	0
ARFGEF2	0	-0.471478	0.053	0.259	0
XPO1	0	-0.481353	0.029	0.202	0
RANBP9	0	-0.936858	0.022	0.313	0
WASHC2A	0	-0.287493	0.014	0.126	0
NUP98	0	-2.1199	0.001	0.597	0
Gene6383	0	0.545601	0.103	0	0
LIPA	0	-0.513932	0.059	0.234	0
PACS1	0	-1.24456	0.01	0.33	0
DAPK1	0	-1.0294	0.123	0.435	0
RBFOX2	0	-3.79884	0.036	0.915	0
SERPINB6	0	-0.432087	0.065	0.253	0
ZBTB16	0	-1.17587	0.037	0.335	0
NSMAF	0	-0.627006	0.032	0.252	0
LZX-CL652.Contig1-All-g	0	0.595928	0.141	0	0
THADA	0	-0.775761	0.017	0.244	0
HBS1L	0	-0.299797	0.045	0.156	0
TNFSF10	0	-0.508093	0.015	0.147	0
HPGD	0	-0.52057	0.032	0.139	0
Gene1711	0	0.820406	0.18	0	0
LZX-Unigene8170-All-g	0	1.94593	0.369	0	0
CEP350	0	-0.421161	0.039	0.224	0
GAB1	0	-0.556774	0.026	0.199	0
ZFAND5	0	-1.39756	0.023	0.464	0
RAB11FIP1	0	-1.26716	0.039	0.367	0
LARP7	0	-0.296371	0.012	0.126	0
CRADD	0	-0.965028	0.022	0.26	0
ARSG	0	-0.73474	0.014	0.213	0
EIF4EBP1	0	-0.428488	0.026	0.201	0
CIR1	0	-0.839614	0.005	0.277	0
FAM174B	0	-0.433299	0.05	0.235	0
GLUD1	0	-0.938212	0.02	0.316	0
REEP3	0	-0.830063	0.015	0.276	0
Gene5721	0	0.639205	0.118	0	0
PTPN9	0	-0.331802	0.03	0.168	0
OSER1	0	-0.531032	0.008	0.191	0
LZX-CL6434.Contig1-All-g	0	0.499881	0.129	0	0
ATP11A	0	-0.753116	0.07	0.299	0
MVB12B	0	-0.386901	0.009	0.121	0
MRPL33	0	-1.32926	0.017	0.464	0
NASP	0	-0.821936	0.026	0.27	0
KLF3	0	-0.392732	0.044	0.198	0
IMMP2L	0	-1.01696	0.014	0.298	0
ZNF644	0	-0.975399	0.024	0.35	0
IGF2BP2	0	-0.670235	0.021	0.202	0
DARS	0	-0.592761	0.014	0.218	0
Gene23856	0	0.446313	0.117	0	0
BTF3L4	0	-0.308378	0.062	0.213	0
MAGI2	0	-0.603165	0.013	0.171	0
NCBP3	0	-0.28383	0.001	0.1	0
LZX-CL1564.Contig4-All-g	0	0.506299	0.127	0	0
IRF2	0	-0.390362	0.029	0.166	0
PLCL2	0	-0.537091	0.019	0.16	0
LZX-CL10851.Contig1-All-g	0	0.54394	0.13	0	0
PPDPF	0	-2.11534	0.019	0.62	0
EIF3E	0	-1.54362	0.018	0.542	0
ELL	0	-0.8682	0.023	0.307	0
NFU1	0	-0.412696	0.008	0.166	0
RICTOR	0	-0.83144	0.023	0.297	0
PARD3	0	-1.23196	0.04	0.286	0
DNAJB14	0	-0.50517	0.037	0.211	0
ST5	0	-0.269207	0.014	0.105	0
GALNT11	0	-0.561505	0.052	0.234	0
LZX-CL1347.Contig4-All-g	0	0.682205	0.172	0	0
LZX-Unigene20616-All-g	0	0.733478	0.153	0	0
ENOSF1	0	-0.433266	0.062	0.229	0
Gene12861	0	0.596801	0.108	0	0
TMEM243	0	-0.350885	0.024	0.155	0
TBRG1	0	-0.648436	0.027	0.264	0
MBNL1	0	-2.53552	0.024	0.719	0
RAD9A	0	-0.350257	0.019	0.138	0
SNX29	0	-0.987513	0.017	0.352	0
TOB1	0	-1.81738	0.038	0.469	0
PKN2	0	-0.512371	0.055	0.274	0
SEM1	0	-1.15242	0.026	0.446	0
PDXDC1	0	-1.38498	0.003	0.459	0
KMT2C	0	-1.32645	0.099	0.609	0
WWTR1	0	-0.791851	0.088	0.264	0
ITPR1	0	-1.04718	0.022	0.344	0
HERC4	0	-0.657405	0.045	0.284	0
SIN3A	0	-0.575386	0.019	0.21	0
NFIC	0	-0.821361	0.005	0.291	0
Gene8704	0	1.96577	0.304	0	0
TPP2	0	-0.506975	0.033	0.212	0
ERN1	0	-1.01331	0.04	0.321	0
ZC3H13	0	-0.344884	0.039	0.191	0
LARGE1	0	-0.66868	0.019	0.211	0
RHOH	0	-1.7387	0.008	0.302	0
PCNX4	0	-0.508409	0.004	0.165	0
GALNT10	0	-0.500806	0.016	0.166	0
SERP1	0	-1.58489	0.05	0.578	0
HIVEP2	0	-1.21962	0.007	0.339	0
NUP54	0	-0.333462	0.011	0.129	0
WAC	0	-1.27538	0.096	0.545	0
G3BP1	0	-0.542485	0.013	0.212	0
ST7L	0	-0.425838	0.006	0.131	0
AHCYL2	0	-0.784511	0.035	0.316	0
PPP2R5C	0	-2.35738	0.033	0.634	0
DHX36	0	-0.779601	0.013	0.273	0
ARL4C	0	-0.456684	0.01	0.127	0
LZX-CL11144.Contig2-All-g	0	0.662995	0.101	0	0
CPD	0	-0.910078	0.004	0.249	0
STXBP3	0	-0.58357	0.015	0.2	0
KANSL1	0	-1.68636	0.035	0.562	0
BABAM2	0	-0.746747	0.079	0.328	0
LZX-CL4348.Contig6-All-g	0	1.47926	0.104	0	0
HGSNAT	0	-0.559015	0.041	0.218	0
SENP2	0	-0.555511	0.017	0.189	0
STAU1	0	-1.00296	0.029	0.373	0
AGAP1	0	-0.804567	0.015	0.226	0
ARAP2	0	-0.773641	0.01	0.211	0
SMDT1	0	-0.660106	0.086	0.38	0
LZX-CL884.Contig15-All-g	0	0.911972	0.144	0	0
CDH1	0	-0.858805	0.075	0.193	0
ACACA	0	-0.67595	0.007	0.211	0
EXT1	0	-1.5842	0.035	0.398	0
AMD1	0	-0.666405	0.038	0.276	0
KHDRBS1	0	-0.642891	0.095	0.36	0
PRKAG2	0	-1.16054	0.025	0.373	0
CDC27	0	-0.431346	0.064	0.243	0
CREB3L2	0	-0.277737	0.046	0.153	0
KPNA1	0	-0.642436	0.029	0.249	0
TACC1	0	-1.0083	0.067	0.389	0
VPS35	0	-0.5221	0.014	0.219	0
BCL3	0	-0.27637	0.017	0.129	0
TXNL4A	0	-0.263134	0.04	0.179	0
BLVRA	0	-0.315836	0.042	0.204	0
IST1	0	-0.612456	0.062	0.303	0
ZBTB10	0	-0.33885	0.021	0.124	0
TPD52L2	0	-0.28246	0.03	0.153	0
OTUD4	0	-0.264412	0.018	0.127	0
Gene21756	0	0.580634	0.104	0	0
CAMSAP2	0	-0.306473	0.032	0.166	0
IDH1	0	-0.379663	0.007	0.157	0
RRAS2	0	-0.395385	0.042	0.165	0
MCMBP	0	-0.575553	0.006	0.176	0
POLR2J3	0	-1.68186	0.013	0.514	0
SEC11C	0	-0.342784	0.065	0.216	0
LZX-Unigene8725-All-g	0	0.529549	0.115	0	0
MAP3K8	0	-1.83337	0.025	0.52	0
SSH1	0	-0.566409	0.014	0.155	0
MAN1A2	0	-0.29866	0.026	0.157	0
SECISBP2	0	-0.391906	0.064	0.215	0
FBXL18	0	-0.30887	0.003	0.1	0
RPS8	0	-4.05446	0.003	0.883	0
LZX-CL607.Contig5-All-g	0	0.562051	0.122	0	0
PIK3IP1	0	-0.714137	0.024	0.203	0
LZX-CL5166.Contig3-All-g	0	0.436845	0.111	0	0
MED15	0	-0.393818	0.079	0.264	0
CTTN	0	-0.410925	0.02	0.146	0
FRG1	0	-0.308195	0.04	0.169	0
HADHB	0	-0.676159	0.029	0.285	0
LZX-CL10700.Contig1-All-g	0	0.523599	0.132	0	0
OXR1	0	-1.22653	0.047	0.487	0
TES	0	-0.531354	0.009	0.19	0
MDM4	0	-1.0267	0.002	0.303	0
PDE11A	0	1.0108	0.22	0.042	0
GAREM1	0	-1.02776	0.034	0.432	0
NAA15	0	-0.525868	0.021	0.206	0
SLC16A10	0	-1.72337	0.005	0.281	0
TMED9	0	-0.745849	0.015	0.305	0
TMED2	0	-0.488643	0.083	0.321	0
BCL11B	0	-0.939774	0.006	0.125	0
NUCKS1	0	-1.17628	0.01	0.409	0
WIPI2	0	-0.595961	0.009	0.212	0
ANKRD28	0	-1.81047	0.067	0.45	0
GTF2B	0	-0.856833	0.008	0.268	0
ARHGAP31	0	-0.584023	0.012	0.195	0
USP47	0	-0.948837	0.006	0.31	0
VDAC1	0	-0.453236	0.073	0.288	0
KAT6B	0	-0.623094	0.042	0.249	0
PHTF2	0	-0.653609	0.007	0.19	0
LZX-CL1613.Contig12-All-g	0	0.484276	0.127	0	0
LZX-CL10336.Contig2-All-g	0	0.859706	0.214	0	0
RASA2	0	-1.07539	0.009	0.317	0
PLEKHA3	0	-0.413646	0.006	0.143	0
AKR1A1	0	-0.559188	0.018	0.251	0
LARP4B	0	-1.1619	0.028	0.426	0
Gene19555	0	0.4764	0.104	0	0
FAM160A1	0	-0.669559	0.006	0.161	0
TLE4	0	-1.5027	0.004	0.427	0
HEXB	0	-0.599974	0.07	0.291	0
UBA2	0	-0.406171	0.042	0.208	0
MBOAT7	0	-0.329945	0.024	0.146	0
Gene40307	0	4.39333	0.524	0	0
CTBP2	0	-0.565809	0.049	0.267	0
Gene70745	0	0.446585	0.101	0	0
TCIRG1	0	-0.450628	0.022	0.201	0
EPC2	0	-0.443426	0.044	0.209	0
LZX-Unigene61838-All-g	0	1.33426	0.274	0	0
ORMDL1	0	-0.581449	0.003	0.21	0
NBEA	0	-0.316869	0.016	0.118	0
COMT	0	-0.816399	0.012	0.313	0
PPP1R16B	0	-1.64874	0.015	0.253	0
ARF4	0	-1.11966	0.018	0.421	0
VPS13B	0	-0.908927	0.047	0.381	0
BTBD7	0	-0.578984	0.027	0.216	0
RTF2	0	-0.492787	0.025	0.224	0
ZSWIM7	0	-0.341974	0.014	0.162	0
INTS6	0	-1.16862	0.022	0.305	0
CDC5L	0	-0.361977	0.015	0.142	0
ANK3	0	-1.40548	0.026	0.272	0
RNF13	0	-0.536647	0.014	0.235	0
LZX-Unigene14128-All-g	0	1.22776	0.254	0	0
EPN2	0	-0.358837	0.034	0.161	0
GPATCH2L	0	-0.4453	0.008	0.163	0
SPECC1	0	-0.364528	0.025	0.145	0
CACYBP	0	-0.861553	0.017	0.262	0
WDR70	0	-0.576213	0.035	0.241	0
CLU	0	-1.57445	0.015	0.241	0
RCN2	0	-0.412578	0.011	0.162	0
Gene12253	0	0.393093	0.103	0	0
TBC1D5	0	-1.58927	0.001	0.484	0
OFD1	0	-0.617469	0.019	0.198	0
GYPC	0	-1.00193	0.02	0.3	0
BCL2	0	-0.931316	0.033	0.23	0
PTBP2	0	-0.679017	0.021	0.248	0
UBE2H	0	-1.70102	0.029	0.525	0
AKR7A2	0	-0.285509	0.003	0.127	0
TTBK2	0	-0.514381	0.008	0.161	0
CBX6	0	-0.462987	0.014	0.155	0
GNG12	0	-0.312389	0.007	0.112	0
RPLP0	0	-2.92301	0.015	0.78	0
TOX	0	-0.778815	0.012	0.168	0
LYST	0	-1.09343	0.021	0.343	0
GNA12	0	-0.445246	0.013	0.179	0
IGFBP2	0	-0.40278	0.005	0.107	0
DDB2	0	-0.452795	0.006	0.146	0
PSMB3	0	-1.04689	0.027	0.415	0
ARHGAP17	0	-0.331132	0.05	0.194	0
USP22	0	-0.506489	0.036	0.226	0
LZX-CL12554.Contig1-All-g	0	0.580011	0.109	0	0
SPIRE1	0	-0.724077	0.011	0.228	0
SF3B5	0	-0.94982	0.021	0.379	0
SFMBT2	0	-0.851884	0.033	0.278	0
RAB20	0	-0.717348	0.022	0.272	0
MDH2	0	-0.617611	0.007	0.259	0
ITGB8	0	-0.404353	0.032	0.154	0
PHC3	0	-0.481945	0.044	0.219	0
ZNF652	0	-0.846354	0.013	0.286	0
KRAS	0	-0.814126	0.015	0.278	0
LZX-Unigene15725-All-g	0	1.20436	0.242	0	0
FKBP2	0	-0.83088	0.04	0.353	0
PSMD14	0	-0.442786	0.024	0.211	0
SERPINB1	0	-1.00733	0.011	0.347	0
ATG12	0	-0.431861	0.01	0.167	0
PHF3	0	-0.455082	0.014	0.185	0
H2AFY	0	-1.06411	0.018	0.374	0
CHST11	0	-2.0868	0.073	0.577	0
TNRC18	0	-0.494089	0.017	0.189	0
SPTLC1	0	-0.348081	0.021	0.141	0
RBPJ	0	-1.58633	0.055	0.473	0
LZX-Unigene6422-All-g	0	0.584504	0.103	0	0
FBXW11	0	-0.803391	0.028	0.316	0
MKLN1	0	-1.25111	0.013	0.416	0
LSM7	0	-0.725398	0.015	0.308	0
DENND4A	0	-2.59043	0.048	0.693	0
LONP2	0	-0.475401	0.026	0.222	0
TFDP2	0	-0.997468	0.014	0.285	0
SEMA3C	0	-0.259688	0.035	0.175	0
RALGAPA1	0	-1.08823	0.038	0.353	0
EIF3D	0	-0.606008	0.045	0.293	0
ATP2C1	0	-0.72798	0.03	0.292	0
DIAPH1	0	-1.08946	0.046	0.401	0
PIKFYVE	0	-0.348588	0.012	0.138	0
MSH6	0	-0.437558	0.02	0.174	0
RCOR3	0	-0.462647	0.008	0.155	0
GNS	0	-0.690123	0.016	0.253	0
TROVE2	0	-0.396886	0.023	0.168	0
BCAP29	0	-0.347707	0.012	0.149	0
CCDC88C	0	-0.596272	0.017	0.181	0
ANKDD1A	0	-0.567717	0.006	0.188	0
AGO3	0	-0.823314	0.022	0.306	0
CD164	0	-0.910819	0.048	0.379	0
MBD2	0	-0.414262	0.02	0.186	0
SPATS2	0	-0.39681	0.016	0.153	0
ELL2	0	-2.56102	0.014	0.625	0
PDK4	0	-1.23774	0	0.235	0
IGF2R	0	-0.992501	0.014	0.358	0
DNAJC25-GNG10	0	-0.547323	0.017	0.24	0
LZX-Unigene7658-All-g	0	0.57095	0.113	0	0
UFD1	0	-0.304523	0.025	0.154	0
ALKBH5	0	-0.465079	0.003	0.175	0
AGTRAP	0	-0.410714	0.011	0.168	0
HIVEP1	0	-0.78855	0.013	0.253	0
ABCA3	0	-0.634787	0.034	0.151	0
EIF3H	0	-1.29345	0.021	0.491	0
CCNY	0	-1.16751	0.003	0.37	0
AAK1	0	-0.776804	0.069	0.349	0
IRF2BP2	0	-0.544693	0.011	0.222	0
PHLPP1	0	-0.793244	0.02	0.258	0
DNAJC5	0	-0.391135	0.019	0.182	0
DEPDC5	0	-0.27086	0.01	0.1	0
LZX-CL11908.Contig2-All-g	0	0.947174	0.224	0	0
MMP19	0	-0.566312	0.036	0.185	0
SDK1	0	-0.904399	0.024	0.177	0
TLE1	0	-0.529074	0.026	0.169	0
CDK17	0	-1.62411	0.012	0.407	0
ZC3H7A	0	-0.529344	0.015	0.179	0
MGST3	0	-1.37106	0.031	0.453	0
NUP160	0	-0.348858	0.009	0.118	0
SH3PXD2A	0	-0.425173	0.032	0.193	0
POLR2E	0	-0.50817	0.027	0.247	0
CRK	0	-0.67243	0.005	0.237	0
ITGAV	0	-0.65977	0.039	0.248	0
RREB1	0	-1.04684	0.023	0.369	0
IGF1R	0	-0.731528	0.049	0.246	0
LEPROT	0	-0.641908	0.011	0.254	0
ANXA7	0	-0.809263	0.019	0.319	0
NDUFAF6	0	-0.609843	0.028	0.183	0
LACTB	0	-0.356484	0.024	0.189	0
TANGO6	0	-0.524154	0.008	0.166	0
NBR1	0	-0.281059	0.021	0.127	0
LZX-Unigene11058-All-g	0	0.422827	0.109	0	0
MBIP	0	-0.354505	0.017	0.129	0
USP37	0	-0.490491	0.027	0.179	0
CADPS2	0	-0.62475	0.028	0.186	0
EXOC4	0	-1.63334	0.008	0.513	0
PSMA7	0	-1.63114	0.021	0.538	0
NEDD4L	0	-1.78384	0.024	0.29	0
STT3B	0	-0.473843	0.038	0.226	0
CXADR	0	-0.389533	0.008	0.135	0
CMTM8	0	-0.61271	0.002	0.144	0
ABL1	0	-0.799206	0.016	0.257	0
BRD4	0	-1.39204	0.004	0.459	0
LZX-CL607.Contig13-All-g	0	1.55849	0.241	0	0
CYB5R4	0	-0.42557	0.006	0.16	0
SP1	0	-0.280105	0.007	0.107	0
PCSK7	0	-0.31041	0.017	0.113	0
ADAM19	0	-0.865289	0.004	0.151	0
TNFAIP3	0	-1.95403	0.02	0.472	0
TRAF3	0	-1.34782	0.008	0.372	0
ENG	0	-0.736699	0.011	0.224	0
Gene4720	0	1.81122	0.236	0	0
NARS2	0	-0.408554	0.009	0.127	0
PIK3CA	0	-0.388235	0.017	0.139	0
2023-03-05	0	-0.535979	0.003	0.173	0
GRPEL1	0	-0.265041	0.027	0.141	0
TRIM24	0	-0.423212	0.014	0.139	0
PARN	0	-0.662185	0.006	0.21	0
YAF2	0	-0.928859	0.015	0.288	0
[truncated: 4,922 more rows]
