# Supplementary material for: A single-cell atlas of West African lungfish respiratory system reveals evolutionary adaptations to terrestrialization
Source: Nat Commun. 2023 Sep 13;14:5630. doi: 10.1038/s41467-023-41309-3 (PMC10497629; doi:10.1038/s41467-023-41309-3)
Supplement: Supplementary file 4 — Supplementary Data1-13 [file 41467_2023_41309_MOESM4_ESM.zip › Supplementary Data/Supplementary Data 6.xlsx]

## Sheet: 1.B_cell
Data S6. DEGs of each cell type between aestivated(case) and freshwater(control) African lungfish gill.
gene	p_val	avg_log2FC	pct.1	pct.2	p_val_adj
LZX-CL8446.Contig7-All-g	1.9073e-53	2.94781	0.248	0.002	1.14503e-48
LZX-CL2196.Contig1-All-g	1.5512e-12	2.27713	0.116	0.027	9.31246e-08
LZX-CL2196.Contig9-All-g	1.70253e-22	2.16896	0.12	0.006	1.0221e-17
Gene18971	1.79815e-54	1.96028	0.415	0.081	1.0795e-49
LZX-CL2196.Contig5-All-g	2.52456e-15	1.924	0.137	0.028	1.51559e-10
LZX-CL9309.Contig2-All-g	4.28995e-39	1.89664	0.201	0.008	2.57543e-34
LZX-CL8760.Contig12-All-g	1.38243e-61	1.89016	0.408	0.063	8.29925e-57
LZX-CL1480.Contig8-All-g	8.73987e-08	1.85298	0.275	0.17	0.00524689
Gene1633	1.9745e-08	1.49543	0.111	0.038	0.00118537
LZX-CL7732.Contig3-All-g	2.30237e-48	1.38517	0.297	0.033	1.3822e-43
Gene5287	3.79618e-60	1.30167	0.319	0.02	2.279e-55
Gene12587	7.35175e-22	1.18808	0.162	0.025	4.41355e-17
LZX-CL9498.Contig1-All-g	1.28353e-30	1.09119	0.288	0.069	7.70554e-26
Gene11736	0.00686244	1.06133	0.088	0.133	1
Gene5844	7.50961e-20	1.06127	0.545	0.536	4.50832e-15
Gene19818	1.0156e-22	1.05137	0.229	0.059	6.09706e-18
Gene17691	1.03761e-08	1.03396	0.14	0.055	0.000622922
Gene2667	3.83113e-20	1.02176	0.192	0.045	2.29998e-15
Gene26358	0.000182262	1.01625	0.342	0.301	1
Gene62361	6.34498e-26	0.978247	0.727	0.585	3.80914e-21
Gene13586	3.32577e-19	0.971317	0.356	0.167	1.99659e-14
Gene2161	1.10348e-29	0.960036	0.304	0.083	6.62464e-25
Gene15049	2.14406e-11	0.948271	0.253	0.125	1.28717e-06
Gene22422	3.22945e-20	0.936688	0.378	0.17	1.93877e-15
Gene2445	2.07513e-13	0.935056	0.352	0.202	1.24578e-08
Gene53462	1.62757e-23	0.924747	0.277	0.088	9.77096e-19
Gene16423	4.17311e-19	0.915004	0.61	0.432	2.50529e-14
LZX-CL43.Contig6-All-g	5.62077e-11	0.877335	0.258	0.124	3.37437e-06
Gene35866	3.62193e-45	0.875277	0.212	0.002	2.17439e-40
Gene7852	1.16156e-18	0.862996	0.452	0.247	6.97328e-14
LZX-CL3615.Contig1-All-g	9.64033e-19	0.859947	0.376	0.18	5.78748e-14
Gene19878	3.98143e-11	0.856087	0.57	0.515	2.39021e-06
LZX-Unigene49274-All-g	5.99488e-09	0.849318	0.138	0.054	0.000359896
LZX-Unigene35291-All-g	0.0173766	0.841307	0.277	0.251	1
LZX-CL1440.Contig1-All-g	3.80337e-10	0.83405	0.288	0.166	2.28331e-05
Gene25094	0.000155069	0.831892	0.484	0.498	1
LZX-CL5648.Contig2-All-g	4.72932e-13	0.815836	0.314	0.169	2.8392e-08
Gene65980	1.45639e-21	0.784175	0.287	0.097	8.74329e-17
Gene14853	8.35664e-11	0.76393	0.526	0.444	5.01683e-06
Gene22771	2.95509e-21	0.761189	0.325	0.124	1.77406e-16
Gene3062	3.2029e-20	0.745557	0.231	0.069	1.92283e-15
LZX-CL3066.Contig7-All-g	1.84174e-16	0.727836	0.157	0.037	1.10567e-11
LZX-CL3422.Contig3-All-g	0.0125312	0.722359	0.179	0.136	1
Gene7531	9.70077e-10	0.706352	0.53	0.418	5.82376e-05
LZX-CL6014.Contig7-All-g	2.48032e-08	0.704866	0.462	0.348	0.00148904
Gene25856	2.59549e-14	0.703521	0.71	0.6	1.55818e-09
Gene7453	1.75999e-13	0.698313	0.403	0.241	1.05659e-08
Gene8704	1.10201e-20	0.694008	0.553	0.328	6.61583e-16
Gene10317	1.84589e-13	0.689442	0.253	0.108	1.10816e-08
Gene2362	8.5132e-19	0.67409	0.489	0.262	5.11081e-14
Gene19665	2.11143e-18	0.669659	0.245	0.083	1.26758e-13
Gene796	1.1622e-12	0.669305	0.297	0.15	6.97716e-08
Gene60766	1.75074e-09	0.665999	0.148	0.056	0.000105104
Gene16242	5.87581e-18	0.65623	0.241	0.079	3.52748e-13
Gene19677	1.0722e-05	0.639664	0.12	0.057	0.643687
LZX-CL2168.Contig2-All-g	3.45884e-17	0.639571	0.14	0.026	2.07648e-12
Gene4638	5.89002e-12	0.634932	0.388	0.224	3.53602e-07
Gene5255	5.9192e-10	0.632577	0.312	0.179	3.55354e-05
Gene18301	6.63229e-09	0.630904	0.423	0.284	0.000398163
Gene65786	1.18991e-13	0.627633	0.305	0.15	7.1435e-09
LZX-CL1940.Contig2-All-g	4.31939e-12	0.620968	0.216	0.092	2.5931e-07
Gene19288	2.03486e-05	0.618423	0.212	0.127	1
Gene18250	1.47228e-41	0.614706	0.981	0.949	8.83867e-37
Gene18959	3.32563e-26	0.612174	0.983	0.939	1.99651e-21
Gene8904	7.91887e-08	0.611512	0.513	0.418	0.00475401
Gene18869	0.000691371	0.608659	0.159	0.103	1
Gene14911	2.57736e-13	0.604997	0.292	0.138	1.54729e-08
LZX-CL12430.Contig10-All-g	9.06118e-08	0.599982	0.143	0.06	0.00543979
Gene14151	4.23312e-08	0.598051	0.231	0.126	0.00254131
Gene25687	4.20909e-07	0.587858	0.511	0.452	0.0252688
LZX-Unigene38845-All-g	3.04139e-31	0.587265	0.192	0.018	1.82587e-26
Gene21167	4.90948e-08	0.586063	0.337	0.228	0.00294736
Gene6296	1.62402e-28	0.585066	0.973	0.885	9.74961e-24
Gene24489	2.80176e-07	0.582687	0.536	0.511	0.0168201
Gene12360	6.49671e-07	0.580574	0.467	0.372	0.0390023
Gene22576	1.41749e-12	0.571683	0.324	0.166	8.50977e-08
Gene3684	5.6119e-13	0.567529	0.287	0.135	3.36905e-08
LZX-CL6833.Contig1-All-g	2.23061e-05	0.562112	0.499	0.426	1
Gene15769	7.71498e-07	0.559675	0.411	0.311	0.0463161
Gene16095	2.78779e-07	0.558205	0.164	0.079	0.0167362
Gene24142	4.98746e-08	0.556676	0.422	0.286	0.00299417
Gene26459	9.69405e-06	0.555285	0.317	0.222	0.581973
Gene257	1.12415e-07	0.553944	0.391	0.271	0.00674873
Gene41409	4.01167e-15	0.550011	0.233	0.087	2.40837e-10
Gene16874	3.75168e-09	0.548445	0.275	0.153	0.000225228
Gene212	1.40089e-06	0.545312	0.531	0.492	0.0841012
Gene13616	2.70063e-10	0.544427	0.368	0.223	1.6213e-05
LZX-CL595.Contig5-All-g	0.0109413	0.544226	0.187	0.144	1
LZX-Unigene14169-All-g	6.29191e-08	0.54414	0.374	0.262	0.00377728
LZX-Unigene6050-All-g	0.00100314	0.542096	0.253	0.189	1
Gene4273	4.29583e-07	0.541828	0.538	0.521	0.0257896
Gene20672	5.37145e-10	0.537831	0.123	0.037	3.2247e-05
Gene12427	2.66357e-16	0.53326	0.895	0.804	1.59905e-11
Gene4773	1.10631e-07	0.52889	0.346	0.231	0.00664161
LZX-Unigene41265-All-g	5.32973e-08	0.528099	0.508	0.404	0.00319965
Gene10865	1.74914e-09	0.52525	0.545	0.437	0.000105008
Gene17596	7.97053e-14	0.523165	0.27	0.117	4.78503e-09
Gene3790	9.29711e-06	0.517663	0.727	0.62	0.558143
LZX-CL6708.Contig2-All-g	2.65833e-07	0.517329	0.582	0.513	0.015959
LZX-CL399.Contig6-All-g	0.000384671	0.515662	0.15	0.091	1
Gene9842	2.09287e-11	0.514742	0.331	0.172	1.25643e-06
Gene1382	1.05686e-08	0.510552	0.192	0.092	0.000634476
Gene1587	1.5592e-07	0.508407	0.319	0.203	0.00936049
Gene29929	3.12732e-05	0.50818	0.135	0.071	1
Gene21304	5.45897e-17	0.507398	0.169	0.039	3.27724e-12
Gene45294	7.17583e-13	0.505766	0.212	0.08	4.30794e-08
Gene17891	1.20764e-08	0.505503	0.334	0.207	0.000724993
Gene3494	1.37844e-07	0.501801	0.368	0.246	0.00827531
Gene12328	1.0491e-06	0.491173	0.41	0.3	0.062982
Gene10976	4.99572e-09	0.488585	0.669	0.602	0.000299913
Gene2147	1.01456e-28	0.483606	0.988	0.962	6.09082e-24
LZX-Unigene12337-All-g	0.000214629	0.481907	0.334	0.251	1
Gene8000	0.00725399	0.476419	0.339	0.282	1
Gene27857	2.16861e-08	0.475874	0.366	0.236	0.0013019
Gene25698	3.84526e-08	0.4748	0.347	0.221	0.00230847
Gene10438	6.9892e-14	0.474093	0.111	0.019	4.19589e-09
Gene8895	1.52878e-08	0.471994	0.454	0.336	0.000917787
Gene19687	1.46017e-12	0.471359	0.273	0.124	8.76597e-08
Gene18861	5.01154e-09	0.46988	0.327	0.189	0.000300863
Gene16186	3.3941e-05	0.465975	0.374	0.286	1
Gene18028	0.000403486	0.463382	0.457	0.382	1
Gene14908	0.000866043	0.46227	0.142	0.089	1
Gene11225	2.65357e-05	0.459439	0.524	0.463	1
Gene17472	9.07732e-05	0.458782	0.455	0.372	1
Gene10506	5.24334e-06	0.457058	0.663	0.585	0.314779
Gene19892	1.4506e-07	0.454587	0.147	0.064	0.00870856
Gene13590	0.0248382	0.453757	0.322	0.277	1
Gene9564	0.000234954	0.45125	0.184	0.121	1
Gene65270	9.7658e-14	0.450769	0.105	0.017	5.8628e-09
Gene3099	3.37434e-09	0.448161	0.747	0.694	0.000202575
LZX-CL6100.Contig1-All-g	6.05283e-05	0.44801	0.425	0.342	1
Gene18964	3.47488e-25	0.445761	0.137	0.007	2.08611e-20
LZX-CL1626.Contig2-All-g	0.00014347	0.444984	0.238	0.166	1
Gene15303	1.78131e-08	0.44422	0.464	0.345	0.00106939
Gene3506	0.00277802	0.444191	0.229	0.171	1
Gene13682	6.27613e-09	0.443882	0.302	0.177	0.000376781
LZX-Unigene13649-All-g	0.000133787	0.441999	0.376	0.3	1
Gene12241	0.000425384	0.441511	0.223	0.158	1
Gene5224	0.000368926	0.441277	0.467	0.392	1
Gene11863	6.69212e-08	0.44015	0.4	0.264	0.00401755
Gene2737	2.93273e-07	0.439605	0.341	0.22	0.0176063
Gene5167	2.09003e-10	0.439532	0.31	0.17	1.25473e-05
Gene27290	3.15003e-06	0.433358	0.438	0.343	0.189109
Gene6083	1.21255e-05	0.432718	0.174	0.098	0.727942
Gene10250	0.0033108	0.431395	0.465	0.427	1
LZX-CL4413.Contig4-All-g	1.35565e-11	0.427564	0.169	0.061	8.1385e-07
LZX-Unigene30520-All-g	0.0157392	0.427097	0.513	0.505	1
Gene29721	3.66794e-09	0.426753	0.14	0.052	0.000220201
Gene11032	9.10046e-05	0.426727	0.218	0.144	1
Gene6321	1.51982e-05	0.426421	0.11	0.051	0.912407
Gene19820	1.77141e-11	0.425295	0.292	0.148	1.06345e-06
LZX-CL4578.Contig2-All-g	8.7455e-08	0.424733	0.197	0.098	0.00525027
Gene11364	9.13474e-07	0.423855	0.105	0.041	0.0548395
Gene19019	2.4746e-07	0.422177	0.128	0.054	0.014856
Gene1996	9.80094e-07	0.420474	0.314	0.204	0.058839
Gene48928	7.99654e-05	0.420084	0.319	0.234	1
Gene525	8.15297e-09	0.418932	0.27	0.148	0.000489455
Gene25095	1.31777e-07	0.414641	0.373	0.249	0.00791109
Gene18975	0.00382455	0.414379	0.444	0.393	1
Gene16410	5.74312e-06	0.414084	0.368	0.264	0.344783
Gene5298	3.7803e-05	0.413298	0.511	0.458	1
Gene37204	7.86411e-09	0.413198	0.147	0.055	0.000472114
Gene7971	1.61838e-12	0.412709	0.902	0.812	9.71576e-08
LZX-CL9866.Contig1-All-g	0.000729856	0.410189	0.671	0.608	1
Gene12589	3.39902e-06	0.409238	0.255	0.158	0.204057
Gene21709	3.18954e-07	0.40843	0.369	0.247	0.0191481
Gene2284	2.30876e-05	0.408251	0.54	0.496	1
Gene18911	0.00155361	0.406271	0.459	0.398	1
Gene13075	4.03811e-13	0.405456	0.85	0.752	2.42424e-08
LZX-Unigene8176-All-g	3.08989e-07	0.404599	0.621	0.536	0.0185498
Gene19416	4.41674e-05	0.40426	0.231	0.151	1
Gene12197	2.38615e-10	0.403495	0.799	0.706	1.4325e-05
LZX-CL11189.Contig1-All-g	9.6556e-05	0.403063	0.454	0.379	1
Gene1499	2.56599e-12	0.402275	0.216	0.087	1.54047e-07
Gene65989	1.97239e-08	0.401143	0.293	0.165	0.0011841
Gene37362	0.000100208	0.400456	0.536	0.502	1
Gene19425	2.21758e-05	0.399947	0.427	0.331	1
Gene8673	9.76426e-10	0.399782	0.199	0.09	5.86188e-05
LZX-CL12478.Contig1-All-g	3.02974e-20	0.399099	0.103	0.003	1.81887e-15
Gene1771	1.42513e-05	0.398711	0.45	0.346	0.855564
Gene4556	0.00181885	0.397591	0.214	0.156	1
Gene17667	9.45523e-06	0.397002	0.464	0.355	0.567635
Gene8819	8.45152e-10	0.395617	0.288	0.157	5.07379e-05
Gene2145	0.0184204	0.393844	0.418	0.379	1
Gene6401	4.68027e-05	0.393709	0.548	0.475	1
LZX-CL9800.Contig1-All-g	0.00014447	0.393538	0.133	0.076	1
Gene5892	0.0231389	0.392943	0.191	0.149	1
Gene17797	0.000545911	0.392593	0.199	0.138	1
LZX-Unigene35942-All-g	0.00033488	0.391464	0.637	0.582	1
LZX-CL5209.Contig2-All-g	0.0159828	0.391019	0.157	0.12	1
Gene2591	1.46131e-09	0.387374	0.128	0.043	8.77281e-05
Gene54907	3.61628e-06	0.384381	0.411	0.295	0.2171
Gene19741	2.76696e-07	0.38343	0.329	0.21	0.0166111
LZX-Unigene56234-All-g	3.61658e-08	0.383272	0.808	0.729	0.00217118
Gene15250	1.51041e-05	0.382568	0.125	0.062	0.906757
Gene1350	0.00406026	0.381754	0.352	0.295	1
LZX-Unigene48-All-g	0.0106197	0.381668	0.169	0.126	1
Gene16030	2.12587e-05	0.381638	0.314	0.219	1
Gene37325	5.66095e-08	0.380531	0.637	0.508	0.00339849
LZX-Unigene25596-All-g	3.74468e-05	0.380099	0.341	0.254	1
Gene1605	1.55015e-06	0.379398	0.455	0.331	0.0930615
LZX-CL7374.Contig1-All-g	1.44103e-06	0.376992	0.415	0.31	0.0865106
Gene5685	1.8823e-10	0.376372	0.231	0.109	1.13002e-05
Gene25468	0.000132993	0.376294	0.138	0.078	1
Gene19063	0.00132794	0.375693	0.305	0.241	1
Gene56100	8.5055e-14	0.37375	0.105	0.017	5.10619e-09
Gene1567	4.8881e-09	0.373631	0.172	0.074	0.000293452
Gene8928	0.000423076	0.372478	0.519	0.463	1
Gene11223	0.0254021	0.371611	0.337	0.295	1
Gene15087	1.04933e-12	0.37061	0.155	0.047	6.29952e-08
LZX-Unigene21053-All-g	0.000308117	0.37032	0.17	0.107	1
Gene6287	4.17192e-11	0.367256	0.216	0.094	2.50457e-06
LZX-Unigene7922-All-g	4.77945e-12	0.366627	0.159	0.051	2.86929e-07
LZX-CL4478.Contig2-All-g	8.52684e-05	0.366295	0.12	0.063	1
Gene7375	0.000108301	0.365992	0.585	0.493	1
Gene17991	5.00661e-09	0.365633	0.111	0.034	0.000300567
Gene22278	2.44719e-06	0.364636	0.187	0.104	0.146915
Gene2446	0.000984121	0.364187	0.53	0.459	1
Gene15826	1.21006e-06	0.363334	0.12	0.051	0.072645
Gene20091	0.00390133	0.362852	0.309	0.249	1
Gene2339	3.23518e-08	0.361884	0.177	0.081	0.00194221
Gene11011	8.75854e-17	0.36048	0.145	0.029	5.2581e-12
Gene25998	1.96776e-12	0.36041	0.216	0.087	1.18132e-07
Gene15121	1.99268e-07	0.359792	0.165	0.079	0.0119628
Gene25144	7.2289e-05	0.359254	0.907	0.864	1
Gene7036	0.000244895	0.358224	0.307	0.216	1
Gene17856	0.0425	0.358153	0.346	0.302	1
Gene16489	2.58799e-05	0.357553	0.216	0.132	1
LZX-CL6100.Contig2-All-g	0.0304931	0.357359	0.105	0.074	1
Gene2317	0.0114004	0.356975	0.852	0.816	1
Gene16782	0.000136265	0.356674	0.31	0.229	1
Gene6124	0.00728653	0.353765	0.383	0.317	1
Gene13455	0.00319376	0.353556	0.219	0.159	1
Gene9211	9.09656e-07	0.353105	0.322	0.211	0.0546103
Gene2261	1.42898e-09	0.351097	0.3	0.165	8.57876e-05
Gene16468	1.33994e-06	0.351063	0.293	0.189	0.0804421
Gene15488	0.0299306	0.350318	0.126	0.095	1
Gene4334	6.93189e-06	0.348688	0.342	0.238	0.416149
Gene13258	1.13115e-06	0.348346	0.744	0.663	0.0679074
Gene16110	0.000652127	0.347604	0.417	0.345	1
Gene17826	0.00778595	0.347355	0.169	0.123	1
Gene5507	9.80758e-09	0.346464	0.405	0.249	0.000588788
Gene17622	1.5957e-07	0.346404	0.243	0.135	0.00957964
LZX-Unigene25385-All-g	3.42708e-06	0.34557	0.13	0.06	0.205741
Gene335	0.000136104	0.345424	0.32	0.225	1
Gene6260	1.06918e-06	0.344875	0.302	0.194	0.064187
Gene13080	0.00402617	0.344498	0.206	0.153	1
LZX-CL6767.Contig1-All-g	4.57617e-14	0.343105	0.128	0.028	2.74726e-09
Gene3762	2.62136e-08	0.342703	0.28	0.161	0.00157371
LZX-CL2944.Contig2-All-g	0.00185122	0.342012	0.261	0.201	1
Gene16166	3.99013e-06	0.341474	0.143	0.07	0.239543
Gene12883	0.000975984	0.337996	0.339	0.266	1
Gene22651	9.03882e-10	0.337714	0.106	0.029	5.42636e-05
Gene62467	3.72775e-13	0.336414	0.132	0.032	2.23792e-08
Gene5785	0.000301067	0.336182	0.779	0.724	1
Gene19184	1.46335e-05	0.336098	0.336	0.236	0.878507
Gene3674	7.92566e-07	0.33579	0.309	0.194	0.0475809
LZX-CL12478.Contig15-All-g	3.68867e-08	0.334499	0.126	0.048	0.00221446
Gene6389	2.2232e-07	0.333685	0.182	0.09	0.0133467
Gene19096	0.000348039	0.332966	0.229	0.158	1
LZX-Unigene51274-All-g	0.00608238	0.331988	0.121	0.08	1
Gene14871	2.40425e-07	0.331665	0.204	0.109	0.0144337
Gene6342	0.00344736	0.33153	0.395	0.338	1
LZX-Unigene1042-All-g	0.00294774	0.331262	0.384	0.328	1
LZX-Unigene45790-All-g	1.01696e-06	0.330906	0.971	0.891	0.0610522
Gene15710	0.0205164	0.330764	0.27	0.224	1
Gene22000	1.28311e-07	0.329758	0.111	0.041	0.00770304
Gene13603	1.0312e-07	0.328288	0.229	0.122	0.00619071
Gene16531	1.13391e-09	0.327492	0.126	0.042	6.80732e-05
Gene16225	2.22672e-08	0.326938	0.229	0.12	0.00133679
LZX-Unigene5448-All-g	0.00154599	0.3255	0.312	0.246	1
Gene1647	1.17446e-05	0.325015	0.272	0.178	0.705075
Gene29637	1.50574e-14	0.324961	0.106	0.016	9.03955e-10
Gene1717	1.87105e-07	0.324313	0.175	0.086	0.0112327
Gene27907	1.72397e-08	0.324119	0.231	0.12	0.00103497
Gene22772	3.73392e-10	0.322064	0.196	0.083	2.24162e-05
Gene1941	1.29735e-12	0.321981	0.113	0.024	7.78853e-08
Gene38372	0.000968241	0.321337	0.138	0.083	1
LZX-Unigene12238-All-g	6.23122e-07	0.321259	0.101	0.037	0.0374085
LZX-CL6087.Contig1-All-g	0.000590092	0.321139	0.236	0.171	1
LZX-CL7961.Contig1-All-g	3.80909e-07	0.320319	0.155	0.073	0.0228675
Gene229	2.69296e-07	0.319774	0.201	0.105	0.0161669
Gene3843	0.00121128	0.319773	0.521	0.472	1
Gene17587	4.74751e-06	0.319056	0.16	0.083	0.285012
Gene25062	0.0087479	0.318837	0.118	0.079	1
Gene3903	3.09069e-05	0.318069	0.106	0.05	1
Gene13902	2.51183e-07	0.316807	0.202	0.107	0.0150795
Gene10599	0.0285934	0.316172	0.169	0.131	1
LZX-Unigene10659-All-g	0.000318758	0.315591	0.246	0.171	1
Gene19256	3.83763e-09	0.315576	0.182	0.079	0.000230388
Gene7752	6.35597e-12	0.314599	0.106	0.023	3.81574e-07
Gene7484	2.08281e-06	0.314569	0.26	0.159	0.12504
Gene6974	2.47331e-14	0.312535	0.143	0.034	1.48483e-09
Gene17066	0.00112548	0.312324	0.214	0.151	1
Gene363	0.0167063	0.312313	0.152	0.112	1
Gene1558	0.00191373	0.312309	0.201	0.143	1
Gene26354	0.00021174	0.309334	0.314	0.219	1
Gene19759	3.11636e-08	0.307891	0.214	0.109	0.00187088
Gene15089	0.00495054	0.307396	0.273	0.219	1
Gene7957	2.87733e-05	0.306041	0.185	0.109	1
Gene4310	0.00327015	0.304969	0.101	0.061	1
Gene28380	4.00029e-07	0.303499	0.147	0.063	0.0240154
Gene8798	3.95868e-06	0.302966	0.25	0.157	0.237655
Gene26357	0.000679334	0.30235	0.774	0.678	1
Gene7627	8.89058e-05	0.301726	0.253	0.169	1
Gene16970	0.000158459	0.301481	0.427	0.319	1
Gene13730	0.00245376	0.298443	0.143	0.092	1
Gene8931	3.34852e-05	0.297207	0.221	0.136	1
Gene5388	1.56558e-09	0.297018	0.11	0.033	9.39881e-05
Gene1697	3.01075e-05	0.296846	0.352	0.254	1
Gene4358	9.3388e-07	0.296616	0.253	0.149	0.0560646
LZX-CL938.Contig1-All-g	5.92596e-12	0.296212	0.113	0.026	3.55759e-07
Gene5478	1.36143e-07	0.29618	0.209	0.108	0.00817318
Gene22112	4.63792e-15	0.295939	0.975	0.957	2.78433e-10
Gene37497	0.036438	0.295504	0.418	0.377	1
Gene824	3.45752e-09	0.295498	0.164	0.067	0.000207569
Gene39554	6.32809e-12	0.29485	0.13	0.035	3.799e-07
Gene13105	1.70206e-09	0.294742	0.949	0.901	0.000102182
Gene10525	1.40302e-07	0.293235	0.207	0.108	0.00842292
Gene16090	0.0372456	0.292743	0.293	0.251	1
Gene12341	4.35983e-07	0.29137	0.145	0.067	0.0261738
LZX-CL9472.Contig2-All-g	0.029468	0.29118	0.255	0.215	1
Gene7354	1.09923e-07	0.291165	0.111	0.041	0.00659912
Gene10831	0.0108483	0.290179	0.304	0.247	1
Gene9088	0.00110161	0.288229	0.777	0.692	1
Gene5552	3.6018e-05	0.288162	0.15	0.082	1
LZX-Unigene5678-All-g	0.00271688	0.286208	0.336	0.265	1
Gene57428	0.00136954	0.286049	0.494	0.417	1
Gene4403	0.0150278	0.284812	0.108	0.072	1
LZX-Unigene15295-All-g	2.73929e-05	0.283773	0.948	0.853	1
Gene19629	6.06528e-05	0.282932	0.261	0.172	1
Gene16322	2.74605e-05	0.281994	0.309	0.21	1
Gene19267	0.000217082	0.281934	0.906	0.852	1
Gene10853	0.0243646	0.28148	0.229	0.186	1
Gene11463	7.06438e-07	0.281364	0.162	0.079	0.0424103
LZX-CL5380.Contig1-All-g	0.00958704	0.281034	0.543	0.505	1
Gene1416	0.0155001	0.280878	0.401	0.357	1
LZX-Unigene17885-All-g	9.56885e-10	0.280626	0.128	0.042	5.74456e-05
Gene14955	0.0279645	0.279952	0.17	0.131	1
Gene10516	3.40091e-05	0.279568	0.304	0.204	1
Gene8106	0.00271444	0.278569	0.238	0.174	1
Gene17698	0.00665335	0.278046	0.145	0.1	1
Gene12796	4.24093e-06	0.2779	0.101	0.042	0.2546
Gene62435	7.44575e-09	0.277848	0.116	0.038	0.000446998
Gene19125	9.55748e-07	0.277762	0.396	0.271	0.0573774
Gene15186	1.81964e-07	0.276131	0.302	0.18	0.010924
LZX-CL6749.Contig2-All-g	0.0013281	0.275886	0.223	0.161	1
LZX-CL6100.Contig3-All-g	0.000546192	0.274755	0.209	0.142	1
LZX-CL5648.Contig3-All-g	2.9552e-05	0.27452	0.337	0.245	1
LZX-CL10159.Contig1-All-g	0.00187323	0.274355	0.715	0.681	1
Gene17775	0.000146092	0.274194	0.275	0.189	1
Gene9674	0.000824276	0.274163	0.165	0.106	1
LZX-Unigene15416-All-g	1.34025e-05	0.273836	0.123	0.06	0.804605
Gene7413	1.103e-05	0.273651	0.184	0.105	0.662173
Gene5992	0.000656075	0.272372	0.319	0.24	1
Gene5729	4.76062e-11	0.271258	0.12	0.033	2.85799e-06
Gene13617	0.000490996	0.26884	0.268	0.187	1
Gene2259	2.45381e-07	0.268384	0.155	0.072	0.0147312
Gene11245	0.0184513	0.267725	0.514	0.479	1
Gene11649	0.00554841	0.267634	0.157	0.108	1
Gene4347	0.00781521	0.267628	0.239	0.184	1
Gene40484	0.00156595	0.267501	0.445	0.371	1
Gene16016	2.48646e-05	0.267098	0.177	0.103	1
Gene12469	0.000172961	0.267079	0.108	0.054	1
Gene57429	3.6087e-08	0.267054	0.261	0.143	0.00216645
Gene12315	0.0302884	0.266904	0.44	0.4	1
Gene4330	0.00209297	0.266232	0.417	0.346	1
Gene6	3.23853e-06	0.26453	0.192	0.108	0.194422
Gene2085	1.01756e-05	0.264409	0.121	0.057	0.610884
LZX-CL12127.Contig2-All-g	0.00540168	0.264378	0.363	0.307	1
Gene1537	2.67769e-10	0.263925	0.164	0.062	1.60752e-05
LZX-Unigene24197-All-g	0.047832	0.263807	0.113	0.085	1
Gene66608	0.00734431	0.263563	0.14	0.097	1
LZX-Unigene51439-All-g	0.0161881	0.263162	0.148	0.107	1
Gene13652	6.84917e-05	0.26257	0.447	0.348	1
LZX-Unigene25641-All-g	0.00534574	0.262388	0.184	0.134	1
Gene5479	0.0210316	0.260227	0.138	0.101	1
Gene12818	4.289e-06	0.260065	0.295	0.191	0.257486
Gene1938	0.000162374	0.25994	0.272	0.189	1
Gene15102	5.39738e-07	0.259882	0.177	0.089	0.0324026
Gene3841	0.00778649	0.259562	0.975	0.964	1
Gene12440	2.09281e-07	0.25933	0.191	0.097	0.012564
Gene7141	1.21445e-06	0.257942	0.126	0.055	0.0729081
Gene10505	0.0173739	0.256144	0.501	0.458	1
Gene7005	1.08686e-05	0.25613	0.175	0.097	0.652486
Gene17431	0.00062607	0.255938	0.12	0.068	1
Gene9672	0.00610714	0.255446	0.224	0.171	1
Gene14919	0.000296012	0.255428	0.221	0.147	1
Gene1806	0.00140014	0.255309	0.401	0.319	1
Gene12626	1.36083e-09	0.254424	0.113	0.034	8.1696e-05
Gene13811	4.09792e-07	0.254394	0.194	0.101	0.0246015
Gene2149	2.94796e-09	0.25419	0.121	0.039	0.000176978
Gene735	0.0195932	0.25346	0.511	0.475	1
Gene102	3.81527e-05	0.252728	0.135	0.07	1
Gene3101	0.00687102	0.252275	0.425	0.372	1
Gene11822	0.00357067	0.252153	0.433	0.354	1
LZX-Unigene35985-All-g	0.000106724	0.250709	0.791	0.701	1
Gene4661	0.00162735	-0.250642	0.138	0.201	1
Gene13805	0.000145099	-0.250994	0.088	0.154	1
Gene8972	6.9273e-05	-0.251388	0.073	0.139	1
Gene8159	1.73596e-06	-0.2517	0.057	0.138	0.104217
LZX-Unigene46484-All-g	0.0322794	-0.252854	0.089	0.123	1
Gene16921	0.000770335	-0.253831	0.11	0.174	1
Gene23535	7.85554e-06	-0.254104	0.074	0.152	0.4716
LZX-Unigene56709-All-g	0.000316222	-0.254721	0.649	0.71	1
LZX-CL6767.Contig2-All-g	0.00013888	-0.254789	0.093	0.163	1
LZX-CL367.Contig2-All-g	0.0414121	-0.255217	0.133	0.167	1
LZX-Unigene41242-All-g	0.000164481	-0.255888	0.103	0.171	1
LZX-Unigene18273-All-g	7.59976e-05	-0.256232	0.046	0.101	1
Gene17574	3.68962e-06	-0.256282	0.039	0.105	0.221502
Gene36861	3.79648e-09	-0.258235	0.069	0.179	0.000227918
LZX-CL7593.Contig1-All-g	0.00137208	-0.258281	0.147	0.215	1
LZX-CL5209.Contig1-All-g	1.7731e-07	-0.258646	0.062	0.151	0.0106446
LZX-CL2258.Contig4-All-g	4.27816e-07	-0.258819	0.049	0.131	0.0256835
Gene5626	0.00414641	-0.259201	0.096	0.147	1
LZX-Unigene20830-All-g	0.000144401	-0.260143	0.26	0.354	1
LZX-CL11970.Contig5-All-g	7.00188e-08	-0.26062	0.111	0.23	0.00420351
Gene12370	0.00197483	-0.261098	0.352	0.424	1
LZX-Unigene20122-All-g	8.97011e-06	-0.261436	0.157	0.254	0.538512
Gene16363	2.56404e-05	-0.262324	0.081	0.157	1
Gene12386	0.0234773	-0.263522	0.513	0.52	1
Gene17507	1.01809e-07	-0.263623	0.946	0.968	0.00611198
LZX-Unigene20248-All-g	1.34075e-06	-0.263877	0.329	0.468	0.0804904
LZX-CL12537.Contig10-All-g	0.000314128	-0.264001	0.059	0.115	1
Gene16291	0.00188331	-0.264217	0.089	0.141	1
LZX-CL8060.Contig23-All-g	3.17547e-07	-0.266932	0.454	0.578	0.0190636
Gene39495	5.69557e-06	-0.267375	0.675	0.731	0.341928
Gene27191	9.32627e-07	-0.267607	0.047	0.122	0.0559893
Gene40352	4.97361e-09	-0.268113	0.044	0.14	0.000298586
LZX-Unigene25026-All-g	8.82785e-07	-0.268724	0.04	0.112	0.0529971
Gene17795	3.81494e-05	-0.269039	0.218	0.312	1
Gene1882	3.05238e-07	-0.269411	0.037	0.113	0.0183246
LZX-Unigene61595-All-g	1.67933e-05	-0.270675	0.079	0.154	1
Gene23957	3.32337e-09	-0.270743	0.057	0.162	0.000199515
Gene4275	8.41644e-06	-0.271058	0.185	0.285	0.505272
LZX-Unigene51627-All-g	0.000217537	-0.2715	0.056	0.112	1
LZX-CL4293.Contig3-All-g	2.38682e-07	-0.272233	0.116	0.224	0.014329
Gene9330	6.65133e-06	-0.272768	0.132	0.227	0.399306
Gene10138	0.00366902	-0.27298	0.155	0.211	1
LZX-Unigene30864-All-g	1.5028e-07	-0.273039	0.037	0.115	0.00902193
LZX-Unigene8008-All-g	0.000105009	-0.27421	0.238	0.338	1
Gene7423	1.04185e-05	-0.276531	0.145	0.239	0.625464
Gene13482	4.4723e-07	-0.277394	0.04	0.116	0.026849
LZX-CL1363.Contig4-All-g	8.25696e-06	-0.277486	0.054	0.123	0.495698
LZX-Unigene41305-All-g	0.0233009	-0.279314	0.073	0.105	1
Gene23682	4.67823e-10	-0.280451	0.022	0.11	2.80853e-05
Gene16345	0.000313028	-0.281302	0.184	0.263	1
Gene4222	0.000140949	-0.281554	0.553	0.628	1
LZX-Unigene6585-All-g	0.00161264	-0.282171	0.45	0.513	1
Gene2355	7.42756e-05	-0.282527	0.212	0.302	1
Gene33556	9.34047e-05	-0.284454	0.049	0.105	1
LZX-CL7690.Contig4-All-g	1.3776e-05	-0.284682	0.096	0.177	0.827031
LZX-CL533.Contig6-All-g	3.25768e-06	-0.285418	0.066	0.143	0.195572
Gene1711	1.1478e-07	-0.285622	0.061	0.15	0.00689071
LZX-Unigene61722-All-g	0.00153788	-0.286705	0.118	0.178	1
Gene3648	0.00980121	-0.2869	0.069	0.107	1
LZX-CL4802.Contig5-All-g	1.43614e-08	-0.28837	0.356	0.507	0.000862171
Gene20601	5.36528e-09	-0.28937	0.035	0.125	0.000322099
Gene28223	1.91125e-11	-0.289561	0.524	0.703	1.1474e-06
Gene6726	0.00195696	-0.291248	0.192	0.258	1
Gene26152	1.02171e-08	-0.291292	0.032	0.117	0.000613374
Gene62758	0.0321486	-0.29214	0.111	0.149	1
Gene7997	2.09497e-07	-0.294033	0.037	0.113	0.012577
Gene16289	1.11129e-05	-0.294297	0.939	0.938	0.667151
LZX-CL4802.Contig10-All-g	0.000816752	-0.294739	0.16	0.233	1
LZX-CL1697.Contig11-All-g	7.94357e-06	-0.295442	0.046	0.11	0.476884
Gene24124	1.60425e-10	-0.296876	0.067	0.189	9.63095e-06
LZX-Unigene36122-All-g	0.00164372	-0.297306	0.454	0.52	1
LZX-CL8238.Contig2-All-g	0.0209396	-0.297884	0.175	0.22	1
LZX-Unigene35996-All-g	0.0139756	-0.29873	0.184	0.233	1
LZX-Unigene24860-All-g	6.20147e-11	-0.299349	0.091	0.231	3.72299e-06
LZX-CL607.Contig12-All-g	1.14129e-08	-0.300251	0.044	0.133	0.00068516
Gene12198	0.0266388	-0.302723	0.074	0.105	1
LZX-CL12379.Contig4-All-g	6.30828e-12	-0.303493	0.013	0.107	3.78711e-07
Gene574	7.70169e-07	-0.306024	0.034	0.103	0.0462363
LZX-CL1363.Contig8-All-g	5.82702e-07	-0.306828	0.078	0.169	0.0349819
Gene5873	2.6113e-06	-0.308061	0.067	0.148	0.156767
Gene1864	0.00383447	-0.308129	0.546	0.596	1
Gene35590	2.79939e-10	-0.30864	0.039	0.142	1.68058e-05
LZX-Unigene13504-All-g	0.000117588	-0.310245	0.123	0.196	1
LZX-CL3964.Contig3-All-g	9.55987e-05	-0.312501	0.265	0.355	1
LZX-CL4088.Contig8-All-g	1.97371e-05	-0.314453	0.172	0.264	1
Gene50024	6.7846e-09	-0.315763	0.042	0.135	0.000407307
Gene2048	4.95112e-05	-0.316233	0.209	0.301	1
Gene14227	6.02247e-07	-0.316447	0.13	0.236	0.0361553
Gene58618	1.51729e-06	-0.316514	0.511	0.636	0.091089
Gene2258	6.37015e-08	-0.317117	0.307	0.445	0.00382425
Gene6655	0.0062629	-0.318056	0.359	0.417	1
Gene3923	0.000331322	-0.31841	0.106	0.172	1
Gene13774	0.000150238	-0.318412	0.076	0.14	1
Gene39246	1.24496e-11	-0.318557	0.206	0.382	7.47399e-07
LZX-Unigene13531-All-g	9.69511e-08	-0.32236	0.853	0.857	0.00582036
LZX-Unigene61003-All-g	9.5197e-12	-0.324106	0.039	0.152	5.71506e-07
Gene24313	1.72846e-11	-0.324254	0.012	0.1	1.03767e-06
LZX-Unigene30042-All-g	3.07743e-06	-0.326765	0.076	0.16	0.18475
Gene40779	9.89469e-06	-0.327704	0.076	0.156	0.594018
LZX-Unigene619-All-g	0.000256044	-0.328177	0.204	0.284	1
LZX-CL367.Contig5-All-g	0.000631013	-0.328659	0.246	0.324	1
LZX-CL23.Contig16-All-g	9.58207e-13	-0.329222	0.024	0.132	5.7525e-08
LZX-Unigene15046-All-g	3.56473e-08	-0.329957	0.184	0.32	0.00214005
Gene12524	0.0042829	-0.331255	0.196	0.256	1
Gene19164	4.20176e-08	-0.331713	0.032	0.112	0.00252249
Gene15721	1.0453e-07	-0.33209	0.084	0.183	0.00627537
Gene20600	3.37042e-09	-0.333988	0.03	0.118	0.00020234
Gene9042	3.86418e-08	-0.334759	0.251	0.379	0.00231982
LZX-Unigene46503-All-g	4.7226e-06	-0.335323	0.342	0.457	0.283516
LZX-CL2560.Contig1-All-g	4.3063e-10	-0.336144	0.116	0.258	2.58524e-05
LZX-CL9755.Contig2-All-g	9.40169e-09	-0.338566	0.115	0.234	0.000564421
Gene24311	4.59788e-12	-0.34061	0.02	0.122	2.76029e-07
Gene12768	3.6162e-09	-0.341197	0.024	0.106	0.000217095
Gene21848	1.08764e-09	-0.342033	0.162	0.308	6.52954e-05
Gene58520	1.32151e-07	-0.344052	0.057	0.147	0.00793357
Gene2900	4.13615e-08	-0.345861	0.056	0.15	0.00248309
LZX-CL458.Contig4-All-g	9.44886e-13	-0.347615	0.054	0.186	5.67253e-08
LZX-Unigene51371-All-g	1.47791e-07	-0.347803	0.042	0.122	0.00887249
Gene37677	0.0147805	-0.349151	0.076	0.112	1
Gene9518	6.32144e-06	-0.349735	0.057	0.13	0.379502
Gene45042	1.063e-09	-0.352194	0.545	0.665	6.38164e-05
LZX-Unigene15152-All-g	2.2604e-08	-0.354365	0.258	0.397	0.00135701
LZX-Unigene80198-All-g	4.15577e-07	-0.355394	0.054	0.138	0.0249487
Gene30825	4.31722e-09	-0.355988	0.054	0.153	0.00025918
Gene24312	7.18032e-12	-0.359708	0.027	0.132	4.31063e-07
LZX-CL726.Contig2-All-g	7.53365e-13	-0.360363	0.04	0.161	4.52275e-08
Gene20256	2.91233e-14	-0.361129	0.128	0.308	1.74839e-09
Gene18944	5.94232e-07	-0.361288	0.283	0.41	0.0356741
Gene18245	1.82256e-08	-0.364837	0.951	0.92	0.00109416
Gene8965	1.63978e-05	-0.365201	0.481	0.57	0.984427
Gene16047	4.41166e-14	-0.365839	0.153	0.344	2.6485e-09
Gene8511	1.13781e-07	-0.365913	0.044	0.125	0.00683074
Gene13964	0.00598298	-0.367766	0.12	0.166	1
LZX-Unigene18940-All-g	3.04262e-08	-0.367819	0.032	0.112	0.00182661
LZX-Unigene56810-All-g	3.59629e-05	-0.36823	0.224	0.318	1
LZX-CL6621.Contig1-All-g	3.40254e-13	-0.369062	0.02	0.13	2.04268e-08
Gene2214	5.66665e-07	-0.370025	0.143	0.248	0.0340192
LZX-CL2970.Contig3-All-g	4.97998e-12	-0.372052	0.079	0.215	2.98968e-07
Gene15735	2.19225e-05	-0.372814	0.31	0.415	1
LZX-Unigene10088-All-g	2.1335e-06	-0.372888	0.211	0.321	0.128082
Gene42924	3.69908e-08	-0.373635	0.057	0.149	0.00222071
Gene48839	1.80614e-10	-0.373873	0.233	0.397	1.0843e-05
Gene18279	3.86373e-06	-0.375895	0.314	0.427	0.231955
Gene5638	2.75191e-07	-0.378029	0.037	0.11	0.0165208
Gene3982	4.30291e-05	-0.378234	0.332	0.426	1
LZX-Unigene14901-All-g	6.12683e-08	-0.379465	0.26	0.393	0.00367818
LZX-Unigene9759-All-g	1.95565e-09	-0.38001	0.022	0.103	0.000117405
Gene4216	3.64106e-06	-0.382524	0.101	0.189	0.218588
Gene11046	0.000343751	-0.383424	0.073	0.13	1
Gene23686	2.09307e-07	-0.383686	0.282	0.402	0.0125655
Gene1459	1.88901e-09	-0.384162	0.11	0.234	0.000113405
LZX-Unigene35352-All-g	2.75529e-06	-0.388104	0.164	0.266	0.165411
Gene23903	1.16097e-09	-0.388837	0.027	0.115	6.96976e-05
Gene22132	7.75174e-11	-0.391506	0.039	0.143	4.65368e-06
Gene6452	2.37292e-08	-0.394224	0.31	0.442	0.00142456
Gene6981	1.26006e-05	-0.39509	0.042	0.104	0.756465
LZX-Unigene8671-All-g	6.08881e-14	-0.397184	0.007	0.106	3.65536e-09
Gene12268	4.34462e-08	-0.39724	0.191	0.325	0.00260825
Gene23899	7.00535e-11	-0.39814	0.111	0.255	4.20559e-06
LZX-Unigene23538-All-g	8.23025e-14	-0.398508	0.015	0.123	4.94095e-09
LZX-CL4287.Contig1-All-g	5.39641e-06	-0.398937	0.15	0.246	0.323968
Gene4271	1.33345e-11	-0.399084	0.278	0.458	8.00522e-07
LZX-Unigene51523-All-g	8.93032e-08	-0.399462	0.054	0.142	0.00536123
Gene18819	3.85348e-11	-0.399515	0.03	0.133	2.3134e-06
Gene7899	1.7282e-10	-0.40005	0.162	0.317	1.03751e-05
LZX-Unigene46080-All-g	2.85367e-09	-0.401883	0.621	0.698	0.000171318
Gene2260	3.05758e-09	-0.403094	0.209	0.354	0.000183559
Gene13011	0.00738165	-0.403569	0.078	0.12	1
Gene4332	1.44604e-06	-0.404085	0.875	0.835	0.0868116
Gene2218	5.03607e-09	-0.40554	0.202	0.348	0.000302335
Gene19581	8.50211e-08	-0.406962	0.118	0.227	0.00510415
Gene23869	1.59044e-05	-0.408462	0.325	0.418	0.954805
LZX-CL7902.Contig3-All-g	0.00355658	-0.412028	0.164	0.214	1
LZX-CL1520.Contig1-All-g	7.87434e-08	-0.413032	0.106	0.211	0.00472728
Gene12195	2.52898e-08	-0.413628	0.265	0.401	0.00151825
LZX-CL4615.Contig5-All-g	4.44891e-15	-0.414238	0.071	0.229	2.67086e-10
LZX-CL607.Contig8-All-g	9.39257e-09	-0.414738	0.078	0.18	0.000563873
LZX-CL6738.Contig1-All-g	2.47715e-12	-0.416126	0.718	0.785	1.48713e-07
Gene27863	2.67477e-15	-0.418312	0.076	0.239	1.60577e-10
Gene10509	0.000835442	-0.418731	0.46	0.495	1
Gene19014	1.70287e-07	-0.419032	0.155	0.271	0.010223
Gene32247	7.35321e-10	-0.422092	0.042	0.143	4.41443e-05
LZX-CL6789.Contig1-All-g	3.54891e-09	-0.424388	0.755	0.815	0.000213055
Gene16353	0.0137354	-0.425336	0.501	0.496	1
LZX-Unigene845-All-g	3.1963e-08	-0.426126	0.383	0.513	0.00191887
LZX-CL12230.Contig2-All-g	6.01148e-14	-0.426256	0.015	0.125	3.60893e-09
LZX-Unigene35371-All-g	0.000178226	-0.426451	0.287	0.37	1
Gene12057	0.000105769	-0.427395	0.707	0.715	1
Gene6302	0.0032696	-0.427686	0.137	0.189	1
LZX-Unigene13532-All-g	9.1031e-09	-0.429296	0.17	0.302	0.000546495
Gene26721	4.48528e-05	-0.429709	0.064	0.126	1
Gene25594	1.79515e-07	-0.431476	0.218	0.336	0.010777
LZX-CL8760.Contig8-All-g	7.19098e-08	-0.432297	0.43	0.555	0.00431703
Gene27171	4.30065e-12	-0.434503	0.123	0.282	2.58185e-07
LZX-CL652.Contig1-All-g	5.13639e-08	-0.436767	0.145	0.263	0.00308358
LZX-CL11488.Contig15-All-g	1.9097e-12	-0.437739	0.745	0.838	1.14647e-07
LZX-CL2195.Contig2-All-g	0.0272487	-0.44071	0.904	0.853	1
LZX-CL607.Contig5-All-g	6.59369e-15	-0.446332	0.022	0.142	3.95846e-10
LZX-Unigene7694-All-g	1.75977e-11	-0.447947	0.051	0.167	1.05646e-06
LZX-Unigene51570-All-g	0.000504975	-0.453214	0.285	0.362	1
Gene713	3.79638e-06	-0.458288	0.056	0.125	0.227912
LZX-CL7296.Contig2-All-g	2.35347e-07	-0.458613	0.216	0.345	0.0141288
Gene2079	0.000636529	-0.459508	0.663	0.662	1
LZX-Unigene5665-All-g	0.000658267	-0.461352	0.511	0.589	1
Gene3290	1.34835e-11	-0.461544	0.179	0.345	8.09469e-07
LZX-Unigene14722-All-g	1.00518e-21	-0.463559	0.953	0.972	6.03448e-17
LZX-CL2970.Contig4-All-g	4.71018e-06	-0.464869	0.401	0.511	0.282771
Gene30059	6.43427e-22	-0.465863	0.853	0.906	3.86275e-17
LZX-Unigene45730-All-g	4.0975e-07	-0.467309	0.135	0.238	0.0245989
LZX-CL12282.Contig1-All-g	1.26632e-10	-0.469553	0.162	0.31	7.60226e-06
Gene29971	2.65993e-11	-0.470896	0.015	0.104	1.59686e-06
LZX-Unigene10282-All-g	4.77177e-09	-0.475898	0.47	0.599	0.000286468
Gene6301	1.88249e-06	-0.481922	0.782	0.776	0.113014
Gene10657	1.12831e-11	-0.483776	0.047	0.165	6.77367e-07
Gene17672	0.00235631	-0.485046	0.143	0.201	1
Gene27561	2.80021e-05	-0.485543	0.071	0.136	1
LZX-CL4002.Contig3-All-g	1.41731e-12	-0.485693	0.169	0.339	8.50867e-08
LZX-Unigene15482-All-g	0.000821774	-0.490382	0.111	0.172	1
Gene23868	6.18636e-11	-0.49159	0.126	0.278	3.71392e-06
LZX-CL8635.Contig3-All-g	1.32244e-14	-0.493557	0.051	0.193	7.93914e-10
LZX-CL10347.Contig1-All-g	4.45625e-10	-0.499121	0.341	0.495	2.67527e-05
LZX-CL11970.Contig9-All-g	7.33632e-09	-0.499682	0.137	0.258	0.000440429
Gene15010	9.24253e-09	-0.500824	0.049	0.141	0.000554866
LZX-CL7400.Contig2-All-g	1.61086e-15	-0.505435	0.105	0.278	9.67066e-11
LZX-Unigene13565-All-g	5.08335e-07	-0.506118	0.105	0.197	0.0305174
Gene8906	3.47459e-18	-0.512771	0.685	0.771	2.08593e-13
Gene9205	8.41364e-09	-0.513536	0.403	0.519	0.000505104
LZX-Unigene12059-All-g	0.00787996	-0.516513	0.152	0.198	1
Gene23191	7.08298e-13	-0.52233	0.086	0.233	4.2522e-08
LZX-CL10022.Contig1-All-g	1.51904e-11	-0.522375	0.243	0.408	9.11943e-07
LZX-CL4112.Contig1-All-g	8.65267e-10	-0.522516	0.079	0.191	5.19455e-05
LZX-Unigene7794-All-g	3.535e-12	-0.524005	0.239	0.408	2.1222e-07
LZX-Unigene19515-All-g	2.76124e-11	-0.526257	0.052	0.166	1.65768e-06
Gene3117	2.70836e-07	-0.527963	0.123	0.222	0.0162594
Gene36491	9.18535e-06	-0.53065	0.093	0.168	0.551434
LZX-Unigene70924-All-g	1.99523e-12	-0.533803	0.013	0.109	1.19782e-07
LZX-CL12537.Contig11-All-g	1.80255e-12	-0.534099	0.025	0.131	1.08214e-07
LZX-CL4066.Contig6-All-g	2.68599e-15	-0.541138	0.01	0.123	1.61251e-10
Gene6207	1.31076e-11	-0.542639	0.253	0.419	7.86901e-07
Gene25242	2.88069e-10	-0.543037	0.03	0.122	1.7294e-05
LZX-CL12616.Contig6-All-g	4.31264e-11	-0.545122	0.091	0.216	2.58905e-06
Gene41467	1.1695e-10	-0.547304	0.073	0.195	7.021e-06
Gene389	5.03631e-07	-0.547725	0.172	0.281	0.030235
LZX-CL1564.Contig11-All-g	1.95501e-09	-0.549812	0.251	0.393	0.000117367
LZX-CL1493.Contig2-All-g	2.83013e-16	-0.555002	0.02	0.15	1.69904e-11
Gene31148	5.41919e-11	-0.555194	0.015	0.101	3.25336e-06
Gene17989	8.65721e-14	-0.559064	0.03	0.151	5.19727e-09
LZX-CL10700.Contig1-All-g	2.33766e-17	-0.567316	0.066	0.233	1.40339e-12
Gene16231	0.0259371	-0.573224	0.089	0.123	1
Gene9333	0.00509804	-0.575614	0.39	0.396	1
LZX-Unigene12771-All-g	2.68747e-12	-0.588419	0.152	0.308	1.61339e-07
Gene22962	3.82406e-06	-0.590358	0.325	0.414	0.229574
Gene17561	5.86432e-10	-0.59818	0.332	0.481	3.52058e-05
LZX-Unigene9587-All-g	1.29348e-10	-0.607909	0.619	0.692	7.76528e-06
LZX-Unigene61834-All-g	1.38496e-10	-0.615634	0.177	0.318	8.3145e-06
Gene16292	0.0167393	-0.620385	0.44	0.468	1
Gene18047	4.85977e-13	-0.623394	0.157	0.325	2.91751e-08
LZX-Unigene4044-All-g	7.55483e-15	-0.624563	0.007	0.112	4.53547e-10
Gene22152	1.8781e-20	-0.633082	0.005	0.145	1.1275e-15
Gene17524	2.9605e-07	-0.6362	0.108	0.212	0.0177731
Gene22147	2.45465e-20	-0.642754	0.019	0.175	1.47362e-15
Gene11310	0.0165853	-0.654464	0.265	0.278	1
Gene20371	0.0117792	-0.656289	0.164	0.197	1
Gene23031	4.9882e-06	-0.657491	0.115	0.192	0.299462
LZX-CL5761.Contig1-All-g	3.49251e-19	-0.666102	0.683	0.794	2.0967e-14
LZX-Unigene51516-All-g	8.38936e-16	-0.666501	0.29	0.475	5.03647e-11
Gene25814	2.82564e-13	-0.66661	0.059	0.195	1.69635e-08
Gene25073	1.26668e-05	-0.67189	0.12	0.193	0.760438
LZX-CL8100.Contig4-All-g	1.2408e-11	-0.671977	0.027	0.13	7.44903e-07
LZX-CL1697.Contig4-All-g	1.25451e-19	-0.674157	0.083	0.277	7.53134e-15
Gene16673	0.000103835	-0.678249	0.25	0.307	1
LZX-Unigene15332-All-g	4.25057e-15	-0.688818	0.165	0.337	2.55179e-10
Gene32881	2.86719e-05	-0.689428	0.132	0.201	1
Gene16426	3.38875e-05	-0.690309	0.541	0.529	1
Gene14915	0.00950333	-0.693439	0.214	0.257	1
LZX-CL399.Contig5-All-g	8.34063e-14	-0.695246	0.282	0.458	5.00721e-09
LZX-CL607.Contig15-All-g	1.45127e-16	-0.702584	0.162	0.346	8.71254e-12
Gene8283	2.76527e-05	-0.702979	0.074	0.141	1
Gene19379	7.68795e-22	-0.706447	0.005	0.153	4.61538e-17
Gene22150	4.09787e-23	-0.709963	0.003	0.159	2.46012e-18
Gene40308	0.00634361	-0.711576	0.393	0.446	1
Gene1775	7.65372e-18	-0.711783	0.089	0.276	4.59484e-13
LZX-Unigene13623-All-g	0.00042997	-0.716691	0.062	0.116	1
Gene11339	2.79625e-13	-0.718722	0.145	0.316	1.6787e-08
Gene37580	8.02134e-09	-0.732055	0.042	0.131	0.000481553
Gene13908	0.000739105	-0.734374	0.331	0.356	1
LZX-CL1023.Contig2-All-g	1.97336e-12	-0.738048	0.012	0.105	1.18469e-07
LZX-Unigene109218-All-g	2.64451e-24	-0.743005	0.019	0.2	1.58761e-19
LZX-Unigene30845-All-g	1.23292e-22	-0.745494	0.066	0.268	7.4017e-18
LZX-CL2195.Contig1-All-g	1.44404e-25	-0.757062	0.422	0.657	8.66917e-21
Gene7585	9.28954e-08	-0.765737	0.098	0.187	0.00557688
LZX-Unigene56753-All-g	1.07015e-16	-0.771767	0.044	0.195	6.42457e-12
LZX-CL9557.Contig1-All-g	5.6068e-07	-0.777299	0.056	0.131	0.0336599
Gene20372	0.000395767	-0.799142	0.246	0.294	1
Gene25491	1.97765e-15	-0.80136	0.039	0.17	1.18726e-10
LZX-Unigene19051-All-g	9.80441e-12	-0.803485	0.044	0.157	5.88598e-07
LZX-CL8042.Contig4-All-g	1.49663e-13	-0.804175	0.474	0.612	8.98489e-09
Gene17551	1.32301e-10	-0.806933	0.484	0.596	7.94259e-06
Gene20806	3.67156e-07	-0.834918	0.147	0.248	0.0220419
LZX-CL318.Contig2-All-g	7.29722e-19	-0.846186	0.103	0.303	4.38081e-14
LZX-Unigene5693-All-g	6.25647e-13	-0.848937	0.293	0.461	3.75601e-08
Gene6310	1.23085e-09	-0.85767	0.16	0.286	7.3893e-05
LZX-CL1063.Contig1-All-g	0.00572147	-0.861376	0.081	0.123	1
LZX-Unigene16216-All-g	3.91665e-21	-0.873914	0.051	0.238	2.35132e-16
Gene25815	2.63472e-07	-0.886048	0.226	0.338	0.0158173
Gene22114	0.000408581	-0.893858	0.091	0.148	1
Gene11203	9.17869e-05	-0.906404	0.046	0.1	1
Gene60992	4.05837e-12	-0.907037	0.081	0.204	2.4364e-07
Gene28172	4.62832e-18	-0.907903	0.027	0.176	2.77857e-13
LZX-Unigene8095-All-g	1.68656e-17	-0.911918	0.025	0.165	1.01251e-12
Gene884	5.6612e-09	-0.920714	0.078	0.177	0.000339864
LZX-CL3352.Contig2-All-g	1.11265e-18	-0.923239	0.012	0.149	6.67968e-14
Gene27092	5.86565e-05	-0.939742	0.302	0.34	1
LZX-CL2757.Contig9-All-g	1.00811e-31	-0.945185	0.039	0.276	6.0521e-27
LZX-Unigene10190-All-g	8.40892e-19	-0.951362	0.162	0.363	5.04821e-14
Gene1486	1.48351e-19	-0.960428	0.287	0.53	8.9061e-15
Gene17550	0.00251653	-0.970186	0.142	0.187	1
LZX-CL7304.Contig2-All-g	1.34461e-06	-0.975778	0.44	0.511	0.0807225
Gene34723	9.89561e-11	-0.982382	0.116	0.234	5.94073e-06
LZX-Unigene16760-All-g	2.44287e-27	-0.98477	0.042	0.254	1.46655e-22
Gene16560	2.05959e-13	-0.988562	0.049	0.172	1.23645e-08
Gene22113	8.5175e-05	-0.99368	0.545	0.43	1
Gene20805	1.21221e-12	-1.00315	0.069	0.204	7.27741e-08
LZX-CL10022.Contig2-All-g	6.72104e-42	-1.01283	0.744	0.859	4.03491e-37
Gene68108	5.66642e-09	-1.0408	0.133	0.238	0.000340178
LZX-CL7902.Contig2-All-g	9.82096e-21	-1.05133	0.361	0.558	5.89592e-16
LZX-Unigene8805-All-g	1.61728e-19	-1.07425	0.44	0.664	9.70919e-15
LZX-Unigene18379-All-g	2.6947e-21	-1.0791	0.489	0.669	1.61774e-16
LZX-CL3550.Contig2-All-g	7.238e-28	-1.08723	0.049	0.274	4.34526e-23
Gene38442	2.8973e-09	-1.10301	0.246	0.337	0.000173937
Gene4367	9.82059e-06	-1.1251	0.101	0.177	0.589569
LZX-CL607.Contig4-All-g	1.72432e-34	-1.12872	0.002	0.224	1.03518e-29
LZX-CL11144.Contig2-All-g	1.10957e-29	-1.21388	0.015	0.225	6.66118e-25
Gene18679	4.53469e-19	-1.22323	0.062	0.228	2.72235e-14
LZX-Unigene10889-All-g	2.7071e-40	-1.22911	0	0.255	1.62518e-35
LZX-CL12667.Contig4-All-g	2.40434e-14	-1.32734	0.039	0.167	1.44342e-09
LZX-Unigene22234-All-g	3.81766e-06	-1.33432	0.098	0.174	0.229189
Gene20374	2.00601e-11	-1.34748	0.305	0.395	1.20429e-06
Gene5428	2.45657e-17	-1.34935	0.094	0.269	1.47478e-12
LZX-Unigene16577-All-g	1.02994e-21	-1.36336	0.027	0.196	6.18313e-17
LZX-CL458.Contig2-All-g	8.79038e-36	-1.39319	0.079	0.368	5.27722e-31
Gene14949	5.2077e-31	-1.39369	0.039	0.276	3.12639e-26
Gene40307	3.13977e-05	-1.40564	0.258	0.317	1
Gene38267	2.80606e-07	-1.4125	0.233	0.307	0.0168459
Gene24229	1.13844e-11	-1.50131	0.019	0.112	6.83449e-07
LZX-CL318.Contig1-All-g	2.53256e-49	-1.50331	0.037	0.372	1.5204e-44
Gene48236	1.09731e-40	-1.53722	0.046	0.34	6.58761e-36
Gene66095	3.82277e-28	-1.58069	0.079	0.299	2.29496e-23
LZX-CL8066.Contig1-All-g	5.95091e-114	-1.59139	0.911	0.976	3.57257e-109
Gene20214	7.47914e-15	-1.59283	0.224	0.354	4.49002e-10
LZX-CL3352.Contig1-All-g	4.29318e-15	-1.66315	0.049	0.192	2.57737e-10
LZX-CL1493.Contig5-All-g	1.04706e-46	-1.784	0.057	0.387	6.28589e-42
LZX-CL2757.Contig8-All-g	1.11625e-47	-1.86412	0.025	0.335	6.70129e-43
LZX-CL1635.Contig5-All-g	6.00945e-54	-1.995	0.003	0.335	3.60771e-49
Gene28837	2.04161e-29	-2.25362	0.019	0.229	1.22566e-24
LZX-CL12667.Contig2-All-g	2.73936e-36	-2.27988	0.002	0.236	1.64455e-31
LZX-CL1678.Contig7-All-g	1.62352e-11	-2.3496	0.098	0.231	9.74665e-07
Gene68595	2.76296e-21	-2.69677	0.079	0.266	1.65872e-16
LZX-CL1678.Contig8-All-g	2.58948e-54	-3.55728	0.007	0.343	1.55457e-49
LZX-CL1635.Contig2-All-g	5.15179e-56	-3.92619	0.01	0.356	3.09283e-51
LZX-CL1635.Contig3-All-g	3.96856e-33	-4.17441	0.007	0.227	2.38249e-28

## Sheet: 2.Basal_epi
gene	p_val	avg_log2FC	pct.1	pct.2	p_val_adj
Gene25094	1.16994e-29	3.52765	0.322	0.098	7.0236e-25
LZX-CL8446.Contig7-All-g	1.57171e-35	2.94871	0.187	0.006	9.43563e-31
LZX-CL8366.Contig3-All-g	6.45744e-29	2.12408	0.463	0.227	3.87666e-24
Gene2667	8.71107e-23	2.07662	0.245	0.066	5.22961e-18
LZX-CL8760.Contig12-All-g	6.01151e-58	1.92273	0.425	0.08	3.60895e-53
LZX-Unigene7442-All-g	4.93732e-07	1.87805	0.409	0.341	0.0296407
LZX-Unigene14404-All-g	2.52373e-25	1.86887	0.266	0.065	1.5151e-20
Gene26358	9.79814e-31	1.85197	0.272	0.051	5.88222e-26
Gene24510	2.07616e-28	1.74279	0.263	0.054	1.2464e-23
Gene24511	1.20063e-28	1.72151	0.266	0.054	7.20789e-24
LZX-CL11161.Contig1-All-g	0.00124246	1.71938	0.515	0.536	1
Gene18971	1.34163e-51	1.61668	0.38	0.062	8.05435e-47
Gene18128	1.00315e-08	1.59044	0.172	0.075	0.000602228
LZX-Unigene5693-All-g	1.9201e-06	1.45389	0.506	0.452	0.115271
Gene724	5.11341e-49	1.38492	0.925	0.83	3.06979e-44
LZX-Unigene61898-All-g	3.40896e-39	1.32215	0.726	0.552	2.04653e-34
LZX-Unigene15295-All-g	5.7409e-26	1.31409	0.817	0.744	3.44649e-21
Gene18975	3.5485e-25	1.28933	0.49	0.272	2.13031e-20
LZX-CL3889.Contig1-All-g	9.35215e-41	1.28197	0.755	0.573	5.61447e-36
LZX-CL7732.Contig3-All-g	1.04118e-40	1.27203	0.34	0.071	6.25062e-36
LZX-CL7804.Contig3-All-g	7.38698e-09	1.27149	0.384	0.284	0.00044347
Gene19115	9.62236e-23	1.26514	0.531	0.303	5.77669e-18
Gene19288	1.62249e-15	1.26062	0.566	0.524	9.74046e-11
Gene22962	4.45688e-25	1.25989	0.21	0.034	2.67564e-20
Gene19615	1.28554e-12	1.24902	0.527	0.403	7.71762e-08
Gene5287	1.59121e-48	1.248	0.322	0.041	9.55268e-44
Gene19037	1.55582e-19	1.22384	0.932	0.901	9.34023e-15
LZX-CL8366.Contig4-All-g	1.76639e-21	1.19927	0.51	0.282	1.06043e-16
Gene6621	2.43211e-20	1.19315	0.6	0.456	1.46009e-15
Gene8704	4.9964e-21	1.1839	0.712	0.669	2.99954e-16
Gene5768	3.41065e-22	1.13024	0.907	0.868	2.04755e-17
LZX-Unigene45790-All-g	3.62842e-35	1.10728	0.871	0.756	2.17829e-30
LZX-CL9866.Contig1-All-g	3.84582e-17	1.09382	0.602	0.491	2.3088e-12
Gene13586	4.07754e-09	1.08759	0.417	0.35	0.000244791
Gene13075	1.94654e-23	1.08083	0.724	0.634	1.16859e-18
Gene18820	4.20692e-11	1.06273	0.282	0.15	2.52558e-06
Gene5753	5.83423e-31	1.04412	0.886	0.797	3.50252e-26
Gene11706	9.93046e-11	1.03926	0.295	0.168	5.96165e-06
Gene26113	0.000471064	1.03573	0.463	0.455	1
Gene19878	3.91604e-20	1.02787	0.573	0.424	2.35095e-15
Gene28224	0.00141419	1.01381	0.286	0.481	1
LZX-CL5854.Contig1-All-g	3.37344e-05	1.00446	0.28	0.214	1
Gene16228	1.06395e-09	1.00142	0.349	0.227	6.38732e-05
Gene6342	4.64783e-19	0.999313	0.62	0.484	2.79028e-14
LZX-CL193.Contig6-All-g	0.000518886	0.998757	0.27	0.21	1
Gene5548	8.94302e-23	0.993207	0.846	0.76	5.36885e-18
LZX-CL10279.Contig1-All-g	9.55202e-21	0.983725	0.191	0.038	5.73446e-16
LZX-Unigene6050-All-g	5.25377e-16	0.967888	0.305	0.145	3.15405e-11
LZX-CL3183.Contig2-All-g	7.85753e-14	0.951816	0.552	0.441	4.71719e-09
Gene1864	1.33944e-09	0.938616	0.759	0.76	8.0412e-05
Gene5785	2.66163e-14	0.937536	0.697	0.634	1.59788e-09
Gene5790	3.51596e-31	0.937025	0.84	0.762	2.11077e-26
Gene2446	4.30582e-11	0.933481	0.558	0.459	2.58496e-06
Gene11029	3.45509e-07	0.928275	0.301	0.192	0.0207423
Gene23868	3.40284e-21	0.919503	0.129	0.009	2.04286e-16
Gene19256	5.16757e-05	0.918618	0.222	0.154	1
Gene18250	8.46605e-30	0.906275	0.902	0.896	5.08251e-25
LZX-Unigene50735-All-g	6.29577e-22	0.901329	0.766	0.615	3.7796e-17
Gene12283	2.03388e-11	0.894989	0.421	0.293	1.22102e-06
LZX-Unigene7295-All-g	1.19925e-15	0.880844	0.649	0.473	7.19959e-11
Gene44439	8.69015e-19	0.880671	0.149	0.022	5.21704e-14
Gene1681	2.50859e-09	0.871293	0.475	0.385	0.000150601
Gene4556	6.03466e-07	0.863311	0.394	0.323	0.0362285
Gene7954	0.000126024	0.860664	0.359	0.304	1
LZX-Unigene20248-All-g	0.0274816	0.859714	0.259	0.245	1
Gene2161	1.12361e-18	0.853961	0.317	0.138	6.74546e-14
Gene28331	0.0022275	0.85	0.195	0.148	1
Gene14901	1.88626e-21	0.841724	0.799	0.742	1.1324e-16
Gene1416	2.06401e-10	0.838263	0.49	0.386	1.23911e-05
Gene7375	2.29174e-10	0.83777	0.5	0.399	1.37583e-05
LZX-Unigene25323-All-g	0.0382369	0.836696	0.645	0.645	1
LZX-CL12748.Contig3-All-g	1.47363e-09	0.835312	0.485	0.39	8.84682e-05
Gene5288	5.16947e-12	0.834436	0.465	0.338	3.10344e-07
LZX-Unigene12337-All-g	3.63046e-20	0.833136	0.241	0.072	2.17951e-15
Gene22396	1.04629e-14	0.828793	0.149	0.033	6.28129e-10
Gene3058	2.10915e-05	0.827528	0.176	0.104	1
Gene22392	1.05965e-14	0.820136	0.149	0.033	6.36148e-10
LZX-Unigene24433-All-g	8.40091e-13	0.812987	0.122	0.027	5.0434e-08
Gene3509	6.94503e-17	0.812853	0.691	0.615	4.16938e-12
Gene22395	2.30627e-14	0.808698	0.147	0.033	1.38455e-09
LZX-Unigene46423-All-g	4.96706e-10	0.808502	0.564	0.48	2.98192e-05
Gene17563	9.99604e-07	0.801101	0.392	0.339	0.0600102
Gene17455	2.21756e-26	0.79334	0.886	0.882	1.33129e-21
Gene12152	8.7209e-11	0.793304	0.689	0.634	5.23551e-06
LZX-Unigene14169-All-g	1.92348e-08	0.792564	0.373	0.274	0.00115474
Gene12276	1.05844e-13	0.790936	0.162	0.047	6.35424e-09
Gene22394	2.41918e-14	0.790717	0.147	0.033	1.45233e-09
Gene18387	2.21733e-06	0.783309	0.467	0.38	0.133115
Gene13105	6.66788e-37	0.782911	0.915	0.819	4.00299e-32
LZX-CL7296.Contig2-All-g	3.85716e-10	0.777812	0.187	0.078	2.3156e-05
Gene7165	6.14827e-07	0.767062	0.378	0.293	0.0369105
Gene2558	1.70014e-17	0.761057	0.784	0.727	1.02066e-12
Gene14151	1.44869e-06	0.760706	0.257	0.168	0.0869707
LZX-CL10167.Contig2-All-g	3.30645e-12	0.75275	0.506	0.393	1.98499e-07
LZX-CL11189.Contig1-All-g	3.72184e-09	0.745273	0.477	0.382	0.000223437
LZX-CL5831.Contig3-All-g	1.6203e-05	0.74278	0.263	0.183	0.97273
LZX-CL3239.Contig3-All-g	1.35834e-09	0.742567	0.502	0.396	8.15465e-05
Gene12759	6.918e-12	0.736278	0.539	0.435	4.15315e-07
LZX-CL11488.Contig5-All-g	1.1064e-16	0.730961	0.131	0.02	6.64215e-12
Gene28380	7.47288e-05	0.730755	0.214	0.133	1
LZX-CL7421.Contig2-All-g	1.04875e-22	0.730749	0.921	0.887	6.29607e-18
Gene22771	5.50011e-06	0.729323	0.475	0.429	0.330194
Gene9616	1.12823e-13	0.727326	0.699	0.628	6.77321e-09
Gene22397	5.50841e-14	0.721476	0.145	0.033	3.30692e-09
Gene2073	1.41867e-05	0.719539	0.365	0.291	0.851687
LZX-CL1023.Contig11-All-g	7.21763e-12	0.716421	0.45	0.296	4.33303e-07
Gene2254	1.22456e-18	0.716009	0.878	0.831	7.35152e-14
Gene3790	0.00781079	0.706728	0.309	0.284	1
LZX-CL10601.Contig5-All-g	2.59504e-20	0.704363	0.104	0.002	1.55791e-15
Gene27975	2.20638e-09	0.701061	0.701	0.652	0.000132458
Gene15006	1.25313e-09	0.699961	0.595	0.521	7.52304e-05
LZX-CL664.Contig5-All-g	3.86572e-11	0.699619	0.34	0.195	2.32075e-06
Gene12908	6.07622e-07	0.697863	0.409	0.322	0.036478
Gene21167	5.01742e-08	0.695948	0.346	0.244	0.00301216
Gene12312	4.84167e-13	0.695736	0.749	0.706	2.90665e-08
Gene66536	2.1365e-05	0.695409	0.488	0.455	1
LZX-CL7584.Contig2-All-g	5.6386e-05	0.695336	0.409	0.339	1
LZX-CL2195.Contig2-All-g	2.62509e-17	0.694404	0.786	0.72	1.57595e-12
LZX-Unigene61847-All-g	2.6075e-05	0.691467	0.276	0.2	1
LZX-Unigene17463-All-g	2.61983e-17	0.688134	0.214	0.063	1.57279e-12
LZX-CL8760.Contig4-All-g	1.95307e-11	0.681394	0.228	0.104	1.17251e-06
Gene1589	2.33641e-05	0.676878	0.429	0.382	1
LZX-CL399.Contig1-All-g	3.35526e-27	0.675848	0.948	0.857	2.0143e-22
LZX-CL10075.Contig4-All-g	2.3332e-18	0.674043	0.108	0.007	1.40071e-13
Gene3099	4.73028e-07	0.672834	0.635	0.633	0.0283977
LZX-Unigene34335-All-g	3.88793e-09	0.672619	0.253	0.139	0.000233408
Gene3763	0.0431938	0.672263	0.313	0.304	1
LZX-CL6708.Contig2-All-g	2.59294e-14	0.670005	0.732	0.662	1.55665e-09
LZX-Unigene51392-All-g	7.86718e-12	0.669814	0.793	0.779	4.72299e-07
Gene18959	2.68456e-24	0.666803	0.938	0.871	1.61165e-19
Gene53462	4.05828e-14	0.66503	0.234	0.096	2.43635e-09
LZX-CL7800.Contig1-All-g	1.18028e-07	0.664857	0.106	0.036	0.00708569
Gene2697	2.94772e-05	0.663187	0.369	0.308	1
LZX-Unigene15429-All-g	3.49042e-08	0.662718	0.469	0.374	0.00209544
Gene12057	3.61016e-25	0.661342	0.936	0.909	2.16732e-20
Gene12277	0.00300537	0.660002	0.361	0.324	1
Gene7436	0.0233668	0.65942	0.259	0.227	1
Gene7418	2.34834e-07	0.655249	0.143	0.061	0.014098
LZX-CL9473.Contig3-All-g	8.60122e-07	0.652358	0.203	0.117	0.0516366
Gene9167	4.88259e-09	0.649971	0.869	0.853	0.000293121
Gene18245	1.9729e-25	0.64626	0.942	0.878	1.18441e-20
LZX-Unigene23946-All-g	8.22533e-05	0.644542	0.251	0.181	1
Gene2358	0.00880333	0.643846	0.309	0.281	1
Gene9882	2.19577e-25	0.642134	0.94	0.921	1.31821e-20
LZX-Unigene30842-All-g	1.38125e-08	0.641025	0.228	0.122	0.000829218
Gene2147	1.94026e-23	0.640677	0.938	0.908	1.16482e-18
Gene26479	8.58747e-14	0.640087	0.104	0.014	5.1554e-09
LZX-Unigene41265-All-g	1.31811e-09	0.63987	0.585	0.522	7.91311e-05
LZX-Unigene7922-All-g	3.78804e-21	0.639846	0.187	0.036	2.27411e-16
LZX-CL6841.Contig1-All-g	8.39231e-10	0.638666	0.131	0.042	5.03824e-05
Gene5425	0.00531486	0.634875	0.477	0.466	1
Gene8000	0.000858719	0.634477	0.34	0.295	1
Gene2547	2.7941e-07	0.632902	0.282	0.185	0.0167741
Gene6296	7.10913e-15	0.632882	0.795	0.739	4.26789e-10
Gene43593	4.96139e-05	0.627379	0.286	0.211	1
LZX-CL12007.Contig6-All-g	0.0028395	0.622398	0.234	0.186	1
Gene15089	3.19524e-06	0.620557	0.234	0.147	0.191823
Gene16289	2.43202e-08	0.619549	0.846	0.823	0.00146004
Gene7657	1.21955e-12	0.617671	0.888	0.844	7.32145e-08
Gene12326	2.16401e-05	0.617087	0.324	0.241	1
Gene8845	6.21198e-06	0.616037	0.604	0.571	0.37293
Gene12905	2.38986e-06	0.614734	0.701	0.693	0.143473
Gene26480	0.00350868	0.612748	0.413	0.387	1
Gene1455	6.48689e-06	0.609564	0.357	0.275	0.389434
Gene19727	0.00151443	0.607342	0.496	0.543	1
Gene25856	6.8294e-08	0.606981	0.579	0.503	0.00409996
Gene2339	0.00549764	0.604046	0.386	0.383	1
Gene35411	3.41037e-15	0.600928	0.985	0.977	2.04738e-10
Gene13258	0.000104219	0.599238	0.405	0.347	1
Gene20139	0.00029085	0.597258	0.154	0.092	1
Gene2695	2.15119e-05	0.59619	0.251	0.171	1
Gene4332	2.41604e-10	0.595275	0.726	0.692	1.45044e-05
LZX-CL12262.Contig3-All-g	2.60317e-09	0.593272	0.197	0.092	0.000156279
Gene26219	0.00021262	0.59305	0.224	0.159	1
Gene37498	5.15557e-13	0.588483	0.102	0.015	3.09509e-08
Gene12271	2.59057e-06	0.586389	0.622	0.598	0.155522
LZX-CL2691.Contig2-All-g	2.99037e-14	0.584843	0.174	0.051	1.79524e-09
Gene25144	3.58418e-15	0.584277	0.869	0.836	2.15172e-10
LZX-CL6833.Contig1-All-g	1.75088e-06	0.583671	0.519	0.432	0.105112
LZX-CL12127.Contig2-All-g	2.64383e-07	0.582826	0.577	0.517	0.015872
Gene4459	2.84107e-07	0.581746	0.612	0.571	0.0170561
LZX-CL3592.Contig2-All-g	0.000209745	0.579928	0.133	0.077	1
Gene1581	0.000237514	0.579833	0.423	0.372	1
LZX-Unigene30796-All-g	0.00580647	0.579295	0.378	0.341	1
LZX-CL853.Contig3-All-g	2.52236e-08	0.578454	0.68	0.618	0.00151427
Gene3841	9.37015e-10	0.576245	0.902	0.895	5.62528e-05
LZX-Unigene13714-All-g	2.00359e-05	0.57336	0.172	0.1	1
Gene41409	0.000121411	0.572055	0.272	0.21	1
Gene19800	8.16883e-07	0.569188	0.917	0.935	0.0490407
Gene11182	0.00176995	0.56758	0.249	0.198	1
Gene10865	6.34579e-06	0.56487	0.568	0.543	0.380963
LZX-Unigene35985-All-g	0.000643623	0.563503	0.639	0.643	1
Gene11223	0.048339	0.563135	0.255	0.232	1
Gene11203	7.67209e-15	0.562759	0.544	0.34	4.60586e-10
Gene22278	0.00247264	0.559373	0.147	0.1	1
Gene12437	0.000204335	0.558267	0.307	0.239	1
LZX-Unigene23929-All-g	3.09027e-05	0.557501	0.135	0.071	1
Gene6375	0.000124154	0.557489	0.288	0.216	1
Gene15664	3.55942e-08	0.557442	0.693	0.693	0.00213686
LZX-CL10205.Contig2-All-g	0.000463046	0.554259	0.39	0.345	1
Gene8104	0.0273893	0.552692	0.463	0.46	1
Gene13401	0.000267641	0.55264	0.154	0.092	1
Gene23869	0.00121157	0.551257	0.301	0.242	1
LZX-CL8977.Contig2-All-g	0.000206839	0.549329	0.438	0.383	1
LZX-CL2308.Contig5-All-g	5.88967e-12	0.54696	0.332	0.177	3.53581e-07
Gene22112	0.0145467	0.546034	0.243	0.195	1
Gene12899	9.61544e-15	0.54573	0.855	0.826	5.77253e-10
Gene5350	2.03663e-11	0.544747	0.797	0.717	1.22267e-06
Gene68774	1.5267e-10	0.544018	0.12	0.033	9.1654e-06
Gene22961	2.20267e-08	0.543105	0.701	0.671	0.00132235
Gene1265	2.72844e-05	0.541856	0.17	0.098	1
Gene3517	2.74896e-05	0.541543	0.174	0.105	1
LZX-CL3896.Contig1-All-g	0.000385036	0.538488	0.245	0.185	1
Gene19665	5.6192e-05	0.537428	0.187	0.119	1
LZX-Unigene8176-All-g	7.38114e-05	0.536791	0.459	0.415	1
Gene5298	7.256e-06	0.532229	0.515	0.462	0.435607
LZX-CL1203.Contig4-All-g	0.00584924	0.531985	0.147	0.106	1
LZX-CL9056.Contig1-All-g	5.5322e-07	0.531946	0.369	0.276	0.033212
LZX-CL7374.Contig1-All-g	9.45633e-05	0.531532	0.471	0.43	1
Gene12315	0.0107762	0.528857	0.417	0.416	1
Gene38372	0.00533509	0.528765	0.272	0.223	1
Gene29380	0.00399187	0.528693	0.224	0.174	1
Gene17653	0.000367055	0.527327	0.498	0.47	1
Gene2615	0.0395516	0.526857	0.185	0.152	1
LZX-CL12589.Contig2-All-g	6.58369e-05	0.526732	0.492	0.448	1
LZX-CL9472.Contig2-All-g	0.000425104	0.525493	0.228	0.166	1
Gene12131	8.84941e-06	0.524516	0.197	0.117	0.531266
Gene12517	5.60966e-05	0.523449	0.585	0.558	1
Gene5844	0.00503313	0.523196	0.71	0.922	1
Gene480	8.64195e-11	0.520382	0.865	0.847	5.18811e-06
Gene10782	0.0479218	0.519945	0.295	0.274	1
LZX-CL12056.Contig2-All-g	0.0344659	0.517965	0.178	0.142	1
LZX-Unigene46053-All-g	5.15159e-05	0.517427	0.133	0.071	1
LZX-Unigene51523-All-g	0.0406551	0.515083	0.27	0.246	1
Gene5320	6.01014e-09	0.514683	0.894	0.865	0.000360813
Gene11133	7.21937e-06	0.511339	0.122	0.056	0.433408
LZX-CL1139.Contig1-All-g	4.90864e-05	0.510684	0.131	0.069	1
Gene28716	0.00521454	0.50874	0.122	0.082	1
LZX-CL12799.Contig1-All-g	1.73409e-11	0.508641	0.154	0.048	1.04104e-06
LZX-Unigene35-All-g	9.81039e-10	0.508028	0.882	0.801	5.88957e-05
Gene13701	9.95212e-09	0.506642	0.741	0.71	0.000597466
Gene746	2.02829e-08	0.50526	0.956	0.943	0.00121766
Gene19687	0.000637121	0.50395	0.253	0.196	1
Gene12455	0.00107793	0.502519	0.649	0.669	1
Gene10506	6.64937e-05	0.502376	0.564	0.513	1
LZX-Unigene61755-All-g	3.18582e-08	0.50225	0.705	0.664	0.00191258
Gene15150	2.65968e-07	0.501648	0.635	0.596	0.0159671
Gene19570	3.82829e-07	0.500353	0.726	0.734	0.0229828
Gene16585	0.00418974	0.499233	0.402	0.371	1
Gene22772	0.0113113	0.49695	0.322	0.293	1
Gene813	5.3159e-05	0.496126	0.1	0.045	1
Gene10897	0.00288942	0.491311	0.521	0.503	1
Gene29976	5.89316e-16	0.487462	0.106	0.01	3.5379e-11
Gene10509	1.38649e-08	0.486265	0.11	0.034	0.000832364
Gene11004	0.0330723	0.485708	0.162	0.127	1
LZX-CL399.Contig6-All-g	0.000340157	0.485224	0.355	0.273	1
Gene8106	0.000301109	0.484486	0.176	0.114	1
Gene2213	0.0206509	0.482781	0.442	0.436	1
LZX-CL2895.Contig1-All-g	9.77638e-07	0.481521	0.124	0.054	0.0586915
LZX-Unigene10659-All-g	3.0766e-11	0.480824	0.189	0.072	1.847e-06
LZX-Unigene25336-All-g	6.58745e-07	0.479177	0.232	0.14	0.0395471
Gene13991	9.73628e-05	0.478816	0.129	0.07	1
LZX-CL8446.Contig5-All-g	1.16112e-12	0.475637	0.195	0.07	6.97068e-08
LZX-CL1175.Contig3-All-g	4.16479e-08	0.471114	0.185	0.089	0.00250029
Gene8150	0.000129352	0.47019	0.106	0.052	1
Gene19747	0.0122669	0.468318	0.535	0.541	1
LZX-Unigene25596-All-g	0.0240297	0.467457	0.286	0.258	1
Gene16315	0.0122001	0.467109	0.355	0.334	1
LZX-Unigene41317-All-g	0.0211852	0.460546	0.444	0.43	1
LZX-Unigene21168-All-g	8.36934e-14	0.458347	0.11	0.017	5.02445e-09
Gene6425	3.81561e-18	0.458074	0.114	0.009	2.29067e-13
Gene3725	0.00831532	0.457628	0.237	0.191	1
LZX-Unigene24197-All-g	0.00446704	0.454226	0.104	0.064	1
LZX-CL632.Contig2-All-g	0.000607905	0.45139	0.429	0.379	1
Gene18964	4.88004e-17	0.446541	0.122	0.015	2.92969e-12
Gene13515	0.021427	0.445152	0.21	0.167	1
Gene13474	0.0342499	0.444203	0.317	0.294	1
Gene3486	0.00588212	0.444075	0.517	0.497	1
Gene12243	0.0366018	0.443253	0.683	0.728	1
Gene7425	0.00185229	0.440727	0.145	0.094	1
LZX-CL1098.Contig1-All-g	7.85182e-09	0.440183	0.166	0.07	0.000471376
Gene35866	3.25852e-20	0.438691	0.124	0.009	1.95622e-15
Gene7434	9.11016e-07	0.438497	0.137	0.062	0.0546919
Gene10501	6.10495e-05	0.437088	0.882	0.845	1
Gene28223	0.00330819	0.436747	0.456	0.596	1
Gene6302	2.16817e-05	0.434401	0.678	0.671	1
LZX-CL1961.Contig1-All-g	0.00624771	0.433383	0.122	0.08	1
Gene36523	9.49225e-11	0.432281	0.934	0.927	5.69858e-06
Gene5552	0.0177315	0.431958	0.18	0.143	1
Gene5360	0.023843	0.431649	0.122	0.089	1
LZX-CL4573.Contig3-All-g	6.28205e-06	0.431647	0.135	0.064	0.377137
Gene15803	0.0154813	0.43058	0.201	0.161	1
Gene41075	0.000620087	0.430418	0.637	0.625	1
LZX-CL3851.Contig5-All-g	0.0003068	0.429365	0.141	0.084	1
Gene4388	0.0278877	0.42813	0.18	0.148	1
Gene17991	7.09873e-06	0.427263	0.143	0.069	0.426165
LZX-Unigene56765-All-g	0.000369028	0.424829	0.656	0.652	1
Gene17400	5.04235e-05	0.423383	0.131	0.066	1
Gene26746	5.52395e-05	0.422209	0.635	0.601	1
LZX-CL5648.Contig2-All-g	1.26191e-14	0.422039	0.166	0.044	7.57575e-10
Gene17866	0.0312584	0.421737	0.353	0.324	1
Gene16729	0.00355912	0.421537	0.127	0.083	1
Gene62361	0.000258896	0.417197	0.803	0.797	1
LZX-CL11753.Contig2-All-g	0.0492317	0.416353	0.39	0.375	1
LZX-Unigene8230-All-g	0.00224487	0.416177	0.527	0.499	1
LZX-CL5555.Contig3-All-g	5.62111e-06	0.415626	0.122	0.056	0.337458
Gene40652	0.00221661	0.414946	0.122	0.076	1
Gene4337	0.00671881	0.414635	0.28	0.234	1
Gene14878	0.000539266	0.413443	0.529	0.476	1
Gene18861	0.0205093	0.41268	0.28	0.246	1
Gene11170	0.00318068	0.412425	0.226	0.177	1
Gene8148	8.37533e-07	0.41197	0.726	0.692	0.0502805
Gene22681	6.83705e-07	0.411862	0.108	0.04	0.0410456
Gene4507	0.000826992	0.410878	0.108	0.059	1
Gene8876	0.00155393	0.410014	0.151	0.098	1
LZX-CL6922.Contig1-All-g	0.0463305	0.407148	0.442	0.456	1
LZX-Unigene20781-All-g	0.000247554	0.406845	0.249	0.177	1
Gene11871	0.0142909	0.406379	0.573	0.59	1
Gene55977	0.0364889	0.404528	0.28	0.258	1
LZX-CL12486.Contig4-All-g	0.0134528	0.401585	0.444	0.423	1
Gene14809	0.0221465	0.401491	0.257	0.22	1
LZX-CL6465.Contig3-All-g	0.0192017	0.400974	0.195	0.156	1
LZX-Unigene56658-All-g	0.0337026	0.399668	0.205	0.175	1
Gene15036	5.12153e-06	0.398672	0.782	0.738	0.307466
Gene27091	7.87471e-19	0.397992	0.49	0.834	4.7275e-14
LZX-Unigene1042-All-g	0.00225107	0.397139	0.49	0.476	1
Gene267	0.000442327	0.396568	0.481	0.445	1
LZX-CL8950.Contig1-All-g	0.000727954	0.395187	0.104	0.057	1
LZX-Unigene25584-All-g	0.044389	0.394704	0.425	0.413	1
Gene1500	0.00561497	0.391956	0.17	0.12	1
Gene16793	2.13057e-10	0.391556	0.896	0.883	1.27907e-05
Gene4309	3.80446e-05	0.390168	0.044	0.112	1
Gene1548	1.09051e-09	0.38759	0.882	0.859	6.54674e-05
LZX-CL12500.Contig2-All-g	7.54935e-11	0.386324	0.512	0.346	4.53218e-06
Gene1776	0.000416558	0.380241	0.131	0.075	1
Gene276	0.00251526	0.379389	0.133	0.085	1
LZX-Unigene18900-All-g	0.012327	0.378554	0.106	0.07	1
Gene17447	4.93407e-05	0.377563	0.89	0.84	1
Gene18238	0.000845831	0.377017	0.929	0.915	1
Gene8842	0.00057585	0.374862	0.122	0.071	1
Gene17698	0.00994098	0.374794	0.11	0.072	1
Gene14010	0.000996585	0.374092	0.137	0.083	1
Gene6554	0.00499257	0.374028	0.218	0.162	1
Gene14977	0.000427943	0.370331	0.68	0.659	1
Gene65545	0.022614	0.369954	0.114	0.079	1
Gene19261	0.0356178	0.368222	0.334	0.309	1
Gene4664	4.94208e-06	0.368116	0.129	0.058	0.296693
Gene15303	0.00580233	0.368013	0.452	0.418	1
LZX-Unigene18273-All-g	1.24432e-11	0.367045	0.116	0.027	7.47014e-07
LZX-Unigene13531-All-g	0.0149296	0.365456	0.757	0.773	1
LZX-CL4176.Contig8-All-g	0.0275204	0.365015	0.154	0.12	1
LZX-CL8259.Contig5-All-g	0.000533264	0.36495	0.172	0.112	1
LZX-CL7477.Contig1-All-g	0.0155659	0.361654	0.459	0.437	1
LZX-CL3768.Contig2-All-g	0.00118205	0.361653	0.124	0.075	1
LZX-Unigene25529-All-g	0.0396969	0.358893	0.537	0.538	1
Gene9856	0.043824	0.355642	0.288	0.26	1
Gene70750	9.8233e-06	0.355393	0.813	0.791	0.589732
Gene1745	5.05114e-05	0.35522	0.178	0.106	1
LZX-CL4578.Contig2-All-g	0.00252744	0.354556	0.226	0.167	1
Gene44443	2.21437e-07	0.354425	0.998	0.997	0.0132937
Gene6297	0.0230144	0.35432	0.222	0.186	1
LZX-CL4294.Contig1-All-g	7.12965e-15	0.354038	0.108	0.014	4.28021e-10
Gene39828	0.003037	0.34613	0.102	0.059	1
LZX-CL1307.Contig4-All-g	0.0204628	0.341349	0.143	0.107	1
Gene2262	0.00667139	0.341218	0.564	0.566	1
Gene8673	0.0226459	0.339294	0.118	0.085	1
Gene9068	1.8472e-05	0.338783	0.21	0.127	1
LZX-CL2867.Contig3-All-g	0.0267969	0.338044	0.133	0.1	1
Gene12230	0.00244031	0.337701	0.114	0.069	1
LZX-Unigene23859-All-g	0.000261009	0.336256	0.149	0.089	1
Gene936	0.0108763	0.335999	0.228	0.179	1
Gene17637	7.12386e-11	0.334702	0.127	0.034	4.27674e-06
Gene15349	0.00225793	0.334345	0.201	0.143	1
LZX-Unigene16498-All-g	0.0136371	0.332293	0.166	0.126	1
Gene23637	0.0197907	0.331566	0.102	0.069	1
Gene6301	0.00457543	0.329459	0.654	0.674	1
Gene18280	0.000169794	0.327531	0.112	0.057	1
Gene12427	0.00107465	0.326666	0.73	0.711	1
LZX-CL2147.Contig1-All-g	0.000453227	0.325755	0.104	0.055	1
LZX-Unigene41248-All-g	0.00841867	0.325629	0.102	0.065	1
Gene40707	0.0244308	0.325539	0.104	0.072	1
Gene3062	0.0384566	0.32542	0.17	0.136	1
LZX-Unigene56767-All-g	0.0153591	0.324069	0.384	0.352	1
LZX-Unigene38845-All-g	2.27687e-22	0.323191	0.118	0.003	1.3669e-17
Gene13149	0.000115446	0.322385	0.761	0.738	1
LZX-CL8426.Contig1-All-g	0.000185265	0.319271	0.637	0.571	1
LZX-CL10159.Contig1-All-g	0.0125781	0.319249	0.598	0.579	1
Gene1374	0.00180769	0.31623	0.162	0.107	1
LZX-CL11708.Contig10-All-g	0.032689	0.313028	0.102	0.071	1
LZX-Unigene9305-All-g	0.00052506	0.311534	0.1	0.051	1
LZX-CL8489.Contig1-All-g	8.07283e-06	0.307819	0.828	0.793	0.484644
LZX-Unigene61782-All-g	0.0329138	0.307542	0.502	0.492	1
Gene12522	0.000807105	0.306081	0.624	0.619	1
LZX-Unigene9963-All-g	0.000302123	0.305449	0.1	0.05	1
Gene16413	0.0142041	0.303944	0.131	0.091	1
Gene26053	0.0161043	0.303126	0.114	0.078	1
LZX-CL6165.Contig3-All-g	0.00156517	0.301397	0.162	0.108	1
LZX-Unigene22935-All-g	0.0169011	0.300822	0.118	0.082	1
Gene21449	3.55388e-08	0.299195	0.12	0.041	0.00213353
Gene15514	2.49942e-06	0.298701	0.902	0.879	0.15005
LZX-Unigene56769-All-g	0.0146249	0.298672	0.127	0.09	1
Gene119	0.0335477	0.298566	0.143	0.11	1
Gene8450	0.000766366	0.297171	0.12	0.069	1
Gene12149	0.00502053	0.296377	0.66	0.667	1
Gene8052	0.04724	0.294493	0.56	0.586	1
LZX-CL1438.Contig3-All-g	0.0101798	0.29116	0.143	0.101	1
Gene19383	0.0399849	0.290627	0.166	0.131	1
Gene88	0.0168131	0.285897	0.151	0.11	1
Gene2544	0.00600358	0.284805	0.147	0.101	1
LZX-Unigene25641-All-g	0.0134316	0.284023	0.193	0.152	1
Gene29929	0.000800643	0.281305	0.614	0.579	1
LZX-Unigene56761-All-g	0.00502537	0.278727	0.664	0.662	1
Gene7025	0.00157557	0.275497	0.145	0.093	1
Gene3614	0.00263177	0.27416	0.102	0.058	1
Gene19504	0.0175444	0.27378	0.902	0.897	1
Gene24512	7.58669e-06	0.271221	0.855	0.819	0.455459
Gene8986	0.0172046	0.269749	0.766	0.801	1
LZX-CL10336.Contig2-All-g	0.0178717	0.267721	0.104	0.161	1
LZX-Unigene51274-All-g	0.00143458	0.265065	0.1	0.056	1
Gene29130	3.76436e-06	0.264538	0.199	0.108	0.225989
Gene43594	0.000256617	0.264043	0.135	0.076	1
Gene12343	0.0413689	0.263396	0.224	0.19	1
Gene10438	0.013021	0.262379	0.139	0.097	1
Gene19359	0.0384667	0.261686	0.114	0.083	1
Gene12772	0.00880235	0.257153	0.147	0.104	1
Gene61474	0.0460239	0.250736	0.166	0.132	1
Gene7416	0.00921589	0.250004	0.535	0.484	1
LZX-CL9710.Contig2-All-g	0.000111831	-0.250151	0.33	0.438	1
Gene6476	7.37967e-05	-0.250216	0.039	0.101	1
Gene3330	0.000153351	-0.250253	0.073	0.143	1
Gene16312	3.26029e-06	-0.250268	0.035	0.108	0.195728
Gene14990	4.94729e-07	-0.250425	0.143	0.27	0.0297006
Gene17720	1.88762e-08	-0.25074	0.052	0.159	0.00113321
Gene1655	6.49839e-06	-0.251178	0.048	0.126	0.390124
Gene13784	2.94114e-05	-0.251643	0.056	0.131	1
Gene19120	1.2478e-05	-0.251918	0.183	0.301	0.749103
Gene13467	3.04536e-05	-0.251935	0.124	0.221	1
Gene14858	1.27691e-10	-0.252045	0.073	0.212	7.66581e-06
Gene5399	3.20599e-07	-0.252394	0.031	0.113	0.0192469
Gene11523	5.65308e-05	-0.252406	0.083	0.164	1
Gene16166	8.54113e-05	-0.252488	0.054	0.121	1
Gene994	7.81307e-05	-0.252723	0.1	0.184	1
Gene3518	4.19947e-06	-0.252825	0.091	0.189	0.252111
Gene9855	1.47234e-05	-0.253075	0.135	0.238	0.883904
Gene8973	9.46492e-08	-0.253103	0.064	0.17	0.00568217
Gene59821	0.000123865	-0.253128	0.483	0.619	1
LZX-Unigene49274-All-g	9.53817e-10	-0.253141	0.083	0.224	5.72615e-05
Gene16092	1.80661e-08	-0.25338	0.025	0.112	0.00108458
Gene15278	6.51393e-08	-0.253452	0.023	0.105	0.00391057
Gene9948	0.000192123	-0.253463	0.044	0.101	1
Gene3964	1.98822e-05	-0.253551	0.056	0.133	1
Gene14199	1.91302e-09	-0.253683	0.031	0.133	0.000114846
Gene18954	2.44382e-10	-0.25387	0.129	0.296	1.46712e-05
Gene25594	2.37833e-10	-0.253875	0.193	0.366	1.42781e-05
Gene26152	5.00076e-12	-0.254091	0.048	0.185	3.00216e-07
Gene8934	3.79192e-06	-0.254091	0.035	0.107	0.227644
Gene15461	1.04153e-05	-0.254393	0.149	0.256	0.62527
Gene40484	1.10474e-06	-0.254444	0.465	0.671	0.0663222
Gene38266	6.45224e-12	-0.254468	0.033	0.16	3.87354e-07
Gene74	8.74664e-08	-0.254538	0.073	0.182	0.00525096
Gene1395	8.66863e-08	-0.254966	0.095	0.216	0.00520412
Gene21891	2.78137e-09	-0.255012	0.017	0.106	0.000166977
Gene35361	1.23596e-08	-0.255143	0.149	0.301	0.000741994
Gene2865	9.55791e-05	-0.255288	0.054	0.12	1
Gene5992	3.54823e-07	-0.25534	0.367	0.557	0.0213015
LZX-CL660.Contig3-All-g	4.42412e-06	-0.255447	0.149	0.265	0.265598
Gene7454	5.80647e-06	-0.255647	0.071	0.16	0.348585
Gene6523	1.28253e-05	-0.255807	0.135	0.241	0.769956
Gene12506	7.33737e-09	-0.256142	0.025	0.117	0.000440492
Gene15550	1.15168e-06	-0.25645	0.1	0.207	0.0691401
Gene14412	6.57003e-06	-0.25659	0.037	0.11	0.394425
LZX-CL4802.Contig10-All-g	1.16495e-11	-0.256648	0.201	0.395	6.99366e-07
Gene4505	5.35849e-06	-0.256659	0.075	0.162	0.321692
Gene19579	2.85145e-08	-0.256832	0.035	0.129	0.00171184
Gene14215	3.53778e-06	-0.256862	0.079	0.174	0.212387
Gene1479	5.98953e-06	-0.256884	0.544	0.702	0.359576
Gene17422	0.00010347	-0.257015	0.089	0.169	1
Gene15295	1.58041e-06	-0.257017	0.033	0.11	0.0948781
Gene229	5.19979e-09	-0.257153	0.127	0.276	0.000312164
Gene29739	3.25151e-10	-0.257163	0.102	0.251	1.95201e-05
Gene12665	1.22876e-07	-0.257861	0.114	0.24	0.00737672
Gene11419	0.000160489	-0.258045	0.058	0.125	1
Gene2609	9.76934e-05	-0.258333	0.052	0.118	1
Gene6600	0.000118148	-0.258519	0.207	0.312	1
Gene4899	1.66351e-07	-0.258758	0.037	0.127	0.00998674
Gene12892	0.00106804	-0.258799	0.151	0.227	1
Gene12215	6.78891e-05	-0.258898	0.048	0.113	1
Gene1810	1.92952e-12	-0.258967	0.021	0.141	1.15837e-07
Gene5970	7.28907e-05	-0.25958	0.11	0.2	1
Gene3989	5.8744e-05	-0.25968	0.046	0.111	1
Gene3706	5.47581e-07	-0.259698	0.068	0.168	0.0328735
Gene17838	3.91804e-07	-0.259763	0.17	0.309	0.0235215
Gene11477	8.88536e-05	-0.260122	0.081	0.159	1
Gene2372	2.59268e-06	-0.260137	0.141	0.258	0.155649
Gene10124	4.03527e-09	-0.26077	0.098	0.234	0.000242253
Gene18516	4.89797e-07	-0.260807	0.324	0.488	0.0294045
Gene15149	0.00918626	-0.261397	0.1	0.15	1
Gene12234	1.91256e-08	-0.261449	0.021	0.106	0.00114819
Gene16185	6.77732e-08	-0.261797	0.278	0.452	0.0040687
Gene17629	8.03366e-09	-0.261981	0.394	0.611	0.000482293
Gene13648	4.4091e-10	-0.262004	0.286	0.486	2.64696e-05
Gene8910	2.02529e-05	-0.262042	0.068	0.149	1
LZX-Unigene25622-All-g	2.90426e-06	-0.262145	0.056	0.142	0.174354
LZX-CL7017.Contig1-All-g	2.19799e-09	-0.262429	0.131	0.279	0.000131954
Gene11532	2.35818e-05	-0.262606	0.066	0.146	1
Gene14273	2.04665e-06	-0.262636	0.158	0.277	0.122869
Gene4346	1.07216e-07	-0.262877	0.232	0.389	0.00643662
Gene7268	2.31069e-05	-0.263024	0.041	0.11	1
Gene3648	1.81648e-09	-0.263044	0.075	0.204	0.000109051
Gene9538	2.54162e-07	-0.263214	0.031	0.114	0.0152584
Gene15065	3.83586e-09	-0.263624	0.05	0.162	0.000230282
LZX-CL1678.Contig7-All-g	1.12198e-07	-0.263814	0.276	0.154	0.0067357
Gene8420	9.59809e-05	-0.26388	0.129	0.218	1
Gene19573	3.36705e-11	-0.26397	0.089	0.242	2.02138e-06
Gene10140	3.09521e-05	-0.264036	0.058	0.133	1
Gene4314	4.26009e-09	-0.264094	0.122	0.267	0.00025575
Gene23078	2.24045e-10	-0.264143	0.054	0.181	1.34503e-05
Gene1469	2.05798e-06	-0.264146	0.041	0.121	0.123549
Gene6075	0.000191645	-0.264258	0.064	0.132	1
Gene10671	4.20949e-05	-0.264301	0.073	0.15	1
Gene2272	4.01171e-09	-0.264412	0.114	0.258	0.000240839
Gene22467	9.87147e-09	-0.264469	0.025	0.115	0.000592624
Gene11084	1.61884e-05	-0.264763	0.056	0.134	0.971854
Gene5662	1.46662e-07	-0.264768	0.046	0.14	0.00880469
Gene40806	4.96616e-07	-0.264893	0.046	0.133	0.0298138
Gene649	6.06002e-05	-0.265003	0.048	0.114	1
Gene68726	5.9957e-12	-0.265271	0.019	0.132	3.59946e-07
Gene10684	1.11398e-07	-0.265416	0.083	0.198	0.00668769
Gene6402	2.67654e-05	-0.265571	0.05	0.121	1
Gene23379	9.61576e-15	-0.265645	0.008	0.135	5.77272e-10
Gene315	1.3498e-05	-0.265735	0.052	0.128	0.810341
Gene8768	4.93305e-10	-0.265845	0.095	0.24	2.96151e-05
Gene9251	2.14328e-05	-0.265907	0.056	0.131	1
Gene3424	4.40872e-10	-0.266239	0.073	0.206	2.64673e-05
LZX-Unigene18787-All-g	2.16593e-10	-0.266654	0.027	0.135	1.30029e-05
Gene19251	2.04037e-06	-0.266755	0.288	0.43	0.122492
Gene15304	2.33658e-06	-0.266897	0.091	0.193	0.140274
Gene27787	2.4017e-09	-0.266993	0.071	0.195	0.000144183
Gene19404	0.000207972	-0.266997	0.048	0.107	1
Gene12104	3.01086e-06	-0.267105	0.116	0.224	0.180754
Gene19175	3.2269e-06	-0.267374	0.041	0.119	0.193724
Gene14921	3.24664e-09	-0.267454	0.137	0.289	0.000194909
Gene10188	5.86375e-10	-0.267804	0.046	0.163	3.52025e-05
Gene2115	1.19472e-05	-0.26804	0.071	0.154	0.717236
Gene23307	8.82069e-07	-0.268084	0.122	0.238	0.0529541
Gene10126	1.56151e-07	-0.268505	0.035	0.121	0.00937438
Gene12416	1.38028e-06	-0.268787	0.222	0.367	0.0828635
Gene118	4.02938e-05	-0.268899	0.054	0.124	1
Gene9129	3.1693e-05	-0.269106	0.052	0.124	1
Gene6726	2.35085e-05	-0.269112	0.253	0.383	1
Gene22478	7.46862e-07	-0.269185	0.224	0.371	0.0448371
Gene5139	2.22271e-06	-0.269191	0.118	0.23	0.133438
Gene7571	5.4907e-06	-0.269194	0.11	0.213	0.329628
Gene7910	3.29812e-05	-0.269261	0.073	0.153	1
Gene16171	3.0256e-15	-0.26934	0.048	0.212	1.81639e-10
Gene11901	0.000240518	-0.269622	0.151	0.238	1
Gene13790	1.43182e-11	-0.269952	0.031	0.153	8.59577e-07
Gene40559	1.27505e-07	-0.270274	0.037	0.127	0.00765462
Gene11136	2.47839e-05	-0.270881	0.108	0.202	1
Gene19362	0.00758739	-0.270912	0.12	0.176	1
Gene8556	0.000951563	-0.271127	0.093	0.159	1
Gene19731	7.23568e-09	-0.271243	0.044	0.149	0.000434387
Gene16685	3.49924e-06	-0.271353	0.062	0.148	0.210073
Gene18884	1.03624e-05	-0.271366	0.039	0.111	0.622095
Gene12348	3.44958e-05	-0.271378	0.091	0.176	1
Gene19143	1.0884e-08	-0.27158	0.027	0.12	0.000653409
Gene1597	0.000681935	-0.271681	0.068	0.128	1
Gene3407	1.78975e-08	-0.271879	0.12	0.258	0.00107446
Gene14424	8.52866e-07	-0.271903	0.212	0.353	0.051201
Gene17846	0.000146709	-0.271936	0.122	0.209	1
Gene19134	6.09253e-07	-0.271973	0.367	0.54	0.0365759
Gene40190	8.49585e-11	-0.272111	0.046	0.171	5.1004e-06
Gene10327	4.17685e-09	-0.272348	0.021	0.112	0.000250753
Gene18077	3.04337e-08	-0.272429	0.197	0.357	0.00182706
Gene5679	1.92641e-06	-0.272487	0.083	0.183	0.11565
Gene20475	8.76341e-11	-0.272619	0.031	0.143	5.26102e-06
Gene9504	0.000961676	-0.272656	0.207	0.29	1
Gene3522	9.09591e-08	-0.272665	0.054	0.153	0.00546064
Gene2985	0.00498652	-0.272666	0.635	0.717	1
Gene16804	0.000503353	-0.272707	0.112	0.186	1
Gene1853	4.23156e-08	-0.272775	0.203	0.362	0.00254038
Gene8733	9.47135e-05	-0.272829	0.071	0.142	1
Gene68044	1.25626e-07	-0.273006	0.066	0.17	0.00754184
Gene6882	6.25303e-09	-0.273381	0.104	0.241	0.000375394
Gene19809	7.87729e-11	-0.273964	0.205	0.402	4.72905e-06
Gene13690	7.45983e-08	-0.273988	0.085	0.197	0.00447843
Gene27856	1.28088e-13	-0.274112	0.021	0.149	7.68962e-09
Gene2481	8.50935e-13	-0.274207	0.006	0.114	5.1085e-08
Gene13168	4.88286e-09	-0.274329	0.087	0.217	0.000293138
Gene15022	4.46727e-07	-0.274494	0.033	0.114	0.0268188
Gene7600	8.05813e-06	-0.274539	0.052	0.131	0.483762
Gene19397	8.16084e-06	-0.274648	0.104	0.203	0.489928
Gene24904	2.02382e-06	-0.274699	0.044	0.125	0.121498
Gene18095	1.4747e-05	-0.275003	0.085	0.172	0.885318
Gene10868	0.000304961	-0.275475	0.048	0.105	1
Gene10918	9.23395e-05	-0.275708	0.046	0.108	1
Gene14816	1.33246e-07	-0.275805	0.046	0.14	0.00799931
Gene10149	1.62388e-05	-0.275904	0.071	0.152	0.974879
Gene14451	0.00195115	-0.276216	0.095	0.159	1
Gene8453	2.39128e-08	-0.276279	0.025	0.113	0.00143558
Gene9509	0.00084134	-0.276546	0.207	0.298	1
Gene7047	1.10898e-06	-0.276622	0.081	0.181	0.0665765
Gene6574	0.000158342	-0.276777	0.087	0.164	1
Gene18580	3.11183e-07	-0.276867	0.143	0.269	0.0186816
Gene3736	4.28883e-05	-0.276921	0.066	0.143	1
Gene26494	2.24808e-09	-0.277674	0.017	0.107	0.000134961
Gene1388	3.95294e-06	-0.277856	0.102	0.205	0.237311
Gene19568	0.000404795	-0.277974	0.052	0.11	1
Gene13378	3.5816e-05	-0.278554	0.068	0.146	1
Gene14961	5.25994e-08	-0.278835	0.23	0.39	0.00315775
Gene19400	5.15696e-09	-0.278888	0.409	0.615	0.000309593
Gene17691	1.37772e-21	-0.279019	0.598	0.304	8.27097e-17
Gene6472	2.07004e-06	-0.279027	0.075	0.172	0.124273
Gene67985	2.75278e-09	-0.279101	0.056	0.174	0.000165261
Gene7892	1.01281e-05	-0.279189	0.166	0.286	0.608028
Gene19077	5.46335e-10	-0.279359	0.068	0.198	3.27987e-05
Gene3640	3.3411e-07	-0.279467	0.18	0.323	0.020058
Gene2054	5.25461e-14	-0.279875	0.023	0.159	3.15455e-09
Gene62390	9.2263e-13	-0.280005	0.012	0.126	5.53892e-08
Gene10721	7.58276e-09	-0.280039	0.066	0.182	0.000455223
Gene4513	8.27163e-06	-0.280121	0.073	0.161	0.496579
Gene19026	2.95345e-07	-0.281132	0.035	0.12	0.0177307
Gene16520	2.51269e-08	-0.281175	0.079	0.198	0.00150847
Gene16026	8.10236e-06	-0.281347	0.05	0.127	0.486417
Gene67999	1.64059e-09	-0.281661	0.116	0.261	9.84911e-05
Gene39920	3.55345e-06	-0.282064	0.041	0.119	0.213328
Gene13882	8.26879e-09	-0.282496	0.081	0.206	0.000496408
Gene11382	3.60193e-07	-0.282568	0.077	0.182	0.0216238
Gene19499	7.4829e-07	-0.282647	0.12	0.237	0.0449228
Gene594	3.84074e-06	-0.283396	0.041	0.118	0.230575
Gene18877	0.0389872	-0.283778	0.243	0.301	1
Gene1055	4.19168e-06	-0.284172	0.077	0.169	0.251643
Gene1015	2.53822e-14	-0.284305	0.019	0.153	1.52379e-09
Gene16659	0.00482815	-0.284484	0.087	0.141	1
Gene6543	1.09099e-06	-0.284646	0.118	0.233	0.0654966
Gene3745	9.77417e-08	-0.284736	0.033	0.121	0.00586783
Gene13381	2.27575e-05	-0.284873	0.064	0.145	1
Gene19220	5.63058e-10	-0.285465	0.104	0.253	3.38026e-05
Gene1385	0.000796323	-0.285626	0.137	0.214	1
Gene523	3.24987e-06	-0.285689	0.149	0.268	0.195103
Gene26747	3.4127e-14	-0.28574	0.025	0.164	2.04878e-09
Gene13482	5.33085e-06	-0.285794	0.056	0.139	0.320032
Gene15778	0.000387183	-0.285849	0.091	0.162	1
Gene12790	0.00014513	-0.286065	0.098	0.177	1
Gene18304	2.88369e-06	-0.28625	0.035	0.11	0.173119
Gene8949	8.82784e-08	-0.28646	0.102	0.224	0.00529971
Gene8377	3.67645e-06	-0.286634	0.077	0.168	0.220712
Gene28438	7.31597e-06	-0.287256	0.417	0.562	0.439207
Gene18347	2.79393e-11	-0.287471	0.012	0.114	1.67731e-06
Gene3337	1.01666e-05	-0.287485	0.037	0.107	0.61034
Gene8786	2.21437e-06	-0.287596	0.037	0.114	0.132937
Gene16463	2.22906e-08	-0.287644	0.052	0.159	0.00133819
Gene17595	3.4309e-09	-0.287801	0.214	0.388	0.000205971
LZX-CL5766.Contig1-All-g	6.3328e-07	-0.287866	0.207	0.343	0.0380183
Gene37070	7.64355e-11	-0.287871	0.033	0.149	4.58873e-06
Gene22477	3.48828e-11	-0.288382	0.021	0.131	2.09416e-06
Gene13544	1.38887e-09	-0.288457	0.05	0.166	8.33792e-05
Gene6255	3.83275e-05	-0.288488	0.064	0.139	1
LZX-CL5055.Contig3-All-g	2.16362e-10	-0.288824	0.098	0.245	1.29891e-05
Gene23076	2.88816e-08	-0.288902	0.164	0.309	0.00173388
Gene14883	3.8864e-08	-0.289057	0.135	0.273	0.00233316
Gene6822	2.6958e-06	-0.289281	0.035	0.111	0.161839
Gene23238	5.26202e-14	-0.289424	0.002	0.114	3.159e-09
Gene5373	5.54593e-10	-0.289452	0.143	0.305	3.32945e-05
Gene15418	3.07087e-05	-0.289609	0.046	0.114	1
LZX-Unigene51570-All-g	1.32412e-08	-0.28971	0.199	0.357	0.000794919
Gene752	7.93949e-05	-0.289977	0.058	0.126	1
LZX-Unigene51579-All-g	7.74743e-10	-0.29056	0.114	0.261	4.65109e-05
Gene15575	1.98022e-09	-0.290821	0.102	0.241	0.000118881
Gene11220	1.77984e-06	-0.291228	0.041	0.122	0.106851
Gene28268	3.20387e-08	-0.291451	0.203	0.364	0.00192341
Gene13200	4.12856e-05	-0.29185	0.041	0.107	1
Gene7989	1.34368e-07	-0.292339	0.035	0.122	0.00806665
Gene9262	2.37374e-07	-0.292416	0.037	0.124	0.0142505
Gene1285	0.000221825	-0.292511	0.062	0.127	1
Gene14293	1.9283e-07	-0.292913	0.025	0.104	0.0115764
Gene282	0.00121835	-0.293368	0.056	0.108	1
Gene9683	5.50896e-08	-0.293612	0.075	0.189	0.00330725
Gene14114	4.17956e-07	-0.293617	0.035	0.117	0.0250916
Gene12501	1.90752e-05	-0.294297	0.145	0.253	1
Gene12510	6.27706e-09	-0.294379	0.104	0.241	0.000376837
Gene15599	1.38772e-05	-0.294935	0.062	0.142	0.833102
Gene12475	6.18184e-08	-0.295023	0.046	0.142	0.0037112
Gene19821	4.6988e-05	-0.29526	0.114	0.205	1
Gene17359	7.60898e-07	-0.295291	0.091	0.196	0.0456797
Gene13595	5.81172e-05	-0.295864	0.118	0.209	1
Gene7864	2.6662e-05	-0.295925	0.077	0.16	1
Gene7681	1.65902e-07	-0.295948	0.039	0.131	0.00995975
Gene12039	9.29146e-06	-0.295955	0.143	0.256	0.557804
Gene14898	6.16582e-07	-0.296283	0.066	0.164	0.0370159
Gene14455	0.000522671	-0.296478	0.064	0.126	1
Gene9548	3.85604e-10	-0.296735	0.044	0.16	2.31493e-05
Gene4248	2.49933e-07	-0.29678	0.029	0.111	0.0150045
Gene12936	4.56514e-05	-0.296893	0.11	0.198	1
Gene10909	1.34131e-06	-0.297441	0.054	0.143	0.0805245
Gene18540	2.72694e-06	-0.297477	0.112	0.22	0.163709
Gene6457	1.95076e-08	-0.297898	0.127	0.26	0.00117112
Gene14523	1.14757e-08	-0.297938	0.089	0.219	0.000688929
Gene7123	3.37021e-06	-0.298043	0.06	0.148	0.202327
LZX-CL5786.Contig3-All-g	3.21049e-09	-0.298218	0.015	0.101	0.000192739
Gene2184	5.55319e-06	-0.298526	0.056	0.138	0.33338
Gene5496	4.92552e-08	-0.298742	0.025	0.11	0.00295698
Gene10406	0.000393332	-0.298961	0.141	0.224	1
Gene18657	5.66592e-12	-0.299065	0.071	0.219	3.40148e-07
Gene17721	0.00825572	-0.29927	0.222	0.294	1
Gene7373	2.01493e-11	-0.299388	0.087	0.24	1.20964e-06
Gene6993	1.18621e-06	-0.300566	0.234	0.373	0.0712132
Gene9887	9.06584e-10	-0.300631	0.112	0.255	5.44259e-05
Gene16474	1.10406e-07	-0.300884	0.145	0.28	0.00662814
Gene5659	5.84257e-06	-0.301093	0.06	0.143	0.350753
Gene9296	3.50892e-07	-0.301155	0.073	0.175	0.0210655
Gene12800	2.54824e-09	-0.301733	0.056	0.172	0.000152981
Gene9205	4.64596e-06	-0.301818	0.307	0.436	0.278916
Gene1536	2.22311e-11	-0.301957	0.224	0.43	1.33462e-06
Gene2469	9.75264e-10	-0.30199	0.077	0.21	5.8549e-05
Gene11449	2.17034e-05	-0.302158	0.048	0.119	1
Gene717	3.48875e-05	-0.30222	0.062	0.139	1
Gene1029	0.00019544	-0.3023	0.127	0.21	1
Gene16767	2.14616e-05	-0.302442	0.037	0.104	1
Gene19450	1.62536e-07	-0.302535	0.083	0.191	0.00975771
Gene6527	1.50435e-09	-0.302587	0.463	0.668	9.0312e-05
Gene8511	1.9146e-06	-0.302705	0.06	0.149	0.114941
Gene602	1.16807e-10	-0.302758	0.075	0.217	7.01241e-06
Gene19312	3.4336e-07	-0.302822	0.029	0.11	0.0206133
Gene10637	1.70557e-05	-0.30293	0.058	0.135	1
Gene12848	3.59898e-07	-0.302997	0.039	0.126	0.0216061
Gene19054	1.18818e-08	-0.303009	0.224	0.388	0.000713313
Gene2486	1.91966e-10	-0.303024	0.093	0.239	1.15245e-05
Gene7465	6.01896e-09	-0.30305	0.191	0.351	0.000361342
LZX-Unigene18478-All-g	2.83935e-06	-0.303134	0.205	0.326	0.170457
Gene4334	9.53731e-08	-0.303177	0.38	0.554	0.00572563
Gene14550	1.74404e-05	-0.303231	0.037	0.105	1
Gene14208	1.64991e-05	-0.303803	0.052	0.126	0.990509
Gene2378	6.27089e-06	-0.303853	0.083	0.176	0.376466
Gene12604	3.72081e-06	-0.3039	0.154	0.268	0.223375
Gene9422	0.000267836	-0.303956	0.06	0.122	1
Gene3692	8.4391e-09	-0.303995	0.06	0.172	0.000506633
Gene19521	1.59334e-07	-0.304181	0.06	0.16	0.00956546
Gene18058	1.48597e-13	-0.304426	0.015	0.139	8.92086e-09
Gene10872	9.53834e-09	-0.30444	0.218	0.386	0.000572625
Gene7051	5.48169e-12	-0.304522	0.058	0.203	3.29088e-07
Gene16488	2.51795e-06	-0.304762	0.041	0.119	0.151162
Gene15402	1.96225e-08	-0.304864	0.031	0.124	0.00117802
Gene17622	2.60447e-06	-0.305033	0.311	0.459	0.156357
Gene651	1.13291e-08	-0.305061	0.12	0.265	0.000680134
Gene1034	2.71061e-05	-0.305101	0.122	0.218	1
Gene18189	9.10572e-08	-0.305532	0.12	0.251	0.00546653
Gene12201	1.87947e-13	-0.305575	0.021	0.149	1.12832e-08
Gene3404	0.00251641	-0.305625	0.085	0.141	1
LZX-Unigene40951-All-g	0.000168844	-0.305666	0.286	0.395	1
Gene14915	4.28927e-08	-0.305866	0.295	0.469	0.00257502
Gene9529	1.72204e-08	-0.306197	0.075	0.193	0.00103381
Gene24880	1.32638e-05	-0.306567	0.361	0.51	0.796277
Gene13825	0.000158235	-0.306581	0.124	0.209	1
Gene10622	1.97112e-05	-0.306825	0.089	0.176	1
Gene13912	1.80455e-05	-0.306825	0.046	0.117	1
Gene10735	2.99374e-09	-0.307324	0.276	0.469	0.000179726
Gene5492	1.16259e-06	-0.307465	0.147	0.27	0.0697947
Gene18678	4.69623e-05	-0.307466	0.048	0.115	1
Gene15239	3.09538e-07	-0.308006	0.1	0.216	0.0185828
Gene1494	3.06599e-09	-0.308265	0.023	0.117	0.000184063
Gene15897	1.00634e-05	-0.30858	0.112	0.211	0.604148
Gene7414	1.45768e-05	-0.308616	0.073	0.157	0.875103
Gene20135	1.12087e-07	-0.308738	0.035	0.125	0.00672903
Gene37637	3.2157e-09	-0.308746	0.058	0.174	0.000193051
Gene975	3.87885e-10	-0.30879	0.249	0.436	2.32863e-05
Gene4867	6.06544e-07	-0.308906	0.199	0.333	0.0364132
Gene34426	5.45327e-09	-0.309418	0.174	0.333	0.000327382
Gene17843	8.13686e-05	-0.309714	0.06	0.129	1
Gene4322	1.64151e-06	-0.309731	0.263	0.413	0.0985463
Gene43271	7.94597e-17	-0.309905	0.017	0.169	4.77028e-12
Gene7152	2.81143e-06	-0.310182	0.129	0.241	0.168782
Gene9248	1.73399e-07	-0.310214	0.037	0.127	0.0104098
LZX-CL11095.Contig1-All-g	1.57413e-10	-0.310395	0.044	0.163	9.45016e-06
Gene15161	0.00198673	-0.310601	0.369	0.465	1
Gene1767	5.28757e-06	-0.310919	0.427	0.592	0.317434
Gene7087	1.35436e-11	-0.310955	0.133	0.309	8.13078e-07
Gene8681	4.18664e-06	-0.311012	0.089	0.184	0.251341
Gene16534	1.68797e-07	-0.312044	0.029	0.112	0.0101336
Gene9410	7.44864e-09	-0.313156	0.056	0.168	0.000447172
Gene4685	6.40217e-07	-0.313245	0.112	0.226	0.0384348
Gene11634	6.18683e-05	-0.313655	0.114	0.203	1
LZX-Unigene16625-All-g	9.23705e-10	-0.313788	0.135	0.291	5.54537e-05
Gene8975	0.000359901	-0.313801	0.083	0.152	1
Gene15828	9.7596e-09	-0.314049	0.102	0.237	0.000585908
Gene17070	7.45946e-06	-0.314289	0.046	0.12	0.447821
Gene8160	5.74915e-06	-0.314325	0.106	0.204	0.345144
Gene9106	1.86284e-08	-0.314423	0.062	0.172	0.00111834
Gene16668	2.09548e-07	-0.314483	0.203	0.354	0.01258
Gene5484	2.69867e-09	-0.314595	0.226	0.401	0.000162012
Gene4238	4.20973e-10	-0.315596	0.023	0.125	2.52727e-05
Gene8125	4.06339e-12	-0.316253	0.197	0.397	2.43942e-07
Gene1431	4.26001e-06	-0.316254	0.071	0.16	0.255746
Gene857	3.70707e-07	-0.316283	0.407	0.571	0.022255
Gene26357	1.13762e-08	-0.31631	0.743	0.826	0.000682956
Gene70985	2.53789e-08	-0.316614	0.073	0.191	0.0015236
Gene11210	9.92768e-06	-0.316615	0.039	0.111	0.595998
Gene15401	2.27679e-06	-0.316745	0.114	0.221	0.136685
Gene17181	6.52589e-06	-0.317161	0.079	0.17	0.391775
Gene15045	9.46701e-12	-0.317478	0.008	0.11	5.68342e-07
Gene15099	2.0608e-07	-0.317576	0.124	0.252	0.0123718
Gene8820	4.31083e-08	-0.317689	0.106	0.233	0.00258796
Gene7617	2.05767e-06	-0.317721	0.064	0.156	0.12353
Gene15951	2.80568e-06	-0.317873	0.066	0.156	0.168436
Gene6418	4.21369e-07	-0.318138	0.349	0.52	0.0252965
LZX-Unigene23843-All-g	2.19357e-11	-0.318961	0.006	0.103	1.31689e-06
Gene13656	1.21115e-06	-0.319331	0.056	0.146	0.0727102
Gene1606	6.85864e-09	-0.319871	0.301	0.48	0.000411752
Gene10022	8.7676e-08	-0.319931	0.044	0.139	0.00526354
Gene17414	2.82591e-09	-0.320102	0.089	0.221	0.000169651
Gene10619	4.7687e-06	-0.320214	0.058	0.142	0.286284
Gene216	1.54082e-09	-0.320499	0.216	0.394	9.25015e-05
Gene3636	6.25533e-06	-0.320825	0.05	0.128	0.375532
Gene17119	1.18055e-07	-0.320907	0.268	0.432	0.00708729
Gene48839	1.55805e-13	-0.321095	0.154	0.366	9.3536e-09
Gene10432	4.14153e-06	-0.321638	0.064	0.15	0.248632
Gene3502	2.16055e-06	-0.321725	0.131	0.248	0.129706
Gene5293	1.97802e-06	-0.322021	0.386	0.538	0.118748
Gene5557	1.92001e-06	-0.322283	0.104	0.211	0.115266
Gene4717	8.18295e-05	-0.322342	0.133	0.221	1
Gene5955	5.63802e-11	-0.322556	0.017	0.12	3.38473e-06
Gene3490	4.00483e-05	-0.322668	0.056	0.127	1
LZX-Unigene51674-All-g	5.14386e-09	-0.322895	0.158	0.308	0.000308807
Gene8050	4.4523e-06	-0.323109	0.039	0.114	0.267289
Gene17444	0.000395029	-0.323142	0.272	0.38	1
Gene15351	3.65811e-06	-0.323296	0.083	0.177	0.219611
Gene18633	6.87491e-05	-0.323353	0.135	0.234	1
Gene12174	6.06401e-09	-0.323612	0.263	0.437	0.000364047
Gene3755	1.15634e-12	-0.323621	0.048	0.191	6.94199e-08
Gene3524	4.74762e-05	-0.323772	0.1	0.184	1
Gene15183	3.92406e-10	-0.324094	0.089	0.233	2.35577e-05
LZX-Unigene7884-All-g	2.17776e-07	-0.324313	0.369	0.513	0.013074
Gene18768	4.41463e-05	-0.324327	0.087	0.171	1
LZX-Unigene24860-All-g	1.88616e-17	-0.324446	0.079	0.286	1.13234e-12
Gene19660	4.85665e-05	-0.324655	0.064	0.138	1
Gene14947	9.75937e-11	-0.324812	0.087	0.237	5.85894e-06
Gene8439	4.68374e-06	-0.324846	0.058	0.142	0.281184
Gene35826	1.88207e-14	-0.325094	0.025	0.166	1.12988e-09
Gene5030	8.32314e-06	-0.325313	0.033	0.101	0.499672
Gene11883	4.99854e-10	-0.325451	0.015	0.108	3.00082e-05
Gene17655	3.8308e-06	-0.3256	0.085	0.181	0.229978
Gene12631	1.40376e-06	-0.32562	0.052	0.138	0.0842733
Gene16522	2.96334e-12	-0.325931	0.023	0.143	1.77901e-07
Gene30715	9.84288e-08	-0.326092	0.037	0.126	0.00590908
Gene12247	3.40779e-06	-0.326171	0.044	0.121	0.204583
Gene5638	4.67799e-11	-0.326212	0.064	0.2	2.80839e-06
LZX-CL709.Contig1-All-g	1.55336e-09	-0.326494	0.112	0.253	9.32544e-05
Gene16287	1.70894e-08	-0.326746	0.641	0.864	0.00102595
Gene4237	2.60084e-05	-0.326763	0.141	0.239	1
Gene103	1.02892e-06	-0.326839	0.05	0.136	0.06177
Gene9481	1.58032e-09	-0.326941	0.21	0.392	9.48729e-05
LZX-CL10347.Contig1-All-g	7.19242e-07	-0.327148	0.286	0.427	0.043179
Gene14912	2.1811e-06	-0.327159	0.044	0.124	0.13094
Gene14031	0.00010939	-0.327238	0.081	0.156	1
LZX-Unigene14408-All-g	3.82671e-10	-0.327377	0.056	0.182	2.29732e-05
Gene5180	1.77614e-11	-0.32763	0.01	0.112	1.06629e-06
Gene16226	1.2567e-06	-0.327854	0.068	0.164	0.075445
Gene4890	7.08972e-07	-0.327895	0.037	0.119	0.0425625
Gene9086	7.3179e-08	-0.328021	0.071	0.181	0.00439323
LZX-CL8238.Contig2-All-g	2.26504e-08	-0.328315	0.151	0.294	0.0013598
Gene8644	9.97911e-08	-0.328336	0.083	0.197	0.00599086
Gene25465	1.38731e-08	-0.328392	0.041	0.142	0.00083286
Gene15055	6.40152e-05	-0.328571	0.073	0.146	1
Gene12524	6.63089e-07	-0.329017	0.245	0.394	0.0398079
Gene7606	3.49982e-08	-0.32917	0.158	0.304	0.00210108
Gene13652	4.36356e-09	-0.329183	0.461	0.689	0.000261962
Gene509	5.39102e-13	-0.329419	0.048	0.195	3.23644e-08
Gene15947	2.85209e-06	-0.329475	0.044	0.122	0.171222
Gene17592	1.40008e-07	-0.329623	0.027	0.108	0.00840522
Gene12267	2.70982e-08	-0.329948	0.052	0.156	0.00162682
Gene6152	1.06658e-08	-0.329969	0.243	0.417	0.000640311
Gene16194	3.45154e-09	-0.330066	0.199	0.374	0.00020721
Gene12325	1.36289e-07	-0.330162	0.054	0.149	0.00818195
Gene64673	9.80111e-10	-0.330453	0.033	0.139	5.884e-05
Gene13822	5.03092e-07	-0.330655	0.081	0.184	0.0302026
Gene31962	6.11413e-14	-0.330987	0.012	0.136	3.67056e-09
Gene12204	4.23277e-09	-0.33119	0.241	0.414	0.00025411
Gene14840	1.17506e-08	-0.331609	0.052	0.16	0.000705433
Gene23372	3.91623e-11	-0.331857	0.056	0.191	2.35107e-06
Gene4452	1.38108e-07	-0.332193	0.052	0.149	0.00829118
Gene2089	4.57336e-13	-0.332195	0.046	0.191	2.74557e-08
Gene10851	9.60161e-05	-0.332585	0.108	0.19	1
Gene8073	3.54519e-06	-0.332922	0.056	0.14	0.212832
Gene7203	1.2017e-08	-0.332928	0.05	0.155	0.000721429
Gene9164	3.55908e-05	-0.333222	0.064	0.138	1
Gene19276	5.64495e-11	-0.333682	0.104	0.262	3.38889e-06
Gene13925	8.439e-07	-0.333728	0.05	0.139	0.0506627
Gene3382	0.000835528	-0.334084	0.083	0.145	1
LZX-Unigene13532-All-g	4.45417e-08	-0.334286	0.207	0.354	0.00267402
Gene5447	9.08448e-06	-0.334348	0.073	0.157	0.545378
Gene9506	4.78215e-12	-0.334448	0.127	0.305	2.87092e-07
Gene12006	2.27658e-07	-0.334538	0.037	0.122	0.0136672
Gene19379	3.56614e-13	-0.334603	0.012	0.132	2.14089e-08
Gene16545	8.39872e-07	-0.335015	0.039	0.121	0.0504209
Gene20934	1.60167e-06	-0.335026	0.044	0.124	0.0961549
Gene14224	4.52434e-11	-0.335163	0.091	0.244	2.71614e-06
Gene4154	4.806e-09	-0.335546	0.037	0.141	0.000288524
Gene13598	1.02996e-12	-0.335938	0.017	0.135	6.18327e-08
Gene18008	6.54273e-06	-0.336301	0.05	0.126	0.392786
Gene12217	2.18143e-12	-0.336337	0.143	0.329	1.3096e-07
Gene3699	6.89029e-08	-0.336991	0.178	0.326	0.00413652
Gene15807	1.55745e-06	-0.337032	0.162	0.288	0.0935002
Gene19433	1.64874e-06	-0.337379	0.066	0.16	0.0989806
Gene6328	4.32945e-08	-0.337404	0.075	0.188	0.00259914
Gene16237	1.68466e-09	-0.337668	0.174	0.339	0.000101137
Gene10037	5.27801e-08	-0.338848	0.027	0.112	0.0031686
Gene15924	1.14207e-05	-0.338917	0.11	0.206	0.685632
Gene11689	4.33764e-06	-0.339065	0.073	0.162	0.260406
Gene2429	4.92769e-07	-0.339248	0.075	0.177	0.0295829
Gene100	2.39777e-07	-0.339324	0.05	0.141	0.0143948
Gene11386	1.79677e-12	-0.33936	0.017	0.132	1.07867e-07
Gene20113	2.45811e-08	-0.339437	0.183	0.331	0.0014757
Gene69841	3.77871e-15	-0.33944	0.031	0.185	2.26851e-10
Gene16216	8.41767e-08	-0.339536	0.122	0.254	0.00505346
Gene19197	5.25404e-10	-0.339616	0.081	0.217	3.15421e-05
Gene17644	7.94403e-09	-0.339823	0.27	0.448	0.000476912
Gene631	1.52813e-07	-0.339868	0.062	0.164	0.009174
Gene14952	3.82447e-08	-0.341584	0.031	0.12	0.00229598
Gene449	3.39721e-14	-0.341687	0.023	0.16	2.03948e-09
LZX-Unigene33-All-g	6.59066e-16	-0.341901	0.031	0.189	3.95663e-11
Gene7372	8.4706e-06	-0.341977	0.139	0.244	0.508524
Gene17906	0.00017835	-0.342387	0.149	0.245	1
LZX-CL11488.Contig15-All-g	3.87244e-08	-0.342884	0.743	0.845	0.00232478
Gene3482	2.91381e-08	-0.342931	0.029	0.12	0.00174928
Gene12244	3.8963e-09	-0.343005	0.05	0.161	0.00023391
Gene702	4.94799e-06	-0.343309	0.336	0.465	0.297048
Gene9758	5.92858e-06	-0.343414	0.039	0.113	0.355916
LZX-CL5955.Contig2-All-g	1.38261e-09	-0.343665	0.091	0.227	8.30037e-05
Gene10944	1.22763e-10	-0.343889	0.122	0.283	7.36993e-06
Gene13476	8.34674e-06	-0.343927	0.141	0.246	0.501088
LZX-Unigene51622-All-g	9.75335e-08	-0.343938	0.178	0.318	0.00585533
Gene19345	2.40955e-09	-0.343997	0.087	0.218	0.000144655
Gene17043	3.43744e-06	-0.344003	0.066	0.155	0.206364
Gene17707	1.16846e-06	-0.34469	0.054	0.141	0.0701473
Gene16190	7.26456e-10	-0.344707	0.239	0.422	4.36121e-05
Gene14362	2.24067e-07	-0.34525	0.228	0.378	0.0134516
Gene58500	4.0704e-08	-0.345336	0.029	0.118	0.00244362
Gene28888	1.45722e-13	-0.345402	0.077	0.244	8.74825e-09
Gene6331	4.63832e-07	-0.345631	0.044	0.131	0.0278457
Gene12173	1.79405e-07	-0.345831	0.029	0.111	0.0107704
Gene14894	1.38803e-06	-0.345884	0.091	0.192	0.0833289
Gene19158	1.50892e-07	-0.346495	0.048	0.141	0.00905862
LZX-Unigene22932-All-g	4.65662e-08	-0.346639	0.288	0.445	0.00279556
Gene16874	1.64855e-06	-0.346719	0.263	0.411	0.0989693
Gene1444	5.57835e-08	-0.347165	0.039	0.133	0.00334891
Gene5067	1.33874e-09	-0.347685	0.087	0.223	8.03699e-05
Gene45042	5.33031e-09	-0.347876	0.481	0.61	0.00032
LZX-Unigene7794-All-g	5.97545e-13	-0.348053	0.147	0.338	3.5873e-08
Gene4797	1.21181e-06	-0.348452	0.037	0.117	0.0727499
Gene18968	1.0296e-05	-0.348484	0.058	0.135	0.618112
Gene1914	3.66423e-06	-0.348799	0.037	0.112	0.219979
Gene17996	3.89731e-09	-0.349521	0.015	0.1	0.000233971
Gene16291	4.52879e-06	-0.349531	0.1	0.199	0.271882
Gene14907	4.56667e-08	-0.349899	0.315	0.492	0.00274156
Gene9557	1.27204e-13	-0.350424	0.01	0.131	7.63657e-09
Gene18569	1.0691e-07	-0.350679	0.031	0.117	0.00641823
Gene38560	5.80138e-18	-0.350833	0.021	0.186	3.4828e-13
Gene16637	2.03212e-06	-0.351799	0.156	0.276	0.121996
LZX-Unigene55890-All-g	3.25201e-06	-0.352063	0.322	0.451	0.195231
Gene18880	9.17047e-07	-0.352238	0.1	0.209	0.055054
Gene8586	4.6532e-08	-0.352507	0.05	0.15	0.0027935
Gene54731	1.88677e-09	-0.353187	0.033	0.135	0.00011327
Gene9376	3.20779e-08	-0.353218	0.05	0.152	0.00192577
Gene10679	1.71089e-12	-0.353697	0.035	0.167	1.02711e-07
Gene15127	1.1797e-08	-0.353956	0.27	0.437	0.000708218
Gene16053	8.86753e-05	-0.354272	0.139	0.231	1
Gene12203	4.51046e-09	-0.354339	0.137	0.284	0.000270781
Gene11027	9.10833e-08	-0.35467	0.089	0.207	0.0054681
LZX-CL1063.Contig1-All-g	0.000174146	-0.354688	0.075	0.147	1
Gene2187	4.41432e-14	-0.354788	0.031	0.175	2.65009e-09
Gene13618	1.00023e-10	-0.354803	0.087	0.228	6.00476e-06
Gene7026	3.83465e-08	-0.35495	0.021	0.103	0.0023021
Gene902	1.20954e-09	-0.354986	0.098	0.237	7.26136e-05
Gene4697	5.03559e-06	-0.355003	0.044	0.12	0.302307
Gene1006	8.1259e-07	-0.355036	0.031	0.108	0.048783
Gene7377	1.58491e-09	-0.356025	0.654	0.867	9.51482e-05
Gene16261	2.40004e-05	-0.356156	0.066	0.145	1
Gene7120	1.89129e-07	-0.356227	0.205	0.353	0.0113542
Gene17785	1.22436e-12	-0.356413	0.141	0.326	7.35035e-08
Gene17242	4.43205e-07	-0.356418	0.025	0.1	0.0266073
LZX-CL116.Contig3-All-g	6.19387e-08	-0.357133	0.245	0.396	0.00371843
Gene16901	8.61716e-08	-0.357164	0.498	0.684	0.00517323
Gene16265	7.79031e-11	-0.357505	0.203	0.396	4.67683e-06
Gene28399	1.28643e-07	-0.35788	0.098	0.214	0.00772296
Gene9101	1.36433e-06	-0.357954	0.035	0.112	0.0819062
LZX-CL12442.Contig8-All-g	5.27825e-12	-0.358014	0.091	0.254	3.16874e-07
Gene18827	1.8261e-08	-0.35804	0.027	0.117	0.00109628
Gene9056	1.50453e-07	-0.358243	0.035	0.122	0.00903227
Gene8442	1.56332e-06	-0.358328	0.039	0.119	0.0938521
Gene1406	3.12989e-07	-0.358401	0.06	0.157	0.01879
Gene18122	1.73369e-07	-0.358438	0.079	0.188	0.010408
Gene1307	1.46713e-11	-0.358474	0.11	0.277	8.80776e-07
Gene18873	8.08303e-07	-0.358522	0.104	0.213	0.0485257
Gene8070	4.71235e-07	-0.358557	0.06	0.156	0.0282901
LZX-CL318.Contig2-All-g	1.73678e-12	-0.358605	0.044	0.183	1.04266e-07
Gene17575	6.92322e-12	-0.358887	0.071	0.218	4.15629e-07
Gene8394	5.79927e-06	-0.358916	0.054	0.133	0.348153
Gene16217	1.56912e-09	-0.359097	0.297	0.472	9.42003e-05
Gene14643	3.99244e-07	-0.359155	0.129	0.251	0.0239682
Gene1386	1.88761e-06	-0.359178	0.083	0.178	0.113321
Gene17411	6.10413e-07	-0.359304	0.064	0.16	0.0366456
Gene18785	1.45054e-07	-0.359313	0.081	0.191	0.0087082
Gene11213	7.34465e-06	-0.359667	0.079	0.168	0.440929
Gene9585	2.33287e-07	-0.36057	0.102	0.216	0.0140051
Gene3567	6.8516e-06	-0.360957	0.166	0.286	0.411329
Gene18872	2.42933e-06	-0.360968	0.098	0.198	0.145842
Gene14168	7.11485e-09	-0.361058	0.044	0.149	0.000427133
LZX-Unigene20680-All-g	8.08436e-09	-0.361197	0.021	0.107	0.000485336
LZX-Unigene25625-All-g	2.92928e-05	-0.361317	0.726	0.774	1
Gene12753	0.000173413	-0.361329	0.062	0.127	1
Gene30059	1.56178e-07	-0.361356	0.689	0.748	0.00937597
Gene19044	2.88101e-07	-0.361496	0.048	0.14	0.0172959
Gene9518	1.51355e-08	-0.361549	0.293	0.474	0.000908643
Gene17897	5.72909e-06	-0.361763	0.054	0.132	0.34394
Gene2337	1.70784e-07	-0.361853	0.025	0.104	0.0102528
Gene9359	7.15718e-12	-0.361868	0.031	0.155	4.29674e-07
Gene16975	4.44898e-10	-0.362022	0.1	0.246	2.6709e-05
Gene10029	4.54102e-10	-0.362234	0.23	0.428	2.72616e-05
Gene2068	2.98723e-07	-0.362278	0.073	0.175	0.0179335
Gene13876	4.88695e-11	-0.362313	0.147	0.325	2.93383e-06
Gene42019	2.19586e-08	-0.362555	0.207	0.366	0.00131826
Gene17758	0.000775138	-0.362673	0.185	0.272	1
Gene15356	1.29645e-07	-0.362951	0.06	0.16	0.00778313
Gene64656	1.14876e-13	-0.362962	0.077	0.245	6.89649e-09
Gene7461	1.36813e-13	-0.363537	0.095	0.273	8.21341e-09
Gene6804	4.38792e-07	-0.363538	0.073	0.172	0.0263425
Gene18543	5.14981e-06	-0.363547	0.06	0.143	0.309164
Gene7162	1.64583e-06	-0.363575	0.046	0.127	0.0988059
Gene9460	3.25141e-08	-0.363651	0.039	0.134	0.00195195
Gene29768	3.51607e-16	-0.363808	0.021	0.17	2.11084e-11
Gene12542	0.000739405	-0.364191	0.141	0.218	1
Gene1396	1.21554e-09	-0.364225	0.093	0.23	7.29739e-05
Gene15526	2.46196e-14	-0.364679	0.012	0.14	1.47801e-09
Gene12690	5.70534e-08	-0.365176	0.068	0.177	0.00342514
Gene15601	3.41535e-08	-0.365504	0.044	0.141	0.00205037
Gene2269	1.50919e-08	-0.366134	0.193	0.35	0.000906029
Gene18233	2.05496e-12	-0.366256	0.029	0.157	1.23367e-07
Gene14943	3.23395e-06	-0.366661	0.251	0.379	0.194147
Gene26371	4.15302e-12	-0.366699	0.031	0.157	2.49322e-07
Gene18227	2.21184e-06	-0.366708	0.098	0.199	0.132785
Gene24158	5.23249e-08	-0.366726	0.027	0.113	0.00314127
Gene47567	1.56498e-10	-0.367143	0.029	0.139	9.39522e-06
Gene15108	2.38454e-06	-0.367576	0.075	0.166	0.143154
Gene6237	9.60746e-06	-0.368034	0.087	0.177	0.576774
Gene64841	6.67854e-11	-0.368125	0.969	0.979	4.00939e-06
Gene19786	0.00461984	-0.368525	0.162	0.227	1
Gene8014	5.57367e-09	-0.368541	0.21	0.38	0.00033461
Gene7835	6.72743e-05	-0.368738	0.041	0.104	1
Gene69913	7.34168e-11	-0.368823	0.637	0.836	4.40751e-06
LZX-CL399.Contig5-All-g	1.72725e-10	-0.368889	0.274	0.458	1.03694e-05
Gene17057	5.00645e-08	-0.369055	0.064	0.171	0.00300557
Gene15311	7.74608e-06	-0.369085	0.187	0.305	0.465028
Gene13732	4.4928e-08	-0.369355	0.521	0.688	0.00269721
Gene17990	6.7491e-15	-0.36955	0.081	0.261	4.05175e-10
Gene17517	2.42011e-14	-0.369662	0.033	0.179	1.45289e-09
Gene8235	5.52549e-07	-0.369755	0.1	0.21	0.0331718
Gene19489	1.76836e-08	-0.369793	0.122	0.259	0.00106161
Gene19673	1.29713e-13	-0.369965	0.056	0.212	7.7872e-09
Gene16046	1.26017e-05	-0.370359	0.056	0.132	0.756528
Gene14903	1.7899e-10	-0.37127	0.257	0.452	1.07455e-05
Gene10971	4.68538e-07	-0.371409	0.062	0.157	0.0281282
Gene3319	2.77851e-06	-0.371976	0.054	0.138	0.166805
Gene606	1.82137e-08	-0.372558	0.081	0.202	0.00109344
Gene19997	2.7656e-11	-0.372591	0.106	0.268	1.6603e-06
Gene9018	2.22697e-08	-0.372663	0.044	0.143	0.00133694
Gene6989	1.18015e-08	-0.373044	0.216	0.373	0.00070849
Gene19482	1.02264e-11	-0.37312	0.012	0.118	6.13932e-07
Gene19184	5.35707e-09	-0.373419	0.288	0.464	0.000321606
Gene9480	1.90415e-07	-0.373719	0.22	0.364	0.0114313
Gene5063	2.95998e-08	-0.373772	0.046	0.147	0.001777
Gene4359	8.07501e-08	-0.373785	0.376	0.549	0.00484775
Gene14460	2.68037e-13	-0.373971	0.004	0.113	1.60913e-08
LZX-Unigene6840-All-g	3.16282e-11	-0.374073	0.199	0.397	1.89877e-06
Gene8726	8.10752e-09	-0.375688	0.18	0.339	0.000486727
Gene9407	8.915e-07	-0.376284	0.041	0.125	0.0535203
Gene9307	5.33569e-11	-0.376721	0.195	0.382	3.20323e-06
Gene19354	2.07277e-10	-0.377178	0.129	0.291	1.24437e-05
Gene4497	1.79822e-05	-0.377719	0.116	0.211	1
Gene3717	1.90693e-08	-0.37807	0.027	0.117	0.00114481
Gene2451	5.78038e-06	-0.378166	0.056	0.138	0.347019
Gene15021	1.33569e-06	-0.378222	0.037	0.115	0.0801867
Gene1246	6.22455e-10	-0.378318	0.044	0.159	3.73685e-05
Gene27705	1.09661e-06	-0.378568	0.122	0.234	0.065834
Gene2055	5.88604e-11	-0.378619	0.118	0.282	3.53363e-06
Gene9300	3.19262e-08	-0.378667	0.033	0.126	0.00191666
Gene9409	3.41419e-07	-0.378885	0.041	0.127	0.0204967
LZX-CL1098.Contig2-All-g	2.42902e-17	-0.379042	0.01	0.16	1.45824e-12
Gene5907	1.25597e-08	-0.379125	0.029	0.121	0.000754009
Gene21565	2.90455e-18	-0.379592	0.035	0.212	1.74372e-13
Gene15411	1.08928e-07	-0.3802	0.183	0.33	0.00653938
Gene17227	5.64051e-08	-0.380895	0.151	0.293	0.00338623
Gene8524	1.69276e-05	-0.380994	0.091	0.178	1
Gene4476	9.35412e-08	-0.382666	0.073	0.181	0.00561565
Gene1002	1.81966e-05	-0.38269	0.062	0.138	1
Gene662	7.94587e-07	-0.38277	0.035	0.115	0.0477022
Gene18453	7.53377e-14	-0.383224	0.141	0.338	4.52283e-09
Gene4960	4.35142e-08	-0.383412	0.251	0.407	0.00261233
Gene2001	1.71313e-08	-0.383569	0.025	0.113	0.00102846
Gene11884	2.68468e-15	-0.383737	0.025	0.172	1.61172e-10
Gene3827	8.37041e-14	-0.383881	0.11	0.298	5.02509e-09
Gene19569	1.94887e-07	-0.384484	0.041	0.132	0.0116999
Gene6623	4.34432e-10	-0.384592	0.075	0.209	2.60807e-05
Gene9399	1.09763e-08	-0.38492	0.037	0.138	0.000658948
Gene19435	6.82911e-09	-0.384995	0.079	0.2	0.000409979
Gene8939	7.44691e-14	-0.385111	0.106	0.288	4.47068e-09
Gene958	1.29792e-05	-0.385502	0.071	0.153	0.779195
Gene19916	0.0289021	-0.386105	0.12	0.163	1
Gene16642	1.43432e-11	-0.386179	0.116	0.284	8.61078e-07
Gene19042	5.74855e-09	-0.386599	0.29	0.476	0.000345109
Gene15289	1.66437e-08	-0.387108	0.083	0.204	0.000999191
Gene13806	3.09472e-09	-0.387385	0.056	0.169	0.000185788
Gene13348	1.01951e-06	-0.388759	0.044	0.127	0.0612053
Gene6013	9.44358e-07	-0.389221	0.089	0.193	0.0566936
Gene18990	1.81029e-06	-0.389716	0.133	0.248	0.108679
Gene3204	2.05864e-07	-0.389841	0.102	0.217	0.0123589
Gene12673	2.56786e-08	-0.389872	0.083	0.203	0.00154159
Gene9730	7.46604e-08	-0.390111	0.131	0.263	0.00448216
Gene2066	1.8476e-08	-0.390485	0.081	0.2	0.00110919
Gene11194	1.63876e-05	-0.390494	0.131	0.226	0.983811
Gene291	2.61386e-06	-0.391756	0.127	0.235	0.15692
Gene58520	3.61843e-18	-0.391846	0.023	0.192	2.17229e-13
Gene12764	1.15755e-11	-0.393047	0.205	0.395	6.94926e-07
Gene4382	2.3253e-07	-0.393659	0.085	0.195	0.0139597
Gene10802	3.46845e-06	-0.393827	0.06	0.145	0.208225
Gene1883	4.32684e-06	-0.393952	0.587	0.71	0.259757
Gene15484	2.82845e-08	-0.394374	0.139	0.276	0.00169803
LZX-Unigene35352-All-g	5.7303e-12	-0.394553	0.17	0.358	3.44013e-07
Gene296	1.13905e-08	-0.395665	0.075	0.193	0.000683816
Gene15307	3.97262e-10	-0.395723	0.201	0.383	2.38492e-05
Gene5455	2.38396e-11	-0.395755	0.071	0.213	1.43119e-06
Gene11905	4.65196e-08	-0.395845	0.091	0.213	0.00279276
Gene3591	8.17081e-10	-0.397583	0.033	0.14	4.90527e-05
Gene13849	4.15129e-10	-0.397727	0.135	0.29	2.49218e-05
Gene19410	1.38546e-09	-0.398064	0.046	0.157	8.31748e-05
Gene16952	1.02638e-07	-0.398308	0.048	0.145	0.00616176
Gene1304	2.70819e-06	-0.39832	0.118	0.223	0.162583
LZX-CL2970.Contig4-All-g	7.98146e-09	-0.398379	0.365	0.556	0.000479159
Gene14702	1.08945e-08	-0.398403	0.135	0.275	0.000654043
Gene6888	8.74375e-07	-0.399177	0.066	0.163	0.0524922
Gene4546	1.40608e-09	-0.399901	0.046	0.16	8.44127e-05
Gene10097	9.80485e-08	-0.40039	0.037	0.127	0.00588624
Gene14575	7.25019e-07	-0.400586	0.108	0.219	0.0435258
Gene9319	4.74189e-06	-0.400987	0.064	0.148	0.284674
Gene13929	4.16325e-08	-0.401547	0.1	0.224	0.00249936
Gene387	1.52273e-10	-0.401672	0.106	0.259	9.14158e-06
Gene946	1.90986e-14	-0.402603	0.154	0.358	1.14656e-09
Gene10634	8.07208e-07	-0.403045	0.133	0.249	0.0484599
Gene32043	4.98808e-19	-0.403095	0.031	0.213	2.99455e-14
Gene16356	7.06872e-10	-0.403424	0.293	0.486	4.24364e-05
Gene2099	2.50558e-07	-0.4035	0.27	0.425	0.015042
Gene11068	2.15976e-09	-0.40389	0.195	0.367	0.000129659
Gene12926	4.35217e-07	-0.403966	0.073	0.175	0.0261278
Gene11495	6.77982e-16	-0.40513	0.015	0.157	4.0702e-11
Gene6090	5.32038e-06	-0.405221	0.12	0.226	0.319404
Gene4101	5.4969e-07	-0.405494	0.071	0.17	0.0330001
Gene15267	2.26982e-07	-0.40626	0.212	0.357	0.0136266
Gene19926	2.81972e-09	-0.406966	0.066	0.189	0.000169279
LZX-CL4802.Contig9-All-g	1.19375e-06	-0.407158	0.936	0.949	0.0716658
Gene16510	1.96799e-06	-0.407415	0.031	0.104	0.118147
Gene10017	6.33753e-08	-0.407912	0.133	0.268	0.00380468
Gene19956	3.01281e-07	-0.40803	0.054	0.146	0.0180871
LZX-Unigene13623-All-g	8.95468e-07	-0.408406	0.147	0.27	0.0537585
Gene4104	2.41467e-06	-0.408432	0.095	0.197	0.144962
Gene2070	1.41398e-06	-0.408543	0.1	0.204	0.084887
Gene16243	1.01882e-09	-0.408794	0.056	0.175	6.11637e-05
Gene11212	5.45287e-11	-0.409255	0.178	0.368	3.27358e-06
Gene245	9.57631e-10	-0.409315	0.154	0.316	5.74904e-05
Gene695	3.32783e-07	-0.409331	0.052	0.145	0.0199783
Gene3602	1.51465e-13	-0.410489	0.031	0.169	9.09303e-09
Gene2627	4.30056e-09	-0.410765	0.068	0.19	0.00025818
Gene1792	1.02544e-07	-0.411047	0.114	0.239	0.00615611
Gene18821	5.47374e-05	-0.411462	0.039	0.101	1
Gene11862	1.9435e-13	-0.412141	0.133	0.33	1.16676e-08
Gene17603	1.01827e-08	-0.412575	0.046	0.15	0.000611311
Gene16099	2.90898e-11	-0.413058	0.027	0.141	1.74637e-06
Gene10436	2.61989e-10	-0.413957	0.081	0.22	1.57282e-05
Gene9628	3.88401e-10	-0.414065	0.151	0.323	2.33172e-05
Gene15162	4.79999e-18	-0.414153	0.035	0.213	2.88162e-13
Gene12081	2.51705e-07	-0.414667	0.031	0.113	0.0151109
Gene16502	1.38981e-05	-0.414926	0.093	0.183	0.834359
Gene3300	5.33019e-09	-0.415251	0.05	0.159	0.000319993
Gene10303	1.18795e-11	-0.415931	0.058	0.196	7.13173e-07
Gene13055	1.4122e-07	-0.416224	0.075	0.181	0.00847801
Gene15768	1.18874e-08	-0.41646	0.058	0.171	0.000713647
LZX-Unigene45730-All-g	4.40538e-12	-0.416696	0.17	0.355	2.64472e-07
Gene6257	1.50303e-09	-0.417176	0.015	0.103	9.02327e-05
Gene4405	3.98971e-09	-0.417454	0.085	0.214	0.000239518
Gene6836	1.2187e-08	-0.417457	0.031	0.126	0.000731636
Gene14593	5.08004e-07	-0.417482	0.046	0.133	0.0304975
Gene26615	1.37588e-18	-0.418028	0.041	0.227	8.25997e-14
Gene5338	1.31819e-10	-0.418204	0.641	0.857	7.9136e-06
LZX-CL11720.Contig2-All-g	0.00165495	-0.418367	0.772	0.802	1
Gene10441	2.39994e-13	-0.418484	0.693	0.917	1.44078e-08
Gene1686	1.89595e-07	-0.418824	0.216	0.361	0.0113822
Gene7986	4.41851e-09	-0.419354	0.247	0.414	0.000265261
Gene13112	1.8785e-07	-0.420259	0.039	0.128	0.0112774
Gene27399	1.16106e-12	-0.420461	0.004	0.108	6.97031e-08
Gene12320	3.61015e-10	-0.420855	0.214	0.394	2.16732e-05
Gene735	4.62938e-12	-0.42102	0.589	0.844	2.7792e-07
Gene16380	1.04221e-07	-0.421202	0.373	0.519	0.00625678
Gene8843	1.77191e-10	-0.42216	0.629	0.824	1.06375e-05
Gene16435	4.73796e-09	-0.422165	0.021	0.11	0.000284439
Gene12725	4.92654e-11	-0.422334	0.129	0.296	2.9576e-06
Gene8074	9.56639e-08	-0.422364	0.112	0.237	0.00574309
Gene793	2.22686e-06	-0.422705	0.098	0.199	0.133687
Gene10155	1.74296e-07	-0.423513	0.274	0.432	0.0104637
Gene6529	3.00493e-07	-0.423726	0.052	0.145	0.0180398
Gene1999	4.01555e-13	-0.423946	0.071	0.23	2.41069e-08
Gene17118	7.17433e-10	-0.423964	0.139	0.293	4.30704e-05
Gene31666	4.86602e-10	-0.424016	0.178	0.336	2.92127e-05
Gene9331	2.05251e-11	-0.424124	0.066	0.206	1.2322e-06
Gene5408	2.44261e-12	-0.424429	0.129	0.308	1.4664e-07
Gene32029	1.38891e-06	-0.42444	0.266	0.402	0.0833821
Gene20116	0.000243035	-0.424946	0.089	0.16	1
Gene9682	7.42147e-07	-0.425132	0.098	0.204	0.044554
Gene14958	1.89673e-10	-0.425563	0.046	0.166	1.13869e-05
Gene1578	5.20659e-13	-0.426952	0.054	0.205	3.12573e-08
Gene8913	1.76946e-15	-0.427491	0.06	0.233	1.06228e-10
Gene13685	2.5648e-07	-0.427515	0.041	0.129	0.0153975
Gene9115	2.38928e-15	-0.427611	0.006	0.134	1.43438e-10
LZX-CL11908.Contig2-All-g	6.11434e-14	-0.427991	0.052	0.206	3.67069e-09
Gene1600	2.83346e-07	-0.429543	0.046	0.135	0.0170104
Gene8909	1.21587e-07	-0.429716	0.421	0.597	0.00729934
Gene12352	1.91128e-11	-0.430023	0.041	0.169	1.14742e-06
Gene12618	1.44496e-10	-0.430624	0.033	0.147	8.6747e-06
Gene3103	1.40711e-09	-0.43151	0.025	0.124	8.44746e-05
Gene17069	5.78988e-07	-0.432311	0.147	0.274	0.034759
Gene1927	2.73365e-17	-0.433076	0.019	0.175	1.64112e-12
Gene14745	9.16348e-08	-0.434184	0.062	0.166	0.00550121
Gene11251	2.1684e-06	-0.434446	0.06	0.148	0.130178
Gene2046	2.39888e-08	-0.434678	0.131	0.269	0.00144014
Gene17552	1.20239e-07	-0.434804	0.637	0.829	0.00721845
Gene18941	4.4263e-10	-0.434985	0.328	0.522	2.65728e-05
Gene791	1.97389e-12	-0.435485	0.701	0.819	1.18501e-07
Gene11847	2.63409e-06	-0.435624	0.037	0.113	0.158135
Gene12432	6.58036e-12	-0.435965	0.093	0.256	3.95045e-07
Gene20018	8.58721e-06	-0.436434	0.087	0.176	0.515524
Gene17659	1.52459e-11	-0.436548	0.114	0.28	9.15272e-07
Gene8559	2.08106e-07	-0.436928	0.037	0.122	0.0124934
Gene15381	7.29003e-09	-0.437072	0.168	0.322	0.000437649
LZX-CL5068.Contig1-All-g	1.20025e-11	-0.437493	0.361	0.547	7.2056e-07
Gene1546	4.72709e-12	-0.437632	0.338	0.558	2.83786e-07
LZX-Unigene15152-All-g	4.21289e-15	-0.437685	0.176	0.404	2.52917e-10
Gene10038	1.31876e-06	-0.437949	0.062	0.154	0.0791704
Gene13416	3.98472e-06	-0.438012	0.172	0.291	0.239219
Gene38794	2.3912e-12	-0.438113	0.127	0.302	1.43553e-07
Gene16481	1.7909e-08	-0.438537	0.027	0.117	0.00107515
Gene6981	3.10897e-15	-0.438849	0.062	0.234	1.86644e-10
Gene11308	3.21899e-09	-0.43885	0.108	0.246	0.000193249
Gene7068	1.69264e-11	-0.439323	0.266	0.459	1.01616e-06
Gene47549	2.99385e-12	-0.439411	0.012	0.122	1.79733e-07
Gene19571	9.90067e-12	-0.439823	0.133	0.3	5.94377e-07
Gene13786	5.01911e-11	-0.440015	0.199	0.379	3.01317e-06
Gene6918	1.67268e-11	-0.440234	0.033	0.155	1.00417e-06
Gene13820	6.0086e-08	-0.440234	0.224	0.383	0.0036072
Gene2008	2.92387e-10	-0.440927	0.23	0.395	1.75531e-05
Gene15111	1.19069e-13	-0.441032	0.151	0.347	7.14822e-09
Gene33088	6.09153e-21	-0.441182	0.035	0.237	3.65699e-16
Gene5544	3.86684e-08	-0.441633	0.164	0.301	0.00232142
Gene13787	7.89111e-13	-0.441665	0.056	0.209	4.73735e-08
Gene18124	3.62828e-09	-0.441703	0.12	0.265	0.00021782
Gene25397	3.0556e-09	-0.441927	0.411	0.603	0.00018344
LZX-CL1023.Contig9-All-g	1.76679e-10	-0.441965	0.378	0.564	1.06067e-05
Gene1447	9.86584e-11	-0.44201	0.523	0.718	5.92286e-06
LZX-CL1023.Contig2-All-g	3.36397e-12	-0.442766	0.029	0.154	2.01952e-07
Gene18735	6.19407e-07	-0.442829	0.095	0.204	0.0371855
Gene7596	2.57771e-10	-0.442878	0.015	0.11	1.5475e-05
Gene9939	4.95504e-06	-0.443641	0.048	0.124	0.297471
Gene12308	6.90421e-08	-0.443769	0.056	0.155	0.00414487
Gene1519	2.77508e-09	-0.44405	0.079	0.203	0.000166599
Gene32972	1.34769e-10	-0.444941	0.037	0.154	8.09069e-06
Gene18023	2.05234e-08	-0.445465	0.068	0.182	0.0012321
Gene15541	1.15682e-14	-0.445545	0.064	0.234	6.94486e-10
Gene12600	8.92704e-08	-0.44588	0.05	0.147	0.00535926
LZX-Unigene5260-All-g	7.00214e-16	-0.446505	0.075	0.26	4.20366e-11
Gene16174	1.67523e-09	-0.447272	0.4	0.59	0.000100571
LZX-CL12402.Contig4-All-g	3.7069e-15	-0.447463	0.112	0.305	2.2254e-10
Gene19698	5.67608e-11	-0.448098	0.147	0.318	3.40758e-06
Gene9833	1.43694e-15	-0.448328	0.046	0.209	8.62655e-11
Gene4813	1.52788e-09	-0.448336	0.052	0.167	9.17249e-05
Gene19032	1.29816e-13	-0.448898	0.284	0.516	7.79339e-09
Gene14927	0.00136793	-0.449214	0.425	0.514	1
Gene590	4.98699e-07	-0.449217	0.091	0.199	0.0299389
Gene3716	1.74368e-06	-0.449669	0.052	0.135	0.10468
Gene9077	1.00619e-13	-0.449708	0.046	0.195	6.04059e-09
Gene16860	5.3564e-13	-0.450491	0.162	0.358	3.21566e-08
Gene18297	1.03483e-07	-0.450545	0.11	0.231	0.00621247
Gene13231	5.29123e-11	-0.451173	0.207	0.393	3.17654e-06
Gene15996	3.05101e-07	-0.451491	0.087	0.196	0.0183164
Gene17193	6.80771e-06	-0.451931	0.064	0.146	0.408694
Gene9103	5.23854e-11	-0.452713	0.307	0.501	3.1449e-06
Gene19008	3.66954e-11	-0.453051	0.135	0.308	2.20297e-06
Gene3843	2.47642e-13	-0.453063	0.568	0.801	1.48669e-08
Gene15268	1.12556e-11	-0.453271	0.131	0.307	6.75717e-07
Gene615	8.17882e-12	-0.454227	0.533	0.73	4.91007e-07
Gene7866	1.0576e-10	-0.454663	0.093	0.242	6.34921e-06
Gene16471	6.19784e-14	-0.455135	0.081	0.253	3.72081e-09
Gene6517	1.14496e-08	-0.455154	0.075	0.195	0.000687365
LZX-Unigene27658-All-g	4.20434e-11	-0.455444	0.01	0.108	2.52403e-06
Gene154	2.93225e-08	-0.456144	0.064	0.174	0.00176034
Gene24858	2.17145e-08	-0.456509	0.037	0.133	0.00130361
Gene18838	8.32229e-08	-0.456618	0.112	0.234	0.00499621
Gene4013	8.38908e-07	-0.457527	0.195	0.324	0.050363
Gene67929	8.24083e-10	-0.457854	0.241	0.408	4.9473e-05
Gene16467	4.65485e-07	-0.458825	0.054	0.145	0.0279449
Gene10572	1.81257e-14	-0.459722	0.131	0.324	1.08816e-09
Gene13919	1.07221e-09	-0.460474	0.079	0.206	6.4369e-05
Gene10172	6.65062e-10	-0.460667	0.027	0.128	3.99263e-05
Gene5568	4.18084e-09	-0.460928	0.046	0.154	0.000250992
Gene5773	1.14973e-10	-0.46121	0.106	0.254	6.90229e-06
Gene17315	7.4122e-08	-0.462123	0.046	0.14	0.00444984
Gene17316	1.04722e-08	-0.462436	0.116	0.249	0.000628686
Gene18235	2.12691e-11	-0.462619	0.251	0.453	1.27687e-06
Gene1976	5.10455e-09	-0.463426	0.056	0.169	0.000306447
Gene1849	3.40285e-09	-0.464563	0.234	0.395	0.000204287
Gene2048	3.28166e-13	-0.464603	0.282	0.502	1.97011e-08
Gene1197	2.44089e-13	-0.464904	0.087	0.262	1.46536e-08
Gene3647	4.6411e-11	-0.465047	0.068	0.209	2.78624e-06
Gene8425	8.98527e-10	-0.465084	0.108	0.252	5.39422e-05
Gene15210	9.869e-08	-0.465728	0.075	0.182	0.00592475
Gene54690	4.4569e-21	-0.466378	0.012	0.193	2.67565e-16
Gene10498	5.95207e-07	-0.466793	0.044	0.128	0.0357326
Gene9182	2.37657e-17	-0.467694	0.098	0.305	1.42675e-12
Gene17499	3.35294e-06	-0.469163	0.093	0.191	0.201291
Gene5469	1.17576e-09	-0.4696	0.116	0.261	7.05858e-05
Gene1287	6.32256e-14	-0.470317	0.222	0.441	3.79569e-09
Gene18887	1.13372e-10	-0.470957	0.324	0.516	6.80619e-06
Gene7180	1.62271e-10	-0.471174	0.469	0.656	9.74176e-06
Gene17784	9.68514e-12	-0.471599	0.541	0.756	5.81438e-07
Gene16321	6.38556e-14	-0.471772	0.12	0.309	3.83351e-09
LZX-Unigene15725-All-g	1.41542e-18	-0.472074	0.102	0.317	8.49736e-14
Gene8117	7.54982e-08	-0.472271	0.077	0.188	0.00453246
Gene63753	1.63344e-12	-0.47259	0.396	0.625	9.80621e-08
Gene15769	4.28403e-11	-0.472823	0.483	0.699	2.57188e-06
Gene3251	2.30462e-10	-0.473413	0.178	0.359	1.38355e-05
Gene8318	1.83636e-10	-0.473464	0.044	0.163	1.10244e-05
Gene4907	2.73776e-09	-0.473704	0.077	0.203	0.000164358
Gene16704	1.88676e-07	-0.474003	0.05	0.142	0.011327
Gene29971	7.86965e-24	-0.474096	0.023	0.232	4.72447e-19
Gene2905	2.40202e-09	-0.474167	0.23	0.394	0.000144203
Gene5250	1.82629e-13	-0.474177	0.048	0.197	1.09639e-08
Gene2295	1.97851e-07	-0.475271	0.037	0.122	0.0118778
Gene14860	8.05778e-15	-0.476197	0.16	0.366	4.83741e-10
Gene10927	1.73419e-11	-0.476635	0.068	0.213	1.0411e-06
Gene13964	1.75334e-21	-0.477637	0.031	0.232	1.0526e-16
LZX-CL318.Contig1-All-g	7.43874e-18	-0.477742	0.015	0.172	4.46577e-13
Gene8751	1.49184e-06	-0.478191	0.118	0.228	0.0895614
Gene16805	3.43666e-08	-0.478561	0.1	0.22	0.00206316
Gene5618	1.71139e-08	-0.479186	0.075	0.19	0.00102742
Gene706	2.93094e-12	-0.480776	0.035	0.167	1.75956e-07
LZX-CL7902.Contig3-All-g	2.82552e-07	-0.480794	0.168	0.293	0.0169628
Gene16363	3.68758e-09	-0.480851	0.089	0.216	0.00022138
Gene14183	4.55829e-15	-0.48108	0.077	0.26	2.73652e-10
Gene7055	2.06049e-11	-0.481082	0.012	0.115	1.237e-06
Gene12056	4.99773e-09	-0.481332	0.046	0.152	0.000300034
LZX-CL3694.Contig2-All-g	4.79697e-16	-0.481867	0.147	0.364	2.87981e-11
LZX-CL10022.Contig1-All-g	6.15155e-16	-0.482426	0.183	0.408	3.69302e-11
Gene62988	6.76945e-14	-0.48247	0.023	0.155	4.06397e-09
Gene6207	1.96485e-13	-0.482846	0.226	0.432	1.17958e-08
Gene1306	1.7557e-09	-0.483529	0.017	0.106	0.000105402
Gene8583	3.42151e-08	-0.48357	0.027	0.115	0.00205407
Gene1013	1.55174e-18	-0.485131	0.048	0.242	9.31573e-14
Gene4081	4.4545e-12	-0.485803	0.021	0.136	2.67421e-07
Gene17959	4.11416e-13	-0.486293	0.149	0.344	2.4699e-08
Gene33514	3.11311e-11	-0.486448	0.135	0.301	1.86892e-06
Gene41455	5.12555e-16	-0.48679	0.695	0.925	3.07707e-11
Gene4052	4.88901e-09	-0.48706	0.118	0.259	0.000293507
Gene7852	3.50637e-07	-0.487103	0.465	0.61	0.0210501
Gene4534	1.71377e-06	-0.487451	0.278	0.423	0.102884
Gene6946	9.08135e-10	-0.487842	0.052	0.169	5.4519e-05
Gene13965	1.17282e-11	-0.489085	0.247	0.434	7.04088e-07
Gene4222	9.72855e-08	-0.489428	0.459	0.561	0.00584044
Gene20960	1.13884e-14	-0.489806	0.145	0.351	6.83692e-10
Gene34722	1.93106e-14	-0.490634	0.6	0.829	1.15929e-09
Gene3739	6.58237e-10	-0.49127	0.015	0.106	3.95166e-05
Gene2612	3.03144e-08	-0.491536	0.12	0.249	0.00181989
Gene10960	1.41144e-06	-0.491613	0.081	0.177	0.0847342
Gene11497	5.88246e-10	-0.491616	0.017	0.111	3.53147e-05
Gene25576	9.7086e-16	-0.491633	0.021	0.167	5.82846e-11
Gene15354	4.62955e-14	-0.492326	0.041	0.192	2.7793e-09
Gene4313	2.02761e-11	-0.492801	0.124	0.286	1.21725e-06
Gene16382	1.32335e-12	-0.492875	0.268	0.477	7.94457e-08
Gene30545	4.05252e-10	-0.494123	0.083	0.216	2.43289e-05
Gene4663	5.85807e-08	-0.495554	0.118	0.24	0.00351683
Gene13657	2.01226e-10	-0.495576	0.39	0.571	1.20804e-05
Gene60945	4.71495e-11	-0.495864	0.06	0.193	2.83057e-06
Gene2267	1.1795e-11	-0.49674	0.191	0.376	7.08103e-07
Gene10973	1.19273e-07	-0.496835	0.064	0.168	0.00716042
Gene14248	2.51652e-09	-0.497417	0.029	0.128	0.000151077
Gene11863	7.06632e-11	-0.497507	0.297	0.494	4.2422e-06
Gene2904	6.09894e-09	-0.498443	0.087	0.214	0.000366144
Gene9700	1.21181e-07	-0.49846	0.05	0.145	0.007275
Gene14033	3.07435e-09	-0.499195	0.062	0.179	0.000184566
Gene3538	8.35321e-13	-0.49941	0.168	0.366	5.01477e-08
Gene19793	4.0966e-14	-0.499958	0.583	0.803	2.45935e-09
Gene19129	9.37909e-15	-0.503284	0.137	0.338	5.63064e-10
Gene18070	4.78762e-12	-0.504991	0.079	0.233	2.8742e-07
Gene9594	7.38323e-11	-0.505103	0.029	0.142	4.43245e-06
Gene421	5.64956e-08	-0.505917	0.11	0.233	0.00339166
Gene4348	1.03379e-13	-0.506516	0.116	0.301	6.20628e-09
Gene3917	4.43968e-07	-0.50711	0.075	0.174	0.0266532
Gene5459	3.29049e-15	-0.508171	0.143	0.351	1.97541e-10
Gene5529	2.27387e-14	-0.508546	0.286	0.521	1.3651e-09
Gene10204	3.61295e-09	-0.50986	0.102	0.235	0.0002169
LZX-Unigene100008-All-g	7.26869e-11	-0.513237	0.025	0.133	4.36369e-06
Gene17282	6.59943e-11	-0.513256	0.071	0.209	3.9619e-06
LZX-Unigene17941-All-g	4.93844e-21	-0.513341	0.027	0.22	2.96474e-16
Gene18177	1.53594e-11	-0.513686	0.006	0.103	9.22084e-07
Gene3296	5.97121e-08	-0.515186	0.299	0.456	0.00358476
Gene5325	5.5274e-08	-0.515253	0.077	0.188	0.00331832
Gene18906	3.58565e-08	-0.515527	0.089	0.209	0.00215261
LZX-CL8060.Contig23-All-g	7.31733e-16	-0.515629	0.282	0.519	4.39289e-11
Gene3553	4.9317e-13	-0.515874	0.384	0.599	2.9607e-08
Gene16052	7.18257e-10	-0.517097	0.077	0.209	4.31198e-05
Gene9718	1.81121e-10	-0.517209	0.102	0.249	1.08734e-05
Gene12198	2.67249e-18	-0.517904	0.066	0.26	1.6044e-13
Gene7591	2.98383e-09	-0.518321	0.052	0.164	0.000179131
Gene18761	4.33208e-11	-0.518751	0.091	0.242	2.60072e-06
Gene14590	1.15933e-07	-0.518875	0.039	0.128	0.00695992
Gene18996	3.7591e-08	-0.519003	0.087	0.205	0.00225674
Gene2258	3.48137e-12	-0.5192	0.367	0.577	2.09001e-07
Gene27504	2.73053e-16	-0.520227	0.075	0.26	1.63925e-11
Gene11537	8.32086e-09	-0.520293	0.046	0.149	0.000499534
Gene1924	1.69314e-13	-0.520525	0.122	0.307	1.01646e-08
Gene14166	1.97565e-09	-0.521179	0.017	0.106	0.000118606
Gene5093	8.90039e-10	-0.52153	0.058	0.178	5.34326e-05
Gene452	4.71949e-16	-0.521551	0.247	0.479	2.8333e-11
Gene14317	4.01632e-09	-0.521913	0.054	0.167	0.000241116
LZX-CL2195.Contig1-All-g	1.28965e-18	-0.521985	0.322	0.58	7.74226e-14
Gene16667	3.23349e-18	-0.522453	0.102	0.322	1.94119e-13
Gene2071	3.21027e-09	-0.522551	0.037	0.141	0.000192725
Gene11014	1.24987e-07	-0.52286	0.06	0.159	0.00750347
Gene11913	9.5784e-09	-0.524525	0.062	0.175	0.00057503
Gene8928	1.95781e-12	-0.524602	0.575	0.8	1.17535e-07
LZX-CL3514.Contig2-All-g	9.02056e-11	-0.525476	0.494	0.639	5.41541e-06
Gene6034	1.59401e-13	-0.527045	0.353	0.577	9.5695e-09
Gene2204	2.49326e-05	-0.528169	0.568	0.672	1
Gene41410	2.39709e-17	-0.530162	0.033	0.202	1.43907e-12
Gene14776	1.25971e-05	-0.532239	0.073	0.154	0.756256
Gene762	1.40515e-11	-0.533372	0.151	0.329	8.43569e-07
Gene4110	1.59274e-15	-0.533764	0.116	0.321	9.56187e-11
Gene1856	1.71416e-14	-0.535332	0.237	0.458	1.02908e-09
Gene13071	5.24586e-09	-0.536649	0.037	0.139	0.00031493
Gene12526	1.03456e-24	-0.536725	0.01	0.216	6.21089e-20
Gene7017	7.79537e-15	-0.537298	0.587	0.811	4.67988e-10
Gene1467	1.68895e-08	-0.539907	0.11	0.24	0.00101394
Gene609	1.82343e-09	-0.541975	0.054	0.17	0.000109468
Gene26839	1.35148e-14	-0.542476	0.556	0.762	8.11348e-10
Gene19225	1.20709e-12	-0.542693	0.253	0.46	7.24666e-08
Gene27191	2.0502e-25	-0.54332	0.041	0.276	1.23081e-20
Gene39246	6.6967e-18	-0.543441	0.156	0.39	4.02029e-13
Gene15366	6.59691e-10	-0.545271	0.035	0.143	3.96039e-05
Gene7960	2.64088e-15	-0.54559	0.317	0.57	1.58543e-10
Gene22663	1.585e-17	-0.549505	0.095	0.297	9.5154e-13
Gene8375	2.18032e-11	-0.550634	0.039	0.164	1.30893e-06
Gene13660	1.78848e-15	-0.550768	0.064	0.242	1.07369e-10
Gene1402	1.33154e-11	-0.55149	0.019	0.128	7.99377e-07
Gene17047	2.03482e-09	-0.551654	0.066	0.186	0.000122158
Gene15258	5.01946e-17	-0.551765	0.075	0.272	3.01338e-12
Gene4080	1.07819e-08	-0.552212	0.073	0.189	0.000647282
Gene20373	6.75382e-10	-0.552243	0.251	0.417	4.05459e-05
Gene18857	1.77786e-10	-0.555092	0.085	0.226	1.06732e-05
Gene11361	5.34809e-05	-0.555943	0.077	0.153	1
Gene20375	1.50521e-12	-0.557672	0.247	0.437	9.03638e-08
Gene58618	1.11845e-10	-0.557726	0.454	0.605	6.71451e-06
Gene51579	1.30063e-15	-0.559497	0.031	0.184	7.80819e-11
Gene26696	7.03978e-26	-0.559889	0.058	0.31	4.22626e-21
Gene6737	9.89116e-09	-0.560066	0.232	0.388	0.000593806
Gene19566	1.86667e-07	-0.562256	0.054	0.15	0.0112064
Gene17550	2.25947e-12	-0.562509	0.454	0.647	1.35645e-07
Gene17401	1.86262e-10	-0.562838	0.087	0.227	1.11821e-05
Gene1393	2.36528e-13	-0.563004	0.392	0.611	1.41997e-08
Gene13754	5.39097e-18	-0.564297	0.104	0.324	3.23642e-13
Gene8535	1.19862e-08	-0.565413	0.062	0.174	0.000719579
Gene25542	6.26377e-14	-0.568601	0.141	0.326	3.76039e-09
Gene3637	7.4069e-13	-0.568703	0.164	0.351	4.44666e-08
Gene9546	3.50578e-10	-0.568718	0.104	0.251	2.10466e-05
Gene13636	2.54685e-12	-0.572203	0.025	0.147	1.52898e-07
Gene4791	2.76105e-12	-0.572267	0.234	0.428	1.65757e-07
Gene14081	5.9204e-07	-0.572433	0.108	0.217	0.0355425
Gene16110	4.51371e-18	-0.573847	0.471	0.76	2.70976e-13
Gene16606	1.68789e-13	-0.574992	0.581	0.793	1.01331e-08
Gene57428	1.56113e-16	-0.575604	0.498	0.744	9.37211e-12
Gene14207	1.70017e-09	-0.575978	0.085	0.214	0.000102068
Gene252	1.73064e-23	-0.578743	0.033	0.248	1.03897e-18
Gene16024	1.75724e-12	-0.580177	0.064	0.213	1.05494e-07
Gene17968	2.45702e-09	-0.580714	0.066	0.185	0.000147505
Gene11755	5.24616e-11	-0.581849	0.087	0.234	3.14948e-06
Gene11516	1.77343e-10	-0.583092	0.133	0.29	1.06466e-05
Gene713	3.06665e-23	-0.584362	0.073	0.309	1.84103e-18
Gene11510	2.6227e-07	-0.585611	0.135	0.254	0.0157451
Gene9181	4.85201e-08	-0.586341	0.253	0.415	0.00291286
Gene14895	1.29174e-18	-0.586465	0.537	0.805	7.75486e-14
Gene13740	1.28557e-11	-0.586465	0.01	0.112	7.71778e-07
Gene36491	1.34584e-23	-0.589097	0.058	0.294	8.07963e-19
Gene12868	2.91588e-06	-0.590772	0.085	0.178	0.175052
Gene14048	4.08777e-14	-0.591043	0.01	0.134	2.45405e-09
LZX-Unigene19515-All-g	9.53909e-21	-0.591892	0.073	0.289	5.7267e-16
Gene18300	1.23691e-10	-0.593101	0.019	0.12	7.42569e-06
Gene25877	5.88405e-19	-0.593338	0.127	0.354	3.53243e-14
Gene1752	3.9766e-13	-0.593708	0.266	0.484	2.38731e-08
Gene17650	3.03831e-22	-0.5971	0.017	0.211	1.82402e-17
Gene19262	9.1973e-16	-0.59771	0.562	0.779	5.5215e-11
Gene27916	8.70432e-19	-0.599439	0.048	0.24	5.22555e-14
Gene2443	7.29029e-16	-0.600002	0.033	0.191	4.37665e-11
Gene9664	1.16297e-09	-0.600938	0.079	0.207	6.98179e-05
Gene9073	8.61289e-14	-0.601209	0.309	0.547	5.17066e-09
Gene16757	1.77991e-14	-0.601804	0.012	0.141	1.06855e-09
Gene790	5.84919e-18	-0.603607	0.185	0.42	3.5115e-13
Gene16231	8.2812e-07	-0.604909	0.127	0.239	0.0497154
Gene11003	1.5183e-11	-0.604984	0.11	0.273	9.11496e-07
Gene28116	2.68737e-27	-0.606145	0.029	0.268	1.61333e-22
Gene19392	2.70529e-13	-0.60694	0.048	0.195	1.62409e-08
Gene15509	2.70465e-13	-0.607127	0.299	0.521	1.62371e-08
Gene13667	6.03803e-09	-0.608099	0.073	0.19	0.000362487
Gene12273	3.1755e-10	-0.60818	0.068	0.198	1.90638e-05
Gene5911	1.20888e-19	-0.608365	0.602	0.848	7.25739e-15
Gene24301	4.79278e-16	-0.609184	0.172	0.379	2.8773e-11
Gene58653	7.56013e-17	-0.612041	0.355	0.59	4.53865e-12
Gene7385	7.35982e-14	-0.614173	0.071	0.237	4.41839e-09
Gene18864	2.73269e-08	-0.614391	0.091	0.209	0.00164054
Gene14803	3.87915e-16	-0.617779	0.174	0.406	2.32881e-11
Gene12627	2.51242e-08	-0.618766	0.071	0.181	0.0015083
Gene7153	1.73331e-15	-0.619542	0.098	0.286	1.04057e-10
Gene2052	9.42086e-20	-0.621323	0.037	0.228	5.65572e-15
Gene3179	6.90907e-12	-0.622883	0.056	0.195	4.14779e-07
Gene8283	1.54974e-16	-0.625227	0.104	0.307	9.30371e-12
Gene15494	2.23696e-14	-0.626105	0.427	0.639	1.34294e-09
Gene669	5.77504e-17	-0.627822	0.656	0.879	3.46699e-12
Gene8466	8.68372e-17	-0.631	0.122	0.338	5.21318e-12
Gene13158	1.73511e-08	-0.6312	0.303	0.463	0.00104166
Gene7095	5.62562e-14	-0.633434	0.245	0.456	3.37729e-09
LZX-CL3881.Contig8-All-g	2.02527e-20	-0.634448	0.689	0.826	1.21585e-15
Gene11387	4.30688e-14	-0.635584	0.425	0.647	2.58559e-09
Gene64269	9.56735e-18	-0.639219	0.5	0.721	5.74367e-13
Gene780	3.50967e-19	-0.641196	0.459	0.717	2.107e-14
Gene660	4.06669e-11	-0.642883	0.098	0.247	2.44139e-06
Gene32754	4.75742e-17	-0.643922	0.332	0.587	2.85607e-12
Gene10591	1.19097e-16	-0.646194	0.151	0.376	7.1499e-12
Gene19461	9.8218e-18	-0.64894	0.481	0.735	5.89642e-13
LZX-CL12402.Contig3-All-g	7.41625e-26	-0.649733	0.05	0.297	4.45227e-21
Gene9992	1.47796e-10	-0.653639	0.116	0.265	8.8728e-06
Gene7156	8.28484e-12	-0.65466	0.044	0.175	4.97372e-07
LZX-Unigene13921-All-g	4.75724e-23	-0.65539	0.023	0.227	2.85596e-18
Gene12213	1.24947e-21	-0.657019	0.382	0.653	7.50105e-17
LZX-CL8426.Contig3-All-g	2.44543e-22	-0.659494	0.122	0.38	1.46809e-17
Gene10816	9.72317e-11	-0.660004	0.023	0.129	5.83721e-06
Gene14973	8.67716e-20	-0.660491	0.299	0.557	5.20924e-15
LZX-CL171.Contig1-All-g	3.66676e-13	-0.662749	0.185	0.382	2.2013e-08
Gene6955	2.18617e-12	-0.667892	0.104	0.267	1.31245e-07
LZX-CL3964.Contig3-All-g	2.48544e-20	-0.668686	0.241	0.501	1.49211e-15
Gene14890	3.40161e-17	-0.669614	0.16	0.389	2.04213e-12
Gene15062	1.37612e-16	-0.670239	0.288	0.531	8.26142e-12
Gene5310	3.68562e-20	-0.673052	0.135	0.378	2.21263e-15
LZX-CL283.Contig1-All-g	1.27306e-23	-0.67459	0.832	0.929	7.64267e-19
Gene6449	2.13086e-15	-0.674977	0.137	0.344	1.27924e-10
Gene2117	3.78368e-18	-0.676537	0.44	0.695	2.2715e-13
Gene14223	3.18841e-11	-0.678227	0.413	0.624	1.91413e-06
Gene5721	3.99505e-11	-0.678978	0.143	0.307	2.39839e-06
Gene16168	3.00425e-22	-0.682604	0.546	0.808	1.80357e-17
Gene10804	7.62145e-20	-0.68268	0.305	0.554	4.57546e-15
Gene25073	4.90225e-20	-0.683219	0.176	0.418	2.94302e-15
Gene37677	4.73854e-19	-0.684573	0.1	0.322	2.84473e-14
Gene682	6.08075e-13	-0.684643	0.035	0.169	3.65052e-08
Gene9023	1.84597e-19	-0.68506	0.015	0.184	1.10821e-14
LZX-CL5761.Contig1-All-g	1.81791e-23	-0.685946	0.747	0.838	1.09136e-18
Gene16283	1.18435e-11	-0.68673	0.216	0.395	7.11013e-07
Gene62404	2.28072e-28	-0.687557	0.05	0.315	1.3692e-23
Gene253	5.04841e-27	-0.692835	0.701	0.934	3.03076e-22
Gene10969	1.64681e-09	-0.694179	0.166	0.318	9.88649e-05
LZX-Unigene13565-All-g	2.16748e-29	-0.698867	0.041	0.302	1.30122e-24
Gene6026	5.49665e-11	-0.699129	0.048	0.172	3.29986e-06
Gene68601	2.68862e-23	-0.700183	0.044	0.263	1.61409e-18
Gene9605	2.64084e-14	-0.701062	0.017	0.147	1.5854e-09
Gene61413	1.11242e-19	-0.701272	0.28	0.534	6.67829e-15
LZX-CL1204.Contig1-All-g	2.95525e-24	-0.707933	0.68	0.871	1.77415e-19
Gene9162	8.09655e-21	-0.712828	0.095	0.331	4.86068e-16
Gene10171	3.19569e-11	-0.713853	0.081	0.225	1.9185e-06
Gene10061	1.38033e-12	-0.713865	0.073	0.225	8.28668e-08
LZX-Unigene61834-All-g	3.68461e-23	-0.714097	0.129	0.394	2.21202e-18
Gene25242	6.34342e-30	-0.714724	0.041	0.308	3.80821e-25
Gene8730	1.32306e-11	-0.718116	0.087	0.234	7.94287e-07
Gene3188	1.22735e-12	-0.718974	0.151	0.334	7.36829e-08
Gene7160	2.40946e-10	-0.719722	0.228	0.4	1.4465e-05
Gene17910	1.14653e-17	-0.720927	0.058	0.245	6.88308e-13
Gene12262	7.1265e-13	-0.722948	0.056	0.205	4.27832e-08
Gene23191	1.81958e-28	-0.723886	0.079	0.365	1.09236e-23
Gene23030	2.65342e-23	-0.724599	0.585	0.828	1.59296e-18
Gene5382	3.44156e-11	-0.72536	0.149	0.322	2.0661e-06
LZX-CL2308.Contig2-All-g	1.44026e-18	-0.726733	0.041	0.225	8.64644e-14
Gene13977	5.11563e-08	-0.727928	0.077	0.186	0.00307112
Gene16621	5.63312e-24	-0.733528	0.133	0.399	3.38179e-19
Gene12551	1.08066e-14	-0.733645	0.033	0.181	6.48762e-10
Gene15192	6.66774e-14	-0.736188	0.044	0.191	4.00291e-09
Gene12462	1.95116e-16	-0.738043	0.075	0.265	1.17136e-11
Gene12127	1.89703e-10	-0.740903	0.048	0.167	1.13886e-05
LZX-Unigene14901-All-g	7.96362e-22	-0.742847	0.174	0.432	4.78088e-17
Gene13016	9.99164e-19	-0.743642	0.266	0.535	5.99838e-14
LZX-CL4112.Contig1-All-g	2.3676e-26	-0.746302	0.093	0.355	1.42137e-21
Gene14292	1.12793e-25	-0.74648	0.071	0.318	6.77144e-21
Gene20089	8.98258e-15	-0.747957	0.056	0.219	5.3926e-10
Gene2534	2.47297e-22	-0.748713	0.085	0.325	1.48462e-17
Gene45987	5.4229e-28	-0.75171	0.618	0.858	3.25558e-23
Gene31148	2.26761e-29	-0.757185	0.017	0.261	1.36133e-24
Gene11414	2.22127e-12	-0.760438	0.077	0.228	1.33352e-07
Gene1801	1.09404e-11	-0.760641	0.255	0.446	6.56798e-07
Gene17872	4.01823e-12	-0.761901	0.071	0.219	2.4123e-07
Gene67454	4.71613e-26	-0.764063	0.627	0.879	2.83128e-21
Gene1327	3.27437e-18	-0.76458	0.176	0.417	1.96573e-13
Gene8397	8.55581e-14	-0.765822	0.039	0.183	5.13639e-09
Gene13579	1.09656e-12	-0.765833	0.054	0.196	6.58312e-08
Gene6310	5.5833e-23	-0.767117	0.311	0.606	3.35188e-18
Gene13211	2.22866e-10	-0.769284	0.106	0.249	1.33796e-05
Gene4629	5.63606e-18	-0.770543	0.01	0.163	3.38355e-13
Gene2195	5.19277e-23	-0.772956	0.145	0.404	3.11743e-18
Gene2573	6.12689e-11	-0.773209	0.361	0.543	3.67822e-06
Gene23031	1.30419e-25	-0.773726	0.102	0.359	7.82956e-21
Gene8816	2.64696e-14	-0.774741	0.137	0.324	1.58908e-09
Gene9321	3.84116e-13	-0.781553	0.081	0.241	2.306e-08
Gene10974	1.2337e-09	-0.784327	0.168	0.317	7.4064e-05
Gene17091	2.50005e-21	-0.786416	0.284	0.547	1.50088e-16
Gene19058	1.20337e-24	-0.78688	0.104	0.371	7.22434e-20
Gene27561	4.75942e-27	-0.789608	0.064	0.317	2.85727e-22
Gene6753	1.45505e-09	-0.790842	0.106	0.241	8.73524e-05
Gene802	1.43762e-14	-0.794216	0.299	0.521	8.6306e-10
Gene18074	4.49287e-16	-0.79895	0.062	0.239	2.69725e-11
Gene13009	6.35394e-21	-0.80484	0.066	0.288	3.81452e-16
Gene17192	1.66169e-13	-0.805435	0.062	0.217	9.9758e-09
Gene2260	5.88488e-25	-0.805715	0.251	0.538	3.53293e-20
Gene2448	6.79836e-18	-0.806477	0.1	0.31	4.08133e-13
Gene9559	1.34492e-15	-0.807122	0.093	0.279	8.07408e-11
Gene3117	1.01652e-31	-0.808367	0.098	0.404	6.10255e-27
Gene7851	1.98761e-12	-0.811734	0.068	0.216	1.19324e-07
Gene9580	7.58782e-13	-0.825762	0.089	0.252	4.55527e-08
Gene19017	4.08506e-31	-0.827911	0.023	0.287	2.45242e-26
Gene8356	1.39182e-25	-0.827934	0.566	0.804	8.35565e-21
Gene6467	7.99542e-16	-0.829839	0.079	0.263	4.79997e-11
Gene8419	1.19461e-19	-0.830035	0.226	0.487	7.1717e-15
Gene6985	8.20877e-36	-0.835731	0.649	0.882	4.92805e-31
Gene37580	1.05512e-17	-0.840067	0.147	0.365	6.33429e-13
Gene17615	7.66743e-17	-0.840363	0.021	0.175	4.60307e-12
Gene26958	2.61858e-26	-0.840524	0.104	0.381	1.57204e-21
Gene20371	1.00365e-19	-0.848206	0.176	0.408	6.02533e-15
LZX-CL2703.Contig1-All-g	4.68143e-16	-0.849541	0.025	0.174	2.81045e-11
Gene13121	1.93936e-14	-0.850879	0.154	0.352	1.16428e-09
LZX-Unigene61838-All-g	1.27871e-26	-0.853167	0.201	0.505	7.67662e-22
Gene346	5.54593e-09	-0.859872	0.102	0.227	0.000332944
Gene14632	3.37189e-13	-0.862451	0.068	0.224	2.02428e-08
Gene2874	8.49704e-14	-0.864663	0.203	0.404	5.10111e-09
Gene3294	5.05307e-12	-0.87823	0.075	0.218	3.03356e-07
Gene44398	3.2092e-22	-0.878978	0.349	0.59	1.92661e-17
Gene7138	1.31901e-16	-0.883203	0.162	0.382	7.91855e-12
LZX-Unigene56753-All-g	2.19847e-23	-0.883832	0.017	0.218	1.31983e-18
LZX-CL607.Contig13-All-g	8.8137e-23	-0.887386	0.006	0.191	5.29122e-18
Gene26353	2.17416e-14	-0.891243	0.185	0.366	1.30523e-09
Gene11310	8.52967e-26	-0.906382	0.378	0.653	5.1207e-21
Gene10676	5.16502e-38	-0.911818	0.585	0.867	3.10077e-33
Gene16426	1.51429e-27	-0.914944	0.66	0.899	9.0909e-23
Gene17247	1.04364e-14	-0.917013	0.031	0.176	6.26541e-10
Gene10002	2.55888e-09	-0.921157	0.187	0.336	0.00015362
Gene11426	4.64311e-29	-0.922486	0.481	0.766	2.78745e-24
Gene9333	3.70365e-19	-0.924585	0.419	0.613	2.22345e-14
LZX-Unigene8170-All-g	1.30113e-24	-0.92937	0.027	0.24	7.81121e-20
Gene8142	2.46651e-11	-0.936327	0.1	0.248	1.48075e-06
Gene16353	4.91822e-38	-0.941861	0.573	0.843	2.95261e-33
Gene6298	2.10684e-30	-0.944137	0.473	0.754	1.26482e-25
Gene9228	3.35233e-23	-0.95283	0.071	0.309	2.01254e-18
Gene984	1.03491e-22	-0.953752	0.071	0.307	6.21296e-18
Gene10639	9.45035e-08	-0.954178	0.199	0.329	0.00567342
Gene17551	1.95348e-18	-0.963768	0.454	0.613	1.17275e-13
Gene955	2.02155e-17	-0.991087	0.241	0.476	1.21362e-12
Gene18842	1.46816e-14	-0.992019	0.093	0.268	8.81396e-10
LZX-Unigene15332-All-g	6.62332e-32	-1.00356	0.145	0.453	3.97625e-27
Gene3550	8.64949e-19	-1.01628	0.087	0.294	5.19263e-14
Gene13650	9.22015e-33	-1.03583	0.114	0.423	5.53522e-28
Gene7585	5.54077e-43	-1.04774	0.11	0.487	3.32635e-38
Gene13908	2.60904e-25	-1.05208	0.313	0.556	1.56631e-20
LZX-CL9557.Contig1-All-g	5.17254e-30	-1.05508	0.214	0.524	3.10528e-25
Gene32881	4.38384e-38	-1.05919	0.102	0.438	2.63179e-33
Gene69245	5.72002e-27	-1.07235	0.311	0.624	3.43396e-22
LZX-Unigene16760-All-g	1.85521e-41	-1.08252	0.039	0.373	1.11376e-36
LZX-CL7902.Contig2-All-g	6.64694e-28	-1.10948	0.378	0.621	3.99042e-23
LZX-CL3200.Contig1-All-g	2.26499e-24	-1.1108	0.465	0.711	1.35976e-19
Gene1481	2.61512e-17	-1.14458	0.012	0.163	1.56996e-12
Gene8844	8.16876e-37	-1.15022	0.589	0.825	4.90403e-32
LZX-CL458.Contig2-All-g	4.79059e-32	-1.15468	0.017	0.28	2.87599e-27
Gene19231	4.35326e-31	-1.15498	0.214	0.55	2.61344e-26
Gene25491	5.155e-49	-1.17765	0.041	0.422	3.09476e-44
Gene16673	6.27771e-43	-1.18646	0.328	0.676	3.76876e-38
Gene34723	8.74718e-40	-1.18707	0.106	0.45	5.25128e-35
Gene24229	7.74833e-32	-1.20745	0.479	0.746	4.65163e-27
Gene45992	3.1998e-34	-1.22852	0.178	0.493	1.92097e-29
Gene18256	6.89463e-19	-1.23116	0.075	0.274	4.13912e-14
Gene884	1.38612e-43	-1.26366	0.075	0.437	8.32146e-39
Gene15010	1.13746e-43	-1.28551	0.048	0.402	6.82865e-39
Gene9990	4.28648e-31	-1.30681	0.062	0.357	2.57335e-26
Gene68108	1.18405e-41	-1.30721	0.11	0.463	7.1083e-37
Gene16560	8.82894e-46	-1.31668	0.064	0.443	5.30037e-41
Gene20372	2.11731e-42	-1.34505	0.29	0.618	1.2711e-37
Gene19889	3.37617e-16	-1.36883	0.11	0.298	2.02685e-11
Gene38267	7.9936e-25	-1.36896	0.338	0.576	4.79888e-20
LZX-Unigene4044-All-g	2.47496e-42	-1.37947	0.002	0.317	1.48582e-37
Gene60992	2.10308e-47	-1.39069	0.077	0.453	1.26257e-42
Gene22543	4.61354e-25	-1.41368	0.104	0.365	2.76969e-20
Gene1394	3.2749e-44	-1.45556	0.361	0.71	1.96605e-39
LZX-CL10022.Contig2-All-g	6.31516e-53	-1.46192	0.61	0.802	3.79124e-48
Gene2150	1.22613e-20	-1.50934	0.114	0.333	7.36092e-16
Gene38442	9.3584e-45	-1.5855	0.249	0.578	5.61822e-40
Gene10319	6.80911e-48	-1.58736	0.095	0.487	4.08778e-43
Gene27092	2.15189e-46	-1.6005	0.33	0.655	1.29186e-41
Gene27165	6.23564e-42	-1.66214	0.199	0.565	3.7435e-37
Gene66095	1.7646e-57	-1.68795	0.085	0.509	1.05936e-52
Gene18679	2.57212e-54	-1.74998	0.098	0.51	1.54415e-49
Gene14870	3.08109e-51	-1.81222	0.106	0.519	1.8497e-46
Gene40307	5.22757e-63	-1.82792	0.305	0.744	3.13832e-58
Gene40308	1.73277e-49	-1.84744	0.369	0.733	1.04025e-44
Gene20374	4.09071e-54	-1.97562	0.32	0.657	2.45582e-49
Gene17077	2.57094e-30	-2.01285	0.048	0.316	1.54344e-25
Gene20214	8.42859e-69	-2.09527	0.222	0.66	5.06002e-64
Gene27164	2.65527e-42	-2.2236	0.459	0.761	1.59407e-37
Gene24228	1.22228e-63	-2.29536	0.118	0.555	7.33784e-59
LZX-CL4258.Contig4-All-g	7.20913e-57	-2.3904	0.073	0.494	4.32793e-52
Gene15752	1.91424e-88	-2.48124	0.34	0.781	1.14919e-83
LZX-CL8066.Contig1-All-g	2.15794e-92	-2.86187	0.851	0.936	1.2955e-87

## Sheet: 3.CD8+T
gene	p_val	avg_log2FC	pct.1	pct.2	p_val_adj
LZX-CL8446.Contig7-All-g	7.4903e-174	3.89793	0.313	0.003	4.49673e-169
Gene28362	3.35645e-125	2.28632	0.289	0.026	2.01501e-120
Gene25094	1.67545e-148	1.93196	0.624	0.297	1.00584e-143
LZX-CL8760.Contig12-All-g	1.75413e-201	1.91786	0.45	0.065	1.05307e-196
LZX-CL193.Contig6-All-g	6.07572e-78	1.61488	0.519	0.288	3.64749e-73
LZX-Unigene14404-All-g	2.82205e-96	1.60864	0.456	0.184	1.69419e-91
LZX-CL11161.Contig1-All-g	6.2062e-76	1.49861	0.845	0.812	3.72583e-71
Gene18971	6.66853e-110	1.4883	0.335	0.079	4.00339e-105
Gene8704	4.21634e-19	1.4392	0.426	0.402	2.53123e-14
Gene17464	8.35644e-81	1.40684	0.613	0.445	5.01671e-76
LZX-CL3200.Contig1-All-g	1.84127e-28	1.40642	0.682	0.701	1.10539e-23
LZX-CL1480.Contig8-All-g	6.16756e-45	1.39063	0.472	0.301	3.70263e-40
LZX-CL9215.Contig3-All-g	2.04404e-100	1.35051	0.191	0.001	1.22712e-95
LZX-Unigene23984-All-g	1.98229e-60	1.34664	0.908	0.873	1.19005e-55
LZX-Unigene15295-All-g	7.68149e-175	1.32618	0.983	0.93	4.6115e-170
Gene35866	3.46172e-154	1.30544	0.293	0.007	2.07821e-149
LZX-Unigene38845-All-g	5.51685e-165	1.29357	0.362	0.032	3.31198e-160
Gene27091	9.98205e-11	1.21703	0.798	0.968	5.99263e-06
Gene25948	9.12322e-52	1.16176	0.318	0.14	5.47703e-47
LZX-Unigene45790-All-g	2.69868e-209	1.1509	0.99	0.96	1.62013e-204
Gene52707	1.04131e-29	1.09956	0.631	0.656	6.25143e-25
Gene5287	1.74923e-128	1.08457	0.299	0.034	1.05013e-123
LZX-CL6014.Contig7-All-g	4.21974e-70	1.08246	0.702	0.624	2.53328e-65
LZX-CL7804.Contig3-All-g	8.79015e-56	1.07728	0.628	0.483	5.27708e-51
Gene24510	1.49512e-80	1.01797	0.489	0.2	8.97582e-76
LZX-Unigene14298-All-g	4.37993e-39	1.01026	0.116	0.019	2.62945e-34
Gene22396	6.18484e-47	0.981898	0.368	0.177	3.71301e-42
Gene22392	4.79967e-46	0.978603	0.367	0.178	2.88144e-41
Gene22394	7.95248e-46	0.977893	0.365	0.178	4.77419e-41
Gene59924	5.63832e-68	0.972092	0.899	0.848	3.38491e-63
LZX-CL458.Contig3-All-g	5.1911e-18	0.967997	0.192	0.112	3.11642e-13
Gene22395	5.37957e-45	0.967686	0.365	0.18	3.22957e-40
Gene24511	7.86737e-79	0.966543	0.496	0.202	4.7231e-74
Gene12587	0.00285703	0.962686	0.299	0.286	1
LZX-CL3733.Contig2-All-g	1.89111e-21	0.960111	0.218	0.121	1.13531e-16
Gene22397	5.69832e-44	0.950342	0.359	0.178	3.42093e-39
LZX-Unigene25323-All-g	1.37641e-58	0.927035	0.927	0.857	8.26316e-54
LZX-CL1290.Contig4-All-g	4.53747e-49	0.919768	0.468	0.315	2.72402e-44
Gene746	6.02171e-114	0.909916	0.997	0.991	3.61507e-109
Gene18959	2.73034e-220	0.888085	0.996	0.984	1.63913e-215
Gene5892	1.78962e-27	0.886254	0.384	0.275	1.07438e-22
Gene19878	1.47965e-34	0.880928	0.657	0.716	8.88291e-30
LZX-CL3889.Contig1-All-g	9.34941e-141	0.879883	0.92	0.855	5.61282e-136
LZX-CL7732.Contig3-All-g	5.1742e-62	0.872837	0.39	0.186	3.10628e-57
LZX-CL6708.Contig2-All-g	6.10426e-59	0.853765	0.726	0.737	3.66463e-54
Gene26358	3.34238e-46	0.852252	0.379	0.18	2.00656e-41
LZX-CL399.Contig6-All-g	3.316e-51	0.844393	0.128	0.012	1.99073e-46
Gene12152	1.91381e-52	0.840775	0.799	0.769	1.14894e-47
Gene5288	1.94036e-50	0.839991	0.615	0.513	1.16487e-45
LZX-CL4620.Contig1-All-g	1.61321e-23	0.838489	0.215	0.12	9.68476e-19
LZX-CL9473.Contig3-All-g	1.39947e-21	0.838157	0.372	0.284	8.40157e-17
Gene11245	1.00328e-37	0.836143	0.678	0.627	6.0231e-33
Gene12427	5.07569e-137	0.834974	0.949	0.929	3.04714e-132
Gene37498	1.30069e-38	0.820462	0.214	0.082	7.80856e-34
LZX-CL283.Contig1-All-g	2.68134e-35	0.812166	0.939	0.861	1.60972e-30
Gene12529	1.56372e-12	0.810846	0.391	0.349	9.38761e-08
LZX-Unigene15416-All-g	6.83306e-17	0.806304	0.227	0.147	4.10216e-12
LZX-CL5648.Contig2-All-g	2.81293e-38	0.795469	0.452	0.331	1.68872e-33
LZX-CL5854.Contig1-All-g	1.09612e-07	0.789079	0.336	0.32	0.00658048
LZX-CL5831.Contig3-All-g	1.77529e-10	0.7871	0.413	0.389	1.06578e-05
Gene13075	2.30449e-130	0.776593	0.951	0.905	1.38348e-125
Gene5785	9.80046e-84	0.776283	0.886	0.855	5.88361e-79
Gene24680	1.70591e-33	0.776265	0.261	0.128	1.02412e-28
Gene3790	1.15813e-76	0.771386	0.806	0.756	6.95269e-72
Gene7375	2.7867e-62	0.76747	0.745	0.657	1.67296e-57
Gene9167	4.54452e-139	0.76303	0.997	0.985	2.72825e-134
LZX-CL9866.Contig1-All-g	2.18797e-50	0.759501	0.803	0.734	1.31352e-45
Gene22962	1.20317e-62	0.752706	0.467	0.195	7.22313e-58
Gene18241	1.54586e-16	0.749648	0.261	0.175	9.28042e-12
Gene1681	3.41685e-39	0.746008	0.602	0.491	2.05127e-34
Gene7531	1.63408e-38	0.745868	0.734	0.752	9.81007e-34
Gene46573	1.00238e-17	0.739487	0.416	0.297	6.01766e-13
LZX-CL4231.Contig11-All-g	1.11324e-104	0.738383	0.215	0.008	6.68323e-100
Gene26265	5.78416e-18	0.737644	0.608	0.61	3.47246e-13
Gene16782	5.02285e-15	0.728958	0.368	0.31	3.01542e-10
Gene18250	5.78775e-211	0.724039	0.994	0.985	3.47462e-206
LZX-Unigene20248-All-g	1.97913e-13	0.717711	0.514	0.505	1.18815e-08
Gene66536	9.30113e-31	0.71056	0.777	0.788	5.58384e-26
Gene52706	2.2087e-07	0.708697	0.256	0.208	0.0132597
Gene20401	3.71929e-29	0.708268	0.156	0.056	2.23284e-24
LZX-CL8446.Contig5-All-g	8.81877e-32	0.707568	0.336	0.194	5.29426e-27
Gene53462	8.57917e-41	0.707317	0.286	0.14	5.15042e-36
LZX-CL6751.Contig2-All-g	4.01876e-51	0.704874	0.12	0.009	2.41262e-46
LZX-CL2691.Contig2-All-g	9.30604e-37	0.703834	0.278	0.134	5.58679e-32
Gene28224	0.025467	0.703375	0.574	0.788	1
LZX-Unigene35942-All-g	8.39183e-51	0.700425	0.765	0.763	5.03795e-46
LZX-CL399.Contig1-All-g	3.73593e-147	0.699309	0.993	0.948	2.24283e-142
Gene3841	2.47213e-84	0.6991	0.993	0.991	1.48412e-79
LZX-CL8953.Contig2-All-g	6.8242e-08	0.697498	0.159	0.114	0.00409684
LZX-CL607.Contig11-All-g	4.84192e-81	0.692661	0.185	0.014	2.9068e-76
Gene11706	4.79771e-22	0.687023	0.37	0.271	2.88026e-17
LZX-Unigene6050-All-g	1.89751e-20	0.683912	0.375	0.286	1.13915e-15
Gene10891	8.22925e-24	0.679062	0.528	0.471	4.94035e-19
LZX-CL6789.Contig1-All-g	1.01393e-13	0.675321	0.872	0.902	6.08702e-09
Gene3099	5.16276e-77	0.672243	0.885	0.868	3.09941e-72
Gene16292	2.10928e-23	0.672156	0.644	0.606	1.26629e-18
Gene2147	1.71134e-196	0.668971	0.994	0.989	1.02739e-191
Gene6296	6.84506e-154	0.668048	0.976	0.955	4.10937e-149
LZX-Unigene24956-All-g	2.06114e-25	0.667352	0.501	0.413	1.23738e-20
LZX-CL853.Contig3-All-g	2.00263e-56	0.666001	0.903	0.873	1.20226e-51
Gene61914	2.24186e-22	0.658205	0.18	0.088	1.34588e-17
LZX-CL12007.Contig6-All-g	1.19479e-05	0.656734	0.29	0.265	0.71728
Gene17698	9.2351e-06	0.652912	0.233	0.2	0.55442
LZX-CL3183.Contig2-All-g	3.63322e-44	0.652183	0.808	0.788	2.18117e-39
LZX-Unigene35985-All-g	6.81237e-63	0.65177	0.862	0.849	4.08974e-58
LZX-Unigene10659-All-g	7.60144e-29	0.647248	0.33	0.203	4.56345e-24
Gene2161	3.84888e-22	0.646522	0.313	0.214	2.31064e-17
Gene25856	2.6931e-39	0.645259	0.799	0.795	1.61677e-34
LZX-CL10075.Contig4-All-g	2.42375e-18	0.644418	0.134	0.06	1.45508e-13
Gene5360	2.00156e-18	0.633926	0.501	0.443	1.20162e-13
LZX-CL3744.Contig1-All-g	1.45423e-33	0.632646	0.111	0.022	8.73035e-29
LZX-CL7421.Contig2-All-g	5.27104e-103	0.631205	0.992	0.986	3.16441e-98
Gene12243	9.96724e-25	0.627119	0.77	0.814	5.98373e-20
LZX-CL3615.Contig1-All-g	4.54975e-11	0.626585	0.471	0.476	2.7314e-06
Gene19800	1.49531e-63	0.625195	0.99	0.988	8.97697e-59
Gene1736	2.3424e-06	0.622098	0.447	0.444	0.140624
Gene6375	2.15405e-08	0.618531	0.344	0.312	0.00129316
LZX-CL6100.Contig1-All-g	4.96878e-08	0.615578	0.542	0.566	0.00298296
LZX-Unigene7025-All-g	1.48981e-09	0.6147	0.424	0.395	8.94395e-05
Gene12326	2.6609e-13	0.613355	0.524	0.492	1.59744e-08
Gene5224	1.63753e-17	0.610541	0.597	0.572	9.83076e-13
Gene2485	2.04828e-06	0.602894	0.338	0.311	0.122967
Gene16423	1.57257e-07	0.602332	0.503	0.525	0.00944074
Gene11223	1.62168e-06	0.601178	0.515	0.536	0.0973557
Gene14151	2.14518e-13	0.600148	0.388	0.332	1.28784e-08
Gene18238	4.94869e-73	0.599093	0.994	0.984	2.9709e-68
LZX-Unigene12238-All-g	1.18247e-14	0.597774	0.251	0.171	7.09885e-10
LZX-CL3239.Contig3-All-g	5.29403e-12	0.597119	0.556	0.531	3.17822e-07
LZX-CL6833.Contig1-All-g	1.482e-31	0.588362	0.754	0.756	8.89703e-27
Gene7657	7.34507e-69	0.587777	0.985	0.984	4.40954e-64
Gene8845	2.20065e-30	0.586814	0.832	0.834	1.32114e-25
Gene43346	8.33659e-07	0.583538	0.553	0.586	0.0500479
Gene5444	2.35239e-07	0.579731	0.622	0.67	0.0141223
Gene44439	6.57064e-18	0.578286	0.211	0.118	3.94462e-13
Gene12188	1.05385e-20	0.574477	0.292	0.186	6.32668e-16
Gene31427	3.96647e-89	0.572178	0.187	0.008	2.38123e-84
Gene22278	3.87275e-15	0.572003	0.285	0.21	2.32497e-10
Gene2271	0.0479183	0.569248	0.227	0.224	1
Gene10470	6.59731e-08	0.567746	0.646	0.68	0.00396063
Gene12759	1.96569e-37	0.567135	0.748	0.76	1.18008e-32
LZX-Unigene25529-All-g	1.02186e-30	0.565881	0.82	0.83	6.13466e-26
Gene10831	8.9126e-05	0.559365	0.353	0.339	1
Gene41075	1.64395e-55	0.558402	0.907	0.906	9.86929e-51
Gene3290	1.40342e-07	0.557934	0.324	0.293	0.00842529
LZX-Unigene12337-All-g	2.09344e-28	0.556056	0.467	0.329	1.25678e-23
Gene9616	2.56953e-45	0.555867	0.882	0.847	1.54259e-40
Gene19677	0.000450044	0.549175	0.304	0.283	1
Gene9851	1.16177e-06	0.548958	0.462	0.468	0.069746
Gene9068	1.00273e-09	0.547833	0.301	0.249	6.01979e-05
LZX-Unigene46423-All-g	3.91775e-33	0.547373	0.773	0.791	2.35198e-28
Gene29721	7.18415e-13	0.546469	0.278	0.207	4.31293e-08
LZX-CL9275.Contig5-All-g	2.17664e-11	0.546071	0.18	0.117	1.30672e-06
Gene11018	1.20853e-09	0.543479	0.496	0.49	7.25528e-05
Gene19063	6.2721e-11	0.540985	0.588	0.596	3.76539e-06
LZX-Unigene51392-All-g	5.13755e-76	0.540544	0.985	0.964	3.08427e-71
Gene4337	1.16723e-09	0.538861	0.365	0.323	7.00735e-05
Gene18975	1.70234e-13	0.537595	0.587	0.612	1.02198e-08
Gene17455	3.41885e-49	0.534487	0.97	0.969	2.05247e-44
LZX-Unigene5772-All-g	2.34372e-10	0.533156	0.476	0.444	1.40703e-05
Gene9037	9.12785e-05	0.533001	0.521	0.559	1
LZX-CL2895.Contig1-All-g	0.00319078	0.532422	0.251	0.247	1
Gene5548	2.22143e-42	0.531126	0.886	0.886	1.33361e-37
LZX-CL2869.Contig2-All-g	1.37834e-21	0.530218	0.845	0.851	8.27472e-17
LZX-CL12486.Contig4-All-g	0.00509371	0.528357	0.419	0.447	1
Gene19037	8.51699e-85	0.527329	0.998	0.998	5.11309e-80
LZX-Unigene25596-All-g	9.90991e-08	0.526238	0.428	0.424	0.00594931
Gene14901	4.13589e-46	0.52613	0.897	0.89	2.48294e-41
Gene16585	7.23971e-09	0.524927	0.291	0.244	0.000434629
Gene25144	5.65494e-33	0.521764	0.915	0.913	3.39489e-28
Gene12277	0.00283697	0.517885	0.448	0.476	1
Gene10250	5.68696e-06	0.516028	0.526	0.564	0.341411
Gene3062	1.18779e-12	0.5158	0.303	0.236	7.13079e-08
LZX-Unigene16921-All-g	1.5936e-34	0.514431	0.232	0.1	9.56704e-30
LZX-Unigene24433-All-g	2.50373e-06	0.512386	0.172	0.133	0.150309
Gene18248	0.000414067	0.509348	0.442	0.469	1
Gene4424	3.18417e-06	0.509163	0.393	0.385	0.191159
Gene40209	3.21158e-15	0.506992	0.16	0.085	1.92804e-10
Gene12386	6.08428e-18	0.506872	0.679	0.696	3.65264e-13
Gene4638	5.39964e-13	0.50672	0.711	0.749	3.24162e-08
Gene16233	1.60836e-07	0.505927	0.225	0.179	0.00965565
Gene8136	1.2658e-10	0.504888	0.207	0.146	7.59909e-06
LZX-Unigene6585-All-g	5.2609e-08	0.499902	0.616	0.624	0.00315833
Gene2317	3.39098e-29	0.499239	0.925	0.94	2.03574e-24
LZX-CL6963.Contig2-All-g	2.12543e-10	0.49448	0.191	0.134	1.27598e-05
LZX-Unigene35-All-g	2.64618e-71	0.493567	0.993	0.979	1.58861e-66
Gene7954	0.0169443	0.493236	0.164	0.151	1
LZX-CL7477.Contig1-All-g	6.75249e-14	0.493111	0.685	0.711	4.05379e-09
Gene5321	0.000342104	0.492504	0.336	0.332	1
LZX-Unigene24329-All-g	4.20042e-25	0.491674	0.124	0.04	2.52168e-20
LZX-CL2672.Contig2-All-g	0.0407751	0.487144	0.115	0.106	1
LZX-CL4478.Contig2-All-g	6.36626e-09	0.484791	0.182	0.131	0.000382192
LZX-Unigene14169-All-g	0.00073305	0.481876	0.425	0.452	1
LZX-CL11189.Contig1-All-g	1.54547e-10	0.4812	0.567	0.573	9.2781e-06
LZX-Unigene24634-All-g	4.00537e-06	0.477836	0.602	0.658	0.240458
LZX-CL6109.Contig1-All-g	1.39978e-42	0.475425	0.135	0.025	8.40343e-38
Gene8819	3.79904e-07	0.475325	0.464	0.466	0.0228072
Gene11549	0.00010928	0.474296	0.249	0.222	1
Gene13258	2.29521e-45	0.470882	0.877	0.891	1.37791e-40
Gene4964	2.68362e-05	0.470541	0.475	0.491	1
Gene68774	8.28198e-16	0.470179	0.205	0.123	4.97201e-11
Gene15664	2.99763e-63	0.469507	0.95	0.948	1.7996e-58
Gene15548	2.03271e-09	0.469045	0.594	0.595	0.000122032
LZX-CL607.Contig9-All-g	1.95267e-24	0.468549	0.135	0.049	1.17227e-19
Gene27290	4.69745e-10	0.468548	0.547	0.574	2.82007e-05
LZX-CL4578.Contig2-All-g	1.02348e-14	0.466024	0.261	0.174	6.14437e-10
Gene17447	1.77984e-43	0.464179	0.991	0.982	1.06851e-38
LZX-CL11488.Contig5-All-g	1.48927e-12	0.461916	0.216	0.14	8.94071e-08
LZX-CL12748.Contig3-All-g	2.05627e-15	0.458944	0.671	0.669	1.23446e-10
Gene9088	1.17195e-29	0.456174	0.865	0.864	7.03567e-25
LZX-CL152.Contig4-All-g	0.0264203	0.454296	0.29	0.279	1
Gene8673	1.00141e-10	0.453302	0.243	0.183	6.01188e-06
LZX-Unigene8176-All-g	1.22336e-23	0.453028	0.74	0.773	7.34429e-19
Gene2254	3.62162e-90	0.452391	0.99	0.977	2.17421e-85
Gene3101	0.00100467	0.452274	0.519	0.569	1
Gene20723	1.95478e-08	0.451872	0.155	0.105	0.00117353
Gene5350	1.79729e-69	0.450035	0.967	0.952	1.07898e-64
Gene70	9.21964e-07	0.44872	0.278	0.24	0.0553492
Gene10782	1.12785e-05	0.447633	0.534	0.558	0.677095
LZX-CL7296.Contig2-All-g	3.87774e-09	0.447605	0.294	0.23	0.000232796
LZX-CL2195.Contig2-All-g	3.26146e-81	0.447203	0.967	0.92	1.95798e-76
LZX-CL2800.Contig1-All-g	0.00224919	0.447178	0.119	0.096	1
LZX-Unigene80198-All-g	4.59625e-05	0.447176	0.138	0.106	1
Gene23637	6.98393e-08	0.44592	0.217	0.163	0.00419273
Gene2424	1.48537e-07	0.444513	0.608	0.629	0.00891727
LZX-CL1193.Contig2-All-g	4.79681e-10	0.443861	0.112	0.063	2.87972e-05
Gene23640	8.73254e-09	0.44204	0.113	0.066	0.000524249
Gene3487	8.83768e-05	0.441419	0.395	0.395	1
Gene10865	2.93883e-17	0.438581	0.688	0.727	1.7643e-12
Gene30637	0.000549703	0.435607	0.613	0.67	1
Gene6621	1.46159e-09	0.434955	0.592	0.579	8.7745e-05
Gene10976	4.29685e-27	0.434693	0.766	0.794	2.57957e-22
LZX-CL1139.Contig1-All-g	2.64811e-05	0.434398	0.192	0.157	1
Gene14280	2.98415e-05	0.432814	0.308	0.284	1
LZX-CL607.Contig18-All-g	1.07942e-15	0.432166	0.479	0.38	6.48016e-11
Gene17737	0.00842872	0.432126	0.532	0.595	1
LZX-Unigene30586-All-g	6.11041e-07	0.43207	0.146	0.104	0.0366832
Gene6655	0.0100492	0.431614	0.486	0.53	1
Gene6083	0.00529584	0.431222	0.172	0.154	1
Gene40779	1.53251e-09	0.431123	0.125	0.073	9.2003e-05
LZX-CL6100.Contig3-All-g	0.0001878	0.430949	0.241	0.212	1
Gene22576	0.00521934	0.430695	0.466	0.499	1
Gene2697	0.00249242	0.429656	0.388	0.4	1
Gene13080	6.60764e-05	0.427963	0.325	0.31	1
Gene1581	4.33072e-11	0.427453	0.66	0.69	2.5999e-06
LZX-Unigene41317-All-g	1.1454e-15	0.426068	0.786	0.778	6.87632e-11
Gene1864	0.00706817	0.424816	0.515	0.541	1
Gene12883	0.0254047	0.424767	0.425	0.463	1
Gene12899	1.13837e-48	0.424205	0.946	0.934	6.83407e-44
LZX-Unigene13649-All-g	4.56363e-07	0.423431	0.648	0.708	0.0273973
LZX-Unigene11390-All-g	5.34416e-14	0.423271	0.116	0.056	3.20832e-09
LZX-Unigene41265-All-g	1.04908e-06	0.422957	0.596	0.665	0.0629806
Gene15303	1.79639e-07	0.419217	0.498	0.501	0.0107844
LZX-Unigene61782-All-g	7.06263e-13	0.418654	0.677	0.703	4.23998e-08
Gene28799	6.66451e-10	0.417777	0.141	0.085	4.00097e-05
LZX-Unigene24197-All-g	3.91997e-05	0.417634	0.168	0.136	1
LZX-Unigene46053-All-g	0.0414496	0.415802	0.363	0.389	1
Gene12497	0.00205401	0.413581	0.251	0.232	1
Gene3786	4.67309e-05	0.413214	0.588	0.637	1
Gene16071	2.15407e-12	0.410716	0.159	0.094	1.29317e-07
Gene12231	0.00815505	0.410641	0.498	0.53	1
Gene29758	5.86605e-09	0.408834	0.67	0.7	0.000352163
Gene40001	0.0357192	0.4084	0.257	0.253	1
Gene48072	0.00594515	0.407498	0.209	0.189	1
Gene22961	1.30415e-30	0.407459	0.925	0.916	7.82931e-26
LZX-CL12262.Contig3-All-g	7.65943e-15	0.405897	0.172	0.097	4.59826e-10
Gene19504	1.95868e-41	0.405013	0.99	0.986	1.17588e-36
LZX-CL9472.Contig2-All-g	0.000916202	0.401762	0.366	0.368	1
LZX-CL595.Contig5-All-g	1.16243e-05	0.401291	0.194	0.154	0.697854
Gene3486	8.81498e-17	0.399869	0.737	0.77	5.29199e-12
Gene4963	0.000342278	0.397503	0.58	0.655	1
LZX-CL4611.Contig3-All-g	6.22112e-09	0.397389	0.132	0.082	0.000373479
Gene14809	1.56421e-07	0.394563	0.257	0.209	0.00939055
Gene12216	2.42873e-05	0.393431	0.533	0.576	1
LZX-CL3588.Contig4-All-g	9.26146e-12	0.393207	0.183	0.113	5.56003e-07
Gene1548	2.47175e-60	0.391391	0.986	0.982	1.48389e-55
Gene19747	2.48244e-16	0.389902	0.798	0.829	1.49031e-11
Gene19818	1.39092e-12	0.389498	0.249	0.168	8.35027e-08
Gene17653	2.06381e-08	0.388813	0.701	0.763	0.00123899
Gene13515	0.000144284	0.387001	0.181	0.149	1
Gene21167	0.00218314	0.386804	0.355	0.368	1
LZX-CL8426.Contig1-All-g	2.2025e-13	0.386673	0.648	0.63	1.32225e-08
Gene3950	0.0314769	0.385936	0.407	0.432	1
Gene46679	4.03522e-06	0.385721	0.189	0.143	0.242251
LZX-Unigene22011-All-g	2.17405e-12	0.384008	0.1	0.047	1.30517e-07
LZX-Unigene21168-All-g	2.95847e-26	0.38381	0.158	0.061	1.77609e-21
Gene19019	4.96487e-05	0.3837	0.155	0.121	1
Gene23371	1.05214e-24	0.383695	0.928	0.929	6.31639e-20
Gene26163	9.05806e-06	0.38346	0.145	0.105	0.543791
LZX-Unigene1099-All-g	0.00164482	0.381538	0.545	0.576	1
Gene36523	2.99849e-54	0.381387	0.994	0.99	1.80011e-49
Gene19268	0.000536174	0.380638	0.53	0.584	1
Gene13187	0.000567771	0.37869	0.583	0.664	1
Gene16289	1.81927e-33	0.378643	0.977	0.959	1.09218e-28
Gene15150	6.35053e-28	0.378141	0.859	0.898	3.81248e-23
Gene12517	1.17901e-07	0.376853	0.651	0.705	0.00707809
Gene12315	0.000498385	0.376577	0.548	0.591	1
LZX-Unigene61898-All-g	2.4317e-19	0.375729	0.799	0.825	1.45985e-14
Gene17978	0.0114581	0.374717	0.444	0.474	1
LZX-Unigene51274-All-g	0.0148868	0.373472	0.179	0.165	1
Gene22506	1.30923e-05	0.372417	0.128	0.093	0.785982
LZX-CL10167.Contig2-All-g	0.0109834	0.37128	0.505	0.561	1
Gene14908	2.2395e-09	0.371191	0.163	0.109	0.000134446
LZX-Unigene41184-All-g	1.16234e-05	0.369301	0.588	0.625	0.697801
Gene1455	1.73076e-06	0.368712	0.377	0.337	0.103904
Gene5552	0.0401787	0.367893	0.213	0.205	1
Gene14955	0.0446367	0.367201	0.22	0.213	1
LZX-Unigene5448-All-g	0.00900965	0.363636	0.514	0.545	1
Gene8067	0.00469905	0.36214	0.245	0.229	1
Gene11632	0.0354151	0.36168	0.228	0.215	1
LZX-CL3592.Contig2-All-g	0.0436274	0.361268	0.169	0.16	1
Gene18126	0.0247158	0.36077	0.201	0.19	1
LZX-CL2120.Contig2-All-g	1.04213e-38	0.359539	0.985	0.974	6.25634e-34
Gene16186	0.00911569	0.359085	0.487	0.525	1
Gene13105	6.70888e-56	0.356916	0.975	0.969	4.02761e-51
Gene23729	0.00795323	0.353942	0.118	0.097	1
LZX-Unigene45791-All-g	0.0416687	0.352948	0.35	0.46	1
Gene17773	0.000252394	0.352745	0.245	0.216	1
LZX-Unigene16498-All-g	0.00558072	0.349636	0.342	0.339	1
Gene3519	0.0308867	0.348705	0.54	0.599	1
LZX-Unigene51528-All-g	7.10876e-07	0.348096	0.117	0.077	0.0426767
Gene1350	0.0181252	0.347661	0.536	0.6	1
Gene12312	3.37548e-20	0.347196	0.849	0.855	2.02644e-15
Gene12149	2.18608e-12	0.346422	0.814	0.855	1.31239e-07
Gene19040	0.0403682	0.345708	0.423	0.461	1
Gene22974	0.00293295	0.342735	0.61	0.686	1
Gene5320	1.35524e-29	0.342532	0.987	0.973	8.13608e-25
Gene3324	2.62148e-52	0.340143	0.145	0.019	1.57378e-47
Gene1776	0.000126199	0.340014	0.161	0.128	1
Gene1416	0.00795793	0.339723	0.492	0.528	1
Gene7277	0.00113249	0.338388	0.17	0.141	1
LZX-CL8094.Contig2-All-g	8.04081e-08	0.335915	0.12	0.076	0.00482722
LZX-Unigene9587-All-g	0.0112127	0.335871	0.755	0.826	1
LZX-CL1098.Contig1-All-g	0.000764596	0.33533	0.263	0.236	1
Gene2362	0.0224208	0.334928	0.531	0.565	1
LZX-CL9283.Contig2-All-g	6.15093e-12	0.33483	0.211	0.135	3.69265e-07
LZX-CL1573.Contig2-All-g	0.000364629	0.33481	0.118	0.09	1
Gene25894	0.00366897	0.334531	0.211	0.187	1
Gene15006	0.000411648	0.333798	0.64	0.731	1
Gene11133	0.0018906	0.332919	0.12	0.096	1
LZX-CL2191.Contig3-All-g	0.0351119	0.332046	0.221	0.277	1
Gene6356	0.00135181	0.330894	0.185	0.158	1
Gene5298	4.426e-09	0.33071	0.653	0.711	0.000265711
Gene29341	5.00317e-05	0.329904	0.128	0.092	1
LZX-Unigene7922-All-g	2.99682e-30	0.32819	0.169	0.06	1.79911e-25
Gene18869	2.88383e-05	0.327991	0.121	0.087	1
Gene12271	3.01139e-08	0.327585	0.712	0.747	0.00180786
Gene18460	0.0017693	0.327549	0.307	0.399	1
Gene9672	4.98994e-05	0.32737	0.206	0.17	1
Gene17472	0.0261606	0.326385	0.315	0.321	1
LZX-Unigene164-All-g	0.000650202	0.326051	0.123	0.096	1
LZX-CL7961.Contig1-All-g	8.62789e-06	0.325975	0.209	0.166	0.517967
LZX-CL4754.Contig3-All-g	2.43394e-07	0.325684	0.114	0.071	0.0146119
Gene22752	0.0222153	0.325474	0.121	0.104	1
Gene15514	9.10294e-36	0.323605	0.99	0.982	5.46486e-31
Gene7533	3.05506e-17	0.318506	0.113	0.045	1.83408e-12
Gene480	6.28746e-41	0.317025	0.972	0.961	3.77461e-36
Gene10506	2.16367e-06	0.315794	0.798	0.824	0.129894
Gene6309	0.0126709	0.315787	0.336	0.425	1
LZX-Unigene56234-All-g	4.04166e-18	0.315698	0.878	0.903	2.42637e-13
Gene18178	0.021352	0.315457	0.149	0.134	1
Gene70750	7.49317e-28	0.31503	0.95	0.938	4.49845e-23
Gene29412	0.00209762	0.314718	0.109	0.084	1
Gene8941	0.0138681	0.314178	0.195	0.179	1
LZX-CL4514.Contig3-All-g	0.0497709	0.313059	0.141	0.18	1
LZX-Unigene25584-All-g	0.00119588	0.311348	0.632	0.708	1
LZX-CL10159.Contig1-All-g	4.13885e-12	0.310928	0.81	0.848	2.48472e-07
LZX-Unigene9605-All-g	0.00152013	0.310347	0.223	0.197	1
LZX-CL2443.Contig1-All-g	0.000119646	0.307775	0.101	0.071	1
LZX-Unigene5693-All-g	0.000154881	0.307307	0.217	0.181	1
Gene8148	2.9029e-17	0.303195	0.87	0.891	1.74273e-12
Gene29929	0.00110353	0.303071	0.113	0.086	1
Gene17529	0.020061	0.299397	0.562	0.634	1
Gene16793	4.49293e-45	0.298521	0.989	0.985	2.69728e-40
LZX-CL3768.Contig2-All-g	0.0323875	0.298519	0.151	0.137	1
LZX-CL5209.Contig2-All-g	0.0436924	0.298339	0.194	0.246	1
Gene8104	0.0109808	0.296215	0.616	0.676	1
LZX-Unigene30661-All-g	0.00297706	0.294442	0.324	0.417	1
Gene20999	0.00245489	0.294436	0.44	0.595	1
Gene17955	8.65499e-05	0.291704	0.756	0.814	1
Gene267	0.00163053	0.289464	0.656	0.72	1
LZX-Unigene36122-All-g	0.000127952	0.287666	0.678	0.72	1
Gene18204	2.32078e-08	0.286805	0.101	0.056	0.00139326
Gene12341	1.63354e-05	0.286239	0.15	0.113	0.980677
Gene9028	0.0126447	0.278369	0.135	0.115	1
Gene2169	0.00586561	0.277185	0.233	0.214	1
Gene524	0.0066789	0.275079	0.259	0.328	1
LZX-Unigene12664-All-g	2.61078e-05	0.273028	0.318	0.432	1
Gene5790	5.87066e-15	0.269311	0.93	0.93	3.52439e-10
Gene5555	7.60244e-09	0.268725	0.11	0.063	0.000456405
Gene12905	4.30272e-07	0.267636	0.764	0.831	0.025831
LZX-Unigene23946-All-g	0.00700396	0.267507	0.24	0.218	1
Gene2446	0.043531	0.266346	0.591	0.654	1
LZX-CL2147.Contig4-All-g	0.000925493	0.265685	0.135	0.108	1
Gene19378	0.0111048	0.264741	0.163	0.209	1
Gene9882	4.33968e-22	0.264414	0.925	0.937	2.60528e-17
Gene11387	0.0137069	0.263798	0.299	0.281	1
Gene20939	3.21544e-06	0.263559	0.184	0.14	0.193036
Gene12057	4.9372e-14	0.263358	0.836	0.852	2.964e-09
Gene32044	2.7146e-05	0.262441	0.968	0.976	1
Gene16242	0.0010112	0.25951	0.111	0.084	1
Gene10501	8.18921e-14	0.25914	0.982	0.978	4.91631e-09
Gene12159	1.63383e-12	0.254886	0.205	0.317	9.80852e-08
Gene2445	0.00168749	0.254011	0.293	0.267	1
Gene110	0.039116	0.253683	0.383	0.476	1
LZX-CL1175.Contig3-All-g	6.97681e-09	0.253504	0.153	0.1	0.000418846
Gene19322	0.00813398	0.253462	0.119	0.1	1
Gene18989	0.0123091	0.252162	0.108	0.09	1
Gene3808	5.20889e-05	0.250832	0.212	0.293	1
Gene26746	0.000502231	0.250795	0.736	0.805	1
LZX-Unigene17885-All-g	0.000971371	0.250028	0.217	0.189	1
Gene9008	3.07524e-35	-0.250238	0.063	0.191	1.84619e-30
Gene15256	3.04551e-32	-0.250516	0.11	0.255	1.82834e-27
Gene15381	7.61076e-25	-0.25103	0.151	0.287	4.56904e-20
LZX-CL8760.Contig8-All-g	3.88503e-27	-0.251048	0.466	0.682	2.33234e-22
Gene14859	3.17431e-28	-0.251602	0.177	0.335	1.90567e-23
Gene26978	5.10122e-26	-0.251755	0.089	0.203	3.06247e-21
Gene12037	1.04576e-27	-0.252297	0.261	0.445	6.27809e-23
Gene17764	6.4712e-36	-0.252434	0.049	0.169	3.88492e-31
Gene26546	2.87111e-60	-0.252497	0.025	0.181	1.72364e-55
LZX-CL11908.Contig2-All-g	1.04026e-45	-0.252716	0.107	0.287	6.2451e-41
Gene21583	9.76826e-21	-0.253236	0.146	0.265	5.86428e-16
LZX-Unigene25085-All-g	2.33713e-40	-0.253648	0.113	0.28	1.40307e-35
Gene9530	1.2098e-33	-0.253717	0.134	0.29	7.26291e-29
Gene17859	5.80681e-20	-0.254321	0.138	0.255	3.48606e-15
Gene5529	3.19242e-30	-0.25453	0.205	0.379	1.91654e-25
Gene2258	1.24454e-33	-0.254679	0.333	0.546	7.47149e-29
Gene5359	2.00165e-23	-0.254769	0.063	0.16	1.20167e-18
Gene28268	4.76077e-17	-0.255349	0.159	0.267	2.85808e-12
Gene18981	4.98514e-28	-0.255575	0.176	0.331	2.99278e-23
Gene9017	1.6441e-40	-0.25583	0.056	0.19	9.87019e-36
LZX-CL152.Contig17-All-g	4.71222e-58	-0.256231	0.02	0.165	2.82894e-53
Gene16283	5.40063e-15	-0.256732	0.101	0.183	3.24222e-10
Gene7384	1.83858e-32	-0.256763	0.052	0.166	1.10378e-27
Gene3755	1.81987e-37	-0.256828	0.051	0.175	1.09254e-32
Gene18195	4.52665e-25	-0.257725	0.118	0.241	2.71753e-20
Gene6049	2.86902e-32	-0.258279	0.155	0.316	1.72239e-27
Gene12373	3.11053e-25	-0.258332	0.118	0.244	1.86738e-20
Gene18767	3.05087e-21	-0.258964	0.201	0.339	1.83156e-16
Gene1810	7.16197e-57	-0.259097	0.09	0.295	4.29962e-52
Gene3674	1.13985e-31	-0.259561	0.332	0.566	6.843e-27
Gene14921	8.25559e-20	-0.259893	0.14	0.255	4.95616e-15
Gene7392	3.46285e-26	-0.260352	0.23	0.402	2.07889e-21
Gene3648	2.55621e-32	-0.260512	0.058	0.176	1.5346e-27
Gene16092	9.31808e-51	-0.260676	0.031	0.17	5.59402e-46
Gene3589	7.2842e-20	-0.260889	0.193	0.323	4.373e-15
Gene28054	2.23486e-29	-0.261054	0.211	0.384	1.34167e-24
Gene5262	1.27983e-34	-0.261203	0.096	0.239	7.6833e-30
Gene70719	1.48193e-23	-0.262034	0.059	0.151	8.89661e-19
Gene14276	2.16524e-30	-0.262344	0.115	0.255	1.29988e-25
Gene9516	6.53159e-23	-0.262586	0.159	0.29	3.92118e-18
LZX-CL7017.Contig1-All-g	4.1478e-42	-0.262603	0.142	0.332	2.49009e-37
Gene27870	7.89994e-54	-0.26309	0.015	0.144	4.74265e-49
Gene7399	3.78305e-22	-0.263152	0.172	0.308	2.27112e-17
Gene5230	2.65585e-37	-0.263325	0.114	0.271	1.59442e-32
Gene3692	2.16599e-29	-0.263401	0.083	0.205	1.30033e-24
Gene13876	8.24089e-25	-0.263603	0.092	0.206	4.94734e-20
Gene9855	2.18088e-32	-0.2638	0.061	0.18	1.30927e-27
Gene14899	8.17477e-24	-0.26386	0.258	0.428	4.90764e-19
Gene23869	5.96807e-28	-0.264446	0.36	0.549	3.58287e-23
Gene6299	1.25246e-58	-0.265259	0.019	0.161	7.51904e-54
Gene53456	1.72511e-41	-0.266031	0.064	0.205	1.03565e-36
Gene5478	1.78352e-22	-0.266734	0.205	0.351	1.07072e-17
Gene16949	2.72863e-16	-0.266876	0.146	0.249	1.63811e-11
Gene26958	1.58428e-20	-0.266953	0.056	0.139	9.51108e-16
LZX-Unigene12824-All-g	8.2307e-57	-0.267062	0.999	0.998	4.94122e-52
Gene2122	3.58209e-32	-0.267403	0.211	0.389	2.15047e-27
LZX-CL3881.Contig8-All-g	4.37623e-45	-0.267842	0.889	0.964	2.62722e-40
Gene19478	9.17251e-36	-0.268014	0.116	0.27	5.50663e-31
Gene23307	6.01494e-30	-0.268254	0.151	0.303	3.61101e-25
Gene5520	2.31687e-30	-0.268598	0.31	0.528	1.39091e-25
Gene16792	3.19036e-24	-0.268807	0.095	0.206	1.9153e-19
Gene10999	6.82185e-36	-0.269026	0.075	0.211	4.09543e-31
Gene2972	1.99267e-26	-0.269062	0.113	0.24	1.19628e-21
Gene1727	9.37323e-25	-0.269336	0.078	0.185	5.62712e-20
Gene62467	8.70211e-33	-0.269457	0.095	0.234	5.22422e-28
Gene13051	1.75507e-24	-0.270353	0.13	0.258	1.05364e-19
LZX-CL5209.Contig1-All-g	6.72878e-64	-0.270446	0.08	0.29	4.03956e-59
Gene4845	1.04107e-51	-0.270675	0.022	0.155	6.24996e-47
Gene16725	1.60364e-22	-0.270951	0.1	0.208	9.62729e-18
Gene18657	7.41873e-37	-0.271354	0.062	0.192	4.45376e-32
Gene27390	1.44257e-64	-0.271406	0.012	0.159	8.66035e-60
Gene14973	2.19907e-34	-0.271858	0.394	0.63	1.32019e-29
Gene3613	5.50277e-41	-0.272869	0.082	0.235	3.30353e-36
LZX-Unigene16625-All-g	2.41865e-62	-0.272928	0.198	0.47	1.45201e-57
Gene6449	3.86774e-22	-0.272997	0.066	0.16	2.32196e-17
Gene7627	1.26019e-32	-0.273216	0.304	0.53	7.56545e-28
Gene19731	6.45511e-37	-0.273719	0.055	0.181	3.87526e-32
Gene2470	9.87306e-37	-0.274097	0.108	0.26	5.9272e-32
Gene12202	1.57463e-17	-0.274531	0.154	0.269	9.45314e-13
Gene8807	5.49259e-20	-0.27471	0.172	0.297	3.29742e-15
LZX-CL1319.Contig4-All-g	5.23595e-42	-0.274923	0.203	0.416	3.14335e-37
Gene23866	1.25348e-43	-0.275096	0.031	0.16	7.52517e-39
Gene1973	8.40492e-28	-0.276224	0.099	0.224	5.04581e-23
Gene43271	9.42024e-58	-0.276236	0.023	0.17	5.65535e-53
Gene9877	4.3118e-70	-0.276251	0.036	0.224	2.58855e-65
Gene22454	1.35726e-59	-0.276529	0.091	0.299	8.14818e-55
Gene19741	1.0041e-36	-0.277624	0.321	0.577	6.02799e-32
Gene16201	8.15843e-30	-0.277638	0.116	0.255	4.89783e-25
Gene13575	5.08794e-32	-0.278757	0.088	0.218	3.05449e-27
Gene4828	2.03009e-39	-0.278951	0.056	0.189	1.21874e-34
Gene5139	7.97546e-39	-0.279113	0.08	0.224	4.78799e-34
Gene16489	4.61215e-26	-0.279718	0.292	0.484	2.76886e-21
Gene1015	2.47719e-52	-0.280117	0.021	0.154	1.48715e-47
Gene30059	2.10082e-46	-0.280136	0.931	0.965	1.2612e-41
Gene4263	6.28474e-33	-0.280626	0.187	0.358	3.77298e-28
Gene15307	4.18415e-27	-0.280893	0.104	0.231	2.51191e-22
Gene229	1.1045e-23	-0.281034	0.128	0.251	6.63078e-19
Gene16335	6.09372e-36	-0.281426	0.101	0.248	3.6583e-31
Gene18567	7.26726e-30	-0.281512	0.207	0.375	4.36283e-25
Gene335	1.57913e-20	-0.28174	0.065	0.155	9.48017e-16
Gene16856	8.55591e-34	-0.28212	0.125	0.278	5.13646e-29
Gene15364	1.99167e-26	-0.282138	0.178	0.328	1.19568e-21
Gene7096	1.33178e-28	-0.282324	0.22	0.388	7.99523e-24
Gene8779	7.96515e-31	-0.282636	0.202	0.379	4.7818e-26
Gene12818	1.05508e-33	-0.283767	0.291	0.501	6.33404e-29
Gene4328	2.06582e-32	-0.284725	0.205	0.385	1.24019e-27
Gene6457	5.50272e-31	-0.284852	0.133	0.277	3.3035e-26
LZX-Unigene15152-All-g	8.74458e-39	-0.285886	0.354	0.587	5.24972e-34
Gene1307	1.11822e-30	-0.285969	0.124	0.265	6.71314e-26
Gene18322	2.53715e-35	-0.287636	0.109	0.257	1.52315e-30
Gene12741	8.10332e-34	-0.288593	0.126	0.279	4.86474e-29
LZX-Unigene45730-All-g	4.59035e-45	-0.288711	0.198	0.423	2.75577e-40
Gene1291	2.15962e-40	-0.288785	0.12	0.287	1.29651e-35
Gene19228	5.16926e-44	-0.288838	0.202	0.415	3.10331e-39
Gene1620	5.69703e-50	-0.288983	0.067	0.232	3.42015e-45
LZX-CL1349.Contig10-All-g	8.58503e-52	-0.289861	0.132	0.339	5.15394e-47
Gene16455	1.61295e-45	-0.290251	0.024	0.146	9.6832e-41
Gene31905	1.19954e-62	-0.290295	0.02	0.172	7.20131e-58
Gene39495	1.11982e-19	-0.291195	0.746	0.855	6.72274e-15
Gene19220	9.89851e-33	-0.291299	0.089	0.222	5.94247e-28
Gene7125	1.26884e-18	-0.291555	0.102	0.2	7.61735e-14
Gene3637	5.61674e-22	-0.291797	0.153	0.278	3.37195e-17
Gene27783	4.39423e-33	-0.291912	0.228	0.414	2.63803e-28
LZX-Unigene46484-All-g	3.40947e-49	-0.292681	0.111	0.3	2.04684e-44
Gene8083	1.18703e-33	-0.292764	0.085	0.219	7.12619e-29
Gene3621	8.17857e-51	-0.292799	0.064	0.23	4.90992e-46
Gene19494	1.18136e-40	-0.293004	0.069	0.213	7.09218e-36
Gene4773	2.99647e-33	-0.29381	0.363	0.641	1.7989e-28
Gene9670	0.00173312	-0.293909	0.207	0.156	1
Gene377	7.3571e-33	-0.294018	0.11	0.253	4.41676e-28
Gene6347	9.49353e-36	-0.294022	0.08	0.217	5.69934e-31
Gene9066	7.98043e-41	-0.29405	0.075	0.223	4.79097e-36
Gene2042	4.31494e-26	-0.294089	0.172	0.319	2.59043e-21
Gene9887	1.31541e-33	-0.294909	0.302	0.517	7.89696e-29
Gene6975	4.63257e-28	-0.295826	0.132	0.271	2.78112e-23
Gene19354	2.60992e-30	-0.29635	0.095	0.225	1.56684e-25
Gene12155	7.16775e-36	-0.296934	0.236	0.431	4.30309e-31
Gene14363	6.59542e-43	-0.296963	0.111	0.281	3.9595e-38
LZX-Unigene30864-All-g	2.97246e-61	-0.297246	0.056	0.244	1.78449e-56
Gene19820	2.30351e-30	-0.29889	0.286	0.485	1.38289e-25
Gene5407	1.07026e-52	-0.299157	0.043	0.197	6.42522e-48
Gene17587	1.25934e-34	-0.299389	0.149	0.314	7.56031e-30
Gene12416	6.97617e-30	-0.300021	0.112	0.248	4.18807e-25
Gene37250	2.15028e-42	-0.300183	0.061	0.204	1.2909e-37
LZX-Unigene15101-All-g	5.06742e-58	-0.300201	0.075	0.265	3.04218e-53
Gene7624	5.54415e-16	-0.300418	0.074	0.154	3.32838e-11
Gene6055	2.55352e-33	-0.301294	0.161	0.324	1.53298e-28
Gene9214	4.74141e-37	-0.302103	0.296	0.527	2.84646e-32
Gene4279	5.49325e-31	-0.302549	0.158	0.313	3.29782e-26
Gene5603	2.16969e-38	-0.303141	0.263	0.499	1.30255e-33
Gene1590	1.7733e-27	-0.303742	0.167	0.317	1.06458e-22
Gene14146	5.83541e-33	-0.304247	0.226	0.417	3.50323e-28
Gene10679	1.10403e-47	-0.305439	0.028	0.157	6.62795e-43
LZX-Unigene109218-All-g	2.33371e-15	-0.305451	0.082	0.163	1.40102e-10
Gene24729	1.35282e-27	-0.305502	0.299	0.495	8.12149e-23
Gene4791	4.92621e-35	-0.305576	0.156	0.321	2.9574e-30
Gene13790	4.15601e-56	-0.305748	0.033	0.184	2.49502e-51
Gene27621	2.33016e-21	-0.305994	0.123	0.233	1.39889e-16
Gene7087	2.55792e-24	-0.306475	0.067	0.167	1.53562e-19
Gene4446	1.67851e-33	-0.306656	0.197	0.371	1.00767e-28
Gene39246	4.90451e-45	-0.306681	0.336	0.59	2.94437e-40
Gene23571	2.01388e-56	-0.308638	0.028	0.175	1.20901e-51
Gene17392	2.61588e-30	-0.308645	0.204	0.372	1.57042e-25
Gene26747	4.11884e-64	-0.308939	0.021	0.179	2.4727e-59
Gene17575	3.29625e-42	-0.309063	0.078	0.23	1.97887e-37
Gene29427	1.91716e-45	-0.309083	0.025	0.15	1.15094e-40
Gene28826	7.78332e-24	-0.309217	0.09	0.199	4.67264e-19
Gene36795	8.61362e-52	-0.310147	0.037	0.182	5.1711e-47
Gene7423	1.66236e-49	-0.310763	0.147	0.358	9.97982e-45
Gene4725	6.98531e-33	-0.31082	0.271	0.472	4.19356e-28
Gene14424	8.51979e-36	-0.311024	0.168	0.345	5.11477e-31
LZX-Unigene25625-All-g	2.84295e-05	-0.311461	0.489	0.557	1
Gene1382	4.83326e-32	-0.311609	0.229	0.415	2.9016e-27
Gene705	2.02119e-54	-0.311702	0.055	0.218	1.2134e-49
Gene7095	7.91836e-26	-0.311902	0.214	0.367	4.75371e-21
Gene5658	7.77015e-41	-0.312003	0.103	0.262	4.66473e-36
Gene1400	8.73127e-34	-0.312096	0.192	0.367	5.24173e-29
Gene1408	7.96429e-31	-0.313174	0.192	0.362	4.78128e-26
LZX-CL5766.Contig1-All-g	1.40008e-27	-0.313782	0.239	0.404	8.40524e-23
Gene9520	2.12515e-41	-0.314286	0.076	0.225	1.27581e-36
Gene30825	7.14151e-74	-0.314612	0.068	0.295	4.28733e-69
Gene18308	2.62717e-43	-0.314886	0.101	0.267	1.57719e-38
Gene990	8.49362e-51	-0.314925	0.059	0.22	5.09906e-46
Gene13974	5.40743e-32	-0.314977	0.134	0.282	3.24629e-27
Gene1634	1.02703e-37	-0.315123	0.156	0.332	6.16567e-33
Gene16611	6.0185e-33	-0.315205	0.089	0.225	3.61315e-28
Gene24914	3.19413e-19	-0.31535	0.121	0.23	1.91756e-14
Gene12254	6.24181e-09	-0.3154	0.115	0.174	0.000374721
Gene5754	2.15212e-34	-0.315736	0.147	0.308	1.292e-29
Gene27002	6.33508e-40	-0.316048	0.147	0.325	3.8032e-35
Gene9271	4.78122e-39	-0.316126	0.082	0.228	2.87036e-34
Gene31666	3.38413e-54	-0.31762	0.302	0.575	2.03163e-49
Gene14294	1.05095e-51	-0.318	0.057	0.217	6.30927e-47
Gene5541	1.09969e-26	-0.318397	0.184	0.335	6.60185e-22
LZX-CL11488.Contig15-All-g	1.99487e-33	-0.318646	0.849	0.94	1.1976e-28
Gene10721	2.25894e-37	-0.318882	0.148	0.32	1.35613e-32
Gene11247	5.02887e-37	-0.319104	0.314	0.561	3.01903e-32
Gene12725	1.21442e-45	-0.320244	0.077	0.236	7.29064e-41
Gene25799	2.21757e-28	-0.320253	0.272	0.455	1.3313e-23
Gene17629	4.23678e-39	-0.321118	0.341	0.598	2.54351e-34
Gene12499	3.0385e-44	-0.321151	0.089	0.251	1.82413e-39
Gene1997	4.12116e-29	-0.322369	0.26	0.444	2.4741e-24
Gene19400	2.53425e-30	-0.323423	0.133	0.276	1.52141e-25
Gene18161	1.12633e-25	-0.325193	0.111	0.234	6.76184e-21
Gene10524	4.11482e-38	-0.325198	0.097	0.248	2.47029e-33
Gene8152	1.84668e-38	-0.325292	0.237	0.441	1.10864e-33
Gene258	1.58078e-34	-0.325344	0.13	0.283	9.49006e-30
Gene19809	4.45745e-31	-0.325548	0.097	0.229	2.67599e-26
LZX-CL399.Contig5-All-g	6.91753e-46	-0.325837	0.306	0.55	4.15287e-41
Gene17682	6.90366e-36	-0.326492	0.139	0.3	4.14454e-31
LZX-Unigene9759-All-g	8.41179e-73	-0.327381	0.01	0.169	5.04994e-68
Gene14871	1.17901e-36	-0.328573	0.242	0.445	7.07805e-32
Gene7036	8.45123e-35	-0.329421	0.3	0.53	5.07361e-30
Gene19032	4.43187e-30	-0.330012	0.183	0.343	2.66063e-25
LZX-CL8042.Contig4-All-g	1.12676e-06	-0.330324	0.624	0.728	0.0676442
Gene17726	3.52572e-31	-0.331239	0.217	0.39	2.11663e-26
Gene9111	3.44775e-22	-0.331277	0.218	0.362	2.06982e-17
Gene16209	4.24886e-63	-0.331339	0.101	0.32	2.55076e-58
Gene20410	2.4743e-37	-0.33145	0.256	0.469	1.48542e-32
Gene12201	1.04168e-59	-0.33179	0.055	0.23	6.25361e-55
Gene65270	3.25063e-40	-0.332134	0.335	0.59	1.95148e-35
Gene2905	1.26214e-30	-0.332142	0.157	0.31	7.57714e-26
LZX-Unigene41242-All-g	3.93972e-66	-0.332501	0.096	0.319	2.36517e-61
LZX-Unigene191-All-g	3.28797e-59	-0.332861	0.962	0.988	1.9739e-54
Gene4685	1.562e-37	-0.335718	0.113	0.266	9.37732e-33
Gene17532	6.00082e-39	-0.336489	0.287	0.515	3.60253e-34
Gene17027	2.42363e-33	-0.337205	0.193	0.37	1.455e-28
LZX-Unigene18940-All-g	2.8747e-32	-0.338138	0.189	0.353	1.7258e-27
Gene4363	5.80873e-35	-0.338434	0.163	0.329	3.48721e-30
Gene37677	6.06467e-28	-0.338843	0.067	0.175	3.64086e-23
Gene15186	1.79428e-39	-0.338908	0.281	0.509	1.07718e-34
Gene2137	8.05131e-34	-0.33969	0.109	0.254	4.83352e-29
Gene9222	3.40369e-43	-0.339693	0.099	0.264	2.04337e-38
Gene13618	5.20408e-41	-0.340679	0.195	0.391	3.12422e-36
Gene5255	1.11895e-37	-0.34069	0.3	0.526	6.7175e-33
Gene13231	6.73082e-30	-0.34152	0.114	0.251	4.04078e-25
Gene19406	5.91757e-35	-0.341566	0.118	0.269	3.55255e-30
Gene16154	9.18828e-33	-0.342845	0.279	0.485	5.51609e-28
Gene3602	6.5903e-39	-0.343245	0.048	0.173	3.95642e-34
Gene9443	1.15402e-40	-0.343398	0.172	0.361	6.92803e-36
Gene10536	8.45253e-42	-0.344651	0.176	0.367	5.07439e-37
Gene8768	4.74437e-52	-0.347303	0.061	0.224	2.84824e-47
Gene5167	3.90649e-42	-0.348199	0.291	0.528	2.34522e-37
Gene14183	5.59733e-61	-0.348498	0.031	0.19	3.3603e-56
Gene13682	2.00899e-40	-0.348738	0.266	0.484	1.20608e-35
LZX-CL11095.Contig1-All-g	9.72873e-66	-0.349735	0.104	0.328	5.84055e-61
Gene57429	2.57771e-35	-0.349884	0.293	0.515	1.5475e-30
Gene4298	1.72347e-44	-0.349891	0.153	0.343	1.03467e-39
Gene13794	6.8393e-66	-0.349958	0.031	0.2	4.1059e-61
Gene13866	2.11987e-44	-0.350028	0.16	0.352	1.27264e-39
Gene19326	8.65633e-32	-0.351064	0.169	0.333	5.19674e-27
Gene13811	2.27094e-45	-0.35252	0.191	0.4	1.36334e-40
Gene257	6.24136e-40	-0.353108	0.356	0.627	3.74694e-35
Gene5773	2.55619e-44	-0.353662	0.099	0.266	1.53458e-39
Gene65293	4.35733e-41	-0.355015	0.364	0.65	2.61588e-36
Gene7968	7.82084e-40	-0.355469	0.28	0.507	4.69516e-35
Gene27504	7.15384e-46	-0.356212	0.065	0.215	4.29474e-41
Gene17029	4.93312e-40	-0.356248	0.252	0.473	2.96155e-35
Gene13765	3.16216e-35	-0.35669	0.137	0.299	1.89837e-30
Gene9764	3.59004e-36	-0.357175	0.186	0.366	2.15525e-31
Gene8644	1.20752e-34	-0.358134	0.196	0.379	7.24921e-30
Gene11862	2.60774e-39	-0.358722	0.099	0.252	1.56553e-34
Gene27787	2.45927e-41	-0.359164	0.115	0.279	1.4764e-36
Gene23836	3.41756e-43	-0.360727	0.057	0.196	2.0517e-38
Gene10559	1.41276e-30	-0.360775	0.163	0.318	8.48136e-26
Gene15258	7.20459e-48	-0.360858	0.077	0.241	4.3252e-43
Gene7376	6.84388e-63	-0.361148	0.052	0.232	4.10866e-58
Gene24142	1.03449e-41	-0.362592	0.413	0.718	6.21045e-37
Gene5992	1.37834e-41	-0.364825	0.322	0.58	8.27475e-37
Gene9205	1.1106e-38	-0.365196	0.54	0.742	6.66735e-34
Gene2261	7.2534e-42	-0.365468	0.216	0.425	4.35451e-37
Gene62390	2.48048e-63	-0.365559	0.017	0.166	1.48913e-58
Gene14741	8.14417e-51	-0.365737	0.14	0.339	4.88927e-46
Gene14990	5.77957e-39	-0.366539	0.159	0.335	3.46971e-34
LZX-Unigene61838-All-g	2.14946e-48	-0.366643	0.061	0.219	1.29041e-43
Gene68601	3.89701e-43	-0.366756	0.035	0.161	2.33953e-38
Gene6558	3.02311e-40	-0.368199	0.259	0.473	1.81489e-35
Gene5507	8.03803e-43	-0.369016	0.315	0.575	4.82555e-38
Gene65290	1.40061e-71	-0.369257	0.013	0.175	8.40845e-67
Gene18274	2.04954e-42	-0.369526	0.239	0.451	1.23042e-37
Gene45042	9.00703e-51	-0.369569	0.708	0.865	5.40728e-46
Gene12217	1.67624e-48	-0.370607	0.133	0.329	1.00631e-43
Gene29739	4.08718e-44	-0.371063	0.156	0.339	2.4537e-39
LZX-Unigene55774-All-g	5.3806e-61	-0.371431	0.2	0.45	3.23019e-56
Gene1938	1.58292e-34	-0.37145	0.275	0.475	9.50293e-30
Gene17118	2.08138e-40	-0.37202	0.147	0.325	1.24954e-35
Gene15162	1.03089e-76	-0.373224	0.034	0.226	6.18884e-72
Gene14273	1.4093e-46	-0.374838	0.187	0.39	8.46061e-42
LZX-Unigene14901-All-g	1.28623e-44	-0.374839	0.391	0.63	7.72175e-40
Gene41451	4.78432e-89	-0.375232	0.021	0.222	2.87222e-84
Gene8982	8.58159e-42	-0.375958	0.21	0.406	5.15187e-37
Gene15062	2.53002e-32	-0.376159	0.184	0.35	1.51887e-27
LZX-CL318.Contig1-All-g	1.12724e-48	-0.377175	0.054	0.213	6.76727e-44
LZX-Unigene51516-All-g	1.72223e-45	-0.378396	0.386	0.631	1.03393e-40
Gene17775	5.14092e-46	-0.379592	0.287	0.535	3.0863e-41
Gene16205	1.60925e-43	-0.379951	0.24	0.459	9.66096e-39
Gene955	1.16193e-39	-0.380116	0.172	0.359	6.97554e-35
Gene14860	4.31401e-46	-0.380689	0.172	0.375	2.58987e-41
Gene53606	2.09404e-69	-0.380826	0.026	0.195	1.25713e-64
Gene16419	2.6925e-45	-0.381354	0.059	0.207	1.61641e-40
Gene19234	3.23431e-47	-0.381832	0.081	0.244	1.94169e-42
Gene5627	2.48171e-39	-0.384903	0.23	0.435	1.48987e-34
Gene4297	1.47876e-56	-0.384915	0.102	0.296	8.87758e-52
Gene7223	1.90031e-38	-0.385644	0.03	0.14	1.14083e-33
Gene16410	2.4802e-43	-0.386444	0.352	0.632	1.48897e-38
Gene12354	1.51017e-43	-0.38666	0.231	0.447	9.06617e-39
Gene2008	4.21641e-50	-0.388466	0.291	0.526	2.53128e-45
LZX-CL1493.Contig5-All-g	1.41983e-17	-0.388612	0.088	0.175	8.52382e-13
Gene8011	7.76887e-62	-0.388839	0.053	0.229	4.66396e-57
Gene19379	9.63351e-77	-0.389223	0.018	0.196	5.78338e-72
Gene19042	1.48322e-27	-0.390332	0.163	0.309	8.90437e-23
Gene37637	7.81436e-55	-0.390627	0.047	0.204	4.69127e-50
Gene16847	2.09711e-40	-0.390709	0.325	0.578	1.25898e-35
Gene262	1.71235e-65	-0.391607	0.168	0.42	1.02799e-60
Gene25594	1.19098e-60	-0.391846	0.295	0.575	7.14995e-56
Gene19106	1.68606e-47	-0.392862	0.198	0.416	1.01221e-42
Gene16310	3.91241e-48	-0.3933	0.137	0.331	2.34877e-43
Gene42924	5.22745e-74	-0.393376	0.079	0.305	3.13825e-69
Gene19077	9.26864e-46	-0.394155	0.137	0.323	5.56434e-41
Gene8913	9.29016e-74	-0.394558	0.093	0.324	5.57725e-69
LZX-Unigene27618-All-g	8.2619e-47	-0.39919	0.541	0.769	4.95995e-42
Gene4509	8.73618e-33	-0.399608	0.09	0.222	5.24468e-28
Gene26691	2.24487e-66	-0.400012	0.058	0.247	1.34769e-61
LZX-Unigene18478-All-g	4.32042e-42	-0.400198	0.243	0.445	2.59372e-37
Gene6389	6.15572e-42	-0.400659	0.214	0.414	3.69552e-37
Gene23379	1.89374e-93	-0.401446	0.031	0.255	1.13689e-88
Gene9480	3.07372e-48	-0.401678	0.111	0.29	1.84528e-43
Gene5738	6.52479e-46	-0.401804	0.174	0.374	3.91709e-41
Gene20960	1.35483e-47	-0.402032	0.065	0.221	8.13357e-43
Gene19123	1.10556e-89	-0.402351	0.029	0.24	6.63712e-85
LZX-Unigene41065-All-g	2.26933e-40	-0.402771	0.216	0.413	1.36237e-35
LZX-CL9755.Contig2-All-g	2.7609e-72	-0.405682	0.148	0.415	1.65748e-67
Gene13616	2.6526e-40	-0.408974	0.334	0.593	1.59246e-35
Gene19573	2.3988e-54	-0.40946	0.078	0.257	1.4401e-49
LZX-CL2195.Contig1-All-g	2.64358e-47	-0.410325	0.581	0.809	1.58705e-42
Gene16214	2.58693e-45	-0.412392	0.131	0.312	1.55304e-40
Gene1780	4.66119e-50	-0.41321	0.174	0.385	2.7983e-45
Gene10699	1.30071e-49	-0.413405	0.383	0.633	7.80868e-45
Gene7651	3.52856e-53	-0.413773	0.168	0.381	2.11834e-48
Gene19213	1.45483e-71	-0.414722	0	0.144	8.73391e-67
Gene9515	1.24339e-51	-0.414761	0.172	0.384	7.46458e-47
Gene15127	1.90243e-45	-0.41548	0.209	0.414	1.1421e-40
Gene23610	4.84789e-52	-0.415502	0.181	0.405	2.91038e-47
LZX-Unigene22932-All-g	2.69665e-47	-0.415835	0.338	0.592	1.61891e-42
Gene14977	4.58066e-34	-0.417212	0.036	0.145	2.74995e-29
Gene37077	9.6397e-05	-0.417264	0.23	0.266	1
Gene17712	1.40286e-44	-0.417685	0.274	0.5	8.42192e-40
Gene19017	7.78227e-69	-0.4195	0.026	0.197	4.67201e-64
Gene18580	2.18593e-49	-0.420441	0.188	0.396	1.3123e-44
Gene15819	6.37324e-62	-0.421202	0.097	0.3	3.82611e-57
Gene12320	1.51352e-34	-0.422328	0.215	0.396	9.08625e-30
Gene2284	1.51272e-36	-0.423466	0.417	0.774	9.08148e-32
Gene2240	9.36009e-50	-0.425892	0.122	0.309	5.61924e-45
Gene2260	8.99828e-72	-0.425978	0.275	0.581	5.40203e-67
Gene15008	5.39358e-47	-0.427283	0.22	0.441	3.23798e-42
Gene16819	1.79634e-40	-0.428212	0.114	0.275	1.07841e-35
Gene24593	1.04186e-42	-0.428385	0.26	0.478	6.25471e-38
Gene15769	2.58802e-53	-0.429534	0.369	0.688	1.55369e-48
Gene7484	1.22556e-49	-0.43031	0.26	0.499	7.35751e-45
LZX-CL1349.Contig7-All-g	1.86682e-68	-0.431587	0.057	0.248	1.12073e-63
Gene1587	3.07066e-44	-0.431837	0.315	0.565	1.84344e-39
Gene16358	2.70777e-48	-0.432524	0.282	0.527	1.62559e-43
Gene21612	2.12693e-67	-0.43266	0.048	0.233	1.27688e-62
Gene1515	2.64471e-50	-0.432737	0.29	0.555	1.58772e-45
Gene14040	1.38422e-44	-0.432778	0.131	0.314	8.31006e-40
Gene4357	5.59213e-59	-0.433164	0.077	0.263	3.35718e-54
Gene21709	5.74154e-47	-0.435379	0.328	0.582	3.44688e-42
Gene36587	1.91572e-36	-0.435794	0.077	0.21	1.15009e-31
Gene13834	5.16377e-48	-0.436207	0.187	0.391	3.10002e-43
Gene4346	2.70933e-49	-0.437316	0.239	0.467	1.62652e-44
Gene19225	7.69663e-37	-0.437452	0.148	0.313	4.6206e-32
Gene16352	6.97625e-28	-0.437859	0.118	0.251	4.18812e-23
Gene9359	1.00984e-83	-0.437929	0.057	0.281	6.06245e-79
Gene19062	3.81233e-44	-0.43829	0.242	0.463	2.2887e-39
Gene5337	9.01438e-55	-0.439051	0.16	0.371	5.41169e-50
Gene21884	7.85796e-11	-0.440162	0.057	0.11	4.71745e-06
Gene19217	3.26956e-47	-0.440832	0.184	0.383	1.96285e-42
Gene15010	1.47669e-58	-0.443293	0.047	0.217	8.86516e-54
Gene10478	1.21238e-48	-0.444673	0.212	0.43	7.27839e-44
Gene6207	2.0715e-57	-0.445177	0.402	0.658	1.24361e-52
Gene18431	1.76534e-47	-0.44583	0.195	0.406	1.0598e-42
Gene1606	4.0462e-44	-0.44682	0.199	0.4	2.4291e-39
Gene67999	4.06326e-56	-0.44933	0.142	0.348	2.43934e-51
Gene16277	7.44232e-41	-0.449701	0.129	0.296	4.46792e-36
Gene17304	5.80241e-59	-0.450025	0.09	0.283	3.48342e-54
Gene20375	7.28112e-47	-0.450257	0.266	0.496	4.37115e-42
Gene27856	2.19628e-97	-0.450849	0.026	0.25	1.31851e-92
Gene3494	4.4062e-48	-0.450985	0.343	0.615	2.64522e-43
Gene5435	2.18604e-59	-0.451652	0.143	0.361	1.31236e-54
Gene27857	5.01559e-50	-0.452691	0.336	0.618	3.01106e-45
Gene21565	8.95476e-88	-0.452926	0.031	0.239	5.3759e-83
Gene8880	4.09547e-52	-0.45429	0.32	0.595	2.45867e-47
Gene26894	2.52666e-65	-0.455712	0.047	0.227	1.51686e-60
Gene10804	1.0001e-50	-0.456512	0.308	0.568	6.00398e-46
Gene7852	2.18299e-34	-0.457047	0.394	0.637	1.31053e-29
Gene16667	1.01154e-52	-0.457758	0.078	0.251	6.07266e-48
Gene16231	2.17576e-09	-0.458352	0.065	0.117	0.00013062
Gene15891	3.73014e-49	-0.459104	0.185	0.396	2.23935e-44
Gene8283	1.17922e-46	-0.4594	0.08	0.242	7.07932e-42
Gene10516	7.71858e-49	-0.460309	0.294	0.538	4.63377e-44
Gene38560	1.39833e-73	-0.461966	0.045	0.236	8.39475e-69
Gene31148	9.35271e-75	-0.463118	0.023	0.202	5.61481e-70
LZX-Unigene56810-All-g	8.93512e-63	-0.463681	0.223	0.476	5.36411e-58
Gene10003	1.48878e-29	-0.463775	0.476	0.655	8.93776e-25
Gene1697	1.51931e-41	-0.464278	0.359	0.616	9.12101e-37
Gene1546	7.54258e-45	-0.465505	0.263	0.49	4.52811e-40
Gene4334	3.58322e-50	-0.466129	0.311	0.569	2.15115e-45
Gene475	1.22321e-55	-0.466133	0.192	0.42	7.34342e-51
Gene4867	9.57525e-55	-0.46707	0.195	0.415	5.74841e-50
Gene16322	4.14689e-49	-0.467933	0.324	0.588	2.48955e-44
Gene12154	2.31149e-52	-0.468656	0.302	0.555	1.38768e-47
Gene9842	9.02126e-31	-0.469814	0.325	0.499	5.41582e-26
LZX-CL10700.Contig1-All-g	3.74914e-74	-0.470432	0.081	0.308	2.25076e-69
Gene15048	1.15825e-53	-0.471139	0.174	0.392	6.95346e-49
Gene5716	1.03151e-54	-0.471492	0.136	0.341	6.19255e-50
Gene16103	1.19634e-54	-0.472027	0.188	0.411	7.18213e-50
Gene10439	2.68327e-70	-0.473373	0.103	0.325	1.61088e-65
Gene5419	2.87886e-46	-0.473666	0.252	0.48	1.72829e-41
Gene9833	2.80594e-66	-0.47478	0.06	0.249	1.68452e-61
Gene19947	8.15716e-51	-0.475382	0.283	0.515	4.89707e-46
Gene6310	7.20907e-52	-0.476538	0.234	0.465	4.32789e-47
Gene11863	1.95198e-48	-0.476697	0.35	0.612	1.17185e-43
LZX-Unigene24860-All-g	2.30728e-84	-0.477206	0.143	0.44	1.38515e-79
Gene13965	2.13984e-51	-0.480037	0.262	0.495	1.28463e-46
Gene13603	2.88369e-31	-0.480499	0.085	0.212	1.7312e-26
Gene17990	1.86137e-74	-0.480709	0.084	0.306	1.11746e-69
Gene15327	4.9736e-51	-0.48081	0.197	0.409	2.98585e-46
Gene59996	7.92615e-57	-0.481824	0.199	0.434	4.75838e-52
Gene19134	1.14976e-52	-0.48187	0.24	0.481	6.90248e-48
Gene2283	1.09085e-54	-0.485569	0.267	0.518	6.54883e-50
Gene14907	4.29551e-51	-0.486114	0.332	0.586	2.57876e-46
Gene1873	8.9824e-54	-0.486738	0.246	0.494	5.3925e-49
Gene17512	1.01395e-76	-0.487589	0.102	0.334	6.08712e-72
Gene24141	6.17074e-45	-0.487795	0.218	0.428	3.70454e-40
Gene16621	1.05523e-63	-0.488559	0.126	0.344	6.33495e-59
LZX-CL458.Contig2-All-g	1.7401e-87	-0.48898	0.096	0.372	1.04465e-82
Gene8225	8.4616e-66	-0.489607	0.145	0.377	5.07983e-61
LZX-CL1480.Contig4-All-g	1.6125e-19	-0.490681	0.04	0.114	9.68047e-15
Gene16194	2.2048e-51	-0.490803	0.233	0.457	1.32363e-46
Gene4359	1.0952e-47	-0.491008	0.246	0.475	6.57491e-43
Gene212	5.47333e-42	-0.492266	0.419	0.777	3.28586e-37
Gene33088	1.23954e-86	-0.492624	0.04	0.251	7.44144e-82
Gene14610	3.01177e-54	-0.49591	0.227	0.474	1.80809e-49
Gene15111	9.97359e-62	-0.496641	0.162	0.387	5.98754e-57
Gene40308	2.25254e-17	-0.496673	0.496	0.63	1.35229e-12
Gene24880	4.98105e-45	-0.499949	0.304	0.55	2.99033e-40
Gene6993	3.85557e-53	-0.500009	0.192	0.407	2.31466e-48
Gene2331	2.91362e-52	-0.502602	0.241	0.472	1.74916e-47
Gene22663	8.65083e-60	-0.502757	0.23	0.478	5.19344e-55
Gene37362	8.35861e-53	-0.503272	0.407	0.754	5.01801e-48
Gene64269	1.71143e-37	-0.504265	0.148	0.318	1.02744e-32
Gene7693	4.48709e-49	-0.504681	0.141	0.335	2.69378e-44
Gene28437	2.09797e-83	-0.505399	0.082	0.319	1.2595e-78
Gene5373	2.11738e-63	-0.505781	0.141	0.358	1.27115e-58
LZX-Unigene61834-All-g	1.32907e-76	-0.506855	0.179	0.455	7.97894e-72
Gene14853	9.87644e-50	-0.507507	0.418	0.775	5.92922e-45
Gene3643	2.7658e-58	-0.508605	0.184	0.415	1.66042e-53
Gene7153	8.21375e-58	-0.510015	0.103	0.294	4.93104e-53
Gene10872	6.81076e-55	-0.510329	0.175	0.395	4.08877e-50
Gene2591	5.23493e-47	-0.511332	0.263	0.496	3.14274e-42
Gene25687	3.21778e-48	-0.513742	0.411	0.761	1.93176e-43
Gene15541	1.47647e-48	-0.51382	0.096	0.267	8.86384e-44
Gene58618	3.10001e-29	-0.513842	0.206	0.358	1.86106e-24
Gene26721	5.34311e-67	-0.514971	0.068	0.265	3.20768e-62
Gene9307	1.14354e-49	-0.515003	0.191	0.399	6.86512e-45
Gene256	9.5235e-60	-0.515236	0.199	0.431	5.71734e-55
Gene12764	3.40438e-63	-0.515532	0.274	0.536	2.04378e-58
Gene29768	6.24656e-122	-0.515609	0.012	0.262	3.75006e-117
LZX-CL9310.Contig2-All-g	1.71456e-73	-0.515666	0.103	0.335	1.02932e-68
Gene1924	9.05048e-50	-0.516606	0.026	0.158	5.43336e-45
LZX-CL3964.Contig3-All-g	8.38377e-51	-0.516878	0.453	0.67	5.03311e-46
Gene3454	6.50981e-58	-0.520021	0.194	0.424	3.9081e-53
LZX-Unigene13921-All-g	2.00702e-74	-0.521885	0.014	0.181	1.20489e-69
Gene1287	1.90956e-68	-0.523272	0.142	0.375	1.14639e-63
Gene17577	3.59092e-58	-0.525906	0.124	0.327	2.15577e-53
Gene26615	5.01179e-89	-0.526259	0.058	0.29	3.00878e-84
LZX-Unigene51570-All-g	4.95504e-68	-0.528	0.293	0.57	2.97471e-63
Gene252	2.68395e-78	-0.528601	0.022	0.204	1.61128e-73
LZX-Unigene13532-All-g	5.76302e-79	-0.5287	0.25	0.545	3.45977e-74
LZX-CL3514.Contig2-All-g	9.61424e-61	-0.529096	0.342	0.605	5.77181e-56
Gene5296	6.09331e-52	-0.529218	0.232	0.459	3.65806e-47
Gene19345	1.92295e-82	-0.530591	0.092	0.335	1.15442e-77
Gene17595	7.85891e-55	-0.53203	0.19	0.411	4.71802e-50
LZX-CL9557.Contig1-All-g	1.1244e-72	-0.53269	0.172	0.433	6.75022e-68
Gene2267	2.94434e-60	-0.533874	0.243	0.489	1.76761e-55
Gene12204	3.21026e-60	-0.536764	0.203	0.444	1.92725e-55
Gene14084	3.00212e-56	-0.537829	0.149	0.36	1.8023e-51
Gene16185	2.18256e-61	-0.537978	0.261	0.516	1.31028e-56
Gene28469	3.47049e-59	-0.543219	0.305	0.593	2.08347e-54
Gene12174	1.83822e-62	-0.547802	0.233	0.481	1.10356e-57
LZX-CL10022.Contig1-All-g	3.38272e-66	-0.548383	0.361	0.64	2.03078e-61
Gene4222	1.03513e-74	-0.548439	0.628	0.81	6.21429e-70
Gene5487	6.67478e-76	-0.548767	0.013	0.182	4.00714e-71
Gene19058	1.50777e-68	-0.550566	0.183	0.439	9.05177e-64
Gene42378	9.6877e-12	-0.551154	0.091	0.162	5.81591e-07
Gene13690	1.16076e-65	-0.55492	0.218	0.468	6.96848e-61
Gene16970	4.99181e-62	-0.555212	0.379	0.691	2.99678e-57
Gene19571	1.12908e-63	-0.557404	0.159	0.386	6.77832e-59
Gene19184	1.46718e-60	-0.559536	0.353	0.664	8.80806e-56
LZX-CL7902.Contig2-All-g	5.42909e-45	-0.562312	0.373	0.57	3.2593e-40
Gene42019	4.46678e-61	-0.567258	0.285	0.552	2.68159e-56
Gene56326	3.87603e-83	-0.568115	0.126	0.386	2.32694e-78
Gene790	2.1388e-65	-0.568132	0.144	0.37	1.28401e-60
LZX-CL8446.Contig4-All-g	4.20898e-69	-0.570188	0.27	0.544	2.52682e-64
Gene16110	5.57708e-66	-0.57052	0.377	0.706	3.34815e-61
Gene669	2.01131e-63	-0.570918	0.414	0.769	1.20747e-58
Gene7886	2.013e-75	-0.572991	0.015	0.185	1.20848e-70
Gene32043	4.21779e-102	-0.574058	0.053	0.304	2.53211e-97
Gene13964	1.32031e-70	-0.57548	0.241	0.52	7.92634e-66
Gene64656	5.08785e-86	-0.576875	0.118	0.371	3.05444e-81
LZX-CL3352.Contig1-All-g	2.38043e-13	-0.581602	0.068	0.136	1.42907e-08
Gene17644	1.69377e-64	-0.582309	0.256	0.516	1.01684e-59
Gene5408	5.10705e-77	-0.58298	0.191	0.459	3.06596e-72
Gene17667	6.26419e-63	-0.584821	0.391	0.715	3.76064e-58
Gene1326	1.51075e-70	-0.58486	0.399	0.755	9.06966e-66
Gene1767	4.04973e-56	-0.586891	0.301	0.553	2.43122e-51
Gene42379	8.3805e-18	-0.587744	0.089	0.182	5.03115e-13
Gene13652	1.36777e-61	-0.587802	0.382	0.702	8.21126e-57
Gene8931	9.26653e-63	-0.587863	0.266	0.535	5.56307e-58
Gene7301	1.76934e-67	-0.588629	0.198	0.455	1.0622e-62
Gene8909	1.09333e-63	-0.589622	0.216	0.468	6.56368e-59
Gene1856	1.45329e-66	-0.591473	0.304	0.586	8.72468e-62
Gene13810	1.8008e-65	-0.59156	0.22	0.47	1.08109e-60
Gene16030	4.26817e-65	-0.591834	0.306	0.589	2.56235e-60
LZX-Unigene100008-All-g	1.72766e-81	-0.593209	0.017	0.2	1.03718e-76
Gene13823	5.44335e-64	-0.596351	0.136	0.363	3.26786e-59
Gene58520	3.55824e-112	-0.598749	0.033	0.292	2.13616e-107
Gene6418	3.72916e-53	-0.599102	0.248	0.49	2.23877e-48
LZX-CL11448.Contig2-All-g	1.42988e-56	-0.599234	0.191	0.42	8.58411e-52
Gene1771	2.70668e-65	-0.600261	0.387	0.711	1.62493e-60
Gene791	3.14146e-72	-0.600846	0.678	0.876	1.88594e-67
Gene4273	5.29089e-54	-0.601374	0.42	0.78	3.17633e-49
Gene38794	3.94132e-67	-0.603195	0.171	0.41	2.36613e-62
Gene16356	3.27811e-65	-0.611123	0.26	0.53	1.96798e-60
Gene25877	5.68477e-56	-0.612621	0.126	0.315	3.4128e-51
Gene24489	5.90192e-61	-0.618866	0.419	0.779	3.54316e-56
Gene22114	4.78389e-79	-0.619358	0.294	0.593	2.87196e-74
LZX-CL8238.Contig2-All-g	3.79236e-78	-0.619633	0.226	0.506	2.2767e-73
LZX-Unigene10889-All-g	1.00701e-66	-0.620129	0	0.133	6.04549e-62
Gene20043	2.49476e-59	-0.620451	0.377	0.655	1.49771e-54
Gene16190	8.64863e-73	-0.621007	0.237	0.51	5.19212e-68
Gene7180	2.28225e-55	-0.622357	0.253	0.486	1.37012e-50
Gene25397	8.44205e-62	-0.625829	0.298	0.56	5.0681e-57
Gene11225	1.03314e-64	-0.626641	0.415	0.754	6.20234e-60
Gene28438	3.95963e-64	-0.627517	0.356	0.645	2.37712e-59
Gene4505	7.4109e-81	-0.631404	0.128	0.385	4.44906e-76
LZX-Unigene19515-All-g	1.46843e-104	-0.632783	0.11	0.402	8.81555e-100
Gene23076	4.58914e-84	-0.633087	0.165	0.431	2.75505e-79
Gene68726	2.65463e-106	-0.633609	0.056	0.316	1.59368e-101
LZX-CL367.Contig5-All-g	1.32584e-71	-0.634135	0.244	0.531	7.95955e-67
LZX-CL2970.Contig4-All-g	5.17915e-69	-0.634338	0.504	0.762	3.10925e-64
Gene16777	2.50548e-73	-0.634392	0.252	0.517	1.50414e-68
Gene54771	1.00239e-65	-0.634763	0.411	0.756	6.01773e-61
Gene16278	4.35651e-69	-0.637101	0.327	0.627	2.61539e-64
LZX-Unigene27658-All-g	6.59009e-57	-0.639977	0.024	0.17	3.9563e-52
Gene60679	6.60895e-76	-0.644823	0.032	0.219	3.96762e-71
Gene63753	1.73808e-69	-0.645841	0.372	0.69	1.04344e-64
Gene14292	1.29418e-112	-0.645883	0.058	0.33	7.76946e-108
Gene15748	6.29041e-75	-0.647342	0.276	0.555	3.77638e-70
Gene26696	7.38361e-106	-0.648451	0.069	0.336	4.43268e-101
Gene4330	2.35303e-72	-0.651527	0.372	0.69	1.41262e-67
Gene8850	2.54958e-75	-0.655113	0.285	0.574	1.53062e-70
Gene216	4.93198e-69	-0.655487	0.293	0.559	2.96086e-64
Gene59821	2.57176e-70	-0.65569	0.378	0.691	1.54393e-65
Gene13657	1.27101e-73	-0.656891	0.35	0.653	7.63037e-69
Gene14915	3.12243e-71	-0.657229	0.219	0.476	1.87452e-66
Gene5638	5.04641e-106	-0.660267	0.034	0.278	3.02956e-101
Gene6960	2.07298e-92	-0.660455	0.135	0.408	1.24449e-87
Gene70992	4.77137e-68	-0.661346	0.311	0.596	2.86445e-63
Gene18077	1.07174e-65	-0.663243	0.239	0.491	6.43405e-61
Gene14961	4.26217e-79	-0.663325	0.209	0.485	2.55875e-74
Gene7607	7.04618e-55	-0.665171	0.182	0.401	4.2301e-50
Gene7068	6.52521e-86	-0.665196	0.223	0.504	3.91735e-81
Gene16380	1.42941e-65	-0.67274	0.355	0.634	8.58132e-61
Gene9103	4.52979e-78	-0.675933	0.318	0.633	2.71941e-73
Gene11822	7.86199e-78	-0.681266	0.385	0.715	4.71987e-73
Gene27191	2.79935e-128	-0.68153	0.079	0.401	1.68056e-123
Gene20373	1.60498e-70	-0.681835	0.252	0.512	9.63533e-66
Gene13786	6.38232e-83	-0.682442	0.299	0.6	3.83156e-78
Gene28888	5.2456e-83	-0.683582	0.119	0.362	3.14914e-78
LZX-CL607.Contig4-All-g	2.12105e-58	-0.68562	0.012	0.146	1.27335e-53
Gene18516	7.69878e-79	-0.690656	0.315	0.615	4.62188e-74
Gene12272	2.01042e-78	-0.690709	0.333	0.639	1.20694e-73
Gene12198	5.26731e-119	-0.69462	0.073	0.362	3.16218e-114
Gene17785	7.25529e-88	-0.699057	0.18	0.457	4.35564e-83
Gene16860	3.54449e-83	-0.701761	0.16	0.425	2.1279e-78
Gene25542	1.2645e-71	-0.702237	0.162	0.4	7.5913e-67
Gene38818	3.38794e-124	-0.704846	0.833	0.968	2.03392e-119
Gene28804	1.33345e-97	-0.708697	0.075	0.335	8.00525e-93
Gene14902	8.35034e-76	-0.709794	0.377	0.678	5.01304e-71
Gene13617	9.28385e-75	-0.710126	0.278	0.566	5.57347e-70
Gene13654	3.01236e-101	-0.710278	0.177	0.474	1.80844e-96
Gene40484	1.9539e-80	-0.710301	0.386	0.72	1.17301e-75
Gene6325	8.73026e-80	-0.715185	0.268	0.555	5.24112e-75
Gene12213	4.47021e-74	-0.716824	0.285	0.568	2.68364e-69
Gene9276	2.15845e-62	-0.717015	0.256	0.53	1.2958e-57
Gene1393	2.28033e-70	-0.718162	0.332	0.618	1.36897e-65
Gene29971	5.88162e-147	-0.719232	0.023	0.324	3.53097e-142
LZX-CL10259.Contig1-All-g	3.83865e-83	-0.724494	0.109	0.366	2.30449e-78
LZX-CL3949.Contig2-All-g	7.77162e-07	-0.724979	0.112	0.161	0.0466561
Gene8928	7.90755e-82	-0.724997	0.407	0.755	4.74722e-77
Gene16901	3.20933e-83	-0.726727	0.375	0.717	1.92669e-78
Gene975	1.29613e-90	-0.728143	0.282	0.582	7.78118e-86
Gene1806	1.48891e-83	-0.729432	0.374	0.685	8.93851e-79
Gene6989	1.0252e-77	-0.73161	0.196	0.454	6.15468e-73
Gene702	7.41125e-75	-0.732043	0.34	0.636	4.44927e-70
Gene6124	2.30579e-85	-0.732138	0.35	0.671	1.38426e-80
Gene62404	3.58493e-117	-0.732956	0.174	0.521	2.15218e-112
Gene27380	1.72252e-53	-0.735926	0.082	0.255	1.0341e-48
Gene18958	1.63402e-78	-0.737813	0.42	0.785	9.80969e-74
Gene23191	4.23213e-129	-0.738439	0.138	0.5	2.54072e-124
Gene15494	1.18115e-81	-0.738848	0.362	0.683	7.09094e-77
Gene946	4.09088e-92	-0.74023	0.24	0.54	2.45592e-87
Gene68662	1.60936e-84	-0.740614	0.323	0.644	9.66162e-80
Gene32754	8.00793e-81	-0.744866	0.29	0.601	4.80748e-76
Gene1605	1.0655e-86	-0.745351	0.377	0.717	6.39664e-82
Gene16414	1.04711e-92	-0.759306	0.206	0.499	6.28624e-88
LZX-CL11492.Contig1-All-g	2.97538e-30	-0.75993	0.171	0.317	1.78624e-25
Gene65649	5.54673e-89	-0.760523	0.362	0.68	3.32993e-84
Gene4412	6.06463e-94	-0.765378	0.205	0.502	3.64084e-89
Gene12802	6.26665e-82	-0.767084	0.396	0.73	3.76212e-77
Gene10155	1.39357e-61	-0.76907	0.149	0.367	8.36617e-57
Gene61413	6.12743e-87	-0.769535	0.314	0.611	3.67854e-82
Gene4323	2.36727e-83	-0.772785	0.303	0.598	1.42116e-78
Gene41455	2.67618e-74	-0.774596	0.421	0.76	1.60662e-69
Gene69245	2.06985e-60	-0.775639	0.183	0.405	1.24261e-55
LZX-Unigene20680-All-g	3.10394e-93	-0.779199	0.484	0.773	1.86342e-88
Gene18911	5.99481e-82	-0.780469	0.399	0.741	3.59893e-77
Gene19425	1.2063e-90	-0.782992	0.376	0.702	7.2419e-86
Gene57428	1.16537e-93	-0.787855	0.39	0.735	6.99616e-89
Gene20475	9.32138e-144	-0.791152	0.053	0.369	5.596e-139
Gene26794	2.26878e-83	-0.794292	0.391	0.693	1.36204e-78
Gene44398	4.42745e-94	-0.797051	0.189	0.472	2.65798e-89
LZX-CL4802.Contig9-All-g	1.38337e-125	-0.803861	0.931	0.994	8.30491e-121
LZX-CL7902.Contig3-All-g	1.83621e-73	-0.80645	0.148	0.384	1.10235e-68
Gene2255	7.3785e-120	-0.808441	0.113	0.417	4.42961e-115
Gene17552	2.04386e-49	-0.81477	0.401	0.667	1.22701e-44
Gene25242	4.11337e-162	-0.81851	0.036	0.369	2.46942e-157
Gene17784	4.84538e-91	-0.820478	0.394	0.756	2.90888e-86
Gene3843	2.12808e-91	-0.823373	0.413	0.756	1.27757e-86
Gene884	2.44793e-99	-0.829121	0.063	0.315	1.46959e-94
Gene19461	4.10434e-86	-0.830227	0.274	0.58	2.464e-81
Gene22100	6.59496e-95	-0.844947	0.004	0.196	3.95922e-90
Gene7017	7.98631e-97	-0.848996	0.414	0.773	4.7945e-92
LZX-CL607.Contig13-All-g	3.20341e-109	-0.849606	0.007	0.228	1.92314e-104
Gene17479	1.13816e-60	-0.850462	0.326	0.596	6.83282e-56
Gene1447	1.02114e-100	-0.855387	0.343	0.671	6.13029e-96
Gene16287	6.43695e-99	-0.858023	0.416	0.773	3.86436e-94
Gene18047	7.50583e-122	-0.859559	0.285	0.644	4.50605e-117
LZX-Unigene5678-All-g	3.93461e-46	-0.863804	0.383	0.575	2.3621e-41
Gene31533	1.31843e-101	-0.86484	0.419	0.785	7.91503e-97
Gene24907	4.8629e-101	-0.865265	0.165	0.455	2.91939e-96
LZX-CL4802.Contig5-All-g	2.83333e-130	-0.865866	0.391	0.741	1.70096e-125
Gene16349	1.90503e-97	-0.866835	0.259	0.569	1.14367e-92
Gene1394	1.89168e-102	-0.873145	0.333	0.659	1.13565e-97
Gene713	2.05277e-137	-0.875628	0.08	0.397	1.23236e-132
Gene34722	7.21483e-108	-0.890189	0.416	0.779	4.33135e-103
LZX-Unigene15332-All-g	1.78882e-129	-0.895096	0.242	0.59	1.0739e-124
Gene6034	4.40975e-90	-0.8961	0.301	0.6	2.64735e-85
Gene17550	2.42558e-104	-0.897564	0.336	0.643	1.45618e-99
Gene7377	5.09101e-106	-0.898391	0.416	0.783	3.05634e-101
Gene802	9.42256e-76	-0.901497	0.318	0.599	5.65674e-71
Gene5634	1.32964e-36	-0.902073	0.202	0.369	7.98238e-32
Gene5290	1.82401e-93	-0.907037	0.4	0.745	1.09503e-88
Gene452	2.48681e-111	-0.909927	0.345	0.692	1.49293e-106
Gene5769	4.10357e-102	-0.910008	0.411	0.753	2.46354e-97
LZX-CL1023.Contig2-All-g	2.05236e-53	-0.916614	0.03	0.17	1.23211e-48
Gene26839	2.01344e-108	-0.917164	0.371	0.715	1.20875e-103
Gene27561	8.68197e-149	-0.92752	0.086	0.425	5.21214e-144
Gene735	1.49502e-108	-0.934691	0.413	0.765	8.97519e-104
LZX-Unigene13565-All-g	2.37637e-162	-0.936284	0.133	0.52	1.42663e-157
Gene16174	5.89081e-114	-0.941128	0.379	0.716	3.53649e-109
LZX-CL11144.Contig2-All-g	4.22455e-58	-0.942342	0.035	0.192	2.53617e-53
LZX-CL5761.Contig1-All-g	1.4863e-153	-0.94476	0.603	0.87	8.92286e-149
Gene615	7.16386e-111	-0.954791	0.41	0.767	4.30075e-106
Gene28116	9.1882e-188	-0.955368	0.024	0.385	5.51605e-183
Gene13869	9.68903e-110	-0.962697	0.401	0.766	5.81671e-105
Gene16321	8.87263e-140	-0.964613	0.179	0.522	5.32659e-135
Gene5911	2.93765e-113	-0.992916	0.407	0.734	1.76359e-108
Gene16560	1.0357e-134	-0.996039	0.045	0.344	6.21774e-130
Gene24301	1.31255e-137	-0.997699	0.18	0.517	7.87978e-133
Gene11667	3.59315e-28	-0.99795	0.292	0.434	2.15711e-23
Gene13732	5.61448e-113	-0.999676	0.383	0.717	3.3706e-108
Gene20371	4.18953e-124	-1.01809	0.178	0.495	2.51514e-119
Gene16168	9.18283e-133	-1.0275	0.408	0.769	5.51282e-128
Gene42380	3.93727e-16	-1.03681	0.12	0.21	2.3637e-11
Gene19793	9.86605e-131	-1.04061	0.412	0.768	5.92299e-126
Gene67454	1.08488e-127	-1.04364	0.415	0.783	6.51297e-123
Gene780	1.57175e-136	-1.05466	0.373	0.725	9.43587e-132
Gene1849	2.66025e-111	-1.05746	0.254	0.557	1.59705e-106
Gene3117	1.40644e-148	-1.06646	0.174	0.549	8.44344e-144
Gene69913	7.10337e-142	-1.06794	0.416	0.779	4.26444e-137
Gene23031	1.2506e-175	-1.08865	0.111	0.493	7.50782e-171
Gene8843	1.00452e-146	-1.09276	0.415	0.774	6.03053e-142
Gene14895	1.02648e-128	-1.10625	0.393	0.751	6.16239e-124
LZX-CL4112.Contig1-All-g	3.69756e-194	-1.11079	0.115	0.528	2.2198e-189
Gene14903	3.99576e-132	-1.11195	0.32	0.66	2.39881e-127
Gene20796	4.25003e-130	-1.11796	0.164	0.492	2.55146e-125
Gene2117	2.88836e-132	-1.11852	0.337	0.685	1.734e-127
Gene32029	9.88549e-132	-1.13177	0.382	0.753	5.93466e-127
Gene36491	2.83564e-197	-1.13867	0.096	0.508	1.70235e-192
Gene38267	1.98746e-112	-1.14058	0.2	0.505	1.19315e-107
Gene28837	9.3677e-41	-1.14633	0.008	0.103	5.62381e-36
Gene10676	1.82546e-161	-1.15698	0.412	0.778	1.0959e-156
Gene45987	1.03351e-156	-1.18422	0.413	0.778	6.20458e-152
Gene5338	9.84317e-151	-1.18908	0.419	0.785	5.90925e-146
LZX-CL1635.Contig5-All-g	3.4566e-85	-1.19769	0.006	0.183	2.07513e-80
Gene8844	4.83229e-154	-1.19829	0.393	0.746	2.90102e-149
LZX-Unigene8170-All-g	4.30935e-133	-1.19859	0.035	0.321	2.58708e-128
Gene25073	2.06481e-158	-1.2221	0.147	0.501	1.23959e-153
Gene10441	1.54326e-168	-1.23664	0.418	0.784	9.26478e-164
Gene253	2.34119e-171	-1.27328	0.421	0.788	1.40551e-166
Gene16673	9.53338e-166	-1.27908	0.236	0.612	5.72327e-161
Gene23030	3.05767e-181	-1.28845	0.405	0.771	1.83564e-176
Gene67929	2.62587e-109	-1.29014	0.277	0.582	1.57642e-104
Gene7585	3.701e-209	-1.30684	0.105	0.525	2.22186e-204
Gene17551	5.22362e-203	-1.30905	0.617	0.86	3.13595e-198
Gene17091	1.09372e-136	-1.31994	0.264	0.585	6.56601e-132
Gene6298	1.98727e-159	-1.33579	0.357	0.718	1.19304e-154
Gene16353	4.73022e-191	-1.34195	0.402	0.766	2.83974e-186
Gene6985	1.44363e-202	-1.35699	0.416	0.784	8.66666e-198
Gene8356	4.07711e-196	-1.37488	0.411	0.775	2.44765e-191
Gene9333	9.73304e-170	-1.37729	0.349	0.694	5.84313e-165
Gene40307	4.809e-104	-1.38456	0.238	0.523	2.88703e-99
Gene11310	2.89138e-150	-1.38866	0.266	0.6	1.73581e-145
Gene20372	6.77701e-178	-1.44512	0.24	0.61	4.06851e-173
Gene25491	7.12183e-255	-1.46437	0.052	0.515	4.27552e-250
Gene32881	4.04264e-218	-1.49614	0.125	0.548	2.42696e-213
Gene34723	2.6157e-201	-1.49783	0.144	0.55	1.57031e-196
Gene19262	9.15013e-179	-1.53553	0.398	0.758	5.49319e-174
LZX-Unigene4044-All-g	2.31811e-246	-1.55205	0.015	0.459	1.39165e-241
LZX-Unigene16760-All-g	1.03376e-287	-1.55798	0.065	0.583	6.20608e-283
Gene18679	1.33925e-219	-1.55945	0.108	0.535	8.04004e-215
Gene24051	3.13341e-36	-1.57393	0.184	0.331	1.88111e-31
LZX-CL10022.Contig2-All-g	0	-1.60941	0.827	0.956	0
Gene8895	2.10574e-64	-1.61935	0.351	0.633	1.26416e-59
Gene12366	2.89686e-38	-1.64574	0.016	0.114	1.7391e-33
Gene13908	6.11259e-193	-1.68533	0.329	0.677	3.66963e-188
Gene60992	5.07298e-283	-1.75469	0.081	0.582	3.04551e-278
LZX-CL8066.Contig1-All-g	9.27452e-129	-1.77819	0.92	0.902	5.56787e-124
Gene16426	6.66514e-251	-1.80667	0.416	0.786	4.00135e-246
Gene20374	3.41264e-223	-1.91218	0.311	0.682	2.04874e-218
LZX-CL1678.Contig8-All-g	1.31324e-65	-2.01467	0.009	0.153	7.88389e-61
Gene27092	1.66491e-216	-2.01567	0.294	0.662	9.9951e-212
LZX-CL1678.Contig7-All-g	1.96985e-21	-2.04692	0.036	0.114	1.18258e-16
Gene68108	1.69681e-265	-2.06071	0.129	0.604	1.01866e-260
Gene38442	1.02716e-250	-2.15575	0.283	0.679	6.16643e-246
Gene66095	0	-2.21619	0.104	0.622	0
Gene11105	2.89242e-53	-2.22183	0.13	0.302	1.73644e-48
LZX-CL1635.Contig2-All-g	1.59778e-67	-2.23494	0.005	0.146	9.59214e-63
Gene10727	1.67381e-107	-2.25587	0.216	0.506	1.00485e-102
Gene20214	2.99355e-283	-2.69152	0.218	0.669	1.79715e-278

## Sheet: 4.ciliated
gene	p_val	avg_log2FC	pct.1	pct.2	p_val_adj
LZX-CL8446.Contig7-All-g	2.14148e-62	4.12365	0.391	0.001	1.28562e-57
LZX-CL8760.Contig12-All-g	1.11895e-60	3.25195	0.529	0.049	6.71749e-56
LZX-CL10075.Contig4-All-g	2.05745e-76	2.85275	0.678	0.084	1.23517e-71
Gene25094	1.83016e-59	2.76353	0.816	0.256	1.09872e-54
LZX-Unigene14404-All-g	9.24806e-60	2.75187	0.81	0.246	5.55198e-55
Gene59924	2.69002e-52	2.22716	0.954	0.641	1.61493e-47
LZX-Unigene23984-All-g	2.64883e-41	2.04946	0.943	0.807	1.5902e-36
LZX-CL11161.Contig1-All-g	1.11536e-40	1.98098	0.891	0.608	6.69596e-36
Gene27091	9.09146e-32	1.95268	0.902	0.901	5.45797e-27
Gene35411	9.02442e-48	1.86237	0.971	0.802	5.41772e-43
LZX-CL9215.Contig3-All-g	1.8016e-53	1.84915	0.339	0.001	1.08157e-48
Gene12243	3.6501e-42	1.76292	0.92	0.608	2.1913e-37
Gene29976	1.76859e-52	1.73069	0.557	0.075	1.06176e-47
Gene18959	2.11278e-55	1.72448	0.983	0.925	1.26839e-50
Gene10919	3.28004e-22	1.7206	0.563	0.259	1.96914e-17
Gene43791	1.49188e-52	1.715	0.557	0.075	8.95638e-48
LZX-Unigene15295-All-g	1.32858e-43	1.70918	0.983	0.841	7.97603e-39
Gene52707	3.64879e-27	1.70835	0.822	0.626	2.19051e-22
Gene746	9.48221e-48	1.67582	0.977	0.942	5.69255e-43
Gene25189	8.79194e-37	1.62243	0.661	0.177	5.27815e-32
LZX-Unigene45790-All-g	8.80737e-47	1.62229	0.977	0.915	5.28742e-42
Gene8704	3.14961e-07	1.61466	0.23	0.53	0.0189084
LZX-Unigene25323-All-g	3.71455e-37	1.5945	0.943	0.798	2.22999e-32
Gene26358	2.87062e-39	1.59137	0.799	0.277	1.72335e-34
Gene24510	1.47105e-37	1.49487	0.741	0.223	8.83132e-33
Gene24511	1.37502e-37	1.48044	0.753	0.231	8.25477e-33
LZX-Unigene56768-All-g	7.93372e-10	1.45571	0.144	0.028	4.76293e-05
Gene22962	7.18126e-31	1.41778	0.724	0.244	4.3112e-26
Gene23686	3.88105e-17	1.41701	0.661	0.422	2.32995e-12
Gene12427	6.15868e-40	1.37835	0.966	0.877	3.6973e-35
LZX-CL7421.Contig2-All-g	2.82595e-44	1.36984	0.977	0.936	1.69653e-39
LZX-Unigene49274-All-g	0.0210247	1.34195	0.362	0.364	1
Gene26265	4.98501e-26	1.34125	0.695	0.352	2.9927e-21
LZX-CL607.Contig18-All-g	1.7255e-33	1.33854	0.546	0.132	1.03589e-28
Gene2213	8.90106e-36	1.31129	0.971	0.811	5.34366e-31
Gene3841	1.3176e-42	1.30512	0.977	0.942	7.91009e-38
LZX-CL3889.Contig1-All-g	5.30654e-34	1.29907	0.966	0.855	3.18573e-29
Gene22396	5.24353e-29	1.28699	0.563	0.153	3.1479e-24
Gene22395	5.3409e-30	1.28508	0.569	0.151	3.20636e-25
Gene22394	1.39138e-28	1.28452	0.557	0.153	8.353e-24
Gene22392	4.29862e-28	1.28261	0.557	0.154	2.58063e-23
Gene22961	8.833e-34	1.27938	0.931	0.796	5.3028e-29
LZX-Unigene56234-All-g	4.19741e-36	1.26467	0.96	0.855	2.51988e-31
Gene3563	2.09311e-22	1.25941	0.603	0.274	1.25658e-17
Gene5753	8.78794e-13	1.24973	0.563	0.313	5.27575e-08
Gene22397	6.84677e-29	1.24609	0.552	0.147	4.11039e-24
Gene5863	3.18243e-24	1.23843	0.626	0.274	1.91054e-19
Gene5790	1.93727e-42	1.23668	0.983	0.846	1.16302e-37
Gene9167	2.74648e-47	1.23131	0.977	0.945	1.64882e-42
LZX-CL8977.Contig2-All-g	1.1271e-13	1.22507	0.54	0.311	6.76642e-09
Gene7657	1.01129e-40	1.22206	0.983	0.918	6.07119e-36
LZX-CL193.Contig6-All-g	9.19132e-19	1.22157	0.655	0.31	5.51791e-14
LZX-Unigene7884-All-g	4.22799e-15	1.2121	0.92	0.772	2.53823e-10
Gene36523	3.5679e-43	1.20759	0.989	0.943	2.14195e-38
LZX-Unigene25529-All-g	8.71583e-30	1.20709	0.925	0.781	5.23246e-25
LZX-Unigene35-All-g	8.8781e-37	1.20597	0.971	0.915	5.32988e-32
Gene5320	9.41139e-35	1.20024	0.977	0.927	5.65003e-30
LZX-Unigene20248-All-g	1.39739e-20	1.18961	0.678	0.367	8.3891e-16
LZX-CL3183.Contig2-All-g	1.30623e-22	1.18629	0.77	0.476	7.84181e-18
Gene5785	6.09812e-30	1.18126	0.931	0.829	3.66094e-25
LZX-Unigene51392-All-g	8.22198e-32	1.17955	0.943	0.871	4.93599e-27
Gene2147	5.30888e-53	1.17639	0.989	0.946	3.18713e-48
Gene9383	1.58242e-20	1.17478	0.592	0.257	9.49993e-16
Gene30637	3.35521e-24	1.16673	0.678	0.347	2.01427e-19
Gene12406	4.79498e-20	1.16245	0.77	0.549	2.87862e-15
Gene7954	8.12226e-19	1.15167	0.471	0.181	4.87611e-14
Gene1416	1.21382e-18	1.14036	0.632	0.341	7.28708e-14
LZX-CL2120.Contig2-All-g	2.65588e-36	1.13878	0.971	0.9	1.59443e-31
Gene17856	3.94588e-13	1.12709	0.471	0.244	2.36887e-08
Gene5350	2.83284e-35	1.11445	0.971	0.843	1.70067e-30
LZX-CL9215.Contig1-All-g	0.000435189	1.11332	0.333	0.259	1
LZX-CL12664.Contig3-All-g	3.13792e-18	1.10599	0.23	0.036	1.88382e-13
LZX-CL8366.Contig3-All-g	1.50226e-21	1.10509	0.741	0.395	9.01867e-17
LZX-CL12799.Contig1-All-g	7.19063e-16	1.09336	0.644	0.386	4.31683e-11
LZX-CL9866.Contig1-All-g	7.06482e-26	1.08814	0.902	0.714	4.24129e-21
Gene32044	7.58046e-23	1.08813	0.96	0.904	4.55085e-18
LZX-CL607.Contig15-All-g	3.31605e-22	1.07343	0.523	0.171	1.99076e-17
LZX-Unigene6050-All-g	2.00128e-20	1.06603	0.644	0.347	1.20145e-15
Gene37498	2.84368e-30	1.06336	0.5	0.112	1.70717e-25
Gene17455	8.69027e-33	1.0601	0.966	0.879	5.21711e-28
LZX-CL6841.Contig1-All-g	1.50018e-23	1.05709	0.437	0.126	9.0062e-19
Gene724	1.02803e-08	1.05535	0.333	0.15	0.000617168
Gene8084	1.20385e-14	1.04755	0.672	0.434	7.22719e-10
LZX-CL7584.Contig2-All-g	1.36715e-08	1.03539	0.678	0.518	0.000820757
Gene1455	7.29161e-16	1.03485	0.379	0.133	4.37745e-11
Gene66536	1.16237e-20	1.03128	0.845	0.611	6.97816e-16
Gene17447	3.69857e-31	1.03058	0.96	0.933	2.2204e-26
Gene17735	9.24428e-17	1.03014	0.885	0.704	5.54971e-12
LZX-Unigene14169-All-g	1.87637e-16	1.0282	0.569	0.301	1.12646e-11
Gene12759	5.2115e-26	1.02581	0.902	0.681	3.12867e-21
Gene18238	9.25984e-31	1.02445	0.983	0.943	5.55905e-26
Gene5768	1.994e-32	1.02411	0.989	0.94	1.19708e-27
Gene12197	6.75219e-21	1.02002	0.908	0.79	4.05361e-16
LZX-CL607.Contig11-All-g	6.1836e-39	1.01786	0.27	0.006	3.71226e-34
Gene3470	4.31364e-16	1.01704	0.713	0.484	2.58965e-11
Gene11223	7.36977e-19	1.0098	0.632	0.344	4.42437e-14
Gene18971	3.74915e-08	1.00643	0.149	0.04	0.00225076
LZX-Unigene9587-All-g	5.68736e-18	1.00316	0.862	0.735	3.41435e-13
Gene14908	2.56231e-15	1.00168	0.46	0.19	1.53826e-10
Gene19136	1.34309e-12	0.999035	0.713	0.549	8.06311e-08
Gene15514	6.89375e-33	0.998244	0.989	0.93	4.13859e-28
LZX-CL5854.Contig1-All-g	3.21623e-13	0.995086	0.575	0.338	1.93083e-08
Gene36996	2.18327e-21	0.989533	0.856	0.656	1.31071e-16
Gene3099	7.93943e-24	0.988436	0.914	0.744	4.76636e-19
Gene28224	2.61295e-13	0.985879	0.684	0.551	1.56866e-08
LZX-CL8489.Contig1-All-g	1.41362e-30	0.983666	0.948	0.846	8.48653e-26
Gene19800	4.76893e-36	0.970678	0.977	0.942	2.86298e-31
Gene3062	4.24963e-19	0.969141	0.506	0.217	2.55122e-14
LZX-Unigene6585-All-g	4.18939e-15	0.968723	0.661	0.379	2.51506e-10
Gene19504	6.8106e-31	0.96703	0.971	0.93	4.08868e-26
LZX-CL2195.Contig2-All-g	7.91696e-27	0.960577	0.943	0.85	4.75287e-22
LZX-CL853.Contig3-All-g	1.22844e-23	0.960184	0.897	0.778	7.3748e-19
Gene7946	4.87851e-28	0.950622	0.971	0.931	2.92877e-23
LZX-CL6833.Contig1-All-g	4.50284e-22	0.946734	0.966	0.85	2.70323e-17
Gene25856	5.966e-19	0.945683	0.862	0.705	3.58163e-14
LZX-Unigene61782-All-g	8.4029e-14	0.944903	0.695	0.488	5.0446e-09
Gene17507	5.08317e-26	0.944462	0.971	0.921	3.05163e-21
LZX-CL7477.Contig1-All-g	1.09372e-15	0.940391	0.787	0.545	6.56603e-11
Gene10805	2.98319e-21	0.932784	0.833	0.552	1.79093e-16
Gene16983	3.17732e-12	0.926762	0.224	0.06	1.90747e-07
Gene20401	7.52388e-23	0.924921	0.425	0.108	4.51689e-18
Gene9616	6.46175e-22	0.92116	0.931	0.829	3.87924e-17
Gene26313	3.7308e-27	0.917066	0.943	0.865	2.23975e-22
Gene5444	2.39877e-16	0.91078	0.793	0.567	1.44008e-11
LZX-Unigene22011-All-g	4.46493e-21	0.905547	0.305	0.058	2.68048e-16
Gene12326	1.08969e-14	0.903862	0.293	0.081	6.54183e-10
Gene1687	3.50984e-17	0.901764	0.787	0.545	2.1071e-12
LZX-CL9473.Contig3-All-g	1.90093e-10	0.893696	0.557	0.367	1.14121e-05
Gene2050	2.0949e-15	0.893536	0.793	0.51	1.25765e-10
LZX-CL458.Contig3-All-g	0.00432878	0.893358	0.345	0.278	1
Gene14878	2.28826e-15	0.889854	0.805	0.605	1.37373e-10
Gene64841	8.93524e-28	0.886135	0.989	0.955	5.36418e-23
Gene12529	2.07651e-20	0.883339	0.655	0.298	1.24661e-15
Gene24680	5.59656e-26	0.875006	0.397	0.082	3.35984e-21
Gene2214	4.13008e-13	0.867732	0.443	0.204	2.47945e-08
Gene6296	8.87216e-30	0.867299	0.983	0.918	5.32631e-25
Gene10438	7.30112e-17	0.866081	0.799	0.516	4.38316e-12
LZX-Unigene5693-All-g	1.46673e-16	0.863753	0.879	0.714	8.80535e-12
LZX-Unigene61755-All-g	2.75085e-17	0.862582	0.874	0.702	1.65145e-12
Gene10501	2.23585e-25	0.861724	0.977	0.918	1.34227e-20
Gene9037	8.30232e-11	0.858201	0.649	0.475	4.98421e-06
Gene61914	4.35386e-20	0.854542	0.328	0.072	2.6138e-15
Gene26311	5.41119e-15	0.844116	0.534	0.254	3.24855e-10
Gene18975	4.0284e-15	0.832784	0.73	0.496	2.41841e-10
LZX-Unigene35848-All-g	2.50174e-11	0.832719	0.592	0.385	1.5019e-06
Gene18284	3.56232e-17	0.832527	0.144	0.009	2.13861e-12
Gene45130	2.77491e-24	0.830965	0.368	0.073	1.66589e-19
Gene18250	2.7077e-27	0.830123	0.983	0.913	1.62554e-22
LZX-Unigene10659-All-g	2.09583e-14	0.827461	0.529	0.259	1.25821e-09
LZX-Unigene24169-All-g	5.53838e-11	0.822635	0.523	0.304	3.32491e-06
Gene28119	3.46675e-22	0.818884	0.293	0.048	2.08123e-17
Gene38070	2.72047e-14	0.813804	0.42	0.174	1.6332e-09
LZX-CL7804.Contig3-All-g	4.15215e-15	0.810114	0.73	0.472	2.4927e-10
Gene37570	6.24233e-22	0.806413	0.253	0.034	3.74752e-17
Gene13075	3.7848e-19	0.803687	0.931	0.771	2.27217e-14
Gene16233	2.16107e-10	0.803649	0.511	0.298	1.29738e-05
LZX-CL12007.Contig6-All-g	6.30255e-07	0.803586	0.379	0.225	0.0378367
Gene63082	9.93485e-22	0.80108	0.494	0.147	5.96429e-17
Gene2317	1.05677e-16	0.800078	0.845	0.678	6.34423e-12
LZX-CL12056.Contig2-All-g	0.00162111	0.799504	0.626	0.564	1
Gene22145	2.08789e-13	0.793499	0.443	0.198	1.25345e-08
Gene1581	2.46897e-17	0.791456	0.776	0.519	1.48222e-12
Gene4676	1.79126e-12	0.790942	0.511	0.271	1.07536e-07
Gene37710	7.07455e-21	0.789746	0.5	0.157	4.24713e-16
Gene5360	1.50762e-12	0.786607	0.362	0.145	9.05087e-08
Gene19267	3.32373e-13	0.783967	0.816	0.678	1.99537e-08
Gene17698	5.94116e-12	0.782687	0.626	0.397	3.56671e-07
LZX-CL12560.Contig7-All-g	2.41395e-08	0.777776	0.546	0.355	0.00144919
LZX-Unigene41265-All-g	7.62164e-09	0.775916	0.724	0.573	0.000457558
Gene12188	4.3656e-08	0.775042	0.339	0.175	0.00262085
Gene12623	2.04173e-18	0.775041	0.839	0.587	1.22573e-13
LZX-CL10159.Contig1-All-g	1.15365e-16	0.77225	0.92	0.784	6.92585e-12
Gene15548	4.86249e-10	0.771082	0.632	0.463	2.91915e-05
LZX-CL4578.Contig2-All-g	1.40336e-22	0.766436	0.264	0.036	8.42495e-18
Gene9445	4.93282e-13	0.766153	0.701	0.442	2.96137e-08
Gene3290	2.72359e-18	0.763337	0.477	0.171	1.63508e-13
LZX-Unigene56750-All-g	4.93191e-10	0.762685	0.609	0.416	2.96082e-05
Gene10161	1.77243e-14	0.761711	0.379	0.138	1.06406e-09
LZX-CL6789.Contig1-All-g	8.3696e-13	0.761452	0.874	0.84	5.02461e-08
Gene9522	1.55146e-13	0.761443	0.713	0.473	9.31401e-09
Gene70750	2.99325e-23	0.759569	0.966	0.91	1.79697e-18
LZX-CL12748.Contig3-All-g	2.0989e-15	0.758485	0.77	0.515	1.26005e-10
LZX-CL5831.Contig3-All-g	6.86296e-10	0.75631	0.517	0.299	4.12011e-05
LZX-Unigene46423-All-g	1.27459e-11	0.754055	0.73	0.542	7.65186e-07
Gene12057	2.28564e-19	0.753212	0.92	0.807	1.37216e-14
LZX-CL3399.Contig3-All-g	7.83498e-14	0.752084	0.264	0.07	4.70365e-09
Gene37325	3.56308e-13	0.749786	0.776	0.521	2.13906e-08
Gene8223	9.91162e-10	0.749188	0.448	0.241	5.95034e-05
Gene23868	6.50861e-17	0.746661	0.374	0.109	3.90738e-12
LZX-CL3592.Contig2-All-g	7.69111e-12	0.746021	0.385	0.165	4.61728e-07
LZX-CL9288.Contig2-All-g	6.95482e-12	0.745848	0.293	0.099	4.17526e-07
Gene41075	5.1512e-17	0.745817	0.943	0.849	3.09247e-12
Gene6516	3.76052e-09	0.744033	0.506	0.311	0.000225759
Gene9482	3.19112e-11	0.743805	0.425	0.207	1.91576e-06
Gene5415	2.52406e-15	0.737583	0.868	0.75	1.51529e-10
Gene277	1.62857e-10	0.736696	0.718	0.528	9.77694e-06
Gene9850	2.37176e-08	0.736145	0.368	0.19	0.00142386
LZX-Unigene20756-All-g	2.46433e-10	0.734164	0.632	0.404	1.47943e-05
Gene7416	1.06829e-13	0.73136	0.787	0.582	6.4134e-09
Gene6309	5.09432e-09	0.728549	0.615	0.424	0.000305832
LZX-Unigene30842-All-g	4.13616e-26	0.727467	0.247	0.021	2.4831e-21
Gene12152	7.78554e-12	0.727253	0.828	0.696	4.67397e-07
Gene44439	4.51634e-10	0.726013	0.207	0.057	2.71134e-05
Gene8148	3.34999e-12	0.72387	0.822	0.654	2.01113e-07
Gene2273	2.09847e-08	0.723548	0.477	0.299	0.00125979
LZX-Unigene24802-All-g	4.44382e-08	0.719066	0.483	0.293	0.0026678
LZX-Unigene11390-All-g	1.86947e-21	0.718617	0.368	0.084	1.12232e-16
Gene17561	3.35795e-08	0.717663	0.741	0.588	0.00201591
Gene16793	5.6566e-24	0.717108	0.971	0.928	3.39589e-19
LZX-CL7296.Contig2-All-g	1.26762e-10	0.714457	0.408	0.192	7.61005e-06
Gene18460	2.69955e-09	0.712242	0.391	0.208	0.000162065
LZX-CL6922.Contig1-All-g	5.42459e-07	0.711689	0.506	0.346	0.032566
Gene58618	8.90004e-17	0.710968	0.954	0.862	5.34305e-12
Gene9996	3.36834e-08	0.708824	0.414	0.237	0.00202215
Gene6486	3.46837e-06	0.707732	0.351	0.207	0.20822
Gene61880	8.40026e-24	0.707151	0.989	0.937	5.04301e-19
Gene20935	1.26777e-18	0.694998	0.264	0.048	7.61094e-14
LZX-Unigene15471-All-g	2.54256e-07	0.69404	0.345	0.189	0.015264
LZX-Unigene24197-All-g	7.3595e-16	0.692051	0.379	0.129	4.4182e-11
LZX-CL3964.Contig4-All-g	4.72323e-07	0.688909	0.448	0.296	0.0283554
Gene18241	0.000437268	0.688002	0.23	0.13	1
Gene8906	7.90825e-13	0.685937	0.879	0.735	4.74764e-08
Gene110	2.03804e-09	0.683525	0.684	0.519	0.000122352
LZX-CL9275.Contig5-All-g	1.30389e-11	0.683037	0.282	0.091	7.82779e-07
LZX-Unigene23284-All-g	1.13591e-06	0.682789	0.557	0.41	0.0681935
Gene12899	4.12984e-20	0.681301	0.96	0.895	2.47931e-15
Gene13676	2.4117e-05	0.679662	0.454	0.323	1
LZX-CL318.Contig2-All-g	0.000516124	0.679207	0.454	0.385	1
Gene19747	4.94974e-10	0.677388	0.816	0.666	2.97153e-05
Gene13978	0.00481668	0.676748	0.218	0.144	1
Gene12905	3.34323e-11	0.676512	0.851	0.75	2.00707e-06
Gene5755	6.12329e-13	0.671676	0.69	0.412	3.67606e-08
Gene10250	1.15258e-10	0.671287	0.667	0.476	6.9194e-06
LZX-CL6738.Contig1-All-g	5.40715e-13	0.670851	0.885	0.757	3.24613e-08
LZX-CL2895.Contig1-All-g	3.15174e-06	0.670374	0.293	0.16	0.189212
LZX-CL8148.Contig2-All-g	2.46027e-10	0.669541	0.879	0.801	1.477e-05
LZX-CL1579.Contig2-All-g	3.042e-09	0.668861	0.598	0.395	0.000182623
Gene28118	1.55688e-10	0.667713	0.322	0.129	9.3466e-06
LZX-CL2553.Contig1-All-g	8.4189e-12	0.666787	0.299	0.105	5.0542e-07
Gene1548	5.38441e-19	0.658294	0.971	0.942	3.23248e-14
LZX-CL8446.Contig5-All-g	2.80225e-15	0.657463	0.397	0.136	1.6823e-10
LZX-CL1193.Contig2-All-g	2.50884e-10	0.654194	0.253	0.082	1.50616e-05
Gene25187	7.63248e-15	0.652142	0.287	0.073	4.58208e-10
LZX-CL3615.Contig1-All-g	0.00395683	0.651518	0.414	0.35	1
LZX-Unigene35942-All-g	4.18359e-09	0.64905	0.839	0.719	0.000251158
Gene18002	6.71432e-09	0.642462	0.626	0.422	0.000403088
Gene2254	1.80768e-20	0.638012	0.943	0.909	1.08522e-15
Gene28489	1.13987e-18	0.637272	0.293	0.058	6.84309e-14
LZX-CL3744.Contig1-All-g	1.26971e-20	0.636704	0.172	0.01	7.62259e-16
Gene2446	5.44716e-08	0.636112	0.506	0.322	0.00327015
Gene9502	7.47519e-19	0.631645	0.218	0.03	4.48765e-14
Gene13105	2.16061e-13	0.630468	0.937	0.864	1.2971e-08
Gene26357	2.52841e-14	0.626664	0.96	0.85	1.51791e-09
Gene5358	1.81121e-14	0.626119	0.92	0.772	1.08734e-09
Gene15150	1.35256e-10	0.623087	0.81	0.641	8.11998e-06
Gene37806	1.10722e-16	0.62307	0.31	0.075	6.64709e-12
Gene26492	1.31245e-06	0.622555	0.201	0.079	0.0787918
Gene3776	1.83293e-07	0.621315	0.287	0.138	0.0110038
Gene8521	7.89722e-06	0.618673	0.339	0.198	0.474102
Gene13108	3.22838e-05	0.618457	0.494	0.367	1
LZX-Unigene7302-All-g	1.07726e-11	0.615809	0.408	0.177	6.46723e-07
LZX-Unigene8805-All-g	4.17129e-09	0.613547	0.92	0.874	0.000250419
LZX-CL6963.Contig2-All-g	7.3614e-15	0.613388	0.282	0.073	4.41934e-10
Gene9181	6.92804e-07	0.611056	0.678	0.527	0.0415918
LZX-CL607.Contig9-All-g	1.42812e-24	0.610128	0.23	0.019	8.5736e-20
LZX-Unigene5448-All-g	7.33978e-07	0.608503	0.414	0.262	0.0440637
LZX-CL11753.Contig2-All-g	3.41471e-09	0.608154	0.529	0.319	0.000204999
LZX-CL2691.Contig2-All-g	3.05844e-14	0.604216	0.322	0.1	1.83611e-09
Gene65195	5.65919e-08	0.599564	0.414	0.238	0.00339744
Gene3519	1.56362e-08	0.598807	0.667	0.481	0.000938703
Gene12480	4.85545e-10	0.596965	0.339	0.141	2.91492e-05
LZX-Unigene23859-All-g	9.4253e-11	0.593735	0.264	0.088	5.65839e-06
LZX-CL5496.Contig2-All-g	2.59608e-06	0.593021	0.201	0.081	0.155853
Gene16292	3.66165e-11	0.591209	0.839	0.692	2.19824e-06
Gene11029	2.39025e-06	0.591111	0.534	0.374	0.143496
Gene23371	4.37371e-08	0.59087	0.931	0.844	0.00262571
Gene2251	1.95501e-10	0.589873	0.891	0.747	1.17367e-05
Gene22393	4.30602e-06	0.589742	0.672	0.507	0.258508
Gene9010	0.000311525	0.58857	0.443	0.326	1
LZX-CL6751.Contig2-All-g	1.42833e-24	0.587349	0.167	0.003	8.57486e-20
Gene22754	2.44511e-13	0.586064	0.23	0.052	1.4679e-08
Gene9378	3.78618e-09	0.584636	0.552	0.322	0.0002273
LZX-Unigene15429-All-g	2.69055e-06	0.58295	0.31	0.169	0.161525
Gene7509	2.05633e-08	0.582765	0.569	0.374	0.0012345
Gene6658	4.96792e-08	0.580708	0.672	0.504	0.00298244
Gene28491	5.53128e-17	0.579724	0.299	0.069	3.32065e-12
Gene19618	1.55645e-21	0.57972	1	0.946	9.34401e-17
LZX-CL6833.Contig2-All-g	9.22269e-08	0.579265	0.845	0.725	0.00553675
Gene11133	3.69607e-06	0.578953	0.213	0.091	0.22189
LZX-CL1023.Contig4-All-g	8.07234e-06	0.578238	0.172	0.069	0.484615
Gene8932	1.83278e-09	0.578199	0.322	0.141	0.000110029
LZX-Unigene18845-All-g	2.22612e-22	0.577905	0.138	0	1.33643e-17
Gene29720	2.10631e-07	0.577655	0.115	0.025	0.012645
Gene10470	0.00123289	0.577031	0.621	0.549	1
Gene19037	1.47248e-12	0.576103	0.983	0.972	8.83988e-08
Gene25273	1.47345e-13	0.574037	0.207	0.042	8.84573e-09
Gene480	5.26001e-16	0.573402	0.948	0.925	3.15779e-11
LZX-Unigene1099-All-g	2.26333e-05	0.573349	0.563	0.433	1
Gene13257	0.000487978	0.572965	0.414	0.308	1
Gene69	7.13749e-07	0.572913	0.586	0.424	0.0428492
Gene22278	2.12168e-08	0.571942	0.299	0.136	0.00127373
LZX-CL2902.Contig3-All-g	5.26284e-14	0.57067	0.195	0.036	3.15949e-09
Gene7531	6.11343e-06	0.569974	0.626	0.487	0.367014
LZX-CL11488.Contig5-All-g	9.22054e-21	0.569813	0.454	0.121	5.53546e-16
Gene22755	2.88743e-13	0.569528	0.213	0.045	1.73344e-08
LZX-Unigene61003-All-g	2.66319e-13	0.566919	0.247	0.061	1.59882e-08
Gene1365	4.86054e-06	0.563895	0.529	0.391	0.291798
LZX-CL11718.Contig1-All-g	1.77366e-14	0.561318	0.149	0.016	1.0648e-09
Gene10856	2.11973e-07	0.559346	0.414	0.241	0.0127256
Gene3486	3.93747e-07	0.558384	0.672	0.525	0.0236382
Gene12643	9.46623e-09	0.555246	0.5	0.284	0.000568296
Gene26321	2.21868e-07	0.555186	0.523	0.341	0.0133196
LZX-CL10167.Contig2-All-g	1.7525e-09	0.548311	0.644	0.448	0.00010521
Gene5288	3.2093e-11	0.547997	0.69	0.419	1.92667e-06
Gene21624	3.11685e-09	0.547609	0.339	0.154	0.000187117
LZX-CL4152.Contig2-All-g	4.18688e-29	0.547525	0.195	0.003	2.51355e-24
Gene27008	3.58509e-05	0.54749	0.443	0.317	1
LZX-Unigene41322-All-g	3.4493e-06	0.547228	0.218	0.097	0.207075
Gene6375	8.88038e-11	0.546482	0.483	0.253	5.33125e-06
LZX-Unigene12664-All-g	7.89988e-07	0.544645	0.23	0.099	0.0474262
LZX-Unigene25464-All-g	8.13432e-07	0.540569	0.397	0.241	0.0488336
Gene12772	2.67155e-06	0.539028	0.374	0.217	0.160384
Gene6580	8.42721e-06	0.537797	0.305	0.166	0.505919
LZX-CL1406.Contig3-All-g	9.19183e-09	0.535173	0.241	0.09	0.000551823
Gene7662	1.52824e-06	0.535018	0.523	0.362	0.0917465
LZX-Unigene45791-All-g	0.000180519	0.53406	0.402	0.298	1
LZX-CL4514.Contig3-All-g	6.70399e-08	0.534054	0.287	0.129	0.00402467
Gene27833	2.91732e-11	0.53266	0.276	0.091	1.75138e-06
Gene18032	5.36721e-05	0.532045	0.374	0.24	1
Gene16657	1.64749e-07	0.531758	0.569	0.401	0.00989052
Gene6261	1.16393e-09	0.529926	0.816	0.744	6.98755e-05
LZX-CL4164.Contig2-All-g	3.72222e-09	0.52992	0.184	0.052	0.00022346
Gene6425	2.55439e-23	0.529723	0.172	0.006	1.5335e-18
LZX-CL461.Contig1-All-g	1.2795e-07	0.529114	0.534	0.358	0.00768133
Gene12698	1.54379e-05	0.528137	0.402	0.26	0.926801
Gene22214	3.82383e-05	0.527228	0.517	0.406	1
LZX-CL399.Contig1-All-g	2.17001e-13	0.526953	0.983	0.913	1.30274e-08
Gene7375	5.42751e-06	0.526606	0.626	0.46	0.325835
Gene16136	2.66912e-05	0.525631	0.316	0.19	1
Gene17866	5.6686e-06	0.524517	0.431	0.286	0.340309
LZX-Unigene46053-All-g	1.2122e-05	0.522993	0.351	0.214	0.727732
Gene5287	1.6979e-09	0.522599	0.126	0.022	0.000101932
LZX-Unigene14045-All-g	2.45621e-06	0.521805	0.443	0.284	0.147456
Gene9088	2.97045e-07	0.518751	0.828	0.693	0.0178328
Gene28223	9.69292e-07	0.51819	0.724	0.638	0.0581905
Gene9013	4.39677e-06	0.517359	0.437	0.28	0.263956
Gene8673	5.74159e-07	0.516569	0.316	0.162	0.034469
LZX-Unigene24329-All-g	6.35984e-15	0.516199	0.178	0.025	3.81807e-10
Gene2194	1.06659e-05	0.516165	0.362	0.22	0.640319
Gene17737	3.42796e-06	0.514467	0.54	0.379	0.205794
LZX-Unigene29908-All-g	9.63752e-05	0.51272	0.54	0.427	1
Gene10929	2.99703e-12	0.51271	0.5	0.241	1.79924e-07
LZX-CL4478.Contig2-All-g	8.27969e-13	0.511576	0.264	0.076	4.97063e-08
Gene13349	1.78716e-05	0.511534	0.351	0.214	1
LZX-Unigene25596-All-g	8.618e-08	0.510752	0.557	0.382	0.00517373
LZX-Unigene23946-All-g	2.29873e-10	0.509953	0.483	0.243	1.38002e-05
Gene15488	1.75247e-05	0.508397	0.161	0.064	1
Gene33502	3.01174e-05	0.507776	0.379	0.249	1
Gene19414	1.3815e-05	0.507477	0.563	0.424	0.82937
Gene3456	0.000151877	0.506794	0.46	0.337	1
Gene3580	2.82841e-05	0.505823	0.759	0.653	1
Gene1458	2.66566e-07	0.50313	0.851	0.728	0.016003
Gene36995	1.86397e-07	0.502208	0.805	0.692	0.0111902
Gene6452	0.00510166	0.501983	0.425	0.352	1
Gene19527	0.000116331	0.501622	0.167	0.075	1
LZX-CL5832.Contig1-All-g	1.39109e-17	0.500949	0.167	0.015	8.35126e-13
Gene16315	3.91037e-07	0.500508	0.511	0.34	0.0234755
Gene6401	0.000147346	0.499869	0.431	0.314	1
Gene12345	1.65603e-06	0.499772	0.167	0.058	0.0994179
LZX-CL2443.Contig1-All-g	1.05794e-08	0.499605	0.218	0.072	0.000635123
LZX-Unigene35985-All-g	4.00069e-08	0.499445	0.845	0.722	0.00240177
Gene9441	1.95165e-07	0.499393	0.46	0.269	0.0117165
Gene5224	4.06799e-08	0.495443	0.546	0.349	0.00244218
Gene1550	7.17376e-06	0.495378	0.69	0.555	0.43067
Gene23729	7.01305e-09	0.493414	0.19	0.054	0.000421021
LZX-CL3239.Contig3-All-g	1.79541e-05	0.493412	0.621	0.5	1
Gene10458	6.27049e-05	0.492295	0.494	0.361	1
LZX-CL3502.Contig3-All-g	9.8492e-22	0.489665	0.19	0.013	5.91287e-17
Gene14053	7.05404e-11	0.488367	0.845	0.678	4.23482e-06
Gene12260	1.02359e-05	0.487726	0.201	0.087	0.614502
Gene1681	0.000369037	0.486411	0.46	0.343	1
LZX-CL9009.Contig2-All-g	2.75989e-06	0.485793	0.494	0.331	0.165688
Gene1387	2.35716e-05	0.483427	0.678	0.587	1
LZX-Unigene20016-All-g	1.92302e-07	0.482926	0.776	0.617	0.0115447
LZX-CL5209.Contig2-All-g	6.23765e-09	0.482877	0.305	0.132	0.000374471
LZX-Unigene5020-All-g	7.12897e-11	0.481392	0.184	0.042	4.2798e-06
LZX-CL632.Contig2-All-g	5.2065e-06	0.481258	0.437	0.274	0.312567
Gene64685	8.86905e-08	0.480636	0.879	0.743	0.00532445
Gene17877	2.63376e-06	0.480625	0.276	0.129	0.158115
LZX-Unigene36042-All-g	0.000118443	0.479431	0.397	0.263	1
Gene62361	2.06741e-06	0.478715	0.787	0.704	0.124115
LZX-CL1193.Contig1-All-g	4.59025e-06	0.477897	0.264	0.129	0.275571
LZX-Unigene61828-All-g	1.66926e-06	0.477656	0.569	0.407	0.100212
Gene26354	3.4792e-13	0.477396	0.971	0.838	2.0887e-08
Gene5803	0.00180533	0.477195	0.287	0.196	1
Gene38134	7.01423e-06	0.476685	0.316	0.175	0.421092
Gene12343	0.000422445	0.476672	0.328	0.216	1
Gene14253	0.00504958	0.476528	0.241	0.16	1
Gene4653	8.07211e-07	0.476438	0.368	0.205	0.0484601
LZX-Unigene23522-All-g	6.60184e-08	0.475162	0.477	0.284	0.00396335
Gene8067	0.00597732	0.474448	0.322	0.241	1
LZX-Unigene21168-All-g	9.20823e-14	0.474431	0.184	0.031	5.52807e-09
LZX-CL7800.Contig1-All-g	1.35736e-07	0.472046	0.241	0.097	0.00814878
LZX-CL4258.Contig3-All-g	9.40207e-05	0.470129	0.925	0.874	1
Gene16585	3.38572e-07	0.469464	0.523	0.344	0.0203258
Gene3651	0.00042871	0.469203	0.178	0.09	1
Gene12312	1.0285e-06	0.468231	0.822	0.714	0.0617449
Gene31943	4.48352e-11	0.467853	0.954	0.928	2.69163e-06
Gene19261	6.87248e-05	0.467109	0.54	0.43	1
Gene4337	6.67945e-07	0.465684	0.448	0.262	0.0400994
Gene15303	2.73987e-07	0.465363	0.833	0.669	0.0164485
Gene15735	0.000699269	0.465352	0.471	0.355	1
Gene10357	0.00169364	0.464045	0.339	0.253	1
Gene52524	0.000130503	0.462198	0.569	0.443	1
Gene7444	7.55876e-07	0.461647	0.374	0.208	0.0453783
LZX-CL8760.Contig4-All-g	6.22482e-06	0.461216	0.31	0.172	0.373701
Gene15089	1.88278e-05	0.461034	0.351	0.22	1
Gene15096	0.0385899	0.460964	0.253	0.198	1
Gene2422	0.00136543	0.460521	0.287	0.196	1
Gene19474	0.00113776	0.460241	0.207	0.118	1
Gene10735	0.00663251	0.460238	0.443	0.365	1
LZX-CL7003.Contig1-All-g	2.27586e-05	0.456726	0.759	0.659	1
Gene2141	1.84953e-16	0.456695	0.931	0.751	1.11034e-11
LZX-Unigene970-All-g	2.61541e-08	0.456572	0.747	0.546	0.00157014
Gene267	3.02159e-05	0.456425	0.695	0.558	1
Gene11089	0.000268532	0.455342	0.322	0.211	1
Gene3808	6.39761e-08	0.455316	0.27	0.114	0.00384074
Gene30059	2.42758e-09	0.45491	0.92	0.865	0.000145737
LZX-CL6163.Contig3-All-g	1.33468e-20	0.454322	0.126	0	8.0126e-16
Gene5758	0.000136974	0.454063	0.661	0.542	1
Gene23194	0.000393454	0.453232	0.27	0.171	1
Gene22752	3.92068e-06	0.453032	0.253	0.12	0.235374
Gene5321	1.4497e-13	0.452556	0.345	0.117	8.70315e-09
Gene22974	2.14602e-05	0.451791	0.644	0.506	1
LZX-Unigene41297-All-g	0.00042345	0.450566	0.264	0.156	1
Gene7393	8.18964e-07	0.450427	0.201	0.079	0.0491657
Gene8897	0.0012038	0.449803	0.379	0.274	1
LZX-CL908.Contig2-All-g	4.26365e-07	0.449749	0.184	0.064	0.0255964
Gene9937	8.24002e-05	0.448959	0.822	0.71	1
LZX-CL2944.Contig2-All-g	4.10904e-05	0.448745	0.356	0.229	1
LZX-Unigene15431-All-g	0.000739956	0.448706	0.333	0.223	1
LZX-CL1204.Contig1-All-g	2.76132e-09	0.446925	0.879	0.747	0.000165773
Gene10476	4.23627e-06	0.446125	0.655	0.504	0.25432
LZX-CL407.Contig2-All-g	1.43673e-09	0.445986	0.19	0.052	8.62524e-05
Gene16090	4.66048e-09	0.445973	0.351	0.156	0.000279787
Gene5479	2.05339e-07	0.445761	0.764	0.575	0.0123273
Gene4008	0.00023879	0.44445	0.374	0.241	1
LZX-Unigene36123-All-g	2.31392e-06	0.444341	0.782	0.602	0.138914
Gene16579	0.00492906	0.443948	0.437	0.35	1
Gene1776	0.000490655	0.442558	0.264	0.159	1
LZX-CL7961.Contig1-All-g	3.20285e-09	0.442175	0.161	0.039	0.00019228
Gene4045	0.00103582	0.441828	0.489	0.389	1
LZX-CL7762.Contig3-All-g	4.76808e-06	0.441398	0.299	0.153	0.286247
LZX-CL1573.Contig2-All-g	1.93599e-09	0.441285	0.27	0.097	0.000116225
Gene5548	2.16627e-09	0.441046	0.931	0.862	0.00013005
Gene7899	0.000128684	0.440688	0.362	0.235	1
LZX-Unigene19705-All-g	2.34316e-07	0.439576	0.224	0.087	0.0140669
LZX-CL12803.Contig2-All-g	0.00015674	0.43954	0.282	0.169	1
Gene59822	0.000204368	0.43873	0.448	0.325	1
Gene1864	7.62677e-05	0.43781	0.448	0.313	1
Gene16159	2.07026e-07	0.435132	0.339	0.174	0.0124286
Gene2921	0.000760471	0.434969	0.385	0.257	1
LZX-Unigene6261-All-g	5.55091e-06	0.434564	0.224	0.1	0.333243
LZX-Unigene18379-All-g	5.50651e-08	0.434214	0.77	0.626	0.00330578
Gene19286	0.0083151	0.433275	0.448	0.371	1
Gene20139	5.67992e-07	0.433257	0.287	0.133	0.0340989
Gene7956	6.38023e-05	0.433255	0.724	0.564	1
LZX-CL4193.Contig2-All-g	0.00121279	0.43298	0.494	0.404	1
LZX-CL12056.Contig4-All-g	0.000314132	0.43292	0.213	0.111	1
LZX-CL10336.Contig2-All-g	0.000222422	0.43171	0.362	0.247	1
Gene4881	5.28364e-05	0.431474	0.195	0.091	1
LZX-Unigene51528-All-g	1.82043e-19	0.430539	0.287	0.052	1.09287e-14
Gene13817	0.00014594	0.4305	0.305	0.187	1
Gene34426	0.000105138	0.428747	0.489	0.359	1
Gene6554	1.16397e-07	0.428192	0.224	0.085	0.00698779
Gene9882	1.05594e-16	0.427524	0.994	0.96	6.33924e-12
Gene4495	0.00825682	0.426597	0.207	0.136	1
LZX-CL11718.Contig2-All-g	0.000252548	0.425334	0.195	0.097	1
Gene58725	3.16362e-06	0.42505	0.874	0.757	0.189925
Gene19878	0.00224709	0.423406	0.506	0.425	1
Gene9851	1.50207e-07	0.423063	0.54	0.343	0.00901755
Gene2594	4.22741e-05	0.422786	0.339	0.219	1
Gene18052	1.64179e-07	0.422609	0.471	0.28	0.00985631
Gene11632	0.00042681	0.421445	0.397	0.275	1
LZX-Unigene21053-All-g	0.00297442	0.421316	0.322	0.237	1
Gene9231	7.97338e-08	0.419752	0.19	0.063	0.00478674
Gene6360	0.000213091	0.419141	0.483	0.356	1
Gene28148	1.89235e-10	0.419007	0.287	0.093	1.13605e-05
LZX-CL11737.Contig2-All-g	0.000594861	0.41818	0.287	0.184	1
Gene15519	8.15046e-09	0.417688	0.5	0.278	0.000489305
Gene8034	0.000282711	0.417678	0.425	0.317	1
LZX-CL1139.Contig1-All-g	1.1793e-08	0.41722	0.333	0.147	0.000707981
LZX-Unigene21825-All-g	3.81333e-10	0.416498	0.195	0.052	2.2893e-05
Gene15664	0.000674985	0.416474	0.701	0.582	1
Gene11871	4.54796e-05	0.41542	0.856	0.754	1
Gene13149	2.59501e-06	0.415218	0.787	0.708	0.155789
Gene2444	0.000115437	0.414287	0.42	0.293	1
LZX-Unigene45710-All-g	0.00346869	0.413524	0.397	0.304	1
Gene15358	6.60357e-06	0.413474	0.678	0.491	0.396439
LZX-Unigene11393-All-g	2.52386e-06	0.413474	0.178	0.066	0.151517
LZX-Unigene8008-All-g	3.82914e-06	0.413081	0.471	0.304	0.229879
Gene16614	7.24862e-05	0.412305	0.27	0.148	1
LZX-Unigene23996-All-g	2.06993e-05	0.411777	0.178	0.075	1
LZX-Unigene46751-All-g	0.0251805	0.411697	0.345	0.283	1
LZX-Unigene14433-All-g	0.000120498	0.411674	0.161	0.072	1
LZX-CL7374.Contig1-All-g	0.000217102	0.411004	0.655	0.567	1
Gene12277	2.09159e-06	0.410538	0.615	0.452	0.125566
Gene44443	2.17269e-06	0.409688	1	0.996	0.130435
Gene3509	1.79292e-06	0.409225	0.793	0.657	0.107636
LZX-CL6103.Contig2-All-g	0.0392684	0.408142	0.213	0.16	1
Gene17934	0.0292835	0.407246	0.483	0.425	1
Gene7426	3.66223e-07	0.406291	0.902	0.835	0.0219858
Gene11706	1.07248e-06	0.406086	0.46	0.275	0.064385
Gene23869	7.24665e-05	0.405786	0.46	0.32	1
Gene10532	0.000661476	0.405691	0.437	0.328	1
Gene8862	0.000522131	0.405367	0.247	0.145	1
LZX-Unigene15416-All-g	0.000280743	0.405196	0.213	0.112	1
Gene33793	0.0132976	0.404714	0.282	0.208	1
LZX-CL6165.Contig3-All-g	0.00157465	0.404353	0.305	0.214	1
LZX-CL4132.Contig3-All-g	5.20209e-06	0.404244	0.477	0.319	0.312302
Gene2121	4.78289e-05	0.403872	0.138	0.052	1
LZX-CL2759.Contig1-All-g	0.00192985	0.403852	0.264	0.171	1
Gene20723	8.83456e-11	0.403261	0.253	0.075	5.30374e-06
Gene25272	0.0263928	0.401635	0.207	0.151	1
Gene3889	3.75142e-08	0.401073	0.874	0.743	0.00225213
Gene2407	3.75503e-07	0.400722	0.213	0.084	0.0225429
Gene15670	0.00121606	0.399778	0.385	0.277	1
Gene23640	5.7042e-11	0.399279	0.161	0.031	3.42446e-06
LZX-Unigene36011-All-g	0.000294843	0.399268	0.253	0.151	1
Gene1827	0.000532531	0.398909	0.167	0.084	1
Gene17660	0.000225768	0.398785	0.305	0.19	1
Gene70	9.70942e-07	0.398551	0.362	0.198	0.0582895
Gene5260	1.31514e-05	0.39844	0.483	0.326	0.789531
LZX-Unigene17306-All-g	6.04853e-07	0.398409	0.103	0.022	0.0363117
Gene2099	0.00264451	0.398308	0.287	0.196	1
Gene10522	0.0001057	0.397996	0.54	0.412	1
Gene6266	0.0238919	0.397411	0.27	0.201	1
LZX-Unigene14722-All-g	2.29276e-10	0.396701	0.966	0.94	1.37644e-05
Gene16289	5.28828e-09	0.395748	0.971	0.943	0.000317477
Gene5454	2.75678e-05	0.395709	0.655	0.518	1
Gene10755	2.23204e-08	0.395039	0.207	0.069	0.00133998
Gene14257	0.0200129	0.394995	0.287	0.225	1
LZX-Unigene18900-All-g	0.00266031	0.394402	0.19	0.112	1
Gene23730	0.00216501	0.393993	0.224	0.138	1
Gene1206	0.000140917	0.393448	0.448	0.304	1
LZX-Unigene7164-All-g	0.000491162	0.393389	0.534	0.419	1
Gene12102	0.00293493	0.393264	0.126	0.063	1
Gene1842	0.00319475	0.393207	0.351	0.257	1
LZX-CL1023.Contig2-All-g	0.00163375	0.392954	0.149	0.076	1
LZX-CL3309.Contig1-All-g	6.47368e-06	0.391433	0.155	0.057	0.388641
LZX-Unigene12337-All-g	6.36981e-12	0.390591	0.236	0.063	3.82405e-07
LZX-CL9056.Contig1-All-g	0.0149827	0.390509	0.31	0.24	1
LZX-CL10589.Contig1-All-g	7.1869e-09	0.389697	0.201	0.061	0.000431458
Gene12195	2.72391e-05	0.38964	0.328	0.195	1
Gene8395	4.24728e-05	0.389132	0.247	0.13	1
Gene1937	2.16826e-09	0.388839	0.862	0.743	0.000130169
Gene2697	9.06044e-05	0.387322	0.385	0.254	1
Gene45042	4.64637e-06	0.387269	0.851	0.644	0.27894
LZX-Unigene51471-All-g	0.00474299	0.386646	0.345	0.254	1
LZX-CL2238.Contig5-All-g	0.0124021	0.38569	0.161	0.099	1
Gene1265	0.0126055	0.38493	0.138	0.079	1
Gene13187	1.70694e-05	0.384805	0.672	0.545	1
LZX-CL2191.Contig3-All-g	1.81567e-06	0.384742	0.483	0.316	0.109002
Gene16782	0.00187834	0.384612	0.293	0.198	1
LZX-Unigene8937-All-g	5.48198e-07	0.384216	0.167	0.054	0.0329105
LZX-Unigene24433-All-g	4.5202e-08	0.384119	0.368	0.174	0.00271366
LZX-CL10205.Contig2-All-g	0.00357554	0.384066	0.598	0.513	1
LZX-Unigene61048-All-g	6.4965e-11	0.383932	0.109	0.012	3.90011e-06
LZX-Unigene16498-All-g	1.24981e-07	0.383803	0.305	0.141	0.00750311
Gene26746	1.70223e-07	0.383356	0.902	0.807	0.0102192
Gene3101	0.000170369	0.383191	0.546	0.442	1
LZX-Unigene16604-All-g	2.128e-05	0.381502	0.345	0.199	1
Gene8921	0.00140962	0.381314	0.494	0.401	1
Gene3487	0.0228624	0.381308	0.316	0.247	1
LZX-CL2804.Contig1-All-g	0.000170881	0.38071	0.305	0.19	1
Gene15301	0.0170571	0.380661	0.103	0.055	1
Gene44354	0.00335645	0.38051	0.724	0.63	1
Gene23348	1.17363e-10	0.379797	0.195	0.049	7.04575e-06
Gene23637	1.19468e-06	0.379324	0.172	0.06	0.0717216
Gene61913	0.00123417	0.378811	0.414	0.305	1
LZX-Unigene7025-All-g	2.68018e-05	0.378613	0.391	0.253	1
LZX-CL6100.Contig2-All-g	0.000422264	0.37841	0.218	0.121	1
Gene3504	1.75576e-06	0.378008	0.736	0.587	0.105405
LZX-Unigene6068-All-g	1.88818e-05	0.376751	0.253	0.13	1
Gene9224	3.62066e-05	0.37624	0.195	0.088	1
Gene29412	1.14101e-15	0.375856	0.293	0.072	6.84996e-11
Gene14919	0.00794802	0.375622	0.236	0.159	1
Gene5725	0.000260272	0.3755	0.161	0.075	1
LZX-Unigene16420-All-g	0.000187763	0.375277	0.253	0.144	1
Gene13016	1.80329e-05	0.374798	0.172	0.069	1
Gene16841	8.49824e-06	0.374474	0.563	0.389	0.510184
Gene12241	2.87228e-05	0.374382	0.264	0.139	1
LZX-CL12403.Contig3-All-g	0.0088219	0.374303	0.138	0.076	1
Gene7980	0.0037278	0.374194	0.253	0.165	1
LZX-CL2867.Contig3-All-g	1.39116e-09	0.37398	0.287	0.111	8.35168e-05
LZX-Unigene17113-All-g	0.0492245	0.373386	0.586	0.57	1
LZX-CL5521.Contig3-All-g	1.83822e-05	0.373329	0.431	0.281	1
LZX-Unigene25336-All-g	1.65732e-06	0.372254	0.195	0.076	0.0994957
Gene21756	1.5015e-06	0.372181	0.121	0.031	0.0901408
Gene4424	0.000830261	0.371894	0.333	0.229	1
Gene4799	8.08927e-10	0.371503	0.201	0.054	4.85631e-05
LZX-Unigene12824-All-g	0.000179983	0.371499	0.368	0.22	1
Gene4459	8.06011e-05	0.371172	0.73	0.614	1
Gene8124	2.85411e-06	0.370918	0.534	0.35	0.171344
Gene3536	6.6368e-05	0.37066	0.241	0.129	1
LZX-CL11115.Contig1-All-g	0.00022708	0.370033	0.563	0.442	1
Gene18692	0.0053788	0.369603	0.437	0.359	1
LZX-Unigene56765-All-g	0.00101277	0.36809	0.678	0.575	1
Gene9674	0.0027513	0.367105	0.374	0.283	1
Gene18568	0.000412772	0.366816	0.632	0.521	1
Gene38696	0.000195089	0.366054	0.201	0.105	1
LZX-CL1270.Contig3-All-g	0.0242141	0.365382	0.184	0.126	1
LZX-Unigene51593-All-g	0.00767959	0.364497	0.287	0.204	1
Gene19104	0.000773917	0.364446	0.282	0.181	1
Gene15006	0.0140949	0.363619	0.598	0.516	1
Gene16886	0.00384499	0.363197	0.339	0.253	1
LZX-Unigene15725-All-g	5.2698e-05	0.360792	0.19	0.088	1
LZX-CL4169.Contig3-All-g	0.0271426	0.360504	0.305	0.243	1
Gene12149	2.57998e-05	0.360261	0.856	0.696	1
Gene8842	1.48914e-08	0.360109	0.144	0.034	0.000893987
LZX-CL3309.Contig2-All-g	3.97154e-08	0.35991	0.144	0.036	0.00238427
LZX-Unigene9683-All-g	9.57315e-05	0.3588	0.362	0.231	1
Gene17638	0.00635277	0.358588	0.305	0.22	1
Gene10479	2.58704e-05	0.358456	0.437	0.286	1
Gene4303	0.000598561	0.357977	0.299	0.192	1
LZX-CL2551.Contig2-All-g	0.000526783	0.357932	0.138	0.061	1
Gene27307	1.21146e-08	0.356912	0.126	0.025	0.000727289
Gene18178	0.000228864	0.354889	0.201	0.103	1
LZX-Unigene61847-All-g	0.0198181	0.354877	0.402	0.346	1
Gene17590	0.00216728	0.354281	0.345	0.249	1
LZX-CL7690.Contig4-All-g	0.000892087	0.352662	0.264	0.163	1
LZX-CL9283.Contig2-All-g	8.68765e-10	0.352601	0.19	0.049	5.21554e-05
Gene28149	1.15157e-06	0.351957	0.339	0.168	0.0691334
LZX-Unigene56761-All-g	8.72469e-07	0.351885	0.925	0.865	0.0523778
Gene3786	0.0036506	0.351354	0.638	0.566	1
Gene2057	6.06765e-05	0.351019	0.385	0.246	1
Gene29341	1.78522e-14	0.350356	0.287	0.075	1.07174e-09
LZX-Unigene40259-All-g	0.00145371	0.350252	0.172	0.094	1
Gene3812	0.000644497	0.349819	0.592	0.494	1
Gene17645	1.89982e-05	0.349422	0.563	0.424	1
Gene9110	0.00139184	0.34915	0.489	0.377	1
Gene17749	0.0403807	0.349015	0.299	0.238	1
LZX-Unigene907-All-g	0.0136226	0.348729	0.299	0.216	1
LZX-CL7560.Contig3-All-g	0.0295706	0.348418	0.218	0.159	1
Gene12328	5.409e-05	0.347587	0.73	0.57	1
Gene9856	0.000771824	0.347575	0.385	0.274	1
Gene15263	0.0320824	0.347233	0.517	0.451	1
Gene20999	0.000108322	0.346915	0.58	0.455	1
Gene22574	0.0117089	0.346497	0.644	0.561	1
Gene18204	0.000921609	0.346437	0.672	0.594	1
Gene38951	5.69606e-10	0.346277	0.126	0.021	3.41957e-05
Gene3541	0.00416039	0.345888	0.374	0.274	1
Gene44360	5.12886e-05	0.345625	0.741	0.645	1
Gene7974	0.000740399	0.345227	0.287	0.183	1
LZX-Unigene51439-All-g	0.0032297	0.344165	0.259	0.174	1
LZX-Unigene61722-All-g	0.0492232	0.343762	0.345	0.293	1
Gene19311	0.000397678	0.343748	0.236	0.13	1
LZX-Unigene9229-All-g	4.44817e-05	0.34365	0.178	0.079	1
Gene1350	4.71062e-05	0.342585	0.552	0.407	1
Gene11649	6.59217e-05	0.342532	0.282	0.162	1
Gene2329	1.1433e-06	0.34216	0.184	0.067	0.0686367
Gene17795	0.00596693	0.342099	0.402	0.32	1
LZX-Unigene51559-All-g	4.7277e-06	0.341641	0.195	0.081	0.283823
Gene3513	1.55008e-05	0.34154	0.534	0.374	0.930577
LZX-CL1475.Contig1-All-g	1.43542e-05	0.341424	0.276	0.13	0.861739
LZX-CL1799.Contig1-All-g	0.000126786	0.341185	0.149	0.063	1
Gene12837	0.000629421	0.341121	0.529	0.422	1
Gene12393	0.00421847	0.341023	0.408	0.322	1
LZX-CL533.Contig1-All-g	0.0306703	0.340438	0.471	0.422	1
Gene31575	4.2343e-05	0.340432	0.253	0.127	1
Gene10921	2.60013e-06	0.34004	0.443	0.26	0.156096
LZX-CL2405.Contig3-All-g	5.96215e-09	0.340014	0.213	0.067	0.000357931
Gene4448	0.0010179	0.339168	0.184	0.1	1
Gene23954	1.89756e-08	0.338601	0.138	0.031	0.00113918
LZX-Unigene25577-All-g	2.15601e-08	0.338213	0.466	0.254	0.00129434
Gene10853	0.0371422	0.337456	0.443	0.373	1
Gene5632	0.0115076	0.336284	0.414	0.344	1
Gene23953	9.71557e-09	0.336211	0.138	0.03	0.000583265
LZX-Unigene30446-All-g	0.00162908	0.336155	0.224	0.135	1
Gene7174	6.49088e-05	0.335777	0.287	0.166	1
Gene16423	3.07964e-06	0.335038	0.19	0.075	0.184883
LZX-CL12589.Contig2-All-g	0.000674999	0.33484	0.661	0.543	1
Gene19251	4.78998e-05	0.334115	0.333	0.202	1
Gene18025	0.000997957	0.333697	0.563	0.433	1
Gene12497	0.0462661	0.333631	0.287	0.231	1
Gene30689	1.53395e-09	0.333395	0.121	0.019	9.20893e-05
Gene7972	0.00249405	0.332466	0.362	0.259	1
LZX-CL11526.Contig2-All-g	2.3231e-05	0.332072	0.649	0.518	1
Gene2271	2.4356e-09	0.331563	0.684	0.448	0.000146219
Gene5544	0.00871321	0.331466	0.241	0.162	1
Gene9479	0.00706498	0.331017	0.489	0.41	1
Gene12230	0.000337318	0.330663	0.149	0.067	1
Gene7425	0.0164775	0.330059	0.138	0.082	1
Gene5677	1.84938e-06	0.329696	0.172	0.061	0.111026
Gene19884	0.00561952	0.328528	0.264	0.184	1
Gene2424	1.37355e-05	0.328487	0.701	0.555	0.824594
Gene18979	0.00153349	0.327715	0.534	0.428	1
LZX-Unigene46080-All-g	5.23702e-06	0.327691	0.931	0.87	0.314399
Gene11150	0.0248468	0.326167	0.253	0.193	1
Gene17572	0.000743977	0.32598	0.511	0.406	1
Gene19546	0.00266179	0.325701	0.374	0.271	1
Gene2448	0.00243571	0.325076	0.282	0.189	1
LZX-Unigene12103-All-g	0.000774147	0.324823	0.236	0.136	1
Gene3763	4.39943e-05	0.324643	0.603	0.487	1
Gene14815	1.06159e-05	0.324132	0.678	0.524	0.637316
LZX-Unigene17610-All-g	4.34251e-05	0.323948	0.345	0.204	1
Gene19272	0.000803039	0.323509	0.213	0.12	1
LZX-Unigene41317-All-g	0.00116555	0.323235	0.649	0.549	1
LZX-Unigene61409-All-g	0.00456957	0.322648	0.299	0.214	1
Gene23903	2.46227e-05	0.321903	0.103	0.03	1
Gene12712	0.00514214	0.321535	0.397	0.32	1
LZX-Unigene19892-All-g	0.00668589	0.321352	0.121	0.064	1
LZX-Unigene7922-All-g	3.34358e-18	0.321201	0.167	0.013	2.00729e-13
Gene4347	0.0241039	0.321017	0.408	0.344	1
Gene1700	0.00120302	0.32078	0.437	0.332	1
Gene18722	5.6899e-07	0.320616	0.115	0.027	0.0341587
LZX-CL7297.Contig3-All-g	1.80716e-05	0.320162	0.144	0.052	1
Gene1533	0.000472171	0.319626	0.161	0.076	1
Gene2038	0.000754266	0.31961	0.69	0.588	1
LZX-CL6233.Contig2-All-g	5.33936e-13	0.319481	0.149	0.021	3.20543e-08
Gene2032	1.18995e-06	0.31948	0.161	0.052	0.0714373
LZX-Unigene30796-All-g	0.00224616	0.319357	0.661	0.567	1
Gene10173	0.000161956	0.319296	0.253	0.142	1
Gene122	0.027357	0.319186	0.391	0.328	1
Gene31115	0.0267191	0.318802	0.172	0.115	1
Gene12877	3.89956e-05	0.31872	0.282	0.154	1
LZX-CL5160.Contig3-All-g	0.0189861	0.318626	0.443	0.374	1
Gene61530	0.00934578	0.318356	0.42	0.332	1
LZX-CL607.Contig5-All-g	1.92156e-05	0.318162	0.19	0.078	1
Gene23777	0.000210657	0.31698	0.126	0.049	1
Gene70746	5.22998e-06	0.316623	0.115	0.031	0.313977
Gene232	0.00190232	0.316622	0.448	0.334	1
Gene35681	0.00125651	0.316612	0.126	0.058	1
Gene1670	1.30762e-09	0.316579	0.109	0.015	7.85019e-05
Gene4225	6.21078e-05	0.316462	0.241	0.124	1
LZX-CL6028.Contig1-All-g	0.000184975	0.315006	0.178	0.084	1
Gene190	0.00922371	0.31466	0.276	0.196	1
LZX-CL10939.Contig1-All-g	6.8571e-10	0.314579	0.138	0.025	4.11659e-05
Gene8020	0.00157846	0.314291	0.287	0.19	1
Gene11005	1.99776e-05	0.314275	0.425	0.268	1
LZX-CL11838.Contig1-All-g	1.5978e-09	0.313502	0.316	0.117	9.59222e-05
Gene28484	5.45055e-08	0.313247	0.138	0.033	0.00327219
LZX-Unigene51612-All-g	0.0111775	0.313189	0.155	0.094	1
LZX-Unigene5661-All-g	8.64279e-14	0.312849	0.103	0.004	5.18861e-09
LZX-CL5186.Contig3-All-g	4.33817e-06	0.312727	0.121	0.034	0.260438
Gene33156	9.46052e-08	0.312185	0.178	0.054	0.00567953
Gene8819	0.00843271	0.312182	0.5	0.418	1
Gene38872	0.00517333	0.312174	0.402	0.307	1
Gene32563	1.81554e-05	0.311992	0.236	0.111	1
Gene1870	0.00786353	0.311981	0.149	0.087	1
Gene15803	0.0014878	0.311856	0.443	0.334	1
Gene4481	0.0463308	0.311628	0.19	0.139	1
Gene3815	1.20965e-06	0.311565	0.494	0.304	0.0726204
Gene16288	0.000339639	0.311024	0.638	0.531	1
Gene26499	1.59199e-05	0.310329	0.385	0.241	0.955736
Gene6655	6.90085e-05	0.308883	0.506	0.358	1
LZX-Unigene1105-All-g	0.02733	0.308519	0.466	0.415	1
Gene531	0.0371289	0.308248	0.322	0.259	1
Gene4860	0.0220278	0.308186	0.126	0.075	1
Gene25271	0.00361566	0.307935	0.19	0.111	1
Gene7705	8.1722e-05	0.306897	0.632	0.478	1
Gene17963	2.0551e-07	0.306598	0.736	0.581	0.0123376
Gene11511	0.0231327	0.306435	0.126	0.076	1
Gene14235	9.3722e-06	0.306044	0.149	0.054	0.562651
Gene8000	0.0046718	0.306039	0.494	0.401	1
Gene11363	0.000255944	0.305662	0.126	0.051	1
Gene1933	1.4993e-05	0.304883	0.408	0.249	0.90009
LZX-Unigene12667-All-g	0.000158557	0.304232	0.27	0.157	1
LZX-CL461.Contig2-All-g	6.75379e-07	0.303448	0.483	0.298	0.0405457
LZX-CL4182.Contig3-All-g	0.00183166	0.303049	0.172	0.096	1
Gene15417	0.000171653	0.30303	0.172	0.079	1
Gene15349	7.04934e-05	0.302881	0.425	0.266	1
Gene17797	0.000682368	0.302596	0.333	0.225	1
LZX-Unigene7098-All-g	0.000748113	0.302277	0.201	0.109	1
LZX-CL1697.Contig17-All-g	3.68626e-08	0.30211	0.138	0.033	0.00221301
Gene42100	0.00426241	0.301983	0.218	0.136	1
Gene18282	0.000381697	0.301874	0.356	0.237	1
LZX-Unigene1119-All-g	0.0247239	0.301208	0.207	0.145	1
Gene24681	0.00823444	0.300514	0.42	0.341	1
Gene53862	1.17214e-05	0.29942	0.109	0.031	0.703681
LZX-CL680.Contig5-All-g	0.0018361	0.298944	0.19	0.108	1
LZX-Unigene23619-All-g	1.59178e-06	0.297877	0.213	0.085	0.0955608
Gene13080	0.00368117	0.297653	0.27	0.183	1
Gene21800	0.0021203	0.297651	0.161	0.087	1
Gene18871	0.0005245	0.297333	0.264	0.157	1
Gene12570	0.00150635	0.29707	0.667	0.572	1
Gene13582	0.00361287	0.296801	0.138	0.073	1
Gene9216	1.13506e-07	0.296616	0.138	0.034	0.00681424
Gene18073	0.00114604	0.29611	0.316	0.208	1
Gene10877	0.000587937	0.295764	0.155	0.073	1
Gene12930	0.0447673	0.295628	0.328	0.278	1
Gene5648	0.00339226	0.29502	0.736	0.63	1
Gene6207	0.0151116	0.294863	0.5	0.428	1
Gene10866	0.00316606	0.294276	0.276	0.187	1
LZX-CL10090.Contig2-All-g	0.01972	0.294201	0.155	0.099	1
Gene17617	0.0388785	0.293459	0.259	0.195	1
Gene3982	0.0429825	0.293193	0.218	0.16	1
LZX-Unigene48-All-g	0.0451335	0.292472	0.293	0.238	1
Gene15485	0.000383613	0.2924	0.121	0.049	1
Gene20256	0.0245873	0.291773	0.368	0.307	1
Gene26028	0.0126386	0.291693	0.178	0.114	1
LZX-Unigene41283-All-g	0.00010095	0.291655	0.305	0.177	1
LZX-Unigene61146-All-g	0.000112488	0.291291	0.126	0.049	1
Gene63339	0.00134145	0.290627	0.178	0.097	1
Gene1839	0.000326923	0.290608	0.201	0.105	1
LZX-CL1307.Contig4-All-g	0.000135435	0.290281	0.155	0.067	1
Gene7953	0.00258358	0.290217	0.448	0.355	1
Gene23904	0.00765508	0.28875	0.132	0.072	1
LZX-Unigene30661-All-g	0.0118994	0.288727	0.362	0.284	1
Gene17868	0.0056314	0.288605	0.328	0.237	1
Gene19156	0.0115108	0.288175	0.149	0.09	1
Gene13483	0.0088036	0.287661	0.138	0.076	1
LZX-Unigene25584-All-g	9.76987e-05	0.287266	0.632	0.503	1
Gene7644	0.00261092	0.28719	0.155	0.081	1
LZX-CL6852.Contig2-All-g	0.000133448	0.286925	0.402	0.269	1
LZX-CL4802.Contig10-All-g	0.00655487	0.286185	0.195	0.123	1
Gene13069	0.0152432	0.286086	0.126	0.073	1
LZX-Unigene17974-All-g	3.95497e-06	0.286033	0.109	0.028	0.237433
Gene6301	0.000239086	0.285936	0.845	0.766	1
Gene12474	0.0316448	0.28568	0.121	0.073	1
Gene9174	0.00627154	0.285484	0.598	0.516	1
LZX-Unigene36136-All-g	0.000350217	0.285342	0.328	0.208	1
Gene2233	0.0328393	0.284884	0.155	0.1	1
LZX-Unigene17136-All-g	1.65858e-13	0.28475	0.477	0.169	9.9571e-09
Gene16195	0.0157214	0.284218	0.454	0.382	1
LZX-Unigene7794-All-g	0.000515488	0.284202	0.466	0.341	1
LZX-Unigene12370-All-g	0.00708893	0.283932	0.201	0.126	1
Gene5243	0.0343063	0.283692	0.184	0.126	1
Gene12283	0.00173581	0.282789	0.471	0.362	1
Gene12315	0.000432902	0.28246	0.632	0.524	1
Gene676	3.84313e-05	0.282021	0.379	0.228	1
Gene69712	0.027203	0.281618	0.374	0.307	1
LZX-Unigene51327-All-g	4.55901e-09	0.280399	0.126	0.024	0.000273695
Gene6314	0.0317781	0.280058	0.115	0.069	1
Gene25595	1.31174e-07	0.279832	0.121	0.027	0.00787491
Gene12101	6.64006e-05	0.279441	0.805	0.654	1
Gene10782	0.011919	0.279418	0.31	0.226	1
Gene2410	0.0137761	0.279341	0.328	0.259	1
Gene6370	0.0129169	0.279214	0.144	0.082	1
LZX-Unigene46379-All-g	0.00183411	0.279121	0.741	0.626	1
Gene12517	0.0341584	0.278568	0.638	0.59	1
LZX-Unigene17672-All-g	4.71141e-06	0.277583	0.121	0.034	0.282845
Gene12095	0.017808	0.277274	0.489	0.395	1
LZX-CL7185.Contig1-All-g	3.57284e-05	0.277164	0.19	0.084	1
Gene16512	0.00539658	0.276975	0.425	0.329	1
Gene18126	7.45943e-05	0.276843	0.121	0.042	1
Gene63256	0.000237717	0.27648	0.328	0.205	1
Gene27290	0.00261567	0.276347	0.408	0.307	1
Gene14151	0.00103031	0.276039	0.523	0.415	1
LZX-CL7446.Contig2-All-g	0.00268677	0.276001	0.138	0.069	1
Gene13227	0.00172401	0.275886	0.299	0.199	1
Gene14980	0.0147093	0.275681	0.374	0.298	1
Gene34891	0.000525216	0.275398	0.178	0.091	1
Gene2264	0.0150291	0.274699	0.42	0.329	1
LZX-Unigene619-All-g	0.00114066	0.27457	0.5	0.385	1
LZX-Unigene12798-All-g	0.00013788	0.27453	0.126	0.048	1
Gene23955	0.00378361	0.274175	0.167	0.094	1
Gene5298	7.41731e-05	0.273875	0.764	0.651	1
Gene27842	3.14612e-12	0.273673	0.466	0.181	1.88874e-07
Gene6618	0.00330438	0.273403	0.259	0.169	1
Gene15853	1.63401e-09	0.273252	0.776	0.551	9.80961e-05
Gene4964	0.000145586	0.273174	0.546	0.404	1
Gene2065	6.68804e-06	0.272668	0.466	0.286	0.40151
LZX-Unigene46278-All-g	0.00483296	0.272657	0.149	0.082	1
Gene12384	0.0239144	0.272064	0.322	0.254	1
LZX-CL8446.Contig4-All-g	0.0433799	0.271945	0.253	0.198	1
LZX-Unigene8868-All-g	6.45384e-05	0.271861	0.603	0.437	1
Gene2409	0.0333585	0.271115	0.167	0.112	1
LZX-Unigene17619-All-g	9.48346e-06	0.270875	0.178	0.072	0.56933
Gene17758	0.00118506	0.270374	0.218	0.127	1
Gene26191	0.000180481	0.270336	0.132	0.052	1
Gene18279	0.0191884	0.270252	0.586	0.519	1
Gene29380	2.45504e-08	0.269805	0.379	0.189	0.00147386
Gene5635	0.0170297	0.26952	0.563	0.493	1
Gene14008	0.00248665	0.268117	0.563	0.445	1
Gene27552	4.0997e-12	0.267834	0.103	0.007	2.46121e-07
Gene18167	0.00968703	0.267746	0.126	0.069	1
LZX-CL2308.Contig5-All-g	2.39475e-06	0.267392	0.391	0.207	0.143767
Gene17823	0.0018196	0.267355	0.333	0.238	1
Gene17612	0.0323647	0.267313	0.213	0.154	1
Gene4677	0.00112067	0.267108	0.397	0.281	1
Gene12466	0.001332	0.267051	0.213	0.118	1
LZX-CL77.Contig2-All-g	0.00274418	0.266923	0.253	0.166	1
Gene27789	7.90077e-10	0.266893	0.184	0.046	4.74315e-05
Gene10506	0.0338044	0.266632	0.54	0.467	1
Gene13042	0.000205827	0.266494	0.19	0.094	1
Gene15249	0.00632224	0.266299	0.448	0.35	1
Gene67306	0.000178284	0.266169	0.161	0.072	1
Gene13681	0.0346496	0.266106	0.368	0.296	1
Gene17571	0.000632163	0.266103	0.632	0.509	1
Gene19019	0.000251585	0.265607	0.172	0.082	1
Gene26391	7.30807e-09	0.265446	0.103	0.015	0.000438733
Gene1493	0.00163566	0.265086	0.167	0.09	1
Gene17469	0.000231109	0.26421	0.759	0.626	1
LZX-CL2869.Contig2-All-g	0.00423246	0.263955	0.626	0.522	1
LZX-CL5295.Contig2-All-g	1.39309e-05	0.263754	0.138	0.048	0.836327
LZX-Unigene21018-All-g	0.00025288	0.263686	0.161	0.073	1
LZX-CL6779.Contig1-All-g	2.98812e-07	0.263503	0.103	0.021	0.0179389
Gene1745	0.000130033	0.263239	0.236	0.123	1
Gene11135	0.000621666	0.262373	0.161	0.079	1
Gene3668	1.63232e-05	0.262005	0.443	0.29	0.979946
LZX-CL1347.Contig4-All-g	0.049629	0.261672	0.236	0.177	1
Gene10875	0.000961084	0.261576	0.207	0.115	1
LZX-CL3120.Contig6-All-g	0.00409376	0.261121	0.115	0.055	1
LZX-Unigene24634-All-g	0.0131368	0.260824	0.477	0.4	1
Gene48839	0.00624497	0.260779	0.431	0.341	1
LZX-CL2556.Contig3-All-g	0.000208188	0.260729	0.178	0.087	1
Gene11988	0.0402312	0.259901	0.259	0.201	1
Gene17730	5.99946e-06	0.259704	0.385	0.226	0.360172
Gene5344	0.0027718	0.2592	0.276	0.184	1
LZX-CL12003.Contig1-All-g	8.93854e-07	0.259048	0.103	0.022	0.0536616
Gene13509	0.0159439	0.258997	0.299	0.229	1
Gene12994	0.0192611	0.258923	0.506	0.437	1
Gene9367	0.0101885	0.258496	0.466	0.368	1
Gene21640	0.0118853	0.258331	0.218	0.147	1
Gene19146	0.000875028	0.257334	0.23	0.132	1
Gene7285	0.000791038	0.256963	0.23	0.132	1
Gene10505	0.0353822	0.256303	0.534	0.467	1
LZX-CL12746.Contig2-All-g	0.000104241	0.25626	0.184	0.084	1
Gene26264	0.00249715	0.256026	0.103	0.043	1
Gene4574	0.0176749	0.255742	0.655	0.579	1
Gene10208	7.16269e-06	0.25559	0.701	0.509	0.430005
Gene12419	0.000292247	0.255414	0.655	0.503	1
Gene19268	0.0227772	0.25503	0.575	0.49	1
LZX-CL8166.Contig2-All-g	0.000256264	0.254756	0.431	0.305	1
Gene4353	0.000606113	0.253933	0.609	0.497	1
LZX-CL2970.Contig3-All-g	0.00182185	0.253689	0.23	0.139	1
LZX-Unigene50735-All-g	0.0388719	0.252921	0.218	0.154	1
Gene10659	0.00225324	0.252522	0.132	0.064	1
Gene3435	0.0292811	0.251818	0.241	0.172	1
Gene2354	5.37696e-05	0.251624	0.19	0.085	1
Gene39970	5.36295e-05	0.251573	0.126	0.045	1
Gene14268	7.45943e-05	0.251303	0.121	0.042	1
Gene18989	0.0495574	0.251004	0.253	0.199	1
LZX-CL4573.Contig3-All-g	0.00412612	0.250439	0.19	0.112	1
LZX-CL6465.Contig3-All-g	0.00923552	0.25028	0.155	0.09	1
Gene15687	0.00480923	-0.250124	0.121	0.22	1
Gene66052	0.003941	-0.250162	0.057	0.138	1
Gene17325	4.88712e-05	-0.250193	0.034	0.15	1
Gene13601	0.0312198	-0.250287	0.109	0.178	1
Gene6338	6.19787e-06	-0.25039	0	0.108	0.372083
Gene3700	0.00166154	-0.250415	0.04	0.123	1
Gene11205	0.0118131	-0.250444	0.04	0.1	1
Gene19730	0.00160604	-0.250543	0.057	0.148	1
Gene12274	0.00143127	-0.250733	0.103	0.216	1
Gene13789	0.00457641	-0.250904	0.115	0.208	1
Gene18151	3.23631e-05	-0.25097	0.023	0.133	1
Gene10083	1.13716e-05	-0.251344	0.006	0.114	0.68268
Gene17009	1.20747e-05	-0.251787	0.011	0.124	0.724892
Gene19804	0.0027771	-0.251903	0.057	0.141	1
Gene12289	0.000177146	-0.251924	0.046	0.156	1
Gene5546	0.0116635	-0.252244	0.046	0.111	1
Gene14918	0.000183079	-0.252875	0.075	0.196	1
Gene8681	0.000359749	-0.252912	0.046	0.15	1
Gene4420	0.0150807	-0.253007	0.201	0.299	1
Gene7117	0.00149712	-0.253197	0.034	0.114	1
Gene19053	0.00374406	-0.253229	0.046	0.121	1
Gene19105	0.000116532	-0.253469	0.023	0.124	1
LZX-CL7618.Contig2-All-g	0.00016653	-0.253648	0.034	0.141	1
Gene13691	0.0467421	-0.25371	0.305	0.379	1
Gene307	4.26687e-05	-0.253818	0.006	0.102	1
Gene5447	0.00184145	-0.253909	0.029	0.105	1
Gene1542	1.53437e-05	-0.254096	0.017	0.132	0.921142
Gene19693	0.000226204	-0.254368	0.017	0.106	1
Gene13826	1.26996e-05	-0.254387	0.052	0.189	0.762406
Gene7051	0.000684661	-0.25439	0.04	0.13	1
Gene8150	0.0197559	-0.254768	0.115	0.192	1
Gene15045	0.000119753	-0.254774	0.023	0.123	1
Gene14105	0.00224613	-0.255085	0.046	0.126	1
Gene37715	1.13547e-05	-0.255167	0.011	0.124	0.68167
Gene15824	1.75383e-06	-0.255235	0.092	0.263	0.105289
Gene30364	0.000260898	-0.255437	0.034	0.13	1
Gene16173	3.76861e-05	-0.255545	0.006	0.102	1
Gene16660	0.000310565	-0.255568	0.086	0.208	1
Gene16052	0.0088956	-0.255602	0.046	0.112	1
Gene19018	0.000843741	-0.255741	0.086	0.196	1
Gene19874	1.60708e-05	-0.255797	0.006	0.109	0.964793
Gene24802	6.13504e-05	-0.255959	0.04	0.159	1
Gene2941	0.00331604	-0.256217	0.063	0.148	1
Gene16377	0.000264123	-0.256382	0.034	0.132	1
Gene26691	5.93346e-05	-0.256418	0.023	0.129	1
Gene2231	3.47769e-05	-0.256419	0.011	0.114	1
Gene1567	8.2364e-05	-0.256571	0.034	0.145	1
Gene17476	0.00835368	-0.256696	0.08	0.163	1
Gene64335	2.34241e-06	-0.256819	0	0.117	0.140624
Gene16277	0.000655559	-0.256978	0.052	0.153	1
Gene35756	3.66087e-06	-0.257095	0.011	0.135	0.219777
Gene19144	0.000400722	-0.257539	0.034	0.129	1
Gene14058	2.8242e-05	-0.257699	0.017	0.126	1
Gene32807	2.33525e-05	-0.258313	0.017	0.127	1
Gene15459	0.000601169	-0.258885	0.075	0.183	1
Gene14276	5.25547e-05	-0.259027	0.029	0.139	1
Gene18797	8.55257e-06	-0.259048	0	0.105	0.513445
Gene1426	0.000147442	-0.259054	0.023	0.118	1
Gene8422	0.0012745	-0.2592	0.046	0.135	1
Gene2048	0.0154205	-0.259261	0.402	0.484	1
Gene12155	0.000125622	-0.259456	0.057	0.177	1
Gene12229	3.23621e-06	-0.259592	0.011	0.136	0.194283
Gene13776	0.000655952	-0.259878	0.04	0.133	1
Gene9443	0.00032792	-0.260041	0.098	0.22	1
Gene13948	0.000146277	-0.260169	0.034	0.138	1
Gene55917	0.000128208	-0.260221	0.011	0.1	1
Gene4486	0.00170478	-0.260538	0.04	0.121	1
Gene7013	9.09452e-05	-0.260774	0.052	0.171	1
Gene16310	0.000364588	-0.260862	0.057	0.163	1
Gene2874	0.0466726	-0.261175	0.155	0.223	1
LZX-Unigene15101-All-g	3.43815e-05	-0.26141	0.034	0.154	1
Gene7189	0.000820164	-0.261524	0.023	0.102	1
Gene19013	0.000529115	-0.261538	0.034	0.124	1
Gene5520	0.000294038	-0.262021	0.069	0.186	1
Gene9887	0.000351674	-0.262201	0.017	0.102	1
Gene12626	4.0214e-06	-0.262219	0.034	0.174	0.24142
Gene890	0.00651427	-0.2623	0.109	0.202	1
Gene5228	2.14036e-06	-0.262399	0.011	0.139	0.128494
LZX-Unigene41305-All-g	0.0207711	-0.262802	0.178	0.259	1
LZX-Unigene21879-All-g	0.0137401	-0.262928	0.08	0.153	1
Gene18520	4.46067e-06	-0.263018	0.046	0.189	0.267792
Gene2589	0.00361962	-0.263045	0.052	0.13	1
Gene11406	0.000406181	-0.263092	0.034	0.127	1
LZX-CL7972.Contig1-All-g	0.000523299	-0.263554	0.04	0.135	1
Gene19128	0.00319373	-0.263579	0.08	0.174	1
Gene1812	0.00335059	-0.263587	0.069	0.156	1
Gene3319	0.038843	-0.263674	0.052	0.103	1
Gene7464	1.05931e-05	-0.263695	0.006	0.114	0.635947
Gene16455	4.61567e-06	-0.263752	0.006	0.123	0.277097
Gene8040	0.000518962	-0.264431	0.04	0.133	1
Gene9462	0.000132959	-0.264467	0.057	0.174	1
Gene32840	4.5161e-07	-0.264641	0	0.132	0.0271119
Gene4279	0.000109533	-0.264952	0.046	0.16	1
Gene62758	1.72782e-05	-0.26528	0.057	0.201	1
Gene5738	7.68543e-05	-0.26624	0.046	0.162	1
Gene10944	0.0108563	-0.266693	0.483	0.564	1
LZX-CL2605.Contig1-All-g	0.0314836	-0.26678	0.126	0.196	1
Gene50989	4.55337e-05	-0.266964	0.011	0.111	1
Gene16365	0.000361487	-0.266977	0.029	0.118	1
Gene14104	0.00979555	-0.267339	0.098	0.184	1
Gene5500	0.00479686	-0.267347	0.04	0.109	1
Gene9566	0.00029201	-0.267633	0.04	0.136	1
Gene9058	0.00225459	-0.268297	0.149	0.254	1
Gene9016	0.000296191	-0.268778	0.04	0.142	1
Gene16358	0.000352717	-0.26884	0.121	0.259	1
LZX-Unigene51472-All-g	0.000700013	-0.268978	0.046	0.139	1
Gene5172	1.61227e-05	-0.269029	0.006	0.109	0.967909
Gene30825	0.000307735	-0.269088	0.161	0.31	1
Gene10871	0.00103627	-0.269632	0.08	0.187	1
Gene9388	0.00170095	-0.269747	0.04	0.121	1
Gene12164	0.0116314	-0.269755	0.052	0.115	1
Gene55903	0.000130961	-0.269849	0.023	0.121	1
Gene7940	0.00091777	-0.269937	0.08	0.187	1
Gene21316	3.61517e-05	-0.270072	0.006	0.102	1
Gene15005	4.65979e-06	-0.270573	0.023	0.153	0.279746
Gene12272	3.44426e-05	-0.270654	0.086	0.231	1
Gene19613	2.30127e-05	-0.271044	0.017	0.127	1
Gene11458	5.59678e-06	-0.271312	0.011	0.13	0.335997
Gene10445	0.0213679	-0.271314	0.103	0.177	1
Gene8592	0.00527219	-0.271395	0.04	0.111	1
Gene423	9.8101e-05	-0.271417	0.017	0.114	1
Gene8820	0.00873295	-0.271898	0.086	0.165	1
Gene16688	3.86094e-05	-0.271988	0.011	0.112	1
Gene19353	0.00314352	-0.271989	0.063	0.15	1
Gene6235	0.000840674	-0.272379	0.023	0.102	1
Gene4876	0.0182992	-0.272429	0.132	0.216	1
Gene9135	7.18924e-05	-0.272483	0.057	0.183	1
Gene19893	9.19646e-06	-0.272588	0.023	0.144	0.5521
Gene16073	0.000757342	-0.272855	0.029	0.112	1
Gene23191	0.0276474	-0.273485	0.213	0.295	1
Gene8658	0.00029697	-0.273508	0.017	0.103	1
Gene12167	0.000222937	-0.273523	0.023	0.115	1
Gene4523	0.0118284	-0.273624	0.115	0.198	1
LZX-Unigene13531-All-g	0.0148162	-0.273674	0.931	0.901	1
LZX-CL8384.Contig2-All-g	0.000239061	-0.274063	0.034	0.136	1
Gene18540	0.012211	-0.274194	0.063	0.132	1
LZX-CL5190.Contig2-All-g	0.0030284	-0.274421	0.098	0.193	1
Gene10537	1.536e-05	-0.274484	0.011	0.123	0.922122
Gene9534	0.000498926	-0.274943	0.052	0.153	1
Gene5010	3.56474e-05	-0.275136	0.04	0.162	1
Gene22422	0.00045136	-0.275171	0.08	0.196	1
Gene68992	3.58673e-07	-0.275317	0.006	0.145	0.0215325
Gene10168	0.00651898	-0.275403	0.161	0.256	1
Gene8481	0.00182879	-0.275667	0.057	0.145	1
Gene12503	1.28332e-05	-0.275823	0.006	0.112	0.770426
Gene2096	1.51959e-06	-0.275837	0.006	0.132	0.0912272
Gene8949	0.000648372	-0.275923	0.04	0.133	1
Gene38177	1.00281e-05	-0.275976	0.023	0.144	0.60203
Gene18946	6.08284e-05	-0.276137	0.069	0.202	1
Gene54075	0.000142417	-0.276306	0.023	0.12	1
Gene17838	0.00624976	-0.276309	0.046	0.118	1
Gene1324	0.000254211	-0.276654	0.023	0.115	1
Gene16393	5.34282e-05	-0.276662	0.034	0.145	1
Gene19676	6.29203e-05	-0.277081	0.04	0.156	1
Gene50089	0.000314643	-0.277088	0.034	0.129	1
LZX-Unigene46791-All-g	0.00111452	-0.277089	0.057	0.151	1
Gene19158	0.00198042	-0.277295	0.04	0.118	1
Gene14212	0.000591393	-0.277295	0.023	0.106	1
Gene11001	0.000118401	-0.277655	0.023	0.121	1
Gene283	0.000402775	-0.277785	0.08	0.193	1
Gene10817	1.1351e-05	-0.278055	0.017	0.133	0.681445
Gene19478	7.61193e-05	-0.278235	0.023	0.126	1
Gene20582	6.12043e-05	-0.27899	0.011	0.108	1
Gene12043	3.81529e-06	-0.27925	0	0.112	0.229047
Gene18982	1.32409e-05	-0.279251	0.034	0.162	0.794907
Gene15638	2.08597e-05	-0.27933	0.029	0.148	1
LZX-CL12069.Contig1-All-g	0.00100171	-0.27938	0.08	0.183	1
Gene9545	0.000157281	-0.279692	0.017	0.109	1
Gene9776	4.72137e-05	-0.279697	0.149	0.325	1
Gene16617	0.00169088	-0.279723	0.052	0.135	1
Gene41451	1.04799e-05	-0.279754	0.011	0.124	0.62915
Gene428	4.87479e-06	-0.28032	0.011	0.132	0.292653
Gene7966	0.000165552	-0.280348	0.034	0.136	1
Gene11749	0.0274427	-0.280999	0.057	0.114	1
Gene47567	0.00111607	-0.281057	0.034	0.117	1
Gene19309	0.00117477	-0.281391	0.109	0.219	1
Gene10956	0.0169411	-0.281424	0.057	0.121	1
Gene20006	0.00189116	-0.281446	0.057	0.148	1
Gene18916	0.000656401	-0.281739	0.04	0.13	1
Gene70985	2.84992e-06	-0.281982	0.006	0.127	0.171092
Gene4358	5.17527e-05	-0.282307	0.046	0.169	1
Gene14263	0.00445531	-0.282962	0.195	0.308	1
LZX-CL11908.Contig2-All-g	0.0184407	-0.283135	0.115	0.189	1
Gene12665	0.00180364	-0.283406	0.069	0.163	1
Gene94	3.06144e-06	-0.283452	0.017	0.145	0.183791
Gene19271	2.82828e-05	-0.283542	0.063	0.201	1
Gene1444	0.00331741	-0.283872	0.046	0.124	1
Gene16294	2.56933e-05	-0.284628	0.023	0.138	1
Gene14971	0.000159808	-0.284632	0.034	0.138	1
Gene15755	0.0203597	-0.285045	0.144	0.226	1
Gene13121	0.000226681	-0.285212	0.057	0.174	1
Gene14585	9.45578e-05	-0.285234	0.052	0.168	1
Gene27191	8.12021e-05	-0.285602	0.075	0.205	1
Gene18346	0.0169408	-0.285632	0.069	0.133	1
Gene9332	6.11632e-05	-0.28566	0.029	0.138	1
Gene11552	1.73206e-06	-0.285809	0.006	0.132	0.103983
Gene44589	0.000838149	-0.285889	0.069	0.171	1
Gene25501	5.99494e-07	-0.286168	0.006	0.139	0.03599
Gene29768	2.75686e-06	-0.28617	0	0.115	0.165505
Gene17763	8.41885e-07	-0.286285	0.034	0.186	0.0505417
Gene36615	1.7542e-06	-0.286463	0.006	0.13	0.105311
Gene15008	4.48973e-05	-0.28663	0.029	0.141	1
Gene19757	9.40048e-05	-0.286878	0.052	0.166	1
Gene26747	7.63695e-06	-0.286903	0.046	0.187	0.458477
Gene69730	0.0020874	-0.287018	0.046	0.13	1
Gene2706	5.22587e-06	-0.287036	0.017	0.142	0.31373
LZX-Unigene13565-All-g	0.000880634	-0.287102	0.109	0.216	1
Gene2495	2.08717e-06	-0.287251	0.011	0.139	0.125301
Gene2339	1.14764e-05	-0.287518	0.149	0.346	0.688974
Gene14940	9.28476e-05	-0.28811	0.023	0.123	1
Gene1166	2.59814e-05	-0.288208	0.075	0.222	1
Gene19116	1.21526e-05	-0.288269	0.017	0.133	0.729569
Gene19649	0.000100485	-0.288437	0.046	0.157	1
Gene606	0.000304508	-0.288729	0.017	0.103	1
Gene18424	4.31044e-05	-0.288891	0.023	0.132	1
Gene15236	0.001799	-0.289122	0.057	0.145	1
Gene17639	5.69084e-05	-0.289504	0.04	0.159	1
Gene19354	1.38348e-05	-0.289639	0	0.1	0.830556
Gene18567	0.000116227	-0.289988	0.075	0.204	1
Gene16785	3.23683e-07	-0.290021	0	0.135	0.019432
Gene27856	1.84701e-07	-0.290451	0.011	0.163	0.0110883
Gene5227	0.000142618	-0.290497	0.029	0.13	1
Gene11386	2.34241e-06	-0.29073	0	0.117	0.140624
Gene38266	3.15437e-05	-0.290833	0.017	0.123	1
Gene17462	0.0094829	-0.290912	0.184	0.284	1
Gene28027	2.27251e-05	-0.291105	0.057	0.196	1
Gene15194	0.000307385	-0.291166	0.04	0.139	1
Gene42355	9.49685e-05	-0.291306	0.029	0.13	1
Gene4594	4.94435e-05	-0.291367	0.069	0.202	1
Gene1388	6.71666e-05	-0.291731	0.04	0.156	1
Gene7471	0.00300024	-0.291787	0.046	0.126	1
LZX-CL548.Contig2-All-g	0.0125161	-0.292052	0.19	0.277	1
Gene18050	1.27964e-05	-0.292406	0.092	0.257	0.768222
Gene1438	0.000842825	-0.292864	0.029	0.111	1
Gene19084	3.28214e-05	-0.293231	0.023	0.133	1
LZX-Unigene30776-All-g	0.00388742	-0.293407	0.161	0.268	1
Gene18019	1.36367e-05	-0.293604	0.017	0.133	0.818668
Gene17723	6.83682e-06	-0.293693	0.034	0.169	0.410441
Gene9683	0.0156298	-0.2938	0.08	0.151	1
Gene25912	0.00295183	-0.293922	0.075	0.163	1
Gene19078	0.000475382	-0.293927	0.121	0.253	1
Gene3369	9.62985e-06	-0.294273	0.006	0.115	0.578118
LZX-CL906.Contig5-All-g	0.00384928	-0.294403	0.057	0.138	1
Gene3692	3.61973e-05	-0.29455	0.04	0.162	1
Gene38706	0.007619	-0.294704	0.052	0.123	1
Gene1078	0.0196923	-0.294772	0.155	0.241	1
Gene4513	0.00347399	-0.295048	0.034	0.106	1
Gene5494	0.00404901	-0.295093	0.144	0.241	1
Gene6156	0.00454258	-0.295534	0.04	0.111	1
Gene57893	3.36228e-05	-0.295701	0.034	0.153	1
Gene31323	7.81514e-06	-0.296252	0.029	0.156	0.469174
Gene16266	4.5882e-06	-0.296357	0.011	0.133	0.275448
Gene7047	4.15983e-05	-0.296966	0.006	0.102	1
Gene8081	0.00617447	-0.297859	0.075	0.156	1
Gene1344	0.000205953	-0.297955	0.057	0.168	1
Gene18987	1.6129e-05	-0.298298	0.017	0.13	0.96829
Gene8835	1.69759e-06	-0.298494	0.006	0.13	0.101913
LZX-CL7997.Contig1-All-g	0.00178456	-0.298759	0.132	0.243	1
Gene68677	6.19787e-06	-0.298812	0	0.108	0.372083
Gene3512	0.00239729	-0.299013	0.098	0.196	1
Gene12892	0.0022654	-0.299206	0.04	0.12	1
Gene22454	0.000231299	-0.299226	0.092	0.217	1
Gene12693	0.00164222	-0.29926	0.046	0.132	1
LZX-Unigene31236-All-g	8.55668e-06	-0.299378	0.052	0.193	0.513692
Gene12203	0.00043422	-0.29938	0.063	0.169	1
Gene7508	9.11599e-05	-0.299423	0.057	0.18	1
Gene14233	2.5337e-06	-0.299768	0.029	0.169	0.152108
Gene786	0.000627686	-0.29982	0.052	0.151	1
Gene7210	0.00192495	-0.299841	0.029	0.102	1
Gene4588	0.000336719	-0.299844	0.052	0.159	1
Gene25117	6.69664e-06	-0.299904	0.023	0.148	0.402026
Gene14961	0.000125383	-0.300128	0.023	0.121	1
Gene342	0.0108464	-0.300142	0.04	0.1	1
Gene7456	0.00018314	-0.300357	0.057	0.171	1
Gene13888	6.00842e-05	-0.300398	0.063	0.189	1
Gene9529	7.31798e-05	-0.300501	0.046	0.163	1
Gene6956	0.00117797	-0.30072	0.069	0.166	1
Gene18322	1.24687e-05	-0.300726	0.023	0.144	0.748549
Gene10219	1.25901e-05	-0.300786	0.017	0.135	0.755833
Gene16229	0.000352069	-0.30131	0.063	0.172	1
Gene16557	0.000153483	-0.301336	0.034	0.138	1
Gene19604	0.000866313	-0.301404	0.103	0.217	1
Gene14149	0.000529686	-0.301565	0.052	0.148	1
Gene9108	0.000981118	-0.301674	0.109	0.22	1
Gene19731	0.000892663	-0.30171	0.052	0.147	1
Gene18274	8.37523e-05	-0.301758	0.103	0.249	1
Gene13990	9.78083e-05	-0.301943	0.052	0.169	1
Gene38034	5.13281e-06	-0.302201	0.006	0.121	0.308143
Gene23971	0.0131732	-0.302205	0.086	0.162	1
Gene680	2.24456e-05	-0.302293	0.023	0.138	1
Gene14889	3.61517e-05	-0.302579	0.006	0.102	1
Gene17625	0.00085977	-0.303871	0.029	0.111	1
Gene15333	0.0127648	-0.303937	0.115	0.199	1
Gene4575	9.88804e-06	-0.304226	0.057	0.201	0.593619
Gene11239	0.000115775	-0.30425	0.052	0.166	1
LZX-CL10833.Contig1-All-g	0.00660538	-0.304586	0.046	0.115	1
Gene27787	9.89044e-07	-0.304781	0.023	0.168	0.0593763
Gene9425	0.0185326	-0.305088	0.293	0.379	1
Gene12455	0.00928802	-0.305308	0.667	0.689	1
Gene62431	0.0428723	-0.305445	0.155	0.228	1
Gene15369	6.4478e-07	-0.305459	0.006	0.139	0.0387087
Gene4052	0.0219057	-0.305487	0.046	0.102	1
Gene11516	0.000379243	-0.305635	0.046	0.15	1
Gene143	3.55317e-05	-0.305715	0.046	0.169	1
LZX-CL3874.Contig1-All-g	0.000370722	-0.306007	0.063	0.172	1
Gene13936	6.13617e-05	-0.306197	0.034	0.145	1
Gene12534	5.29305e-05	-0.306252	0.017	0.12	1
Gene9299	5.24227e-05	-0.306608	0.04	0.157	1
Gene4613	0.00645991	-0.306775	0.075	0.153	1
Gene4222	0.00909779	-0.30798	0.782	0.741	1
Gene16635	0.000112338	-0.308153	0.052	0.168	1
Gene7443	7.84871e-05	-0.308156	0.034	0.142	1
Gene6975	0.000119576	-0.308968	0.057	0.175	1
Gene1199	0.00016494	-0.30898	0.069	0.186	1
Gene19157	1.17935e-06	-0.309214	0.017	0.156	0.0708014
Gene4845	8.27751e-05	-0.310008	0.029	0.132	1
LZX-CL6698.Contig2-All-g	0.00845393	-0.310266	0.207	0.304	1
Gene8169	1.09348e-05	-0.310957	0.04	0.175	0.656462
Gene8935	0.00032171	-0.311236	0.04	0.139	1
Gene12902	3.24366e-06	-0.311531	0	0.114	0.19473
LZX-Unigene17891-All-g	0.00304235	-0.311538	0.063	0.147	1
LZX-CL10302.Contig1-All-g	0.00125366	-0.31157	0.103	0.208	1
LZX-CL410.Contig9-All-g	0.0176457	-0.311595	0.08	0.15	1
Gene65989	0.000588479	-0.311974	0.109	0.232	1
Gene5135	0.000113643	-0.312035	0.08	0.214	1
Gene53618	1.47053e-06	-0.312048	0.006	0.132	0.0882816
Gene16765	3.01852e-05	-0.312115	0.08	0.225	1
Gene9073	3.08219e-05	-0.312376	0.034	0.153	1
Gene7475	1.23794e-05	-0.312784	0.034	0.162	0.743186
Gene15677	0.000231207	-0.312943	0.063	0.177	1
Gene29915	3.28628e-05	-0.313425	0.029	0.141	1
LZX-Unigene9744-All-g	0.000923275	-0.313568	0.098	0.21	1
Gene14863	3.95514e-05	-0.313619	0.069	0.202	1
LZX-Unigene35996-All-g	0.0060144	-0.313815	0.184	0.275	1
Gene2696	0.00254646	-0.314133	0.103	0.207	1
Gene16279	0.00259842	-0.314212	0.057	0.144	1
Gene10709	5.02013e-06	-0.314446	0.046	0.189	0.301378
Gene16335	0.000277677	-0.314648	0.04	0.142	1
Gene1182	0.00117423	-0.314759	0.046	0.133	1
Gene11213	0.000517257	-0.314816	0.075	0.184	1
Gene9237	0.000129795	-0.314848	0.029	0.13	1
Gene38401	7.45221e-05	-0.314861	0.04	0.154	1
Gene20204	5.5601e-06	-0.31524	0.006	0.12	0.333795
Gene5804	2.25189e-05	-0.31557	0.052	0.183	1
Gene9228	0.000190955	-0.315735	0.034	0.138	1
LZX-Unigene14547-All-g	0.0413673	-0.315768	0.339	0.404	1
Gene12264	0.000120254	-0.315819	0.08	0.208	1
Gene10455	1.97446e-06	-0.315866	0.04	0.19	0.118535
Gene10922	8.55955e-06	-0.316282	0.029	0.156	0.513864
Gene8152	8.12922e-06	-0.316539	0.057	0.201	0.48803
Gene7306	7.18109e-06	-0.316906	0.034	0.168	0.431109
Gene7582	0.000630405	-0.317301	0.052	0.15	1
Gene16536	7.26169e-05	-0.317349	0.034	0.145	1
Gene15396	0.00802732	-0.317527	0.23	0.335	1
Gene51061	1.68953e-06	-0.318726	0	0.12	0.101429
Gene4591	0.00540418	-0.318755	0.08	0.166	1
Gene12473	3.98284e-05	-0.318882	0.017	0.123	1
Gene7196	9.94881e-06	-0.319337	0.052	0.195	0.597267
Gene17767	8.13646e-07	-0.319773	0.029	0.178	0.0488464
Gene15422	0.000253109	-0.31979	0.109	0.246	1
Gene1821	0.00023655	-0.319872	0.046	0.15	1
Gene5773	0.000509649	-0.32056	0.057	0.159	1
Gene8972	0.0029919	-0.32104	0.052	0.132	1
Gene4446	0.000213044	-0.321268	0.057	0.168	1
Gene5752	5.06952e-05	-0.321448	0.034	0.145	1
Gene14460	2.01784e-06	-0.321631	0.006	0.129	0.121139
Gene9069	3.90685e-05	-0.321646	0.063	0.196	1
Gene6328	3.07898e-06	-0.321779	0.08	0.256	0.184844
LZX-CL9559.Contig2-All-g	0.00175343	-0.322165	0.052	0.138	1
Gene9714	0.00013737	-0.322175	0.126	0.269	1
Gene16849	0.000188936	-0.322248	0.086	0.21	1
Gene18233	0.0137827	-0.322637	0.224	0.322	1
LZX-CL8286.Contig5-All-g	0.00451343	-0.322717	0.339	0.452	1
LZX-CL5555.Contig3-All-g	0.000299478	-0.322825	0.144	0.284	1
Gene14771	2.70291e-06	-0.323269	0.006	0.126	0.162266
Gene41933	0.0271765	-0.323459	0.075	0.135	1
Gene574	0.00402481	-0.323561	0.075	0.16	1
Gene18928	2.6958e-07	-0.323846	0.017	0.168	0.016184
LZX-CL8426.Contig1-All-g	0.00373797	-0.324	0.443	0.546	1
Gene14112	0.000234425	-0.324044	0.029	0.126	1
Gene8931	0.000505136	-0.324088	0.029	0.117	1
Gene27002	1.7824e-05	-0.324219	0.057	0.193	1
Gene11495	1.71078e-05	-0.3244	0.006	0.111	1
Gene2034	6.59425e-05	-0.324438	0.052	0.171	1
Gene16815	8.20487e-05	-0.324877	0.04	0.153	1
Gene19017	1.31388e-05	-0.325056	0.075	0.225	0.788775
LZX-CL6054.Contig3-All-g	0.0139615	-0.325212	0.115	0.198	1
Gene14985	0.0221788	-0.325219	0.149	0.226	1
Gene14183	0.000170784	-0.325425	0.069	0.187	1
Gene18861	4.84128e-07	-0.325871	0.138	0.367	0.0290641
Gene17316	0.00117898	-0.325881	0.034	0.115	1
Gene11013	1.19749e-05	-0.3262	0.017	0.135	0.718903
Gene6867	5.71902e-05	-0.326506	0.034	0.145	1
Gene18981	3.52454e-05	-0.326669	0.057	0.184	1
Gene1197	3.10894e-05	-0.327396	0.017	0.126	1
Gene13942	2.69127e-06	-0.327461	0.017	0.148	0.161568
Gene14027	0.0480792	-0.327924	0.063	0.115	1
Gene27504	6.47133e-05	-0.32817	0.029	0.135	1
Gene792	0.00162932	-0.328623	0.075	0.171	1
Gene3117	0.0356429	-0.328798	0.218	0.284	1
Gene2737	0.000203447	-0.329087	0.08	0.201	1
Gene1588	0.000189677	-0.329233	0.063	0.178	1
Gene8128	0.000648186	-0.330169	0.046	0.138	1
LZX-Unigene5260-All-g	0.00228321	-0.33047	0.172	0.289	1
Gene12253	1.17472e-05	-0.330582	0.069	0.211	0.705228
Gene12611	0.000304508	-0.330622	0.017	0.103	1
Gene16967	2.35582e-05	-0.330915	0.034	0.156	1
Gene9652	0.000139222	-0.331133	0.052	0.163	1
Gene1882	0.000257846	-0.331164	0.27	0.425	1
Gene25391	3.05462e-05	-0.331165	0.046	0.172	1
Gene1591	7.79963e-05	-0.331396	0.063	0.186	1
Gene17	4.96688e-05	-0.331536	0.017	0.12	1
Gene6055	2.51262e-05	-0.331727	0.08	0.223	1
Gene10179	5.31227e-05	-0.331828	0.069	0.201	1
Gene4049	1.85173e-07	-0.331972	0.006	0.151	0.0111167
Gene14251	9.95105e-05	-0.331992	0.017	0.114	1
Gene1898	0.000101451	-0.332138	0.023	0.124	1
Gene14136	5.36945e-06	-0.33252	0.029	0.159	0.322349
Gene19007	0.000277269	-0.332621	0.063	0.174	1
Gene2085	5.91005e-07	-0.332924	0.052	0.219	0.0354804
Gene7611	0.0233478	-0.333182	0.092	0.16	1
Gene20785	0.0099118	-0.333518	0.172	0.268	1
Gene15027	2.19153e-05	-0.333835	0.04	0.166	1
Gene4430	7.77983e-05	-0.33404	0.046	0.162	1
Gene3755	5.69846e-07	-0.334367	0.011	0.151	0.0342101
Gene8910	0.000776458	-0.334379	0.029	0.112	1
Gene8080	2.48996e-05	-0.334522	0.063	0.202	1
Gene53527	5.89638e-07	-0.334635	0.006	0.139	0.0353983
Gene7052	0.000419468	-0.334965	0.052	0.151	1
Gene3796	0.00420738	-0.335332	0.046	0.12	1
Gene5420	2.67034e-05	-0.335466	0.023	0.133	1
Gene16819	0.000510627	-0.335948	0.057	0.16	1
Gene17587	5.78812e-05	-0.336467	0.098	0.243	1
Gene16577	2.37582e-05	-0.3367	0.017	0.126	1
Gene2557	1.0225e-06	-0.336917	0.04	0.196	0.0613846
Gene19129	7.72132e-05	-0.33704	0.057	0.181	1
LZX-Unigene959-All-g	0.0308933	-0.337273	0.431	0.515	1
Gene55243	3.27552e-05	-0.337426	0.063	0.195	1
Gene159	1.11654e-05	-0.337481	0.034	0.16	0.670304
Gene7749	1.74318e-05	-0.337634	0.052	0.187	1
Gene1382	0.000252418	-0.337636	0.086	0.207	1
Gene19406	0.00106864	-0.338786	0.057	0.151	1
Gene58477	5.27388e-06	-0.33885	0	0.109	0.316612
Gene19070	0.000158264	-0.339316	0.04	0.147	1
Gene286	0.00239812	-0.339436	0.305	0.407	1
Gene9042	0.00904626	-0.339568	0.27	0.382	1
Gene6571	2.01757e-05	-0.339584	0.08	0.228	1
Gene17895	8.57782e-05	-0.339698	0.046	0.16	1
Gene14132	1.32054e-05	-0.340106	0.034	0.162	0.792774
Gene13825	2.63116e-05	-0.340145	0.052	0.181	1
Gene17482	0.00039294	-0.340601	0.023	0.111	1
Gene1795	0.00382135	-0.340806	0.034	0.105	1
Gene5139	1.29972e-05	-0.341399	0.046	0.178	0.780277
Gene17475	5.74795e-08	-0.341942	0.04	0.222	0.00345073
Gene14804	0.000478382	-0.342116	0.046	0.147	1
Gene16283	3.01972e-05	-0.342696	0.063	0.201	1
Gene19045	1.24425e-06	-0.342881	0.057	0.22	0.0746973
Gene40	3.67123e-05	-0.343007	0.052	0.18	1
LZX-CL3178.Contig2-All-g	0.00172985	-0.343145	0.109	0.214	1
Gene23579	6.1491e-05	-0.343511	0.029	0.138	1
Gene5956	3.32559e-05	-0.343526	0.052	0.177	1
Gene8779	3.61931e-05	-0.343733	0.08	0.217	1
Gene13794	2.31688e-07	-0.344051	0	0.138	0.0139091
Gene2018	0.00389124	-0.344201	0.293	0.406	1
Gene19494	3.06144e-06	-0.344397	0.017	0.145	0.183791
Gene2066	0.0054784	-0.344444	0.034	0.1	1
Gene705	2.58543e-06	-0.344564	0.034	0.177	0.155214
Gene5373	7.67827e-06	-0.34547	0.069	0.222	0.460957
Gene2713	6.67472e-05	-0.345498	0.04	0.15	1
Gene19705	9.48675e-05	-0.345644	0.063	0.186	1
Gene10367	1.24467e-05	-0.345717	0.052	0.19	0.747227
Gene1823	0.00168367	-0.345763	0.063	0.153	1
Gene14426	0.00288037	-0.345777	0.218	0.331	1
Gene18161	2.90197e-06	-0.346198	0.017	0.148	0.174217
Gene15431	0.000199536	-0.346346	0.08	0.207	1
Gene21884	1.9592e-07	-0.346626	0	0.139	0.0117619
Gene27380	1.02851e-05	-0.346775	0.029	0.156	0.617453
Gene4302	0.00467229	-0.346783	0.224	0.334	1
Gene35935	1.84557e-07	-0.347171	0.006	0.151	0.0110797
Gene19143	5.10764e-06	-0.347259	0.011	0.132	0.306632
Gene2187	1.55317e-06	-0.34736	0.075	0.246	0.0932429
Gene14807	3.77904e-05	-0.348757	0.098	0.243	1
Gene3602	2.32607e-07	-0.349164	0.006	0.148	0.0139643
Gene10721	0.000637722	-0.349821	0.029	0.115	1
Gene1551	0.00464765	-0.350018	0.19	0.302	1
Gene13944	0.000322536	-0.350532	0.103	0.229	1
Gene4260	9.21687e-06	-0.350592	0.052	0.192	0.553326
Gene26707	0.000110375	-0.350646	0.011	0.103	1
Gene16712	1.97657e-06	-0.350913	0.08	0.246	0.118662
Gene1494	1.06386e-05	-0.350981	0.017	0.135	0.63868
Gene15530	3.84196e-05	-0.351258	0.063	0.192	1
Gene9229	9.99059e-05	-0.351483	0.052	0.169	1
Gene14294	2.12935e-07	-0.35187	0.011	0.159	0.0127834
Gene35522	3.66266e-05	-0.352104	0.138	0.299	1
LZX-Unigene11058-All-g	0.000809471	-0.352311	0.155	0.272	1
Gene19499	0.000335936	-0.352513	0.086	0.207	1
Gene4661	0.00342583	-0.352821	0.322	0.454	1
Gene15411	0.000175877	-0.353033	0.023	0.118	1
Gene16642	3.08839e-06	-0.353605	0.057	0.214	0.185408
Gene673	0.00208713	-0.353912	0.04	0.12	1
Gene12124	0.00670078	-0.353934	0.052	0.123	1
Gene13946	0.012658	-0.354201	0.109	0.196	1
Gene12936	1.47622e-05	-0.354366	0.057	0.199	0.886235
Gene225	3.43224e-05	-0.354426	0.109	0.263	1
Gene7162	0.000244446	-0.354525	0.04	0.142	1
Gene10679	1.03257e-06	-0.354631	0	0.124	0.0619892
Gene8180	3.29892e-05	-0.355261	0.069	0.201	1
Gene17901	1.00482e-05	-0.355686	0.046	0.183	0.603233
Gene16587	0.0317237	-0.355898	0.103	0.169	1
Gene8891	1.59905e-06	-0.35613	0.034	0.183	0.0959975
Gene34501	1.29067e-05	-0.356211	0.069	0.217	0.774843
Gene4300	0.000498339	-0.356351	0.057	0.162	1
Gene11176	2.55078e-05	-0.356829	0.034	0.156	1
LZX-Unigene56810-All-g	0.0132141	-0.357317	0.305	0.377	1
Gene7866	1.36225e-06	-0.357437	0.011	0.144	0.0817815
Gene2137	0.000245472	-0.357501	0.057	0.165	1
Gene19216	6.61024e-07	-0.357567	0.023	0.169	0.0396839
Gene16882	4.21178e-06	-0.357768	0.075	0.234	0.25285
Gene239	2.27444e-06	-0.357769	0.046	0.195	0.136544
Gene13928	1.10907e-06	-0.358913	0.04	0.195	0.066582
Gene25110	5.6967e-06	-0.359269	0.046	0.186	0.341995
Gene37637	8.04619e-07	-0.359636	0.017	0.159	0.0483045
Gene1015	1.16519e-06	-0.360133	0.006	0.133	0.0699509
Gene12510	0.000778186	-0.360468	0.052	0.147	1
Gene16359	9.56487e-05	-0.360529	0.04	0.151	1
Gene13702	0.0294902	-0.360547	0.121	0.193	1
Gene18195	0.000124259	-0.360763	0.086	0.214	1
Gene4350	1.63236e-05	-0.3609	0.057	0.193	0.979972
Gene18288	7.42459e-07	-0.361638	0	0.127	0.0445728
Gene14093	2.22355e-05	-0.361844	0.046	0.175	1
Gene3589	0.000181096	-0.3624	0.052	0.163	1
Gene19692	0.00147547	-0.362975	0.057	0.147	1
Gene23677	2.93836e-06	-0.362983	0.023	0.156	0.176402
Gene30774	0.000590429	-0.363145	0.115	0.235	1
Gene15508	5.7775e-07	-0.363622	0.011	0.153	0.0346847
Gene15105	5.39257e-05	-0.364073	0.04	0.153	1
Gene7927	5.17799e-06	-0.364358	0.069	0.22	0.310855
Gene33483	8.4286e-08	-0.364601	0	0.147	0.00506003
LZX-Unigene41180-All-g	0.000341099	-0.364766	0.23	0.364	1
Gene12774	2.13232e-06	-0.364774	0.023	0.157	0.128012
Gene9474	0.000567832	-0.364965	0.075	0.184	1
LZX-Unigene18478-All-g	0.00687706	-0.3658	0.201	0.295	1
Gene7390	7.3272e-05	-0.365885	0.052	0.171	1
Gene3236	0.00192851	-0.366496	0.063	0.156	1
Gene43271	4.24482e-06	-0.36653	0.011	0.133	0.254834
Gene7000	0.000123723	-0.366739	0.08	0.21	1
Gene5825	9.4961e-06	-0.366803	0.011	0.127	0.570089
Gene41410	5.81352e-05	-0.367041	0.052	0.172	1
Gene12066	0.000173587	-0.367125	0.063	0.178	1
Gene19674	0.00368979	-0.367137	0.126	0.222	1
Gene14418	8.94902e-06	-0.367243	0.08	0.24	0.537246
Gene2671	1.8234e-06	-0.367579	0.057	0.214	0.109466
Gene592	1.90082e-06	-0.367701	0.017	0.151	0.114114
Gene6815	7.30083e-05	-0.368027	0.069	0.196	1
Gene6152	0.000463106	-0.368325	0.103	0.225	1
Gene57429	7.00738e-06	-0.368466	0.103	0.275	0.420681
Gene5936	1.69042e-07	-0.368643	0.04	0.208	0.0101482
Gene4455	2.8435e-07	-0.369733	0.023	0.175	0.0170707
Gene1999	9.16954e-06	-0.370025	0.023	0.147	0.550484
Gene4708	1.26085e-06	-0.37061	0.017	0.154	0.0756941
LZX-CL2972.Contig2-All-g	0.00531197	-0.371166	0.144	0.238	1
Gene26721	3.75334e-06	-0.37139	0.057	0.211	0.225328
Gene2361	4.39402e-05	-0.371603	0.029	0.141	1
Gene13897	5.43632e-07	-0.371611	0.057	0.225	0.0326364
Gene18930	8.56009e-07	-0.371965	0.046	0.204	0.0513897
Gene10489	3.84566e-05	-0.371989	0.046	0.168	1
LZX-CL3690.Contig2-All-g	0.000671675	-0.372019	0.144	0.263	1
Gene18091	0.000247115	-0.372148	0.052	0.157	1
Gene16991	9.09935e-06	-0.372757	0.052	0.189	0.546271
Gene23866	0.000809355	-0.372766	0.115	0.231	1
Gene35236	1.05902e-06	-0.373036	0.029	0.177	0.063577
Gene13824	1.38894e-06	-0.373091	0.029	0.169	0.0833834
Gene9446	0.000455901	-0.373863	0.052	0.151	1
Gene7403	4.88327e-06	-0.374074	0.109	0.286	0.293162
Gene1536	2.12321e-05	-0.374613	0.098	0.247	1
Gene9222	5.19219e-06	-0.375701	0.029	0.16	0.311708
Gene18011	8.14949e-06	-0.375701	0.057	0.201	0.489246
Gene17859	1.29087e-05	-0.376315	0.029	0.153	0.774962
Gene13865	6.48702e-07	-0.376493	0.029	0.181	0.0389442
Gene18988	8.49819e-06	-0.376527	0.034	0.165	0.51018
Gene11691	4.135e-05	-0.376617	0.069	0.204	1
Gene8237	4.55446e-07	-0.376737	0.011	0.154	0.0273422
Gene1224	4.59277e-05	-0.377019	0.069	0.205	1
Gene9585	0.000138961	-0.377233	0.011	0.1	1
Gene13880	3.16172e-05	-0.377662	0.029	0.142	1
Gene12588	2.98114e-06	-0.377759	0.04	0.181	0.17897
Gene4390	2.52599e-06	-0.37804	0.029	0.166	0.151645
Gene22772	6.93221e-05	-0.378778	0.092	0.231	1
Gene16237	7.35522e-06	-0.379649	0.029	0.159	0.441563
Gene68	5.79042e-05	-0.379788	0.063	0.189	1
Gene12217	1.34359e-05	-0.379882	0.057	0.195	0.80661
Gene19951	0.00018133	-0.380052	0.075	0.195	1
LZX-CL96.Contig4-All-g	0.0014661	-0.38013	0.08	0.177	1
Gene67999	1.0451e-05	-0.380827	0.063	0.205	0.627415
Gene4660	0.000790889	-0.380918	0.04	0.13	1
Gene12666	8.81705e-07	-0.381055	0.006	0.136	0.0529323
Gene6737	0.000286443	-0.381136	0.299	0.446	1
Gene1291	1.69005e-06	-0.382158	0.057	0.213	0.10146
Gene10643	9.627e-06	-0.383036	0.023	0.147	0.577948
Gene12114	0.00027312	-0.383643	0.121	0.254	1
Gene1845	1.98935e-05	-0.383734	0.052	0.184	1
Gene1381	3.11697e-05	-0.385126	0.046	0.174	1
Gene14064	0.000109925	-0.385153	0.052	0.166	1
Gene14890	0.00175279	-0.385153	0.034	0.112	1
Gene19077	7.09952e-07	-0.385335	0.069	0.246	0.0426213
Gene16534	0.000563895	-0.385368	0.052	0.148	1
Gene11537	0.00134359	-0.387153	0.029	0.108	1
Gene4371	1.60341e-05	-0.388747	0.017	0.13	0.962589
Gene2808	9.64847e-06	-0.389287	0.017	0.136	0.579236
Gene1507	0.000157774	-0.389572	0.04	0.145	1
Gene16874	0.000242601	-0.38988	0.063	0.174	1
Gene915	1.26451e-06	-0.390075	0.034	0.186	0.0759136
Gene35177	7.65403e-07	-0.390397	0.029	0.178	0.0459502
Gene19997	8.18656e-06	-0.391124	0.046	0.184	0.491472
Gene3434	1.60703e-06	-0.391622	0.057	0.216	0.0964766
Gene21565	2.09561e-08	-0.39173	0.006	0.169	0.00125808
Gene17611	0.000189932	-0.392776	0.04	0.144	1
Gene7004	1.30295e-05	-0.392835	0.034	0.16	0.782214
Gene12094	4.27187e-06	-0.39284	0.034	0.174	0.256458
Gene13578	9.44674e-06	-0.393269	0.057	0.196	0.567126
Gene3621	0.0304437	-0.394418	0.172	0.25	1
Gene9637	0.0177652	-0.394428	0.299	0.391	1
Gene13375	4.0102e-05	-0.394629	0.086	0.231	1
Gene14114	0.000236514	-0.395326	0.075	0.193	1
Gene2258	0.0154178	-0.395379	0.471	0.53	1
Gene20960	3.58615e-05	-0.395575	0.029	0.141	1
Gene17463	0.00539458	-0.395638	0.201	0.299	1
Gene16092	2.6265e-07	-0.395857	0.017	0.166	0.015768
Gene2107	6.38482e-05	-0.395906	0.08	0.222	1
Gene1927	1.65618e-07	-0.396946	0	0.141	0.00994273
Gene14424	4.77526e-06	-0.397255	0.052	0.196	0.286678
Gene948	2.22005e-06	-0.397581	0.046	0.198	0.133279
Gene15277	0.000254903	-0.397789	0.017	0.105	1
Gene27922	6.36758e-09	-0.398539	0	0.169	0.000382271
Gene4328	1.9279e-05	-0.398947	0.075	0.216	1
Gene18991	4.37576e-05	-0.399002	0.063	0.195	1
Gene8939	2.97797e-05	-0.399045	0.08	0.222	1
LZX-Unigene25085-All-g	0.000153291	-0.399279	0.121	0.259	1
Gene708	8.34528e-05	-0.399677	0.149	0.296	1
Gene2259	2.945e-06	-0.399832	0.063	0.223	0.1768
Gene19316	0.000297744	-0.400296	0.08	0.195	1
LZX-Unigene15060-All-g	0.000332272	-0.400392	0.161	0.298	1
LZX-CL2125.Contig1-All-g	1.02155e-07	-0.400451	0.017	0.177	0.00613279
Gene17532	6.99388e-06	-0.400459	0.109	0.277	0.419871
Gene19167	3.82395e-07	-0.400536	0	0.133	0.0229567
Gene24520	6.93804e-06	-0.401142	0.017	0.139	0.416518
LZX-Unigene25503-All-g	0.000132682	-0.401499	0.195	0.353	1
Gene12416	3.37527e-05	-0.401712	0.075	0.213	1
Gene19535	0.000143815	-0.401819	0.046	0.153	1
Gene10415	0.000716042	-0.402159	0.092	0.207	1
Gene15241	1.04933e-05	-0.402203	0.086	0.238	0.629955
Gene17550	3.06194e-05	-0.402247	0.029	0.145	1
Gene4369	7.00126e-06	-0.402283	0.052	0.193	0.420314
Gene7405	1.2587e-07	-0.402408	0.006	0.154	0.00755646
Gene37677	3.13094e-05	-0.40247	0.052	0.181	1
Gene16474	2.88073e-05	-0.40301	0.08	0.225	1
Gene15184	0.00714443	-0.40304	0.213	0.311	1
Gene18326	2.51816e-06	-0.403154	0.006	0.127	0.151175
Gene9509	5.56817e-05	-0.403264	0.052	0.174	1
Gene4840	8.10195e-06	-0.404518	0.086	0.25	0.486393
Gene28437	1.98387e-06	-0.404952	0.046	0.195	0.1191
Gene12498	0.00340041	-0.40569	0.259	0.364	1
Gene16528	0.000518231	-0.405733	0.029	0.118	1
Gene14911	4.57711e-05	-0.405896	0.052	0.174	1
Gene39737	5.36415e-08	-0.406018	0.006	0.162	0.00322032
LZX-CL652.Contig1-All-g	0.00196757	-0.406478	0.155	0.269	1
Gene12225	6.28354e-06	-0.406737	0.034	0.169	0.377226
LZX-CL8238.Contig2-All-g	5.426e-05	-0.406747	0.144	0.295	1
Gene33088	3.76151e-09	-0.408031	0	0.174	0.000225819
Gene7199	2.46333e-06	-0.40809	0.034	0.175	0.147884
Gene1904	0.00142475	-0.409626	0.057	0.15	1
Gene282	2.46185e-08	-0.409988	0.052	0.247	0.00147794
LZX-CL4449.Contig2-All-g	1.03245e-05	-0.41019	0.063	0.205	0.619821
Gene9357	0.0149182	-0.410463	0.27	0.356	1
Gene16856	1.84431e-06	-0.410958	0.075	0.241	0.110722
LZX-Unigene51487-All-g	1.04361e-05	-0.411404	0.052	0.184	0.626519
Gene19265	1.98967e-06	-0.411507	0	0.118	0.119448
Gene2186	3.00843e-06	-0.411994	0.115	0.295	0.180608
Gene12354	5.15878e-06	-0.413298	0.069	0.223	0.309702
Gene19042	5.49855e-08	-0.413309	0.115	0.331	0.003301
Gene7957	5.69133e-07	-0.41337	0.023	0.171	0.0341673
Gene12725	5.23485e-05	-0.413425	0.08	0.216	1
Gene1079	8.16061e-07	-0.413519	0.052	0.213	0.0489914
LZX-Unigene51570-All-g	4.56778e-05	-0.413613	0.144	0.298	1
Gene15289	0.00500178	-0.413888	0.057	0.133	1
Gene1873	3.24953e-06	-0.414158	0.086	0.251	0.195082
Gene38864	3.74219e-07	-0.414164	0.029	0.184	0.0224659
Gene74	3.68207e-06	-0.414181	0.052	0.198	0.221049
Gene7581	8.51327e-05	-0.414507	0.046	0.162	1
Gene9473	0.00385508	-0.414642	0.086	0.18	1
Gene60605	1.9283e-05	-0.415078	0.08	0.223	1
Gene14913	5.90396e-08	-0.415649	0.092	0.298	0.00354439
Gene12640	0.0386942	-0.415963	0.075	0.133	1
Gene10954	8.34518e-09	-0.416188	0.017	0.199	0.000500995
Gene12741	1.99943e-07	-0.416421	0.046	0.217	0.0120034
Gene18043	2.10086e-05	-0.416687	0.052	0.181	1
Gene16276	1.48249e-05	-0.418217	0.069	0.213	0.889997
LZX-Unigene45931-All-g	0.00486085	-0.418398	0.466	0.311	1
Gene449	4.34467e-06	-0.418439	0.057	0.208	0.260828
Gene19345	1.31303e-07	-0.418527	0.04	0.211	0.00788267
Gene2402	3.92327e-06	-0.418619	0.075	0.234	0.23553
Gene20055	7.23519e-08	-0.418726	0.006	0.159	0.00434358
Gene4013	0.00444721	-0.419244	0.063	0.144	1
Gene17048	0.000654596	-0.419647	0.034	0.123	1
Gene19358	3.53428e-06	-0.420118	0.069	0.225	0.212177
Gene7421	1.72657e-05	-0.420508	0.103	0.262	1
Gene5685	7.67219e-06	-0.420618	0.057	0.202	0.460592
Gene3224	0.000109858	-0.421308	0.052	0.168	1
Gene7413	1.09094e-06	-0.421919	0.08	0.257	0.0654936
Gene19276	2.28633e-06	-0.422794	0.029	0.168	0.137258
Gene14927	0.00230883	-0.423012	0.195	0.298	1
Gene17682	2.47857e-07	-0.423143	0.046	0.217	0.0148798
Gene13788	1.27987e-06	-0.423675	0.04	0.19	0.0768359
Gene9512	2.47535e-05	-0.424173	0.138	0.314	1
Gene2039	5.75079e-06	-0.424387	0.086	0.24	0.345243
Gene27907	1.0271e-05	-0.424444	0.057	0.199	0.616611
Gene13643	1.71964e-07	-0.424694	0.011	0.162	0.0103237
Gene1860	4.09792e-05	-0.424831	0.086	0.231	1
Gene3613	1.22612e-06	-0.425397	0.063	0.231	0.0736087
Gene16202	0.000149502	-0.425913	0.132	0.269	1
LZX-CL726.Contig2-All-g	5.76807e-07	-0.425996	0.057	0.226	0.034628
Gene7615	1.06899e-05	-0.426167	0.069	0.21	0.641757
Gene53522	6.22677e-07	-0.426743	0.011	0.148	0.0373818
Gene25396	1.70364e-06	-0.426984	0.046	0.193	0.102276
Gene12285	3.03127e-06	-0.427975	0.04	0.187	0.181979
Gene6080	3.71178e-08	-0.428529	0.023	0.192	0.00222833
Gene3518	1.11729e-06	-0.42893	0.069	0.238	0.0670753
Gene7693	1.36091e-06	-0.429346	0.017	0.154	0.0817009
Gene9623	7.30638e-09	-0.43006	0.017	0.196	0.000438631
Gene4554	3.45436e-06	-0.430283	0.029	0.166	0.207379
Gene19061	7.61228e-05	-0.430503	0.011	0.106	1
Gene23130	1.29704e-07	-0.430504	0.057	0.24	0.00778667
Gene55242	6.80194e-07	-0.43159	0.057	0.223	0.0408347
Gene14888	0.00138902	-0.431613	0.609	0.657	1
Gene18580	1.68179e-07	-0.431619	0.052	0.229	0.0100964
LZX-CL660.Contig3-All-g	0.000206331	-0.431864	0.155	0.287	1
LZX-CL2030.Contig2-All-g	4.78298e-08	-0.432368	0.006	0.162	0.00287141
Gene16621	3.87048e-08	-0.432671	0.023	0.193	0.0023236
Gene13660	1.33497e-05	-0.432806	0.034	0.16	0.801438
Gene19318	0.00231021	-0.432822	0.259	0.386	1
Gene398	1.26449e-06	-0.432936	0.092	0.271	0.0759124
Gene18879	7.87451e-07	-0.4332	0.029	0.177	0.0472738
Gene2061	3.16611e-05	-0.433265	0.109	0.263	1
Gene16265	3.83232e-06	-0.433357	0.08	0.244	0.230069
Gene18726	0.0105664	-0.434117	0.121	0.211	1
Gene11091	4.82947e-05	-0.434186	0.023	0.129	1
Gene14649	0.000414626	-0.434535	0.08	0.198	1
Gene13902	2.36911e-07	-0.435316	0.086	0.28	0.0142227
LZX-Unigene18784-All-g	0.00171583	-0.435783	0.057	0.145	1
LZX-Unigene51607-All-g	0.000178105	-0.436242	0.103	0.226	1
Gene6611	0.00388799	-0.436476	0.282	0.391	1
Gene6971	4.13125e-06	-0.436725	0.052	0.199	0.248015
LZX-Unigene9759-All-g	1.85469e-09	-0.436831	0	0.18	0.000111344
Gene2055	6.4674e-06	-0.437043	0.057	0.198	0.388264
LZX-Unigene16625-All-g	0.000280447	-0.43731	0.293	0.439	1
Gene19428	5.04742e-06	-0.437387	0.029	0.162	0.303017
Gene8225	2.03359e-07	-0.437906	0.04	0.204	0.0122084
Gene16400	4.04931e-07	-0.437912	0.04	0.199	0.0243096
Gene614	5.66936e-08	-0.43801	0.046	0.228	0.00340354
Gene2109	2.60271e-08	-0.438332	0.006	0.169	0.00156251
Gene15749	0.00016125	-0.439553	0.126	0.263	1
Gene11463	5.85237e-06	-0.439555	0.052	0.193	0.351341
Gene5193	0.000140091	-0.439763	0.023	0.123	1
Gene525	3.39645e-06	-0.439819	0.057	0.211	0.203902
Gene5319	6.76387e-07	-0.440112	0.046	0.204	0.0406062
LZX-CL399.Contig5-All-g	9.29611e-05	-0.440521	0.322	0.472	1
Gene10480	7.74868e-08	-0.440686	0.063	0.251	0.00465184
Gene12084	6.49747e-07	-0.440944	0.04	0.198	0.0390069
Gene13260	8.25183e-06	-0.441369	0.086	0.249	0.495391
Gene7243	9.55984e-10	-0.441728	0.017	0.216	5.73916e-05
Gene19579	2.27107e-07	-0.442085	0.023	0.177	0.0136341
Gene10999	9.68701e-07	-0.442285	0.046	0.201	0.058155
Gene1329	1.78341e-07	-0.442438	0.046	0.222	0.0107065
Gene1993	0.0111	-0.442534	0.057	0.126	1
Gene20410	9.47182e-07	-0.442631	0.069	0.235	0.0568631
Gene26369	0.00221593	-0.442692	0.063	0.151	1
Gene9572	6.58946e-07	-0.443062	0.069	0.241	0.0395592
Gene17020	0.000355622	-0.443902	0.04	0.139	1
Gene1955	3.80604e-05	-0.444	0.103	0.257	1
Gene8852	1.23323e-06	-0.444075	0.069	0.24	0.0740357
Gene1376	3.29174e-08	-0.444323	0.006	0.166	0.00197616
Gene16213	6.01266e-07	-0.44448	0.057	0.225	0.0360964
Gene15009	1.91183e-06	-0.445097	0.103	0.287	0.114775
Gene9001	2.49618e-06	-0.446395	0.034	0.172	0.149856
Gene2089	3.58248e-07	-0.446412	0.069	0.249	0.0215071
Gene12440	5.01226e-06	-0.446499	0.08	0.247	0.300906
Gene7448	1.35076e-09	-0.446774	0.017	0.214	8.10916e-05
Gene916	0.00200987	-0.44687	0.155	0.268	1
Gene9463	1.26716e-05	-0.44799	0.08	0.231	0.760725
LZX-CL12554.Contig1-All-g	1.78334e-08	-0.448679	0.006	0.172	0.00107061
Gene1521	7.86614e-08	-0.448921	0.04	0.213	0.00472236
Gene14031	0.000228396	-0.449136	0.023	0.115	1
Gene12800	2.55759e-07	-0.449796	0.017	0.169	0.0153542
Gene3374	6.9011e-05	-0.449964	0.046	0.163	1
Gene9405	0.000442777	-0.450164	0.052	0.151	1
Gene31666	0.00144022	-0.450288	0.299	0.398	1
Gene16273	4.65037e-06	-0.451058	0.052	0.193	0.27918
Gene14226	3.08047e-06	-0.451466	0.046	0.192	0.184933
Gene2263	0.00821841	-0.45164	0.167	0.253	1
Gene26615	1.05088e-09	-0.451801	0.011	0.207	6.30887e-05
Gene7120	3.22523e-08	-0.451881	0.08	0.287	0.00193623
Gene12201	1.13612e-07	-0.452355	0.023	0.183	0.0068206
Gene4786	2.28719e-05	-0.453436	0.063	0.198	1
Gene9557	0.00549233	-0.453687	0.098	0.187	1
Gene13751	1.76413e-07	-0.453884	0.017	0.172	0.0105908
Gene19225	9.39182e-06	-0.454052	0.069	0.216	0.563829
Gene38372	0.000219407	-0.454297	0.115	0.254	1
Gene9537	4.57634e-07	-0.454563	0.017	0.162	0.0274736
Gene252	1.47119e-07	-0.45494	0.023	0.186	0.00883214
Gene8041	1.31054e-05	-0.456284	0.046	0.177	0.78677
Gene10957	1.69991e-07	-0.456297	0.057	0.238	0.0102052
Gene16623	0.0293359	-0.456516	0.103	0.169	1
Gene19081	4.73114e-06	-0.456887	0.063	0.213	0.284029
LZX-CL4802.Contig8-All-g	0.000512191	-0.457048	0.489	0.289	1
Gene13485	3.1902e-06	-0.457582	0.017	0.144	0.191521
Gene13586	2.09092e-09	-0.457802	0.121	0.385	0.000125526
Gene14858	4.7726e-06	-0.458082	0.052	0.193	0.286518
Gene29739	8.4631e-08	-0.45861	0.023	0.186	0.00508073
Gene15028	4.30942e-05	-0.460474	0.046	0.166	1
Gene15307	3.68924e-06	-0.461199	0.075	0.234	0.22148
Gene18308	1.67931e-06	-0.461529	0.063	0.223	0.100816
LZX-Unigene25625-All-g	0.009494	-0.461608	0.799	0.732	1
Gene13823	4.68918e-06	-0.461902	0.046	0.189	0.28151
Gene5262	1.9323e-08	-0.462062	0.023	0.198	0.00116004
Gene13866	7.21841e-08	-0.462309	0.029	0.199	0.0043335
Gene14943	0.000140876	-0.462445	0.069	0.19	1
Gene66538	9.45945e-09	-0.462446	0.011	0.189	0.000567889
Gene35361	0.000103486	-0.462613	0.086	0.214	1
Gene377	2.36865e-07	-0.462895	0.029	0.19	0.01422
Gene11296	2.26109e-07	-0.463116	0.029	0.189	0.0135742
Gene38560	6.99793e-07	-0.463935	0.023	0.169	0.0420114
Gene15162	5.64651e-09	-0.464343	0.017	0.201	0.000338983
Gene5716	3.08864e-07	-0.464854	0.052	0.223	0.0185423
Gene17990	7.73715e-09	-0.46506	0.017	0.198	0.000464492
Gene12295	6.5469e-08	-0.465746	0.034	0.21	0.00393036
Gene12679	0.00565417	-0.466001	0.046	0.117	1
Gene15312	8.6447e-06	-0.468748	0.086	0.243	0.518976
Gene16343	2.04967e-07	-0.468767	0.103	0.31	0.012305
Gene8035	0.0135339	-0.469245	0.213	0.299	1
Gene15461	3.72787e-07	-0.469595	0.086	0.266	0.0223799
Gene12818	5.10178e-05	-0.46979	0.167	0.325	1
Gene13051	2.26349e-07	-0.469905	0.098	0.301	0.0135886
Gene15178	0.000335189	-0.470852	0.04	0.136	1
Gene2580	6.66242e-05	-0.471239	0.218	0.376	1
Gene47472	7.20167e-09	-0.471366	0.034	0.228	0.000432345
Gene12535	9.22985e-06	-0.47211	0.086	0.241	0.554105
Gene16201	9.48272e-06	-0.472269	0.069	0.217	0.569286
Gene8982	2.21115e-07	-0.472379	0.052	0.225	0.0132744
Gene9888	4.3631e-07	-0.472785	0.011	0.153	0.0261935
Gene6603	3.16702e-09	-0.472972	0.075	0.295	0.000190129
LZX-CL10338.Contig2-All-g	0.000413915	-0.472988	0.356	0.469	1
Gene10124	3.45298e-07	-0.473649	0.034	0.195	0.0207296
Gene12605	9.69084e-07	-0.474376	0.034	0.184	0.058178
Gene10720	0.000190971	-0.474688	0.287	0.424	1
Gene2261	4.32575e-07	-0.475787	0.121	0.329	0.0259692
Gene9855	1.33775e-07	-0.475841	0.023	0.183	0.00803107
Gene319	7.62078e-07	-0.475994	0.063	0.232	0.0457506
Gene2146	0.000167307	-0.476023	0.046	0.153	1
Gene4363	3.89584e-07	-0.476462	0.046	0.211	0.0233883
Gene13810	2.99025e-09	-0.477149	0.046	0.254	0.000179517
Gene24762	5.06864e-06	-0.477639	0.103	0.272	0.304291
Gene6368	0.00253204	-0.479616	0.103	0.199	1
Gene18657	2.32072e-08	-0.480851	0.023	0.199	0.00139322
Gene15835	0.000396929	-0.481513	0.075	0.184	1
Gene69841	0.000136435	-0.482934	0.132	0.265	1
Gene16672	8.2645e-05	-0.483983	0.092	0.232	1
Gene6297	3.51983e-07	-0.484199	0.029	0.186	0.0211309
Gene19947	6.59081e-07	-0.484467	0.103	0.287	0.0395673
Gene2691	1.69161e-06	-0.485049	0.08	0.251	0.101554
Gene68601	5.77849e-06	-0.4856	0.029	0.16	0.346906
LZX-CL1023.Contig11-All-g	9.20975e-06	-0.485934	0.213	0.391	0.552898
LZX-CL283.Contig1-All-g	0.00241869	-0.485982	0.925	0.841	1
LZX-Unigene36542-All-g	0.000501925	-0.486428	0.172	0.293	1
Gene65786	1.11609e-05	-0.486451	0.126	0.296	0.670032
LZX-Unigene20604-All-g	2.39292e-08	-0.487625	0.046	0.237	0.00143657
Gene5515	1.77113e-06	-0.488104	0.011	0.139	0.106328
Gene16526	2.2352e-06	-0.488178	0.103	0.274	0.134188
Gene26990	3.77721e-07	-0.489211	0.017	0.163	0.0226761
Gene28272	0.00088939	-0.489379	0.08	0.183	1
LZX-CL11488.Contig15-All-g	4.34603e-07	-0.490143	0.793	0.856	0.026091
Gene19727	1.96482e-08	-0.49062	0.098	0.323	0.00117956
Gene15575	1.06421e-05	-0.490742	0.034	0.163	0.638886
Gene13712	2.46448e-07	-0.491194	0.034	0.196	0.0147953
Gene14363	1.22488e-08	-0.491987	0.034	0.223	0.000735342
Gene26335	7.64359e-08	-0.492448	0.006	0.157	0.00458875
Gene19573	8.29126e-08	-0.493062	0.023	0.19	0.00497758
Gene9187	7.32766e-11	-0.493344	0.132	0.445	4.39909e-06
Gene8283	1.5286e-05	-0.493794	0.069	0.213	0.917681
Gene52687	1.24855e-05	-0.494068	0.23	0.407	0.749555
Gene7069	6.95563e-08	-0.494666	0.034	0.208	0.00417574
Gene13876	7.26024e-06	-0.495053	0.046	0.186	0.435861
Gene19232	6.7279e-08	-0.495368	0.115	0.335	0.00403903
Gene1780	8.64903e-08	-0.495564	0.052	0.229	0.00519236
Gene7385	8.369e-07	-0.49572	0.017	0.157	0.0502424
Gene27561	1.34504e-09	-0.496065	0.017	0.211	8.07481e-05
Gene25799	6.89235e-07	-0.496493	0.057	0.223	0.0413776
Gene7986	2.3785e-08	-0.497234	0.04	0.228	0.00142791
Gene29971	2.85229e-09	-0.497266	0.006	0.187	0.000171234
Gene17517	0.000145437	-0.497596	0.224	0.361	1
Gene2195	3.0462e-05	-0.497678	0.207	0.367	1
Gene19435	3.43806e-08	-0.497878	0.029	0.204	0.002064
Gene15031	0.000371161	-0.498129	0.115	0.235	1
Gene13739	3.01566e-08	-0.498143	0.034	0.213	0.00181042
Gene31148	4.66677e-08	-0.498905	0.011	0.175	0.00280165
Gene5393	6.74844e-08	-0.499235	0.046	0.228	0.00405136
Gene67315	0.000680947	-0.499467	0.029	0.111	1
Gene13597	1.14689e-07	-0.500199	0.011	0.166	0.00688525
LZX-CL8406.Contig2-All-g	7.0166e-07	-0.500447	0.161	0.356	0.0421235
Gene5714	1.23589e-07	-0.500607	0.023	0.184	0.00741955
Gene16321	1.89861e-10	-0.500747	0.017	0.228	1.13981e-05
Gene19687	4.06435e-06	-0.501606	0.121	0.31	0.243999
Gene7476	2.2589e-06	-0.502204	0.04	0.186	0.135611
Gene9515	2.1197e-07	-0.502329	0.075	0.259	0.0127254
Gene10900	0.0001209	-0.503403	0.029	0.13	1
Gene520	1.27648e-08	-0.504017	0.023	0.205	0.000766324
Gene17744	1.39571e-07	-0.504019	0.098	0.301	0.00837898
Gene7112	7.9883e-08	-0.50441	0.034	0.202	0.00479569
Gene16264	8.16786e-08	-0.504605	0.063	0.249	0.0049035
Gene3648	1.4428e-09	-0.504866	0.017	0.214	8.66172e-05
Gene28452	3.44235e-05	-0.505242	0.069	0.207	1
Gene16778	1.484e-07	-0.505588	0.04	0.207	0.00890907
Gene18266	4.30802e-08	-0.505637	0.046	0.232	0.00258627
Gene10559	3.19988e-07	-0.506153	0.052	0.223	0.0192102
Gene14864	4.88583e-06	-0.506242	0.983	0.964	0.293316
Gene10955	9.04742e-06	-0.506966	0.098	0.263	0.543153
Gene17027	1.80659e-08	-0.507372	0.006	0.171	0.00108457
LZX-CL10347.Contig1-All-g	2.12249e-06	-0.508194	0.632	0.717	0.127421
Gene16530	3.32931e-07	-0.508197	0.086	0.275	0.0199872
Gene9516	1.33042e-05	-0.508431	0.057	0.195	0.798702
Gene16661	2.19428e-06	-0.51032	0.086	0.251	0.131731
Gene16177	5.02497e-07	-0.510641	0.063	0.234	0.0301669
Gene1422	0.013675	-0.511405	0.19	0.272	1
Gene1672	4.31075e-07	-0.511607	0.086	0.265	0.0258791
Gene14643	0.000346773	-0.511798	0.046	0.147	1
Gene18484	8.97312e-08	-0.512118	0.063	0.247	0.00538692
Gene9389	0.0138039	-0.512464	0.138	0.219	1
Gene19459	4.03226e-05	-0.51309	0.046	0.168	1
Gene17459	1.86604e-06	-0.513239	0.046	0.196	0.112026
Gene13834	1.5989e-09	-0.513775	0.046	0.262	9.59885e-05
Gene3130	7.469e-07	-0.514345	0.052	0.213	0.0448394
Gene1339	6.97532e-07	-0.514411	0.052	0.216	0.0418757
Gene24302	0.00177607	-0.517312	0.132	0.241	1
Gene18900	2.75806e-07	-0.517334	0.023	0.175	0.0165577
Gene12526	9.74716e-06	-0.518344	0.086	0.235	0.585161
Gene14433	1.90479e-06	-0.518574	0.011	0.139	0.114352
Gene16214	1.867e-08	-0.519897	0.052	0.241	0.00112084
Gene4297	8.005e-08	-0.520727	0.04	0.213	0.00480572
Gene14973	2.54955e-05	-0.521004	0.621	0.707	1
Gene452	2.97719e-07	-0.521191	0.057	0.228	0.0178733
Gene16016	1.73188e-06	-0.521455	0.086	0.251	0.103971
Gene14016	2.38114e-06	-0.521702	0.04	0.181	0.142949
Gene15258	1.23288e-06	-0.521762	0.069	0.235	0.0740148
Gene18374	2.53046e-09	-0.521792	0.023	0.214	0.000151914
Gene13055	0.00016018	-0.521868	0.075	0.195	1
Gene25698	1.78276e-07	-0.521869	0.08	0.268	0.0107026
Gene15078	3.38639e-08	-0.522475	0.052	0.244	0.00203299
Gene15034	3.089e-07	-0.523238	0.109	0.313	0.0185445
Gene16203	3.56879e-06	-0.52385	0.08	0.241	0.214249
Gene18164	1.45837e-08	-0.524476	0.04	0.229	0.000875517
Gene13812	1.48135e-06	-0.525019	0.103	0.278	0.0889315
Gene47519	2.34823e-09	-0.525395	0.029	0.225	0.000140974
Gene12642	0.00671391	-0.525969	0.052	0.123	1
Gene12244	1.58736e-07	-0.526501	0.034	0.199	0.00952956
Gene20672	0.007679	-0.527141	0.109	0.196	1
Gene18954	2.2214e-07	-0.528093	0.063	0.244	0.013336
Gene26262	5.80345e-06	-0.529283	0.195	0.075	0.348404
Gene4615	1.86857e-09	-0.529387	0.052	0.26	0.000112178
Gene17726	1.80556e-09	-0.530041	0.115	0.362	0.000108395
Gene5529	1.27717e-06	-0.530392	0.172	0.361	0.0766737
Gene7064	3.02988e-07	-0.530578	0.086	0.278	0.0181896
LZX-Unigene17941-All-g	8.82599e-08	-0.532207	0.075	0.262	0.00529859
Gene16185	7.79678e-08	-0.532819	0.011	0.168	0.00468072
Gene19407	1.94704e-07	-0.533726	0.069	0.246	0.0116888
Gene10345	3.03333e-08	-0.534212	0.063	0.26	0.00182103
Gene3300	2.29553e-07	-0.534333	0.023	0.181	0.013781
Gene4562	4.49942e-06	-0.534444	0.052	0.201	0.270118
Gene12572	2.74457e-09	-0.536949	0.029	0.226	0.000164767
Gene17392	9.90471e-07	-0.538228	0.086	0.256	0.059462
Gene16489	2.01006e-06	-0.538807	0.092	0.257	0.120672
Gene26696	7.88649e-10	-0.540673	0.029	0.232	4.73458e-05
LZX-CL12616.Contig6-All-g	1.47021e-06	-0.540835	0.04	0.187	0.0882626
Gene28116	1.63751e-10	-0.541168	0.011	0.219	9.83061e-06
Gene12486	0.0005197	-0.541255	0.236	0.362	1
Gene5433	1.51719e-05	-0.54128	0.098	0.253	0.910828
Gene20050	4.3068e-09	-0.541515	0.034	0.228	0.000258554
Gene18051	1.96885e-09	-0.541983	0.034	0.234	0.000118198
Gene9440	3.1752e-07	-0.542361	0.069	0.246	0.019062
LZX-Unigene40544-All-g	9.82759e-09	-0.543053	0.034	0.225	0.00058999
Gene8957	2.26791e-08	-0.543805	0.115	0.347	0.00136152
Gene58734	4.20605e-08	-0.544004	0.006	0.165	0.00252506
Gene6	4.57552e-08	-0.544221	0.08	0.281	0.00274687
Gene7548	0.000218765	-0.545539	0.057	0.165	1
Gene3454	6.3272e-07	-0.546103	0.052	0.217	0.0379847
Gene16225	9.36414e-09	-0.547266	0.086	0.307	0.000562167
Gene13952	4.39309e-07	-0.547421	0.075	0.251	0.0263735
Gene64656	1.85104e-07	-0.547504	0.046	0.216	0.0111125
Gene13690	4.52793e-09	-0.54878	0.086	0.304	0.00027183
Gene13979	1.64293e-05	-0.549031	0.132	0.299	0.986319
Gene12238	5.07795e-08	-0.549034	0.046	0.223	0.0030485
Gene17299	1.56082e-06	-0.55026	0.057	0.211	0.0937021
Gene2127	5.90492e-07	-0.55206	0.069	0.24	0.0354496
Gene7666	1.19044e-08	-0.5523	0.029	0.216	0.000714668
LZX-CL2970.Contig4-All-g	0.000481551	-0.552815	0.408	0.509	1
Gene14501	1.67779e-08	-0.552893	0.075	0.28	0.00100724
Gene6728	0.000546586	-0.553378	0.04	0.133	1
Gene11137	0.00133633	-0.556034	0.138	0.256	1
Gene980	5.59692e-07	-0.55671	0.092	0.28	0.0336006
Gene10854	0.0208322	-0.557014	0.621	0.463	1
Gene3970	4.18875e-08	-0.557285	0.086	0.296	0.00251468
Gene6389	1.08793e-07	-0.557383	0.075	0.266	0.00653127
Gene10077	1.06624e-10	-0.558896	0.006	0.213	6.40104e-06
Gene6325	1.49888e-08	-0.56127	0.109	0.334	0.000899836
Gene14915	1.96631e-09	-0.563091	0.075	0.299	0.000118045
Gene6536	1.15169e-05	-0.564761	0.08	0.229	0.691405
Gene7452	1.10028e-07	-0.565779	0.057	0.235	0.00660539
Gene8014	8.07212e-07	-0.565916	0.098	0.275	0.0484602
Gene19336	2.33284e-08	-0.566313	0.075	0.275	0.0014005
Gene1717	9.33923e-07	-0.566711	0.034	0.184	0.0560671
Gene3665	3.6381e-07	-0.568632	0.109	0.302	0.021841
Gene17119	1.07447e-05	-0.568855	0.08	0.229	0.645049
Gene7764	8.16838e-05	-0.569443	0.034	0.144	1
Gene11011	3.8691e-05	-0.569584	0.063	0.192	1
LZX-Unigene191-All-g	9.5213e-10	-0.569722	0.914	0.93	5.71602e-05
Gene21652	1.84475e-07	-0.570311	0.155	0.362	0.0110748
Gene32351	4.14672e-08	-0.572103	0.075	0.271	0.00248944
LZX-Unigene35971-All-g	5.33042e-06	-0.572636	0.27	0.431	0.320007
Gene10420	0.0166993	-0.57275	0.063	0.126	1
LZX-CL3964.Contig3-All-g	0.000248561	-0.573886	0.368	0.487	1
Gene13669	8.24479e-08	-0.574788	0.086	0.281	0.00494968
Gene15087	3.11684e-09	-0.575101	0.034	0.234	0.000187117
Gene9066	4.29529e-08	-0.575164	0.069	0.265	0.00257864
Gene10536	5.0428e-09	-0.575541	0.034	0.228	0.00030274
Gene4698	3.41416e-09	-0.576074	0.023	0.216	0.000204966
Gene8210	3.63914e-09	-0.576343	0.023	0.211	0.000218472
Gene5259	3.39656e-11	-0.576976	0	0.213	2.03909e-06
Gene17575	2.60404e-08	-0.577581	0.052	0.237	0.00156331
Gene16684	1.64728e-09	-0.577601	0.069	0.292	9.8893e-05
Gene5638	7.77848e-09	-0.577767	0.052	0.257	0.000466973
Gene10478	4.37241e-09	-0.577883	0.069	0.283	0.000262493
Gene6669	3.11097e-09	-0.577952	0.103	0.335	0.000186764
Gene13808	4.67486e-07	-0.579673	0.057	0.223	0.0280651
Gene2067	0.000290024	-0.580668	0.023	0.112	1
Gene5337	8.06861e-08	-0.581012	0.121	0.32	0.00484391
Gene14495	2.13825e-06	-0.581184	0.098	0.268	0.128368
Gene14146	1.74421e-07	-0.581708	0.069	0.249	0.0104712
Gene10934	0.00531299	-0.581715	0.069	0.147	1
Gene10295	2.91362e-06	-0.582033	0.155	0.346	0.174917
Gene60042	1.93851e-06	-0.582104	0.052	0.199	0.116377
Gene1716	1.726e-08	-0.582647	0.052	0.244	0.00103619
Gene13730	3.75736e-06	-0.582983	0.126	0.301	0.225569
Gene256	2.47886e-08	-0.583964	0.075	0.277	0.00148816
Gene15011	1.13777e-07	-0.584012	0.086	0.278	0.00683047
Gene12083	1.35939e-08	-0.58406	0.069	0.275	0.000816097
Gene19418	2.71233e-09	-0.585917	0.046	0.249	0.000162832
Gene4685	3.12128e-09	-0.587073	0.04	0.243	0.000187383
Gene15856	0.00259692	-0.58757	0.092	0.19	1
Gene11046	0.00038131	-0.58766	0.402	0.501	1
Gene7392	5.47009e-08	-0.587777	0.075	0.272	0.00328391
Gene2905	8.70114e-08	-0.589049	0.075	0.266	0.00522364
Gene1634	9.49133e-08	-0.589287	0.075	0.266	0.00569802
Gene5754	1.18774e-08	-0.589809	0.04	0.225	0.000713045
Gene8807	2.60195e-07	-0.589814	0.046	0.214	0.0156205
Gene262	1.09337e-06	-0.589984	0.155	0.34	0.0656396
[truncated: 561 more rows]

## Sheet: 5.CTSG
gene	p_val	avg_log2FC	pct.1	pct.2	p_val_adj
LZX-CL9932.Contig5-All-g	3.478e-06	5.7122	0.139	0	0.208798
LZX-CL8446.Contig7-All-g	1.8384e-11	3.57104	0.278	0	1.10367e-06
Gene25094	7.93468e-13	3.19648	0.653	0.235	4.76351e-08
LZX-CL12411.Contig3-All-g	3.61534e-05	2.7474	0.111	0	1
Gene29758	0.0025185	1.96174	0.278	0.134	1
LZX-CL11161.Contig1-All-g	6.44643e-08	1.91775	0.792	0.758	0.00387005
LZX-CL7804.Contig3-All-g	1.21692e-09	1.87254	0.625	0.295	7.30564e-05
Gene17955	3.68805e-05	1.85015	0.167	0.02	1
Gene52707	8.76332e-08	1.80496	0.681	0.544	0.00526097
Gene9105	0.000116654	1.69928	0.375	0.188	1
Gene5892	1.9542e-05	1.68934	0.458	0.242	1
Gene5718	0.000111297	1.6887	0.167	0.027	1
LZX-Unigene23984-All-g	3.67442e-06	1.61958	0.792	0.758	0.22059
LZX-CL9611.Contig4-All-g	2.34596e-08	1.61923	0.653	0.362	0.00140838
LZX-CL193.Contig6-All-g	0.0231233	1.61197	0.333	0.242	1
LZX-Unigene41827-All-g	0.00826606	1.55237	0.708	0.705	1
Gene24510	9.44946e-09	1.54128	0.583	0.181	0.000567289
LZX-CL12007.Contig6-All-g	0.000314427	1.53516	0.375	0.195	1
Gene22392	3.15691e-06	1.52289	0.333	0.101	0.189522
LZX-CL12055.Contig3-All-g	1.0187e-07	1.49585	0.292	0.04	0.00611565
Gene22396	3.00508e-06	1.49217	0.333	0.101	0.180407
Gene22394	1.50567e-05	1.47608	0.292	0.087	0.903914
Gene13003	0.0335747	1.46738	0.194	0.101	1
Gene24511	1.57786e-08	1.45737	0.583	0.181	0.000947253
Gene22395	3.63468e-05	1.4461	0.306	0.107	1
Gene10865	2.66982e-07	1.44102	0.694	0.544	0.016028
Gene18790	0.00706041	1.43843	0.778	0.785	1
LZX-Unigene5772-All-g	0.00040156	1.42591	0.472	0.322	1
LZX-Unigene61898-All-g	1.37778e-07	1.40633	0.681	0.49	0.00827137
Gene22397	1.07976e-05	1.39445	0.306	0.094	0.648225
Gene16228	5.84087e-06	1.39328	0.444	0.201	0.350651
Gene22962	2.4264e-07	1.37644	0.486	0.168	0.0145667
LZX-CL2672.Contig2-All-g	4.46971e-05	1.36444	0.306	0.107	1
LZX-CL6014.Contig7-All-g	0.000250155	1.35916	0.542	0.383	1
Gene26358	8.86814e-08	1.34953	0.528	0.181	0.0053239
LZX-CL12055.Contig2-All-g	1.22046e-06	1.31286	0.778	0.544	0.0732692
Gene12188	0.00735551	1.29215	0.167	0.06	1
LZX-CL8977.Contig2-All-g	0.0393983	1.28542	0.486	0.456	1
LZX-CL12411.Contig1-All-g	3.61534e-05	1.27421	0.111	0	1
LZX-Unigene15295-All-g	5.68996e-11	1.27349	0.972	0.872	3.41591e-06
LZX-CL8760.Contig12-All-g	0.000119817	1.25883	0.222	0.054	1
LZX-Unigene45790-All-g	3.12702e-14	1.24643	0.972	0.906	1.87727e-09
Gene66536	9.96608e-07	1.23725	0.75	0.617	0.0598304
LZX-CL3239.Contig3-All-g	5.10893e-06	1.22604	0.653	0.51	0.306709
Gene27091	0.00185519	1.21606	0.722	0.919	1
LZX-CL7304.Contig2-All-g	0.0129363	1.21349	0.514	0.47	1
LZX-Unigene20248-All-g	0.00205361	1.21235	0.5	0.369	1
LZX-CL9473.Contig3-All-g	0.000259771	1.20421	0.347	0.161	1
Gene17698	0.00743512	1.17299	0.264	0.141	1
LZX-CL9275.Contig5-All-g	0.00231798	1.17016	0.236	0.101	1
Gene12277	0.0158336	1.16838	0.444	0.383	1
Gene8000	0.000299236	1.1516	0.472	0.295	1
Gene60874	0.00292744	1.14841	0.111	0.02	1
Gene43647	0.0335214	1.12516	0.347	0.262	1
LZX-Unigene12337-All-g	0.00917697	1.12303	0.514	0.456	1
LZX-CL3183.Contig2-All-g	0.00204932	1.10652	0.625	0.564	1
LZX-CL11720.Contig1-All-g	1.96228e-05	1.10488	0.208	0.034	1
Gene5371	0.00566464	1.09802	0.389	0.255	1
Gene10831	0.00441307	1.09482	0.389	0.255	1
Gene44439	0.00228058	1.09358	0.208	0.074	1
LZX-CL6789.Contig1-All-g	0.000430672	1.09266	0.792	0.859	1
LZX-CL7800.Contig1-All-g	0.0314826	1.0922	0.194	0.107	1
Gene21198	0.000111672	1.08028	0.583	0.396	1
Gene28224	0.00116274	1.07979	0.597	0.584	1
Gene7375	0.000287666	1.07749	0.625	0.49	1
LZX-CL12545.Contig8-All-g	0.000475489	1.07586	0.319	0.141	1
LZX-Unigene25596-All-g	0.00107527	1.06907	0.389	0.235	1
LZX-Unigene6050-All-g	0.0216477	1.06138	0.347	0.248	1
LZX-Unigene9605-All-g	0.0181224	1.05718	0.25	0.141	1
Gene10976	1.47661e-07	1.04503	0.833	0.752	0.00886468
LZX-Unigene25323-All-g	0.0035475	1.04249	0.764	0.812	1
LZX-CL10167.Contig2-All-g	0.00684036	1.04191	0.5	0.396	1
Gene70	0.000101432	1.04182	0.306	0.107	1
LZX-Unigene7025-All-g	0.0332776	1.03934	0.292	0.201	1
LZX-Unigene49274-All-g	0.00184014	1.03805	0.181	0.054	1
LZX-CL9274.Contig3-All-g	0.0076516	1.03281	0.167	0.06	1
Gene11706	0.000805923	1.02947	0.444	0.295	1
Gene5288	1.94385e-05	1.02893	0.597	0.396	1
Gene2362	9.57463e-05	1.02581	0.472	0.235	1
Gene29130	2.94437e-06	1.01335	0.306	0.067	0.176762
LZX-Unigene41265-All-g	0.0359238	1.00258	0.472	0.463	1
Gene3470	0.0287668	0.988412	0.528	0.55	1
Gene11391	0.000313763	0.985314	0.125	0.013	1
LZX-CL2691.Contig2-All-g	0.00854837	0.977133	0.236	0.114	1
LZX-Unigene23996-All-g	0.0138908	0.967888	0.222	0.114	1
Gene16186	0.00642266	0.9647	0.417	0.309	1
Gene22961	1.04161e-07	0.952168	0.861	0.779	0.00625318
Gene5287	3.63523e-05	0.948808	0.181	0.027	1
LZX-Unigene18379-All-g	0.0026252	0.942379	0.667	0.638	1
Gene17691	0.00911435	0.940836	0.125	0.034	1
LZX-CL3744.Contig1-All-g	0.000226773	0.937244	0.111	0.007	1
Gene13369	0.0448072	0.927592	0.125	0.054	1
Gene24680	0.0147544	0.92023	0.222	0.114	1
Gene12271	1.29406e-05	0.918892	0.833	0.765	0.776874
Gene20723	0.000263069	0.918546	0.236	0.074	1
LZX-CL7296.Contig2-All-g	0.00122125	0.913863	0.347	0.168	1
Gene59924	0.00349656	0.913543	0.819	0.785	1
LZX-CL3889.Contig1-All-g	3.37178e-05	0.905736	0.75	0.644	1
Gene13075	5.08342e-09	0.901364	0.903	0.812	0.000305178
Gene12759	0.0064915	0.894398	0.597	0.564	1
Gene40779	0.00706679	0.89334	0.208	0.087	1
Gene1416	0.0141703	0.892433	0.569	0.544	1
Gene1681	0.00194578	0.882343	0.528	0.396	1
Gene5785	0.00026413	0.865514	0.778	0.752	1
Gene23371	1.0918e-09	0.859007	0.903	0.866	6.55449e-05
Gene10470	0.000826227	0.854589	0.667	0.557	1
Gene23868	0.00141932	0.848459	0.319	0.148	1
Gene35411	0.0417483	0.842235	1	0.933	1
LZX-CL12642.Contig1-All-g	0.0421206	0.842151	0.583	0.557	1
LZX-CL853.Contig3-All-g	0.000109951	0.83996	0.806	0.698	1
Gene3099	7.01357e-06	0.83519	0.833	0.698	0.421053
LZX-CL399.Contig1-All-g	2.34501e-07	0.832659	1	0.94	0.014078
Gene17991	0.00359288	0.83158	0.125	0.027	1
Gene16585	0.0189942	0.829857	0.375	0.268	1
Gene18238	1.34379e-07	0.822785	0.986	0.98	0.00806728
LZX-Unigene56812-All-g	0.0021328	0.821354	0.208	0.074	1
Gene37498	0.0215728	0.816927	0.167	0.074	1
Gene12497	0.0334002	0.814593	0.292	0.188	1
LZX-CL11057.Contig5-All-g	0.00767849	0.812225	0.194	0.081	1
Gene20722	0.00698644	0.809261	0.389	0.262	1
Gene19800	3.16896e-09	0.80439	1	0.987	0.000190245
LZX-Unigene10282-All-g	0.0151719	0.804149	0.583	0.557	1
Gene15213	0.0115575	0.80289	0.444	0.322	1
Gene13258	0.0399765	0.798683	0.542	0.497	1
LZX-CL6223.Contig2-All-g	3.61534e-05	0.794516	0.111	0	1
Gene29879	0.0261092	0.787489	0.181	0.087	1
Gene12899	4.56465e-08	0.78729	0.903	0.852	0.00274034
Gene15150	2.51562e-06	0.786588	0.903	0.839	0.151023
Gene19063	0.00654143	0.77896	0.694	0.651	1
Gene10782	0.0039648	0.772729	0.611	0.537	1
LZX-CL7421.Contig2-All-g	1.19512e-06	0.771082	1	0.953	0.0717481
LZX-CL607.Contig11-All-g	0.00292744	0.769239	0.111	0.02	1
Gene58420	0.0417182	0.768803	0.222	0.128	1
Gene9037	0.00574651	0.765645	0.431	0.295	1
LZX-Unigene9587-All-g	0.0271196	0.765533	0.639	0.698	1
LZX-CL9866.Contig1-All-g	0.00595486	0.764916	0.681	0.631	1
Gene15755	0.0420328	0.762665	0.236	0.141	1
LZX-Unigene8176-All-g	0.0487668	0.762599	0.556	0.51	1
Gene5548	8.80384e-05	0.755064	0.861	0.832	1
LZX-Unigene13198-All-g	0.0137485	0.748926	0.5	0.43	1
Gene19037	1.01364e-08	0.74855	1	0.987	0.000608528
Gene13105	8.74423e-08	0.746076	0.944	0.893	0.00524951
LZX-Unigene35985-All-g	0.00529742	0.744123	0.778	0.772	1
LZX-Unigene10659-All-g	0.00524061	0.741945	0.222	0.094	1
Gene5790	1.86386e-07	0.74159	0.917	0.846	0.0111895
Gene70843	0.0160712	0.73706	0.208	0.101	1
LZX-CL10279.Contig1-All-g	0.0140633	0.735594	0.125	0.04	1
LZX-Unigene30520-All-g	0.0019567	0.733957	0.972	0.94	1
Gene15664	0.00460688	0.728856	0.75	0.765	1
Gene9167	1.70277e-08	0.724696	0.986	0.987	0.00102224
Gene15006	0.0182455	0.724066	0.611	0.57	1
LZX-Unigene61755-All-g	0.00186474	0.721825	0.764	0.685	1
Gene12427	0.00102362	0.719107	0.806	0.758	1
Gene14003	0.00361735	0.716868	0.111	0.02	1
Gene12529	0.0147821	0.716591	0.569	0.49	1
LZX-Unigene51392-All-g	4.53495e-06	0.715713	1	0.913	0.272251
Gene5320	1.38551e-05	0.714399	0.958	0.933	0.831774
Gene26408	0.00419	0.710591	0.222	0.087	1
Gene20893	0.0318218	0.709832	0.167	0.081	1
LZX-CL171.Contig1-All-g	0.00843066	0.707892	0.125	0.034	1
Gene6296	1.01246e-06	0.705993	0.903	0.826	0.0607819
LZX-Unigene35-All-g	1.3672e-06	0.704651	0.986	0.933	0.0820783
Gene7436	0.00280377	0.702584	0.139	0.034	1
LZX-CL10075.Contig4-All-g	0.0247359	0.700248	0.139	0.054	1
Gene6359	0.0370817	0.699237	0.361	0.275	1
LZX-CL11189.Contig1-All-g	0.00734127	0.697695	0.569	0.503	1
Gene68774	0.00525804	0.687495	0.208	0.087	1
LZX-CL11488.Contig5-All-g	0.0319433	0.67564	0.208	0.107	1
LZX-Unigene7596-All-g	0.000221003	0.673376	0.111	0.007	1
Gene54841	0.04897	0.672805	0.403	0.322	1
Gene2254	7.83341e-07	0.671852	0.986	0.966	0.0470271
Gene18250	2.22052e-08	0.671252	0.986	0.953	0.00133307
Gene2147	1.96442e-08	0.671249	0.986	0.973	0.00117932
Gene12517	0.0112833	0.66814	0.639	0.617	1
LZX-Unigene7682-All-g	0.00841706	0.660294	0.875	0.866	1
Gene37204	0.0140427	0.655693	0.153	0.054	1
LZX-CL2195.Contig2-All-g	1.73752e-05	0.651326	0.917	0.852	1
Gene746	9.18617e-06	0.648977	1	0.987	0.551482
Gene14901	8.58362e-05	0.643675	0.833	0.879	1
Gene26409	0.0109738	0.637199	0.167	0.06	1
LZX-CL399.Contig6-All-g	0.0109756	0.633463	0.181	0.067	1
LZX-Unigene30586-All-g	0.0260277	0.631197	0.125	0.047	1
Gene20672	0.0188923	0.627191	0.111	0.034	1
Gene28768	0.000221003	0.615651	0.111	0.007	1
Gene28767	0.000221003	0.615651	0.111	0.007	1
Gene17450	0.00341584	0.603359	0.111	0.02	1
Gene25265	0.0315899	0.601193	0.167	0.074	1
Gene7657	5.78056e-05	0.599169	0.986	0.933	1
Gene43253	0.00285052	0.597833	0.125	0.027	1
LZX-CL10159.Contig1-All-g	0.038678	0.589614	0.639	0.638	1
LZX-CL1648.Contig4-All-g	0.0212817	0.582499	0.639	0.564	1
LZX-CL5380.Contig1-All-g	0.0318006	0.581249	0.653	0.651	1
Gene18480	0.0195078	0.58088	0.778	0.772	1
LZX-CL11720.Contig2-All-g	0.0478922	0.57615	0.139	0.06	1
Gene18314	0.0162853	0.57482	0.681	0.631	1
LZX-CL4176.Contig8-All-g	0.0121493	0.562078	0.194	0.087	1
LZX-CL1670.Contig1-All-g	0.00110278	0.55661	0.111	0.013	1
LZX-CL7732.Contig3-All-g	0.00267857	0.553735	0.153	0.04	1
Gene40485	0.00117928	0.55179	0.125	0.02	1
Gene44	0.00263613	0.545401	0.153	0.04	1
LZX-Unigene56234-All-g	0.0107092	0.544266	0.736	0.725	1
Gene4664	0.00382962	0.543185	0.111	0.02	1
Gene62361	0.0050724	0.542256	0.917	0.906	1
Gene13044	0.00984111	0.54179	0.764	0.718	1
Gene36523	0.000141952	0.539606	0.986	0.987	1
Gene3841	0.000964012	0.538374	0.986	0.973	1
LZX-Unigene38845-All-g	0.0144398	0.537512	0.139	0.047	1
LZX-Unigene22011-All-g	0.0146792	0.529671	0.125	0.04	1
LZX-Unigene56765-All-g	0.00806072	0.52749	0.764	0.779	1
Gene17447	0.000680432	0.522922	0.972	0.98	1
Gene18959	9.17088e-08	0.521232	0.958	0.973	0.00550565
LZX-Unigene7606-All-g	0.000405295	0.502936	0.139	0.02	1
Gene56795	0.0235476	0.501607	0.139	0.054	1
Gene10501	0.00135279	0.500824	0.958	0.94	1
LZX-Unigene14404-All-g	0.011318	0.487751	0.361	0.195	1
Gene17455	0.00179052	0.486065	0.972	0.906	1
Gene28799	0.000923792	0.47306	0.111	0.013	1
Gene25144	0.00355865	0.459558	0.889	0.879	1
LZX-CL67.Contig1-All-g	0.0119919	0.458701	0.181	0.074	1
LZX-CL2095.Contig1-All-g	0.00820145	0.457431	0.111	0.027	1
Gene480	5.96987e-05	0.45562	0.958	0.926	1
Gene27276	0.0112558	0.442923	0.153	0.054	1
Gene70750	0.00230608	0.440862	0.917	0.859	1
LZX-CL8148.Contig2-All-g	0.0434739	0.439621	0.861	0.872	1
Gene8148	0.0282388	0.438092	0.819	0.819	1
Gene28800	0.0170244	0.438014	0.111	0.034	1
Gene16289	0.00534179	0.433847	0.986	0.973	1
Gene19349	0.0144398	0.433112	0.139	0.047	1
Gene18438	0.0314876	0.430308	0.125	0.047	1
Gene26254	0.0469194	0.417682	0.125	0.054	1
Gene5350	0.000166067	0.41686	0.958	0.886	1
Gene19267	0.00608719	0.407	0.806	0.785	1
Gene17507	0.0274807	0.390375	0.931	0.933	1
Gene13149	0.0370692	0.379954	0.819	0.832	1
LZX-CL2120.Contig2-All-g	0.0263397	0.37895	0.986	0.953	1
Gene16793	0.000141904	0.376799	0.958	0.966	1
LZX-Unigene5714-All-g	0.0356389	0.354919	1	0.987	1
LZX-CL607.Contig9-All-g	0.00274965	0.353504	0.125	0.027	1
Gene58725	0.0196287	0.342477	0.986	0.966	1
Gene15514	0.00638558	0.334258	0.986	0.98	1
LZX-CL182.Contig1-All-g	0.0404128	0.308498	0.111	0.04	1
Gene12956	0.0322851	0.284303	0.125	0.047	1
Gene20368	0.00654819	-0.250062	0.056	0.201	1
Gene15307	0.0426657	-0.250175	0.097	0.215	1
Gene19763	0.0242521	-0.250328	0.042	0.148	1
Gene19450	0.0445494	-0.252196	0.028	0.107	1
Gene12465	0.00547958	-0.25456	0	0.101	1
Gene16274	0.0189267	-0.255353	0.056	0.174	1
Gene1620	0.0027484	-0.256004	0.014	0.148	1
Gene7933	0.0185494	-0.256816	0.111	0.262	1
Gene17575	0.00450666	-0.256893	0.042	0.188	1
Gene6049	0.0245106	-0.2569	0.042	0.148	1
LZX-Unigene9357-All-g	0.00297002	-0.257387	0	0.114	1
Gene37250	0.00885094	-0.257811	0.014	0.121	1
Gene19435	0.00741124	-0.257818	0.014	0.121	1
Gene19499	0.0358732	-0.258035	0.028	0.114	1
Gene16557	0.0117362	-0.258816	0.014	0.114	1
LZX-Unigene46503-All-g	0.0358003	-0.259421	0.264	0.443	1
Gene4828	0.0174647	-0.259503	0.347	0.57	1
Gene8782	0.00849815	-0.259632	0.014	0.121	1
Gene14407	0.0346682	-0.260511	0.028	0.114	1
Gene18567	0.0284986	-0.260571	0.069	0.188	1
Gene9877	0.0174524	-0.260689	0.042	0.154	1
Gene19354	0.00546572	-0.260957	0.028	0.161	1
Gene17933	0.00508442	-0.262108	0.014	0.134	1
Gene3684	0.029875	-0.262304	0.181	0.349	1
Gene9509	0.015264	-0.26276	0.028	0.134	1
Gene15327	0.0258795	-0.263465	0.097	0.235	1
Gene13811	0.0339342	-0.263856	0.083	0.201	1
LZX-Unigene52760-All-g	0.0129565	-0.264199	0.056	0.188	1
Gene16468	0.0345625	-0.26422	0.208	0.369	1
Gene18197	0.035066	-0.26441	0.028	0.114	1
Gene18767	0.0120177	-0.264419	0.111	0.275	1
Gene12455	0.0390752	-0.264425	0.514	0.705	1
Gene16013	0.0319904	-0.26498	0.028	0.114	1
Gene15940	0.0176432	-0.265048	0.042	0.154	1
Gene4646	0.0412055	-0.265195	0.375	0.544	1
Gene12232	0.00873192	-0.265254	0.014	0.121	1
LZX-Unigene46484-All-g	0.0363427	-0.266135	0.069	0.174	1
Gene16237	0.0375554	-0.26623	0.042	0.134	1
Gene19257	0.0366688	-0.266313	0.083	0.201	1
LZX-CL1697.Contig11-All-g	0.000785347	-0.266887	0.028	0.201	1
Gene18904	0.0126743	-0.268079	0.083	0.228	1
Gene56326	0.00346755	-0.268081	0.014	0.141	1
LZX-CL8259.Contig5-All-g	0.00297002	-0.268449	0	0.114	1
Gene7421	0.0181252	-0.268485	0.069	0.201	1
Gene1590	0.0316526	-0.268721	0.083	0.208	1
Gene14859	0.00403642	-0.270307	0	0.107	1
LZX-Unigene22613-All-g	0.00827	-0.270369	0.014	0.121	1
Gene18431	0.048794	-0.270545	0.069	0.174	1
Gene70992	0.0118837	-0.270932	0.181	0.376	1
Gene14964	0.00478273	-0.271075	0.153	0.362	1
Gene5541	0.00450082	-0.272227	0.083	0.255	1
Gene1364	0.004832	-0.272355	0.042	0.188	1
Gene71	0.00384562	-0.272637	0.028	0.168	1
Gene12300	0.00218254	-0.273079	0	0.121	1
Gene9222	0.0135393	-0.273549	0.028	0.134	1
Gene4434	0.00508442	-0.273878	0.014	0.134	1
Gene5337	0.0254963	-0.274713	0.069	0.188	1
Gene2614	0.00547958	-0.275999	0	0.101	1
Gene8794	0.00297002	-0.277084	0	0.114	1
Gene1344	0.00701821	-0.278616	0.028	0.154	1
Gene9114	0.0182407	-0.27876	0.014	0.101	1
Gene4614	0.035066	-0.279119	0.028	0.114	1
LZX-CL5766.Contig1-All-g	0.0256715	-0.279166	0.194	0.362	1
Gene55299	0.0208476	-0.279402	0.014	0.101	1
Gene7223	0.00897141	-0.279464	0.014	0.121	1
Gene4330	0.00469186	-0.27948	0.278	0.57	1
Gene13788	0.00648772	-0.279521	0.014	0.128	1
LZX-Unigene8038-All-g	0.0119575	-0.281011	0.208	0.409	1
Gene6368	0.0414848	-0.281902	0.181	0.329	1
Gene1804	0.00218254	-0.282005	0	0.121	1
Gene38352	0.0308982	-0.282612	0.028	0.114	1
Gene5435	0.023996	-0.283911	0.042	0.148	1
Gene15406	0.00849815	-0.283922	0.014	0.121	1
Gene8106	0.00842723	-0.284529	0.181	0.376	1
Gene10439	0.0260205	-0.28462	0.028	0.121	1
LZX-Unigene41242-All-g	0.00791728	-0.284659	0.056	0.195	1
Gene5139	0.0137786	-0.284734	0.056	0.181	1
Gene18876	0.000134681	-0.284768	0.347	0.785	1
Gene741	0.00217412	-0.28519	0.097	0.295	1
Gene1880	0.0118949	-0.28565	0.014	0.114	1
Gene14223	0.0205731	-0.286273	0.014	0.101	1
Gene15824	0.0210333	-0.286535	0.056	0.174	1
LZX-CL1748.Contig23-All-g	0.0149044	-0.286545	0.028	0.134	1
Gene18566	0.0101615	-0.287269	0.111	0.275	1
LZX-CL5166.Contig3-All-g	0.00373844	-0.287355	0.042	0.195	1
Gene1588	0.0214063	-0.288167	0.014	0.101	1
Gene12320	0.0024763	-0.289217	0.139	0.369	1
Gene4390	0.00676443	-0.289438	0.028	0.154	1
Gene13716	0.0187003	-0.290097	0.167	0.342	1
Gene8107	0.00330633	-0.290756	0.194	0.43	1
Gene4796	0.0322152	-0.290895	0.333	0.523	1
Gene12111	0.00247201	-0.291038	0.056	0.228	1
Gene6240	0.045563	-0.291716	0.028	0.107	1
LZX-Unigene13532-All-g	0.00915047	-0.29192	0.139	0.322	1
Gene9824	0.0476485	-0.292731	0.028	0.107	1
Gene8791	0.00513753	-0.292792	0.028	0.161	1
Gene13467	0.0214063	-0.293957	0.014	0.101	1
LZX-Unigene61891-All-g	0.00547958	-0.294375	0	0.101	1
Gene44443	0.0101323	-0.294431	0.986	1	1
Gene20410	0.0013302	-0.294461	0.083	0.289	1
Gene256	0.0494247	-0.294786	0.097	0.208	1
Gene8096	0.0430648	-0.295131	0.028	0.107	1
LZX-CL548.Contig1-All-g	0.000873454	-0.296188	0.083	0.302	1
Gene7542	0.0234091	-0.296303	0.056	0.168	1
Gene17681	0.0172635	-0.296461	0.042	0.154	1
Gene3885	0.00547958	-0.296538	0	0.101	1
Gene22269	0.0300587	-0.29697	0.056	0.161	1
Gene9155	0.0344712	-0.296995	0.125	0.262	1
Gene16135	0.000688438	-0.297316	0.028	0.208	1
Gene11001	0.0115794	-0.29763	0.014	0.114	1
LZX-CL5646.Contig2-All-g	0.0263656	-0.297682	0.056	0.168	1
Gene6457	0.00691081	-0.29842	0.056	0.201	1
Gene2515	0.00983723	-0.298451	0.014	0.114	1
Gene16047	0.0392987	-0.298473	0.083	0.195	1
Gene7086	0.0407771	-0.298642	0.042	0.134	1
LZX-CL1023.Contig14-All-g	0.0219637	-0.29868	0.097	0.228	1
Gene1291	0.00676443	-0.298711	0.028	0.154	1
LZX-CL10700.Contig1-All-g	0.00370864	-0.298746	0.083	0.262	1
Gene19406	0.0050025	-0.298908	0.042	0.188	1
Gene22214	0.0176031	-0.29994	0.347	0.517	1
Gene13834	0.00109081	-0.300084	0.056	0.248	1
Gene6726	0.00217673	-0.300335	0.111	0.315	1
Gene1546	0.000746307	-0.300907	0.111	0.349	1
Gene11198	0.0359601	-0.300971	0.056	0.154	1
Gene14807	0.00879435	-0.301781	0.069	0.215	1
Gene17463	0.0234208	-0.302063	0.028	0.121	1
Gene14105	0.0499599	-0.303021	0.028	0.101	1
Gene5507	0.0136097	-0.303146	0.264	0.483	1
Gene13890	0.0260205	-0.303549	0.028	0.121	1
Gene7956	0.0137279	-0.3048	0.181	0.362	1
Gene1659	0.00827	-0.304933	0.014	0.121	1
Gene15159	0.00494708	-0.305504	0.014	0.134	1
Gene9347	0.0363105	-0.305795	0.056	0.154	1
Gene3512	0.00595249	-0.308784	0.042	0.181	1
Gene16230	0.0201829	-0.30899	0.028	0.128	1
LZX-CL7902.Contig3-All-g	0.0214406	-0.309046	0.125	0.268	1
Gene19233	0.000807294	-0.310028	0.014	0.174	1
Gene16967	0.00885396	-0.310287	0.153	0.356	1
Gene19256	0.0383635	-0.310422	0.125	0.262	1
Gene9515	0.000479608	-0.310466	0.028	0.208	1
Gene7096	0.00440372	-0.310926	0.083	0.262	1
Gene12325	0.0316227	-0.311489	0.028	0.114	1
Gene13657	0.00355713	-0.311609	0.236	0.49	1
LZX-CL4015.Contig1-All-g	0.00587056	-0.311743	0.222	0.45	1
Gene19634	0.0118949	-0.312706	0.014	0.114	1
LZX-Unigene24860-All-g	0.0264282	-0.312775	0.125	0.268	1
Gene16626	0.00822838	-0.312957	0.111	0.282	1
Gene7461	0.00431622	-0.313047	0.083	0.262	1
Gene11203	0.016396	-0.313177	0.014	0.107	1
Gene30059	0.00132872	-0.314354	0.806	0.933	1
Gene10173	0.0191895	-0.314484	0.167	0.336	1
Gene12499	0.00375015	-0.314498	0.028	0.168	1
Gene59996	0.013043	-0.314862	0.139	0.315	1
Gene2267	0.00103187	-0.314938	0.153	0.396	1
Gene1780	0.000592054	-0.315159	0.069	0.282	1
Gene11091	0.00997293	-0.316526	0.014	0.114	1
Gene14175	0.00361466	-0.316573	0.014	0.141	1
LZX-CL12358.Contig1-All-g	0.0317096	-0.316927	0.167	0.309	1
LZX-Unigene35371-All-g	0.014977	-0.317086	0.264	0.463	1
Gene16371	0.0253461	-0.31864	0.056	0.168	1
Gene13053	0.00403642	-0.319091	0	0.107	1
Gene4786	0.0202257	-0.319327	0.069	0.195	1
Gene54906	0.00382685	-0.319357	0.042	0.195	1
Gene8950	0.0277593	-0.319714	0.042	0.141	1
Gene5407	0.00594798	-0.320469	0.042	0.174	1
Gene16322	0.00187663	-0.320552	0.208	0.483	1
Gene15258	0.00520171	-0.320597	0.028	0.161	1
Gene38872	0.0261074	-0.321297	0.056	0.168	1
Gene18274	0.0409939	-0.321531	0.125	0.248	1
Gene8768	0.00458831	-0.32268	0.056	0.208	1
Gene14643	0.0274662	-0.322928	0.042	0.141	1
Gene16975	0.018738	-0.323173	0.014	0.101	1
Gene12155	0.00186367	-0.323383	0.069	0.262	1
Gene18928	0.0192471	-0.323664	0.014	0.101	1
Gene62467	0.0124376	-0.323701	0.083	0.228	1
Gene12657	0.0286548	-0.323909	0.042	0.141	1
Gene12164	0.0152398	-0.324987	0.069	0.201	1
Gene16309	0.0281646	-0.32513	0.097	0.228	1
Gene13577	0.0366639	-0.325267	0.056	0.154	1
Gene12360	0.000744038	-0.325467	0.292	0.651	1
Gene1938	0.0062882	-0.325856	0.111	0.289	1
Gene15309	0.00547958	-0.32657	0	0.101	1
Gene5638	0.000626657	-0.326622	0	0.148	1
Gene14575	0.0203017	-0.327862	0.014	0.101	1
Gene12255	0.024866	-0.328123	0.069	0.195	1
Gene10345	0.0135872	-0.328987	0.014	0.107	1
Gene12530	0.00121427	-0.329138	0.042	0.215	1
LZX-CL11301.Contig2-All-g	0.0011734	-0.329757	0	0.134	1
Gene16171	0.00403642	-0.330295	0	0.107	1
Gene23379	0.0200334	-0.330314	0.014	0.101	1
LZX-Unigene61002-All-g	0.0231454	-0.330597	0.278	0.463	1
LZX-Unigene45730-All-g	0.0269551	-0.331335	0.194	0.342	1
Gene21477	0.00487967	-0.331839	0.014	0.134	1
LZX-Unigene24085-All-g	0.0194825	-0.332867	0.028	0.128	1
Gene6427	0.0433926	-0.333514	0.042	0.128	1
Gene1294	0.00344342	-0.333702	0.042	0.195	1
Gene13810	0.000783121	-0.334071	0.056	0.248	1
Gene7214	0.00474734	-0.334095	0.014	0.134	1
Gene3674	0.0029279	-0.334863	0.097	0.302	1
Gene10277	0.00693268	-0.335761	0.028	0.154	1
LZX-Unigene51593-All-g	0.0109921	-0.336108	0.083	0.228	1
LZX-Unigene21879-All-g	0.0200334	-0.336209	0.014	0.101	1
Gene19123	0.0116592	-0.336463	0.028	0.141	1
Gene9561	0.0188263	-0.336638	0.042	0.154	1
Gene1324	0.0132158	-0.337224	0.028	0.134	1
Gene10952	0.0149558	-0.337755	0.278	0.477	1
Gene257	0.00633879	-0.339116	0.208	0.45	1
Gene28027	0.00166402	-0.339188	0.042	0.208	1
Gene1166	0.0100513	-0.339499	0.083	0.235	1
Gene13121	0.0109704	-0.34018	0.014	0.114	1
Gene65989	0.00341052	-0.340273	0.167	0.389	1
Gene19326	0.0392207	-0.340483	0.056	0.154	1
Gene19096	0.0211836	-0.340707	0.153	0.315	1
LZX-Unigene20-All-g	0.012233	-0.341711	0.028	0.141	1
Gene9073	0.0312587	-0.342269	0.028	0.114	1
Gene11352	0.00403642	-0.34274	0	0.107	1
Gene7957	0.0108475	-0.343033	0.083	0.235	1
Gene7693	0.00878142	-0.343499	0.069	0.221	1
Gene5387	0.00390837	-0.343812	0.014	0.134	1
Gene1395	0.0204211	-0.345226	0.028	0.128	1
Gene1537	0.0184245	-0.34543	0.042	0.154	1
LZX-Unigene191-All-g	0.00192727	-0.345526	0.903	0.973	1
Gene3762	0.018396	-0.346034	0.083	0.215	1
LZX-CL4293.Contig3-All-g	0.0156313	-0.347187	0.028	0.134	1
Gene19077	0.00149536	-0.347896	0.014	0.161	1
Gene6482	0.00218254	-0.3495	0	0.121	1
Gene26691	0.00404277	-0.349796	0.042	0.181	1
Gene8779	0.0452188	-0.350436	0.111	0.235	1
Gene14858	0.0303547	-0.350533	0.056	0.161	1
Gene24141	0.0108434	-0.350691	0.028	0.141	1
LZX-CL1098.Contig2-All-g	0.0070759	-0.351085	0.042	0.174	1
LZX-CL8060.Contig23-All-g	0.0145453	-0.352189	0.403	0.624	1
Gene19951	0.015355	-0.352198	0.028	0.134	1
Gene1435	0.00523894	-0.352382	0.083	0.248	1
Gene2137	0.0222648	-0.352538	0.056	0.168	1
Gene3564	0.00487967	-0.353008	0.014	0.134	1
Gene19107	0.0199173	-0.353248	0.056	0.168	1
Gene67999	0.00791728	-0.354848	0.056	0.195	1
Gene15325	0.0145805	-0.355108	0.083	0.228	1
Gene14058	0.00481309	-0.356343	0.014	0.134	1
Gene16908	0.00547958	-0.356493	0	0.101	1
Gene22983	0.00218254	-0.356499	0	0.121	1
Gene10124	0.0220302	-0.357	0.042	0.148	1
Gene4328	0.00365684	-0.35796	0.028	0.168	1
LZX-CL318.Contig1-All-g	0.0327368	-0.359267	0.028	0.114	1
Gene18988	0.0217133	-0.359825	0.069	0.188	1
LZX-Unigene30776-All-g	0.00498186	-0.360819	0.083	0.248	1
Gene18838	0.0312587	-0.361085	0.028	0.114	1
Gene5658	0.0202257	-0.361524	0.069	0.195	1
Gene10864	0.00605832	-0.361898	0.014	0.128	1
Gene14133	0.00304026	-0.362681	0.111	0.309	1
Gene2215	0.0147921	-0.362926	0.083	0.221	1
Gene26615	0.00615967	-0.363636	0.042	0.174	1
Gene21612	0.00547958	-0.365041	0	0.101	1
Gene19727	0.00526195	-0.36839	0.125	0.322	1
Gene10762	0.0147273	-0.36913	0.028	0.134	1
Gene7989	0.00402228	-0.369602	0.167	0.389	1
Gene14741	0.0012269	-0.369999	0.028	0.195	1
Gene15133	0.0192539	-0.370123	0.028	0.128	1
Gene52687	0.00175298	-0.370221	0.056	0.228	1
Gene7141	0.00547958	-0.371398	0	0.101	1
Gene17596	0.00647776	-0.371495	0.056	0.201	1
Gene25925	0.0175222	-0.371603	0.042	0.148	1
LZX-Unigene5260-All-g	0.000591102	-0.372234	0.097	0.329	1
Gene68819	0.0267055	-0.372316	0.333	0.51	1
Gene2905	0.0091255	-0.373095	0.153	0.336	1
LZX-CL9281.Contig3-All-g	0.0168423	-0.373238	0.083	0.221	1
LZX-CL8760.Contig8-All-g	0.00989342	-0.373392	0.333	0.537	1
Gene16667	0.00487967	-0.373754	0.014	0.134	1
LZX-CL7454.Contig2-All-g	0.0151186	-0.37475	0.056	0.181	1
Gene3382	0.000626657	-0.374799	0	0.148	1
Gene7968	0.0127023	-0.375236	0.167	0.362	1
Gene2195	0.0427291	-0.37533	0.056	0.154	1
Gene4298	0.00417721	-0.375415	0.056	0.215	1
Gene17625	0.0208476	-0.37557	0.014	0.101	1
LZX-CL10022.Contig1-All-g	0.00899472	-0.375979	0.264	0.477	1
Gene5230	0.00543046	-0.376198	0.069	0.228	1
Gene16313	0.0116396	-0.376266	0.083	0.228	1
Gene65786	0.0191774	-0.376317	0.097	0.242	1
Gene35853	0.00085827	-0.37655	0	0.141	1
Gene10455	0.00420351	-0.376581	0.028	0.161	1
Gene11233	0.00132571	-0.376928	0.028	0.188	1
Gene43271	0.0011734	-0.378089	0	0.134	1
Gene5135	0.00280919	-0.378565	0.083	0.268	1
Gene19103	0.0480751	-0.379805	0.042	0.128	1
Gene10526	0.0011734	-0.380708	0	0.134	1
Gene15332	0.00297002	-0.381761	0	0.114	1
Gene17764	0.00409642	-0.381897	0.069	0.235	1
Gene6308	0.00297002	-0.382041	0	0.114	1
Gene12725	0.00547597	-0.382152	0.028	0.154	1
Gene9887	0.0023368	-0.38444	0.069	0.255	1
Gene39921	0.00403642	-0.384674	0	0.107	1
Gene387	0.0189911	-0.38468	0.014	0.101	1
Gene6558	0.00389787	-0.384834	0.125	0.315	1
Gene14233	0.0229887	-0.384853	0.069	0.188	1
Gene6986	0.00547958	-0.385343	0	0.101	1
Gene11046	0.0279612	-0.386365	0.056	0.168	1
Gene16016	0.00484837	-0.38655	0.056	0.208	1
Gene14899	0.00534598	-0.386908	0.139	0.342	1
Gene14932	0.0018654	-0.38698	0.014	0.154	1
Gene1329	0.00287012	-0.388109	0.028	0.168	1
Gene14185	0.00849815	-0.388724	0.014	0.121	1
Gene14961	0.00482725	-0.389094	0.028	0.161	1
Gene13765	0.0179304	-0.389479	0.028	0.128	1
Gene9039	0.00337252	-0.389839	0.014	0.141	1
Gene9766	0.00306059	-0.390737	0.028	0.168	1
Gene6534	0.0137727	-0.392284	0.014	0.107	1
Gene23677	0.00474734	-0.392524	0.014	0.134	1
Gene5716	0.00844466	-0.392785	0.069	0.215	1
Gene15286	0.00547958	-0.393071	0	0.101	1
Gene1782	0.0143789	-0.394097	0.028	0.134	1
Gene16205	0.00523342	-0.395367	0.125	0.315	1
Gene3458	0.000952904	-0.395419	0.083	0.302	1
Gene38424	0.0184879	-0.395737	0.014	0.101	1
LZX-Unigene14165-All-g	0.00415227	-0.396292	0.042	0.188	1
Gene14273	0.00910122	-0.396859	0.042	0.168	1
Gene18954	0.03416	-0.397506	0.069	0.181	1
Gene12172	0.00143346	-0.397645	0.014	0.161	1
Gene17785	0.00595606	-0.398464	0.069	0.221	1
Gene19937	0.000126238	-0.398575	0	0.181	1
LZX-Unigene16625-All-g	0.0123511	-0.398862	0.139	0.322	1
Gene12741	0.00665758	-0.399214	0.056	0.195	1
Gene1561	0.0475885	-0.399981	0.042	0.128	1
Gene18195	0.00337252	-0.400611	0.014	0.141	1
Gene69837	0.0101103	-0.401421	0.014	0.114	1
LZX-Unigene61834-All-g	0.00208536	-0.402012	0.153	0.362	1
Gene14871	0.00767747	-0.402089	0.125	0.302	1
Gene25594	0.015838	-0.402115	0.264	0.463	1
Gene15162	0.00267304	-0.402755	0.014	0.148	1
Gene7651	0.0124376	-0.403505	0.083	0.228	1
Gene1400	0.00488561	-0.403582	0.042	0.181	1
Gene7403	0.00297357	-0.403706	0.014	0.141	1
LZX-Unigene35352-All-g	8.21391e-05	-0.404157	0.056	0.295	1
Gene68658	0.0201829	-0.404219	0.028	0.128	1
Gene3621	0.0241198	-0.404428	0.056	0.168	1
Gene17668	0.00748472	-0.405583	0.028	0.148	1
Gene6152	0.0471412	-0.406092	0.069	0.168	1
Gene14183	0.00806028	-0.406665	0.028	0.148	1
Gene6989	0.0125615	-0.408194	0.056	0.188	1
Gene56270	0.0242611	-0.408207	0.028	0.121	1
LZX-Unigene17009-All-g	0.00997293	-0.408963	0.014	0.114	1
Gene68726	0.0139605	-0.410516	0.014	0.107	1
Gene15381	0.00127659	-0.411491	0.056	0.235	1
Gene7237	0.0115557	-0.412374	0.028	0.134	1
LZX-CL10347.Contig1-All-g	0.0088956	-0.412917	0.139	0.309	1
Gene1481	0.0189911	-0.413033	0.014	0.101	1
Gene9764	0.049715	-0.414203	0.069	0.168	1
LZX-CL6087.Contig1-All-g	0.00121711	-0.414848	0.097	0.302	1
Gene4346	0.018807	-0.415196	0.097	0.235	1
Gene14907	0.00012484	-0.4157	0.153	0.456	1
Gene16203	0.00520494	-0.415972	0.056	0.201	1
Gene1711	0.000716171	-0.416069	0.069	0.275	1
LZX-Unigene13921-All-g	0.00334664	-0.4161	0.028	0.168	1
Gene12867	0.0109704	-0.416495	0.014	0.114	1
Gene13101	0.00218254	-0.417428	0	0.121	1
Gene295	0.0427931	-0.417894	0.083	0.195	1
Gene286	0.0182005	-0.417945	0.208	0.389	1
Gene1813	0.000598207	-0.418773	0.153	0.43	1
Gene16819	0.00909751	-0.418944	0.083	0.242	1
Gene7994	0.0170854	-0.419787	0.083	0.215	1
Gene13820	0.0192832	-0.419946	0.069	0.195	1
Gene6055	0.0261741	-0.420914	0.097	0.221	1
Gene17721	0.0179854	-0.421076	0.125	0.282	1
Gene5343	0.00547597	-0.422241	0.028	0.154	1
Gene846	0.00403642	-0.422364	0	0.107	1
Gene1996	0.00157748	-0.422773	0.139	0.369	1
Gene5296	0.00158019	-0.422812	0.097	0.309	1
LZX-Unigene9358-All-g	0.00318955	-0.423478	0.014	0.141	1
Gene8657	0.000821739	-0.423574	0.167	0.416	1
Gene13936	0.00861433	-0.423881	0.014	0.121	1
Gene12665	0.00081424	-0.424625	0.014	0.168	1
Gene2696	0.0433085	-0.425499	0.139	0.262	1
LZX-Unigene22932-All-g	0.00437623	-0.426794	0.236	0.463	1
Gene18161	0.0288997	-0.428088	0.056	0.161	1
Gene990	0.0114244	-0.428987	0.014	0.114	1
LZX-Unigene56695-All-g	0.00211891	-0.429466	0.181	0.389	1
Gene17690	0.000456693	-0.429726	0	0.154	1
Gene6960	0.000365143	-0.429939	0.097	0.336	1
Gene17577	0.0284986	-0.431847	0.069	0.188	1
Gene16277	0.00785572	-0.432007	0.056	0.201	1
Gene19379	0.000626657	-0.432341	0	0.148	1
Gene13825	0.0118949	-0.433889	0.014	0.114	1
Gene28437	0.00210476	-0.434459	0.014	0.148	1
Gene16640	0.00620903	-0.434531	0.069	0.221	1
Gene38560	0.00297002	-0.434637	0	0.114	1
Gene20246	0.0214113	-0.434721	0.083	0.208	1
LZX-Unigene61833-All-g	0.0480751	-0.434795	0.042	0.128	1
Gene1677	0.0126997	-0.435979	0.153	0.329	1
Gene5373	0.00628563	-0.437329	0.097	0.268	1
Gene17537	0.0470268	-0.437997	0.083	0.188	1
Gene225	0.00046677	-0.438497	0.028	0.208	1
Gene9529	0.00838338	-0.438603	0.014	0.121	1
Gene5626	0.0213847	-0.439046	0.056	0.168	1
Gene12937	0.000456693	-0.439551	0	0.154	1
Gene15422	0.0017282	-0.439616	0.056	0.235	1
Gene2048	0.0243429	-0.442226	0.111	0.242	1
Gene14146	0.00895446	-0.442555	0.083	0.235	1
Gene25542	0.0308304	-0.44284	0.083	0.201	1
Gene8896	0.00318955	-0.443371	0.014	0.141	1
Gene2122	0.00174721	-0.443403	0.042	0.208	1
Gene5685	0.00744501	-0.443469	0.111	0.282	1
LZX-Unigene41297-All-g	0.00199909	-0.443976	0.069	0.248	1
LZX-CL3874.Contig1-All-g	0.000900739	-0.445248	0.014	0.168	1
LZX-CL6922.Contig1-All-g	0.0184023	-0.445516	0.361	0.557	1
Gene16725	0.0427931	-0.44604	0.083	0.195	1
Gene16366	0.0122681	-0.44651	0.069	0.201	1
LZX-CL1204.Contig1-All-g	0.003513	-0.446549	0.847	0.953	1
Gene10295	0.0195567	-0.447029	0.042	0.148	1
Gene14976	0.0444611	-0.448586	0.167	0.302	1
Gene8377	0.0011734	-0.449673	0	0.134	1
Gene15575	0.00435155	-0.449741	0.042	0.188	1
Gene2261	0.00276985	-0.450887	0.125	0.329	1
Gene25687	0.000569977	-0.450943	0.333	0.725	1
Gene847	0.000456693	-0.450982	0	0.154	1
Gene19234	0.0109757	-0.451564	0.028	0.141	1
Gene27787	0.00262715	-0.452248	0.028	0.174	1
Gene64299	0.000241121	-0.455006	0	0.168	1
Gene2463	0.00574676	-0.455045	0.056	0.201	1
Gene6867	0.0137727	-0.456369	0.014	0.107	1
Gene10795	0.00297002	-0.456827	0	0.114	1
Gene16860	0.0145753	-0.457467	0.097	0.242	1
LZX-Unigene56699-All-g	0.0029517	-0.457611	0.083	0.255	1
Gene5262	0.000751648	-0.458425	0.014	0.174	1
Gene3648	0.00622691	-0.459987	0.014	0.128	1
Gene19573	0.000828072	-0.460227	0.028	0.201	1
Gene13794	0.00218254	-0.460248	0	0.121	1
Gene12000	0.00338944	-0.460764	0.028	0.168	1
Gene2066	0.00321163	-0.462103	0.028	0.161	1
Gene790	0.00199909	-0.462323	0.069	0.248	1
LZX-CL458.Contig2-All-g	0.0061421	-0.462496	0.014	0.128	1
Gene14424	0.0167547	-0.462522	0.139	0.295	1
LZX-CL8238.Contig2-All-g	0.00869671	-0.463689	0.167	0.362	1
Gene15034	0.0146545	-0.463999	0.083	0.221	1
Gene30949	0.025413	-0.464178	0.083	0.208	1
Gene15048	0.000141337	-0.464708	0.083	0.336	1
LZX-CL5232.Contig1-All-g	0.00265587	-0.464952	0.028	0.168	1
Gene1672	0.00605183	-0.465282	0.028	0.154	1
Gene12501	0.00620407	-0.465381	0.028	0.154	1
Gene8466	0.0142074	-0.467416	0.028	0.134	1
Gene5773	0.00343273	-0.468983	0.028	0.168	1
Gene15769	0.000914093	-0.469049	0.264	0.544	1
Gene884	0.00297002	-0.469156	0	0.114	1
Gene24142	0.00942551	-0.470429	0.306	0.537	1
Gene14930	0.0220699	-0.471837	0.319	0.537	1
Gene8814	0.015244	-0.472049	0.153	0.315	1
Gene10318	0.0499424	-0.473367	0.083	0.181	1
Gene15065	0.0147343	-0.473805	0.014	0.107	1
Gene56756	0.00481563	-0.474684	0.472	0.671	1
Gene4859	0.00661111	-0.475719	0.097	0.262	1
Gene8949	0.00461827	-0.475836	0.014	0.134	1
Gene18985	0.0107124	-0.476774	0.028	0.141	1
Gene1307	0.00305865	-0.476791	0.042	0.195	1
Gene3502	0.00562227	-0.477861	0.083	0.242	1
Gene4363	0.003709	-0.478892	0.083	0.255	1
Gene9066	0.000174656	-0.480069	0	0.174	1
Gene5635	0.0027868	-0.480557	0.014	0.148	1
Gene13903	0.00403642	-0.480948	0	0.107	1
Gene9992	0.00508632	-0.48153	0.097	0.268	1
Gene23191	0.00235401	-0.483037	0.125	0.329	1
Gene377	0.00196522	-0.483453	0.083	0.268	1
LZX-Unigene27618-All-g	0.00313249	-0.485152	0.236	0.463	1
Gene12589	0.00388214	-0.485604	0.056	0.208	1
Gene9658	0.0227413	-0.485793	0.097	0.228	1
Gene3860	0.022268	-0.485862	0.042	0.148	1
Gene12712	0.00207506	-0.487435	0.014	0.148	1
Gene2240	0.00138604	-0.488091	0.056	0.235	1
Gene25698	0.000644075	-0.489631	0.125	0.376	1
Gene5520	0.000749427	-0.490202	0.139	0.383	1
Gene4222	0.0140986	-0.491734	0.472	0.664	1
Gene2255	0.00568586	-0.491862	0.028	0.154	1
Gene9307	0.00779	-0.492701	0.097	0.255	1
Gene28888	0.00130013	-0.49302	0.042	0.208	1
Gene17622	0.000754212	-0.493914	0.056	0.255	1
Gene1605	0.000589086	-0.494958	0.278	0.611	1
Gene13897	0.00766521	-0.495279	0.042	0.174	1
Gene25362	0.00366494	-0.495365	0.014	0.141	1
Gene10516	0.00467242	-0.495408	0.181	0.396	1
Gene2331	0.00145684	-0.495519	0.111	0.329	1
Gene17775	0.000931853	-0.495904	0.139	0.389	1
Gene1767	0.00153097	-0.495998	0.139	0.376	1
Gene13538	0.0411505	-0.497129	0.028	0.107	1
Gene58520	0.00415227	-0.498364	0.042	0.188	1
Gene16110	5.33851e-06	-0.498875	0.222	0.651	0.320492
Gene8807	0.0112043	-0.500884	0.083	0.228	1
Gene8644	0.000417481	-0.501191	0.014	0.181	1
Gene17210	0.00110903	-0.501296	0.014	0.161	1
Gene9530	0.000174656	-0.504699	0	0.174	1
Gene4297	0.000407942	-0.506393	0.014	0.188	1
Gene1873	0.00204512	-0.506539	0.097	0.295	1
Gene13974	0.00105403	-0.506875	0.014	0.168	1
Gene19947	0.000113134	-0.509999	0.097	0.369	1
Gene29739	0.000635797	-0.510045	0.028	0.208	1
LZX-CL11488.Contig15-All-g	0.00705379	-0.510132	0.708	0.879	1
Gene15748	6.59559e-05	-0.510377	0.125	0.43	1
Gene24729	0.000783269	-0.510775	0.042	0.228	1
Gene17587	0.00240834	-0.511737	0.069	0.248	1
Gene13595	0.00401934	-0.512603	0.014	0.134	1
Gene27857	0.00695555	-0.512903	0.236	0.463	1
Gene2671	0.00160156	-0.513389	0	0.128	1
Gene7192	0.0147273	-0.513677	0.028	0.134	1
LZX-CL1106.Contig2-All-g	0.0255774	-0.515321	0.083	0.201	1
LZX-CL404.Contig7-All-g	0.0173438	-0.516353	0.069	0.195	1
Gene28268	0.000559799	-0.516557	0.139	0.389	1
Gene54907	9.36097e-05	-0.516678	0.236	0.564	1
Gene37325	0.00279541	-0.517096	0.403	0.624	1
Gene13575	0.000431795	-0.517735	0.028	0.215	1
Gene25877	0.00178884	-0.518229	0.056	0.235	1
Gene1507	0.0112953	-0.518278	0.042	0.161	1
Gene15055	0.00297002	-0.518572	0	0.114	1
Gene13231	8.12644e-05	-0.518972	0.111	0.383	1
Gene26747	0.0056547	-0.519081	0.014	0.128	1
Gene705	0.00085827	-0.521112	0	0.141	1
Gene16414	0.000494233	-0.521618	0.056	0.262	1
Gene6124	0.00126791	-0.521949	0.236	0.517	1
Gene10593	0.000693161	-0.522771	0.056	0.242	1
Gene42019	0.00105996	-0.525319	0.167	0.423	1
Gene25466	0.00137385	-0.525465	0.153	0.396	1
Gene17644	0.00407459	-0.526116	0.194	0.409	1
Gene3970	0.00358768	-0.526656	0.056	0.208	1
Gene21425	0.00351597	-0.526811	0.014	0.141	1
Gene38194	0.0272046	-0.527259	0.097	0.221	1
Gene1727	0.00108729	-0.529001	0.028	0.188	1
Gene17585	0.0211253	-0.530004	0.014	0.101	1
Gene17512	0.000332178	-0.530914	0	0.161	1
Gene6418	0.000698557	-0.535156	0.139	0.383	1
Gene16278	7.98598e-05	-0.537523	0.111	0.396	1
LZX-CL3369.Contig1-All-g	0.00047495	-0.539235	0.042	0.235	1
Gene16185	0.00106004	-0.539539	0.097	0.302	1
Gene10029	0.00183623	-0.53971	0.056	0.228	1
LZX-CL11098.Contig1-All-g	0.0467289	-0.540003	0.333	0.47	1
Gene19062	0.0166589	-0.540386	0.208	0.409	1
Gene3454	0.00274619	-0.540809	0.097	0.282	1
Gene216	0.000964336	-0.540859	0.153	0.396	1
Gene8887	0.0195062	-0.541943	0.014	0.101	1
Gene1180	0.00202817	-0.542574	0.111	0.322	1
LZX-Unigene18478-All-g	0.00270367	-0.54546	0.153	0.369	1
Gene19731	0.00218254	-0.545722	0	0.121	1
Gene17304	0.000585957	-0.546567	0.042	0.228	1
Gene36627	0.00403642	-0.548243	0	0.107	1
Gene15008	0.00835104	-0.548295	0.069	0.208	1
LZX-CL1319.Contig4-All-g	0.00409216	-0.548329	0.181	0.383	1
Gene4358	0.00047996	-0.548769	0.069	0.282	1
Gene6995	0.00290476	-0.54884	0.069	0.235	1
Gene955	0.00035379	-0.549988	0.097	0.342	1
Gene2258	0.00122548	-0.550203	0.236	0.463	1
Gene16621	0.000448051	-0.550209	0.042	0.242	1
Gene17118	0.00245251	-0.550427	0.111	0.302	1
Gene17479	0.00490196	-0.551156	0.056	0.208	1
Gene15111	0.000595816	-0.551654	0.042	0.221	1
Gene3589	0.000785347	-0.552043	0.028	0.201	1
Gene13673	0.00543978	-0.552334	0.056	0.201	1
Gene10721	0.00135397	-0.552365	0.056	0.228	1
Gene22325	0.0371055	-0.553392	0.028	0.107	1
Gene33088	0.000413888	-0.553415	0.014	0.188	1
LZX-CL10954.Contig1-All-g	0.00085827	-0.554321	0	0.141	1
Gene48236	0.0141505	-0.556683	0.014	0.107	1
Gene4845	0.00218254	-0.557092	0	0.121	1
Gene1091	0.00520701	-0.557476	0.028	0.154	1
Gene14940	0.00215389	-0.558763	0.042	0.195	1
Gene3681	0.00246404	-0.55912	0.139	0.356	1
Gene10947	0.00619023	-0.560427	0.111	0.282	1
Gene7484	0.000191971	-0.562041	0.111	0.369	1
Gene9855	0.000105549	-0.562492	0.014	0.215	1
Gene4334	0.000262855	-0.562871	0.181	0.477	1
LZX-Unigene4044-All-g	0.0105325	-0.562949	0.014	0.114	1
Gene26794	0.00707426	-0.562975	0.292	0.53	1
Gene14040	0.000511996	-0.566034	0.014	0.181	1
Gene24880	0.000335994	-0.568202	0.236	0.57	1
Gene13739	0.00218254	-0.56821	0	0.121	1
Gene54731	0.00297002	-0.568487	0	0.114	1
Gene19759	0.019614	-0.571051	0.083	0.215	1
Gene19032	0.00251517	-0.571709	0.069	0.248	1
Gene20475	0.000332178	-0.572914	0	0.161	1
Gene7376	0.000332178	-0.574672	0	0.161	1
Gene22112	0.00958725	-0.574874	0.986	0.98	1
Gene23076	0.000549249	-0.574913	0.111	0.342	1
Gene10953	0.00997293	-0.575904	0.014	0.114	1
Gene9205	0.00237527	-0.576055	0.403	0.624	1
Gene9637	0.00590297	-0.576266	0.028	0.154	1
Gene7232	9.69791e-05	-0.577014	0.042	0.268	1
Gene229	0.00524061	-0.577917	0.042	0.181	1
Gene27783	0.00035296	-0.578856	0.083	0.309	1
Gene1587	0.000570613	-0.580436	0.208	0.483	1
LZX-CL11095.Contig1-All-g	7.87827e-05	-0.582372	0.042	0.275	1
Gene16642	0.00431833	-0.582804	0.069	0.235	1
Gene15010	0.00054156	-0.582839	0.028	0.208	1
Gene11161	0.00213485	-0.584425	0.014	0.148	1
Gene21565	0.00218254	-0.587021	0	0.121	1
Gene16382	0.0423062	-0.587636	0.139	0.255	1
LZX-CL1520.Contig1-All-g	0.00150082	-0.587877	0.083	0.268	1
Gene34501	0.000185662	-0.588917	0.042	0.255	1
Gene9560	0.00031522	-0.589149	0.014	0.195	1
Gene19451	0.000456693	-0.591913	0	0.154	1
Gene11247	0.00133379	-0.592092	0.125	0.342	1
Gene18911	3.05006e-05	-0.595079	0.347	0.725	1
Gene16103	0.00128965	-0.595218	0.111	0.322	1
Gene21709	4.07922e-05	-0.595626	0.125	0.443	1
Gene10527	0.000174656	-0.595705	0	0.174	1
Gene12204	0.000566842	-0.596943	0.083	0.302	1
LZX-CL9603.Contig1-All-g	0.00335407	-0.59701	0.042	0.188	1
Gene38638	0.000300626	-0.597595	0.042	0.242	1
Gene7120	0.00145273	-0.597812	0.028	0.188	1
Gene13654	0.000116183	-0.598177	0.056	0.289	1
LZX-CL3514.Contig2-All-g	0.00164421	-0.598346	0.153	0.369	1
LZX-Unigene15332-All-g	0.0013867	-0.598892	0.194	0.423	1
Gene13882	0.00210476	-0.602148	0.014	0.148	1
Gene16471	0.003895	-0.604331	0.028	0.161	1
Gene18736	0.00509071	-0.605084	0.097	0.262	1
Gene15462	4.70193e-05	-0.607977	0	0.201	1
Gene29768	0.000626657	-0.610507	0	0.148	1
Gene34316	0.00218254	-0.613976	0	0.121	1
LZX-Unigene15101-All-g	0.000626657	-0.61592	0	0.148	1
Gene5478	0.0197529	-0.617128	0.125	0.268	1
Gene8904	9.4451e-05	-0.619299	0.333	0.705	1
Gene802	0.000304747	-0.620163	0.153	0.423	1
Gene16777	3.51587e-05	-0.62286	0.181	0.51	1
Gene18991	0.000407942	-0.623911	0.014	0.188	1
Gene16522	0.00150765	-0.624614	0.014	0.154	1
Gene16901	0.000381854	-0.624778	0.222	0.523	1
Gene26696	0.000148012	-0.624802	0.014	0.208	1
Gene19072	0.000371242	-0.626832	0.083	0.315	1
Gene12354	0.000623174	-0.628387	0.097	0.322	1
Gene7180	0.0071239	-0.629406	0.153	0.349	1
Gene17990	0.000304543	-0.629567	0.014	0.188	1
Gene796	0.000241647	-0.629604	0.069	0.295	1
Gene19407	3.5942e-05	-0.630213	0.181	0.51	1
Gene18981	0.00294497	-0.630666	0.028	0.168	1
Gene18820	0.00085827	-0.631748	0	0.141	1
Gene4263	0.000648634	-0.634709	0.042	0.228	1
Gene15541	0.0013546	-0.636761	0.014	0.161	1
Gene16849	0.000696587	-0.636924	0.028	0.201	1
Gene2283	6.76344e-06	-0.640921	0.083	0.396	0.406037
Gene5844	0.000413082	-0.641965	0.347	0.819	1
Gene38794	0.00418997	-0.641984	0.042	0.181	1
Gene13797	0.000977143	-0.641992	0.083	0.282	1
LZX-Unigene18321-All-g	0.00018146	-0.64278	0.028	0.235	1
Gene13269	0.0057083	-0.642866	0.222	0.43	1
Gene975	0.000229376	-0.643651	0.139	0.403	1
Gene6993	0.00193388	-0.645208	0.069	0.248	1
Gene64656	0.000345796	-0.64713	0.069	0.295	1
Gene5290	5.8971e-06	-0.648654	0.333	0.792	0.354027
Gene1287	0.00419484	-0.649266	0.111	0.289	1
Gene35885	0.00687906	-0.6511	0.056	0.195	1
Gene16283	0.000449189	-0.653601	0.014	0.181	1
Gene7619	0.00218254	-0.653977	0	0.121	1
Gene11822	3.06577e-05	-0.654016	0.25	0.604	1
Gene12198	0.000241121	-0.660584	0	0.168	1
Gene6399	0.000406932	-0.661197	0.097	0.329	1
Gene16174	6.42174e-05	-0.661794	0.194	0.503	1
Gene15186	1.36942e-05	-0.662938	0.111	0.443	0.822118
Gene16358	0.000211107	-0.664609	0.167	0.443	1
Gene27561	0.000419915	-0.666108	0.014	0.188	1
Gene16489	0.000621668	-0.667959	0.222	0.51	1
Gene17682	0.00271348	-0.668413	0.042	0.195	1
Gene41673	0.00297002	-0.668594	0	0.114	1
Gene19408	0.000988191	-0.669918	0.042	0.221	1
Gene12037	0.000346378	-0.670076	0.056	0.268	1
Gene28826	0.000180702	-0.671297	0.097	0.356	1
Gene57429	0.000113224	-0.671769	0.083	0.342	1
LZX-Unigene30686-All-g	0.000147524	-0.672582	0.069	0.309	1
Gene10155	0.000613181	-0.673513	0.083	0.302	1
Gene16225	0.000540649	-0.674438	0.097	0.322	1
Gene14990	0.000500373	-0.675925	0.056	0.255	1
Gene5271	0.0193577	-0.678322	0.125	0.262	1
Gene4725	1.67396e-05	-0.684087	0.097	0.389	1
Gene18761	6.49264e-05	-0.686835	0.028	0.255	1
Gene12818	0.00938564	-0.686863	0.153	0.315	1
Gene6971	0.000399033	-0.68748	0.097	0.336	1
Gene1997	0.000758448	-0.688447	0.125	0.356	1
Gene8982	0.000232809	-0.690097	0.056	0.275	1
Gene19571	6.5503e-05	-0.690508	0	0.195	1
Gene1810	1.20768e-05	-0.693876	0.028	0.282	0.725018
Gene14902	1.04905e-05	-0.694528	0.208	0.557	0.629786
Gene18077	0.00213965	-0.697672	0.083	0.268	1
Gene3643	0.000872277	-0.698238	0.042	0.221	1
Gene17392	0.000312525	-0.700826	0.083	0.315	1
Gene64269	0.000616619	-0.702313	0.083	0.302	1
Gene29971	0.000141584	-0.702831	0.014	0.208	1
LZX-Unigene13565-All-g	6.68547e-05	-0.708608	0.125	0.403	1
Gene12254	0.00686002	-0.708627	0.028	0.148	1
Gene2737	0.00029157	-0.709147	0.083	0.315	1
Gene19141	0.000476522	-0.709696	0.028	0.201	1
LZX-CL399.Contig5-All-g	0.000574703	-0.712729	0.278	0.523	1
Gene13652	0.000181523	-0.713477	0.292	0.631	1
Gene475	0.000544175	-0.715014	0.056	0.248	1
Gene4505	6.5503e-05	-0.717156	0	0.195	1
Gene13786	8.06164e-05	-0.71808	0.111	0.389	1
Gene4773	0.00055172	-0.719041	0.194	0.463	1
Gene12272	3.63314e-05	-0.719413	0.097	0.383	1
Gene14853	9.17152e-06	-0.72212	0.333	0.792	0.550603
Gene3637	0.000126836	-0.723099	0.056	0.282	1
LZX-CL5761.Contig1-All-g	0.000306606	-0.724265	0.569	0.752	1
Gene19042	0.000713437	-0.725084	0.097	0.309	1
Gene946	0.000205961	-0.726499	0.097	0.342	1
Gene8928	7.61208e-06	-0.726919	0.319	0.738	0.456984
Gene13618	1.9587e-06	-0.726983	0.042	0.356	0.117589
Gene62758	0.00894414	-0.730798	0.597	0.752	1
Gene13702	0.000215187	-0.731438	0.014	0.195	1
Gene1515	0.000733513	-0.732533	0.181	0.436	1
Gene14890	0.00314524	-0.733069	0.014	0.141	1
Gene5255	0.000547999	-0.73491	0.083	0.302	1
Gene4273	1.33871e-05	-0.735516	0.333	0.785	0.803679
Gene14943	0.00111321	-0.73602	0.042	0.215	1
Gene19741	0.000121003	-0.736337	0.222	0.523	1
Gene27191	1.21803e-05	-0.738062	0	0.228	0.731231
Gene12527	0.000325256	-0.747112	0.056	0.262	1
Gene20375	0.00406734	-0.748167	0.167	0.356	1
Gene16410	0.000331304	-0.748704	0.264	0.557	1
Gene1860	0.00049505	-0.74996	0.097	0.322	1
LZX-Unigene15152-All-g	0.00049965	-0.756972	0.208	0.463	1
Gene11863	0.00191208	-0.759407	0.111	0.309	1
LZX-CL1023.Contig2-All-g	0.000113467	-0.759987	0.028	0.242	1
Gene22113	0.00113297	-0.760343	0.764	0.899	1
Gene19217	0.000904353	-0.761488	0.056	0.242	1
Gene2107	0.000699582	-0.765222	0.014	0.174	1
Gene1924	0.00403642	-0.765401	0	0.107	1
Gene22663	0.00704459	-0.766085	0.208	0.396	1
Gene713	0.000135419	-0.768589	0.014	0.208	1
Gene22132	0.000268504	-0.773931	0.014	0.195	1
Gene41586	3.66277e-05	-0.774755	0.069	0.322	1
LZX-Unigene61838-All-g	0.000149531	-0.77663	0.028	0.235	1
Gene19129	3.99165e-05	-0.780039	0.014	0.228	1
LZX-Unigene19515-All-g	2.79218e-05	-0.783748	0.056	0.309	1
Gene5891	0.000300081	-0.784599	0.014	0.188	1
Gene14292	9.72375e-05	-0.786289	0.028	0.242	1
Gene6034	0.000595705	-0.788318	0.264	0.544	1
Gene17573	0.000788765	-0.788507	0.042	0.221	1
Gene13682	8.25353e-05	-0.789287	0.056	0.282	1
LZX-CL3964.Contig3-All-g	0.000502257	-0.791538	0.278	0.55	1
Gene5419	3.51929e-05	-0.794291	0.139	0.45	1
LZX-Unigene11716-All-g	0.00356046	-0.795354	0.042	0.188	1
Gene4556	0.00117329	-0.79809	0.194	0.43	1
Gene13816	0.000127593	-0.799672	0.014	0.208	1
Gene62404	0.000191618	-0.800853	0.083	0.302	1
Gene9214	2.40251e-05	-0.802281	0.153	0.47	1
Gene16310	0.000119985	-0.803893	0.042	0.262	1
Gene27504	0.000241121	-0.804342	0	0.168	1
Gene12174	0.000278444	-0.812466	0.111	0.356	1
Gene25242	5.01387e-05	-0.815089	0.014	0.228	1
Gene4323	0.000451411	-0.815317	0.139	0.389	1
Gene17712	3.34123e-05	-0.815559	0.042	0.289	1
Gene68177	0.000403592	-0.820415	0.028	0.215	1
Gene13960	0.00403642	-0.825338	0	0.107	1
Gene9103	0.000146346	-0.828252	0.167	0.456	1
Gene17029	8.77187e-05	-0.829133	0.097	0.356	1
LZX-Unigene14602-All-g	2.5524e-05	-0.829851	0.042	0.295	1
Gene8844	9.0172e-06	-0.838541	0.306	0.691	0.541339
Gene40484	0.000135653	-0.841925	0.236	0.564	1
Gene59821	5.21998e-05	-0.846265	0.25	0.591	1
Gene17726	0.000272353	-0.848866	0.111	0.356	1
Gene15891	0.00245251	-0.849167	0.111	0.302	1
Gene23307	5.76539e-06	-0.850732	0.028	0.302	0.346119
Gene25397	0.000739351	-0.851786	0.194	0.443	1
Gene16335	2.5549e-06	-0.852481	0.028	0.315	0.153381
Gene24887	0.00547958	-0.853315	0	0.101	1
Gene45291	2.96117e-05	-0.853345	0.028	0.262	1
Gene13690	6.47444e-05	-0.854541	0.028	0.248	1
Gene19425	6.77273e-05	-0.855935	0.236	0.57	1
Gene16380	2.36309e-05	-0.858494	0.181	0.503	1
Gene1849	3.87509e-05	-0.864578	0.083	0.349	1
Gene26721	4.33422e-06	-0.866385	0.028	0.309	0.2602
Gene14895	1.23065e-05	-0.866474	0.347	0.738	0.738809
Gene5992	4.00289e-05	-0.871409	0.125	0.416	1
Gene8083	1.06856e-06	-0.873547	0.014	0.295	0.0641497
LZX-CL7902.Contig2-All-g	0.00024527	-0.874047	0.236	0.497	1
Gene70719	2.79354e-05	-0.874916	0.028	0.262	1
Gene1606	9.87639e-05	-0.875528	0.097	0.356	1
Gene8895	0.00158695	-0.880663	0.25	0.537	1
Gene5408	9.52283e-06	-0.882003	0.042	0.322	0.571693
Gene15455	0.000973028	-0.885082	0.097	0.289	1
Gene13250	0.00720945	-0.886058	0.014	0.121	1
Gene35886	0.000248197	-0.887611	0.333	0.644	1
Gene1394	7.76291e-06	-0.89025	0.111	0.443	0.466039
Gene13616	0.000349001	-0.890855	0.139	0.396	1
Gene9833	6.10442e-06	-0.892795	0	0.242	0.366473
Gene4359	0.000117493	-0.893027	0.125	0.396	1
Gene10478	8.26322e-06	-0.894819	0.042	0.309	0.496074
Gene791	3.93934e-05	-0.896644	0.556	0.779	1
Gene17667	1.66966e-05	-0.899754	0.264	0.631	1
Gene13869	2.55639e-05	-0.900935	0.139	0.43	1
Gene6325	0.000388993	-0.903194	0.139	0.383	1
Gene17532	4.10679e-05	-0.903918	0.097	0.369	1
Gene17859	3.74976e-05	-0.90873	0.056	0.309	1
Gene4412	2.15033e-06	-0.909825	0.153	0.51	0.129093
Gene54771	1.26437e-06	-0.911959	0.319	0.752	0.0759052
Gene10804	1.645e-05	-0.913325	0.111	0.409	0.98756
Gene1697	0.000904009	-0.915921	0.208	0.456	1
Gene25467	7.66929e-06	-0.917075	0.347	0.732	0.460418
Gene26354	0.0354572	-0.917656	0.347	0.456	1
Gene19184	1.67396e-05	-0.92002	0.097	0.389	1
LZX-CL4112.Contig1-All-g	4.81795e-06	-0.923118	0.056	0.349	0.289241
Gene7068	9.76765e-06	-0.929691	0.069	0.349	0.586391
Gene68108	2.77625e-05	-0.932202	0.014	0.235	1
Gene1326	1.01598e-06	-0.939323	0.306	0.732	0.0609934
Gene9211	0.000150376	-0.940687	0.139	0.396	1
Gene28116	3.02658e-06	-0.941177	0	0.255	0.181698
Gene1856	8.74127e-05	-0.949187	0.139	0.416	1
Gene2284	1.0157e-06	-0.950833	0.319	0.779	0.0609767
Gene15339	0.00110462	-0.95593	0.042	0.208	1
Gene7087	1.21803e-05	-0.958475	0	0.228	0.731231
Gene3117	1.90242e-06	-0.961798	0.083	0.403	0.11421
Gene5905	0.00068011	-0.962107	0.111	0.322	1
Gene4260	6.71883e-06	-0.967564	0.014	0.262	0.403358
Gene6207	1.61738e-05	-0.967973	0.236	0.55	0.97098
Gene857	6.56993e-05	-0.969972	0.125	0.396	1
Gene19400	1.50172e-05	-0.97017	0.028	0.275	0.901544
Gene16321	9.06834e-06	-0.97486	0.097	0.389	0.544409
Gene1547	1.11611e-05	-0.975079	0.069	0.342	0.670047
Gene8850	3.47864e-05	-0.975992	0.111	0.403	1
Gene12104	1.74933e-05	-0.978065	0.153	0.456	1
Gene10727	4.08577e-06	-0.983207	0.028	0.302	0.245285
Gene452	3.79887e-07	-0.989807	0.222	0.638	0.0228062
Gene65649	1.89253e-05	-1.00242	0.222	0.537	1
Gene13617	2.01191e-05	-1.004	0.222	0.537	1
Gene11225	1.02423e-06	-1.00636	0.347	0.738	0.0614885
Gene103	4.82933e-06	-1.00814	0.139	0.477	0.289924
Gene8664	0.000138247	-1.01033	0.056	0.275	1
Gene26839	1.52051e-06	-1.01067	0.278	0.651	0.0912824
Gene61413	4.23395e-07	-1.01135	0.111	0.49	0.0254181
Gene57428	1.04373e-06	-1.01405	0.264	0.651	0.0626592
Gene13964	1.02607e-05	-1.01413	0.028	0.282	0.61599
Gene18168	0.000393817	-1.01791	0.181	0.423	1
Gene1393	4.34801e-05	-1.0186	0.181	0.483	1
Gene22114	0.000546241	-1.01967	0.208	0.443	1
Gene3494	1.30384e-06	-1.03063	0.139	0.483	0.0782748
Gene13965	9.05602e-06	-1.04079	0.083	0.376	0.543669
Gene36491	2.44183e-06	-1.04942	0.028	0.309	0.146593
Gene4977	2.74095e-05	-1.05364	0.014	0.242	1
Gene41455	6.51346e-07	-1.05599	0.347	0.758	0.0391029
Gene8880	4.03973e-07	-1.05719	0.111	0.497	0.0242521
Gene18958	1.44185e-07	-1.07223	0.347	0.812	0.00865602
Gene10050	0.00330854	-1.07314	0.069	0.235	1
Gene7585	1.16673e-05	-1.07541	0.083	0.362	0.700436
Gene17595	4.87041e-05	-1.07935	0.083	0.342	1
Gene47568	1.1051e-05	-1.0883	0.042	0.302	0.663434
Gene24489	1.64515e-07	-1.08973	0.347	0.805	0.00987648
Gene18516	8.44705e-06	-1.09323	0.083	0.383	0.50711
Gene212	2.49912e-07	-1.0989	0.333	0.779	0.0150032
Gene12154	4.33958e-06	-1.10807	0.083	0.383	0.260522
Gene2117	3.8065e-05	-1.11914	0.181	0.483	1
Gene34722	6.26754e-08	-1.12808	0.347	0.772	0.00376265
Gene32881	7.28251e-05	-1.12841	0.097	0.342	1
Gene1771	4.10919e-07	-1.13435	0.208	0.631	0.0246691
Gene23031	7.80872e-07	-1.13546	0.069	0.403	0.0468789
Gene8878	5.01924e-06	-1.13872	0.25	0.584	0.301325
Gene4509	9.04304e-06	-1.15235	0.014	0.262	0.54289
Gene37362	1.65486e-07	-1.15628	0.319	0.732	0.0099348
Gene19134	7.87017e-07	-1.15857	0.125	0.483	0.0472478
Gene9670	2.75303e-05	-1.1597	0.028	0.262	1
Gene7377	1.25949e-08	-1.16081	0.347	0.812	0.000756122
LZX-CL12430.Contig2-All-g	0.000308881	-1.16369	0.319	0.577	1
Gene44398	6.24216e-06	-1.16818	0.069	0.356	0.374742
Gene24301	2.89649e-07	-1.17186	0.069	0.416	0.0173888
Gene17784	4.82881e-07	-1.17421	0.264	0.678	0.0289893
Gene11310	2.4793e-06	-1.18035	0.153	0.483	0.148842
Gene3843	1.79817e-07	-1.19814	0.333	0.732	0.0107951
Gene2082	2.16825e-06	-1.21816	0.056	0.349	0.130169
Gene1447	9.75068e-07	-1.2222	0.181	0.53	0.0585373
LZX-CL2970.Contig4-All-g	1.04173e-06	-1.22758	0.361	0.685	0.062539
Gene19262	7.9835e-09	-1.22872	0.306	0.779	0.000479281
Gene20043	4.63351e-07	-1.22968	0.236	0.597	0.0278168
Gene12802	2.7566e-07	-1.24205	0.264	0.658	0.016549
Gene28438	2.57395e-06	-1.25068	0.125	0.45	0.154524
Gene13603	2.47393e-06	-1.26718	0.069	0.376	0.14852
Gene5769	9.45095e-08	-1.2676	0.319	0.752	0.00567378
Gene780	2.95522e-08	-1.26858	0.236	0.651	0.00177414
LZX-CL9557.Contig1-All-g	2.91943e-07	-1.26908	0.083	0.43	0.0175265
Gene69913	3.38607e-09	-1.27151	0.333	0.779	0.00020328
Gene1806	2.41255e-07	-1.27322	0.236	0.604	0.0144835
Gene63753	5.28365e-08	-1.27578	0.25	0.658	0.00317198
Gene59255	2.173e-06	-1.28789	0.111	0.456	0.130454
Gene9333	1.16989e-06	-1.28853	0.194	0.544	0.0702329
Gene10559	2.00607e-05	-1.28886	0.028	0.268	1
Gene16287	2.74286e-10	-1.289	0.347	0.805	1.64665e-05
Gene735	2.00641e-08	-1.28962	0.319	0.725	0.00120453
Gene32754	8.07189e-08	-1.29424	0.167	0.557	0.00484588
Gene25073	9.98598e-07	-1.30609	0.069	0.383	0.0599498
Gene7017	6.27152e-09	-1.31654	0.306	0.772	0.000376504
Gene15494	1.82809e-07	-1.33058	0.194	0.577	0.0109747
Gene17550	3.71289e-08	-1.33355	0.194	0.591	0.002229
Gene8576	8.10917e-06	-1.33736	0.014	0.262	0.486826
Gene19058	5.32946e-07	-1.34294	0.042	0.369	0.0319949
Gene20373	3.26379e-06	-1.34468	0.069	0.362	0.195938
Gene38267	1.38684e-06	-1.34997	0.069	0.389	0.0832576
Gene13732	1.12936e-06	-1.35027	0.264	0.611	0.0678002
Gene60781	3.59906e-06	-1.37101	0.125	0.45	0.216066
LZX-Unigene16760-All-g	6.93624e-08	-1.38328	0.028	0.369	0.0041641
Gene31533	9.50589e-11	-1.386	0.347	0.812	5.70677e-06
Gene702	1.09386e-07	-1.39838	0.167	0.55	0.00656689
Gene19793	2.81907e-09	-1.41232	0.347	0.758	0.00016924
Gene669	1.56345e-08	-1.41492	0.306	0.732	0.000938599
Gene12213	7.03819e-09	-1.41606	0.194	0.644	0.000422531
Gene28469	1.89827e-07	-1.41616	0.111	0.47	0.0113961
Gene19461	1.07632e-07	-1.44878	0.194	0.597	0.00646161
Gene60992	7.88082e-07	-1.45195	0.042	0.349	0.0473117
LZX-CL12430.Contig12-All-g	2.63496e-05	-1.4556	0.028	0.262	1
Gene20371	1.31805e-07	-1.45648	0.069	0.416	0.00791279
Gene10441	2.02871e-11	-1.46085	0.347	0.819	1.21791e-06
Gene14903	1.2862e-08	-1.46449	0.222	0.651	0.000772157
Gene6298	1.22181e-09	-1.49589	0.222	0.678	7.335e-05
Gene32029	4.15448e-09	-1.49832	0.139	0.557	0.00024941
Gene10676	6.53578e-12	-1.51736	0.333	0.785	3.92369e-07
Gene6059	1.63123e-07	-1.52221	0	0.309	0.00979294
Gene5338	4.90602e-11	-1.53933	0.333	0.799	2.94528e-06
LZX-CL8066.Contig1-All-g	6.25934e-10	-1.54976	0.917	0.946	3.75773e-05
Gene60596	1.63123e-07	-1.55094	0	0.309	0.00979294
LZX-CL10022.Contig2-All-g	1.13045e-17	-1.59299	0.778	0.96	6.78656e-13
Gene34723	4.95456e-08	-1.59806	0.042	0.396	0.00297442
Gene25491	1.11781e-07	-1.61682	0.028	0.356	0.00671064
Gene45987	1.1005e-11	-1.62694	0.333	0.785	6.60672e-07
Gene5911	1.86319e-10	-1.62935	0.306	0.718	1.11855e-05
Gene18679	3.05736e-10	-1.65482	0.056	0.49	1.83546e-05
Gene8843	2.64224e-12	-1.66422	0.319	0.799	1.58624e-07
Gene20372	5.72394e-08	-1.66964	0.125	0.483	0.00343631
Gene16673	3.71087e-10	-1.67447	0.097	0.544	2.22778e-05
Gene16168	1.72932e-12	-1.68092	0.292	0.785	1.03818e-07
Gene23030	4.70373e-12	-1.68247	0.319	0.785	2.82384e-07
Gene17552	6.66484e-09	-1.70219	0.236	0.651	0.000400117
Gene253	6.74895e-13	-1.70977	0.347	0.819	4.05166e-08
Gene6985	2.20691e-13	-1.71128	0.306	0.805	1.3249e-08
Gene7383	5.47618e-08	-1.72538	0.111	0.47	0.00328757
Gene17091	1.6515e-07	-1.72958	0.125	0.47	0.00991459
Gene6218	3.86976e-10	-1.74809	0.292	0.725	2.32317e-05
Gene8356	2.32599e-13	-1.76387	0.333	0.785	1.39638e-08
Gene26958	1.75177e-05	-1.77527	0.042	0.289	1
Gene17551	9.1543e-11	-1.79238	0.514	0.799	5.49569e-06
Gene13908	7.36458e-09	-1.79703	0.194	0.564	0.000442125
LZX-CL3352.Contig1-All-g	0.000256882	-1.85559	0.042	0.242	1
Gene20374	1.06651e-07	-1.8688	0.222	0.557	0.00640266
Gene66095	1.07852e-10	-1.87611	0.042	0.497	6.4748e-06
LZX-CL1635.Contig5-All-g	4.70193e-05	-1.88336	0	0.201	1
Gene67454	4.00251e-14	-1.89338	0.319	0.805	2.40287e-09
Gene36564	6.10442e-06	-1.90141	0	0.242	0.366473
Gene38442	3.78276e-09	-1.94579	0.083	0.49	0.000227094
Gene16353	1.68435e-14	-1.9817	0.292	0.779	1.01118e-09
Gene615	7.89463e-14	-1.98915	0.264	0.765	4.73946e-09
LZX-Unigene7073-All-g	2.81595e-07	-2.01669	0.25	0.597	0.0169053
Gene10482	1.1995e-07	-2.02056	0.153	0.517	0.0072011
Gene70206	3.95819e-12	-2.06093	0.222	0.705	2.37626e-07
Gene27092	9.04221e-11	-2.19023	0.139	0.577	5.4284e-06
Gene16426	4.37344e-16	-2.26811	0.319	0.812	2.62555e-11
Gene36596	1.68624e-08	-2.55142	0.264	0.604	0.00101232
Gene28837	0.0011734	-2.97751	0	0.134	1
Gene20214	2.18444e-14	-3.1882	0.097	0.624	1.3114e-09
LZX-CL1678.Contig8-All-g	0.00346755	-3.26498	0.014	0.141	1
Gene36522	2.47164e-09	-3.30471	0.056	0.45	0.000148382
LZX-CL1635.Contig2-All-g	0.0284736	-4.09829	0.028	0.114	1
Gene5600	7.5445e-12	-4.45173	0.042	0.517	4.52926e-07

## Sheet: 6.Dendritic
gene	p_val	avg_log2FC	pct.1	pct.2	p_val_adj
LZX-CL8760.Contig12-All-g	4.19699e-111	3.44471	0.728	0.147	2.51962e-106
Gene18971	9.7244e-70	3.27596	0.591	0.163	5.83795e-65
LZX-CL8446.Contig7-All-g	5.07036e-32	2.77425	0.218	0.008	3.04394e-27
Gene29636	1.29353e-88	2.41066	0.585	0.053	7.76561e-84
Gene2667	6.3279e-35	2.363	0.35	0.077	3.79889e-30
Gene43527	4.64854e-100	2.10073	0.806	0.293	2.79071e-95
LZX-Unigene56768-All-g	0.0151523	1.98192	0.181	0.143	1
Gene2218	2.79051e-66	1.91257	0.725	0.337	1.67525e-61
Gene18876	6.40918e-20	1.81414	0.616	0.643	3.84769e-15
Gene2362	1.36808e-76	1.80949	0.762	0.304	8.21314e-72
Gene7962	1.74021e-35	1.78673	0.388	0.098	1.04472e-30
Gene14908	9.23713e-96	1.76034	0.941	0.729	5.54542e-91
Gene30244	6.92174e-16	1.61336	0.143	0.019	4.1554e-11
LZX-CL399.Contig6-All-g	4.35524e-57	1.5449	0.829	0.436	2.61463e-52
Gene3819	1.78908e-33	1.42085	0.213	0.002	1.07406e-28
Gene20045	3.69502e-25	1.42035	0.45	0.218	2.21827e-20
Gene19336	3.29501e-28	1.41321	0.518	0.263	1.97812e-23
LZX-CL12799.Contig1-All-g	4.80461e-69	1.41095	0.894	0.641	2.8844e-64
Gene29635	2.64484e-26	1.40193	0.166	0	1.58781e-21
LZX-CL399.Contig1-All-g	5.61745e-100	1.37429	0.998	0.915	3.37238e-95
Gene17691	2.19654e-72	1.30365	0.997	0.886	1.31867e-67
Gene6091	2.7921e-16	1.27028	0.394	0.189	1.67621e-11
Gene6485	1.32998e-31	1.27006	0.533	0.229	7.98442e-27
Gene12777	4.07095e-52	1.24461	0.715	0.385	2.44396e-47
Gene63203	2.96773e-35	1.24357	0.521	0.215	1.78165e-30
Gene20806	2.4917e-31	1.24166	0.549	0.293	1.49587e-26
Gene8104	5.32961e-55	1.23666	0.878	0.667	3.19958e-50
Gene14878	9.35909e-47	1.20606	0.932	0.796	5.61864e-42
Gene13586	1.13364e-25	1.20598	0.463	0.232	6.80569e-21
LZX-CL393.Contig2-All-g	4.38486e-48	1.2059	0.777	0.497	2.63241e-43
Gene10782	1.0449e-46	1.18254	0.862	0.628	6.27297e-42
Gene13797	5.10317e-24	1.17579	0.542	0.34	3.06364e-19
Gene5287	1.46179e-55	1.17066	0.37	0.021	8.77573e-51
Gene18926	6.04339e-43	1.16084	0.379	0.059	3.62809e-38
Gene9220	4.00836e-34	1.1597	0.464	0.154	2.40638e-29
LZX-Unigene7423-All-g	6.98368e-37	1.15529	0.585	0.284	4.19259e-32
Gene742	1.90082e-62	1.15401	0.891	0.699	1.14114e-57
Gene12469	3.35834e-19	1.15289	0.371	0.165	2.01614e-14
LZX-CL5648.Contig2-All-g	6.89585e-39	1.12141	0.619	0.303	4.13985e-34
Gene18964	1.23388e-54	1.11973	0.365	0.016	7.4075e-50
Gene26219	2.20108e-24	1.1185	0.322	0.096	1.3214e-19
Gene17672	1.24564e-16	1.11218	0.586	0.45	7.47805e-12
LZX-CL6939.Contig1-All-g	1.10195e-31	1.10706	0.881	0.681	6.61543e-27
Gene16970	5.4908e-18	1.09568	0.485	0.322	3.29635e-13
Gene12541	5.62363e-32	1.08909	0.564	0.28	3.37609e-27
Gene724	3.82759e-25	1.08258	0.891	0.732	2.29786e-20
Gene22422	1.06899e-16	1.06333	0.464	0.296	6.41756e-12
LZX-CL925.Contig2-All-g	1.0372e-41	1.06046	0.777	0.447	6.22672e-37
Gene19288	5.99312e-20	1.0487	0.583	0.405	3.59791e-15
Gene12865	1.69478e-21	1.03717	0.733	0.548	1.01744e-16
Gene12341	1.90607e-23	0.999857	0.37	0.147	1.14429e-18
LZX-CL9215.Contig3-All-g	2.89227e-23	0.986328	0.155	0.003	1.73634e-18
Gene22576	4.97856e-37	0.97768	0.531	0.197	2.98883e-32
Gene17723	2.75784e-21	0.968764	0.469	0.247	1.65564e-16
LZX-Unigene9085-All-g	1.65571e-44	0.964605	0.314	0.021	9.9399e-40
Gene19557	5.5489e-18	0.959234	0.412	0.212	3.33123e-13
Gene5226	1.12588e-21	0.954666	0.45	0.232	6.75909e-17
Gene34695	3.83641e-23	0.942804	0.321	0.095	2.30315e-18
Gene7941	1.0826e-17	0.937384	0.51	0.319	6.49927e-13
Gene13978	1.48154e-24	0.931163	0.505	0.25	8.8943e-20
Gene17506	8.02649e-31	0.929041	0.41	0.131	4.81862e-26
Gene15049	7.0046e-38	0.92223	0.832	0.609	4.20514e-33
LZX-CL3502.Contig6-All-g	1.9884e-07	0.920961	0.215	0.117	0.0119372
Gene18861	1.44972e-13	0.919693	0.55	0.45	8.70327e-09
Gene18790	1.81903e-28	0.917506	0.448	0.178	1.09203e-23
Gene2161	7.4432e-34	0.907686	0.381	0.098	4.46845e-29
Gene17563	1.88423e-16	0.905401	0.471	0.293	1.13118e-11
Gene68784	7.45356e-23	0.901526	0.953	0.79	4.47467e-18
Gene12762	4.51454e-25	0.899482	0.502	0.248	2.71026e-20
Gene11265	2.56972e-17	0.885118	0.568	0.389	1.5427e-12
LZX-Unigene13623-All-g	2.73919e-20	0.874742	0.568	0.312	1.64445e-15
Gene25094	0.00010946	0.871958	0.456	0.429	1
Gene21503	5.79179e-05	0.865953	0.332	0.242	1
Gene16874	2.34391e-18	0.865557	0.469	0.274	1.40714e-13
Gene19096	1.75221e-18	0.8526	0.531	0.324	1.05192e-13
Gene13796	1.56605e-26	0.852125	0.707	0.511	9.40164e-22
LZX-CL3066.Contig7-All-g	2.97276e-34	0.84996	0.336	0.064	1.78467e-29
Gene63087	7.02238e-26	0.849099	0.474	0.221	4.21581e-21
Gene4358	1.51593e-14	0.844034	0.493	0.341	9.10074e-10
Gene15150	8.94118e-46	0.829274	0.974	0.861	5.36775e-41
Gene62467	3.96666e-18	0.824361	0.409	0.205	2.38134e-13
Gene679	5.05352e-18	0.822737	0.801	0.644	3.03383e-13
Gene17462	8.17908e-20	0.813895	0.55	0.357	4.91023e-15
Gene857	1.24506e-09	0.810965	0.559	0.47	7.47459e-05
Gene19665	3.72893e-24	0.805511	0.391	0.149	2.23863e-19
LZX-Unigene10873-All-g	1.24869e-36	0.803464	0.319	0.043	7.4964e-32
LZX-CL7732.Contig3-All-g	8.66921e-27	0.800572	0.34	0.099	5.20447e-22
LZX-CL3502.Contig3-All-g	0.0182931	0.789445	0.261	0.24	1
Gene1666	6.64465e-18	0.785598	0.3	0.111	3.98905e-13
Gene40051	5.89713e-15	0.781568	0.347	0.171	3.54028e-10
Gene29130	5.30692e-19	0.771401	0.324	0.114	3.18596e-14
Gene8909	1.47303e-08	0.770141	0.601	0.556	0.000884316
Gene15593	7.98006e-21	0.763771	0.321	0.114	4.79075e-16
Gene37267	4.0669e-24	0.757287	0.309	0.088	2.44153e-19
LZX-CL2443.Contig1-All-g	9.17799e-06	0.755963	0.334	0.237	0.550991
LZX-CL3615.Contig1-All-g	1.56833e-23	0.750245	0.493	0.245	9.41533e-19
LZX-CL96.Contig4-All-g	7.29423e-22	0.74652	0.393	0.171	4.37902e-17
Gene26338	2.31206e-15	0.739649	0.401	0.212	1.38802e-10
Gene16292	1.97908e-27	0.733452	0.891	0.74	1.18812e-22
Gene17561	1.12313e-20	0.732564	0.777	0.647	6.74258e-16
Gene48928	3.54836e-10	0.723313	0.305	0.165	2.13022e-05
Gene12216	4.20795e-14	0.71204	0.601	0.446	2.5262e-09
Gene19256	2.13476e-19	0.708137	0.394	0.167	1.28158e-14
LZX-CL996.Contig5-All-g	1.84207e-23	0.707624	0.226	0.037	1.10587e-18
LZX-CL996.Contig7-All-g	1.45992e-30	0.707089	0.321	0.069	8.76448e-26
Gene18241	3.54923e-19	0.704508	0.313	0.112	2.13075e-14
Gene8896	5.08894e-14	0.703004	0.489	0.312	3.0551e-09
LZX-Unigene23893-All-g	7.02341e-15	0.692433	0.345	0.165	4.21643e-10
Gene1472	3.41486e-13	0.688822	0.389	0.216	2.05008e-08
LZX-CL9215.Contig1-All-g	1.96677e-07	0.685679	0.135	0.054	0.0118073
Gene2890	1.2946e-21	0.68115	0.331	0.111	7.77198e-17
Gene17502	1.22589e-18	0.678315	0.334	0.138	7.35948e-14
Gene28104	4.17806e-26	0.677889	0.319	0.075	2.50826e-21
LZX-CL1480.Contig8-All-g	9.38405e-09	0.676163	0.283	0.154	0.000563362
Gene6342	3.67704e-16	0.671031	0.635	0.442	2.20748e-11
Gene10735	1.72017e-15	0.666976	0.319	0.136	1.03269e-10
Gene5212	7.68447e-15	0.664146	0.523	0.343	4.6133e-10
Gene10472	4.05344e-15	0.660241	0.254	0.09	2.43344e-10
Gene41409	3.255e-15	0.659695	0.3	0.128	1.95411e-10
Gene19019	7.08516e-12	0.659644	0.3	0.147	4.25351e-07
LZX-CL6014.Contig7-All-g	1.58082e-16	0.658794	0.409	0.205	9.49027e-12
LZX-CL901.Contig4-All-g	1.03986e-22	0.64638	0.269	0.067	6.24272e-18
Gene2079	2.69797e-23	0.643346	0.735	0.516	1.6197e-18
LZX-CL6708.Contig2-All-g	2.66023e-19	0.642467	0.756	0.606	1.59704e-14
Gene25218	3.92542e-13	0.640485	0.386	0.205	2.35658e-08
Gene6847	8.95086e-18	0.640262	0.466	0.261	5.37356e-13
LZX-CL9498.Contig1-All-g	3.47227e-25	0.637825	0.261	0.048	2.08454e-20
Gene16368	6.34597e-09	0.62903	0.366	0.237	0.000380974
Gene19878	8.7871e-16	0.628643	0.678	0.529	5.27525e-11
Gene19687	7.51807e-15	0.624336	0.422	0.232	4.5134e-10
Gene15935	9.81747e-12	0.623856	0.309	0.16	5.89382e-07
Gene12214	2.25855e-13	0.620286	0.308	0.147	1.3559e-08
LZX-Unigene40951-All-g	2.10596e-12	0.619212	0.406	0.226	1.26429e-07
Gene24553	2.56247e-13	0.618512	0.288	0.13	1.53835e-08
Gene2181	1.45415e-17	0.618161	0.376	0.163	8.72986e-13
Gene19416	3.88132e-08	0.616148	0.375	0.26	0.00233011
LZX-CL5127.Contig7-All-g	3.84943e-21	0.611929	0.275	0.075	2.31097e-16
Gene8783	3.67523e-05	0.609076	0.163	0.087	1
Gene4428	2.88227e-14	0.606597	0.334	0.16	1.73034e-09
Gene10645	1.74779e-13	0.604358	0.352	0.183	1.04927e-08
Gene18301	2.30028e-17	0.604271	0.64	0.458	1.38095e-12
Gene24090	2.51414e-12	0.604036	0.243	0.096	1.50934e-07
Gene18028	4.37777e-22	0.602339	0.845	0.71	2.62815e-17
LZX-CL12642.Contig1-All-g	6.15807e-16	0.591832	0.492	0.298	3.69693e-11
Gene8136	2.00508e-07	0.588566	0.363	0.248	0.0120373
LZX-CL709.Contig6-All-g	1.83746e-11	0.585463	0.451	0.292	1.1031e-06
Gene12649	1.71672e-11	0.58494	0.428	0.276	1.03061e-06
LZX-Unigene17885-All-g	4.56235e-21	0.584471	0.305	0.09	2.73896e-16
Gene53462	2.96895e-19	0.583775	0.309	0.111	1.78238e-14
Gene363	5.90186e-15	0.582483	0.308	0.131	3.54312e-10
Gene37204	1.23539e-05	0.581163	0.114	0.046	0.741654
Gene5253	7.2667e-08	0.580704	0.577	0.53	0.00436249
Gene12335	2.32315e-13	0.572421	0.876	0.763	1.39468e-08
Gene16327	8.69345e-13	0.571535	0.368	0.192	5.21903e-08
LZX-Unigene12238-All-g	4.99891e-14	0.571487	0.179	0.045	3.00105e-09
Gene9211	3.10557e-09	0.567076	0.381	0.239	0.00018644
Gene17478	5.2271e-12	0.564267	0.375	0.212	3.13804e-07
Gene25947	7.60378e-12	0.564033	0.593	0.441	4.56485e-07
LZX-CL4294.Contig1-All-g	2.65917e-25	0.563671	0.223	0.03	1.59641e-20
Gene9105	5.38665e-17	0.562997	0.326	0.128	3.23382e-12
Gene12360	2.1853e-07	0.561399	0.524	0.441	0.0131192
Gene18984	7.14244e-09	0.561394	0.384	0.258	0.000428789
Gene7427	1.20001e-11	0.560922	0.355	0.189	7.20411e-07
Gene9010	8.13189e-13	0.559735	0.292	0.128	4.8819e-08
Gene70	1.89966e-10	0.5586	0.568	0.434	1.14044e-05
LZX-Unigene30316-All-g	1.5271e-13	0.558523	0.319	0.157	9.16781e-09
Gene2339	2.58481e-11	0.555445	0.337	0.183	1.55177e-06
Gene25400	3.63616e-07	0.554212	0.308	0.199	0.0218293
Gene19125	1.02889e-10	0.547092	0.692	0.564	6.17682e-06
Gene16423	1.96503e-08	0.546699	0.505	0.386	0.00117969
Gene1869	2.22294e-11	0.546582	0.324	0.17	1.33452e-06
Gene7180	6.83509e-09	0.542129	0.529	0.393	0.000410338
Gene13675	8.96317e-14	0.536528	0.262	0.106	5.38095e-09
LZX-CL5648.Contig3-All-g	1.42262e-16	0.533922	0.713	0.527	8.54057e-12
Gene3062	3.92006e-19	0.532941	0.355	0.139	2.35337e-14
Gene12497	5.66059e-13	0.530418	0.42	0.245	3.39828e-08
Gene34714	5.89087e-13	0.529997	0.308	0.143	3.53653e-08
Gene3684	9.71832e-08	0.528431	0.414	0.29	0.0058343
Gene10509	8.6202e-22	0.527267	0.945	0.851	5.17505e-17
Gene4271	6.95332e-12	0.524957	0.503	0.333	4.17436e-07
Gene7453	6.08418e-08	0.52266	0.456	0.346	0.00365258
Gene796	1.23307e-12	0.522037	0.389	0.21	7.40261e-08
Gene16626	6.00237e-17	0.521811	0.379	0.176	3.60347e-12
Gene13621	5.34286e-08	0.521383	0.523	0.394	0.00320753
Gene17622	2.84569e-07	0.520548	0.414	0.296	0.0170838
Gene9210	4.75614e-13	0.519976	0.479	0.288	2.8553e-08
Gene61530	1.89695e-08	0.518571	0.383	0.256	0.00113881
Gene10250	2.76625e-11	0.516485	0.607	0.46	1.66069e-06
LZX-CL607.Contig11-All-g	6.93845e-29	0.515766	0.215	0.014	4.16543e-24
LZX-CL1038.Contig5-All-g	1.64408e-17	0.515736	0.288	0.103	9.87005e-13
LZX-CL664.Contig3-All-g	4.46905e-12	0.513615	0.55	0.373	2.68295e-07
Gene15121	1.87427e-11	0.512889	0.287	0.138	1.1252e-06
Gene40689	3.55775e-10	0.511823	0.339	0.197	2.13586e-05
Gene19324	2.90933e-18	0.511665	0.261	0.08	1.74659e-13
Gene18736	2.07777e-13	0.509805	0.27	0.114	1.24737e-08
Gene35008	1.52933e-12	0.507999	0.186	0.056	9.18117e-08
Gene15378	1.15021e-09	0.503131	0.296	0.16	6.90515e-05
Gene52524	3.13922e-08	0.503023	0.41	0.28	0.0018846
Gene17726	3.01062e-06	0.502019	0.448	0.351	0.180739
Gene7997	3.60326e-12	0.496452	0.292	0.141	2.16318e-07
LZX-Unigene46383-All-g	3.5789e-10	0.495988	0.28	0.147	2.14856e-05
Gene13701	2.45149e-23	0.494573	0.954	0.843	1.47173e-18
Gene21167	2.9814e-11	0.49373	0.524	0.38	1.78985e-06
Gene19347	8.83573e-11	0.493562	0.148	0.042	5.30444e-06
Gene16276	6.01944e-15	0.490637	0.275	0.107	3.61371e-10
Gene5785	1.97949e-11	0.487809	0.891	0.745	1.18837e-06
LZX-CL2308.Contig5-All-g	1.95753e-06	0.48739	0.541	0.431	0.117519
Gene3099	3.2939e-10	0.487195	0.809	0.704	1.97746e-05
LZX-CL664.Contig5-All-g	6.37847e-17	0.486838	0.663	0.423	3.82925e-12
LZX-Unigene15240-All-g	2.03654e-14	0.486149	0.109	0.008	1.22262e-09
LZX-Unigene35985-All-g	2.56537e-13	0.485023	0.809	0.683	1.54009e-08
Gene2342	1.16731e-15	0.484983	0.218	0.058	7.00783e-11
Gene18083	6.76376e-09	0.483854	0.143	0.048	0.000406056
Gene37497	1.13291e-15	0.483329	0.795	0.643	6.80129e-11
LZX-CL4578.Contig2-All-g	1.57081e-13	0.483058	0.259	0.103	9.43019e-09
Gene27414	1.55191e-14	0.481514	0.249	0.087	9.31672e-10
Gene4552	5.34579e-29	0.480365	0.987	0.941	3.20929e-24
Gene5737	1.15227e-06	0.479111	0.471	0.364	0.0691755
Gene14235	6.43476e-07	0.478377	0.228	0.13	0.0386305
LZX-CL595.Contig5-All-g	5.30552e-10	0.478203	0.381	0.234	3.18511e-05
Gene1996	3.79411e-10	0.475659	0.438	0.287	2.27776e-05
Gene5257	8.73377e-09	0.473916	0.559	0.426	0.000524323
LZX-Unigene10659-All-g	3.76327e-14	0.473551	0.389	0.197	2.25924e-09
LZX-CL3550.Contig10-All-g	6.65553e-23	0.471269	0.194	0.021	3.99558e-18
Gene19892	2.27164e-14	0.467372	0.316	0.138	1.36375e-09
LZX-CL3117.Contig3-All-g	1.89065e-14	0.46719	0.379	0.204	1.13503e-09
Gene1098	3.6397e-10	0.466061	0.327	0.186	2.18506e-05
Gene18979	2.10119e-05	0.463595	0.318	0.22	1
Gene15155	1.09709e-11	0.461071	0.598	0.447	6.58627e-07
Gene19070	6.00177e-14	0.459436	0.288	0.12	3.6031e-09
Gene2921	1.47034e-08	0.45821	0.515	0.367	0.000882706
LZX-CL458.Contig3-All-g	1.58565e-12	0.457286	0.207	0.471	9.51927e-08
Gene12427	3.18341e-09	0.455523	0.923	0.843	0.000191113
Gene11863	8.61139e-07	0.455062	0.528	0.423	0.0516976
Gene8842	6.11657e-17	0.454748	0.288	0.101	3.67202e-12
LZX-CL7454.Contig2-All-g	2.5619e-13	0.453448	0.388	0.204	1.53801e-08
Gene17833	4.78805e-13	0.453424	0.349	0.173	2.87446e-08
Gene6670	1.21607e-09	0.453162	0.5	0.353	7.30056e-05
LZX-Unigene15295-All-g	6.36682e-05	0.451717	0.93	0.851	1
Gene27290	1.12269e-07	0.451303	0.511	0.401	0.00673997
Gene19818	5.47606e-11	0.450238	0.301	0.152	3.2875e-06
LZX-Unigene30781-All-g	2.12697e-08	0.449686	0.544	0.417	0.00127691
Gene22278	1.89648e-08	0.447931	0.221	0.109	0.00113853
Gene5685	1.2801e-07	0.447226	0.36	0.24	0.00768496
Gene122	9.35268e-07	0.446115	0.498	0.401	0.0561479
LZX-CL996.Contig2-All-g	0.00157081	0.445864	0.173	0.119	1
Gene68972	3.02685e-10	0.44533	0.287	0.151	1.81714e-05
LZX-Unigene46407-All-g	2.00429e-09	0.444642	0.5	0.369	0.000120326
Gene1416	6.16719e-08	0.444604	0.634	0.51	0.00370241
Gene9616	1.2593e-10	0.443313	0.894	0.744	7.56007e-06
LZX-Unigene46393-All-g	1.33173e-08	0.441612	0.432	0.298	0.000799494
Gene10643	3.00991e-09	0.441319	0.309	0.168	0.000180697
Gene22771	1.37117e-09	0.440293	0.329	0.181	8.23171e-05
Gene12393	2.68313e-06	0.438088	0.248	0.147	0.161079
Gene35866	7.48152e-24	0.436766	0.199	0.019	4.49146e-19
Gene5863	1.7298e-07	0.434154	0.415	0.292	0.0103847
Gene17537	2.10898e-05	0.431392	0.296	0.202	1
Gene16363	1.55265e-17	0.430953	0.231	0.062	9.32118e-13
Gene19040	1.09294e-08	0.429567	0.489	0.356	0.000656138
Gene8692	7.51815e-10	0.428786	0.235	0.109	4.51345e-05
Gene12529	0.0435547	0.427843	0.391	0.348	1
Gene11223	9.62923e-06	0.427801	0.485	0.383	0.578081
Gene27975	2.79523e-07	0.425965	0.549	0.417	0.0167809
Gene11171	5.03751e-12	0.425714	0.3	0.141	3.02422e-07
Gene4273	2.84984e-05	0.425568	0.603	0.604	1
LZX-CL4413.Contig4-All-g	5.07938e-11	0.42431	0.283	0.139	3.04935e-06
Gene17400	6.94874e-06	0.42375	0.114	0.045	0.41716
Gene39554	4.47842e-14	0.423615	0.225	0.077	2.68857e-09
Gene12573	1.40992e-08	0.422701	0.218	0.106	0.000846429
Gene15339	1.05379e-10	0.422408	0.305	0.151	6.32633e-06
LZX-CL3808.Contig5-All-g	1.24001e-19	0.422299	0.246	0.061	7.44425e-15
Gene20805	0.0151425	0.420596	0.148	0.111	1
Gene13795	4.17661e-11	0.420561	0.378	0.224	2.50739e-06
LZX-CL908.Contig2-All-g	3.15476e-11	0.419593	0.204	0.079	1.89393e-06
LZX-CL411.Contig1-All-g	2.69998e-13	0.419569	0.218	0.072	1.62091e-08
LZX-CL12127.Contig2-All-g	5.04616e-08	0.419374	0.564	0.444	0.00302941
Gene12883	8.0675e-05	0.417771	0.546	0.457	1
LZX-CL3239.Contig3-All-g	1.72455e-07	0.416908	0.617	0.476	0.0103531
Gene19673	2.50223e-06	0.416225	0.251	0.151	0.150219
Gene20402	9.216e-10	0.416108	0.427	0.271	5.53273e-05
Gene12189	0.00067592	0.415312	0.612	0.63	1
Gene24326	1.23911e-13	0.415304	0.265	0.104	7.43885e-09
Gene13616	2.15661e-08	0.41492	0.435	0.301	0.0012947
Gene5384	2.49861e-08	0.414891	0.373	0.239	0.00150001
Gene20082	1.96191e-13	0.414573	0.215	0.072	1.17781e-08
LZX-CL9275.Contig5-All-g	1.2349e-09	0.41437	0.231	0.106	7.41358e-05
LZX-Unigene24177-All-g	3.77834e-13	0.412955	0.134	0.024	2.26829e-08
Gene4442	8.72013e-09	0.412899	0.226	0.109	0.000523504
Gene12277	7.87506e-05	0.410622	0.51	0.423	1
Gene2147	1.74561e-12	0.410287	0.989	0.952	1.04796e-07
LZX-CL996.Contig11-All-g	5.15815e-22	0.410084	0.199	0.027	3.09664e-17
LZX-CL2804.Contig1-All-g	7.46558e-10	0.409602	0.285	0.152	4.48189e-05
Gene5844	0.000108987	0.408929	0.616	0.646	1
Gene17891	4.78325e-07	0.407943	0.521	0.41	0.0287158
Gene3404	1.63386e-09	0.407049	0.29	0.154	9.8087e-05
LZX-Unigene38845-All-g	1.28362e-25	0.406479	0.226	0.027	7.70607e-21
Gene14837	2.40756e-09	0.403165	0.308	0.171	0.000144536
Gene23728	1.23048e-08	0.401742	0.184	0.079	0.000738708
Gene26459	2.08005e-05	0.401652	0.598	0.518	1
Gene5462	3.21373e-09	0.401027	0.182	0.071	0.000192933
Gene1499	2.2265e-06	0.400981	0.331	0.226	0.133666
LZX-Unigene14169-All-g	1.09224e-05	0.400245	0.42	0.309	0.655716
Gene3506	4.63874e-09	0.399654	0.35	0.212	0.000278482
Gene14853	0.000552991	0.39807	0.591	0.591	1
LZX-CL1175.Contig3-All-g	1.75682e-15	0.397719	0.178	0.04	1.05469e-10
LZX-Unigene35942-All-g	6.74194e-09	0.396773	0.723	0.603	0.000404746
LZX-Unigene46423-All-g	1.22046e-05	0.396754	0.66	0.535	0.732691
Gene28077	1.385e-12	0.396397	0.187	0.058	8.31474e-08
LZX-Unigene17019-All-g	3.16296e-15	0.396249	0.225	0.071	1.89885e-10
Gene19353	5.86535e-06	0.394503	0.399	0.29	0.35212
Gene15459	0.000111219	0.394101	0.388	0.3	1
LZX-CL6003.Contig1-All-g	1.6341e-08	0.39335	0.282	0.159	0.000981015
Gene38696	9.42648e-07	0.392932	0.301	0.197	0.0565909
Gene16228	1.26527e-07	0.392643	0.269	0.147	0.00759593
Gene37498	0.0315628	0.392626	0.28	0.245	1
Gene16585	4.09811e-07	0.392334	0.383	0.272	0.0246026
Gene11505	3.10341e-09	0.390998	0.238	0.115	0.00018631
Gene13603	1.55376e-07	0.390926	0.303	0.178	0.00932785
Gene16183	3.21305e-08	0.389767	0.345	0.215	0.00192892
Gene15303	6.29002e-10	0.388172	0.645	0.497	3.77615e-05
Gene6375	3.00521e-06	0.387897	0.436	0.321	0.180415
Gene1883	2.63045e-10	0.387217	0.805	0.662	1.57916e-05
Gene17977	8.96772e-08	0.386099	0.334	0.21	0.00538368
Gene2259	3.86101e-07	0.384452	0.3	0.186	0.0231792
Gene4638	2.1291e-09	0.38424	0.704	0.556	0.000127818
Gene11245	3.4566e-07	0.383776	0.583	0.471	0.0207513
Gene7399	2.50076e-05	0.38136	0.391	0.293	1
Gene12328	2.82456e-08	0.381107	0.637	0.495	0.0016957
Gene19662	2.47084e-13	0.380245	0.213	0.069	1.48335e-08
Gene3481	2.89593e-08	0.380018	0.215	0.104	0.00173854
Gene25268	7.50684e-16	0.379824	0.319	0.131	4.50666e-11
Gene2268	1.53876e-11	0.378812	0.691	0.492	9.23777e-07
Gene18959	0.000140249	0.37831	0.98	0.95	1
Gene18204	4.5797e-06	0.377845	0.397	0.28	0.274938
Gene6296	7.82407e-12	0.3756	0.971	0.925	4.6971e-07
Gene1658	4.25489e-09	0.374729	0.357	0.216	0.000255438
LZX-Unigene56703-All-g	3.09347e-08	0.373061	0.397	0.271	0.00185714
LZX-CL1940.Contig2-All-g	1.60086e-18	0.372042	0.158	0.018	9.6106e-14
Gene8763	0.000808899	0.371952	0.205	0.138	1
Gene19369	4.47839e-09	0.371406	0.243	0.115	0.000268856
Gene8035	4.88462e-05	0.370337	0.502	0.412	1
Gene35761	8.17914e-08	0.369927	0.225	0.119	0.00491027
Gene46619	1.1142e-13	0.368156	0.178	0.046	6.689e-09
LZX-CL2867.Contig3-All-g	9.54147e-08	0.365864	0.311	0.192	0.00572813
Gene257	7.10075e-05	0.365705	0.492	0.401	1
LZX-CL709.Contig1-All-g	8.03143e-06	0.365419	0.564	0.46	0.482159
Gene8	7.42178e-08	0.364804	0.186	0.085	0.00445559
Gene19072	8.39147e-05	0.364691	0.414	0.312	1
Gene6260	0.00020535	0.364676	0.332	0.253	1
Gene1568	2.95257e-06	0.364029	0.306	0.194	0.177255
Gene4791	3.02099e-05	0.363749	0.397	0.296	1
LZX-Unigene41283-All-g	1.21048e-06	0.36201	0.427	0.309	0.0726698
Gene4300	6.48127e-07	0.361912	0.365	0.239	0.0389096
Gene2358	0.00118441	0.360938	0.329	0.255	1
Gene1572	1.12548e-13	0.359931	0.342	0.167	6.75669e-09
LZX-CL9114.Contig2-All-g	2.13968e-07	0.355666	0.239	0.135	0.0128454
LZX-CL96.Contig6-All-g	9.22074e-10	0.355633	0.169	0.061	5.53558e-05
Gene16090	3.45372e-05	0.353878	0.484	0.388	1
Gene16782	1.74135e-07	0.353401	0.415	0.284	0.010454
Gene8116	9.74743e-15	0.352715	0.326	0.144	5.85177e-10
LZX-CL11528.Contig4-All-g	5.9326e-12	0.35248	0.316	0.151	3.56158e-07
LZX-Unigene21733-All-g	2.33704e-12	0.351306	0.182	0.056	1.40302e-07
Gene7572	5.55641e-08	0.350249	0.285	0.162	0.00333573
Gene7852	2.4063e-07	0.349985	0.474	0.329	0.014446
Gene17066	6.94724e-05	0.348516	0.261	0.176	1
Gene7425	1.0648e-05	0.34817	0.21	0.12	0.639241
Gene3358	7.6812e-06	0.348087	0.249	0.157	0.461133
LZX-CL1234.Contig13-All-g	0.000532389	0.347354	0.425	0.345	1
Gene14911	8.41256e-08	0.347271	0.296	0.171	0.0050504
Gene10604	7.49677e-05	0.34715	0.3	0.212	1
Gene19291	1.721e-10	0.346933	0.135	0.035	1.03319e-05
Gene14955	8.41856e-07	0.346922	0.422	0.3	0.05054
LZX-CL12191.Contig8-All-g	1.24915e-12	0.346411	0.215	0.075	7.49913e-08
Gene1813	0.00308905	0.345996	0.257	0.191	1
Gene8034	0.0468349	0.344142	0.334	0.303	1
LZX-CL1799.Contig1-All-g	0.000253372	0.343866	0.14	0.077	1
Gene22961	3.51195e-05	0.343641	0.879	0.785	1
LZX-Unigene6050-All-g	3.62277e-05	0.342997	0.319	0.228	1
Gene20575	5.17943e-08	0.342076	0.182	0.083	0.00310942
LZX-CL5160.Contig3-All-g	1.89782e-05	0.341338	0.368	0.266	1
Gene4459	6.17464e-05	0.340707	0.59	0.511	1
Gene12386	0.0148123	0.340099	0.401	0.349	1
Gene15213	2.02592e-06	0.338796	0.467	0.338	0.121624
LZX-CL10167.Contig2-All-g	2.57088e-06	0.337811	0.588	0.484	0.15434
Gene6356	0.000218111	0.337454	0.52	0.436	1
LZX-CL2729.Contig7-All-g	1.82668e-06	0.335311	0.225	0.127	0.109663
LZX-CL9866.Contig1-All-g	1.74773e-06	0.334615	0.814	0.681	0.104923
Gene17587	7.27308e-07	0.333922	0.22	0.117	0.0436632
Gene14151	0.000109032	0.333919	0.355	0.263	1
Gene5298	1.14525e-06	0.333788	0.699	0.599	0.0687542
Gene5876	0.00087181	0.333754	0.433	0.365	1
Gene38003	5.23461e-06	0.33367	0.221	0.13	0.314255
Gene2093	0.00125113	0.332245	0.27	0.204	1
LZX-Unigene61755-All-g	6.84199e-08	0.331645	0.902	0.779	0.00410752
Gene16359	2.46163e-08	0.330881	0.114	0.032	0.00147782
Gene19121	1.20639e-11	0.330634	0.155	0.042	7.24245e-07
LZX-CL11189.Contig1-All-g	2.3723e-08	0.32954	0.552	0.402	0.00142419
Gene27863	5.71379e-07	0.329185	0.283	0.17	0.0343022
Gene1763	3.7718e-08	0.329153	0.414	0.287	0.00226436
Gene65989	1.71353e-07	0.328416	0.459	0.319	0.010287
Gene5488	7.03688e-06	0.328066	0.147	0.071	0.422452
LZX-CL1193.Contig2-All-g	0.00010327	0.328064	0.223	0.146	1
Gene13187	0.000151077	0.327573	0.51	0.433	1
LZX-CL4413.Contig2-All-g	1.00479e-10	0.327386	0.13	0.032	6.03218e-06
LZX-Unigene51471-All-g	0.0051889	0.326513	0.322	0.258	1
LZX-CL938.Contig1-All-g	5.9872e-12	0.32634	0.186	0.059	3.59435e-07
Gene18874	4.44805e-09	0.326311	0.208	0.093	0.000267034
Gene9842	2.59661e-09	0.324955	0.415	0.239	0.000155885
Gene5281	4.69455e-08	0.324386	0.178	0.075	0.00281833
LZX-CL607.Contig18-All-g	5.77521e-13	0.324352	0.541	0.333	3.46709e-08
Gene2446	0.00692111	0.323744	0.428	0.373	1
Gene3674	1.85504e-05	0.323437	0.402	0.295	1
Gene9041	1.28096e-11	0.323414	0.254	0.104	7.69012e-07
Gene11011	1.00502e-11	0.323359	0.191	0.064	6.03356e-07
LZX-Unigene61898-All-g	2.91089e-08	0.323052	0.754	0.627	0.00174753
Gene14899	0.000510035	0.321964	0.44	0.357	1
LZX-CL329.Contig4-All-g	1.70191e-13	0.321871	0.163	0.038	1.02173e-08
LZX-Unigene41063-All-g	1.96551e-09	0.321866	0.111	0.026	0.000117998
Gene12243	5.04366e-05	0.321218	0.795	0.704	1
Gene23142	5.20769e-11	0.320853	0.202	0.075	3.12639e-06
LZX-CL6767.Contig1-All-g	2.28697e-14	0.320302	0.166	0.037	1.37296e-09
Gene19144	1.98084e-08	0.319166	0.137	0.046	0.00118918
Gene5371	0.000150407	0.31899	0.43	0.345	1
Gene22000	7.2156e-10	0.318924	0.168	0.058	4.33181e-05
LZX-Unigene8805-All-g	0.000730324	0.318705	0.849	0.745	1
Gene6968	5.35499e-15	0.318476	0.135	0.018	3.21482e-10
LZX-Unigene51411-All-g	3.21894e-05	0.317344	0.37	0.279	1
LZX-CL7374.Contig1-All-g	0.000104924	0.31676	0.581	0.486	1
Gene1567	2.05361e-09	0.316258	0.225	0.101	0.000123287
Gene18877	3.56871e-10	0.315901	0.523	0.348	2.14244e-05
Gene13149	1.12967e-09	0.315812	0.922	0.848	6.78187e-05
Gene17572	0.000647613	0.31537	0.599	0.54	1
Gene33582	4.11191e-09	0.315191	0.231	0.109	0.000246854
Gene1776	8.79972e-05	0.315145	0.197	0.119	1
Gene902	7.2033e-05	0.314348	0.402	0.309	1
Gene3589	0.000118871	0.314281	0.41	0.322	1
Gene17868	1.08787e-05	0.314213	0.318	0.22	0.653089
Gene13902	4.55233e-06	0.314056	0.309	0.205	0.273294
Gene26396	9.29361e-13	0.313747	0.221	0.075	5.57933e-08
Gene15539	3.37298e-12	0.312766	0.147	0.034	2.02494e-07
Gene15548	0.000109373	0.312247	0.599	0.519	1
Gene1357	2.15598e-08	0.311815	0.197	0.088	0.00129432
Gene1605	0.000670577	0.310144	0.544	0.474	1
Gene20401	0.000684294	0.309828	0.143	0.087	1
Gene15346	0.00012146	0.3098	0.101	0.043	1
Gene18975	2.83254e-06	0.309743	0.498	0.38	0.170049
LZX-Unigene24637-All-g	5.19017e-07	0.309635	0.244	0.138	0.0311587
Gene102	1.04651e-05	0.308023	0.197	0.111	0.628261
Gene39866	0.0163646	0.30798	0.184	0.139	1
Gene12522	2.80677e-07	0.307831	0.853	0.739	0.0168502
Gene29380	6.50985e-08	0.307805	0.384	0.24	0.00390812
Gene3790	5.31112e-08	0.30639	0.779	0.628	0.00318848
Gene17455	6.37763e-07	0.305501	0.897	0.859	0.0382875
Gene4786	7.49963e-08	0.305244	0.337	0.207	0.00450233
Gene2214	0.0107852	0.304737	0.355	0.298	1
LZX-Unigene18516-All-g	2.23462e-05	0.304463	0.283	0.191	1
LZX-CL9056.Contig1-All-g	6.69829e-05	0.304326	0.428	0.34	1
Gene10687	1.09902e-07	0.304224	0.148	0.059	0.00659786
Gene3725	0.000223601	0.303897	0.44	0.354	1
Gene8904	0.00620418	0.303737	0.554	0.524	1
LZX-Unigene25596-All-g	8.44142e-07	0.302243	0.44	0.33	0.0506772
Gene369	2.01145e-11	0.302106	0.151	0.042	1.20756e-06
Gene9521	0.000322522	0.301833	0.49	0.402	1
Gene12315	8.79992e-05	0.30133	0.585	0.463	1
Gene10976	1.51749e-06	0.300253	0.679	0.556	0.0911011
Gene28268	0.000850391	0.299603	0.448	0.356	1
Gene17997	0.0115198	0.299347	0.339	0.288	1
Gene3101	0.00753559	0.297773	0.495	0.421	1
Gene14060	3.29879e-12	0.297096	0.132	0.026	1.9804e-07
Gene2278	0.000337874	0.296599	0.306	0.223	1
Gene12517	0.000238798	0.296377	0.622	0.519	1
Gene10947	0.000265245	0.296107	0.132	0.071	1
Gene8932	8.72714e-05	0.296022	0.279	0.194	1
Gene18262	8.91107e-10	0.295559	0.181	0.067	5.34967e-05
Gene8083	0.000222934	0.295455	0.316	0.234	1
Gene23686	0.00101239	0.295049	0.56	0.462	1
Gene20410	3.402e-05	0.294074	0.384	0.285	1
Gene25698	0.0057209	0.293239	0.373	0.309	1
LZX-Unigene19688-All-g	3.83442e-07	0.292443	0.158	0.069	0.0230196
LZX-CL12328.Contig3-All-g	0.000241854	0.292137	0.168	0.101	1
LZX-CL9473.Contig3-All-g	0.0250471	0.291759	0.259	0.216	1
Gene13721	2.81735e-05	0.291202	0.322	0.224	1
Gene16410	0.000668614	0.290817	0.443	0.345	1
Gene9167	0.0020776	0.290605	0.964	0.928	1
LZX-Unigene20085-All-g	4.49121e-11	0.290124	0.151	0.042	2.69625e-06
LZX-CL951.Contig3-All-g	9.44987e-08	0.289684	0.14	0.051	0.00567313
Gene33103	0.00201954	0.288684	0.231	0.171	1
Gene12933	2.10087e-05	0.288595	0.503	0.405	1
Gene6328	2.41661e-05	0.2882	0.23	0.138	1
Gene31782	5.19152e-06	0.288072	0.788	0.688	0.311668
Gene3519	2.58568e-07	0.287471	0.754	0.646	0.0155229
LZX-Unigene41184-All-g	1.04197e-05	0.286832	0.559	0.457	0.625534
LZX-Unigene8725-All-g	2.84877e-05	0.286745	0.248	0.155	1
Gene19253	2.8256e-06	0.286707	0.158	0.075	0.169632
Gene1344	4.32295e-05	0.286308	0.199	0.115	1
Gene14919	0.000505589	0.286248	0.27	0.199	1
Gene35918	2.374e-07	0.286072	0.308	0.184	0.0142521
Gene12589	6.14389e-06	0.28551	0.5	0.391	0.368842
Gene15991	0.00296214	0.285025	0.257	0.194	1
Gene14727	2.22296e-11	0.284586	0.199	0.071	1.33453e-06
Gene5548	7.25104e-05	0.283867	0.891	0.819	1
Gene16656	4.65323e-06	0.283774	0.648	0.535	0.279352
Gene7749	5.32147e-06	0.283473	0.182	0.096	0.319469
LZX-CL1507.Contig1-All-g	3.22902e-06	0.282816	0.738	0.611	0.193851
Gene19741	0.000709524	0.282762	0.357	0.274	1
LZX-CL1748.Contig21-All-g	2.6609e-10	0.282341	0.135	0.037	1.59745e-05
Gene5518	3.06177e-06	0.28191	0.186	0.096	0.18381
Gene25687	0.000765485	0.281825	0.583	0.543	1
Gene12343	0.00117279	0.281763	0.275	0.199	1
Gene4919	4.69951e-09	0.281331	0.265	0.135	0.00028213
Gene14273	9.62607e-06	0.281063	0.272	0.176	0.577891
Gene27861	4.29701e-07	0.280306	0.21	0.107	0.0257966
Gene17797	3.40076e-08	0.280093	0.326	0.202	0.00204161
Gene12241	0.000820773	0.279762	0.248	0.178	1
Gene26978	1.44817e-05	0.279026	0.208	0.119	0.869392
Gene5729	2.38991e-13	0.2787	0.22	0.074	1.43476e-08
Gene4574	0.000176827	0.278463	0.572	0.484	1
Gene12151	0.000152756	0.278401	0.3	0.218	1
Gene2042	0.000762716	0.278075	0.233	0.162	1
LZX-Unigene1058-All-g	0.00225275	0.278	0.365	0.3	1
LZX-Unigene970-All-g	1.55711e-05	0.277914	0.668	0.558	0.934797
Gene2261	5.07809e-06	0.277878	0.376	0.26	0.304858
Gene24579	9.03647e-11	0.277795	0.13	0.03	5.42496e-06
Gene14964	5.62424e-06	0.277501	0.37	0.258	0.337646
Gene19887	1.47556e-16	0.277484	0.132	0.011	8.8584e-12
Gene10514	0.000519488	0.276804	0.454	0.386	1
Gene1537	8.61822e-06	0.27664	0.212	0.12	0.517386
LZX-Unigene22935-All-g	6.74788e-05	0.276333	0.2	0.123	1
LZX-CL10353.Contig1-All-g	5.90659e-06	0.275987	0.682	0.599	0.354596
Gene12271	2.14323e-05	0.275841	0.814	0.692	1
Gene66608	1.40138e-05	0.275815	0.132	0.061	0.841306
Gene5804	7.90103e-05	0.275797	0.391	0.298	1
LZX-Unigene46053-All-g	1.51925e-05	0.275615	0.472	0.364	0.912067
Gene14903	9.06895e-07	0.274712	0.466	0.34	0.0544445
Gene1687	0.00982829	0.274291	0.541	0.479	1
LZX-CL52.Contig5-All-g	5.54172e-06	0.273904	0.226	0.13	0.332692
LZX-CL1961.Contig1-All-g	0.000158233	0.2736	0.195	0.122	1
Gene18228	0.00101928	0.273585	0.215	0.151	1
Gene11115	1.82404e-05	0.273436	0.241	0.149	1
LZX-CL10159.Contig1-All-g	5.67667e-06	0.272792	0.847	0.729	0.340793
Gene25380	2.92317e-06	0.272244	0.197	0.106	0.17549
Gene18644	4.79441e-09	0.272201	0.173	0.064	0.000287828
Gene54907	0.000352874	0.271484	0.507	0.409	1
Gene17685	0.000788274	0.27061	0.5	0.441	1
Gene18250	3.21322e-06	0.270366	0.959	0.915	0.192902
Gene2699	0.00011456	0.270224	0.381	0.295	1
LZX-CL2221.Contig3-All-g	1.6978e-14	0.270102	0.145	0.024	1.01926e-09
Gene10831	0.0320632	0.270085	0.35	0.303	1
Gene20845	0.00132652	0.269566	0.173	0.112	1
Gene16310	0.000373181	0.268861	0.285	0.202	1
Gene29637	1.83562e-11	0.268149	0.132	0.029	1.102e-06
Gene8096	7.15544e-05	0.268026	0.287	0.199	1
Gene15252	3.84804e-07	0.267894	0.21	0.107	0.0231013
Gene25856	0.0174794	0.267785	0.752	0.665	1
LZX-Unigene56769-All-g	9.17278e-05	0.267745	0.332	0.24	1
Gene19372	1.14774e-05	0.267573	0.2	0.111	0.689036
Gene10316	2.3766e-05	0.267316	0.419	0.321	1
Gene8673	0.00243163	0.266995	0.282	0.22	1
Gene17431	0.00059009	0.266947	0.296	0.215	1
Gene19287	4.29127e-07	0.266649	0.187	0.09	0.0257622
LZX-Unigene41180-All-g	0.000320255	0.266444	0.669	0.587	1
Gene4796	0.027631	0.266367	0.526	0.495	1
Gene48233	0.00962852	0.265876	0.332	0.277	1
Gene1265	0.000118328	0.265843	0.212	0.133	1
Gene64511	1.2321e-10	0.265497	0.117	0.024	7.39676e-06
Gene14280	0.000132013	0.265395	0.309	0.213	1
Gene14132	9.57194e-07	0.264572	0.212	0.112	0.0574642
Gene1420	7.75318e-05	0.264192	0.34	0.247	1
Gene2644	0.00854117	0.26396	0.145	0.096	1
Gene4881	0.00036772	0.263834	0.13	0.072	1
Gene9676	7.74462e-05	0.263594	0.233	0.151	1
LZX-CL2144.Contig2-All-g	0.00226466	0.263403	0.34	0.276	1
Gene18242	7.87809e-05	0.263243	0.397	0.301	1
Gene1734	5.70474e-05	0.262411	0.287	0.194	1
Gene19257	3.13019e-06	0.262022	0.272	0.163	0.187918
Gene4337	5.20602e-05	0.260734	0.344	0.24	1
Gene5715	0.000632279	0.260612	0.238	0.163	1
LZX-Unigene7922-All-g	2.44379e-06	0.260483	0.174	0.087	0.146711
LZX-Unigene907-All-g	0.000638417	0.260423	0.228	0.157	1
Gene7531	0.00796275	0.260025	0.537	0.484	1
LZX-Unigene35902-All-g	4.19353e-05	0.259809	0.425	0.338	1
Gene4414	1.19636e-07	0.259752	0.204	0.098	0.0071822
Gene64654	8.00872e-09	0.259491	0.174	0.066	0.000480795
Gene1997	0.000100535	0.259431	0.339	0.24	1
Gene9435	0.000401928	0.25922	0.194	0.123	1
Gene19401	0.00204276	0.259172	0.116	0.067	1
LZX-Unigene16604-All-g	0.0360658	0.25915	0.279	0.237	1
LZX-CL12484.Contig1-All-g	3.30049e-09	0.259121	0.114	0.029	0.000198141
Gene21709	0.003012	0.259045	0.492	0.42	1
LZX-Unigene23180-All-g	0.0133234	0.258927	0.116	0.079	1
Gene15266	9.98008e-06	0.258715	0.168	0.087	0.599144
Gene13258	1.05622e-05	0.258661	0.756	0.617	0.634093
LZX-Unigene10282-All-g	0.000595443	0.25852	0.619	0.54	1
Gene4844	0.00092176	0.257329	0.176	0.115	1
Gene5992	0.000642465	0.256893	0.401	0.317	1
LZX-CL9603.Contig1-All-g	3.1247e-12	0.256865	0.235	0.088	1.87588e-07
Gene29639	4.51708e-12	0.256677	0.114	0.018	2.71179e-07
Gene4387	5.77424e-07	0.256612	0.607	0.46	0.0346651
LZX-Unigene36136-All-g	0.00110375	0.256404	0.432	0.351	1
Gene298	7.15728e-06	0.25621	0.195	0.107	0.42968
Gene9051	0.00152834	0.256166	0.336	0.263	1
Gene16512	0.0156096	0.255775	0.287	0.234	1
Gene12152	4.29293e-06	0.25539	0.803	0.67	0.257722
Gene9734	0.000969827	0.255204	0.145	0.088	1
Gene5361	2.64667e-05	0.254689	0.109	0.046	1
Gene2145	0.000171996	0.254207	0.355	0.269	1
LZX-Unigene12337-All-g	4.4345e-05	0.253601	0.453	0.335	1
Gene5388	1.57246e-07	0.253445	0.134	0.05	0.00944009
LZX-CL3441.Contig3-All-g	0.0135668	0.252982	0.121	0.082	1
LZX-CL11871.Contig1-All-g	7.54066e-07	0.252841	0.109	0.037	0.0452696
LZX-CL607.Contig9-All-g	3.08635e-05	0.251736	0.134	0.067	1
Gene19407	0.00162828	0.250996	0.353	0.277	1
Gene18194	0.026591	0.250895	0.241	0.197	1
Gene14970	1.64035e-07	0.250798	0.151	0.061	0.00984771
Gene7381	3.70502e-05	0.250787	0.226	0.141	1
LZX-Unigene18174-All-g	8.00008e-12	0.250777	0.129	0.026	4.80277e-07
LZX-CL2125.Contig1-All-g	5.16845e-06	-0.250818	0.088	0.175	0.310283
LZX-CL10617.Contig3-All-g	0.000153983	-0.251186	0.197	0.292	1
Gene17304	0.0107026	-0.25184	0.121	0.168	1
Gene14958	1.08468e-06	-0.251931	0.052	0.133	0.0651175
Gene11885	0.000201183	-0.252881	0.086	0.155	1
Gene6429	2.94608e-08	-0.253316	0.052	0.146	0.00176865
Gene9877	2.44805e-14	-0.253478	0.028	0.152	1.46966e-09
Gene15462	0.000373679	-0.255261	0.057	0.112	1
Gene18193	8.40794e-06	-0.255432	0.135	0.231	0.504762
LZX-Unigene24727-All-g	2.21882e-07	-0.255543	0.075	0.173	0.0133205
Gene26747	5.55286e-12	-0.256249	0.044	0.163	3.33361e-07
Gene20960	0.000781227	-0.25661	0.119	0.181	1
Gene18190	0.00132636	-0.256794	0.059	0.109	1
LZX-CL11115.Contig1-All-g	0.00931866	-0.256821	0.596	0.62	1
Gene17559	1.20524e-07	-0.257515	0.031	0.107	0.00723554
Gene26696	1.2708e-07	-0.257617	0.052	0.138	0.00762913
LZX-CL5209.Contig1-All-g	4.09442e-12	-0.257778	0.067	0.204	2.45805e-07
Gene1013	0.000642075	-0.258347	0.073	0.13	1
Gene6308	0.000356697	-0.258629	0.106	0.176	1
Gene26408	3.18279e-08	-0.258877	0.122	0.248	0.00191075
LZX-Unigene35971-All-g	0.040044	-0.259076	0.373	0.418	1
Gene6297	0.00168695	-0.259125	0.164	0.232	1
Gene2629	0.00033735	-0.260819	0.151	0.229	1
Gene18799	0.00692492	-0.261068	0.064	0.104	1
LZX-CL2970.Contig3-All-g	2.77502e-07	-0.261473	0.129	0.247	0.0166596
LZX-Unigene7884-All-g	8.04917e-05	-0.261695	0.821	0.801	1
Gene20131	0.0056388	-0.262599	0.116	0.168	1
Gene1999	1.77276e-13	-0.264169	0.01	0.109	1.06426e-08
Gene7377	0.010377	-0.265514	0.594	0.62	1
LZX-Unigene51516-All-g	0.000512609	-0.267179	0.327	0.417	1
Gene19234	1.08508e-08	-0.267262	0.055	0.155	0.000651417
Gene15830	0.000622168	-0.267358	0.104	0.17	1
LZX-CL3514.Contig2-All-g	0.0355475	-0.267932	0.537	0.546	1
LZX-CL1518.Contig2-All-g	2.43485e-07	-0.268385	0.036	0.114	0.0146173
LZX-CL607.Contig15-All-g	0.0226557	-0.26915	0.458	0.359	1
LZX-Unigene55774-All-g	7.33807e-05	-0.269278	0.244	0.341	1
Gene3602	1.62687e-07	-0.269318	0.05	0.136	0.00976675
LZX-Unigene12824-All-g	5.04805e-12	-0.269866	0.984	0.981	3.03055e-07
LZX-Unigene13565-All-g	1.39545e-05	-0.271497	0.137	0.231	0.837745
LZX-CL5766.Contig1-All-g	0.0117425	-0.271609	0.28	0.337	1
Gene6401	6.92522e-05	-0.273014	0.826	0.846	1
Gene4222	0.000992577	-0.2731	0.744	0.708	1
LZX-CL7017.Contig1-All-g	1.12902e-06	-0.274103	0.16	0.269	0.0677797
[truncated: 382 more rows]

## Sheet: 7.Endothelial
gene	p_val	avg_log2FC	pct.1	pct.2	p_val_adj
[truncated: 1,720 more rows]

[truncated: 15 more sheets: 8.Epi_Ca, 9.Erythroid, 10.Goblet, 11.Ionocyte, 12.Ionocyte_DMRT, 13.Macrophage, 14.Neotrophil, 15.NK_cell, 16.Platelet, 17.Proliferative, 18.SMC, 19.Stromal, 20.T cell, 21.Un_epi, 22.Immune_cell]
