# Supplementary material for: A single-cell atlas of West African lungfish respiratory system reveals evolutionary adaptations to terrestrialization
Source: Nat Commun. 2023 Sep 13;14:5630. doi: 10.1038/s41467-023-41309-3 (PMC10497629; doi:10.1038/s41467-023-41309-3)
Supplement: Supplementary file 4 — Supplementary Data1-13 [file 41467_2023_41309_MOESM4_ESM.zip › Supplementary Data/Supplementary Data 7.xlsx]

## Sheet: Supplementary Data 7
Data S7. URLs for scRNA-seq data of other species.
Species-Tissue	URLs
Human and mouse lung	https://www.ncbi.nlm.nih.gov/geo/query/acc.cgi?acc=GSE133747
Zebrafish gill and swim bladder	https://www.ncbi.nlm.nih.gov/geo/query/acc.cgi?acc=GSE130487
Atlantic salmon gill	https://www.ncbi.nlm.nih.gov/geo/query/acc.cgi
