# Supplementary material for: A single-cell atlas of West African lungfish respiratory system reveals evolutionary adaptations to terrestrialization
Source: Nat Commun. 2023 Sep 13;14:5630. doi: 10.1038/s41467-023-41309-3 (PMC10497629; doi:10.1038/s41467-023-41309-3)
Supplement: Supplementary file 4 — Supplementary Data1-13 [file 41467_2023_41309_MOESM4_ESM.zip › Supplementary Data/Supplementary Data 1.xlsx]

## Sheet: Table.s1-QC_statistic
Data S1. QC_statistic for each library.
Sample	map to genome(%)	map to exon(%)	map to intergenic(%)	Median UMI counts per cell	Median genes per cell	Mean reads per cell	animals
AE-gill1	90	25.8	50.8	3517	740	20572	AE_sample1
AE-gill2	88.6	27	48.9	4633	883	31559	AE_sample1
AE-gill3	87.8	24.4	53.1	1390	387	5340	AE_sample1
AE-gill4	88.8	26.8	50.6	4654	896	32679	AE_sample1
AE-lung1	88.6	17.9	61.4	1101	293	8995	AE_sample1
AE-lung2	84.5	15.2	63.4	780	234	7352	AE_sample1
AE-lung3	86.5	17.1	62	770	221	7830	AE_sample1
AE-lung4	86.3	14.9	63.7	686	207	7494	AE_sample1
AE-gill5	85.8	25.3	54	1266	333	5981	AE_sample2
AE-gill6	88.1	31.5	47.9	3390	651	28831	AE_sample2
AE-gill7	85.1	28.4	51.1	2460	500	13942	AE_sample2
AE-gill8	86.9	24.7	54.3	3444	675	22316	AE_sample2
AE-lung5	90.6	35.8	46.9	2486	496	14914	AE_sample2
AE-lung6	89.3	35.9	47	2258	464	15825	AE_sample2
AE-lung7	89.3	32.4	49.8	2116	454	15974	AE_sample2
AE-lung8	89.5	33.4	49.1	2692	526	22341	AE_sample2
FW-gill1	80.1	42.1	42.4	1530	238	5787	FW_sample1
FW-gill2	83.5	42.8	41.7	3280	394	14035	FW_sample1
FW-gill3	81	43.9	41.1	3122	375	14194	FW_sample1
FW-gill4	83.1	47.4	38.3	3388	392	15481	FW_sample1
FW-lung1	83.8	43.4	41.4	3818	472	17726	FW_sample1
FW-lung2	78.1	42.2	42.7	1262	215	4801	FW_sample1
FW-lung3	80.8	42.1	42.5	3621	453	16676	FW_sample1
FW-lung4	79.2	44.5	40.7	3562	442	15003	FW_sample1
FW-gill5	82.6	42.2	42.4	5141	524	33377	FW_sample1
FW-gill6	84.9	43.2	41.5	6601	652	60013	FW_sample1
FW-gill7	82.9	43.9	41.2	6171	595	48279	FW_sample1
FW-gill8	84.1	47.6	38.2	6412	611	53330	FW_sample1
FW-lung5	84.1	43.6	41.3	6313	667	49938	FW_sample1
FW-lung6	79.4	43	42.1	2975	370	13676	FW_sample1
FW-lung7	81.1	42.2	42.4	5612	604	35910	FW_sample1
FW-lung8	79.7	44.5	40.7	6706	680	47856	FW_sample1
FW-gill9	94.7	55.1	3.3		535	81062	FW_sample2
FW-gill10	94.2	54.8	3.2		502	84116	FW_sample2
FW-gill11	86.94	85.4	5.3	4600	1476	70658	FW_sample3
FW-gill12	85.72	83.9	6	3995	1356	54171	FW_sample3
FW-gill13	87.97	85.4	5.9	4621	1519	72535	FW_sample3
FW-lung9	84.11	60.1	20.5	2285	908	68487	FW_sample3
FW-lung10	81.6	52.2	24.6	2335	914	57636	FW_sample3
FW-lung11	83.25	58.7	20.8	2669	1019	74618	FW_sample3
FW-gill14	87.5	76.9	10.1	4792	1652	86169	FW_sample4
FW-gill15	84.85	79.3	8.8	5276	1808	68020	FW_sample4
FW-gill16	89.56	61.6	15	3248	1051	118924	FW_sample5
FW-gill17	89.85	57.7	16	3126	958	117183	FW_sample5
AE-gill9	91.34	73	10.2	4832	1457	50627	FW_sample6
AE-gill10	91.41	72.4	11.1	4800	1454	42440	FW_sample6
AE-lung9	84.28	54.8	21.9	1870	738	40302	FW_sample6
AE-lung10	83.6	47.3	26.5	1079	515	17739	FW_sample6
Average					698.042	37764.9
