# Supplementary material for: A single-cell atlas of West African lungfish respiratory system reveals evolutionary adaptations to terrestrialization
Source: Nat Commun. 2023 Sep 13;14:5630. doi: 10.1038/s41467-023-41309-3 (PMC10497629; doi:10.1038/s41467-023-41309-3)
Supplement: Supplementary file 6 — Source Data [file 41467_2023_41309_MOESM6_ESM.zip]

Archive with 57 entries (57 files):
- 1.fig1h.lung_fc0.25_gsea_plot.txt
- 1.fig1i.gill_fc0.25_gsea_plot.txt
- 1.figs1.c.lung_markers.txt
- 1.figs1.d.gill_markers.txt
- 1.figs1e.fig4.FW_gill_celltype_FC
- 1.figs1.e.FW_Lung_celltype_FC
- 1.gill_cell_embeddings.UMAP.csv
- 1.lung_cell_embeddings.UMAP.csv
- 2.fig2b.gene_avg_alveolar.txt
- 2.fig2c.lung_selected_deg_dot.txt
- 2.fig2d.lung_macrophage_AE_up_KEGG.txt
- 2.fig2e.AE_lung.count_network.txt
- 2.fig2e.FW_lung.count_network.txt
- 2.fig2f.lung_LR_GO_Biological_Process.txt
- 2.fig2h.figs2d.lung_add_avgExp_bubble.txt
- 2.figs2c.AE_lung.cellphonedb_meta.txt
- 2.figs2c.AE_lung.pvalues.txt
- 2.figs2c.FW_lung.cellphonedb_meta.txt
- 2.figs2c.FW_lung.pvalues.txt
- 2.figs2e.figs3e.dot.txt
- 3.fig3a.gill_dot_genes_immune.txt
- 3.fig3c.gene_avg_proliferative.txt
- 3.fig3d.AE_gill.cellphonedb_meta.txt
- 3.fig3d.AE_gill.pvalues.txt
- 3.fig3d.FW_gill.cellphonedb_meta.txt
- 3.fig3d.FW_gill.pvalues.txt
- 3.fig3e.gill_LR_GO_Biological_Process.txt
- 3.fig3f.figs3d.gill_add_avgExp_bubble.txt
- 3.figs3b.gill_ionocyte_inter_hg_GO_CC.txt
- 3.figs3c.gill_ionocyte_hg_GO_BP.txt
- 4.fig4b.circos_LFLG_HMLG_ct_kld_0.95.RDS
- 4.fig4b.circos_LFLG_MMLG_ct_kld_0.95.RDS
- 4.fig4b.LFLG_HMLG_cell_type_gene_FC
- 4.fig4b.LFLG_MMLG_cell_type_gene_FC
- 4.fig4b.LFLG_MMLG_HMLG_cell_type_gene_FC
- 4.fig4c.lung_alveolar_ogs_GO_BP.txt
- 4.fig4d.lf_maco.txt
- 4.fig4e.lungfish_human_down_gene.txt
- 4.fig4f.SMGL_FC
- 4.fig4g.circos_LFGL_SMGL_ct_kld_0.95.RDS
- 4.fig4g.LFGL_SMGL_cell_type_gene_FC
- 4.fig4g.LFGL_SMGL_ZEGL_cell_type_gene_FC
- 4.fig4g.LFGL_ZEGL_cell_type_gene_FC
- 4.fig4h.lungfish_salmon_DEG.xls
- 4.figs4a.cell_embeddings.UMAP.csv
- 4.figs4b.cell_embeddings.UMAP.csv
- 4.figs4c.cell_embeddings.UMAP.csv
- 4.figs4d.zebraSwimbladder_FC
- 4.figs4e.HMLG_FC
- 4.figs4f.MMLG_FC
- 4.figs4g.fw_lung_49_gene.txt
- 4.figs4h.ZEGL_FC
- 4.figs4i.gene.txt
- 4.figs4j.gene.txt
- 4.figs4k.gene.txt
- 5.figs5a.RDS
- 5.figs5b.RDS
