# Supplementary material for: A single-cell atlas of West African lungfish respiratory system reveals evolutionary adaptations to terrestrialization
Source: Nat Commun. 2023 Sep 13;14:5630. doi: 10.1038/s41467-023-41309-3 (PMC10497629; doi:10.1038/s41467-023-41309-3)
Supplement: Supplementary file 6 — Source Data [file 41467_2023_41309_MOESM6_ESM.zip › 1.fig1h.lung_fc0.25_gsea_plot.txt]

Celltype	ID	Description	setSize	enrichmentScore	NES	pvalue	p.adjust	qvalue	rank	leading_edge	core_enrichment
Alveolar cell	TRAVAGLINI_LUNG_ALVEOLAR_EPITHELIAL_TYPE_2_CELL	TRAVAGLINI_LUNG_ALVEOLAR_EPITHELIAL_TYPE_2_CELL	5	0.920291747957439	1.92095066680367	1.90669932178404e-05	0.00730265840243286	0.00674369444336249	10	tags=80%, list=6%, signal=77%	NPC2/SLC34A2/LPCAT1/LGMN
Alveolar cell	TRAVAGLINI_LUNG_SIGNALING_ALVEOLAR_EPITHELIAL_TYPE_2_CELL	TRAVAGLINI_LUNG_SIGNALING_ALVEOLAR_EPITHELIAL_TYPE_2_CELL	2	1	1.58441641147693	8.95208277034899e-05	0.0171432385052183	0.0158310516359856	2	tags=100%, list=1%, signal=100%	NPC2/SLC34A2
Stromal cell	GAO_LARGE_INTESTINE_ADULT_CJ_IMMUNE_CELLS	GAO_LARGE_INTESTINE_ADULT_CJ_IMMUNE_CELLS	17	0.806246944148237	1.91292021495076	5.10358882282702e-06	0.00154837347917752	0.00134513105039518	23	tags=82%, list=26%, signal=75%	DCN/COL3A1/COL6A2/TGFBI/LRP1/AEBP1/BGN/COLEC12/COL1A1/VCAN/COL6A1/COL5A1/SPARC/MMP2
Stromal cell	DURANTE_ADULT_OLFACTORY_NEUROEPITHELIUM_FIBROBLASTS_STROMAL_CELLS	DURANTE_ADULT_OLFACTORY_NEUROEPITHELIUM_FIBROBLASTS_STROMAL_CELLS	8	0.898765365947072	1.89243686322085	9.32755107938262e-06	0.00154837347917752	0.00134513105039518	9	tags=88%, list=10%, signal=86%	DCN/COL3A1/COL6A2/TGFBI/AEBP1/BGN/COL1A1
Un_epithelial cell	DURANTE_ADULT_OLFACTORY_NEUROEPITHELIUM_OLFACTORY_MICROVILLAR_CELLS	DURANTE_ADULT_OLFACTORY_NEUROEPITHELIUM_OLFACTORY_MICROVILLAR_CELLS	3	0.988095238095238	1.84433533587299	1.66048758001504e-05	0.00652571618945911	0.00589036120489546	6	tags=100%, list=2%, signal=99%	KRT18/PCP4/KRT8
Un_epithelial cell	LAKE_ADULT_KIDNEY_C18_COLLECTING_DUCT_PRINCIPAL_CELLS_MEDULLA	LAKE_ADULT_KIDNEY_C18_COLLECTING_DUCT_PRINCIPAL_CELLS_MEDULLA	36	0.551353834118939	1.90764607748183	0.000309448486196545	0.0608066275376211	0.0548863893938082	66	tags=50%, list=26%, signal=43%	KRT18/HNRNPA3/KRT8/RPS12/RPL7/SRSF3/RPS4X/RPL10A/RPL7A/RPL21/RPL24/GAPDH/PEBP1/RPS23/HNRNPU/ATP5F1B/DSP/NPM1
Erythroid cell	BUSSLINGER_GASTRIC_IMMUNE_CELLS	BUSSLINGER_GASTRIC_IMMUNE_CELLS	7	-0.75	-2.10588097791335	0.00179966720458575	0.224058566970926	0.224058566970926	14	tags=100%, list=45%, signal=71%	RPS29/UBA52/RPS12/TRA2B/RPL9/RPS18
Erythroid cell	RUBENSTEIN_SKELETAL_MUSCLE_T_CELLS	RUBENSTEIN_SKELETAL_MUSCLE_T_CELLS	7	-0.75	-2.10588097791335	0.00179966720458575	0.224058566970926	0.224058566970926	14	tags=100%, list=45%, signal=71%	RPS29/UBA52/RPS12/RPL9/RPL21/RPS18
Vasc_Endo	DESCARTES_FETAL_CEREBRUM_VASCULAR_ENDOTHELIAL_CELLS	DESCARTES_FETAL_CEREBRUM_VASCULAR_ENDOTHELIAL_CELLS	11	0.861977653041094	1.88689758875637	2.86659296213823e-05	0.00836280260895581	0.00799183818000341	17	tags=82%, list=20%, signal=75%	PDGFRB/CDH5/FABP4/ADGRL4/EPAS1/ID1/CAV1/ACVRL1/TIE1
Vasc_Endo	FAN_EMBRYONIC_CTX_BIG_GROUPS_BRAIN_ENDOTHELIAL	FAN_EMBRYONIC_CTX_BIG_GROUPS_BRAIN_ENDOTHELIAL	15	0.787691367825397	1.79093125138174	4.53268434089746e-05	0.00836280260895581	0.00799183818000341	22	tags=80%, list=26%, signal=72%	VWF/PDGFRB/CDH5/ADGRL4/EPAS1/FLI1/ID1/CAV1/ACVRL1/TIE1/PODXL/SCARF1
Macrophage	FAN_EMBRYONIC_CTX_BIG_GROUPS_MICROGLIA	FAN_EMBRYONIC_CTX_BIG_GROUPS_MICROGLIA	14	0.873085941883774	2.25912994015677	1.94480023209394e-08	6.49563277519376e-06	5.87534385906274e-06	11	tags=64%, list=10%, signal=66%	FYB1/LCP1/ARPC1B/COTL1/HCLS1/ALOX5AP/IFI30/CTSH/ARHGDIB
Macrophage	BUSSLINGER_ESOPHAGEAL_DENDRITIC_CELLS	BUSSLINGER_ESOPHAGEAL_DENDRITIC_CELLS	9	0.91115708117145	2.15515241725465	1.51382635297041e-07	2.52809000946058e-05	2.2866745436974e-05	11	tags=78%, list=10%, signal=76%	LCP1/ARPC1B/COTL1/ALOX5AP/IFI30/CTSH/ARHGDIB
Un_lymphoid cell	CUI_DEVELOPING_HEART_C9_B_T_CELL	CUI_DEVELOPING_HEART_C9_B_T_CELL	10	0.92300733469891	2.35119222481686	7.63533198004548e-09	2.64946019707578e-06	2.34685993491924e-06	17	tags=90%, list=12%, signal=85%	SH2D1A/LCP1/ARPC1B/LCK/LEF1/HCLS1/ARHGDIB/COTL1/GNG2
Un_lymphoid cell	ZHONG_PFC_MAJOR_TYPES_MICROGLIA	ZHONG_PFC_MAJOR_TYPES_MICROGLIA	8	0.932152049509265	2.25947783160521	2.7895147909999e-08	4.83980816238483e-06	4.28704378406301e-06	13	tags=88%, list=9%, signal=84%	LCP1/ARPC1B/HCLS1/ALOX5AP/ARHGDIB/RCSD1/TNFAIP8L2
Vasc_SMC	GAO_LARGE_INTESTINE_24W_C2_MKI67POS_PROGENITOR	GAO_LARGE_INTESTINE_24W_C2_MKI67POS_PROGENITOR	4	0.942148760330578	1.94184449979753	5.39625445705588e-05	0.019696328768254	0.0188584892604479	11	tags=100%, list=9%, signal=94%	CDH5/MYCT1/ERG/HYAL2
Vasc_SMC	DESCARTES_FETAL_CEREBELLUM_VASCULAR_ENDOTHELIAL_CELLS	DESCARTES_FETAL_CEREBELLUM_VASCULAR_ENDOTHELIAL_CELLS	12	0.739850156946339	2.05001991307316	0.000180386283686671	0.021946997848545	0.0210134197136754	27	tags=67%, list=22%, signal=58%	CDH5/CSRP1/MYCT1/ERG/CTSK/HYAL2/TAGLN2/ABHD17A
SMC	BUSSLINGER_DUODENAL_IMMUNE_CELLS	BUSSLINGER_DUODENAL_IMMUNE_CELLS	26	-0.420282637165692	-2.06838428387353	0.00144914182702476	0.0646778228058588	0.0564336848577747	48	tags=92%, list=62%, signal=53%	RPS21/RPS3/RPL37A/RPL10A/RPS2/RPL14/RPL24/SFPQ/MACF1/RPS29/COTL1/SRSF5/RPS14/RPS15A/MYH9/RPL22/RBX1/SUB1/SSR2/NAP1L1/HSP90AA1/RPS27/ACTR3/EIF3F
SMC	FAN_OVARY_CL14_MATURE_SMOOTH_MUSCLE_CELL	FAN_OVARY_CL14_MATURE_SMOOTH_MUSCLE_CELL	10	0.77682201039081	1.77209073184815	0.000852252697237669	0.0646778228058588	0.0564336848577747	14	tags=70%, list=18%, signal=66%	TPM1/CKB/CALD1/HSPB1/PALLD/MYL9/CSRP1
Goblet cell	DESCARTES_FETAL_INTESTINE_INTESTINAL_EPITHELIAL_CELLS	DESCARTES_FETAL_INTESTINE_INTESTINAL_EPITHELIAL_CELLS	3	0.972972972972973	1.76190371073842	6.02869219403199e-05	0.0227884564934409	0.0212590724736917	7	tags=100%, list=5%, signal=97%	SERPINA4/AGR3/GSTA2
Goblet cell	DESCARTES_MAIN_FETAL_GOBLET_CELLS	DESCARTES_MAIN_FETAL_GOBLET_CELLS	2	1	1.61719391715961	0.000189442524349024	0.0358046371019656	0.0334017082404859	2	tags=100%, list=1%, signal=100%	AGR2/GMDS
Stromal cell_CLDN	MANNO_MIDBRAIN_NEUROTYPES_HDA	MANNO_MIDBRAIN_NEUROTYPES_HDA	3	1	1.79278780772299	1.23934479189284e-06	0.000516806778219314	0.000425290949639016	3	tags=100%, list=2%, signal=100%	EEF1A2/DNER/NCAM1
Stromal cell_CLDN	MANNO_MIDBRAIN_NEUROTYPES_HGABA	MANNO_MIDBRAIN_NEUROTYPES_HGABA	4	0.960325096528388	1.84685873789402	1.63454839422839e-05	0.00227202226797746	0.00186969395269633	3	tags=75%, list=2%, signal=76%	EEF1A2/DNER/NCAM1
Ciliated cell	DESCARTES_FETAL_LUNG_CILIATED_EPITHELIAL_CELLS	DESCARTES_FETAL_LUNG_CILIATED_EPITHELIAL_CELLS	8	0.91012897604107	2.23421302867506	2.61913200257414e-07	5.64422946554728e-05	5.34854324736194e-05	24	tags=88%, list=9%, signal=82%	TEKT2/CCDC39/DYDC1/PPIL6/AK7/MEIG1/GSTA2
Ciliated cell	TRAVAGLINI_LUNG_CILIATED_CELL	TRAVAGLINI_LUNG_CILIATED_CELL	28	0.711465709188549	2.19477451513232	1.81546915471844e-07	5.64422946554728e-05	5.34854324736194e-05	24	tags=43%, list=9%, signal=44%	TEKT2/CCDC39/DYDC1/SMKR1/PPIL6/AK7/GSTP1/MEIG1/RSPH3/TUBA1A/FSTL1/GSTA2
Immune cell_F13A1	CUI_DEVELOPING_HEART_C8_MACROPHAGE	CUI_DEVELOPING_HEART_C8_MACROPHAGE	9	0.799530025830843	1.88392543070606	0.000286709347854632	0.105509040010505	0.103517164541199	15	tags=78%, list=21%, signal=70%	F13A1/MEF2C/FYB1/ALOX5AP/RGS1/COTL1/ARHGDIB
Immune cell_F13A1	BUSSLINGER_DUODENAL_STEM_CELLS	BUSSLINGER_DUODENAL_STEM_CELLS	9	-0.671875	-2.28685021616243	0.00150356815574897	0.220036739506224	0.215882727833624	31	tags=100%, list=42%, signal=66%	RPS14/HNRNPA1/RPL7/IVNS1ABP/RPS23/NCL/RPS29/EIF1AX
Fibroblast	MANNO_MIDBRAIN_NEUROTYPES_HENDO	MANNO_MIDBRAIN_NEUROTYPES_HENDO	31	0.680872491839656	2.05609932811535	9.02933207058297e-07	0.000409931676004467	0.000358321914801029	48	tags=68%, list=23%, signal=61%	LAYN/MYO1B/JAG2/CALCRL/TIE1/MEF2C/TEK/FLI1/FAM89A/CLDN5/CDH5/NID2/SMAD6/CAVIN2/LAMB1/LAMC1/SCARF1/MYCT1/CRIM1/ERG/MMP28
Fibroblast	RUBENSTEIN_SKELETAL_MUSCLE_SATELLITE_CELLS	RUBENSTEIN_SKELETAL_MUSCLE_SATELLITE_CELLS	24	-0.467391304347826	-2.64724701008708	5.94193600748727e-05	0.00703360897928461	0.00614808853510386	123	tags=92%, list=59%, signal=42%	ATP5F1A/SLC25A6/TUBB/EEF1A1/RPL21/RPL39/RPS12/EIF3K/SRSF3/NDUFS5/RPS4X/RPL22/RPS2/HNRNPA1/RPL7A/RPS18/RPL10A/SNRPD1/EIF3M/RPS27/RPL7/RPL37A
