# Supplementary material for: A single-cell atlas of West African lungfish respiratory system reveals evolutionary adaptations to terrestrialization
Source: Nat Commun. 2023 Sep 13;14:5630. doi: 10.1038/s41467-023-41309-3 (PMC10497629; doi:10.1038/s41467-023-41309-3)
Supplement: Supplementary file 6 — Source Data [file 41467_2023_41309_MOESM6_ESM.zip › 1.fig1i.gill_fc0.25_gsea_plot.txt]

Celltype	ID	Description	setSize	enrichmentScore	NES	pvalue	p.adjust	qvalue	rank	leading_edge	core_enrichment
T cell	FAN_EMBRYONIC_CTX_BIG_GROUPS_BRAIN_IMMUNE	FAN_EMBRYONIC_CTX_BIG_GROUPS_BRAIN_IMMUNE	15	0.77026977536933	2.33733762272149	1.18548823191149e-06	0.000209839621630583	0.00017129765031068	56	tags=87%, list=24%, signal=71%	LCK/HCLS1/ANXA1/SH2D1A/ARPC2/LCP1/RHOH/RPL28/VAMP8/ARPC1B/RCSD1/PTPRC/RPL13A
T cell	AIZARANI_LIVER_C3_NK_NKT_CELLS_2	AIZARANI_LIVER_C3_NK_NKT_CELLS_2	18	0.724068838175219	2.29712237928008	1.60591547166263e-06	0.000209839621630583	0.00017129765031068	56	tags=78%, list=24%, signal=64%	LCK/ANXA1/LCP1/RPL18/RHOH/RPL28/RPSA/IKZF1/RPS17/RPL30/RPL10/RPL35A/PTPRC/RPL13A
Un_epithelial cell	DESCARTES_FETAL_EYE_CORNEAL_AND_CONJUNCTIVAL_EPITHELIAL_CELLS	DESCARTES_FETAL_EYE_CORNEAL_AND_CONJUNCTIVAL_EPITHELIAL_CELLS	27	0.701927755839249	2.30490195200565	1.76902995623814e-07	9.02205277681452e-05	8.50996515790348e-05	74	tags=70%, list=21%, signal=60%	ATP12A/UPK1B/EVPL/KRT15/DSP/PERP/MGST1/ELF3/PKP1/EPCAM/SH2D4A/EHF/AGR3/SYTL2/EPS8L2/DSC3/CLDN7/MPZL2/CLDN4
Un_epithelial cell	DESCARTES_FETAL_KIDNEY_URETERIC_BUD_CELLS	DESCARTES_FETAL_KIDNEY_URETERIC_BUD_CELLS	21	0.715009133735794	2.24865957174943	2.03689745436487e-06	0.000519408850863043	0.000489927440339341	74	tags=76%, list=21%, signal=64%	ATP12A/UPK1A/UPK1B/EVPL/KRT15/PERP/PPL/ELF3/PKP1/SCNN1G/GRHL1/EHF/RHBG/FBP1/CLDN7/CLDN4
Erythroid cell	BUSSLINGER_DUODENAL_DIFFERENTIATING_STEM_CELLS	BUSSLINGER_DUODENAL_DIFFERENTIATING_STEM_CELLS	15	-0.448275862068966	-1.67593732821757	0.0397935139092069	0.739380222841226	0.730006597273127	32	tags=100%, list=73%, signal=41%	RPL30/RPS15/RPS24/RPL10/RPL28/SERBP1/RPL23/RPL9/TFRC/RPL18/SOD1/RPL35A/RPS27/RPS29
Erythroid cell	FAN_OVARY_CL8_MATURE_CUMULUS_GRANULOSA_CELL_2	FAN_OVARY_CL8_MATURE_CUMULUS_GRANULOSA_CELL_2	2	-0.928571428571429	-1.61301843317972	0.0421808788438534	0.739380222841226	0.730006597273127	6	tags=100%, list=14%, signal=90%	RPS29
CD8+T cell	GAO_LARGE_INTESTINE_ADULT_CI_MESENCHYMAL_CELLS	GAO_LARGE_INTESTINE_ADULT_CI_MESENCHYMAL_CELLS	11	0.868725868725869	2.31448072239272	1.66006795818399e-07	6.95568474479094e-05	6.01119344858204e-05	45	tags=100%, list=17%, signal=87%	LCP1/LCK/HCLS1/ARHGDIB/RHOH/ALOX5AP/PTPRC/RGS1/RCSD1/GNG2/IKZF1
CD8+T cell	CUI_DEVELOPING_HEART_C9_B_T_CELL	CUI_DEVELOPING_HEART_C9_B_T_CELL	12	0.844961240310077	2.30880552906449	4.05951981237591e-07	8.50469400692753e-05	7.34986744977533e-05	52	tags=100%, list=19%, signal=84%	LCP1/SH2D1A/LCK/HCLS1/COTL1/ARHGDIB/RHOH/ARPC1B/PTPRC/RGS1/GNG2/SH3KBP1
Goblet cell	DESCARTES_MAIN_FETAL_GOBLET_CELLS	DESCARTES_MAIN_FETAL_GOBLET_CELLS	4	0.889632107023411	1.77714274090471	0.000589846317371358	0.137434191947526	0.13380198041424	37	tags=100%, list=12%, signal=89%	AGR2/GMDS/A4GNT/SPDEF
Goblet cell	BUSSLINGER_GASTRIC_ISTHMUS_CELLS	BUSSLINGER_GASTRIC_ISTHMUS_CELLS	45	0.523779452275912	1.77380699158793	0.000377076758298382	0.137434191947526	0.13380198041424	122	tags=71%, list=40%, signal=50%	AGR2/RRBP1/ARF5/GMDS/TSPAN3/GALE/ATP8B1/P4HB/TM9SF3/SEC61G/RAB3D/PDIA6/TSPAN1/LMO4/FBP1/ATP2A3/TUBB4B/CD63/MGLL/BACE2/RPN1/SGSM3/CALR/CANX/HYOU1/AGR3/ESRP1/HSP90B1/PDLIM1/YBX1/HSPA5/LMAN2
Epithelial cell_Ca	TRAVAGLINI_LUNG_DIFFERENTIATING_BASAL_CELL	TRAVAGLINI_LUNG_DIFFERENTIATING_BASAL_CELL	3	-0.887096774193548	-1.80725468828393	0.0061005876518153	0.808380581148122	0.808380581148122	11	tags=100%, list=17%, signal=87%	GLTP/TPI1
Epithelial cell_Ca	TRAVAGLINI_LUNG_CAPILLARY_INTERMEDIATE_2_CELL	TRAVAGLINI_LUNG_CAPILLARY_INTERMEDIATE_2_CELL	3	-0.870967741935484	-1.77439551213331	0.00761220214941726	0.808380581148122	0.808380581148122	12	tags=100%, list=18%, signal=85%	NDUFB1/GPX4
Stromal cell	HAY_BONE_MARROW_STROMAL	HAY_BONE_MARROW_STROMAL	26	0.71693850903062	1.89402762903224	5.17592459668941e-06	0.00209624946165921	0.00193416129665762	42	tags=77%, list=30%, signal=66%	DCN/COL3A1/COL6A2/COL1A1/BGN/DPT/COL6A1/MMP2/COL5A1/FSTL1/SERPINH1/PRELP/NID2/FBN1/RCN1/CXCL14/GPM6B/COL5A2/FKBP10/ANGPTL2
Stromal cell	AIZARANI_LIVER_C21_STELLATE_CELLS_1	AIZARANI_LIVER_C21_STELLATE_CELLS_1	23	0.726242062105536	1.89513396676655	1.23951961665884e-05	0.00251002722373415	0.0023159445469152	29	tags=65%, list=20%, signal=62%	DCN/COL3A1/COL6A2/COL1A1/BGN/DPT/COL6A1/MMP2/COL5A1/FSTL1/LRP1/SPARC/PRELP/FBN1/AEBP1
Endothelial cell	MANNO_MIDBRAIN_NEUROTYPES_HENDO	MANNO_MIDBRAIN_NEUROTYPES_HENDO	37	0.770810183827839	2.07212969289869	2.32507022369508e-09	1.0393063899917e-06	9.6918716692974e-07	42	tags=73%, list=30%, signal=69%	VWF/CDH5/ACVRL1/CAV1/FABP4/FLI1/ADGRL4/PODXL/CALCRL/ID1/GJA4/CLIC2/CAVIN2/PTPRB/FSTL1/SCARF1/CRIM1/ERG/EPAS1/MECOM/MYCT1/TIE1/ANXA1/TEK/TBX1/JAG2/TAGLN2
Endothelial cell	FAN_EMBRYONIC_CTX_BIG_GROUPS_BRAIN_ENDOTHELIAL	FAN_EMBRYONIC_CTX_BIG_GROUPS_BRAIN_ENDOTHELIAL	25	0.791801941959938	2.05476669207995	9.71177824858052e-08	2.17058243855775e-05	2.02413904549362e-05	38	tags=84%, list=27%, signal=75%	VWF/CDH5/ACVRL1/PDGFRB/CAV1/FLI1/ADGRL4/PODXL/ID1/GJA4/CAVIN2/PTPRB/FSTL1/SCARF1/ERG/EPAS1/MECOM/MYCT1/TIE1/ANXA1/TEK
Macrophage	TRAVAGLINI_LUNG_MACROPHAGE_CELL	TRAVAGLINI_LUNG_MACROPHAGE_CELL	20	0.697446732092207	1.8618939221668	6.84188290429329e-05	0.02962535297559	0.0274395514372184	39	tags=65%, list=24%, signal=56%	CNDP2/CTSB/NPC2/HNMT/PSAP/VAT1/GLUL/CTSL/SLC7A7/CTSH/TGFBI/NCF2/GPNMB
Macrophage	DESCARTES_FETAL_ADRENAL_MYELOID_CELLS	DESCARTES_FETAL_ADRENAL_MYELOID_CELLS	8	0.815286624203822	1.81016338257807	0.000287686766085955	0.0622841848576092	0.0576887673046046	37	tags=100%, list=22%, signal=82%	LGMN/MPEG1/SLC7A8/SLC7A7/GPR34/CTSZ/HMOX1/NCF2
Ionocyte cell	DESCARTES_MAIN_FETAL_PDE1C_ACSM3_POSITIVE_CELLS	DESCARTES_MAIN_FETAL_PDE1C_ACSM3_POSITIVE_CELLS	5	0.883776328234114	1.75085145106319	0.00077917033668793	0.299580933181058	0.299580933181058	19	tags=80%, list=10%, signal=74%	CLCNKB/PARM1/ATP6V0A4/TMEM213
Ionocyte cell	DURANTE_ADULT_OLFACTORY_NEUROEPITHELIUM_OLFACTORY_MICROVILLAR_CELLS	DURANTE_ADULT_OLFACTORY_NEUROEPITHELIUM_OLFACTORY_MICROVILLAR_CELLS	6	0.832359852156642	1.72807695068559	0.00152458490168477	0.299580933181058	0.299580933181058	15	tags=67%, list=8%, signal=63%	CFTR/ATP6V1G3/CLCNKB/ATP6V0B
Ionocyte cell_DMRT2	TRAVAGLINI_LUNG_BASAL_CELL	TRAVAGLINI_LUNG_BASAL_CELL	2	-0.965174129353234	-1.68801055238007	0.00325032461427678	0.262550884603003	0.25516641249359	10	tags=100%, list=5%, signal=96%	GAPDH
Ionocyte cell_DMRT2	LAKE_ADULT_KIDNEY_C21_COLLECTING_DUCT_INTERCALATED_CELLS_TYPE_B	LAKE_ADULT_KIDNEY_C21_COLLECTING_DUCT_INTERCALATED_CELLS_TYPE_B	5	0.853535353535354	1.67965486375198	0.00405442462961419	0.262550884603003	0.25516641249359	34	tags=100%, list=17%, signal=85%	ATP6V0A4/ATP6V1H/TMEM213/ESRRG/TBC1D4
B cell_like	HU_FETAL_RETINA_MICROGLIA	HU_FETAL_RETINA_MICROGLIA	15	0.854212047273999	2.264207213702	4.47589188657675e-08	1.2459047895692e-05	1.09840935303315e-05	24	tags=87%, list=20%, signal=79%	FYB1/COTL1/ARPC1B/HCLS1/SKAP2/ARPC2/PTPRC/ACTR3/RGS1/LCP1/OSTF1/NPC2/RCSD1
B cell_like	FAN_OVARY_CL13_MONOCYTE_MACROPHAGE	FAN_OVARY_CL13_MONOCYTE_MACROPHAGE	22	0.788500900312804	2.23485462367951	6.97985876509356e-08	1.2459047895692e-05	1.09840935303315e-05	23	tags=68%, list=19%, signal=67%	COTL1/ARPC1B/HCLS1/ARPC2/LDHA/PTPRC/ACTR3/RGS1/LCP1/VPS29/OSTF1/TUBA1C/NPC2/MYL6/ANXA1
Basal epithelial cell	GAO_LARGE_INTESTINE_ADULT_CJ_IMMUNE_CELLS	GAO_LARGE_INTESTINE_ADULT_CJ_IMMUNE_CELLS	14	0.856935682278194	2.28628186146842	8.79497837920948e-08	3.91376537874822e-05	3.54576496761814e-05	29	tags=93%, list=18%, signal=84%	LAMA5/COL18A1/TGFBI/AEBP1/TFPI/COL4A1/CAV1/COL3A1/SPARC/MMP2/FKBP10/TUBB6/CAVIN2
Basal epithelial cell	FAN_EMBRYONIC_CTX_BIG_GROUPS_BRAIN_ENDOTHELIAL	FAN_EMBRYONIC_CTX_BIG_GROUPS_BRAIN_ENDOTHELIAL	16	0.737683573934333	2.03305286607617	3.71183989997382e-05	0.00825884377744174	0.00748228779836827	35	tags=75%, list=21%, signal=65%	COL18A1/AEBP1/AGRN/TFPI/COL4A1/CAV1/COL3A1/SPARC/SERPINH1/TUBB6/CAVIN2/MYH9
Dendritic cell_like	AIZARANI_LIVER_C18_NK_NKT_CELLS_5	AIZARANI_LIVER_C18_NK_NKT_CELLS_5	17	0.699819300061157	1.95259946212403	0.000107738195254069	0.0470815913260283	0.0450232247535426	43	tags=76%, list=27%, signal=62%	TGFBI/PSAP/ANXA1/COTL1/NCF2/NPC2/CYBB/HCLS1/NCF1/CSF1R/ZEB2/SLC7A7/P2RX7
Dendritic cell_like	AIZARANI_LIVER_C25_KUPFFER_CELLS_4	AIZARANI_LIVER_C25_KUPFFER_CELLS_4	15	0.687908478172376	1.86690466909733	0.00057423188235001	0.125469666293477	0.119984240680502	38	tags=67%, list=24%, signal=56%	TGFBI/PSAP/ANXA1/COTL1/NCF2/NPC2/CYBB/HCLS1/CSF1R/ZEB2
Un_immune cell	DESCARTES_FETAL_CEREBELLUM_MICROGLIA	DESCARTES_FETAL_CEREBELLUM_MICROGLIA	7	0.851808691246281	1.89868962675909	0.000389604315285661	0.103744581194491	0.0980992471598223	15	tags=86%, list=14%, signal=79%	HCLS1/LCP1/FYB1/CTSZ/RGS1/TNFAIP8L2
Un_immune cell	FAN_OVARY_CL13_MONOCYTE_MACROPHAGE	FAN_OVARY_CL13_MONOCYTE_MACROPHAGE	21	0.663424370266741	1.8918689175761	0.00117225515474001	0.103744581194491	0.0980992471598223	14	tags=48%, list=13%, signal=52%	HCLS1/LCP1/ACTR3/ANXA1/CTSH/ARPC2/CTSZ/RGS1/ARPC1B/LDHA
Proliferative cell	TRAVAGLINI_LUNG_PROLIFERATING_BASAL_CELL	TRAVAGLINI_LUNG_PROLIFERATING_BASAL_CELL	71	0.531147086979745	1.88470235915458	1.16246705702072e-05	0.00470799158093393	0.00434395584465638	90	tags=56%, list=33%, signal=51%	PCLAF/TOP2A/DCK/TUBA1C/TMPO/MCM6/RNASEH2A/CDCA7L/CKAP2/TYMS/STMN1/CBX3/DBF4/RANBP1/SNRPD1/HNRNPA2B1/SNRPF/ILF2/NCL/PCNA/TUBA1B/RPSA/HELLS/HINT1/RPS5/CKS2/VRK1/NAP1L1/DCTPP1/NPM1/PSMA2/RPL28/RPS17/UBA52/HNRNPD/HES1/HNRNPR/RPS15/CDK4/RPL18
Proliferative cell	ZHONG_PFC_MAJOR_TYPES_NPCS	ZHONG_PFC_MAJOR_TYPES_NPCS	16	0.721762776997081	2.08649357520166	3.005537850017e-05	0.00608621414628442	0.00561561019345281	51	tags=69%, list=19%, signal=59%	PCLAF/TOP2A/TMPO/MCM6/RNASEH2A/CKAP2/MCM4/LDHA/PCNA/TUBA1B/HELLS
Ciliated cell	DESCARTES_FETAL_LUNG_CILIATED_EPITHELIAL_CELLS	DESCARTES_FETAL_LUNG_CILIATED_EPITHELIAL_CELLS	55	0.767939399754326	2.23981211724602	1e-10	8.44e-09	7.5578947368421e-09	90	tags=89%, list=31%, signal=76%	TEKT2/CFAP57/TRAF3IP1/CCDC39/MEIG1/SAXO2/RSPH9/DNAAF1/AK7/PPIL6/PACRG/DYDC1/MNS1/CFAP157/DYNLRB2/ODF3B/SPEF2/DNAH7/RSPH4A/DNALI1/NME9/CFAP45/IQUB/CFAP52/LRRC18/SPACA9/BBOF1/LRP2BP/TEKT4/CFAP299/SPATA18/CLUAP1/DNAH3/CFAP65/CCDC78/DZANK1/CFAP69/TTC29/LRRC34/CCDC65/EFHC1/IQCD/DTHD1/ARMC2/ENKD1/TTC30A/RIBC2/CABCOCO1/B9D1
Ciliated cell	DESCARTES_MAIN_FETAL_CILIATED_EPITHELIAL_CELLS	DESCARTES_MAIN_FETAL_CILIATED_EPITHELIAL_CELLS	64	0.753355511700453	2.21483731270025	1e-10	8.44e-09	7.5578947368421e-09	108	tags=92%, list=37%, signal=75%	TEKT2/TRAF3IP1/RSPH3/MEIG1/SAXO2/RSPH9/TUBB4B/DNAAF1/AK7/PPIL6/PACRG/DYDC1/MNS1/CFAP157/DYNLRB2/ODF3B/SPEF2/DNAH7/RSPH4A/DNALI1/NME9/CFAP45/IQUB/CFAP52/LRRC18/SPACA9/BBOF1/LRP2BP/TEKT4/CFAP299/SPATA18/CLUAP1/DNAH3/CFAP65/CCDC78/CDC20B/DZANK1/CFAP69/TTC29/CBY1/EFCAB2/LRRC34/CCDC65/EFHC1/IQCD/DTHD1/IFT81/ARMC2/MOK/TTC30A/RIBC2/CABCOCO1/B9D1/CFAP20/IFT57/DPCD/CFAP100/KIF27/ZMYND12
NK cell_like	DESCARTES_FETAL_CEREBELLUM_MICROGLIA	DESCARTES_FETAL_CEREBELLUM_MICROGLIA	15	0.827644210299315	2.44782349553223	2.93643942215727e-08	1.25385963326116e-05	1.0231173144569e-05	41	tags=87%, list=15%, signal=78%	RHOH/P2RY13/RGS18/LCP1/RGS1/ALOX5AP/HCLS1/TNFAIP8L2/GPR34/PTPRC/FYB1/IKZF1/TEC
NK cell_like	FAN_EMBRYONIC_CTX_BIG_GROUPS_MICROGLIA	FAN_EMBRYONIC_CTX_BIG_GROUPS_MICROGLIA	17	0.773906134817545	2.36958797750445	7.52817144272693e-07	0.000117541249380727	9.59106459879717e-05	49	tags=82%, list=18%, signal=72%	CCL4/P2RY13/LCP1/RGS1/ALOX5AP/HCLS1/GPR34/PTPRC/FYB1/ARPC1B/COTL1/IKZF1/ARHGDIB/RCSD1
SMC	DESCARTES_FETAL_EYE_SKELETAL_MUSCLE_CELLS	DESCARTES_FETAL_EYE_SKELETAL_MUSCLE_CELLS	25	0.709514019654247	1.67446648764972	0.000123938554437866	0.0408997229644957	0.0408997229644957	37	tags=84%, list=36%, signal=71%	MYLPF/CKM/MYL1/TNNI1/TNNI2/TNNT3/MYL3/TTN/TNNC2/LDB3/NEB/TNNC1/TPM1/MYBPC1/MYL6B/MYL2/DES/CSRP3/CHRNA1/CACNA1S/NEXN
SMC	MENON_FETAL_KIDNEY_8_CONNECTING_TUBULE_CELLS	MENON_FETAL_KIDNEY_8_CONNECTING_TUBULE_CELLS	11	-0.626373626373626	-1.87831846231486	0.0019008255749041	0.263028577543183	0.263028577543183	46	tags=100%, list=45%, signal=62%	ATP5F1A/COX6C/UQCR10/COX5B/ATP5F1B/ATP5MG/NDUFA5/NDUFB1/CISD1/SUCLG1
Neutrophil	DESCARTES_FETAL_CEREBELLUM_MICROGLIA	DESCARTES_FETAL_CEREBELLUM_MICROGLIA	21	0.837687189477601	2.47245209134155	1.24879677568012e-09	5.70700126485815e-07	4.78486343523751e-07	41	tags=81%, list=14%, signal=75%	ELL2/ALOX5AP/FYB1/RGS1/GPR34/SAMSN1/SPNS3/RIN3/ARHGAP15/LCP1/TNFAIP8L2/PTPRC/SKAP2/TEC/IKZF1/TNFSF13B/HCLS1
Neutrophil	HU_FETAL_RETINA_MICROGLIA	HU_FETAL_RETINA_MICROGLIA	21	0.752369298427794	2.22063446680978	7.97877210559746e-06	0.000654937466910256	0.000549112606139198	52	tags=76%, list=18%, signal=67%	MEF2C/ALOX5AP/FYB1/RGS1/GPR34/SAMSN1/LCP1/ARPC1B/PTPRC/SKAP2/RCSD1/IKZF1/HCLS1/ARPC2/ACTR3/SH3KBP1
CTSG_high	FAN_OVARY_CL15_SMALL_ANTRAL_FOLLICLE_GRANULOSA_CELL	FAN_OVARY_CL15_SMALL_ANTRAL_FOLLICLE_GRANULOSA_CELL	9	-0.63963963963964	-2.38038684585006	0.00156548042375643	0.155373932057826	0.147896703191726	50	tags=100%, list=42%, signal=63%	BZW1/HNRNPDL/STRAP/YWHAE/VPS29/SEC61G/DNAJB6/ETF1
CTSG_high	MANNO_MIDBRAIN_NEUROTYPES_HMGL	MANNO_MIDBRAIN_NEUROTYPES_HMGL	11	0.707061315644743	1.88897962548923	0.00128248018212135	0.155373932057826	0.147896703191726	37	tags=91%, list=31%, signal=69%	FYB1/MAFB/ALOX5AP/GPR34/RGS1/NPC2/IKZF1/ARHGDIB/RCSD1/SQSTM1
Platelet	LAKE_ADULT_KIDNEY_C18_COLLECTING_DUCT_PRINCIPAL_CELLS_MEDULLA	LAKE_ADULT_KIDNEY_C18_COLLECTING_DUCT_PRINCIPAL_CELLS_MEDULLA	28	-0.352037485532726	-2.03738968201374	0.00150288527998373	0.329636013230521	0.320859326810142	94	tags=96%, list=67%, signal=40%	LDHA/DDX5/PRKAR1A/RPL13A/FTH1/PSAP/UBA52/HINT1/NAP1L1/RPL30/RPS24/RPL4/SERBP1/RPS5/RPL35/RPL18/PRDX6/RPL23/RPL10/ARPC2/NPM1/RTN3/CCNI/RPL12/TAX1BP1/RPL9/HNRNPDL
Platelet	LAKE_ADULT_KIDNEY_C19_COLLECTING_DUCT_INTERCALATED_CELLS_TYPE_A_MEDULLA	LAKE_ADULT_KIDNEY_C19_COLLECTING_DUCT_INTERCALATED_CELLS_TYPE_A_MEDULLA	25	-0.335035135226774	-1.97631171551174	0.00836364359846004	0.329636013230521	0.320859326810142	94	tags=96%, list=67%, signal=38%	LDHA/DDX5/PRKAR1A/RPL13A/FTH1/PSAP/HINT1/RPL30/RPS24/RPL4/SERBP1/RPS5/RPS17/RPL35/RPL18/PRDX6/RPL23/RPL10/NPM1/HSPA4/RPL12/MAP1LC3B/TAX1BP1/RPL9
