# Supplementary material for: A single-cell atlas of West African lungfish respiratory system reveals evolutionary adaptations to terrestrialization
Source: Nat Commun. 2023 Sep 13;14:5630. doi: 10.1038/s41467-023-41309-3 (PMC10497629; doi:10.1038/s41467-023-41309-3)
Supplement: Supplementary file 6 — Source Data [file 41467_2023_41309_MOESM6_ESM.zip › 1.figs1.c.lung_markers.txt]

Gene8907	SLC34A2	Alveolar cell
LZX-Unigene11162-All-g	LPCAT1	Alveolar cell
Gene19063	ESYT1	Alveolar cell
Gene15150	NPC2	Alveolar cell
Gene4387	CTSZ	Alveolar cell
Gene3550	DCN	Stromal cell
Gene16258	PCOLCE	Stromal cell
Gene14820	COL6A2	Stromal cell
Gene14870	COL3A1	Stromal cell
Gene12335	TGFBI	Stromal cell
Gene28837	HBB	Erythroid cell
Gene5211	SLC4A1	Erythroid cell
Gene4320	HBA2	Erythroid cell
Gene9297	RHAG	Erythroid cell
Gene5753	KRT35	Un_epithelial cell
Gene5768	KRT17	Un_epithelial cell
LZX-Unigene50735-All-g	KRT10	Un_epithelial cell
Gene9181	GSTA1	Un_epithelial cell
Gene19114	KRT18	Un_epithelial cell
Gene4227	VWF	Vasc_Endo
Gene17758	ECM1	Vasc_Endo
Gene13222	ECSCR	Vasc_Endo
Gene7433	EGFL7	Vasc_Endo
Gene2315	TIE1	Vasc_Endo
Gene17691	APOE	Macrophage
Gene4332	ARPC1B	Macrophage
Gene18028	TYROBP	Macrophage
Gene13869	LCP1	Macrophage
Gene18245	COTL1	Macrophage
LZX-Unigene46480-All-g	DKK3	Goblet cell
Gene19371	COPB1	Goblet cell
Gene10805	AGR3	Goblet cell
LZX-Unigene8868-All-g	AGR2	Goblet cell
Gene9174	GOLM1	Goblet cell
Gene5282	SH2D1A	Un_lymphoid cell
Gene1602	LCK	Un_lymphoid cell
Gene17955	CD3D	Un_lymphoid cell
Gene3594	SPN	Un_lymphoid cell
Gene11075	CD226	Un_lymphoid cell
Gene5737	RAMP2	Vasc_SMC
Gene16081	TNNI1	Vasc_SMC
Gene784	MYCT1	Vasc_SMC
Gene8634	MEF2C	Vasc_SMC
Gene14225	ERG	Vasc_SMC
Gene7433	EGFL7	Vasc_SMC
Gene15349	MYLK	SMC
LZX-Unigene9845-All-g	MYH11	SMC
LZX-Unigene29812-All-g	TPM1	SMC
LZX-CL9963.Contig3-All-g	CALD1	SMC
Gene27164	MGP	SMC
Gene2204	CLDN4	Stromal cell_CLDN
Gene18635	NCAM1	Stromal cell_CLDN
Gene16258	PCOLCE	Stromal cell_CLDN
Gene14164	DPT	Stromal cell_CLDN
Gene15321	COL18A1	Stromal cell_CLDN
Gene11125	F13A1	Immune cell_F13A1
Gene8425	ITGA2	Immune cell_F13A1
Gene2079	FYB	Immune cell_F13A1
Gene5606	ITGB3	Immune cell_F13A1
Gene6429	TNFRSF9	Immune cell_F13A1
Gene2141	TEKT2	Ciliated cell
Gene12623	IQCG	Ciliated cell
Gene14082	DNAJB13	Ciliated cell
Gene12694	CCDC39	Ciliated cell
Gene7599	C9ORF116	Ciliated cell
Gene1572	CTSL	Fibroblast
Gene4213	STAB2	Fibroblast
Gene20120	EGFL8	Fibroblast
Gene15796	SMOC1	Fibroblast
Gene15297	MYO1B	Fibroblast
