# Supplementary material for: A single-cell atlas of West African lungfish respiratory system reveals evolutionary adaptations to terrestrialization
Source: Nat Commun. 2023 Sep 13;14:5630. doi: 10.1038/s41467-023-41309-3 (PMC10497629; doi:10.1038/s41467-023-41309-3)
Supplement: Supplementary file 6 — Source Data [file 41467_2023_41309_MOESM6_ESM.zip › 1.figs1.d.gill_markers.txt]

Gene17955	CD3D	T cell
Gene3594	SPN	T cell
Gene13096	LEF1	T cell
Gene11075	CD226	T cell
Gene1602	LCK	T cell
Gene18028	TYROBP	NK cell_like
Gene2485	FASLG	NK cell_like
Gene10003	GZMA	NK cell_like
Gene9706	GZMM	NK cell_like
Gene65293	CCL21	NK cell_like
Gene17955	CD3D	CD8+T cell
Gene9276	CD8A	CD8+T cell
Gene28837	HBB	Erythroid cell
Gene4320	HBA2	Erythroid cell
Gene5211	SLC4A1	Erythroid cell
Gene20057	ANK1	Erythroid cell
Gene9297	RHAG	Erythroid cell
Gene4182	SPI1	B cell_like
Gene2079	FYB	B cell_like
Gene3982	LRMP	B cell_like
Gene12268	GNAZ	B cell_like
LZX-Unigene21291-All-g	SELL	B cell_like
Gene18028	TYROBP	Un_immune cell
Gene2079	FYB	Un_immune cell
Gene13869	LCP1	Un_immune cell
Gene3790	HCLS1	Un_immune cell
Gene17691	APOE	Macrophage
Gene14878	LGMN	Macrophage
Gene724	SEPP1	Macrophage
Gene5257	VAT1	Macrophage
Gene26219	CXCL2	Macrophage
Gene17691	APOE	Dendritic cell_like
Gene13008	PTX3	Dendritic cell_like
Gene18028	TYROBP	Dendritic cell_like
Gene679	SOCS5	Dendritic cell_like
Gene13594	CYBB	Dendritic cell_like
Gene16120	KIAA0101	Proliferative cell
Gene6007	TOP2A	Proliferative cell
Gene6507	MKI67	Proliferative cell
Gene11245	DEK	Proliferative cell
Gene15797	MCM6	Proliferative cell
Gene11125	F13A1	Platelet
Gene19251	MYL6B	Platelet
Gene5280	MYL10	Platelet
Gene1397	SLC37A2	Platelet
Gene5606	ITGB3	Platelet
Gene17735	UPK2	Un_epithelial cell
Gene5768	KRT17	Un_epithelial cell
Gene5753	KRT35	Un_epithelial cell
Gene16947	UPK3B	Un_epithelial cell
Gene19799	KRT5	Un_epithelial cell
Gene26262	S100A11	Epithelial cell_Ca
Gene62601	S100G	Epithelial cell_Ca
Gene172	SLC8A1	Epithelial cell_Ca
Gene11029	GCM2	Epithelial cell_Ca
Gene18877	FTMT	Epithelial cell_Ca
Gene16606	LAMB3	Basal epithelial cell
Gene6511	COL17A1	Basal epithelial cell
Gene11426	LAMA3	Basal epithelial cell
Gene27164	MGP	Basal epithelial cell
Gene3889	SMKR1	Ciliated cell
Gene2141	TEKT2	Ciliated cell
Gene1937	RIBC1	Ciliated cell
Gene12623	IQCG	Ciliated cell
Gene2599	CFAP57	Ciliated cell
Gene5776	KRT19	Goblet cell
Gene1533	RRBP1	Goblet cell
Gene18052	RABAC1	Goblet cell
LZX-Unigene46480-All-g	DKK3	Goblet cell
LZX-Unigene8868-All-g	AGR2	Goblet cell
LZX-Unigene9832-All-g	SLC26A4	Ionocyte cell
Gene2093	AKAP7	Ionocyte cell
Gene17448	CLCNKA	Ionocyte cell
Gene3480	CFTR	Ionocyte cell
Gene2849	BSND	Ionocyte cell
Gene9604	DMRT2	Ionocyte cell_DMRT2
Gene17992	ATP6V1G3	Ionocyte cell_DMRT2
Gene9626	ATP6V1B1	Ionocyte cell_DMRT2
Gene4227	VWF	Endothelial cell
Gene16234	CD34	Endothelial cell
LZX-Unigene22578-All-g	PDGFRB	Endothelial cell
Gene17758	ECM1	Endothelial cell
Gene13222	ECSCR	Endothelial cell
Gene3550	DCN	Stromal cell
Gene5943	COL1A1	Stromal cell
Gene14870	COL3A1	Stromal cell
Gene14820	COL6A2	Stromal cell
Gene18823	BGN	Stromal cell
Gene2465	MYLPF	SMC
Gene1481	CKM	SMC
Gene15517	MYL1	SMC
LZX-Unigene7570-All-g	ACTA2	SMC
Gene16081	TNNI1	SMC
Gene5616	GZMH	Neutrophil
Gene11391	ABCB1A	Neutrophil
Gene8634	MEF2C	Neutrophil
Gene13617	ALOX5AP	Neutrophil
LZX-CL11860.Contig2-All-g	CTSG	CTSG_high
Gene4646	IL9R	CTSG_high
LZX-Unigene12771-All-g	PPAP2C	CTSG_high
Gene17714	GATA1	CTSG_high
