# Supplementary material for: A single-cell atlas of West African lungfish respiratory system reveals evolutionary adaptations to terrestrialization
Source: Nat Commun. 2023 Sep 13;14:5630. doi: 10.1038/s41467-023-41309-3 (PMC10497629; doi:10.1038/s41467-023-41309-3)
Supplement: Supplementary file 6 — Source Data [file 41467_2023_41309_MOESM6_ESM.zip › 1.figs1e.fig4.FW_gill_celltype_FC]

LFGL_T cell	LFGL_Un_epithelial cell	LFGL_Erythroid cell	LFGL_CD8+T cell	LFGL_Goblet cell	LFGL_Epithelial cell_Ca	LFGL_Stromal cell	LFGL_Endothelial cell	LFGL_Macrophage	LFGL_Ionocyte cell	LFGL_Ionocyte cell_DMRT2	LFGL_B cell_like	LFGL_Basal epithelial cell	LFGL_Dendritic cell_like	LFGL_Un_immune cell	LFGL_Proliferative cell	LFGL_Ciliated cell	LFGL_NK cell_like	LFGL_SMC	LFGL_Neutrophil	LFGL_CTSG_high	LFGL_Platelet
LZX-Unigene45790-All-g	2.10758817981082	0.670350052029353	0.623522480073701	1.77540017906651	0.674776697605618	0.516157397922032	0.98489123432958	0.915114730891541	0.477187439896865	0.638894626842902	0.631723801353994	1.90659108543796	0.686778185232944	1.17105214776206	1.23116076316613	1.96410664721117	1.01510876567042	1.78742302719709	0.71156531101578	1.21706604785076	1.2945083189394	1.15545116873282
Gene25144	1.14968578812296	0.778663335844238	0.514682085700072	1.06794286168089	0.638174608514782	0.463944434295112	1.25227761037249	1.02176867360838	0.513085919231604	0.612253098683913	0.600551854284959	1.4008955039988	1.10873764485234	0.869654700290044	0.929791085203601	3.4872677452247	1.25178865604223	1.01015995647481	0.547859241629003	1.05861973205385	0.989840043525195	1.20195670133928
Gene3504	1.47876263076356	0.978833735809199	0.557596063069398	1.53295787599167	0.85815325503268	0.616961399788187	1.03837646836058	1.14641805949104	0.758176188671391	1.01272161549679	0.987278384503212	1.23134238095044	1.06358452687464	0.965875466069969	0.965105694535044	0.946284056600828	0.89235031780425	1.3378666846838	2.0148307765753	1.2507039971225	1.4238349037249	0.769203032304605
Gene3841	1.68340000633457	0.537701028926401	1.04206881613541	1.50216193108984	0.589053477488003	0.418471932036805	1.08172948206134	0.94315261398336	0.535375988527423	0.457842719861746	0.445277910068201	1.35192453140766	0.565005175136144	0.938793664823659	1.04518108263705	1.5037260114895	0.675576682065945	1.61435360647812	0.957931183864587	1.31332341320198	1.24460098544722	1.11088562241024
Gene2355	1.06438193123806	0.995380340962208	0.790736237626356	1.10094212717999	1.08643009778211	0.705170637313848	1.22227190806437	1.01081051390486	0.900651073230189	0.902429334765249	0.92865490594898	1.12884416813946	1.11195003241237	0.840209758295931	0.929683307222327	0.856664004683428	1.00461965903779	1.09786226706237	0.897845353755056	1.12578660334669	1.20134775789237	0.872097433184178
LZX-Unigene8805-All-g	0.40596576558122	1.83417957337484	1.8489323806942	0.340736157596575	2.16431278600765	61.6755213979106	1.15442012442681	1.50242658791599	14.9704282134019	7.72403724171479	9.05626401476308	0.758452698640166	0.893703601563259	1.10629639843674	0.849428416923808	0.252562208192622	1.56984922590204	0.313424377571533	0.624044161187355	0.423450037063293	0.592494484547898	0.825589940401903
LZX-Unigene14404-All-g	1.31916670965352	0.561561966089147	1.42805309952707	0.791664495632606	0.623667668238379	0.478905302126055	0.49744763549983	0.548975701707431	0.980224928632349	1.12002188223668	0.71996148452737	1.19421149679908	0.586536601544684	4.10424008838894	1.02628089790818	1.07692536472467	1.25161065746035	0.69892244720154	0.45777538703356	1.01977507136765	1.08480159795304	2.18871211647158
Gene18204	0.507380268192941	2.35040906221894	1.02471427297264	0.450841922112757	1.53419085989388	1.29277011062029	1.10685991177807	2.86714875782152	1.06666938854844	2.90581167718728	1.69829006639182	0.609114108889995	2.13294902754361	0.806372360749835	0.769992107045377	0.450174721881493	1.7482299646334	0.429352056933	0.975285727027357	0.626552755281979	0.571187512651706	0.475972620801771
Gene19037	2.76693977070097	0.610822863941667	0.420371304626337	2.35246175426177	0.634232579716047	0.368736464401728	0.963343171728607	1.10101624419631	0.534542732726396	0.620682970826356	0.519817215573374	2.08812118506343	0.699285251948667	0.895573837865619	1.6259774112603	1.94611601695216	1.03665682827139	2.42439244317451	0.457656349772952	1.7703043407808	1.70327615990549	2.11198468015506
LZX-Unigene41180-All-g	0.997703172045628	1.00229682795437	0.777750745525122	1.0385546781972	1.13088654365256	0.832900213351215	0.847539348244278	0.885549005859408	2.4785396174754	0.679686941732472	0.623233207015513	1.17196668267474	0.84943365890826	2.04548504392081	1.38710864908955	0.971857383040056	1.04599636882815	1.20623418870595	0.735699772509708	1.04358989835363	0.927387988650705	1.05483994125556
LZX-Unigene15295-All-g	2.03171873542428	0.514380970822395	1.07934910545629	1.4552199865131	0.555052764751374	0.36173167134754	0.920650894543711	0.83792536751534	0.491334856738767	0.520267995995117	0.456840545934962	1.98490012208716	0.598764617956215	1.13532378785035	1.25657004204733	1.78102730477728	0.835591114828313	1.59099265334392	0.470020953993015	1.12319910356739	1.321371329498	2.06547490671037
Gene6401	1.20612384285949	1.55570525445831	0.503273523421111	1.65261436128884	0.927847711892381	0.380539584082585	0.745110628653735	0.724188633212389	1.20906311315425	0.546294818462439	0.555715985811227	1.1674769396705	2.14473688836305	4.14368371408647	1.01085728828801	1.28731732989203	0.575832539847246	1.57945612683307	0.835930630422524	1.49778041119794	0.989142711711986	0.814506390410963
Gene64841	1.2306605313966	0.939026999498566	1.13733185233934	1.36995627058933	0.851406782679603	0.630468941215135	1.63958810258469	1.09053022610976	0.590816540232049	0.60558646492579	0.758797545050541	1.04180853549363	1.00913737085595	0.990862629144049	0.912549399187341	1.83478547045168	0.754840947333128	1.24089220191672	1.53384621609306	1.08371160048257	0.90200405718191	0.508923390837725
Gene27091	1.59775160954983	0.682507794292968	1.18360719924187	1.29915057856682	0.593242006070287	0.416937177483563	1.00820637244812	0.748504666168553	0.516410873367471	0.549146091934377	0.571194932899818	1.59769028448708	0.638849777504436	1.23094148795073	1.05977902687704	1.8680098229854	0.885683417994527	1.38264735314193	0.779784909086738	1.16301174355114	0.991793627551881	1.06262101373085
Gene2147	1.8658090298832	0.794814337579393	0.602831359809009	1.73470836109128	0.801820553532161	0.562526652669212	1.05526023983913	1.01442410876016	0.488616288658797	0.546696405800323	0.64750245979778	1.46493297416839	0.913865354607035	0.90539229502154	1.24156792677318	1.88904300983234	0.998641316799456	1.83919641011323	0.907696587878941	1.5112610877128	1.28995580838041	1.00135868320054
Gene26191	1.04293768007249	0.965597660674912	1.10505764977733	0.972835058984194	0.955405122241168	1.55949229322523	0.926293562200074	0.963688629517026	1.24780608743211	1.06978437693508	1.03822601207189	1.06849586965869	0.943115420897982	1.01377160309985	0.986228396900151	0.964699606168544	0.911615419423975	0.975859148076397	0.875507873301319	1.08726593948034	1.28553566703414	1.03748788783481
Gene5362	0.84144512139264	1.27135160824085	0.846558283236657	0.858120549353408	1.37820471942982	0.90621629277305	1.04139001156771	1.24897673059662	1.01331794620775	1.15453105009618	1.12483713690712	0.989596562268476	1.04665437780297	0.918553411951422	0.947993587897329	0.902942886501617	1.25345825723302	0.817697578582422	0.908344986210905	1.01040343773152	1.0136337463709	0.961356258341565
Gene22440	1.05857718178948	0.982828138160053	1.98759839013478	1.04244283826257	0.986964003842239	0.981759812051788	0.99673429096059	0.986959593322425	1.00133842377298	0.983621453350357	0.980373470929394	1.01789139999858	0.995523817483323	1.02058756083978	0.998661576227016	1.02372048942234	1.02727454076434	1.01963870783164	0.99790182095183	1.0172605627877	0.97916933679527	1.11351224852185
LZX-Unigene51627-All-g	0.864345387632418	0.802483821789369	0.973755718704696	0.827188373730651	0.725554994404578	0.706460835301213	1.50673196979601	1.38595500391315	0.92339324132901	0.741237571695233	0.751266522643686	1.0388250906495	1.09087753866279	1.0262442812953	0.859037132383484	1.03192847253207	0.792184107528276	1.26723378693839	1.98903510906132	1.24177974702412	1.63483725407524	2.65384603721676
Gene18959	1.71417201368568	0.551832122098522	0.725566976196339	1.49398025670981	0.588881719253255	0.416178775491424	1.12921079584372	1.01831009479559	0.536710235326682	0.444983830243109	0.451594284432121	1.16189063573094	0.613921891149413	0.98168990520441	1.03443609182617	1.50876093981304	0.657720793363635	1.57446974723003	0.806035306776947	1.14214613214836	1.24879409102879	1.19318380015401
LZX-CL4478.Contig2-All-g	1.02665050488042	0.979005923296178	1.40997112661404	1.0424158873473	1.04878363215518	0.959519760021533	1.07143483024876	0.999947738112214	0.97577416732399	1.00005226188779	1.03879691539276	1.03005201853176	0.937759068663213	0.939452866102774	1.01005551562331	0.954187226636369	0.981511532820112	1.07226279645666	0.883921620148337	0.964741066964058	1.11784228461322	0.980476283629542
LZX-CL399.Contig1-All-g	0.750263728610655	0.939810430359496	3.15854842414288	0.866530356872405	0.556330733214921	4.00967011279666	1.50658131633409	1.33816631151299	2.94247804353178	0.825211518392176	0.78596186140117	1.7627886914592	0.684472606395851	1.45228028117247	0.688178751265461	0.351141108074891	0.811558279373598	1.06729955482236	0.800034155754311	1.67745140026204	1.0601895696405	3.25866173949329
Gene44443	0.843956413867911	0.973769933417814	1.18850019627396	0.88627051904467	1.27819781958643	0.586704204824594	2.46361407600346	2.10968435535383	1.8331936913716	0.453449451209205	0.571138786845926	1.11679983916212	1.47359049354405	1.7984000028741	1.90975653021735	0.52917192044662	0.916658118693969	0.874643768129356	0.501311490741525	0.728017216351855	1.02623006658219	1.40125659565337
Gene12095	0.881632820662532	1.36188180337552	0.784777483491863	1.17021224474316	1.03418885157944	0.84795287979959	0.787971456134978	1.12215264512299	1.60504573705928	0.6683215559043	0.831542429456064	1.05673525377246	0.59103673641861	1.28903009053343	0.925703710533167	1.2820519005671	1.04546116725155	1.21485534993034	0.61393036002324	2.16043152546818	0.868306305074226	0.965811148420556
Gene19261	1.00639553046144	1.07316105098904	0.852513750564419	1.00938384625251	0.993604469538559	0.830131344294555	0.895806568603023	1.10677592139926	0.912032384835715	1.11843618113773	0.958459372705957	0.986856107214475	0.930430123762121	0.900253916305998	0.963716632228791	0.774084011997008	1.20629375734783	1.09997112651438	1.04403786459717	1.15293033211608	1.10887387366651	1.27172163019294
Gene10438	0.911147364239348	3.14657900454054	1.29270887414519	0.905165226231155	27.5035403899056	1.00386189766413	1.06260114622815	1.1596493684479	0.996138102335874	1.71497515552682	1.5603015450113	0.937647873398569	1.10981534140135	0.90692971431252	0.890361384490963	0.885714691606952	3.52213774859786	0.890632530051676	1.28160299032248	0.98990022671898	0.900017031657912	0.968257717739143
LZX-Unigene12824-All-g	3.64939878163118	0.0456738889302706	0.221531125600389	4.81714530259794	0.054153052287152	0.0302643336532359	0.304083959680978	0.562601821596218	1.43939856087025	0.0463359639550521	0.0406288766163202	4.81351047580808	0.438521615725883	2.53150122082367	2.56093793048151	1.76707573758771	0.0512599349537912	5.38650008922754	0.135569126276989	2.95653434792328	1.43739817840378	2.46297330441812
Gene16793	1.7041120765826	0.616024760242742	1.04202240309406	1.6061303324206	0.68802480736559	0.48608822460772	1.09225029623587	0.980259680266135	0.491128067944624	0.556759564382265	0.543716205172371	1.38046277852305	0.704040116312594	0.78912585779823	1.01974031973387	1.43123038687681	0.744801254192904	1.64158911158787	0.886272172895405	1.3694268022539	1.22526582862767	1.27470852712725
Gene5313	1.05198969876564	1.10188074664582	1.08357525498544	0.988856888818082	1.31486434034426	0.819137601939695	0.910777706053428	0.821751368250354	1.09220021199098	1.00984764783046	0.973843548119554	0.992999939199265	0.985971824133629	1.14799109111972	1.08966095235894	0.964333168566415	0.922539137233425	0.935021293144258	1.00964039259493	1.08668604030058	1.00700006080074	0.991715772992493
LZX-Unigene51392-All-g	2.06084726230315	0.660624803731006	1.22890424216803	1.6949254386274	0.681539610185005	0.424234802842558	0.990692873208672	0.969693571743098	0.583004164202531	0.579528262808557	0.550587842692745	1.70665740970319	0.632884799538031	1.00930712679133	1.35980779353181	1.69006203951033	0.807434675815264	1.90366599714647	0.661289211922514	1.30030077895685	1.25571897368079	1.52581441356377
Gene22961	1.47488085960919	0.618892782366793	0.783458212862115	1.41977267990186	0.690534261465522	0.557603176409189	0.790382496897353	0.865950715562764	0.587816377270141	1.00082682743073	1.01091356219201	1.27613883832181	0.62489034764701	0.911083439297571	1.06444086597346	1.14457529597987	0.806394150488856	1.52230515008231	1.00768731463677	1.16353322121009	0.99917317256927	1.2950420978708
LZX-Unigene13531-All-g	1.26868577923358	1.00208665992988	0.777577201703805	1.04018463540944	1.13177064299736	0.621522290915751	0.828367021810796	0.997913340070118	0.78113074301202	0.987865422851642	0.839814777259146	1.31221150881926	0.80615546767532	0.938402707672143	1.16725750021598	0.990798864163324	1.32939385926893	1.16343583660985	0.508254288805954	1.0830614782611	1.02786938842144	1.9355288495723
Gene15006	1.18681170576302	0.942113468203697	0.721677687144616	1.20109749810657	1.00796418156299	0.621714041034219	1.06048328101787	1.224234081479	0.868214985907564	0.773409705528742	0.812597302405816	1.0879688189571	0.937877774371061	1.02894063132149	0.898570305430385	1.00820654548833	0.892811080295594	1.18988056368982	1.24835890397351	0.982032710811934	0.992035818437008	1.0329163144786
LZX-CL12560.Contig7-All-g	0.681359447028601	1.23298546890909	0.967001144090468	0.677238270328432	0.912431315993398	0.735117151598982	1.2351162771907	1.40744425214675	1.20058623316218	1.1414137459711	0.814177232790772	0.841769521547873	1.11890358885051	1.82407093344323	0.875363891410469	0.873496709820738	1.38521246135296	0.688050747348059	1.03299885590953	0.842935858430381	1.07165512309185	3.63403672663855
Gene13044	1.78455967066649	0.605422830111149	0.48192735849312	2.00740034614828	0.561490906619856	0.472365545321414	0.658832982606043	1.11844005136691	0.881559948633091	0.646850473462687	0.620089432905942	1.37965678027476	0.77195064043201	1.12909666873749	1.15453682203358	1.19123470139349	0.479015833639627	1.90113960986995	0.637575274302091	1.9491510157696	1.54782484461982	1.37192252366836
LZX-Unigene21963-All-g	0.998377839202296	1.00514792530532	0.991096869526689	0.994978617495034	0.998469948519546	1.00153005148045	0.992822568501937	0.991705646681671	0.991335739842578	1.01526908127599	1.00545119755886	0.986474509022562	1.01053610439791	0.986474509022562	1.00757633571265	1.00724172449381	1.00938191388529	0.986474509022562	1.02425188384255	1.00783559819065	0.986474509022562	1.02374618742929
Gene13016	0.959391409839082	1.60370282978582	1.06818962503641	0.963328436417483	1.13389714733145	0.967349140021885	1.00442018544955	1.04421287843421	0.995579814550449	1.02484120408677	1.0106371830988	0.973440135341436	3.72062520182612	0.963942914670335	0.972784990223262	0.956703096643375	1.11046539510295	0.986692003210135	1.36719332908194	1.00822975645385	0.981323531119906	0.968375185919064
LZX-CL8946.Contig2-All-g	1.34088667686228	0.995949996461274	1.02663214038284	2.63781506717644	0.999568501638182	0.976123829831633	0.984662791817877	0.988667390158235	1.00485321718388	1.01477116407023	1.00226909569252	0.980304679753095	0.98370094480444	0.988226024511048	1.11741632594073	1.1025649591525	1.00226874629887	1.35278686497789	0.973172410239838	1.00043149836182	0.973172410239838	0.973172410239838
Gene35411	2.15787084949697	0.217593446538976	0.162255419704389	3.22585176965413	0.0893047493710269	0.0830047156173051	0.883249485970056	1.08869259603484	1.34380639479003	0.181587146974547	0.337530051442496	2.24519239414214	0.911307403965158	2.15949874256586	2.61157558663176	1.88665576615777	0.110312965667172	3.27323887124168	0.228983187290734	1.66142332055326	0.515269511191717	2.3174194185758
Gene25094	2.52591544372707	0.386616901560948	1.05163749569987	1.4391624943576	0.388808839444978	0.321628665694068	0.410128824776838	0.476488449471527	0.948362504300126	0.580164619139317	0.534695256304624	6.6271692584836	0.474613769410586	3.27682954295251	2.13823899550129	1.58137686165496	0.794882360498515	1.3775505736404	0.300774219096149	1.33040972304198	1.13833580944552	4.01536196294981
Gene15514	1.42797541499183	0.479382737110828	1.2181051508644	1.21294974315265	0.505811981304143	0.353206323926101	1.09215067793164	1.06270180234942	0.456996101431843	0.445896217179091	0.43857290545733	1.19040771556599	0.57003966235365	0.752247746880069	0.937298197650577	1.12331249429215	0.524747870606566	1.19782469398203	0.628929284741177	1.10789736838704	1.09679818443804	1.43420703097905
LZX-CL7421.Contig2-All-g	2.04962800525908	0.516011619625901	1.14772636125493	1.8030446489341	0.599752084527264	0.421710881128597	1.05928032595371	0.94071967404629	0.447137438014957	0.49424971696767	0.455547613888011	1.49785492763893	0.692031446661953	0.893338438268521	1.1325497023102	1.78538775786605	0.74209400184036	1.75171354619702	0.572775538243246	1.30689431625407	1.19628822414332	1.32313277664298
Gene32044	1.82590265923213	0.584017240333766	1.10646489310649	1.7180537031349	0.621968081788216	0.494298543963155	1.22584820867424	1.02095371814562	0.567072985599041	0.557482409204004	0.539251009617085	1.41399426434073	0.847055772587722	0.931121700022094	1.16620763032893	1.99511054112369	0.733584798445092	1.66216803151037	0.654002492187153	1.47214346246708	1.24396215775521	0.979046281854376
Gene10782	1.39974705789692	0.874880290157424	0.7107624592205	1.42921416497511	1.08165288547569	0.57809353823743	1.08015883393338	1.43841449992086	10.1587765796827	0.802649207713645	0.650499876746887	1.92317812050236	0.860683143775513	2.6937519016853	1.08672701409295	0.891336147486712	0.722297346298905	1.40002380260764	0.735578107108423	0.919841166066615	1.84733696150056	0.781998030616029
Gene15417	1.28166533470287	0.925616260373012	0.996309442698698	1.26248553194925	0.957978299986275	0.848557857221264	1.00351731305374	0.958415463528364	0.996482686946261	0.958603247292643	0.898734770590764	1.2514756044753	0.938187091209955	1.11402163358205	1.11947055714002	1.00742587189049	0.956026561895721	1.24365032507864	0.900099814807812	1.15279395550044	1.26692004193113	1.13302133956941
LZX-CL5831.Contig3-All-g	1.21746824204655	0.89293818558155	1.00192130198578	1.11701209968639	0.941455846716555	0.647459941290769	0.743444785628506	1.00074617318856	0.808283229553953	0.844290060723845	0.843908133870429	1.32072670207455	0.817068174724509	1.10348198003052	0.999253826811437	0.768561608674843	1.0187772086238	1.24330703401465	0.909336532145435	1.19084369432331	1.18806631463464	1.49433073950667
LZX-Unigene25529-All-g	1.21970189762725	0.696360351159344	0.460822190417136	1.04734639635359	0.671273537783085	0.853609463130421	0.73039134606344	0.753259841071381	0.832823766028036	1.25887304950766	1.23719815548588	1.24979412677586	0.537984467044241	1.23805334693887	0.927118478330919	0.952866214820842	1.04713378517916	1.24151554797002	1.48227573544849	1.12815650640046	0.875551202399549	1.09678735852265
Gene7657	1.96909698216258	0.596246799753218	0.770994775201772	1.65027903388902	0.662826916857286	0.462372052352548	1.22487144274105	1.02850336129658	0.499352807174102	0.524994810124216	0.504393827852688	1.52365322512865	0.656382886231097	0.971496638703418	1.19991648608848	1.80073561174942	0.765744979367296	1.70569223379555	0.645995681717416	1.36273312697197	1.3054830599401	1.26685615339549
LZX-CL1063.Contig1-All-g	0.730894773148118	3.73882324672627	16.5193728937949	1.33639605081519	1.06354852621859	6.49181243957636	0.473919235856874	0.565430674092819	0.615678086965126	5.01839988003136	1.73444890440293	0.660315813984552	0.570054961007062	0.575593311294176	0.530773694299204	0.511456310989153	1.04015407934494	1.2149539893891	0.95823370520946	1.18243484818518	0.959845920655065	9.26327810067514
Gene480	1.62533246316061	0.872385836555013	0.839593132942095	1.4631420133251	0.902830274474435	0.494467813371152	0.785880240223438	0.939219902320348	0.596817328634682	0.716959276341027	0.790440021495615	1.48236967981054	0.840390767344701	0.846332328241372	1.08736656232435	1.37148094141301	1.06078009767965	1.41690374840484	1.08265021826413	1.16308157214694	1.36991969659183	1.27639329847999
LZX-CL12403.Contig3-All-g	1.00236877531913	1.0354933627726	1.00240053246096	0.987021667898602	0.977360670496508	0.967276764466259	0.958377329724492	0.976308741013076	1.00420510004752	1.06925598389086	1.08529636322997	1.03089721859976	1.00716315256607	1.04291015184595	0.979603029021153	0.99763122468087	1.07504249598149	0.971758399905051	0.978789858751612	0.938612556477042	1.09032211526223	0.988288837154695
LZX-Unigene23404-All-g	1.00041517622588	1.01256676777685	1.00234232738395	1	1	1.00066105472988	1	1	1	1.00151474044366	1.0036911289145	1	1.00270141741023	1	1	1	1	1	1	1	1	1
LZX-Unigene5693-All-g	0.434500796562166	1.96947252595032	1.37012636347609	0.437857227895312	2.13791031300109	1.56066405076568	0.844236576821671	0.738798210429314	1.40256627909795	1.51885799675295	1.17661714472699	1.65964750452064	1.0910140775545	0.908985922445501	0.628681604946403	0.385868196963779	2.56411007266911	0.515494326337098	0.538044605310604	0.610701745397868	0.535011158603543	2.45986315342998
LZX-CL9215.Contig3-All-g	1.00382289734747	1.00118030904548	0.9996695818473	1.00189821430203	0.9996695818473	1.0003304181527	1.00224194455972	1.00231957258671	0.9996695818473	0.9996695818473	0.9996695818473	0.9996695818473	1.00237010666018	1.0058446729001	0.9996695818473	1.00185440831506	1.00271964074845	0.9996695818473	0.9996695818473	1.01047767865386	0.9996695818473	0.9996695818473
Gene17507	1.70965489108896	0.608850375741926	1.20153103203515	1.42208282359943	0.744215117632475	0.437125845108118	0.996978227874073	0.985223500622218	0.636807259250106	0.562056439064141	0.509846963123771	1.60180180385152	0.62290967639764	1.00302177212593	1.26451069176847	1.39567570466547	0.74757424579662	1.55872013335396	0.518666876962637	1.38123356739467	1.30308584438982	1.63540029233228
LZX-Unigene9832-All-g	0.970798440318078	1.01002473669368	1.07467310582536	0.969086563909544	1.0126251032069	0.971385405326296	0.996392694636235	1.04772209439422	1.00627738812379	22.5330041414022	0.997163256403777	1.0386305916926	1.02504956058833	0.969305690557799	0.999478953634293	0.963354919968203	1.00730468653689	0.968562861645059	1.00024692230933	1.01572821961561	0.978957536830342	0.999753077690672
Gene4710	1.08513103812212	1.01940350988769	0.945049291261714	1.12296102725833	1.04823387676492	0.930551094293537	0.896854573144087	1.09718834245862	0.91920845067427	0.977455994800667	0.977266481176719	1.09958544449288	0.957029086884466	1.01149707515807	0.974669099175371	0.876410934608099	0.977562356969014	1.09484160649299	0.988502924841933	1.0514670632475	1.04292215936316	1.08549818341668
Gene19800	1.98752918313778	0.6971847004606	0.686490026146981	1.7077038948709	0.611682906302453	0.442013122003506	0.988960824408914	1.08691103145724	0.568103688607824	0.64541621239907	0.577790225394057	1.60608679540769	0.80886400024264	1.01103917559109	1.13860827029106	1.37407723397468	0.848731226628366	1.76059191807168	0.977585684896318	1.53967183799209	1.41479588313588	1.51321198520337
Gene15670	0.967251811535672	1.10649693667955	0.907367906479095	0.977207903517996	1.12120763316533	1.11249199915394	1.00291908447439	0.980022562678129	0.930676713404462	1.38372863882169	1.54924895924072	0.980179127655726	1.06910822297072	0.997080915525613	0.944032782110549	1.08461665683805	1.43627724319225	0.961858144541908	1.50622126451386	1.00335741207055	0.917569333204286	0.811522151493751
LZX-CL8066.Contig1-All-g	0.96189854145609	1.43845097961148	0.511907902996494	0.669915472599393	0.729034100436358	3.47872874501649	0.827655033963937	1.630264252447	0.525883598342732	5.5187425953109	4.87064156564199	1.00208899415983	1.20131502118835	1.23291508526472	0.622131221813031	0.582719277116755	1.44441536426398	0.410334866170204	1.16411401892611	1.17028618681638	0.868711544695642	0.997911005840169
Gene19504	1.84385379498098	0.591547013457097	0.840350385048651	1.50348690722135	0.694487505966505	0.358572967810244	0.957222784503193	1.11036219793156	0.566067356339018	0.457216788946749	0.509719220807906	1.42067010239939	0.617201886154338	1.07015798538562	1.15710334123482	1.73429572930027	0.752246458124804	1.70512573909566	0.502066352325216	1.42506351351312	1.34433997429187	1.04277721549681
Gene3519	0.947726503357384	0.90866578419019	0.75814957165963	1.09852256557679	1.06580743625836	0.839802920176573	0.781742994343891	0.894226723095343	1.65092299884966	4.35386657019545	4.38375536441331	1.0661207111634	0.675906823152325	1.66174852024431	1.06185115160705	0.621124005099889	1.05227349664262	1.17566715770436	0.669667229719061	1.40310757580187	0.750271054098601	0.708815176414316
Gene36523	1.75768130916753	0.628697803266189	1.1350701338003	1.58649607768534	0.651906908009175	0.425264475034337	1.42083863150698	1.01346901869963	0.510848929468711	0.458062368105345	0.560448249416169	1.33529924833419	0.759303648590001	0.951195435165289	0.986530981300375	1.49819349227252	0.713389705122551	1.63028545431629	0.867092437187311	1.31893691944044	1.45487158097935	1.07876774675044
LZX-Unigene9603-All-g	1.00936306739539	0.984640626960616	0.945807870159927	1.04048128103952	0.977319279000047	0.953205578087604	1.00021547726397	1.04500362177205	1.02583490551443	0.965853706382256	0.975730789676747	1.09416171421146	0.99978452273603	1.05303927256868	1.00567525030185	0.987211199108014	0.942683157764436	1.0366523597896	0.914645960640165	0.994545690252793	1.02874753532312	1.05495425715022
LZX-Unigene23984-All-g	2.23391395758281	0.671521860989976	0.963347187942437	1.62041920134231	0.563544570833624	0.520128611371689	0.872047678418657	0.869062933594955	0.529975623268194	0.683998519744152	0.619322243720147	2.51840028260496	0.787911199598659	1.33908034489132	1.25920358080131	1.85880182718824	1.03665281205756	1.47562858259458	0.503308498974252	1.262720816252	1.23905032114647	1.28416072748281
LZX-Unigene13275-All-g	1.14313368051539	1.01844565589926	0.917638091915002	0.981554344100744	0.781026480269843	0.637000656980168	1.10857439375832	0.908115999876401	0.90248304227424	0.897627358427014	0.930111075283722	1.23892076899719	1.02666827470411	1.12529060151109	1.07326479545153	0.925846091306193	0.937921501949412	1.03304864632417	0.798344495262075	1.04293647897282	1.44063480956068	1.32350098476697
Gene29758	6.45385458472158	0.968614590606366	1.54358693582314	5.50451785262131	0.996200493233231	0.959099761322768	0.9852902337811	0.987280174323479	1.00158034485395	0.970255907587107	0.970303289606183	1.58679301528965	0.998419655146046	0.984175625388194	1.03396824604601	3.8061031372268	0.967684081330163	1.40945118315623	1.04591258542553	1.01665555522117	1.58733133134002	0.9543093557855
Gene746	1.74541454485478	0.573768301143348	0.793162342007949	1.44721203800238	0.562965015695172	0.397977083965631	1.15709878177092	0.97519142828258	0.515684828371718	0.53138990820742	0.505046746389586	1.44144857936832	0.732636246768793	1.02504483828988	1.02480857171742	1.51753438218379	0.700704937938369	1.48295674154145	0.83121998859134	1.22711122844967	1.27418727044028	1.22282406538014
Gene3509	1.87114204357587	0.674546000442196	1.1348063544922	1.76538932932996	0.624669361504642	0.36817566828293	0.976269173038216	0.959834099157166	0.637486367169718	0.559210201882885	0.514365826925723	1.92952005894526	0.904337340701432	1.02373082696178	1.30443634446405	1.82338631421284	0.852245721098327	1.59049121253175	0.557387460436702	1.36391010207134	1.73285776832417	1.86564476569379
Gene19371	1.14499186246985	1.09324449541425	0.661188541681481	1.07316731223847	2.68000374942679	0.629756327742504	0.971064094904354	0.941432413969349	0.807587708637416	1.00124946111537	0.872199901026501	1.06741299274849	0.873240791662093	1.02066146488318	0.998750538884627	0.808208458184732	1.27113846156681	1.08841112540195	0.781039070139462	1.17031204005812	1.21352085319912	0.826919062760539
Gene22962	1.6968999069221	0.566344729253477	1.1722225619769	1.11118521034072	0.600820222640433	0.495552109845018	0.530976981719522	0.555531895717473	0.666363633416605	0.918188856656269	0.732920306434745	3.32572567444231	0.541400317068084	1.86876640830282	1.3559822524029	1.13867445872376	1.2227242544555	0.977224751891025	0.469255745122283	1.02277524810897	1.12354891175826	1.69839041251068
LZX-Unigene35-All-g	1.92137489468121	0.594756576689011	0.834155854395859	1.86804111175285	0.607208284348829	0.439277731890161	1.03892300992562	1.11674728356394	0.492978222467895	0.521945718360035	0.5057754284672	1.60402343449761	0.593210684763555	0.961076990074379	1.2283913258888	1.60661739389955	0.701644110539419	1.94962194051254	0.431898807440975	1.45022043545285	1.16837195721304	1.16964094575405
LZX-CL11161.Contig1-All-g	2.05076949016613	0.53842628530053	1.12253935016419	1.47279222416063	0.63913825535173	0.368116426489347	0.811972140354194	0.833647024475873	0.546021388809966	0.646883901733364	0.549815646256807	2.93487397905788	0.640887853361324	1.29067203631408	1.42212277537253	1.58005284731202	0.877460649835806	1.54025754757015	0.392687659373483	1.20738282692593	1.62735799611191	1.75885093862995
LZX-Unigene619-All-g	1.13157828643043	0.991802525790632	0.81009078667847	1.07967529106681	1.45613572048534	0.607572643902468	1.06815970751684	1.09690298294713	0.767039551583678	0.852694064275185	0.871345076213268	1.12127792904881	0.95423831428389	0.919137797233181	1.00819747420937	0.735015686087876	1.16680321644297	1.08490484966148	0.871005162421882	0.838247363123509	1.08294248721764	1.26744081174011
Gene8148	1.57818230106067	0.904457329954034	0.601414772377931	1.42510526384375	0.776395721064783	0.4168031581063	1.13142867675895	1.18743514032273	0.591974107581308	0.650551341065321	0.677252189222906	1.14942258686967	0.886339111513111	0.911872473145941	1.05099659005	1.12188578901183	0.683073582815875	1.47290165993418	0.949003409949998	1.29437483337951	1.33139582522991	1.35147737677115
Gene2254	2.21137416042206	0.655333889212243	0.749156047635989	1.84753753354298	0.704826961100623	0.484982372345401	1.09245717437587	1.01625280287483	0.50737576377641	0.586039855573566	0.542912433837137	1.62610984653652	0.733583169499848	0.983747197125172	1.21320683328038	1.71164036752614	0.843038983798316	1.83567681280159	0.815831703174415	1.23652938379826	1.42948251874896	1.24388148438079
Gene3099	1.29087176976497	0.810472002243888	0.865959606295365	1.27268801235941	0.874273057665334	0.57602679896328	0.823831273599089	1.03995005223379	0.663958387234027	1.0761804368837	1.06479280199986	1.07325389962904	0.752144037834394	0.809446842504302	1.02842188143297	0.924709373916391	1.02549834845953	1.46307427705897	0.741982256420487	1.16062875341357	0.974501651540474	1.18595671791974
Gene52628	1.0262233487231	0.993728031217406	0.964360623935111	1.01592566088217	1.04251674255304	0.946664241573835	0.961678972714804	0.962339788468208	1.14739277114231	0.975824724573453	0.983872570614889	1.03732116021303	0.979970381491444	1.02844252107346	1.0454797205309	0.963356716685401	0.972263102345762	1.05488729233157	1.00395408017192	0.996045919828075	1.0520679586858	1.02089212356075
Gene19747	1.49430359970584	0.872746326697978	0.663653757226493	1.44762541117033	0.864083915604948	0.577863202557732	0.925230194041498	1.09928456478375	0.678457324456515	0.69826592716006	0.751629035161659	1.21241268922344	0.806745502981645	0.916026257844058	0.998573456972059	1.17020268796014	1.08803323493119	1.47668874243403	1.09566452364059	1.16216827908807	1.00142654302794	1.1855513514401
Gene9882	1.06035287543752	2.3424958747378	0.355801409014789	1.20455501792972	1.91624391258046	0.127927322777514	1.08226018151031	0.884833801168409	0.867356791033818	0.986784653627416	1.06608607580717	0.861660318794006	1.90754978993007	2.45233802688365	0.716572424048326	0.538134823179254	2.91505374447562	1.01321534637258	0.603493215607252	1.1254845535881	0.515867980003257	0.840333594696434
Gene18238	1.49192117168077	0.761456529571141	1.1876430207048	1.29141859455577	0.677035933045066	0.524674326085982	1.07944552051193	1.10456523916564	0.501003210124812	0.609848715737969	0.65042028470589	1.37108160303653	0.730340957556431	0.949354135633659	1.02521307724767	1.37408251604372	0.872081212163204	1.30718821660718	0.805350827109048	0.974786922752327	1.03080017213595	1.12085774947512
Gene5876	1.26771172783671	0.941309280017126	0.744560807732297	1.38622482232537	2.94991820024735	0.612097961304945	1.0661094621653	0.961722750484792	1.00308748905188	0.908897881798741	0.68444912475502	1.40963540301461	0.930260968527566	1.03828842381054	0.996912510948123	0.747448370254005	0.744858383206395	1.26296796875436	0.82226849931548	1.32385292427122	1.31471905324262	1.43835592825582
Gene17370	1.06617803787105	0.995047632988433	1.00968276370181	1.0155360415096	0.977141963049789	0.975734545925861	1.00254811161854	0.982812522856209	0.965361739917331	0.989449818032822	0.989280198111159	1.03985902353803	1.10406528956344	0.996812119676908	1.03388131922634	1.32697761626229	0.976414908051052	0.981898397249992	1.01089450583863	0.997451888381459	1.03407235826938	1.0102461318041
LZX-Unigene8868-All-g	0.895981204198325	2.13609860588557	1.1083603079329	0.904735355768923	14.502242222397	1.00397271304629	0.987555483005999	1.06769155994366	0.993923349726941	1.31558189992278	1.23577815658365	0.996027286953713	1.02867893967202	0.913639118122248	0.956691266028179	0.940862081845502	2.40071856453768	0.897038595918649	1.05760869584026	1.00466098266465	0.917849326328791	0.956343404518992
LZX-CL680.Contig5-All-g	0.973288304777076	1.5052272229486	0.994524899096385	0.971459620867178	1.51158924066205	1.33975852302963	1.00547510090362	0.991393236988495	0.97407528675263	1.29284120392413	1.33888599433202	0.979958681255588	1.11129362118767	0.972290776622301	1.01149797171523	0.977787100286097	1.22636789643354	0.969298696325526	1.02502666953145	0.990287860965201	0.969298696325526	1.00592142601502
Gene17455	2.61923372800521	0.661202936784044	0.508294096488942	2.00342737920077	0.909951078307099	0.383947614366897	1.01307867968821	1.36760775182323	0.501441765934053	0.730331824595744	0.76483898781453	1.42544653971004	1.02379202376185	0.716554611981684	1.27702596618717	1.12032787390564	0.948316541237003	1.82489384329025	0.547014952825423	0.986921320311787	1.2622347365756	2.12667609601676
Gene9088	1.21377835925751	0.825335730832646	0.927549972410041	1.38618741004593	1.02937246906521	0.880616025951107	0.841666009806842	0.872434137153417	0.957729175437651	0.762317145042931	0.753536518147047	1.40012652454048	0.765739187726788	1.11251131966918	0.986270772658331	1.62681455988804	0.889233993429126	1.32456488171017	1.03918705651595	1.01372922734167	1.12700513027902	1.84950026955082
Gene8798	1.21340750762513	0.955620784802123	0.902098805254692	1.27108479906007	1.03035261062806	0.845858809417146	0.882273228211953	0.963287909361742	0.945467360599261	0.991553493513245	0.971946984267991	1.11420538075531	0.866299764459633	1.0368286909077	1.04994572175979	1.18060840182761	1.31395485460706	1.40493896343745	0.967935187029327	1.35222911876599	1.00817707829943	0.991822921700572
Gene26313	1.16649993791556	1.00537395801721	0.224086252953634	1.57842451078023	0.785245458201208	0.235312637190936	2.18507213734965	1.33213549858002	0.718238399534983	0.528620067518105	0.533897453460217	1.66533684362666	1.36166260704118	1.59672935881937	0.916769722440402	0.694497435128385	1.06069577885163	1.41492238552196	0.387855921189806	1.66167487077588	0.994626041982791	0.602142804037771
LZX-CL3889.Contig1-All-g	1.32756080545966	0.843180484753815	0.553473755604141	1.20753181228649	0.695989571980603	0.738189930844336	0.419672526687836	0.538164959783885	0.838899487103259	1.22601594101565	1.19502420015317	1.92143904489005	0.578333774500179	2.30789672359106	0.99424172385233	1.00575827614767	1.47373329527522	1.43991899691817	0.562900670761761	1.32644612348539	0.848577220174667	1.02228970222962
Gene11936	1.02229179826167	0.995039853789232	0.990540044067316	1.02220488972478	0.981900507773012	0.975348383312187	0.989056921935661	1.03003970814163	0.985828248716431	1.00232500255583	0.995815950315687	1.00019856314699	1.05598658624577	0.98780722250543	1.01704843444397	0.999801436853011	1.00940808420225	1.00627297460864	0.993303997853855	1.01099563591209	1.02517821066574	0.967396401844543
Gene1387	1.00462795871948	0.768100456541744	0.969988834173606	1.12380139353812	0.916543915514199	0.888304871755677	0.762608648684523	0.879523336461975	0.930404874332188	1.3366136273878	1.27098647143988	1.3199021168317	0.634487323195765	1.11688058858014	0.99537204128052	0.792510995618355	1.00633552912835	1.23149731636522	1.13597941316293	1.21696017341906	0.979284186791894	1.27190557963036
LZX-Unigene25584-All-g	1.59166460825249	0.962038443984119	0.855290133877765	1.43163600201038	0.902118544467697	0.647582586767684	0.952659614752155	1.13682513865217	0.727411115970241	0.850299505781896	0.850225798537648	1.3716313043644	0.902523796990464	0.980104731683445	1.15018457021148	1.2256600291214	1.01989526831656	1.49203415860295	0.755882430479652	1.22029243436698	1.33046822321753	1.2713392778785
Gene5350	1.71361339725872	0.595620780026951	1.36974266336347	1.3685284205193	0.654871625353053	0.397600609643245	1.0105468268406	0.922789916931876	0.598350282541636	0.565567682672536	0.527623461007	1.30548126485538	0.586069963813682	0.9894531731594	1.16576612400955	1.62608681597029	0.739652725015811	1.5324093046725	0.450033151748271	1.15816862249567	1.33123049836348	1.52675326218132
LZX-Unigene7442-All-g	0.978702060595622	1.13791948272291	1.01840669821589	0.966930614072125	1.0272680061262	0.97652069181667	3.77303677132954	1.97105685176636	0.978758313668019	1.00244887586525	1.0030869788791	1.04704335311647	2.65160786820277	0.976902024493742	0.997551124134752	0.994386144587105	1.13120616629404	0.959806447617851	1.18830838629519	0.959806447617851	0.99096922273598	0.977893604784832
LZX-Unigene80198-All-g	1.19841856711223	0.9288107967852	1.01370632396342	1.0846459329213	0.936687471617287	0.884299333008568	0.900232907449033	0.961470052506089	0.999514378296151	1.03355659783998	0.964500341415116	1.47711132651167	0.892735845477337	1.17567573664351	1.14870226607985	0.9715490118593	1.00353881858933	1.00048562170385	0.87612810814159	0.981813240922001	1.08695165382786	1.35158770223774
Gene13075	2.57357284371419	0.860754539263238	0.574139352725466	2.11666986837168	0.691133100394069	0.423082414799474	1.0606734070621	0.822054706914901	0.492580037546464	0.629896040050907	0.616121397069718	1.61814109310939	0.939326592937898	0.933618562925243	1.28992947869169	2.16813953662642	1.17595956351972	2.0230836438673	0.588612899822698	1.51896260356176	1.66744885634337	1.47064724316038
Gene19115	0.678785263580269	2.93122686844682	1.28003642626587	0.65311085942518	0.982738518574198	2.13609018015617	1.0172614814258	1.33603991527257	0.794364089463114	3.85379776684946	5.15297126887445	0.80310326557985	1.50933905253554	0.675433719014463	0.779738938977129	0.621302909347619	4.89148653580727	0.647192807295604	4.73735017468702	3.50722426577258	0.676353066548696	0.655570425138611
LZX-CL7804.Contig3-All-g	1.48571964516827	0.787278375441327	0.994413525512646	1.19654894235133	0.756992509982886	0.606573576457132	0.661729610343492	0.703317425825651	0.774453668745106	0.940932742535212	0.856226936499556	2.11935492040649	0.81875764137944	1.32765186092214	1.08738124371341	1.76663480508067	1.2712231867311	1.06520422303847	0.620903075391409	1.04097692084008	1.00558647448735	1.37984570714772
LZX-CL9866.Contig1-All-g	1.22986601355127	0.809613150556365	0.60304780336383	0.997570710334107	0.683407057689207	0.744197104708927	0.675382507756655	0.934965947654289	0.687017348301304	1.38543962767577	1.26808701637434	1.07756062166159	0.646494003764914	1.13501959986461	0.930148638380981	0.804523056095334	1.14137142742985	1.06447103362299	1.85848331909818	1.00242928966589	1.02005985428176	1.25969397048133
LZX-Unigene14722-All-g	1.65929891403178	0.532412362136725	1.26602955655111	1.39415711622036	0.546857961929728	0.414335738798413	1.01822572025485	1.12838018450861	0.479684640164109	0.470671005698174	0.458034261927953	1.24101059295963	0.578020830324799	0.767913891523366	0.981774279745152	1.1765641896207	0.598804604235793	1.46226206129046	0.737869621132968	1.33186398662589	1.31416110048725	1.41953877689646
Gene9167	2.09524532579181	0.760138642404735	1.07675058608547	1.85509935178129	0.833226866467389	0.544752593873573	0.932686389025898	1.03477420367046	0.551924009666484	0.683522289851828	0.679008272804899	1.77964780902933	0.754866123255207	0.965225796329537	1.18777725734391	1.50618433011393	0.952149580171102	1.96866708496992	0.910856886259046	1.46221564991518	1.48915392016657	1.42909387228904
Gene18279	0.790994731219766	1.03245566367082	0.851851763670219	0.680299297989824	0.591951053691158	1.04486589103007	3.11678157482577	1.43426347957427	0.996552683302192	1.216672005196	1.00344731669781	0.832022797222092	1.8104383085626	1.39809740631544	0.884631409234278	0.889751489985765	0.770689131377864	0.701002301095963	1.60795874354822	1.38492669394626	1.2600991509588	0.751292866837271
Gene2260	1.15421168213579	1.95653318364135	0.58366023291125	1.08191303848482	2.57717504096308	1.02778352336392	0.885316189436298	1.02981865844164	0.715546291409191	1.12152780802007	1.22954466000233	0.972216476636081	1.38664013908048	0.946867196814015	0.855316612883795	1.21109094754666	3.11241297938333	0.958633783336673	0.743424934275544	0.935695519184624	0.733987777410906	0.687206405455397
LZX-CL1307.Contig2-All-g	0.9919476645259	1.05410967012824	0.998849436834904	0.989891372659356	1.05092298826299	1.00928145779744	1.0011505631651	1.03575674360529	0.993293395570408	1.05257183899176	1.03577422803169	0.992043167822139	1.05469736470228	0.988422564958942	1.02019026832565	0.992745536599483	1.01872128106155	0.988422564958942	1.00733207258168	0.988422564958942	0.988422564958942	0.988422564958942
LZX-Unigene17128-All-g	0.997710458669213	1.00018566241472	0.988900072997933	1.00073560928533	0.99899826265809	0.988954113359188	1.00707522239991	0.983766319949957	0.978577061361713	1.01764998783252	1.00033227774473	1.0037277557823	1.0051088618989	1.00461941554025	0.982056287322974	1.0335362406054	1.02243186906081	0.999814337585281	0.99729821469963	0.999767139437122	1.01034927645223	0.997017943013197
LZX-CL2196.Contig5-All-g	0.999634442847529	1.00036555715247	1.02572209935296	1.00186299696446	1.00136867164194	1.00095629646823	1.00349326406782	1.00228434043814	0.999634442847529	1.00114862956699	0.999634442847529	1.57154769220747	0.999634442847529	0.999634442847529	0.999634442847529	1.0018191925173	1.00268439453724	0.999634442847529	0.999634442847529	0.999634442847529	0.999634442847529	0.999634442847529
Gene16090	1.01358611844324	1.0388960137014	0.73995885324117	1.10036977443643	1.62321054136457	0.691077858861704	0.986413881556763	0.918887473187945	1.89748009542882	0.868812382224194	0.901050993365621	1.29215526821235	0.87763651774399	1.35662629454256	1.09216973532436	0.805712587608775	0.818831521087714	1.21284604818684	0.825642052571408	1.11883600117046	1.15084925749462	0.746083141048484
Gene5768	0.741762710191924	11.2239462104612	1.58002343212382	0.737897953091766	4.58566838755236	4.34208566283643	1.39396094051151	1.0690274528489	0.930972547151105	7.5106469491045	5.38245777940787	0.903288212877806	16.0747185831403	0.762793520171591	0.83369256350654	0.825531673806036	25.7756443406628	0.74066489406073	2.46867261891468	0.883310501261422	0.868773228266199	0.68958582703701
Gene14151	1.16386990906278	1.04750658134499	0.830336217664706	1.07690284068461	1.02213578197471	0.940149097419178	0.775088266519611	0.783882171442528	0.859865897717264	1.49630113389279	1.46385174453537	0.864636875068698	0.823322329402264	1.00719892525041	1.01115303424689	0.980450122713526	1.46127721884237	1.17101596503539	1.43689177593937	0.992801074749592	0.962319724335421	0.67226774366949
Gene6621	1.65000796841733	1.03963689464647	0.727914847938818	1.22443706649226	0.863740633305166	0.533319552012214	0.857990830470564	0.853351602503408	0.67331954421466	0.777991391743385	0.787422138388111	1.26905154357431	0.993690184138214	0.944510259354731	1.04993212451942	1.11264641781946	1.12992174133919	1.00630981586179	0.675958466691388	1.26893223661855	1.43641357988559	1.25974553671497
Gene18250	2.3276337710592	0.849753607464323	0.394994772320013	2.23628251957489	0.746103829282001	0.405957655051518	0.894998340928694	1.07223996982478	0.546819722577127	0.546502526098568	0.581449494594514	1.57049327658276	1.09949177495948	0.927760030175224	1.50868791168342	2.5835336301629	1.24839731832823	2.21457139849149	0.884419174908642	1.99936281248247	1.45566582861982	0.90198093982874
Gene8816	0.88412956816081	1.74136786435773	1.14657849312567	0.883694467397223	1.17634257988796	1.00684036461829	1.37413559939866	2.40517195253802	0.929561408155209	1.48134286764796	1.21636448269386	0.943431197572265	2.0270514395197	0.880625715027784	0.993159635381706	0.878264045827476	1.64387831342519	0.881981834743182	1.83972314266896	0.900917547704686	0.872536561043521	0.938798211550232
LZX-Unigene191-All-g	1.75004527452842	1.00161721922789	0.394012440991374	1.64555001557435	0.702769603212812	0.454466868427969	1.09598067742704	1.40808216437597	0.665068264230146	0.687238346264905	0.719558503361825	0.979671938753726	1.17640219328062	0.856448759410516	0.998382780772112	2.26829214263101	1.0321016162179	1.75859569207998	0.648920375866692	1.52627263648475	1.28337141596452	0.991891238337752
Gene12826	0.963649049657542	0.999723687819671	1.06162540176997	0.947444856474039	0.9980848125691	0.950793379092631	1.03695447540023	1.06955390790773	1.00027631218033	1.13226236115482	1.02270734354451	0.954070799032223	1.15755708617163	1.04381152572719	0.981727775319006	0.956768551060057	0.976341724394725	0.932160545387891	1.0926122358011	0.961696494261106	1.02521634881265	1.02800404804928
Gene18052	1.03660032936978	0.939109562366781	0.825023448826595	1.10933369065746	3.84974729396366	0.6354231247686	1.11925608814378	0.948571028182815	1.02184677451149	0.935917715306222	0.94578085108267	1.30513181718833	0.82425576404839	1.18502540671311	1.10207339099205	0.771121833554299	0.871258407107105	1.06515923203491	0.757737988960671	1.11145498445105	1.07178789178116	0.978153225488514
Gene62361	4.94795106676876	1.39248833187808	0.462339489910145	6.05417019857251	0.951175955234626	0.244512616157686	1.69587204265678	0.635638433925752	0.553037695073436	0.54640866044277	0.332001404896436	1.04882404476537	1.66967781069117	1.87113294012611	0.887742556537828	2.13141347319224	0.855633368416237	5.47937675908147	0.523915361198973	5.24303452713409	3.30653824305566	0.544134895378881
Gene5312	1.00920761819256	0.99620857051767	0.990301029504964	0.969688066417243	1.0059688696363	0.903943970904022	0.961536597252494	0.997765476415815	0.904168629029715	1.02474305410972	1.03720492855196	1.03566437594587	0.96441584242829	0.861892118164191	0.958569166670464	1.20071928067285	1.40801649800892	1.01090704710885	0.903366725230312	1.06723208115226	1.00223452358419	1.27214600014333
Gene5758	0.817930739045862	1.40604308319939	0.704521779099249	0.795692585735979	1.23513706251869	0.802698668169033	1.01207285197889	1.13784338666343	0.971135589024027	1.20459872919797	1.4009778525295	1.0749652372164	1.29831756113066	1.20234319503464	0.844189454301882	0.652439927007001	1.32828403468398	0.881506676625334	0.89480226550688	0.90564099872142	0.987927148021106	1.07670879011632
Gene3486	1.63470898708317	1.01940008531232	0.717223611376283	1.61345398749048	0.856963090516089	0.6150046809279	0.936394701384934	1.15071741756909	0.913382430568153	0.848226805598078	0.802822494149664	1.60331321993668	0.978045369679247	1.37800555942813	1.39102717595706	0.980599914687682	0.935938806675414	1.70453264307352	0.748945409711846	1.30027471517119	1.47629231680745	1.61677978648855
Gene9144	0.988365866737037	1.00796158053747	0.957082105144735	1.00188979310377	1.02219695925704	0.828158242032066	0.956267388195047	1.00108612594178	0.876566180724918	1.05287924265604	1.00949198400981	1.00755429087969	0.955297042240279	0.99891387405822	0.976223325286745	0.908243792696177	1.20533815036579	1.06214837822146	0.99180299098249	0.998220264443805	1.02238780685077	1.0468617242107
Gene1864	1.2364645268776	1.0520983323651	0.701336951663971	1.11403973268871	0.692667056326419	0.569919542362342	1.12139102028374	1.46017978123879	0.961072160657836	0.897917362659583	0.876823905470192	2.41819610868691	2.62871126447782	1.35146299394061	1.12298305348035	0.782818739643407	0.68966359037779	0.896915610006584	0.696069780891559	1.03892783934216	0.879728870992732	7.17811559489683
Gene31943	1.80796007418963	0.652018373005959	0.701859735522791	1.55851539147866	0.735876759287414	0.462880770996733	1.07379690303935	0.987938422475114	0.627798755875443	0.514280551663531	0.541806069563861	1.48837819123123	0.641573526227688	1.01206157752489	1.26867577790288	1.64075663090849	0.800749840032009	1.72891076913621	0.693122523255931	1.49341392477256	1.44200937301158	1.19876710330475
LZX-CL11115.Contig1-All-g	1.59737974242093	0.727683380380336	1.04056443223895	1.92194575112271	0.753338659885747	0.389209222848241	1.00006927339504	1.06028369749739	0.858180462703821	0.498551425819901	0.543632540415666	1.33302849060605	0.740414927088617	1.17033612769038	1.17041908379279	0.923321520035703	0.704264932243256	1.89156830243077	0.999930726604959	1.56948096347663	1.33231177367663	0.839360692861672
Gene5288	1.15635004176502	0.813970487459508	0.732143568446978	1.00893012026787	1.06587848102467	0.493066298223412	1.00052999809553	0.952687208295608	0.73818193693843	0.81730307948621	0.811719257067223	1.42221764106958	0.828097159899006	1.05578932939245	1.06118149891222	1.00716964838992	1.00571199476521	0.984085558922358	0.55217758946955	0.999470001904465	1.06518823966801	1.01829810750887
Gene6562	1.06420358631823	0.904656305190044	0.877522507590625	1.0486131770329	0.983903017118433	0.89374630095212	0.941575335605536	0.885107667895512	0.815492353612311	1.01444080177252	1.0423873455145	1.03483196140603	0.870529977233564	1.01291432338018	0.993867929746482	1.33512407047961	1.24880141702865	1.04205635577757	0.947191574917175	1.18054009072018	0.977224139993035	1.00613207025352
LZX-CL2691.Contig2-All-g	1.1506877831198	0.952810750269976	1.00991783058988	1.06637761201385	0.972492487371394	0.879423531473148	0.921457163250769	0.881280632406502	0.966671578734328	0.991980801757703	0.977539665983866	1.42787799613243	0.938836577939013	1.29041221038505	1.10575478276902	0.943938456143755	1.03637676668098	1.01575895897704	0.835395468595688	1.0080191982423	1.17846464730714	1.21109238434592
LZX-CL283.Contig1-All-g	1.02922966792247	1.44569493810046	2.8050305245613	0.853850907304392	0.814425742286796	0.345521915607898	1.92149962790931	2.76866771244119	0.589074764279659	1.30589841210045	0.906669271463846	1.35375093588074	1.51197679722417	1.11717185611199	0.970770332077526	1.68606279858107	0.797389546237976	0.910677687671798	0.908317645214487	0.519981755623228	0.151589523612433	3.1274913906348
Gene66536	1.31055048920735	0.903907179766866	0.961098935361964	1.32723024409027	1.94462456988074	0.664378959622428	0.878266502340699	0.792778611616868	0.951379494994725	0.890692965541303	0.96945009726743	1.55626092186622	0.704180755126497	1.12626200005137	1.03930499191708	1.28405268636467	1.01571525609178	1.28833347775586	0.600396869224	1.3414443830081	1.10056473400573	0.984284743908221
LZX-CL3768.Contig2-All-g	1.15108021641492	0.939432148761397	0.971105842637613	1.01465057676161	0.954242987267401	0.925982314170238	0.953174802042884	0.996552541420798	0.955209347961104	0.953391130682891	0.94051924448947	1.13668362590534	0.947684170695768	1.0034474585792	1.04742564856474	1.09718150591059	1.0860413030524	1.11058595717195	0.946382347376512	1.06938873638047	1.25735715085493	1.10481675461768
Gene251	0.985309697620343	1.05367468377336	1.00764691076967	0.976833045128147	1.03008257407331	0.983600173675306	0.997433104887393	0.99278998269117	1.00235378532094	1.03358097208033	1.04522407655057	1.04836309172501	1.02711978996434	0.980664917108686	1.01256265719424	0.986597807683586	1.09109284100506	0.964896161739145	0.936465759266029	0.997646214679061	0.99755987674208	1.02558256891154
LZX-Unigene7884-All-g	0.722602216603033	0.743214535435288	0.861894214637027	1.06590208593364	0.756109185872134	0.709846799512178	1.19709654839612	1.37653308308958	1.58743297737942	1.14312116235567	0.861500917346652	2.34397154929526	0.89939640837784	2.15127375060971	1.49609934239519	1.29589913382025	2.20885756795586	0.934097914066362	0.873533140157634	1.61146722513556	0.862305227484857	0.814531107537562
Gene10501	1.77254163451809	0.678398842201215	1.25649247221681	1.48941783619781	0.653413724908627	0.527070964936559	1.02736702246417	0.972632977535825	0.573471257252066	0.598571388919189	0.557102340501991	1.27219311086661	0.667861776316236	0.893588323296877	1.0420710036655	1.25887032497948	0.776797125796278	1.54319292620465	0.544726136305647	1.3447581663886	1.2333387029402	1.49131638139705
Gene19615	0.968349496548814	1.08609332499394	0.988974858668118	0.965877783209324	0.996901949057793	0.98128299111586	4.77597744419725	2.53568657244265	1.03052473495369	1.00270774680552	0.985383946590158	0.998176183502358	2.88591773146203	0.988407026083457	1.00182381649764	0.964889152591897	1.12186995863322	0.962784939303478	1.1813396287078	0.962784939303478	1.00978356248763	1.00986930342135
Gene5444	1.17412853903796	0.814418043076927	0.73956086508242	1.14289905301708	0.739155974299821	0.931612061138812	0.64369752638463	0.753795937248624	0.681787123972567	1.49523639106037	1.5029060028664	1.06101637028658	0.64561110162041	1.01360802838544	0.86535645694313	1.2523657601011	1.19394781880214	1.24135931489627	1.58650514209804	1.2114460043669	0.986391971614557	0.886547888642656
Gene70750	1.18015230960603	0.784647854276124	0.594545084241465	1.16745939281316	0.693419329486168	0.868813885011361	0.810695022859501	0.820444240941565	0.808584289259556	1.13611967378272	1.19332008623104	1.22736231203622	0.625801608492302	1.29646216062476	1.02371307076986	0.976286929230142	1.17406954132789	1.32116154113875	0.933731099694984	1.35729982865743	0.858504399010584	1.18563250927994
Gene14878	0.39506607855333	2.33408229004006	0.941858702441525	0.381181794772635	1.93243413133115	0.634307019902518	1.78478814368199	1.36848228917129	28.335260208382	1.48248480390224	1.38344932832662	0.652357894288562	1.32312921640267	4.24732039625388	1.05814129755848	0.438085601366366	1.55411242045556	0.380401841709851	0.788803995274253	0.532283775397768	0.459880635684911	0.802780970834742
Gene28490	0.928255671627365	1.05634286286572	0.912355013038332	0.942297580513034	1.01831638652377	0.956528118238818	1.12369447707495	1.01809856801482	1.0234797249246	1.09224174350018	1.04763941270038	0.977971206639661	1.08634797896515	0.979201764163689	0.981901431985176	1.14906467940704	1.34850604642153	0.933359290769348	1.29147557809186	0.93950885844569	0.875488376432581	0.950731884213312
Gene28491	1.010641340234	0.970749323472102	1.00980341307938	0.995656121417122	0.976421353225282	0.95687476147597	0.978142314513505	0.975785334650798	0.995406134845766	1.00434387858288	0.979479632037427	1.07038484587815	0.967558924551707	1.05706544999177	1.01133709082997	1.12182383436365	1.13545215002826	0.976863863453202	0.966218566096902	1.01178964662603	1.025576350487	1.03830297008481
Gene28489	1.01255110821322	0.967363285641431	1.01795164814212	0.993628001399429	0.973812177042515	0.96006051194887	0.965518179304771	0.967048421176389	1.00664002923848	0.99976981447788	0.980948404797317	1.07972492713105	0.971359290570977	1.0484539810307	1.01492151041477	1.10997488128081	1.12450563364655	0.983773906145647	0.956895532189087	1.00023018552212	1.0193224682275	1.01126138359277
LZX-CL1678.Contig8-All-g	1.16366876036193	0.71688585024449	178.567091385366	0.97535446358652	0.824052229220043	0.602224853222007	0.753036670219418	0.829830200198141	0.98801425758222	0.928643181564097	0.798069011279104	2.79362006638626	0.787742759893944	1.61908742437613	1.18520784642818	1.22929968500883	1.37430226795118	1.01198574241778	0.686983852533358	1.07167048996129	1.13530563087205	1.90025750392709
Gene3923	1.21597476789295	1.03756588002146	0.83602529607037	0.875178799142728	2.46656402618829	1.82029328572386	0.7089372682477	1.56744754561465	0.697793044239066	1.27434650991638	0.920225362142354	1.26747315338314	0.962434119978537	0.661282424005454	0.716433716057913	1.19692056153847	1.20052556524045	0.899188110440892	0.705983650157893	1.42554002381204	2.5265004920395	0.648888370791205
Gene22112	1.73320575903483	0.0353363606983024	0.0981391650607027	2.39393322788304	0.0485419329927983	0.0289286200549644	0.589480241302136	0.865242010400808	3.13803687691358	0.0379974797404131	0.0368035228194388	1.17222561362505	0.0476306966906414	4.47780478177909	1.46382331927992	1.13475798959919	0.0343536468309562	2.6190875166035	0.182521116156086	1.95049358772417	3.60096904104699	2.4382644907499
Gene4401	0.930645483575023	0.934886075011052	0.724352174580294	1.07295745172473	1.10983649641486	0.688179486817767	0.746055516360755	0.894813611647066	1.05607983783049	1.1724664099274	1.00890369961192	1.23407053448548	0.781771788480061	1.11966574411211	0.95243090641477	0.687986995063091	0.991096300388081	1.05610286282265	0.856784643062148	1.11619699945079	1.20266555970253	1.08892059958565
Gene1458	1.0988939704957	1.37346221915104	0.588449432841936	1.03899872387919	1.00322792894154	1.56098169385373	0.759583043659071	0.960663378420326	0.891549425390231	2.27339100902066	2.73942899361336	0.938721749379358	0.996772071058458	0.871475289242693	0.824197440191839	0.87420494231634	2.33161915104672	0.980532775319542	2.03639244279485	1.46984336036832	0.995356001836876	1.21684080797094
Gene7946	1.7443006989091	0.695550915137789	1.03889592647303	1.52686987673878	0.687695485058145	0.579427553168083	0.993092757492295	1.12200701512516	0.574376800483178	0.57968865092747	0.576702630488504	1.38511082484024	0.732000428543005	0.829544083316824	1.12937106151925	1.3446364890471	0.757142195156664	1.60686673130662	0.658921822203513	1.41167647380182	1.17514469124763	1.00690724250771
LZX-CL8060.Contig23-All-g	1.38844559005214	0.528647893977183	2.51720347372227	1.40060005252161	0.594033395387305	0.41310678137803	1.54530457764668	1.16846903333343	0.297816687481442	0.413683611188694	0.471072830680812	1.15606837415816	0.899247483292361	0.388970625769397	1.02589927645371	3.16333799902808	1.12528959208912	1.59236953018972	0.558235965675988	0.947824720366655	0.97410072354629	1.92199437986691
LZX-CL2195.Contig2-All-g	2.08111992971644	0.780198556752166	0.927749576675356	1.57383159420864	0.685835812466371	0.501686715017367	0.962648591827822	0.848949059348987	0.594847945677003	0.571983983945668	0.629005709669752	1.98674073826952	0.714375617652562	1.40211363363524	1.44368392935786	1.96641827144878	1.03735140817218	1.64567474660582	0.502225219928735	1.32574082462697	1.16388314513494	1.57406844692805
Gene22113	1.39868139698867	0.0682778156077013	0.142201973380012	2.12138627519639	0.0829904321470337	0.058690947591744	5.18427629443416	2.89435953358604	3.21614870035502	0.0690411062146194	0.0645672701051088	0.35051906523664	0.0970734128245997	2.96671793703497	0.964683231178068	1.03531676882193	0.0616439483821673	3.02348867582852	0.406329059423191	1.66799962098513	1.75012378797597	2.02380296534662
LZX-Unigene17971-All-g	1.01353163579941	0.99284389265824	1.01479648630029	1.02673715457526	1.00793108655036	0.988794509455682	0.988612098854771	0.99271330143555	1.01426861458442	0.998705086583144	0.999465300322022	1.03868870637649	0.984944538818387	1.00053469967798	1.03508303138911	1.00801388293522	1.01240172124128	1.01434471489657	0.982290960914657	0.992911165820917	0.998200268266094	0.982290960914657
Gene70987	1.00019069579895	0.994766627601495	0.999977024088563	0.996540849492344	1.00002297591144	0.990333472459763	1.0083004154972	1.03591747634825	1.072073132312	0.995209666907647	0.992582682250146	1.03345991215476	0.997295929206461	1.02016579613209	1.00531774599539	1.00198106522697	0.993750705520503	0.998412521829114	0.987720374709564	1.04490178786609	1.05215829356448	0.987720374709564
Gene5790	1.11271223059071	0.930646630735564	0.910744473928472	1.18090049887971	0.9352412860226	0.408497846517617	1.1825862981302	1.16465576689916	0.731742147161679	0.797546439584238	0.781506951170694	1.10321125340171	0.776403608315417	1.06703992540503	0.995461112889899	1.17478924037788	1.04981681994571	1.23559875072713	1.37970367546771	0.932455132915104	1.0045388871101	0.948450759327265
Gene16614	0.976635352986849	0.96249000840344	1.06171513547857	0.933435034599771	0.99090457913085	0.906361976564188	1.00320284714312	1.12273665489313	0.866631124115301	1.1269969365225	0.993981824813565	1.04171900359166	1.11086121627989	0.999654821507214	1.01703927212547	0.970036267339782	1.06665071599711	0.887963304125824	0.830973180370583	1.00034517849279	1.11858924781075	1.0394054388746
Gene18974	1.19683832428133	1.02917783808798	0.930851640296876	1.15864972317119	0.992027282971203	0.921708999252956	0.965494144772993	1.0079727170288	0.944157772842101	0.973225079285794	0.966915968577119	1.08552647021513	0.978810794442608	0.973769818272854	1.02756714945553	1.11320869721576	1.0105150737246	1.2060737991982	0.892617804983919	1.06649781515876	1.17511829634917	0.975207863214991
Gene26119	0.999342936504498	1.00523168797618	0.99737923455788	1.00421163883438	1.01122275095034	1.00363938309039	1.02630466164588	0.999200671615039	1.00094190952842	0.994862128664376	1.00052984532835	0.98714332808158	0.996846867093123	0.988354186121386	0.997551215083909	1.00769189539153	1.02583716943767	1.0134001676722	0.983540607881526	1.01553222189437	0.999470154671651	0.983540607881526
Gene58725	3.428331753538	0.0935814984198819	0.255732805301938	3.99067867663967	0.132985167985474	0.247516637992026	0.652516983523851	1.05883572614668	0.941164273853319	0.150748538840927	0.150957177438839	2.97613006147025	0.367516063619891	1.70181342292141	1.61100600485766	2.74996634432601	0.432612969331831	3.81497005962544	0.325869231232631	1.45725785200653	1.77493055880256	3.07062365175559
Gene11706	1.17273899789849	0.890025491360681	1.05552487472583	1.00426786794284	1.21482711342905	0.683177747981659	1.01369467947926	0.922549352984393	0.957823768872162	0.957579411499931	0.810049888039641	1.51326203937364	0.899627676431745	1.30456072116048	1.09289739734539	0.945889334797273	1.14833122483993	0.995732132057157	0.75599651962232	0.976005456785444	1.26148120138087	1.146454036183
Gene5634	1.08691165962853	0.98776393996048	1.00471880209886	2.78854024573424	0.995813467022142	0.985543600009507	0.98934802730235	0.993384570078993	1.01965743805707	0.990024699256062	0.990395191816862	1.00786244213036	0.998876957576006	0.991631433006608	0.989047594752993	1.08633565472713	1.00112304242399	9.11495210127757	0.985543600009507	1.96074595765686	1.02695734613552	1.00411576321233
Gene18759	0.998639073642073	1.00936144297285	0.885427040456565	1.02777026800973	1.02168910871082	0.757258257427532	1.07490363671354	1.08662889050732	0.813768283131291	0.934668115338346	0.9903294813414	1.00136092635793	0.961498012382487	1.02481076018812	1.03053799883998	1.10946362382572	0.877067247783329	1.09410200652448	0.651686610848806	0.932282161111939	1.06608776634583	0.957534708354344
LZX-Unigene25323-All-g	1.66814944808349	0.548112606749872	0.822198762579163	1.22385083685108	0.490097594198937	0.452651035436195	0.967844287564175	0.882333681957642	0.468290850719689	0.578918391505453	0.510014116253495	1.79918681795657	0.606071314995803	1.07322692593164	1.03215571243583	1.29602343270341	0.837308693744293	1.24381948821104	1.06348329680703	1.1911904365318	1.14276648942888	1.20614462312068
LZX-CL7477.Contig1-All-g	1.23296146691769	0.772855525928041	0.806525575402971	1.10037024259852	0.66277157037334	0.785741581331839	0.792740769915445	0.85593789386074	0.721146120289092	1.04232273519908	0.998508064424621	1.01849423707433	0.743432259140034	1.1230881567474	0.892469865676834	1.02188450250848	0.863010769715991	1.33635493011224	1.03942693608856	1.08430644256485	1.00149193557538	1.02014690906533
Gene12233	0.896528081784157	1.0171857079835	0.929228913001419	0.905241869523053	1.50169065209935	0.847105914591133	1.01005833853828	1.06604082406252	1.07681350543415	1.06210578849639	0.9990973063212	1.01868350587718	0.96846324537407	1.1252793641586	0.962637654177525	1.0009026936788	1.06454976054643	0.897757642084723	0.893565475490774	0.960221906345768	0.964821981945021	1.0882949711537
Gene4353	1.16354530270665	0.980218733462736	0.642786495445997	1.21954010514451	0.919575072933322	0.561939975341269	1.01978126653726	1.33441949606664	0.880568385350684	0.841411354122229	0.797197791671559	1.1313271335337	1.14797662835569	1.02051419905698	0.929927558911095	0.806915107943546	0.888877195828598	1.1415353681977	1.03526670981564	0.911773572144062	1.07060501302012	1.06856471823868
Gene19570	1.63311131188138	1.23724002893252	0.583186713457311	1.30984235591955	0.888699629119299	0.59618013984638	0.862327486894686	0.835165328864095	0.682158143790736	0.960956942639014	0.845465330022354	1.10796439339786	1.27726744820389	0.917443008297152	1.03904305736099	2.16206843179224	1.58465362617853	1.25366318486549	0.74518390271765	1.05832316073611	1.37718493228279	0.909798996809436
Gene5320	1.61147182851604	0.643477712237058	1.09454390670401	1.46688518233706	0.778819589771672	0.464142642363802	1.06042157280363	0.902945044589728	0.558403835787218	0.598495671692219	0.558890472762647	1.36986393420631	0.674218625367706	0.882291957171573	1.06988214905585	1.28760410460445	0.939578427196368	1.5103363891361	0.505459194908819	1.08523587377984	1.07886167424306	1.14939742035902
LZX-CL5521.Contig3-All-g	1.17240406524343	1.00355247525243	0.996447524747567	1.20261487660318	0.987242075506867	0.697814886919873	0.898971678094077	0.924443691569453	0.866386007702439	0.894281154843389	0.893801566144619	1.14478027090763	0.912446658209164	0.928524525420113	1.09889420259	1.36762542164224	1.06494119470979	1.21159967457581	0.891188105340569	1.08878822361345	1.02763284051329	1.37107595990151
LZX-CL2120.Contig2-All-g	1.7553940836594	0.495761108776837	1.10524921081899	1.54169783945185	0.557843347573056	0.438354534806358	1.05168443904811	0.991513917761213	0.471423185061779	0.525706412060604	0.479066252563475	1.27647597013232	0.563003556021996	0.753256095189011	1.00848608223879	1.6660770762406	0.604823788033802	1.62632492500434	0.75926940797132	1.39373245743907	1.22586665918705	1.18948673198082
Gene15664	2.30594014974503	0.666124525043224	0.5109530870681	2.63486261838591	0.657583741405276	0.372390518585546	0.559718949232673	0.748820856948724	1.26189087815314	0.599910599962458	0.548018254425408	3.1319603826962	0.90860460616204	1.9609993448558	1.93534210379162	1.09139539383796	0.581240917912628	2.88139188238103	0.360693313529273	2.16451368957151	1.31353905748882	1.46989581644355
Gene5785	1.07863145640574	0.792942874311612	0.476740175637593	1.16550956601123	0.695764294738046	1.09276045508004	0.734841627449564	0.711232890530361	0.882225865815281	1.68569040960445	1.8462140079926	1.2351771751474	0.688681320805504	1.23730664644325	0.921368543594262	0.894481598975936	1.29439325889792	1.09100195104982	1.90747966708686	1.08129491317518	0.835375412140171	0.802212784133402
LZX-Unigene35985-All-g	1.44372938276179	0.916124015051885	0.521909942952583	1.35870618165763	2.47729872917383	0.441155205539106	1.03720355045189	1.26129392169109	0.864130912027593	0.666979072098901	0.672138836047009	1.54871757412238	0.798479012826423	0.866141737671247	1.15570561848491	0.7795472629684	0.96279644954811	1.30859269431623	0.541522169355541	1.32700028257761	1.45956151497307	1.17810575117837
LZX-CL632.Contig2-All-g	1.33820638824819	0.419791440890774	1.19530280170496	1.56625852597646	0.586695277289106	0.486662900407038	3.29989292647396	2.19393744548792	0.717075409108609	0.451996912577649	0.498068248139209	1.24116701050258	0.614393988716945	0.765151003322852	1.08544636465356	0.686547854892457	0.442069586591362	1.34314497828519	0.981153302992576	1.53330305083161	1.01884669700742	2.26817745263021
Gene18314	1.24810660895096	1.04258155398318	0.686656631107136	1.23116466691091	1.22799913122303	0.538119030391232	0.737915379233145	0.823866385949549	0.708147176823651	0.839946218737188	0.96739601808085	1.47101975967585	0.896524549901046	0.982292107607673	0.953919866258437	1.03037745653595	1.27803533891205	1.26124706784069	4.32628580373832	1.01770789239233	0.866824306868868	1.1220372813629
Gene5232	0.957875981020484	1.00804440135146	0.912352391420967	0.958143623073167	1.11245845079565	0.91475508958289	1.02970513489118	0.956576993781431	0.937493226820454	1.15728262016601	0.991713990539215	0.9978457741354	1.01287577315978	1.0021542258646	0.969892087944533	0.932152926437691	1.02178106061874	0.948093258830395	1.00565397351693	1.02584597037583	1.11441222651524	1.02936291849194
Gene19618	1.59633791056405	0.967529054669739	0.40386741335198	1.93725173163513	0.782340879459786	0.443712610863135	0.850454061188186	1.14292568013527	0.753627499169407	0.630634274754923	0.745865216364037	1.51469061061441	0.917913299226147	1.03247094533026	1.44387011080706	1.55317121842981	0.893623918826304	1.86928598940489	0.493762915959742	1.5312763021245	1.16716024013734	1.45946881665213
LZX-Unigene5448-All-g	1.69321114429739	0.697555678678078	1.54857335459463	1.4999396816935	0.747798020469998	0.624313476377967	0.911493226576163	1.12160673108361	0.791123270876257	0.845122268043438	0.712683749494379	1.03149221481297	0.684415359605987	0.774985219415632	1.33181890140255	1.52497505952321	0.800083637331094	1.40475004218175	0.968507785187031	1.46956678046954	1.44457403542792	1.66287838445966
LZX-CL3841.Contig3-All-g	1.01107721182054	1.00941553522191	0.980573155430616	1.0010997385904	1.00311979532691	0.977691466159304	1.00259418395747	1.01678508130661	0.996119198021021	0.983598434296488	0.981749012067133	1.0185147772166	1.00995175310601	0.979397801549385	1.00403334760742	1.15560556528997	0.97629689409198	1.02971057726894	0.967432592623341	0.998900261409601	0.983101251982185	0.967432592623341
Gene8553	0.967480489017791	1.01876819487561	0.698097623528432	1.02434331549817	0.912215613988362	0.891873091428211	0.981981862830226	1.00208850873905	1.00563561064476	0.909562332970518	0.918963139531267	1.04322357546114	1.01901893568303	1.03747026678249	1.22864016791846	1.03761055935701	1.01200882187329	0.949813453685199	0.783148174595034	0.997911491260955	0.836538006517725	1.05167318842312
Gene4545	0.994564994113405	1.0054350058866	1.22479418198197	1.02897104781513	0.966574536348907	0.615660852146715	1.16566774766167	1.19435073913618	1.14347159628942	0.8984007002783	0.844326275803382	1.05529292091766	0.948089081410142	1.16324892437922	0.95784965973374	0.863954884234409	0.87467071781015	1.09217766978526	0.991595872174443	0.952227502820826	1.19231354922005	1.13935722365839
Gene3896	1.05267126797739	1.00161685378845	1.08269499663735	1.01568190372456	0.985310099005373	0.950135967658113	1.00941125369019	0.998500882245183	1.00149911775482	0.974707736871573	0.952810023487411	1.02054098818849	0.988664209679003	1.01854255102617	1.0307629349527	0.98811725190057	0.970572365744286	0.987122636867187	0.958045488226058	0.980888802840823	1.04814112021318	1.04767922248173
Gene18245	1.74858846667745	0.912541030784625	0.334838687763938	4.50546733197978	0.279587484648308	0.177347799248496	0.55336484685361	2.34766467273695	2.55648204897088	0.348893900434463	0.382337432150629	7.55304453424566	3.44339711070348	3.94896264178854	1.62537949940284	0.51749179930926	0.514533806098911	3.2501577993318	0.448003358107748	1.08745896921538	0.555881474676502	13.6398615323574
LZX-Unigene61755-All-g	0.963938963874573	1.11933264336067	1.2156181332186	1.04477714187469	0.986997200019643	0.570631232210786	0.955812925251746	1.31518791990035	1.2846658322223	0.864693234493758	0.913444691622264	1.40413443001264	0.951184896108123	1.48294994394394	1.01300279998036	0.664277524690782	0.95601749427613	1.13918466986372	0.57368667350249	1.07771117308384	0.946041666564749	1.21055798561813
Gene16207	1.19009409187606	0.982205971002658	0.823095964459871	1.25643080662595	1.09862019355738	0.845366187205507	0.933299960590588	0.957934142093393	0.92597926100784	0.909591422415986	0.999389672437013	1.18440752369306	0.912777558720924	0.973933153333702	1.02761693428522	1.05162548354638	1.79710426935092	1.26668695254146	1.00061032756299	1.07453301092234	1.01144241786711	0.963303036930824
LZX-CL12007.Contig6-All-g	1.26326917689049	0.947466572756168	0.946742288087972	1.06861203911574	0.832901906193718	0.784350240422926	0.925865997998313	0.864255561660787	0.833460810371062	0.930838812915989	0.845421915383718	1.66961180696257	1.00910456877704	1.24997180915815	1.14144899480603	1.72331678133659	1.05963381234593	0.990895431222963	0.766212898807944	1.07521927795437	1.1497117391544	1.04378159427818
LZX-Unigene5714-All-g	1.56541224757614	0.118394768568649	0.241682576435915	3.01416889343387	0.131141745139991	0.11444942403229	0.533627564692164	1.28370388230927	1.77549608879285	0.121922048109597	0.120042876845787	4.91994211414939	0.134226921074816	4.79714053718886	1.32490701071141	0.716296117690733	0.117045005593035	3.65662511616922	0.197950490148987	3.42753446379195	15.8245664769392	3.87337608863845
Gene10506	1.73398125995695	0.762114969311443	0.784218759067854	2.02160318606378	0.794218506957454	0.380703490716364	0.924570512773633	0.884826761879771	0.763450924451597	0.460991386652364	0.511243725749705	1.51016008291236	1.07542948722637	1.09209437738871	1.31003429202293	4.77502737820356	0.782348150320263	2.01700938694417	0.627628965184778	1.59015136914394	1.4908867338849	1.28999565801986
LZX-CL1635.Contig3-All-g	0.956216683379028	0.817965944903752	259.967593738462	0.886703569898119	0.986183392240003	0.669679437311006	0.84176936427992	1.11359723976428	1.01381660776	0.955812647732605	0.856720712325925	2.49908625700039	0.881458928575578	1.66046026555428	1.09990403821896	1.14656286736344	1.41786735938121	0.929982268165297	0.735809439135757	1.14081694875615	1.0581598551812	2.08231600754426
Gene19383	1.0636426470997	0.993507853145478	0.96210838945435	1.0031171977471	0.996882802252903	0.833067706288899	1.03572721222839	1.09794748814628	0.881370077618184	1.00968223740991	0.946633917966986	0.96407465142419	1.02936769822505	0.891280234617526	0.955489610487906	0.935495563289447	0.937471814734249	1.01074002121649	1.02572275618178	1.07782191455854	1.15281557738471	1.06981312234266
LZX-CL12664.Contig3-All-g	1.05715327691075	1.07814827693978	1.06811908225159	1.02935687300327	0.989126316521961	0.995100325770851	0.991224934483386	0.990030790697342	0.992279146775182	1.01506966296469	1.00557847609015	1.00189788734443	0.992750276436949	1.07381389222117	0.994438438856272	1.02132935752451	1.08879570271975	0.998102112655573	0.987413289753697	0.987413289753697	1.00340555898415	0.987413289753697
Gene9992	0.837115274449626	1.07914149066146	1.06068905074136	0.830419337576921	1.00253974133041	0.891232105197039	1.30363039720221	5.22963374067783	0.960953807947153	1.04298951604786	0.997460258669589	0.919025853174249	1.67437387326238	0.852773223216299	0.878667256884398	0.826624389538668	1.19514287252868	0.820831891207871	1.43662590764458	0.870857769599917	1.63338068535934	1.78751420712027
Gene14389	0.941027049372943	1.18316185224923	0.953196177741755	0.92783752129908	0.977384154532233	1.02418951235084	1.23542239738413	1.01861989330448	1.16543381403459	1.24011042678405	1.23383236106383	0.981380106695522	1.19766335702063	1.08661107901581	0.95541828710392	0.941129290875174	1.94548199240977	0.930288729724018	1.01900426130031	0.917549836080173	0.965353858948771	0.898102354864133
Gene26354	0.221357983904031	11.0797143994565	0.846936036614532	0.241597479019755	2.74976734630764	0.492497198297681	2.35170936716007	1.0156559718476	0.984344028152395	1.31274495236566	2.15698593205426	0.371496570315891	3.80456789254919	5.95652457371015	0.415055961627553	0.232800386641651	2.72174758019275	0.179543474663032	1.23476042746029	0.637328739362616	1.02853851550432	0.248068595620955
LZX-Unigene9157-All-g	0.977818647480989	0.984203585519717	1.00059296470838	0.912736757320023	0.977803746554512	0.899750982901387	1.00097143067534	1.1134976596385	1.15484736831256	1.02622776613607	1.00364471354202	1.10936159425666	0.926893354192411	1.22773487940528	1.05606242621793	0.84540497204396	1.01427503433671	0.921219385117207	0.862064239729073	0.929052985982352	1.04832330798355	0.999407035291616
Gene6296	1.00739103977158	0.740516192508414	0.527018497330565	1.09327206190962	0.686543332845912	0.9530795487469	0.612128089540728	0.697050997589017	0.735193184125471	1.22528523681472	1.25121171455591	1.061001231909	0.449953986015891	1.12864335256364	0.992608960228424	1.04595066097718	1.12472775081012	1.28271604802108	1.65143818729705	1.37608545107769	0.684627180297491	0.675719462038368
Gene12312	1.77800149206935	0.940707051786129	0.500879428282843	1.54588483017926	0.68526603700322	0.444786221689762	0.968084394570784	1.18913036822775	0.642077954373096	0.644306365036726	0.62160822537512	1.09559782599116	1.12084224501018	0.852326427371077	1.01121258621378	1.70364451582654	1.0283193771819	1.36447330921076	0.549023268884993	0.98878741378622	1.13334118106134	1.1124851499745
Gene12524	1.09893741397361	1.06787813574945	0.840124664638957	1.11681246929375	0.850301216663046	0.680147448081181	0.746936193127937	0.930363334531886	0.809862163100336	1.00737077007933	1.37359795897566	1.20482369411184	1.33652989541044	1.01640541140784	0.99262922992067	0.726250728175849	0.878882446423484	1.06984770535531	0.745981733602891	1.21720928346121	1.15916460876742	0.829612859439696
Gene12804	0.99784943130417	0.988425355359273	1.00976658173357	0.949300866117085	0.976729389470855	0.913603231165422	0.97146747599657	1.00131092491043	1.03380382392077	1.02914581588739	0.972882430312217	1.1743080318596	0.998600786217924	1.21654977866263	1.0032501745187	1.16964017571791	1.07404440083951	0.932752906504186	1.08316690759283	0.998689075089573	0.968196302102708	1.40392941306037
LZX-CL11753.Contig2-All-g	1.63571213930755	0.908277979476559	0.887503814069245	1.70437760649861	1.00451316036139	0.527633110434445	1.22119683735507	1.17789457674556	0.872018581308813	0.675266855333661	0.734834361661099	1.33639295808304	0.995486839638613	0.879430393533677	1.12956807717518	0.889517786669135	0.798293382100313	1.91308034790356	0.924401091226912	1.72697760143255	1.55461916002338	1.15065095210632
Gene4296	0.868736983079274	1.23130755624577	2.20109886902513	0.859409935257669	1.23291262696709	0.890262392085005	1.54169786096449	1.52176254414457	0.930767542348429	1.17534449865656	1.07056751168842	0.874819148492093	1.20650427565264	0.908141313379033	1.00183939755967	0.998160602440326	1.02039380804512	0.918200478883959	0.987341939068137	0.948503495463067	0.935899825505451	1.20629224399421
Gene68938	11.273071738233	0.900427712358703	1.48536778128254	82.742890061328	1.0502089107945	0.834326526273175	0.972529886381801	1.04265693577814	1.1018931006858	0.948638803212428	0.941049261175522	1.02674601778517	0.991439305621399	0.900643897734109	0.937189675221191	4.48812582367053	0.937945871444625	80.0705601767381	1.27664560114709	0.976098821385752	1.0085606943786	0.923497676333364
Gene1548	1.33475707335225	0.589794344607744	1.15809523593558	1.11836810335294	0.567161953989	0.350081405386297	1.09433450375693	1.02284200812838	0.44407830066013	0.461948952614596	0.489554502263294	1.13757823789975	0.536867135020161	0.70683007088028	1.01405487544236	1.23982221891834	0.660164480855804	1.21126139148832	0.726263617491154	0.985945124557642	1.3005014438581	1.31829440053579
Gene7956	1.09556550103579	0.941131313534162	1.06235101055734	1.00666121177374	0.921544972735469	0.952098133726338	1.09442795898377	0.927836083987446	0.829415785872484	1.21398643847353	1.20901594908124	0.96238871773037	0.839435535808762	0.783327027172826	0.883022445496102	1.20405000083708	2.05489041235418	0.993338788226264	1.22211073769668	0.848251923900304	1.11602062533433	1.43189749056021
LZX-CL853.Contig3-All-g	1.5030564534938	0.960961925774061	0.894336754395946	1.31998100821647	0.831024323794542	0.448512600586844	1.1379707368591	0.807488376060517	0.517470502526521	0.654336103727475	0.676471970552794	1.76104232307118	0.806262942711841	1.03903807422594	1.20146578055014	1.45288927700997	1.05957037257309	1.17150718871221	0.757126407820269	0.909231797280107	1.04855686009411	1.21816186690414
LZX-CL12486.Contig4-All-g	1.07372821970236	0.996708255138446	0.731066928837946	0.999395840456728	0.88988197075218	0.804734757068087	0.970037077890009	1.0172046553317	0.892523944907561	0.887149127483469	0.896646522047162	1.0025326064309	1.24058845574148	0.912756038784289	1.00060415954327	1.64227733746896	1.02857182491711	1.00295252089034	0.794209322054683	1.19317994535096	1.16812245435683	1.0562502807616
LZX-CL11488.Contig15-All-g	1.07216807712408	1.00484349153258	0.446466385746487	1.21952710936123	0.887892801123655	0.519303229942009	1.19371067061316	1.23554621770692	1.13294783825793	0.786585466111698	0.809868331336829	1.00163959269873	1.0501528707589	1.05118535795091	0.791794036728918	0.759955875354847	0.912446235516243	1.16526904868168	0.660305270179423	1.04609807442167	0.998360407301273	0.760885921603878
LZX-CL4514.Contig3-All-g	1.14672615629429	0.965333453665598	0.919906120478297	1.05951180310741	0.87862550366563	0.865451632261684	0.974978911553116	0.984486558077791	0.916947698036602	1.07983346660709	1.00734791162344	1.24893615621634	0.991372901103801	1.10852542693001	1.07572411478561	1.10197273247959	1.01853809418214	0.992652088376558	0.80994570183061	1.07084402983451	1.10453303506644	0.991287856017472
Gene1398	1.26078895529218	0.893854658246177	1.14219221296587	1.0761941361749	0.992862793361763	0.710764582295736	1.02892346126419	1.00713720663824	0.805905492584127	0.892372492340441	0.904945308191692	1.25135693549793	0.992062282778985	0.932590784147308	1.03054878605493	0.93934883275585	0.881297020045572	1.18146479193601	0.767564543090329	1.26034848799026	1.11374468684605	1.38561501216742
LZX-CL6789.Contig1-All-g	2.01361964390957	0.544481118252749	0.687492302559753	1.52334513005656	0.606038857603376	0.416074975636279	0.686884310290088	0.875557088852415	0.720626814667031	0.70421341657697	0.5856205222018	2.51660851568309	0.677550955921347	1.22398714955382	1.27831704722624	1.83934119549415	1.12444291114758	1.55044949718628	0.537927353777895	1.61766928845447	1.30613839539464	2.65579196890295
Gene10732	1.00881351384955	1.0498207383726	0.954259285948168	1.00311186610853	1.00068219419621	0.988842168225354	0.968280983529179	0.959206284028343	0.97247890657367	1.14544013837055	1.04818293027684	0.93625141444802	1.12422943902896	1.00142769980691	1.01224494769707	0.941480292514951	1.29020642952159	1.00479259597949	0.931005653825641	0.961012455699933	0.978647147295384	0.999317805803787
LZX-Unigene9533-All-g	1.16931109091711	1.58484608403508	0.989501904616547	1.07206326578387	1.25906573902419	0.914960053733719	0.912908347511275	1.00339483167017	0.975938805765312	1.43724941240206	1.54069045107019	0.972998567023163	1.05355355092459	0.996605168329834	0.987703052252561	0.93658770186283	1.42154499357157	0.975214019195095	1.01082640414621	1.91322624383477	0.919820143623277	0.992884255763014
Gene14227	0.862588630318917	1.63439363526688	0.962979133173534	0.847141990183626	1.08167627262117	0.962797562059847	1.01687386911441	1.03892469072833	0.918791236315757	1.22714026273056	1.25680172867627	1.25571616669466	1.31315674222469	1.07680791527989	0.922574837526435	0.762252411663787	1.31523627759388	0.795407942247709	1.14444570196819	0.935676479907926	0.7470952718887	0.983126130885586
Gene32716	1.11673067911238	1.4661889901146	0.445595772617229	1.21742163906635	1.01710561455238	0.709454587670322	0.663003547902762	0.859901156220626	0.695843031709127	0.995701611752064	1.00429838824794	1.41394484653948	1.43397777302519	0.926504498444431	0.943545018780441	1.17826765950934	1.81915375597562	1.20368500494665	0.490933161403206	1.01974390699187	0.751569243925502	0.831486230453425
LZX-CL3200.Contig1-All-g	1.05804702671	1.06082339560519	1.00158633006313	0.878949266722945	0.729104125940538	0.644815950648251	1.15929510927245	1.37824324477743	0.596234061039631	1.3063684100876	0.998413669936866	1.3979432109448	1.31310530825096	1.02639056756952	0.94432736885846	0.913369709085128	1.04520573183644	0.839844400350989	0.708878326606776	0.580035642365702	0.463078845279775	1.93960509039279
Gene16289	1.60111808834968	0.888083033376684	0.763887889232774	1.25470031654901	0.966064705261585	0.533425040833527	0.828812474961271	1.03393529473842	0.533138548206099	0.654844228948875	0.658531052983755	1.60402523234658	0.733739618564521	0.836002459183471	1.20591238655505	1.20545672105868	1.34896228877126	1.30708816925923	0.686810136904559	1.43462846426854	1.60268434702658	1.60657023749619
Gene7650	0.77537313650198	1.49170496360778	1.16778913235134	0.757255617713357	1.57331792597104	0.95838894413364	0.865012661910678	0.979736998519723	1.83730214296415	1.44083924430962	1.48229555386003	0.993538292681525	1.34312677323055	1.32294413788209	1.00646170731847	0.847814208676114	1.63527902495689	0.756465199451223	0.860399188519922	0.971642654347489	0.892669231767071	1.21462578745773
Gene24512	1.18954524784974	1.02044971233429	0.482461762564876	1.23547844831583	0.667040026486167	0.524945360611379	1.13435248348403	1.13766599444696	0.60605384218983	0.747819747842266	0.740883297952932	1.21263249312041	1.348987575601	0.926667928392957	0.980479923595338	1.78915208373947	1.01952007640466	1.05792227277953	0.609533115571684	0.877256793253293	1.17791872626836	0.854823366367397
Gene24510	1.67309543131321	0.591634074946983	1.26408382562695	1.11915320891969	0.605098320475531	0.531332759634446	0.574287013385327	0.598437782282154	0.781326893176331	0.840008822115688	0.680715914091553	3.39009895827673	0.64358056412507	1.77026601619436	1.33242266819002	1.47196978107244	1.13239103861705	0.980356078294507	0.495651119068203	1.01964392170549	1.40137404397296	1.87772226743752
Gene24511	1.71077718083246	0.581089008163599	1.26031154274321	1.12930067517858	0.596890755646178	0.518590479250748	0.564392282463495	0.591524751957193	0.780978052373044	0.831981777545593	0.674817828361113	3.50825058812308	0.633696180388905	1.78900950636443	1.3623652548703	1.49377038061451	1.14058730850381	0.970076150785484	0.482899747416021	1.02992384921452	1.41791285592383	1.95868199964792
Gene4964	1.18071245913044	0.885455134649559	0.696215252475016	1.01763002842092	0.812271437660739	0.613283937818601	0.997577750638815	1.09815693265407	0.760743941736761	0.746690382516949	0.829729291516596	1.16179476277785	1.20661531080183	0.970484128765705	1.19514121726133	0.930710676903084	1.00242224936119	0.928971657548523	1.428420979116	1.12382584000156	1.12522569760471	1.24884640547866
Gene11203	0.746250302440626	2.1092282885765	2.17505240723219	0.736185069148365	0.842870155686336	2.36490701740905	0.996213156254683	4.50322945471378	0.810319303566353	5.16176791802954	7.90590117693337	1.03048613981678	3.20999795720381	0.815486772139603	0.792969260923249	0.742186120613486	6.23653994161441	0.785319582454393	1.00378684374532	0.980819463799788	0.954982247050824	1.89391825501417
Gene19267	3.41785228466905	0.751383234833396	0.441919204655179	4.81452909261697	0.914164288507015	0.804608912847856	0.724191754460839	1.28442707567576	0.670853544793567	0.528023817093388	0.569849919977629	2.42447453775875	1.33006325945177	0.801718203122929	1.28298080817066	4.33052071440991	0.635028666823131	4.39850354440156	0.866534471746401	1.65197505794918	1.08583571149299	1.12734138162771
Gene7470	1.22556514981378	0.994298660503835	0.927473448359132	1.1723265601488	0.923493611237204	0.874596911454717	0.9230715746772	0.97215479772145	1.00390951022061	0.980655833583469	0.956916578038804	1.15384134974816	0.996090489779386	1.13794104630539	1.08019309530275	1.21547947341181	1.04947028682195	1.06858188446107	0.901949100828905	1.2410347638301	1.04039970499087	0.958091609596187
Gene3849	0.804148112777996	7.45729763112045	1.27692592030324	0.799045117526271	6.36908607044759	3.39260549159172	0.966054811370565	1.02533389784501	0.856684343634318	6.75776434674215	7.91942194539413	0.908246618210577	4.27915425054593	0.801059701383806	1.09762397377034	0.802543522490886	8.65508933873038	0.821460896567478	1.54223772575622	0.974666102154993	0.900501977120858	0.925335574391531
Gene7488	0.893307613687217	1.02000513509264	0.970473780098066	0.837503606949781	1.15623658289412	0.873653283250363	1.06384854354759	1.13579093425474	0.824951019518761	1.16504696595888	1.09511126281021	1.00250500574738	1.12825176150685	0.906624767823632	0.948383591921684	1.15436366209745	0.943014454443239	0.875382525084991	0.965367596270243	0.997494994252617	1.07627490886587	1.06811096448657
Gene6301	1.6236780768846	0.796751086587195	0.366656907532874	1.95574615215746	0.729083178572557	0.49204149066035	0.686022735564434	0.992606310857417	0.670364072677946	0.681816436495801	1.00739368914258	1.95854706477274	0.85674632895326	1.78531963129019	1.08114353583893	0.905206703032295	1.02705821457083	2.14335652718147	0.905309513440263	1.42701145139096	1.0078810150492	1.07411167369344
Gene58653	2.95411319984767	0.645578439409412	0.455355963639169	2.98406778956753	0.307391710108967	0.259927268685475	0.444233531287225	0.600319393838539	0.932213826258477	0.281652222730816	0.289435434569502	1.36756839077159	1.13646128089605	2.1670861302582	1.06778617374152	1.45607513690134	0.374351189307189	2.55912334922795	0.411549638712557	2.18427645282372	1.64200345643783	2.52547754124523
Gene4553	1.00650430834858	1.01522175204119	0.959338484957583	0.991228455080343	1.07005111903901	0.948409241474083	1.00108087445405	0.99895627584471	1.00190358147825	1.00104372415529	1.01937264474481	0.974168331513788	1.06551228063708	0.976578075243504	1.04469001667333	1.03432628326893	0.986729334495358	0.924892958768893	0.986868822915998	0.989053321320156	1.04937103479862	0.934457710143849
Gene4222	1.11936110474859	1.11287851563292	0.42148791492082	1.12125611002621	0.802478671586419	1.48674205684462	0.826675261035097	1.06608581069696	0.837724065957885	2.10890158521809	2.08105990970506	0.904706424816054	0.729186315642984	0.977377716717479	0.947238354420964	0.999123523912855	1.21006105373406	1.23972728939112	1.00087647608715	1.05179110159005	0.9612551556936	0.905726313703795
Gene23371	1.1543252299586	0.735165800800291	0.740751431373149	1.10339126933784	1.05926855139035	1.21761869515553	0.770732130830906	0.95796631424378	0.599752152956296	2.14877761720783	1.78259103158625	1.2271013140626	0.552221828643151	0.449551606726876	0.671569940498328	1.1422747135692	1.0583724503349	1.04203368575622	1.6447977481195	0.842216501344024	0.882401163914153	0.951418160283664
Gene52707	1.51889919748969	0.744771972672985	0.923223878018055	1.18935171266599	0.932892077065646	0.89630193254581	0.796557960090434	0.848831553802662	0.672577325652073	2.22741463917139	1.62931199514311	2.33020415658862	0.581691970799639	0.792312553866632	1.02548438556545	1.5388667950524	1.27360527896018	1.12669323592965	0.974515614434554	0.850491645130532	1.13201682561744	1.32603070366598
Gene5318	1.10449054742329	0.944028724636625	0.768286374569055	1.10955502114035	1.05091144548686	0.928073106606035	0.967428338213159	1.12703855189676	0.915682603999255	1.02602624608001	0.890971041958825	1.07424085204516	0.999286846205776	0.980246097942401	1.00071315379422	0.858049260859793	0.933395867350511	1.1923987604384	0.802790931600227	1.10904547782635	1.22115404606661	1.23139671071222
Gene12529	0.960320250239361	0.954863283268284	1.30693734091968	0.958108371631157	0.988515574457333	0.70043431298291	0.771884565248657	1.04011006246279	1.2066259693294	1.07227474984323	0.991917357963049	1.51859519244718	0.790889816561495	1.0752076723326	1.00808264203695	0.685790326734669	1.08890219132599	0.91967807565416	0.743135457828552	1.24714427638909	2.08701772009157	1.38175620695889
LZX-Unigene25202-All-g	1.03788088790241	1.09142354459795	0.888255932082326	1.02869883293571	1.4611527919412	0.917481098398826	0.950717941124	0.986525853457709	0.90397606770128	1.0390580180644	0.964921972047795	1.02679845719766	0.994805852142057	0.979806002177093	1.04007701080127	1.03426088358536	1.19403326323996	1.14323449332395	0.772996627893547	1.00519414785794	0.965389369949596	0.930522795353233
Gene9616	1.27791169672762	0.798704501283951	0.907892521875935	1.16507743325371	0.967106105180389	0.949258098394005	0.901565298455295	0.961865791050567	0.883057117348974	1.40579893338625	1.27602730909078	1.46901657635223	0.647754778312207	1.09635683631726	1.03289389481961	0.897027202143654	1.07742353287698	1.21881492731761	0.792778849578877	1.25401172867897	0.918793884076441	1.22890270699232
LZX-CL399.Contig6-All-g	0.556120058289867	4.1686632037504	1.00344386355068	0.552893342177397	1.07034050738655	41.5340425046899	0.847921798710007	1.02325091070193	26.5485377694879	5.65296429850459	9.82302999895278	0.746726207062476	1.25240877892931	2.62496019484832	0.724377137006987	0.556845943598979	0.996556136449318	0.542428407368405	1.22297247804086	0.764146498480432	0.661191637212328	0.765571180029819
Gene12899	1.55792649292627	0.937309453807572	0.59783665335602	1.33179102367258	0.849665676626716	0.655786862535662	1.00370899005577	1.00982548813693	0.634210532063828	0.936180173651391	0.643932155960792	1.26293598247857	0.934862744598656	1.00696555321892	0.996291009944234	1.65680386190695	1.10291876538211	1.21181626623707	0.439607118687365	1.06404718711294	0.92395083194066	1.104594067751
Gene9850	0.952917294252347	1.08373516897971	0.944573620040814	0.963214289767855	1.30297837594533	0.983547871915749	0.993253118002295	0.970562113247514	0.988834156356416	1.11731333219975	1.74722342403283	1.04633918779007	0.99686297615201	0.990586584757702	1.02614219130606	1.1710816230291	1.3843404455259	0.959429309664346	1.24439045061215	1.00313702384799	1.02671564499887	0.936691953583566
Gene12883	1.01620513717563	1.25320298475604	0.704595784666471	1.0055937034082	1.43220186920151	1.20899413477207	0.867066780501681	0.936592378014054	0.997369347905445	1.63260780116785	1.53134929849494	0.961446492189702	0.871766184558151	1.21983930644686	1.05448717387326	0.960988453399874	1.56174442887167	1.00263065209456	0.917105618552419	0.983509747088545	0.853076366575714	0.749769743305284
LZX-CL3881.Contig8-All-g	1.10392274280273	1.10612228457101	0.276467226294137	1.22219890049166	1.36158259655424	0.694809502745642	0.485736123982315	1.06627410242772	0.981498402328075	0.831019564522165	0.917076591025465	1.20814809624238	0.763913633414016	1.14843399295996	0.834421013561804	1.01850159767192	1.43079634077667	1.28022259071816	0.492646214082707	1.30932797275184	0.706583884135303	0.627210943240825
Gene19892	0.933987294096147	1.45185761677168	0.904297820143943	0.986387595468244	1.16506493718481	0.988547433325123	0.926837982354488	1.07054487603914	1.6518221855556	0.829924861563337	0.832548774607026	0.9756802169268	1.04710312901052	1.06511284313969	1.03364651331727	0.864467773401278	1.03059290577784	0.970512805536081	1.00357341011823	1.75428046828078	1.05023811276367	0.996426589881767
Gene9825	0.774643110249487	2.32305766300994	0.97908644846823	0.772926009935609	1.19694965211838	0.880452666434077	1.33641474751854	1.42965531672728	1.02091355153177	1.32399352900313	1.20522086743556	0.800928406703267	1.73081783220025	0.890340435469517	0.778014876909446	0.671064083778995	1.46968606889928	0.673994425534356	1.36749450566163	0.85476337382744	0.838031789642731	1.05072107468588
LZX-CL12667.Contig2-All-g	0.995659997896777	0.81346304230442	100.163288048817	0.957565563618815	0.963210782620766	0.746613408057949	0.826862638119124	1.03975570439456	0.984177380303584	0.931160489945632	0.868516133581679	1.98138626323433	0.872965235591965	1.32791073085718	1.0743537259301	1.13142453238278	1.28047087606579	1.03005361309485	0.785843329951154	1.00434000210322	1.11117606238021	1.70581564560006
Gene1525	1.04832414816675	0.98791717274066	1.01675477825393	1.06787907150777	1.00340805302478	0.956177708541888	1.00029523046091	1.01428027718408	0.979848674681511	0.983128050825966	0.999704769539085	0.991182603577593	0.999676083913045	0.964962403724378	1.18864837603646	1.01763578754075	0.970382201175982	0.98959492019188	1.06445092599522	1.02321056398817	1.0300579085696	0.935445814852083
LZX-Unigene18379-All-g	0.931683061706888	0.911052919692525	2.3992892215716	0.899145899213352	0.599455050233568	2.60819501420246	1.26139611978635	1.07879734634273	2.41022090589649	1.00191913040987	0.865532259342597	2.26031606808509	0.755061185443696	1.58559874988554	0.916640648617571	0.575939048510927	0.924147942046371	0.998080869590128	0.750155781288087	1.33549744251781	1.14739402409288	2.63468124676756
Gene14901	1.5701003028893	0.935683807687631	0.501056291584064	1.35040334453044	1.10856426996326	0.508218028555854	1.27183685449457	1.35005192214917	0.693342116235735	0.796095807635134	0.674367934348038	1.05895814800737	0.896224195060724	0.769541690850123	1.00186878511117	1.02808514362514	0.876400695060002	1.2840574948944	0.514972817727991	0.998131214888832	1.2851504167613	1.2866680775102
Gene7971	1.96127634384203	0.124214562228117	0.31042244770983	2.56599777743482	0.144594802434093	0.570983909997238	0.635042575494487	0.990478800477049	0.757298533343962	0.465983481449367	0.599698261996853	1.58820753174619	0.285619353210211	1.68236068318681	1.00952119952295	1.4208540045148	0.161805097543911	3.46265444631116	2.0352653558915	2.48419052224561	1.32510627942242	1.17803298779416
LZX-CL11189.Contig1-All-g	1.39155965181401	0.987337170106398	0.806660752552274	1.23743542302454	0.831924740142023	0.595049755433558	1.05050710624006	1.13006241478067	0.669646576229868	0.816466805578003	0.795777732252263	1.1395400196651	0.96150998204786	0.877149441753788	1.0126628298936	0.900077746604209	1.10571251996577	1.28461772958568	0.738973460709241	1.25319217759149	1.3255995811214	1.20551919441836
Gene17691	0.804655062769176	1.16993084731957	1.12397542523179	0.796254847572033	0.951241003752793	0.953941336186556	0.99546211142262	1.01688393978491	106.424339032997	1.05731937881317	0.878547978541457	0.945502940765942	3.16500910141283	44.6522461777983	1.01946667068565	0.78753105908845	1.13205616789758	0.792206463573152	1.38774256930324	0.978017838206197	0.843634617243083	1.00453788857738
LZX-Unigene56709-All-g	0.922261581794461	1.18520794133129	0.844610864351123	0.827388525012629	1.93548737487627	0.821080700182195	2.3607783998832	2.97497746864626	1.46003406201609	0.988335182677668	1.00054779935614	1.50274804812106	0.999452200643863	1.27211980243046	0.878023787566344	0.986602819310659	1.18582975861811	0.97308564639471	0.845120172353462	0.985873095986568	1.85049586419717	3.51186539242221
Gene17758	0.863363420283703	1.31773660661385	0.908021609890115	0.874180693925974	2.12267335608521	0.940048305282478	3.91419500394652	10.1484558516041	1.08298818961243	1.27526798491211	1.29416724230997	0.9912275756924	1.7364876710756	1.62302663350973	0.976099602690855	0.857197578644879	1.11410490049526	0.980063071701375	1.0087724243076	0.903219774926805	0.90044031030764	0.943115093301708
Gene17826	1.18398295884846	0.985546865976016	0.72089738129624	1.18221748726955	0.931649190898697	0.763927349220752	1.1661622609954	1.37535031848425	0.777776190051032	0.746614390712102	0.774229330715356	0.94112988612029	0.921127107590075	1.01445313402398	1.07023124914838	1.4022028777098	0.883085351150978	1.31365338901263	0.714446712826053	1.14098527834943	1.29833222150056	1.06245015388168
Gene13258	2.97013854666661	0.63434044806074	0.57598025858085	3.17563514655366	1.38165235500667	0.349959681624579	0.555738647569706	0.980674653505219	0.653367612847756	0.543315290724057	0.584129561357102	2.45924876212624	0.636254637934922	1.28865073033033	1.12747700139819	1.35409073448004	0.561432418292669	3.3426917989444	1.17255218978799	5.37206735162548	1.01932534649478	0.905188113030063
LZX-Unigene14901-All-g	1.26442800270118	0.988597273662071	1.10439511233138	1.32168543904289	0.939027326741513	0.800830230933629	1.22768582407409	1.33300950913189	0.658533634689607	0.803759615840574	0.837456450090416	1.01302071670335	0.985371773396359	0.920850560972376	1.01140272633793	1.26961929868769	0.841022709327922	1.20594882093537	0.643974223104478	1.03505143879969	1.089826420498	0.731687937885576
Gene12537	1.00095217628386	0.954056142771151	0.942299651210711	0.999047823716137	1.01974622622191	0.940703963907989	1.03388259654376	1.0195541462235	0.94535050576053	0.975049443269928	0.9804985614588	1.03362613149805	0.957462028871187	0.974411799738407	1.0208689070893	1.00428326268204	0.991389870362765	1.06875799550863	1.02475403100076	0.984374344306162	1.01778300408308	1.00730259282345
LZX-Unigene30796-All-g	1.49960509118865	1.08373286353676	0.601278876260126	1.51132420607107	0.882454227427923	0.621473446928429	0.874487279861523	1.24752700018073	0.822152095926146	0.850065355995657	0.873929009904917	1.19077840420661	0.944526524326445	0.985866544678726	1.01413345532127	1.46358582830168	1.58661801835858	1.56165855289625	0.804423295494126	1.07925395068802	0.945394065821133	1.72054025639511
LZX-CL12375.Contig2-All-g	0.996083741946199	1.05698108011061	1.03677546596612	1.00089760547338	0.991327182005306	0.96564939675226	0.965770932713566	1.03404094601472	1.01022406224305	0.999102394526622	1.07363392909658	1.00451361837049	0.990692576518384	1.04115596937381	1.02651354528498	0.960604046701518	1.0740952915375	0.993468066764866	0.978063652862597	0.972629926182971	1.07225668390451	0.95974124413882
Gene13701	1.87556544534164	0.630822993730889	0.492789566631675	1.28807650730046	1.20637686072226	0.449327877707302	0.26392768860111	0.701770825145534	1.17020178216437	0.592297450117613	0.561142050190957	1.86374438070792	0.53923838832348	1.04743097494645	1.20032904215922	0.788790833435766	1.02987210397975	1.29062815770901	0.530828042432377	1.71723558590027	1.24754962200626	0.970127896020252
Gene19017	0.80623126155302	1.26508782953404	1.29104598409051	0.86880356532664	1.03652640309824	0.980702425772886	1.57029639731945	1.71749049085483	0.883694435086091	1.11659510791919	1.02840370291626	0.85387522770365	1.20097837856339	0.839913259775049	0.907472548498276	0.904820821014034	1.01929757422711	0.856940347991273	1.11876868603822	0.793094192183576	0.681762314284359	1.04815984595624
Gene9391	2.82135791457521	0.95186781692839	1.18476898290997	3.01973278683642	0.953376353738217	0.950855032535937	0.959132556882303	0.96237715368008	0.976638198810756	0.955893222897272	0.945846949201767	1.38558175603505	0.961208722532906	1.54775129735213	1.53624239936488	2.31387210706465	0.948732791643038	3.82681857124736	1.01841639162438	1.61090087321504	1.94486140466864	0.981583608375623
LZX-Unigene51468-All-g	1.08352794273839	1.01017956223124	0.913196798570683	1.15343481375216	1.21268904520358	0.897891145018786	0.904635069047807	1.17256431569742	0.875778468258733	0.952789327253357	0.939507981784127	0.989820437768758	0.912935011621795	0.987448682015714	0.978421505697852	1.06008012958172	1.12673314290783	1.07589427667226	1.18525684492099	1.19324346587837	0.965745151527349	1.25614455095164
Gene9589	1.16485357522987	0.933303685892612	0.905917939600922	1.20291482868911	1.10590717997524	0.815192735335937	0.915926492262511	0.884546661388929	1.16586092686966	0.874782344959494	0.906577907824615	1.10041486835679	0.914645110703802	1.08654252991391	1.07023723731659	1.02774321287519	0.972256787124807	1.1928784009754	0.842167760981556	1.03630831304091	1.07657053065077	0.878874091846485
Gene5737	0.980103605967748	0.981713733746304	0.995115408378048	0.979938801553269	1.00488459162195	0.976414142034367	3.78827768353214	14.8357770322954	1.91823065326913	0.977624501824251	0.980864256156921	1.52560983520873	1.02154052568878	2.25532576019636	1.04525684858191	0.991962859644562	0.981262105800119	0.985172551202679	1.39709992857413	0.979893665863602	1.0167348555457	1.12134531530913
Gene12427	1.31384568345288	0.857336001487785	0.580943988505512	1.23086578541641	0.831798269074783	0.995607904328002	0.686056033956878	0.761356086707706	0.755243113026456	1.37933798424168	1.32873092278882	1.12672433093075	0.664558241605921	1.17111089152702	1.004392095672	1.28316808140594	1.20055796440003	1.3216434275227	0.861907804671235	1.20421663232599	0.736313421899488	0.735909037064976
LZX-CL1204.Contig1-All-g	1.1174274189968	0.717890086255946	0.985676765116036	1.07834633777751	1.10564083579781	0.447208908006319	1.05122059382169	0.994289082054017	0.900497048217767	0.65751245270645	0.671184108060824	1.19015777913117	1.21279841184697	1.00571091794598	0.986081582346997	0.745526086272021	0.716825975775076	1.0799886664248	0.959907905389085	1.10918861132747	1.65636608888062	1.04761281391476
Gene13105	1.73174298119335	0.784897436539602	0.52674205045586	1.72012240959571	0.521378645651611	0.308190811033718	0.982486598963405	1.02069558203409	0.608198371293738	0.6410860450418	0.594168924888634	1.56962128663974	0.87868386727237	1.01751340103659	1.10121992396	2.77527150181609	0.835136094591359	1.68295306065372	0.595075364356814	1.32429410687762	1.04433557620131	1.12322432779238
Gene27975	0.569565292336514	2.86342781075734	0.997867280372893	0.5190323535603	2.83015972180611	1.34799504284448	2.10222946484756	3.42800455819987	1.00213271962711	2.26499791181192	2.32681818512737	0.778282717164387	2.11554057854855	0.800137897923277	0.941462414470071	0.640605175555153	1.50538457572601	0.535858462531396	0.8799187387754	0.692153368838725	0.706552382844232	1.3477328952625
Gene20864	1.03905774422649	0.993762364317132	0.979011568253449	1.01630205134266	0.973036296531694	0.973514195607696	0.982305085306023	0.976857417761689	0.988851980302655	0.987853047953956	0.988466272161726	1.06195039816296	0.981591636975276	1.08352836709078	1.01983169687415	1.00623763568287	1.00846367048883	1.03406156694307	1.01930559214033	1.08822256967276	1.02405320946636	0.982440649423073
Gene20863	1.04313872483579	0.983767394321836	1.00345812806655	1.01214851377239	0.979806682191508	0.978109795710699	0.983881302728201	0.98589162254491	0.992586437324342	0.987490570679251	0.992082125119185	1.06577564362401	0.992894213946779	1.08924237096048	1.02182686364446	1.02426481111979	1.01463956702144	1.01853537558688	0.978109795710699	1.06987733530001	1.04192072971694	0.996541871933454
Gene20865	1.04415589730543	0.983422148130683	1.00288429507624	1.01273133344576	0.978673015064272	0.978673015064272	0.984447845455557	0.983862782481708	0.993157992679423	0.986572222268957	0.987817001038984	1.06273873401814	0.990812331328158	1.08359084342082	1.02241525634652	1.02266515607494	1.01345638163331	1.0222720133168	0.978673015064272	1.07049339662956	1.04252069295464	0.997115704923758
Gene39016	0.950454464873342	1.10884168631617	0.852490050869141	0.998601493291434	0.985617831075521	0.842524603370331	0.969182236354917	1.01061625659569	0.948776297571391	1.28947815200658	1.01361445978202	0.938201649344948	1.00720630761136	1.10028509475972	1.02304085587267	1.06930999593582	1.00139850670857	1.0109803098092	1.05564065819847	0.978352186479202	0.95767135390984	0.867194414512412
Gene8124	1.48174434656521	0.820567005554883	0.714681340899912	1.35539904998667	1.19806535451893	0.561127139552185	1.03404100512609	1.23112796175905	0.783089669128479	0.777966101596848	0.772376410249789	1.28134295344431	0.715393458774572	0.965958994873911	0.905382690332487	1.06560123843562	1.04910748968346	1.27344259335534	0.823727490350416	1.24735800240853	0.94400478722342	1.28691599694748
Gene39468	1.09764951157371	1.00496590433999	0.934258397101726	1.17402056448879	0.931542433831841	0.916424167717604	0.996610945991937	0.95043288125879	1.09298812838439	0.918594840471643	0.90885247971701	1.08271431547288	1.01831077608857	1.03885159433191	0.993230266644272	0.942064443884052	0.92610970352383	1.16809792456954	1.00702819595087	1.00338905400806	1.72973938850458	0.910716106098407
Gene64685	1.34576882724278	1.1850545982792	0.428920142170977	1.99154117172716	0.971461500123198	0.531771433926182	0.494481967584801	0.7207614056834	1.18056202719886	0.858706796301057	0.888505826217234	2.03923554302281	1.25692828503619	1.64286579400495	1.22485040924169	0.819427875835191	0.775830661774623	2.1446780802662	0.374864167304475	1.58903257318355	1.0285384998768	0.942217428745326
LZX-CL3239.Contig3-All-g	1.09049453089906	1.05206679094251	0.682554834166546	0.99594482835594	1.68113168481758	0.703101510751055	1.01843721437514	1.49543633385808	0.811689292397372	0.920202014926667	0.802483069660718	0.979558999368434	0.849622510906111	1.00156120054038	1.0277638053977	0.536259645605649	0.998438799459618	1.02301130312264	0.453136859508787	1.05548493300033	1.13885329486784	1.19293792407553
LZX-CL6738.Contig1-All-g	1.84452665244403	0.737615863679703	0.825179313312985	1.62777235133632	0.843157935334442	0.542710824827064	1.15831239274484	0.979833513774734	0.617046889350883	0.686313620391497	0.656624749671435	1.45941278989762	0.747275512169527	1.02016648622527	1.20665604488829	1.63510708015042	0.812539704556879	1.82638189491531	0.840429798963346	1.3054162625393	1.39754908376746	1.6167230269419
LZX-Unigene21291-All-g	1.01222191767256	0.996843727983396	1.19701535879252	0.995737281416398	1.00238771094867	0.996645382386641	0.994072964940947	0.999942778712261	0.992050043476342	1.00005722128774	0.99764868176077	9.95656404009847	1.00278281093117	1.01047503419037	1.01327113727437	1.00291583618827	0.998106808221048	0.992050043476342	1.03004093527316	0.992050043476342	1.04571421132424	0.992050043476342
Gene6527	1.3842032018476	0.946268126035254	0.936976560930135	1.35257908867645	0.959664217797838	0.692740046903786	1.00130163143449	0.862104894901885	0.79122114722678	1.12784466990095	0.848094403033721	1.3508676509962	1.06142427035312	0.988157743386743	0.967554240208993	3.34638059918678	1.41367172949507	1.26283100454247	0.938958499524977	1.20483958203963	0.998698368565514	1.13923901999014
Gene32124	0.922192170307475	6.59760625075269	1.13548914642975	0.920248896225923	1.46127492889307	0.928812733970937	1.06917574905751	1.14050453348275	0.998781684944685	1.20167821965736	1.07934874738994	0.954450017217802	26.0298802738737	0.927232126636942	0.943407223488997	0.922868177107821	2.0058069694448	0.910324986188172	2.20942413686801	1.00121831505532	0.969713704993176	0.979456342712863
Gene6452	1.09094794341311	1.1264688970909	0.860962322932627	1.00685249518434	0.914840322602985	0.654793439591331	0.727906398821873	0.717716317464197	1.39793388422922	1.20081761019943	1.09311728981896	1.80584934359544	1.21720821831118	1.15310471036812	1.14498058654573	0.893563762587415	0.91191982865942	0.887482412389113	0.972149824471321	0.993147504815661	0.817973660185893	1.13262982159508
Gene16292	1.76380574538885	1.34977331828534	0.656450715161623	1.02427201970952	0.975727980290478	0.495697950884501	0.350753804958467	2.31812327117461	3.44878279871829	1.04136493684456	0.917377475991409	1.50093069588043	0.448190937565686	2.30055292352361	3.5277908749984	0.498513447487537	1.55011741091112	0.882676507340526	0.400375286808927	0.341163528856993	1.34300322862574	0.348345339190981
LZX-CL8366.Contig3-All-g	0.985519109625034	1.41698438118993	1.13635050525959	0.981529987124596	1.00875987070569	1.17613317750554	0.998576365040535	0.984216041731356	0.990899478279208	1.50498678316296	1.15580435961552	1.01234090795354	2.06328634121641	0.985499936541708	1.00142363495947	0.982857014801724	2.72483986663394	0.976447440569664	1.06236443633618	0.997591403900883	0.992262105534189	0.9948481903945
LZX-CL2869.Contig2-All-g	1.74272856742765	0.833189047765866	1.26193077342851	1.93925639251106	0.746259386040184	0.612050075186617	0.919595790065996	0.747513310326597	0.695110002440864	0.804362452025984	0.768660552464741	2.11515698079913	1.03178022202796	0.982891049499535	1.33335041120116	2.37776280494975	0.792427978685321	1.7683055066416	0.683769491058339	1.36321606739892	1.01710895050046	1.70966355146247
Gene9824	1.04012911714272	1.07864764071369	0.935812765580543	0.998723058566157	1.00415343155858	0.904613221621942	1.00493708633466	0.987912528408856	0.937588476785475	0.881915043877749	0.938334798618708	1.02199859755299	1.07330138239137	0.988928689511747	0.960817245349308	1.20859701308831	1.02758243142348	0.963038277021405	0.960468782736281	1.00127694143384	1.07655340992758	1.02411311611598
Gene17627	1.00621260132468	1.09722153593201	0.947264800792385	1.00211624028399	1.08376301201764	1.00095013729599	0.979783174132718	0.999049862704007	0.97756619905767	1.07700298905086	1.07902953795631	0.969409553713928	1.05049357499616	0.996399555751948	0.992538468217126	1.09674069356195	1.0418087557578	0.945676796188524	1.0937876467856	0.98609289402736	0.930936849955916	0.960275767463026
LZX-Unigene10282-All-g	0.812750506282254	1.20498276149315	0.814838647376064	0.947786848920619	1.38818254328281	0.609179373812103	0.901189124403505	1.59310757099318	1.30799438092132	0.888055122981913	0.858840296748065	1.43510817205914	0.944560947928827	0.848390933957641	0.769936066712251	0.57613715947357	1.50192288427337	1.05221315107938	1.24516110039938	1.46394947117634	1.0714157740116	1.98615719767306
LZX-Unigene8176-All-g	1.57749424750577	0.96853220472412	0.683512139071614	1.693458963391	0.995443520966574	0.592388642890073	0.823735541541007	1.00455647903343	0.775883565105073	0.84508284238956	0.822603542029827	1.47079429188821	0.83675860208526	1.07305970508644	1.13392732960194	1.27364342767267	1.1123974837216	1.8910548206377	0.767257771717439	1.34737932319577	1.10770356136955	0.911208005337579
LZX-Unigene56645-All-g	1.04146158913439	1.00834446830743	1.12554833537658	0.99757782636619	0.974109536845582	0.976182410469866	0.974457483764125	0.959650749419621	0.973417193161563	1.02623543881651	0.99608764893195	1.08489619407359	0.994908391063408	1.01534110182098	0.999315406641264	1.00068459335874	1.00445608586676	0.984730262476095	0.914431170027079	1.07524511150638	1.13085833290198	1.56479322427253
Gene44360	1.00154234429571	0.994195388402724	1.01003960808316	1.0030795457742	0.999260736404228	0.993919637563147	0.995319341278279	1.00207442292944	1.0035924797289	1.00033916697701	0.996261614062619	0.988955317554543	0.994300638925938	0.992008074905051	1.03705402944323	1.0446682024498	5.75757189856029	0.999660833022991	1.00787501726478	1.01037012607551	0.988955317554543	0.988955317554543
Gene25856	1.12583319520708	0.729161629667714	0.635835627303459	1.11107992840249	0.785662006495573	0.692976667295029	0.783720414707786	1.03036616379003	0.690487982107227	1.02509534076744	1.14144795671652	0.974904659232563	0.647546879811762	0.949184909142883	0.956843997427919	1.06551636742021	1.0445961233029	1.14460891375148	1.32454149721616	1.05283985795365	0.899090837403725	1.10672496009481
Gene15150	1.20855072969136	0.65214210926151	0.420977462783577	1.25327677523568	0.414910769270446	0.301931281777289	0.963455207456618	1.47487548237186	5.76795540360425	0.468202206668918	0.489855851407358	1.65382398939497	0.512876835904602	1.87884728051724	1.1241868672003	0.543568973090798	0.56944950543234	1.47471826078058	0.338589980431722	1.3881915596935	1.70493097954443	1.03654479254338
Gene1883	0.988979636166417	2.13876810475701	0.506489657864848	1.01102036383358	0.53707144821623	0.33332435850715	1.02500597417541	1.44606410539494	1.41115611221573	2.90114620358445	1.90532285422531	1.07116959259041	2.26923076351814	1.70689529884512	0.685610495942106	0.644009265430436	0.843975489455014	1.30485347828442	0.522938517688629	0.596221013643063	0.492374189002601	0.410838138288604
Gene19054	1.12997201403023	1.02418751018939	0.813172050907447	1.04362869758746	0.952642208089671	0.734832018990677	0.897755481361849	0.939919248442668	0.881982746223719	1.00110666174936	1.00454985109845	1.1863402836113	1.17194574592461	0.93838406523584	0.981574492032582	1.24926656145168	1.42065118164676	1.02127825087767	0.708693773378845	0.927882328189076	0.998893338250645	1.07511383416423
LZX-CL2895.Contig1-All-g	1.36627595953604	0.996573583756787	0.979357641993567	1.2570787848315	1.00001262518084	0.86585025597902	0.923785507967519	0.962706539591388	0.909534177703871	1.01322658617199	0.952645981527285	1.06159763271329	0.903983382882326	0.999987374819157	1.07363268268741	1.19912672844802	1.11357342013933	1.15391363132878	0.798943441059447	1.08090957954753	1.03550430639806	0.952908638176889
Gene13149	1.70733773450402	0.976442781868503	0.709572064683005	1.98678524636392	0.903502957807299	0.550373016899414	0.691119225302251	0.993417416814936	1.25187166160948	0.861178593029584	0.82767973805294	2.0890772826252	1.00658258318506	1.42521087595693	1.46451541130704	0.979787389277752	0.702773139065121	2.08740053665469	0.511668748885048	1.74370512145482	1.39747859345836	1.44796616669925
Gene2048	0.642661930128167	2.12561241634481	0.725742404669787	0.67986066219126	1.23006010882732	0.622318350557038	1.03985892971245	1.13033017575207	1.0003845771033	1.05059332291014	1.06815636900712	1.09240686828066	1.58662372168099	1.36780660712922	0.870458418749612	0.722034593895501	1.42292293227512	0.679219923396527	0.999615422896695	0.766615344754389	0.83320732130617	0.949492157180017
LZX-Unigene24433-All-g	1.22084046345137	0.854981205457373	1.13133063106404	1.01866452358359	0.850466014318748	0.810558249866793	0.852505304232786	0.880809131927892	0.909230659735514	0.926348449878164	0.878079874134059	1.57947778480074	0.823275165186371	1.16185265202927	0.993498562157812	1.15244224080941	1.19031839646915	1.00650143784219	0.784277429823238	1.00712014412939	1.26300900004371	1.16260425828267
Gene12386	1.81230258766534	0.879671222621823	0.806127551310175	1.88991753049043	0.938999929000952	0.58698078711746	0.632515089107761	1.34834330123889	0.659878455255262	0.715094211576373	0.694352380383574	2.61054115328058	0.780290109990789	0.891089327706719	1.14438972624401	1.39031309793556	1.06100007099905	1.81878837719034	0.644893311483274	1.20944282413453	1.2657566559362	1.26973550403811
LZX-CL7584.Contig2-All-g	0.993842477730215	2.44190044950407	1.00615752226979	0.871539892928951	0.818222301592952	8.28701907986815	0.843307330245441	1.09741695697567	0.962639922662581	0.990151028476295	0.810737929307154	1.16526670712619	0.982800169612761	1.26811923975662	0.792233034818364	0.662663412660465	1.45065820956012	0.85816520651071	1.57697627053573	1.04266629398323	1.04005153154585	1.29373635744456
LZX-Unigene50735-All-g	0.959402177154545	3.85520757492607	1.20065156841098	0.959668833774419	1.274716470476	0.977693766738569	0.98789067169092	1.06581179621183	1.00311347528494	1.19115019563411	1.0825240065721	0.964431106125546	9.23738581251967	0.953422186785087	0.966013008455159	0.962120609260784	1.42485045257445	0.950488171767997	1.17162134717455	1.00825531053322	0.996886524715056	0.950488171767997
Gene3101	1.30381714444422	0.967204781490012	0.790319234904725	1.19475966260888	0.932298368894745	0.641982860530287	0.940166884403572	1.28198903548693	0.711234610023856	0.761430738842004	0.838512276876965	1.187282838538	1.00920303143338	0.990796968566619	1.22006668365986	1.05609256048532	0.987284762140021	1.15180322588442	0.90295212365945	1.27909972578277	1.34535589370792	1.23574667194041
LZX-CL4802.Contig5-All-g	2.0209183187884	0.576984014406492	0.675842785656069	2.65647192424801	0.561844669734867	0.534769817833148	0.665396508693999	0.897087406820093	1.27971547148738	0.571732101661931	0.564345984468619	2.15938319394017	0.92475469286104	1.69605191115713	1.66540207248334	1.25922145040105	0.629091547821506	2.66327362902544	0.667135532571823	1.9256593035659	1.08614421327429	1.07524530713896
LZX-Unigene11904-All-g	1.01031962273825	1.09242118634508	1.08501815187353	0.990171080571286	1.0329095300732	0.987505436822249	0.951470821953744	0.96196032566654	0.954996527058277	1.05851914562613	1.06091636877019	0.990722296559845	0.976250435635324	0.966350962353674	0.98005634678655	1.00194418702313	1.2273925493701	1.04507255781214	0.979085119828298	1.0149489069364	0.998055812976875	1.03270974323344
Gene4574	1.18699402907197	1.00007310308358	0.636870257101784	1.17611471447785	0.894215614417101	0.90704102652634	0.702947878589395	0.829462516036504	0.797351410108848	1.28850551822009	1.56779990900533	1.01425896281701	0.80284154146296	1.00005506329314	0.91855986148159	1.01100339469305	1.3597454883766	1.10821031546176	1.82383085371288	0.999944936706856	0.904639848932924	0.792720952874655
Gene61880	1.57844577661856	0.48816898043231	0.967669070043819	1.37248622017617	0.577851513152362	0.423685388036014	1.2120199585184	1.03233092995618	0.500214419657235	0.430860094610889	0.429700922550796	1.23473939137504	0.611803442444128	0.800129506446693	1.04005951582463	1.43834898455949	0.592878390770496	1.53576904092335	0.759332102908531	1.25920199989746	1.12925738445148	1.09804794074787
Gene12419	1.32471322020778	0.910843719163182	1.03924466932778	1.22804446689358	0.805444615333651	0.706628115162268	0.77377694797144	0.845678601091634	0.75082320544668	1.05053322965656	1.04940563450734	1.09914299498766	0.782772242051774	1.0084442242998	1.04110683033175	1.37470515564476	0.990426354156851	1.19990940343884	0.959120798950435	1.29927704676769	0.895027460113752	0.991555775700199
LZX-Unigene61898-All-g	1.83286383853482	0.883934094225744	0.482122819010662	1.66720161515032	1.10106745998291	0.508717112706957	0.390624700586538	0.435967371757165	1.14480592270185	0.830719009789064	0.796895729583554	1.53491709159785	1.09201634960668	1.04174148304778	1.25442294357269	0.95825851695222	1.06316618862756	1.57610024094212	0.382066245645828	0.630218924212645	0.781108373402265	1.79771302370435
Gene18241	1.00005901468289	0.920034379558723	0.999940985317106	1.01092702782856	1.05342204569949	0.761621089783143	1.63096104666549	1.96896110817927	1.52047078247782	0.858846954939175	0.921614839656431	0.970621502887308	0.92134012060257	0.954079620872261	1.31292897637586	1.35350466583666	1.00650319323008	0.982501721116964	9.69190671749416	0.980836324458839	0.962571188010608	1.02352410905887
Gene12905	1.45791367237395	1.04477887255887	0.506512096179789	1.20862518961927	0.683251892219892	0.5290525733525	0.898835050838379	1.00235383072643	0.599145969398937	0.729574357633625	0.762782379247148	0.997646169273567	1.10146391812613	0.947213697628007	0.988886560514014	2.22998620651481	1.25049500704469	1.17393647958001	0.659204506168505	1.13648253670775	1.26512335389513	1.0121400412437
Gene4332	3.23947177656928	0.981744758201903	0.530223891717533	3.30914237852816	0.353267219857015	0.262092388875566	0.561805076676836	0.602755252681584	2.31389714071934	0.373335861130503	0.377620669256812	5.99337226353775	1.61971623916694	5.08166004484194	2.67473949504373	1.0182552417981	0.333913124517694	4.08518116084173	0.44539456934398	5.58069996210116	0.876551507181769	1.09300291790269
Gene2333	1.0374542900207	1.03576054258923	0.92664347237838	1.05221845976221	0.998786497742453	0.90703160996892	1.05370517779297	1.04002737553899	0.933011106803884	0.975008598770331	0.971627646334731	0.980047676932208	1.00121350225755	1.06159119515423	1.06617929815723	1.08815999314506	1.1240364007856	1.02146027363454	0.968046413734703	0.976142177405817	0.988209372720431	0.967861438822425
Gene26357	0.617338495639023	1.83465535668329	0.287124192791031	0.873528505996873	1.17670148090877	0.610269823826189	2.29260511451462	2.1701166641973	1.04821155528312	1.26162321757663	1.08303226217029	0.900759458177936	1.73667654071104	2.52287727564136	0.865838702909046	0.440460897692794	1.88923440688283	0.733052560189872	0.617712650167102	1.17643126004379	0.951788444716878	0.686866147988345
Gene26358	1.18015040977404	0.699533595192426	1.01978981659778	1.08331950918387	0.713295219801079	0.598290615696568	0.675895415467656	0.733464456333577	0.949836151068606	1.08415959296424	0.795954411869218	1.94748830835486	0.732516443535961	3.21417741803797	1.1624637108164	0.980210183402224	1.98273181744043	0.877211951894071	0.567011655967085	1.14706576008843	1.50301201868565	1.24764146285014
Gene17724	0.99623942112153	1.00395775572518	1.04933113332873	0.997544185985991	0.997322474844422	0.995244793833597	1.00995946542078	1.78903222998321	1.00439536459065	1.00301237440022	0.997034128151566	1.00187653410516	1.013440547399	0.994587317183291	0.998123465894839	1.00329718025679	1.04712999778827	0.994587317183291	0.994587317183291	0.994587317183291	1.05063369179778	0.994587317183291
LZX-CL11828.Contig2-All-g	1.20031217155877	0.962994295477604	1.01868571369117	1.07380042675788	0.941117069730917	0.922944590709213	0.973281375109271	0.979294864276589	0.94741929253743	0.961459925062646	0.956904152171209	1.17557817104278	0.946840761179116	1.08540381513781	1.10756175391516	1.17897611563316	0.981314286308832	1.08067803262575	0.913158129360208	1.04370864355187	1.32223914938302	1.08165549652306
Gene9367	1.39670402481409	0.970705612036863	0.859115198727934	1.24901431707724	1.02874916386696	0.825388104642185	0.988773540816741	0.970802255328523	0.857621742666451	0.934117338720928	0.837005942218768	1.1960899723317	0.911214892755893	1.24713055428955	1.1673277422096	1.8811800700589	1.13129356239302	1.24127009569599	0.823978805784016	1.15607948597554	1.01122645918326	0.891691782831868
Gene12149	1.26568658500492	0.83735865178637	0.565727563726786	1.25229698682647	0.711257161734891	0.505854932945409	1.08570225714312	1.01475197349539	0.634244240124566	0.698748099272444	0.741965729383135	1.26762240013391	0.929253871251316	0.847168314790846	0.985248026504608	1.80511456960688	1.03169240036982	1.24346446117428	0.734646537566231	1.13290927881445	1.18148684550254	1.25561605316511
Gene3845	1.16942935184723	0.918800534948973	0.602992740582223	1.23433119027744	0.853236054719022	0.736830666847123	0.94532335615189	1.24418619616141	0.919903810118555	0.954691565170868	0.958635336715999	1.03196935815096	0.994301325584839	1.01010090047773	1.06033981667631	1.37054311086022	1.00569867441516	1.24779701873963	0.84997461946967	1.22653443091444	0.974818442635414	1.1926290195471
Gene4552	0.80600053978162	1.27325659583184	0.876715524732299	1.00454838926166	1.08335608916335	0.626803271640456	0.626742749296546	2.29716286346701	3.43808696509469	5.21107900143922	8.23468203885744	0.846157400262278	0.788966439449701	3.26331854736189	1.10309570458527	0.456322572291494	0.980514577452584	1.04776064240725	0.830442854619153	1.04960858703237	0.692052941136325	0.99545161073834
LZX-Unigene40583-All-g	0.99941117092966	1.00073290912241	0.989330358252706	1.01920160635641	1.03121893215809	0.986149634102181	0.982898647739128	0.982898647739128	1.01204385730577	1.06120409821121	1.00058882907034	1.06400481736869	0.985553867258626	1.0182556273461	0.986393238638023	1.00121927433131	1.02872773185222	0.982898647739128	0.982898647739128	1.06425820256553	0.982898647739128	0.982898647739128
LZX-CL3183.Contig2-All-g	2.04530451762833	0.8468701203256	0.825473693288818	1.93940730121848	0.801130028119296	0.599560038875616	0.940752735348414	1.05924726465159	0.796436264543895	0.92695405225606	0.791740065329142	2.3533841884699	0.897410267401575	1.36858737286982	1.46268287092148	1.17292198048137	0.920060189262204	2.07393220705029	0.60429049931094	1.3028354272396	1.21995905500885	1.72979561909495
Gene19378	1.06056265659481	0.836964023944379	0.931574180040215	1.0125196047686	1.05210135266443	0.746272284306266	0.987480395231402	1.30739219992857	0.912222473364912	0.823023436928962	0.811208077937032	1.07374242651903	1.22270872092551	0.974332955247146	0.982681964599459	0.896087721389907	0.928602137618721	1.03403506497959	1.16010654179722	1.24350188601372	1.37442764329369	1.31710124501619
LZX-CL6833.Contig1-All-g	1.6365563442365	1.04302200766992	0.981040274932086	1.70453644564652	1.30361544017448	0.82375141655098	0.901353542301203	0.669495487764156	0.688622980968905	0.90518578049268	1.00801962777898	1.09177561213196	0.991980372221016	0.624971049394637	0.921260917098125	1.56527457129758	3.91470072997387	1.82426516953125	0.765705264220121	1.24588893808525	1.38190674121625	0.93948362290959
LZX-CL182.Contig1-All-g	1.0441049964385	0.962304728704217	1.01378394851328	1.03782833767996	0.983807472709237	0.951865747932171	0.957514077821291	0.951564782525671	0.996191162649603	0.985437972714421	0.975735464821434	1.33463007051611	0.968564657320252	1.2403796385725	1.00083769152384	1.13489698601956	1.02065832002573	0.999162308476163	0.946545383487652	1.03596820721561	1.0790255650439	1.02905925775086
Gene17735	0.825125482888117	9.60736373533045	1.57734944221729	0.812372571493571	2.24109137677757	2.27844887732171	1.01875115471591	1.33212344616553	0.98124884528409	3.08188832291703	4.02812719017373	0.946142956312797	1.18126213585693	0.787367470777384	0.859124800158052	0.775687918217053	5.10234666369473	0.79745979281806	1.55428100555046	0.966097924910219	0.842321399332648	0.867735011752101
LZX-CL1480.Contig8-All-g	2.03100634528219	0.703977993037977	4.94802633845736	2.04442420503993	0.769082376064843	0.679117632912729	0.752810142077951	4.46581375981046	1.15476602567075	0.723443784315275	0.72006205148166	1.58317185835219	0.772070370781425	1.07483926160942	1.18630873428158	0.996159169572465	0.811278397342808	1.55012237307073	0.872817080253693	1.00384083042754	0.931532095494487	3.34603032057596
Gene17856	1.73463366222253	1.02752363550785	0.717820119919752	1.88082882538149	1.01014197675033	0.556162544893707	0.989858023249672	0.834810495379074	0.909934727866606	0.732543688344366	0.736432040941819	1.25777354281937	0.816860724063634	1.27142772594115	1.18208391443779	1.14938840467941	0.803999000854996	1.62446877238421	0.692123253556594	1.11546294690228	1.15363915714852	0.784976884827148
Gene1874	1.7655264126483	0.964977413488095	0.546274277166208	1.645119617358	0.813706197436337	0.713515375743586	0.871832016153959	0.951909269915909	0.63267483751814	0.806320013865987	0.864276560154012	1.47146112123044	1.0056630536136	0.994336946386399	1.18711676610417	1.49029248966916	1.35010358402725	1.52994363503748	0.604492084324179	1.33996543189998	1.15383086021	1.22721229619616
LZX-Unigene25625-All-g	0.702297312544132	2.14067400350571	0.559460116250936	0.709293047574523	1.31375879172519	0.577514404589174	1.21771031433617	1.07295801871188	0.756889264773146	1.1747917540643	1.98736544099051	0.771493704832564	2.43270386139204	1.04255589636609	0.95744410363391	5.17863297845784	2.13444066046664	0.762262725113388	0.792263592791442	0.741393388550571	0.753183349196893	1.21860024957025
Gene14888	1.27345331927075	1.01183796354242	0.689795642944044	1.3087832366043	0.890694138974011	0.607266411325387	0.800261478448448	1.11981934347942	0.703008086030279	0.777304867467695	0.823732870276263	1.28792036975821	0.988162036457579	0.942857647911853	0.945172967080646	1.39195327397214	1.15124311209909	1.15925511550852	0.582687928954811	1.3864140105621	1.06965396368352	1.57122830624021
Gene15036	2.0304349784904	0.672727281516333	0.423677864197616	2.72281906821627	0.628293488004551	0.349533656314701	0.569939150585699	0.781899051171157	1.11797762756099	0.692452206431133	0.468385488203058	2.49318561448175	1.23783726316934	1.73940418944208	2.01510647507359	0.882022372439009	0.38318946751602	3.00275546657439	0.368088990288625	1.98798182733666	1.15197036588661	2.38575092840237
Gene3763	1.01925768442372	1.03007953895685	0.746851609247213	1.00385910235752	1.77578172777038	0.611380696640486	0.996140897642483	1.04167882411849	0.714855119030561	0.908473164005148	0.890124280247949	1.12566597968657	0.800832732313908	0.873039170554811	0.953486100388009	0.679087022022412	1.23302881963628	1.01304562048888	0.627686066995809	1.16386976189737	1.2883466521068	1.05566231170515
Gene8000	1.10630622811018	0.91173073550913	0.766736845474533	1.09886823775696	1.04513254358271	0.747136296481341	0.997522068715828	1.05952651927688	0.843615613214252	0.897768268613942	0.891817819804279	1.1176970425653	0.907388977447134	1.03180208407864	1.00247793128417	0.85353853899685	1.12434095516107	1.08354572652274	0.761599050503143	1.13281953612282	0.949602166000051	1.06699813722854
Gene37023	0.963512069977164	8.95361204558418	1.30441991640257	0.948086305284747	1.54052039273189	0.982461261126632	1.02791579107299	1.14320792504338	0.994771442038457	1.25638516045891	1.16568565896507	0.985419746330151	19.1205594187798	0.955429394121991	0.963945054972971	0.970049102435013	1.87001349756601	0.9488589993618	1.96405923141435	1.00111504838856	0.998884951611443	0.961541716958855
Gene3797	0.976737611157884	1.02616300390942	0.883563911082798	1.00992463224075	1.06607516957801	0.864482090574185	0.971146021556848	1.00434491462282	1.40472550204002	1.0940483563238	1.19909020425475	0.962068214443437	0.93881918005898	1.26358098076403	0.936242463235704	0.861513371607593	0.965046876561499	0.995655085377179	1.00539193111845	1.06876882353904	1.03366491026343	0.960686641199005
Gene18387	0.934999906351318	1.23846127208541	0.975699280816942	0.936570681427969	0.935587398716789	0.948534899020713	0.966704855645136	0.993666121065231	1.07519929637756	1.02136664905635	1.01007513895115	1.05139099834728	2.53145275739493	1.11652453489837	1.20584498993524	0.934687808350313	1.08691544384366	0.950563016694218	1.03445046868943	0.942459777604517	0.937498614270592	1.00633387893477
LZX-Unigene11606-All-g	1.02264479705859	0.999911820994013	1.00008817900599	0.994851412379721	0.996020367453038	0.984118114914367	1.01447200727142	1.03618550852278	1.03221754405929	0.990139872467803	0.991439470818995	1.02577319951074	0.991829183799601	1.04795436930034	1.0080729979079	0.996079899248386	1.05587222513201	0.989283148701733	1.11640984183903	0.968379161520636	1.05221076847388	0.986677010394868
LZX-CL11282.Contig1-All-g	1.00128917160998	1.0138519613669	1.00148416579062	1.00037130653279	1.07621951506624	0.999628693467213	1.00348749249356	0.999628693467213	1.0094864560245	1.01265618638042	1.00208790686067	0.999628693467213	1.01044345264061	0.999628693467213	0.999628693467213	0.999628693467213	1.00267862761518	0.999628693467213	0.999628693467213	0.999628693467213	0.999628693467213	0.999628693467213
LZX-Unigene30918-All-g	1.35823794334118	1.01596784857721	0.976042597220212	1.26904408661353	0.984032151422791	0.843068826855903	0.92809294758451	0.910927085438727	0.969066901635565	0.96203341524784	0.944391056962051	1.32922836272929	0.975965498498316	1.15309348242703	1.18347617506021	1.27689896521701	0.979632396205447	1.28118049568252	0.839298793848738	1.23662643966377	1.0310332023408	1.15585770264198
Gene7950	0.897426856770086	1.10150696312914	0.904594779149236	0.869155658988926	1.08713921712198	0.948657596345123	0.943202339072941	1.01714940114175	1.0350164649895	1.1396812493017	1.14619221755093	1.01335448549299	1.01909266898731	1.04308437780793	0.952207041980066	0.921445202104847	1.29132538994439	0.899228992723322	0.903005256217433	0.930724914998415	1.00366739291233	0.996332607087667
Gene10865	1.45546729643758	1.07307865220327	0.610314667862417	1.42346683501877	0.88533459719732	0.598387721807571	0.84422762745242	0.977190423537125	0.630234771940327	0.690434225117558	0.71315546229263	1.01291463518849	1.08794786086312	0.778258705746406	0.995649137567404	1.32154584770038	1.03559167081455	1.49620177732643	0.587225763502982	1.30100428869729	1.0043508624326	1.18276131914173
Gene1581	1.27788964789794	0.724069279634699	0.927053425468788	1.24889359150541	0.781180549161672	0.692191794562785	0.963779796207767	0.906536977312925	0.685399104622378	1.03622020379223	1.05924946577029	1.42197354017972	0.712018092897599	1.07810174088034	1.08102486627967	0.949137690734285	0.956010124402663	1.17792512229434	0.757137159603725	1.13720020292357	1.05053381523675	1.14954737793355
Gene20999	1.32380336521454	0.989808624716527	1.14675573389672	1.20707959031209	0.8803015868667	0.772613768736027	1.08354118776509	1.09005349928505	0.702521921517601	0.931410016677613	0.938383493504169	1.43402713867283	0.927042434234801	1.1626644308588	1.11935682018634	1.26870069713163	1.01019137528347	1.04726735478562	0.818850220545851	0.875762068374513	0.984584972080245	0.89243653956225
LZX-Unigene986-All-g	1.14697153380441	0.72435855128021	0.732847005852065	1.25482035821502	0.757684928659961	0.856995093363361	1.05185392809695	1.69168478405881	0.846056999836684	1.89896250023558	0.8194503551856	1.04661871189312	0.858792448972596	0.936490353521642	0.873569680121162	1.15133576149156	0.768617230203735	1.23856088797094	1.10513151691606	1.24173625904394	0.953381288106881	1.14061787765099
Gene8792	0.887711080813663	1.42062635439225	0.967833337588072	0.892981491605589	1.04054237141287	1.08169206858534	1.94765959830332	1.23451270365511	0.887238843674071	1.04133058952545	1.01586869641966	0.984131303580343	0.980761219487637	0.881286873785997	0.910983173277064	0.88241738537343	1.67658285614834	0.892857937677385	1.17845433999624	0.90715223830551	1.78266740655839	1.10332974981231
LZX-CL7003.Contig1-All-g	1.78927726107643	0.984821481163245	0.909339204276003	1.71774662907596	0.904916801566723	0.640950901932626	0.895097905069762	1.01517851883675	0.673937303422643	0.926477345790707	0.853815231127483	1.43415688341628	0.86004345905005	0.983438721281285	1.10447808276448	1.42805808942448	1.32607224801671	1.60743636161618	0.822975819144209	1.3101681530043	1.13171444685794	1.32510453391678
LZX-CL6922.Contig1-All-g	1.48558516223363	0.794293162481142	0.765040409441224	1.40664094387701	0.757708998295178	0.647694162576673	1.49368896242277	1.48237075977788	0.915762833885199	0.860773485795654	0.835574499232724	1.03825338760466	0.896455464543017	0.899308939106444	1.19693427595842	1.49114949225656	0.64976245887453	1.52540122560617	0.961746612395344	1.27551385998354	1.28251662168548	1.19535514560011
LZX-CL10167.Contig2-All-g	1.16955574271261	1.00678085051955	0.685120759777427	1.12561356172398	1.08482905490849	0.625392702576558	0.822612904098342	1.01702255388462	0.921057439128639	0.908145961711673	0.941799923012771	1.31519371224638	0.991831418101852	1.08960905901425	1.12321478989954	0.87731993893165	0.993219149480452	1.06578747156462	0.615345733373411	1.09169308214652	0.982142547817723	1.18409037843906
Gene6048	0.876306550374892	0.985031255701987	1.00294494470761	0.860266612417988	1.02561510549068	0.883225965282001	1.00894429473225	0.980295937091123	1.03509359011652	1.08550216136534	1.01394828005614	0.921558764522983	0.993196716901148	0.997055055292387	0.954902536208484	1.04379005404129	1.09245245917273	0.936088707149383	1.10884736897982	0.912146334354887	1.0076112037679	1.07954222726732
Gene3228	0.991454980590639	1.00296832429027	0.990208095014082	0.97121383971455	1.62803226852528	0.969139576475014	1.01228170468189	1.04560440225304	1.02661174871459	1.00577808106081	0.997031675709731	1.01743204127313	1.04805254113257	1.01514644769257	0.994514992416607	0.961704332410318	0.984058973374874	0.957810120598262	1.00382538753451	0.932617949137725	0.967681707545463	1.0343437423692
Gene2719	0.993474485098652	1.00240198324101	1.00307366790544	0.987728438803097	0.992725560966367	0.956423895560546	1.00484873642347	1.03000099955403	1.00492521635618	0.989288896975691	0.995625032053643	1.02841504985006	1.01622717598689	1.02201631792652	0.993929476023296	0.982332428351044	1.01260944263489	0.997598016758995	0.981549834091146	1.06894266472549	1.07109668961737	0.988371053371289
Gene34006	1.00861291537208	0.999741898772585	1.00459575987554	1.00097183319035	0.998745261387074	0.999405486666063	0.998745261387074	0.998745261387074	0.998745261387074	1.00025810122741	0.998745261387074	1.00240367640225	1.00144328922457	1.0049146427903	1.00437516701975	1.00439286949797	1.00662874129798	1.0095567537316	0.998745261387074	0.998745261387074	0.998745261387074	0.998745261387074
LZX-Unigene46080-All-g	0.609175667498258	1.27814488095439	1.02225814079787	0.735634301194819	0.994333809606443	1.00566619039356	0.739429177248712	1.21290419285911	1.23812977875563	1.30103984901987	1.39987227839017	1.0535159569488	0.758411129136607	1.35619728258597	0.793711946860788	0.475042987840507	1.45762308663499	0.690031069618273	0.423097775746441	0.713774747009899	0.703731862769512	1.09329976050479
Gene4884	1.03516954315504	1.08804125950981	0.915326224903024	0.998385201436265	1.03651814935827	0.909574370635984	1.08601975623199	1.26458814319717	0.914367329637413	0.967757241189164	1.00161479856373	0.917803795541266	1.06511348624382	0.968148529007694	0.979241077942788	1.05868846703533	1.23025373207047	1.06293339356212	0.845483355947321	1.0672493027613	0.937384931280943	0.891273632019089
Gene18975	1.60383853614573	0.852956994792376	1.1857441516334	1.49447567225423	0.847352263905578	0.690295493428648	0.590097093878522	1.38724228222002	0.867117712927686	0.777621707312968	0.748098370017777	1.38106838140547	0.788187945818467	0.993936918603433	1.07095080179282	1.55400029436814	1.35741639106625	1.40510725209439	0.882580924829664	1.34538357302965	1.00606308139657	0.76814218793059
Gene1367	0.994328276509438	1.07765161543214	1.00567172349056	0.947174129267893	1.08884948398428	0.970684969824003	1.19523042927222	1.19520840670307	1.10969984131533	1.09891410033205	1.02310416888242	0.93173366498151	1.48318186826315	0.964764480970361	0.974895405044875	0.956989637521434	1.05550054004319	0.925387373964016	1.19793426709017	0.923229055159308	0.961297228356894	0.956144828354057
LZX-Unigene13623-All-g	0.537882979488217	1.85998297155825	1.02051635401718	0.547828794632667	1.20031734863606	81.0779650516384	0.935503877770467	1.08314873225493	5.60811339274526	5.81555089645708	10.2488104297666	0.75940696112378	0.979483645982821	1.16829371015557	0.649623385625758	0.576886259118002	2.6258756683004	0.536862099112658	1.10854088442638	0.814209186767618	0.667479677325003	0.701845929365261
Gene2008	1.18931589770476	1.24379909984912	0.590797591213781	1.1703798768117	0.976862581282942	0.726232022443526	0.934003321913752	1.12809027542187	0.682214148129617	1.00884724401107	0.896749319548844	1.00958725476402	1.08311488829173	0.828499819133494	0.923620479428958	1.67820210206585	1.48554350195537	1.07161690018362	0.634243890714376	1.03706791310238	0.962259921422428	0.991152755988931
LZX-Unigene56823-All-g	1.06889105659186	1.02294474532823	0.753911832316939	1.07360063393997	1.09058278508153	0.870744047964375	0.981673385558922	0.991156189031874	0.95355718313607	1.05337650646181	1.01408082097941	1.00585320529686	0.994146794703143	0.919581179184039	0.919354464672452	0.965579549214418	0.979744513715177	1.10073880857315	1.06128276799773	1.25848323774978	1.08752356473118	0.902352300537283
Gene8116	0.911541950160506	1.06455920050704	0.869198933785273	0.92650313565613	1.03449690279472	0.787303124097498	1.56957772738566	1.17554216077188	1.00349350892354	0.889511453912598	0.941286894317118	0.99650649107646	1.0239110444482	1.08697025707877	0.933903783724024	1.0612484401006	0.862561559157896	0.904707674740367	1.10474520043682	1.03934480277156	1.43453071369979	0.935812827903966
Gene2317	1.82350119917327	0.783437765906342	1.26728187443364	1.81676447791728	0.7054104567585	0.396405120640167	0.904897667176277	0.962563890587446	0.551241327406414	0.710005362445138	0.622222900846393	1.62577261406118	0.934987641454232	0.964053434695006	1.03594656530499	1.26238927902612	0.644418492558751	1.70660061969489	1.40239436900844	1.26694484309191	1.43206929136938	1.3683015124664
Gene3982	0.940146654747396	0.978600406033108	0.974842875494062	0.929508714909267	1.31025454891102	0.944667708848306	0.96834633223005	0.940729379952125	1.30847029243317	1.1120124783201	1.09714126694047	4.13804049073058	0.929681757144979	1.97217365445579	1.63893097145701	1.02139959396689	1.24502243644958	0.959603409309281	1.16038506324629	0.971096566717124	1.08227400503337	0.865103629275101
Gene22203	1.01404262745793	0.989468213510838	1.00972670662912	0.998218981723125	0.987357166915201	0.982224275635597	0.985595654762301	0.980548256012153	1.00962377104864	1.04407209702678	1.00956634579629	1.04260982194287	0.991156588201862	1.0281051834255	0.991018476584448	1.01817347159713	1.0328665556289	0.996489142806405	0.980548256012153	1.00178101827688	1.0445182728024	0.980548256012153
Gene17447	1.40750509822904	0.508930559350577	1.17600537732654	1.23113949888848	0.503224302165587	0.403565147236339	0.998672616510735	1.00748302087957	0.509083372668426	0.431179355434876	0.441537905940615	1.25852999007153	0.522629873112394	0.71004200812376	1.00132738348927	1.10578723064062	0.624812567816343	1.38188530838778	0.575032314129405	1.16418894679681	1.26348409298189	1.20575519308427
Gene38818	0.800013659487925	1.51876030004785	0.309065693779786	1.02064286105564	0.977314647601396	0.547462396939355	0.550017578298566	0.920338921173514	1.29447278595813	0.859205032931856	1.10877519834963	1.04638242969105	1.64789795189286	1.11581344862284	0.904724653937424	0.618112951795616	1.08102417964503	1.06963812487957	0.385398713659797	1.09949449175833	0.979357138944359	1.25355717771117
LZX-CL3733.Contig2-All-g	1.63845902627985	0.960189617478107	1.12365353269735	1.30014510812909	0.95525908170374	1.0867110912536	0.98291255163965	1.0849253915106	0.958303960484289	1.03679849490008	0.99800320163083	1.95280406255532	0.96284952492944	0.956548343491767	1.00199679836917	1.20603057538233	0.981616874991995	1.33176901157273	0.953604708192236	1.04486605069292	0.953604708192236	0.953604708192236
Gene110	1.01807361678418	1.08908192593977	0.807333315674747	1.07738871198145	1.26207853289814	0.635273071148386	0.784415228845424	0.981926383215822	0.872861683158905	1.04110972601407	0.951819449976	1.39132887814446	0.839223769816121	1.03528562850457	1.02092802954024	0.813028565888569	1.57726618805508	1.20531927935536	0.784456486901219	1.24089598928763	0.901626675766588	0.945974063084347
Gene5630	0.97371666245855	1.04782328695585	1.00067431903633	0.970299445367372	1.04606233784258	0.931437004823427	0.972558561905343	1.03334962639247	1.00222131983428	1.08196457568297	0.993906129012117	1.03248323604952	1.01046663758068	0.981288464804866	0.958829442362558	0.930316223119851	1.13646741525788	0.979125909815913	0.989963890750977	1.01487779083133	1.07001953895963	0.999325680963669
Gene5823	0.961806808953949	3.15422947206141	1.05545480991644	0.965982715093889	1.14892689814245	0.986371734048191	1.19486282606588	1.03169170026954	0.96236630281597	1.03954387977165	1.00496168147578	0.972053732979849	1.41371487130128	0.965909067104902	0.960545503155265	0.954068407908349	1.14780691467737	0.948833696479392	1.19765825302547	0.995038318524223	0.974372706490557	1.0078977310239
Gene13590	1.50027385093306	0.599397152759947	0.722635798212783	1.40857306727648	0.764355864683073	0.591463225054966	0.609211484307097	0.783381595127536	1.29754697665715	0.599666108701342	0.603254852862122	1.51024023966953	0.634919031807343	1.76769866989224	1.21661840487246	1.28359514867276	0.618161815339092	1.31848611388459	0.732544163967358	1.87905583188918	1.35606503176518	1.33761911537287
Gene7935	0.848973140546533	2.41910331225291	0.740178118492201	0.842795013467211	1.28610239899408	0.666767632495681	2.01209431526025	1.12255933156826	0.833638034363849	1.2669213560685	1.04682192310517	0.842707656246824	1.49895770979133	1.08092253410638	1.0205545051391	0.861119585693759	1.34871730719704	0.813008305949879	1.14538182667517	0.891067455174573	0.979445494860896	0.675388383036708
LZX-CL11839.Contig2-All-g	1.03198818880863	0.977701350489372	0.995432248014531	1.02590667196096	0.989319943685146	0.977632488330957	0.978502660161799	1.0084628837025	1.00383945526948	0.987095351976739	0.973152745720165	1.118431406443	0.993621285759386	1.17218263941707	1.0494105845085	1.00442267969157	0.982543074284606	1.01534757767506	0.98329276416415	1.01728825818505	0.996160544730519	1.03810540627767
Gene22214	1.38722750759217	0.86425611122865	0.992649913257566	1.33158105531553	0.874443693933984	0.667802392562741	1.217408714681	1.12828891815425	0.65586532562671	0.744275597601923	0.71869964143346	1.20515455745804	0.846349379353274	1.00735008674243	1.20010744508844	1.46798957844336	0.809621138189924	1.31495346731358	0.907526515046801	1.08217375879249	1.24564116163635	0.7923470178906
Gene2422	1.06343944181481	1.02521427771846	0.896615087013412	1.05209264046568	1.02468141525084	0.85484381077328	0.916131645111721	0.902638435120156	0.917137242758791	1.01379464924103	1.04916472486933	1.00816306442724	0.937842655677217	0.920547638231682	0.999937656227222	1.02777510770141	1.13515613408807	0.923047558868623	0.875482690185547	1.03346103871414	0.967037121420193	1.00006234377278
Gene12328	0.993002917491534	1.10161772833325	0.6806579183552	1.03135571091065	1.02842465018866	1.22736719157494	0.894789860787034	0.954257903067714	0.995903918892971	1.67048828342181	1.50617432862366	0.910699193082909	0.999090499527265	1.10319268756355	0.825750111529202	1.07083161689864	1.46163515444998	0.958637316973894	1.21426320266649	1.00090950047274	0.922777612793897	0.949782862484148
LZX-CL158.Contig2-All-g	0.998999917733159	1.00083910546551	1.00050906241529	1.00262370665549	0.998171019103386	0.999490937584707	1.00459434676355	1.00346418173507	2.26309272852267	0.998171019103386	0.998171019103386	1.00762830368664	1.00356615150827	1.60026509500085	1.00527270622046	0.998171019103386	0.998171019103386	0.998171019103386	1.03639631573115	0.998171019103386	0.998171019103386	0.998171019103386
LZX-Unigene35942-All-g	1.17062923217974	0.899550848635187	0.88205525820151	1.21624567331453	1.02698760685385	0.707319065865618	0.895555147075057	0.944181054115261	0.978009987038571	0.911035567404096	0.89242598438319	1.23036822978922	0.703219833216459	1.0004665224709	1.03910442811509	1.64330473199057	1.53175903392036	1.27928842210192	0.994122514252778	1.22388528513972	1.02431881056261	0.999533477529099
Gene8845	1.72021182848081	0.271248429423585	0.3674115947179	1.79518899855631	0.262682194199747	0.201449973576352	1.91314451201188	2.21767282473753	0.975345457154667	0.224511219078409	0.227036497193335	1.5069701117838	0.965555073033536	2.89300954032058	1.53101331620323	1.02465454284533	0.254214222715242	0.546713178111	0.417078378345539	1.65599681831315	1.12747293602026	8.95177678078906
LZX-Unigene15416-All-g	1.12936552457429	1.04352950940241	1.90094594031375	1.06390724035354	1.52003122211505	0.906146258752924	0.978671782447986	0.967956840755677	0.95213774798642	1.06547821593064	0.998275429033972	0.988828338358899	0.947900106945913	0.979210402244462	1.00172457096603	1.08826905446062	1.02629175920876	0.981827008248488	0.945985539566264	1.01779213775369	0.997014299604208	1.46444919858388
Gene4802	0.995206151036298	0.992116955063268	0.677590270638623	1.04552728061911	1.02857574399569	1.10398507336397	0.853823991599642	0.960189390466806	0.788762229136075	1.57403606672861	1.72769528213828	0.982377709010023	0.798423641267863	1.0047938489637	0.838707404954641	1.22242291262042	1.42343918772951	1.16622800156385	1.64647227177148	1.15413323126585	0.785258206250852	0.982527355564809
LZX-Unigene51502-All-g	0.96412379755516	1.25861853638793	0.937176998407471	0.96864599981987	1.14379547387058	0.91695166678875	0.972012211300157	1.03337419225853	1.02500423177749	1.24954005370149	1.20806844435642	0.944801155494416	1.06779332519877	1.03744195320753	1.00421473081202	1.02070686330538	1.26950906559966	0.995785269187982	0.946261831509722	0.918908884941039	0.914270736494122	0.913867833134094
LZX-CL8148.Contig2-All-g	1.90271285834722	0.878444043058467	1.04619690719476	1.81255876819406	0.832450157580272	0.591415700789937	1.11454249285066	0.924487407020857	0.57193087883105	0.722674769427939	0.747121672557869	1.53879992869244	0.897898541412839	0.982679542269753	1.15432951669804	1.68212449815802	0.868083651263955	1.859623771961	0.709806076942718	1.46412996477967	1.25979494497079	1.01732045773025
Gene39866	1.14658884127127	0.880334608388371	0.953798942715148	1.11480480768513	0.879914228925252	0.87895004776827	0.88138478214103	0.958240689726278	1.24954561338156	0.880858048244474	0.877949397313451	1.7740512081031	0.883983193685372	1.17592314248719	1.4151555317606	1.04175931027372	0.876871064546718	1.05959080247278	0.876871064546718	1.10357066291979	1.35741696727166	1.13957362530139
LZX-CL9710.Contig1-All-g	1.02966007388989	0.997871437682761	0.991942065730587	1.01783956156808	1.00212856231724	0.971167284636104	1.00630025224553	1.00460987594339	0.97866422998119	0.990418119547482	1.01121401375499	1.04903865775732	0.996201716743986	1.01531339001399	1.00436645165147	1.08248119526263	1.00743686946454	0.996294684388153	0.996466764880786	0.990930797942596	0.990873965268732	0.977799604218626
LZX-Unigene7794-All-g	1.34523126582878	0.840620750094184	0.924808567693281	1.26500799586253	0.923938684945712	0.717255793685439	1.35267250550035	1.01206316195137	0.686225326215178	0.779313561972055	0.761135442887647	1.33737022937703	0.964294429127179	0.987936838048625	1.09402607326069	1.42533496391826	0.82165187688804	1.30105563412022	1.10325429674076	1.03561294144629	1.19112713519541	0.767829733715185
Gene41075	1.12619545248445	0.728489002911767	0.751192277225061	1.09553108453969	0.647975953254141	0.810380047497193	0.674586267852313	0.717737074066664	0.793379338548173	1.08421933546956	1.1703594599623	1.22912787185324	0.519538392790762	1.09410228936729	0.859329732527145	1.09024664244799	1.06481232027336	1.22558209395288	1.4203722626174	1.21080795560602	0.825033967474909	0.935187679726643
Gene12759	1.15155308254855	0.764241676567098	0.724172685078271	1.07780349826289	0.952777868115338	0.992729279169688	0.740729090318015	0.829679269154176	0.819518748931754	1.63847808147433	1.49727591068015	1.19962506779691	0.593568889717593	1.2759537825962	0.887503967231182	1.00727072083031	1.21890862654374	1.24402930654117	1.39013140663486	1.15902497686054	0.809819423011903	0.903391384708921
Gene4735	1.15863661579002	0.975308420175915	0.938816504859673	1.10252746387317	0.987080617389909	0.854656481063148	0.927259499836736	0.993903240241759	1.04674306686459	1.00609675975824	0.974579874919498	1.00697112550381	0.977566566094696	0.989235101634686	1.04117411497234	0.929948654630525	0.993872316125702	1.17518661536242	1.03704010087039	1.0954638302773	1.02188752648894	1.35150917404336
Gene25923	1.29332916900098	0.97013367298396	0.840204834584077	1.25724119170614	0.908369593672414	0.734423457075177	1.27269780601525	1.15047376263759	0.7403262519904	0.840294545688716	0.847208624455179	1.12872457246199	1.02986632701604	0.96479591693752	1.13707647248827	1.36443775812389	0.867792144218168	1.13852106997429	1.20276131629304	0.961423908109239	1.14373080774339	0.787719280449065
Gene9996	1.01490369005571	1.08287319833735	0.849253135294367	0.947381178434006	1.46415901418251	0.845661695099764	0.962593768298486	1.01182969568228	0.918838316921594	1.01902395233447	0.948203674205368	1.16544176368525	0.988170304317717	1.0191960808827	0.951229703850861	0.887726511052198	1.05180095631679	0.925250458362652	1.1074632734456	0.981790694583112	1.36876047658094	1.16300026270326
LZX-Unigene41184-All-g	1.57234184892255	0.929687220539695	0.843977707912513	1.36730055911795	1.01406898298854	0.610254712637662	0.721246714568231	1.12794730737385	0.963886024356029	0.934670595702646	0.865556743101513	1.63015192717186	0.958533714804611	0.985931017011456	1.28177414957981	0.931913898497766	1.45560835357075	1.36555782451225	0.868949352687745	1.3156841753811	1.68174643598409	2.24842236298816
Gene724	0.766887801094495	1.3847091658545	2.60990558229795	0.591420686334827	0.472308280689415	0.704568428229609	9.24052458053361	1.94823418105296	19.0849882879028	1.03111904692791	0.510903777289088	0.560259351390524	4.65615900306386	2.38278631270084	1.2224953228584	0.390113112751743	0.36569902423803	0.40521975660165	2.1850386215705	0.420622324141	1.4891028528514	0.968880953072089
LZX-Unigene12717-All-g	0.999403314389453	1.00045516912867	1.01096194375672	0.991305815624563	0.99145037225425	0.991189039054781	1.03592088077457	1.02724365559955	1.00965231041044	0.992789896648777	1.0011190337984	1.00189021998133	1.00935222028581	1.00361878804408	0.99583997427965	0.999544830871328	0.994347001723614	0.985318814047248	0.985318814047248	1.02994066438818	1.06585813688191	0.985318814047248
Gene5863	0.730457692216387	1.94969956457112	0.846288663224103	0.727594666142707	2.63113050794879	1.28018554075534	1.21582972077794	1.01443731643238	1.74953497682953	0.985562683567622	1.22053644765569	0.851470084975031	1.02722875887331	1.29369186008436	0.976935249506207	0.744162265260389	1.2516182239285	0.688300687381769	1.06355304115588	0.826668304504506	0.898294940175314	0.81223664155548
LZX-CL11720.Contig2-All-g	0.859811154662234	8.49285763959629	1.28813222568795	0.876126518825058	1.6724626946986	0.843034269922319	1.09353468083843	1.32690458048133	0.977863546803159	1.33571303795984	1.39907666114761	0.961643344711463	14.627332796892	0.876152328708657	0.883979506845545	0.854054880243718	1.02329052361375	0.822848034281333	2.53815170842166	0.905825537684093	0.927969433840555	1.02213645319684
Gene13187	1.27748872464274	0.923565757977799	0.831057676412152	1.26056355486291	1.18771272493099	0.673432756754674	1.07810039639673	0.987307844142306	0.927799327954033	0.979871169429956	0.756406798990446	1.43944884206206	0.849343182947146	0.836345438462225	1.1784667489926	1.2622798589909	1.20837611451496	1.14093142043074	1.01269215585769	1.1860622937597	0.879018666359164	0.894248171318252
Gene14003	0.893015314881066	3.57116391468286	1.1744990771248	0.88782789836304	1.15853343462834	1.05505616463429	0.976348545136644	1.02250160639649	0.929681715309947	1.77224199224404	1.75094461537933	0.963901100364479	0.991115279071861	0.893935347978494	1.04522169627343	0.88868036178078	1.96460583569948	0.871087661741218	1.26482763377952	1.00888472092814	0.894203863878651	0.976459289006807
LZX-CL8446.Contig7-All-g	1.00648952933406	0.999081704002392	0.998635057600932	1.00074574100396	0.998029839974703	0.996960003312728	1.01170003423296	0.998942455685598	1.00612634420573	0.996301393564123	0.996301393564123	1.00360317275614	1.00978029264506	1.01171278081552	1.01049377908289	1.00065882410294	0.999341175897059	1.00708643085621	0.996301393564123	1.00707307463323	0.996301393564123	0.996301393564123
Gene12152	1.21675142063864	0.952072676260424	0.654247515783433	1.19934771521928	0.881171108092109	0.435515492067092	0.979207245543955	1.07567011567937	0.738268331959719	1.02079275445605	0.863058468421501	1.71952938063117	0.95317752976524	1.09898011876867	0.882727043008235	0.703697703893551	1.12860825872508	1.19637528523429	0.796123874175036	1.09549826341078	1.31006730883275	1.26442159712872
LZX-Unigene24169-All-g	1.36026404570606	0.795288581555232	1.00086883871616	1.24750527860001	1.17572220475741	0.810621207421381	1.50904119649242	0.894711652116594	0.821535516786374	0.940901006798474	1.11332742035581	0.91537113177703	1.12853972882398	0.87794507930329	0.973542651053389	1.38633159183812	0.823345294492931	1.31567926200301	1.94275168047001	1.02847286203961	0.999131161283844	0.773224336892136
Gene20722	1.01804896880251	1.05653496538527	0.774536728881889	1.06933245175858	1.38821056368637	0.707404969806848	1.08930371555033	1.01972837674744	0.909851908315636	0.937264118968496	0.941871555886674	1.10729490615952	1.06836428309218	1.04112991927599	0.951508982858608	1.03220323924104	0.981951031197486	1.04931301598421	0.687330231714796	0.898815351140949	0.866314635641521	0.879436616410917
Gene20723	1.14680655673743	0.858475948282332	1.04854139026811	1.04038580800553	0.916463219746403	0.829717313346341	0.854554666686182	0.867828818665876	0.914074652930715	0.949745247895315	0.897338826288639	1.54173076902398	0.864389781144321	1.27457014774061	1.04776831770976	1.11712254047123	1.0269888932025	1.01245272883176	0.821367662555923	1.04481370725411	0.98754727116824	1.11779002796578
LZX-CL4120.Contig3-All-g	1.0112365447266	0.99683194317035	0.983187851123861	1.01372573669603	1.00992099763279	0.977410714339083	1.00022171504797	1.07963061517491	0.982914573120926	0.98979113678861	0.991769019602216	0.97520769617315	1.00022854459722	0.999778284952034	0.996864966009643	0.99083418825213	1.02401032447339	1.01581435271819	0.947369807625627	1.05727195736983	1.08806713373347	1.03752427827734
Gene17638	1.19835434259032	0.944125024044118	0.822533752145894	1.27796164511248	1.03340676116877	0.734112637094229	0.937864214026855	0.88754000734364	0.929787145172667	1.00697784222621	1.00568479464858	1.14989970092762	0.917291518237804	1.08986259862637	1.03899049925344	1.25539004307797	0.868658564651826	1.24253081755636	0.956831614949266	1.33026569938159	0.994315205351422	0.903768481277806
Gene5548	1.14282925136306	0.803653537542268	0.632109823214528	1.09703007885072	0.782053204243047	0.5593425037622	1.01063723452129	1.81769587800615	0.80911678778902	0.829955707821758	0.755049625387481	1.38889355683797	0.950905502365081	0.989362765478706	1.07298253307451	0.886480041703988	1.29613801959537	1.10407537710654	0.573524318948786	1.24076219507694	1.15047233231559	1.92623881477483
LZX-Unigene49274-All-g	0.94405696898878	1.53455377932281	1.3207362577749	1.11984236240932	1.22097327492863	1.2172002993443	0.657649277770145	2.62699817565231	1.12739043164871	1.17765582967136	1.56617426816418	0.640108895856105	0.998061239160374	0.883693067182226	1.00193876083963	0.587239545934568	1.41247691544807	0.882259926884125	0.632725657598343	0.978916626204676	0.59671148491522	0.988946935090489
LZX-Unigene50802-All-g	1.18580482042239	1.00620026986157	1.0494246474147	1.04263206681888	1.0112817232559	0.983943469411101	1.00183616020825	0.980720042737757	0.987379739287017	1.00436076245924	0.998439675588029	0.976543069194681	0.986142408519395	0.975982477105603	0.979901489871323	1.05314076538726	1.00156032441197	1.23667434481792	1.09615012918622	0.972979036149503	0.972979036149503	0.972979036149503
Gene12057	1.09498364032103	1.74861468697812	0.489090293906412	1.04451180716535	1.00435106800509	0.535672561122742	0.86871982209065	1.11377995703437	0.463820615395423	0.995648931994905	0.864591657019975	1.29295864710251	2.56115096636091	0.626556214891411	0.656861483239277	0.612761037555915	1.07758118994388	1.15003878135241	0.629421815252367	0.931458196428382	1.06892401246932	1.11687376835329
LZX-CL4802.Contig8-All-g	1.55633660244426	0.934701075065348	0.928735315966391	1.51290943892219	0.905480950127942	0.659820595484867	0.627449263468107	0.730473057439922	1.13511567655788	0.938575185654088	0.970538948839739	2.2683553249366	0.996450932173552	1.84146563721555	1.3498612683372	0.941434336761125	1.40830459562519	1.40121661249114	0.670947176712712	1.17490291060403	1.00354906782645	2.09707880623697
LZX-Unigene5656-All-g	1.00188529413659	1.00064305383984	0.999322138008313	0.999636539832395	1.00855453841376	1.00184132925	1.0032912932337	1.0007992433899	1.00307205458196	0.999665215315536	1.00624767000327	0.998153272185181	0.998153272185181	1.00123442224779	0.998153272185181	1.00033478468446	1.00729905824203	0.998153272185181	0.998153272185181	0.998153272185181	0.998153272185181	0.998153272185181
Gene9433	0.91680553380482	1.03743040987047	0.762135765713683	0.862760842115828	0.978735799274083	0.791369404693917	1.16276824486108	0.947122288393484	1.12816311416043	1.00332035122247	1.02593955977168	1.00239753132998	0.844915345105075	1.07256468729175	0.896537258315497	0.997602468670017	1.09399972799449	0.957586429157982	1.11551561356661	0.957278148710221	1.02120252575629	1.38752829842593
LZX-CL5854.Contig1-All-g	1.18507223963263	1.02385230315745	0.944179538400811	1.09274370428646	0.858844404467286	0.696525101254011	0.886028878902306	0.899173524183865	0.937663607581481	0.9348054046625	0.89019569430423	1.61823300728697	1.01843018649939	1.32807901613297	1.17085121628204	0.960393086572076	1.35119321245112	1.12965152462134	0.75207856562064	0.981569813500607	1.12006569743082	1.34025787349365
LZX-Unigene12664-All-g	1.24449862536154	0.64342851616574	1.74531595242839	1.24942328148852	0.824999165620012	0.639765560842162	0.790370839728286	0.783360743584222	0.793280613286541	0.648226352293923	0.690331491080773	1.49252035273031	0.711761805844667	1.19093313193092	1.17528189155836	1.32752975237047	0.671485855760588	1.40825918245222	0.703858271106045	1.17500083437999	1.21126691968972	1.67824740264709
LZX-CL458.Contig2-All-g	0.578497889184669	1.95211079527765	0.881801119447936	0.614060342879294	1.09881110111146	0.429195617878705	0.463499245028326	2.78456197129142	5.42063321675007	0.90118889888854	1.52879550724593	1.11638860291477	0.643607003892929	3.3201338884676	3.44757381960054	0.454398913602622	1.64432100184053	0.418462951028391	0.43173434484224	1.11524449432491	0.394273143365432	1.85513088012121
Gene15548	1.29609829594003	0.854221545970841	1.0172245251077	1.21012535735736	1.10676499499392	0.661263848647713	0.898755488606363	0.939942388450571	0.934755259944951	0.807100572435791	0.805873452920906	1.5208859294508	0.929038814857722	1.13427705169365	1.14653665397077	0.930321199082719	0.982775474892304	1.23415358384432	0.558183338051686	1.10959212240079	1.30898783729295	1.08617502489589
Gene28224	2.01627376161918	0.844835825867921	0.634543331873742	1.7692338002727	0.840319890357763	0.506489097459246	1.09725573767775	0.969685706210081	0.647087738908105	0.85815953963223	0.784201695258372	1.90467013694616	0.972763244983345	1.02723675501665	1.47176574699111	1.78307869701008	0.948949173406967	1.58387580896112	0.805015370526404	1.15342506432093	1.32749562462467	1.1894007449858
Gene29340	1.02155562086239	0.975229518312209	1.08464594938505	2.1933637354515	1.00532624466601	0.963016515821609	0.996629815171677	0.987940663222339	1.04620262162503	0.988000231365256	0.97543185715059	0.992734004401002	1.00507767591525	1.00125833518247	0.995332028379726	1.11583266735065	0.981771813126034	0.986337278173799	1.13241768445247	1.01470064528765	1.02516508866221	0.998741664817533
Gene2452	0.967999466518589	0.984942568138218	1.02328672216298	0.968134470143459	0.978823865429922	0.99685311463125	1.00484701191123	1.01792190041704	0.980090079856305	1.03870227950132	1.03785463279124	0.99533832070711	1.04713855101256	1.00314688536875	0.97544528651218	0.974304894020787	1.02602165541436	0.961515159886416	1.08023446046808	0.976745775960288	1.02812386036122	1.00717863412968
Gene19379	1.08709660405458	1.01004470467661	0.972216286754694	1.0215605455317	1.00522628246016	0.888405349131703	0.817936883808166	0.994773717539837	0.867101189878846	1.04780672029454	0.955007199111404	1.19768637831407	0.960058642216376	1.07890627020363	0.946652886940257	0.795249796175124	1.6800267887586	0.948300297205243	0.731321753226436	1.20988268919073	1.03105128970682	1.79828989151548
Gene24681	1.28387331936162	1.0482482769924	0.79999189263947	1.20084911687537	0.913130917263126	0.819895438713165	0.841560310623187	0.943780946216531	0.742464006387101	1.00930193362223	0.945653396159225	1.26240362258585	0.990698066377769	1.03648422341537	1.0772318330288	1.60793669603773	1.11770372288262	1.07312549184089	0.777627255704136	0.961857327781384	1.03908208979248	0.689913816974881
Gene24680	1.33566920490501	0.84599025848438	1.08574988292337	1.10247229265576	0.851333268029653	0.815802255222754	0.831368599077188	0.83817921949698	0.913818197845572	0.977785776418465	0.880005160081405	1.6666948968248	0.842195618530409	1.24519881973438	1.21145197739863	1.33629567866539	1.00539447433429	1.02876327485996	0.80482553699973	1.09379157916934	1.15142396926235	0.994605525665712
Gene5697	1.00649397841156	1.0190790582027	0.992005627335736	1.00005184441124	1.01672079658855	0.987567632514089	0.99532113231212	0.971356398299869	0.987258820893805	1.01953207625267	0.999948155588761	1.02999180172581	1.01388826497603	1.02993997776632	1.01358635653453	1.10865842638514	1.02372271600324	0.990398805602317	0.9744244973503	0.999432834851414	0.956132726481531	0.956132726481531
Gene5591	0.919798481693774	2.46458073143241	1.26236938305084	0.915509084477073	1.07503053028869	0.945536645296862	1.10011175401669	1.03935315146786	1.00538673252497	1.20792563893985	1.45300394333117	0.939129763301144	1.05324076253863	0.93481454089825	0.943856942393445	0.922979375341084	1.47887087937412	0.926451877004309	2.38195614983305	0.994613267475028	0.903949473087125	0.938103132151485
Gene1078	0.993692252782964	1.03596323847068	0.939937927984609	1.01078829484362	1.47823854242161	1.11288361649095	0.957750855189212	1.10323806332981	1.09998557306541	1.00630774721704	1.10545993867027	0.953917498885489	0.9583327705508	0.924752342020698	0.935987972192641	0.969436983343811	1.13809874555788	1.01538869474525	1.00646509123283	0.965037814800355	0.961964270359472	0.864842799773847
Gene30637	1.41735001586692	0.814958939586602	0.708213456468738	1.35652726187011	0.883233490932545	0.540855594267606	1.01225307121408	0.967459069513644	0.724739079958366	0.768969845301516	0.987746928785915	1.29837486578307	0.841605581067169	1.08252174585014	1.15542289590608	1.31295519429273	0.762134878055754	1.44105271624035	1.161535836148	1.21931716510895	1.05413642278277	0.841875120036015
Gene10505	1.71093794977855	0.899756155988995	0.841075285827881	1.66137776935171	0.911266095904426	0.750897649955112	0.871438776965172	0.941198008106539	0.755651039879866	0.972751459646087	0.899322687022645	1.56210234851481	0.881916414493487	1.02724854035391	1.29325337322607	2.32582753675218	1.19954323800599	1.81474220482245	0.710039453713375	1.6552012223209	1.07947186405089	1.28456426774894
Gene70752	0.983449898081038	1.01278062920279	1.04251270658591	1.00796998948421	0.986205588906079	0.897157887172818	1.01594965836293	1.05717024557574	0.999034759705495	0.96428732649287	0.964669553120918	0.984557294998635	0.992008498280547	1.06706007936026	1.01846448334388	0.932918227697004	0.969311214571296	1.05661676504242	1.01771593773105	0.955622333312727	1.00096524029451	1.02766894022716
Gene32764	1	1.00443964257296	1.00234232738395	1.00074288890508	1.00347048101092	1.00264558453699	1	1	1	1	1	1	1.00270141741023	1	1	1	1	1	1	1	1	1
Gene1882	0.930422654023434	1.47140928164439	0.969646344667409	0.938875882790007	1.43040866848854	1.63731618185959	0.928499865697531	0.982348104446672	0.920932012425113	2.18968156056849	2.41807722379312	1.12882089409687	1.01043975100834	0.967968441380082	0.974709312224796	1.06678755733302	2.10937607002979	0.944356027669854	2.03244705757073	1.00387873230792	0.99612126769208	0.847515525908866
Gene6381	0.988741054423191	1.66564746208084	0.932995423736865	1.05350497650784	1.39937407552389	2.08849997912428	0.963884708704239	0.957296351070619	0.897705722482984	2.24306063498393	2.76021824323351	0.907995417186836	1.00280927735157	0.901610465535958	0.888801892061075	1.17063306033564	2.30223055177743	0.997190722648432	2.14600447900324	1.02529975913871	0.791731427563783	0.679092706780049
Gene2362	0.60962953660693	1.72726595677022	0.562928761071107	1.2620121062751	2.0972277155548	0.438442675157977	0.582176470886686	1.23267728802477	1.47988908820625	1.6766347859704	1.79238146229494	1.00389680893163	0.980210258511998	0.70049903915587	1.44843450139118	0.423778030906549	1.42085532116755	2.52788483817763	0.670079975444876	0.996103191068372	0.738943536825922	0.383538075694736
LZX-Unigene61785-All-g	1.33226649053423	0.969046956637535	0.837378494892655	1.26175838538738	0.83737434648946	0.78757812423185	0.758072056273462	0.774055543499108	0.914500413767341	0.846270444094046	0.893088409538867	1.07310592872061	0.871241435562543	1.09327709461267	1.12839921223434	1.03095304336247	1.118078145705	1.25870297022725	0.715551087079774	1.07393593873612	1.03473002192127	1.40032388459484
Gene12200	1.07763121042159	1.08181538939631	0.907014250604136	1.05250838526724	0.852140034831026	0.732364529095282	0.786604571354037	1.00434901483657	1.015322430265	0.937625799720839	1.07769640927763	1.28609470340507	0.995650985163432	0.978730720598383	1.01476856459476	0.828769298230447	0.982354208979384	1.08332011122056	0.674527960306643	0.988017116945786	1.11432793962468	1.23824611640958
Gene25188	0.829965790211796	3.55354576227517	0.968652037377988	0.844007417437868	1.65357621054457	1.82029333630184	1.21454733593338	0.963612743181671	1.08197489073415	3.00677233986217	2.14996182723768	0.811931037910916	1.7770397840291	0.807804725305854	0.804553397528587	1.24838312046595	11.100642131526	0.767739479349644	1.03134796262201	0.790580142735274	0.813415606125846	0.846672745783259
Gene15089	1.42498715210146	0.785287727100291	0.988646098409542	1.25193063512067	0.909000069242511	0.776954909637225	0.872995846410127	0.884705922365318	0.862790914223355	1.01135390159046	0.861097087776882	1.04315629376172	0.772242154282871	1.04996734221901	1.04961659887987	1.38773287821679	0.879972201054618	1.17560963934273	0.823135907502829	1.14584662380631	1.20131232314566	1.22682728314679
Gene19136	1.28294979953006	0.640006555847016	0.57764578694544	1.16399568761162	0.547935442116954	0.665503971077611	0.794131309724436	0.951316633795214	0.68924322219641	1.25420996476649	1.0857961901907	1.27044339979367	0.57799509843617	0.943354493158357	0.987752284084734	1.01224771591527	0.957424917557086	1.07333409129097	1.47177574582531	1.24653164684114	1.19616652570813	1.68735909644245
Gene5397	1.21146424292179	0.92187457515013	0.8893607521878	1.34068996662875	0.978244565813182	0.777206652212455	1.0533250786	1.25559091301806	0.952004948438572	0.912479099782693	0.888229662677583	1.12138146513461	0.942957495074912	1.05054155508129	1.02175543418682	1.20762595467763	0.958203706415377	1.29079907394119	0.950650378035304	1.03062309976905	0.904982200199112	1.11010710905041
Gene16782	0.903605141715033	0.700237944765308	1.47751380969803	0.913534569205127	1.07567562873082	0.755497902328314	1.09743812263904	1.15654610012306	1.11867113185381	0.903229188377257	0.7938960326952	1.05473680656129	0.785243978443446	0.972436021685678	1.15805839526435	1.12200826626819	0.798313633908742	1.01789323406252	0.989427750787808	1.01057224921219	0.846246385183051	1.38946105234519
LZX-Unigene56753-All-g	0.60121124791641	2.09810185022667	0.962615227409748	0.632005899477714	1.03738477259025	0.738473531879247	0.579925163634839	2.48589735017337	3.59469044669249	1.09721435587603	1.63780256595714	0.86719853357612	0.850386950308272	1.85354917240182	1.93271271310285	0.492230228104935	1.83078974966087	0.538945070996626	0.548857648995215	1.10301219332649	0.526396110752223	1.18920848761149
Gene16233	1.04763962304233	1.10337816296513	0.951583855536787	0.974454154492303	0.997242423898668	0.977518367442545	0.85695209170947	0.971219959646412	0.9439338933669	1.43140267357731	1.3431930692309	1.01170825351521	0.967759443424605	1.05014599021072	1.00821768006234	0.938272980131912	1.37152159744953	1.04055592396237	0.975108215449085	1.00275757610133	1.09928214341096	0.872883160831363
Gene46454	1.24966322318446	0.995620357739614	1.01034564266909	2.46214045997773	0.993829530476055	0.994486506187874	1.0027849922231	0.999099670794997	1.00853883407454	0.998348304440167	0.995051692992974	0.997469939114157	1.00346431079786	1.00920268146729	1.000900329205	1.10684233883661	0.996861770989023	1.26057399638013	0.993829530476055	0.993829530476055	1.00992571794433	0.993829530476055
Gene68819	1.28558099739457	0.459302885094387	5.7678329302123	1.26764711622703	0.550271267412069	0.377468025360574	0.942189123546283	1.46788819273588	0.584776790935877	0.508069796541993	0.512988668545697	1.10274262865634	0.692623114535447	0.674472063982979	1.18570659276665	1.90287339913016	0.483200559254232	1.42704360612635	0.719684927586849	1.12326298395429	1.05781087645372	7.91962402112044
LZX-CL86.Contig1-All-g	0.921044377378364	1.60458606075624	0.808199728929001	0.930406386109127	1.22188547258911	0.762240256360708	1.39549114294873	1.34605530088281	1.0419904214627	1.55777698185948	1.57885471491961	0.958009578537304	1.36824488810817	1.24548504920235	0.940597298824596	1.21416627246477	1.26041955640004	0.861489482293475	0.84008386746522	0.777381707774744	0.841387325236356	0.744734841501378
Gene10514	0.97767507723343	0.803930713511836	1.04906275657583	0.974057137576458	0.954313256219128	0.656300821478064	1.3202277546757	1.37726161534474	0.859643990768715	0.963583113622422	0.902979743308462	1.16029453362923	1.11360756318224	0.839311469097673	1.00433432541366	2.95474987349143	1.1961455405725	1.07177894561277	0.954557217146311	0.995665674586343	1.13371655801388	1.02450102133252
Gene6261	0.512969045125812	1.13350570357304	1.02329237748022	0.630107579400986	1.17418465646449	1.03646746688345	1.21177327566039	1.62444522279193	3.70164813717357	1.03552218440325	1.10351096864753	0.768541501095328	0.956798472735573	3.62490932204896	0.633598375037355	0.432096589054242	0.949050867701742	0.702831284398007	0.976707622519778	0.792848399857863	0.697274001759188	1.8851686878588
LZX-CL10159.Contig1-All-g	1.16013718746389	0.809674910279939	0.409632126367292	1.13316839339518	0.710568480268373	1.01251627252619	0.650502982298555	0.809400858672563	0.632433633113652	1.27772024435913	1.31220075455263	1.045827652866	0.658739445532339	0.987483727473812	0.825248442156291	1.11388822609161	1.23204288751967	1.10724149556945	1.54102122954041	1.19715996665572	0.719007591784426	0.799084205794317
Gene8104	1.34940322251905	0.754832794742779	0.664503793463222	1.13931289811571	1.40858964098471	0.497145675133149	0.875034361312825	1.11607326011649	5.72215794942525	0.831124225190613	0.822829684090103	1.50223002045451	0.787416984511907	1.45668650385317	0.99391629323234	0.734191574569896	0.79802008523215	1.20004731199488	0.584059185319928	1.00608370676766	1.03048919472668	1.08689670245867
LZX-CL4258.Contig3-All-g	0.619266614949014	25.7408015087352	2.1266722817975	0.650728624608606	31.9496565980207	2.79606411578698	1.11009730518712	1.26572611723758	0.889902694812884	2.93738691619269	5.08767291119305	0.829939471654864	11.8917415819494	0.652584165231423	0.756776425811223	0.67894594011167	10.0609610321639	0.597718121076909	2.98081155372994	0.715828799353693	0.746111167633802	0.679549821140475
Gene59924	1.13724736301617	0.444018804650972	0.383804205455244	1.41808440268973	0.203057374893014	0.477273046244315	0.277892424192404	0.394997823088002	0.358396272797634	0.33533508443889	0.404960221589444	1.9584869984616	0.194203283495165	1.84082502038389	1.1429371347761	1.60324122703547	0.92600818655672	1.65502963928456	1.50944438881301	1.07399181344328	1.69959166838772	2.56187111758366
Gene2307	1.10395986844807	0.998859870028549	1.04339454998418	1.07593711969183	1.0198762315965	0.858297973097507	0.980888710161835	1.00114012997145	0.967900487823444	0.990125819418294	0.98344205718817	1.14436320133207	1.08911334056395	0.952361400701706	1.04838651837399	0.860432886461079	0.940926463515008	1.08041299929794	0.956604936422144	1.25269203350498	1.0875242440059	0.920332368989777
Gene39246	1.21605012892311	0.917560486959738	1.02708412547868	1.29641328821958	0.929890213407726	0.775570816712019	1.18874758342159	1.1281299724671	0.679159121640615	0.823910610970988	0.833929674443238	1.09628616470823	0.999491331262598	0.82737121899042	1.00258342571394	1.22026367244748	0.840280588337456	1.21035105408746	0.874802178728287	1.0869776535459	1.0005086687374	0.677814270605546
LZX-CL3352.Contig1-All-g	0.917994024836451	0.971465320603583	13.2737519396421	0.808539068426128	0.988945631055526	0.742583809776613	1.07034282450499	0.838367630359573	1.54359145696106	1.06237837260533	0.864829229062023	1.36892685131695	1.01105436894447	1.14728199785018	1.62303297603163	0.937634700633994	0.895239984860894	0.937820411269663	0.894694600082018	1.13408225412025	1.39655175405399	11.4957314354684
LZX-CL6708.Contig2-All-g	0.920757866704477	2.16853563755505	0.667346959168444	1.00076033415642	2.7768147270551	1.18890074860702	0.961889375299253	1.73551084539858	0.972273515102874	1.66579431647687	1.72092911752578	0.82126809475211	1.16650911565224	0.781789070000867	0.933148530626565	1.13286698606668	9.06357333454719	0.91566732516675	1.67871601619362	0.999239665843585	0.910200501361341	0.919105554190996
LZX-Unigene8204-All-g	0.99218423379669	1.33010692124267	0.564485608971205	1.00781576620331	1.05964349029491	0.887232191321727	0.923161743678669	1.04442673767297	0.806783807844739	1.1103339314424	1.00843935076317	0.936306460914495	0.875512501836701	0.966164012906633	1.08588631677713	1.14451085619955	1.88874778386739	1.09171160600419	0.515826300997639	1.03356733946702	0.809093377749215	0.897841184813311
LZX-CL6656.Contig3-All-g	1.52071687533354	1.08086187429616	0.603522516847465	1.43388114447576	0.939274845485901	0.529677793797936	0.988203074071693	1.20261055144473	0.853486566420218	1.16415482242313	0.742150243048931	0.905628849952047	0.993514013189003	0.894866799870687	1.27159164039075	0.982061094252844	1.006485986811	1.55447022008496	1.09632651610164	1.43541441539892	1.30931845230831	0.827229333217647
Gene5906	1.00749154792139	1.02002878289236	0.999634705046309	0.978970647474012	1.00036529495369	0.97085018967241	1.02610582743679	0.99351973698896	0.979910226911723	0.998847944797851	1.00752907302476	1.00038407819931	0.998445753734054	1.0095854309612	0.987849947395337	1.0923780215137	1.01566153295472	0.966564735558637	1.14997433338872	1.03908774006942	0.970200761243028	0.931075817866771
Gene9106	0.999984177077052	0.998675068890295	0.764963168347594	1.00321825300888	1.46245168178848	0.918366126579205	0.980303327071962	1.02499776635267	0.923548560093529	1.00001582292295	1.06269748046468	1.17831007986828	0.942330559406387	1.02070091584366	0.96996977590778	0.96403852474422	1.23294126289778	1.08241102440311	1.01667143172289	0.95556767178685	0.835296856136593	1.06967593716783
Gene9851	1.27031614182484	0.887324655252154	0.886476629237431	1.16982099000994	0.88994325909663	0.587399680296716	1.06411209665009	0.936502583247001	0.800999091044211	0.905164942866444	0.816711604485615	1.11766233781067	1.12710187280088	0.845186937151606	0.983432325622047	1.18382232197894	1.003519256351	1.22785356460683	1.05064748432755	0.996480743649002	1.00390149499152	1.14594381323026
Gene7478	0.967429173118889	1.3104883509312	0.976271231095404	0.959240432574367	2.023606915448	1.04057986696045	1.07167290997445	1.08451142903586	0.977647709230511	1.29267830004867	1.21902690470348	0.956104520495474	1.07465619757426	0.999378487540214	0.951249103564076	0.917274472545862	1.36720945525534	1.00062151245979	0.949502381053175	0.948715749749781	0.9272675374879	1.00092619188681
Gene9637	0.74722754625026	5.06753466196674	1.08750173210622	0.752065470787854	18.526525211409	0.729799122221729	1.0475583502351	1.17560527614305	1.06465754736384	1.31265397916349	1.32763121248824	0.863981243818674	18.6060827653711	0.784922577579676	0.806012334828939	0.863268458171164	1.80565098081762	0.784877576736972	1.77825594476721	0.873228984906252	0.952441649764904	0.7285482527176
Gene3608	1.17446715590535	0.870311849830459	0.833833483235565	1.14495532485409	0.896317638313247	0.776090023493913	0.905480024399619	1.23687256508153	1.03012989717203	0.894935824270514	0.867424252258553	1.08527733665041	0.969870102827972	1.13586124366931	0.962686606153161	0.880025137797889	0.814947088341068	1.12383466176885	1.17475454026096	1.06198157303452	1.32406539278813	1.13735965143129
Gene1681	1.56232602165085	0.951413446361116	0.916916359869007	1.19770572608996	0.878171235733175	0.661268404923227	0.907613987676677	0.999985473630411	0.796758253500673	0.923524686293061	0.848665261866906	1.66264474016589	1.03043229621376	1.07382833855004	1.24905237800675	1.09043180516035	0.916065542335418	1.19258094065214	0.79695052252299	1.00001452636959	1.23416900884169	1.83061183515129
Gene11387	0.78866629072973	0.7426832311819	1.33608668757333	0.74096585505007	0.610471014966769	0.627181419039648	1.20333769943541	1.55722600771601	0.996101072841566	1.50609414278026	1.61892558131663	0.870114176755671	2.24368535326473	1.15939121290164	0.70444458674227	0.806167943501628	0.935709136418977	0.736128321943434	2.50118284475873	1.00389892715843	1.10097071736933	1.69264858793409
LZX-CL8313.Contig3-All-g	1.02322271836155	0.982918091381217	1.00684000916778	1.05725984769086	0.983960859347958	0.982256778420343	0.989842691546546	1.10784769426802	0.996794797992502	0.982256778420343	0.982256778420343	1.27000709026286	0.984910263982887	1.00049988232442	1.01236359088173	0.999500117675579	0.996023189433828	1.04230008460041	0.982256778420343	1.01420663332711	1.01414846571849	1.25329274929922
Gene2273	1.22473557363696	0.983488638950991	0.905717272340437	1.09714056592633	0.997760682489008	0.731448195937985	0.88040224781882	0.896937994842247	0.871540026905903	1.02403597482867	1.00223931751099	1.04258046426294	0.894746025555567	1.18838958191606	1.07167552994962	1.57377875502348	0.995970704492042	0.952455765787727	0.812758574302708	1.15121077094204	1.02546230611168	1.07371976563705
Gene49773	1.01868535787696	0.998806302577288	0.998780980457412	1.02437077915558	0.999343469034078	0.998272224229308	1.00274798628749	1.07097643164633	0.997612747603912	0.999123871979823	0.998839562534575	1.02755163726351	1.00998698952705	1.00377513331991	1.0440283058994	1.02966201860321	1.00065653096592	1.02470827055254	0.997612747603912	0.997612747603912	0.997612747603912	0.997612747603912
Gene6266	1.25026994716822	1.00874189974648	0.864822362876487	1.152448261999	0.920946081128295	0.788448169032187	0.933131532698721	0.995075109398498	0.816334744823002	0.886704392073961	0.895329105798769	1.07485745394425	1.11713562823531	0.914723431488857	1.05622797487425	1.0206179649525	1.01769115556051	1.0049248906015	0.924719171070443	1.28720223341052	1.44570842947485	0.961841636773278
Gene26234	0.990412772929265	1.22312132327014	1.03831908733337	0.988853660880203	1.28691684376226	1.26706327659432	0.995544847846364	1.02337234920648	1.00613603036198	1.06758102303223	1.12892855897548	0.99388511973573	1.00267857801234	0.995801164711985	0.986654044861176	0.988810425240133	1.31321199055922	0.986654044861176	1.0244382950668	0.997321421987663	0.986654044861176	0.986654044861176
Gene8986	1.25608029923028	0.950149083965346	0.587110009638043	1.15324746991367	0.723629527076693	0.795616098730783	0.897230092617327	1.00774818077394	0.582746724348043	0.668724855110045	0.756921141074507	1.23422145109235	0.992251819226058	0.80072310849015	1.07352627951594	1.2703433696011	1.04874857225387	1.11825076782801	0.582052758751241	1.21539029993341	1.22989505085953	1.12886298139863
Gene43587	1.00041517622588	1.00183596021707	1.00117102839384	1	1	1.00066105472988	1.00128646884971	1	1	1	1	1	1	1.00617713208938	1.00563697856735	1.0021855486127	1.00305106702909	1	1	1	1	1
Gene15576	0.975198781887418	1.15634137559019	1.07066233221303	0.979720776675586	1.15168509418102	0.957996862273442	1.03064879236794	1.1477406621064	0.986230976541098	1.11809152003023	1.05445983406654	1.00104925140858	0.981131687210382	1.01199359845777	0.970278859597329	0.998950748591418	1.02408366881976	0.937014525056731	0.952232276662976	0.977027191377793	0.976942637844851	1.06830497916183
Gene3965	1.03828176679555	0.981472830390484	1.08590275417771	1.03617759678592	0.995052391093447	0.859279280037549	0.966718497625893	0.970010168914339	1.05263465466054	0.99632508164064	0.970446577632038	1.13988153043871	0.883395085875448	1.09891770448677	0.976056732073663	1.00367491835936	0.986498137013999	1.02745471539645	0.950448372179031	1.07113661302001	1.13248581646375	1.02771257901216
Gene19251	0.919190380505869	0.922024716902175	0.904540053942982	0.932715408700668	0.862461861433244	0.815951828534127	12.3721350617149	9.109231076025	0.922078173286521	0.859134241016474	0.856730315409206	1.30453935450061	2.41741918692288	0.867560613140445	0.975461243233097	1.0245387567669	1.29144675748285	1.18548053686428	15.8080946196369	2.00810792818953	1.49397336880198	27.4769948523697
Gene34426	1.29046548130841	1.02106533942338	0.990827021463768	1.25063076835001	0.896203619989676	0.849503643764901	1.0294875009482	1.11857901550332	0.679826428469646	0.904797226451134	0.876493287889552	1.1458224335371	0.910826518637493	0.890038051399246	1.06183804080316	1.16207022989688	0.889137416789971	1.16304285330601	0.762168635184646	1.02231350567795	1.00917297853623	0.680000680188384
LZX-CL3502.Contig3-All-g	0.984633537272855	1.1018812519045	1.01034443236182	0.98437331329617	0.992653720766461	0.986031382099012	1.00168793267317	1.27755794339033	3.00002594434297	0.98518736063297	1.00811683457612	1.78544965414283	0.997513257122622	1.80757612736161	2.410409541341	0.998312067326831	1.00777066867565	0.986030018594239	0.980728156390122	1.02332197696433	0.980728156390122	0.980728156390122
LZX-Unigene41317-All-g	1.88881776137474	0.892957835080398	0.716559572845159	1.78620133728322	1.02465218145287	0.677329474324008	0.756902738408268	1.45988161250028	0.816073267917814	0.810369329050858	0.748918990642827	1.69423345594779	0.773951011118537	1.2759179317122	1.13473163629364	1.15318916546192	0.975347818547133	1.68115691547365	0.784462837497812	1.40635010471558	0.927483417439965	1.1860956649634
LZX-Unigene615-All-g	0.986476376822539	1.06697933343679	0.975098563515605	0.983770692275048	1.07693255655499	0.999059801258561	0.994349029855572	0.999430775414332	1.00056922458567	1.07439892858518	1.1117762384437	1.1304736500106	0.990287846290011	1.04385572817324	0.977164962606495	0.990917589190949	1.04531087021355	1.04192471149875	1.01778793928158	1.00977080943586	0.998186736274385	0.974062841365972
Gene11811	1.29466556722979	1.07974101259225	0.659798866218762	1.24084716594185	0.787500774663159	0.551737375781056	0.836566927542236	1.02549997606903	0.752387488129343	0.911383340615796	0.876401013847002	1.2178886544577	1.13287153401555	0.89837176626128	0.974500023930968	2.20083056390695	1.14079692771657	1.13827363649499	0.708039259611971	1.17480870746487	0.862372154693144	1.10824232117499
Gene21167	0.811951644672396	1.08530691111783	0.767610142362524	0.946690414968081	1.59365792859188	0.717530536374431	0.840004101359537	1.08034412066163	1.30750687064052	1.01822260687984	1.07570799820777	0.985165291490146	0.875823581895223	1.14608294897899	0.880135486622542	0.664835622478258	1.01483470850985	0.973230783456006	0.693024685593843	1.08931780940487	1.020279817059	1.04352789197144
LZX-Unigene8582-All-g	0.996473431574664	1.0365627967337	1.00781066523446	0.985294475977237	1.18284820606344	0.980528092265132	0.996182815262546	0.998051979892765	0.986933164961846	1.04742585901613	1.06625597049279	1.05128007046822	0.998476145728382	1.00152385427162	1.00169880176708	0.981569944974003	1.06480542246095	0.982578943986325	1.01472150499245	0.977295638136155	1.17218412100128	0.977295638136155
LZX-CL6789.Contig2-All-g	1.38231573151273	0.921648558420071	0.792431231610009	1.46582849842033	0.925707351744741	0.726485879522052	0.984689037365139	1.10457124487881	0.78261640924255	0.979504169969177	0.907347711257789	1.51947172738196	0.942228723903906	1.01055300076765	1.21362929646821	1.54856824426297	1.13119706591377	1.29423658505564	0.516057885974562	1.06246134942437	0.989446999232347	1.01179974843383
Gene11467	1.12463687984758	1.1277901421883	1.36017685883582	1.06301846595315	1.57762924968733	1.37609243794639	0.907139682429984	1.07259084625651	1.01275207858759	0.875342829903649	0.987247921412406	0.886199519549643	1.03808859451915	2.12345673785075	0.824507113313554	1.13481540403451	0.903502368593001	0.89493054522975	0.896417360407838	0.900272085651692	0.774787977914425	0.736706638306637
Gene6359	0.889299212555621	1.09673614794483	0.991417672736941	0.817849987265503	1.04614653611235	0.981431939962915	0.876241496018636	1.04443679340672	0.969247954039931	1.10905646379524	0.939581142474379	1.83479918964921	1.00858232726306	1.04895100564714	1.21959440051528	0.843316585823843	0.905845229082471	0.826270608967739	0.796130382569058	1.5329561808982	1.03926614233995	1.92448481230663
LZX-Unigene56234-All-g	0.99642505381802	1.00357494618198	0.508984691630784	1.11066055557014	0.79101204578845	1.207527604915	0.934612229787777	0.829478244092853	0.897650685678017	1.56486526287236	1.57780644449549	0.93084829656029	0.743143953041691	1.31533473701538	0.802931329045715	1.09625855240012	1.29731600534225	1.14582729482677	2.03967428907243	1.24221958759968	0.664456179379384	0.943719590681502
Gene7426	0.288693796228239	2.96617835575438	0.668902468523051	0.305384769193876	14.9104252450401	0.848071244433439	2.31307031945189	3.18145937756827	0.773997986734588	2.30046320842595	3.10911015856679	0.546150235748771	2.58171657348945	1.15192875556656	0.43191142318212	0.480502442984164	2.02085099398082	0.330707571902389	1.91737134294455	0.538801334005043	0.403317336429274	1.35835277600452
Gene15735	1.05893261707465	1.09584199070355	0.624587901374884	1.07273949731346	1.16631642489774	0.832659161177029	1.10107694185019	1.09088507663766	1.22173994247314	0.872716434572102	0.859655365781325	1.3525901160041	1.02159899254967	0.978401007450326	0.977392452788293	0.889889822170234	0.821832524372924	0.880853619283226	0.638703114040417	0.952600847639173	1.57260822340303	1.14253419752208
Gene5530	0.975752892781045	0.992668335062935	0.871414818879489	0.962321543957793	0.991429755626038	0.884997888103212	1.01126811509929	1.01998624303898	1.5377027714557	1.14019791782996	1.09080984593126	1.03909147352604	0.988460917949837	1.75665426505393	1.23007138845612	0.979040466107071	1.00733166493706	1.01353036665793	0.886781123278842	1.1530693976672	0.935307274957504	0.976022704236959
Gene2280	1.28010986539168	1.01413287001548	1.0439762496466	1.37869193327332	0.861389317873085	0.845525507643729	1.78921247053649	1.27063784665041	0.834273123979943	1.59835401081546	1.01066558788419	0.900032144307956	1.91730998922116	0.802630929491663	0.989334412115813	0.880320168608674	0.858093422110973	1.66187428796505	1.22872635173589	0.893911618845741	0.894294068139412	0.882001300028766
LZX-Unigene10238-All-g	1.00046992028826	0.99216702316509	0.999581936853686	0.996932177781665	1.00567359536946	0.981837765260079	1.02299912612738	1.01698407394821	0.99552848470401	1.00993434720718	1.00229482496003	1.00576051162074	0.997876266936048	1.00041806314631	1.00131357952702	1.02482152680963	0.989366927299872	0.992619841132287	0.971535384790088	0.982039303965468	1.01896116348252	0.989843568947004
Gene9251	0.963447377164502	1.00964912149935	1.04073673591868	0.940147743857193	1.01924141753426	0.965599195204508	1.18920175510941	1.06596605340854	1.05008605418854	1.07294592977889	1.0025447726565	0.980714726106877	1.24691364237625	0.987390775269455	0.972710718091531	0.985523162474368	0.977453356648801	0.958513872971277	1.14437050649051	0.997455227343495	0.890086347244345	1.03682485114549
Gene10678	1.11803372449206	0.961170672801663	0.968988334040126	1.06463758887509	1.00323190081476	0.926870259133842	0.954057541247139	0.974242021322087	0.88424460985416	0.956703179944379	0.980234019306589	1.07423607147184	0.925138731006192	1.07090793858457	0.99676809918524	1.25418599171751	1.08270450170341	1.09065262517199	0.948321086018024	1.26405974588564	1.08949508103543	1.03603824365402
LZX-CL1106.Contig2-All-g	1.0197192935121	1.07849498677793	0.819936725767633	1.03433312219908	0.98432810013714	0.848549861196018	1.13049484564486	1.04703476561661	0.896540569466836	0.99134862323363	0.953434045518028	0.889947145327815	1.06904791363528	0.844087962773303	1.00865137676637	0.951704192395029	0.973049232273323	1.08848013945646	0.957078167779839	1.0357020285372	1.17677854726153	1.05641609808914
LZX-Unigene46423-All-g	1.66832215991686	0.846592457941629	0.911098544088212	1.61629532510824	0.903826348183654	0.599438475773765	1.00890750012596	1.04498438641196	0.861304342242283	0.848259984972774	0.80665391169402	1.43311632096549	0.921685429582329	0.991092499874038	1.23928043476611	1.56883663680962	0.976933814109551	1.75754777963564	0.871262986018659	1.38330545706124	1.22683589890808	1.38664151162233
Gene5725	0.910157684947553	1.03305640679924	1.3293432018894	0.931438741370223	1.0906020779983	0.99318765300208	1.19908027038865	1.23602739085688	0.9827950392392	1.14117182089031	1.00681234699792	0.932442510366642	1.06419215990343	0.951559991927431	0.963910555878559	0.937343862605211	1.03038842211693	0.923523990792183	1.07154682955449	0.987009716645058	0.91841611250385	1.02716771027654
Gene1855	1.16197447548679	1.10562604791463	0.829026812697164	1.18115246724343	1.19708658281951	0.762943685402189	0.906768903590852	1.11704151302307	0.991391009877438	0.832988973435873	0.947731876141485	1.05689999651106	1.00317530553794	1.01354851832382	0.959272236495803	0.960368612577503	1.23614893295583	1.10987099602521	0.991429618873044	1.06209969059721	0.833213374443195	0.996824694462061
Gene12712	0.733159181298216	1.50487758448797	0.746702288358722	0.7569495194113	1.30685398807108	1.00248750492336	1.7409006184605	1.59247135272871	1.03265313401291	1.27913355260965	1.14174731204444	0.838365888892583	1.53242206384455	1.04190723442122	0.951195438941713	0.972983304963897	1.24043333241624	0.733969053889148	0.997512495076641	0.712371261217995	0.91602214991066	0.987619126798298
Gene7416	1.69136529359078	0.786126874118788	0.905085731725704	1.28789235727211	0.733950324849899	0.466538643676873	1.0949142682743	0.856891032325603	0.690895980598598	0.599344206399193	0.626717136088764	1.36047148647386	0.751996428650698	1.12665724508771	1.32255697027813	1.78036823606964	0.777149661917329	1.47624262022614	0.512367069481097	1.14268024051556	1.13551440928437	1.41142984962672
Gene14977	0.681899972678903	12.4756168874404	1.060231487726	0.715514740772304	3.62599353062267	1.82928082602925	0.939768512273995	1.73323789681542	0.906412489163501	1.22319174946019	1.14337813983949	0.769522178744937	4.28514484680165	0.649842343225658	0.712958113712289	1.31332607385618	2.39723095156182	0.688741164040533	1.89611990611774	0.764037025975499	0.726062474168472	0.664771631697264
LZX-CL10679.Contig3-All-g	1.00353671000824	1.00030680842845	0.981000753072423	1.00403412179813	0.992907816768301	0.999693191571547	0.982553960793653	1.02146993261453	1.0053054983757	1.03904971364982	0.996936834307485	1.03777353578109	0.986880801373753	0.984588207893076	0.995526776041362	1.01344310064596	1.03710397293841	0.973430715437533	0.994540218027914	1.02043677760776	0.957858695462347	1.0490113192355
LZX-Unigene24197-All-g	1.12276816614225	0.910643941349594	0.944519177438845	1.02576746035825	0.91326071996459	0.872068304328328	0.86536689291249	0.917506744516804	0.910232589279572	0.982323868552548	0.962662653740518	1.07099055132398	0.934674925137754	1.06473032360467	1.01767613144745	1.09922922176369	1.06261609656452	1.03081168045689	0.863813150706127	1.11066379417916	1.07506350744195	1.02088179343843
Gene3517	1.01058181667253	0.981944744891382	1.00683596249018	1.01877505242215	0.984422309901227	0.882444549358151	0.941732821376746	1.09216429234766	0.996657031517748	0.932320516211328	0.941022485105305	1.02791003983122	0.913306540990237	1.05376887868171	0.97350942952875	0.993319144272529	1.00334296848225	1.04773543383475	1.15941255626186	0.984682669749241	1.09192033845848	2.43064598601676
Gene13796	1.19204244288947	1.12582269669243	0.864521890924039	1.18448797525477	0.858716153803656	0.740584730479747	0.963997021595032	1.60097789382271	3.1775692990756	0.985634940277472	0.980744763177514	1.01436505972253	0.835345240268695	1.94053004505594	1.21897872495587	0.832427842708445	1.25399217698902	1.23001116381266	0.794611510348888	0.887336324690522	1.06076317469125	0.932869803552278
Gene28223	1.92922005957901	0.933324916158175	0.574056400644688	1.84674651695654	0.847990558498395	0.601219068359374	1.24310850711829	1.21863029839151	0.619045206256331	0.909217356709342	0.800990294042129	1.62383041295647	1.04757131763087	0.902456015057273	1.4387752963284	1.6372821730784	0.952428682369133	1.65804947910057	0.637062487506093	1.25002862158056	1.37355689498815	0.941095739294371
Gene3761	1.00134301247548	0.998656987524516	0.87696870822581	1.0102225575687	1.02354551232708	0.880842736327558	0.898080418571308	1.0042285478145	0.907767429012891	1.04566518327663	1.00850672407736	1.07973032197715	1.00544051229046	0.952928983352914	1.0026273514019	0.912864878083542	0.961761786481976	0.984246135156369	0.911696047723767	1.01201785087088	0.921593066763431	1.11281071437261
LZX-CL4802.Contig9-All-g	1.45183470697311	1.05424278060249	0.188373172292846	2.56568224963103	1.06050254488241	0.411870942138069	0.155596594841072	0.405401868975173	1.38279448461968	0.652537137805765	0.860448913627186	1.61903423614691	1.40651054570963	1.81829136183529	1.23483890786954	0.373188093779271	0.928311354789012	2.52220989850925	0.265423437200064	1.07642649769181	0.418756571229272	0.945757219397513
Gene6369	0.985275241512573	1.02404385295173	0.985779675073673	0.981164736689086	1.03722264800959	0.977730600767087	0.968610877567325	0.980859675719946	1.01906130454494	1.03835136503937	1.02888943257421	1.00942119741493	1.07052029533928	0.988741205831753	0.967812108888878	1.01107659856783	1.02542477487053	0.967531508152518	1.00556763086824	0.974490997310429	1.04597005114787	0.994432369131759
LZX-Unigene49780-All-g	1.01276108958788	1.07179631262495	0.853662529611321	1.05619272344233	1.65032572967404	0.906104102565857	1.00311539362056	1.06452294503254	0.993229952640381	1.07671375255905	1.07024569096521	0.964438908459886	0.858934096328729	0.877459032726548	0.996884606379444	0.86981650279235	1.04208516343415	1.1240154933399	0.766597010604681	0.95176310056232	0.833984437181528	1.12588005832291
Gene12345	1.21830862413239	0.990719492429784	0.978159576474533	1.24622731684938	1.07920486442943	0.882462753444457	0.952092388863162	0.987669979197323	0.965517005117803	1.00152594099089	0.998474059009112	1.08561801199103	0.937363235757787	1.02039171855841	1.07272927726934	1.022966126014	0.965910093009303	1.13593364233996	0.9551280225151	1.13141053446119	1.14697249988556	0.980583724069834
Gene27290	1.27444334435757	0.7333479893701	0.793436074775833	1.26856129322363	0.76688203669378	0.60186431767842	1.08099373972271	1.17708685308813	0.905889698959387	0.769605620452951	0.688798001850294	1.16235711825937	0.929806275615769	1.00917811597094	1.13184822968651	0.99636823649671	0.786159685579879	1.28857320604177	0.709557979270344	1.00363176350329	1.16476952419303	1.33733470139619
LZX-CL193.Contig6-All-g	1.28065351651988	0.585786247208927	1.18260341557563	0.974454021971669	0.633671485208344	0.516311019257022	0.973056511644207	1.19875855834685	0.699869470070109	1.02491000995834	0.975089990041663	3.61514978205228	0.76485223730592	1.45163468134689	1.31372076450781	1.50067657050083	1.06673269429041	0.843881983588436	0.711255207759799	1.03157301203395	0.844688573286585	2.8364778776619
Gene5425	1.2279786786459	0.976561740400238	0.95832534156315	1.23765125095092	1.17672019452107	0.745300735422748	0.959468700020327	1.08888485526616	0.785200034082974	0.9210547372593	0.999269699464324	1.00073030053568	0.90654175500801	0.894309100829802	0.912442262868302	0.95185566983896	1.14678763433249	1.26780798502459	1.21928330385551	1.10253574087148	1.01805906689168	1.21017906892554
Gene12752	0.951416107429166	1.03322793008837	1.01411669127606	0.935789692323325	1.0155871921741	0.996383981946538	1.00361601805346	1.01915259973808	1.02472664397431	1.13716217874769	1.07253137199527	0.988264416452221	1.11986591807157	0.943789662919351	0.925347354009834	0.954433802113194	1.0399102048643	0.987875909001582	1.05239869621758	0.98951945071164	0.959290641950635	0.981664242220911
Gene5632	1.00693963892884	0.998182140999619	0.969316036139701	0.998905267925974	1.04364533904937	0.985125372965149	1.00922769997455	0.99735174923714	0.967650892178031	1.04193377631783	1.01823727029103	1.01178598219043	0.988810753748027	0.961868587244381	0.968589125416972	1.01898954927937	2.1253964555311	0.970450814248695	0.939784127475803	1.06977497076372	1.00109473207403	1.01115265251741
Gene267	1.50817002670052	0.999381939410498	0.870602463346116	1.42406005773157	0.975844784086876	0.56838316788577	1.03620727585075	0.895371227592368	0.769204544909637	0.829651101567547	0.833766715869921	1.17588757388093	0.915754298556199	1.0006180605895	1.04587238688848	0.987125391363895	1.14876087996445	1.4403915235081	0.550802800423292	1.09238996156319	1.1696607920474	1.15455052360824
Gene15321	0.994348221609008	1.0532511386536	1.00919105166946	0.991365345734866	1.00097341552939	0.996711767594193	1.29440577947879	1.53688738690589	1.01133674977701	1.02308029783004	1.03523365676105	0.992694010920913	5.82689550489804	0.993059255663502	1.00921164213072	0.995605748880057	0.999026584470614	0.992298223169462	1.34149223876585	0.98696265696415	0.98696265696415	0.98696265696415
Gene25894	0.916856196904936	0.964826889030911	1.12182933510344	0.810760652117806	0.952492267960353	0.777423958714101	1.03454563485693	1.01698220637573	1.07257186548061	1.12605329255419	0.959599094751521	1.0277325338207	1.22678724552554	0.967646711797058	0.87848764022565	1.13033269909651	1.21072915051332	0.845479963994617	1.03972671517627	0.983017793624269	0.95846103613439	1.24259119756086
LZX-Unigene18516-All-g	1.0076700045015	0.903551751902984	0.89768941948091	1.18130270958702	0.97599155524185	0.851675878761724	0.992329995498498	0.964795781866203	1.52025810344558	0.952849153859106	0.961663647837787	1.66068890691309	0.909880809570448	1.22791065218888	1.20542921995787	1.03748267765939	0.953928286412006	1.27865478684311	0.901579347485925	1.15953526639759	1.37769519798219	1.22451628650587
Gene20910	1.00597501314789	0.997995468667337	0.99973468982293	1.00003883164112	1.0309572600038	0.991067184755554	0.988720040275909	1.00353044317608	1.02027250605623	0.999961168358884	1.0012736575554	1.01739369379254	0.995297236899919	1.05474128407156	0.984761611477433	0.988779367456173	1.03973797371413	1.00972127710121	0.986033759120917	1.02632657747199	0.967524060688914	0.985756653095382
Gene12437	0.998480802948815	1.03128349436468	0.957019869608252	0.946497733853717	3.1743742494897	0.862973771382401	1.42824743041238	1.11733907114216	1.02770682341222	1.06808277212532	0.942448430876741	0.915192381710202	1.13794641834654	1.11894391023735	0.89836988073213	0.894799552983991	1.05823246644715	0.879685772496003	1.07667104230798	0.92567649460362	1.00151919705119	0.893606461211641
Gene12271	1.18082900157086	1.13781851878236	0.57856989217061	1.06599909749807	1.74437312443612	0.786337784473487	0.920199700036223	0.886448158993159	0.978815521528499	0.956926467090095	0.818269449497823	1.34950606532593	0.859907911963097	1.20842189309425	1.02833184409386	0.80931807028604	1.39880094785013	1.0211844784715	0.690907216923366	1.18956492838157	1.59982626434236	0.903839511086135
Gene40352	1.03949032953536	0.971438408659447	1.03148019925641	1.04924656393964	0.970390245443042	0.970390245443042	1.19419941110322	1.01104522315738	1.02768653259159	0.970390245443042	0.971583583483818	1.70037771643966	0.970390245443042	1.03451954966052	1.01284286496946	1.04882920492258	0.970390245443042	0.970390245443042	0.988954776842622	0.980881783750638	1.09819393129516	0.970390245443042
Gene53852	0.968321284878936	1.02998494445702	1.10343213229065	0.984193628769597	1.01486166069399	1.00816992152258	1.0060909626439	1.09185438121355	1.20623415710316	1.06769563375119	1.07215556764746	0.988700207849514	1.12602958159987	0.993909037356101	0.943393869881953	0.953871212034312	1.08461715534418	0.981827052107489	0.968663309302092	0.92890168096876	0.958330713255177	0.985251409646653
Gene53851	1.00430036480774	0.999915624816782	1.00008437518322	1.00067503467256	0.999318050953761	1.00108488468909	0.995727505023917	1.01350435927436	1.01489589871711	1.00838254170803	1.01191379699563	1.01428094890802	0.99242665663289	1.00162729349101	0.99242665663289	0.998038534908723	1.02694816472304	0.99242665663289	0.99242665663289	0.99242665663289	0.99242665663289	0.99242665663289
Gene3819	0.99846338941662	0.999050308307491	1.003170835475	0.999507888374175	0.997783060059486	0.99959705283175	1.03379869271158	1.00224314129897	0.994332248871233	1.00338215756797	1.00167826957494	1.0052675434596	1.01588198359284	0.997401604005594	1.01204741827837	0.996505410338313	1.00040294716825	0.994332248871233	1.59479732078577	0.994332248871233	1.02661599976828	0.994332248871233
LZX-CL47.Contig3-All-g	1.47858905636337	0.918813955227949	1.02607812564685	1.3665740272633	0.947700057244075	0.909375686171614	0.920599279521093	1.01563343124054	0.984366568759461	0.927344569753162	0.914972904333513	2.15632184354847	0.950375960427617	0.961356702336284	1.4002189569452	1.62092098715734	0.920491245890824	1.43895997427063	0.926772948313548	1.42792516004235	1.15226268603431	1.24818866213823
Gene18047	2.94699846695886	0.811146352060686	0.96628686992244	2.9571519772852	0.752566815956804	0.734674992900857	0.745397226230455	1.17062658010405	1.04748199180074	0.770504556904165	0.744250870485512	2.18936759430389	0.815213131372407	1.03371313007756	1.32541680289565	1.28723966172487	0.74413533919444	2.42278780293352	0.800865105439235	1.84243639496073	0.954591030787935	2.36843562395848
LZX-Unigene25639-All-g	1.35519532770475	0.914597682573785	0.995770470850125	1.30349979612767	0.857386757704327	0.697793631597941	1.02834984210634	0.89681577814386	0.773789181298128	0.802980087338591	0.809076880421334	1.50782892083218	1.003647004617	1.09718057583975	1.16888269669911	1.43277745446264	0.918370499477698	1.18321957997168	0.823036877463766	0.996352995383002	1.40792189962119	1.07707502163024
Gene3580	1.03578543117765	2.74971064386307	0.744304131951012	1.12326340634783	1.47347509292639	0.827395772645446	1.30032838153325	0.780753012189882	0.964214568822351	1.29396948882517	1.10542933992526	0.790542257900282	1.56678828130737	1.31036801171558	0.737034523634381	0.87994200819979	2.24617121932188	1.18381236700954	0.936797121197997	0.946379781361778	0.720033421566851	0.695399990638866
LZX-Unigene22118-All-g	0.974331161811645	0.993429525965562	0.984767951531276	0.972302850537471	1.03901651064438	0.971388230463423	0.992330212092395	0.997016197499859	1.06410328669509	1.00070783749077	1.00546640309215	1.00709984740746	0.990426133205411	1.03395329077928	1.04047101483795	1.00043446787937	1.00153086611226	0.958455895665074	0.999565532120631	0.975967032243792	1.03815282280212	1.16490217682084
Gene11871	1.47101113607975	0.875322610467113	0.49387661914986	1.35527905149303	0.779915538151193	0.640778550217711	0.710646617126834	0.865789390514018	0.740371313353821	0.714500279707303	0.741971032946635	1.4179548094259	0.776829550201661	1.06003417468371	1.12809346046491	1.22141554906067	1.10056161398727	1.44163374724209	1.0365046086329	1.36384531608145	1.19874222706841	0.963495391367097
Gene6360	1.17012731362093	1.03214331565577	0.733522666366993	1.23688632055154	1.13814682239701	0.723908335169461	0.928386571319189	1.00060497155345	0.89286632707719	0.977931533179309	0.970954215936439	1.11194861696316	0.918792129062087	1.02493584591643	0.992840925681715	1.63235970497642	1.14474129124216	1.35514831874373	0.766954022970081	0.999395028446548	0.937203710515028	1.04550714312654
Gene45042	1.5752151864742	0.90560102629676	0.884355285705247	1.49566781528923	0.893792086904218	0.575861449488055	1.27844451746354	1.09439897370324	0.635665178077142	0.70211178861536	0.73803612352503	1.15783964819006	0.8760735726159	0.847199059142307	1.17566669562944	1.3992056123996	0.878048546350338	1.60735463960309	0.723079659805424	1.34877590728609	1.33091358574047	1.30368466778825
Gene41924	1.00002973677215	1.00205685236641	0.999970263227852	0.990542267474571	1.00395378827115	0.985983705362788	1.05859614112383	1.00411015525095	1.00855306024247	1.01548180997846	0.992424770253513	0.991516405541226	1.00219175362436	1.01898732344573	0.983972505694288	0.990576219113852	0.993918840241766	0.98592449506503	1.1007538727027	1.0228954712111	0.985865324595088	0.988434737833809
Gene9674	1.18247799891432	1.16324931233574	0.82502653168146	1.13259305801802	0.997973847041067	0.779002431409714	0.890053973341438	1.00202615295893	0.862079743960814	1.07031088908936	1.03252156090127	0.937951889081315	1.21550884149455	0.946600243896575	0.9228640348101	0.969382196600869	1.30328163274235	1.12513803062011	1.10945967165484	0.87017981056035	0.921768953222046	1.1502906442717
Gene5454	1.20721367671915	1.00903206070566	0.690747476587905	1.33582548715486	1.88130738060369	0.589657962703795	1.03779904097953	0.961090117258254	0.881189351171494	0.864082907436684	0.825783221654664	1.17746887566669	0.812917083293319	1.03850739569406	1.02364742448486	0.990967939294343	0.874224007370631	1.36044511295138	0.500329722509773	1.34872058953847	1.17575192441588	0.984410338454746
Gene363	0.753681917483021	1.0966069764499	0.784359803517941	0.755059489242742	1.74833301674428	0.842159322892911	1.24293416733474	0.841594966054773	1.71300838773174	1.22247792351289	1.4935756670055	1.01368628062747	1.35821810420868	0.911541713225721	1.78254504193339	0.810515047858949	0.986313719372533	0.798371650704612	0.884069531025993	1.30141744290689	1.07020370911843	0.706926640716273
Gene14994	0.950568425984116	1.01686475801957	0.997432987124565	0.954559153263023	0.96785214919259	1.07129094471479	1.73407829241352	1.03191890583739	1.0435169433791	1.13179661107387	1.83458284355452	0.957744309731832	1.86781974749838	0.94972863037454	0.95931524408382	0.959604615381877	1.00256701287544	0.949000804372101	1.06338772801583	0.974600208363454	1.0054770402025	0.943898047456495
Gene17773	0.997926153933879	1.00390983281405	1.00207384606612	0.920082207783738	1.06120647822209	0.836350301987165	0.950020150412214	1.08042665663763	0.925931581840433	1.04339519101363	0.941648939748	1.00511515265296	1.29778196755365	0.920003200297243	0.955783369401404	0.94405138380846	1.08295739165679	0.918069265436959	0.977898414011283	1.00387279355592	1.21206196476917	1.01859138795527
LZX-Unigene25641-All-g	1.36761076264286	1.14380155980797	0.900517894428343	1.24660318581638	0.998461311754863	0.850141295138322	0.915399435860904	0.985886892615453	0.861768522151654	0.979529010734744	0.935578183875376	1.08985841070475	1.00181058029416	0.996359084703066	1.05529751747333	1.22413638934976	1.17202275823006	1.23894238755272	0.880449006452877	1.21371484605654	1.00153868824514	0.813736495716193
Gene3290	1.51478193898561	0.812162512811648	1.19837770908857	1.15266043677098	0.788832500374545	0.706730928238554	0.958009381498188	0.846258803887422	0.748963812183718	0.963488520886517	0.853029577822955	2.01590927140095	0.942004688878001	1.38956740983264	1.25244957413306	1.22953602958093	0.953921923828987	1.03651147911348	0.741906125123047	1.0918046984704	1.27042037567049	1.26434251961858
Gene6127	0.99981024026657	0.987513973235681	0.891822606101368	1.00018975973343	0.930762714421602	0.872128827823768	0.983045956466549	1.02322287353536	1.17166261826092	0.914178506739876	0.914253221465189	1.05748457110289	1.23136762361229	1.11424551543202	1.08698671770901	1.02250398365591	0.955752736575459	0.939672392850526	0.973199201877331	1.65475407247322	1.32270221055759	1.05656094023437
Gene12243	1.22006470211543	0.856387345964878	0.686622294353802	1.34745497942966	0.591316914064208	0.341606728831282	0.823063101898666	0.863672060819186	1.44875004768758	0.769870995689093	0.770574432009398	1.08785992235085	1.48150504432318	1.11647759972966	1.61406762571388	0.709020880230539	0.912140077649153	1.18589212382922	1.16491670604944	1.23503558147492	1.57397748791861	0.751613302533478
Gene2238	0.994818183961245	1.48353949993997	0.898736188257516	1.00948575449157	1.27283565785628	1.24159732139861	1.15924392844618	1.63924863177296	0.847640213720926	1.33727301384741	1.45463507466246	0.943835019303084	1.11276823445377	1.0705032640903	0.869264282882368	0.835981916319074	0.984473347000378	0.93195100883465	0.992269429683083	0.925545845463928	0.958378174768849	1.00518181603875
LZX-CL10435.Contig2-All-g	0.987664013474409	1.01670271055112	1.00042179139288	0.999578208607117	1.00278514433364	0.975814998438002	1.00476320827732	1.01694253159069	1.08885999808701	0.983739470878875	0.996289900167757	0.985320656518735	1.02489462141424	1.02314783222265	1.01325264709555	0.992453848861477	1.00442668656024	0.998442139061425	0.987561694138633	0.996166183175242	1.00974285701185	0.969023313507729
Gene2424	1.36579832989561	0.943151252973175	0.685520842435977	1.25024909680392	0.792824119697753	0.523730664326292	0.729303732453778	0.908079155502723	0.719296848591427	0.645442643371506	0.760211167417635	1.55743917920464	0.924946046220035	1.11999043411061	1.05684874702683	1.24084025088965	1.16848497688781	1.12588779058385	0.648377563637327	1.33554863067806	1.32617527153544	1.12364177565639
LZX-CL6751.Contig2-All-g	1.007793980597	0.999057574784888	0.992548796712949	1.00541909857782	0.991947267633741	0.990883951176502	1.00425724721619	0.995480404466608	0.995109089640452	0.997113604952149	0.998766520855665	0.993856576534082	1.00094242521511	0.993286045492432	1.01495547513944	1.00325185451305	0.996275004272154	1.00632762892762	1.02815052330801	1.01167175187489	1.03856768561031	1.00888981971016
Gene18069	1.49254810491485	0.980752871584439	1.05694585676586	2.59330245353396	0.990853705924748	0.976762841332821	0.991262222838194	0.98773961626752	1.00873777716181	0.981108187742052	0.975847910930613	1.01280849726928	0.985412810410306	0.987298664801613	1.06386522054083	1.75152661528055	0.981167703017333	6.69507161537067	1.00949217084339	1.84288965709058	1.317524700106	0.972259176970114
Gene2960	1.03986891896452	0.959932061435931	1.00254711553406	0.999058123074443	0.951233543657129	0.876591755777195	0.967631214897084	0.968012887935247	1.00094187692556	1.01699142388876	0.977036386926318	1.14602269689652	1.06898196372533	1.05835569483654	1.0497890999552	1.22141272182942	1.05974182304203	0.949512076610081	0.93481405762204	1.02421045260166	0.930747404137811	0.992088833243935
Gene10891	2.7035869457005	0.982170156854892	1.17826274569739	2.62135571619733	0.989749006663461	0.979203255140824	0.986113710947918	0.991537532786256	1.00272286657695	0.988811547072652	0.979759756165094	1.24634339442401	0.994449392390915	1.00333347512971	1.07823772915594	1.51417801255156	0.981542016914497	2.23403346287537	0.997277133423045	2.285532516488	1.03571706806459	0.996996867661104
Gene22136	1.00003257877926	0.999967421220736	0.985167252932931	1.00751395499348	0.999819403611829	0.975855898196334	1.02685191016898	0.992073638790257	0.970631145116241	0.999401389610572	1.02954703636861	1.01847437229278	1.01269072249526	1.04173967332592	1.00955969813862	1.0104547108032	1.02166188314994	0.999828489724384	0.992095111313673	0.974653341941791	1.04601861349855	0.973603671767254
Gene35583	1.03213534122914	1.01440202367146	0.977177026240701	1.03748743695971	1.01606715983103	0.98215477072855	1.00008544035579	1.0208377154306	0.938549705340219	0.999914559644205	1.00509343434357	1.02186622269029	1.02133892068165	0.953722443608971	0.982376873333441	0.995756870284622	0.97787605015081	1.05053258911584	0.92223308758473	0.988412665732076	1.04632356858038	0.949818273073278
Gene35582	1.01875986511905	0.999507891365932	1.01045120975521	1.00896951949106	0.99874347109848	0.99940369519399	1.0000283234629	0.99874347109848	0.99874347109848	0.99874347109848	0.999971676537102	1.04715429945264	0.99874347109848	1.00491284144286	1.00584923103963	1.00311158232418	1.00179070437366	1.01815974451197	0.99874347109848	1.009541555102	0.99874347109848	0.99874347109848
Gene17845	1.00617401316231	1.00095794075058	0.98626343439259	0.996411283671828	1.1023855898404	0.998160736504609	0.999042059249421	1.03575215267525	0.974423156164114	1.08890042875845	1.00430575809191	1.00780776280527	1.09103247283168	0.986026972751271	0.970157388206234	0.985057297048867	1.00959302202215	0.983997472177646	1.03277899552006	0.95333526928826	1.02306543263389	0.986079905703571
Gene48114	0.928972696070482	2.49198854182147	1.05964966640285	0.936933548007764	2.25916354458816	1.56682721685751	0.976045132441677	1.03054343503636	0.940308381558252	2.33780230269373	2.64731606120381	0.991411709347929	1.71419110856707	0.963260604456883	1.00109062156268	0.917223141202354	2.65027791931218	0.923114809286063	1.03917028448038	0.998909378437321	0.913229036488423	0.913229036488423
LZX-CL1234.Contig2-All-g	1.48503460927482	0.832257442398155	0.970072183985013	1.34012510401977	0.83373215426705	0.830848709597445	0.836195301910421	0.835254585201979	1.02992781601499	0.832107229740439	0.831870446342995	1.77900437937756	0.83758756044594	1.33619619760509	1.0634403977751	1.07843893514062	0.835921291576113	1.28126569606323	0.846743672505466	1.5010728351312	1.27094324563834	1.21000526140556
Gene15395	1.00641115785451	0.976845247788005	0.893923749104158	1.01095557495904	1.26577963535788	0.833981401856427	0.959033658342649	0.982803119010929	0.984275980901712	1.00204577860229	1.03257990849842	1.09035110086358	0.909549408649614	1.0491304424588	0.997954221397709	0.98108540253864	1.13554487210151	1.05342280618737	0.979991688241957	1.03865226758006	0.951988061821769	1.06233784834192
LZX-Unigene15046-All-g	1.35724179364648	1.15847634093282	0.777099842171883	1.26898253036029	0.89613230030459	0.849366551820022	0.782595970190524	0.933712442012172	0.736034439742745	1.0543543713818	0.973552531457033	1.27650249497009	1.04814964719858	0.932726780398676	1.04914889822109	1.23561637389242	1.35805661577536	1.11650601680289	0.621190813953045	1.00205235883937	0.889016701014549	0.997947641160635
Gene6655	1.14830446056569	1.03956927621204	0.761767911899126	1.05880589739167	1.55792289305488	0.529518074827755	1.13499769105523	1.034803213366	0.987850235274613	0.834199972909913	0.854043525977519	1.36329247779015	0.871590961576913	1.19558619285774	1.0004063220173	0.665533319092897	0.80497729106086	0.97391705741987	0.9181307777333	1.09292639063313	0.999593677982703	1.38894687538243
Gene3536	0.87785649985176	1.11988593097732	0.911005747446501	0.888183750649036	0.953382226483904	1.07842244182638	1.10312180631199	1.05647816255111	1.00084251629081	4.67690615103054	1.0786892258815	0.945353264464044	1.27377356830355	0.999157483709193	0.927130535853096	0.943161180676327	1.11617943988518	0.895788743196375	1.65711607143304	0.897500905408816	1.08951351121912	0.918641370009433
Gene31834	0.997357280441153	1.00262163730133	0.995751861419951	0.99306135149463	1.00537097399283	1.00276197474063	1.00052310188916	0.999476898110845	0.996474268874431	1.03270498776545	1.02473044093174	0.998855074254703	1.01195976954884	1.01797644331632	0.998642689932943	0.993755003586005	1.00067346908389	0.991587840157583	1.12507469677775	0.991587840157583	1.00764772092888	0.991587840157583
Gene60725	0.9974286294575	0.998525297403674	1.02502614883821	0.992810405854036	0.993532962813538	1.0005667366303	0.99713773456687	1.0068180317251	0.995539839659548	1.00766270580438	1.00190450897527	1.00337429013126	0.999433263369698	1.00858050196772	0.994210451612167	1.00568687465719	1.0172755534834	0.9888218922522	0.978232452600919	1.02071788273205	0.994076027843724	1.01519272379586
LZX-Unigene15429-All-g	0.984448622814391	1.39338541113583	1.1331238273913	0.720169660644069	1.77225913705815	0.810001240012515	4.29632610894189	2.56991898781282	0.862818336132581	1.43658918306205	0.949055660332495	0.807048079503917	1.80871806973145	0.928127186768414	1.03232121635918	1.14529952038806	1.01555137718561	0.720783854212721	1.01736555322493	0.891898863265903	0.791693614757503	0.880332356038059
LZX-CL8489.Contig1-All-g	1.06384825604805	1.35229578056033	0.250448385239839	1.1126189988623	0.765793091236015	0.117415735745141	2.91193057145135	2.07281697022313	1.13050419897966	0.395011991884837	0.462392310783964	0.525569437614957	1.67431871071225	1.32863179917392	0.801379822836841	0.972159062121468	1.44431807780767	0.955468518316036	0.460091005166575	1.40867722913366	0.458619318234539	1.02784093787853
Gene13055	0.961275716576921	1.05643122483851	0.930175469324502	0.940842593529923	1.08060874041647	0.962740384559844	0.999479517932287	1.03469674282303	1.00052048206771	1.05623927592709	1.0356182429642	1.00991759571087	1.30532164566667	0.999282461831767	0.977788253358531	1.04500548504967	1.2845046900961	0.936237518518328	1.1725539075228	0.980215391546763	0.967636161974574	0.918688783194861
LZX-CL4578.Contig1-All-g	1.21216912894949	0.937057451929864	1.12745773474624	1.23086852224985	0.773015132189527	0.685458563968912	0.863133760902405	1.16478770999093	0.719075779876389	0.768764144416902	0.803899321076421	1.10914071486895	1.02244557478008	0.96241037301573	0.97755442521992	0.910239668540227	1.18660240243339	1.11592192266604	0.729283722409592	1.2469089709935	1.0295807354764	1.25589370878988
Gene3725	0.909414515752352	1.36443243472789	0.956657981194474	0.939754758564546	1.23550753519958	0.859625118906833	0.855906791957114	0.952439339153307	1.80389303547742	1.48529751541532	1.31464675181697	1.39716127752795	1.00444493919311	1.43489040825839	0.955881999722022	0.833897302099745	1.32560801992367	0.93088958373471	0.795358835810969	1.05890036712578	0.995555060806887	1.19648073328367
Gene113	0.845765879376579	6.25398090618261	1.23196271292558	0.832651220404098	4.37949833134424	1.28521053909276	1.05579791453436	1.13675540788913	1.00740030836101	3.33051306985617	2.82392626600742	0.923182274572697	0.992599691638991	0.838895263415441	0.871525250087549	0.866147795939178	3.62298338024168	0.790202847461317	1.40607695439555	0.940301306993038	0.854793517333073	0.820058850974113
LZX-Unigene61004-All-g	1.0437384474825	1.00951380234605	1.00168977003948	1.03191164276329	1.00717295240733	0.987405734289574	0.994659299482555	1.03694791178333	0.974083994605764	0.99161081982204	1.00545637050761	1.0503352559386	0.989147560903852	1.00205748603007	0.997450592477102	0.998310229960516	0.995062880263824	1.01113479404296	0.947926357261469	0.968452725917769	0.97870341233669	1.00178262656875
LZX-Unigene13649-All-g	1.94867759513089	0.961030590392887	0.621852412415545	1.86343794046168	1.16574638144584	0.537489947320607	1.17634049179616	0.859820367488013	0.546911924980162	0.770761803838957	0.779665304423976	0.992281374813097	1.01825044927926	0.723550547749972	1.08109599695827	1.90440248134668	0.812663265729733	1.75527112807778	0.894551610558497	1.47449270155374	1.10082609275718	1.0077186251869
Gene15459	1.04087607713541	0.998153626314127	0.731710295605866	1.10872402560458	1.10923918986602	1.39496114154804	0.76153947517281	0.998938263935443	1.0611795967945	1.02624245632878	1.08797941966697	1.07684058269878	0.965170719569052	1.00106173606456	0.898998045708575	0.961332411889348	0.763935470373026	1.24323233187725	0.837041073268218	0.939258148186687	1.20547115132275	0.794784196628932
Gene2483	1.03195032718229	0.961460538749221	0.999449871728678	1.09667354429556	0.946802253393902	0.944995466484427	1.00055012827132	0.93120724505801	0.931909412393985	0.930809673515936	0.927430035959173	1.31746132933019	1.00728152396638	0.942977224974149	1.04101382220468	2.66233451000986	0.949874467529508	0.997691746861406	1.03631652662615	1.20055978745907	1.03097334040968	1.01575003921228
Gene3786	1.32908842882374	0.914048599783754	0.931043815975093	1.16182539299718	0.718492266326077	0.795064590995746	0.671235851197515	0.838025468180587	0.657234452724376	1.18737990516385	1.30961923023087	1.05090882303281	0.811457547467096	1.0312129903112	1.22058681005489	0.953136463442754	1.09392074444966	1.13718771416952	1.33606856970604	0.968787009688802	0.96394700274244	1.2647586797706
LZX-CL6767.Contig2-All-g	1.34244959522618	1.24537369249131	0.801853496437373	1.2791856045784	0.923391698202694	0.948639767518179	0.807019829355806	0.937430288041193	0.770683957991414	1.17055838387568	1.21908649214688	1.01528438225157	1.09803088911615	0.984715617748431	0.977170814720786	0.983197574731372	1.43908461462911	1.28682924449816	0.924382493236628	1.11658357932874	0.779968706017008	1.02114172293047
LZX-CL9720.Contig1-All-g	1.01917618142878	0.961224030569246	0.76662683420701	0.988538402380572	0.941692897774648	0.831160589163991	0.901535382372599	1.02526254726315	0.901412640625877	1.08725423085096	1.19577944114304	1.11430418541841	0.936002959537068	1.15032707931408	1.02047228394665	1.04902669543832	1.23873432484249	1.00108017158651	1.46403723561854	0.976848295166662	0.998919828413486	0.906554244697817
Gene31361	1	1	1	1	1	1	1	1	1	1	1	1	1	1	1	1	1	1	1	1	1	1
Gene29903	0.992013834267758	0.994462082613935	0.996490723451819	0.999003559175644	1.00201589840663	0.980944490815505	0.99005656661815	1.00099644082436	0.983991844441638	1.01133946620265	1.00922108647092	1.04870246961675	0.990655155187124	1.02121298966323	1.01852056812445	1.01719844940426	1.01785683461366	0.974882475062322	1.00677326574156	1.02235557436889	0.969640552960034	0.969640552960034
Gene28837	0.909489113596765	0.715887337434063	90.3912271038846	0.838078270920333	0.93031263668196	0.624465961342248	0.732837958323426	0.94329061808383	1.03544199543848	0.881425033330736	0.766344928045518	1.70705309922299	0.749836599538974	1.33121502179687	1.05685315993253	0.964558004561516	1.08587898326515	1.05892415263737	1.10037154276149	1.38798310791884	1.39758506911241	2.38942455928612
Gene43345	0.999979653173581	1.00791645010452	1.00341531702073	1.00021963756219	1.00393577507105	0.998735504710512	1.00002034682642	0.998735504710512	1.00365715628096	1.00327658530565	1.00119252074632	0.998735504710512	1.00143350619116	1.00181845203796	0.998735504710512	1.00310358109437	0.998735504710512	0.998735504710512	0.998735504710512	0.998735504710512	0.998735504710512	0.998735504710512
Gene14280	1.02226517628864	1.20751028987108	0.915982887588671	1.00485501446366	2.49632483576049	0.796344676248044	0.930885341336953	1.05639314188685	0.96097090861636	1.39205929381254	1.21262823430196	1.25657261694444	0.934032263393634	0.983694557739947	0.966888023312111	0.775145943444272	1.18931481485069	0.94121334248476	0.80913850734897	0.995144985536343	1.07534456850086	1.03991884152661
Gene11090	0.959440752028826	1.44527311470419	1.02116613306745	0.95907909719589	2.55048351097153	1.05076813462199	0.99576042580279	1.00423957419721	0.990013810151168	1.36898326395539	1.55674364124864	0.976115535810823	1.30601246360667	0.952593759846228	1.11604275749548	0.955896045969119	1.07775661012717	0.949662294189865	1.08825921933688	0.990906899130849	0.949662294189865	0.978067922755323
LZX-CL5054.Contig4-All-g	0.989330981296179	1.43396844069838	1.01937399690101	0.986146135636799	1.58824287333456	1.02569854931372	1.00066857544868	1.06361306381764	0.988711009669473	1.31023495197203	1.32774110956382	0.999331424551324	1.00867286189259	0.977298380717829	0.99513209530687	0.981049214979547	1.26708019117612	0.998544333402475	0.992930044882042	0.995388155720179	1.04724752759088	0.974290890264022
Gene262	1.08285897213219	0.99682354129753	1.31160993392571	1.20554259410215	1.09926443525774	0.930391760538841	0.74496457955769	0.720586711087231	0.888450528923854	1.38536853362131	1.40338826062009	0.90899226565378	0.791187327311561	0.95948053359111	1.04006315082155	1.00317645870247	1.22996406908033	1.22978101674802	0.652979197397112	1.14103917461631	0.78609249649485	0.817447792284482
LZX-Unigene8710-All-g	1.00195586271841	1.00026437247565	1.0029009914547	0.998965147119897	1.00342118273126	1.00125097221669	0.999507761437101	1.00086973547488	0.998223577899089	0.999735627524352	0.998223577899089	0.998223577899089	1.00092019645173	1.00928604111862	0.998223577899089	1.00040524405493	1.0030522798345	0.998223577899089	1.01732058865608	0.998223577899089	0.998223577899089	0.998223577899089
Gene30059	1.74265453595107	0.611412412548559	0.996695454986062	1.6144319516193	0.68336319262643	0.532211072556843	1.28613427686159	1.00330454501394	0.573146191798744	0.583335679419976	0.516107091433454	1.38542994538343	0.689688063895137	0.888498332013292	1.10125610847988	1.59347469976679	0.751740754175014	1.69528209603612	0.943136198889008	1.4757504047258	1.27976817128613	1.31624497505309
Gene26262	0.930568390339106	1.14808321173412	1.04465399662136	0.926278045475995	1.20638775376923	752.628804224446	0.976311660306707	1.00209271555365	0.996939375281656	1.13244988533612	1.08359719067157	0.997907284446349	1.04069099330979	0.929236828707634	0.941166246679796	0.925352844995997	1.35079300632541	0.934807399219419	1.37233228078406	1.10387615378246	0.991934058014296	0.944408730687044
LZX-Unigene14547-All-g	1.2794537531009	1.2897545216116	0.715815868377184	1.12837314944627	0.933744470339381	0.776674133532851	1.10056302629159	0.986953641273804	0.78005291421667	0.98359277690345	0.93031956009956	0.90586320315918	1.38710873375364	0.810399547650265	1.00842021152897	1.68714797899775	1.32431791026689	0.991579788471033	0.833467782023359	1.08541628019572	1.21637876209133	1.10246930418155
Gene23957	1.31029491222643	0.857612107460959	1.15766439952967	1.12303793639065	0.881328475989243	0.817513046793928	0.928638092432338	0.89933406190282	0.925807267535822	0.915422576192839	0.848335246815815	1.41171225615971	0.899323679005842	1.12920631567096	1.22583121887285	0.97121345314285	1.02878654685715	1.1392425351404	0.870718222938182	1.14504549485642	1.15649194639096	1.42394192117503
Gene16166	0.785069494895532	0.946426252817771	0.823122561837764	0.775311607633521	1.16388324654666	1.72444202903299	1.44291400957195	1.00195595091261	1.24894363130255	1.55760110036552	2.73906063221932	0.909121028640475	0.946233404448068	1.00358261882836	0.998044049087386	0.878886297808546	0.92131153589946	0.791320154804403	56.0665792534079	3.47790374163915	0.973635852304461	1.04789337387251
Gene5826	0.888932325223431	1.4526164611165	0.977348260312715	0.884823916667588	1.56190618142708	0.895750196109889	1.00041210124059	1.07873777495958	1.17772932355197	1.40109410410076	1.27619755447827	1.02750270054294	1.08116648253117	0.999587898759413	0.887831635358027	0.878264712007156	1.37032219562713	0.893796768780736	1.00380989105899	0.905601559614466	0.961027598605515	0.935628532444615
LZX-Unigene13878-All-g	0.883673990263585	2.43273008822831	1.15516923897309	0.896537229553625	14.9755743465149	1.02308056870721	0.95590439703227	1.10272881740583	1.1098482201712	1.35224308044049	1.35032655809181	0.941668724180956	0.991884724742331	0.952713704175004	0.945857113510776	0.859443315851856	2.11675468281764	0.853218766588409	1.06863000569101	1.00811527525767	0.90378773442373	0.906881309284182
Gene9937	0.982396968711929	1.15937622433539	0.662249862811192	0.982218111091719	1.03625805777812	1.40320405958961	1.25319041828121	1.01760303128807	0.782939996327461	1.56908663860461	1.59239255648955	0.775851366799438	1.37523261876479	0.971554370208769	0.761377697902613	1.76922893072728	2.11385471049851	0.918356239844327	1.57138749579376	0.918035617638703	0.738177151026337	0.625942522665367
LZX-Unigene17470-All-g	1.00137785626603	0.999727612263166	1.03951423230928	0.999059926535579	1.0493966409639	1.00920713762914	1.00935605049865	0.997577514471184	1.00741504948235	1.10634329527438	1.0463121240185	1.0122112134629	1.00027238773683	0.997577514471184	1.00822957218526	0.997577514471184	0.997577514471184	0.997577514471184	0.997577514471184	0.997577514471184	0.997577514471184	0.997577514471184
Gene68993	0.927951519958353	0.995772219225786	0.81043529363885	1.00422778077421	0.962849394794523	0.901781974223142	1.4475524837446	1.56400637755762	1.01533761085416	0.923808153513401	0.950970345893852	0.897952569292684	1.2027081961543	1.01382089318372	0.995193587971385	1.01995810723212	0.829457559658705	1.00776230287572	1.07927579740156	0.920289510165299	1.31789908677555	1.56470100158431
LZX-CL10205.Contig2-All-g	1.3182182683802	0.845538066648311	1.1581604897821	1.44534736704863	0.765685326380859	0.615944879657465	0.880108195444066	1.01619585116493	0.754847311087968	0.77345888468096	0.93087015657587	1.42755564591675	0.675762602171309	1.17381370975317	1.03475710233283	1.16118315536063	0.983804148835067	1.3260360282383	0.691425003377129	1.38341082735452	0.921622836374501	1.01793485265781
Gene16221	0.999352020796598	1.06208254957963	0.97032723463743	0.976201723772465	1.14992940662122	0.901476089815221	0.927897507706975	1.05426530838807	1.0006479792034	0.997586257543867	1.05084696523573	1.02846946252869	0.9455301318355	1.01466796852896	1.03441323921126	1.05584192997529	1.09351167144873	0.966738398422486	0.95185759326284	0.992994689706686	1.0758820582813	0.976921977787961
LZX-CL11954.Contig1-All-g	0.986808283936401	1.38932297998923	0.979527335549236	0.999595170284975	1.29940876248905	1.17777786202408	1.00040482971502	1.09274719478727	1.28348149678274	1.13415298808378	1.1937408974413	0.986988264372315	1.16021758751787	1.13803633040065	0.99633450200393	0.971368577006573	1.79756199519448	0.968901506242737	0.971641468463989	0.963709806626187	0.953401940254193	0.98942404744956
Gene5220	0.96648081214716	1.09003299634304	0.967426608140011	0.953309782899933	1.05177663359384	2.68789578316732	0.973852633185008	0.977664853180825	0.958545981653702	1.09363263770177	1.0182041753046	0.929870393674725	1.05437370876058	1.02826419128729	1.0096690761811	1.00280719713994	1.14177013549613	0.95164014135997	1.03328773674988	0.997192802860057	0.941482031790485	0.926476699207647
Gene9151	0.963120001999353	1.14915520851814	0.975467074364262	0.959429136639841	1.17852309123452	0.936334316527031	0.938928919881219	1.01120552238684	1.26525835791021	1.0985741640772	1.09032734683177	0.989251357145167	1.11850698666282	1.01817844919896	0.96505793900314	0.940544456303371	1.24842071488878	0.943509577649005	1.11462425815489	0.990619577324737	0.978541230479047	1.00938042267526
Gene2251	1.0661611144104	0.979950042393055	2.45049732046757	1.13984743703632	1.58468009627137	0.544346307919685	1.05323351838356	1.06310661521678	1.24371370206963	0.90356094920149	0.958048109707626	1.05268660308256	0.715032925714163	0.857136908309571	1.02004995760695	1.52461507228351	0.975434105835211	1.244468363774	0.840125428834484	0.955120895656159	0.640490615343494	0.663507234580489
Gene10831	1.00153718675489	0.998462813245112	0.902794510537412	0.959104373624892	0.943028525199346	0.687100991536468	1.0327093396992	1.13516061385259	1.02145375036891	1.01042349481584	0.954600905729557	1.12069519897823	1.12128058531977	0.977531550572564	0.935833609493245	0.827074802558927	0.88351210256518	1.00290460789761	1.10733436963173	1.0122193882987	0.954532526562042	1.28866807468632
Gene2262	1.02954329263602	1.01326715369984	0.754078467358747	0.996217251929826	1.05917185031328	0.678688653042659	0.920660553219102	1.08504218562205	0.811724722399205	0.941336431281915	0.892603871840369	1.19731230477822	1.01549406626087	0.889864831644251	0.901282318050847	0.871573930744719	1.27463203885115	1.10995352202607	1.01709808414491	0.932805186720141	1.00378274807017	1.35013831043719
LZX-CL10022.Contig2-All-g	1.56521059858573	0.82111196834929	1.04327679804818	1.65086753326811	0.795537874370919	0.66060204102866	1.29305276937786	1.14366142347297	0.588440902416535	0.646983350638562	0.654810670109496	0.950587855419685	0.831126461879418	0.719794721002103	1.05858501008673	1.34925941537542	0.742917858165847	1.7230463802847	0.956723201951821	1.65609162169448	1.26885592108289	1.1633515725298
LZX-Unigene20016-All-g	2.06740903822912	0.789831139921738	0.455621607823367	2.28748811541656	0.448235109617198	0.379473641797264	0.5614256404613	0.653743233376344	1.10566712949494	0.60444713419325	0.49482120361801	2.49681658122936	1.45060202221978	2.32421607474613	1.51444772757222	1.10866469479963	0.760576678973749	2.09138873760563	0.420718176028242	1.00393182192356	0.996068178076436	1.91928485379676
Gene10250	1.04969402689033	0.998892559700729	0.933628566716583	1.15358095323636	0.831507073662477	0.951467430252188	0.923726413387989	0.827118960366764	1.32898197741923	0.917303546685603	0.846882663396917	1.33208952438818	0.796399062956441	1.10529205970008	1.1438381827858	0.729210683978604	1.13293494407599	1.29584700436549	0.804771070268403	1.29736380396135	1.00110744029927	1.06221108672343
Gene5285	1.00344102753779	1.00045365250293	0.999240305728691	0.980553889574516	1.06488736990313	0.882037332778693	1.23050680715531	1.05997574922223	1.1268310536241	0.999546347497073	0.990507834496884	1.1090644404827	1.1849381761976	0.973830162670218	1.0094698119047	0.881107810918135	1.06834119511051	0.998909837907353	0.969364347995938	0.971238081252291	1.02529332068872	0.982947489768934
Gene19063	1.81388357971121	0.48795908579623	0.846436128454176	1.83853142533841	0.547916721262554	0.484899412565452	0.784051329939182	1.51835460971184	1.07203341802796	0.503666384279391	0.488997853446291	1.07251480313888	0.501813985246775	1.36750716458398	0.927966581972044	1.09780869084616	0.491398993330294	1.74305389199977	0.792565852597997	2.37360082852986	2.94501126977089	1.49574936656844
Gene18825	1.15734254296388	0.994756790902028	0.968280981569589	1.14341420027198	0.960455311392469	0.982711497122449	0.913463446824008	0.979096680801345	0.928392572571149	1.00704702568265	1.00370183546315	0.974889361801449	1.00046282058917	0.953067981156003	0.999537179410831	1.57514175125685	1.23693819293861	1.07524205608541	0.942409539028143	1.07983170778821	1.02123621721439	1.03334168880809
LZX-CL6014.Contig6-All-g	1.09766566271527	0.989964533163046	1.00125977384344	1.08616440910979	0.990703159526361	0.989641176689032	0.990259703374502	0.988987401889218	0.998740226156556	0.988987401889218	0.990203609795331	1.1181130134233	0.988987401889218	1.01838890951758	1.05138802404484	1.01637121012184	0.988987401889218	1.07933787410708	0.988987401889218	1.04275422497075	1.03726510580603	1.00762446211999
Gene10532	1.01703042697088	1.01034189727353	0.90749458881923	1.04472733432556	1.13691906578695	0.811750165591861	0.844752259429046	0.926836849616084	1.22383125147954	0.982898189477755	0.989658102726468	1.18767177551977	0.988669437063796	1.19084051504948	0.935741973802466	0.955221122104418	1.24835719143981	1.01100567107944	0.843734969211471	1.20706885908319	0.859376432373673	1.09045277632205
LZX-Unigene40406-All-g	0.985783055980913	1.01476068513792	0.996604115967139	0.983570443516083	1.00774644347069	0.993560331660586	0.991701028994902	0.989924675327855	1.00636529120372	1.02585809882698	1.00852467844903	0.985708498439148	1.00339588403286	0.992994916236552	1.02040394579782	1.02770785777408	1.0352602154955	0.982111014854274	1.03857560778989	0.982111014854274	1.01399796953446	0.982111014854274
LZX-Unigene56761-All-g	1.06048403685208	1.01589789482493	0.360915545643164	1.14580569231014	0.832958123436931	1.42246313204981	0.790477483227766	0.749303100240312	0.884612045312529	1.42067237318145	1.52646484114447	0.984102105175074	0.718367125974285	1.48654632225234	0.9037479486349	0.899549031846935	1.46428269491907	1.16725094404496	1.67663831123644	1.262806358261	0.66671772909076	0.684203473920331
Gene4796	0.956153099346831	1.23379194420482	0.841700150121338	1.00765855182417	1.50186431230634	0.810794239229464	0.764286876625917	0.706799745503792	0.806213361717137	1.23841425232009	1.21699837748651	1.15190407700193	1.14220795380277	0.900089668647159	0.95067894669635	3.18846674321503	1.78183135320025	1.04755661135574	0.750777045668263	0.992341448175826	1.0450031987781	0.830117411801388
Gene4238	0.876601899747031	0.977084573398767	0.97503285040206	0.873903087635643	1.04051867865514	0.778660518326393	0.98573827100616	1.28406864067575	1.04131523980309	1.27279329753227	0.872161278157821	1.02451804024441	1.02850151262393	0.904505721780751	1.01426172899384	0.91886968530911	1.16427164965052	0.971353161684272	1.3476179374687	0.936302064888585	1.64361640416412	1.3997789484446
Gene5415	1.08571931688021	0.978884964422186	0.35685522319895	1.15108451073635	0.831334746483417	0.800908648285185	0.728589907409722	0.790614606384243	0.764037776305118	1.17113349387618	1.32059179838884	1.06258878341273	0.775059104446395	1.09763037003569	0.899090206948941	1.02111503557781	1.10326244182397	1.18805761262498	1.46097893705741	1.13334671211817	0.818349993535822	0.790180003669554
Gene18566	0.909487078397323	1.729824102993	0.692506067162645	0.848164808276542	1.20741877622948	0.999996807961833	0.9057534844527	1.14433618065716	0.720902005113428	1.48376695007086	1.41116283419364	1.22192632508378	2.07277184117207	1.00000319203817	1.09343653024305	0.949537333972356	1.49970307579767	0.748536239723129	6.94906985295147	0.76610075068897	0.996507695278388	0.838777830598989
Gene27056	0.977161511887039	1.16872462960236	1.00502510960203	0.97570898135842	1.05721174836037	1.03384192369485	0.991003172118762	0.996431624826566	0.985330861488616	1.75289422085525	1.41957987904415	0.986439464208377	1.01547039873722	0.97570898135842	1.00356837517343	0.979976348783413	1.24085632597893	0.980983709667968	1.01307408665701	0.97570898135842	1.00738807628665	0.994095815223586
LZX-Unigene9587-All-g	1.84244722315911	0.712726083924351	0.904391201731996	1.39764380020667	0.709428926170214	0.502703784020402	0.778242287184237	0.853635673527895	0.559885651964938	0.699456555888653	0.667665405196639	1.80731626605642	0.671477093944166	1.14664909705093	1.1377644074596	1.38452835541477	1.095608798268	1.48199663166501	0.691303825852927	1.38392491664095	1.25027007469369	1.64619530754343
Gene10470	1.61866091642024	1.04007588684855	0.756762252982777	1.32835557751146	1.1415440928087	0.715380118122067	1.02961617998415	0.9703161742791	0.719142273969084	0.859740126833237	0.943141262447793	1.48652404018148	0.886266695989518	0.971616466883345	0.995806183655217	0.908915586161699	1.00110499267296	1.04961223741322	0.998895007327042	1.27690104858257	1.2609462794548	1.40064288310612
LZX-CL1716.Contig3-All-g	1.02464534430759	0.963292536847744	0.933318763777392	0.981069516119741	1.00538921025402	0.88684584275711	0.930364588042664	0.90007473208591	0.962020707843531	0.998735334611889	0.974419916809543	1.00469956944529	1.00126466538811	1.05520317832844	1.01516615147114	1.07179336437543	1.04954937560805	1.01343811198408	0.790356564623725	1.0119804976378	1.02342360867839	0.976557002801701
Gene9597	0.94758238415056	1.03040443854537	0.992272279290865	0.941012724684347	1.03425252201399	0.969895850886671	1.1195933966788	1.17514338505928	1.03343441371754	1.19056478007997	1.03806454080501	1.01901277255342	1.35393150532443	0.998686601473023	0.949792680492037	0.946816831489507	1.00131339852698	0.919984138607607	1.10020528782696	0.96230334938127	0.992398216317975	0.893431582907203
LZX-Unigene22044-All-g	0.987925750921864	1.0129024564214	1.00099487132302	0.98740911252887	1.01240904958752	0.988228922386396	0.990615831815355	1.13551483174873	1.00243430182318	1.02496770450235	1.0426840957483	0.986624821366508	1.0192836885151	0.992137459726633	0.986519030083011	0.997216877773796	1.00710553785836	0.999005128676983	0.983023993530576	1.03646661276323	0.983023993530576	1.05767621466058
Gene3366	0.967637625671098	1.07596341011173	0.941567707984244	0.955879949901534	1.02617006162721	0.947767871279902	1.01158079162136	1.05934279532836	1.20710891090578	1.0594947985351	1.04525224770326	0.984179791902907	1.08375875251371	1.09532949999963	0.988496473296611	0.928122634758242	1.01150352670339	0.962079467292702	0.915894732089598	1.02136859540619	0.954440053238492	0.853088902994508
LZX-Unigene61782-All-g	1.38847099668841	0.785407997102515	1.10089916508356	0.997958076294427	0.660773899248796	0.531087546184386	1.72535565300409	1.52526194887858	0.742548780655929	0.810824083977721	0.712965069264843	1.20069486326459	0.828823742205551	1.06827904261426	1.18944789816991	1.15127275226033	0.662146604718716	1.00204192370557	0.633280490657605	0.928686201372637	1.42091488757547	1.88433510757581
Gene5803	0.953648328046734	1.0995669469443	0.937444592084417	0.950315469007299	1.22447947435033	0.774137329965766	1.02464881282382	1.09765603656419	1.00548471366014	0.924967485525377	0.953430934196528	1.09641789086804	1.05820866475368	1.09156055615764	0.994515286339865	0.958913418421334	0.961173654364592	0.948823334397246	1.14928195723713	0.99151310006367	1.03471795622183	1.03664707316428
LZX-Unigene6585-All-g	1.28500232213104	0.583830802645935	3.46212574143271	1.11431067233712	0.683870678901643	0.478733306229512	1.58853250759864	3.62478335990042	0.606966343373619	0.581895899684634	0.560829454794741	1.50797478776162	0.70870910097568	0.96967648482002	0.958753179356383	1.37092381614265	0.709149387926724	0.993357493268221	1.00664250673178	1.01734784784706	1.01130336433597	1.54845974213046
LZX-Unigene17136-All-g	0.997609985055228	1.08957724278225	1.124024320268	0.997849400748912	1.01352670192346	1.02479633677807	1.00096525137911	1.0005555735121	0.996368784871095	1.20853766526352	1.07951888356499	0.996368784871095	1.02000748956096	0.999444426487901	1.02379757010823	0.996368784871095	1.72339563762247	0.996368784871095	0.996368784871095	0.996368784871095	0.996368784871095	0.996368784871095
Gene8106	1.20635027052889	0.883615150371338	0.792980535229669	1.16772905907757	0.885929412906492	0.769645812339609	0.896688907075638	0.966096233993767	1.12437445058025	0.916497746673436	0.864381016123854	1.13682603198842	0.833250482973827	1.232062525923	1.03390376600623	1.14351691507911	0.878629103236432	1.19213811976322	0.772327869919355	1.04465265811791	1.61793560160082	1.21029972962355
Gene1350	1.27622085226404	1.02649642767884	0.712925967877894	1.56105463463998	1.0254391374361	0.547527095694138	0.748742259111249	0.700726274323388	0.917934622225663	0.85614054805288	1.01940520841557	1.15602615310214	0.873526357361209	0.981230481871938	1.06645739410446	0.779231490722086	1.15178412295508	1.75148879530166	0.755080647087359	1.08074563588174	1.01876951812806	0.921710451665009
Gene52530	1.50059018804941	0.812768401655392	1.02225533123768	1.36215248010904	0.843436272839424	0.863465528444854	1.0438761152698	0.893839634046724	1.17209716255831	1.03297153044712	0.945431895827771	1.0360696617657	0.79033206322316	0.952108509284933	1.09855488114223	0.855691900238141	0.782448231317669	1.50155436483915	0.996345714500808	1.03145047432389	1.00365428549919	0.965355083605324
Gene18480	1.10484435392367	0.834289423286528	0.623919099289709	1.20545310552106	0.758480412981126	0.548038173688653	1.32249656279514	1.83203433825426	0.804209801790378	0.807114176285317	0.768809963268699	1.55058911974609	1.03661625762625	0.963383742373754	1.1034839152286	0.755882317818205	0.726379935897405	1.28330433174579	0.762482623641251	1.18922136250592	1.04830214027542	1.58387092442459
Gene9846	1.00813603002665	1.01533401591188	0.929483893930172	1.01792824990566	1.06999760507869	0.890183507119353	0.977383657718424	1.00061509420704	1.03716796251464	0.960197711870965	0.982574506363191	0.954009711109041	0.94579366643416	1.07414824043976	1.07222016787793	1.11983049800272	1.02349657121549	1.03133203584592	0.999384905792958	0.981839233505808	0.964584113203925	0.939210731180874
Gene9461	1.00172664028932	1.04701489716946	0.936205966683275	1.03259273355162	0.939073001287959	0.889407907819047	1.02382192688861	0.934137767134024	0.952237682548523	0.904748693245122	0.909540260806422	1.09008235283042	1.02090054846688	0.99827335971068	1.0145837622761	1.12296254183756	1.35746582932955	1.05665640740168	0.911627656132963	1.00520039896673	0.96432658914543	0.91117756485834
Gene1586	1.02749877176139	1.08537314849427	0.809849915955032	0.994503462968661	1.121009556218	0.825602709060567	0.860542911362223	1.0049535837388	0.972443451028946	1.07077149698793	1.06732836868573	1.10278638602843	1.02124266965396	1.19318460201089	0.969628835701071	0.847356122138058	0.963217986585307	1.00740228058952	0.804013869213291	0.915963362900484	1.05318130915452	0.995046416261201
Gene15550	0.985799493070255	1.05477843869327	1.20725390742883	0.982989248018706	1.01434697103877	0.975915215099141	1.01595609449555	1.04698274200291	0.976202480562381	1.00361790903382	0.987696085871179	0.996382090966176	1.66594166299362	0.992475877502412	0.981788160228941	0.98185655264378	0.989244800370522	1.00401872527203	1.05688969384996	1.01360482153682	1.03750807661412	0.9714154589769
Gene14702	0.959763859022018	1.02831374357092	1.41825981267433	0.965570852781106	1.13330583977914	0.952785444649532	2.21338687238626	1.23337012742646	1.05422322742174	1.00727533638535	0.994889068960736	0.971481965853371	1.84953176837808	0.984598684443297	0.9690719618696	0.952711292994066	1.00780831038034	0.98190231948404	1.33909593297517	0.955338150325255	1.00511093103926	0.980819694148872
LZX-CL664.Contig5-All-g	0.856880298510663	0.984507911955286	0.873614075808335	0.850001957466933	0.891923457822857	0.839508503594947	3.99351081277437	1.43773770758586	3.63409666772376	0.850322286400794	0.851813686843779	1.24009385445004	1.5102342665922	3.07710044713368	2.79898824920214	1.04542738073704	0.866805478287214	0.846660688585029	1.07790912972069	1.18031043694848	0.88178169317115	1.01549208804471
Gene4459	0.578079054714397	1.35117471595314	0.802968558506413	0.593130647031654	1.43160798181762	0.933517784193565	1.54139170498025	1.93005504116376	1.21626619389591	1.44709946188514	1.29199183527069	0.911931224084388	1.47590056705632	1.00537978463228	0.994620215367718	0.82569701871898	1.36619953726242	0.622811400804495	0.687117716767266	0.739891487577221	0.846405691703561	1.24897587289436
Gene43539	0.977157772163368	1.00688860695569	1.04509511609009	0.97757940090388	1.00316686090791	0.986469397101307	1.0091665701507	1.01506025154328	1.00947853818222	19.6617423190655	1.02412066829827	0.994212800175244	1.00371326772922	0.975705247193771	0.979174262727255	0.975705247193771	1.05881827263725	0.98097995531625	1.07542040285532	0.996833139092087	0.975705247193771	0.975705247193771
Gene12197	2.27053091253173	0.958804042058151	0.646840145663423	2.23563179261781	1.1061974057708	0.596945931072203	1.04532238519819	0.964326902700286	0.564018038693045	0.80848988125678	0.815598528270483	1.07441544083229	1.12808970904321	0.693674080529359	1.37528899189712	2.4174188200131	0.983261030815942	2.38257334292068	0.569997525880514	1.82261873622535	1.01673896918406	0.57858652579651
Gene15092	0.829302241490648	3.55097664394744	1.49781955085062	0.822524764646292	2.95696662747347	2.35584984750185	0.963966090808535	1.05415469082867	1.70994383114751	5.78389683575753	7.10450614517553	0.94393389234983	1.03603390919146	0.912205258794544	0.875269671693349	0.848539787937429	2.08321433426058	0.817663052353136	1.15172783946908	0.931399598130515	0.808906577991253	0.888534207626862
Gene3470	2.02175926077502	1.05576619643348	0.630357192217973	2.75884848325959	0.933763214704049	0.548358404881592	0.686386247557118	0.888016387041997	1.25544691502256	0.705219915335229	0.731501722495166	2.63246550239878	1.01561260443135	2.06049434843376	1.79493192477257	1.43304775730256	0.756502832383653	2.3291504428911	0.967425934428905	1.79794800716524	0.984387395568646	0.901513115535852
Gene14893	0.985914240593111	1.04878767313361	0.994564821608516	0.98672478250742	1.00258508971174	0.994990005907693	2.82661405095746	4.88365482666624	0.993934622071154	0.989841380502318	0.987380948755685	1.1632892034203	1.97068205583244	0.988518541435468	1.03060888918104	1.01794101502028	0.997414910288258	0.997076646764901	1.28319183353148	0.979438317497517	1.04607678986214	1.04603195317832
Gene12277	0.953139083224198	1.03342379456628	0.678192859393372	0.987027333906344	1.69566824289278	0.671080406676873	0.996576574141588	1.06658224082335	1.03946830865194	1.01147941194009	1.00342342585841	1.21816592082415	0.857851838620499	0.959634232391178	0.913875465315101	0.788642662304974	1.11309659285983	1.1761431517918	0.641363987971698	1.07357000430905	0.925594633644333	1.22090038912202
LZX-CL9749.Contig2-All-g	1.03140557105295	1.01221898686001	0.985775601749468	1.04417869335542	0.99406427805341	0.976696668291327	1.00593572194659	1.01000424476401	0.945897538244333	0.981961578759641	0.981048987053621	0.982949301609276	1.01263859932745	0.98179421577608	1.0077241957131	1.02971883128365	0.958199771081633	1.01040330607168	0.929132969849794	1.05825377312982	0.986212471765037	1.04717866938987
Gene2474	0.966817695585545	1.06514397738475	0.848453858794981	0.962926529394462	1.16652853900728	1.14830566911014	0.970723430029393	0.970840800866424	0.907862475413584	1.44333376775314	1.70980164566357	1.05711744420157	0.993505623411208	1.02107287447609	0.962566640946834	0.961256117101563	1.21649955488492	1.00649437658879	2.40980218071237	0.969040588557732	1.03311385402852	0.827795875210358
Gene11488	0.938257876146074	0.976984091353261	0.989433758270476	0.866014200247888	1.05931918475121	0.821177095818034	1.0271275436002	1.02172343011694	0.983103778421172	1.01674957929752	0.947726388894927	0.991339514395423	1.16920029834807	0.940389154912716	0.98610225701276	1.02745224006398	1.00917574078102	0.96660138595672	1.08509987507793	1.08329699332527	1.13438583732198	1.00866048560458
Gene4424	1.16367819861175	0.913678483979606	1.49394102722142	1.15298530228451	0.987678435920269	0.770529369235303	0.947074628736416	1.02884418097772	0.877266988365691	0.9649420783625	0.885519617787378	1.29114413483981	0.946417637044868	0.975590143309669	1.03730912815029	0.997321408111824	0.95120008937603	1.19763495459931	1.00267859188818	1.14881648809089	1.27685671302949	1.38155223761799
Gene24282	0.987305805680743	1.86097470171348	1.06464137605708	0.979740768368245	1.13977429159118	0.981984488852269	1.00534296184881	1.02807673460946	0.992442407691145	1.2796369668865	1.2421272810464	0.994657038151193	1.01288578945517	0.976229776150224	0.980149781933888	0.977482080146531	1.97852894242907	0.973225574168085	1.06664455326704	0.983747767111868	0.988988057381106	1.00999667193679
Gene5268	0.914771078407692	0.997100542902636	1.52261083225045	0.880884374513374	1.0653850939195	0.949541551274006	0.958987487410951	1.05219480364135	0.994236472332227	1.00562067807535	1.03197532624045	1.01054627189502	1.00873236578998	0.933833866865171	0.950881679796149	0.887123997504575	1.08690152320896	0.923533969231746	1.22383132900845	1.00233692079634	0.997663079203664	1.06246741541229
Gene18568	1.05251029108539	1.05820239250552	0.649794549160124	1.01083377191713	0.919429115442877	0.960517088092153	0.769265820439347	0.758365816778841	0.87618654304283	1.45787029657738	1.46355712204646	1.04018639885888	0.815993286275671	1.11782337261782	0.992736705877248	1.19958512312141	1.49728597834203	1.06088469903378	0.987923107412901	0.946650710372792	0.833272345038322	1.00726329412275
Gene1670	0.948059294287631	1.07096783226236	1.02331763034002	0.945628131485723	2.1574711498411	0.942509103026648	1.9836909841413	1.71745589943246	0.976361123808406	1.16243466933981	1.60312515736929	1.10135053468381	1.03696913006576	1.33998669850554	0.963307818687284	0.976682369659982	0.970344125769658	0.951791934703077	1.09140738657124	0.956846444758311	0.936566071388547	0.954215273238056
LZX-Unigene24634-All-g	1.13995489568648	0.744961802944721	1.04381538105558	1.06175556845677	0.880000221479538	0.865229815515654	0.850192606425853	1.11081485564481	0.999952004522566	1.07484361838984	1.00680349990334	1.07831747405473	0.672205917766056	1.04455113438603	1.00004799547743	1.12403490819593	0.658442634083963	0.966101742890007	0.58157226527234	0.793953858565904	0.946542372601579	1.34924310368965
LZX-CL3690.Contig2-All-g	0.998677923198505	1.03206937473188	0.871217475399455	1.04983284893799	1.08376496035896	0.933601194795726	1.19213657313351	0.957477337762585	0.923718186430215	0.964518746544623	1.03311056065295	0.950768927949591	1.04069963003408	0.933228498641961	1.01086759941861	1.30343772980291	1.22255211380919	1.00132207680149	1.09948898911882	0.955172507489754	0.985461254872735	0.942069784468903
LZX-CL11.Contig3-All-g	1.07125101545316	0.984815785419132	1.0026707226247	1.01419917360772	0.973477783174625	0.97482043505275	0.984833072459748	0.993802742131846	0.973364879891186	0.997329277375304	0.996218216324103	1.03413729707093	1.01029838981888	1.13568139386184	1.00928016325874	1.05533444539877	0.982665728634028	0.995728282589532	0.959168580208233	1.11071903204149	1.1043654936119	1.58795212565848
Gene3827	0.975186246672231	1.38637451004095	0.692907467994644	1.02920775413016	0.972099943267954	1.26255339574888	1.42000611687231	1.03264186008788	1.04919453233983	1.804803053357	1.40227903466179	0.700380197850349	1.25503293592949	0.925951921195626	0.881733680392098	0.834818465532052	1.02481375332777	1.04709708445247	0.809925097211526	0.835403890248099	0.769305935447532	0.890675384658536
Gene19145	1.32260792304421	1.16299875699219	0.882603889620261	1.29995739969831	0.97153431966468	0.596378946399371	1.09491160784905	1.3419401894789	0.798836423731587	0.923158339341654	0.875836005896113	0.905587946773448	1.33875134940206	0.777577175579123	1.12045520236624	0.821536889477162	0.967023380582969	1.22509604602577	0.747589718267867	1.36989795995068	1.39160122505337	1.02846568033532
Gene28800	1.12178726510113	0.886829993097053	0.945700407414965	1.26385834606882	0.890805461239034	0.939342747902952	0.9312942033776	0.903478585813825	1.23146453178376	0.884105164606534	0.885520531055792	1.09728552115185	0.896786577534983	1.35159223987614	1.13464660627663	1.03088181132635	1.03169847527691	1.30980921137644	0.880103483648503	1.2495135492358	0.969118188673647	1.14377444763805
Gene28799	1.07848970177446	0.913951249465143	0.976158424401285	1.12065309475194	0.912903094172673	0.915067506128345	0.922305504057388	0.91532307852497	1.06684719984593	0.914285905410563	0.91514895159032	1.07960773872501	0.915369226485127	1.27804175164562	1.11884556038274	1.02384157559871	1.0412729777512	1.14788219728888	0.912903094172673	1.17759221194578	0.960009538299529	1.1495535928487
Gene12621	0.969229808152643	1.0231481705026	0.973618464922091	0.963296031579021	1.13283150699845	0.963110959717024	1.02843490428336	1.020205398765	1.02207840821904	1.03315675375635	0.997543574594315	0.974932144157462	1.01990071262616	1.00245642540569	0.941745632094008	0.956660215301878	1.07263146042063	0.987597548899059	1.07757541935396	1.03177506750772	0.961536320936412	0.905630430934613
LZX-CL4002.Contig3-All-g	0.705288859559811	1.58878115447892	0.759596579279965	0.683660354793463	1.27598398166195	0.625972847878162	1.04807641503122	1.00310913576341	0.860630561573863	1.38717814645203	1.09681233313718	1.81861765729826	1.17631016318201	0.94110484203433	0.944736731605922	0.64980371787711	1.98178933093049	0.641732509818909	0.996890864236593	0.951740338517818	1.06995771850319	1.29420469591813
LZX-Unigene18873-All-g	1.0763328088231	1.00738747979049	0.916468981823654	1.11321216245134	1.20603439630607	0.895035495560139	0.997744367697179	1.00225563230282	0.925850807680948	0.969921979058707	0.931576141636178	1.09040572243947	0.973205433618928	1.03197257125067	1.10111436604403	0.985387320385577	0.936618380238509	1.0493624474744	0.911957311724366	1.07610629069935	1.07846033319662	0.936782502959744
LZX-CL6783.Contig1-All-g	1.00083041744742	1.00734711894505	1.00351389703285	1	1.00173486298599	1.00066105472988	1	1	1	1.01912645811677	1.01057775264136	1	1	1	1	1	1.00305106702909	1	1	1	1	1
Gene35850	1.09348690185568	1.00371926787732	0.960279760977053	1.0501138963788	0.993373658735148	0.911211279766636	0.932396036792774	0.981758441058236	0.969910139862806	0.96852097943654	0.990246386341786	1.16574115787155	0.996280732122679	1.10834388978063	1.01868234193505	1.01113790884228	1.04126361222347	1.06726668965731	0.91520402492207	1.02061898246789	1.0601678524732	0.981323754153879
Gene8673	1.02324345118871	0.932362062001657	0.892444242567066	1.04029263209726	0.918829522368191	0.871812298753646	1.11835932320596	1.06928614470347	1.00386184787977	0.966393609555695	0.868285971605656	1.01750019334815	0.908450845356279	1.18784693485328	0.943142689057937	1.24768954503101	1.08350309116883	1.02000530295441	0.850007240193387	1.20067727798413	0.99613815212023	0.958169503454486
LZX-Unigene20248-All-g	1.74374567599705	0.761224193266454	1.24980790755786	1.33277263868329	0.714445596162385	0.62864812628159	0.818596246675709	0.878667169347027	0.700086393858952	0.802163597161589	0.713973707238937	2.35099717176487	0.743869094417479	1.39995760514995	1.33985923483148	1.31806390425808	1.00335656981732	1.20766219214214	0.477013444846484	0.996643430182678	1.34736680518805	1.32620291273812
Gene2336	0.982486326056641	0.962979887071936	4.01744211842757	0.992006395359601	1.00095011697494	0.959829144410741	0.982340724584767	0.988216376834125	0.99904988302506	0.979551531264342	0.98056626894759	1.10633453911778	0.980077526912312	1.07609880548227	1.05359110839762	1.12743503340886	1.02846725682156	1.06378509806139	0.990302109355493	1.10710487933613	1.14245834994613	1.53878341622707
LZX-Unigene970-All-g	1.26748205749212	1.07648888536776	0.486979043215862	1.33355222473564	0.938051224868632	0.598578285048455	0.774102014657586	1.04464300491798	0.894526971418896	1.14250690799048	1.01212839394607	1.50872182667913	0.773804797105506	0.932731875532373	1.15822542080024	0.895168280609127	0.903326216554704	1.35563661016395	0.487745959550923	1.21371371426956	0.987871606053932	1.26703837779067
LZX-CL8813.Contig1-All-g	0.979038265628783	1.09894182695424	0.979990421159421	0.988566990456059	1.04689011214261	1.01433119748337	0.966573188173436	0.984250164808998	0.987549660182879	1.12894428035102	1.10380439274461	1.05821991902271	0.982396171245656	1.01572945196415	1.00359446186149	0.980466935843157	1.12673190557627	0.986157196690151	0.96812237984841	1.07693741809887	1.1980593960204	0.996405538138509
Gene5080	0.987506495609765	1.0060861148954	0.964209909408128	0.971266543339495	0.894819613051303	0.87518787429511	1.11683831668025	1.01916432339468	1.17405612750231	0.9939138851046	0.917611638611987	1.45344581764701	1.82743154618792	1.44212720776743	1.10919372037983	0.961876221101251	0.90067341464272	0.970323757323847	1.07650421445155	0.947148404134517	1.3057585475618	1.30816900656081
Gene18352	0.989778032730032	1.01555337516927	0.992608546020437	0.994738529119402	1.03450294668648	0.987014926781745	0.985801501213892	0.985597703633998	1.06486203561085	1.02428089527778	1.02919987863313	1.04801299533988	0.988590351649611	1.06631681668411	1.03482974140721	0.993157787532811	1.10431476351917	0.988619023857452	0.986131074987739	1.0052614708806	1.0560861677184	0.967619549754847
Gene63434	1.014537475673	1.00040678366768	1.00117102839384	1.00222936907874	1	1	1	1	1	1	1	1.07311431891031	1	1.00308685063553	1	1.00875726336242	1	1	1	1	1	1
Gene1471	1.07115999130559	1.20946546801952	0.816757231590303	0.884032260582837	0.967990332690654	0.899384917194925	1.18682688139885	1.16953422829554	0.909623174603137	1.10482664036045	1.06377573119022	1.02441067077803	1.30563608896197	1.178322051346	0.903558116625633	1.56556011050409	1.038947791494	0.920302561588644	0.831291107000012	0.975589329221968	0.882491492022047	0.920316496476183
LZX-CL8446.Contig8-All-g	1.03045038226119	0.991996635993792	1.0055512152482	1.05600150237037	1.0207223547108	0.969544858906844	1.00066918679319	1.02047071671151	0.996864783279142	0.985124486828457	0.996475949692341	1.00413444169689	0.980218580245622	0.990418775372192	0.999330813206807	1.01923235202874	0.976505089222964	1.09352070160391	0.972601354093619	1.03512895412839	0.969800478783893	1.00856468262242
LZX-Unigene7596-All-g	1.23081531507638	0.988566768817054	1.02100328265934	1.19203425943369	0.988107396963726	0.989414007945033	0.989378566350086	0.993347193601373	1.00273200937878	0.988107396963726	0.990538266506254	1.10186036979438	0.990776687489065	0.997267990621223	1.03529139352937	1.02553306131229	0.988107396963726	1.10959299601712	1.00701087510897	0.988107396963726	1.00411090804143	1.19328742431769
Gene14082	0.989479789945847	1.01584664083626	1.01634307193956	1.00858854511719	1.00090990244129	0.990195047626705	1.02463839118061	1.00019089992253	0.99980910007747	1.01357557790489	0.989108041770862	1.00925954295486	0.997229957687562	0.98953922362625	0.983935507676365	1.01977070313329	5.25859409787326	0.980449624019079	1.04784431682845	0.980449624019079	0.996329108847685	0.980449624019079
Gene7531	1.85920787819047	1.05298539896128	0.698935070476202	1.78200206355308	1.00528413557391	0.560281304730885	0.936857252149361	0.843501518604976	0.778439189798212	0.780787018994135	0.747029778868942	1.16892119992835	0.994715864426089	0.972965540861326	1.1639792253239	2.21963218562221	1.09604343668611	1.82573215869748	0.951201774016208	1.3890768424704	1.01086291199477	0.927920616792276
LZX-CL7800.Contig1-All-g	1.07138890396662	0.90528012929982	0.943048577332256	1.14586427037435	1.0047176080964	0.894893841430774	0.91643035319747	1.04502568124148	0.989294324110354	0.903193724569612	0.925100822683749	1.34185355428335	0.891013712144568	1.108260277126	0.995173741098313	0.9952823919036	1.01044447260877	1.07333020448717	0.825466309272619	1.18922962753923	1.08161859347059	1.10228011436861
Gene4741	1.02206452193631	1.0091375996871	0.960105419125226	1.0169750808711	1.06779217365409	0.939369344664757	1.08510930964683	1.05382233355127	0.932210050608946	0.985071706580641	1.00357786151989	0.996422138480106	1.08654323299943	0.935862730239867	1.02367649386249	0.982278526128237	2.31463832856522	1.07026122000277	0.951082316631478	0.987634865941974	0.978326187301859	0.916003647285749
Gene569	1.00078437595184	0.999215624048157	1.02173350913691	1.00759209991329	1.00268737499309	0.968073954209344	0.986851991670757	1.01336733567837	1.02296906559136	0.985108971905599	0.982472156721872	0.992619400124611	1.01688696705194	1.01262639212796	1.02232341569042	1.00963167493982	0.995861775469706	0.984847610166542	0.966836743008656	1.01066631921532	0.973073643492218	0.984531387902603
Gene32167	1.00343990342107	0.996247417163672	1.00143777228556	0.996817571135324	0.990762580237635	0.989902988910761	1.02096483283993	1.014215023099	0.99849297232219	0.98691183839666	0.995048775324758	1.01250483811252	1.00949563815759	0.998562227714441	1.01316003911803	0.994707042254271	1.01890039880349	0.994581303308325	0.983930185273624	1.02220661575366	1.12164281042365	1.00247194434031
Gene5371	0.974682376278981	1.01446242020934	0.986319977917373	0.964041314456737	0.986618441467833	0.811374598436099	0.825092754276987	1.18822731616638	1.32713177433155	0.959397243862493	1.0240277487791	1.08377089339812	1.04401812175132	1.09670957697409	1.04793885657815	0.749885701202627	1.04895800211617	0.934546012375501	0.613151211486285	1.01338155853217	0.940442778136886	1.14418573705248
Gene17571	1.17089427030093	0.97244171709235	0.822507977710295	1.13305501063273	0.949483453354829	0.80005334380119	0.995872586866211	1.16775117720727	0.8416479372109	1.00412741313379	1.05830259304154	1.07856927848422	0.907515223885571	0.994142286129395	0.972438065876651	1.20816497557795	1.14435856207863	1.15874066179518	0.965394221012243	1.1418031711945	0.986688732500432	1.28451398568103
Gene33817	1.7503927504437	0.968779345483619	1.0819482730608	1.66703660859267	0.980013902704288	0.96785654404366	0.969065613708702	0.997397721407658	0.988462420942052	0.970973269362586	0.970146167136112	1.33188775657663	0.966578401649655	1.00260227859234	1.46490418732142	1.42513841012704	0.972479654338069	1.73362907640394	1.00359384831153	1.80598346976582	1.27107228495704	0.966578401649655
Gene111	0.987684296747925	1.21971650967437	1.73326326643106	0.923267419242302	0.967850882457142	1.61735164516443	1.33536407594307	1.55663117538345	0.942762755398482	1.58753272028832	1.27421080261472	1.00063065599003	0.983444564164177	1.10575828502522	0.990193232910646	0.940572864751165	1.38668118294049	0.949801665801204	0.999369344009966	0.981392516369762	0.946607697564198	2.26982929254272
Gene12231	1.41423170251913	0.919837929064056	1.16273469661968	1.24732581114231	0.739013724599475	0.813632784384158	1.33143045364848	0.999323267820263	0.59592144041613	0.82203558889864	0.769262015685374	1.29654142073253	0.988625238032782	1.00877038999772	0.956550796511073	1.36616860959408	0.991608752469468	1.16124387339472	0.939106052428762	1.24900271214987	1.00067673217974	1.06613068500205
Gene3541	1.39015527984629	1.03252985009389	0.874447509369306	1.34855951221272	1.1349296491156	0.797623723172153	0.833410959387548	0.943795582878069	0.964374248993087	0.98961028426404	0.998487423029905	1.14678938303399	1.0132190559176	1.0015125769701	0.989379331021416	0.87193172655515	1.10557905487961	1.18916457670353	0.779332834514203	1.2929532074372	1.28298261478807	0.944326874779077
Gene70	0.931251102660014	1.11172430951377	0.75830089452709	1.01838610151766	1.91970155936351	0.812193370693939	0.758315869831646	1.05197342258374	1.6634510587049	0.981613898482342	0.972785387038556	1.27444329774986	0.877691262206755	1.79904709973191	0.843227811462515	0.745559373407105	1.02327244287442	1.08544260046083	0.782437205314157	1.18030935769528	0.868044092877445	1.24138901930949
Gene6918	1.16309818639453	0.967435117904377	1.16989218702316	1.24789086639478	0.950779556545623	0.963117822537463	1.46568733930459	1.73167593043276	1.12008011651748	0.963501683044113	0.967062605033339	1.01130689828383	1.43453839969678	1.01642403152292	0.97289091010794	1.10194525775076	0.959896452094518	1.36381224220037	0.960628862382046	0.983533774101894	0.973200053646085	0.988693101716171
Gene15755	0.7738316037604	1.55721984263828	0.864363374273332	0.77107572753549	1.39952556433423	1.10164898947746	1.37622661012774	2.13875748448508	0.810191116175002	1.63467549038374	1.60682783840165	0.898351010522536	3.68576432661248	0.800716178741422	0.895188381896021	0.772893086178805	1.25852844303194	0.766183416219058	1.25803214636143	0.807837382800592	1.10729817719599	0.803653112178816
Gene9037	1.10213410087301	0.753436101270675	0.805790621589743	1.05803381485394	0.76073057604357	0.85083897367415	0.776158372382634	0.850120615457294	0.711974628539456	1.2589328108094	1.22717784002913	1.35196587986746	0.687153203720873	1.05188019150469	1.00276547165871	1.13204917749046	1.09394520900779	0.997234528341292	0.923235799809836	1.05875917250659	0.773664843178133	1.26280515263668
Gene16622	0.982708322999697	1.50815291818591	1.03151875857189	0.994051078431457	1.01863673349414	1.03323943353227	0.959504201940011	1.0462551861544	0.950059221063811	1.76129518978567	2.01815756767943	0.933603198413008	1.00594892156854	0.92578956401249	0.936498690763308	0.938287723960199	2.10080877809531	1.11920800303809	1.0261825185982	0.940029894392002	0.935008099134708	0.954870042476245
Gene15355	0.983251554772707	1.48608560827856	1.55563837920461	0.976365884105204	1.01643833622118	0.98130153952102	0.97515702970704	0.9790536934487	1.01540052960707	1.01551056263189	1.01247607577345	1.00733587978303	0.990463180787916	0.992664120216973	0.975009360862078	0.98852634377143	1.41685149849285	0.977092867231277	1.02424087815192	0.961541068954802	1.06062346497128	1.03418095047095
Gene6302	0.719601879508381	1.41762986474776	0.754816455247039	0.690605312001697	1.90224092666544	0.765748262385903	1.93584642869468	3.98186992187332	0.693481331895204	0.998847116424893	1.12348749859909	1.17001136089249	3.79898417080673	0.788939427735935	1.00115288357511	0.784403216321529	1.32048353859051	0.629889319677559	1.35826792929177	0.699719355289177	0.880091500011827	5.6844851464356
LZX-CL458.Contig3-All-g	0.937424598822566	1.12318602931209	1.2238420903772	0.878921225263357	0.811971896153551	0.752898905973757	0.721655355019009	1.18147399161664	2.27909869503271	1.06257540117743	1.14739261020057	1.82315630166264	0.781018548802963	3.35232961332299	2.24399949980821	0.852812339592446	1.5572087915918	0.756934120526516	0.705162172941499	0.913273467305173	0.871077846045629	1.68918124334688
LZX-CL10552.Contig3-All-g	1.05035604234851	0.996810806506759	0.996942044454488	1.04047430765243	0.992598610817164	0.98730998473151	1.00000694614408	1.00495507757745	0.993759358570242	0.993011545059462	0.990112044395045	0.99849050969148	1.00538217718632	1.00412004839365	1.03546695154407	1.10725396985505	0.996083561600748	0.989375021314867	1.02173989863611	1.00093199928922	0.999993053855918	1.00259928751391
Gene8906	1.86822869142707	0.774832048783699	0.880372354315429	1.58886404610783	0.712334831088307	0.509879489744971	1.17990563347945	1.08458673486989	0.633026251248093	0.703779856298848	0.627225821817374	1.31630385991341	0.780633638745734	0.915413265130106	1.22648658256672	1.64605877785105	0.809172743080868	1.67605192311702	0.680113279772306	1.1848956151372	1.42937591740702	1.64890457554785
Gene8251	1.01635877243572	0.918464733235995	0.92689068346015	0.968780608970528	0.958448562459306	0.830593067134253	0.914645065713749	0.920823392445694	0.866822817936113	1.01334099604446	1.07126596789909	1.0583036742599	0.917347256391479	1.05367020976301	0.990888142784095	1.05776729028363	1.14867862328398	1.00173771107173	1.14163433849611	1.09364339590513	0.998262288928272	1.08302475287534
LZX-Unigene19515-All-g	1.06662561330646	1.00533360924419	0.994666390755808	1.08219940447525	1.05859816136076	0.672255235865249	1.569644398584	1.27521903005521	0.862820604718304	0.774696140482351	0.843757053094872	0.840928076532026	1.07585454468238	0.859003983451195	0.957011435068767	1.00605355374747	0.760454091347001	1.07963550590938	1.10865189260875	0.980828564223014	1.07684725132344	0.855746150449918
Gene5224	1.39130458512336	0.841768319127259	0.899196404737823	1.45198089363136	0.881357622732512	0.735192221235278	0.910745772668932	0.906479750368546	0.862038506778265	0.950596435847314	0.890571237144684	1.57652225061831	0.861684355082377	1.03801159076752	1.13177578624689	1.1645949932434	0.961988409232481	1.45779021044364	1.04732179446712	1.27157008551673	1.09521244147672	1.26269029008718
Gene4184	0.992286641234463	0.975380337440102	1.00546832100364	0.980872393299181	1.06834853823673	0.955337678393242	1.05368339485203	0.963355447789279	1.02280894893236	1.00212791371993	0.997872086280072	0.978379041343574	0.989335760641141	0.984528671712193	0.997052128802995	1.02312521502997	1.04378099190755	1.04462386439959	1.15677839307035	1.08663764190552	1.03543553188404	0.993116849089073
Gene38184	1.08040615261413	0.953999636663384	0.996282165771218	1.04934958041059	0.963832112451831	0.953762673673866	0.970216942374025	1.00928208694957	0.986285108542722	0.956383177266737	0.958814119640995	1.01225008297099	0.954689628706221	1.04608654099029	1.00371783422878	1.03121929104076	0.962238137572638	1.02149752363657	0.950618455658185	1.01272352406643	1.20857796177701	1.02280975478119
Gene40326	1.00231957597522	1.00058113869927	1.00703023055785	1	1	1.00066105472988	1	1	1	1	1.00122975065586	1	1.00270141741023	1	1.00355539292574	1.0021855486127	1.00610530162721	1	1	1.01081166917832	1	1
Gene4347	1.11637497820049	0.967919527904638	1.09176934525478	1.13758426423548	1.01598895892377	0.79410420023988	0.933102626685535	1.15947376065815	0.890341674515895	0.930179729445708	0.913001008430434	0.984011041076225	0.904450686725346	1.02924759907813	0.920072783035058	0.911495611478545	1.16991013090728	1.11626555110599	0.784929736969743	1.08882327702772	1.01752145311701	1.28168655111989
Gene14257	0.919123508570765	1.14990879652024	0.937233216892117	0.903710290380569	1.03339801996335	0.966601980036652	1.19871301046716	0.959071628145077	1.03971301478858	1.14895125347136	1.16219043288566	0.848002629685036	1.13403627642968	1.05917283309472	0.910467460514473	1.03349649056699	1.29380077187277	0.917128195914659	1.05286200836296	0.922824576245235	0.856706731058141	0.799733708703999
LZX-CL1480.Contig4-All-g	1.356110996031	0.932357465448452	4.99516762065746	1.16147059154666	0.898667362492825	0.888630827892214	0.96515883107109	6.31748894609004	1.06677783718147	0.936888952546598	0.89906209503586	1.33309141492004	0.9396116998162	1.22641897244443	0.998929739343927	1.0891426485789	1.41637004756737	0.948102053082066	0.94522322957565	0.938624582430382	1.00107026065607	1.2892772304167
LZX-CL6100.Contig1-All-g	1.07974660919536	0.794242700288458	0.999277610046763	1.64046969697245	1.50982371715506	0.915912453034711	0.857634664293965	0.607230055239389	2.53954595658625	1.00072238995324	1.33541647776894	1.5470094105683	0.683180546334054	0.71834495590874	0.862970215806014	0.809415685060973	1.32735807724206	1.97173074664158	0.661603411979112	1.56574259343151	1.13883397326277	0.68624430735948
Gene23686	1.17612739770746	0.900388451334334	1.49979031691218	1.39862882846818	0.910966426016427	0.548681167913186	0.70329831246115	1.64972072658568	1.30648377357407	0.804673085503616	0.960407655401152	1.36689803696515	0.630439760021543	1.17618835188731	1.38296564687969	0.826800019646497	0.97422757110934	1.10931222812826	0.781490165408914	1.02577242889066	0.767810376365995	1.34317491321327
Gene18073	1.73636290962919	0.926893080933339	0.956163134463233	1.63704940951804	0.94236079553778	0.792980887063592	0.884700761473437	0.961631330169166	0.937362392091534	0.891853079786015	0.954465367552758	1.40542413894114	0.93167289990402	1.19558319628764	1.31166623485729	1.74760261548903	1.15418200594047	1.5100830870007	0.783746504464203	1.5894929966839	1.35105035651185	1.03836866983083
Gene3062	1.02377753515756	0.904348674514953	0.738820438740824	1.00349396978623	0.86374597193766	0.921654184381683	1.0292152216222	0.975448250603479	0.84134172841558	1.08965341502002	1.06036266362483	0.799250221176228	0.93370073191689	0.871415873628835	1.00191495602593	1.06801098015489	1.04185060857112	1.14823843540672	1.48304006467969	1.06346369532982	0.99808504397407	0.942146638620404
LZX-CL9643.Contig2-All-g	0.979599419012807	1.19838263920349	1.00711596421228	0.999034020206028	1.00623923850042	0.880137706469924	1.10780839640223	0.905509928675324	0.87678179171522	1.00337020875332	0.972856823496894	1.14137417050556	1.07940827209827	1.02543841474283	0.932072177075849	1.11083881007087	1.09902615637335	0.961888715229737	0.921147336202733	0.940821007301629	1.00096597979397	0.929827134923137
LZX-Unigene35441-All-g	1.14618250701739	0.973690717144205	0.724026866162458	1.1080228240032	1.11078875990459	0.768577876625638	0.906491857715633	1.20350208303738	0.996283235786566	1.0139970645373	0.964074066412174	1.1735917115378	0.842127474301953	1.08854671074168	1.00371676421343	0.91431240063887	0.914960014127197	1.06927918901476	0.719714875096911	1.06435763295081	0.927037729487043	1.10266517553834
Gene6368	1.06823468075763	0.960680850550563	0.775776868707477	1.04826658691155	0.666818993077576	0.704756824193069	0.686795221051814	1.0179203906309	1.13861532662274	0.717013941462775	0.704261144430891	1.32342089068381	1.37838061174796	1.05812066138065	0.995172106610549	0.846623428754656	0.997716085876601	1.12624295697436	0.778832738061802	2.90985164501303	1.44207338032291	1.0022839141234
Gene26746	1.01123144139443	1.0699947326261	0.939399614847498	0.993041702458851	0.907304263792444	1.16433942272509	0.85703942500183	0.896264319419827	0.889367556586939	1.52142177535186	1.55166173644177	1.32010238602061	0.809750251049132	1.24803466028501	0.816139816559973	1.15360100160865	1.48403882351352	0.914382783545758	1.00695829754115	0.976777609496228	1.0343334962256	0.958221001997482
Gene25594	1.25422061679951	0.953298932940783	1.29235767939477	1.27864297625176	0.916447937846908	0.771152640309104	1.46577974338425	1.43769541728087	0.767891047753833	0.833822242519515	0.841009199544008	1.09663192262237	1.04670106705922	0.943648531479562	1.13678072972513	1.23535937281617	0.771138373681675	1.23454839572466	0.944007088097684	0.934678942901769	1.24195265830093	0.865878361396744
Gene5422	0.943485471919952	1.15179259659067	0.94637176092337	0.943563340788989	1.14022950758642	0.958737380403391	0.998811864221707	1.04436484736964	1.17907641319653	1.12458222173714	1.23855041302199	1.18164316841462	1.00800453184952	1.09597364847695	1.00118813577829	0.942314213419431	1.47626321034117	0.981316742241233	0.937413821283586	0.991214930993293	0.937148076984967	0.936735091975178
Gene30600	0.981787969532353	1.35644330008892	0.748995304697529	1.04506960728552	1.28972591769208	1.13326823542793	0.80529295586614	1.14804742028224	1.1246313221342	1.34758837067138	1.4928428850893	0.892443812281188	1.01821203046765	0.92289633432486	0.907437472387678	0.842045493803675	1.41913390694132	0.974638440603127	0.74705343400895	1.04190092787252	0.855658299401145	0.956390490494692
Gene1009	0.855532288945755	1.22233272509956	1.39158789799727	0.841537318210622	1.03907214101243	0.966924483191627	0.994144309917751	1.48962017045925	1.05201548222878	1.0779364012207	1.00585569008225	0.97274249367215	1.65604478550532	0.909090681605383	0.872670044034534	0.860425226068037	1.17166372268211	0.856895401807934	1.08077582668228	0.872222100417419	0.922358018330052	1.44118639034702
Gene17198	1.00609551283658	1.02191265518282	0.95839713389572	0.990959820556213	1.02523088632344	0.971803730160381	1.01454411140545	0.99357520644267	0.945105438655741	1.02589327048078	0.991573260111257	0.932103941041844	1.03907573815433	1.0101287594245	1.04331911726201	1.00332798049629	1.00250996507895	0.996610143128062	0.894081652730154	0.974582582648608	0.99749003492105	1.01008320956267
LZX-Unigene21300-All-g	1.16883786416866	0.993290249017777	1.05070994117735	1.10199232702969	1.00102281894113	0.993117120709293	0.998977181058868	1.09485757358047	0.993117120709293	0.993117120709293	0.993117120709293	1.06147563149077	0.993117120709293	0.996182724924514	1.02772731636642	1.03161492740896	0.993117120709293	1.03097080682047	0.993117120709293	0.993117120709293	1.05790711803674	1.65860827045112
Gene17645	0.934385403208331	0.964285631452425	1.01809462557421	1.05023846722091	1.67714494292163	0.862964847983664	1.29881929960881	1.42501411714735	0.911383776002923	0.981581619951747	0.896101715739381	1.1116235641554	0.992794166423292	1.2068757835949	0.947134955282003	0.961305411831153	0.891066783933334	0.930837784464568	1.11455116188718	1.0404731591154	1.00720583357671	1.27198552265527
Gene9127	1.00501675542216	1.19203353998188	0.819437293890824	0.98702103030868	1.00761592264926	0.831434079173715	1.30292123812296	1.69110518084981	0.968680246597372	1.04204848794485	0.935439860927425	0.932877607422231	1.61537638685835	1.00164608919919	0.884503404665545	0.796926858727919	0.977420966228765	0.998353910800811	1.19887571130548	0.981533320462332	1.21539273652185	1.05706647994665
LZX-CL11306.Contig2-All-g	0.993341018167034	1.00605595840259	0.985468309007847	1.00156795128485	0.999478513691871	0.981088634760945	0.996170472065885	0.998746248600094	1.00023805759311	1.00363586186742	0.996740611590034	1.01133793335605	1.02855075633057	1.00334323120841	0.999761942406892	0.994029990745489	1.0059588765446	0.990318171281354	0.971432835769334	1.00303062041828	1.08587627896741	1.00813619902644
Gene28118	0.931984078204085	1.32241927625665	1.01277008599157	0.929666716282087	1.28286944843115	0.987229914008428	1.09596849928277	1.31710816261096	0.984779389452162	1.03359316075648	1.15677716833995	0.959564152585498	1.21555629981337	0.941249062119395	0.969218240937458	0.947622178418463	1.2431601857057	0.926911046358988	1.02634426076993	0.973092957892881	0.941923413682654	1.07218253206739
Gene28119	0.992592035551669	1.04766267786595	1.06268337841093	0.991768453723895	1.03166534943382	0.996585810479954	1.00294790410199	1.00755952230789	0.99665577248324	1.02476242262176	1.03213679957616	0.999037011517226	1.02400047643758	1.00096298848277	0.991768453723895	0.993936011892047	1.13236218653321	0.991768453723895	0.991768453723895	0.991768453723895	0.991768453723895	1.05920043581722
Gene6354	1.08214064988049	1.13999057319514	0.743874226786844	1.08661454898313	1.08209106610433	0.877855797472542	0.856760768505136	0.862044148515063	0.911364289289005	1.14685837653866	1.23006462666376	0.971328288977042	0.924874175244487	0.959520336372806	0.863816560856906	1.27527883335546	1.39130519466302	1.07041438940026	1.39177843732819	1.02740802099076	0.972591979009241	0.966808306843295
LZX-CL7287.Contig2-All-g	1.15499039832019	0.926555917854185	0.954997655177718	1.01183778734835	0.959356319775174	0.802553557264654	0.913757106150875	0.988162212651651	0.922259030807121	0.986884311516699	0.918782122987265	1.28701778781649	0.920535553864297	1.09969541752362	1.13434581895915	1.24661080421765	1.02552588945574	1.02358253329619	0.73727828100252	1.12405911755502	1.03790391601499	1.30614875865022
LZX-CL651.Contig6-All-g	0.995997773220877	1.06635251784137	0.997164114893518	0.997477837770964	1.03622728327361	0.998632769528584	1.03144364649641	0.998638030485314	1.0058197297335	1.04036342798159	1.01639223467882	0.999646124156299	1.05890060344882	0.995997773220877	1.00308399834598	1.0003538758437	1.05118256218405	0.995997773220877	1.01505220211863	0.995997773220877	0.995997773220877	0.995997773220877
Gene18301	2.08689752038074	0.678263389938239	0.791088511879426	2.2856071131704	0.630877291067208	0.626324751727939	0.636265735353334	1.14513638878552	2.30878076574565	0.629934211692017	0.627563415009878	1.65015677325094	0.862651456485824	1.89487107158432	1.66527572669207	1.13734854351418	0.624710205816418	2.52177518862608	0.774615247413415	2.72699726388126	4.78152394150508	0.649311793714018
Gene8084	0.987527405270909	1.03126582327966	1.00181082785376	0.989528257154029	1.02462266362707	1.00283758908229	1.01410809966663	0.995250861567621	0.996758581256899	1.0596038350591	1.02546946460311	0.989419676150996	1.01845116908307	0.985253059692963	0.989209298056845	0.997299796530406	2.70095558238103	0.998189172146241	1.01983557859402	1.00349007565643	0.982221089897378	0.982221089897378
Gene15213	1.02278051531565	1.1969583479561	0.781022204878425	1.00256993026745	2.34488962498433	0.673565560560285	1.14407555990395	1.14635726139008	0.997430069732546	0.876283797169043	0.872271247945806	0.990538884074415	1.00503166714317	0.962200313044851	0.923692183740414	0.760009924229912	1.3940569650293	1.04660564065558	0.799975481687883	1.07064121853329	1.03354973072257	0.852130625435042
Gene9174	0.764425717251657	1.62414442953488	0.851019003245844	0.688722398639744	3.37704909355037	1.04183846399216	0.734965986944258	1.01476696564766	1.12872229266914	2.15569508597961	1.67935138448482	1.41276876502285	0.782535171528889	0.886834612471246	0.844980686098751	0.670095475928457	2.11953984345356	0.694337468188914	0.766455758876199	1.00617554527355	0.993824454726451	1.05798145958112
Gene22574	0.964610438428826	1.03355063436574	0.607328953062149	1.09088774884825	1.18712310333438	0.531136123910379	1.18487394160926	1.69681371827828	1.21319429965714	0.736526000923375	0.787191220992142	0.893627295814286	0.837221920871056	0.864011583163718	1.18720558703668	0.951929442716887	0.811995784725172	1.20169131772708	0.966449365634262	1.21613336880211	1.1936966174601	1.10577147913572
Gene3950	0.987334999543053	0.901911065261687	0.864004549078978	0.954987858118026	0.886110719669823	0.65762179607469	1.09014602634866	1.01266500045695	0.824663134706317	0.983441749685997	1.14401345280516	1.27127707057862	1.06237780246084	1.03041368264627	0.952626199468631	1.03581614115827	1.30886085184077	0.968208057662786	1.15005012727386	1.04177761590468	1.01465388469836	0.958708401504944
Gene2726	1.07783545026708	0.99765115976239	0.894040391009241	1.12164388076862	1.0612060455795	0.829869100074047	1.3101943582051	1.04541524194654	0.812932480021526	1.00234884023761	0.90624586709673	0.953694149244002	0.98103871038801	0.936789788571879	0.983226421893342	0.957280499806428	1.10633604733924	1.10195505354506	0.85074087450442	1.05340718805429	1.04920881766438	1.00377848323944
LZX-CL407.Contig2-All-g	0.955772519008013	1.08520692644995	0.991977449910331	0.94038830884978	1.29831850407791	0.939065400476412	1.09842842743775	1.09375571228959	1.10938324999695	0.999185567022164	1.00048019166405	0.985363370012068	1.05195557735813	1.02856438724145	0.960178219629045	0.999519808335946	0.988619628324979	0.935571498433683	1.06881204518539	0.952801064556277	1.02379079146925	1.07647754343461
Gene4337	1.31418919582749	0.929338526089788	0.948692012390801	1.17140050682929	0.989716718724215	0.73843144872129	0.906948336984544	0.957269392122957	1.01028328127579	0.929373629205912	0.898160663312988	1.17105742795898	1.0777222526933	1.1062048892581	1.08898350022877	0.989499795903445	1.17157477947002	1.12214466267668	0.806095078185592	0.986324128488603	1.21898009065027	1.08382712662135
Gene40308	0.825431212038798	1.72000894461583	1.48485564576696	0.882438030495608	1.1263994724732	0.846279830087916	2.09138804152311	2.76087996202684	0.725433926843004	1.43575696662736	1.25343668878959	0.86139675048221	1.95141807844252	0.822157198950482	0.87651182572367	1.02717957352727	0.972820426472731	0.873087885648296	1.04513251253249	0.568560410641125	0.355938243197985	1.29511324673113
LZX-CL318.Contig1-All-g	0.791288010444921	1.56040605633901	1.08319977861153	0.782771967375706	0.898219413582929	0.625533465050972	0.649066016378676	1.98945048681296	3.8299942117144	1.03442141693239	1.29432910379955	1.82246269451527	0.792574821632049	3.26011836856834	3.09267318001005	0.710925526631841	1.54608201661052	0.630221705447973	0.598918718646858	0.96557858306761	0.691112654620864	1.5486454932876
LZX-CL5761.Contig1-All-g	0.744404029940932	1.91782425079143	0.714810015286296	0.906338270185398	1.13987046754897	0.804853127581042	1.07282549321841	1.35125003757532	1.06783265373596	0.917855715756358	0.968980554760639	1.0540154347522	1.40033532145325	1.09481932109223	0.787297424416375	0.511949946264301	1.16890610363308	0.893174577579947	0.831311430038703	1.40352065049396	0.8066459112577	1.03101944523936
LZX-CL5380.Contig1-All-g	1.13266138921813	0.97363863396977	0.437328701454018	1.06879619519223	1.56002477490213	0.705534016939617	1.21127581671481	1.20922270832963	0.683864215776135	0.817243554165787	0.744493498521226	1.08901988055727	0.88950951805944	0.792223391410771	0.973302770879065	0.847574721604053	1.02636136603023	1.07244814169818	0.709747197855235	1.38236548419094	1.35892757375029	1.41359714408352
Gene10717	1.0092650908755	1.00717510423954	0.972662710014573	0.953199537992802	1.00167889535773	0.927109519152677	0.944349534045874	0.978687934217445	1.0033525113118	1.02332417735371	0.998321104642267	0.976164180858828	1.0282986529488	0.986888446883309	1.02934348896778	1.04732619212976	1.01666989596236	0.985412159648173	1.13778088511424	1.07596396493564	0.945144455439873	0.93766999109239
Gene4638	1.55893324959146	0.499726462256643	0.586780108469872	2.60909117559607	0.545882394061918	0.917433592413442	0.826537210971121	0.73887838876976	2.05293800766091	0.493299143709835	0.490921499079394	1.17034997830665	0.626600746310713	2.05887054680544	1.52167901732671	0.991741347656661	1.00825865234334	3.22386941220801	0.540399539998355	2.01346746206149	1.14776928251461	1.65485129115034
LZX-Unigene15471-All-g	0.99385636794087	1.10379160640019	1.00986309827834	0.9966343043189	1.02779346570253	0.996085842185566	0.998593172356952	0.997469758628095	0.997097701771567	1.00513900270253	1.03249918163061	0.995842685660467	1.4680519241264	1.00140682764305	1.00280294066335	1.00525673903196	1.55317500815359	0.992208215915657	1.01119014680974	0.992208215915657	0.992208215915657	0.992208215915657
Gene12522	1.10182611408317	0.939011608370805	0.79622248036849	1.14197397191074	0.867349102121789	0.959158962464114	0.865317212801723	1.23238955610614	0.861753824749392	1.42581595599706	1.57840613322713	1.0212217890623	0.714466841610962	0.978778210937701	0.8967426545342	0.930127279941792	1.35698132580901	1.23628848012159	1.35207519101659	1.20268604328851	0.916573374594269	1.16974035850849
Gene15762	0.951316484230616	0.989850980994164	1.0205922687624	0.949560774731315	0.982325653644181	1.12906365175888	2.10822266488487	2.38373129479584	0.976045793432175	1.02307178138102	1.01650847288724	1.0247970854697	1.16385475130952	0.982200735229756	0.995287465558771	0.980025251817798	1.0232580080839	0.950933104025285	7.92075576286169	0.940749421001697	0.940749421001697	1.00471253444123
Gene4676	1.04126910245275	0.849420522892549	0.712873174266021	1.09509243356075	0.827017583093243	0.616309624227688	1.05294762439889	0.904406902997883	1.00827391724332	0.760633474873421	0.75208824293337	1.07303567468161	0.933429615273579	0.999535572734133	1.00283825497902	0.8637457095277	0.867522053408263	1.0591698617671	1.0122669570131	1.00046442726587	1.0979810859358	1.11410727266855
LZX-CL1193.Contig1-All-g	0.963081285167753	1.04087391195063	0.938286610060655	0.97144280544351	1.10594913913636	0.92079235366963	0.940856274533547	0.947251924723966	1.77385708573472	1.07774721683361	1.05608686001087	1.02944111544027	0.996515233886916	1.24333167248059	1.09455919245844	0.951687756199169	1.0937774136837	0.95640352357728	0.925567222241331	0.984073850837638	1.00348476611308	1.02191931563649
Gene1813	0.849104095513771	1.39460423013742	0.797767327719661	0.838885916569102	1.06258934322633	0.760088944300223	3.91386532759067	1.5714573586401	1.00338469256674	1.590951126588	1.25468383595242	0.952050154784383	1.03833647265389	0.820823845506325	0.996615307433258	0.867199525310748	1.0796591123066	0.850347533182916	1.83227426099538	0.855609453009402	1.56337976267817	0.710161690199557
Gene21624	1.3186722834604	1.03088982326202	0.759189720322581	1.28902949306383	1.09665501157792	0.76974017068598	1.05979671826616	0.882219284256674	0.764067982280492	0.929943911877943	0.969110176737978	1.04462027031405	1.10330969947815	0.845617859475969	1.13190972510156	1.65660279838577	0.869310644582748	1.29517956242292	0.840561088616961	1.13190399347888	0.906555300927777	0.691394888518782
Gene38003	0.941048532721613	0.947979448459087	2.35107777356342	0.933244192802309	0.984658219931874	0.943499486607026	1.08685437025504	1.04731103137177	1.86527962543653	0.939977269717005	0.957895208870261	1.12880736677395	0.999866911632573	1.17884655693509	1.00013308836743	0.949806362070916	0.982942304346759	0.94570325198877	1.02845971981705	1.07828211331818	1.07153765353455	1.02071324850295
Gene18474	0.987263936580056	0.995919822621227	0.999843579460282	0.993783364707959	1.00015642053972	0.993358563999509	1.00370773646537	1.04951130275087	1.0087785836909	1.19426759791418	1.03113644177352	1.00453983637841	1.01364622651058	1.00170369480344	0.995518663753173	0.999417503781952	1.00935149003654	1.00025602215454	0.986444775627458	0.986444775627458	0.986444775627458	0.986444775627458
Gene26265	1.4747881056437	0.794219676955631	0.987656727212792	1.21427821910651	0.661874411758992	0.562924064540822	0.959471092259758	1.01234327278721	0.676396305745656	0.767086321541709	0.72832401926791	1.53778827309166	0.775661959075448	1.08790446575172	1.11286976046037	1.24552757656789	0.770512518057009	1.11989552842205	0.606636359671609	1.17449467069171	1.23533284880596	1.02062439446663
Gene4806	1.42398010008933	1.07261354471023	0.739132295596732	1.39029025654115	1.07660746154068	0.745123449312761	0.718026348178856	0.713885135861695	0.739705276196314	0.982707187894821	1.01037683085358	1.0492917858045	1.0490988923297	0.770829846240127	0.958856536497917	2.92625888531349	1.0425154980723	1.2943132895527	0.989623169146421	1.07737669213745	0.963233949124567	0.94706640393841
LZX-CL6833.Contig2-All-g	1.25961280839912	1.43883007100391	1.5563185972081	1.467730855133	1.4174443800775	0.882962464864981	0.604192407558718	0.598036216707402	0.64750061085791	1.05044254975132	1.15554493458116	0.870657668314951	0.932528462854368	0.552494511817657	0.851708725215083	1.0111451907878	3.15850961615445	1.48313528506145	0.660384977163583	1.0132656466421	0.988854809212201	0.686499238164523
Gene3746	0.978348340004645	1.5835584725267	1.05416277203605	0.973022935418329	1.08055756811409	0.996033926706818	0.993818038436181	1.03719836759255	0.999873102498695	1.11430709878105	1.11331459277928	1.0001268975013	1.03558606936722	0.973022935418329	0.997319409262148	0.977278555134562	1.30479497998952	0.973022935418329	1.03990712836664	1.00467244122023	0.988782136668795	0.973022935418329
Gene20861	0.923928548613516	1.35498033174792	1.03406104829885	0.962937407421447	1.11775623160151	0.999531167958461	0.9421150106025	0.969196648592185	0.944856830699386	1.13687986947543	1.15067478525102	1.77510075863508	1.47501144201594	0.914495884381181	1.00046883204154	0.930023711184536	1.3035730672647	1.25970378469616	0.971356812929901	0.997392164731738	1.06182807358523	0.908881602667896
Gene20860	0.982616990866674	1.02854270086506	1.07976243818769	1.00093944448196	1.00888894281606	0.985261843153795	0.988563587940867	0.980987477552932	0.980987477552932	1.0629293610234	1.03560817656929	1.76523178143015	0.988944074487016	0.980987477552932	0.999060555518036	0.980987477552932	1.1871147360637	1.08477329300855	0.980987477552932	1.04407370845722	1.02220976984704	0.980987477552932
LZX-CL1203.Contig5-All-g	1.2885758658939	1.01383536245818	0.683881997016421	1.23462439449856	0.849473997681112	0.689669811976498	1.038230595263	1.14146173226369	0.73895237037687	0.825650979975151	0.813218138207878	0.986164637541825	1.08875548707917	0.964616417750024	1.01399068152773	1.60762107952508	0.959893586537308	1.22832549866833	0.687863064959841	1.05857297386418	1.07284676142985	0.840836720352153
Gene12506	1.13939060150279	0.980981192022427	0.878215744234837	1.16263986864113	1.04669930342251	0.977382866538956	0.889966616744159	1.29473014627622	1.13285231389196	0.993266347142151	1.00673365285785	0.921349980349757	0.949887020994772	1.02047378760887	0.961590532109923	0.938689872274631	0.963883637904806	1.29599448265236	1.17936940194838	1.44967538784478	0.925192162165733	1.31778616929465
LZX-CL1810.Contig3-All-g	0.96986823988189	2.18895252118196	0.99794531980338	0.976680941714752	4.29028934683825	0.966871614445295	1.06069159528523	1.00026098229176	1.01393728149193	1.03340928334389	1.01875377026944	1.075600521505	1.02423989161299	0.975718235705054	0.974037279555512	0.983287769330396	0.999739017708237	0.970386264087498	1.09665343378819	0.977710027857216	1.02864837550078	0.993145028045412
Gene9948	1.02002336859189	0.983374949876698	0.960594684311257	1.01998545102094	1.00070031112575	0.999440638031735	0.955847738366916	1.04699398714261	0.935348889246113	1.01355017965514	0.972373977295156	0.944425292299965	1.15888459624726	0.92952455026311	0.973135227545804	1.0202961713713	0.972269820425627	1.0213351232166	1.01844024311355	1.03575971727743	0.903129287847852	1.00055936196827
Gene37325	1.36134046274731	0.982341228031979	0.368044863693741	1.71500638234589	0.533365947162559	0.360709564140663	4.57424601765978	2.72601814434137	0.936315795933893	0.63499828748863	0.502235163478758	1.1055775838445	1.55539430768226	2.04887999875526	0.878263342233001	1.01765877196802	0.737109133174594	1.21269080555801	0.678710140808636	1.3040627341436	1.10461247003082	0.383059277432455
Gene6255	0.980799201162727	1.02621430237854	0.95817725334976	0.981351212648942	0.971114658534926	1.03920466848766	1.17944374608737	0.993762195733391	1.10710040074989	1.12450390855432	1.09577790772374	0.988269962760115	1.35986767031943	1.01292412224903	0.975463545272072	0.981020859142117	0.97397832540722	1.01276988314073	1.01699890791671	1.00623780426661	0.99063799742347	0.944530471333317
Gene5899	1.18371606466185	1.00740951312573	0.91639758190144	1.23024875494734	0.980452340502343	0.971968964465544	0.934024054035387	0.971944008738144	1.56491121957944	0.96239630038011	0.979164846895899	0.996265243826125	0.969006896677434	1.18342543169586	1.12453043386586	1.06555891150819	1.00373475617388	1.2740690112507	1.00755333396245	1.01870448842894	0.907934916778787	0.844683510884139
Gene17464	1.698682034424	0.87800826180609	0.997030059454955	2.27571031102487	1.00129744559272	0.987786140032178	1.07948075037616	1.1464062209045	0.904598286705189	3.06600715394991	5.26867319342492	1.15965399941384	0.90254162018597	0.871350809609776	1.15676715271286	0.998702554407283	0.893553469097845	4.28838778087382	2.91672632594182	0.855462608484072	0.941985106314183	0.871583448981164
Gene17737	1.40047407700487	0.93237404233321	0.756697758618768	1.33310367691825	0.935837418782595	0.667525539187883	1.04054774728737	1.19189528403795	0.776488634174194	0.895583228219299	0.79928116257859	0.979048906303524	1.12149430227771	0.787651485984239	1.02095109369648	1.44072845860517	0.949041017037791	1.36783737137753	0.90118371610949	1.1338652000111	1.19132434258307	1.30488720951805
LZX-CL10279.Contig1-All-g	0.924887259631429	2.4506708488473	1.14629417567614	0.925725125341726	1.06623072816079	1.15231383173672	0.987795542648247	1.06830300407403	0.959863255069847	4.95170734962298	3.30214082867419	0.975927837083164	1.01220445735175	0.927592084705692	0.931741353845521	0.923912254265972	1.2424420883361	0.921897402676504	1.39330114824757	0.941860141137846	1.0418751365479	0.921897402676504
Gene11245	1.26203563459599	0.794817389186908	0.911862296789426	0.998792350018401	0.764076388039909	0.712545335538041	1.09292693734669	1.08802712884169	0.700628724723328	0.991232725267323	0.924319119357758	1.14096026966719	0.983391441113028	0.801499083780232	1.01214273191673	3.53280847845701	1.37168567296705	1.0012076499816	0.787587668984712	1.18714383531704	1.22932263562467	1.18611097466149
Gene1500	1.06388275096315	1.09669793374996	0.907879942822743	1.06585303528641	1.79017763419325	0.816907293198404	1.1200045864307	0.984160976585423	0.937067603693272	0.981680529374758	0.957481058910963	1.08713876310659	0.964144295122316	0.992597124044281	0.982446072049642	0.948629917088843	1.15756642818424	1.00740287595572	1.049597221438	0.979481363112129	1.09222719732313	1.14289570532674
LZX-CL5260.Contig1-All-g	1.1120709968896	0.99735124693699	0.974920857349065	1.04448179823388	1.02623070785701	0.961433952555639	0.980666362984831	0.961704657044595	0.987139660012702	1.00397029805813	0.987597765558641	0.985666644075645	1.00235764720352	1.07091868867017	0.99908990356047	1.00091009643953	1.00625136091317	1.02214218702279	0.983059039774974	1.21554784865231	1.04791897641547	0.954113742449483
Gene10460	0.908705842065143	1.0622365119761	1.01130621759733	0.89873089863616	1.08462179445909	0.999770272950639	1.03563088622487	1.0865548723424	1.0479389292196	1.25353100620501	1.15502539621597	0.913971953815689	1.10427199378563	0.931831816881213	0.947963549204091	0.906349849862162	1.20773442874039	0.900488708882933	1.00022972704936	0.95393556788699	0.922596901199773	0.926304113368365
Gene15562	0.967413525084528	1.0592850925033	1.12811087750727	0.98385161882931	0.876255615418791	0.912283092917734	1.54289642455946	1.72422090710505	0.996177944105814	0.910401319200939	1.05073180327423	1.00382205589419	1.31196836923434	0.962335509362858	0.874263957974433	0.855743736697922	1.2031631809379	0.929286305306673	1.2337864135807	0.967100134536018	1.04648106677258	1.10659363323484
LZX-Unigene46300-All-g	0.976684742938402	1.02044563698201	0.996924341264685	0.97737121855364	1.16397336564732	1.02324272866061	1.17931470779404	0.997584233292213	1.01229690208414	1.00241576670779	1.01072328633679	0.982053366301819	1.0289508441842	0.970218512810951	0.969629017037563	1.03325242113645	1.03098179376507	0.981389280687786	2.0232302764927	0.965769098987761	0.970913619342418	0.991538286994765
Gene17934	0.8876140523121	3.65579084524833	1.36835371751818	0.875257671340824	1.15442992618733	6.88090810094158	0.94760778166456	1.17213997921401	0.97889402315742	4.66841525540866	1.02110597684258	0.956336722357155	1.1248799688147	0.890149011949096	0.893615567130774	0.870925260661225	2.39301104223852	0.868031938987577	1.14105133549021	1.02478713900529	0.863364549919802	0.895984800679518
LZX-Unigene15950-All-g	1.13824679024472	0.983977963978695	0.903195776412405	1.14783580670881	1.34686191299056	0.845916156967505	1.14731659485705	1.07009676719504	0.959780036604763	0.956901519525948	0.953060691481237	1.11477474277212	0.969056214477479	0.986162031956094	1.02868500343659	1.01383796804391	1.15104269981491	1.17413734535305	0.842397385990752	1.0308208230367	0.976018381585762	0.961002888470636
Gene3539	0.972130710292821	1.03983203045684	0.938051350769304	0.963858779987964	1.66827629376972	1.01062571714526	1.01916855832681	1.11009457965555	0.936308168639317	1.16069210985135	1.06421577980274	0.968328258607884	0.994074212610915	1.09979813064164	0.977671425420965	0.964122588560256	1.03252461921595	1.00592578738908	0.959773835084117	0.957649182546049	1.01180284035379	0.962053962647976
Gene37497	0.742759739174253	1.4125417862559	0.750955917182092	0.793616392064653	1.05893728644307	1.09862338609186	0.78090725180383	1.13483924570295	1.79244735032037	3.06441854785255	5.15126663498044	0.907003500639663	0.833716675771978	1.50723038209187	1.20796668215008	0.561243884678819	1.10421345016934	0.820982396592244	1.00276779177407	0.99723220822593	0.838517251925977	0.695435012945409
Gene37498	1.02260837514873	0.852112827209128	1.07401317009499	0.932253059669987	0.86338133995017	0.797077960571748	0.799756885775599	0.816726276595263	1.05588441173411	1.3575506364113	1.24269334440128	1.48002284502095	0.814792333399604	1.62638346859039	1.03591499066573	0.95270016622209	1.07309912473041	0.920182552452065	0.777604165475357	1.05568345225862	0.977391624851266	1.05823277625545
LZX-CL8426.Contig1-All-g	1.13480153341859	0.785383592210885	0.429590286844231	0.978091679474981	0.443778563069652	1.07051821105915	0.919282123206843	1.01010662854082	0.715610276371789	0.998134397144743	1.3017308666761	1.12830495004837	1.0299202084432	1.61381661186916	0.819065049682439	0.903122008113469	0.797057150245869	0.941573870787351	9.54783616630616	1.19939192333808	1.00186560285526	1.52331115336083
LZX-Unigene36122-All-g	1.67178844916489	0.936461471064774	0.854499037479165	1.6580751728879	0.880314996554102	0.617139455291289	0.96088455824567	1.0531517859376	0.799676295176365	0.763296165540845	0.785672423092509	1.57155854100192	0.946959493154616	1.2370428581896	1.20441901634193	1.2373601054788	0.988512820213924	1.58129620836138	0.74801587043659	1.20701322738799	1.01148717978608	1.35877958265123
Gene4507	1.06097246615477	1.00548522360207	1.1922753771357	1.03472522774977	1.00321758453151	0.888904444890959	0.930374380361823	0.956897279810229	0.996563736524499	1.06182737799081	0.996782415468489	1.02604741811465	0.934981059033961	1.0783696623164	0.98574344787298	0.99519664138959	1.0917722126463	0.943243678675574	0.871685679556889	1.00885337479343	0.987240587279824	1.09890665522706
LZX-Unigene5827-All-g	0.926376527888243	1.02213794988031	1.07329681841882	0.940870980215623	0.976997201281001	0.928962144024691	1.02531077454423	1.34336034233805	1.11708915607223	1.04120100034627	1.0047519240459	0.995248075954099	0.964809718903366	0.988515659573676	1.02653161205918	0.947361829728264	1.09351144743908	0.938715328326096	0.947553994776094	1.02561904825813	0.966555969130235	1.09320922287234
Gene5482	1.07047801771474	0.897960303989855	0.769592272933479	1.01798903378947	1.17889343735843	0.724203827931757	0.959750543375061	1.03415533313543	0.895498522633167	0.807804625114533	0.792455861200928	1.09242154894432	0.937419738498239	1.04533491033435	1.12750539657236	1.00119333526653	0.914848968175237	0.998806664733466	0.749489480600916	1.01431087312477	1.2455800290698	1.16528100791232
Gene10943	1.04221725065483	1.05187806749901	0.871567698712815	1.07884858656985	0.965731356247813	0.834482229454267	0.948746263446373	0.852062815188593	0.99559414400897	0.872051595462653	1.02227021899772	1.09004899629666	0.847461636090201	0.997004234958181	0.974186783740477	1.19112622301223	1.06182850527034	1.14944403321894	0.831506080819473	1.01441672690194	1.01081921718011	1.00299576504182
Gene56756	1.29914905377363	0.957178884783645	1.0107928377841	1.31655118267039	0.971030963204081	0.942848013782736	0.938662971856135	0.947457511943995	1.24123595471029	0.9892071622159	0.944268903332734	1.17029224150735	0.949187057117909	1.61120812729683	1.09934870297692	1.17965855161358	0.961325648798268	1.4431666363896	0.952941951573429	1.57312428013165	7.44565497104236	0.970382299759996
Gene18248	1.10419163806565	0.979859005415995	0.811974543035202	1.08157363513433	0.883313829949861	0.787693056666868	1.05858742561191	1.00453543268961	0.724194124671959	0.991900773040115	0.856400557921176	1.21859765042198	0.995464567310385	0.900696461340587	0.862186439376769	1.20364342808028	1.17176004196899	1.10462295341712	1.09173470282214	0.820460049627833	1.12333240204266	1.18885461160982
Gene1712	1.49449269529075	0.910486754039392	0.909483292956286	1.39661684123385	0.913798832709639	0.725067095573804	0.89198674657312	0.827912853972028	0.901332699835032	0.869376236035362	0.913890887146374	1.30378160478629	0.885006168018303	1.07906473710463	1.26668557044812	1.19902248519474	1.11251379297069	1.58363775957074	0.920935262895373	1.40512451221343	1.1406849885258	1.20665267394556
Gene10944	0.983636414182655	2.66119990885739	0.898801496979692	1.01636358581734	8.58606732127536	1.53653483000577	0.77187898083037	1.08800871719168	0.739850889585128	1.52356317986909	1.52368345481917	0.974440361185669	1.0879124454497	0.764756896283974	0.90791151055198	0.835616643060438	2.43366152265198	0.96486610512309	1.07407671464721	1.2781194117818	0.796193343840248	0.725605043858963
LZX-CL2972.Contig2-All-g	0.891505069955754	4.05301288182894	1.00958417330246	0.897477800124821	1.33337190979429	0.894863334227558	3.48538577878206	1.05841610044173	0.990415826697541	1.13129921593361	1.08749542253809	0.931044471704786	9.38997956486849	0.879786805597256	0.914297179048539	0.930078487797758	1.58517744168048	0.898750721754396	1.70789130730029	1.03280836671885	0.919993930953795	0.888240743989806
Gene8864	0.946549139669003	1.09514968207597	0.95000711007331	0.951616543348452	1.11370024838242	0.983563901100642	0.99308590482711	1.02735498907558	0.984739398634476	1.15217494216676	1.14085393094549	1.00323302011839	1.01667172512166	0.99676697988161	0.979534782359852	1.06173721807263	1.21275974860038	0.991043287929701	1.15698506187878	1.03846723120696	0.984633697915932	0.979922127236725
LZX-Unigene9495-All-g	0.948144867184397	1.75320934418167	0.942894550650803	0.900794533514826	1.33724411957802	0.999391843648802	0.965753694191578	0.960439479361037	0.908714152957847	1.08464372246994	1.07781047866583	0.932384647038743	1.10317855637003	0.922018474061276	1.1061634660724	1.5798129498823	2.02658785996201	0.89593599263732	1.0006081563512	0.920103967332654	1.4293707052449	1.05554915615637
Gene10458	0.880014026284605	1.12844370924976	0.910402236074059	0.890420284090027	1.00256654459815	0.952916812107115	1.02288119177322	1.2167574043498	0.957387536278324	1.06206212680082	1.13556712636491	0.970628830267079	1.03475753775157	0.997433455401853	0.904465474853114	0.905099335072843	1.9051216016464	0.894086680350193	1.09176314037118	0.91623874445752	1.02951300902067	1.11540944746069
Gene16	1.07000081468903	0.96147999000834	0.87718120493591	1.09107863780277	1.05076949942499	0.808808400699475	0.881228838180136	0.909657602989431	0.852335242728368	0.917370692849432	0.93776975698959	1.26620781405727	1.05145623055247	0.968557260972666	1.02509844654881	1.29266903159461	0.974901553451187	1.12841611404834	0.847542852728142	1.13503539304794	1.09698279054393	1.13583742521038
Gene20934	0.866334487877775	3.47612085647739	1.22691264017994	0.858976392375909	1.13361789337237	6.1440435419895	0.928849354546531	1.14258586248648	0.98717205428435	3.53004964028933	1.08668084869018	0.953240718966671	1.10127088477315	0.880397083359842	0.86688876432606	0.826456043366032	1.94230025766152	0.836855781679358	1.17255242851353	1.01282794571565	0.878586597957182	0.876524879123255
Gene20935	1.00083041744742	1.07937835432554	1.0759351131201	1.00074288890508	1.00897725390904	1.03708733019382	1	1	1	1.26965539242578	1.00838372397192	1	1	1	1.00355539292574	1	1.13043127402087	1	1	1	1	1
LZX-CL9976.Contig1-All-g	1.32219436344022	0.934655463146238	1.01191505346849	1.2951406384058	0.896031497676052	0.988084946531515	0.907354578509261	0.985574063655012	0.941210552457708	0.975509906957059	0.927238700170491	1.27408100676235	0.936121832747572	1.12064008290618	1.11521552341457	1.29402698699257	1.0338871534628	1.15275654182868	0.975860018278708	1.22999159069042	0.951627029542966	1.05879502189752
Gene4723	1.03729875119534	1.0170867546398	0.99362330470429	1.02971030764834	1.0187061391207	0.967629733357953	0.993964114738463	1.00104732061271	0.971265489061168	0.994276316003152	0.99043916401298	0.993044746277489	1.00999231595542	0.987956351126879	1.01398699950347	0.997925960922291	1.00104674690138	1.01596936516783	0.97068019110152	1.04619500147295	0.998953253098622	1.04309745308922
LZX-Unigene8737-All-g	0.996491781928056	1.01026693500358	0.973651039790747	0.984738279022453	1.00830035647952	0.953465411688751	0.995706673047086	1.0016188771014	1.105419857465	0.998381122898599	0.993924444747379	1.07018939198323	0.995954015245326	1.07322732486255	1.07309564839186	0.982650391893776	0.995359366999544	1.02498859316181	0.988091311103275	1.14114273078399	1.14883125822711	1.13608962606738
Gene7948	1.01807445318485	0.981925546815149	0.790777242020923	1.06086980813477	1.05233149143576	0.796934905790895	0.774661612462814	1.03617556137838	0.981187146791644	1.28333334397531	1.30933520398448	1.30164444836745	0.716137912641151	1.06016006645011	1.07146062305328	0.562085052295575	0.915611894510729	1.05885598623013	0.697509126392746	0.869196536982459	0.86675528748553	1.22482057034162
Gene6515	1.11355749620337	1.05455316005675	0.724245941166369	0.945446839943254	1.1500873483328	0.789195760584063	0.793427517763735	0.855640312284537	0.587450144799165	1.47438250620697	1.37978925778471	1.32731924144707	0.778576686509392	0.726778438672971	0.926867954656302	1.06818185186685	1.45866305556909	0.900434879430443	0.872579789926365	1.10278716080564	1.19546417542466	1.14915490941806
Gene42770	0.997204492585431	1.01923589114661	0.997543869526888	1.0000804042944	1.0199241646695	1.00297389356399	1.00022333072794	0.999018346436793	1.00128711321879	1.01910705690646	1.00814717051201	0.99637708367094	1.00715666440548	0.99637708367094	0.999919595705597	0.99637708367094	1.01772356930807	0.99637708367094	0.99637708367094	0.99637708367094	0.99637708367094	1.01515339941112
LZX-CL5224.Contig1-All-g	1.00408342368372	0.998800731388626	1.00182670016887	1.00403876368434	1.00113795138411	0.995146812596865	0.997630043197175	1.00041749662177	0.992521014348669	1.00910608466527	0.996184537362977	1.03114836949171	0.995202227896853	0.995584778472592	0.99958250337823	1.01432547326612	1.01251981747507	1.00326512875228	0.992521014348669	0.992521014348669	0.992521014348669	1.04891092125697
Gene12015	0.989469875391981	0.988491943812951	0.985106393992949	0.984467152134121	1.01469211702809	0.990135629014052	1.37178702332156	5.88137056653274	1.39694480968051	0.988283120776473	0.999423368338603	1.0600594835675	1.00807584479921	1.11363828250503	0.993320584379823	0.983652773028333	0.985348741956718	0.995291118323839	1.14917672329374	1.0005766316614	1.44347672911195	1.03501209643368
Gene17462	1.01478634338284	0.805576327003675	0.901577903830175	0.924317129170218	0.885487857095378	0.788551945080834	1.40079862693495	1.13035246113853	4.82563267507682	1.46096432977574	1.19835437448299	0.998917165328521	0.981029050862133	1.63844142868549	1.00108283467148	1.11581286763336	1.34031867921213	0.904941310862383	0.856110134811486	0.792264642471809	1.15715984481604	0.796955850985608
LZX-Unigene592-All-g	0.976136138406461	1.02463537609889	0.929174075484456	0.938992863970546	1.02629767203968	0.944906580513879	0.93930650306945	0.96214139956428	1.02470223109521	1.05690598802854	1.01191405679055	1.0403118470909	0.979301163970711	1.07289313908014	1.05423593252293	0.975323666361478	1.17418612764326	0.98204262260927	0.906531726127975	1.07629468757107	0.988085943209448	1.0687924336827
LZX-Unigene21518-All-g	1.00430852547709	0.999384752095994	1.00006913453676	1.00281017596266	1.00058785696716	0.996062945568467	1.00256030251317	0.998043614144346	0.995404928432377	0.999930865463242	1.00030506516477	1.01580523260807	0.998093932636277	1.01570122512238	1.02026028273836	1.00977656840999	1.0075720482433	0.995404928432377	0.995404928432377	0.995404928432377	0.995404928432377	0.995404928432377
Gene4523	0.997434472318374	1.13825679920974	0.901696191961356	0.962758791306893	1.0720408953433	1.09381593857072	0.939621214029154	0.995257600236628	1.01837281579648	1.30521775944523	1.26901362902569	0.933004208661791	1.03036946984112	0.970841252414618	0.909895246053196	1.02535302436528	1.24072171624602	0.93024443670763	1.00719854492828	1.00256552768163	0.892100972325674	0.921315127035936
LZX-Unigene40412-All-g	1.19704286030101	1.04439217542445	0.869980430859606	1.21087120822641	1.05219673766468	0.674009255152514	0.869862209264444	1.16784951521085	0.816120526701031	0.862081500535653	0.898906685531151	1.0376968735425	0.962303126457497	0.877267228407252	0.950557728456879	0.931098922278486	1.13675463350177	1.19057828087365	0.714458465487246	1.27729060828367	1.13661879916685	1.26978964478959
Gene11235	1.01056210144003	1.55901991330756	0.989437898559974	0.958470272091348	2.25167786421777	0.957463526702699	0.946983323732676	1.1124182516577	0.946317204360753	1.20143358093269	1.18694082008035	0.88924615058291	1.21499553826715	0.941066857965002	0.879220100196827	1.02114381688882	1.47237314798122	1.01251093996928	0.937991240200358	1.2131740385601	0.931466063681359	0.81349596912305
Gene4677	0.918424721271472	2.25386996312494	1.16154346585548	0.925841479196846	1.57477700710445	1.00129814848363	0.998701851516365	1.03680884836896	0.980826171863309	1.32816460660917	1.52176720102955	1.17258482379874	1.00725740090653	0.984689857609884	0.953314758715115	0.912542515247118	1.80184278362226	0.908568792607463	1.02358608190835	0.967926705009258	0.923284086493561	0.908568792607463
Gene26179	0.981151114049322	1.01644641696551	0.974078732469121	0.967650856110773	1.07922615654349	0.985628965635827	1.13486255632666	1.11093636083589	0.99233866407793	1.02204648712128	1.05644753854877	0.99449171289319	1.09768745809331	1.00634408892003	0.976000020263693	0.966453778649274	1.02945452195734	0.95475103684508	1.06050232453031	1.00550828710681	0.910045605339085	0.979155745290159
Gene28183	0.956319004237405	1.05554817239628	1.01973673826224	0.951706980833331	1.05374470652606	1.01505787737321	1.03468000870002	1.00722419025286	0.998213890385244	1.03778988307427	1.06406088705163	0.952797650277431	1.0593475590054	1.00079714272616	0.981798941056706	0.989135641628192	1.16048880532523	0.944481490990197	0.98529325460661	0.999202857273839	0.97859066491984	0.968513828716001
Gene19474	0.981789799324941	0.965579125330236	1.10003871566536	0.961968286638968	0.95610779719635	0.929020771827959	0.938303421418974	0.953591486680126	0.936780949860065	1.0833916562171	1.01423914407166	1.07637519322032	1.01907866955462	1.04709831128106	0.98576085592834	1.06947464840141	1.1018561187008	0.936498428659466	0.930109907586518	1.19935745429119	1.07731209773009	1.12591349915319
Gene17590	0.946902049257292	1.2513223777381	0.939492850981359	0.961180373574946	1.05720709118912	0.826609560342806	1.05078305411106	1.07011922986568	1.19441452379781	0.976129439890029	0.95074690364937	1.11670037100013	0.991184047173183	1.26176328081868	1.09163260092611	0.927234688070443	1.2574971652894	0.939005268371099	0.832814700541834	1.00881595282682	0.983308566676436	1.20561886340019
Gene22145	1.08965649695366	0.977244111671168	0.914602416467655	1.01791551004307	0.903036779329246	1.0558607009142	0.845632687026139	0.911703601309069	0.940016919820624	1.54431253108788	1.44996483136846	1.31010029698127	0.873451705988122	1.22163980540958	1.00068333663674	1.02695272937377	1.13492023511288	0.968228290047979	1.01835138004641	0.999316663363258	0.971193326837067	0.961462950706382
Gene791	1.16165390695809	1.26536464596473	0.34198698137081	1.22076219137093	0.862299215626437	0.684507973601247	1.56217591314741	1.72599834484999	0.739934819337267	0.830855668631728	0.830881671830478	0.687168270369483	1.40059920588287	0.773383180850858	0.852249706218551	1.68095171732618	1.23367760618305	1.19752365356958	0.688966373956671	1.12457470858024	1.01036623419117	0.989633765808827
LZX-Unigene7797-All-g	0.983961103807355	1.01286279163513	1.11883497396129	0.974237566358573	1.02193134583318	0.945549688566012	0.974410851256715	1.02668734891341	1.41694686432548	0.950462007464709	0.998280021402765	0.973268192925858	1.07334897854286	1.08602411665407	0.9885400964918	0.948556194812162	0.997353817641043	1.00171997859723	1.07288222563894	1.08675301840364	1.12566505216848	0.971617482098186
LZX-CL4754.Contig3-All-g	1.03998359899831	0.986413133330356	0.972312306183278	1.00789899970819	0.981516554430394	0.933722636524605	0.90512734616315	0.930520815408048	1.02785735178815	1.01324434491332	0.972947297636246	1.28097745625748	0.964110787043133	1.04098142003772	1.06350741796184	0.998726168313022	1.00127383168698	0.980849046720688	0.917324203959235	1.15034791809151	1.20109209878538	1.04947418981411
LZX-Unigene56757-All-g	1.08006877630822	0.866718395530675	1.43975188057133	1.16296069416399	0.995911146352271	0.826554277199897	1.05115747182836	0.990455879738305	1.02470029431669	0.856825118825368	0.882270097328404	1.17040017748037	0.906773182021693	0.968150272757853	0.99238109092883	0.865049406897038	0.886680854452431	1.1469573349489	1.00790807865662	1.08173690750207	1.00408885364773	1.45889839766019
Gene29636	0.983562398537854	1.38254243306474	0.980476799749142	0.995372619138597	0.989884342019529	0.959977863108363	0.972336846288126	1.09189396803462	5.54912858190214	0.986907470639557	0.969768948073139	1.00212632613551	1.62245341234008	1.17377198280686	1.19291690232304	0.977115555968142	1.04550148029312	1.54270619502263	0.997873673864491	1.01290563850102	0.95078940196134	1.00480833464981
Gene29635	0.999672581990687	1.01226849767847	1.00772180886739	1.00032741800931	0.998843125232257	1.00225922571373	0.998843125232257	1.00413985194963	1.5230107153162	1.00338469515962	0.998843125232257	0.998843125232257	1.02320640973984	0.998843125232257	1.02081670155152	0.998843125232257	1.02870697560061	1.13824041783548	0.998843125232257	0.998843125232257	0.998843125232257	0.998843125232257
LZX-CL9710.Contig2-All-g	1.49456074318818	0.907368307391151	0.750989942854188	1.53464389828389	0.887219807697871	0.694457702786901	1.00411186398433	0.995888136015666	0.666430348642456	0.856207276110282	0.895245217768211	1.30863090340966	0.897576361049841	0.927583455215763	1.20846479739237	2.53350440110088	1.15495311390588	1.59168771684914	0.740390586768965	1.54651122394826	1.01847225246512	1.01961623160251
Gene67175	0.948125283051097	1.00385478200514	0.956130223630451	0.931398506881537	1.10873405333872	1.24930511604171	1.39906740157208	1.27383069511549	1.03657160700833	0.953172931790713	1.0161251773674	0.996145217994855	1.46447286257477	0.990368176218446	0.954564846975174	0.965758472608828	1.06789971667288	0.96556852977384	1.23031530607195	0.942460259677148	1.03815255176123	0.94144526041259
Gene17823	0.949241013248454	1.18015168835276	0.826279463349686	0.970296073755334	1.14424570523757	0.859540272529273	0.905733588850673	1.02567722613812	0.977063645025011	1.16254826581532	1.19350744352974	1.00453111975995	1.01566002957238	1.03072534921421	0.995468880240054	0.830298393429595	1.13134147533991	0.951383498542109	0.816843678437126	0.988752448898239	1.01786594766707	1.06587207243859
LZX-CL149.Contig7-All-g	0.904798532359531	0.986924291816736	1.37048897892868	0.91342594214657	12.6255344927785	0.983672743105265	0.996075321877968	1.36072642763891	1.09163205986962	1.15880297502355	1.0553446784526	1.00674096989778	0.99126002028292	0.9300912289722	0.890506641124743	0.855628297237689	1.00392467812203	0.876690206482751	1.03249884131217	1.09601261657148	0.873837612501139	1.00790461588381
Gene19219	0.973210292866069	1.01472359348854	0.952915734250993	1.00523539980175	1.01175543279197	0.927577994215288	0.978213044975359	1.0260341514957	0.975234226636606	1.02444247960145	0.994764600198253	0.963402697137399	1.02174777223291	0.96155967638196	1.0409411586862	1.01921035808467	1.11508389504737	0.969305689430245	0.896917651922674	1.04260132326487	1.01420140860692	0.889703514995035
Gene26499	1.25671324469145	0.876599079938928	0.870234314980514	1.23219104093281	0.878926137147027	0.68649112711304	0.975464820535668	1.10159900621741	0.842941661571641	0.924658057480369	0.898321263599364	1.41027690502525	1.02453517946433	1.06801593953225	1.12217891986801	0.916261331949702	0.908716611401459	1.19879707609703	0.762198215836296	1.22819409792989	1.25963304509924	1.12785282269632
LZX-Unigene1056-All-g	1.14689443311003	0.98512645652226	0.821995578964335	1.15241963266452	1.07078163487306	0.8568570357132	0.966631278648573	1.16160904595403	0.909754647170699	0.902196633136144	0.935498973783465	1.03446381034613	0.967315394981287	0.909977951450395	0.971064663571901	1.04802044110135	1.03358449718028	1.13840575431242	1.14350971200965	1.01487354347774	0.942438315064461	1.30459949059345
Gene11802	0.848318566373279	3.04083027296771	1.12525475288198	0.842043402488443	1.74275946534595	1.69046094174621	0.981042248743669	1.01895775125633	0.869112529163325	1.98181807324461	2.11054670719517	0.897927062426732	3.27405423933302	0.854763494708638	0.889670079739346	0.839513940889769	2.20137905213489	0.83768314365727	1.37581594463153	0.934860800736244	1.11862514773464	0.933580964128095
Gene4700	1.00856492944953	1.03857911865513	0.98289228756727	1.00145739903682	1.03624932399726	0.925802171609787	1.01625522667166	1.05576476157952	1.00248576293549	1.01204500744551	0.975070231871394	0.984554097396821	1.22970738452859	0.975911789209276	0.998542600963184	0.972091867368316	1.00463927774013	0.969023015432945	0.992390778358957	0.967537185308605	1.08106609508897	0.984528110228915
Gene51456	0.999282381327957	1.00026227266802	0.999622465433825	0.999194988170532	0.99845324833011	1.00043402673161	0.999737727331976	1.00639692736761	1.02311111352124	0.99845324833011	0.999681096867091	1.00943386413091	1.00925529062557	1.03566508431722	0.99845324833011	1.00063541644184	0.99845324833011	0.99845324833011	0.99845324833011	1.1031897847697	1.01462432211148	1.01726868853813
Gene5358	0.994523039474512	1.11084682531909	0.665755411124631	1.11438320654891	1.29796875789277	0.595550226792353	1.3046573088245	1.13645303516399	0.919865244500809	0.970427325250045	0.998674901050929	1.36433568027762	0.992103042684971	1.00132509894907	0.937605756301747	0.817800945226409	0.980463375292639	1.24861795249639	0.731860573356939	1.15743499932191	1.08024471704084	1.383461747406
LZX-CL5441.Contig2-All-g	0.939420977801724	1.177190605973	0.958063574567935	0.939802870503939	1.27187449366218	0.989497087346366	1.03992627605361	1.05717325153124	1.03768436463696	1.20426033390781	1.25214981219417	0.981057240256046	1.16251152864844	0.997511965436359	0.925034983065711	1.00810310198105	1.25129235294974	0.897693413341308	0.953520466027354	0.951817600962887	1.00248803456364	0.960083510587755
LZX-Unigene21705-All-g	1.01140779983583	0.995655534932195	0.998790202381642	0.999706279841205	1.01410174278393	0.974300941605811	0.997076733934379	0.998534083123904	1.00635812869486	1.02290470588731	1.03631271398873	1.0111705597327	1.0002937201588	0.997775618131027	0.993434544150957	0.997437870273146	1.01281052146695	0.99352633226377	1.02286582145804	0.98820024541324	1.01447217429601	1.05930216249427
LZX-Unigene13597-All-g	0.996267786079389	0.992083780847521	1.00905971661111	0.996706420275293	1.03852391589512	0.983923177809749	0.984538130740431	0.993705942526349	1.02219296577149	1.01712049952435	1.00329357972471	1.01066266738098	0.993910992960287	1.01071189640845	0.990268873890748	0.995306853381171	1.01090021094969	0.983273180423063	0.983273180423063	1.00456494811852	1.07317096393553	1.02042390396584
LZX-CL11488.Contig5-All-g	1.22876002452518	0.816553928107644	1.03892181674087	1.08983102979848	0.826332468209131	0.782027138324348	0.808114696069015	0.833058038179746	0.933561747770678	0.961078183259126	0.878359228448358	1.77129600123591	0.800747859505891	1.50497588899902	1.12750984654899	1.11437045836769	1.10073794491964	0.928383592150645	0.755018455280307	1.08632459293775	1.24069165598992	1.05965884482549
LZX-CL12007.Contig9-All-g	1.05225333871096	0.999548850319236	0.978256585500725	1.0084028643537	0.975377770000361	0.940348956286462	1.00824307722468	0.997435327349548	0.966354155644899	0.990450892904218	0.962284511931132	1.08520835142964	1.04087866518844	1.03243950241613	1.0000924930084	1.17861965699264	1.03301800791403	0.9999075069916	1.00714134773786	0.978994067009586	0.998994229356024	1.01369577690013
Gene22974	1.38223813865317	0.794129287995624	1.11988608007081	1.16752408441062	1.01289197488731	0.628594891844583	1.56209392570629	1.29717417858978	0.587897504558503	0.815791743207315	0.771010335746589	1.13459496048847	0.905081893265491	0.824022173254326	0.950293976928994	1.13408907106326	0.837160315546092	0.987108025112686	0.851384575752417	1.40702382234105	1.2959110569168	1.68424347891888
Gene9137	1.32937629244275	0.846372454369878	0.720972004252141	1.25925679633263	0.825474208048187	0.781175006989949	0.853147713385901	1.08470927402797	2.95094398644491	0.76681910301738	0.766725007797727	1.16728162386979	0.795059703910421	1.65107750396707	1.14712020534338	1.13636811705205	0.798296849047362	1.24157984610357	0.969141446348685	1.03085855365131	1.70557353997813	0.879017986897636
Gene7588	1.00445161031161	1.07238554712685	0.806823319888585	1.0133262001878	0.995548389688387	0.854970679571676	0.950597485626153	1.03424074758657	0.955782384663793	1.09597446514593	1.19119457829095	0.86611183302513	1.11084752616912	0.944932874517	0.921731071255511	1.15606439770534	1.30954315500114	0.932588821647495	1.17561508734108	1.12013952599559	0.991554035705657	0.854550391795302
Gene33793	0.888755657337813	2.92331922867562	0.98926343623167	0.892535312680772	2.71004170512122	1.78507749856688	1.01073656376833	1.04813418515501	0.971142764433541	2.01197087617813	2.02111713841529	0.920908657482183	1.84575460385299	0.901191544278558	1.05443168993697	0.884907983656372	1.39971244817189	0.865141525475914	1.27970762984024	0.951215467277792	0.905871160531372	0.914069066511481
Gene12111	1.19307943396644	0.992898170663078	0.927729424694394	1.18251074515667	0.945012656528938	0.817138364889662	0.992504857090861	0.985100504975275	0.944433975240424	0.960969856802598	0.95387102279846	1.21352957991434	0.924663592307618	1.07833675233844	1.06942483729385	1.16103758034509	1.03552741745633	1.15720352711252	0.924085752735143	1.00710182933692	1.19213642663623	1.14035427815098
Gene6375	1.01770913190711	1.00745660762384	0.818592678808916	0.982115237291708	1.05314004726235	0.750819465137434	0.906799195978462	1.1475822534075	0.947982469790877	1.2088472716555	1.01597316705794	1.2943098691192	0.909159671088185	1.12551893358875	0.992543392376161	0.72743774682558	0.990467287777461	1.06707303795834	0.815723657357348	0.928240579165895	1.04408736098006	1.09009128384657
Gene9805	0.994217034115364	1.0004712704998	1.00513067490095	0.994195103647135	0.999113085149816	0.99942808107976	1.60264017623698	1.00628466468823	0.99051357642665	0.999528729500201	1.00517155666529	0.997772937367506	1.00660079334406	1.00583543425269	1.01524679321486	0.99051357642665	1.01960994233374	0.99051357642665	1.02844562869837	1.00122268153161	0.99051357642665	0.99051357642665
Gene5252	1.08625811133297	0.979545841766248	0.934256653105083	1.00430559457287	0.95784539032111	0.896102402472804	0.926600782352494	0.930558397621319	0.925685115221367	1.0267480672619	0.98191164219211	1.08139185282705	1.01227800932313	0.995694405427129	0.978376328037696	1.07720172173234	1.17027277361217	1.12578849824618	0.876350506388924	1.03949915747263	1.03720832961548	1.08905648110839
Gene4354	1.06412048823478	1.04217104804423	0.813581666942516	0.999664402036404	1.05682556701555	0.892482770334059	0.910643835043336	0.942257391760778	0.927052413118813	1.13357551406801	1.03175143967156	1.0003355979636	0.977532615823916	0.885185904115533	0.969457230788819	1.07533226102972	1.23335187071795	1.06615373969202	0.920341480507548	1.3171228285374	0.936779939613629	1.02822720194765
Gene20939	1.15524718184981	0.918054329316327	1.06932210895156	1.13509005020028	0.919121542519318	0.90710502966009	1.06636514881025	0.955339174511429	0.958921665050874	0.914350373467387	0.911364280251546	1.38359798529844	0.926047631373871	1.01202308717204	1.09148093545944	1.04884464596273	0.987976912827964	1.06860274335262	0.897941931968939	0.987369058523668	1.16009384048123	1.25354688979573
Gene70207	1.12085579740691	0.941615419744859	1.00803373973261	1.1316127438726	1.10660453223791	0.834415937061161	0.918124954270792	0.920739477532735	0.946791810551521	0.997151929177693	0.976178450095749	1.00284807082231	0.865014131414197	0.958936986603524	1.02262282679052	1.05671805415175	1.03100725125902	1.12725974352614	0.882403813053565	1.05819736104669	0.938199309738929	1.16935024064429
Gene40661	1.00876643299757	0.998901827819043	0.979131563131495	1.01306248633127	1.00763901291202	0.993788046313112	0.996094323301591	0.984339803890563	0.994641576373665	0.997409104625101	1.00401128888155	1.01360414337393	0.992668142393129	1.01198334891166	1.00812149001802	1.047692162612	0.981961049521005	1.00109817218096	1.01663649512448	0.992634971028221	1.02408317185455	0.961364673381191
Gene36996	0.983813502925555	0.932309798936608	0.854832798755679	1.09880077757926	0.966123781564463	1.00124532543928	0.998754674560719	0.946190576054261	0.988251685715404	1.37958213427198	1.49530732773473	1.63515303345386	0.801808808365713	1.37689465250853	1.07679730816351	0.932928186097744	1.20430391564013	1.06531378415074	2.31992366885201	1.33192450093324	0.848625304025216	0.832931445889537
Gene38546	1.00148869238305	1.00372149744564	1	1.00074288890508	1.00173486298599	1.00132233701045	1	1.00265086663387	1	1	1	1	1	1	1.00711469976703	1.0021855486127	1	1	1	1	1	1
Gene8975	1.00169106236226	0.870437449593805	1.36341034500613	0.91854053631681	0.92788589089641	0.826496831640856	0.921283517775717	1.03926427611245	1.010125144946	1.0548417246711	0.915727760303313	1.01544442898643	1.0838649296766	0.953001984883406	0.956754301522298	1.00637440877299	0.971952187939839	0.959193628473077	0.998308937637737	1.1370459357513	1.26659498570536	1.26750828116568
LZX-CL1579.Contig2-All-g	1.5920409092089	0.871001092838156	0.953844695818581	1.29732133684725	0.791357857631465	0.639173076491832	1.29429847465776	1.01747425313898	0.720187913167653	0.834471278161041	0.730548121286539	1.24579913711693	0.910422450475366	0.982525746861017	1.22484066394979	1.63661603019428	0.913049594905975	1.39369535679576	0.94515194299405	1.2356179993789	1.33590251228484	1.68344785173893
Gene5529	0.886094163225563	1.18395925313698	1.271438273302	0.919059864769847	0.993359440611404	0.843185437578658	1.58522078715457	1.79011126923516	1.0066405593886	1.07119504086153	1.06719634567364	0.886953408395232	1.56055945319547	0.893353727160025	0.94422713997418	1.01714885130112	1.041809884609	0.935848154101007	1.25773710382489	0.862352086279027	0.756330080269261	0.980930896783977
Gene36995	0.915445752617932	1.08409323362128	0.74402654127647	1.11356724123934	1.01476200312802	1.01704960077813	0.933953149646928	0.945769906267972	0.985237996871982	1.32309349964849	1.57872006599639	1.35560498165368	0.828755670806386	1.15098980972341	0.971422548889157	0.848962243067319	1.26776822402878	1.05496565599794	0.970535063749032	1.12456871358459	0.768487506846301	0.715426921110767
Gene23637	1.30589559970283	1.01315368797271	1.03608722133121	1.18439193659359	0.912978135845673	0.872539774781723	0.886982809952919	0.994148076767479	0.93907939074655	0.951860182755412	1.00874896103425	1.35616543678053	1.0055816336324	0.987293252963433	1.04669648910273	1.06518259920569	0.975174630533251	1.28006291083946	0.89721730843736	1.21804909010002	0.972475014567511	0.994418366367602
Gene23640	1.2164002587056	0.957497759484396	1.08015126128409	1.07918811062522	0.951303074362168	0.936244943111438	0.932121056117616	0.949894903259679	0.969233194722845	0.991353696623367	0.998682920173563	1.34584220108668	0.944828657920192	1.01544625464962	1.06085999185113	1.01704184325319	1.00131707982644	1.08497541756254	0.929728666274791	1.11213788488885	1.04571180009369	0.982551036968489
Gene19039	0.935881362141043	1.02151268215285	0.881533882952948	1.06814445648291	0.999607407661618	0.65000467755273	1.00039259233838	1.30054802806572	0.819429098818733	1.01345428943999	0.94598143182589	1.22147014648289	0.979509469770701	0.73908543580991	1.0667553835127	0.830295021497637	1.06962621311812	0.869863190037375	0.824818871995449	1.28360871847128	1.00807253722859	1.20093907233009
LZX-CL11095.Contig1-All-g	1.18233773760249	0.891992499568222	0.922507524594326	1.12636278436676	0.899657869645335	0.761107466247265	1.15831799665006	1.00002378527387	0.829946159884302	0.803250848352244	0.834012359012456	0.999976214726129	0.907474397815602	0.901011015980072	1.02368306017045	1.09696138736737	0.868545475312268	1.25112477009755	1.18892009463303	1.21546685133016	1.18159157890345	1.27778683999053
LZX-Unigene46679-All-g	1.00041517622588	1.004415485371	1.00351389703285	1.00192081954617	1	1	1.00203913247916	1	1.00986142416851	1	1.00246012685463	1	1.00270141741023	1	1	1	2.38837273510931	1	1	1	1	1
Gene3484	0.941219013125142	1.23971379863947	0.554655048530161	1.15595695471984	1.0719182051625	0.616975519158642	1.32984928294262	1.42130922771501	1.21692910526096	0.887717802390598	1.01709430245712	0.982905697542883	1.74020923859964	1.1424939343117	0.877280674704932	0.920040026485143	0.782429995991201	1.11808945051606	0.581310249397439	1.57582929621987	0.936232052562717	0.405893883040177
Gene10976	1.12649104320042	0.77338025545481	1.38180608848341	1.21563006115844	1.21658955783392	0.514405700500602	1.03140786555888	0.968592134441121	0.577394412252634	0.578746221858579	0.615975364646004	1.0520647956511	0.798623979622634	0.653680837842853	0.878189765053694	1.07052259893938	1.1307348919218	1.1083015909701	0.439854777788343	1.1992686223555	1.66399863902179	0.820585519897736
LZX-Unigene56765-All-g	1.41010531127807	0.727306584976449	0.527189765078797	1.53751077513272	0.858299439802961	0.551833362229013	0.978429759984484	1.32169893022067	0.873511227953632	0.668870113246522	0.649955678222004	1.71983999483295	1.02157024001552	1.20952562076078	1.24811701568356	0.879107700551728	0.679452032404722	1.41584137385384	0.475157443896944	1.42794766980582	1.41139017030537	1.45144903383872
Gene4718	0.999242635255963	0.995691754325186	0.963377118924644	0.971192245134079	0.982998969516148	0.96498946759219	0.993529598239144	1.00075736474404	1.01469676700365	1.00750350715896	0.97077719703539	1.01159088671803	1.09169082498345	0.942086151900322	0.985178360101807	1.05885613157529	1.00660416480458	1.00507401806765	1.04210820950647	1.03214067928875	1.03846552133446	0.979361613074966
Gene32069	1.022260446296	0.984795159564131	1.0156543933497	1.01618241719681	0.979427220546491	0.982260001945596	0.998102894254057	1.00109725146188	1.03877209402511	0.98514453992397	0.983748937116953	1.03598726308754	0.983015644924269	1.04362743436414	1.02382045062863	1.00390406756974	0.983700333851324	0.983016650628913	0.977730991239539	0.998902748538124	1.04151721240963	1.18075636291856
LZX-CL5648.Contig2-All-g	1.29662559734331	0.788183358995935	0.875804522312859	1.26775968793226	0.836039864700112	0.665919888909176	0.67343014062736	0.792739731425362	1.2247757513479	0.859958435292534	0.879134367315329	1.15464958720542	0.70728367501993	1.37334571183914	1.41324351034118	0.752492990485553	1.12086563268467	1.46863340440793	0.681623069997489	2.60054405377277	1.34650152661577	1.57733440502117
Gene16217	1.16877415516208	1.02638396810799	0.843391368610618	1.341973349316	1.26730304225301	0.597357328634932	1.13228719223109	1.18601610010415	0.771522430457658	0.833342948448731	0.752058335114773	0.945607527288195	0.909884981361763	1.4723382183978	0.995210530725531	0.783329168173234	0.924046348514876	1.37326158665615	0.978186635989925	1.55984627020039	1.0742248065648	1.00478946927447
Gene1455	1.02436715694956	1.11923525663226	0.766151737406656	1.28740810401477	2.83050243096272	0.92951774966882	1.63975936128405	0.907331213120077	0.834733194494059	1.06985854561625	1.35697434007009	0.73341185505533	1.3121440057984	1.04520724701443	1.760066622567	1.67655399481461	0.864839585955342	0.820389103409859	0.92025288794462	0.975632843050437	0.746106183284917	0.654868060009126
Gene4661	0.793453201033741	1.55726244934212	0.796628943247019	0.821454443859744	1.65073564915635	0.997513943891444	1.13185158324942	1.33407784991747	1.01262483393307	1.10143645022124	1.0603538702813	0.911007651349535	1.4445991490973	0.902049299533748	0.937847139608981	0.785784887660244	1.37085009644159	0.873483586487457	0.936933409869224	1.00248605610856	0.934729119286195	1.03216891334521
Gene2446	1.60943642316433	1.05720558445183	0.741162174614717	1.69277048049828	0.917899310384791	0.586589877562258	0.931814871194498	0.846897190214729	0.840514636677226	0.771158110097912	0.852481076313555	1.75443872478079	1.49808943921108	0.942794415548169	1.23791859390524	4.60563429910145	0.879025590625456	1.5588383464655	0.88535636376238	1.56981134323447	1.44072907653488	1.24113571730794
Gene16288	1.14944630890781	0.836373739208039	1.14309359714876	1.26890558519446	0.813326526611763	0.549494512587264	0.995861959760543	0.866577583669293	0.798307173484641	0.937858172529421	0.785364438278451	1.19590914872309	0.820464060191968	1.01744183386567	0.910611707208269	1.0849825539587	0.810756759459976	1.26885343891249	1.38570033841131	1.00413804023946	1.09676769377151	1.08748730088654
Gene16186	1.12444137788616	0.968555331009329	1.60482472776028	1.21629983310811	0.881735279825841	0.673616248171067	0.999022427503359	1.00845017824521	0.83747152369389	0.797664632168036	0.86949868313764	1.00666764911559	0.899031196275204	0.853671897877125	1.00889554549115	1.17928877948942	1.00097757249664	1.13503583689801	0.76771394538189	1.20029086774753	0.885587901902697	1.57502552145392
Gene2122	1.11911879501646	1.00492360597349	0.995076394026511	1.23740048761363	1.13683877319022	0.746462191112952	0.896066267786381	1.07355876543845	0.981993832284561	0.852089142408899	0.914387643562155	1.13050187508243	0.995019389230497	0.975569837568603	1.08462387181428	0.955105524436865	0.970264692021341	1.49441287621446	0.662473440011649	1.31692712950636	1.01355468370181	1.20286891321684
LZX-Unigene56705-All-g	1.04180853257985	1.00269544063988	1.0036461595519	1.05088596390901	1.05130955186949	0.952278518505723	0.978953489787492	1.06623887412905	0.978543503402253	1.01195349639399	0.991838623869332	1.10933123293967	0.985618720553287	0.984786570887634	0.998593722537297	0.994626666838334	1.0136498691107	1.0014062774627	0.942985455201299	0.967539594471779	0.982441545533386	1.01516638100773
LZX-Unigene46529-All-g	0.998122895396004	1.36825683919225	0.875141534022723	1.0761424765352	1.33914131765843	1.05951948550575	0.837394022748109	0.913449741234935	1.05349410049125	1.64358222509133	1.48376220172949	0.963285477812255	1.001877104604	0.962252289254233	0.949761543892611	0.916464370528445	1.59452650356598	1.1455193282921	0.838702190383054	1.16555166215175	0.907689704154729	0.938912361091897
Gene15386	1.12631228793818	1.03408087320036	0.965295980690701	1.14454614864032	1.0079498679533	0.78411212803244	0.956318889251138	0.896235546808855	0.927511806254008	0.88059293362728	0.964570657715878	1.07363355687392	1.02470531761697	0.959889263667941	0.99968158271822	1.04680081994389	1.06748922072233	1.15102491480043	1.00031841728178	1.11724959591181	0.951314355077905	0.882773445910779
Gene3550	0.94577819984768	1.08848981142996	0.979371300008317	0.947166957797619	1.07776523251942	0.942736392186287	19.7848309517924	2.48180249205859	1.03365846110778	0.969317700011919	0.960734566921956	0.997281605276899	2.34082436617765	1.0027183947231	1.08888287258318	0.937691819215854	1.00593987659827	0.943714965291724	1.63112287297584	0.943702449516395	1.11387783190985	0.951202051568992
Gene27308	1.37178002711236	1.08494382378839	0.880882691366148	1.37798437915154	0.936743125303564	0.858921162061757	0.965396991493347	0.965237577827399	0.825051568353766	0.898274499565836	0.919682622211139	1.06164323958565	1.20342464802268	1.05738426013202	1.08237016863625	1.26016824015715	1.04791123720735	1.20767388295755	0.798718618476231	0.986483707772462	0.998291357392825	1.00170864260717
Gene29694	1.00852070219798	0.996885722635806	1.07618034758347	0.998429338022185	0.997503813016848	0.996434540228719	0.995776277610499	1.0010567412598	1.00068334645646	0.995776277610499	0.99822601357225	1.01252356050062	0.995776277610499	1.00372896798781	0.999316653543539	1.00577516952647	1.00185579213853	1.03869540672312	0.995776277610499	1.00654228129964	0.995776277610499	1.07139692508341
Gene17472	1.24646229300444	0.807315888353632	0.819915535194398	1.17078289926214	0.774196997947236	0.713394634482622	0.709814896193728	0.926789321169554	1.07321067883045	0.755348849294751	0.746404172145029	2.24060151713298	0.757089434233563	1.84713432496087	1.50584628059477	1.49301116746692	0.841401569748649	1.20894965089805	0.697446215875701	1.70745160213571	1.52401688427442	2.61965305056979
Gene45420	1	1.00111415088936	1.00234232738395	1	1.02116454713839	1.00198384692004	1.00128646884971	1	1.00492788285511	1.00151474044366	1	1	1.00270141741023	1.00927084817465	1	1	1	1	1.01913099548018	1	1	1
Gene17551	1.60497178882656	0.881010017527668	1.09369741621991	1.56884637210768	0.786069296313758	0.520984134952477	1.94936947330037	1.79077944353621	0.749648356061783	0.638614545939953	0.675385642187058	0.849411462720882	0.906302583780092	0.73677240167247	1.18249630162674	1.58830120830913	0.580735182686852	1.73141477023583	0.859017590711878	1.33418339981827	1.5560543078091	1.22652863361448
Gene11549	1.41531166274429	0.936044514173678	0.995986981814609	1.31542855298149	0.919405734912173	0.877142294356702	0.892318223794693	1.04043143365224	0.915516216104853	0.954862051823124	0.924674344846761	1.13758931647237	1.04925329914322	0.92826330164759	0.96019620427818	1.03260029324245	1.0214203782948	1.16759090066428	0.903203687791585	1.00401301818539	1.65250016992236	1.02038877217483
Gene16228	1.24725088500647	1.43686231299913	0.709725566910611	1.11700146817406	1.33711397925448	0.953518416252529	1.04648158374747	1.40059893530546	0.665529803868692	1.34963557336104	1.19847820337922	1.31263462761687	0.79157180741779	0.618441144185145	0.743488403664412	0.711262113817061	3.00945178697758	0.729264198978654	0.77364866313748	0.567595442644537	0.816942227133334	1.44308456255264
Gene11018	1.48765000394426	0.992393767945382	1.06100895736695	2.85754179056329	1.00062719272803	0.989965534398232	0.996951942010839	0.999808375911652	0.994186756724424	0.998315758116895	0.989311545321869	1.00019162408835	0.998902525582274	0.992365402294287	1.07704907785884	1.21966192277351	1.00140418396413	2.70476374548294	1.00823806002391	3.18655035977533	0.989311545321869	0.989311545321869
Gene61913	1.08094359089867	1.00830233285213	0.828961050888893	1.16751401964413	1.00960242951057	0.920442547935315	0.991697667147865	1.06255382666885	0.946015785629908	1.22133378176531	1.37590270143914	0.909135677166112	0.910389913723941	0.891870551452069	0.821235016625816	0.782948087489537	0.976363526704082	1.08948894474533	1.48985116942605	1.02132673895943	1.05535341062868	0.70107707071299
Gene61914	1.14530013396985	0.89681294878792	1.06487812467243	1.04036935256906	0.903719117846529	0.872409269591993	0.869640822728251	0.885404400291827	0.969981007340893	1.09716248900632	1.00319282123692	1.33471189021039	0.891703441980129	1.13656105301535	0.979814875129533	0.996807178763079	1.06438077483821	0.968323769191945	0.856957411035512	1.02872991722384	1.08584390727865	1.02210253887632
Gene5298	1.30350299740189	1.04154171481327	0.613484840418231	1.25351049422476	0.912192788729439	0.97698182252074	0.771945839904338	0.914030381115443	0.822689499431935	1.33790052745279	1.38021430234436	0.982625553885741	0.813701227671359	1.06510290423656	0.939248634224689	1.09309674409863	1.34849526580768	1.18879011391597	1.01737444611426	1.06494973766102	0.937564800495817	0.86342020266566
Gene8857	0.859477362650651	1.32893109021164	0.846001453482938	0.874506225734791	1.60819480945766	0.864123058071014	0.99388658496315	0.993539578309132	1.04963406027258	1.2162224369071	1.11255722518623	1.07285490013695	0.88474729047234	1.112479002113	0.955733194014882	0.931070357012182	1.12016170057708	0.95063742248972	0.977294311109542	1.01365601533893	1.05869119872005	1.00611341503685
Gene17617	0.958322811536474	0.996398213051151	0.904179187319884	0.934124730918401	1.83475664260881	0.887106962632824	1.22989565111023	1.10317289783727	1.00360178694885	1.07898805621526	1.04304669297063	1.13323280364982	1.263277175349	0.954205450813524	0.986221844052297	0.885384602568435	0.98814188550432	0.969940738843082	1.18548083281719	1.25033915219611	1.03067466555256	0.933780412418945
Gene9759	1.05634120690809	1.02256642838389	0.839296521935393	1.06878205566997	1.01005012793709	0.755404408973872	0.968965013371369	1.10390114043681	0.897058435503404	0.984979287854816	0.989949872062913	1.05837656952158	1.03921790592281	0.956029432595902	0.898351265681304	0.907999459799135	1.12842442141054	1.06533029883502	0.919486084069295	1.12601768188491	0.974654543827136	1.05628472364081
Gene8969	0.955375782533022	1.15336346594338	0.885714249785077	0.978401734522659	1.07250120732776	1.09025351116926	0.944208420618481	0.921950745337425	1.02286152024316	1.51229970073691	1.53039818680403	0.891305113204323	0.988697999292461	1.05912379588729	0.902910522256602	1.04120335458319	1.32251603576474	0.90351818196153	1.01130200070754	1.02776992159982	0.938613692713652	0.859107341849978
Gene7375	1.75212179314297	0.994468752860951	0.837938319669104	1.49672356711072	0.872443355388471	0.625466656874326	0.877734477098855	0.907787028620233	0.673690541889805	0.941466157215057	0.845653506344771	1.71927810614697	0.966349271377969	1.11135809653471	1.23451212846609	2.19918344259921	1.1119259143119	1.32362595314606	0.641656339052638	1.00553124713905	1.25576684689933	1.20783467344597
Gene17955	10.1631015155436	0.953584552647299	1.53204973856842	9.48760834771591	0.95105175602182	0.938985432270795	0.995762522936749	0.986691182803398	1.0107510778502	0.973275939812357	0.951809059434004	1.0131384731018	0.976305454583042	0.97553445267001	1.23557501368627	6.92928467490984	0.936659835090715	1.89559657244865	1.04064844279224	1.01932430273248	0.977671070833069	1.00423747706325
LZX-Unigene56810-All-g	1.20214487055887	1.13791267076075	0.636812535018369	1.24033669638276	0.95373521538243	0.588851020313208	0.77244904056511	0.644148200112517	1.59054484347105	0.704122157004146	0.761626602110876	1.29861131201813	0.956862112251454	1.37029830292629	1.08115848099543	1.56233818144523	1.15922841685832	1.04313788774855	0.70132995987571	1.20005770360523	0.93431610312685	0.919812582367854
Gene3407	0.918286975217011	1.01437289271275	0.817904636810562	0.96306583245953	0.902784377868381	0.985575995434032	1.19733500844932	1.18444920091109	0.92179042426872	0.990433699820113	1.00956630017989	1.44755687276341	1.35558202101601	1.21771508848717	1.02290670331498	1.13682894391227	1.02147566765967	0.824042467280039	1.08175632853537	0.942281604649416	0.936527313994499	0.869457685252929
Gene6342	1.03818700350323	0.988487677439167	1.41166051407851	1.00298881273574	0.95324685309978	3.26959642877285	0.997011187264257	1.22833557701644	1.61360818419022	1.04014363107691	1.01188670406482	0.857256110968078	0.968865106877648	0.867605780466928	0.798992284202907	0.860612002469312	0.690628408231804	0.922448488391893	0.996896695327542	1.30035307706974	1.71843285642961	1.11248302043936
Gene14951	0.791562212431951	1.25505789357334	0.922159441358641	0.760265875162727	1.03507527849934	0.892292261110068	1.00300129857925	1.07318273794584	1.10767808593812	1.21758142000214	1.24884899184856	0.872696010839496	0.996998701420749	0.95603995863853	0.89998320222018	0.762542005941828	1.17763509409707	0.769292427922093	1.03557594373162	1.01654909180779	0.838345319956397	1.07452167655998
Gene19390	1.37441033200494	0.98134632945732	1.00280934016943	1.7336322357927	0.99824972329621	0.97391134334388	0.985064782718836	0.981916736972966	0.997152283375767	0.985749063769526	0.975194077332805	1.08661267454337	0.982119354713678	1.00175027670379	1.01186137372825	1.06695939418117	0.980510305074343	4.30078429261652	1.00881579505713	1.40811792956616	1.03499449459586	0.971607747881052
Gene2603	0.98974500985071	1.02151495804762	0.996460478032733	0.976977334871904	0.993636385189334	0.973022719647249	1.12512760561611	1.01963914965293	0.99550885640893	1.04782439619118	1.04716996106245	0.988710176775493	1.14620034222292	0.997927871920482	0.975561110479064	0.95073247619791	1.01261656460085	0.974443754514163	1.04833297149977	1.07248455091789	1.00207212807952	1.02972508229892
Gene2386	1.0273205099884	0.973398242228446	0.90227632264591	1.00583394170655	0.995156442880987	0.851005820615797	1.13981066970717	1.07728061176164	0.963566131355529	0.927419835399932	0.885300198950709	0.951057560634451	1.12931720409014	0.920814027951999	1.05057254439585	1.38833420023336	1.03073957629206	1.01056683864864	1.33186186503128	0.979662610231855	1.00484355711901	0.925700431185048
LZX-Unigene17752-All-g	1.05220563779638	0.973480010233546	0.985484710971365	1.03206812379763	1.01585646083955	0.972741143669162	0.983221199442346	1.00063781950996	0.973027474828801	1.01673657257381	1.03670997159972	1.01458043659075	0.970871686252742	0.994023708403556	1.00837078673042	0.999362180490039	0.971210236601988	1.03505532207425	0.986779724167346	1.02089577325817	1.06345167765935	0.968256022575793
LZX-Unigene7718-All-g	1.03250197456302	0.928597263907818	0.833138390733066	1.10158022274458	0.971655485660066	0.855354785786097	1.12683408270347	1.13019384836873	0.908978616498114	0.957443907847673	0.961583231206442	1.08880765634272	0.920032867557005	0.999058160533127	1.00094183946687	1.0295880973906	1.01122682645179	1.09490533313517	1.03133407081469	1.104517436961	0.892420276521776	0.841796768178615
Gene58778	0.967103729294645	3.81452493333704	1.16510320508668	0.97503181890153	1.15253093235612	1.00009683431069	0.999903165689306	1.04881119014447	0.99511558006367	1.1818888442062	1.0879175113754	0.967143863166476	1.07988852377886	0.98618558664761	0.976285167072888	0.959815711769666	3.18929025271393	0.953116931799473	1.159749456636	1.041819964312	0.942909861841793	0.97853554990131
Gene29893	0.997926957981666	1.00207304201833	1.00552123756729	0.986071387945034	0.996412802504916	0.981882213595001	1.00898580305522	0.98328719354895	1.00791982695779	1.0042933971055	1.02187455250637	1.02575313246318	0.987248743773733	1.03515016561637	0.997764116207238	1.00268024191764	1.02404418720818	0.976722622523534	0.971470805987922	0.981974026958656	0.987204868755861	1.17792009309431
Gene32216	0.999022557522283	0.999477713081049	1.02587536268617	0.99217624232608	1.00052228691895	0.994119398518878	0.993590532841531	1.00161528536545	0.993373413994512	1.01495827750552	0.998244412177122	0.992123085529522	1.01530308792776	1.01353111887232	0.995535087303252	1.00931209313307	1.02236894396601	0.993846079993433	0.988502190995267	1.00990718752743	1.00451209620652	1.02585048071806
LZX-CL533.Contig1-All-g	1.46167552353028	1.01510059142077	0.825377296035746	1.35146019430864	0.897171044186773	0.722238908558266	0.835436518323284	0.93185559319793	0.808619404786632	0.861326906171045	0.876802334667986	1.58710216778083	0.866320289071574	1.0866248824345	0.984899408579227	1.37382496580895	1.37608871424501	1.1960034529422	0.715189337950174	1.11592866522891	1.12095203036937	1.04339807561362
LZX-CL458.Contig4-All-g	0.869217852603639	1.31703517396763	1.05134043640168	0.869949998032833	1.01033606138496	0.770265877858315	0.79553522106827	1.47994541419008	3.45137075615052	0.989663938615042	1.17028486455232	1.37476144501303	0.822600232716192	2.68650342620425	2.64038878351024	0.822193253911393	1.2589272492303	0.755396046264056	0.804220497267429	0.935240939233809	0.743402438975274	1.43047149518024
LZX-CL12127.Contig2-All-g	1.15753974294732	1.1048231238957	0.556900768835035	1.08082286982245	0.92957059940904	0.989317105143239	1.01068289485676	0.975247443691211	0.662021908780465	1.0829434606624	1.19273112404919	0.692210125585565	1.137038370958	0.743379789448333	0.694590026846792	1.34910368744645	1.60151291686213	1.05642917508387	1.44858568815239	0.782157660859166	0.869793435911186	0.815582809745144
Gene16314	1.02730562283033	1.0818420854451	0.615965142583627	1.06767967183672	2.02489788736167	0.669807197101044	1.0914623877069	1.09732579237509	0.841166640296158	0.89302196222781	0.912725774879294	1.06304227445132	0.877412741192045	0.87557838665461	0.985315502804918	0.873611953187545	1.03514166325623	1.08517182057037	0.624216151994095	1.01468449719508	1.15413819867139	0.850203379164935
Gene10856	0.95765405940676	0.995812598174583	0.827470348674983	0.962456832015417	1.27886597145454	0.67874898356315	1.00418740182542	1.05825122876055	1.01762864459852	0.790002281664874	0.812634380067607	1.01938300057077	0.946246734389387	1.03392419170447	0.988487882550537	0.911083946013283	1.05620507898247	1.01839735036413	0.738424048277585	1.03703664783353	1.2574345192949	1.07733347112424
Gene5801	0.958185571414298	2.54152629599232	1.13651349961781	0.951797533741696	1.03836522556226	1.18355521515525	0.995544472414975	1.05889938220353	1.00445552758503	2.7321469228056	2.32092216958968	0.960683037559336	1.07458172762859	0.955708414575585	0.949953017494781	0.938657935708113	1.34971928899705	0.936610926995981	1.19032925842676	0.936610926995981	0.982331858255964	0.936610926995981
Gene5485	0.986774483297366	1.21188117609443	1.03195983828088	0.988857383074311	1.04831579829641	1.00459925386243	0.973852078594577	1.01930096351139	1.02333997510319	1.11427572637837	1.3697212569606	0.987872569020539	1.03982492392789	0.970254503381247	0.973196703251204	0.967558633861278	1.28471043834197	0.995400746137573	0.987280096161708	1.05061107613153	0.981738857925365	0.950866347909573
Gene15151	0.868065599786827	1.31428033735255	0.95254681377355	0.902623446069301	1.2030573336954	0.96874418453362	1.0213634440978	0.978636555902195	0.937010882671819	1.22215125324495	1.14837102143632	1.64933934446337	1.0506532346805	1.04678940934054	0.840351171542528	0.886011915760044	1.6157219091598	0.879526930330922	0.883366143645014	1.06799804786105	0.93774182357855	1.24870487446765
Gene8164	0.999789163785166	0.997566925732666	0.991817162293875	1.00319893393687	0.998090134724047	0.991845445730747	1.00936945201629	1.00262575405382	0.994375567960587	0.997002212395286	0.993151800640457	1.00977870476431	1.00177303621326	0.99255386762745	0.993017489956863	1.00378580717924	1.00766068495729	1.00021083621483	1.00842953981699	1.01092602141113	0.989499430680992	1.00814613988344
LZX-Unigene30781-All-g	0.8647724362804	1.0159729580471	0.894807097325793	0.861867773889747	1.10725707251677	0.853876859039746	0.988368536803015	1.01822924546026	2.34910846767341	1.05449662146916	1.04414232026013	1.36122633447188	0.887174777878761	2.02113067783867	1.32142497502048	0.860918970480515	1.05864592666616	0.844944214447813	0.814653840425718	1.00629390923584	0.929899459376068	0.993706090764163
LZX-CL11168.Contig1-All-g	0.995875024284074	1.04035606575239	0.994871992041584	0.984833135716256	1.0375735214991	0.982437350021904	0.987335337960032	1.02382632915812	1.10421460995346	1.0132996832774	1.00712953665437	1.04825698590764	0.97892716396486	1.07337673702801	1.01176047729848	0.981572780524157	1.03776364838226	0.972304329385357	0.982844636669928	1.00412497571593	0.977328293028166	0.982359383954854
LZX-Unigene14169-All-g	1.38829252159895	0.996209687551809	0.681287776677221	1.25589322587613	1.00685290294466	0.623082367306603	0.771344101927093	0.774136067176326	0.845589726775903	0.799705356186325	0.812053323671894	1.17963947671143	1.00379031244819	1.01590694356833	0.9732013107731	1.02808863137868	0.989363846455656	1.22950040314368	0.698809586833606	1.14023090346328	1.0164660509603	1.05733737226248
Gene14908	0.84994911172368	1.33757145623083	0.928654159557649	0.850917456527643	1.58827784602117	0.90302997062177	0.995923368398086	1.00407663160191	14.6469941097102	1.7496213250444	1.54702394987763	0.983223879815702	1.22473699494259	6.57537790211426	2.82468625608525	0.856755554399682	1.0759357318516	0.887451661090624	0.886022231607667	0.861037426230236	0.963009593750433	1.13403769962544
Gene7662	0.970802070199632	1.30931779134279	0.932306513780962	1.00281090939913	1.58696485094016	0.962335724005103	1.19900672484479	1.2765046046655	0.97771916894428	1.20708029298446	1.21323261322344	0.997189090600868	1.30344207883076	0.938900929649904	0.922190119482974	0.940595289808612	1.5154393804393	1.06858795041185	0.852678354854387	0.98401103101845	0.975876748455799	1.02257765714368
Gene17561	0.646857117230149	1.28504078316614	0.794896033489318	0.599649603348166	1.62510857512525	0.914756636638016	0.702626954361148	2.14591100348654	1.96507787183041	1.33156689159085	1.37571864942868	1.23738663421277	1.02020058824454	1.37224136052883	0.979799411755456	0.460407749630946	1.14947935283632	0.622416863395102	0.700370227992178	0.638112520710617	0.700814830241346	1.1559257635274
Gene9373	0.986329237988209	1.03157602077498	0.957332800091783	0.953137807323751	1.03452490731726	0.96440074581664	0.99942163987614	0.965076160895613	0.979597538701088	1.0431962253979	1.02379611313644	0.984721951399596	1.02295753628842	1.00282794018364	0.980584323234085	1.04665323164819	1.14726046730635	0.96652672192394	1.06785359908401	1.00057836012386	1.04230987615496	0.966159373151513
Gene469	1.00033883095284	0.994594655056097	1.13156214021328	1.0004161771205	1.0063963150376	0.993255286634813	1.1059250117346	1.02315078735864	0.997490536495404	0.99410265432673	0.993819773712926	0.996235025935359	1.04869830911321	0.998730540191357	0.999661169047158	1.00199289880957	0.995627610750041	0.992599124288824	1.02271196670927	1.02040236522957	1.02482660449531	0.992599124288824
Gene7899	1.31517549015951	0.941024738175286	0.997585497004352	1.13149948601514	0.822951609177994	0.748138275540551	0.865184871738947	0.874199813709576	0.870552633786984	0.981583177840502	0.858276896323334	1.90408016928367	0.982095521229491	1.27287191856542	1.10339660554936	1.48600764139748	1.09350976940618	1.00241450299565	0.784055547051855	1.0344040418019	1.19085371564369	1.1936394133748
LZX-Unigene19114-All-g	1.0404623960467	0.96359368986591	0.997804170263506	1.02079097312572	0.986521092341877	0.935800155539287	0.971743575862753	0.99724564275881	0.97266373462619	0.983063534894102	0.969626044621237	1.02431359280317	0.983493648962279	1.00219582973649	1.03825430290802	1.01164226054295	0.986911304924894	1.05232307984167	1.04579569358656	1.05116787469127	1.05875042307433	1.21469294430923
Gene17695	0.991102901974184	0.99048192153064	1.00038396410044	0.994999872018619	0.999616035899556	0.962796906829408	1.00833864472922	1.03653531908386	0.987038296301208	0.990605010853706	0.981612318905541	1.05501656553484	0.998206913645688	1.00406581253367	1.00578713445096	1.07830496019613	0.980666705951458	1.03771467366532	1.01067396489102	0.962207035955424	1.0746838483031	1.10296322331278
Gene8933	0.804028449679823	1.51524842941083	0.88623653287678	0.803944080051365	0.957519985936992	1.08007281925197	1.17309714195666	1.16323219369969	1.41807350359337	1.23848231179126	1.2971448786937	0.852166395637563	1.04453361225032	1.18240189312909	0.908123880779704	0.801485263713591	1.09197339376672	0.811826708148458	0.993387553045143	0.901295398147139	0.882282048947809	1.00661244695486
Gene23194	0.858526417194596	1.07305816376613	0.902902927736481	0.85176313434481	1.11071600027774	1.00178993101105	0.926665023381703	1.08482158493169	0.897686825556765	1.00395276361067	1.04236913806547	1.04307528544057	0.916591466086227	1.11848000249331	0.922219481803766	0.834188641837119	1.12035045241379	0.858504673718118	0.970309901554238	1.1143308083935	0.99821006898895	1.35322959920588
LZX-CL10413.Contig2-All-g	1.01855799567146	0.999906244380513	1.08414180970398	1.00853903939905	1.0593842511604	0.971981818739873	1.01613580996433	1.00009375561949	0.982870040478715	1.00337131430343	1.01512689091791	1.03142165685209	0.994350908967316	0.973895127523418	0.988265371529537	1.04194916701312	0.990536814016826	0.99945488375452	0.940975066980614	0.97942662819343	1.05398490427007	0.993428752661907
Gene58618	0.260713081048067	1.46818499299377	0.500145519565185	0.326691099729444	2.6445872265842	0.971996974759232	1.15688246249586	1.28156182798023	1.02800302524077	1.25581209015982	1.35686516576759	1.18994444614081	0.890130172433863	0.835542251395101	1.13472918873715	0.487841029995177	2.23356462227933	0.262942515063225	0.657218234798513	1.48142293661057	0.385018233394225	0.516354944323402
LZX-CL23.Contig61-All-g	1.07155983898811	0.945065428563683	1.01835980051996	1.03958193076172	0.939911766635341	0.928619834668942	0.950366279669323	0.96257157254922	1.03406012483328	0.949456451673186	0.947830289320213	1.12326549098917	0.936151687927545	1.07130552519199	1.04852412353247	0.981640199480035	0.955197108838962	1.03532156739524	0.928619834668942	1.04239480995827	1.19682483226929	1.02747231814508
Gene8199	0.911159964029422	1.02604044107675	0.925155264448553	0.896924142588551	1.02341662116157	0.96246405973478	1.09507507209828	1.10799291799197	1.02055997280551	1.19668341006517	1.10419145622598	0.949148616684928	1.36629377017389	1.01286735842575	0.978738189902181	0.908189760316371	1.0061138655524	0.855373179965953	1.21133421942074	0.941863451846782	0.951960587663653	0.993886134447602
Gene11170	1.33718141627228	0.95234797606385	0.890968323217763	1.28531774502869	1.01063339260572	0.818532012106776	0.989811219194194	0.997993402302378	0.877492256258607	1.00200659769762	1.11372911666157	1.06282492109774	0.926511128994267	0.996511686300666	1.02060319457583	1.04294241262762	0.884847047389556	1.23024538408859	0.818913662083578	1.11621160855952	0.964154577787884	1.46644711513901
LZX-Unigene35225-All-g	0.778091418031247	1.39189651235746	0.812860141759054	0.776335488693577	1.13250208185295	1.01563470442219	1.37349431054852	1.58732439080518	1.01561526230102	1.2363530082712	1.18093109080069	0.826802049379345	1.64860971934041	0.970420640194329	0.984384737698985	0.80447621014213	1.15288056914213	0.771009589457632	1.03348061966448	0.783469534891139	0.77928411098279	0.872078301031311
Gene11781	1.11696575698152	1.00059910410881	0.961048543617883	1.12729575108193	1.04187950792402	0.956373131946273	0.993683457771619	1.00510012439132	1.02775320157503	1.00527037092697	1.00768286882139	0.966349730096429	1.00778812005971	0.97659400259481	0.987209799335743	0.966057933151298	0.996012058859195	1.49326329422233	0.956142613556018	1.0322924625182	0.999400895891194	0.938194027849695
Gene17964	0.948026231663534	1.08028949224276	0.9046072595193	0.93523352487012	1.00961440224207	0.876548914528487	1.11780019028782	1.12037500038328	1.01827381384867	1.03865602234006	1.03055800958242	1.07408777481153	1.44402980840409	0.990385597757927	0.925330080015935	0.880454251801309	0.97517340803008	0.936507073585358	1.19742859023842	1.08065664974436	0.911204955476835	0.914210901845482
Gene2505	2.57234985092146	0.96448427535415	1.18086680491107	2.45236705305909	0.995161203448094	0.969786834870118	0.96473864782469	0.962450144917952	1.05596000978507	0.957895888328222	0.956381084686874	0.960295891714113	0.978189481352723	0.97339760257533	1.05767965566322	1.89273777972229	0.9701994787662	1.12461733862863	1.07009292147704	1.00483879655191	3.37220502908154	2.70044837374479
LZX-Unigene25336-All-g	0.953022780275579	1.11261799362246	1.0378663991933	0.938583478731859	0.974669712895025	0.953135133734267	1.08048302284139	1.44345358826967	0.955190949915784	1.12355813034796	1.32447092779269	1.13753553550455	1.20801687080658	1.1229149677093	0.947472888440756	0.930719402032518	1.00297506744768	0.950160483496667	0.97601996202828	0.979458935128937	0.997024932552316	1.10169096247494
LZX-CL2970.Contig3-All-g	1.18573350775952	0.986519434736231	0.931719926188294	1.13774249781513	1.12323410899217	0.859204339093004	0.91162422660421	1.00102641559739	0.928933616536122	1.04518371956147	0.913821252808416	1.40357517478174	0.850774862143701	1.27480471677055	1.04178892913969	0.998973584402606	0.970530316693783	1.16902547096648	0.933491259279011	1.13155261713594	1.18667515060626	0.946501882367984
Gene3815	0.998764006111896	0.996232426289319	1.00623769386148	1.00424283587933	0.991460349267865	0.99658349883566	1.03745211945928	1.08288745523084	1.03919244910354	0.986847881501212	1.0012359938881	1.01652312005999	1.0067985932298	0.994651948366387	0.990890180465526	0.977803258008092	2.17225446758274	0.984084054892263	1.08578281109561	1.01582721904767	0.973545353440848	0.973545353440848
Gene4555	0.98860439279969	0.996946960967638	0.997543943052141	0.986235082262728	0.995071739868851	0.989610960200857	1.15003381682271	1.102058974961	1.07716746071541	1.05110841966253	0.99544955921192	1.0217455623754	1.24079617574309	1.09686654732597	1.07463268305933	0.985722191439675	1.00245605694786	0.981429803388612	1.38597635456611	0.981429803388612	1.11348546047299	0.981429803388612
Gene2218	1.0060253081306	0.947743852776519	1.01040103275156	1.05089168298777	0.964058947390354	0.934423245096945	1.04271675264725	0.963148292534275	7.73802494386645	0.941699908043284	0.95120114692515	3.13310748305557	0.953691455975264	2.28816499452101	1.4340960958683	1.00220912735256	0.944031182723183	1.00559805600646	0.966635695781704	0.997790872647442	1.96427417077854	0.930983372783838
Gene6364	0.999376864553223	1.01946038253306	0.982186234058765	0.994719843322668	1.07272593269064	0.993689032733301	0.981837244408116	1.01666875085643	1.06958158314082	1.03581958641054	1.03456582214119	1.00260078010846	0.99299045191494	1.02725732998225	1.01538238640881	0.997598552577444	1.04709569828492	0.977098679815873	1.00062313544678	0.997663772376413	0.992412011988633	0.981972743960257
Gene15721	1.47998703586739	0.853561378106343	0.97126726044866	1.34907669374811	0.849067713377979	0.840506601528662	0.851385822909199	0.991003849509447	1.84697336770021	0.859807030658208	0.879132403278364	1.68056955489409	0.853052703390983	1.7071918739177	1.19218085426891	1.34111079195375	0.856623837882495	1.13710759097145	0.869243412850864	1.09410401949873	1.00899615049055	2.36445183435251
Gene12839	0.965422240120428	1.45795461351562	1.00491675349352	0.962924034275809	1.00596831070805	1.0076873570455	1.66978435493329	1.78366891693375	0.98086862303103	1.2214748652294	1.21689190786016	0.995083246506478	1.53312036473467	0.963141767473248	0.986568528237497	0.962090162156984	1.38233394063899	0.957228838498083	1.33283227030566	0.988364609891555	0.988307924395807	0.957228838498083
Gene17612	1.11141185683766	0.889317360640363	0.831095569705663	1.14225605573915	1.06456780221311	0.800944126569488	0.9902222008469	0.962770410725158	0.924475868635037	0.904844988670007	0.922615259134254	1.06620685395413	0.906005328005138	1.03364779610913	1.02991761909195	1.14968996201618	0.927006886053651	1.21958035742681	1.0097777991531	1.13041428832765	1.11007216002944	0.906372265753386
LZX-CL3337.Contig5-All-g	0.936192161587658	3.80529631627124	1.31295141229284	0.905473914936878	1.70302164012036	1.87221257398936	1.00047692861392	1.25753459386987	0.956276399297278	2.31913291178215	5.25585161219529	1.06336668125063	0.999523071386081	0.879234125066942	0.899911758802457	0.88051357017656	1.04909703104513	0.89307132553642	1.17523126591326	0.889419818594963	0.952897785415317	0.960643961943486
Gene2444	1.00604850231913	0.983756553357237	1.05204695624426	1.01886099554621	0.978466804803074	0.982029576113036	0.987419755111418	0.999084962569979	0.99305630926346	0.980813113185351	1.00091503743002	1.07328762077289	0.981088577465844	1.04453849801656	0.973204095256321	0.987482411303045	1.86445835757152	1.00620518492495	0.964289135167787	1.00800322075743	1.01056380442622	1.23291900573469
Gene1365	1.23981553108223	1.34162128309968	0.820439337907598	1.14518130915181	1.08344629912417	1.01509753314066	0.828737006182088	1.00468241638436	0.973179644093441	1.24635237773148	1.15186318561138	0.99531758361564	0.968413509843531	0.908555687518911	1.08533163734532	0.810568532220286	1.31415423264458	1.09444321734461	0.7357933427953	0.957688980325179	0.991710088939428	0.98120071067901
Gene19531	1.20866339446802	0.982641713449623	0.919895113348789	1.08829453694291	0.972105817117321	0.795770192606296	0.997262571946386	1.08247000138313	0.953103584127715	0.982640397066207	0.904983029021537	1.14502401788418	1.10407992981394	1.02729295533752	0.946133029012048	1.1151147053043	0.849477354637422	1.00273742805361	0.807950903118398	1.11362525294662	1.26494664559987	1.27154487963201
Gene27302	1.01357151716566	1.21329859008261	0.98642848283434	0.986323347472469	1.65444191910524	0.727822786717722	1.4225562246234	1.43767860010654	0.984458170739667	0.979595483991843	0.881132745050954	1.08168676431391	1.21420537845035	1.07768094931153	0.962689760468994	0.816500187771812	1.12138741110492	0.919355247670917	0.976910628152866	1.03417933147582	1.24553640484502	0.781353423327293
Gene108	1.01437757625983	1.0445583131301	0.988159502688747	0.988926750172844	1.14127312315218	0.999647964912077	0.990105098594454	1.0027668960938	0.967055728538494	1.13742506235856	1.02903995410454	1.02905892034445	1.1205999280017	0.958683774004021	0.988038171934753	0.982569053493884	1.04707748061338	0.977817520848135	1.00035203508792	0.992472248103626	1.04829328781841	0.957375999514961
Gene7580	0.974203483297744	0.986114526085544	0.979360987841206	0.984286936644848	1.8185480179769	0.895123224848637	1.02981616349578	0.997623498484705	1.05562560531555	1.02132383195595	0.956418510311387	0.926393815803978	1.02243429704356	1.00237650151529	0.928769684648019	0.930585551488774	1.01323733466407	1.0400593456943	1.05927946871325	1.08919512565542	1.12911291848262	0.888774655793159
Gene36001	1.07826212310611	1.04654115575045	1.0576647875461	1.03347954609062	0.996202033733111	0.969325436584512	0.985391159248229	0.969595821435302	0.964144078276353	1.01635191707967	1.0062865036569	1.02161820004288	0.982817789959253	0.986189162702521	1.05729074293194	1.00379796626689	1.02927057447417	0.983299348449144	0.977770774444486	0.990623106969651	1.04713279632017	0.977495990573564
Gene6402	0.993451917784401	1.03075479031648	1.00077867120331	0.99180330491531	1.0040973331318	0.999902259153989	1.18357336289866	1.02081353203298	1.00009774084601	1.03102338318101	1.02457411752016	0.990331660276523	1.34816141088126	0.990331660276523	0.99385267845561	0.994662981549306	1.01206558838406	0.990331660276523	1.04726888348551	0.990331660276523	0.990331660276523	0.990331660276523
Gene4808	0.999178385281167	0.983272799422004	1.02264997498662	0.971199183564931	1.00092686652405	0.978709599197736	0.993923880575904	1.02901794431439	0.989363739239701	1.05086840315026	1.03379348744448	1.03848680064812	1.01035907182981	0.974824553133253	1.00082161471883	0.960461235853858	0.996240769782254	0.953103550608275	1.03621653607696	1.01328086246234	0.957854099520629	1.05337003955406
LZX-Unigene17251-All-g	0.998654543331354	1.04274872401181	1.00720363837061	0.999393123959292	1.00063072362395	0.999808161554369	0.998452892077701	1.00245791855735	1.00208400111398	1.00019183844563	1.0119265492138	1.00082270890176	1.00953881479163	1.01750235163654	0.997170063852693	0.999349427502369	1.029534807364	0.997170063852693	0.997170063852693	0.997170063852693	0.997170063852693	0.997170063852693
Gene10805	0.915731074163641	2.43368657894696	1.12735482694944	0.904239096093478	2.42992954041892	1.17257409198345	1.02368920748636	0.979716419794367	0.930549386903733	1.66625627384524	1.9176403776823	0.941749832659479	1.02028358020563	0.907991124103519	1.20316984859448	0.945038342033916	3.98727380168035	0.906607274875452	1.05240641028158	0.926071683834455	0.970210169550855	0.913799962430739
Gene1760	1.18928569618545	1.02686164190962	0.78398522558783	1.11463539394623	0.996393705571361	0.794965402750226	0.935599899301373	0.957543097556636	0.949145190932658	0.939862012827327	0.923112473471478	1.00360629442864	1.05913799259374	0.976694366763313	0.993537127907086	1.16247943575195	1.14158065398432	1.20785999436322	0.858765862936242	1.06837350686877	1.02349125239978	1.05013425017354
Gene37602	1.03352414692659	1.03568655377592	0.980883591441204	1.09242910616399	1.05226172950339	0.953847184582927	1.04351757006417	0.998456356060551	0.954533569996155	0.984321429822941	0.968615677251204	1.07250254486576	1.00154364393945	0.974276912575866	0.980834270022278	1.01576095592359	0.943507990061034	1.06889205609606	0.953352294834955	1.03918980871275	1.06361584645334	0.987918531395348
Gene5735	1.32940757740296	0.978329481596641	0.931857834208234	1.22540960765573	0.895341284212768	0.683306703654812	1.09730057665443	1.11191070180222	0.933635560474086	0.859634166761277	0.83891750193394	1.08449023206545	0.920777325864529	0.952768491714431	1.02167051840336	1.08069098535557	0.868853665901604	1.20909497815396	0.970809315297984	1.21203687242133	1.28315685653034	1.19849479832534
Gene69712	0.780526880130827	1.261648176972	0.789267018595957	0.732193613633634	1.06965076511046	0.943027543515339	1.32194019723497	1.20278661686758	0.904540748147026	1.73370045747883	1.36491478147702	0.919932637318839	1.27408934710115	1.1896859581955	0.85561299122791	0.824344623129475	1.16507227301744	0.753091035538247	0.990150016292349	1.07494333022584	1.00984998370765	0.812883233109384
LZX-CL6103.Contig2-All-g	1.07683651660961	1.01309920081718	0.89630695390768	1.06170756431252	0.945620951014988	0.89769048177572	0.935137384279373	0.976048764346456	0.846939417586842	1.08245454332352	0.98377588557924	1.00166079098675	0.916779140238469	0.916908359395382	1.03071985316439	1.22018848978054	1.10425641206647	1.02400769315594	0.91105622163472	1.01107547961368	0.998339209013253	1.13674861195634
LZX-CL7592.Contig2-All-g	0.981812027402859	1.01794513625016	0.996124762994502	0.981554782365948	1.02378852161424	1.04150375623293	1.02691166142588	1.01059862619006	1.20795995028889	0.989773754310761	1.00844630577361	0.979371402045624	1.02084830343803	1.10880499966388	1.0346785003734	0.985800169679555	1.0038752370055	0.979371402045624	0.979371402045624	0.979371402045624	0.979371402045624	0.979371402045624
LZX-CL1626.Contig2-All-g	1.02401716162684	1.0277538552592	0.691216581518852	1.07270750294715	1.0283140140051	0.762911513375475	0.809887780814372	0.71716593475863	1.01013711689428	1.03953264809674	0.989862883105718	0.933766622762133	0.875506760307056	1.08222246424911	0.924169490092351	1.13000501295909	1.01315933290041	1.09921885536004	0.722595150541769	1.15686757830529	0.844230463799391	0.740467155768528
Gene2695	1.27398779985322	1.0029019627316	0.997098037268401	1.23708136584538	0.855723509328602	0.820346565316863	0.980601715089201	0.944282319957096	0.943028475062566	0.902210569967464	0.914312935969239	1.04745262613412	0.967566534840569	1.04518142282974	1.07388722542335	1.17238289393113	1.04672441678809	1.1852402385266	0.900897853266724	1.28174473737631	1.1532662136605	0.971503138115893
LZX-CL3744.Contig1-All-g	1.00863016392178	1.00368340253077	0.98710985372004	1.01704854909587	1.01555288436661	0.991115672828018	0.997794652105297	1.01156695399485	0.995885952774562	0.999255697276776	1.00074430272322	0.997866033823771	0.989320816528095	1.00569019402503	0.991840089502139	1.01597531399932	1.0023859720446	1.02956995423185	0.981361188497869	1.00261155397804	0.997255437138869	0.981361188497869
LZX-CL12388.Contig2-All-g	0.998713913133532	1.00190896265902	1.00373071249251	1.00128608686647	1.00308109502739	1.00316886825887	1.00302189321628	0.997885251809905	1.0077258215495	0.997885251809905	1.00597747615063	1.00154051660042	1.0032788396374	0.997885251809905	0.997885251809905	0.997885251809905	2.67693102355494	0.997885251809905	0.997885251809905	0.997885251809905	0.997885251809905	0.997885251809905
Gene14949	0.951803230201573	0.858021676249408	7.30342641418494	0.926125181451737	0.897562782723524	0.842520471243584	1.03587747403639	0.920097470085689	1.0245356499775	0.922483105004131	0.889946516013176	2.75340930039369	0.889742189044931	1.1608786689217	0.951472595307436	0.995971158042778	1.00402884195722	1.06964322857023	8.40254868166513	1.20981234175621	1.13653113828398	2.45249149958447
Gene69841	0.967992584225412	1.14935298212919	0.989908056057519	1.01270699321876	1.07307589942182	1.75294148145445	0.947055744671465	1.0560866276409	0.962906656035084	1.54448243471646	1.59746922176986	0.956086139935739	1.00572113197567	0.994278868024327	0.971036175339283	0.861765146673605	1.16410674408127	0.906482298934833	1.05725205982406	1.04489325076009	0.865043408269954	0.769654724173691
LZX-Unigene6050-All-g	1.28353797700712	0.967763192112857	0.837568263099962	1.07206476289668	0.855684812135611	0.703614648005408	0.84655607096127	0.97321884100282	0.848890918965258	0.8979356538562	0.868774263655373	1.13889563333994	0.853663440729039	1.02678115899718	1.07227319873396	1.21118130862926	1.32629712000198	1.02711408698758	1.17533253345558	0.9247103675929	1.14723638855676	1.35145963700395
LZX-Unigene10557-All-g	1.35045383768729	0.98820920002227	0.762936546774542	1.33470550262436	1.11092606458313	0.786076105139593	0.816843868900102	0.964141813725266	0.915861989511949	1.07835795080947	0.960630403965853	1.06883450472971	0.757801071552432	1.01179079997773	1.03814765251011	0.898114537083998	0.952369636913937	1.43625234432569	0.647485943916992	1.23594511859317	1.0321649722572	1.22276492869743
Gene12223	1.16543547325802	0.784929955292098	1.00957699717138	1.12926621339307	1.05576605103272	0.699374143995519	0.990423002828617	0.98772773341589	0.863071327842874	0.885758405269124	0.7879268141037	1.17818738668158	0.900616160308428	0.960485402349953	1.06692559916524	1.02827767644865	0.819786159219032	1.2303484538086	0.7985865750279	1.22048674124657	1.24006027863797	1.13602840534652
Gene2263	0.834654166681709	2.79895831383456	0.978183910015452	0.825325395898356	1.13713808070418	0.90900021276268	1.20857309078211	2.32703828501278	1.00225456629642	2.62298485290899	2.13858368910008	0.997745433703578	1.48136178550254	0.877790243788798	0.874163317260516	0.821289668030832	1.43993771113857	0.82571204805438	1.1891410023431	0.836541330507223	1.00596399375932	0.803877033797714
LZX-Unigene36097-All-g	1.03410739903055	0.945982223099992	0.939406363256089	1.02916823757906	1.02902950740237	0.897288253468485	1.07753122642402	0.928477817497611	1.11113427093512	0.985145755733915	0.978669585883863	1.15307577186428	0.904061729576989	1.04134095310614	0.985335378915406	1.18508567978597	1.01466462108459	0.981012583954617	0.921006171694333	1.0381012911339	1.17124310401929	0.913007153450565
LZX-CL9976.Contig2-All-g	1.97404307531652	0.740671453446896	0.781374523863707	2.03948707959015	0.659105748886439	0.87391127640173	0.874970403621861	1.20750239337187	0.819787487822953	0.79206893439279	0.698028191967367	1.48367951793823	0.815299214491982	1.04561566006471	1.11816043426359	1.97043362280219	0.848675580999804	1.81999228719863	1.44156015329363	1.6416034072898	0.954384339935295	1.10681727163167
Gene3100	1.09337099228571	0.986400242023967	0.997333150089148	1.01694304041151	1.01208489282926	0.961808268856036	0.978396158017336	0.982764932853527	0.95010846697173	1.0861136343163	1.09054995416643	1.01366580818157	0.917833549644078	1.00123274623359	1.08493031683786	1.10920569666223	1.06560698409657	0.998767253766406	0.986276682205769	1.08460005794064	0.994134235802869	0.986188572052671
Gene17450	0.898577006996905	4.42129308993279	1.23499646656245	0.887226588265129	1.46606703393967	1.34247553052549	1.00122099395409	1.16463070544237	0.973008118093367	1.83141856239673	2.00530707615623	0.938138445669072	1.07026538899969	0.866460021109397	0.880530504627759	0.883689653966388	2.2785384922567	0.858962918600219	1.11332396400471	0.998779006045906	0.896049355388918	0.99078553542313
Gene16392	1.13537713286062	0.999455462787483	0.95571204996889	1.16185524374412	1.00054453721252	0.951659818121364	0.939811350887423	1.0959095423626	1.34838001243864	0.96423222961811	0.951772375716113	1.35526976096883	1.07053849097361	1.27185936717945	1.15275086023389	0.972703746810398	0.949222333313598	1.15063547547207	0.985787763602639	1.39702917938256	0.987881311057057	0.933434064257958
Gene13014	1.79448419107314	0.914851992762122	0.859625496695507	1.924656280433	0.980191175578368	0.917420266147378	1.01537029842857	0.873961169077277	0.846881615846865	0.936588696527376	0.989071145714931	1.06367216399995	1.01669103064085	0.846493383697067	1.15461871741543	1.45218156333248	1.01092885428507	1.55246816600783	0.962050734360904	1.41808777222847	1.25813149410133	0.876397108754154
Gene12772	1.15246059662267	0.971215595164614	0.8785303054937	1.17915857404202	1.00041316886235	0.77940750895276	0.907046021894042	0.999586831137648	0.893560285755356	0.948861069509682	0.946716364150183	1.17280968642141	0.851992069404962	1.06737691549924	1.01774315054845	0.989677480810618	1.07856736053112	1.13437325893681	0.875876196564519	1.18436157026325	1.11037191885467	1.08574284901558
LZX-CL8446.Contig5-All-g	1.26982728132898	0.875679483045159	1.17151021792123	1.12380174705318	0.884295125512405	0.792748179502885	0.852959176247713	0.97920214516624	0.875934055149514	0.931496275420892	0.836292777300028	1.71722264887209	0.874299879534169	1.19245336265752	1.08197054026304	1.05315670606498	1.02981660342758	1.02079785483376	0.762393732903414	0.945275208716034	1.08887472069218	1.20100863754634
LZX-Unigene56468-All-g	0.951227794533961	1.00261737127936	1.02733467537221	0.944241166314596	0.988983394648103	1.32876426980472	1.60001857991179	1.44573809180548	0.953658246785402	1.10383172833037	1.1424814657679	0.96267246038388	1.35947047529871	0.965912338475075	0.980676302642136	0.99738262872064	1.22564600471173	0.948286057916679	1.84478509322818	0.955443025540112	0.965556009461631	1.04225306055534
LZX-Unigene61834-All-g	0.837937673670383	0.994948597621575	0.846740533642409	0.927218503199572	1.08338801823627	0.840194376958517	0.801777323392542	1.00505140237842	2.44859309622395	4.81646589843839	5.71499973270854	1.09731352169586	0.960266594833211	1.38578659268634	1.28478758673449	0.622211519996043	0.797910887983801	1.03211584486167	0.860693632962954	1.09598853442532	0.910407265911341	1.10987909004963
LZX-CL9009.Contig2-All-g	1.17473307795124	1.00479219204437	0.79981447877838	1.16127549514578	1.09895190667006	0.663249246369661	0.786242958435098	0.912374534645838	0.89190692118533	0.870878317868976	0.922820922920945	1.40637606786763	0.871289697293117	0.99520780795563	1.02159277877953	0.911460081519716	1.19242940697112	1.19547754116943	1.06138906455344	1.21339718652052	0.990748656439677	1.05615766255036
LZX-Unigene8230-All-g	1.90783776419094	0.906300844455754	0.73228400318962	1.87418614840125	0.86011979881171	0.66019883098568	0.976114962312842	1.26789162712268	0.697004074844402	0.782670029219498	0.787564444081474	1.41055120511106	0.916565276995124	0.926662818189653	1.28609231359855	1.27618789375392	1.14530396540761	1.89533952857135	0.998062552303513	1.58735838964287	1.24989132228072	1.00193744769649
Gene2690	1.04568294497051	1.73119728134383	1.22107563331491	1.06493991803686	0.980534293661752	0.958100475800732	0.992038504080835	1.00717950942829	0.929479982453854	1.04546323183992	0.992820490571711	1.01279458533493	0.964876406633479	1.01277832066348	0.964536024185254	0.925440970085397	1.51809749406021	0.957838984016654	1.17215487138833	1.07211263636874	0.923119340632023	0.910938986747676
Gene16169	1.03806798019196	0.995521752407902	0.998251635834955	1.06049092222004	1.01992062236226	0.964312295651135	0.983174362658031	1.00174836416505	0.997156814353206	0.986574391921989	0.985457622172346	1.03166435703627	0.987229108929286	0.990979268615214	1.03338605941156	1.03412985497826	1.01139486418892	1.02932547619766	0.995259080772749	1.0564596074902	1.08092301667933	0.958885066705134
Gene14900	0.95457891834473	0.966440864583619	0.983342527756885	0.949668590653147	0.963250593112984	0.974037252346971	3.30617615783263	1.18759710532201	1.07295264310334	1.43116285984238	4.47072442402266	1.0161705664341	0.98144822796974	1.09306524393647	3.23336040565978	1.12488862037167	0.974766511149601	0.957214078841137	1.57671845789135	1.00839197930954	0.991608020690458	0.972279611261139
Gene4526	0.985446203217138	1.00820805127146	0.976392616754152	0.954475372679823	1.04771527908015	0.886448456231822	1.06541954412511	1.17141303333948	1.02198236425281	0.969439386679903	0.969968339569241	1.02306562196164	1.20076962583187	0.965383674401384	0.960641260683997	1.12200046431193	0.991791948728536	0.909506945451596	0.924979991262248	1.10419012088406	1.09811379374659	1.1629211574284
Gene580	1.07916433738824	1.04011809740101	0.955203627141293	1.04928408080422	0.911425999457102	0.921768551568757	0.94470107473418	1.02407414916297	1.1268928648329	0.989550036894409	0.989598865916032	0.98361609917868	0.998266473248689	1.08318608297194	1.0031175423673	0.970181613254139	1.01136876681192	0.995578786417102	0.959104049460859	1.16328042822856	1.3619771483753	1.00173352675131
LZX-Unigene41283-All-g	0.994321062334494	0.872184393618952	1.14896324999269	1.04251938407389	0.912072376813958	0.68012127608412	1.20744843071408	1.00567893766551	1.41298868870594	0.865705298837682	0.800515433127932	1.05566585275966	0.913434214473175	1.08837138795677	1.03663892155014	0.851620386812642	0.812082401084287	1.10795660647304	0.762571211875827	0.960700160370171	1.0459033322392	1.1717984579422
Gene9467	0.997038320532326	1.02097999707784	1.00284588412419	0.995883204035271	1.01964239898518	1.00088151517097	1.01093169108528	1.00681024158399	1.00569879851295	1.00306430572035	1.00029036509626	0.991030916170538	0.999068973464454	0.991030916170538	1.00868726854933	0.999709634903741	1.91802555355572	0.991030916170538	0.991030916170538	0.991030916170538	0.991030916170538	0.991030916170538
Gene5892	1.59940013584186	0.841316526686933	0.989682097031696	1.44404623564104	0.851043808911074	0.838430049032597	0.857394414083835	0.902916161522113	1.0103179029683	0.845285380798131	0.839779822852027	1.39881187777029	0.83566604186622	1.15265589731283	1.1285532149328	1.1768844766492	0.845880627471412	1.39427595327167	0.877049262013913	1.52937287772467	1.64576080674858	1.54608104059456
Gene11632	0.984610635600454	0.974550362384074	1.22334520700117	0.867519289376302	1.11908100956378	0.742986781960124	0.835092582533522	0.940179978135585	0.931496305246097	1.15911799343928	1.02603586597646	1.30985830307631	0.883924781398743	1.19540764188702	1.00001726144709	0.874115032370151	1.08233862532534	0.853520643617348	0.999982738552911	1.14318681930278	1.14732607883607	1.74059259607995
LZX-Unigene1032-All-g	7.01998178732287	0.971892697717346	1.38726947278311	7.21005430676984	1.0039913749174	0.960699143491596	1.00143007923018	0.989293774607087	1.01240624525346	0.996354602599969	0.969526440635187	0.998569920769821	0.982398254069256	0.985614177176266	1.00955510311128	2.07809418973431	0.9705797346629	3.25167985679958	1.12652464627619	0.970444387958171	0.975613812939926	1.01461038340967
Gene357	1.00027988926191	1.08538961495452	0.819790554502122	0.980860022898152	1.24446714677966	0.831209391894076	1.20886946463344	1.2949422737303	1.15507134344182	1.55217975685165	1.57149715348878	1.06598263226742	1.02819778977457	0.99959044104173	0.996996978868679	0.903884117388447	0.976637554036867	0.948614577881723	0.943360054711991	0.999720110738088	1.09843529311805	0.94751080755236
Gene29721	1.14501467593428	0.994832360205209	1.01887854831296	1.49267167467354	0.995588532645323	0.99280117353348	0.999807592884023	0.994775356084153	1.90383522833624	0.996656427288025	0.99580744742828	1.29478089311388	1.00019240711598	1.12422147121933	1.28406126369797	1.05436285951292	0.995172413029802	1.6155468655967	0.992145311182791	1.14049430162628	0.992145311182791	0.992145311182791
LZX-Unigene8649-All-g	1.01242524021788	1.00177563943169	1.00218333315953	1.0038613248223	0.99457530834988	0.995974295906899	0.998339283057182	0.992046353923344	0.9894235241165	1.00444949107173	0.996733279684766	0.993047793504238	1.00549303717969	1.00166071694282	0.996462975433028	1.01025282211631	1.0154420601838	0.9894235241165	0.9894235241165	1.01084847116819	1.03772251746503	0.9894235241165
Gene742	0.708953797573823	2.01748817499983	0.652327155452426	0.713925842432823	1.01013804263702	1.55923712983501	0.923400219867742	0.894781262963829	8.31727734659786	1.15817008083662	1.28291869888222	2.81690528375669	1.14387630545736	3.06288380107764	1.0928756555998	0.532045887989798	0.8389693201413	0.906398401158267	0.713373629161801	0.989861957362981	2.6597577025144	0.770934170151203
LZX-Unigene29977-All-g	1.09105537179243	0.985067255884092	0.993915333276673	1.08459034659094	0.993418603932858	0.953367082990999	1.06810994556588	0.992772166521017	1.03457352372669	1.19028958250222	0.969143809922362	1.07737495330416	0.993251463497705	1.00105281979089	1.02823061159463	0.993669051827873	0.972923991331465	1.07718050162967	0.974417642347323	1.16565782857206	1.04426252407839	0.998947180209108
LZX-Unigene25412-All-g	1.06835042740891	0.961158320661301	0.992089818024962	1.03288008246251	0.959770747025083	0.947037917812226	0.967845213403063	0.952541222654997	1.01369404387047	0.972168738071018	0.957974168055442	1.05856600196833	0.968142494012037	1.00118806811286	1.01980224800456	1.03920946115863	0.998811931887137	1.10680283010889	0.973518618509444	1.11652762178231	1.04541083610199	1.37705649173506
LZX-CL2195.Contig1-All-g	1.50552456045441	1.0778514564324	0.890197246042755	1.4317119376747	0.878638237101323	0.763584228502289	1.11017092348863	1.04646639336966	0.586026795303588	0.728388813361256	0.85238653407842	1.36703297793689	0.935371619678721	1.05441803359614	1.21744189630568	1.53258772252516	0.916539387998489	1.30612139145524	0.60177670925037	1.18590767344658	0.95353360663034	0.769000014350526
Gene13330	0.95496095154904	1.54462938656581	0.994226961588819	0.938774312841157	1.47524990795172	1.70236736698987	1.01618035350318	1.26795480602008	0.939150801222012	1.23763683812966	1.17507121410483	0.957909125028803	1.16344149925579	0.920321801262922	0.956324403068906	0.921513244650388	1.56200008817809	0.9125810923907	1.05646914636851	1.00577303841118	0.958088042021556	0.969977183231017
LZX-CL7117.Contig2-All-g	0.999809557388039	0.998573231282041	1.05473033852727	1.00144217722762	0.997495790117901	0.997495790117901	0.998779037379603	1.02023306540719	0.997495790117901	0.997495790117901	1.00189625198948	3.51216441361926	1.00019044261196	0.997495790117901	1.00104227959355	1.0040435294506	0.997495790117901	0.997495790117901	1.01657887757014	3.42329469537746	1.06257144758892	0.997495790117901
[truncated: 59,031 more rows]
