# Supplementary material for: A single-cell atlas of West African lungfish respiratory system reveals evolutionary adaptations to terrestrialization
Source: Nat Commun. 2023 Sep 13;14:5630. doi: 10.1038/s41467-023-41309-3 (PMC10497629; doi:10.1038/s41467-023-41309-3)
Supplement: Supplementary file 6 — Source Data [file 41467_2023_41309_MOESM6_ESM.zip › 1.figs1.e.FW_Lung_celltype_FC]

LFLG_Alveolar cell	LFLG_Stromal cell	LFLG_Un_epithelial cell	LFLG_Erythroid cell	LFLG_Vasc_Endo	LFLG_Macrophage	LFLG_Un_lymphoid cell	LFLG_Vasc_SMC	LFLG_SMC	LFLG_Goblet cell	LFLG_Stromal cell_CLDN	LFLG_Ciliated cell	LFLG_Immune cell_F13A1	LFLG_Fibroblast
Gene14981	1.12428670003075	1.04690123902513	1.13383275168817	0.973660117621564	0.968213368387786	0.870428896531746	0.845165058216576	0.978012476409907	0.986944155108559	1.11296912136474	1.2520157224158	1.01305584489144	0.794718922271615	1.34598364460048
Gene8907	8.52241559588114	0.995853448125755	0.934737188567422	3.18883823065207	0.970746569381634	0.97936125988837	1.00414655187424	0.991556075665947	1.16447435486071	1.1621936991752	0.950930561527075	1.05606606796438	1.46528466377228	0.966944166064945
Gene16289	1.45532908555121	0.973931091486099	0.815743350513166	0.623194794621814	1.03204659786271	0.699002916997208	1.191709157969	0.922905857672474	1.0260689085139	1.33536722551366	1.23255688142966	0.752234837457912	1.3012171910751	0.868673970933088
Gene10501	1.2537047403354	0.958145850602919	1.26870357204033	1.28861763054647	0.857619332297443	0.736677353625524	1.30577628821865	0.975720747562895	0.817904355940466	1.29517119413556	1.02427925243711	1.35803456083086	0.815920586974584	0.927970849037155
Gene25144	1.2216836903359	1.22240981363442	1.58819429038967	0.477328159403842	0.836575906936681	0.708342974799393	0.825228859885668	0.974972638312171	0.796955198075206	1.20707174968206	1.12771533184963	2.02333700414929	0.724144267924985	1.02502736168783
Gene12312	1.05611293822933	1.04969428811413	1.41768318485025	0.551051468678606	1.01318309274418	0.610289285342704	1.42067947484478	0.676917514775856	0.631417803051295	1.11780819754994	0.970162650834124	1.05106192140605	0.98681690725582	0.855713410699889
LZX-CL7421.Contig2-All-g	1.10930744708943	0.986052004834146	1.17166056407625	1.06894019450563	0.839119046045003	0.698050259377064	1.5081457467813	0.78772433372268	0.822236555873138	1.22462947629334	1.01394799516585	1.11229481145931	0.9383843410715	0.76201286003743
LZX-CL283.Contig1-All-g	0.71476447718254	1.1604451517009	0.772315252961615	1.21336909033951	1.94498394202448	0.396498154620993	1.22337110247283	3.45846668400514	0.294175803638961	0.344647312575806	0.358792141189261	1.00354067586355	2.41885086113279	0.996459324136451
Gene26265	1.07072529830239	0.906410892828682	0.898776231935811	1.0789439915123	1.13876504210046	0.771765213084199	1.13280398338524	0.854694744191147	0.83234140255982	0.991198048065833	1.05261146020524	0.94990602538918	1.00880195193417	1.02794893163437
Gene19037	1.0708457222125	0.68697422542354	1.05154933470777	0.284307755558363	0.816752469766279	0.502056480443434	1.36959936477231	1.01872273158061	0.675359602060112	1.19469319905898	0.981277268419391	1.07213409413589	1.12048359491516	0.711157745574391
Gene12821	0.98514293151175	0.989955060776844	1.0529483485881	0.978385270428533	1.01004493922316	1.06922691540574	1.25709484255904	0.980143134247415	0.969603248027461	1.03403685408213	0.979229216656912	1.05122637922188	1.07419881477824	0.969603248027461
Gene2355	1.04033971175496	1.08827573598832	1.06796848177114	0.724370082079352	0.959660288245038	0.874612398569364	0.86035980748289	0.81239404222086	1.29968928662484	1.29678820878006	1.13517855930766	1.16775891094315	0.854583643733138	0.875937369327407
LZX-CL3352.Contig2-All-g	1.26016797874896	0.996416441918531	0.705237797892778	4.70505243453374	1.16710462455591	1.00358355808147	1.0556059703008	0.722298031460187	0.854463534089716	0.823985012935305	0.955360855150789	0.616940600171889	4.9420759614297	1.04673106512255
Gene28837	0.995028198747865	1.13637533487659	0.638936631370209	47.8356998608051	1.60864369419656	1.00497180125214	1.08663914971111	0.660960709148518	0.920074135004447	0.578550131542145	0.830461352291523	0.521268935447514	1.87146367256486	1.10396972596688
Gene24512	1.33768013947859	1.00744868693576	1.03972651668201	0.479156678208813	0.947476291209147	0.605857666824587	0.822757192875616	1.13474296539025	0.955405549485745	0.99255131306424	1.29773364533092	1.14081871618546	0.775476215380073	1.30699665116388
Gene24510	1.98832158327538	1.46041248018667	0.420641811941181	1.23788692754851	1.52885990693739	0.620566895423366	1.12066527556485	0.461821600016918	0.623762210856638	0.85272503018274	1.63591976350949	0.286256618677598	1.86184352887069	0.879334724435153
Gene24511	2.06270487739075	1.50103816589303	0.410404711263334	1.24166240027461	1.56675964010358	0.623697173042896	1.12805777434997	0.452560458086194	0.629767267825481	0.871942225650029	1.68211555856053	0.270676851863827	1.93197457951927	0.868384668981387
Gene32928	1.31047409403067	1.03514653049816	1.04449250009952	1.09240257500207	1.12580009269275	0.927902431453443	0.891048080675137	0.909983820571784	0.904179501831609	1.21151933706057	0.998168454305983	0.966785885192884	1.00183154569402	0.914038820090089
Gene17551	0.822426093742959	0.944023138480708	1.54217619697573	0.946860958585387	1.0741563708682	0.84991819899875	1.05313904141461	2.09831214421526	1.66073998690254	0.933018656870658	0.835263053434967	1.9650245419865	0.588039734099518	1.6027911246129
Gene9068	1.16104224082792	1.13546635647361	0.977508770297369	0.98415246524826	1.01584753475174	0.872894652490493	1.09763816423521	0.957981013394256	0.826117494408366	1.06453413291812	1.10598075884851	0.964409559696416	1.18402017731555	0.818423330093093
Gene10133	1.02244832998001	1.12833556708298	0.906759145112656	0.984564740956776	1.09828865619858	1.0231935518355	1.07791365710169	0.896177746050917	0.918960660997954	1.06476443447654	1.01543525904322	0.904376631696354	0.849873462434348	0.849873462434348
LZX-Unigene191-All-g	1.01563781018965	0.933605884845437	1.85725290443349	0.338207048086944	0.904282738601559	0.824541013334806	1.44078382954179	1.47482102586087	0.946004199554349	1.16578964655987	0.984362189810347	1.89211744213288	0.661313067730235	1.033934445679
LZX-CL3183.Contig2-All-g	1.57260074953646	1.08701327178461	0.877953213311439	0.913722086590671	1.4305593049597	0.821309604643635	1.41782358553884	0.645208279771913	0.763060065040965	1.29170123888503	1.12161136713366	0.758276203047603	0.932671359944419	1.06732864005558
Gene3841	1.05589128563039	0.968390048690395	1.05909648022178	1.11821221425364	0.788219989694728	0.707837507893399	1.15455123968911	0.997428465046532	0.908026134549126	1.00257153495347	0.959135566784192	1.174813541027	0.739888659888951	1.00370165962173
LZX-CL2195.Contig2-All-g	1.75364557582933	0.9395653857091	1.05067877644231	1.03189797575417	0.91887736323311	0.81089156622611	1.62722108336824	0.87110436448338	0.968102024245826	1.44743241201381	1.34603843925449	0.93995321800142	1.30693045345636	0.875897499446707
Gene69841	0.930892124490312	0.91034609597845	0.91601330400212	1.03252842284412	0.99818431262193	1.00181568737807	1.02766342079254	1.59160616946449	1.10113005203649	0.920652200101621	1.00792205350253	0.890117492850237	0.714354454508747	1.29366266924924
Gene15514	0.958154321455986	0.95363938185121	0.814064932268448	1.483837976473	1.04184567854401	0.629013681309933	1.25793126177369	1.1910182618787	0.943208798974354	0.951928116339201	1.09341924270408	0.903413860772912	1.06583908553481	1.16162096299865
Gene19800	1.0083543453332	0.864526087306319	0.995782536235635	0.515310386465389	0.828433187322402	0.687455414681156	1.33186149184029	0.895549831153843	0.761732082513015	1.05184477589521	1.02679715191322	1.05104941867704	1.02016922644694	1.00421746376436
LZX-CL399.Contig1-All-g	1.38799888083375	1.06209141916564	0.261985611900405	3.3121533144594	1.38013784657929	0.63943637819756	0.776922270523287	0.937908580834358	1.81602475628703	0.545234276521436	1.07407965071889	0.354038147744565	3.63946620084505	0.218807895455379
Gene18238	1.42182756612134	0.92938866464736	0.610432337647348	1.38463021786663	1.1730686768045	0.658489205212479	1.23489729388765	0.737865457457068	0.802126071768605	1.11230887566798	1.07061133535264	0.550290229779128	1.25927938044828	0.778210115999436
LZX-CL4797.Contig2-All-g	1.00261329991117	1.1392630417449	1.01885907524947	0.997386700088828	1.11694384204466	0.99285236553917	0.985934172480909	0.960607737228652	0.975950427579809	1.05716875118025	0.993731976056351	1.05740506367472	0.950277923246767	1.07570439907159
Gene36523	0.992107671059766	1.11468964275653	1.32029957448838	0.994333901076439	0.804499247409794	0.716956140576615	1.25742192762414	0.990315096272965	0.895589465055113	1.16845464939889	1.06380037163128	1.27256952407042	0.773576816562544	1.00566609892356
Gene4437	3.80407419610466	0.958102520262953	0.97898680086502	1.86270543318523	0.978667691407321	0.994724487739427	0.973908391007179	1.00527551226057	1.05376906528183	1.30905692663861	0.964520479643366	1.05797016841618	1.13755104880542	0.909968660339737
LZX-CL10022.Contig1-All-g	0.863482398598367	0.870495091633418	1.37258142219389	0.834043823538047	0.727873747611012	0.893458510164828	1.14884766739653	1.19926974733817	1.11333097304963	1.12901467427285	0.847925520552326	1.41153090278376	0.754020854425618	1.10654148983517
Gene18959	1.06395260879944	0.959869405371869	1.2601684644846	0.903684784538954	0.878036615561097	0.733276255365819	1.28572684106753	1.24059192866036	0.929011773776764	1.11315134513588	1.03880357518413	1.35966661067623	0.768915242961938	0.961196424815867
LZX-Unigene35942-All-g	0.986110161886905	1.01388983811309	1.01873108856188	0.883448488790279	1.02652073382661	0.883189881385458	1.1011756857882	0.828716750045555	0.909423333423017	1.09563165188623	1.04788841109067	1.2205613125205	0.850158437977361	0.908245691289384
Gene14927	2.1569956118756	0.805397300903831	1.00670818309831	1.15119730714758	1.37650991909451	0.823609248222707	0.740644759499317	0.737658397951406	1.03524000550072	0.99329181690169	1.31208017558655	1.05543971277208	0.852289160919282	0.729726050815627
LZX-CL7804.Contig3-All-g	1.24669685138138	1.01636109989641	0.680218759974633	1.0109139824944	1.05491546303244	0.815850290132351	1.36749234894051	0.468456695883264	0.627455944979603	0.989086017505602	1.21602182112948	0.466493219132826	1.74028941079776	0.780694216690426
Gene17609	1.26458259024067	1.38243158454347	0.775147528094229	0.875987098106739	1.20728098782155	0.690130807563358	0.788413992749888	0.884027535921572	1.3978499012371	1.39674164476634	1.23584177088341	0.753593844207014	0.968068348790946	1.03193165120905
Gene4271	1.25656664098192	5.6617742727697	0.540091743459115	0.903734326302437	2.46365203460121	0.660904095574563	0.410542669024081	1.11238724144615	1.09626567369756	0.452931804054108	0.872193958186633	0.812611395793638	1.38525296293743	3.66827656284137
Gene16315	0.971298336965216	1.05542442615586	1.18793493523016	0.68169086654886	0.929044459834656	0.752980902537304	1.0010300438183	1.0068488111076	0.998969956181699	0.992266941017453	1.07363226145337	1.10279351929006	0.552781059075171	1.19359586213825
LZX-Unigene51392-All-g	1.50540528218402	1.05823818313384	0.871583588714037	1.40323621702593	0.941761816866155	0.78395789018791	1.56721451031074	0.926165425070429	0.832793805089446	1.39311742422401	1.19283558205745	0.90156372869047	1.24841282538235	0.896064093596779
LZX-CL893.Contig5-All-g	117.459977098572	0.998839341272558	0.716219763776994	6.41995091991947	1.03872158312807	0.855648436011235	0.812487138260907	0.706917142526888	1.00116065872744	11.4748226047376	0.685611198176016	1.44975833693322	1.41088069288102	0.733442247749114
Gene17561	1.28094961850545	0.704372719563501	0.633436971440132	0.761726983279774	1.94061096879003	0.997349916843485	0.634481096254427	1.1995070506073	0.476005666094401	1.09468105483345	0.906806053246632	1.10013517039826	1.00265008315651	1.5603267921298
Gene16186	0.895823720909134	1.00946447455207	1.01442849503724	1.56978148854855	0.990535525447929	0.883387324130696	1.07394677019301	0.979324386410825	0.97381027812988	0.820834707976142	1.05958307919961	1.10086389847963	1.05396152613807	0.689839041444514
Gene13105	1.14966941495428	0.978991493609245	1.23820583436868	0.570085569904019	0.946329864623273	0.77790956863167	1.30087684621686	0.972572880194001	0.618050799506543	1.1177695347385	1.23563045262131	1.315921573653	1.02100850639076	0.904447547515055
LZX-CL1678.Contig8-All-g	1.17587228973814	1.21782397585515	0.569594453241826	140.320998095144	1.86135792072444	0.970714168167935	1.30281425803368	0.609520827037939	0.818454849839904	0.657404279240356	1.02928583183207	0.487617733653605	2.74728280483857	0.914400848504227
LZX-CL10435.Contig3-All-g	1.6294335568173	1.02258456734144	0.940599215007436	1.03174113930039	1.00900084319833	0.897045122120428	0.905006190135214	0.978426248504953	0.858177547038293	0.99099915680167	1.06352181959997	1.04399015623995	0.975949045326223	1.05880645957974
Gene2317	0.902890963280995	0.867278670882597	1.04470415139617	1.08734885901274	0.955295848603826	0.79728669339174	1.37971346143704	0.847913533074479	0.760273001836854	0.914341689981555	1.05612732359069	1.07252226993365	1.47248431154975	1.07794289810525
Gene2147	1.22266716512406	0.963398817803341	1.30076433903283	0.601814952094733	0.800917987134002	0.942617578346301	1.59016669239876	0.998239043163956	0.921861707921561	1.54050981878724	1.00895253411648	1.55526567048979	1.00176095683604	0.793795171765097
Gene19618	1.21922717294479	0.666630556809045	1.34118691760679	0.375719228727891	0.939816722134442	0.930467494546157	1.49999082970174	0.713077366328848	0.591084137698668	1.27700342514055	1.00240779275069	1.72261816004805	0.997592207249313	1.09900516727515
Gene17885	1.018409710515	1.0147736171851	0.997746172316537	1.02634611382942	1.00043408206534	0.969505918927666	0.998010667852163	0.999565917934659	0.957841830337933	1.04439454263015	1.02090915694152	0.984486969421025	0.957841830337933	1.08426666063012
Gene5790	1.35743392495341	1.00338436145444	1.42651785876748	0.895846130216179	0.94725996944053	0.625029660101583	0.852692243047823	1.17847361781046	0.741078857970078	1.63323261077751	1.20246955280468	1.12711219835025	0.682699300672962	0.996615638545562
LZX-CL12327.Contig3-All-g	2.9138901155295	1.02161771567961	0.871548242207926	1.51631499614604	1.09804860570008	0.933754428542646	1.01854112018883	0.907135684340841	0.913231936923418	1.06746560027734	0.981458879811173	0.941310286386307	1.04731165692026	0.89274726956082
Gene17507	1.14107420944045	1.04696619712802	0.996909095197363	1.3056096924751	0.875613194478209	0.884963280135121	1.43644373278711	0.846099408463064	0.869253852208011	1.34496969239645	1.11186642225361	0.975872075970262	0.965433574844572	1.00309090480264
LZX-CL9720.Contig1-All-g	1.23111984410835	1.138495506702	0.959526922380494	0.879798656570666	1.19421924165935	0.879980445398185	0.860262444499802	0.771795157897256	1.20714142220063	1.2825905030969	1.19236084291714	0.807353029249748	0.995568116022109	1.00443188397789
Gene51567	0.971881686126211	1.01596640836445	0.96821218808192	2.68287312748597	1.05455181081469	1.06238686692063	1.09300502943924	0.979475308468808	1.07247438737829	0.95337933530915	0.984033591635545	0.927666461341467	1.2511802174816	0.902559169266591
Gene35411	1.07858789199006	0.456551738558108	0.447307306320513	0.11781266387645	1.01530906592251	0.984690934077486	1.53285595235404	1.92068632441951	1.09140664711771	0.38170470139297	0.597699627068944	0.57810751331739	2.39619369328083	1.39894036410007
Gene25094	2.38259622925431	1.0995639080646	0.342277923833912	1.10355440173171	2.38324656082373	0.819563125158471	2.44721857311254	0.447130322147207	0.663767600484337	0.862735935049203	1.51578313420493	0.18778722213489	10.8839341915056	0.900436091935403
Gene5320	1.44837470081089	1.07773206343594	0.996276320056885	1.13585805162895	1.00372367994311	0.65954033468101	1.2896564203188	0.748412727755044	0.81447740713519	1.30804764145945	1.21960300088988	0.906262472153375	0.886917031855356	0.820792891215143
Gene13929	1.04492729710654	1.12181395141832	0.99811195948716	0.968073693741755	1.28290969793507	1.04910982697077	0.992731171961608	1.00359644942021	1.2602956661263	0.985706392085727	0.997996486521506	1.00188804051284	0.936344605022819	0.936344605022819
LZX-CL607.Contig9-All-g	1.03669716448517	0.989630595005787	0.979866865425371	1.04235508898718	1.15135869481636	0.994710491030185	1.00746601342668	1.00273576672795	0.997264233272053	1.01242565075022	0.99033604228434	0.984507829245758	1.01127573610924	0.971031066477554
Gene10514	1.01244909268747	1.01902978144891	0.884641116620683	1.01780314557534	1.05568670582089	0.734327132429919	0.861505263342525	1.19900515331104	0.987550907312527	0.841866164599916	0.920906031660759	0.898917637769757	1.23607326974236	1.47068842823707
LZX-Unigene56765-All-g	1.37436285712415	1.0440936872781	0.703374738494088	0.612013331460411	1.43368124215628	0.884347823242916	1.19440965680036	0.822635149639893	0.88943117450916	1.04187183354607	0.958128166453929	0.885508791413459	1.31849290896271	1.4131504585131
Gene25856	1.06066567800901	0.83382344430869	1.14369559057066	0.690152072891249	0.944687021428682	0.819372593736522	1.07915955933897	1.34186904010296	0.891788868090341	1.08225405110419	0.890398615541349	1.17758186089122	0.894366468713252	1.05531297857132
LZX-Unigene15295-All-g	1.19646668373499	0.961919275080703	0.632434443992312	1.26546402541477	1.15439861691878	0.681382298344867	1.67180768850558	0.802804933935376	0.665668068533317	1.0380807249193	1.11427563667569	0.529422352196703	2.0152120232106	0.785951658960709
Gene5350	1.1080604188956	0.929757375273162	0.897767445022249	1.68112681069581	0.926123951675688	0.810316931956027	1.29833607312202	0.903872254921033	0.801096862599159	1.10342860545807	1.15322067269575	0.982955354970757	1.01704464502924	1.03607929188911
Gene19267	1.21838683634044	0.457731160976588	1.38882329368934	0.338718782118302	0.869287585194162	1.09547180628505	2.32392983018731	0.950482787054961	0.783112217029359	1.14437941687316	0.715907234664036	1.89498920711872	0.817668833853308	1.04951721294504
Gene19021	1.07273086912178	1.09006331676439	0.928121153563351	0.948265394152949	1.15179813705564	1.03258638630073	1.02816412492113	0.801013255029743	0.971835875078866	1.11532031156847	1.15322484643599	0.832322746554199	0.942316345238836	0.772245217131399
LZX-Unigene6382-All-g	1.0202564254576	1.04515289064257	0.970952742763024	1.03317018812028	1.11683823597912	1.00452649141631	0.976983907759131	0.976302355184563	1.03319124824802	0.988042918270987	1.02407070681192	0.995473508583687	0.955516226942561	0.955516226942561
Gene746	1.14162341098521	0.969473362714687	1.10249977207784	0.812185157404462	0.829664908320527	0.676375353289982	1.30365648613448	0.685499409255334	0.732731723212633	1.12456288021007	1.03052663728531	1.15212165124127	1.10023735316385	0.726379969265031
LZX-Unigene7794-All-g	0.938629026836292	0.981869002338504	1.53069598339567	0.850354708966728	0.818399630319607	0.948724138344962	1.15551293489971	1.0181309976615	1.09702585682032	1.18501879993611	0.966014287281329	1.37746520969701	0.798620948101505	1.02848735565171
LZX-CL8446.Contig7-All-g	1.00294651217311	1.00273368567184	1.00664304148478	1.00757825951161	1.00548615890209	1	1.01185266572114	1	1	1	1	1	1	1
Gene1543	1.02686863914656	1.10383242183525	1.03830582377348	1.13761226290186	0.967207335456725	0.963057901643643	0.999698433622466	0.93950599742751	1.01578771362973	1.06334754883654	1.00030156637753	0.985299614477418	0.88181730982486	0.88181730982486
Gene7946	1.18991751074977	0.852742629625956	1.279068532177	1.00418410436283	0.775038928024394	0.894329084643793	1.32071431289088	1.15817110957011	0.806619546760363	1.32541439906423	0.995815895637173	1.38356802729448	0.791979956914492	0.941251277943123
LZX-CL12667.Contig2-All-g	1.03544135573986	1.17441478994172	0.680990349992182	67.8893607523526	1.60337382704438	1.03390726965856	1.18241606854669	0.680885413593047	0.875748335222217	0.664629710406193	0.966092730341437	0.581489944141333	2.17077087584189	0.934084944800762
Gene3528	1.30222565378711	1.1824531799226	0.993172798885938	1.10622980114499	1.01875019361836	0.962287787954028	0.959140950242804	0.940933277753623	0.940933277753623	1.04614622271306	1.00682720111406	1.02014291378931	0.940933277753623	0.940933277753623
Gene19504	1.12974294527533	0.973449695206638	0.960325542189065	1.01603966082514	1.22740988482691	0.983960339174857	1.72274255508644	0.892973028978925	0.764130214550339	1.44880438712499	1.10896393402687	0.956063521454108	1.20152927907924	0.955439480950438
Gene4399	1.28547209529607	1.22063510688429	0.765417160062374	0.617705925774377	1.02825460814455	0.507155199930967	0.421387355854627	0.775797113227488	1.95548416600976	1.09051913502923	1.04641418630456	0.708930882918015	0.971745391855445	1.61944678568903
Gene22392	1.59362493676054	1.43170405374441	0.623414976788642	1.05215205310248	0.984293367651855	0.783491004820668	1.3234646057884	0.464114484630246	0.539511872435226	1.01570663234814	2.42382425304473	0.401224779821466	1.17843986241703	0.593093195133083
Gene22393	1.27658838363055	1.09417435102295	1.18529603466304	0.809660253412557	0.754804121304361	1.00403115234396	1.61644671514298	0.819419365720219	0.69872363559021	1.10028202568829	2.11048319149205	0.995968847656038	0.779812903176872	0.480170478531272
Gene22397	1.59442292153691	1.43938521056867	0.643142205327772	1.05420846018874	0.977583404184063	0.799010992965269	1.34798416079138	0.470387432573895	0.55397765042206	1.02241659581594	2.41828305411805	0.421040986613681	1.14795154457779	0.59914619759451
Gene22395	1.59780418625347	1.43982179923652	0.632550566509053	1.05513721349904	0.982415822333723	0.788203988159965	1.32581604061284	0.466897120392764	0.548073835417072	1.01758417766628	2.45086655172486	0.410451761675912	1.18887409687707	0.59267659159969
Gene22396	1.60101198919689	1.43774129157733	0.624158425059996	1.05490047988479	0.988945358101282	0.784668233734826	1.32524590226951	0.462434629899327	0.536887645464535	1.01105464189872	2.44384934209927	0.402860215305928	1.16381527826608	0.571983599619469
Gene22394	1.60344713400166	1.44307354095828	0.630881090721093	1.05944155295825	0.981860845391869	0.787586153012041	1.31638641403517	0.465427248891563	0.538871568852523	1.01813915460813	2.44804671885152	0.410484382197244	1.19035535069204	0.606780802267308
LZX-Unigene14722-All-g	0.988108205553227	0.874221552555938	1.01189179444677	1.2280271539778	0.765300040872271	0.594394019241538	1.08094591157305	1.14584781188395	0.984078929405492	1.01928716244886	0.959472375467267	1.17092353237816	0.740268883259449	1.09793854446738
LZX-Unigene9587-All-g	1.01435483075759	0.912461903878647	1.28584728291065	0.757373923202931	0.755272916058358	0.857844906454815	1.37516081340689	0.985645169242408	0.773427046699645	1.18966090401236	1.02109535645751	1.21766410535797	1.14254109177735	0.952284440334091
Gene3695	1.28103463432896	1.17815176929335	0.932780827978876	1.00393852965565	1.05050913728497	0.995855205405295	0.918460452374755	0.94191845185955	0.996061470344351	1.05180717225136	1.20949673281851	0.984910174011746	1.1619085739572	0.746474227176353
LZX-CL3964.Contig4-All-g	0.883395022053685	1.12092296591052	1.69232432886796	0.540413683553308	0.756139928314026	0.782374624211495	1.35959000597036	1.21294669357172	0.891718904357263	1.2502489141592	1.09389254491156	1.55330212549626	0.74517546942596	0.906107455088435
Gene44443	1.21477625541353	1.11482118769379	0.452119586473904	1.04770975745791	1.24472500221095	0.631213115302832	0.636626575135	0.825705550346152	1.37247833421145	0.952290242542095	1.40968696175038	0.562676659200279	0.730026099902978	1.15310957635272
LZX-Unigene36136-All-g	1.01598199711896	1.11198827654992	0.879248119953841	0.977237227155426	1.02817679197244	1.04007331541397	0.984018002881043	0.814035142153715	0.881381422239672	1.10340772097905	1.10565217646728	0.763573187422557	1.06516523967651	0.856569048800597
Gene14008	1.2337930851606	1.11144265654516	1.00867017783981	0.607838440650327	0.991329822160193	0.724870807844096	0.962674261068556	0.64506187094662	1.02201383846079	1.33636532684482	1.24402515482482	1.20429537032597	0.765689352749059	0.929313114241045
LZX-Unigene18379-All-g	1.39780664149424	1.1248137413289	0.331310198018039	2.64351245960342	1.30918681421955	0.779389088392628	0.729831256268856	0.895307205257959	1.60664183140477	0.619290430690533	1.10469279474204	0.402088700855717	3.12902809261641	0.300432357043936
LZX-Unigene7718-All-g	1.05554584936991	1.00485746053821	0.93904548068839	0.949406219954122	1.12056916639845	0.921847397872663	1.10492420522061	0.981636184327801	1.14169219970061	0.919092266988341	1.14975067562715	0.924194833022591	1.14586942694681	0.995142539461787
Gene17755	1.01783157700063	1.03903800202415	0.9920131593045	0.999958118575639	1.04602453299635	1.0725037227458	0.979773320820264	1.00231147793101	0.95244757885528	0.985939645774736	0.984264530088419	1.00004188142436	0.941001846221925	1.20703957724971
Gene22214	0.9755518526867	0.981862584955565	1.26802416413472	0.99662224410049	0.824306457116392	0.841024012102177	1.06449121006498	1.15886706683249	1.01423061077154	1.00337775589951	0.94255313187179	1.5197106516345	0.717416409490213	1.09640237002588
Gene3519	1.39445252497082	1.00933605245388	0.911896495967244	0.938904799597989	1.31309006649393	1.50094588984589	1.44563431670521	0.890558594209349	0.647706310070691	1.17032520805952	0.990663947546117	0.850516553361123	0.860694030699555	1.08789838332802
Gene2254	1.10806399021752	1.05581903197071	0.866466754876803	0.807755272591437	1.04325489365704	0.78264840836024	1.66247469979918	0.792700310406438	0.956745106342962	1.17814903302045	1.07037423806763	0.883633230964214	1.10882687827348	0.937704990715661
Gene23371	1.1088716428126	0.909950372857883	1.05558459763562	0.729818383850685	0.99405434135505	0.619715004142217	1.0724590422736	1.00627702413903	0.708006466735808	1.00594565864495	0.877270463791162	1.11277744409299	0.942379988780553	1.48814914371964
Gene52707	1.3863428083868	0.986926915613403	0.543055030755202	1.0130730843866	1.26207968113004	0.656845958581416	1.1486344638002	0.640204941252233	0.673238303669822	0.951948502410526	1.05839025960974	0.447521889556331	1.59538758397058	1.05931054964913
LZX-CL8489.Contig1-All-g	0.905162725607564	2.84539676934595	1.16807362687291	0.313623759833518	1.8195398554771	0.470555858114758	0.909241553689138	1.05418087550855	0.94581912449145	0.942072893585969	2.93455832969781	1.8578628291583	0.883659735904119	2.59258895385869
LZX-Unigene12824-All-g	0.892530933767466	0.92473506509469	0.260418176888826	0.553674163996988	2.5076488407394	3.76601250032238	10.4434201581978	1.09922547963758	1.07265784668418	0.240038381071987	0.927342153315822	0.252179251115681	5.11526175330987	1.78788115947031
Gene15828	1.18044710226531	1.19907960410094	0.856176373448529	1.13255712013723	1.14047605519642	0.941298695453696	0.999341641482676	0.920815234874668	0.83045457142178	0.944518246375421	1.03882145994386	0.84238454138018	1.25557686473735	1.00065835851732
Gene64841	0.950034945743991	0.972622041561106	1.52538226743759	1.13767350477911	0.652390059856092	0.897220166181221	1.06494103938503	1.16190417087544	0.994720455029944	1.00527954497006	0.877186876052876	1.82064349955355	0.676718300687769	1.12098127483092
Gene27091	1.28274897523963	0.96963268263829	0.941299321073471	1.50140550616782	0.881225091876746	0.742534269751674	1.36080094262106	0.807819708889266	0.783292237982533	1.10367312653955	1.11035216291857	1.03036731736171	1.34627367958187	0.909956157320098
LZX-Unigene61533-All-g	1.05064166146958	0.942990065023951	0.826785220098567	0.771870574217074	1.03086676147808	0.908103125796696	1.01359173165416	0.986408268345841	1.16045080513558	0.945060729070222	1.07131508498715	0.781617455882819	1.47636002882288	1.11723420802159
Gene1365	1.10910483453482	0.90456318670394	1.00605441914402	0.770173707206847	0.993945580855976	0.849570883045097	1.08104623719469	1.03196604245653	0.791129163908973	1.06791093303686	1.02910870643142	0.989625263965971	1.03277352318489	0.863566007789959
Gene28223	1.05007330895674	0.866486692603362	1.4301366418138	0.421350253351745	0.902923558266283	0.751159377177212	1.30645863550537	1.47463933703011	1.02247622837698	1.24799247358738	0.97752377162302	1.5698362844402	0.829905172638361	0.906036293263564
Gene28224	1.04454818356564	0.836266088279641	1.32369297496103	0.452520432907371	0.833022015279275	0.638366708653149	1.27818405659009	1.02564997422993	0.758215798645923	1.14744739074475	1.00559766289536	1.35782719776498	0.994402337104643	0.794148917762824
Gene4953	0.998777477271675	1.01705586785893	0.871938123277003	0.854835109089981	1.05301194602277	1.1736140701506	1.33532993642672	0.950815749248592	1.05828268249524	1.00122252272832	0.987394965864834	0.861582679615113	0.86410992151351	1.12723835266007
Gene15184	0.970181964905641	1.10600311495932	1.03207166911997	0.768911213159221	1.03700905418432	0.938034337944713	0.87840292714697	1.18974655831642	0.779549959686312	0.89240751997823	1.02095124923104	1.02035349549189	0.980721823011631	1.01927817698837
Gene5313	1.0668247796911	1.04467286264039	1.29333829812077	1.04664213069638	0.836127564635391	0.957383224525133	1.00976384633422	0.825670725132471	0.749441437022174	1.12040805306461	0.921373825676736	1.01000432398325	0.990236153665779	0.907792841987534
Gene5211	0.999383372396093	1.15383087883159	0.919668223259667	4.37716938731693	1.10837660909297	1.04031240977158	1.05179677481391	1.00061662760391	0.932836699340601	0.889006448245685	0.968442215026854	0.862706304199665	1.3032385181075	0.919305852016331
Gene9167	1.10083592840174	0.874838671177286	1.22288479911894	0.951754180684439	0.845567571728166	0.832235916098895	1.54332820158988	0.827349773553907	0.735950562034532	1.3048886771519	1.04824581931556	1.18851355672575	1.05687247083871	0.759310736488322
LZX-CL3352.Contig1-All-g	1.45889927809834	1.04536301317014	0.608700048536125	12.674638646761	1.25089820799727	0.948503133592309	0.954636986829857	0.649220319000963	0.656680697542945	0.729494865444298	1.12906464653902	0.519660035925309	12.3503114378037	1.05759404428672
Gene12241	1.00186574111536	1.11543682673314	0.942417561248427	1.0574734889667	0.971034779448286	0.87408069319619	0.95850724744167	0.846078242557547	1.12001495955168	1.09472793321045	1.08637281970321	0.998134258884639	1.12058186341061	0.960441982098873
LZX-CL11112.Contig3-All-g	2.02525777015339	1.05516731476356	0.926112963251569	1.39711337776988	1.12422027891098	0.891842101882651	0.910743235780994	0.883588410100985	1.09869594631368	1.04131292864655	1.20413112378298	0.886218108173385	0.958687071353448	0.931433005723257
LZX-CL4802.Contig9-All-g	1.77232371436901	0.132835565400464	1.57818543708629	0.232642871416392	0.550026873800292	1.44997312619971	2.8083633725116	0.249775942750447	0.203989716668987	1.75328679766339	0.357086104108445	1.65838180547845	1.66700281019076	0.365415949375594
Gene10897	1.09892879587518	0.996063503634518	1.07326816639875	0.703369682908088	0.918474757336776	0.981844208036842	1.56607436588725	0.752626659833958	0.819714343036401	1.04343316528979	1.25292457135618	1.00393649636548	1.09964330930177	0.929829056803668
Gene12905	1.28241265616267	0.984376877678901	1.61868809848508	0.508246753797181	0.845356247518548	0.764640262501579	1.17320804602591	0.990185733698694	0.860298905847254	1.3534774290927	1.13876788723196	1.62396333103686	0.774560038982557	1.00981426630131
Gene17856	0.977874427082489	1.22039145985739	1.0033911793879	0.891322518712723	1.19969963544394	1.26137130449671	1.58090221333695	0.724854223086956	0.715108101512368	0.996608820612103	1.03425355487357	0.875118571740697	0.845464950404834	1.08645118594653
Gene24973	0.922317684182485	1.59428646301855	0.679410515590593	1.01963868652613	2.111296404277	0.816218123087825	0.858683525921177	0.980361313473874	1.31604980655794	0.717680842313475	1.32330181685474	0.672647515228944	1.20112555751173	1.56984462623182
Gene24974	1.02361576789004	1.56812656498957	0.786044452602154	1.10764310389754	1.95293131880609	0.847727155056587	0.917372092081293	0.872225476851246	0.976384232109963	0.834568388036166	1.40826290772734	0.761413568897839	1.2833941338993	1.16416469551024
Gene18052	1.22981923742321	1.11213353364002	0.821027192461169	0.973014216849754	1.02698578315025	0.869603985825065	0.959872883922439	0.940075090214407	0.87232824393249	2.16216471977015	1.17000971913886	0.799379342820532	1.03895354760136	1.21365679323491
LZX-CL1635.Contig3-All-g	0.955656895984574	1.26361989578828	0.531293701362008	341.086607487986	2.39255306551549	1.04434310401543	1.16129428159989	0.618363010341011	1.13701883343989	0.46233961194845	0.874097201781402	0.413717302761021	2.99336563072105	0.731760387961476
Gene791	1.11755522931934	1.0330687811833	1.63192949705994	0.339856990187763	1.02884324176641	0.707463597333112	0.893088793100982	1.11540239841303	0.95240592509393	0.967917494600185	1.0084161498037	1.81752470891312	0.646130488036584	0.991583850196299
Gene2697	1.22455553308309	1.57957350256952	0.794674578694312	0.972517635539267	1.19958765136617	0.708352238055066	0.905820703561541	0.79532848198061	1.02748236446073	0.897250961077066	1.67901681349998	0.764432949322539	1.19564515336875	1.26890637505353
LZX-Unigene13531-All-g	1.71874740415789	1.1456645013933	0.84856729142936	0.906845254652206	1.0786639117271	0.786199625202539	0.99367879612933	0.684619666080245	1.00632120387067	1.1737501005842	1.03691233837604	0.933698378715396	1.29933971833858	0.924627970092545
Gene22112	0.0676184049418318	0.463657757358341	0.053352520308861	0.0617667634132566	0.572290235503868	1.91808571123387	1.97290441656189	5.15979956658824	2.7959310316001	0.0438609040862036	1.42770976449613	0.286665741978694	2.36606437184582	4.93050370435058
Gene4740	1.0339280753974	0.990959064909579	0.992906153121653	1.0248430278534	1.00166445110346	1.04202261940617	0.962120795078258	0.998335548896538	0.991549711473342	1.11274627661643	0.996005665257355	0.979760792934305	1.01702793035673	1.02296358059439
LZX-Unigene25323-All-g	1.29195128035159	0.985718955795589	1.01428104420441	0.981548114272839	0.867758904888031	0.76576707010595	1.56006410079846	0.693723917432374	0.817017485149886	1.26753065378701	1.30868403677455	1.04467685212329	1.13234635302896	0.904315984262391
Gene17361	1.151230195351	1.02869960177941	1.04516849487269	1.08018632027639	0.957642854551542	0.946731628831783	1.01086351043845	0.968755241644761	0.944579492367643	1.19541728998114	0.948364044914955	0.938657957712891	0.989136489561548	1.02886132628017
Gene11203	0.930081721048623	0.935379368030515	0.922489914470942	2.06143334855076	1.15835890412222	0.990224407279785	1.04075344176835	0.888055037486618	2.02505090144131	1.00977559272022	0.973335530499151	0.86914775349091	2.73378872841076	1.04224375679241
LZX-Unigene19467-All-g	1.91923412008823	0.999017142043657	0.996529560037667	1.37821371939347	1.00176437037239	0.994906948498106	1.00571459053175	0.990888178149686	0.990888178149686	0.999274541975719	1.00072545802428	1.02291183521078	1.09777984831587	0.990888178149686
Gene10470	1.03518369501387	1.19765745173149	0.704182715464909	0.618589869625963	0.964816304986125	0.762244052694273	1.25759225484933	0.694174112683935	1.18349595798042	1.18889758343871	1.24378872559206	0.645785340139103	1.22213057769396	0.907693713380959
Gene18566	1.13485924349196	0.67151530442783	1.62489565434869	0.641058913453379	1.18495423634201	0.917717619427161	0.797753887846399	0.854666992398703	0.566409719856776	1.63942576053247	1.08228238057284	1.84200751341153	0.694260456930594	1.08987332706036
Gene12899	1.22143794320503	1.06907787833569	1.04753453845071	0.631433796091766	0.95246546154929	0.700191954456071	1.33273433388127	0.772557189101084	0.869127993246041	1.19834003559784	1.18782438027361	1.1007337362809	0.921364966070635	0.68808079802017
Gene2652	0.997286358172848	1.20115549112008	1.72512830906014	0.674554938189035	1.00271364182715	0.830405415774358	1.20901865718424	0.705718932707464	0.813838562252763	1.41703335401147	1.29431773846583	1.18564923981159	0.574746329948409	0.994266005910753
Gene7746	1.09124562779197	1.11532609034764	0.945503584991828	1.00924587004204	1.10631519648571	0.971471264960086	0.883809205329311	1.01773217761461	0.976053912150723	0.952104125234132	1.13390835370777	0.990754129957957	0.957634501364334	1.33728332482177
Gene26313	0.67407562135854	1.46397939573154	1.10479163804241	0.181881914787669	0.987556236545293	0.832845373089989	1.04258628502585	1.01244376345471	0.79688546744528	0.732670612658833	1.67522938289653	1.50130666198436	0.324489950655727	1.2522069016497
Gene13467	0.980662484263211	1.08155408566158	0.907369288968051	0.977827077514748	1.01415436392588	1.10357119659463	1.07508367555888	1.18890135757648	1.09308720104715	0.908553591003163	0.973720703790883	0.905029041549409	1.18279286388588	0.985845636074122
Gene61880	0.923522754380881	0.993522974156706	1.2126159317401	1.00647702584329	0.834889613032727	0.806318539915733	1.22822439439648	1.7194128041301	0.961265781528502	1.03870154406591	0.937851053750272	1.31742888973092	0.873002675028516	1.13388962718898
Gene12524	1.16973605861367	0.956424121108669	1.00663740010511	0.960105292737814	1.02897765544398	1.09973021708891	0.993362599894894	0.883695786220982	0.852592209897123	1.11776235498507	1.08146188393356	0.956414025746048	1.17763713318649	0.922146630120178
Gene1745	1.09256419341262	1.06268156232939	0.930292471422341	0.891930640633332	1.22451336860563	1.01672903199331	0.954243888138064	0.911556507496014	0.983270968006692	1.07253589253016	1.10881872270492	0.886268919662516	1.01948455273808	0.917407407655318
LZX-Unigene56234-All-g	0.932403465408844	0.928869433539616	1.12440502637198	0.557199602152044	0.766314416681417	0.992549608363404	1.06098344409276	0.930085211804093	1.03056521425368	1.03077899640763	1.0074503916366	1.46147931642851	0.786004775624563	1.21640993235005
LZX-CL1063.Contig1-All-g	0.875154042877969	1.02962212703904	0.883372820141876	51.484608571474	1.27982130753183	1.1165641383401	1.13371492679003	0.820177546247748	0.97037787296096	0.877231949301869	0.93472664526283	0.857418938688598	16.687952882899	1.07760759700107
Gene5415	1.02024429338767	0.828360874177905	1.04407851812732	0.416537478470973	0.936110957715694	1.0404586114782	1.16085850712541	0.673322929078705	0.89306188146812	1.24350137154208	1.04178630102981	1.06668157684654	0.771594516879566	0.979755706612331
Gene9548	1.08610233373343	0.982052828198206	1.03451275894901	1.00502480687949	0.971459270715969	0.984538971014636	0.968802239828197	0.979333418842085	0.994975193120505	1.08975907126926	1.03259123435559	1.0093151090604	1.11437313039021	0.968802239828197
Gene6546	1.17629482412283	1.55245504018926	1.00738250705393	0.964640889141236	1.85821889402721	0.823748436644899	0.862051478123673	0.895654429035951	0.99261749294607	1.0609979523902	1.54433343794279	0.975453483026825	0.87699050400639	1.15287540057926
LZX-CL2191.Contig3-All-g	1.25175893749235	1.23570683670641	1.47834239906586	0.955623219705671	1.04437678029433	0.819168496588662	1.22917895956264	0.647973761543471	0.861564226823496	2.00032010905219	1.3077503699298	0.897778405146895	0.952446662753519	0.861196809627334
Gene18250	1.04632505470451	0.880602040581326	2.28421329121947	0.31199549766085	0.789539483557909	0.881286292951771	1.64574883011183	1.11031193576977	0.693692569730787	1.65113122903623	0.953674945295487	2.02820117044629	0.699011021286669	1.08812062130668
Gene3664	0.977937178267492	1.10011081797495	0.904035336401246	0.946234893188088	1.16173814779586	0.916891554748513	1.02206282173251	1.04395513122016	0.959514384953866	1.18837202513057	0.871233644786306	1.0678609206306	0.842302013857556	1.19248811584489
Gene10532	1.23978435816056	1.02380459519816	0.848572351754872	1.00492802083961	1.15461794870295	0.99507197916039	0.962092142750167	0.731266841791939	0.864840990311023	1.09176360446182	1.04547860446371	0.830128413910951	1.2858009161196	0.762664657670228
Gene18001	1.17246543701077	1.22171377212549	1.41849516496353	0.920263966447396	0.736462784685893	0.837905677644752	1.11350164169041	0.751010945282794	1.49121377652942	0.974976483328053	1.01970011790273	1.19202812248577	0.980299882097267	0.823385105720668
Gene41075	1.28918804565019	0.939169417200122	0.82543545441769	1.18397025471367	0.879526087019851	0.976921393921127	1.47792676491511	0.770231852157244	1.02307860607887	1.2317633324368	1.1602192166509	0.914707371492063	1.17832201447654	0.849725592010583
Gene9882	1.73657482002229	0.97182599172118	1.02817400827882	0.320583903813022	0.90097929771462	1.09340542532232	1.54992919765165	0.397503102124306	1.69828252615475	0.821275906074844	2.5576409899956	1.64223875057858	0.718560367107743	0.530310948912444
Gene14901	1.4522026900114	1.03888845102206	1.32565598746222	0.467569397220594	1.11159007602856	0.516039954041874	0.961111548977937	0.956210967907507	0.93962446703511	1.34211837258022	1.19495460734277	1.24957527715228	0.782428850720222	0.952807198375229
LZX-Unigene46515-All-g	1.04095815508667	0.989978593470467	1.13879086759546	0.933222622489512	0.929019865657583	0.973273463245863	1.17338390565563	0.835306443473783	0.98966594070219	1.06978854106036	1.01189731846478	1.01002140652953	0.893407290687192	1.16604262021126
Gene19747	1.03860786951961	0.933691054704594	1.19842750476725	0.665103888107759	1.05932086919421	0.743046141042072	1.15584129435745	0.812093128324159	0.711247029845962	1.16079924701038	0.961392130480387	1.1621005256707	0.91920372428108	1.0467996660053
LZX-CL11161.Contig1-All-g	1.48155470652843	1.01519513252988	0.49390948147848	1.29920359199821	1.52092366504448	0.72666910143617	1.6330298324326	0.81916155021246	0.788020914085435	0.984804867470122	1.21420588801682	0.327772114724303	1.87802258712805	0.722738731696695
LZX-CL1961.Contig1-All-g	1.32044191886178	1.00224460020237	0.93349590586324	1.03330685515451	1.08603442634417	0.997755399797633	1.07178203024119	0.836065073136713	0.939574145597998	0.98105248080215	1.17145884324391	0.857152460134438	1.15329557705231	0.981261520054452
Gene12216	1.21538501509939	0.99690841358602	0.798505305569702	0.73885382741455	1.26944472259783	0.84338326404382	1.02668745401113	1.32137452182846	1.00309158641398	1.08619568949672	0.986834209579661	0.87629947640835	0.859024241508361	1.69733384589481
LZX-Unigene45790-All-g	1.05392459181131	1.04366071058656	1.1588183142125	0.650397137622606	0.878504193610165	0.749950336022969	1.51189147407213	0.912982099858018	0.79058255218518	1.26780439089785	1.16369831338937	1.12620542802256	0.833335622477972	0.956339289413442
Gene42100	1.00049092753243	0.999509072467568	0.990883416239947	0.738492057800091	1.07039067450185	1.14657733482112	1.039595143478	1.2876621062238	0.978156821197986	0.9457656525951	0.976250137403182	1.17079820871051	0.987610145113204	1.18336750920716
Gene8845	1.26624831007334	1.20857731957237	0.533413357615183	0.445331926610479	1.1078416381318	0.801068669466932	0.970902836833656	0.581466872505383	1.02909716316634	0.59867148981524	1.57845677242819	0.813967412958807	3.17291331691964	1.30610304220297
LZX-CL1480.Contig8-All-g	0.768532019217635	1.13182474835189	0.779884425310949	3.04419272469499	2.68292413378505	1.09696236774254	1.46719294739637	0.820533862667033	0.903037632257457	0.739272378001127	0.804046005902532	0.726625409156477	1.74153867531869	1.96512017946467
LZX-CL2120.Contig2-All-g	1.08488087251659	0.855967545650671	1.28354761554183	1.15216938910893	0.706047552217286	0.672579236280403	1.19643444874932	1.06544898128452	0.749822704058276	1.12950615151971	0.878533251644108	1.3978879405019	0.766465203554371	0.934551018715483
LZX-Unigene14404-All-g	1.5902211398407	0.750264975578786	0.727115241473027	2.28339758268552	2.17369077641256	0.609372998401529	1.1696469240531	0.551336040910969	0.486755499522323	0.976381413375869	1.02361858662413	0.363663343961966	4.61698319728374	1.03344895657175
Gene10865	0.925240363445442	1.0038867540981	1.26891915191332	0.56746714580155	1.02485750767488	0.839181135167438	1.18223873477053	0.996113245901899	0.91942062295734	1.00616699529667	0.922981247112108	1.26706768707145	0.810583862104653	1.10607338122567
Gene2422	1.13135336933249	0.999496252991501	1.13481543614523	0.938504837792906	1.04034287502991	1.0005037470085	0.946997651648216	0.93882294210911	0.944077953068911	1.38170167225557	1.17010352513119	1.17160226274275	0.937970431169843	0.796963661724573
Gene1548	1.00474874028169	0.891135127974595	0.972784573963074	1.18834868673447	0.805583955558758	0.637951557445914	1.03193676650131	1.23893516567452	0.995251259718307	1.03690219091815	0.954165549706326	1.05780068704748	0.887155307138125	1.07598117634818
Gene16793	0.963317034625493	1.03668296537451	1.25740976987245	1.15527078774556	0.813528581363449	0.755343249616293	1.32003068955406	0.853176553447663	0.961809197671064	1.1831283601676	1.09096973909612	1.18823508891416	0.826760101526668	0.891742729754433
LZX-CL3768.Contig2-All-g	1.2513712120671	1.14981938335292	0.822299257943602	1.01296825738891	1.19302619075174	0.853544110530272	0.960180278341609	0.860521537641113	0.733006949338715	1.07281177613273	0.987031742611091	0.851995278089006	1.25740465471604	1.1620864787891
Gene9866	1.05661437732338	0.965990466470293	0.964961308970379	1.01797434952731	1.08506735663965	0.901489554235497	0.986591722040933	1.01340827795907	1.03180697915167	1.09886334568413	0.907817534867482	0.926425740590375	1.29649075278719	0.907164071177958
LZX-Unigene12370-All-g	1.02807185176865	1.04419812548711	1.26269943382015	1.01815231703493	0.856023627013007	0.980655932031784	0.900586558398305	0.932141570242341	0.853537831485475	1.13229110983045	1.08579486634557	1.00360217168718	0.912657613883994	0.996397828312821
Gene12522	1.02795285813702	0.894237928498511	0.884043542357526	0.865788589197366	1.09042403754643	0.85378205728632	1.06241910744148	1.01242516552391	1.12512138291774	1.11700570249564	1.10521348783235	0.987574834476087	0.804274013271556	0.907906028226434
Gene17645	1.03147861016398	1.13852129508742	0.782483429646029	0.963890216486414	1.32213384378157	0.708614833576081	0.804951877062391	1.18239161509742	1.03036298134251	0.969637018657495	0.938174954283064	0.951978899116809	1.12058313746675	1.43114947576036
Gene2213	0.718743412497852	1.5075113670171	0.961162059055032	0.506965562572612	1.34139626196429	0.491773890669831	0.347364923185978	1.43156144931442	0.679574462746947	1.03883794094497	1.12290888815223	1.35832194090878	0.815178295508409	1.83378433402249
Gene10699	0.937555520879944	1.17880079919485	1.43564615619467	0.660349632215872	0.985462425066364	0.908554893322769	1.40563897856759	0.930821062670021	1.01453757493364	1.85887143460793	1.16581330502835	1.19927368286967	0.653404933911107	0.833043672525316
Gene32044	0.946265803982204	0.940308971405814	1.07417438008652	1.20768758940972	0.822933111633006	0.872268503595324	1.57711789752227	0.822364331334552	0.892997645110511	1.0844252994083	1.0537341960178	1.0723548384867	1.09142892612993	0.875895539040721
Gene6401	0.860373671013473	0.871228281950472	1.8198109961814	0.613078657632999	0.948461195975077	3.11250867601391	1.34995729210702	0.71857196750603	0.932061432369356	0.877781606126718	1.07423454878686	1.36032418234579	1.05153880402492	2.00659006276519
Gene15150	9.69079052857061	1.10447891669373	0.543348102028497	0.849887693661242	1.54857523046524	1.17720831859904	1.06142609915723	0.938573900842773	0.746768822056231	1.18393379099584	0.738885719128627	0.588789802472648	0.850872750139906	1.3479777728616
Gene1589	1.16124548893296	1.24344169433405	0.948145698286427	0.801857317558087	0.93955677974799	1.61622100459666	1.05185430171357	0.88774547605582	0.700908900754017	0.786102992086355	1.45768341958398	1.18542880022675	0.666949479528971	1.09687965297028
LZX-CL3337.Contig5-All-g	8.18967594684671	1.02413540336549	0.975864596634513	2.69750616003946	1.06987861433177	0.93191369170073	0.956095427619136	0.92805743518076	0.955139915881215	3.57051744219368	0.916573790781205	1.04116865560449	1.31186157769532	0.925703272229521
LZX-CL6890.Contig2-All-g	1.19146108292332	1.03480927334792	0.949050160275911	0.99468194358445	1.19260242684561	0.838896229287541	0.922205628408757	0.810377494231563	1.0472374096871	1.07114334543042	1.00531805641555	0.832469492170135	0.820581981152944	1.13130182034374
LZX-Unigene25639-All-g	0.996379632287623	1.03639210753016	0.89280860744609	0.808060000486452	0.979670497400643	0.812621461687172	1.077845919415	0.868605755534771	1.3253981419808	1.01280412365415	1.06125760005483	0.906863467693467	1.00362036771238	1.24101576876555
Gene12243	2.58251903179031	0.898708091568191	1.35980762788568	0.753596277221157	0.843788431630483	0.836470608910754	0.742960282968913	0.621822912600018	1.13871115575693	1.10129190843181	1.31528926540137	1.89203244276988	0.535492987722895	1.51394228991232
Gene23194	1.16083080625299	0.976911000549812	1.05336274459375	1.02308899945019	1.22396243256729	0.941086603657496	0.937174729312398	1.02336793381649	0.940731712768282	1.14566633741927	0.937057455829744	0.903733362701857	1.09184158345758	0.841812302110354
LZX-Unigene56676-All-g	0.977725375513187	1.03515548472084	1.07616163750582	0.938019817789173	1.02865320869858	1.02012591279869	0.96596674178769	0.907805310784124	0.952048019829088	1.05112258581816	1.25499235335019	0.979874087201308	1.16543127003098	0.940970327930145
Gene2070	1.92355506161827	1.02986192538157	0.898190273224001	1.22530671163355	1.31421066029953	0.980234265957717	0.904824024805884	0.97405235659972	1.40578794378591	1.01011061138059	1.03521529657372	0.989889388619413	0.989326987977745	0.934360703454576
LZX-Unigene55890-All-g	1.25931230499405	1.11034658884856	0.918644015540396	0.650246328016106	1.22649490996933	0.853088195228269	0.801320630122609	1.99190518845485	0.950437161431324	0.980863771111474	1.01913622888853	1.05587891880514	0.77455931136158	1.64831600661958
Gene14950	1.88251924772057	1.18006238605783	0.975618573331133	1.28730413391412	0.975465979660035	0.974101230620664	0.968336745495746	1.00604219353648	0.954061363544853	1.14370216545747	0.963533036391181	0.993957806463524	1.07372068832292	1.01665444012621
Gene23632	1.123399622975	0.950494623555634	0.975395849911113	0.913038313031326	1.03011073888455	0.904724121996484	0.884156659987181	1.13506178525482	1.2737738683983	0.992185758952534	1.08586912998304	1.00781424104747	1.09407264358518	0.920952906892612
Gene12185	1.03042824434929	1.05489380725668	0.99651037621104	0.917771425574416	0.814945117746134	0.976597783112374	1.2069076248571	1.03857511493676	1.00348962378896	0.963522452814574	1.04770615407271	0.840116476103622	0.884784567123895	1.19314134317493
LZX-CL979.Contig13-All-g	1.00647583937401	1.00358769455353	1.29159123845832	0.985681204068162	1.01738484663855	0.945491912788462	0.955762760885915	1.02995666329819	0.967112775446718	1.90187776492805	0.951021428598746	0.996546956333363	0.941672746715171	1.00345304366664
Gene12152	1.7044732459593	1.18581464115403	1.10136423514481	0.672419169546578	1.21012417927499	0.734493484522969	0.98537974661232	0.74245841296844	1.01462025338768	1.28015847184379	1.16210573170537	0.969216082257073	0.855502820787173	0.79827270972629
Gene6259	0.942524166974095	2.29738663976096	0.959036330600693	1.0235193978312	1.15740607122287	1.03591315755854	0.874155689037982	0.918099719544053	515.157518147354	0.810414674692648	0.976480602168802	0.972847354708467	2.07896934222151	1.10980485797146
Gene17447	0.97345195141523	0.947894429170358	0.939484052897679	1.10544646059325	0.904820719031904	0.686377455441658	1.14139042870044	1.01036089303357	1.20797995462964	1.05873613770175	1.17939471976616	1.025579861473	0.989639106966432	0.983458828067728
Gene3486	1.17944317258024	0.819418804142357	1.13238867721561	0.620421060875347	1.00314531733167	0.996854682668328	1.25227040883581	0.844760153150226	0.851751288605023	1.14294415972041	1.02999755045669	1.14916011895135	0.894484299366531	0.90071689364519
Gene26354	0.828327145374782	3.48848310745066	1.54305697450642	0.846168622873449	0.946089568529918	5.26637027237657	2.11255005048369	0.665802051071705	8.50156626499606	1.02432127182859	10.9919183797306	0.975678728171411	0.713475207013022	0.701853938504638
Gene22752	1.16145842136362	0.972029569912938	0.83538899436013	1.1669473935327	1.43962066754764	0.904602161484224	0.935580993023649	1.03732010103138	0.841287407058741	0.883667586197016	1.02797043008706	0.832106650410093	1.62316280849035	1.16692431701344
Gene22754	1.20458201073924	1.00443632767747	0.846972845889023	1.21367011092371	1.38604114832562	0.914273572960681	0.99556367232253	0.844173472515255	0.867882285882246	0.959190958050105	1.05932613525589	0.840670420779588	1.67704884342087	1.1600176542584
Gene22755	1.19624372305741	1.01004246318098	0.866950180631236	1.21194568407405	1.34907507607157	0.919744575872404	0.98995753681902	0.856308472657166	0.881870593797845	0.936309467091958	1.01720212156873	0.874623239875674	1.53022689487723	1.15595936393917
Gene22759	1.10322227918387	0.999642666208515	0.924764377374676	1.08990851446344	1.21517094807283	0.948438595488493	0.995124370994744	0.937806984494436	0.922938879684882	1.00035733379148	1.00118152000933	0.938383813638009	1.14995922203383	1.07763456530897
LZX-CL10022.Contig2-All-g	0.83630941128764	0.961262729661016	1.73164859127838	0.863902920478482	0.648503431078583	0.844586042886187	1.18783459944088	1.65087535021976	1.28868004441302	1.10395175528172	0.797863822590668	2.03514345332299	0.530787252857746	1.03873727033898
LZX-CL664.Contig5-All-g	1.90561206930289	2.0197072874813	0.734160545955861	1.07126036760965	1.91926347119355	0.811447395268884	0.558787287599236	0.870763011816443	1.18850215894842	0.621118506356369	2.02324131298097	0.911355477082795	0.928739632390346	1.19829692487574
Gene18227	1.09692893036325	1.11043256450227	0.848391227164897	1.10419899359307	1.2896334672383	0.980893442891629	1.01910655710837	1.07370166375382	0.908808080773133	0.946171401135625	0.857007788995592	0.883312066794428	1.56129143094783	0.972545302349967
Gene26272	1.12676982555232	0.97751290194817	0.997064196650347	1.01312805061856	1.08012887699811	0.966928786146991	0.963023029190858	0.973491386403477	0.963023029190858	1.05851418408143	1.00305231413066	1.0407389307727	1.00293580334965	0.963023029190858
Gene26357	1.50592937507048	1.60574171624306	0.969447606211867	0.324639532812695	1.45391458592324	0.791148118561315	0.617835220892721	0.240170165238594	1.01285983993052	1.02366071306768	2.24750133834086	1.62072160362654	0.530908733629575	0.987140160069484
Gene26358	2.17788425804961	1.64741979824895	0.535363804212338	1.10118185021122	1.7666083221154	0.510236952623841	0.898818149788779	0.301346319710158	0.526228545842567	1.21745590914168	2.25930501594524	0.359683445326362	1.19062322803449	0.665965972577305
Gene19115	2.06855407385784	1.60160821016327	7.88300512050768	0.938828607183189	1.06117139281681	0.44878695264621	0.414359561439494	0.407487128594044	0.500371783125769	6.18361905429537	14.857236717096	5.27245298411742	0.467917811790363	0.437437804403556
Gene9007	1.0074315607444	1.0228072976233	0.905231464534363	0.932065725951683	1.07802082321499	0.920611245350862	0.899352679600559	0.992568439255601	1.03866105910315	1.10464368487773	1.01925960647264	0.933008984441975	0.896231284378438	1.14961159211051
LZX-Unigene15276-All-g	1.04485870643614	1.0034312891398	0.974684246744636	1.02787918432774	1.06276266278626	0.987589796026023	0.977297023063967	0.966212546860089	0.955822462032309	0.996568710860199	1.05181511300181	1.04424261516301	1.44390349639146	0.955822462032309
Gene19040	1.1125493969418	1.13352738717708	1.07681131425256	0.75019101794076	1.00511148216384	0.883989954478082	0.994888517836158	0.919614717709755	1.08415101351126	0.894063775171874	1.18808988910153	1.22499209568548	0.913725463089899	0.911180093971539
LZX-Unigene60947-All-g	1.01842920605498	1.04918908316032	1.00062167760389	0.978273883636504	0.993571308588495	0.992047607029378	1.03009629083525	0.954012863851711	1.02903346071328	1.01854887168868	1.09703613183381	0.950865130161082	0.937848896665453	0.999378322396111
LZX-Unigene41297-All-g	0.93966140654713	1.13546102259009	0.790944133755253	1.21413458321441	1.00146073580111	0.822498461098712	0.880735653788707	1.00316724031997	1.15058227697991	1.0315706735879	0.846463511964455	0.846016066940656	0.998539264198894	1.19254652399125
Gene286	0.961160143889578	0.987100283462723	1.36091606032531	0.65691718130134	1.01289971653728	0.898049857841305	1.30921162350472	1.34005685946241	1.11549547828344	0.887742984359375	0.986598353531778	1.35130235074944	0.664671274049683	1.04432402834787
Gene4420	0.997778502869	1.02546537257273	1.01502905709422	0.904710455392303	0.89293782370823	1.0353948423493	1.08395993638648	1.002221497131	1.14473256016428	0.932685528420201	1.03822163588999	0.971563021108664	0.769824397967704	0.784813780206783
Gene9616	1.30777763856102	0.936663786342402	0.620947957402958	0.985235565566261	1.01476443443374	0.768971709630927	1.09122087290137	1.06550986132953	1.11019762540675	1.23507601318848	0.968159684528935	0.568060472750564	1.35632409906484	0.949855660834673
LZX-Unigene23984-All-g	1.17580258403765	0.945623818168615	0.795559372278594	1.10918032014056	1.04943479201373	0.726615965280253	1.85791232141247	0.950565207986268	0.642607818892763	1.14744182751088	1.18130609293357	0.739441377104884	1.85099602212691	0.718094155834988
LZX-CL5521.Contig3-All-g	0.99150735566811	1.00849264433189	1.04726745856837	1.0279507495182	0.937298104167924	0.883782713048776	1.0269653627539	0.711243387580185	0.930630777311386	1.19954539426447	1.03945825942294	0.782907742979038	1.14854520210302	0.851589504835735
Gene6300	1.4441976025676	1.16925638518137	0.965108282691244	0.853388232615288	1.5352881160465	0.834485037686367	0.878355717322733	0.853842556095335	1.00872827744656	2.00201482125495	1.33869464453702	1.07986674917277	0.991271722553436	0.900659871289604
Gene59924	0.957108161100745	0.577485165560465	2.72556993840426	0.696148458508363	0.879112131272712	3.38756173500106	3.88365165105127	1.04289183889925	0.400514436368008	1.74549341858272	0.502791016613957	1.84226857421056	4.50422643525892	0.929539020977821
Gene5130	0.992253043163288	0.999653076183545	0.96844408055668	3.89113922635146	1.05547054379774	1.08793022474829	1.02945399382959	0.983613387752713	1.00034692381646	0.980641102165909	1.00654171421868	0.989545726479857	1.24735638539494	0.917700625169155
LZX-CL8060.Contig23-All-g	1.28616912940972	1.3551619919347	0.713772400532568	2.87062859314706	1.00649010557351	0.538158199840667	1.00064030767002	0.747931301742461	0.999359692329976	0.912680129406094	1.36361634966033	0.881397220552359	1.56595395791335	0.735296488369223
Gene762	1.99765411376294	1.04267080340218	1.10995195111099	1.14658591623907	1.27405979169355	0.723679667403493	0.709232362769862	0.701136073925493	0.907517506197816	1.55899661311639	0.957329196597819	1.17585396780416	0.830521821932778	0.715948403954204
Gene22961	1.05096731234941	0.863614124183941	1.11120846750061	0.977543964493898	0.939484921894781	0.945046042618867	1.57851699289162	1.0224560355061	0.774024242341154	1.28608748291653	0.931299956636957	1.12239187336682	1.45612013465994	0.832603402276584
Gene22962	1.36027253912675	0.993928833072496	0.436846467947436	1.11324805806271	1.28698585141304	0.763880962652071	1.42472794909444	0.449874903826493	0.501541995424914	1.0060711669275	1.04798853755237	0.318276927187528	2.57808071340109	0.745370641382909
LZX-CL1440.Contig1-All-g	1.00644905849684	1.193304328631	0.92525534407535	0.909595282833099	1.63508698200447	0.941690023347826	0.940236186528971	1.07855463996409	0.983673193797883	0.993550941503157	1.3147768889167	0.888532200709427	1.24057121002535	1.25075563704087
LZX-CL7492.Contig1-All-g	1.00598404099691	1.09999050820606	0.920171168512555	0.994377686302681	1.06055949527949	0.917418452039635	0.908618674238682	0.931085923651543	1.00175589979368	0.998244100206316	1.02894264648202	1.01474638331218	1.02626593490149	0.925367428018123
LZX-Unigene35-All-g	1.10413442556529	0.953775253712975	0.718845326277692	1.04774302974106	0.948061751320012	0.780561400181325	1.60118080630593	0.986073596994824	1.01392640300518	1.10085030434125	1.15158447869536	0.673422721339455	1.08903079418538	0.745455257425438
Gene16313	1.14013073529691	1.10649017499962	1.0015409504847	1.02079508377653	1.11995048506917	0.843738098669597	0.875975924539963	0.989657239294626	0.998459049515301	0.959770691799693	1.00994317066081	0.85364961119329	1.13286455606757	0.686058888727811
Gene4964	1.24356756158056	1.06965423761736	0.891283418051532	0.724104939246891	1.13282638575496	0.803986520887455	0.847228789505742	1.05527210390144	1.2489021137155	1.03788886874398	0.962111131256023	0.868837054203354	0.786885336155808	1.09573946488122
Gene42922	0.956103662031318	1.04205784958256	0.805310317244498	1.46427019905628	1.01029779094293	0.951038582110923	1.31914840957089	0.845299220340375	0.766981265048154	0.989702209057065	1.04314958755408	0.682040253436994	1.5640893963267	1.10770894900772
Gene12197	1.72418554023618	0.825974384625302	1.98769261464271	0.887387530405044	0.833189183136353	0.844699226043112	1.9642407141261	1.06106103929047	0.744271424905459	1.97340323921265	0.938938960709533	2.17404615256429	0.488380569243868	1.15039418474506
Gene12604	1.24630106850996	1.30471574459746	0.975959543096445	0.994090350451792	1.06529118195022	0.946992506734571	0.851982259502185	1.0595591513475	0.877510407267763	1.02989484483352	1.00590964954821	0.89496986118806	1.2024634992817	0.772528950601535
Gene10831	1.25903828117784	1.23992121405578	0.93084588460121	0.852015846816527	1.17830618833838	0.727492837098958	0.714287865792319	0.73857529268618	0.892625702376175	1.14303823118694	1.38199536014332	0.814870771695834	1.06915411539879	1.07172511070952
Gene3509	1.08330940744224	0.999220281108786	0.770504419056409	0.798654179266915	1.04776270345172	0.712280987079207	1.23921455485985	0.729903217714184	1.26177308360539	1.00077971889121	1.05308314188411	0.729422557930155	1.31864642990214	0.991764676492509
Gene2262	1.2228902982744	1.0408892239994	0.909552656710483	0.821454700834817	1.04877937785293	0.843157496465235	0.842340065068906	0.862907544726217	0.966743390743045	1.01197757874389	1.0107109171191	1.07519594653068	1.04257655989365	0.989289082880902
Gene23777	1.17253369858067	1.09916422853196	0.900688001962863	1.02746812428324	1.04640078068142	0.902125119313001	0.959527619408578	0.81802671014542	0.878152361067775	0.996238217396191	1.06516598172516	0.831797913808553	1.32846272749271	1.00376178260381
Gene31943	1.03606443741341	0.914066173967015	1.21642709904172	0.598520158668391	0.819981847819722	0.806075974645294	1.26422711522235	1.03533169463006	0.920902804641099	1.18838934356876	1.07818163825656	1.22492939381944	0.663451545910901	0.964668305369936
LZX-CL12560.Contig7-All-g	1.89654534300353	1.05360017811047	0.516073260438031	1.09552117407277	1.95016339620635	0.418022022218705	0.418952797207928	1.25145504681201	0.94639982188953	0.593611452909854	0.667925993073774	0.426628965450148	3.49099036418928	2.41063750011498
Gene70987	1.02013532065641	1.01887875957754	0.970865659391463	1.01836907779559	1.07998790892346	0.985778336582508	0.958497388075283	0.968916550173789	0.984391947705268	1.00418715561485	0.995812844385148	0.958497388075283	1.06189491457783	1.05851028121541
LZX-Unigene8805-All-g	1.32372155727725	0.865697861341352	0.342490283807106	2.17476854148891	2.07136828452532	0.590684065993816	0.522516172245606	1.13430213865865	0.7128836361641	0.699565875807266	1.20058778843674	0.287222161245592	1.20177591555332	6.73768537486282
Gene3786	1.18090548435115	0.84790656102172	1.02254366001412	1.01738523979697	0.982614760203034	0.934636668876659	1.21164751344475	1.05805192115576	0.966631522660745	1.12634504075633	0.869291814692406	0.942752230686575	1.10172150572463	0.874909071678754
Gene8781	1.22000573328466	1.17378646659172	0.947045914493413	1.05999691703713	1.05026984644165	1.0167041830427	0.961784082633135	0.998099989265272	0.980883127219862	1.0352763502025	0.967800140473761	0.886734168432059	1.00190001073473	0.839807527940731
LZX-CL3200.Contig1-All-g	1.10961721244696	1.21531578010547	0.815132698756234	0.862346125507665	2.2357978021631	0.748821508462484	1.70509120961455	1.99933952820878	0.447439644419113	0.626041056022511	0.734905574956956	0.890382787553036	2.15439027681871	1.19266314561891
Gene19146	1.25870635156293	0.942879952041714	0.828567491099118	1.06759822856669	0.979775553103133	0.871476450471497	1.03121716042021	0.882847914133786	0.810022187740119	1.03733893559389	1.02022444689687	0.845555752968542	1.11441504070901	1.44394564816666
LZX-CL427.Contig4-All-g	0.992582318983767	0.994357193839437	0.977842424022916	2.23340708195079	1.01221597033805	1.03210647694369	1.00061473246537	0.977498154566541	1.03862599883825	0.97071421408506	0.999385267534629	0.9674404022424	1.25282811963867	1.00869441854347
Gene3099	1.11207742644696	0.99212621597821	1.17520701728817	0.847233143106379	0.987857182401807	0.75454301442956	1.0537991246058	0.988111948126474	1.00544725705966	1.23858526724768	0.994552742940338	1.2196136252945	0.788817983951223	1.26901932666882
Gene30637	0.981875509644923	0.890965265161208	1.19947325342717	0.782983878429512	1.02841421154135	1.01812449035508	1.62571209048242	0.874403354910797	0.700210646590429	1.19622942765153	0.750168325400463	1.11221033672682	0.7953899150642	1.22436586259478
Gene66536	1.06100839255354	0.924202193572931	1.00388057804865	1.09047069868976	0.996119421951353	1.04824336791763	1.36500724988857	0.641869591555847	0.52173566424687	1.77337812791674	0.82404732402745	0.696918970677606	1.13800252745743	0.773403008339436
Gene5327	1.02399660772703	1.00531302248423	0.965464584985235	0.975409448792294	0.994686977515773	0.978552244994259	1.01977881296254	0.969655652257397	0.860581413078651	1.16398618051403	1.00883726728367	0.959694203152684	1.0792937023216	1.06609979497773
Gene12517	1.15389369662521	1.05804350194884	1.04176814862692	0.541396880118341	1.04460227937066	0.682273441696088	0.770426353579319	0.767066142434465	1.07000784642086	1.28029061802095	0.967952161815209	1.03204783818479	0.757216616370297	0.908231914189495
Gene26746	1.09909619383052	0.996112384355799	0.613096435306063	1.03764930361176	0.753049291732218	0.811522642318119	1.00477250463905	0.628652897675256	1.47915531239429	0.856170630217611	1.17351359072315	0.646124079573042	1.0038876156442	1.09335187899516
Gene10815	1.07926869650938	1.12991587003745	0.581864308839278	0.72710365192424	1.24271248787612	0.737057927919558	0.678375123988769	0.923614985422735	1.3314816171189	0.813070967122772	1.07638501457727	0.626577803704996	1.0793140450665	1.46219099416224
LZX-CL10167.Contig2-All-g	1.57221454563772	0.989571131011757	0.992859888146695	0.935504011942938	1.51417037467537	0.988220004471741	1.2389535603566	0.92675629667683	1.0071401118533	1.25579678049362	1.20097241104873	0.863146113673355	0.935457533280865	1.39341519061476
Gene13080	0.996299092459569	1.00370090754043	0.94459901501131	0.898337925559747	1.04633374082548	0.861655966104783	0.916310306947212	1.0412435007569	1.04940250298038	0.952390301577833	1.048989276648	0.928801760684764	1.1589745328989	1.24254282458067
LZX-CL853.Contig3-All-g	1.07965180410066	1.05255192702187	0.999794188109811	0.803862638913518	0.768836469194861	0.669614580314817	1.0820319808585	0.786379868054467	0.80179241393418	1.24030483293778	1.27888851672651	1.00020581189019	1.2255092453256	0.825515193538705
Gene19039	1.03919961447735	0.767122698251193	0.992265234486969	0.791183715329951	0.976463719819582	0.746319967657964	0.815363495282143	1.12929103285736	0.659381331131365	1.00773476551303	1.10959633870355	1.069533000768	1.13738095079549	1.08446585640693
Gene602	0.598051340181168	2.11428111144001	0.484900611678348	0.626081368278049	2.61936253146854	0.922642466233902	1.0773575337661	0.811769041641123	1.82133962844813	0.382777223118254	1.95659300060096	0.490606622984811	1.1016955075275	1.18959565295757
LZX-CL494.Contig1-All-g	1.05654593918234	1.04331837389992	0.953335782035701	1.05090667658352	1.05205312073786	0.943100685912586	0.916045351143186	0.905157096375171	0.971686903937165	1.00776878883194	1.07478215930071	1.02150776184176	0.949510511649393	0.99223121116806
Gene480	1.21795111757086	1.07115138065628	0.840910753550522	0.873792357320774	0.988555662955673	0.922286246430637	1.63847129471394	0.842455348284682	1.01144433704433	1.3157260652553	1.31916169054141	0.649150051225229	1.28156175799523	0.870664879575374
Gene5363	1.09888685172212	1.37126151592419	0.981114974449689	0.960235660353441	1.05286701305745	0.855138429187506	1.00070414836362	0.780621062790842	1.02464142974929	1.15852033011188	1.24064319597284	0.850430425386421	0.999295851636382	0.749874572932756
LZX-CL10205.Contig2-All-g	0.931651208580417	1.01016145978751	0.90221431472965	1.31241166129428	1.16640050701535	1.07801682399998	1.46097267754707	1.0544552579188	0.733967757827591	1.07483583531472	0.850663099322319	0.782650827461801	0.989838540212487	0.965045417321334
Gene4459	2.0367908730487	1.01792324472879	0.842566301500901	0.870455456522283	1.54640631496284	0.46494088837367	0.385883773254752	0.995542628422494	0.919089299290342	1.2236038958054	1.61258002270254	1.00445737157751	0.804338108748369	1.13613925659031
Gene12101	1.03776575366028	1.20341492848522	0.926171328463039	1.02894931706493	0.890287878732749	0.998971217521261	1.31684120772474	0.7448311220506	1.00102878247874	0.916343180687414	1.12037758345109	0.938186753040659	1.26170740949826	0.929836341524157
Gene1864	1.91500427594992	1.05640663089254	0.748710322420252	0.668309837595322	2.0023691937678	0.943593369107464	0.84605038426547	0.939534239027699	2.31423601885645	0.808335295750049	1.12913241549797	0.54557182174631	6.01987256297569	2.51611135137663
LZX-CL4258.Contig3-All-g	0.997283074025379	1.00271692597462	2.11315294910328	1.55747359599057	0.991298216134316	1.01396248385933	1.01613423246678	0.996451048668289	0.975235941304771	1.21119176440682	0.994624513826031	0.975235941304771	0.975235941304771	1.07699539229293
Gene13817	1.10608007094727	0.984386452452995	1.00665543455972	1.02346711969794	1.06142102078095	0.990509884390813	1.06495253892635	0.99334456544028	0.935257849311716	1.12613077578002	0.973067549685416	0.940841576636688	1.13207659943849	0.955031939626726
LZX-Unigene22085-All-g	1.06919571797717	0.978372030740554	1.12307821878989	1.01833576673484	1.09975166357517	0.967013975015811	0.973582656691966	1.0010144929579	0.985144288701312	1.06504538501732	0.968752923756857	0.959229938642495	0.998985507042101	1.52435255806968
LZX-CL1678.Contig7-All-g	1.00761208849245	1.09256708005912	0.752502586295834	43.7854275653381	1.53795705161651	1.07131032830674	1.23906572816484	0.81067292599227	0.854810996843574	0.668856954861679	0.983669620389013	0.639851878839519	2.02261286616873	0.992387911507546
Gene3475	0.980032394427642	1.00456090435935	0.998422854140428	0.963542285746411	1.01260898630661	1.08109379860947	1.0158818234316	1.00157714585957	0.971074975175605	0.954326500071123	1.02802735359357	1.03830034606432	0.971839786562862	0.86353443870353
Gene3502	2.14255760533978	0.837146930372357	0.749757188411588	1.16134828091014	1.36661494056349	0.833599773076308	0.930463355772317	0.973213004253551	1.02678699574645	1.12197265684867	1.13505504542566	0.770351793794565	0.705136027318698	1.0367876060559
Gene15046	1.2319597818479	1.09108086277229	0.991575489595476	1.00409650054791	1.16430096574069	0.800028377744639	0.853485100833356	1.037859861013	0.894616468224325	1.06213848125173	0.981704083101668	1.02618574769781	0.897595871893263	0.99590349945209
Gene28564	5.58014285578663	1.21558260975704	0.6610697231002	1.46333727548434	1.4931041541522	1.1184745409092	0.953259718339855	0.842646005486763	1.04674028166014	1.20185818536311	0.904158374296548	0.696409497457056	0.898095093072932	0.871767053632525
Gene6361	3.95249142125078	1.87349831912047	0.804620370291341	1.44172108168314	1.92198746088148	0.49090316680196	0.498506033749876	1.09965982668802	0.587802864829389	0.671763686010716	2.27933593323912	0.900340173311982	0.589051175147688	3.2371133893485
LZX-Unigene50701-All-g	1.08108546949055	1.05824076419759	0.990511588229357	1.05071423791912	1.05984447031477	0.98057814164472	1.05295734604913	0.999728985644746	0.932736303256338	0.980538689867367	0.975388217593816	1.00027101435525	1.12941733547341	0.993930307217481
Gene2251	0.700720968058381	0.925345850652147	1.24130093148375	3.45627305319762	1.378662761995	0.958029939463195	0.956076659577135	0.831743625433082	0.553170421934452	1.68279106901826	1.04197006053681	1.37310852196136	0.465897861265385	1.11277605515468
Gene12231	0.993204628844432	1.00679537115557	1.61238835139516	0.914963756849219	0.741804657351984	0.802758225226932	1.17308777327763	0.952572827419001	1.25450027237109	1.26987658122258	1.08075089527072	1.47756357706302	0.547887086445392	0.927511573679527
Gene12329	1.39678108613229	1.11433911215675	0.946482928666351	1.04719140130948	1.1184426051119	1.05475626717532	0.94089161595699	1.06496777659866	0.952065030509521	0.950644892704903	0.927020834687296	0.952808598690516	0.927020834687296	1.04937762470274
Gene12384	1.07826374996036	0.994735511154568	0.879320237631204	1.00526448884543	1.2577599722931	0.912963110803465	1.08773252514481	0.948079165311244	0.961825052317013	1.18548835379225	1.06311150041126	0.916706733752144	1.22623127929735	0.774545559129605
Gene2278	0.907462810640718	0.922198594823281	1.13061974078307	0.884633608123191	1.16600960688287	1.17184554484493	0.946765988369279	0.944322874365187	1.09445226525856	1.0019736181165	1.04188589369288	0.998026381883497	1.21567802132061	0.859237961156714
LZX-CL2970.Contig4-All-g	0.932763827846529	0.827042464583799	1.11709055124709	0.488180612267304	1.08334549639893	1.05500808999926	1.07641717433911	1.35430555247693	0.944991910000736	0.904800502519882	0.681465638026425	1.43662916134086	0.58760226655626	1.56278331706045
LZX-Unigene41317-All-g	0.677699908995944	1.05182417500224	1.00470558816262	0.588000524307037	1.31478082544884	0.974476020784703	1.92263327400118	1.01796688053425	1.01630349543067	0.989001175814005	0.995294411837379	0.783163016673587	0.878981856679946	1.24339841941851
LZX-Unigene16604-All-g	1.02563715138786	1.0579145314917	0.946486567647357	0.837460906072026	1.10358235564571	0.870555552925467	1.06597233042243	0.758567349389472	0.796553302611761	0.939996630344793	1.10305928385487	0.974362848612137	1.24780457600653	1.16395739426015
Gene15762	1.06778537597904	0.996130323669241	0.977650136129472	0.598620750737956	1.05814784264649	0.350422780065255	0.331422747704295	0.838166370878906	1.05993077680124	1.00386967633076	1.6018290950286	1.18048885626548	0.411737508103531	1.02633464741827
Gene12450	1.11456602869062	1.25006924533877	0.865401186930754	0.963240296103555	1.00896975562007	0.800683524373656	0.820244446543415	0.851306163228848	1.05200096817945	1.01736576210799	0.991030244379931	0.875572730021161	1.22386258544598	1.22964155692863
Gene8346	1.00601187827423	1.01397592056385	0.99910447006781	1.00646040695706	1.00089552993219	1.00625792100016	0.99815798815496	1.00900827320309	0.99815798815496	0.99815798815496	0.99815798815496	0.99815798815496	1.03952694107553	0.99815798815496
Gene2201	0.995022786906365	1.00510737519226	0.992886370721932	1.12084834945248	1.1323212534234	1.00497721309364	1.0077426815605	1.01448544235424	0.992886370721932	0.992886370721932	0.992886370721932	0.992886370721932	1.07554539979274	0.992886370721932
Gene19160	1.00477580161928	1.00690207310573	0.998345041928266	0.932301958648502	1.00544156402003	0.951313839389141	0.989491050894126	0.939271226575584	1.00165495807173	1.01909177252494	0.938759108019645	1.07357874519763	0.932715341348879	1.03251320009704
Gene8986	1.06808996500828	0.84771353244669	1.17254928833287	0.504876257980907	0.801858742315454	0.734391305084567	0.99812634946167	1.2564545657967	0.979902571497044	1.00187365053833	1.16274834641853	1.27754185147343	0.836312815130809	1.07845256454006
LZX-Unigene51579-All-g	1.01527941438005	1.01611998508823	0.820989992160256	0.837857986531494	1.01909377340701	0.933978099235066	1.09332572569696	1.10898341223452	0.941105321121617	1.31008656404493	0.984720585619951	0.797887107619714	0.815359743076251	1.03876634699421
LZX-CL6909.Contig9-All-g	0.992288026670094	1.01237641778006	0.984562088302037	1.33940481827052	1.00565850847072	1.04093881054872	0.994341491529277	0.975886561278339	1.01763249457276	1.00654666044176	0.965392447755468	0.978790953164581	1.19335669195298	0.965392447755468
LZX-CL607.Contig18-All-g	1.4594393348619	1.09349851917363	0.71799606734898	1.42245246250962	2.3658609927643	0.877027364144698	0.975259646527388	0.760986065771963	0.666907604504356	0.981694485978885	1.28113387216753	0.714205487344055	1.90524047269602	1.01830551402112
Gene19415	0.90964754605817	0.980018396264511	0.90393296655527	2.05089036529758	3.0251180498468	0.995581107361557	1.05291446556646	1.87857492520337	1.00441889263844	0.84138891490402	0.84825056813238	0.953172236007911	1.62234044928413	1.90438156083896
Gene16242	1.29025977233765	0.961270657739529	1.060958516043	1.23351139923639	1.16511054412223	1.03872934226047	1.35412823691209	0.877846748967453	0.939000701304976	1.15423172549397	0.943143506931979	0.941511119329851	0.868406898266691	0.925380444795212
Gene13978	1.64395057599154	1.02186454237383	0.916200631176313	1.16532958494641	1.11277991659997	1.10612498187936	0.889049579736022	0.94719133035916	0.886537348417004	1.35027380532949	0.91689689971531	0.888907505687491	0.978135457626168	1.12855937631397
LZX-CL6738.Contig1-All-g	0.967668399725977	1.0218496461914	1.01772455913327	0.711749687786252	0.769316170460456	0.812903310561398	1.20878425751003	0.911198196855155	1.00816374753148	1.10374787293668	0.991836252468525	1.10648800767449	1.0107920646055	0.881513224109873
Gene39246	0.831172071174566	0.998663638588603	1.37425828088985	1.0013363614114	0.783491132414473	0.860037324851666	1.03428677339961	1.04287044833397	1.13121580287393	1.17994042907421	0.94249625874926	1.37069729284302	0.710815696001941	0.861962096151466
Gene119	1.20595049639997	1.11990515729365	1.18854545852011	0.99697695015249	1.05686282099044	0.931160553227887	0.925537651167307	0.924649993235224	1.00149323761229	0.998506762387712	1.15357172197301	1.20869717839752	0.993481852248698	0.970314566258356
Gene5354	1.36633378199442	1.01499554886474	0.806576202562009	1.03516587262942	1.23658114388411	1.10941844749778	1.10075982446096	0.891170906049549	0.902446248080133	0.918821532808599	0.985004451135263	0.776744631226041	1.18815004586068	0.895678420128922
Gene18460	1.05667540807742	0.939984445295768	1.10115664662484	1.05486809277784	0.95165317608596	1.02456932335135	1.08225060447275	0.865906431877782	0.668827055846827	1.29566239798854	1.08362008158184	0.883560720385272	0.97543067664865	0.896473858167706
LZX-Unigene13447-All-g	1.04771888589804	1.03453434073368	0.971016287214192	1.0029343318951	1.10054375494656	0.92910271567953	0.935413875746943	0.96177026172403	1.02166725576707	0.934000066677733	0.997065668104899	0.960163835977305	1.03721482759556	1.26859715473073
LZX-CL193.Contig6-All-g	2.76728105516618	0.967672560549533	0.491980722754405	1.38603090426487	2.30286268049708	0.856074560575317	1.07899292581153	0.762137715850193	0.925599532525594	0.90954574774272	1.3246266892659	0.392367413510412	5.08445949055283	1.03232743945047
Gene25	0.997370275363004	1.26793460544597	0.914407300756274	0.917341792712661	1.43647680472562	0.978065176582259	0.867575555101397	1.07088814942324	1.222114296573	0.842111615105694	0.919014380837704	1.002629724637	1.17788895152669	1.17083330254447
LZX-Unigene15315-All-g	0.979811668617801	0.972720571539104	1.13386752065953	0.813215257717377	0.861691099327642	0.874038282896813	1.09675731307779	1.04674385145335	1.04066772178973	1.22977546457979	1.0201883313822	1.16452833125265	0.848693035874916	0.885788751378281
Gene6261	2.96691130728749	1.22160099202644	0.601073646733868	1.00368662278802	1.15805363830352	1.07971791870083	0.429566330548924	0.897825238896776	0.996313377211978	0.718917412234661	0.820545117884826	0.893565706328003	1.46276840242647	1.24429725044615
Gene110	1.18697221599136	0.950819489201083	0.905716470796386	0.909634048234126	1.20763685239081	1.07715548158697	1.0663174554172	0.838312927611852	0.827987046652113	1.18019969587037	1.04918051079892	0.888446810133337	0.911050918112401	1.09480386275972
Gene7426	0.924824159101732	1.6618636706174	2.3645123677644	0.310598644002804	1.05967706149672	0.40110782521195	0.153035760702239	0.217657364344144	1.23762930046883	5.08136395637951	1.51135912055498	1.39854248506293	0.940322938503283	0.216077187515118
LZX-CL1635.Contig2-All-g	1.23952549188663	1.3957055993647	0.5133682449317	48.5397650995264	2.46717924540432	0.947393770705975	1.20785799967499	0.620678721293824	1.05260622929403	0.413153653251059	0.914721827545605	0.368344933096419	2.4492377250145	0.660749144848828
Gene36995	1.01977642491455	0.847399937721134	0.984776223337375	0.848936227577169	0.855807175323764	1.02096873461765	0.952427206257789	1.03076828186776	1.01522377666262	1.12818572244276	0.945198149837866	1.03219303410989	0.679984239933628	1.07756659830072
Gene36996	1.0088735553797	0.847205536382482	1.26377153787714	0.846626411728985	0.750188419156031	1.06340274156235	0.924530301849025	1.083952492656	0.9911264446203	1.1924252817414	0.856482822156641	1.33364031485671	0.648609403935899	1.30270353947875
Gene7657	1.00970366280037	0.976807369667271	1.09641310316321	0.702778360720944	0.80920960689554	0.735251520624548	1.36851597031195	0.990296337199635	0.748375839368247	1.13495872601605	1.0203477368874	1.08427847798973	1.01617940144556	0.825933488422976
LZX-Unigene19850-All-g	1.01366639891861	0.999621558684941	0.985705671780257	1.02619699217021	1.03412804921852	0.996169753206347	1.01061207909051	0.984651723824775	1.00037844131506	0.990581579166191	1.07357192632621	0.974063354868477	1.20407511538033	0.974063354868477
Gene17455	1.61193048730328	0.863191231356663	1.24037569980771	0.557105684946565	1.15649500254912	0.503616054295384	1.54669164631185	1.02953024935884	0.534944799853762	1.60188134979935	0.918860245010765	0.970469750641157	1.16631972071973	0.424753080558859
Gene10204	1.01425094892785	1.03392977123398	0.930774115766028	0.964211727924983	1.09766423570902	1.07730826652599	1.02288725965787	1.03317967411275	0.922746635923089	0.950650869662853	0.985749051072146	0.937369324714505	1.03332131429737	0.853374808851963
Gene267	1.09299508125394	1.14209395407083	1.08536950140809	0.883836645652976	0.968829749049094	0.798561794906463	1.1067702218143	0.930747045371935	0.890427307477602	0.992644876152275	1.27847467758608	1.00735512384772	1.13260411716506	0.905441728730288
Gene724	6.05800876328444	6.43228089200273	0.623340866099001	2.66602094102895	3.58369736987096	0.689448646262817	0.478884095711373	0.35642369928448	3.27722492908052	0.932297989790757	11.4235635012374	1.06770201020924	0.509588943824353	0.318954671401734
Gene1887	0.981853765669787	1.00951104531672	1.05631991246659	0.971566113507712	1.05064669041631	1.01812791685002	0.990488954683282	0.966708266948907	0.971128055304487	1.07335588881566	0.989869151458547	0.948303883220342	1.01076189578875	1.01666097575291
LZX-CL3881.Contig8-All-g	1.0026267782334	0.857736531535372	0.892705027946213	0.272982990231014	1.28819714824725	1.9393835721278	2.05148315768431	0.854922087914674	0.997373221766597	1.29623023552626	0.892504806037148	1.12499390793924	0.901849320527723	1.18813400566542
Gene16228	1.03311189864042	1.14585294591876	0.788611967734536	0.573706301990493	1.2145664923071	0.492950764726341	0.792372059323203	0.350282738372987	0.892366025322759	1.03543989451362	1.23638862241237	1.16731691570912	1.03027984034286	0.969720159657137
Gene13149	1.70192983391691	1.0019213692135	0.967894185030183	0.997299661457303	1.30519773627254	1.60074523251498	2.60153683988987	0.863312050853371	0.922796333919204	1.18622164702282	0.998078630786498	0.977192151649107	1.32150826692057	0.89209720908633
Gene26510	1.06419554453715	1.04257608952167	0.912010467028049	1.0552128011592	1.01834983608866	0.90853669015532	0.967918977990712	0.877477046607192	1.01680503664437	1.03270162273286	1.02690015325184	0.983194963355629	0.823597135931981	0.932303108923994
Gene12427	1.28503326459956	0.8903844407278	1.35189238748316	0.833008006306439	0.929881560185313	1.12858076296317	1.61972502090742	0.938185603341383	0.839913748645236	1.61661150909519	1.00914699192651	1.34752220257184	0.910704985982675	0.990853008073486
LZX-Unigene9963-All-g	1.11570563983789	1.08506986138943	0.88195010574398	1.00294165533716	1.07751460922441	0.905750613125266	1.04556759486139	0.840762558666551	0.833961966188376	0.997058344662841	1.16802104074662	0.89384456592381	1.12958569224442	0.957669197683429
Gene17571	0.932971009408895	0.991287994369692	0.979911060314212	0.817141667909571	1.06578931919188	0.905964596783197	1.11516907008187	1.1445424445694	0.975945431086007	0.865526449402993	1.08399688194221	1.00871200563031	1.16514930445378	1.26487377802986
Gene3067	1.02694698187958	1.04612286683199	0.963939209827053	1.05422842757781	1.00586268922549	0.970684491712764	0.974648268956763	0.994137310774513	1.00718832617786	0.979205593729631	1.07432437599099	0.944395874017355	1.00901408657677	0.931468197085468
Gene7459	1.37319344883012	6.48875118376511	0.857820616102929	1.33933978369314	0.967717258203798	0.862403530674202	0.849113733476782	1.40056631808401	1.63770280661441	0.872259637712324	1.0322827417962	0.836595957071504	0.871268923848645	2.66440887603885
Gene5548	1.60210811130508	1.06055219765659	0.692197266012975	0.658488944005018	1.6303480433243	0.549060904132254	0.760937938150357	0.786174443646672	0.939447802343415	1.10152624596068	1.16260509576825	0.748654547237153	1.07568870215522	1.17598304588456
Gene9297	0.958872290631991	1.04478526002486	0.910999962962335	3.86411852468947	3.32649350989927	1.01482123695618	1.07231962405877	0.865292797491583	0.985178763043819	0.924087586032566	3.0728204583807	0.87042827743636	5.51437996926904	0.95864789581622
Gene15030	1.09283000637898	1.11143290096629	0.980000024670071	1.01999997532993	1.02361222968863	0.965671991849917	1.09920417011086	0.933849202148524	0.97563701407137	1.25509722909864	0.945909113528092	0.965396931933399	1.08082600551137	0.924511295035124
Gene3553	0.79064053144433	0.959750606818456	1.04024939318154	0.816620090779518	5.1385707632452	0.391001668652351	0.346765695180149	1.37076183363129	3.49760416083874	0.793536535769204	3.67543414305467	1.81406781477356	0.399716855640125	3.08091067337509
Gene23686	0.958518801076389	0.842338938745332	0.54365243487364	1.75505677838564	2.34905846075937	0.985351578154311	1.72530920107806	1.01464842184569	0.468491805545576	0.639492690017218	1.23173420019803	0.608090903472927	2.18464476616907	1.53189601088763
Gene17737	1.07898590847181	1.09176018718926	1.56887872392552	0.643707601847911	1.03409425788645	0.759893083215112	0.936950984685406	1.00364088710524	0.727895163376355	1.10501595702483	0.996359112894765	1.48418407340595	0.97172261751244	0.977809979800452
LZX-CL7374.Contig1-All-g	1.14147319021306	1.07670923910603	2.178822593776	0.937664011341165	0.943063446923265	0.853370293936514	1.05693655307674	0.925373897411695	0.793759745954609	1.56767768517858	1.28413475278504	1.82474979071396	0.795523343436183	0.877255973370731
Gene3290	1.18972865399461	1.0303631158771	0.726134211433598	1.19342436796052	1.13486737755852	0.804925647541864	1.19495886334618	0.779838387687542	0.700798131324594	0.9696368841229	1.14410112554383	0.572529105414161	1.14492718690173	0.902384829060626
LZX-CL4802.Contig3-All-g	1.27622072415463	1.73890897891131	0.776230271383969	1.04952908495145	1.00466254948122	0.836242817397195	0.825326225576221	0.879830110310086	1.95601729537334	0.995337450518783	1.65731616306901	0.771728447279019	2.43049104185401	0.836134270610846
Gene9047	1.06504361118058	1.07624342557202	0.935450602089199	0.963411328860524	1.02032809232613	0.891383659962305	0.918007621317616	1.07331420127164	0.94514285952108	1.01438168743823	1.04322954944328	0.985618312561767	0.959525895106928	1.08033448812298
LZX-CL3889.Contig1-All-g	1.40750173763521	0.691999353965599	0.8749919648552	0.79560626400906	1.1250080351448	1.61592711933636	1.95495726876955	0.536432961257701	0.634078857473174	1.32365429978297	1.21442713030501	0.869549773641421	1.22168686614819	0.782486224616016
Gene23499	1.48357489159214	1.02557571423781	0.912430619660266	1.2264343292563	1.26271746936478	0.97186698369777	0.820976580209354	0.881935383573566	1.0930763083667	1.01694527636811	0.983054723631892	0.893537306132432	1.68541620893146	0.852611145526757
Gene23498	1.3176601236778	1.01423885592286	0.985761144077144	1.19365874944682	1.18701580137801	0.976543376612238	0.914173793747586	0.887558735040374	0.973853719882023	1.01577373447238	1.0252355374936	0.97462999741744	1.21398127260846	0.887558735040374
LZX-Unigene56769-All-g	0.995014614838506	1.35610103959515	0.980762567234654	0.964634771293642	1.3419587793319	0.943236195144144	1.1944152863457	0.87749676564212	1.00498538516149	1.00606369365331	1.19392470447206	0.935844196195261	0.93947978252505	1.0420376160371
LZX-CL8977.Contig2-All-g	1.26027915496784	1.34498990047793	0.665264756803643	1.43856022257642	1.14671646674894	0.786788906395297	1.26966864886721	0.665604617584054	0.853283533251058	0.575474766919111	1.22720440990739	0.631689663679236	1.84891801464153	0.39580263259252
Gene4497	0.997926199691801	1.05482575238192	0.951335330150443	0.955007503733385	1.02757066833298	0.987408664198995	1.0364196410756	0.969949949160205	1.0020738003082	0.972202322799863	0.924018545678212	1.06439595776993	1.2102475865769	1.01514912084179
Gene6296	1.18394016340835	0.834136664742801	0.955419889856672	0.683173549795537	0.833352916894065	0.997728848911952	1.28558960524692	1.02106304723784	0.977897533963719	1.13782858196353	1.16607124698261	1.0145487666607	0.679664783188801	1.00227115108805
Gene17997	1.04759845307328	1.02921477367096	1.06354962305943	0.649600190544014	0.980791430811019	0.9395548846313	1.01920856918898	0.772811084889867	0.699722004766882	1.03376609619315	1.0977665035086	1.04108195083482	0.700935673715544	0.758570858159853
Gene11811	1.02224783025219	0.977752169747807	1.09550888322547	0.701310624721206	0.909308043541291	0.915494012065732	1.46954027150977	1.34977002047391	0.895187741034535	1.10794075982763	0.894652156906935	1.0670356674122	1.29454261683866	0.794062720393399
Gene9181	1.57581335215819	1.54789699053452	5.99026402865372	1.15278074500779	1.02187608707901	0.880609971325144	0.906209766157083	0.978123912920994	0.925844209253193	5.53910635327482	0.964819687243048	4.3659761040162	0.856239507508749	0.912414788379936
Gene25289	1.12631476498284	1.03828236693632	0.984018070589653	1.36102991270346	1.06968811290012	0.986090597736036	0.974226979510561	1.01225190222813	1.02694508719685	0.974226979510561	0.974226979510561	0.98774809777187	1.05533259098388	0.974226979510561
Gene36024	1.15149746032484	1.04353463451733	0.996731112611547	1.18833539980726	1.07263495801681	0.990270410608148	0.986270368826274	1.00326888738845	1.01291523734088	0.986270368826274	0.986270368826274	0.986270368826274	1.06837860748526	0.986270368826274
Gene4424	1.03503796181844	1.09895744191576	0.854736569598594	1.37208110559079	1.08622337799489	0.863180998618949	0.957527318569296	1.06104183692955	0.931390135422047	0.902696709973619	1.21710409679962	0.86490239264598	0.964962038181563	1.14527116185899
Gene20091	1.01240382332355	1.0204723991466	0.796139911918996	0.988300448634817	1.01169955136518	1.0809795801703	1.05756633426665	0.897665598467698	0.744679472148318	1.17522680962747	0.97679206364475	0.75604304745069	1.4055693509513	0.856510450338725
Gene40308	0.998249830476207	2.08304058793945	1.46897556706933	1.00175016952379	1.61182264065231	0.813072554049626	0.929695582696266	4.82623793521735	0.817583400618769	0.531404289313644	0.640369029457549	2.14877969601812	0.881115163317427	1.90245456965424
Gene68819	1.05786634704808	0.942133652951923	0.815874790919887	7.51801102395543	1.62452949311313	0.940615251292922	1.21397797914397	2.64386291198686	0.816660573370654	0.73805928820723	0.92874337418274	0.875937661675107	5.00082473030191	1.49104616436451
Gene6266	1.3088463020951	1.09458123481224	1.02876849054979	0.889894502597506	1.07277048810118	1.00358150353614	0.964513081951991	0.893912381330048	0.996418496463862	1.0386125081897	1.24026163401154	0.983470334067165	0.887602978779381	0.984222675926549
Gene9539	1.04614023639596	1.01975376721183	0.892934817800603	1.0034540264242	1.17770037728794	0.996545973575801	1.19332388545118	0.879711498924031	0.942478405936926	1.04078587802719	0.926457254562584	0.792036375915657	1.06165170779077	0.92567704123763
Gene5358	1.33381228893581	1.12538198984939	0.918670614358443	0.577178985660711	0.952143876787853	0.751511498425829	0.774001172217423	0.956095153056526	1.02736982019674	1.0754696920059	1.0104799386581	0.989520061341898	1.06892576027666	1.249792441178
Gene18314	1.30163465403489	1.12361621032797	0.713418917192825	0.977809632228064	1.29367275055004	0.967461807338074	1.65939546487076	0.506964869997925	0.881954195359857	1.3077440085897	0.990839503437288	0.704209546925765	1.67804983101713	1.00916049656271
Gene9063	1.18771844979162	1.05433363345203	1.12273130106022	0.993511987240836	0.999122915006094	0.950633873298248	0.954842362892993	1.00087708499391	0.936785302590747	0.994015864683855	1.20845534246511	1.42637465133811	1.20756864869376	0.866358052591523
Gene15548	1.33085752311346	1.16253790408893	0.790068688678105	1.02512728997542	1.04475915790169	0.986364997823026	1.10748016810805	0.763765460061952	0.948657364350067	1.01363500217697	0.940354437473075	0.84791977325964	1.20603942335466	0.946954337834162
Gene2214	1.02882112028602	0.954114934846137	0.749824678240932	1.4743887258521	1.76405934386824	1.02287795467079	1.29523296220362	0.977122045329211	0.737387041547555	0.803860149122821	1.04916498823608	0.744599473272094	2.06205291462829	0.85719293474789
Gene2263	0.981430042206985	1.76332969019161	1.13391525188917	0.999364471589046	1.98048700104987	0.856723941401363	0.811693669356011	5.51902181049129	1.21654768293571	0.873896144436936	1.00063552841095	0.792554458773074	0.867816599891825	1.58315410005797
Gene10139	1.04052527686224	1.17121223924081	0.980068322754376	0.971123409361806	1.08036313461831	0.952826497551691	1.07360253463154	1.29280803522876	1.03197358304824	0.943638380040591	1.01993167724562	0.970909366896652	0.926205947597904	0.967878120253475
Gene1533	1.58056199469925	2.86885672649344	0.835958729656468	1.00705650931478	0.866829240205923	0.543005996640617	0.462682236296074	0.937730041756045	2.13590310579109	2.54062853296367	1.46503890877547	0.992943490685221	0.572592460952964	1.50640785055906
Gene25923	1.02331467741688	0.971788740137769	1.10604776547116	0.806671039483765	0.959036500944123	0.878804198287792	1.17970858226336	1.17396271718206	0.932759709837886	1.06724870692578	0.976685322583124	1.07855435980234	0.975915282615741	1.15870777179657
Gene70750	1.09568715090707	0.889595748197972	0.943207879657196	0.755726874869687	0.903972770757873	1.06482643823583	1.49880774108387	0.88772684800624	1.09388199890224	1.03973387178441	1.01339457002988	0.98660542997012	1.030653561079	0.915821942239562
LZX-Unigene7976-All-g	1.01885274987741	0.999761646915785	1.00747341102984	1.00023835308422	1.04666965046526	0.986826778973559	0.982840647200781	1.15534725561108	0.982840647200781	0.999507717343837	0.982840647200781	1.05163877153579	0.982840647200781	1.1125650527248
Gene39495	0.897674971335686	1.02280914041107	0.885109558366949	1.28847812930673	1.0344298576817	0.977190859588929	1.03928269965178	1.13333344455761	0.880002756718573	0.813161085765248	1.07171488901273	0.866227767311922	0.823067784186959	1.48705127031341
Gene12315	1.22554765125388	1.01241214751827	0.745044041510292	0.820526595935605	1.0876053134382	0.994629707857414	1.16169215897135	0.581704723999468	0.936329262379355	1.00537029214259	1.10036005143527	0.679511973564729	1.59188157465652	0.701391838669973
Gene7953	1.35778719954691	0.876341843566909	0.846211896931589	0.977822841034288	1.20278138684099	0.953515372803367	1.15925007914044	1.02217715896571	0.791300274666192	1.05098059259098	1.04353612370546	0.807814289379855	1.2002182363895	0.903508812852513
Gene5298	1.06974161700959	1.03908460312703	1.17664186648758	0.646625866900746	0.974533655723074	0.695103427217318	1.15402625748061	0.77708283182018	0.670606426095758	1.16387481024385	1.20875854068244	1.02546634427693	0.785354359934412	0.759211406001144
Gene17509	1.20217432748859	0.946354560158491	0.93805968774575	0.921056737117419	1.28692868958428	0.776375967596192	0.769676160975774	1.08821220253487	1.05862720698127	1.02757805376037	1.3453420943952	0.972421946239628	0.795629301119875	1.8565247820599
LZX-Unigene61321-All-g	1.21884251027108	1.00289550238831	0.982817347439412	1.12056260243633	0.99066413636289	0.997104497611695	0.977253590772897	0.977253590772897	1.04566251703441	0.977253590772897	1.14312924273198	1.00443872408077	1.01775615476367	0.977253590772897
LZX-Unigene497-All-g	2.38520492474057	1.17471997354655	0.574540376213283	1.17451202807839	1.09173981549676	0.83592691890199	0.618494745923909	0.688902421056075	0.854466729879333	0.915563625899885	1.49915248180817	0.712419490234213	1.08443637410012	1.11552953027112
Gene1387	1.05797578351169	0.972821923778075	0.654399267913667	1.12174959390446	1.00053920952071	0.95323975728296	1.16487799641479	0.831400317312233	1.08299632482079	0.999460790479289	1.21642381204955	0.575590269250126	1.26649967021597	0.949792672144816
LZX-Unigene22932-All-g	1.24792494598963	1.0562897339876	0.787536484212222	2.00287861706918	0.94621116988954	0.920102241010534	0.720588851362403	0.621425442415584	0.656696273857774	1.05378883011046	1.16082539106676	0.79831263844772	2.27062331743545	1.16828835088118
Gene1136	3.5735850182883	2.22723061056979	0.924033867016614	1.92094576586361	1.00023277990711	0.94432741079906	0.908153589168461	0.933741884513651	0.967501956578858	1.11009459102388	0.987720653441419	0.999767220092892	1.11467899464533	1.04793449093018
Gene30059	0.987275622916685	1.00602359207922	1.35289131627049	0.993976407920779	0.772070575116484	0.885920043347093	1.25190705027431	1.07656397523861	1.19671383930137	1.18612022703469	0.99175304271358	1.42496037079682	0.684583863581965	0.970056899574506
Gene15455	0.942784008227642	0.905956810601203	1.27241460765775	0.868142181241143	0.838054439841947	1.01253257736137	1.06548204115341	1.1106927477391	1.05804365592281	1.31323657913205	0.966577065092174	1.25439561429193	0.758852364404126	0.987467422638631
Gene6359	1.25290047519072	1.18636918585393	0.884139232734895	1.03395522944199	1.42076426958944	1.21264548242244	0.828039369378141	0.868447013011423	0.966044770558008	0.959647494788217	1.11625122132013	0.793426705636697	1.55528809277668	0.851501059611887
Gene13638	1.0332906921448	1.03856974051678	0.952349879289589	1.08405901082818	1.03696302787413	1.02913843580539	1.09171069641522	0.98415973654152	0.981310847294511	1.00228339957392	0.899399500283466	0.887511325803685	0.922808235106143	0.997716600426083
LZX-Unigene56750-All-g	1.20153482717189	1.1163175621855	1.27440385054502	0.91344861177699	0.910043606250595	0.888132932946986	1.16386182987888	0.803146525033097	0.851650684639373	1.18355489804819	1.27654733907042	1.08655138822301	0.68223103815547	0.82583348177713
Gene5768	1.095527563706	0.969765968906742	4.05979485206178	1.11392086910748	1.01737774507037	0.944792764230604	0.992036403704057	0.94864037329281	1.00796359629594	6.40779886602651	1.89763115578771	0.981740379649648	0.956719630072705	0.978915658587374
Gene12759	1.60714602798914	0.966657121702421	0.789705834408151	1.06688516961821	1.34216223127074	0.907928401312436	1.30884137176956	1.03334287829758	0.893737891929601	1.23719247292878	1.04970739661104	0.660691747529377	0.963893624022598	0.840750846283443
Gene17891	1.13348592004394	1.01512406932213	0.883811887951082	0.784649058912583	1.31669669962648	0.808946096096041	1.25013195710308	0.854813314149423	1.30526444049002	1.00083443504529	1.27783214733128	0.934276645312137	0.747629761188287	0.999165564954712
Gene8044	1.1062674194565	1.00728230275181	1.03509774227722	0.965745672428552	1.00343472802859	0.97622129945939	0.996565271971405	0.927058344897518	1.00581143264817	1.00407875367635	0.934412849379185	1.0434203157402	0.982856230918525	0.966847214694315
Gene10509	2.23292576508479	0.790099804527907	1.0442636064736	0.656349703861052	1.55192124204679	1.65205473103516	0.444158498601884	0.259542949790926	0.9557363935264	1.38785754933333	0.306097374287664	1.14685142627616	0.316815487526371	5.97079047741515
Gene12244	0.851313200541071	7.11244064471243	1.20016418321628	1.0636222582422	0.945532565477853	0.86545590084157	0.810201182467918	0.873095438162306	3.52454971685763	1.05446743452215	2.21802481798778	1.30750698371776	0.831341061296148	0.881549931216865
Gene17069	0.99636542456261	1.15963858648941	0.782002463494695	1.01515051993863	1.16594801203561	1.02782084436299	1.34276753495313	0.828781275809073	0.860363278232452	0.828426293010522	0.754593999352995	0.797032842270045	1.38135800462749	1.00363457543739
LZX-Unigene5260-All-g	0.940837926925805	0.94606141141868	1.33089982871278	0.747185540264882	0.870389462404747	1.00411823640448	1.25725827874634	1.2383698542691	1.11070681261412	0.995881763595524	0.955308151642047	1.62292597484907	0.76459987152358	1.04337973936833
Gene13701	1.12715274738446	0.487183028245129	0.624380458583824	0.872847252615544	1.86109299449999	1.74099211805484	3.70316683734569	5.65364620364493	0.531905316591032	1.14186931306775	0.452998513726443	0.594774386027537	1.55007005403749	0.751686148845912
Gene3330	0.867338208477341	0.982055617289321	0.939566579180844	0.99810458853223	1.39144091152231	0.977263904427238	0.888231141227197	1.07139954275745	1.16005626570145	1.05114665515847	1.00189541146777	0.869172349182932	1.04631377381525	1.12431982856284
Gene4367	1.09768196473463	2.49027363557185	0.615402276039849	0.373843176202764	0.978758587706186	0.176639928707231	0.136244996032576	1.00940724988069	7.7931703843014	0.684317008009424	2.37660539714072	0.990592750119311	3.14541521496333	1.36404035958326
LZX-Unigene49274-All-g	0.69269104351019	0.713454262294271	1.22038103557534	0.799472313451938	2.10105798048748	0.933218391257313	1.06678160874269	1.35529041341907	0.533632688360707	0.851666439061228	1.07372464769775	1.11716254218341	0.697338781633819	1.26803991350762
Gene945	0.984821271078011	0.993960802939497	0.987421695294285	1.31019290106863	1.0060391970605	1.05027186877108	1.01085169965832	1.03053319801043	1.01959599040037	0.975441493860067	0.976857805052261	0.980679505233118	1.51993162501997	0.967255147751073
Gene2045	1.16532379675889	1.04764489839804	0.9923411248795	1.03702293501491	1.0076588751205	0.968266121476491	1.07998093836516	0.943734396645205	0.963348603029593	0.960732001338728	1.11409172403729	0.977867208081219	1.06739095285866	0.973853110654341
Gene11123	1.24260271441903	0.993171999570076	0.901154342516155	1.06532774175767	1.2664880671585	1.07593222219925	0.957151862857161	1.13378373198983	1.00518973754344	0.983890107561606	0.994810262456564	0.906353295663638	1.08285326105232	0.91617299164021
Gene4587	1.00037718400697	1.03513481846178	0.965546661154877	1.00639259701009	0.996406893802416	1.0115750611002	1.02316320891474	1.07767071011293	0.963421260293726	0.970011426149717	0.947391334876872	0.977306410378712	1.05573305509598	0.999622815993033
LZX-Unigene30316-All-g	1.14172971344476	0.979611682858951	0.99408198462716	1.03460723231192	1.05160593022858	1.08411231720877	0.96421470681956	1.0004387167944	0.994057432796802	0.975129175823314	0.999561283205602	1.08448337502503	1.02153583401792	0.943027609058531
Gene12089	1.33321974451112	1.13366150027351	0.916580990706534	1.02176296721183	1.10225812422655	0.930683561433561	0.887087164608697	0.968684282228905	0.890523511469729	1.21218806156101	1.30202621923362	0.978237032788172	1.21361983802177	0.8187573557138
LZX-CL6789.Contig1-All-g	1.34530256012812	0.975751285237983	1.14877698423976	0.483457521757517	1.03226296285647	0.787410739921944	1.34286957890615	0.669448588412711	0.57698877684037	1.13097681664702	0.997104214834868	1.00289578516513	1.25509338759316	0.861758614419733
LZX-Unigene61755-All-g	1.33594128391563	0.99073713452321	0.764881547131395	1.11341594197116	1.4600869775033	1.0286115660901	0.927993922400559	0.983572232143147	0.645200451716109	0.910621717621581	1.00926286547679	0.804824731493135	1.154108236557	1.32391016792367
Gene8251	1.07498749393567	1.10413981687211	0.97255159801197	1.01359692097996	1.13144962008328	1.00313565325943	0.976922983889664	0.991236253476395	0.996864346740572	0.991494014971801	1.02342469341019	0.959812784920761	1.22303184240266	0.915017786551285
Gene14916	1.07245801288965	1.01084615102749	0.889263549733366	1.29759890399992	0.989153848972508	0.858838238774633	1.02706459355898	1.05785721905475	0.851190335222253	1.10294649537398	0.862962797115379	0.825616274440341	1.06633969754049	0.820169014904202
Gene8020	1.05639279757402	1.07350549543947	0.823393986522931	1.00147945112726	1.1631974521974	0.996230945755131	0.75624395131172	1.06545805385802	0.863096135911782	0.998520548872737	1.0466609944561	0.782194726061351	0.978480357698194	1.26717938496553
LZX-Unigene12365-All-g	1.13019922966025	1.20134655104683	0.842579976423719	1.02237084060681	1.09816873429298	1.33591688107089	0.967165531916124	0.832999472661608	0.903762311837624	0.926969565002015	1.38780837473575	0.8675480138441	1.15149680737712	0.977629159393189
Gene22113	0.307098310057929	2.66765913334354	0.25485056575708	0.137999693835942	1.38674716704023	0.388816676186192	0.54275802639008	6.92637420553902	3.59142576834114	0.110476045132617	3.90839842888445	0.979208926929396	1.0207910730706	7.30716093078469
LZX-CL5761.Contig1-All-g	1.09738964028987	0.9411621889725	0.706797198296353	0.652357677563625	1.13544341231814	1.1667875656224	0.857952139554494	1.16880833859525	1.26909949964267	0.658296021688512	0.861630684886495	1.0588378110275	0.720336404902092	1.47504372918473
LZX-Unigene15950-All-g	1.02883952884247	1.18501409321149	0.979413604123498	0.933582808802596	1.14550285111053	0.952886834019374	1.0205863958765	0.911248960953693	0.955338580698585	1.18324503270892	1.11228911658889	1.03481947534605	0.945605841055893	0.923247998994136
LZX-CL2869.Contig2-All-g	1.94112046243384	0.687695873935641	1.92031581331306	0.951591354478069	0.67683406163013	0.897715114390781	1.22943187730325	1.21778682276347	0.935381708946065	1.2545804597892	0.850993898671112	1.64828821740091	1.04840864552193	0.871510822352025
Gene9827	0.996774072138849	1.03426049975529	1.01887698544083	0.971496108357656	0.983174334679245	0.964542849732791	0.942949012932564	1.09608272086689	1.04521465091033	1.01688536646628	1.00322592786115	0.981592985265412	0.973277007267464	1.0170670170312
Gene20871	1.06985857856181	1.07470429677233	1.00450746350452	0.967526819344631	1.04432886647772	0.952967542097283	0.933995338136833	0.974680660148303	1.0865330255104	1.0109691778293	0.995492536495481	1.01487756250637	0.933995338136833	0.933995338136833
Gene20870	1.07119288053473	1.0313877841143	1.0083104320834	1.02880460939071	1.04170952529085	1	1	1	1	1.0304856286757	1	1	1	1
Gene19763	1.06684186120442	1.07635326689127	0.867118408266382	0.991258670105773	1.13821916383295	1.00322861426013	0.996771385739869	0.905537144422446	0.943967976107329	0.977316212105086	1.03937535679065	0.835250265787002	1.11352746458123	1.02836235339392
LZX-Unigene6130-All-g	13.9537161779959	0.960428139457791	0.886176586194371	4.29352609955087	1.00538960138007	0.934053412857727	0.962003035251553	0.994610398619931	1.01554624646463	1.19217475803787	0.869455585094892	1.04757233961888	1.30644915939089	0.882468406256044
Gene40376	1.07428465870146	1.02776725998448	0.98029695411137	0.988160687232327	0.984493852617275	1.0210119630797	0.975808593756478	0.997776891893823	1.04261298463386	0.988719758559695	0.968602004459663	1.01415000917922	1.01881787691153	1.00222310810618
Gene22974	1.0462868426601	1.01514479076462	1.3587549770056	0.668858130993119	0.566356210125242	0.399234163304128	0.540739206265674	1.27719275505978	0.984855209235377	1.14695333962613	1.34008081522644	1.62770197148957	0.665074670968643	0.587856661332771
Gene8819	1.19454162468511	1.10619644758633	1.72086820911997	0.888272319584358	0.67954605406297	0.773797387311783	1.18150691348131	0.863557616066349	0.893803552413672	1.21728599687779	1.23459563870546	1.4632378395242	0.64964811301745	0.733042420690842
Gene9759	1.09762183255775	1.0748913047823	0.951698894324597	0.892560467765255	1.15961660523208	0.976231486324041	1.00529075314597	0.965053044833992	1.00373432430101	1.02764471181738	0.996265675698985	0.974388702028682	1.01825773225461	0.986465220398014
Gene7531	1.10865472571201	1.11101902642183	2.30495699610366	0.692790559356011	1.01677614861478	0.983223851385218	1.79719626298266	0.889783452041738	0.790302536777278	1.51841971196908	0.962858567215327	1.652374170755	0.739261359492441	0.689586568916297
Gene18480	0.864064022503776	1.22086183558386	0.657751680588824	0.571685598373646	2.0032584362151	0.904616094022101	1.12417817444582	1.0953839059779	1.1539378427293	0.777265172715198	0.737974763602834	0.764773521661028	1.20178403910444	1.63124266014271
Gene66	0.836161445048084	1.22076474558284	1.0637144517385	0.750225166970804	0.844523052616172	0.738560938860191	1.08809437937008	0.712751179212129	1.19139599637221	1.02300378099329	1.40426499458288	0.802364940164202	1.0850698797821	0.976996219006711
LZX-Unigene14045-All-g	0.920719307887528	0.986204232696517	0.98375347868196	0.855472054039595	1.01379576730348	1.05627685022106	1.5663264151002	0.85550102294157	0.883095971247637	1.10641083268841	1.03486340301053	0.852344327376149	1.07119486219233	1.32163273377011
Gene13044	1.44141587790874	0.74543664649112	0.97436494380601	0.594358882146648	1.22772088231438	1.22934866072194	1.74639708214456	1.28772786958552	0.654719772256145	0.872677844543669	0.87945694512222	1.1038160002588	1.02563505619399	0.945537269043701
Gene14878	6.25039657795865	1.93853265915161	0.847255128029558	1.87594833698432	1.28342266374301	1.68463086041171	0.544162738113252	0.887145371069677	0.820248781947613	1.11285462893032	0.651060006365315	0.839780498172861	0.875084969747983	1.430878503914
LZX-CL7945.Contig3-All-g	1	1	1	1	1	1	1	1	1	1	1	1	1	1
Gene18647	2.64081569743948	0.573396273480192	1.20231678699665	1.27330336552475	1.52864106631858	0.600859596452419	0.508340261341249	0.647079758158047	0.79768321300335	1.6998417310549	3.15268680947447	1.70785891374058	0.611550746589544	0.489608014769083
LZX-CL9703.Contig1-All-g	1.02036310978537	1.0201359336499	0.963396087081849	0.926741678721868	0.997519279501654	1.04263235948097	0.910718024426534	1.27674339411284	0.902399855710611	1.00248072049835	1.05468874812878	0.950756862876225	1.25162587698154	0.822436530336563
LZX-CL1204.Contig1-All-g	1.10373499897786	1.10599591820881	1.11664129724978	0.776608263015825	0.809251672251722	0.90995013990522	0.930486361792145	0.87850568282235	1.19176087989379	1.06951363820786	0.771979074835891	1.27151604947953	0.848450285754725	1.2528007240583
Gene18204	4.04074933427288	1.14223107645477	0.807707715645628	1.57596273592819	2.86844212045566	0.488127330641309	0.443172356198239	0.795344352122306	0.549597993083434	1.20635703322385	1.31187143463774	0.862157048857614	0.630713407812644	1.13784295114239
Gene11632	1.36662558502601	1.02682404714391	0.645796083172412	1.05270285780306	1.05832716969461	0.779631315034391	0.683832642984849	0.839061580875768	1.03470113573261	0.973175952856085	1.02786364736019	0.632627661523173	1.15097898153405	0.884393705277311
LZX-CL2443.Contig1-All-g	1.15192525055942	0.989364428158365	0.896917675537493	1.01063557184164	1.01512414781252	1.0224788518612	1.05665848652541	0.85849229537227	0.875127725353501	0.947143970003428	1.3097454830923	0.871362766497698	1.18359455211707	0.90285316111366
LZX-Unigene9845-All-g	0.992043561744684	1.28512886133582	0.966440215378135	1.06333715106909	1.0362274896756	1.00795643825532	0.960969170117175	0.981873920704804	18.2100663907819	0.977265342451189	0.980074106324289	0.974306285664062	1.08149487886354	1.08780677565924
LZX-CL7477.Contig1-All-g	1.14922819371211	0.910072104153621	1.00048485930294	1.05237043276551	1.04082442403752	0.907330564958695	1.24438739074079	0.957429756647623	0.847560796605291	1.22155977182596	1.08750963440455	0.999515140697058	0.891137090708273	0.966895132866079
LZX-Unigene7575-All-g	1.83052236371736	1.00642170896579	0.92557805341245	1.36558747692591	0.993578291034209	0.923145195992194	0.961621662612987	0.930480667029313	0.933120661614906	1.05507185231007	1.02058414690432	0.874945906227514	1.11996249240653	1.12810970506179
Gene6515	0.943953226924443	1.04067277246213	1.11730269576505	0.725662779001911	0.864306298981421	1.00297907843805	0.997020921561949	0.961050714160878	0.880804185164371	1.20261923558522	1.0267936355879	1.10878126824678	1.28165225451482	0.779506018742468
Gene38818	0.921416632203362	0.80789506896414	0.995084180987974	0.346164968638598	0.936662367543507	1.24315933799993	1.19225506061341	0.337152223664086	1.15749908077701	1.00491581901203	1.38475516670311	1.55421108520357	1.44129365770035	0.837026712001455
Gene19251	0.969864889419173	1.21807135770323	0.50215309345847	0.335207017503717	1.27331927409547	0.157132043339918	0.147477334627619	0.763580989079032	10.3238554844631	0.300618314864736	2.49932030369001	1.03013511058083	2.6634811849614	1.29457579631291
LZX-Unigene13275-All-g	1.34210715139576	1.27881295810358	0.930859296815638	0.93938843303901	1.22551725333745	0.875619309708713	0.881514324972353	0.920788799269193	1.03841393341232	1.11522219048751	1.4599844564617	0.936428243266093	0.961586066587681	1.25480113375889
LZX-Unigene11783-All-g	1.05566073051997	1.22659653148951	0.987701925809267	1.06360345836001	0.987885672841993	0.98249554615519	0.98249554615519	1.00386857765767	0.98249554615519	0.98249554615519	1.08701737121446	0.996131422342326	1.0642895261174	1.04695410334153
Gene4431	1.05074771550288	1.00006048038114	0.845867070086504	0.871727528582652	1.08118817054832	0.850733740781073	0.804737621044108	1.02386844562033	1.11841151679566	1.10263245044759	1.00809603676838	0.808059605991517	0.877195372285706	0.999939519618862
LZX-Unigene18519-All-g	1.01574250408087	1.01658497526411	0.970480662079458	1.00080746831631	1.01485259302328	0.954621057823329	1.02556271430977	0.968474105595189	0.94732085918669	0.969674189145321	1.06943278926358	1.03413172967235	0.999192531683685	0.982917425571895
Gene7416	1.28074591480393	0.8386712141074	0.945247323696489	1.02819550174988	0.790335634693184	0.875054052095375	1.25054408112186	1.15401627212952	1.06823570772854	1.11320109578099	1.0266941292811	0.87992324820749	0.973305870718896	0.888098037869145
LZX-CL10353.Contig1-All-g	1.80770341943166	1.055779591786	0.691608555263523	0.872709040663668	1.38597393692102	0.876196133779512	0.903060902487127	1.59108350380397	1.64933196234834	0.944220408214	0.929851584848506	0.862192746566722	1.62239186251147	2.632180433818
Gene4907	1.07596380217022	1.11788206068334	0.899759659270419	1.0268744887192	1.04496824353843	0.972257497822946	0.890548935827742	0.927436129030471	1.05389073012429	0.87371405607198	0.986798510220775	0.821855449588937	1.15041552526855	1.01320148977922
LZX-Unigene13649-All-g	1.03566296273724	1.30740203262843	1.81709119425923	0.51731089814552	0.611180146788849	0.686511385212446	1.28307123973094	0.671127588264842	0.964337037262756	1.29230729235654	1.19906445085832	1.40911816833854	0.644955274278313	0.640665507002215
Gene2093	1.3931047256322	0.989254423055543	1.39224075180465	1.01074557694446	0.888553844452355	0.808337333907185	0.840259519416905	1.27314373455422	0.924916828759484	1.35022772017475	1.01610118087998	1.11058386026155	0.819231929903975	0.816620749001376
Gene6215	1.22853266427399	1.04142784330584	0.955464498428433	1.53305739674738	1.48088473808092	0.987324529793182	1.01267547020682	0.969698918849253	0.973544816286011	0.967592754919971	1.08430036130711	0.94925971892716	1.2354772888575	0.984160505054904
Gene16167	1.14567761418121	0.997894022759152	1.15456434710318	0.930125480691608	1.03514037143948	0.979887884500922	0.990128791453991	1.00210597724085	0.864207234364574	1.0436803200292	1.17085865644701	1.06168157905369	0.931681250603804	0.840934130789729
LZX-CL10749.Contig1-All-g	1.00294651217311	1.00273368567184	1.0028454627655	1.00853257254484	1.00274259366725	1	1	1.01087030828475	1	1	1	1	1	1
Gene9525	1.07845862044604	1.15986074684298	0.993185611532213	0.965121102538813	1.00348873941378	0.963485886827821	0.996511260586223	0.903942642789457	1.32217309550866	1.03953927467963	1.05652343639865	0.872685308334355	0.962016044263785	1.17254737388002
Gene26833	1.16806807171237	0.996264023162648	0.951070731225091	1.02221849327092	1.04360276621428	0.941703344942346	0.936213976822972	1.05361444137156	0.990075762414138	1.04633096185593	1.00373597683735	1.04199014885009	0.991870502356959	0.975714659350594
Gene26832	1.1677077414763	1.01144303205566	0.979195771141761	1.08108734014423	1.06157429594197	0.982964476637651	0.981725675741532	0.983923661770395	1.01959363360959	1.06894993965357	0.976855547050577	0.988556967944338	1.04777792359372	0.967252911945881
Gene10796	2.0739669306649	0.994023874230854	0.997205349611164	1.37612245271125	1.00279465038884	0.976724320964865	0.953424207851701	1.02095225826748	1.11490892123948	1.07342946602758	0.984538377166731	1.07113988504891	0.991228974560954	0.975083580925078
Gene6342	1.84098939983614	1.00693379517322	0.993066204826784	1.31407675268738	1.26324413351013	0.69980587853936	0.914845573087387	1.14531949992593	1.21621939334602	0.89611140423939	0.94873878916802	0.92575428691288	0.782150353200926	1.16495367335602
Gene27975	1.88432734338056	0.834558183655614	1.03227221250709	0.498095480064359	1.02168592401823	0.219876235480668	0.1389661704748	1.04279878135602	0.694910263974766	1.23917217531053	1.10574217477317	1.0953315419094	0.363166735536857	0.978314075981772
Gene15825	1.0309563489819	1.07524049048552	0.990791172523218	0.995141091468882	1.03527657638346	0.964590532329723	1.00485890853112	0.957496747698896	0.967178728680868	1.05832560423276	1.05432401176572	0.98175505746973	0.955555969189522	1.13664688260831
Gene15315	3.02524833704745	1.00668158158298	0.836123133567398	1.56898656427154	1.11941022853628	1.55236787987283	0.993318418417021	1.03449560569705	0.926743445273248	0.885151378745458	0.861797138569412	0.858574653609303	1.12260466587503	0.878179866484859
Gene15006	1.17127140409621	1.03350121049227	0.975549206001928	0.66706670779672	1.118473939723	0.683588786380654	0.835149563540195	0.682134865138691	0.794177520579448	1.05374752330081	1.19458000777671	1.02445079399807	0.817346030751698	1.20408849797193
LZX-CL9866.Contig1-All-g	2.04195752512773	0.997125490160034	0.814933887261067	0.905798463155638	1.12893512535053	0.702640408405197	1.03547793315929	0.808650932696222	1.11896796075794	1.30599149300003	1.30153003515082	0.819311795791841	0.976829259139225	1.00287450983997
Gene12256	1.03087732224815	1.07655075193463	0.860448733900685	0.969122677751848	1.06462344061413	0.867961444871581	0.903520210466467	0.790188372476008	0.963588594343173	1.05893279434513	1.10893543889261	0.85835835315843	1.25197989653209	1.0425367565916
LZX-Unigene15152-All-g	0.905262710360587	0.870750662260744	1.23580745973405	0.624426802428771	0.842174884458869	0.884906548529833	1.00867760818255	1.13843416641956	1.24713820143276	1.08108791178474	1.03361540695125	1.29076875818347	0.647932154953415	0.991322391817453
Gene4552	0.942291092769828	0.742608890928647	0.868219838925555	0.88378363459559	2.89183392075219	1.43786821195196	1.184863333978	1.33430152867483	0.860527822543031	0.834274671538865	1.04312906153201	1.05772574206658	0.956870938467986	1.70724496371166
Gene20854	5.46940514003869	0.975846621569878	1.01052451219848	2.32842348074902	0.992314708398186	0.994147284309972	1.00585271569003	0.963439365016819	0.992199507590018	2.55259199806175	0.945005551337041	1.07413224897127	1.25128311664872	0.917606233574194
Gene1883	1.68464757768948	1.66602746362156	0.614515161662265	0.690659177529648	1.7491012628944	2.01625422654582	1.25820257111688	0.949519856862402	0.567357235001536	0.758207341256456	1.37268507678287	0.777252107183377	0.604923539623851	1.0504801431376
Gene3106	1.7398064536802	0.894531128788628	1.37943974651836	1.04828282017093	1.05326166498838	0.957141554370227	0.683887442819445	0.699305582476288	1.31381012832739	1.88022801937998	0.874909842233125	1.04285844562977	0.823908046348221	0.692312964655315
Gene3469	1.03753458717096	1.16513451415284	0.922476087182964	1.05176199975422	1.02296966551481	0.959866250273462	0.918888745543776	0.944012589461644	1.08304657177825	0.954689335066052	0.998970796181105	1.01835506053402	1.00102920381889	0.985386264356445
Gene6375	1.33855278024263	1.12869410874927	0.746877763724055	0.922746627320404	1.31996804519534	0.930739488827917	1.03069371877078	0.94129678804847	0.892902597028589	1.06520714124295	1.27967996721618	0.654859713377211	0.969306281229221	1.15409449518826
Gene19821	1.02629711389102	1.06215309335994	0.881094812938161	0.977964886773602	1.12125608142296	1.06486353270186	1.10496365814912	1.0220351132264	0.876509596009658	0.839196043853222	0.897956741627526	0.803916242172634	1.38197468492866	0.903741233320564
LZX-CL2560.Contig1-All-g	1.60854349632698	1.15988039171509	0.843035613708604	1.05345501144998	1.05072378747996	1.01332592341272	0.905275401456229	0.814388201238888	0.957131255909875	1.07564038410095	1.156932569496	0.841084210249678	0.98667407658728	0.975469050457882
Gene15735	1.06419103759166	1.14088526327243	0.668899433565493	0.684578442305702	1.55188336778186	0.923635171350426	1.04082168670681	0.836473625071221	0.965753229926019	0.813649497478692	1.24331646786372	0.665188194784272	1.03424677007398	1.4933045301415
Gene16311	1.02375608693685	0.978845681068023	1.00131519323673	0.931325313083862	1.00022318111816	0.936488036635186	0.974305997344369	0.911453428734881	1.12258044507043	1.06892536771104	1.23428723062667	0.999776818881837	0.864301102467493	1.01100294898406
Gene64685	1.2884740649924	0.653610098460606	0.819734506376067	0.700047773850449	1.62376580274229	2.17999740180406	2.45999314462676	1.40284110178949	0.659814411248748	1.01286429921762	0.970434861537777	0.681518371351689	1.28769863929092	0.987135700782377
LZX-Unigene14901-All-g	0.841252297543872	0.908184424489806	1.06385653595205	0.964768504729732	0.85905176872115	0.826009017208904	1.1313590958158	1.53052490688058	1.08623507763115	1.00897225991933	0.890846256794	1.05621386183649	0.991027740080673	1.09672638275565
LZX-Unigene10887-All-g	1.08933469502874	1.0364368120803	0.966276657654459	1.04077076748128	1.04938177351358	0.949944389161881	1.04168072131072	0.891276369662774	0.909684358275421	1.00289726478287	0.99710273521713	0.933360896570072	1.16103993344949	0.987434795302626
LZX-CL10819.Contig1-All-g	2.32625924788283	0.965093189089155	0.96540538960999	1.27580491450941	0.963345911953613	0.980522668938049	1.0098361400544	0.947333764625448	1.31480805242475	1.19996738175963	0.990163859945597	1.05930970191614	0.973178101084413	1.40082908145492
Gene336	2.35477382641758	0.996838007899592	0.970640700169853	1.34428743042668	0.973199972538296	1.00316199210041	0.9785661126584	0.973971556552089	1.39147015348783	1.04234194321286	0.952539937914166	1.04389560267132	1.02169693492677	0.9431763288585
LZX-CL8240.Contig2-All-g	1.09897290483833	0.980694992964638	0.944615733433603	0.982894343156603	1.16482455112774	0.899125453868826	0.934808722821287	0.921052189785765	1.07186728992982	1.1083774878467	1.00134919967582	1.02371243056386	0.998650800324181	1.04110335746123
LZX-Unigene51126-All-g	1.0268406564576	1.0382466272606	1.0018996971847	1.00791392991445	1.01267454899222	0.966157100864962	0.976925239156019	0.968797847591302	0.984271349221992	1.0157882708338	0.986996765274937	0.958379961950969	0.998100302815301	1.12243877067252
LZX-Unigene14296-All-g	1.11670381013272	1.23247738058389	0.973214408959249	1.08443430914593	0.985088911111686	0.975695003639612	1.00517507147414	1.00348213602923	1.15062857955959	0.996517863970766	0.971753836924827	0.971753836924827	1.05265355619244	0.971753836924827
Gene62758	2.86781539787139	8.06157295613513	0.728700660967919	1.34999279772947	13.4668007333927	0.907035962624273	0.430189623493879	0.593933154330034	6.02804659412417	0.615408681075747	1.09296403737573	0.651278468719275	0.482647052478101	1.11774083812141
LZX-CL893.Contig2-All-g	12.66806856247	1.1040901837773	0.78857561186967	2.20139253175512	1.22705770241189	0.865190635192649	0.89212508310834	0.836755300624937	0.889462347094298	3.41405391930412	0.955775737732891	1.04422426226711	1.43884950118081	0.871389708635824
Gene17555	1.05930686036517	1.09010262345171	0.908694839450561	1.00316167019771	1.12424203453577	0.975697973993962	0.975846928857235	1.05665192104319	0.944249037438208	1.06020029994666	0.881117966093042	0.896362911377424	1.24003413249113	0.996838329802294
LZX-CL9963.Contig3-All-g	0.88259779405756	1.83303858212027	0.717020491030288	0.884556365306795	1.87102825947988	0.679804832177054	0.66745984577768	1.1154436346932	5.91049141646746	0.792147664984819	1.71989553290297	0.708202004554724	2.59601321466276	2.15567210338746
Gene5321	1.03384311962148	1.07473050559171	0.945535518388699	1.01538309271199	0.984616907288009	1.08369099669994	1.22355304293309	0.935091126869365	0.966645313377113	0.945923522202315	1.13174743763229	0.898501614123544	1.18875084959613	0.826689331795988
LZX-CL6833.Contig1-All-g	1.51497766604642	0.698591421641077	1.3753825714915	1.17843068616801	0.511025299301456	0.73258630143025	1.62882979976422	0.789627679973085	0.640295959452157	1.71461540731398	1.01867073856516	2.304759552865	0.98132926143484	0.934519082623178
LZX-CL171.Contig1-All-g	1.01082275348972	0.99834429153158	2.61206490295749	1.04785054495517	1.00165570846842	0.990533539775026	0.99390550886078	0.986532435124211	0.986532435124211	1.0081784661564	0.986532435124211	0.986532435124211	1.02741956356238	1.05125584036964
LZX-CL5380.Contig1-All-g	1.31886667566104	1.17910579134698	0.940932360583574	0.524588595376965	1.10958912293749	0.941075835996121	0.997956079908749	1.30473953211875	1.00204392009125	1.39974395303284	0.984502981537102	0.8894127951507	0.94500048201343	1.27845645362593
Gene3945	0.969616830677026	0.977263231035032	1.04280045950795	0.973962192387457	1.09107930632569	0.988109199029763	0.970634412181964	1.12417781000823	0.956325157645223	1.23596981472724	1.00403966346239	1.03683051276423	0.995960336537609	1.38335918315718
Gene7580	1.06378332147828	1.11113873202588	1.00075556032071	0.999244439679293	0.993914721854213	0.938365484320331	0.941825631265883	0.933135534180811	0.935918877087487	1.67540840459962	1.01609491737951	1.02015800454318	0.974171798967579	1.13072595611673
LZX-CL1260.Contig5-All-g	1.01238483022602	1.01358216692206	0.987628980629324	1.01238137418474	1.00536287057124	0.999383200925939	0.981111416786417	0.991776400348573	1.03420206035326	1.07414784518244	1.00061679907406	0.994728082894919	0.981111416786417	0.981111416786417
Gene12375	1.00987040853289	1.0321385100736	0.980115296501434	1.15107474434546	1.02008011767106	0.92068704499198	0.999675736073446	1.03291240937138	0.914973117505436	1.18380717724964	1.00032426392655	0.978125671992802	0.960982413930073	0.911828425618425
LZX-Unigene41184-All-g	1.43515963228353	0.777024316120942	0.945751888848381	0.853895209431482	1.21361837690264	1.02114592577833	1.26151435360314	0.908469997273517	0.935394083613268	1.2479424535431	1.11726431230688	0.978854074221668	1.27418032108041	0.813740763994806
Gene4527	1.03001171856212	1.03576827993503	0.884779784888805	0.987457181699398	1.14618363704536	0.924597153438843	0.980906319653517	1.08638639739642	1.0125428183006	0.916463713488373	1.0704188290959	0.864315078457381	0.972028191830432	1.31145204564644
Gene8906	1.18280602058519	1.00272493732438	0.890841171079135	0.878682642612453	1.08719674818436	0.770539098095216	1.30892909874361	1.08341721067238	0.997275062675616	1.0691204561355	1.11451969584163	0.841828043441653	0.849788798655473	0.827522881796807
Gene12365	1.11336118777207	0.971364271176199	0.971098908527337	1.0217983488435	1.25365018411578	0.971601805506647	0.978201651156495	0.963780839119558	1.12118301698002	1.02293261664958	1.19859902309061	0.977156977306848	0.963780839119558	1.15572359067141
Gene4401	1.34841342741223	0.923641714699911	0.937307936391026	0.976908127201494	1.25150608660864	1.13931183960449	1.14693887103018	0.905653858497363	0.906283531620408	1.38663102013117	1.02309187279851	0.85689399331209	1.3404028597475	0.939660069034681
Gene13068	1.02144576842696	1.02688797491022	0.990498733353188	0.993303014985024	1.00939814995413	0.964011209235642	0.986491939699419	0.99012609638876	0.954435729396484	1.0483605127133	1.0432305843448	0.942227161822206	1.00669698501498	1.05199063777135
LZX-Unigene1105-All-g	1.15963373335524	1.02389411639856	0.976105883601435	0.901226150565635	1.10288816033054	1.02925774569321	1.24978541611597	0.761066892065108	0.962487558183408	1.29229617669242	1.26522892838278	0.844709111759458	0.951184896519462	0.753818379793037
LZX-CL8426.Contig1-All-g	1.05266561064742	0.996478544459305	0.800049558578088	0.442869855916546	1.06087330293685	1.0035214555407	1.33119994623808	0.588615297209726	1.23823009549361	0.984599003305758	1.10790828179372	0.810846991017658	1.33982158409838	0.760969079109691
Gene1416	1.14106975968555	1.09554883385184	1.08639429595138	0.625006734160748	1.03073268040567	0.899071307842985	0.774677019997975	0.74993893531445	0.948315046694237	1.04845846306725	0.969267319594326	1.39747872319091	1.0527602772976	0.687444508115955
Gene6622	1.02794176942992	1.11022839632731	0.902719205914461	0.965872844082764	1.18877458630594	0.966369578219854	0.916831719840966	1.07313696215991	0.972058230570083	0.883958269563456	1.03383970325993	0.887745394014362	1.04134336106473	1.13077979525576
Gene7429	1.0455095262077	0.962675515853526	1.4818852648221	0.624777332798323	1.01363499594632	0.912797445951824	1.02328773578354	1.21901077494303	0.807032884120133	1.8898209436552	0.986365004053681	1.425731778304	0.736949631110127	0.912906979944532
LZX-CL10954.Contig1-All-g	1.14345542650219	1.01104188718635	1.49074493578441	0.748662978083331	1.00681178641794	0.992302647687721	0.782130548662932	0.964560477231159	1.40873846747207	1.23723259270587	0.993188213582061	1.47781430158287	0.735089158661047	0.991130667233895
Gene1874	0.878581396633142	0.979703060864571	1.17066756690149	0.555439266834178	1.02029693913543	0.925443248520603	1.22254910681125	1.12766041866433	0.801415710556191	1.18844288462987	1.09951490338658	1.09858215648816	0.773855301030021	0.834882147545837
Gene4859	1.59049720417464	1.08590854642054	0.68700621217452	1.15206286198866	1.41996308822438	0.766163942755946	0.662483633358463	0.914091453579463	0.807005578583848	0.795130496357326	1.12021781806085	0.809365680664897	1.1557679908877	1.1022207808626
Gene16366	1.01614332931678	0.983856670683216	0.930560574333651	0.893103484168035	1.10700602171923	1.04590668760527	0.967326375130782	0.793178267873811	1.02633659389557	1.07874527331284	1.31775683213129	0.801270453988575	1.14369243131098	0.825753674725254
Gene12402	1.90932723420609	0.972152937896016	1.09759359527079	1.01759271301342	1.25251017515531	0.790890596989628	0.747498048415698	0.854598627451014	0.968057817928582	0.993908760876223	1.14492825884492	1.06105706311179	0.777837606507008	1.00609123912378
Gene16090	1.70161915236644	1.17815563872337	0.891203389627896	1.02361709218595	1.05144209026752	1.18058976801406	0.976382907814051	1.33930863289142	0.954464585132268	1.24044356170144	0.951299816196463	0.771604888716145	0.909218780120324	0.875130863093189
Gene4045	1.09088211579398	1.02915873994733	0.850928500511059	0.984509233302808	1.17675592258702	0.986479154281882	1.41497830960244	0.833813524847596	0.788687683720852	1.05073782770277	1.01352084571812	0.655233715366022	1.16113444270678	0.927074403476606
Gene3484	1.30195244287363	1.44266361752407	0.913736021742349	0.663814758115782	1.50772951989752	0.747630268425177	1.07539591414899	0.924604085851008	0.845019111065359	1.27806039282363	1.40719669111918	0.848138794629678	0.451560467087733	1.98872057901659
Gene44439	1.38062218496952	1.36501630810651	0.735952341213322	1.01722096280515	1.32763931399115	0.681790790397281	1.12973972452395	0.592733568005304	0.779560912015239	1.26041260863941	1.50181142033713	0.664176191843157	0.682150371766395	0.982779037194853
Gene25594	0.901511772903219	0.970034880094593	0.956582480717834	1.24502651765609	0.988780122813344	0.820513230407459	1.01121987718666	1.44741297162575	1.23327553503955	0.910790294456071	1.01375174696439	1.02314681853046	0.717737422039308	1.14696628346358
Gene3789	1.10437877923904	1.00695254576345	0.981479048332796	1.03147900193971	0.991359655819054	0.98129219332716	1.01051914474367	0.978455280203976	1.0225147329947	1.01611706179003	0.931907805503753	0.983980811645017	1.04878860900644	0.993047454236547
LZX-Unigene11162-All-g	6.33323082240215	1.07156595788837	0.854992149249785	2.19479339164567	1.18632598791055	0.919648916912042	0.946921983143701	0.768042626790725	0.911509805695782	1.40109852995443	1.01515945905448	0.984840540945519	1.13519250389376	0.809630642748596
Gene10461	1.05844899260696	1.00474725881058	1.83851767034222	1.02140846045934	0.995252741189416	1.00697743476149	0.992530632960904	0.992530632960904	0.992530632960904	1.66122506996744	0.992530632960904	1.2539600977871	0.992530632960904	0.992530632960904
Gene11388	1.51890247268168	0.92574639915803	0.969366746736055	1.05989808711636	1.03063325326394	0.89353850112934	0.89667049961942	0.964742951241882	0.803596684435579	1.19188411670527	1.08708477306877	1.14808000622027	0.880594624272169	1.13185395865259
Gene2094	1.10688893514335	0.926739340978313	1.03227641756889	0.987922718945022	1.05346096517975	1.01207728105498	1.01973297248436	0.975286874676015	0.977212752750274	1.17850851101242	0.943637746268599	0.943964226142901	1.04865146002979	0.848329930746639
LZX-CL1098.Contig1-All-g	1.20941758005953	1.12327200275548	0.878788248879462	0.992355687040319	1.14068638602075	0.876929507725827	0.975930301714709	0.863957203505031	0.839629343677393	1.17052282472422	1.37818823907429	1.00764431295968	0.965354133057701	1.01060647083201
Gene12188	0.979418901360259	1.02058109863974	0.908735202550894	1.09609579060639	1.21005792237728	1.1191210015826	1.5249150266304	1.03073259258737	0.94719236956755	0.878203383540336	0.909796215018236	0.865727600537897	1.23989150223779	0.842296683683843
Gene14977	2.4731682565862	0.959190273484822	1.62845533425054	1.48826518026141	0.996964786477903	0.968071563357868	0.969506648933672	0.941280641412036	0.941280641412036	1.82514842201838	0.988244522139415	1.40883813318451	1.11233963869351	1.0030352135221
Gene54084	1.02944794637648	1.02319299833818	0.991122286722775	1.00705518297338	1.00436986625137	0.978625988408301	0.950329704329667	1.02290638117516	0.976003607569325	0.995630133748635	1.01851207187897	0.990070098660104	1.06177369143021	0.950329704329667
LZX-CL12245.Contig2-All-g	2.80352674097838	0.948766088124256	1.05596215729124	1.565568392927	0.931222223201516	0.930588022152655	0.944334144842908	0.906325728655363	0.980001997354899	1.07410369135719	2.01570576191894	1.20413238233963	1.0199980026451	0.906325728655363
LZX-CL2789.Contig1-All-g	1.06393540538653	1.22098136353427	0.869557368967328	0.961780477283377	1.8457170587374	0.834546315192625	0.846047091539769	1.09332936095824	1.0707267467595	0.904812807295099	1.03821952271662	0.927122963472451	0.856665125583325	1.2612499858471
Gene5293	0.897241704082527	1.346275473613	1.08801308118732	0.724770020944466	1.34720596964542	0.710837147631109	0.734702826001046	1.31188612843924	0.614094656361253	1.28457235291131	1.10254185596421	0.911986918812685	0.606326258158536	1.15775941347337
Gene18197	4.28179212539029	1.438096232503	0.870491620542093	1.93614780635924	0.950199983241168	0.85602999398993	0.908397718416132	0.88479101213484	1.04980001675883	1.21069462551554	0.821804295948054	1.12408267095532	1.06625016026466	0.921128905350262
LZX-Unigene45791-All-g	0.907908995272401	1.00173169350037	1.2520521499046	0.736686645329742	0.895744768443071	0.933339318395071	1.0979245569051	1.06750151999937	0.813996818378833	1.16567644445	0.998268306499632	1.28932826171636	0.747990176096002	1.22163791238283
Gene12883	1.20338551445152	0.936160713636472	1.0479042546381	0.729730564754886	0.91579232635527	1.06405565827878	1.05850539905184	0.849353366782289	0.952095745361902	1.31365494935994	1.12457269186497	1.0649895490913	0.650620034504388	0.935518926775214
Gene11661	1.00635652130605	0.966183890561936	0.889619722417827	1.02340676255972	1.00815474544708	0.921318447569937	0.963374855287656	0.861515684023303	1.01606961038844	1.2761687923142	0.993643478693953	0.873472502806441	1.13669550557821	1.12620997539056
Gene37325	0.935466140806211	2.89172181048109	1.06453385919379	0.283323232944728	1.31432951994005	0.747217686997938	1.28197697338602	0.829621352305107	0.461199588332274	0.710268428392783	1.79428302074201	2.05194711163001	0.153719901892667	1.49628512596635
Gene1553	1.12194616920627	0.993910525659947	0.925016698968837	0.965481587343474	0.980437942493118	1.11855431241563	1.02184532870738	0.934281273617069	1.00608947434005	1.06859017757927	0.927776230080163	0.970805320215697	1.19816588703849	1.14437712864181
LZX-CL3808.Contig2-All-g	1.27498490868197	0.998869200678389	0.977117989044732	1.14952228611523	1.00113079932161	1.02408118241298	0.958699090418507	0.98571156470191	1.02135063585397	1.01416075656586	0.97277010657663	0.957675244396312	1.00677132912196	0.944565788387619
LZX-CL11038.Contig8-All-g	1.00498962922771	1.01861812753111	0.995010370772288	0.98312566269078	1.01668387966734	0.986876656015054	0.974458178603342	1.0093623844237	0.993359831691033	1.00501043309917	0.992101620651137	1.04528472378624	1.00731647791951	0.967229370693543
LZX-CL6620.Contig1-All-g	1.12664042886852	1.00767078130195	1.70926404972092	0.584260482319972	0.744715673573717	0.977188687665003	1.44776350913905	0.896716290858339	0.87305879743739	1.46850793635595	1.02524585464078	1.58334422559802	0.992329218698049	0.922351205754016
LZX-CL11708.Contig10-All-g	1.5548528548404	0.801781189394929	1.01810653405258	0.981893465947421	0.803444135299687	1.35090973984671	1.20102863121402	0.682787058322549	0.883927697290167	1.14189656142119	0.756996795573894	1.07497455577342	1.19206503481836	0.668250066497318
Gene66594	1.0091089564034	1.01319691802909	1.00047388960272	1.00910372693896	0.999526110397282	1.00763714539106	1.01886759240539	0.999526110397282	0.999526110397282	0.999526110397282	1.01939759344825	0.999526110397282	0.999526110397282	0.999526110397282
Gene7971	0.744591215002042	1.07518496071911	0.898458876786733	0.461856271919252	1.49035209400156	1.74288413314232	2.63687301864272	0.493229659327037	1.47432490972437	0.924815039280889	1.61372445234932	0.832210352841985	1.16396081982633	0.85898388148905
LZX-CL2576.Contig3-All-g	1.03157172189139	1.00371782220456	0.986407698478598	1.00122244110886	0.985558530289869	0.981477442541902	0.984818582908909	0.998777558891142	0.977512918573419	0.994089640777582	1.00264960939796	1.00470526583363	1.01802623048155	1.04164458065456
Gene7700	1.018332347919	1.61499030305709	0.992888353267801	1.05408256967265	1.08305368502598	0.990053855509821	0.98208435825131	0.992759917987133	0.98208435825131	1.0071116467322	1.01140896440273	0.98208435825131	1.02278713482842	0.98208435825131
LZX-Unigene18247-All-g	21.0345997636678	1.00407020261819	0.922051509496977	4.1103777803107	0.995929797381809	0.991764919411912	0.949309507130543	0.923157842578926	1.07292794188098	1.22541711814339	0.78488122193142	1.0496890574861	1.45892668549365	0.87555530695241
Gene9856	1.81372406534562	0.791123195712844	1.03905000268911	1.03462771464935	0.843418060924743	1.35492694185518	1.19199568737226	0.883273932066162	0.965372285350654	1.49617509014888	0.860351110661549	0.766624013651094	0.826038327493517	1.03982375365044
LZX-Unigene5665-All-g	26.8026516287441	1.0037152285522	0.793071325879844	3.31301109915859	0.967122873589563	3.49838692552706	0.972809415231674	0.930357589760029	1.10964052241573	1.82696959060888	0.805603388121716	0.996284771447795	1.39108820734714	0.80144701041163
Gene4963	1.12286574245897	0.966928720126328	0.973527661375003	0.784484394901803	1.04687481044245	0.879889504603806	0.972068427096661	1.08994868504472	0.950563318040651	1.026472338625	1.07175181652306	0.951498542982346	1.42860579365108	1.02849072551218
Gene18245	0.591290344091824	0.538955639839348	0.499513530697942	0.321323649325468	2.89584092821057	3.41526443821856	2.68407505583252	1.33201789864576	1.36685193862906	0.399586235115253	0.66798210135424	0.424310349558325	13.8686541257856	9.39663346296016
LZX-Unigene40412-All-g	1.06946554446171	1.05558992975881	1.11201497430463	0.829660443573817	0.982261846530513	0.850480625353273	0.908369607145467	1.11821517387514	1.01773815346949	1.04007438620583	0.96420637917157	1.16308580438816	0.816385523500296	0.883135552218592
LZX-Unigene40283-All-g	1.14600190354165	1.0766915729764	1.06847710865822	0.947433421392532	1.23311098617174	0.871616830793347	0.835270091480007	0.989133560276429	0.939924965866093	1.11501210820423	1.03911736595789	1.01086643972357	0.975856486612932	0.955788816128346
Gene3492	1.0241870226025	1.0132948220166	1.02402801436421	1.00032030973088	1.01836127347901	0.999679690269118	0.980913470710066	0.980229176837792	0.959359443943979	1.01682642517706	1.03221273794054	0.999477439238943	0.959359443943979	0.959359443943979
Gene12386	0.997246246830935	1.00275375316906	0.838040729301516	0.760098544176028	2.11034716500928	1.37701958676509	2.104665702337	0.592742754840222	0.798208151997029	1.04636690774502	1.08715706519269	0.859110415264413	1.49361229245239	0.588169800322062
Gene17617	1.3363686279193	1.35228457913359	1.02721687286444	0.92148121783409	1.05600231307736	0.836663687971482	0.827004217952808	0.907376431276066	1.00612335176196	1.3556567139443	0.928495878994644	0.99387664823804	0.842212260779126	1.12915853496897
LZX-CL3371.Contig4-All-g	1.01510929866848	0.993193354142121	0.993686256135696	0.998357906611797	1.02313066822165	0.987008199415794	1.00508454934613	1.07794726588326	0.934589054695932	0.995315945205477	1.0016420933882	1.02657718741949	1.01239475947683	0.934589054695932
Gene5745	1.00573057027584	1.00673514185581	0.902540173400342	0.928224212167605	1.08726687532848	0.994269429724163	0.955456772079511	1.02151877704691	1.125026872412	0.966768637055356	0.971375417406474	0.850642722040763	1.02608761163353	1.0130541624832
Gene9937	1.01255443360739	1.35394299477507	1.47726856375723	0.749271533943363	0.975224571683279	0.90185721227949	1.29419092622109	0.902709959029806	0.965099745462096	1.25469672776246	1.19053590323835	1.22345182068612	0.936537212323036	0.987445566392606
LZX-CL2027.Contig3-All-g	1.02856187983252	1.0192712906258	0.968670367413421	1.0292662209666	1.05540653061602	0.951878136191653	0.997573544387855	0.93931924047721	0.979500917232513	1.00242645561215	1.03755053756479	0.942114802265723	1.00657693750273	0.929218350542961
Gene16585	1.69320298000724	1.08716329382834	0.837856873468942	0.817008295200108	0.973908574971485	0.536761704343961	0.482100426495281	0.651465016232616	1.0956776693767	1.32528196635839	1.12139105392333	1.01413094264019	0.985869057359807	1.14354661702624
Gene4296	0.886668587462549	1.08604749625783	1.04265904879047	1.34286678726513	1.23637064267051	0.783161921819567	0.758730444864944	0.929462673129494	0.957340951209532	1.10005779606027	1.14841908791445	1.04711064334648	0.885284346946722	0.889843961645067
LZX-CL8950.Contig1-All-g	1.0559073699088	1.28419918104013	0.790575190706454	0.97246286357506	1.37039892387855	0.938295439805949	1.12254552589679	1.04862956687425	0.835060484131137	0.869694431292176	1.02753713642494	0.748492403732754	1.06592913748163	0.80058455131252
Gene12057	1.00196264395926	0.884000376562501	1.12716986363688	0.453758864137659	1.12026934216771	0.535268773158603	1.02243662004315	0.76653124466481	0.820073643549168	1.13091733062949	1.10141851728999	0.998037356040736	0.864194938215653	1.15687402429067
Gene1078	0.993818236556505	0.904051602949543	1.11891367765268	0.885855189481984	1.00618176344349	0.861189678686631	0.928393061263396	1.10454768489847	0.839469931459598	1.36787294639446	0.860419839307572	1.07486924539395	1.32967545031966	1.32721087178201
Gene4353	1.06028666580193	0.956733688191279	1.04535519327218	0.544234195429715	1.07833813239095	0.625986654886857	0.741272355207718	0.777724551218976	0.864056474666652	1.04326631180872	1.04457571057989	1.0512557463986	0.564857442289234	1.14385953764779
Gene5482	1.18720094773546	1.15452964324269	0.901627490338243	0.843132312628645	1.06279500811383	0.984793750330658	0.993994766586773	0.851627709157455	0.892265045585755	1.25938671635699	1.10792472131618	0.879941614328738	1.00600523341323	1.04219730032066
Gene32716	1.12377540682987	0.886895098079507	0.991937236051576	0.567019772340011	1.10177367462309	0.864790150364366	1.38131482940882	0.527546359523127	0.946378912531156	1.2210490870064	1.10070889460104	0.861174242310665	1.16685624047075	1.00806276394842
LZX-CL6833.Contig2-All-g	1.57225286165435	0.737249576212296	1.05698653102557	2.58637446508042	0.704515799652271	0.943013468974428	1.79837697064375	0.709144024699359	0.631038032793543	1.4082060042425	0.786325438442485	1.47971091191819	1.1045707565268	0.932476659507558
Gene12405	1.08946051025764	1.00669738075197	0.808318260168608	0.993302619248034	1.27784634895783	1.01149691493221	1.18596147569096	0.833331842213635	0.844751011782266	0.936232380600194	1.07657735207288	0.83766365240085	1.31789560906093	0.979260899179581
LZX-CL9841.Contig2-All-g	1.07500817189385	1.07554399510305	0.944964670163417	1.10917950852994	1.12028437746683	0.976581891193234	1.01949021892093	0.872016559121881	0.933675927115397	0.980509781079066	1.05937244664011	0.902879033261656	1.12427753800658	0.930466955117289
LZX-Unigene46300-All-g	1.40817968255574	1.17248704016372	1.01477255964734	1.13419390937099	0.964677827137411	0.943617492435526	0.93162941163068	0.970766507750014	0.985227440352658	1.2426406774844	1.1961695922243	0.923804124268039	1.04806771954441	0.911158324349325
LZX-Unigene51468-All-g	0.937977044490679	1.02382259440938	0.997642737733076	0.876083665146421	1.1449736443434	0.925466709642802	1.06585631377975	1.0285455364295	0.942263072456111	1.00235726226692	1.0320509615824	0.937118154612626	0.874529449095605	1.1898739875212
LZX-CL9473.Contig3-All-g	1.08689432424772	0.976328504290315	0.824835990410831	1.06166241458343	1.00025521225627	0.86785867523812	1.0858706938142	0.878994670118552	0.823325082848301	0.999744787743726	1.05698531130532	0.782476600625211	1.13553298260146	1.003890271567
Gene19014	1.17874451130145	0.943675458235829	1.01211126668217	0.940481155065103	1.13510652955142	1.25649449089634	0.864866051810658	0.947019831827212	0.854465150159484	1.67197320541552	0.987888733317826	0.957618485279789	1.02684788649578	1.03794935078895
LZX-CL8066.Contig1-All-g	1.22211324372329	1.73414429124039	0.585884833555674	0.37406451097433	1.71220200141113	0.677055273906532	1.85365759029722	1.06961224518416	3.04857604562117	0.65039547507114	1.15471518790527	0.759681924589247	0.896062252331743	0.930387754815845
Gene5637	2.17421260550602	0.893377730785471	0.722338126159851	1.26873718814031	1.40062180636481	0.973439777565893	1.45670515886569	1.00863879574657	0.987015189547974	0.99136120425343	0.798366915120217	0.809471214987596	1.03692670021333	2.48246265241811
Gene6655	1.35670933773305	1.29108163260964	0.734834822705211	0.858380312036492	1.20396147939663	0.799867261882811	1.07444211229009	0.625093329115639	0.752435311619936	1.19794544629506	1.18576747268141	0.532471818271203	1.08526916761426	0.925557887709906
Gene9695	1.00196131983167	1.02046621276604	0.93338449616038	1.09114823478027	1.02090113789999	0.998602033337546	0.901207189359106	0.91718245372759	1.04452161795794	0.952611224245048	1.02908489117905	0.955329337894594	0.939822909511311	1.00139796666245
Gene6918	1.13346092293968	1.58752647186119	0.886496265097446	1.17149147559958	1.87259585956121	0.906008871887172	1.02538724194499	0.918184717374743	0.908439881499779	1.16010632707894	1.02444574489459	0.943615638628324	0.933551585034735	0.975554255105407
Gene7995	1.25806392837438	2.09557017211263	0.991018760665409	1.00608063316584	0.949821202208484	0.993919366834161	0.950285095465066	1.07196695785122	0.929404078948654	0.969024124895238	1.08609010798241	1.11958197046841	1.00677812802991	0.929404078948654
Gene43593	1.06533442799383	1.0005577121807	1.61926347617943	1.0185143109452	0.9994422878193	1.05193064844472	0.995116161131067	0.995116161131067	0.995116161131067	1.2219752582796	0.995116161131067	1.02279819346392	0.995116161131067	0.995116161131067
LZX-CL399.Contig5-All-g	1.08713504186707	1.03810533549849	0.549661512450753	2.37656435505485	1.15063507184478	0.845842193669436	0.738450811695773	1.36124634200939	1.88161867121336	0.677668874376012	0.961894664501513	0.678387992576815	1.74860346018728	0.397591819420863
Gene2558	1.00017390327161	0.995411219465665	1.77837915546863	0.9975001168749	1.00676534745707	1.00440759073162	0.997396629571794	1.00075923744937	1.01674322185964	0.998376484631599	0.999826096728386	0.989997657708898	0.989997657708898	1.0549484057133
LZX-Unigene30011-All-g	1.06597429771881	0.907036794126346	1.01689296158685	1.00312719869064	0.975046185976994	0.996872801309358	1.08121387930659	0.917814593054265	0.912806440937989	1.07564150503564	1.03165572318873	1.05339996395964	0.925631316843788	0.888794947476871
LZX-Unigene46423-All-g	1.12854186278257	0.926394080548198	1.11099689056415	0.782498136048356	1.02812160020514	0.788763624761292	1.2826673632879	0.842124960613666	0.863727022387197	1.0797842747581	1.08313064526735	0.971878399794859	1.06086602336655	0.837595720084749
Gene18124	1.09209918264922	1.28499265540648	0.862903394734529	1.03502710377377	1.4574184531578	0.981295727414549	1.15617194447748	0.985310850881247	0.705882625646059	0.869980694412446	1.01468914911875	0.864112996412893	1.37629078706373	0.835226564066515
Gene5759	1.13468804665412	1.03692397528269	0.828711056775057	1.00485833152305	1.18316529432137	0.934909661376814	0.910927986006402	0.93925463362481	0.95160106190859	1.01914840800589	1.08066563005626	0.777182052555877	0.99514166847695	1.32851324879772
Gene9996	1.34210362225036	1.2193820200487	0.991378453606624	0.97957489611764	1.23930229415878	0.869528326783932	0.900446707194297	0.914720327947847	0.914482870639874	1.46596845422042	1.21259989517252	1.00552602732344	1.03461621161779	0.994473972676558
LZX-CL12041.Contig4-All-g	1.10648833434653	1.14111145628102	0.931754226633519	1.03743857702079	1.09357157281734	0.932130903582933	0.9238287966408	0.962561422979206	0.891162453106244	1.29674140690489	1.15304144939679	0.923368011499074	0.867720307591181	1.1095923804657
Gene11245	1.00935218998287	1.18565809656367	0.990647810017131	0.888514774243053	1.26667593052419	0.783974554595285	1.21643048924294	1.33245630641597	0.837713045156442	0.919103833469997	0.984474057824906	0.885696306442964	1.40045466902249	1.27266935702529
LZX-CL607.Contig12-All-g	1.32116785289798	1.04441926325373	0.839417452839033	1.31253223055503	1.83293722474098	0.881661084351386	1.01296713935669	0.782693570188126	0.757709621771811	0.987032860643307	1.21921311937803	0.824546931640395	1.66014016034165	0.98558294743626
Gene12218	3.83397192533278	1.01116540418576	0.983925325680769	1.3719256217806	0.996307016951448	0.982337704360789	0.998467727623724	1.13069995641782	0.951377963585542	1.00153227237628	0.975842595483019	1.07462745876872	1.11808074724319	0.951377963585542
Gene12486	0.991184292321275	1.0601556464375	1.00881570767873	0.939235156641914	0.93068329209587	1.18253500127775	1.0264848346976	0.880654317019631	0.873919549820866	1.10392178707548	0.941172659212477	1.11107059796497	1.39644447877529	0.838790466079824
LZX-CL9643.Contig1-All-g	0.958693772411115	1.08130363807892	0.92304133984526	0.779684357351271	1.02952296334093	1.10073322267341	0.959183791128441	0.752894654645282	0.956815740522484	1.03135087130057	1.10402899424207	0.97047703665907	1.10462309068604	1.15433236439911
Gene9624	1.04347768780032	0.989394841829977	0.978662609873646	1.00124786134999	0.998752138650013	1.04736719991235	1.01807510219852	0.981138098861292	1.01221073587067	1.02752761479251	0.969782116644735	0.960249014411435	1.04019094285158	0.960249014411435
LZX-Unigene61732-All-g	0.782894976008381	1.11938843031737	0.893311214940387	5.0545628986955	1.21449432837122	1.18274620571653	1.06022991498628	0.939770085013721	0.891823683371138	0.804113496393936	1.34911254096782	0.894355728016754	1.86149124838557	0.903274068402514
LZX-Unigene35077-All-g	1	1	1	1	1	1	1	1	1	1	1	1	1	1
Gene12460	1.70771896669298	2.42431711422211	1.42804126659228	1.12646677512695	0.831343661441467	0.819684400762871	0.806098453278748	0.792728766652635	0.895225204481354	1.10477479551865	2.26896055959248	1.18599238117678	0.782926862207682	0.801090874330169
Gene7375	1.54308625899647	1.05652590399026	0.943474096009738	0.93588477957389	1.2248096960878	0.821875483381267	1.30370649464403	0.811683123851033	0.764035201963876	1.23777786760417	1.10306227094559	0.841549213889227	1.21427045033148	0.851995742332254
Gene13075	0.876253586738681	1.12374641326132	1.8600914826385	0.36678961554726	0.749212383480351	0.712010683063384	1.55962927311649	1.14617523417384	0.81602140895926	1.43466957515984	1.25302296721233	1.76419875239621	0.738927409861216	0.794607718316685
Gene6621	1.27114351593885	1.30687726119534	1.05006126299919	0.679055405018023	0.812991224954464	0.724043629126861	1.09706085888496	0.636598448601595	1.03941140084188	1.21178768069278	1.22894044101793	0.960588599158121	0.876651767766623	0.773348375357428
LZX-CL4112.Contig1-All-g	0.834340161152962	0.961635857763878	1.58681287158411	0.690519809271308	0.819804877188255	0.955812540785537	1.11256276333037	1.52132288349497	1.19220388966588	1.22522358065944	0.86947019262473	1.57015385423416	0.592143174431065	1.03836414223612
Gene17855	1.01789031164503	1.05644479577064	0.99707385439936	0.988738519912585	1.00532451949573	1.00143661049955	0.998563389500455	1.10101723563128	0.979806115651673	0.946474657388859	0.955519672218839	0.930326005942308	1.19456395963119	1.07082674902137
Gene18073	0.999894393551628	0.978780383575667	1.11687383675656	0.874363230908673	1.08685147327978	1.11491551999262	1.57544253206639	1.05073485001781	0.857099821466742	1.09251726507041	1.00010560644837	0.921768391720319	0.980000794073276	0.676173456729759
LZX-CL6656.Contig3-All-g	1.01094403943119	0.990648702761021	0.997369890667591	0.546014369359629	1.12031309694033	0.862166408923851	1.13726833015619	1.26659714928524	1.24111677117089	0.8692581414384	0.900578598768208	1.00263010933241	0.810264219842852	1.26829094953731
LZX-CL9710.Contig2-All-g	0.888988571458963	0.9834178059532	1.35364200341432	0.742582132731141	0.934030683180282	1.0165821940468	1.49331774734562	1.21804398208734	0.915849085012228	1.13668238173486	0.832937226292855	1.39660767356355	0.915424389461874	1.25510376570529
LZX-Unigene20633-All-g	1.03400828050089	1.00159462550363	0.981639400425962	0.998361789023856	1.00194023034903	0.998405374496367	0.981407309102158	0.966939238720651	0.966939238720651	1.01649451297912	1.02086793427945	0.993837448513307	1.04743813668115	1.03037719369022
Gene45038	1.03895757068731	1.04530335953697	0.988890373150495	1.01719827066371	1.03840116449113	0.981065826759187	0.973168679171443	1.0005404047485	0.999459595251497	1.08183162222642	1.00222706707451	0.973168679171443	0.973168679171443	0.973168679171443
Gene5671	1.00809029268896	0.999683177467734	1.00031682253227	0.991454995509842	0.998355233361603	1.00059332392067	0.997605678345345	1.01174590066185	0.990205155699193	0.990205155699193	0.990205155699193	1.00394803214868	1.03124450112741	1.05516951701831
Gene6408	1.18252201124908	1.28332824838272	0.861587527941484	1.02348192069841	1.17097492508617	0.976518079301591	1.11350903060194	1.07782543971038	0.872550000943883	0.857196409653398	0.870586322375942	0.81942162249994	1.33344981329515	0.867944122497233
Gene5758	2.12516478436154	1.16676708650958	0.775738674771163	0.936612255422439	1.77344258489996	0.792021636750515	0.686025194616621	0.639723421731036	0.958711269631831	1.19231769846183	1.34964041917409	0.677528988642251	1.28757429205531	1.04128873036817
Gene15545	1.23399544814728	1.07079782225473	1.01563854540524	0.875609356604329	1.13132325525558	0.909264634893684	0.903490265343172	0.950060450237798	0.975451576775067	0.984361454594763	1.03426207825375	0.923916011748176	1.24071391624065	1.19083849248061
Gene7935	1.58767348966633	0.906128852670177	1.01014493337357	1.08037783090677	0.935214444871563	1.00093060606042	0.982124236176597	1.46323943746784	0.990271288788275	1.19268249656112	0.999069393939575	0.90629875994808	0.726871102344955	1.61457836442026
Gene9838	1.00035523476771	1.51008816759759	1.00128047045253	0.902717845191094	0.99185822277657	0.812392485263498	0.780014492649606	0.785233534410781	1.10297196489259	1.03413627206006	0.942328742433122	0.999644765232286	1.65750562935912	1.05784636264228
Gene58725	0.658054763869097	0.862497595373405	0.709044208990104	0.337295843940696	1.52123969330355	2.49459828029874	4.54989633483908	1.04065561437111	1.59289857010043	0.55169337295994	0.942474914587306	0.959344385628887	3.04015979168139	1.49529051359225
Gene13212	1.0192132662663	1.00736239144573	1.16278890076054	0.980772434714351	0.992637608554272	0.969133422284196	1.02611647920076	0.840709472756232	0.881453582871093	1.10354425006254	1.11504575420958	1.00905463649659	0.884292849222003	0.800744488345252
Gene15755	1.95711644480163	0.727568418146317	1.31826385082805	0.759106924875494	1.44904275273453	0.374125873278776	0.343513801165987	0.932659923102372	0.772299782821776	1.36004410510425	1.07028654736308	1.06734007689763	0.408271438557093	1.28224818544925
Gene3580	2.02696106738271	1.6609114106594	1.11364577923039	0.854550972769816	0.538229017062566	1.01356862810077	0.867581771454701	1.58991613401099	0.806209478720761	1.13606430840438	1.38099163990834	0.986431371899231	0.662937952396054	0.550602093247185
Gene12263	1.1098966829035	1.10187090345475	1.08985381633683	0.706275337768165	1.09289223747347	0.859516721802702	0.925379643666164	0.733346482058568	0.906884179042429	1.4340806478234	1.0238750526682	0.976124947331799	0.903294974907833	1.04808022601104
Gene447	1.21978512596183	1.17565482619864	0.893162634671833	1.10766271298789	1.00169792765979	0.904394474534577	0.913779532835646	0.998302072340209	0.919705721446399	1.62843061131577	1.16412417057957	0.93112902990043	0.897019704561806	1.02595409497541
Gene63128	0.968933131406602	1.58732061611542	1.00089015834654	1.00755018203981	1.87978975388855	0.959362709109655	0.947820653088875	1.03668094958237	0.999109841653465	1.04605229482285	0.98560435731368	1.10950066866721	0.947820653088875	0.947820653088875
LZX-Unigene8230-All-g	1.05044798866957	0.992230057465781	1.26908755079764	0.596385600767238	0.972807944415802	0.693600733696211	1.33143663678333	0.798087578704855	0.909506791300862	1.21023235940509	1.1504363305771	1.00776994253422	0.653037496914994	1.08555693112217
Gene5728	1.00474052744798	2.61820110476819	0.997738311120786	1.07540240319633	1.00226168887921	0.996793123411667	0.996793123411667	1.00762857195927	1.59372348289338	0.996793123411667	1.64907770120771	0.996793123411667	0.996793123411667	0.996793123411667
Gene3434	0.947779000383976	1.00689010175031	1.16126331810775	0.879334109659337	0.932816720381666	1.03674217369441	1.07009037758282	0.857934843092573	0.987327711155849	1.11270617572828	0.993109898249695	1.01662941027822	1.09839290456906	0.896924396544428
Gene5232	1.16907916254392	1.22756398173896	0.983246861565434	0.970934734960799	1.08447235791145	0.971161847908726	0.963571853889612	0.852733958390044	1.01865451147007	0.987708854823646	1.03365560497457	1.01187734304395	0.988122656956054	1.33647372035592
LZX-Unigene15429-All-g	1.09955548383746	1.62061834055605	0.757962693771782	1.10258860784643	4.15905700258127	0.547865180993081	0.588647250125238	1.32451474582831	0.914088631110985	1.04922904222352	1.68189302145109	0.777141224878457	0.738922089365419	0.950770957776477
Gene8052	1.39361238327131	1.24507401586652	0.859535659220257	0.957574452527092	1.19906154401055	0.71077932764194	1.02315186853632	0.801528509324357	1.11776460659736	0.75942210599686	1.2647713036465	1.09919983395933	0.976848131463681	0.914906166642587
Gene15386	1.01050160874318	0.985699139129647	1.11234781349446	0.92162358489198	0.958952520547569	0.970268066486255	1.04171987526991	0.89185468135834	1.05741445186923	1.18729324555705	1.24450786488367	0.989498391256818	0.857375954711021	1.19746818812278
Gene41558	1.36467949763458	1.0013476007691	1.00474480726483	1.10803807876436	1.03670877583043	0.980571843665701	0.984680362071624	0.983255809249051	0.967667153301475	0.998652399230896	1.03448990751843	0.955289337313843	1.02065291116312	0.942212541587559
Gene12882	1.50458119440373	0.883440634750983	1.04184247551954	1.0560573539865	0.995901403288529	0.941074260130304	1.00409859671147	1.00968276967628	0.878877361577887	1.18976856325587	0.920718262127583	0.958589796616328	1.59296363844495	0.968468933684157
Gene16209	1.09599983512244	1.08214402919528	1.11893327812409	0.853268408071451	0.841829635485135	0.90066522306946	1.03495778673846	0.754600108395062	1.03568496891175	1.10767044344144	0.965042213261537	1.1184646113108	0.802925825827239	0.760736030153276
LZX-CL3129.Contig8-All-g	0.989806496137354	1.03542374456219	0.950285025347017	0.936761599943771	1.11514970564464	0.927553988400795	0.945607023900657	1.08175472554384	1.01019350386265	0.952131515220791	1.1164630435693	1.01469686137573	0.898320832726879	1.38977893111995
LZX-Unigene25584-All-g	1.19306728740902	1.0765774246613	0.899481148867582	0.882618700376193	1.22469382469114	0.907437049751148	1.16453526962784	0.538536239908452	0.991445628891751	1.06261691133011	1.1263698919371	0.835912001920803	0.733513542759891	1.00855437110825
Gene10374	1.02641926453154	1.00930960921929	1.24768693330587	0.806013671660869	0.892272110041226	0.990690390780707	1.06530910554093	0.84521488322139	0.987677575537483	1.31242729137383	1.13186290751109	1.17428944403456	0.658990241130852	0.960170656824157
Gene13648	0.786538391863775	2.31609651298461	0.391583117405089	1.0412135679797	3.28513614172817	0.630841595025053	0.744476486904055	1.4877982855697	2.22525813612331	0.376270117982332	1.40169993449981	0.426450986484393	0.958786432020297	3.65866363169913
Gene10402	1.01334650634118	1.05688715426031	0.930395456487608	0.986956432514797	1.14715850298273	0.979695957794428	0.974292678405609	1.0025058685706	0.997494131429404	1.00743929569478	0.982195315666219	0.87455421138583	1.17285334475296	1.01432962161546
Gene10438	1.03171181782496	0.994923890617235	1.82745526444289	1.00507610938276	0.992479593461731	0.985490991769024	0.99285628204265	1.00692918565694	0.985490991769024	11.525262879199	0.985490991769024	1.14386311325061	1.06753434631565	0.985490991769024
LZX-CL9215.Contig3-All-g	1.00153686390481	1	1.00094822856109	1.00126220289145	1.00823069604869	1.0040557253957	1.00747372663489	1	1	1	1	1	1	1
Gene58686	1.44821252887037	0.976603863359293	0.957953385365267	1.29853129704967	0.98683773364457	1.02196794044263	1.00703771755082	0.960163584771217	1.0163283871789	0.992962282449181	0.949838546945184	1.00722518602087	1.13316827811027	0.949838546945184
Gene19136	1.24343467821449	1.25004562668507	0.860466620492528	0.641346160963916	1.12329519959403	0.681885267136448	0.962598273722011	0.62327852893848	0.999857136006401	1.11571066060666	1.47041412260638	0.761507760457481	1.0529607190413	1.0001428639936
Gene9195	1.08299621532485	1.09734262021008	0.938107572152268	0.942473019495347	0.999370999455842	1.06780788579154	0.941556793725443	0.939605283134577	1.0754201264177	0.959165484283949	0.898432630176902	1.00062900054416	1.00720469007524	1.12263555240696
Gene1479	2.09404461428039	1.1006659278971	3.02263137881026	0.78766814383806	0.604129698878605	0.609965340629785	0.614890477161245	0.646451544943583	1.10850824389041	2.09076104727659	2.19534658931462	3.88402295964218	0.899334072102895	0.778747192458196
Gene6284	1.04034546599124	1.02337931154458	0.962844053094478	0.935067478606006	0.967051517539775	0.964864423882952	1.05217454602561	0.984847678807545	1.01515232119246	0.965021299261165	1.03798294612708	0.91189154339484	1.01844262711981	1.1235916336446
Gene40571	1.02878142942041	1.06763255195317	0.983055562871081	1.02587957564669	1.00904103094614	1.00218523930875	0.97851897673079	0.977836353278594	0.982872146246912	0.997814760691251	0.995167893004995	0.983639774959779	1.21364938929515	1.01980458921252
Gene19311	1.04852912839324	1.11592465249476	0.912391869068354	0.98484034512062	1.07533899494971	0.951095086612692	1.01515965487938	0.790917369705829	0.799194615533796	1.07432372729999	1.05160298141342	0.780703728362397	1.16304551304203	0.910059649573117
Gene7285	1.16739620184177	1.11573930945629	0.955144078186888	1.00999923200383	1.18110618183216	0.887288098561205	1.00442213809786	0.965212049503232	0.92719836999543	0.995577861902142	1.05255198703777	0.974864763618102	1.15811103724194	0.964261024008202
Gene12455	1.37075167499038	0.935598847482631	1.97633574083656	0.628584139271441	0.761722774342357	0.678673869978263	0.821566276396535	1.2142007683018	0.902340228308492	1.34865104560282	1.06440115251737	1.9303983829953	0.558442179409737	1.14879046422127
LZX-CL2252.Contig1-All-g	1.00717065185498	1.00350770189566	0.999530480144796	1.0004695198552	1.01471241756697	0.996694423274785	1.01160771305282	0.996694423274785	0.996694423274785	1.00512992814938	1.00658934603944	0.996694423274785	0.996694423274785	0.996694423274785
LZX-Unigene35985-All-g	1.96604714018298	1.14087474095132	0.826505781751592	0.63047394582043	1.25855004865148	0.755705432242574	1.13080429214577	0.737617018394948	0.869195707854234	2.03312750053335	1.16307891344105	0.746639308338919	0.691709366319056	1.37532521780693
Gene4322	1.71180777526638	1.91335736805088	0.57921459963187	1.61087245339527	1.08332289447698	0.935898717268271	0.571083020992149	0.562049126423199	0.972840167451654	1.02715983254835	1.56480185871889	0.56606522725602	1.12018057697628	0.664529697153999
Gene31548	1.06227496956778	1.15102229412534	0.989992115739025	1.09603995568712	0.983282589071249	1.00011144789507	0.999888552104934	0.988547843394301	1.37589044974081	0.98619416523555	1.0960748000028	0.977917577846039	1.1492706979039	0.977917577846039
Gene31549	1.01838120209923	1.14155233591677	0.984126221403392	1.01587377859661	0.889957848894054	0.905960754622737	0.900073234184933	1.17997230049475	1.4477008497956	0.949649285005426	1.02284322037915	0.974299947386126	1.08816531654312	0.938049068722032
LZX-Unigene11087-All-g	1.01520992684127	1.03240599679074	0.995730186720995	1.01504131413079	1.00448030102473	0.993199646200374	0.990234077215004	1.004269813279	0.982888239202557	0.991206895692812	1.0278334877529	0.982888239202557	0.982888239202557	1.04737255979042
Gene5785	1.31726586615175	1.01804876078449	1.07737059068915	0.642509595308521	0.982028616383518	0.883933372479091	1.25287442985482	0.650390384771849	0.804870704187651	1.51574932872755	1.32113240673464	0.903068441110327	1.01797138361648	0.816861077850889
LZX-CL11938.Contig3-All-g	1.00351775717555	0.996482242824447	1.03260921129241	1.06966478115454	1.04789739893315	0.995329387535963	0.990002863132141	1.03753263778971	0.954199469948671	0.978516144175353	0.992237457859688	0.954199469948671	1.11446461954207	1.08014354780399
Gene5294	1.15759251950783	1.14902676891825	0.926390245890022	1.09338597914721	1.08381581653036	0.908619145103703	0.879691271419333	1.03355503384885	0.993304351738407	1.00669564826159	1.05832024178741	0.886005622180386	0.957105583676921	0.962691510882705
Gene10434	1.0006146970195	1	1	1	1	1	1	1	1	1	1	1	1	1
Gene15664	1.7522702412113	0.924361679346401	1.03667865107675	0.78833007797887	1.62893709927618	2.33003965173946	3.93458417793636	0.708517437472706	0.773652890747318	1.12001874199289	0.949750744685661	0.856198824789766	2.35432575866629	0.963321348923245
LZX-Unigene20248-All-g	1.36226777653176	1.04963433524983	0.576660384043522	1.35863071367329	1.16423498309259	0.816230170488904	1.29696931858908	0.60534970860107	0.758965650654178	0.950365664750167	1.19429932832403	0.405211379043199	1.41752273073182	0.745246470159648
Gene5970	0.991945881424117	1.11708149157724	0.917600368400101	1.00805411857588	1.13025411348962	1.01020262115549	1.03820020066304	1.21769975823785	0.890325552181005	0.920633090243718	0.924986996914496	0.940075031338317	1.0845879413239	0.948737115209766
LZX-CL228.Contig2-All-g	1.06993520436539	1.03160635212942	0.994897479585778	1.0078893500265	1.04717477871758	0.976490896265493	1.01249856019145	0.955306920224399	1.00443516423972	0.995564835760282	1.01281745559505	0.95371129006848	0.953370580341175	0.915430300877913
Gene16782	1.40074385776492	0.892246955061867	1.28661151128478	1.24797983198756	0.820256355708261	0.728044134580832	0.631637530748238	1.47138348404578	0.991232315669745	1.05167738450088	0.75200612374422	1.20372134732687	0.733255359152966	1.00876768433026
Gene10853	1.23313966247946	1.4122003825465	1.01966464368419	0.946675739726673	1.17313208713906	0.911718658619368	0.933140624529802	0.917130056642427	0.800047781540043	1.38298253659514	1.08714908234075	0.9259930885097	1.06164032776783	0.980335356315811
Gene1340	1.01391864822977	1.0112602207119	0.990672423039061	1.0490150869608	1.00051877938061	0.999481220619391	0.985661459537487	1.0048059935673	1.00445248909994	0.998311464306443	1.06398085156315	0.952889036344476	0.992381804173677	0.952889036344476
LZX-Unigene56761-All-g	1.10557513486505	0.920414232945865	1.43476531758393	0.349488594732005	0.654999548604543	1.17877930727885	1.07958576705414	0.858895935699084	0.685371863051398	1.44115900433108	1.26150570552377	1.6228463552163	0.670008077239369	0.72371545167275
Gene43534	1.01330577767162	1.00267432443403	1.00142071009391	1.00993506412636	1.01114408991618	0.998579289906086	0.998579289906086	1.00943415463413	0.998579289906086	0.998579289906086	0.998579289906086	0.998579289906086	1.14862443901122	0.998579289906086
Gene9205	0.986934752917833	0.940364547021522	0.925612978138542	1.39951584650576	0.916056692740837	0.883947896909345	1.11327296231466	1.35519010810452	1.34073978553497	1.01306524708217	1.10543934361437	0.94206267419078	0.853861921066852	1.23390624384139
Gene1486	0.911816528314269	0.945499987579542	0.876378013781628	2.8076849490701	18.1261008748257	4.03674930716114	1.97252578935973	1.40887753220033	0.909292120621246	0.902737943584918	0.934169217386122	0.828863118914926	1.84296001281044	1.05450001242046
Gene69885	1.00233156966018	1.00570063400229	1	1.00252474180779	1.00274259366725	1	1	1	1	1	1.00992773966984	1	1	1
LZX-Unigene36123-All-g	0.959566187925134	1.03322024502454	1.06437668386334	0.658355113698816	1.06141120131354	0.832595203344731	0.983974848448581	0.829419837179506	1.01758428954412	1.14386260525123	1.06038286133183	0.991472566938066	0.892567953736761	1.00852743306193
LZX-Unigene12569-All-g	1.24464338480339	1.27976496775979	0.842041952785443	1.03222419200487	1.0499812226613	0.705127241139282	0.727586726007247	0.997627468608849	1.12402349040728	0.884795953841566	0.965049717856591	0.866362950904693	1.07311818807383	1.00237253139115
Gene4626	1.08186750031285	1.06616742171832	0.96244191898009	0.963371701588816	1.09151919218058	0.876633670254671	1.02876942594935	1.02557047917573	0.926354032677835	0.974429520824275	1.03798597330166	0.92129277256214	1.11630486877268	0.828277638326842
LZX-Unigene7442-All-g	1.48086885329897	4.1219085501924	0.766695783776616	1.13873612366071	2.77080073229776	0.388988120114654	0.421107294641201	0.755848433506976	1.99902128929641	0.727877124035786	2.61388820153822	0.861263876339291	0.486306217116014	1.3210334278149
LZX-Unigene22595-All-g	1.82787459292917	0.981917823491178	0.982293619979662	1.34371120833442	1.01770638002034	0.936187084038634	0.925238268504801	0.910827438951347	0.949790309245806	1.30024102024928	1.12356003596502	1.07788609981775	1.12638050389456	0.960146975061282
LZX-CL8446.Contig5-All-g	1.01884461959709	0.988558319472584	0.888173220499552	1.07971479305928	1.17431458412526	0.97126140538283	1.29906461226756	0.90340009613745	0.952336829004337	1.01144168052742	1.2794530713326	0.751342722501071	1.54861030469292	0.91755481704955
Gene23952	0.991950114124495	1.00109145814512	1.07160265166338	1.32364644509689	1.01667500979744	1.020189338249	0.997428818462097	0.961356866056888	0.961356866056888	0.998908541854877	1.01497421829252	0.961356866056888	2.28731649921179	0.961356866056888
Gene17659	1.17487013477859	1.46060468895355	0.791248798030605	0.921126211394529	1.11742773384638	1.04455265777407	0.885230964746994	0.735622326060785	1.94229032147471	0.780822188104657	0.985391103986057	0.786015208024107	1.21709825041246	1.01460889601394
Gene7444	1.05123604035841	0.935620428689755	1.02535645540432	0.885500964864347	0.980662543322655	1.07388341012079	1.30949561982509	0.805558425626999	0.799048649567864	1.06314203970509	1.00485920375358	0.836430707949601	1.03851384497644	0.995140796246423
LZX-Unigene41265-All-g	1.30392885449835	0.95157774249871	1.52079188713563	0.568620641419607	0.952295090569478	1.80961723464284	1.04770490943052	0.889253281056418	0.86447867677699	1.17651593844564	1.63234360708468	1.28037361933409	0.574290395601156	0.775130839914733
Gene7954	1.8943115308407	1.85494666856954	0.88966810405066	1.06402963613798	1.56359058607171	0.705196271139043	0.579387127270244	0.810645408708669	0.935970363862023	1.1987715990263	2.34500746956041	0.806040796988305	0.629118394736842	1.19473671644054
Gene9558	0.996393801636537	1.02256906274929	0.985512794520418	1.0616655291172	0.974360676508256	1.00360619836346	0.989236574040723	1.14358478265411	1.07252294380766	0.967499660203224	0.977104744960383	0.994413459739274	1.00759796965782	1.1331196105289
LZX-Unigene23158-All-g	1.0253681150017	1.04583236163904	0.995255307364625	0.991204169399412	0.996466010943798	0.976635616416845	1.12629661526083	1.0035339890562	1.05396337529009	1.04849385420716	0.949605394689467	0.986892242644027	0.889076479333843	1.20999344246187
LZX-Unigene36122-All-g	1.37137739471215	1.41620765993204	0.883174833251468	0.987035411434083	1.34395227459563	0.882701235726659	1.37694110101457	0.855623390804051	0.990357797535145	1.07030047184513	1.36948804927199	0.789711625589334	1.00964220246486	0.69601763960469
Gene15155	1.85199512620894	1.32455006454515	0.641057150818713	1.00473856753946	2.52473457015913	0.995261432460538	1.43374097994102	1.19385002855899	0.834947618224897	0.643468234199159	0.710987730983729	0.738290887923204	0.853597679433075	1.21104356603329
Gene16083	1.18975527951195	1.04777920370738	1.03243305216927	0.967994745285714	1.01481391057056	0.862185539716122	0.858354276251715	0.847069081666414	0.862617846708809	1.49512176856401	1.0187747917983	0.985186089429443	0.897874805308908	1.05099481709679
Gene20999	1.33071226141031	1.05158840512374	0.748837670361441	1.29805336994676	1.18821953136024	0.899951680819154	1.14629796691746	0.872995069633157	0.824225732608949	0.995243708373329	1.00475629162667	0.644603695452689	1.42836606898771	0.973290786604755
Gene2985	0.824694462300088	0.981779370305049	1.35820849634066	0.369372803458676	0.720364918393004	0.841435746734569	1.10602560720373	1.56632301187851	1.10963860546166	0.837460972215624	1.341882262362	1.71762365222375	0.618832162885188	1.01822062969495
LZX-Unigene5448-All-g	0.993365430251007	0.742685542477055	1.2150411563402	1.24410784420461	0.904696177514525	0.64046712594655	1.00663456974899	1.43969513296284	0.752985593411412	1.15114816128714	0.657429749398903	1.02944356887336	0.877704436624694	1.29349450157351
Gene29380	1.09538188623286	0.898470021045131	0.941888189406133	1.01089547315817	1.13926484782648	1.05960076500627	1.19982247681924	0.795908602075192	0.934968903214564	0.989104526841833	1.02273023401195	0.925592483172922	1.18788559061185	0.988756234393385
Gene29341	1.13580709889721	0.933642162311481	0.846635867405931	1.07516390748864	1.16219565203335	1.08698367336692	1.22517552262766	0.748745441497671	0.89512984699186	0.945881159029615	1.04254604908283	0.780056089752344	1.27634807204285	0.957453950917172
Gene29412	1.10613150129021	0.902886441458293	0.819881884117334	1.05077677240174	1.12867191052512	1.05572205304711	1.18972945502742	0.731297718772862	0.874270985611984	0.937658516077356	1.01447004928417	0.751640878583471	1.23225369828555	0.985529950715826
LZX-Unigene165-All-g	1.08966181542525	1.17202297720027	0.870041922664742	1.03216436527621	1.18968300777873	0.843514305837834	0.90756502551994	0.967835634723794	0.789612055016771	1.08916798778177	1.23318939639364	0.959911859618699	0.799598103744569	1.10468627090503
Gene37023	1.03530353835155	1.0109018264002	3.34827730502908	1.0636921650003	1.00209215388012	0.987184097170664	0.997907846119883	0.983196522067153	0.983196522067153	1.04353993166922	0.99295744118253	0.996842126970905	1.02394539260242	0.983196522067153
Gene17274	1.3086939045395	1.03485075923279	0.998188743127024	1.10774427624809	1.01693464049538	0.997312687024169	0.993457977952905	1.03075990454275	0.993604839740168	1.00181125687298	0.996356099931427	0.967467933773728	0.967467933773728	1.26471526646866
LZX-Unigene19476-All-g	1.01918816082209	1.01489158091207	1.00155228657484	1.00304443408044	1.01214414012048	0.991040944323305	0.998447713425159	0.991040944323305	0.991040944323305	1.02622106571784	1.02063299018784	0.991040944323305	0.991040944323305	0.991040944323305
Gene37497	1.31358673972842	0.861694740757703	0.895990643357472	0.782315660236015	1.16074084902122	1.27101653073204	0.860981289983254	1.01104579327422	1.13663937530324	0.988954206725783	0.897955265523507	0.963432469809997	1.07599153291047	1.38988168057386
Gene37498	1.36988185756224	0.993361440411045	0.714348147527828	1.10278643126101	1.21542545714223	0.826228792414237	0.855419747217108	0.685747326415778	0.812332243564853	1.05207350100807	1.08237847166434	0.616813419695775	1.36111661986607	1.00663855958896
Gene12971	0.884390995049546	0.87450828503987	0.977804708480248	0.937843250024293	1.12663138194624	1.08288935943537	1.04425827450553	1.23406487295838	0.829235203041107	1.00738429413996	0.912061609243763	0.992615705860037	1.21831277244268	1.48255554705125
LZX-CL7003.Contig1-All-g	1.01907841733877	0.971377255251697	1.21808163658298	0.882935560397952	0.999767285982576	0.829987693416962	1.33448731484208	0.929873716181142	0.751980878164261	1.28620951764944	1.02979575740446	1.16283860965525	1.00023271401742	0.982187096254703
Gene19679	1.08562407444146	1.03772065069856	1.0307154829431	0.961648463498961	1.01883792621528	0.967030832384813	1.13839603547209	1.01765245313165	0.982347546868349	1.03846982726958	0.981840750416156	0.951495719469516	0.910215636626055	0.889256418523038
Gene12149	0.850705325872563	1.20146534689532	1.58059493088837	0.444522225849174	0.745683796605242	0.755533195814902	1.02797743190923	0.758062500112219	1.08289140573376	1.11506891682871	1.16200106068048	1.77011645350313	0.796816825991319	0.972022568090768
Gene11339	1.05009346026283	1.14390724490062	1.03147419233611	0.977154487836198	0.981967999001919	2.25061980792649	1.01679516462873	0.978730083294249	0.983204835371267	1.09569404843356	0.972965554951687	1.08979348822435	0.946973479025619	0.96894339548013
LZX-CL632.Contig2-All-g	0.900896112315629	2.11019718870768	0.897906416820948	0.910936861049008	1.16919756090349	0.613540864298224	1.00947059906865	0.990529400931348	1.86604959446352	0.649967408549992	1.09864484255637	1.31197016336774	0.848300670474891	2.23174784306401
LZX-CL12431.Contig2-All-g	1.001035139364	1.00225337020265	0.996288703349551	1.00470989442599	1.01394203004656	0.9932857102517	1.01175901920651	0.98529019798667	0.98529019798667	1.02377673653243	0.98529019798667	0.998964860636003	1.02612584153941	0.98529019798667
LZX-Unigene51544-All-g	1.0003435096564	0.95164298599053	1.20749685063155	0.837301393917704	1.03109949775613	1.29570069606922	1.29421517347237	0.9996564903436	0.932779000680611	1.15213523141498	0.978687686450013	1.47466120766477	0.947887758880414	0.95392022977886
LZX-CL12719.Contig1-All-g	1.01648771760939	0.995275813740393	1.01463113834749	0.963025043301073	1.00273376618835	0.966790261143453	0.962738769128274	1.0609250135453	0.992535814404144	1.02260548462231	0.998031239987843	1.00196876001216	0.94158410277068	1.06586308770143
Gene17518	0.969517415958571	1.09808587018711	0.992786184771713	0.919567824320314	1.00721381522829	0.936874196241824	0.986823514901403	1.11040399853296	1.10022323174224	1.01658250030705	1.05550215967654	0.935753960233998	0.891164647983215	1.10398671650078
Gene15059	1.37189129948766	1.10626966300179	0.919662790063333	1.09667728431198	1.16147245916835	0.921842059535795	0.866669817328082	0.932963998939567	0.957022597301335	1.08297037509113	1.06515275631549	0.905723854744609	1.04297740269867	0.869310893199307
Gene16594	1.01373303189359	0.982557222298269	0.998650078799696	0.975130876996153	1.00237868397577	0.982165145760239	1.0946318423394	1.09429871844831	0.995598548917707	1.0013499212003	0.929890699630688	0.946363051216806	1.20796537479855	1.07836687195977
Gene18568	1.12475947741958	1.20747508052121	1.17785679156928	0.811789326553409	0.909933552408602	0.942477052273862	1.05752294772614	0.873311033297972	0.905535053305362	1.40012468804551	1.44049766990893	1.103742969236	0.920128451806634	0.764288459917943
Gene6527	1.01196226417164	0.813797461348622	1.24981741858416	0.94329520754579	0.844137688289389	0.880792186020518	1.46379551214827	1.40640484068152	0.894603499038543	0.988037735828358	0.713568998266094	1.20476156854579	1.30044002888672	1.1698981118735
Gene17863	1.01879608334274	0.996129883288087	1.01076693766422	0.99505350716085	0.996033309083687	0.992779962190456	1.00387011671191	0.986304323836111	1.04377602910115	1.01131953238051	0.994128836295187	0.978702542177077	1.08637479083265	1.0286360007334
Gene17649	0.991892087127173	1.00095345086511	1.00579841333107	0.951732078401354	0.999046549134887	0.986281271374388	1.02303804912831	1.03695230406184	1.06019162323661	0.990459408443067	0.961271991991117	1.03104873622807	1.04773676475612	0.981841209159825
Gene69712	1.04263792091706	1.42987886002145	0.85528574750636	0.939254147849591	1.19920551913909	1.03162694002476	0.862141360183421	0.903414180976889	1.35933196761166	0.91839255024075	0.968373059975242	0.925781138933131	1.26584434690422	1.10006445778153
Gene1024	0.871922321983083	0.953257788552722	1.18466863904353	1.85334931201642	0.901314227628692	1.04674221144728	1.08959470012984	0.838954196383096	0.82565331557449	1.37485552745267	1.15182872850553	0.878303858724778	1.82735944275987	0.887819658919903
Gene1734	1.41412660173753	1.38115441999999	0.712236061647531	1.04109650323203	1.3398305024866	0.796869424929133	0.733436105442902	0.787542737265268	0.958903496767967	0.909357463807823	1.24800486756056	0.751655145116071	1.08090693077756	1.12592199744966
LZX-CL11526.Contig2-All-g	1.1542446701325	0.904019015565363	1.02822507317847	0.711872672066708	0.871650278086028	0.871366457773212	1.03802090321844	0.958990985920543	0.754399359165182	1.01350990580896	1.20031122041186	0.986490094191037	1.16610527764295	1.06300146862185
LZX-CL3334.Contig3-All-g	2.10477191653912	0.988526632315283	1.04034261094574	1.41711996034406	0.997050055654109	0.986804001591276	0.989821150804737	1.00273576672795	0.997264233272053	1.07960947534744	0.980671210116873	1.00598795458757	1.03497951062265	0.971031066477554
Gene13349	1.89910209066505	1.21528013789674	1.05016049877305	0.93680714073669	0.979310048629494	0.873523028318051	0.996582069645587	0.751349009419473	1.42066527207971	1.2029610166937	1.06630495084274	0.923262582405886	0.901786482384627	1.00341793035441
Gene11182	1.0332307114334	1.02439328813566	1.2609520739359	0.987961943233836	1.06272216729105	0.905699434158319	1.16619630924059	0.925665565008222	0.727040534719115	1.35817986875516	0.940206922930253	1.01203805676616	0.876059327752088	0.948416387847551
Gene40963	1.13805547262725	0.9182136363382	0.845028809631083	0.976807922929433	1.02319207707057	0.950410408938908	1.12874053908783	0.843466932562772	0.760290176266814	1.05561646974269	1.03221110362045	0.742421272446959	1.34771284629965	1.0377204594978
Gene4448	0.98390240512352	1.31409470578919	0.955739346013269	0.94408355364731	1.37443269250055	1.00462556777256	0.995374432227444	0.977623747286389	1.10399980036826	0.976467820472268	1.42329221489364	0.959874579690425	1.00540949595875	2.09147158322825
Gene52706	0.967881054351305	0.977627709298371	0.950310893020766	1.04346570564285	1.02237229070163	1.23031347006566	1.68286311852376	0.964388536942382	0.933896307081623	0.97037534269335	1.03881729799095	0.959875332222545	2.18199635595337	1.11988737431338
Gene14235	0.982149119630414	0.961612625292414	1.11127137609101	0.958844338009708	1.04951681590013	1.07201676489449	1.20969079702312	0.956183922293682	0.963726704787189	1.16133890671882	1.02917426893649	1.01785088036959	0.928346258222905	0.913225114517395
Gene5444	1.00795412222374	0.997311418971699	0.982583669483114	1.0026885810283	0.968707763104067	0.961283886455296	1.43648792410027	1.00386559431837	0.959328586719271	1.17296141247612	1.07113342683478	0.908931434468344	1.06269310788985	0.836464739352435
Gene9088	0.60549387057448	0.937131167815478	0.845617724764254	1.09135433942867	0.937105480028686	1.1911058972659	1.49285726078702	1.02948266163785	0.980240041354696	0.932574913545161	1.0197599586453	0.741015419102013	1.68464727710995	1.68721710160733
Gene8148	0.986689361147004	1.06379662646534	1.43435844707443	0.468799372035834	0.768562534269039	0.681431726177893	0.886384315338219	1.23141114343508	0.980639030858566	1.04763168161678	1.15535997723746	1.63472732953594	0.678845061194776	1.013310638853
Gene16371	0.999901070977788	1.00009892902221	0.93608771234641	0.903816285336726	1.14927218923097	0.946002614039546	1.06288565722619	1.1609067944042	1.09860437951866	0.990943308413333	0.8836851640596	0.921843530920247	1.08416372092986	1.33121867402324
Gene1100	1.00174243372262	0.998257566277376	0.963028593144278	0.991385013291742	1.01398186114936	1.01200601695455	1.0179535880819	1.0114526538432	1.19837022547282	0.973539204812324	0.968220071570691	0.962522012927557	0.94934621031628	1.01162993997468
LZX-CL2221.Contig3-All-g	0.995932852734825	1.02492863399057	0.992094392557295	1.14089225232546	1.01275649387516	1.03248448164485	0.999509034843274	0.992094392557295	1.0188966016465	1.00049096515673	1.01181812633632	0.992094392557295	0.992094392557295	0.992094392557295
Gene16159	1.31746271362936	1.16902819472403	0.913380750387712	1.04434867034111	1.21800206380855	0.82268751659541	0.982551917525702	0.791088805234859	0.842917499708385	1.0174480824743	1.27537798514051	0.848967508723084	1.14764037537073	0.723970084471393
Gene10641	1.92251741317452	0.995584974515671	0.998443709697818	1.18724884686305	1.00155629030218	0.987958658414482	0.993360445361232	0.985420217158176	1.01662846882529	1.89751471205594	0.993237715855323	1.08126234785863	1.06847854303511	0.964439963554015
Gene27308	1.11585244947444	0.916857467714976	1.09936743527901	0.852061593212999	1.00184178900452	0.929059139951093	1.1384896400264	0.824065249361846	0.726865089257876	0.998158210995484	1.07073765282305	1.02590301581584	1.10183267146657	0.646369284464349
Gene27307	1.21480688299606	1.01547360436072	0.92372521288741	1.02872903550979	1.09021107147834	0.964924720475414	1.12133568118854	0.88241558203875	0.867268705863804	0.984526395639277	1.11663161111376	0.860141352597663	1.21163541682044	0.802067693640989
Gene3563	1.80493886769553	1.53011867174154	1.05213081416258	1.00344509106308	0.996554908936915	0.915707648482841	0.706282220892017	0.516846248871842	1.12608648931467	1.28136321720636	1.32108727725471	0.984136799539454	0.872851770760254	0.613130444561627
Gene16202	0.98942791385804	1.05515029108111	0.985604609254082	0.950125422878267	1.16060688049062	1.08686789504332	1.04331823515456	1.01057208614196	0.942117793444841	0.973816372539995	0.955116325030952	0.969512248487867	1.09272337983686	1.17418941987637
Gene16258	0.858614827357716	14.0317560617935	0.919656767501977	1.28873932988178	1.09609358000085	0.955565875881128	0.834684020650234	0.987059143211787	1.12080701431417	0.819767646089682	14.7374044670628	1.01294085678821	0.80165400277101	1.3232104830712
Gene19125	0.718018679591538	1.0850393426616	1.87602614827683	0.254859589842946	0.918876137737795	0.777962966881596	0.520787268386092	1.12106751944269	1.59854683119659	1.0811238622622	0.802938983858659	2.94505869499194	0.41449458576679	1.29748076308956
LZX-CL6708.Contig2-All-g	1.04898884306538	0.840594455218958	1.66415388141718	0.454777445442533	0.969815048982017	0.703417715200496	0.763112632553121	1.03018495101798	1.10004168217144	1.79849237289975	0.957662973387581	2.21060755683618	0.599309952114331	1.11688986092432
Gene19019	1.34913284202872	1.00038963578789	1.18323222017575	1.12725509721828	0.99961036421211	1.12202421374917	0.981734127770095	0.884960400760385	0.901861965218787	1.01959318017419	1.08629012032119	0.952051960108151	0.913029907735274	0.84286070269702
LZX-CL5575.Contig2-All-g	0.98357319976524	0.995904150449932	0.959657706940812	1.00409584955007	1.40095497105584	0.970714247500427	1.05080547881845	0.936193540426163	0.884488245845557	1.02277153727681	1.09409404092029	0.952807835723371	1.41685348219681	1.03946745056649
LZX-CL7287.Contig1-All-g	1.01367855860648	1.01370972557532	0.96840819095379	1.00216605978501	0.985302710573125	0.967753010619029	1.00326192736004	0.997833940214993	0.946277219493511	1.0325585866318	0.965090066434755	0.985848149116412	1.02505597857577	1.00835960195881
LZX-CL12545.Contig8-All-g	1.0025432172794	0.991156320673728	1.01655217736716	0.985785542095918	1.02275949541081	1.26385779252734	1.01115864485448	0.981009821720688	0.970460615650361	1.24485149039858	0.980095096002373	0.9974567827206	1.58882583688331	0.970460615650361
Gene14976	0.997526305115637	1.00469265421565	0.863597205633084	0.724666131543065	1.10539192599307	0.967730726886159	0.980222590604726	0.888633357355079	1.08372485755039	1.01144942293121	1.00247369488436	0.88139537872706	1.04628656769842	1.37791548828257
Gene25913	1.04826183307591	1.06210087755924	0.954712442981634	1.00433248663433	1.03304436803686	0.954095229328689	1.00132592490437	0.907043216433494	0.953946729107397	0.954936905484891	1.06711765180945	0.926371520617162	1.01479184601737	0.998674075095627
Gene22255	1.0764397420315	0.973265570329485	0.964978954381414	1.01783580088787	1.069210261553	0.991992250450987	1.00800774954901	0.882093229874562	0.882093229874562	1.06843400994228	1.02115246624396	0.901521616528165	1.16746378281357	0.9399646951693
Gene32167	1.06043609957502	1.01407806033967	1.00012177219604	1.0262049966497	1.04497826122393	0.992325877387307	1.00978593265349	0.991044354318227	0.980387242751086	0.980387242751086	0.999878227803962	0.980387242751086	1.14505083046762	0.980387242751086
Gene69	5.37629768616898	0.944243447671322	1.40681138527779	2.11839184835567	0.947724957805818	1.0388021768365	0.952898466223071	0.961197823163496	0.922518586419885	2.08566246187116	0.923971198775352	1.39307430006814	1.15086549096969	0.875161201114857
Gene17853	1.05121042361288	1.08543372735651	0.932280103483907	1.0229826149363	1.03902059725558	0.956790539787664	1.00617383107079	0.993826168929213	0.95780819226006	0.959801732945309	1.01072263728151	0.946636222364482	0.946298040178177	1.02856983336255
LZX-Unigene25567-All-g	1.14470685401425	1.03874577147719	0.938765845754685	1.0399332689629	1.0237154249938	0.976284575006203	1.20721354609708	0.867675802866284	0.928121210627171	0.953031895545124	1.27196246071441	0.967441602224387	0.893919700316769	1.1948074524043
Gene2264	1.09942854329864	1.01695782142127	0.77995613034515	0.709247741704389	1.31967227855202	0.845906461610978	0.861244868396695	1.06298649596405	1.02606832775788	1.17343568960064	0.983042178578735	0.782136163471854	0.788931977048632	1.17072487482432
Gene9825	1.30162711759325	1.54950845355522	0.988863360540637	0.843830121796381	0.985284990787218	0.616834824119431	0.603622412685299	1.2198451126208	1.18069504678202	0.883685797602391	1.55217073738292	1.01113663945936	0.682946036249427	1.32033839446826
LZX-Unigene841-All-g	1.19029329212009	1.10963858450456	1.02549798223052	0.815546586268761	0.974502017769477	0.76729204702916	0.836247930624985	0.81609255332317	1.09606015582399	1.2792100022729	1.41454395458259	1.13381174611632	0.786556798635415	0.758901315257363
Gene435	1.11251813824825	1.14665824899726	0.954056300273888	0.789216542768873	1.10357672168977	0.877753320586245	1.17634154701691	0.99337320561071	1.11179310656185	0.905381678172032	0.984939522325398	1.00662679438929	1.04742180045978	0.941876364768182
LZX-Unigene17009-All-g	1.0252097541499	1.04410100286945	0.979416355093183	0.926391368551476	1.11958684995839	0.953405982413783	0.962507992530941	1.0761326881426	1.02087170270435	0.965786404705594	1.02058364490682	0.978614005531772	0.892812082271505	1.36234246832645
Gene14980	1.27971206321119	1.0108980479104	1.12043368461122	0.989101952089603	1.14078306158138	1.03336801815366	1.21897438124494	0.961883726250677	0.951259427633436	0.987823396913751	1.06166643791433	0.925988514274672	0.983104764106365	0.77272314706022
Gene2726	1.26831323621551	1.06953627134682	0.913081369788396	1.0136365581017	1.22985616990731	0.791146804453503	1.07366898832075	0.986363441898301	0.914573257544329	1.03532324306376	1.14472461369179	0.898286584186566	0.888583006435318	0.886280372729004
LZX-CL6428.Contig4-All-g	1.01796401353831	1.02267822540026	0.997392942478438	0.98561472176069	1.02419554843471	0.981213119551473	0.987878252429925	1.02634461476805	0.999609649601109	0.973314786321657	1.04147639931995	1.00039035039889	0.973314786321657	1.03717102166027
LZX-Unigene7872-All-g	1.01178803187438	0.889978846365422	1.08650930596655	1.02628289149449	1.04417895970126	0.974945212250702	0.884178901686798	1.14705090266483	0.84859166822385	1.03762222588413	0.895919814499025	0.988211968125621	1.13517978917494	0.84859166822385
Gene12570	1.18054234550228	1.21327268071476	1.37381638749819	0.485165756318674	0.794088895980095	0.782041484786607	0.723738805164561	1.1103880756517	0.866876634086065	1.38949667822673	1.15048285096504	1.5738806162214	0.472725455723792	0.889611924348299
Gene10678	1.09222716832791	0.996429912791884	1.00357008720812	0.923102219895936	1.06043601592738	0.824219353649161	1.02397087421052	0.830634748530493	0.893539312022617	1.18552234906279	1.07130391011426	0.909297225156526	0.943609593744725	1.0226779671908
Gene19164	0.775251639474299	3.07044440097037	0.776012186284578	0.917814727588012	1.94936769104039	1.06529681501889	0.934703184981108	1.20234200590111	1.08636108194609	0.781387986999538	1.12042404871753	0.789732226344796	0.800202953856842	2.2235181448313
LZX-CL12237.Contig72-All-g	1.56129312720345	1.06100938310066	0.832928898970334	0.994082411957994	1.27739202270117	0.968006364533381	0.964280890883823	0.832431517475789	0.963453839546136	1.00591758804201	1.32600825379951	0.923078499804813	1.56159141438896	1.56283903757551
Gene10294	1.13886369239005	1.04815714827759	0.984219874660249	1.00273769765516	1.17769021791533	0.943968411454372	0.94784182402012	0.98547605933992	1.02981614562101	1.04205102732025	0.997262302344842	0.921962172508989	1.27932409064323	0.964280910686411
Gene2273	1.11644743380151	0.98147371152764	1.3060795389734	0.880713066046936	0.922598743020535	0.933124186291178	1.05342685341437	0.694399262695531	0.907755602823498	1.39368260612467	0.993138465183084	1.19728466164952	1.09735208760102	1.00686153481692
Gene9384	1.0222966331175	1.97546348046491	0.961383523124182	0.973665857762731	1.05922044411293	1.04227170244637	1.05733125158868	0.970335286435434	0.984789795390046	1.03077913630362	0.979915769621124	1.01342504669763	0.986574953302366	0.910753581409308
LZX-Unigene6585-All-g	0.994113285024221	0.990013090548248	1.07143181995902	1.43112056287169	0.908996579564576	0.793588410555057	1.12805064697723	0.561591789281892	0.613110790472563	1.05148061707614	1.12330212398939	1.00588671497578	1.08446083602332	0.766046746121331
Gene23139	1.00307940555832	1.00478177614873	0.997679714466195	1.03844595012166	1.02281080511583	1.01241846919651	0.993908360450554	0.993908360450554	0.993908360450554	1.0023202855338	0.993908360450554	0.993908360450554	1.03510118629453	0.993908360450554
Gene16364	1.64441756386848	1.29076709373103	0.831662025040537	1.06209582592975	0.982143336137525	0.716853385929562	0.785329376722755	0.935620335945531	1.05225653415355	1.01785666386248	1.43855224615852	0.917613907626088	0.960038826439857	1.39473643014503
Gene13676	1.11001058537507	1.07666135006117	1.09908967189181	0.833380133118119	0.993807543409078	0.762096583072916	1.00619245659092	0.79848338335337	0.88620148074404	1.24620676701653	1.29227113712669	1.20364819230586	0.986277537121182	0.552675655665115
Gene4445	1.16322214605822	1.03237783196964	1.01404054306483	1.04925850583018	0.966688837939906	0.938079743752259	1.02335255236092	0.937609737313215	1.26788112991053	1.18900448989449	0.890603019131903	0.982631094593156	0.98595945693517	0.956463434090858
Gene19487	1.19490095468883	0.965552457443058	1.12720036184327	1.05560131783679	0.980773182582228	0.956923975268535	0.969619871459085	0.984176521492921	0.97880625851584	1.06169763528008	1.39934919886814	1.07652585415865	1.01582347850708	0.95305863117449
Gene8742	1.19687836347729	1.2003693336132	0.932599792003944	1.00418667589029	1.11192791291425	0.995813324109713	0.973414623742834	0.981325562431874	1.02680384922668	0.94431610760466	1.14559179614397	1.01845091511503	0.842738603073659	0.987001522555487
Gene1500	1.01433019727731	1.2805135956897	1.00037416219261	0.912085900689872	1.03845975844978	0.955777450332433	0.999625837807392	0.848904768282539	0.896490811003803	1.29030979840051	1.18629517475455	0.922691508360494	0.897241919231016	1.17384688645122
Gene29848	1.04885755436158	1.01448468268247	0.969358361639474	1.09732042342946	1.01025455138802	1.01328483107377	0.986393248529215	0.96396238182989	0.979358652088184	0.977897802039563	1.06642609962158	1.00688141741944	0.993118582580561	0.953596493961275
LZX-CL9808.Contig1-All-g	2.59468039588201	0.909566789237502	0.998086619160033	1.10114278929105	1.03648648970519	1.06482022496692	0.856864231372095	0.966550347238707	0.825227929280898	1.25800172422477	1.00191338083997	1.10681031466556	0.996156416723442	0.863920084708312
Gene11265	1.21095852052208	1.03978725134908	0.913839160872496	0.888292014029371	1.08066241336329	1.47343410903031	1.0177743024668	0.801181886951581	0.838919699711388	0.81953554081684	0.929738313874129	0.985775908793977	1.18676895443442	1.01422409120602
Gene42772	0.953006482049656	2.52614527769768	0.985863147457317	1.02312596224511	0.958445927150579	0.994262207532702	0.954006631530912	1.72593778838667	2.98297348757264	0.971939053419304	1.08409836206524	1.0057377924673	0.978898701584994	5.35479957085845
Gene14837	1.07595921856321	0.996785012400636	0.860995260552629	0.900449941873691	0.997278441419001	1.00844597046524	1.002721558581	0.932257082786393	0.919589047869052	1.35809513485447	1.21636081344253	0.826972683296133	1.06721199846113	1.15258730688503
Gene14151	1.23503919474314	1.08432256084454	1.0432443851304	0.94916411975665	0.956755614869602	0.842659829996086	1.23729819423923	0.955484241083346	1.14096509395759	1.25401086464629	0.928385993934975	0.915232388767994	1.14952903482422	0.778200479300729
Gene2204	1.00717181521986	0.993245681818742	1.65253437105735	0.997133579121957	0.996207892148365	1.01016573803786	1.00286642087804	0.983828694111062	0.983828694111062	1.30177189209338	8.61296402679181	1.0432689246248	0.983828694111062	0.983828694111062
Gene34035	1.00383775840203	0.993176129989741	1.64187159226824	0.996029205298819	1.00155474618407	0.998445253815928	1.00552111892609	0.986432997196197	0.986432997196197	1.29573274586307	6.48886606557572	1.03214160222198	0.986432997196197	0.986432997196197
Gene20833	6.15851016854105	0.978894571171895	0.932120634914682	2.74739180003475	1.44863035937811	1.02033617430706	0.979663825692944	0.957850896037809	0.92515431237067	1.77937701851419	0.927716035229289	1.17836480820083	1.25797138168798	0.900818006527794
Gene17590	1.33270884699265	1.11982963809122	1.04763190887856	0.941454023086587	1.01929392372447	0.927945834807589	0.726665261194159	0.849014472317342	0.828589239274262	1.03450075527039	1.34381393119844	0.980706076275531	0.884616252602988	1.25977952101506
LZX-CL12127.Contig2-All-g	1.0829693225175	1.27971889949602	2.23343816952206	0.527491564373385	0.777919640344448	0.673921934662233	0.777227997529899	0.881669083703801	1.10122041230001	1.57816340686108	1.22011633806724	1.97566906864064	0.553388793743046	0.917030677482499
LZX-Unigene51429-All-g	1.00395016147665	0.987864072374087	1.05954448517306	0.965495669857493	0.960861970797862	0.96600987834233	1.00566303378143	1.01044209121725	0.984121366459503	0.990853128871945	1.00205178719603	1.05254933402584	0.997948212803969	1.08471050701422
Gene6741	1.03804803185434	1.0443835531942	0.964252164237572	1.0579482318782	1.04671230449416	0.938764370020243	1.09925479376501	0.906602650972303	0.993380601462841	1.00661939853716	0.906240068077484	0.853967711786398	1.11476757704774	0.986461943979505
Gene5080	1.01433468294204	1.40948832215529	0.964346908606648	0.92666642246265	1.24288264381609	1.14216850033405	0.837367137463578	1.15334006385676	0.88132836400882	0.985665317057963	0.863444716219147	0.873375976932216	1.1643553759341	2.44850840041542
LZX-Unigene13878-All-g	1.23057466864777	0.975536939640037	2.18808808375659	1.04265814714422	0.975710425284023	0.943589543108179	0.925294467131094	0.876992012244889	0.924448467787486	10.735795340737	1.16072511789791	1.15406221902563	1.02428957471598	0.876992012244889
LZX-CL12748.Contig3-All-g	1.18752716729549	1.2558399980227	0.988967357190522	1.01103264280948	0.9784560334183	0.716764951504945	1.19583838362622	0.704991468485365	0.929547926119328	1.05288280599467	1.35456524478158	0.777542729939999	1.2911790211284	0.8673415285638
Gene19063	3.26222864854094	0.78382418928745	0.390193159851712	1.15737445899002	1.03455736001503	0.666573490804676	1.13697731355782	0.965442639984965	2.26269077065149	0.534931961571392	0.675319850225625	0.413292177021395	1.31906863042619	1.13456985134849
Gene5753	1.01557415433623	0.984495261851681	3.99148431438532	1.11153092395841	1.01838264934947	0.982044836520597	1.00555673678585	0.958185277565772	0.96311986878539	1.0640707475233	0.961899960336318	0.994443263214147	1.05540278526388	0.937784873988629
Gene62361	0.353215559530987	1.80634364542289	0.87623511656439	0.330231802026759	0.483778238597966	1.12376488343561	5.70097260249794	1.18449087204544	2.96615124933544	0.766588036834946	5.86112101846513	0.825399704085802	0.57121200820682	7.21039312151175
Gene15710	1.4407208814906	0.955017199873011	0.832518385874941	1.02967416888242	2.16426995531546	1.05433821087139	0.888691113703123	1.40196926707803	0.970325831117582	0.829779826883916	0.917879878497617	0.798678911780934	1.41953477222575	4.58448055647495
Gene12378	1.09747188238702	0.99166819975479	0.941325881175042	0.978016445516818	1.00833180024521	1.08960079511898	1.03710588313863	0.935472912552765	0.947288940944423	1.03957010972672	1.01480185820104	0.878049670710748	1.1137792664171	0.976472315091372
LZX-CL8366.Contig3-All-g	1.00110583778502	0.998428364954298	1.92350207721958	1.00370559251505	1.0003755359195	0.992208965507614	0.999624464080503	0.992208965507614	0.992208965507614	1.23093604906662	1.86745778985659	1.00597965246734	0.992208965507614	0.992208965507614
LZX-CL9864.Contig1-All-g	7.44536630230795	2.07757253391813	0.764158152971113	2.63023400525319	5.75066435877982	0.80967557764322	0.774248036521907	0.747636186412557	3.47171468367956	0.992898367846891	2.27996112877274	0.925116958580275	1.00710163215311	0.814524532316175
Gene9119	0.985562958647936	1.0047821933663	0.983515876962877	1.44566023225671	1.01161127948853	1.00899862614618	0.995217806633697	0.994523533930759	1.09456585035911	0.9815873898891	0.983012624734212	0.97334946464147	1.91485015792226	1.03720797511962
Gene55895	1.01739950427974	1.01943882212612	0.958071746865475	0.997007689087829	1.00977021054591	0.959642097834426	0.993285751631499	1.00299231091217	1.03297970819907	1.06482764984725	0.968974765298775	0.970795289280821	0.970448476359841	1.05481992483936
Gene1712	0.976526731827316	1.00089404035619	1.28351970246714	0.906483477312141	0.92209919980087	0.999105959643815	1.21483655055021	0.911190829218771	0.703003775176368	1.15495980939946	1.24758435165953	1.12774294774464	0.844393718844443	1.04438334384379
Gene11046	1.32492927863871	0.915334897805541	1.12994369415959	0.528374725842837	0.890808029011822	0.403814989054745	0.357238768281706	1.1109542863983	1.50417857463873	1.02669213486331	0.973307865136686	1.21282490485266	0.49594730275348	1.0839323842387
Gene16133	1.01577641367658	0.984223586323423	0.840029420272108	0.899139302118835	1.25470160275802	1.15804282330171	1.19420160560358	0.755878959381741	0.659743614591823	1.01852927344273	1.0432837880527	0.665149952236332	1.47639068845796	0.876235365026716
LZX-Unigene959-All-g	0.926502613232631	0.929569362594964	1.02263967471066	0.92188984917367	1.15487519461172	1.16700898057054	1.26445808229874	1.09747047222699	0.896251882997346	0.977360325289335	1.05802150734948	1.11268054331568	0.876475613601047	0.92883106303804
LZX-Unigene10088-All-g	1.16947500154381	0.986477836335865	1.00153073630913	0.743224250789465	0.998469263690869	0.823957873306004	0.899059095406844	0.883389676590871	1.0184392197199	0.988659384309517	1.10771694754073	1.22715112926053	1.23978516347679	1.17537577969523
Gene4767	1.01155192679509	0.969246476047416	0.985013137091331	1.17635092987539	0.97761072867699	0.966350290487676	0.999284533351708	1.01333581255196	0.902355300485475	1.05391544566673	1.04165004726269	0.940584104405317	1.0466045123241	1.00071546664829
Gene16164	1.02054471233814	0.943208811397147	1.00026860745107	0.895864387995443	1.12936504919917	0.926616965323116	1.41339586235703	0.876979100367807	0.691559445581464	1.17494555638358	1.11960069824635	0.868383465703462	0.999731392548929	1.03868698891852
Gene18167	1.02182307963577	1.00913278811134	1.00824561234113	0.995531088866106	1.00178549537146	0.975898328836025	0.993793383357888	0.993100104345167	0.998214504628536	1.02176873968529	0.981605670343171	1.03428879771094	1.01223935872145	0.971956340821046
Gene70437	1.00760405377472	1.00062552639397	0.999374473606031	1.01944592250901	1.01021405069093	1.0029463674949	1.0114498215017	0.996538859387269	1.02346113923805	0.996538859387269	0.996538859387269	0.996538859387269	0.996538859387269	0.996538859387269
LZX-Unigene56905-All-g	1.30196425658563	1.0010292822579	0.998970717742096	1.13345542511448	1.00377952546255	0.995585166565955	0.995585166565955	0.995585166565955	0.995585166565955	1.1716598772773	1.05697330696168	1.05121632684443	0.995585166565955	0.995585166565955
Gene2642	1.04725240354954	1.13745808340385	0.923111251715545	0.966410488356843	1.23035090603019	1.01284017158897	0.986193510296834	0.972542877551996	0.994381079380824	0.998787029970957	1.00121297002904	0.926737673290223	1.1313150306199	1.08310655103812
Gene28720	1.00853104048865	0.947331929119078	0.942743787577658	1.04338663112522	1.03287798749342	1.02055354767598	1.15154168841992	0.916725490055247	0.974052915927324	0.991468959511355	1.00941664900141	0.912435341790285	1.21422958533103	0.98037013462068
Gene70882	0.983986951047479	0.94732559004862	0.93632888374734	1.01635694123591	1.01751204977217	1.07412625162872	1.1773676940052	1.00926630555689	0.960880790045198	0.960545373058015	1.01953809095479	0.91215121043522	1.23289848541595	0.990733694443109
Gene29942	1.03028259451929	1.02546318080268	0.966488173981496	1.01202613218104	0.976595525466299	0.966529530444277	0.97597119323134	0.964046148761631	0.994577483826002	1.05107277016959	1.02869302528013	1.00956673863521	0.943520963328088	1.005422516174
LZX-CL1023.Contig11-All-g	0.715936366493537	1.24381927263321	1.46632604109802	0.431298471290899	1.14782465216049	0.541525270087757	0.491029507490951	0.794661190068905	1.22078714221814	1.37421282906665	1.05209935822814	1.90009055412638	0.578514739226418	0.947900641771864
LZX-CL884.Contig11-All-g	1	1	1	1	1	1	1	1	1	1	1	1	1	1
LZX-CL9056.Contig1-All-g	1.41960087282505	1.01608432013911	1.09188416793781	0.983915679860885	1.15130509900524	0.74768982151918	0.97687206983405	0.951923454885093	0.916577902152304	0.812561399914161	1.09393880386985	1.22272192065115	1.20370917550236	0.764223229018195
Gene20402	0.94192928738674	1.00726420397057	1.51518866610392	2.69888891005349	0.974723977924761	1.31961886944925	1.22951727284131	0.971126642033153	0.99273579602943	1.35667926302587	0.919066511593516	0.910516478367733	1.30299628826373	0.989323839826573
Gene20401	0.959621254256834	0.988166229310846	1.49481527647291	1.41549195447593	0.979520110156088	1.01183377068915	1.08948617011066	0.95022436833651	0.950807629659523	1.3536435078002	0.934207063064973	0.921864825839493	1.27400129868843	1.0210520781735
Gene12852	1.30640968625773	0.929538130716978	1.22300434748151	0.731534321515096	0.907197428097288	1.21341531044722	0.791521267287685	0.856045518067089	1.09408458280911	1.0801527927421	0.969646495880221	1.26598213926845	0.951838325524555	1.03035350411978
Gene12328	1.333027413028	1.25173758713433	0.974633940420171	0.810641670920642	0.971910391424986	0.890098182315265	1.02536605957983	0.756723504095708	1.28535888450986	1.02805480928861	1.30929469795963	0.842727390979826	1.31001850977566	0.913782608404849
Gene5688	0.996487278646727	1.01077860748311	0.995703524330642	0.997260034485442	0.999159112787622	0.995021706547256	0.991002472651721	1.01256056230405	1.01777518266721	1.00431035644776	1.00084088721238	1.00475641491752	0.991002472651721	1.05601914352133
Gene5591	1.00140927727827	1.00273368567184	1.07266779220854	1	1.01258267634539	1	1	1	1	1	1.34987040658622	1	1	1
LZX-Unigene46080-All-g	0.51515287079123	1.22315723451498	0.51055677735411	1.45871708336527	1.96157803435224	1.19611083977571	1.11671618750964	0.672877671471866	0.628364433028127	0.708572835407315	0.883283812490362	0.466159842452805	1.29774531377142	1.21511962884249
LZX-CL12589.Contig2-All-g	1.20805059637439	1.12655568915477	1.00380971936738	0.810455607512653	1.05988433935863	0.791778391686581	1.35837009831319	0.697810600524538	0.845974120989079	1.23355857863801	1.37298201956509	0.930971552369915	0.99619028063262	0.798305988675784
Gene1458	1.72089246636849	1.04241277327814	1.396917034302	0.6688852422433	1.15688419550188	0.765675276413469	0.905330061060014	0.709877707700436	0.841226733637647	1.75879109244589	1.20818651019424	1.25132103445337	0.957587226721863	0.947556023749486
Gene16614	1.20179792218933	1.10248692644288	0.956400197394087	1.1096544985686	1.25774103067566	0.953055694308015	1.16830673900604	0.942702840001298	0.844263719591705	1.00645853767766	0.924721228688013	0.993541462322342	1.18287704223569	0.919744151856392
LZX-Unigene10180-All-g	1.01153935572349	1.03092162269733	1.06410737498467	1.00884247989476	1	1	1	1	1	1.05124962590621	1	1.08418199027331	1	1
Gene69835	0.999777922980077	1.00022207701992	1.00454365710889	1.0263605081286	1.00707819479106	1.00290799651699	1.15564685389829	0.998856907191826	0.998856907191826	1.02431162476001	0.998856907191826	0.998856907191826	0.998856907191826	0.998856907191826
LZX-CL4631.Contig2-All-g	1.01280832115546	1.0223780834145	0.997507149732874	1.06065864127057	1.02398186005697	1.01684452959991	1.01493990057205	0.992638196664301	0.992638196664301	0.992638196664301	1.00249285026713	0.992638196664301	0.992638196664301	0.992638196664301
Gene19106	1.20291182810207	1.66686828482956	0.998098808247161	0.923903583452786	2.19745194783115	0.935942964195181	0.87476283492179	0.951771875219906	1.02484441558558	0.992544809163553	0.964984931042903	1.00190119175284	1.15249016890267	2.58977286565472
Gene2424	0.951381557970287	1.10573231479496	0.804346027476667	0.695261927824413	1.09542718541608	1.27588753627211	1.4571241366712	0.848729046910328	0.916052925078274	0.942675813811059	1.04861844202971	0.736982641204078	1.25830169856411	1.07889181989723
LZX-CL6848.Contig3-All-g	0.982426535316593	1.0139881589228	0.927576181543043	0.960309381916942	1.09859610177962	0.957225302658653	1.01798554112959	0.9860118410772	1.07601923137771	0.937067261057558	1.0488878360166	0.97713159107336	1.017944937852	1.10436777499375
Gene2531	0.999765359996182	1.00000531810966	1.00306374022129	0.999994681890338	1.0063626007098	0.998600460977023	0.994566771265085	1.02703992526658	1.02143577360659	1.00298426879612	1.00444057125448	0.994566771265085	0.994566771265085	0.994566771265085
Gene1681	1.51158198869339	1.21975390029677	0.826660290547636	0.92799564857173	1.3320971245841	0.827825449641146	1.2665570077886	0.885330882816407	0.897878092179449	1.07200435142827	1.19017263735492	0.831919899837196	1.7759931468582	0.774750275329459
Gene9714	1.1213344743564	0.977371021718524	0.939219514907813	1.0486414907674	1.29791899129369	1.13590695114013	1.11085005808987	0.873535931835228	0.779172660082302	0.914119795510401	0.89781676947619	1.02262897828148	1.40455049788089	0.852853378914959
Gene15049	1.04818992940334	0.881876372743022	1.08539660831228	1.96036013240896	0.949876081756779	1.30954767875376	0.75440375847608	0.7419631118503	0.692060077048492	1.24111983834417	1.07419817187066	0.951810070596661	2.28934517226569	0.624292368988901
LZX-CL12237.Contig66-All-g	1.050141673855	0.979535221147936	0.984720106901018	0.962275818833098	0.998746589208641	1.05635959101333	1.01901884332325	1.06637784809396	0.969839576782477	1.00125341079136	1.02336884675371	0.99869290113502	0.911130520891752	1.08380220480365
LZX-Unigene7128-All-g	0.996006983803936	1.00233722223381	0.98641752046238	1.31934764359433	1.0259451927322	1.01673625990347	1.01768846906594	1.0013532018991	0.995889212553994	0.986136314122766	0.998646798100901	0.996667007669371	1.13255949144447	0.969692215860296
Gene5943	1.52366156247875	10.0161885983742	0.984393909810647	1.66115355098198	1.0069632662508	0.993036733749204	0.965027685961059	0.971484642647355	4.73912366474536	0.983167270138647	3.03052407459042	0.963997081293282	0.990207318857869	1.29136809844823
Gene70895	1.0103699980191	0.977739815283364	0.991931225508239	1.03283966659163	1.00806877449176	1.07713235145174	1.12620922332525	0.979513679679885	0.963327972423383	0.981209380948808	1.02588302262427	0.972483330078665	0.913875641991526	1.15798692383421
Gene6255	1.11669761949533	1.12337560890651	0.98717214186284	1.00352559765016	0.966060429387885	0.974235593240118	1.01992464689221	1.00837818280717	1.16484753473176	1.05509205079855	0.959092890117146	0.99647440234984	0.931285126635517	0.931285126635517
Gene6301	0.809585649430911	0.960685891308285	0.611867594165975	0.375687766296643	1.03560225769507	1.16062497173611	1.82792085361957	0.725137889168442	1.16418546083018	0.964397742304925	1.0507662821985	0.607628497466694	1.22575154895786	1.54271933964345
Gene58653	2.33616818100533	0.70586430787786	0.731562355697504	0.779381915130097	0.766486388058355	1.73552303103558	4.12565776195088	0.436271660476844	1.40867775858497	0.78636123559149	1.70513507869678	1.21299290652066	3.48059898817411	0.787007093479339
LZX-Unigene22229-All-g	1.02478011195188	1.02395404645073	0.995144085776547	1.02469182049481	1.04061758527216	0.998749408106898	1.0012505918931	0.986033741225495	0.991111750203111	1.0075910450615	0.989856386631833	1.02692935813052	0.96504042528478	0.96504042528478
Gene5285	1.10190587737632	1.10367352839785	0.910986314247168	0.9805004569992	1.09352086617089	0.953711683169521	0.925407727059972	1.02079312826655	0.94736761067	1.0194995430008	0.970369210016189	0.965916201648092	1.12403508725011	1.05279516714145
Gene4713	0.979767941859313	1.00407058383953	1.03316615538847	0.959686738184233	0.995929416160466	0.953528607941032	0.949553434503735	0.994963593352241	1.03548468696128	1.11136012787736	1.03345039796914	1.01477462024298	1.05291104229873	0.926601852897892
LZX-CL6909.Contig4-All-g	1.00064446551232	1.02488053136727	0.997442811206139	1.9011426408434	1.05038104662436	1.04015350090285	0.985157990280428	0.97696210750537	1.06042242674923	0.999355534487678	0.991308801970841	0.993341207209335	1.17024783978452	0.966456428187197
Gene15230	1.1532261393781	0.976025243144802	1.104626241173	1.03195058894442	0.970780958381161	0.970669444736521	0.988722132256879	0.973322524816616	0.962855983442777	1.08974796175067	0.997238165658844	1.04391111647555	1.00276183434116	1.08994262807139
Gene1420	1.22807777973222	1.19966787786324	0.819155227582127	1.03809544334029	1.18856670361241	0.88254579883968	0.835902621455511	1.10370439411041	0.953974115169535	1.02056278721146	0.870252192079883	0.81830185128669	0.979437212788537	1.18900429317678
Gene48839	1.00090036712897	1.04838454085698	0.890487382670979	0.902329796235005	1.02831698787865	0.946148779613508	1.25068053444538	0.934686894284397	0.999099632871028	1.00402440089034	1.01413489222536	0.853825903466655	1.08020829599074	0.844251808619025
LZX-Unigene36042-All-g	1.04465841918161	1.00178881729828	1.00664172983802	0.967764664320193	1.04828443572321	0.872781372950378	0.946980545985159	0.924350075783112	0.859320023497772	1.00693665749788	1.20542971856297	1.21638535869705	0.998211182701718	0.89160986697154
LZX-CL11720.Contig1-All-g	1.2298942160141	0.992182756486409	3.48800212522753	1.18021790623391	1.0165567103637	0.990097213067909	1.01009136914705	0.977034062257628	0.966527609180118	1.01606178757862	0.985743052182882	0.993414368307318	1.00658563169268	0.966527609180118
Gene11223	1.04615367666636	0.985304198793348	1.03622286939589	0.919880833728595	1.00041549345426	1.0601366814578	1.39002536546001	0.739663722118227	0.975627105259327	1.18293971573723	1.06576688419502	0.886714666372082	0.999584506545737	0.876396445557579
Gene22278	1.05997861953647	1.09485958565258	1.07506733810539	0.987496231559974	1.01250376844003	0.949478596795794	1.02669812440074	0.91600717642562	0.941285637782367	1.1792371871902	1.22136002803684	0.904853666913801	0.846934894953468	0.851877836204603
Gene5737	0.899356038360995	2.59177704566154	0.90641189706342	1.1718239011746	16.8497269136198	1.00722297257718	0.912348053241505	24.326012274506	1.38839637523704	0.882027792737835	0.914831772851694	0.903083512377579	0.992777027422818	44.4397172073551
Gene2645	7.85192474049474	1.03982685903057	0.963600670577758	2.93137349464162	1.02921945127453	0.993402581903279	0.983382894452848	0.979091793024567	0.992154397036399	1.00659741809672	0.931237896131158	1.05454590473882	1.11535708277392	0.904237755240131
Gene14951	1.19730765430849	1.19809154366315	0.891296306883771	1.02215601264442	1.29372669444247	0.977843987355585	0.922049111113628	0.944372760404262	0.963608721285997	1.03835575346709	1.09854245702847	0.904184897582064	1.2969905244396	0.88792382189607
LZX-Unigene35902-All-g	1.21964525237299	0.959803757971161	0.758861992063858	1.04019624202884	1.21109219861999	0.900108505611892	0.922004189910779	1.05886341096952	0.712098471373862	1.0415855704361	0.843649725243556	0.863811267641909	1.10015545731359	1.4545737578643
Gene8034	1.13893119757744	1.00212967030944	0.997434960972765	0.87448524863316	1.06019343471009	0.997870329690562	1.09088046119277	0.741753861440197	0.741775637097238	1.11122606581052	1.15781628722435	0.879907140056724	0.954459765465277	1.22501394889388
LZX-CL1023.Contig9-All-g	1.08102725604763	0.924995213078839	1.19065360904702	0.5347262493875	1.0039290434091	1.01828451644061	1.00809829132239	0.773311451286079	0.945828458886059	0.982493937938179	0.976184039424891	1.23891306557036	2.61780913153573	0.996070956590898
Gene16662	0.957793707057209	0.936801844863266	1.0019925054625	0.900621651942175	0.97373218607392	1.0733048605827	1.02873039356333	1.0180753388398	1.02622600288731	1.01688277897941	0.995495432412057	0.90319970451059	1.06624457026278	0.998007494537499
Gene5425	1.1943744730416	1.23356149430398	0.896478544794269	0.972365019337998	1.17460333272054	0.718039768315796	0.967641536115377	0.830467679190681	0.915170569285749	1.28809931568796	1.40223063053486	1.027634980662	0.970995632173045	1.25471353924581
LZX-CL23.Contig35-All-g	1.00273960589278	1.01866448308732	0.9777007212338	0.997260394107224	1.02798535467765	1.00819081756318	1.0725287328514	0.970332901462614	0.970332901462614	1.01169772329869	1.05384143931096	0.991704795219251	0.970332901462614	0.970332901462614
Gene17534	1.13802315704754	1.16750554642203	0.995223692683876	0.97232321610623	1.11369049499213	0.935169885066278	1.11397604960415	0.96681340707357	0.871471796822215	0.978987272983822	1.00477630731612	0.99162558232416	1.26749254122754	1.29419912788307
LZX-Unigene25529-All-g	1.243669966176	0.965695155263704	0.841631581962264	0.605194673807021	1.00477849129165	0.995221508708349	1.31421315545768	0.738923149854741	1.08556532274458	1.21898315406805	1.24255778071212	0.95206780254644	1.11933145442954	0.974988751271804
LZX-Unigene40689-All-g	1.08581782166206	0.991598138545815	1.15143690584795	0.863953131960405	1.01824054541585	0.90481670666281	0.970724384192448	0.953516298871949	1.00840186145418	1.07921097537479	0.941291218405467	1.49695530501171	1.13659479575474	0.989038359609192
Gene15493	1.03997460615046	0.9931519301467	1.62676745291242	0.842134186514985	0.896316544817515	1.01613677869236	1.13560459863584	0.811653150671693	0.984571677721298	1.15335670564389	1.0068480698533	1.1580770437686	0.728789652133069	0.934831272804113
Gene32124	1.0020696852777	1.00748227998121	2.18501995346638	1.02979261075223	1.00614397582056	1.0060284000248	1.00538857309521	0.997930314722303	0.997930314722303	0.997930314722303	0.997930314722303	0.997930314722303	0.997930314722303	0.997930314722303
Gene9051	1.07933595306369	1.29962048249163	1.34028638966945	0.838975856882223	0.99120057131085	0.94288306359261	0.989627153988382	0.698576860191213	1.00879942868915	1.34571999830462	1.21577171719757	1.2330001924649	0.970798428587415	0.733677350455747
Gene7914	0.999910478670313	1.04708856872884	1.0025207429172	1.00166175239861	1.00008952132969	0.984658982566697	0.999902322236822	0.99384496092156	0.966656402211303	1.00927827373869	1.00519097040112	0.966656402211303	0.966656402211303	1.2187168881536
Gene9082	1.00731044629953	0.992689553700471	0.979436368572151	1.06649671816727	0.976657326514898	1.25499708287799	1.05904352390737	1.04055046943284	1.02950694697776	1.0370983140286	0.976657326514898	0.976657326514898	0.976657326514898	0.976657326514898
Gene2280	1.30483457049443	1.52079348571299	0.964434016570167	1.05801713901811	1.29483765973249	0.717193493417197	0.942083581249783	0.802388568071293	1.10407301733027	0.976807650224287	1.63100197198938	1.02319234977571	0.828005872510649	0.846140226172783
Gene9441	1.86210260024718	0.992608348271254	1.1633490485668	1.29050729387555	0.98739114610523	0.992397071985681	0.968772719167205	0.968772719167205	0.968772719167205	1.8993174297872	1.00739165172875	1.12816662161959	1.0494242566623	0.968772719167205
Gene19261	1.00298939418298	1.06710884561082	0.917535082571841	0.850907268042273	1.17202009104391	0.862263641133258	0.99830219129261	0.955968864866369	0.850460317825857	1.10849401335212	1.00169780870739	0.858576271401875	1.04923013911895	1.20101689757311
Gene10506	0.559535131624257	1.07005927459441	1.19882234345837	0.654402943449545	0.929940725405588	1.09601207653394	1.6074497020439	1.21225767461301	1.0707410193509	0.851641476148751	0.796141319304581	0.749526221400373	1.40315549429636	0.926980725578125
LZX-Unigene46484-All-g	1.00097800500716	0.979795722180283	1.03153397041815	0.805436066640174	0.948650208333118	0.946682370882116	0.943771487315457	0.999021994992845	1.13475457920519	1.04891742745033	1.16352439157211	1.05695440788339	0.823024624320194	1.0447596974921
LZX-CL7997.Contig1-All-g	1.0152612633056	1.00666128795832	1.02496631259137	0.955068459184742	0.964266470955897	1.03081087017014	1.1431922012835	0.961213566744768	0.903961697953722	1.2171806538455	0.993338712041679	0.966468856093511	0.950781616617838	1.30138037742661
Gene9241	0.981323461278912	2.75372157259808	0.990541429105527	1.05279816034518	1.08732482342173	0.9894452860277	0.984847184183715	1.00945857089447	1.56556186483473	0.977541307675834	2.37202571770559	0.977541307675834	0.977541307675834	1.07954130846975
LZX-Unigene18483-All-g	1.05155328548589	1.01113644556739	0.923930137688258	0.988863554432611	1.02523678965956	0.986772826703558	1.09605804180944	0.90951342649012	0.895093891154667	1.0349816618061	1.04287507845187	0.871548328644764	1.52007821679215	0.986583343874244
Gene2875	0.983637341840717	1.02967684755698	0.941094502074906	1.02585995531177	1.03351577911514	1.05213142492798	1.01636265815928	0.97831376828057	0.95808414027701	0.924314198595881	1.0164422331298	0.972523404729321	1.10721641485158	0.968531243355833
Gene10782	0.923157031588986	1.18361903265775	0.944242334493675	0.786690122879601	1.25673832748109	1.34423440493782	1.58141742248452	1.11427431443242	0.839850584030136	0.834666835850028	1.01460217365259	0.777342310600344	0.985397826347407	1.80068232887596
LZX-Unigene5394-All-g	1.05968364550521	1.20853660208622	0.924332379721285	0.985808810318479	1.22901370104697	0.952596794326002	1.01283345864846	0.995937787784137	1.00406221221586	0.902767834577381	1.13688522039788	0.892551536752117	0.880333548269059	1.78866830032159
Gene32227	0.995316334702784	1.00583748642244	0.998676065720306	1.01495765936054	3.34562896798399	1.00031809760887	0.999681902391129	1.00305221480285	1.04596022533548	0.992265977724516	0.992265977724516	0.992265977724516	1.5247276945386	0.992265977724516
Gene70	1.20165128387409	0.829007765622298	0.874058269170296	0.87925176405406	1.18314251763359	1.11198685546701	1.06719383730948	0.981149774503653	0.852059589741861	1.0488492341353	0.855966743053521	0.887284232566473	1.01885022549635	1.10522454971898
LZX-CL7886.Contig3-All-g	0.984346552183677	0.990291018738131	1.00184558619502	1.02082002975817	1.00111017440184	1.05308958964197	1.00430098958724	0.982233058972417	0.982233058972417	0.998889825598165	1.02306083339016	1.05913028634391	0.982233058972417	0.982233058972417
Gene10805	2.92666554439487	0.874835097610906	7.09111379202568	1.40250060428248	0.820165955740886	0.829637987787183	0.795458437763937	0.817234351884725	1.0116277817568	22.2019295387233	1.1996469405431	3.89780631746277	0.988372218243197	0.850797729228613
Gene5371	1.78533834945163	1.02247622630503	1.00541193467445	1.04385273707596	1.48934346528148	0.773527457449941	0.726539612475699	0.878035058880312	0.742918508954047	0.875224436601028	1.11948294679517	0.887207983390543	1.00694446765687	0.994588065325551
Gene10927	1.05661946671209	0.983502326389718	1.04109923705495	0.974249833633471	0.988826733668032	0.9583169387435	0.936132424627872	1.03329039172452	0.972241720830151	1.01117326633197	1.02986112860453	1.013113501186	0.922331804151225	1.2962971372972
Gene2536	1.034887734647	1.01539548620303	1.05043973597321	0.976278033527387	1.02610493631336	0.962921265273733	0.984604513796967	0.969113698959126	0.958948526904186	1.21882437651641	0.948272682785681	1.05071136038091	0.958363209263877	1.13082579752768
Gene5640	1.01615349106599	1.03971459361956	0.988161727222228	1.00846786905424	1.02222155766948	0.937931738979049	1.05403496712286	1.05630129759794	0.954761598423214	0.991532130945759	1.05675540037929	0.933773105588194	0.954178836376903	0.861269707452715
Gene15501	1.02183373336936	1.00799151274141	0.961314197739429	0.992008487258588	1.06041577198606	0.92740982217475	0.946356158581231	1.03794072336708	0.883836323122346	0.889882097903307	0.912178318252979	1.01996777100585	1.13899981865541	1.06610658285912
LZX-Unigene1099-All-g	1.04080728361363	1.04995433339218	1.09213511107097	0.789633198501347	0.944037526400555	0.840186552803635	1.17788417435265	0.767472374287406	0.818646971085391	1.01458312969249	1.00472996430717	0.973104840747401	0.995270035692832	1.10915828120399
LZX-CL5645.Contig2-All-g	1.05495618015035	0.884261826665749	1.29240075655926	0.779997107643066	0.972545456657324	0.991091845355598	1.09486363735734	1.02960151493676	0.957882618107771	1.16113839057573	0.896040480341352	1.15326520653898	0.940295230405568	1.0089081546444
Gene51695	3.90789203414865	1.37927425935254	0.781507956957868	1.77366196507871	1.11829626430982	1.02743555916633	0.797286279925732	0.910057066864414	0.763489918240736	0.79154502211433	0.972564440833666	0.843378746626715	1.97989244018566	1.08264781626274
Gene29929	0.912832229177996	1.1592282031329	1.94131596726538	1.07668478533494	1.02134035400076	0.897167820393767	0.889425629556368	0.892424225641209	0.978659645999243	3.32533880986759	2.40248124751676	1.45349019498505	0.882827617279094	0.882827617279094
Gene29976	0.983698214641825	1.08135742311426	1.24139712617685	1.11566683622902	1.0736027588937	0.968954634034313	0.962191141436751	0.955053333897463	0.955053333897463	1.39546664579944	1.77904454013127	1.01630178535817	0.955053333897463	0.955053333897463
Gene43791	0.983248296801927	1.0805100055736	1.24412754619954	1.12481514969551	1.07010774093639	0.973270501036832	0.962617104439238	0.955476136985252	0.955476136985252	1.39540259468182	1.76090693921404	1.01675170319807	0.955476136985252	0.955476136985252
Gene14955	1.46989299762511	1.23590935677927	0.82005184338967	1.23537243970835	1.11072172016966	0.899938210564886	0.847681096873006	0.896505437009144	0.773085359220093	0.97447569921228	1.07540346145786	0.838687712732899	1.1625900570208	1.02552430078772
Gene9589	1.04631221907769	1.04044007887654	0.992521787078194	0.998374703655857	0.962667751237482	1.05999934338593	1.15733987641068	0.917612461245565	1.06245921618529	1.11877432886886	1.00162529634414	0.964193578576048	0.995042833164142	0.834059739456348
LZX-Unigene9389-All-g	1.01908925019098	0.955694132238521	1.33318543966284	0.943436283401694	1.01312887116797	0.940695739563605	0.982322667127347	0.923559583707124	0.986871128832035	1.35009267898118	1.06411196717961	1.03862261800952	0.850716033867697	1.17530834384349
Gene32154	1.24531820737934	0.986302614069201	1.08838421008075	1.09103499009842	0.986884735954668	0.994727887127583	0.986143792871902	0.989468463106411	1.00527211287242	1.1713375361719	0.97882829775201	1.09739353756936	0.97882829775201	1.04304625787729
Gene1206	1.52629213474215	1.20724443693507	0.707143464002502	1.06535529326396	1.95988622831119	0.604504999642452	0.63971697540456	1.37854899157657	0.923663540910946	0.93464470673604	1.1694756604447	0.917861934500132	0.741551907053411	1.96177496960719
Gene37806	1.54472636889985	1.1971375641217	0.743576355964661	1.21102057129833	1.86581537687395	0.723907772073098	0.784813282936693	0.911379791557544	0.978990063793105	1.0210099362069	1.27813153968948	0.80156310796589	0.904676743545737	1.23427759656189
Gene12863	0.975801326090949	1.11182111403528	1.03468443878803	0.945352411441784	1.14817272207119	1.00275000622851	0.95067484283194	0.984837203060773	0.845754314914245	1.11440569216023	1.02600389004406	0.997249993771487	1.04546764768836	0.957384797469176
Gene3983	0.998660538087431	1.00906178714694	1.01754877625665	1.02425697530508	0.998158055945693	0.997575337052351	1.00133946191257	0.989982297022436	1.00579415367077	0.995944254605878	1.01173051809354	0.99292864003512	1.01992550137944	0.979336606198517
Gene1772	1.00032557344085	1.07397179209472	0.977174803079964	0.968819105212364	1.04097409514091	1.04058426519452	0.998082016279231	1.01550974694716	0.999674426559151	0.954465141404211	1.01615338387144	0.976464369535271	1.07641824741817	0.947289089468768
LZX-Unigene35225-All-g	1.19542768738851	1.16786472717966	1.00366951186931	0.894513954223137	1.37245008326479	0.724845887194036	0.674626625450249	0.987556775380572	0.901293997058897	1.08432308833109	1.06678001448671	1.02010917656483	0.725368924619676	0.996330488130693
Gene4545	1.1675514714542	1.17758128026611	0.8257946766839	1.36134414368501	1.34302406089712	0.907385474677846	0.930180396305728	0.867873165294695	0.982049729623789	0.951907327314023	1.01795027037621	0.773739581199316	1.24318466748728	1.07313047279179
LZX-CL1193.Contig1-All-g	1.83860969357621	1.01368813267989	1.07632476428093	1.22681602906289	0.957230159806103	0.98657329098707	0.897893434278243	0.868730561548275	0.989723640939288	1.06278036267407	1.01027635906071	0.983408004038193	1.11852403824636	0.877142787953159
LZX-Unigene46529-All-g	1.31290621238765	0.953345331150645	1.00711030378902	0.957043227095663	0.890179560154684	0.992889696210975	1.05538939732229	0.96228269970796	0.904530932751556	1.06487163664017	1.00758275377706	1.05395369052438	1.03111037036551	0.880171911850676
Gene17499	1.07440696362005	1.14308720400559	0.933732194308791	1.24491572574405	1.31871138457414	0.942996578774093	0.902819693595507	1.00560451501312	0.99339750550704	1.05723227401275	0.994395484986881	0.94376417195148	1.37988931718391	0.89612232034185
Gene17647	1.03402386766564	0.916991472883037	1.3746728747543	0.764021308212282	1.25433017045103	0.684126500699358	1.05079065734335	1.44884266953009	0.799689514232654	0.982832654827301	0.934487612131622	1.16505857381953	0.679754990717576	1.0171673451727
LZX-CL1203.Contig4-All-g	1.26187069828872	1.13165945927891	0.8428602898632	0.999603897084058	1.12127537042405	0.836559084725197	1.2532830071795	0.631391830456959	0.919301616448518	0.980689960443391	1.27963045373549	0.700689373880499	1.15496162741465	1.00039610291594
Gene3798	1.06649363358928	0.985463656489213	0.982887689969033	0.927706951078542	1.50171276521599	0.838756799684815	0.834858970020307	1.01453634351079	1.38313309140942	0.878303993648626	1.5218576728096	1.08001952595182	0.883238549940978	1.34174031767928
LZX-Unigene56767-All-g	1.07390233238964	0.926097667610362	1.28847997927366	0.728311081894181	0.858953843970409	0.776868752956025	1.15460518844664	0.706535362808556	0.826209793343202	1.47587516494922	1.26796095759869	1.0811762750655	1.13898063436627	0.859092669536327
Gene17548	0.992713046801429	1.00728695319857	0.983464462555309	1.14537945939597	1.03039323504499	0.977514930157752	0.976893237592833	1.25159277217993	1.02211660376895	0.977852949861117	1.01711893877364	0.969646365722907	0.969646365722907	1.13563379655133
LZX-CL10824.Contig3-All-g	0.94079452553063	0.886552446815153	1.10496824542883	0.610203312334672	0.914107592603977	0.91748273686293	1.1746159788139	0.818954630290515	1.18897909014702	1.12322031427275	1.05920547446937	1.105059440531	0.75005743094435	1.31032380175266
Gene18235	0.981555261502696	1.0043722009564	1.17575807617698	0.982172341911096	0.998880246285367	1.10028873754249	1.01136097494277	0.974785166947898	1.00111975371463	1.06366588301903	0.994164777667262	0.9962551232816	1.33328746681472	0.974785166947898
LZX-CL10918.Contig1-All-g	1.00092206979961	1	1.05599265192089	1	1	1	1	1	1	1.03680242150513	1	1	1	1
LZX-CL2195.Contig1-All-g	1.2071062777338	0.789754297220442	1.08773123980976	0.763578676989238	0.741669422871439	0.781370337218152	1.19552855221552	1.13757488323424	1.05073977415456	1.05793116291885	0.949260225845442	1.13013938222176	0.766642185589217	0.869372748543045
Gene9503	1.07657183494457	1.18429331474868	0.860520464221535	0.966118984746223	0.930426780954773	1.01773803495558	1.08791276758806	0.800322087516811	0.908290724303385	0.988904989642266	1.29446081946048	0.789139141804068	1.02375704541719	1.01109501035773
Gene10856	1.54051133536757	1.23498257118653	0.99095323160553	1.00904676839447	1.08168370285831	0.854185747047011	0.871575888060831	0.708877553089099	0.687831123661695	1.39015997810235	1.04740403559529	1.04940905470644	0.903716907854711	0.84430085408845
Gene11871	0.958562725319435	0.968462727234051	1.31265135041843	0.446846294879786	1.0200272932528	1.22299313033742	1.36544927120726	0.82506093050752	0.927484088507065	1.24613579000494	0.903652763206481	1.40877071938956	0.9799727067472	1.17503777527945
Gene364	1.07083519447238	1.06408980333629	0.956577580484831	0.983414895892542	1.03519964361429	1.03077297532516	1.02305383368716	0.998992004486981	0.8917165060379	1.08804692476811	1.00100799551302	0.904092476512211	0.8917165060379	0.950219325336554
Gene11170	0.980462337349389	1.01637281630706	1.23449473517328	0.929426498894036	1.01120402172553	0.926521392178735	1.19027612855187	0.933678066299257	0.887651250328485	1.18939057126674	0.988795978274467	1.03855737481457	0.891169818035237	1.01593893413089
LZX-Unigene1109-All-g	1.00482832365025	0.994882801804632	1.0526108638976	0.933028369659922	0.986835613529508	0.995171676349747	1.09607632901499	1.01356143576142	0.944904650024337	1.01511680461227	0.882542513797947	1.0250988907113	1.09595573927414	0.873866989816975
Gene14874	1.39507033933403	1.20382193526106	0.992702558912209	0.91961065054919	1.07813246065601	0.831905446625844	0.876770933783975	0.764952707439433	0.953758999605202	1.11920625653577	1.553556074953	1.10590563678691	1.00729744108779	0.905111519787978
LZX-CL11502.Contig1-All-g	1.06700389053876	1.00263695020992	1.03170657610914	0.929547518967881	1.07708129783803	0.964367161483828	1.01117813109086	0.964697078222875	0.850309237489615	1.04948095313724	1.09274199041519	0.997363049790084	0.853700997736588	0.955509162307421
LZX-CL11954.Contig1-All-g	1.036700479626	0.99789197510507	1.02351260273503	0.964094447853294	1.03782479628907	1.12642859903891	0.986039087450465	1.0051909561593	0.953254108443635	1.00210802489493	1.05869765769343	0.97977162678176	0.953254108443635	0.953254108443635
Gene7999	1.07627857689807	1.12956817853091	0.966203761521485	1.01519210550988	1.15582045019895	0.948746471885243	0.934126114065899	1.23597766961825	1.37755660886624	0.972177266237282	0.984807894490119	0.958842001624027	0.920355070954479	1.63684360261807
Gene19570	1.38854848282425	0.951545914897687	1.69566845587311	0.576757759154765	0.925411872614058	0.843301752226786	1.40113140888566	0.848006526761999	0.69752351370085	1.70770576510001	1.04845408510231	1.58053247006199	0.647939756780169	1.07488239551341
Gene4884	1.13791837726181	1.09605375894188	0.993381833494181	0.927787709788843	1.4622514196048	0.829331005789336	0.868093151488898	1.00949564002351	0.965915626953936	1.1505695765937	1.08804380001516	0.858715248980638	0.774793501803501	1.00661816650582
Gene10659	1.08689884653549	1.01092063866161	1.04758806306433	1.05425813825999	1.00554200693819	0.976666821903429	0.921569617873718	0.967180649196064	0.994457993061812	1.03965706942727	1.1886653026268	0.949185552707645	0.911770198574691	0.991040117800863
Gene5684	1.0689278925342	1.16141957988435	0.949342941243113	1.08459669677759	1.06222768689043	0.996470264301217	0.967126562068609	1.00352973569878	0.957543795463561	0.947112552606935	1.04223196338586	0.948541338386259	1.02231937075391	0.908388395089256
Gene5260	1.14706924136426	1.05687011474768	1.2202144131996	0.647759560320815	1.00118846412775	0.744403017201517	0.899585513097256	0.929166417955302	0.998811535872251	1.58446381573476	1.04309452441059	1.04494042349224	0.791297024213497	0.96667019491391
Gene17964	1.94138129500975	1.27056571922998	0.998920746502842	1.1728268501186	1.01494144783818	0.878349265534354	0.848054626228868	0.851936639790464	0.964503615793466	1.01095437851297	1.02411216045501	1.00107925349716	0.874547439390558	0.88458469054212
Gene28391	1.01944222883545	1.02700822046953	0.944857387462807	1.01666297655364	0.958595004909892	1.00521147358096	1.01584194055034	0.958035001339691	0.989106455116108	0.980651518830134	0.994788526419036	0.928211484897945	1.16895333667914	1.12034107684947
Gene28404	1.03509423417838	1.01765222772935	0.954497371677682	1.0371007175655	0.979327424870795	0.982157608051383	0.959173715131827	0.927782792657007	0.992415468859837	1.00758453114016	1.02091923815734	0.917805958937773	1.19797331413855	1.0389464843614
LZX-CL6922.Contig1-All-g	1.42564827827479	1.11064553353687	1.49737235433573	0.622062387097718	0.98976298670258	0.73772814824187	1.01023701329742	1.69019780344856	0.86062780278983	0.898227559292266	0.884785839431027	1.88386346572758	0.689217361526746	1.25987320948691
Gene18944	1.62532023030145	1.09960183610584	0.792806449419904	0.890059817143644	2.30943565395974	1.58307450757848	0.890364977344709	0.952587830593198	0.935060684735531	1.13832181267046	0.889730025784492	0.980138853097445	1.13316137327409	1.01986114690256
LZX-CL3550.Contig2-All-g	0.898826111787416	0.930083282112916	0.880083757345642	2.35526833005103	2.52808131037591	1.48688976187864	1.08129925020424	0.898721531184453	0.880137716007647	0.842022582069951	1.06991671788708	0.869871702262245	7.3172074666791	1.16805630586604
Gene12271	1.19941246298594	1.19351473235253	0.88423023741401	0.589295138898739	1.16024722825189	0.959832585621296	1.00633001060465	0.716277126771763	1.01567494017615	1.63912110162606	1.02188656057265	0.722100408401173	0.789768676545445	0.993669989395354
LZX-CL4802.Contig10-All-g	0.834438271125612	1.82320837176286	0.722180317391409	0.391915685388026	0.86651355773421	0.368799251846545	0.376655987679679	1.20512017223404	6.81215874350687	0.644803293472158	1.54327284421415	1.13348644226579	1.64452729884392	1.59650708905658
LZX-Unigene22752-All-g	1.81704010198524	1.69228878998707	0.843569468618006	1.12311741127972	0.951175586238094	0.904704419536451	0.840542177637907	1.03956496426866	1.05493212362655	0.896401580778284	1.27793697068213	0.935436372964346	0.96043503573134	1.63450410449959
Gene3973	1.09228587878158	1.1009056975056	0.958195322458283	1.00677830045439	1.03423947740493	1.00475246264522	0.995247537354785	0.946586670506168	1.01456671234279	0.946932533079682	0.991922674627076	0.960633214180861	0.892356063216279	1.027489533515
Gene10160	1.01731179495762	1.01067635730052	1.00857987387895	0.996292062534532	1.02100739664878	1.00370793746547	0.977539261333128	0.988165414464265	0.977539261333128	0.985812646847807	1.03614187862166	1.02645031661301	0.977539261333128	0.977539261333128
Gene2921	1.66242348135142	1.28725251503354	0.95161012900947	1.03231600086418	1.56927220989464	0.867685183266764	0.64850175831554	0.649213827363454	1.44942589608451	1.3592617518115	1.38714897918797	0.858139812454148	0.776450640807879	0.96768399913582
LZX-Unigene35989-All-g	1.29999940591928	0.993685485570478	1.26118572654391	0.977389386559194	0.84695297048695	0.879406526843997	1.00631451442952	1.14617381459632	0.741723476237044	1.25026843998455	0.970503855000427	1.16743135919276	1.09178249776319	0.883686492209026
Gene38184	1.61369210870564	0.987031091392243	0.912443171635685	1.19880140321043	1.01296890860776	0.975048805343578	1.05142438667658	1.03584016600563	1.17368026390072	0.947876222911781	0.973923421173665	0.934125937308336	1.14345507880015	0.901666169055405
Gene3504	0.933855556887474	0.938356118527508	1.08582350558964	0.449785793931116	1.00652747669819	0.817997728539886	1.2961467391993	0.778348376595366	1.1399241686608	1.14436811961089	1.10771545231346	1.11519075341705	0.803475868799537	0.993472523301807
Gene7933	1.05455190307711	1.01556959492114	0.901268908444946	1.01274701029163	1.04444065060632	0.923181889039401	0.859241836155058	0.987252989708374	1.28017793283816	1.18267606584723	0.956324218818846	0.954507035053242	0.830540309188815	1.05982043883153
Gene21986	0.985974836818475	0.996112249820232	1.12856975084764	1.0296373860014	0.941640467913623	1.00388775017977	1.11353715772395	1.3028203416556	0.927990648178694	1.07799106001748	0.883808568218522	1.02918938008516	0.962904745264893	0.89204113646995
LZX-CL500.Contig1-All-g	1.00819416002261	1.00528119581086	0.988220083801501	1.01628784624554	1.44523553671114	0.981202506218191	0.994057936031668	1.28776745636273	1.09899229748613	0.994718804189144	0.982535650220427	0.980587799706468	0.954048191648753	2.19418544451631
Gene6048	1.08469795513113	1.15211579068709	0.903574783357745	1.00456517302542	1.05491191374663	1.01244724434459	0.891390118805972	0.910273391937863	1.02562823726599	0.980528111330895	1.07906548842911	0.886456700003318	0.995434826974579	0.898820709108667
Gene4676	1.19998153171901	1.14672704073596	1.25615546934786	0.764984708052861	0.991391909774236	0.945150638438249	0.88460066523553	0.799121826945103	0.925885966158199	1.32571774853897	1.11223211546805	1.20183107572834	0.684794763605508	1.00860809022576
LZX-Unigene12226-All-g	1	1	1	1	1	1	1	1	1	1	1	1	1	1
LZX-Unigene9157-All-g	2.5837212745371	1.37453510670206	0.688323253721459	1.32057187147286	1.43903309608468	0.755040545486936	0.702653494586561	0.718453168115289	0.881507796029742	1.06781993375869	1.33563670517482	0.698884328717165	1.10566670793231	0.932180066241308
Gene20722	1.20830935982473	1.23775982997655	0.843528218409812	0.93593258373952	1.00458592280027	0.969224296285485	0.995414077199732	0.803165479334755	0.868089115050572	1.17159779863265	1.23136112860257	0.816194576511368	1.04847482416359	1.06504701959419
Gene20723	1.23237469255557	1.21478303914698	0.698557517035989	1.05526247286626	1.07116331162668	0.826530483684774	0.94473752713374	0.600240457118323	0.750621645976168	1.11395236511659	1.23274326793348	0.595427372948176	1.08267066296324	0.703267911683487
Gene20947	2.83398805709071	0.953993443690907	1.00899103134313	1.79420428572577	1.60396191189562	0.990557600447959	0.933595003838208	0.9245504287374	0.952149676922714	1.56490401560795	2.55116343972699	1.05833680176603	0.991008968656865	0.93833869380273
Gene14949	0.808176193937049	1.52096596710902	0.733593081973524	4.96762021384159	0.970498989906537	1.4028205545539	0.960030252991806	2.71962576423465	5.12368978531249	0.69238018412586	1.02950101009346	0.702401439674917	1.76675299211522	0.847228126059866
LZX-CL12007.Contig6-All-g	1.05366999231917	1.02738799892392	0.997248571545443	0.760212949060692	0.8491639071154	0.828213676273059	1.09812216065535	0.667644052538996	0.72325553702301	1.08469357163176	1.31663830248832	1.07232298711147	1.00275142845456	0.691287787036056
Gene19581	0.881687001062036	1.60173480161748	0.825738469819233	1.45108877935253	1.52792066471828	0.944124903774917	0.851815843591956	0.755922878922905	1.17860265336774	1.07841405799083	1.70584928030237	0.867609908668136	1.00219003588874	0.997809964111263
Gene45042	1.01590392328342	0.937669842368012	1.24288343515024	0.772463766092053	0.817785807982389	0.978770956597847	1.11838190875583	1.30859497441946	1.18484579830948	1.07211058251247	0.969170327647419	1.54792297892188	0.658698844766733	0.984096076716581
Gene18975	1.16663466911193	0.85922259217678	0.973705124449902	1.09435785753815	2.04215234183105	1.0262948755501	1.80450248650246	1.56495427206707	0.555349077955647	0.796781803463288	0.961585193644071	0.773256796188607	0.739491941769702	1.35202566888635
LZX-Unigene9342-All-g	1.04359780378365	1.0010020962007	0.955068341054542	1.04356765454156	1.00502264549582	0.998997903799304	1.01822939382938	1.05379030438318	0.993924308316221	0.993847611082138	1.05846617441214	0.96913084406989	0.942901318507818	0.942901318507818
Gene13474	1.18162257173636	3.0720997309373	1.48324825869759	0.886433083860211	0.711411973234807	0.643104128541656	0.647011492962289	0.795611986646722	2.00778769502961	1.06220878880708	2.62179277984326	2.26538237444424	0.937791211192916	0.766924105767263
Gene5386	0.951789829794108	0.930401077259904	1.00484545669376	1.03631674714745	0.9151194237365	1.02990150709526	0.994632319759464	0.962327444095043	0.951363692782287	1.0467998081638	0.995154543306242	1.10248100364012	1.02761642204861	1.23657738264882
Gene27302	1.50790215649401	1.25362501308731	0.947094490462071	0.863240654657738	1.09611308595898	0.704119863064921	0.643475537512608	0.886430989019947	1.05290550953793	1.20122207490583	1.058679699199	0.876189612694271	0.697700772822625	1.32300895445508
Gene11706	1.85182848499429	1.4011795396636	0.736955571876442	1.10351685346298	1.24792582570189	0.674142925166094	0.725026940774073	0.615497392008684	0.796125542766141	1.22011525059032	1.20432763205327	0.579213118918644	0.896483146537024	1.10875327626969
Gene43284	1.11657392166902	1	1.00189671612601	1.0834257767171	1	1	1	1	1	1.0390611198857	1	1.01387881730406	1	1
LZX-Unigene61380-All-g	1.0539227397993	1.03855946003253	1.03196778208924	0.936490457977993	0.993207369312931	1.00084133274915	0.999158667250849	0.907573947906577	1.00407928367641	1.0651795517468	1.08890453193594	0.938234034784068	0.878126128533151	0.9544710094999
Gene28547	1.42419369195888	0.920189349989667	1.04299788575889	0.91738378912814	1.16793361589256	0.778684733897437	0.725984769986805	1.06838712810671	0.957002114241105	1.12306051694148	1.07536938586178	0.937910346554321	0.853778670462105	1.39508525462657
Gene55706	1.02040337217257	1.00547098314811	1.00081479451271	1.00772501364292	1.01473935559971	0.999185205487292	0.99514915379175	0.99514915379175	0.99514915379175	0.99514915379175	1.0365138022241	0.99514915379175	1.0606859242147	0.99514915379175
Gene34633	1.01515669944632	1.00547098314811	1.00081479451271	1.00772501364292	1.01360400225403	0.999185205487292	0.99514915379175	0.99514915379175	0.99514915379175	0.99514915379175	1.03068447800035	0.99514915379175	1.0606859242147	0.99514915379175
Gene19155	1.02882475679729	0.998045500114987	0.982974163898875	1.73871680521189	1.13966133820615	0.97828266003844	1.00127929961507	0.998720700384928	1.02853404492621	0.988364445505815	0.975669441715657	0.951209150828912	1.03039849934783	1.07675853868922
Gene4808	1.06163319529895	0.978918592486635	0.89438594266712	1.02220244756373	1.03525451817776	0.921922468569804	0.852510570421848	1.00746964452771	0.940168334988468	1.01655607104661	0.946110567314871	1.01759642996259	1.01371987042644	0.992530355472286
Gene1863	1.0239619668013	1.21550068646524	1.07111082867255	1.00397378090529	0.975365735409875	0.895585471204317	0.996026219094705	0.856104499578105	0.912732163480492	1.2039637332162	1.20449738044814	0.96415037909117	1.23538567481515	0.803536931977031
LZX-Unigene483-All-g	1.01693775377471	0.998525885378584	0.971902260227035	1.00147411462142	1.08001438294366	0.976321708687874	1.02247417116998	0.991383397394547	0.936388699765648	0.96309493059348	1.00332404324636	1.0014977175767	0.987661768961899	1.32981812327117
Gene17691	3.89665177117049	1.16791965146109	0.908678335667703	1.71562472520708	0.975364397124187	5.39950427410262	0.999776173360279	0.928613209992795	1.00723900457479	0.951378849927361	1.02613019003192	0.877785563607178	0.982353414091698	1.00022382663972
LZX-CL11942.Contig2-All-g	1.19308932699304	0.988751007624804	0.966685134653548	1.0734505413382	1.04490058776349	0.997263296912615	0.985529089609018	0.945810179646961	0.925673250157513	1.10054192315462	1.03359213445266	0.925673250157513	1.00273670308738	1.21007947691802
LZX-Unigene30661-All-g	1.03608772771881	1.04031992947516	1.36859210405734	0.695706646138524	0.963912272281187	0.926383137083482	1.10948821824281	0.861554367443233	1.23009311387989	1.27100766928104	0.94457204116506	1.30785693152453	0.682798981643808	0.830467777745948
LZX-CL11488.Contig5-All-g	1.29947034216451	1.35313390975836	0.714601360052021	0.991206164735058	1.11782481786857	0.837317851780175	1.00879383526494	0.612282491556582	0.685159705636103	1.04740348688195	1.52367995973511	0.58703996369522	1.05686035859768	0.883789437231644
Gene18241	1.0216632598173	1.70080435885356	0.678071103079122	1.03554603605532	1.68142877530887	0.672551878166906	0.718684983489801	1.91226006328246	1.06577048420516	0.608068959015818	0.978336740182704	0.716866353504808	0.872656303938754	1.80272925014675
LZX-CL8218.Contig2-All-g	1.03400875163123	1.02479906111586	0.943150220552596	1.01468556071274	1.13801054800434	0.964827506468281	1.02560153304324	0.925460424047258	0.906323700515914	0.985314439287258	1.06328999436477	0.932177157562751	1.25311690294582	0.916206399460635
Gene16100	1.34741599000398	1.07944285616054	0.903500825171749	1.06704016868937	0.953041884242938	1.01359630959144	0.951929003558118	0.964542948204817	0.988944507032354	1.12476422505288	0.974329140636791	1.01105549296765	1.08143492074981	0.842524536942457
Gene25948	1.18804244159941	0.977232952612872	0.632668887709794	1.36940762664827	2.56261401821377	0.988514383808084	1.85566567329507	1.04167623395367	0.665689393222358	0.810602419801962	0.970915712051402	0.470224447230347	3.49165405454572	1.01148561619192
LZX-CL9451.Contig2-All-g	1.00748504021535	1.04644671715936	1.01515025608186	0.946177165740367	0.996991780826231	0.954767967645773	1.03610515241189	0.927880928138765	0.963507865726466	1.15351647756486	1.15307069835826	1.00300821917377	0.897193749835191	0.993190900462405
Gene17795	1.04583776509238	1.00349472731796	0.996505272682044	0.884694320331945	1.13395917764937	0.963505237634835	1.0752390948719	1.05158299532423	0.905411960373077	1.07477574837814	0.879345897166496	0.984385476366479	0.993972927204723	1.22426245170838
Gene19201	1.95661424485228	0.968597192202987	0.931565081143471	1.18215898427085	0.871484276111028	0.836529494216015	0.800658323522825	0.853037571908575	1.09461612848432	1.13115147655417	0.938590983787461	1.03140280779701	1.07592645712537	1.12529036520749
Gene17653	1.16662541349133	1.10173746393464	0.993791171950574	0.975274557105056	1.26749144613272	0.943265545752763	1.45479064891441	0.97088109853118	1.00620882804943	0.918965381754407	1.21647192716555	0.78647698269511	1.01397833053702	0.746413912131678
Gene17559	1.15539227835019	1.01757243228751	0.829170536703773	0.991662888982863	3.13018798983353	0.819817758817002	0.785863806665576	0.83137425708549	1.00833711101714	0.812471284957045	1.04520125904611	0.766161769918762	36.903153882561	1.32576162742443
LZX-CL5476.Contig5-All-g	1.03670312588561	1.01780804736186	0.973829701259311	1.04270465260537	1.03040401550229	0.998066421791237	1.00970607581009	1.00193357820876	0.969951385192248	0.986078844958122	0.991558033637637	0.957544350684673	0.944436686458074	1.19070327051606
Gene2506	0.971143491414172	1.01771320975836	0.893040686353289	1.19821032484967	1.03292448870875	0.993991005793169	1.02493150036967	0.979271397407528	0.942525120725658	0.859234718510087	1.00600899420683	0.898101365202105	1.51144201488156	1.28435527104513
Gene2265	0.936844357306237	1.02772508971643	0.745890309203723	0.841519342289331	1.20845241580598	1.01190844384533	1.11662681387866	1.17452077034862	0.988091556154665	0.886423865636585	0.945614193789396	0.854880030786363	2.24772121382857	1.79952897670381
LZX-Unigene13674-All-g	1.02426969675534	1.03449792254527	0.985732379143422	1.1271789887257	8.7910645873613	0.965449924676716	0.974193484598639	0.951598905548864	1.0441203465394	1.13345644957603	0.951598905548864	0.964805972905716	1.01426762085658	0.951598905548864
Gene9037	1.34275699596479	0.989296985716525	0.698622961251618	1.05868662968567	1.07498184590339	0.808445199767546	0.939704009827171	0.727767271573659	1.01070301428347	1.12897338136561	1.27012346078186	0.633294050147938	1.19026004062246	0.879943316994892
LZX-CL6751.Contig2-All-g	1.0013428574615	1.00093786156048	1.02399545409148	0.999062138439516	0.998239890475814	1.01295983244436	1.02256397594547	0.992793268846	0.992793268846	1.00119575637202	0.992793268846	1.04826842387775	0.992793268846	0.992793268846
LZX-Unigene6323-All-g	0.999166561918672	0.947986874159934	0.803948216339274	1.00083343808133	1.33694729269883	1.42255104078547	1.36030218484784	0.941603626521138	0.746487776621254	0.841282534427949	1.02548028442586	0.834958067953256	1.55971899058459	1.39047719644393
Gene17572	1.16643894936356	1.06605270086327	1.13189773078731	0.659774216330508	0.967529434910159	1.03247056508984	0.712077598141207	0.688245504449569	0.834392504832824	1.05456576946016	1.05765416365589	1.1076140131691	0.773494596958764	0.752968840982704
Gene17714	0.992292732925676	1.00770726707432	0.991586192080079	1.59059164849947	1.02211183711136	1.07348954549719	1.04585976240881	0.971334591187498	1.10333238908718	0.9795554635908	0.990645601340027	0.971334591187498	2.04445034386978	0.971334591187498
LZX-CL10435.Contig2-All-g	1.79553240334436	1.08105489363607	0.95381677097466	1.30787486662951	1.13997158063556	0.93859334747077	0.94899475292234	0.965145635244133	1.01248731181929	1.07423536977101	1.13216623605307	0.928632154936802	0.987512688180712	0.949837103165925
Gene4507	1.15086323106117	0.995599342332991	0.964663684066421	1.22927281522525	1.00440065766701	0.919162377808365	0.936864813452885	0.880922880219694	0.909701497645332	1.06814555128489	1.07142702966485	0.912938769525964	1.33070100648563	1.16551596307512
Gene2509	1.00399668771698	1	1.50959499077301	1.0090573359969	1.00274259366725	1	1	1	1.0270157852824	1.05124962590621	1	1	1	1
Gene16217	0.886142798287824	0.960248919632862	0.742238106291921	0.677999507269122	1.27851460294278	1.03975108036714	1.12578881078793	1.20363863134839	0.507212760252582	0.606479211020519	1.34805904543514	1.14026237689686	1.08279981148633	0.686623623048387
LZX-CL8423.Contig1-All-g	1.090382526917	1.04067924285217	0.922121196587779	0.997792416748245	1.06217853217396	1.00146100427796	1.00715950413553	0.976520985433491	0.998538995722041	0.985516771002883	1.00926755579242	0.919970070020422	0.995004024548852	1.0152674116214
Gene8910	1.65662884808502	1.00356126057531	0.986546643459602	1.14764149883497	1.02259456029809	0.889912611946333	0.863955614019432	0.944911084895698	0.94873188790834	0.990556476263928	1.3810466351293	1.08309656876047	0.996438739424686	1.05833348943675
Gene9637	1.02527954892222	0.990472132539107	2.59979604002314	1.03176348059294	1.03647705771368	0.987771874718145	1.01739200620585	0.987771874718145	0.987771874718145	1.41305323590518	0.987771874718145	1.00952786746089	0.987771874718145	0.987771874718145
LZX-Unigene61785-All-g	0.991202474615844	0.867518495550066	1.00879752538416	0.872314035237461	0.775240719576538	1.06020893096806	1.12211219182338	0.804039206975669	0.686245101313307	1.05036151627109	1.08860755645202	1.05503357748463	1.07060291302291	0.748423891805573
Gene8157	0.960852728775357	1.10150490179672	1.02123113991876	0.797183052860537	1.08057541623139	1.11883395009366	1.07696942513122	0.948254452883915	0.870000777041638	1.05492966050251	0.956699632466017	1.00700271906618	0.992997280933823	0.939826473046932
Gene16292	0.623445270769272	1.06522092124738	0.909263603576078	0.918767951271102	11.04297600565	3.12694637490381	3.60211767023268	1.26952583461185	0.652053129856315	0.934779078752621	1.42590146030426	0.924357386924375	0.653235126064506	3.0447167408755
LZX-CL12442.Contig8-All-g	1.03603213327607	0.783726052469884	0.956152176430082	1.76418690992642	1.15568131064802	2.0540090518478	0.963967866723934	1.13531137806053	0.653120755962862	0.917772688594107	0.837425220707551	0.892652979123127	1.50397388660629	1.31855609365051
Gene44347	1.40367899077285	1.19348731441886	0.884029641991914	0.996283024580316	1.08240129114159	0.849001055031258	0.825457685801118	1.00371697541968	1.00990075593577	0.935060573706651	1.20998846145304	1.08697646214608	0.864714855637386	0.971836256404988
Gene3435	2.11459916783229	1.01473079254222	0.881512846022011	1.57253293959957	1.9705132784817	0.757925980275328	0.765278972746764	0.759099745896306	1.92222766405651	1.16927882589603	1.49335598096752	0.910698855032754	0.985269207457784	0.801888471426775
LZX-Unigene15416-All-g	0.986259486045764	1.03804645886527	1.12437124856927	1.68618947175499	0.982166731285114	0.863353253591623	0.908628439359643	0.880537335906307	1.01374051395424	1.20534355895452	1.09748362225022	0.981676110207724	1.24804080271178	0.85386054310299
LZX-Unigene50735-All-g	1.03987807064085	1.01591574126246	3.39328792752908	1.05597397647359	0.998489896546537	0.978356149255166	0.981686664131921	0.974404233260653	0.974404233260653	1.42819925709639	1.06236414188724	1.00151010345346	0.974404233260653	0.974404233260653
LZX-Unigene10557-All-g	0.984890873970379	0.902965393264602	0.904823416436947	0.822286929098497	1.08190825697422	1.01198255110854	1.28848599319327	1.06427632700493	0.712355690531635	0.988017448891457	1.04381312795418	0.861907913751429	1.05807558781261	1.17635260479914
LZX-CL9215.Contig1-All-g	0.982322996220025	0.988663963314059	0.992120573172573	0.988415531801418	1.32149147576262	1.33243822493242	1.5863280696493	1.15339978238769	0.928519183215042	0.932803149784357	1.06538625737904	0.990733895316125	1.13933881527131	1.00787942682743
LZX-Unigene9357-All-g	0.995653336467588	1.01926093454904	0.908714637724364	1.0120046340263	1.02563315765962	0.997145520660192	1.06186865901481	1.00285447933981	1.10756191854135	0.986696640407395	0.9945264078248	0.848938701468224	0.977951681624795	1.00407458280133
LZX-Unigene22829-All-g	1.00070652052489	1.05599645779748	0.964631422298594	1.04215632133055	1.01698005321691	0.996181304745219	1.00128564679145	0.981890089796254	1.01298654235349	0.969118273744322	0.999293479475115	0.960984994957886	1.12238982573423	0.960984994957886
LZX-Unigene13504-All-g	1.02840028099931	1.06944504625425	0.797801514991706	0.936674490182539	1.0967283426633	0.945234083876273	1.10884252033724	1.03567044236555	0.967416364289561	0.893404391437917	0.846572662862145	0.976346259081243	1.46916762830216	1.02365374091876
Gene1294	0.938247807371631	1.10719872651909	0.884888492289177	0.868918719912823	1.1189164260353	1.05471617163848	1.00711546313916	0.946640389976305	0.857896965334373	1.03662122582049	0.992884536860837	0.859081166195259	1.17298681440023	1.35018370416216
Gene50018	0.9785606243772	1.01522819379274	0.981351494403123	1.51164439712919	0.984457462295466	1.01639210511514	0.977911505494697	1.09754541563144	0.993549125357417	0.99561705568021	1.00622089476906	0.981960269667972	1.06076037614213	1.00438294431979
Gene10203	1.05571989130844	1.11120699082007	0.980069997134383	1.02585890991875	1.01238237429635	0.965289593698823	1.00458126551925	0.920267342646771	1.00215230357037	0.997847696429625	1.11132184716192	0.940966818761499	0.987304772394363	0.949637119782854
Gene23372	1.02755690629724	0.943003645571224	1.02892971906766	0.842781713947235	1.03127824390271	0.828108888239082	1.06548892900453	1.02622475807847	0.770107075196541	1.09508622540534	0.961815916059551	0.973775241921534	0.912143584139949	1.29415876621991
LZX-Unigene15046-All-g	1.08640957051734	0.899889317993785	1.64486154638033	0.622322049372525	0.938400278194915	0.873609394755494	1.24590648699102	1.1599860173742	0.837613748446181	1.24660424098814	0.981647287945664	1.54582603483374	1.00780792112399	0.992192078876013
Gene15303	1.30699263056141	1.44279527641086	1.05396713059065	0.876268592144206	1.06981222267865	0.685651362106118	0.903012004607029	0.692101247662844	0.821100058641663	1.28140151304064	1.51326986132589	0.90942915414072	1.2548681899873	0.946032869409354
Gene18041	1.06642886147801	1.01619792993552	1.00078283707365	1.02333579236307	1.04428737866728	0.983712616852361	0.97973906424833	0.97973906424833	1.03275544603593	0.996353537563233	0.999217162926355	1.006993338185	0.97973906424833	0.97973906424833
Gene13515	1.14788676906454	1.14864180207261	0.858259248677543	1.10282694105925	1.16942558993023	0.818201981788821	0.895890010175999	0.880343667022189	1.02896666785262	0.971033332147378	1.32789256102345	0.744514125570391	1.24784446060914	0.834005309802549
Gene10866	1.09804789941417	1.00561304051946	0.960796135285476	1.01583317327002	1.01457742359969	0.97076724737179	0.986341190161145	0.96096508815243	0.994386959480541	1.07707769364244	1.09652537308699	0.893019581954632	1.1393713659038	0.974912758253454
Gene8550	1.01050254512772	1.00675633644341	0.938017031695728	1.02033652044615	1.11508948520663	0.993243663556593	1.12161199978342	1.14729764545253	0.972840772800156	0.891477945380581	0.890936329846805	0.941892152919145	1.15146223640698	0.865104685182496
LZX-CL6100.Contig1-All-g	0.983266108784846	1.16682469791083	2.36435293864254	1.16674422610453	0.734525896331059	1.01673389121515	1.2030690669712	0.966975473503063	0.92287389956406	2.13940059498241	0.813147212138103	1.68209311945359	0.935834026422524	0.740255781505492
LZX-Unigene16919-All-g	1.01222128633842	1.03389682855346	1.03151035079304	0.87532644542423	1.02937490658545	0.914418372051503	0.965769629990509	0.948196447852725	0.842326291248482	1.0429565627437	0.97760804771563	1.15149552280161	0.98777871366158	1.14111771534426
LZX-CL5831.Contig3-All-g	1.22463168637209	1.01114986262605	0.833290028056706	1.01774946151789	1.19658883218223	0.749941020581457	1.00636659683339	0.772141769577063	0.826615097460988	0.993633403166607	1.05519101760317	0.826177356058433	0.851033523271595	1.05129067759793
Gene67335	0.996119119951499	1.00557303388227	0.983205049318635	1.00169549530896	0.998304504691038	1.00726416091452	1.0568188362815	1.0687326835362	0.963430520642019	1.01280597441155	0.988205083379915	0.963430520642019	1.04363731344506	0.963430520642019
Gene12298	1.36864330151547	2.08979387498846	0.72360957866802	1.00820544735993	1.43014565961748	0.67954232406693	0.647719712493612	0.745241672762123	1.23442293928462	0.883478459170817	1.46955193416069	0.676648725461886	0.991794552640066	1.30961278948297
Gene2358	0.917925825117103	1.00641769310651	0.739138098290421	0.713395348715883	1.12861737846106	0.783143870464118	0.993582306893487	1.32234479915288	1.14925950122612	0.835420978656597	1.05623277890989	0.884126418703143	1.24761529560708	1.12039224967316
Gene12646	1.00311575568462	1.01564142547861	1.06944870618717	0.792813709597892	1.01346257103094	0.916295033266743	1.19409469880651	0.762429962738796	0.795102489604134	1.05388755735717	0.996884244315379	0.955025180038838	1.04105445816841	0.881576736724453
LZX-CL3065.Contig5-All-g	1.06138636134206	1.14001566653298	0.946191145681513	0.804937821693247	1.0139278945487	0.890409678558594	0.986072105451299	0.818833872326658	0.963494285813699	1.01588495454045	1.24108810087625	0.857458819791422	1.16959140531274	1.19575485746575
Gene19732	2.27476929445849	0.990713744064369	0.906732558087751	1.40206236111544	1.22211955466816	0.872965876027265	0.932905154397493	0.882281518642406	0.92159297418979	0.946215684513647	1.46831420238227	1.00928625593563	1.10353423955502	2.56049573549299
Gene17545	1.0040283910226	1.00233693341607	0.965547304051902	1.00948460849417	0.997663066583928	0.989088803638838	0.989944357980386	1.00612836287621	1.03170647728289	1.02493365122565	0.982633372547064	0.967385458130184	1.03357668246753	0.954143080632162
Gene7948	1.14433656779705	0.860532843519906	0.816274880920371	0.920640313203663	1.13480666536806	0.997161406452224	1.17345721851023	0.882864484571643	1.11532962659837	1.00283859354778	0.899785167130509	0.865597274847428	1.09713231589353	1.13942574495538
LZX-CL9275.Contig5-All-g	1.0424712349026	1.0265652608333	0.816277101093864	1.0353314284743	1.16345318174129	0.973434739166703	0.961998393064855	0.785119667984969	0.820761975929852	1.07897310825546	1.08825063247858	0.767323259743768	1.08574150168091	0.942927706828029
Gene38065	1.01487844557153	1.00042060844348	1.00744078114303	1.00812256873061	0.99554174760827	0.999579391556524	1.00298215448351	1.02804673512548	0.99554174760827	0.99554174760827	0.99554174760827	0.99554174760827	1.07842184011767	0.99554174760827
Gene29658	1.00409213801522	1.00667626437177	1.28720487762213	1.00837597282242	0.995907861984782	0.995907861984782	0.995907861984782	0.995907861984782	0.995907861984782	1.03255968290182	1.33160037834539	0.995907861984782	1.07881843397278	0.995907861984782
Gene6127	1.1308097703573	0.969183204646802	0.968593985824725	1.00457521201884	1.16854367271909	0.995424787981162	1.16935919860355	0.896505162636443	1.43441478411447	1.03672842988076	0.976197025496377	1.15634555389726	0.993837815841425	0.792442641042082
LZX-Unigene20016-All-g	1.6133572936092	0.664574756955441	0.896237014411738	0.499990501160128	1.2768069842515	1.66301643736097	3.1322422846289	0.521922081615844	0.505647574392672	0.979713741862127	1.38212350534153	0.68765033749356	3.18927887233469	1.02028625813787
Gene2121	1.84739035935998	0.986020680710107	1.59070826540687	1.18344824771337	0.992066612235106	0.986106988119693	1.00793338776489	0.970837017670721	0.960397203987564	2.39872822060347	0.960397203987564	1.47176680551268	0.960397203987564	1.02340595587157
LZX-CL11963.Contig11-All-g	1.03902797118113	0.983665114385702	1.00944174437105	0.962576146441427	0.944381134226113	1.02675856012492	0.990558255628949	0.883814631556106	0.945384327994535	1.16430004406272	1.01521018177414	1.03841059299477	1.05867172882424	0.874310605735139
Gene190	1.10577303344614	0.989873267169217	1.03537762247572	0.910725581526616	1.1052898620463	0.954661230512264	1.06512817167936	0.911297618175041	0.793736242729578	1.05566256430747	0.980182540224496	1.06551362852453	0.949546695770754	1.01012673283078
Gene42916	1.00267800253353	1.00135801477271	1.00006468178807	1.00565256055311	0.997324259721452	0.989182598417222	0.989182598417222	0.999935318211927	0.989182598417222	1.04488024751298	1.0088484430953	0.989182598417222	1.0715332838229	0.989182598417222
LZX-CL4802.Contig8-All-g	1.69314870690071	0.634062925040927	1.04260342212067	1.09403947694297	0.957396577879327	1.13254709314014	2.21181327467297	0.635325561236609	0.74390572829046	1.36825314856018	0.87926069492231	0.772498197993101	2.26492437531981	0.569423891716575
Gene9097	1.00272480982959	1.01842351741388	1.03889945401304	0.961084136583202	1.02039372021976	1.00961975076139	0.975030547187233	0.929309643643413	0.997275190170414	0.984250529614667	1.0219242257131	1.05230360081591	0.929235869595516	0.968577700759878
Gene4735	1.01874376533413	1.06727386799294	1.18227329141723	0.974873375024968	0.979893056119467	0.997121581157881	1.05026883459307	0.934360508808885	0.974192604683613	1.21284973301165	1.00287841884212	1.12729349821868	0.94014398814702	0.903864592827915
Gene28409	0.990131539555804	1.00216008508477	1.01463899561804	0.988415978556193	0.991407656300567	1.01523362559734	1.01836586221601	0.977195502477245	0.936405205396355	1.0053989073414	1.05515123920399	1.05542294727376	0.975214795978531	0.997839914915227
Gene28408	1.0076492717462	0.998003101826199	0.983172453088451	1.0019968981738	0.988440953196465	0.981162791086453	1.0100102673813	0.969358459114101	0.969358459114101	0.994061442716077	1.05278313475843	1.00989458803571	1.00953380703911	1.0329551318068
Gene28410	1.0048075441087	0.998043180952348	0.983368646068619	1.00248823040993	0.987710990389716	0.980438203196257	1.00195681904765	0.968642588713069	0.968642588713069	0.985068887335956	1.05200565530509	1.0091487817378	1.00878826717766	1.03219229531685
LZX-Unigene9603-All-g	1.01014204647942	0.994301777546612	0.989602252518606	0.924435372870035	1.0578951093789	1.15388875656141	1.09207908378579	1.04139336519095	1.00569822245339	0.947894605081124	0.97659654133803	0.982348307249193	0.968776912664463	1.13321192442687
Gene13476	1.0306739504235	1.09355818009412	0.898473352217176	1.8679890370432	1.18938966837881	0.978654069471922	1.19677100855767	0.997708207414792	0.832130069221669	0.974988718726496	1.00229179258521	0.882047373440076	1.23620776052935	0.892094617042596
Gene10539	1.01358329953864	0.987550555390296	1.05338968629846	0.90525897383322	0.98833659475503	1.01733187749603	0.998129695042108	0.897985482388746	0.928709352867875	1.22622090004948	1.00187030495789	1.08464192068341	0.894614467388751	1.02308711992294
Gene14030	1.13891750400831	1.29297904995634	0.886832773952704	1.01652115459184	1.1469818479497	0.906287231571367	0.87496254737456	0.850389330665723	0.983478845408161	1.26261564235185	1.1014554887909	0.907190279041658	1.24212472948146	0.894796743559384
Gene13158	1.17724006550604	1.31172899345844	0.813233679815472	0.937560258037922	1.37406852440791	0.882177380502555	0.868048489964825	1.02569478614747	1.0166506898657	0.815593327338409	0.9833493101343	0.763375725254393	1.05814557711565	1.21872509035086
LZX-Unigene16527-All-g	1.0158402251368	1.0166648810732	0.981531012875904	1.00950142480933	1.01433369991516	0.985755601175816	1.01451041009577	0.977820702970619	0.977820702970619	1.00273933710853	0.997260662891468	0.977820702970619	1.10045994772186	0.977820702970619
Gene16389	0.998633502890629	1.00136649710937	1.03200166926322	1.00402405463918	1.0131373481216	0.997840721824424	0.997840721824424	1.00868755808973	0.997840721824424	1.10843572511421	1.00774702474266	0.997840721824424	0.997840721824424	0.997840721824424
Gene15948	1.25301697682219	1.05473483727528	0.808446758772116	0.968653418085869	1.1261852813137	0.896078881701897	0.889331259244588	0.854636739267849	1.10183564719162	0.926983245137695	1.0631264103479	0.891141395524222	1.16242845563681	1.03134658191413
Gene523	1.00573423510752	1.11270160326162	0.921102768653235	0.95082507482592	1.16434781400897	0.994265764892479	0.96466405320315	1.0395594765036	1.08207200796801	0.965904671458995	1.02049807124005	0.931439331236135	0.962852514335815	1.08907837910978
Gene5305	1.00465838184559	1.02730137025052	0.979327442547537	0.906064274177687	1.03764811637234	0.920982665729927	1.09766633652461	1.10656803491891	0.934820523849736	1.06128215362589	0.996585137011706	1.00341486298829	0.935198238425719	0.928601802816729
Gene7533	0.992375167906666	1.04263879395392	0.975721964168133	1.01499453887937	1.01863352706777	1.00656711060673	0.992510896390154	1.15763059625532	1.01884807762612	1.01403569201123	0.976141242376554	0.993432889393265	0.966545628992888	0.966545628992888
Gene881	1.00420203384594	1.14756577195289	0.839515187616885	0.995797966154057	1.22080210622269	0.85343584014969	0.965892015122092	0.937978629056759	1.07328384107997	1.02339936622021	1.01834942297304	0.745441110746959	1.00616798574193	0.895369695874847
Gene8951	1.02286530032519	1.02480975826559	0.968618354025435	1.15573701858365	3.43980994847239	0.988413298597377	0.975466887977187	0.950409333762478	0.965589136661875	0.988373531586741	1.01158670140262	0.987231436430456	2.4644948278539	4.84154542766028
Gene28380	1.00164240691968	0.998357593080316	1.12969499864152	1.00774592968654	0.993529709231309	0.988108787411021	0.988108787411021	1.00960392835477	0.988108787411021	21.9652867868871	0.988108787411021	1.01559588938954	0.988108787411021	1.05293561235583
Gene15055	1.10968652000884	1.05964474536816	0.951702025114506	1.00323372707782	1.05435553462203	1.02268381297144	0.996766272922183	1.10509257287879	0.95882524214786	1.04163820652836	0.930618212259716	0.901104853205213	0.994899439294945	0.921681226379076
Gene10196	1.03339176044134	1.06529685218466	0.97413568898113	1.00107596605577	1.04656352024158	1.06147068649654	0.998924033944229	1.13577855356196	1.02411950242432	0.956746196601229	0.911565930328354	0.908064603416565	0.96787234164971	0.973521106568808
LZX-CL399.Contig6-All-g	1.00636570413978	0.992248418003589	1.02380505754488	1.01034367842067	1.02048139695582	1.78642292963198	0.981546416487409	0.974265026013055	0.974265026013055	1.00742994449341	0.993634295860215	0.974265026013055	0.974265026013055	1.03818360369992
Gene8216	0.881971023653438	0.893631694845801	1.07204404772519	0.798805511405713	0.984727935336967	1.23544070406859	1.52346148662514	0.971130119438443	1.01527206466303	1.04148762536453	0.960681441313113	0.947520949761847	1.08340186901803	1.0615766757963
Gene113	1.00620216220051	1.00273368567184	1.19142856888292	1.00378761683848	1	1	1	1	1	1.58424242604044	1	1	1	1
Gene27276	1.04210949459327	1.06947750277068	0.955105647397065	0.965125704785285	1.08269852704372	0.901637545458993	1.14248252318117	0.887217993878936	0.821711211806377	1.01943129411402	1.06078996660384	0.980568705885984	1.08719256680512	0.945666233158974
Gene16728	0.999729181748925	1.0981196849318	0.935498541085149	1.07880554231277	0.995965752171316	1.01944898166053	1.06041817320867	0.942274127273411	1.01153206781124	0.963859953737822	1.00027081825108	0.932578804832865	1.02692540394132	0.97234623766638
Gene47341	1.08238145561451	0.974933242123686	1.1197537973773	1.00318707030459	0.977078015578939	1.03139996444856	1.0568331841549	0.967548269463652	0.983001813009955	1.04584483570519	0.966646095737973	1.12278765607236	0.996812929695408	0.95714382105593
Gene20855	3.04227105817512	0.987103420784728	0.985261682209009	1.80142945786065	0.987010932064279	1.00489659483975	0.995103405160253	0.981039974168228	1.02921917332747	1.77621685345426	0.97238054085345	1.03712039147838	1.09500686480252	0.944187517661621
Gene20856	2.91967502829426	0.992879362502369	0.995484188827584	1.7972208576998	0.99696003738872	1.00303996261128	0.99644597295889	0.990685506816976	1.03933840129008	1.72434704318905	0.962936528005842	1.0496309980445	1.14661512090244	0.953470718925531
Gene2336	0.968541733368566	0.987213358024723	0.959839431601837	2.49615996568322	1.03710746918469	1.0994970848736	1.01815442328372	0.949577290221108	1.00276344907033	0.997236550929673	1.01113178949671	0.926590663883864	1.36159373289117	0.913906719491098
Gene19378	1.38800864854606	1.01335230991187	1.04392950743671	0.936035843809687	1.28623786046632	0.698476335024549	0.728232735980999	0.858287508414094	0.72362543470841	1.38556649554506	1.02850884194444	0.986647690088135	0.819525161052224	1.01362481619965
Gene11250	0.990250072989272	0.988903793955034	0.987089709596393	0.866406931727298	1.00974992701073	1.03209761628963	1.17544663950811	0.986091331995992	1.0425810128098	0.989282117381012	1.02088197932372	0.86855888073801	1.07095318682793	1.11087752072672
Gene29639	1.26419005377599	0.959408113024368	1.04488887044892	1.0832166926907	0.956836858296796	1.0390474714792	0.963225750900675	0.949025716085304	1.05204363022844	1.04738224992428	0.967893205624546	0.988711580912141	0.988358367464188	1.01128841908786
Gene29638	1.28477902595125	0.986650224884068	1.04942645506292	1.10608480943083	0.986658989998677	1.01833024590804	0.983960386473907	0.983960386473907	0.983960386473907	1.04290099879658	1.01334101000132	0.983960386473907	1.02474091559535	0.983960386473907
Gene3605	1.04425744786946	0.993052939941092	0.955187039657557	1.02189257567977	1.00066885637899	0.945948347615562	1.00012750229531	0.999872497704686	0.923429722618604	1.03209189333928	1.0216678879719	0.936245835031963	0.961701540480906	1.04531252442486
LZX-CL2511.Contig3-All-g	1.50188122631727	0.890163149059712	1.41619018161952	1.08390735182789	0.875870158339407	0.887314030165232	0.897212463726152	0.880560243558941	0.894624426709746	1.52586440658459	1.28358928949645	1.46329914181796	1.01393410553132	0.986065894468682
Gene10976	1.37174271956398	1.24432778538806	0.982345267425132	1.99816844909999	0.915710756398033	0.848770567651179	1.04304428954574	0.803062974004838	0.990035175363437	1.40129423601492	1.07588616755499	1.00996482463656	0.786690405234027	0.68939244420024
Gene13601	1.0334045079758	1.06776765480708	0.934324396570438	0.953509996085591	1.03576918428874	0.969799743314076	1.14347846442555	0.993682373340732	0.935386297733788	1.02796627563019	1.01401912222692	1.00631762665927	0.968749041480491	0.919197792288415
Gene2670	1.00342058991725	1.01660000528096	0.96725204502269	0.988469533175874	1.02593947181734	0.94637031125612	0.983634942628414	0.997994682963054	0.898149284753614	1.0848805731896	1.00200531703695	0.910614534588478	1.05552520856025	1.0770211174593
Gene13675	1.79877421279006	0.915164612187624	0.980668285722875	1.28688111922867	0.933935052658575	1.09865130255044	1.01933171427712	0.905291995805144	0.895557014965894	1.26657859628526	0.91336149836953	1.12742988466352	1.05247871489291	0.895557014965894
LZX-Unigene19-All-g	1.00092206979961	1	1.00094822856109	1	1	1	1	1	1	1	1	1	1	1
LZX-CL6789.Contig2-All-g	1.2669454790723	1.05853084452105	0.871071676840429	0.837971708690739	1.16883060175914	0.889599965174744	1.09909882711789	1.00485915807643	0.824842890237639	0.995140841923565	1.01209354596485	0.742656516965307	1.20640744095722	0.766271637822194
LZX-Unigene13969-All-g	2.52910322956252	0.990711923569586	0.9998724006512	1.48929932158867	0.975373512907168	0.990485624232825	0.968505364656835	1.0001275993488	1.03630190457263	1.33268956341135	0.968505364656835	1.09707892806192	1.18913036998524	0.968505364656835
LZX-CL2691.Contig2-All-g	1.64571328498771	1.14128925612048	0.77102093484784	1.19532612123594	0.98565283324039	0.875642125105232	1.01434716675961	0.75917071749447	0.841227461950043	1.05548263698231	1.34322731044465	0.765536591373195	1.63282553729003	0.798837919504354
Gene10952	1.10249695105243	0.921255641456908	1.02998332523882	0.832485658189264	0.885913688534735	1.13557737541217	0.809318253810141	0.855086518630442	0.872062951580838	1.30606950816962	1.01988025680005	0.980119743199954	1.19659632811667	1.03737335863522
LZX-Unigene61834-All-g	1.61254626773879	0.817345756302698	0.951310867290046	0.837865616109801	1.09860994445979	1.47324589201124	0.923333851346347	1.27303201873152	0.798088628452363	0.828247551046764	0.806380357064529	1.04868913270995	1.1232450023855	1.13025082508581
Gene3707	1.11440783880737	1.2800707580997	0.992527840144841	0.965984047413209	1.20659908307691	0.834975675377981	0.811984521827171	0.864480213240958	1.06170326007462	1.03624365993034	1.17970529639964	1.00747215985516	0.969064531684695	0.882162660505058
Gene3824	1.0015069582411	1.02828837579617	1.01166360991705	0.913026386212034	1.03585168281183	0.9984930417589	1.00552915836966	0.931871412288583	0.965966653993505	1.04357645353995	0.965749882844529	1.01407353599187	0.991739085398114	0.872768199025524
Gene19268	1.25648684186497	1.01445406871743	1.2819483478032	0.812956247270809	0.955694003980427	0.924734508933266	1.07519208631852	0.82189971994773	0.998108700992234	1.15023930864266	0.963638793282895	1.00189129900777	1.11107692248503	0.726775459572376
LZX-Unigene9683-All-g	0.823823426212702	1.1756103167649	1.24231263099772	0.830087231783096	0.820696226292799	0.971473874933201	1.10125870675843	0.880374917076173	0.966970030771588	1.05771632083626	1.25452707227356	1.14534684511733	1.02368431070824	0.976315689291756
Gene13187	1.07413556183914	1.14376459330988	0.957666159586992	0.932942729926172	1.1826381108604	0.911301097430892	1.30655733617938	1.02628085836978	1.21021999379966	0.97371914163022	0.923416458388694	0.885298441559212	0.875257339621039	1.18426132311226
Gene22819	1.09072822089601	1.00928126500538	0.971208351608656	1.03639020012451	0.979347627606409	0.973586228722626	0.941468403568069	0.91683846858838	1.00598024436672	1.16460021577897	1.01984305260765	0.994019755633281	1.07082855027351	0.976989463765317
LZX-CL5206.Contig3-All-g	1.09116495361123	1.01757148549259	0.948839321119658	1.00770773313735	1.04182209965142	0.992292266862652	0.913958233201038	0.95091686476084	0.93575944468941	1.04986986848565	1.04490768768726	0.911111637454752	0.984226300297025	1.36364703626268
LZX-Unigene35971-All-g	0.894995754284811	0.771605844943919	1.25540977734477	0.530522402379663	0.788369436685513	1.30372221944681	1.13030667328532	0.99080761063025	0.689135455670986	1.00919238936975	0.759265552885634	1.08066743417146	1.38463584461367	1.05947695133476
LZX-Unigene14169-All-g	1.27232674311483	1.04541801473029	1.43592854124003	0.762502551310377	0.954581985269708	0.877818057674741	1.08667138304701	0.680320548052725	0.678666310301587	1.48604381935327	1.3029331260743	1.20408759433723	0.760979214486963	0.779264395262821
Gene14985	1.25251735849459	1.15879997293067	0.84957859448805	0.935097993798093	1.1856918908683	0.946605287515357	0.895571928217941	0.998932536968911	0.952267005071088	1.00106746303109	1.10212251199404	0.983273147609465	1.28733464531763	1.19379379394922
Gene56923	1.02576865304546	1.0007588606742	1.01802700725202	1.00656538138055	0.994548666885177	0.995851068337175	0.999241139325797	0.991828484364958	1.03433490742642	1.01854408200472	0.991828484364958	1.01941906046577	0.991828484364958	0.991828484364958
Gene1398	1.0870078152172	1.26828598729682	0.795038118752692	1.11108835531036	1.03041088179285	0.845789773563107	0.927922876278681	0.858718442462934	1.2451092663284	0.969589118207145	1.07421691913174	0.77056870735696	1.27928550523912	0.690315701634974
Gene1552	1.01448042713375	1.05894102484992	0.990759653601419	1.05265270571808	1.01337792252326	0.990980086837139	0.993707038399558	0.989700301767315	1.10098489892809	0.98734387966843	0.988777472760503	1.00629296160044	1.06056541362057	0.9790576433555
Gene12505	1.00005461132888	1.02089728174392	0.970193547330294	0.993754064186824	1.0100554600348	0.958423212624069	0.953509094777413	1.00062005337647	0.999945388671116	1.01286326365175	0.974315353935526	1.00591531706499	1.01516240053792	0.902029023571717
Gene4216	1.08100471293459	1.32474805281595	0.865735470957481	0.885851351697717	1.59386256862993	0.936580568463972	0.88583048258741	0.792681148578135	0.911846040300653	1.06341943153603	1.12230657977839	0.805150712530275	1.37271407227758	1.25423081426975
LZX-Unigene25463-All-g	1.09171734294709	0.954847754122251	0.879819635370521	1.5150509704237	1.05506204532727	0.90970078972428	1.00679802730412	0.957204644078042	0.868564895467375	0.993201972695877	1.09997868053047	0.895421447743153	1.2769295718701	1.27514931998018
Gene17638	1.02043273064955	0.988077174496798	1.35034412654859	0.815103640735523	0.887523092756772	1.00653187332425	1.13013792561842	0.742544787149978	0.833019289546541	1.23481761885837	1.22683117744034	0.993468126675752	0.980515549614479	1.19247509167686
Gene22040	1.00720993007783	0.998989826460812	0.999741135124069	0.995965322569488	1.0046918441283	1.00025886487593	1.03820297267142	1.05711764236832	1.01901247904847	0.992207221788975	0.992207221788975	1.00597788454795	0.992207221788975	0.992207221788975
Gene12344	0.997310726261794	1.07171410590549	0.918419056174023	1.01249180638519	1.00581099243018	1.02691871334599	1.05789134861691	0.903161526055614	0.849601511032811	0.908581182955739	1.00268927373821	0.896933933242496	1.21963893213503	0.942211313127849
Gene16718	0.988523328390125	1.10087524630801	0.93457090086852	1.03686808644787	0.991157170429165	0.930338963246529	1.13570433176101	1.00884282957083	0.93081887926473	0.943979806312954	1.12105680361219	0.919380779054558	1.04967262887044	1.19907562130422
LZX-Unigene17789-All-g	1.00218878856508	1.02282377390729	1.00715823807897	0.997226044719971	0.975074246014573	1.00296281565694	0.983489349799736	0.978595037792082	1.08791321278083	1.00684494347769	0.99594002472848	0.997811211434915	0.997454747178603	1.02059583607712
Gene18871	1.25038221633752	0.979163407401919	1.0009552601414	0.959024822355359	0.953486010313023	0.953940521078835	1.00402185141206	1.06016725236306	0.729852186864152	1.14416415752873	0.999044739858605	1.07203886054833	1.02266401551985	0.804021591386446
Gene5823	1.0006146970195	1.00353340488901	1.20536851935039	1.00252474180779	1.00274259366725	1	1	1	1	1.023838964276	1	1	1	1
Gene10735	2.17252857198879	1.47910568167682	1.61860222985143	0.713392816081739	0.710251571074759	0.337384149651966	0.27867501924285	0.654052753781454	1.2946610346293	2.09767208554142	2.08620994658301	1.28660718391826	0.331761323595536	0.66266368169917
Gene1687	1.17497048682377	0.995504725733279	0.98995794578322	0.58515448774688	1.37594803398929	0.649302955736264	0.663667242983904	1.00449527426672	1.66057786090536	1.34577592335593	1.03287888033677	0.987455346877877	0.374526905051545	1.49006796693088
LZX-CL5068.Contig1-All-g	0.891668098247971	4.59320509733312	1.07156429268539	0.737930979286113	0.972083937140302	0.512127532277816	0.471404643129363	0.997638243562862	3.97245227052381	1.00236175643714	2.97677383234161	1.37550390376128	0.604814734710483	2.5629026966903
Gene10479	0.956828399039522	1.06764977051856	1.13715148231225	0.82560777601842	0.95641834274799	1.04818412252818	1.1550782598167	1.0821161782785	0.977435524804867	0.909607494099415	0.963090304599962	0.954796189602638	1.09262473658732	1.02256447519513
Gene11036	1.02152882873342	1.00705883931898	0.925491786566315	1.03821035617254	0.994371429093701	0.946799636873641	0.97825068475247	0.944640909655972	0.895832600378854	1.11836742286638	1.0056285709063	1.06051918384771	1.13012555773745	0.895832600378854
Gene9630	1.00014422553723	1.03008100549483	1.0186464634828	0.997008464908899	0.946186520330985	0.999855774462773	1.03406296414034	0.935755001961115	0.932314214768944	1.06453277482675	1.00722307377988	0.948492804071223	1.17721631388083	0.942480318448237
LZX-CL2354.Contig12-All-g	1.12021159188235	1.07587880382689	0.913471925023245	1.33688114400565	1.09104557599171	0.969409571680363	1.13108214079469	0.961233187292615	0.997240390812834	1.00275960918717	0.990267588499319	0.889272060172865	1.05625468546385	0.842211112537901
LZX-Unigene52130-All-g	1	1	1.00094822856109	1.00126220289145	1	1.0040557253957	1	1	1	1.023838964276	1	1	1	1
Gene35982	1.09166562910485	1.09876221984836	0.974699131550983	1.03305218207359	1.13949241078232	0.981671731218071	1.00140142032885	0.967943805833463	0.998598579671154	0.979583852849792	1.15074104783536	0.960483534908621	0.986598242219826	1.00948745869296
Gene52524	2.00854088229798	1.14942800758017	0.91289199857341	1.28351340020238	1.28791396144574	0.870980372815796	0.880357812289291	0.896874691808191	0.729195176793125	1.82806749005806	0.988761355852519	0.821918185263602	1.01656604261052	1.01123864414748
LZX-Unigene7847-All-g	1.03685758282778	0.970510610009438	1.03914353503948	1.00746356329863	0.975878853727824	0.992536436701367	1.01491491744633	0.971655813856702	0.970003531967363	1.06003692373977	1.0138067296163	0.990405926077638	1.02024403062281	0.906544338383605
LZX-Unigene7739-All-g	1.14118160359393	1.12558892283721	0.952576727918047	1.03478752634693	1.14568770376259	0.99557664181582	1.13897490884396	0.980878778813466	0.969248846749774	0.979176520941564	1.00442335818418	0.949335873534934	1.32354141896631	0.995115480837979
LZX-Unigene6370-All-g	1.16238182920824	0.936689570889383	1.10868148036646	0.952383912987542	0.942436850213089	0.941999614091499	1.21286875932383	0.75932381803461	0.948797319324331	1.31419333994476	1.32739925155921	0.970326556217695	1.20870017480835	1.02967344378231
Gene18248	1.19249316268626	1.10823453487864	0.99722114034502	0.729220060712939	1.00277885965498	0.641437442906899	0.805385939692043	1.06474152308345	0.983733888049919	0.924697868853258	1.12749462106963	1.0307394993821	1.19799529599348	0.863980268300654
Gene12335	0.951575297708668	12.1066923565504	0.994122538697458	1.2267406564165	1.85051442053716	3.29311302321846	0.963386277062416	1.00900486782324	1.35151974523916	0.89825095993051	1.00587746130254	0.977594665457721	0.883272374477448	0.975436032617017
LZX-CL4729.Contig3-All-g	0.976765559997238	1.00585443643414	1.01593937691528	1.0556334755892	0.99333774689421	0.930061855919335	1.06885168630523	1.01214779672424	1.02775361244809	0.994145563565861	1.05154204020462	0.940824549593742	0.955506853839389	0.957576167583395
Gene26369	2.54690766388399	0.969266339537569	2.52219680655383	1.58581526002499	0.994893745548013	0.973918573246759	0.972715142766713	0.943224173113214	0.943224173113214	4.51283384607752	0.943224173113214	1.27523967441239	1.27910297053054	1.00510625445199
Gene26370	2.48920972751949	0.958258003154671	2.46741140685056	1.57588880130286	0.997505890421288	0.96212372132722	0.973128566939317	0.940772851994442	0.940772851994442	4.48619320366785	0.950112599957499	1.21831229446363	1.19304852785737	1.00249410957871
LZX-Unigene30796-All-g	1.07383063716501	0.95190671212292	1.61936998284226	0.633903397181535	1.04997849353481	0.764919462532079	1.10915613791558	0.773200737613571	0.969743501468102	1.86273937951657	1.0302564985319	1.45037548861917	0.945992832744725	0.965685691074501
Gene58767	2.00355188090657	1.06578912569059	2.97221237308309	1.38464875812699	0.925072717584823	0.906026520147198	0.934210874309405	0.87747183261486	0.87747183261486	1.90407369566015	9.69214912161294	2.69715814357467	0.913838912138687	0.87747183261486
Gene12412	0.989163039335686	1.00697934095454	0.998336776533227	1.44492345231269	1.00166322346677	0.970967689882851	0.962588636397939	0.965833893134981	1.00714979897499	1.15728471241204	0.980017169705028	0.95544788012798	1.07528110319443	1.01813192186314
LZX-Unigene46965-All-g	1.00092206979961	1.00136673212977	1	1.11454059739652	1	1.03731943239407	1.02998681400618	1	1	1	1	1	1	1
LZX-Unigene20680-All-g	0.720318391821499	0.500858650626096	2.6152312939964	0.506217141731265	0.571393373740943	0.814632376681178	1.93639175336779	1.58668399834415	0.600157730025839	1.53924863492995	0.67097492898921	2.58225523013945	1.18536762331882	1.71534695968914
Gene5454	0.908492551601989	1.03645078175864	1.01992990873452	0.635220107425792	0.946647082133053	0.980070091265479	1.09616887802452	0.823256022064759	1.16345348550604	1.57022716838404	0.964637576277105	1.04668987252826	0.922188916536726	1.14457341107165
Gene3436	0.988749450397108	1.12375640461588	1.15716217654744	0.900838914067489	0.993499837533325	0.912310350895366	1.08230239570619	0.815864435470796	0.880530095301774	1.14454780691162	1.10950100783935	1.00798173208209	0.74942950054409	1.00650016246667
LZX-CL1139.Contig1-All-g	1.22170010331783	1.3013636178121	0.8814098974373	0.995863616829587	1.17455588923159	0.88063808487155	1.00413638317041	0.717685433696903	0.94012716078077	1.1281126210553	1.2726300814605	0.710054707403965	1.11257017432392	0.921157589652873
LZX-CL1900.Contig6-All-g	0.982723046151551	1.00711797257157	0.956494149942324	0.93252531658239	0.992882027428427	1.03037254612615	1.18942843375481	1.02132147210796	1.04956763197034	0.955948210675447	1.03486149050656	0.985452650474451	0.971116100587072	1.11073776267343
LZX-Unigene7884-All-g	0.664891275444515	1.1263001708738	0.74098678511457	1.00752076139955	1.16770500114005	2.10353838639431	1.09370436721045	1.0025391313617	0.997460868638301	0.717277577031256	0.874960251981287	0.872507763319929	0.747939364763178	2.5319888516448
Gene23141	0.988361011323878	0.991473552881097	0.984012083140935	2.10839036588204	1.03201295093879	1.04896339190669	1.06588602427133	1.0085264471189	1.03242975544306	0.96962951610576	0.987891335838847	0.974818008889384	1.22115899342583	0.94094423941831
Gene10445	1.14138047971811	1.03428454776609	0.969557775157374	1.04892981655449	1.00368304875084	0.98967132965864	0.966511604905748	1.00559538905076	1.0801850886136	0.99631695124916	0.961694481816756	1.01585470322254	0.924827376283021	0.985502499498509
Gene49084	1.02173486283766	0.963213349970217	0.934770785502362	1.03711717319744	1.13796066354091	0.868783568539552	1.07462505455104	1.51271814034133	0.8746644783994	0.978265137162341	0.850964499794611	0.971825266664683	1.17174142061828	1.05936880094628
LZX-Unigene41283-All-g	1.16159871570246	1.26747862076383	0.770085327323111	1.23006003459252	1.12604777280891	0.67944357111688	0.810934784362836	0.776996880031629	0.937502629760087	0.774837855452721	1.12726303349921	0.685702944310355	1.06249737023991	1.48062461439688
Gene8954	1.11989813341705	1.07419535476161	0.972699485256596	1.02144014523415	1.12880905641326	0.963375163957789	0.951228563827664	1.03386162708943	0.898301218025326	1.07425677279054	1.01937998793687	0.980620012063132	0.947488762174904	0.874671286360333
Gene6735	1.00996181310681	1.0402359158973	0.974574981870527	0.990038186893189	1.02829104258116	1.03988858656809	1.04571859713537	0.980818961396956	0.979151097752726	0.946244116998241	0.942417743002266	1.01281383468751	1.25164259448311	0.975129965844989
LZX-CL4578.Contig1-All-g	1.3857195212181	0.989730032158332	1.20038961603823	0.957667927960282	1.01026996784167	0.718262071913489	0.843041975575183	0.915423074904068	0.899540597030082	1.06839646696848	1.30746110492822	1.16055448670954	0.85581426471851	1.06695869815695
Gene14930	1.1761268404235	1.10296633906657	0.853151405065766	0.676483982593321	1.25031816212567	0.852465048773452	0.606257337007489	1.03388410409423	1.0009346241268	0.839844074764651	1.40198295640487	0.882387158370883	0.999065375873201	1.44357307670102
LZX-Unigene61782-All-g	0.839595111064779	1.30978868468567	1.34914644175938	0.977198594905624	1.21012723530849	0.778936115331902	0.867279671357084	1.24140415087389	0.863976320582756	1.02280140509438	1.56385581671619	1.38022772093597	0.929299500462789	0.955379393556487
Gene10414	1.12212072147669	1.00804231571841	0.997890713640633	1.00210928635937	1.15121126904149	0.988440940866012	0.992712685366609	0.967559510270334	1.10240703546929	0.973212065395185	1.11157364814528	0.923889843137708	0.968560488404154	1.0242749559233
Gene5567	1.15515672609815	1.08953398572724	0.914288925575829	0.983161310931867	1.33607320496258	1.00633623929958	1.18793069112397	0.912754552004822	0.937666705197904	1.00022360213406	0.968051292566052	0.903915026976824	0.999776397865938	1.12615625210494
Gene17722	5.51566561185021	0.960755993517709	0.98767732260067	1.74915056527748	0.936779667061845	0.904178397623162	0.885249113454163	1.01232267739933	1.1484966028408	2.04252746677171	0.918025798920734	1.11384699967866	1.06202442509296	0.947989390757144
LZX-Unigene14238-All-g	1.20382439910687	1.28266431445161	0.882546352571608	1.1136762312452	1.21071084638529	0.888950284149043	1.00565398853161	0.86630254779262	0.865449026418918	0.994346011468391	1.35248213174757	0.870022039395087	1.26423784619953	0.892867825630173
Gene15007	1.20895433529593	1.28231175601854	0.899039860343366	1.15069201020551	1.25433877512109	0.890522924048669	0.956730743367644	1.02545602724477	1.27629133767092	0.974543972755228	1.34077501795846	0.899383597189738	0.904386623920065	0.811346564986852
Gene14881	1.10501933457164	1.0515238551812	0.868524355562036	0.984842806970045	0.980589372813774	0.969293341710406	0.932236227697127	1.0276789208151	0.886349308162115	1.03887053419499	1.04402058020328	0.822753234074033	1.01515719302995	1.09773316643064
Gene5815	1.01347284378908	1.20973165033434	0.945858135929781	0.995705929710418	1.1782869716264	0.91746875636856	0.927922084100493	1.14295882217114	1.00429407028958	0.983732735299954	0.908401133927451	0.857403429823262	1.04598177085615	1.02726422707191
Gene6904	1.18468352188117	0.988115483137282	1.13105142376582	0.933182694629202	1.01560074075211	0.899607013675611	0.974225039727872	0.891246035544529	1.05867276677794	1.09686237231177	1.04802038510092	0.901668005891819	1.01188451686272	0.79909861227156
LZX-Unigene61042-All-g	1.0178809093442	1.01542652208747	0.963610176133063	1.00094079998593	1.00170566183435	0.965100303443499	1.03935708998095	0.949028736693256	0.949028736693256	0.999059200014066	0.967896286284917	0.949028736693256	1.14533895217152	1.09472937691398
Gene10476	0.941502812261744	1.26315700445591	0.807346939335039	1.16584082762408	1.15319003225845	0.999858363027253	1.36629053046888	0.887486994223229	0.953950915891554	0.84740117256281	1.13786173642652	0.849262860880881	1.05283334211811	1.00014163697275
Gene4960	1.22447172558328	1.14938857249865	0.942826405065061	0.959900927241217	1.17262327481854	0.917346759702321	0.801231825805973	1.12068529581352	0.856067307372627	1.04009907275878	1.04187202057993	1.05186203329133	0.884514657758253	0.805272968749564
Gene61315	1.33999038175568	1.00075776053406	1.01190236745099	1.04217369530676	0.99136349388746	0.999242239465936	0.983270493323267	1.03684274590806	0.983270493323267	1.0336627382707	0.993032146806018	1.010623004167	0.983270493323267	0.983270493323267
Gene48824	1.01522106695552	1.01325700724512	1.02899319429628	0.975930069989448	1.0005472599346	1.08960904812878	0.999452740065397	1.05998342577837	1.0187743924904	0.990054477462602	0.998106225280701	0.985555426475337	0.919014259087934	0.919014259087934
Gene13709	0.992460296819097	0.996484908801938	1.00053901138795	1.4036718330146	0.999460988612052	1.02236335632639	0.996402948728695	1.02447777355897	1.06151846332364	0.981713810124524	0.99146000926173	0.981713810124524	1.02240122922497	1.04612107997747
Gene22681	1.03821511166693	1.02012547806764	0.98748363684844	1.00985589379636	1.16045911526762	0.777645798658218	0.793525628329111	0.745671083566405	0.990144106203639	1.07923307875788	1.58502591016673	0.97210119019779	0.744159660767816	1.36406203087674
Gene70896	1.36080911431463	0.96474882809451	1.08143090374568	0.80494773606112	1.18291830150393	0.806271400553713	0.68602653542861	1.19583104890052	0.971934626285446	1.02806537371455	1.20249665588797	1.26611411197708	0.850394117583921	0.969576560266128
LZX-CL7296.Contig2-All-g	1.44605960604977	1.26672341773364	0.729438576907201	1.07039931778832	1.21090984309829	0.796405385703753	1.21436851091244	0.749706641111595	0.777694496587652	0.929600682211683	1.12004546726259	0.57707120652014	1.89617412312372	0.770151380812568
Gene17938	1.02441328244616	1.01914624029216	0.999497586186415	0.998271728129553	1.00050241381359	0.986708273701404	0.982122891167523	1.0279500007961	1.02758835395101	1.00802162089835	0.97483722424004	1.00195513932847	0.97483722424004	0.97483722424004
LZX-CL7800.Contig1-All-g	1.35395156682087	1.11897187473824	0.855152376326619	1.01404968180663	1.2277147345513	0.927706524598232	0.985950318193371	0.770903185052142	0.942922250557017	1.1370397462116	1.14079055548356	0.736059532959591	1.04052884410575	0.762660170541229
Gene3476	0.866051263803582	1.01630953128231	1.13436065246621	0.709804891473389	1.03968923849999	0.890363615737281	1.1907699156973	1.30990494094275	0.911038024337381	0.990220315211855	0.985731020864638	1.08052732943588	0.789733630000706	1.00977968478814
LZX-CL1259.Contig2-All-g	0.991090950964757	1.01121891332867	0.985235103113458	1.69845943539321	1.00890904903524	1.07761050572023	0.985612412391131	1.02399054662654	0.971082349674961	0.971082349674961	0.971082349674961	0.971082349674961	1.09287646345635	1.03479212160637
Gene4347	1.0256747445583	1.27372648568644	0.842026172641215	1.09005924360703	1.23573801083899	0.936087939953648	1.09515202440621	0.974325255441704	0.962381964613513	0.889466365146876	1.24960486919181	0.908010619477612	1.55463545253396	0.783838121418269
Gene20335	1.06732632769378	0.909501453534738	0.925068482015202	1.1953477074476	0.951309255759197	1.05768894460905	1.08049287360715	0.865893471706883	0.847458022226267	1.0153117343865	0.984688265613499	0.871032516630352	1.4378017060419	1.01623438507594
LZX-Unigene47724-All-g	1	1	1	1	1	1	1	1	1	1	1	1	1	1
LZX-CL4224.Contig1-All-g	1.11997220834504	1.10966459554147	0.969590069976274	1.02756771090035	1.12076445504997	0.946178085867628	0.972432289099649	0.944717925543061	0.914562083181838	1.06087145395134	1.06627019342783	0.927743058431591	0.927411625756169	1.30838707823225
LZX-Unigene18901-All-g	1.01557875598388	1.0159101891264	0.999028162979639	1.01108546441891	1.00071182069783	0.999288179302175	1.00268995088593	1.01690223849397	0.995251711660081	1.00367500617153	0.995251711660081	0.995251711660081	0.995251711660081	0.995251711660081
Gene19878	1.14482287505581	0.923984692991657	0.966216919029053	0.948235788049486	1.03918218382088	1.02815329957731	1.40836801979538	1.2088473504692	0.772333560991458	0.998763908242625	1.00123609175738	1.16370832239043	0.884087621931819	0.840999364119986
Gene59916	0.986681720922015	0.965751045394257	0.966033221505233	0.998078181144769	1.01186009700816	1.02688731706957	1.03331791913908	1.00192181885523	1.0273929931654	0.95819549288195	0.974587037744758	0.97658515961853	1.05265135720676	1.01249060162959
Gene144	1.0431271233589	1.12344748753224	0.981064693955557	0.969102061566451	1.11852359577062	0.925849262472492	1.04757938862405	1.31279070651076	0.79092873694204	0.993183074215957	0.897823773262823	0.924374822027984	1.00681692578404	1.25614218377118
Gene15355	0.990795001002809	0.997517390909798	1.00780860540247	1.37065280802982	1.00694641300332	1.0024826090902	1.01492981600587	0.988100995642064	0.967063666476159	0.967063666476159	1.03387871295582	0.967063666476159	1.15371804322765	0.967063666476159
LZX-CL3851.Contig5-All-g	1.58465843139792	0.901872162625377	1.02261476602211	1.1955957301758	1.0885961757911	0.890660950917534	0.876475489017157	0.866534527905013	0.893953722100654	1.02374128734493	2.3469195339082	0.977385233977888	1.28829465753212	0.913455688941533
LZX-Unigene25604-All-g	1.03348691686284	0.999634548070642	0.773554689352324	0.755445691288797	1.26044167960755	1.00036545192936	1.23857944186187	1.00901985500624	1.19797433426297	0.86205077067889	0.915323484928299	0.89528617270183	1.29113502351505	0.964757369642414
Gene10250	1.24669258794494	0.990020372217508	0.837694364701932	1.00997962778249	0.974797502322619	1.03102348929466	1.09499804718283	0.871173289516662	1.07049660408719	0.975111570039568	1.03494597111904	0.719288935669238	1.11801003142399	0.978351342828764
Gene4303	1.05080514023033	1.07371127318159	1.01052983629567	0.984959458033224	1.00138324441056	0.948265919584892	0.873815304014709	0.998616755589443	0.937580111006446	0.961289438573254	1.13003456744583	0.943015661699204	1.21342584002925	1.17891391625517
Gene15029	1.00032688745437	1.03298593546503	1.00541396814868	0.90101575350499	0.999673112545625	0.95979644163604	0.900946600126436	0.863144671270496	1.12181302577571	1.05265339088264	1.01830771841678	1.01445197843993	0.867193748742184	0.866990949794471
Gene7601	1.03214984420549	0.964184354213771	0.96395379181056	0.96571784236274	1.05110830272889	1.03047775588414	1.05911218103582	0.941657796215257	1.11603526213603	0.962408195736924	0.981461927755756	0.969824703329979	1.20558134481009	1.01853807224424
LZX-Unigene9905-All-g	1.03955860528949	1.04462352403854	0.963637490154351	1.00387449495971	1.11253577621509	1.0340330090281	0.99612550504029	0.965046835492427	0.988090600696886	0.928140491158984	1.00812986085465	0.947454816786554	0.988868813463536	1.05365724656915
Gene19145	0.99543918341857	1.13171729926916	1.426610628004	0.825040987783215	0.992451452275029	1.00456081658143	1.17152374302021	0.978870727566516	1.24722553924621	1.08351204994368	0.85289517123122	1.20856462605902	0.821662065268503	0.947105298538808
LZX-CL9210.Contig1-All-g	1.0269250009432	1.02823335577234	1.00950370554357	0.993090647118428	1.0045023034147	0.984252406154364	0.98897231542966	0.9954976965853	0.963720939949788	0.978372398425435	1.17202539113621	1.03857616702353	0.977261161521818	1.06222490946819
LZX-Unigene40524-All-g	1.01201168699541	1.08850188470806	0.908227110809889	0.897317239357347	1.00853048085272	0.89717427127114	0.917249181891171	0.914942254534295	0.99146951914728	0.970439537044316	1.00860190018268	1.02423082697377	1.09608296751327	1.29336109213484
Gene6882	1.02516734045237	1.37367434053464	0.983178168584874	0.94181027620984	1.28272476429482	0.967732140260812	0.870228993442253	1.13888149062475	0.991595899602449	0.912904919399018	1.14542660968847	1.00840410039755	0.943132169702397	1.05512449632687
Gene6670	1.50832442693753	0.964484799928793	1.08267397891052	1.17499626241769	0.976102606256646	1.39126463204716	0.969411774600261	0.965502999157477	1.0068047501987	1.18346054719842	0.9931952498013	1.18365898398376	0.95512054439085	0.95512054439085
LZX-CL10697.Contig2-All-g	1.11270857059716	1.26767067034313	0.944164826568446	1.03930609865702	1.17443173384002	0.926430873723712	0.974996646581198	1.01017825473465	0.874409134411886	1.08607995334152	1.24681915248746	0.987687440747321	0.984078397418975	0.989821745265353
Gene4796	0.995774248932444	0.795005235740901	1.00422575106756	1.17794766368802	0.782289211444557	1.12523872339568	1.60899265657492	1.19515757044072	0.737862886420274	1.17450166309073	0.646370935217936	0.882097241076129	1.35658729228598	0.835530880856036
LZX-CL579.Contig4-All-g	1.61188304103612	1.54495585286627	0.873978397736381	1.21336442974274	1.18536722629885	0.814840409300887	0.83389783549828	0.861275968743937	0.856409010687946	1.03828118773458	1.04748089574173	0.851625312721869	0.961718812265423	1.07666569645234
Gene57917	1.0839789218533	1	1	1.0332402843456	1.01372268745453	1	1	1	1	1.0563067417329	1	1.06496299649599	1	1
LZX-CL8148.Contig2-All-g	1.18045692925146	1.03340584080418	1.45903986612424	0.966594159195824	0.735443233716052	0.749272866036149	1.37955057011925	0.727469242631134	0.965839474808627	1.47110431928067	1.23393676376295	1.32014222475701	0.898127084730492	0.846582214705975
Gene8125	1.10724432035309	0.992922325200973	0.999321431194979	0.776932908325741	1.00067856880502	1.06463696450811	1.07664362599736	1.16260457126267	0.867207067966323	0.91709300911938	1.01565300436941	1.13117066765288	0.875340678146585	0.827699885381186
LZX-Unigene56658-All-g	0.958997457034133	1.12581034069353	1.12878159617242	0.80523337307821	1.10055894155426	0.898752322669647	0.966953441118886	0.904328110112817	1.09425384047742	1.04512579352538	1.03304655888111	1.04457057703121	0.84413636161275	0.95479904426173
Gene18979	0.555993251706897	1.36010475344181	0.792940184558181	0.717400794179825	1.2448441754491	0.94336700414585	0.932578356289026	1.06759950675405	0.443307573504533	1.16029093743485	1.05663299585415	0.771080274399101	2.55308612393399	3.55154062968515
Gene4387	3.83977596366288	0.907967991568348	0.812204260189935	1.49967047686837	1.0054205338409	1.42895596901105	0.842710352703225	1.27666282499129	0.994579466159098	1.10621916614234	0.882696145951017	0.824417782483884	1.04295263593102	0.956180150381799
LZX-CL2759.Contig1-All-g	0.991546820292745	1.06931199673522	1.13602815620869	0.948020061250017	1.03358722809154	1.04669379915895	1.08673869210032	0.961314956753954	0.916721612220515	1.16150076298488	1.00845317970725	0.885295775000835	0.985091378985132	0.901601935357384
Gene11127	1.04183828811857	1.05591335610626	0.975068857356923	1.00799342321365	1.02949199726074	0.968231643561586	0.991170560347965	0.999109756020073	0.928221483906114	1.00871798530162	1.04899073824786	1.00089024397993	0.966691897731642	0.989119284243321
Gene36892	1.05464901514884	1.06665055593701	0.976903260679642	1.02331958318475	1.08796239964434	0.932372140591426	0.946985327226334	0.994235975256986	1.055285688522	1.00470851388328	0.995291486116723	0.977538688597416	0.96925705827961	1.0832473918191
Gene7583	1.01426642377289	1.08141295704928	0.985733576227111	0.98288380063504	1.03404932323073	0.9700796391962	1.09213443961498	0.958063549070098	0.933107218376146	1.04722044624096	0.972188640197344	0.972160363534399	1.02251442332508	1.0284820942205
LZX-CL4659.Contig2-All-g	0.970336929221547	1.05476248277242	0.953245497672697	0.951765826457148	1.13647572887196	0.867745357953192	1.06910416578919	1.05642675791044	0.885804237626239	1.01589613685457	1.05989197130662	0.97514946854252	1.34398592575924	0.984103863145426
Gene6380	1.05964489977222	1.06978972189027	0.997722225121725	1.03478455723627	0.998762887080539	0.952354287091298	0.947928552727367	0.971617340754598	0.991811055337808	0.985747317781885	1.02349252552754	1.00123711291946	1.01922736068893	1.06508478436459
Gene1358	0.998415663455408	1.01096889605062	1.01185697227906	0.900484622737001	1.00158433654459	0.995296573362473	1.02232489463569	0.856082098387885	0.790632462106746	1.15175408506049	1.04642567432702	1.00949163799336	0.97732952202391	0.948091672835215
LZX-Unigene12599-All-g	1.03119726683925	0.969972368854561	1.08528215000407	0.750449594930415	0.956966714632425	0.982274816297239	1.15092827803455	1.47916359223982	1.23689783547269	0.959937296883126	1.01219098802779	1.21007739147211	0.987809011972215	0.815812966173029
Gene1581	1.10636014451934	1.03390077965693	0.66625186837076	1.03087870628636	1.16237577462906	0.837973096882217	1.24941552881976	0.668552893581956	1.0275170728561	0.956252658666532	0.972482927143905	0.548193143610822	1.11627610025026	0.947719940036157
Gene1215	1.01293166922149	1.00119287510543	0.991476236102304	1.02064154648995	1.0014860759697	0.986135075069642	1.01285982126446	1.02048597020431	0.982151737326138	0.998807124894571	1.03115482420443	0.995782841853348	0.982151737326138	0.982151737326138
Gene7418	3.58093052660992	1.01374263104392	0.944008484376755	1.26557561538859	0.997317470218068	0.969834904935114	0.912624353014725	0.998140244146828	1.47262168582109	1.29075858683496	0.963445621907974	1.00185975585317	0.918846722892631	3.19730774071025
Gene5960	1.05631529965206	1.28580403611622	1.07344037483038	0.928018323407667	1.07022274066911	0.980341906462547	1.01553414715366	0.984465852846336	1.11324477700259	0.967712540824665	0.93198147943495	0.984320257965348	1.27121865142305	0.819853391354306
Gene8812	0.937743265675572	1.14122499076409	0.93070856086813	1.08632276120427	0.994781647626311	1.12717865150316	0.970192113259682	0.935827688384978	1.11442820993799	0.955605595335519	1.16505599033473	0.896654091579684	1.00521835237369	1.1497430462113
Gene54005	1.67129354761387	1.30099682188491	1.01263503476639	1.22845140901819	0.820138598884029	0.813740739955535	0.789389408713305	0.815163408586324	0.987364965233611	1.57344527707739	1.05521730278824	1.03176515113769	0.822105886137309	0.841178857065473
Gene22348	1.05920308511262	0.980527349661289	1.00140466223537	1.00676414595217	1.00817766914002	0.983357308045511	0.97707494826217	0.97707494826217	0.97707494826217	1.04056244911038	1.02582473585268	0.998595337764633	1.01757010836127	0.97707494826217
Gene22347	1.04421277769738	1.00136497712671	1.0020309452813	1.02613251420847	1.00959624605528	0.998635022873288	0.998635022873288	0.998635022873288	0.998635022873288	1.0070869519768	1.01848879029837	0.998635022873288	0.998635022873288	0.998635022873288
LZX-CL1063.Contig2-All-g	1.07215125739426	1.05403991434369	0.906365375341093	4.51850432111891	1.14865001862927	0.962601538283261	1.05419937391934	0.881685626086287	0.975438171082931	0.957820482735269	1.02456182891707	0.899752569441357	1.53082132391154	0.927244960626344
Gene52530	1.025319819801	0.984122685472941	1.0219896110547	0.932561206969009	0.869843690758281	0.794740820882389	1.30161308538519	1.4028863440415	0.951600988610007	1.01769216190749	0.893355079661456	1.01587731452706	1.17267953328324	0.745059331120381
LZX-Unigene45529-All-g	1.11679529800061	0.950263189196673	0.902424314095477	1.06265525564634	1.03890018216905	1.04650292452317	1.08595419598814	0.963159967306128	0.970986324168204	1.01778334706257	0.98221665293743	0.857717911559827	1.27150537770198	0.93195543179361
Gene5093	1.16996642323061	1.27420441175087	0.983174401316031	1.01682559868397	1.26677942910523	0.866031297861078	0.838816895520722	1.87124518053967	1.07577412067025	0.925334052179585	0.902139245719328	0.933516312687805	0.958463663638482	1.15615824693844
Gene21411	1.42691602671489	1.06700724806779	1.03143475982318	1.07315358208231	1.32534670766039	0.925896498337081	0.927616721656368	0.915809991467206	0.922297874178777	1.14774217160672	1.08869046873801	0.96856524017682	0.888310955345544	0.852959784886702
Gene6623	1.02484130930257	0.9666916422173	0.98475240861957	0.914353675411209	1.0296130814066	0.949395066665749	1.09653512627379	1.0773882953633	0.908867019703417	1.06505089784868	1.01524759138043	0.927909208641007	0.912492358452312	1.09804338281452
LZX-CL20.Contig7-All-g	1.0410543749788	1.0768842867657	0.95899456924892	1.0382724808051	1.46656079319756	0.926676478580231	0.933556131251016	0.951688621824258	1.03963125177079	0.937769459050236	1.13840196158062	0.90251616685782	1.11563303589085	0.961727519194897
Gene12529	1.38288213775121	1.21671206809515	0.756824123738329	1.60465157263605	1.33420048957398	0.942648997821325	1.16601455628753	0.838970070335233	0.90503906114549	0.863914560787411	1.05735100217867	0.759492741424698	1.95689065564369	0.706575573393482
Gene17912	1.43831179054168	1.03750002355433	1.12334674266347	0.850370981206532	1.54310104867937	0.888915865840694	0.674156785786005	2.43633664976216	0.755277210409527	0.939546119762345	1.17601822283599	0.984859425942965	0.736751041439366	1.01514057405703
Gene12837	0.984972234360033	1.09987236218339	1.0493540952491	0.769408980306168	0.991266091625447	0.862571367255764	1.28634038245992	1.11104033236019	1.0106228669509	0.898872377947245	1.09983811023572	0.888522256825024	0.799405703734538	1.00873390837455
Gene2614	1.16984984167906	0.968910426670143	1.1014406214286	0.993735008618498	1.02551338032827	0.972468435956976	0.93314516749107	0.887109794366693	0.978923234949222	1.15992415806287	1.02923315727409	1.0062649913815	1.05260819917135	0.918122707866655
LZX-Unigene16965-All-g	1.00925089949176	1.01504623702456	1.00094822856109	1.00452650722342	1.00823069604869	1.0081148805513	1	1	1	1	1	1	1	1
Gene12372	1.24883332672794	1.1454188492363	0.759781281335244	1.0445560108737	6.67199331500807	0.930855287254644	0.820019431889365	0.765910369026648	1.12863257862192	0.803081830688117	0.955443989126301	0.756710399659588	2.8361246703547	1.58946298759509
Gene12715	1.02355945807276	1.00750918985375	1.00126986773995	1.04052559570942	0.998730132260051	0.965158124067179	0.983317365258912	0.984849718030982	0.969235792061729	1.04642741906626	0.97191957513523	1.00426282870231	0.982853496976121	1.00565583483864
LZX-Unigene51523-All-g	1.02446758284599	1.10475655399739	1.0614112278462	0.960401787609859	0.975532417154011	0.916470229116439	0.8593926288211	0.952237861626957	1.63043083222178	1.46699910048477	1.16705972118758	0.824894038901931	0.776304557962688	1.50854877914299
LZX-Unigene23866-All-g	0.975039656201645	0.987323527068766	1.04233697017911	0.962018723540897	0.98166457827242	1.04402395334211	1.01267647293123	0.913002506771219	1.264247302005	1.0637690738545	1.02387986780248	1.11466447628032	0.928282644230824	0.913162536686452
LZX-Unigene41180-All-g	1.26586096230941	0.966814055076634	0.915028525843136	0.831922485515562	0.934891688268146	1.86300068015819	1.26906208847097	1.19912643584019	0.814553890769055	0.828886833932877	0.807036801170035	1.03318594492337	1.10916313373075	1.27573898555755
Gene53777	1.03657011251547	0.95841651207685	0.877418420250429	1.00930730385943	1.03021967079384	0.921194020486112	0.99069269614057	1.05124948830589	0.825438395543092	0.98057188346019	1.01035910428797	0.890872391174404	1.11846698727794	1.18101731944445
Gene21412	0.960732145946342	0.979023369419755	1.0302416093305	0.969649634415629	1.03492839885573	0.980841610650103	0.987112332763305	1.08120791546474	1.04578513401126	1.01288766723669	0.980986748082592	1.24738797742266	0.943380062536853	1.26024270135767
Gene13639	1.01289111787349	0.987108882126507	0.934288226286607	1.21168638017469	1.0356555097629	0.936102555958668	0.951715007620293	1.04364563281945	1.10671771327658	0.951465644711222	1.0217901355665	0.901128332949578	0.94972893543834	1.05134719981774
LZX-CL5240.Contig2-All-g	1.01974905868432	1.03137926567757	0.996553436006926	1.00196939630376	1.01891131611564	0.991296973743319	0.998030603696236	1.01542332803506	1.00988256356291	1.02172695150949	0.983317469930823	0.983317469930823	0.983317469930823	0.983317469930823
Gene2916	0.994445101320602	1.19775764890017	0.871666979358815	1.0055548986794	1.12770479100536	1.0420665250075	0.85147163905066	1.47669927679106	1.2422971983739	0.749465641681387	0.856882360515625	0.932070271643374	0.819065949977823	1.05657191370146
LZX-CL4002.Contig3-All-g	0.987608770103172	1.01239122989683	0.896989823719285	0.765168558346399	1.06850925458502	1.11395752872629	0.702512256518188	0.847966503841433	1.3729941462256	1.07175786500326	1.03540296145186	0.787174593946998	1.02472424814531	0.827103020589125
Gene4239	1.0570592677718	1.04410565424815	0.975768637396164	0.914688619075805	1.77154457628323	0.862393102447376	0.820327847867651	1.01905622685147	1.09939806434451	0.883699670320476	1.26030206950338	0.980943773148528	0.823429909443437	1.48451952471458
Gene3296	1.31602358125023	1.33989504616353	0.870075398524316	0.970723698917573	1.35339020112633	0.954615389315384	0.910038776656536	1.16105898384609	0.994210448798453	1.05401088148185	1.00578955120155	0.872862173326285	1.42635282995825	0.944027280612293
Gene11387	1.29329755778342	0.970727117267862	0.593728605654753	1.00793713739533	1.6999159113057	0.554339138243513	0.592149086324527	1.22403503722395	0.992062862604675	0.527322356427745	2.31524996131503	0.566242294629948	1.88411888611731	1.77814248101422
LZX-CL7732.Contig3-All-g	0.997536589854927	1.05234696014666	0.999051740357865	0.955089647694607	1.05487272837569	0.973550954210237	1.06051921292234	0.966009795685858	1.18084946683694	0.983408602697141	1.08694787092702	1.00094825964214	1.21404972046367	0.996839415618874
LZX-Unigene30446-All-g	1.16395364833023	0.987302575451657	1.2828971631545	1.05859557967714	0.977811038774758	0.96982867374188	0.96982867374188	0.96982867374188	1.02230877697743	1.25503248054428	1.29208436917573	1.01269742454834	0.96982867374188	0.96982867374188
Gene9718	1.40941364041333	1.27910418112605	0.96531531837415	1.07201214393978	0.783816522071187	0.775202900288162	0.790694689594762	0.818105992618107	1.22538336727471	1.03468468162585	1.38229778473324	1.05592473080998	0.806889471722329	0.793746647535444
Gene14929	1.03551230698976	1.00844342893676	0.991198829417117	1.17922747555464	1.01323906261441	0.976772602336058	0.966080871817909	0.990223287323605	0.984820029531099	0.991556571063236	1.05117123477492	1.03398584647652	1.11997123550487	0.958914209152394
LZX-Unigene56757-All-g	0.94755982454442	1.05204237031104	0.87977228878294	1.47755416882574	0.987345061661241	0.96967616190578	1.01265493833876	0.956370852415711	1.09921625046731	0.846859461346545	1.14886647076711	0.923774911804575	1.44451099227799	1.22346043176192
LZX-CL5279.Contig2-All-g	1.07327059043134	0.997479841588311	1.00273567049769	1.00114963739833	0.998850362601667	1.00420179649509	0.9961184145461	1.00694652880033	0.9961184145461	1.00454904438144	1.00600761884605	0.9961184145461	0.9961184145461	0.9961184145461
Gene1842	1.3261937402858	1.68285192625313	0.964579605798901	1.00543004256563	1.10220378599715	0.941150025491378	0.899408801757925	0.994569957434372	1.569244346377	1.37534382552039	1.22725111315414	0.98546935396444	0.807754016460173	0.930075820380653
LZX-Unigene46379-All-g	0.998217549240865	0.910134925016787	1.59446232351532	0.828042757995244	1.00178245075913	1.00968350161951	1.26253335630325	0.981890155465753	0.897057933035701	1.45377606933121	1.25295794734583	1.79584752331889	0.882882683774065	0.913096230659683
LZX-Unigene23284-All-g	1.26258986035995	0.759055955242276	1.03507262631938	0.606154762902985	0.964927373680621	0.906984474064143	1.35287088603191	0.677802086811292	0.653094695277446	1.12523454822294	1.05344505424944	1.08766462669127	1.11469007852329	0.957906460385997
LZX-CL9976.Contig2-All-g	1.03290894713416	0.994939335481767	0.974430703029798	0.930060372223881	1.14742545525824	1.00506066451823	2.36193164180311	1.30072856528084	0.928930176797078	0.791554111971493	0.993478312058292	0.711944831948531	1.65481030569433	1.12372657231657
Gene3845	1.00334233155162	0.994976971205091	1.21361830483272	0.62047565177456	1.11042160735109	0.939186917440528	1.11414146925219	1.13090643894623	0.902578409122173	0.996657668448383	0.869228464837079	1.24510027042057	0.814444349663876	1.04462528661233
Gene15202	0.997739283098506	0.988144959573078	1.00029087954273	1.00110725743533	0.982770915500962	1.00507493220003	1.00610563668299	0.99970912045727	1.00932124353593	1.02610330910588	1.0121160219493	0.982770915500962	0.982770915500962	0.982770915500962
Gene5544	1.06745205582459	1.10412710680328	0.862512395037562	0.997638872074376	1.27229130639975	0.894982288535431	0.87150937020259	1.05314896562672	0.978889739257139	0.933198469762392	1.04250538415491	0.763378317078651	1.00236112792562	1.06233096191908
LZX-Unigene18377-All-g	1.03379980917475	1.33362974937717	0.986316389101687	1.00441257529934	1.14899038796671	0.964299337135635	0.964084422824709	0.953149803572696	1.3577811547482	1.04203676872151	1.24719504388857	0.995587424700661	0.981978964899172	0.942900187849028
Gene17962	1.04333142382053	1.00948315870207	1.02213082195375	1.04284978172154	1.03055717129867	0.974500458159732	0.932357531438483	0.930075152114803	0.977763735302738	0.985808759506268	1.05540456904342	1.00156347545219	0.918574991970306	0.998436524547808
Gene3950	1.09556912886984	0.994188444591726	0.863568951503793	1.00581155540827	1.14293946342695	0.982674572889747	0.992435504385459	1.13809740345114	1.02367286964346	0.874792269771255	0.919802245616877	0.804628082418399	1.14258617747646	1.08863138744715
LZX-CL458.Contig3-All-g	1.31360015010392	0.842671946796952	0.825087146778427	1.50365403196256	4.81119451440168	1.47824134491423	1.038959862998	0.783266853959425	0.713193904020099	0.961040137002	1.05380189247071	0.825705154503919	2.60140807051999	0.771821652136948
Gene27286	1.05383921653555	1.00460642304985	0.939309802237606	1.01309579580639	0.969663371934287	0.973143312388562	0.995393576950148	0.955151937707142	1.01463675669134	1.02298517151862	0.97015212427821	0.979350841399292	1.01401744838069	1.01078541737767
Gene27287	1.08149363172821	1.0317848680383	0.975202219656386	1.04782848860031	0.999666019600433	0.987032855747841	1.00033398039957	0.960071632097108	0.986008721165568	1.07304554341456	0.998343706527609	0.986778799561211	1.06363897955065	1.06024878723846
LZX-Unigene845-All-g	1.27368204608178	0.91920461747194	0.709294574591136	1.03657119815471	1.25056030069066	1.10890741513719	1.24698917530582	0.880063570726872	0.796431238132865	0.883956635313443	1.05308049359821	0.711210430598113	1.0524987801583	0.96342880184529
Gene3101	1.12854063043631	0.98890078113989	0.973494597732816	0.780757354779229	1.28115651907	0.854740069099532	1.01109921886011	1.17776646153086	0.978485627071124	1.17958632593075	1.1746212037459	0.737382271658108	0.759136697256224	1.03108786412903
Gene8673	1.01617620571356	1.14082673554043	0.891827425792757	0.938652623852505	1.25720399858603	1.0010546443983	0.998945355601703	1.17542050747985	0.886251933064756	0.985024216968752	1.07515688361498	0.839891165138785	0.939196992876576	1.16666546247761
Gene16	1.0216993840605	0.986776807921307	0.968931119509627	0.927401598218986	1.0655159108181	1.0594841583467	1.10977544557944	0.989936432678702	1.02719386299616	1.0100635673213	0.849354033810961	0.925308084844609	1.06866674436753	0.958726134625932
Gene17632	1.03174550774084	1.09497298554377	1.00147375560983	0.98569836118078	1.01744631595675	0.998526244390175	0.985110338292646	1.07765260584484	0.982268757146796	1.01998824811093	1.01376718689415	0.983035914609359	0.956430048323648	0.956430048323648
Gene5479	1.31065263617299	1.1126368660488	0.890921362223318	0.97027159594963	1.36390246225072	0.884465674203514	0.960106321689644	0.982534253645155	1.01746574635484	1.29987634400905	1.33978812144933	1.26716775604391	0.932273590670097	0.687227698444032
LZX-CL11332.Contig1-All-g	1.03264187030822	1.08048036421477	1.02096664782036	1.00164173557666	0.993445329795375	0.972613932133075	1.02360073389643	0.978054576439904	0.967674332526222	0.998358264423343	1.02502305637137	1.00835410580445	0.956045617274968	0.978226008598962
Gene16345	1.31996995502956	1.04312351325393	0.859410221315742	0.929538832410046	1.03728731776359	1.26803999218015	0.907413534953853	1.05892441411799	1.04411427181702	0.921328321491004	0.820547647494688	0.952275880098267	0.96271268223641	1.14958235987638
Gene27191	0.865713060540457	0.980617667052532	1.17987745894417	1.01938233294747	0.941011493748952	0.959447581248564	1.05438513507741	1.32597884357813	1.34006820370879	1.03022299063057	0.922253468975286	1.2406364950611	0.679359135154526	0.890644711308743
Gene16423	2.04645293286828	0.881149718718854	0.850365759589214	1.2611301983176	0.997212333512084	1.76471466529464	1.64864684687056	0.80063500983411	0.811316723403748	1.05789912107724	0.878969171685338	1.00278766648792	1.63572932553542	0.916008916171426
LZX-Unigene24433-All-g	1.51545081337319	1.36071256656606	0.708329443795144	1.23566831629356	1.14669276091878	0.865287581077716	1.02525562874652	0.623691765393404	0.884605846414784	0.97474437125348	1.55001770727992	0.712273062063743	1.16284974484066	0.800467084550604
Gene5224	0.969631345332168	0.994033437995448	0.94523923553312	0.908519817694639	1.0514500699131	0.924262566720862	1.36487229671459	0.912955673383489	1.10970795460975	1.03588422221129	1.11966047287604	0.849394324072913	1.43544748488051	1.00596656200455
LZX-CL2308.Contig5-All-g	0.999285370030915	1.05353626229177	1.13293563191906	1.00071462996909	0.990737999452113	1.36440504002511	0.978938286312753	0.978938286312753	1.03191133579861	1.2537931921079	1.28515119651428	0.978938286312753	0.978938286312753	0.978938286312753
Gene5876	1.08725113486466	1.16079674665109	0.876887354682297	0.755672164867627	0.910693624653313	0.955123241156711	1.21493629269908	0.763747629350095	1.1730391835242	2.42677952083373	1.04487675884329	0.793404649969013	0.925842274429229	1.20651185236622
Gene18202	1.00977998875701	1.08026913208147	0.973538555582792	0.945439622340665	1.07995451811009	1.19215105658345	1.02215982073434	1.05814568797688	0.98122973469072	0.990220011242986	0.982457478406247	0.954997526177257	1.14940740775939	0.907702261640387
Gene14280	1.29077574446274	1.03795141483981	0.831397422322846	1.02655766208191	1.25432409178935	0.85623080547075	0.885849912606546	0.764399584776184	0.81262758883942	1.79438219445959	1.11457409965244	0.910084283671191	1.26110553400664	0.973442337918088
Gene17462	1.14956693725931	1.42019405685011	0.832594928102503	0.968559860309672	1.04767037530535	1.09332908102983	0.90609130887031	0.766401370861289	1.21074886494059	0.895908107558926	1.14115566874889	0.885724864878199	1.02167723720178	0.978322762798224
Gene55977	1.1186975925459	1.31123620248745	0.829674063742904	0.962970979399147	1.0372163244115	0.709418669369838	0.883118766237033	0.663081137418514	1.08781564848723	1.06389471833813	1.16093632124255	0.796200855485837	0.666736838697388	1.03702902060085
LZX-Unigene24322-All-g	1.02597866965105	0.974021330348947	0.930779811179869	1.08495600449574	1.02682239171271	1.03536299603553	0.909127671286464	0.947780168148686	1.0657955520101	1.05393018802989	0.906202581597494	0.918546340274828	1.20660054165055	0.935464938942519
LZX-Unigene17251-All-g	2.66260135092323	0.990064976095318	1.00993502390468	1.69048789861158	0.973308987055942	0.986219018091027	0.988604815636949	0.97320703543392	1.04100412727196	1.09108021831974	0.972299585289338	1.03244898845925	1.12444162492319	0.962741735965381
Gene62488	1.70395879274763	1.93087116313605	0.96648594463186	1.00659856987893	1.52088131472798	0.779115229858034	0.721420820712778	1.03780121844131	0.986715824510223	0.943160525088001	1.39434331269394	0.993401430121074	0.699351377196	1.31420732938096
Gene42445	1.00885717917334	1.00328624924778	1.00217014099959	1.00739122179416	0.997829859000405	0.997829859000405	0.997829859000405	1.00867657718347	0.997829859000405	0.997829859000405	1.0176676190395	0.997829859000405	0.997829859000405	1.06329445401085
Gene59822	1.08696144059098	0.943337340434536	0.996856618211239	0.938081977914313	0.953031843377792	1.02517135635888	1.23038485625012	1.09729087917848	0.832997896526018	1.00314338178876	1.01122336470765	0.897406284888149	0.95929497665687	1.12019600079041
LZX-CL23.Contig61-All-g	1.02559469004256	1.07935462730953	0.976159230924543	1.06374102819054	1.06364181729175	0.981605583422147	1.07128073606255	0.932329316502791	0.947220347934285	1.00091348318106	1.06681588901367	0.922303592124268	0.999086516818943	0.922303592124268
LZX-CL11838.Contig1-All-g	1.51667117424893	1.2024512237651	0.965983583449427	1.18803689087156	1.19637664530142	0.920124377899747	0.919734280214858	0.872562085173516	0.983291086440135	1.18031421716536	1.15252444618292	0.883812766080138	1.01670891355986	0.931049047233422
Gene4394	1.04879550460571	0.996561722742926	1.11220890955239	0.915481175234432	0.999246777517365	1.04541219735261	0.866144932209628	1.00075322248264	0.816790415242871	1.02018318787864	0.900687007476383	1.00941188691393	1.11641037726049	0.711610469722491
LZX-Unigene5693-All-g	1.51553180867808	0.882828822555114	0.829327713795047	1.9201839207533	1.1695142617376	0.997268289685331	0.572032583869258	1.00273171031467	0.732503689281078	1.60696757345633	0.602960585361326	0.661159563074831	1.61358947955474	1.08245382083978
Gene8798	1.00702040055898	0.992979599441016	1.0854672210771	0.917821941461833	0.977055844246364	1.10660067958132	1.15919850727501	0.991214212647711	1.10750315596622	1.11206755752192	0.959807765746827	0.980790138226771	1.13911213076973	0.920985647595584
Gene25912	0.982750537229117	1.03250875336348	0.993537345090888	0.917695534924474	1.0375592209934	0.921716718254013	1.06998706347354	1.04635056468425	0.89613597877825	0.950292446648274	1.00646265490911	0.985537082723313	1.05363593927164	1.16891141610273
Gene8194	1.47904273898818	0.97407529600261	0.958104086915352	1.15162016810087	1.03356882786598	0.989786294947994	0.96948682750005	1.07419498061211	1.01021370505201	1.08547372449985	0.944123897172814	1.17957447238613	0.983253391217667	0.944123897172814
LZX-CL2874.Contig3-All-g	1.01390893778344	1.05144985693986	1.03976674178865	0.903842427215285	0.937303837762239	0.94699861250427	0.949127938904233	0.926536618239721	0.986091062216559	0.944894986325065	1.05811958592842	1.03999661091476	1.03857684294251	1.09524780872903
Gene9055	1.28278690496706	1.11007604367894	0.840867558498207	1.04030290419018	1.11361865461052	0.898661391104551	0.967929621267212	0.837863258443939	0.954808778717595	1.15370239354389	1.06303314654325	0.989330029268754	1.01066997073125	0.858066151447289
LZX-CL1716.Contig3-All-g	1.16113238371958	1.01547799881806	0.92299587918549	1.00500247204479	1.10912482761719	0.994997527955206	1.083818733747	0.896368278773986	0.929520103026113	0.93215120653519	1.04193097185947	0.842227716030444	1.19340754437921	0.921196831795045
Gene21640	1.02614284731981	1.13648932401815	1.07456352156127	0.893069413177944	0.964318733268111	0.943597418828845	1.06062216769776	0.859297646514912	0.9463949226318	1.0814685804141	1.14419636189802	1.04788093854533	0.973857152680192	0.922326096019868
Gene10903	1.01729029334046	0.994218628343366	2.24219633749346	1.0039568393306	0.988025452143605	0.996043160669397	0.988025452143605	0.988025452143605	1.01471773561226	1.71944670675553	1.00766829170724	2.27334222389288	0.988025452143605	0.988025452143605
Gene7388	0.992093501977029	1.18374113725696	0.935783997008689	0.897128682321459	1.20079792191583	0.946702743386783	1.00790649802297	0.824962435906327	1.35196491205995	0.883549837126338	1.37656538646964	0.987672378410638	1.1582376791031	1.53515499000558
LZX-Unigene13916-All-g	1.03346346247986	1.49933857139999	0.93240516334106	0.865356180968197	1.01183846951315	0.906784796960604	1.00594071526674	0.927738138765924	1.10380873189033	0.872788439406425	1.36431817262921	0.967791622139586	1.08021699391723	0.994059284733264
Gene43679	1.39082312284369	0.993897442507037	0.970823201225063	1.11262938685149	0.982365060935726	0.983917975691836	0.96753304309294	0.96753304309294	1.01988892342531	1.06319500644155	1.00610255749296	1.04408798732248	1.0719052873055	0.96753304309294
Gene16034	1.02643617924498	1.00848943135966	0.986348774147948	0.992781584398535	0.995788071556323	1.00421192844368	0.97592551487905	0.957399215752467	1.00920672674971	1.00646556740268	1.01479445505627	1.01089662713488	0.957399215752467	0.957399215752467
Gene20256	1.00156858949055	1.02420048655646	1.01688146457005	0.917253750068304	0.940421333850548	0.998431410509449	1.21079573813624	0.97123172588354	1.16783910457212	1.02644602539204	1.1103295733559	0.837548009144496	0.914572474553036	0.915465926251525
Gene20255	1.02702016258659	1.01578582468883	0.996577017437252	1.02160131668299	1.0014486041713	0.995492215692099	1.01396142374049	0.998551395828698	0.977291570673404	0.993864539246714	1.031797642489	0.990855221835573	1.01779570875238	0.977291570673404
Gene11164	3.68512041603971	0.984907718317613	0.860473441884475	1.93719960035107	3.11550072403518	0.937825722891026	0.978285012964164	1.00518715742463	0.994812842575372	1.4556044887764	0.856973792307864	1.04669999197384	1.02526783659178	0.832126851232593
Gene24681	1.24887075255636	0.908036381262309	1.03359527774751	0.859646574920985	1.00511182186612	0.912804947749881	1.23008228209621	0.933022610208858	0.943000939910639	1.1027391298876	0.994888178133885	0.869890973887684	1.03255787020793	1.10309323286255
Gene24680	1.37043285843105	1.00715436144095	0.683527512514152	1.07926243883972	1.11619490428429	0.800925879649723	1.12279245724516	0.716404195824049	0.781593462661578	0.992845638559048	1.09738342886511	0.565736476345758	1.22717608054209	0.83602026432791
LZX-Unigene61722-All-g	1.02881658564066	1.10028454946111	0.795043384565106	0.893825730951872	1.32083095668414	1.02345769587249	0.819606355011467	0.739389785590517	0.757886931407299	1.38953856616503	1.07637617486756	0.725228180759364	1.22111806534328	0.976542304127511
LZX-CL2308.Contig2-All-g	1.00492863137216	1.07002092750836	1.16151672007217	0.995071368627845	0.992955165110933	1.3688123419795	0.984393737087932	0.984393737087932	0.984393737087932	1.27173073411948	1.19244121831753	1.00607532526456	0.984393737087932	0.984393737087932
Gene3480	1.40475457675256	0.993729009340211	1.01255475179188	1.25301716988955	0.988912806257972	0.992007719333398	0.951374767793811	0.95458221826423	1.03613065915953	1.36536096500763	0.963091079155406	1.01824606333692	0.944317199190439	1.00627099065979
Gene6574	1.01714291212739	1.11132331052979	0.941094852605484	0.979344249946594	1.09513391342953	1.09441934002829	1.16313745402832	1.04857145274412	0.92642725514274	0.961490624479303	0.982857087872612	0.915621315614832	1.12463312702558	0.878869218779335
Gene7974	1.25358515420383	1.15862966887553	0.88857561630113	0.971715064611123	1.17090975276529	0.809718025147794	0.770292810033728	0.780902825689542	0.874955024647314	1.06841493663068	1.16232641599028	0.931303412552524	1.14214522987781	1.02828493538888
LZX-Unigene11390-All-g	1.0853169055847	1.06791020419584	0.911184941916549	0.986505664289235	1.01349433571076	0.947051674708152	1.10077292977887	0.848147451137078	0.953045056738019	0.975934683855731	1.06418594185755	0.899776662218989	1.15962437726463	1.03939786100459
Gene53862	1.12405635151788	0.991987627070881	1.19377023160862	1.04110893402582	0.999232785232177	0.985252563574176	1.00738833370777	0.995962562678568	0.985252563574176	1.48198048077793	1.00076721476782	1.28810105935389	0.985252563574176	0.985252563574176
Gene8932	1.13284998239617	1.00145026003843	1.00813533311267	1.0026127857272	1.10081102125281	1.03965229010419	0.998549739961575	0.882355813429039	0.823010231200132	1.15866990694046	0.987140294376412	0.892673824120326	0.898969656274205	0.869509634290901
LZX-CL3896.Contig1-All-g	1.08617331476017	0.998098777713659	1.08032337815875	1.01197718614706	0.9981344654244	1.1325917974844	0.998999792618177	0.987297683211809	1.01397030543127	0.987297683211809	0.997099317587375	1.00100020738182	1.17785745721262	0.987297683211809
Gene16675	1.0452298857781	1.14726921200303	0.985428746590976	0.964303307752385	1.41343045386829	0.915074848621286	0.921599302873492	1.06754022551451	1.23371100899285	0.976352831752299	0.991506308341531	1.00849369165847	0.991290809891626	2.62330312840271
Gene16868	0.997259322617897	1.00443186948671	0.991750796247341	1.00748208239422	1.02831966267865	1.02373114712223	0.995256721469436	1.00824225758606	1.0027406773821	1.00959980292443	0.995774440458857	0.976363452005147	0.976363452005147	0.976363452005147
Gene8521	2.24800167690703	0.799311504731613	0.675813999295691	1.02976485711984	1.15590359547359	1.07860870353697	1.00625021412013	0.993749785879869	0.951060551304832	1.10253958499166	0.713540231839966	0.617242225342583	1.74122336959939	0.73225834978207
Gene9590	1.01155755619311	1.12209422477378	0.989515040162324	0.93399288655934	1.08453771391778	0.968291234031077	1.14323612553248	0.981347477146963	1.08115278415203	0.893016715553731	1.13026094785782	0.905370010453583	0.83972984912439	1.01048495983768
Gene17564	0.975814190422683	2.78128821111391	0.969033376607374	1.05335905045309	1.05318177069193	0.969033376607374	0.990804748608218	0.969033376607374	7.38928240200795	0.969033376607374	1.44525145001536	0.969033376607374	1.00919525139178	1.03260872162136
Gene7373	1.08540929116888	1.04619068980497	0.952049642100484	0.995933722013219	1.00518202842283	1.00092480880914	0.938750743297844	1.04528176786551	0.913679414694443	0.998066390836847	1.05629035785079	0.994111553369628	1.16578112758688	0.99907519119086
Gene67353	1.04458650344468	1.01327465807488	0.98061737278023	1.00056765874531	1.06277037536329	0.980936447047687	1.05411657235687	0.999432341254695	1.00826025354069	0.976908129425726	0.978983301333538	0.932459537257021	0.971105598456641	1.05553417757677
Gene6447	1.74087008173708	1.60006645325329	0.986314721603019	1.23241541936759	1.38453334903433	0.986499864867181	0.967366371794006	0.836865351635928	0.761807637573541	1.15299436651693	1.25473670288717	1.01350013513282	0.979026582270619	0.886386736286671
Gene36187	0.971128712092816	1.04332251399006	0.919614266588434	1.4282103927064	0.965786008477849	1.00461799368146	0.995382006318536	1.34606584830118	2.7839275499573	0.956657781748876	1.07653631433812	0.907681729092437	1.20128973486085	0.953991701784594
Gene11032	0.991931523492357	1.00622516642065	0.993887247845181	1.03330700833132	1.00005237646176	1.36240850663206	2.06851571678653	0.999947623538237	1.01591864496638	0.997566803128639	0.989194771419247	0.989194771419247	1.07154647024253	0.989194771419247
Gene4663	1.05202981977196	1.23084574519937	0.981837347213536	1.0029253621905	1.15728003807678	0.927575957262364	0.915432586004079	1.35017783760538	0.980645981641621	0.87111543197219	0.94544553862143	1.08892516408781	1.23038245422107	0.9970746378095
Gene2238	1.49642028548838	1.07999031060729	1.01269184402689	0.95078275882717	1.34529740684151	0.97200829843989	0.978423837344361	0.894137883830246	1.15145988529747	1.11778555097761	1.3661619901967	0.983612405303264	0.987308155973113	0.981591360511317
Gene11633	1.06585275098695	1.26322291484681	1.00267660017378	0.997323399826219	1.02386901813103	1.14977910578511	0.956010271441943	0.88827807537517	0.95389220031354	1.21472909710787	0.909120178895234	0.942551006509137	1.02735599495471	0.98411301969305
Gene4868	1.15953873643094	1.16673029873575	0.953169717748105	1.00560714448231	1.03608753324821	0.983409441413673	0.985111867683872	1.23630519772058	0.876529549985656	0.956599909595804	1.20403830688903	0.994392855517685	1.0737489219948	0.983572651500969
Gene2667	1.02653695947791	1.05027547642836	0.95053270085394	1.00671920841897	1.03312283759636	0.993280791581026	0.943364862373673	0.927881284561149	0.981948693999078	1.01301179392749	1.07862922035646	0.946101617993752	1.16881800618774	0.908126073204934
LZX-CL11488.Contig15-All-g	1.01309184428417	1.15908179300272	0.911694984467713	0.376629356456897	0.879475745299221	0.822277461899185	1.02628302573637	0.986908155715825	1.02177479569538	0.964451227709554	1.30851547295945	1.0440384579503	0.474213683924346	1.14744560937212
Gene6302	1.09573439987633	1.01763916930591	0.723688106617014	0.505139122862991	1.63995098230749	0.355013103412871	0.323360647024086	1.29519923967044	0.982360830694091	1.16215768210723	1.53645606627892	0.654403117836279	1.23717164320916	0.755580532098067
LZX-Unigene23324-All-g	1.03578598962437	1.00788728744465	0.960331098240845	0.996149871882354	1.10872635845647	0.97135161502458	1.00385012811765	0.980582205050556	0.945235859880993	1.01852114749163	1.06064240898125	0.963018793383423	1.16108203185154	0.920371306290174
LZX-Unigene51627-All-g	1.49945232130863	1.14615984161248	0.852273730488741	0.979355675333332	1.18771923132204	0.717095007338757	0.708897760847983	0.637902202623558	1.02064432466667	1.10250971620542	1.31514677843048	0.951512831850789	1.13658565482808	0.850899394206725
LZX-CL3602.Contig2-All-g	1.17983123917266	1.00587190127336	0.977969572345085	1.0418490078189	1.00113318688647	1.01190670123815	0.951398134236317	1.01363881508959	1.00288091016848	0.972273264951156	0.998866813113531	0.991183207614048	0.990829111186867	0.951398134236317
Gene14957	1.08113712910547	0.970467573493244	0.978793184930421	1.27074840665417	1.06168000811272	1.09315055100739	1.49472199125482	0.94485790481893	0.924741249895647	1.00830292032168	0.924741249895647	0.991697079678322	1.10322691494459	0.924741249895647
LZX-CL11506.Contig1-All-g	1.20516503257473	1.35435575404251	0.635395097981055	0.824218327848852	1.84177488075533	1.25676918820111	0.961299100543855	0.50018627587794	0.715866353796502	0.838761920120993	1.45817071264167	0.567243231065206	2.48481156765462	1.03870089945615
LZX-Unigene15403-All-g	0.979360537547842	1.0288037993837	0.982789949534439	0.970387642100142	1.10083633880555	1.00981001446303	1.04870078604013	1.00630405003247	0.964298697929976	0.993695949967534	1.05300923425909	0.964298697929976	0.964298697929976	1.02756341501544
Gene1664	1.02870547802615	1.02389934863827	0.99569904662945	1.00430095337055	1.07237010310254	0.949203801807064	1.01394517862215	0.950426142957053	0.90256204825035	0.985036200416017	1.11027824598272	0.878788657013057	1.10100444703789	0.843514985168935
Gene7899	1.58225374538414	1.33114253040157	0.748967356927792	1.08740375048345	1.21034717376164	0.787397623686535	0.962345456862007	0.864860749184842	0.778136649683386	0.967946968304231	1.56464573168187	0.701285832950616	1.23876387270488	1.03205303169577
LZX-Unigene17619-All-g	0.935063153201255	1.05728019464747	0.908556967868219	1.31164812309611	1.39653522285228	0.898483329104898	0.887663450559617	1.01654605875974	1.03382389104501	0.920162359009604	0.983453941240261	0.880207458407347	1.97684670862677	2.21512939434147
LZX-Unigene23011-All-g	2.08450670075197	1.02764667660813	0.97235332339187	1.32839988022304	0.927487386977897	0.933517032754496	0.935487932465031	0.924877653827413	1.22084398903843	1.11171480851575	1.07022947071855	0.953192214296183	1.07524870322941	0.914932060272648
LZX-CL2729.Contig7-All-g	0.9982110898033	1.53849959593516	0.955007521819036	0.993833410619751	1.25743912070223	1.04350279961739	0.947289909678746	1.44450461705182	1.0017889101967	0.998091622073551	1.2252903629411	0.952247279548086	0.964872725814074	1.9833582254578
LZX-CL1579.Contig2-All-g	1.03117013992014	0.989844988041417	1.05634881163903	0.824839203606082	0.992978165999513	0.82917554310155	1.15185421398269	1.13842874444877	1.05780037836039	0.952263042510117	0.947814860579511	1.00702183400049	0.778076098610082	1.068856633596
Gene6582	1.08728890289377	0.895511817739944	0.957135044709071	1.02668933979139	1.02073129850275	1.15609168391014	1.17996451832966	1.19595972203184	0.922143760926363	1.0493559540833	0.979268701497251	0.824318115294785	0.910614150702943	0.81943778856379
LZX-Unigene14748-All-g	1.17805898470242	0.997096426537293	1.00290357346271	1.06293090285153	0.995735522805525	0.995735522805525	1.00317737790362	0.995735522805525	0.995735522805525	1.04320036218212	1.00562092585595	1.05376013909957	0.995735522805525	0.995735522805525
LZX-CL7584.Contig2-All-g	1.22833191018586	1.31043206567259	0.967746018855415	0.724196227319711	1.41952847511192	0.73823834541459	0.700403959054337	1.3142083222286	0.922108668607098	1.45788639523093	2.71436601799449	1.01221628929691	0.987783710703086	0.623908449633973
LZX-CL8839.Contig1-All-g	1.00340015835918	1.0413945772384	1.00526851685766	1.00994788441142	0.999073365630009	0.951224707320105	0.95023286259135	0.961314330462753	0.964633896318375	0.946348314947208	1.00888174153896	0.906563831790212	1.00092663436999	1.17268766418744
Gene9151	1.02462396239003	1.03912970395073	1.09874021905431	0.987383435127456	1.14134590643501	0.990600463158413	0.993548028958869	1.02360631692104	0.947679280122274	1.05653711996585	0.983507251638739	1.00042942161908	0.999570578380917	0.983289314546848
Gene20072	1.09105842345268	0.978352398646623	0.90627793568808	1.08394306087214	1.21368931358536	0.969896920957854	1.19059784796585	0.853469214159521	0.880498578446804	1.02164760135338	1.15224126339876	0.858534521585524	1.436646494505	0.890099676119844
Gene7647	1.0534969687014	1.02369655626305	1.04398368166923	1.02788130499268	0.966473660265539	0.982540293516476	1.04057338189821	0.91034908295505	1.00488104612415	0.995118953875851	1.04228932482198	0.970691138035791	0.98175999477923	0.872349102964437
Gene40311	1.00092206979961	1.00136673212977	1.00664304148478	1	1.00274259366725	1	1	1	1.0270157852824	1	1	1.01387881730406	1	1
Gene2372	1.00187939554843	1.0564708795789	0.886746560798443	1.29498116950291	1.3474487729179	0.873658181344682	0.998120604451573	1.15216059689345	0.80061206529764	0.944102671665968	0.904128857919409	0.923012498974978	1.45775558104209	1.06553724013481
LZX-Unigene24634-All-g	1.08961464405071	0.953686994980297	0.777056532352816	1.27284103637268	1.13947345177774	0.79435281735899	1.07034622228527	1.28543867703495	0.686141108780041	0.882417195011555	0.718035039696181	0.677568735045183	1.14937809280497	1.0463130050197
Gene1623	0.972854854886878	1.02423650292955	1.04361618266734	1.34820682717773	1.09022738853962	0.891035033781915	0.868161081793763	0.955995282587352	0.983057358722475	1.06049287336626	1.01694264127752	0.874626845204126	1.25400970149904	0.910609505929725
LZX-CL7779.Contig2-All-g	1.0668598461011	1.05796843285688	0.99437735908562	1.00562264091438	1.13644903352455	0.93777580799774	0.962884455246669	0.968358628667518	0.962977815954829	1.03330939853022	1.07493945920623	0.922642140250886	0.927491830585729	1.22586786142593
LZX-Unigene24395-All-g	2.10561055133459	1.01311598817454	0.940173489086582	1.40452954413945	0.943778336989261	0.935104816317991	0.912227707881619	0.932072145461301	1.03619328031763	0.997985103786689	0.968475997314724	1.00201489621331	1.20734722199633	1.09390334323934
Gene2703	1.04303125098249	1.49621383224765	0.742068128349629	0.825907129026178	1.15183292148183	0.703667411439028	0.692103443595938	1.02123828457805	1.61579596185309	0.701581515346582	1.01848281479377	0.981517185206225	0.671953693177851	1.53719097978515
Gene1810	0.978805474747238	0.974084136647892	1.14103912284209	1.0755718985777	0.970590418241658	0.979799810549439	0.98099588969784	1.11891311485018	1.14772898011084	1.10098797210338	0.991698683307051	1.12997992432854	0.879454455051239	1.00830131669295
Gene13227	1.20068756268023	1.09431049476091	1.03531101156577	1.00200456705227	0.954535889894643	0.997995432947728	1.03871134329432	0.818871214133837	0.922914926936705	1.07949302992645	0.997357541592708	0.897523019020658	1.13370554388286	0.741119651121403
Gene5281	1.11681765817958	0.98336733603786	0.981845108911835	1.00642438942248	1.0391675702241	0.997501669430209	0.975365714010825	0.996583644426463	1.13465990348234	0.991906023792324	0.985048890902415	1.00249833056979	1.01579003439105	1.03935650450366
LZX-Unigene30842-All-g	7.23791092875811	0.966605647581771	0.899894025431422	4.00243514361172	0.978293842142922	1.12847223126828	0.976805348302231	0.909729146798615	2.38705315639661	2.20932272131877	0.984057060470438	0.981374315684814	1.40765016960931	1.01594293952956
Gene10669	2.767455899944	2.52802211067551	0.998196703123756	1.45816780977905	0.942937539263711	0.983674536638415	1.00180329687624	0.976914637055416	0.961342817818093	1.04581118834983	1.90991316294117	1.06484339753697	0.973247323986536	0.898450222105023
Gene20769	1.29982126801314	1.34142540577703	0.936599748804276	1.18805538683135	1.12116533733086	0.948384749145638	0.909649465486094	1.0048391144577	1.1592649064092	0.991363263506855	0.9951608855423	0.920097909813595	0.978437323626074	1.17980410012741
LZX-CL3690.Contig2-All-g	0.902780225525724	1.03747820851524	1.22821552729102	0.86798327329574	0.945446299605603	0.966827627444554	1.03427232771435	1.02376856783725	0.992084024059058	1.08332096186551	0.948953664859047	1.28486306611384	1.00791597594094	0.918989756963459
Gene10154	0.977714344428637	1.07484420744798	0.896183737903635	1.03052031665885	1.02154598117678	1.14338079279575	1.08504094919678	1.05011139692172	0.867359893999947	0.978454018823217	1.04161556992428	0.867359893999947	0.976145034265962	0.867359893999947
Gene17584	0.981567744793588	1.04087818998789	0.925908589190952	0.961612929602844	1.01186538552606	1.00929882298209	1.05352633036229	0.954076866154983	0.998382024930734	0.939274271363869	1.09112772454871	0.915526071507664	1.00161797506927	1.08134113017512
Gene6853	0.915616160198862	1.01833723905651	0.901703621466928	1.02187912909971	1.0327136321295	1.010276799816	0.989723200184001	1.1449621959779	1.09958223453019	0.88548281086757	0.850865386548851	0.959422473878703	0.938915284279886	1.05712890939782
Gene16518	0.99329478847475	1.03834156799289	0.960884121641685	0.982929579381991	0.986008489432163	1.00670521152525	1.02110386507314	1.05343625349171	1.03068042834264	1.01030022450022	0.968217118222451	0.925878782735503	0.964252102618404	1.04808483416383
Gene3776	1.12668393593922	1.11180380149841	1.15590539488394	0.99205314572414	0.970671037136474	0.878744173968689	0.841954473641182	0.862094983433071	1.00794685427586	1.20429671947965	0.9780290760089	1.55028237041434	0.982951520346083	1.00832441566651
Gene19322	1.03434759724598	1.02399320917352	1.06337674683434	0.99917009105534	0.982019485372089	0.941666234214404	0.979946110940889	0.939033074405263	1.00114611008823	1.09549637358603	1.06226142141749	1.00082990894466	0.917902208002758	0.997705248285987
Gene39016	1.3011063180949	1.03829466764033	1.00605749436212	0.90323209639557	0.914484640027986	1.13990905727597	1.052397048689	0.895543118150011	1.05655648511351	0.861737154568822	0.993942505637877	1.04953389609897	0.950587385809303	0.95479198912694
Gene24625	0.99224575895079	0.995835010100973	0.994177257843092	1.00544244709798	1.00560199907629	1.01289673702539	1.0095843998124	1.01196454356717	1.017176094473	0.990419143551241	0.990419143551241	1.00416498989903	0.990419143551241	0.990419143551241
Gene3849	1.00656374900065	1.13532608970714	1.88986580975681	0.991284224267097	0.959134775784607	0.953901520466383	0.953901520466383	0.953901520466383	1.60835182134567	3.33029825951557	1.58853460935476	1.08318806073405	0.993436250999354	0.953901520466383
Gene12767	1.34476522537754	1.14587278210863	0.965250327195717	1.04801441940406	1.06756791421412	0.910211614993318	0.923407732146016	0.890012747814272	1.08440329181958	0.91269369737229	1.14544942981067	0.992515132012601	0.986022520845081	1.0074848679874
Gene21743	1.12753936227521	1.02367544369485	0.979967826072813	1.04969104053732	1.01221449964379	0.978215216817258	0.981545251932547	0.974263870097192	1.02698397403483	0.974263870097192	1.04824899903554	0.987785500356213	1.03842521449733	0.974263870097192
Gene3297	1.19543742083364	1.33369489262128	0.915314699223505	1.06869151295302	1.29870588025457	0.915304705067816	0.973077013592413	0.990720900897215	1.00927909910278	0.915569819332248	1.03193478682019	0.846807433665575	1.07635395387096	0.962082419472523
Gene4481	1.0360511793839	1.01559744397511	1.0051361515891	1.15410771715349	0.977462621048126	0.989156320762537	0.954587933052161	1.03367789791964	0.984132707577767	1.06990489865736	0.952173426713337	0.985780621922284	1.11381026112077	0.994863848410902
Gene15486	0.9965197257313	1.00489638416006	0.999424995647844	1.00317320817797	1.00005743831749	0.999942561682513	0.991893464696881	1.00267565244376	0.991893464696881	1.00028833674707	1.00174072479461	1.0056597728785	0.991893464696881	0.991893464696881
Gene3984	1.35851002931315	1.58692431518931	0.941489853480273	1.10658072355544	1.01691999797456	0.938869226837613	0.870130263828363	1.3276652500803	1.76165165935177	0.915676714156667	0.983080002025445	0.942092440144459	0.915127923032025	1.20639566963592
Gene17529	1.01482821511274	1.40804871238837	0.881937052403017	0.558266161181627	0.92999742444256	0.811064765646654	0.662514301810327	1.21551909164727	1.34960847462711	1.53453484523509	1.0190929183093	0.985171784887258	0.724081053764729	1.74728780257167
LZX-Unigene24169-All-g	1.00174141165438	1.49519910648492	1.63564171086254	1.4593828526412	0.874764050468056	0.998258588345615	1.44205784283981	0.495162613282579	0.69088698283269	1.26776932431086	1.10561081003215	0.86767434507595	0.947452095341459	0.656811030760201
Gene21757	1.08760978425075	1.03254223869399	0.948666705893307	1.01167110837945	1.00341603277795	0.930646868890211	0.913416538854759	0.972591029448003	1.02416472657167	1.16067033011483	1.08490516913338	0.942009041588064	0.916870614387162	0.996583967222051
LZX-CL2398.Contig1-All-g	0.993211092111702	1.08436304340841	1.07288629117907	0.932116294185134	1.09515329781487	0.906907833319565	1.0067889078883	0.941159534614956	0.82874226843967	1.05000906735924	0.990885508369857	1.02528081405956	1.02931136168626	0.967649466135908
Gene10413	1.32096553175597	1.15914513393052	0.899356273961661	0.957896196136895	1.32423389504769	0.868841292962112	0.984152156125112	1.19539285754889	0.834526263622426	1.01584784387489	0.871037384855484	0.89479396994751	1.08061032258571	1.22163509759669
Gene11472	0.999115136015777	1.05002590228333	0.984838833136399	1.09807920283842	0.997322437017907	0.982951905064129	0.982326754621718	0.975039575377152	1.02780165486601	0.999887335682283	1.00011266431772	1.00216311944734	1.12154767939024	1.03900896890198
Gene12772	1.04526483283304	1.05442819171314	1.09084079619938	0.873687964025388	1.01948845187552	1.01763281545844	1.08093135597102	0.957183452312734	0.91961635837379	1.00533049264728	0.994669507352717	0.982187418801208	0.975139892845187	0.991308966918014
LZX-Unigene13093-All-g	1.1056691730341	1.04918857443496	0.965231415243889	1.07130315931178	1.21187004092942	1.00367222416459	1.0269703293585	0.950995604221186	0.950995604221186	0.996327775835413	0.979391913877489	0.964194298469131	0.990409898196251	1.20502224122323
Gene6726	0.997681329677644	1.1338026961039	1.04031403758079	0.741999884480264	1.12647452348578	0.898410034124669	0.690354362674283	0.833408212209883	1.88273524021802	0.891844728151938	0.973105249393843	1.00231867032236	1.07542966609552	1.21068035205418
Gene3014	0.99979493909654	1.00555108622868	0.933238474233005	1.01089204803054	1.0336166630994	0.997931602515534	1.10457399712551	0.937160384819717	0.960985173410111	1.00257095732115	1.00676721780596	0.925903392903913	1.00020506090346	0.94704603093052
Gene4333	1.89581056100485	1.07675866304585	0.733984264236824	0.917910725868584	1.51270420506927	1.06218798578411	0.648970279212796	0.917945075475478	1.10388544195542	1.04973871302441	0.950261286975594	0.879806723125183	0.761341683253048	1.29215030980608
LZX-CL12003.Contig2-All-g	1.08372329447302	0.9326352980533	0.981756159924088	0.932545112630233	0.972695331839626	1.02234937634353	1.06121714608645	1.04819156528224	0.966169852289492	1.03002939821405	1.01824384007591	0.899703664760312	1.0263516447941	0.77433511405214
LZX-Unigene13794-All-g	1.05913910097362	0.953324204560302	1.02432912571142	1.05298789874799	0.999534361738354	0.970115214883915	0.978353796812506	0.962980800673096	0.922783856619351	1.05608740823944	0.950337775924647	1.00046563826165	1.08447631061842	1.08074920046509
Gene4337	1.30822252027171	1.21082565501474	0.982838077143901	0.977123056567149	1.1450787699122	0.875088318403921	1.0171619228561	0.699176487918394	0.731419571728159	1.1568422767667	1.38752578192462	0.904198405116607	1.17169556649129	0.707982845818839
Gene1350	0.915452995799314	1.07326340298286	1.00443799433188	0.828323469139051	0.865318482921981	1.16115262163306	1.11483215488644	0.757607897102394	0.780384209029374	1.11394829002466	1.11615930585536	0.790551096294998	0.995562005668116	1.18904047809532
LZX-CL8682.Contig1-All-g	0.957769063044446	0.943091073600311	0.937077864819251	1.44884032914627	1.18410354200725	1.08944050639452	1.02976799753682	1.05740506232108	0.924124122256649	0.952296627098026	0.970232002463183	0.924124122256649	2.70270982262138	1.52934985483907
Gene15517	1.0006146970195	1.00136673212977	1	1	1.00548615890209	1	1	1	1	1	1.00992773966984	1	1	1
Gene14840	1.02585504069445	1.03734770760855	0.961920288011371	0.983676934932139	1.00864476914308	0.958346532671183	1.00644833416789	1.08079355019418	0.983115306412422	0.999460998545255	0.966403351625627	1.00053900145475	1.10752506374612	0.979736415088816
Gene232	1.87762986402742	0.977823881718992	1.61985662990448	1.16524598777577	0.969534483691564	0.970686504693258	0.959008212521382	0.969432927439096	0.959008212521382	1.95292652827378	0.978074163117992	1.40481444552564	1.02216487684478	1.02192583688201
LZX-Unigene15595-All-g	1.03944506591133	1.02385287162589	0.998797490850306	1.01649503140315	1.04666453585087	1.00120250914969	0.993143270142161	1.06447461151972	0.993143270142161	0.993143270142161	1.01288785655618	0.993143270142161	0.993143270142161	0.993143270142161
LZX-CL11945.Contig3-All-g	0.998352014765812	1.01038875358862	1.00164798523419	1.17328208042958	1.00639365287362	1.01149591862992	0.987416911213716	0.998150437444185	0.987416911213716	0.995773896036039	1.0383680893956	0.987416911213716	1.11125972194371	0.987416911213716
Gene2225	1.10501252717423	1.08355892705877	0.934676125194988	1.06888221528367	1.05629751325648	0.92613406205694	0.965959199277438	0.898400784713813	0.822602183400715	1.03404080072256	1.22923934358259	0.912308149713011	0.936125167353782	1.10409834629526
LZX-Unigene35968-All-g	1.00798809827674	1.02455339413124	1.02148247221478	0.982165662519721	1.00061339790347	0.998367648571816	0.979605194403177	0.982907820505927	1.02495410532786	1.0305826317256	0.991669167358523	0.999386602096527	1.01263704881842	0.972338204466337
Gene3808	1.0382756296044	1.04149725432493	1.23430336397537	0.861923225277374	0.896860919728026	0.859881256329864	1.00746713381482	1.03671668223514	0.822443819631458	1.1044144960054	0.957799415796331	1.06039088226206	0.992532866185177	0.813398560504597
Gene15807	1.10614695805442	1.20302823415645	0.954135379155306	0.988681820080937	1.18211886354732	0.939205831540219	0.960576025609597	1.30742850384073	0.843001661968022	0.91091309212645	1.01131817991906	1.02283149857478	0.756477781594366	1.21438766020256
Gene16912	1.03472249906641	1.07091608909347	0.981807805598693	0.964849789331282	1.03282286039286	1.04010090721356	0.989925222007387	0.91328602914195	0.961714953148141	1.04932713002795	1.01007477799261	1.05038522786128	0.930385982016365	0.880937705620187
Gene5564	1.36101230009049	1.19823679091196	0.879311462911786	1.17165925807186	1.42106743980497	0.985511202970157	0.993414505222313	0.969780537874348	0.900181447979495	0.988660065635613	1.00658549477769	0.836770240217644	1.04214718104913	1.1138069500873
Gene19234	1.23096570526715	0.966008203049175	1.15839927972298	0.917430154861871	0.963853041538374	1.36663872594316	1.3445164870315	1.03399179695082	0.825832316444751	0.917829351962684	1.08490093973302	1.62197759802036	0.783438309664905	0.886843749066985
Gene48889	1.06442607896961	0.967967338417019	1.01588031201064	0.821949044239424	1.08186987126327	0.949468875737169	0.926533935179358	0.85500967672788	1.13333920418651	1.0011489299047	0.998851070095301	1.05106714495791	0.835788699606491	1.23200590406253
Gene2168	1.02815381874789	1.03759917354839	0.910865990743987	0.908635023046452	1.14694764144301	0.981201935447699	1.02841937562942	0.97602859484918	0.930986710572576	0.901391343454071	1.0187980645523	0.882325544230378	1.05450687161635	1.11117710206724
LZX-Unigene46242-All-g	1.25056900303862	1.00435967245934	0.903966957766345	0.950478427856735	1.00306518046252	0.996934819537478	0.881894385237626	0.951854936747316	0.832930274223646	1.01995226757347	1.00678364541279	1.01983613086227	1.10454150681601	0.986371878310467
Gene7695	1.20812037490299	1.12595105495004	0.974040662766557	1.04327269308014	1.02595933723344	1.0585457049075	0.960062872489588	1.11611315201555	1.04148096007073	0.931891858880573	0.944686331579097	0.90274918630675	0.901974199068604	0.887282610276199
Gene4638	1.28301861855188	1.12011900108608	0.591934592570061	0.879880998913919	1.19836839414646	1.37009971384558	2.01178725971929	0.663238336167295	0.673647786579259	0.775288498410735	0.773716205850164	0.580553183517517	2.47054448246242	5.44379648769253
Gene3524	1.02563617758556	1.07279810551078	0.93821534020754	0.994210217718886	1.09494601030925	1.00578978228111	0.988565574204294	1.13816396819261	0.96530953215955	0.944318277293776	1.03504077021559	0.962628649253121	1.12622140289461	0.951307664619876
Gene34426	1.00605940278479	0.845241483949789	1.2161411566761	0.914029356953696	0.844827418730354	0.959581547170783	1.192573875869	1.2792032007595	1.00990545713039	1.06317379492178	0.984750752494341	1.36604471555786	0.674359080773722	0.993940597215207
LZX-CL2374.Contig3-All-g	0.992747110175258	1.01086869456601	0.996332953676822	1.00370900697152	1.00545733760902	0.992306649067172	1.00366704632318	0.963217138283822	0.968177643255507	1.02040161593793	1.05261465706763	0.982131343925796	0.981780481242454	1.06713714190934
Gene15092	1.49779929931746	0.992152643000765	1.39188162248227	1.00011692508836	0.980163735898179	1.02970089356707	0.974815741838196	0.985412289472804	1.0011511546096	1.31023989586467	0.999883074911644	1.38188099633026	0.974815741838196	0.974815741838196
Gene2095	1.47437490891201	0.985768599853241	0.935937374053862	1.10029835694839	0.940239065553014	1.15686173387168	1.05215238262136	0.978879445419453	0.883592863842684	0.992372490928913	1.06705023226446	0.945030879406148	1.69904522602133	1.00762750907109
Gene4383	0.978716785136217	1.00571885597345	0.96431204228625	3.18282109105679	1.0251620750591	1.01966973740218	1.07234280462769	1.00502480930237	0.958941949749959	0.949550881627662	0.952279991211449	0.946675741316274	5.04569665675839	0.994975190697633
Gene22790	1.15756836825902	1.19360896559816	0.920727753453967	0.958774160227956	1.18635514909896	0.895036861918088	0.990564433869179	0.961457871516842	0.976059171604668	1.03789395490908	1.00943556613082	0.84871171206678	1.08730319640488	1.05838436418538
Gene60030	1.07860441375335	1.03103024049151	0.985122985965951	1.02161479044072	1.07215243432467	1.00434502409252	0.991549746480261	0.986894229716017	0.955690410354822	1.01778840585245	0.955690410354822	0.995654975907476	1.24742228685053	0.955690410354822
Gene6939	1.29850366763115	1.17852444765365	0.898619255233583	1.12651596956417	1.24385996332338	0.984980915839884	1.18742905428345	0.779709092713036	0.946011194989291	1.01088896640245	0.989111033597553	0.792958525347883	1.1067211221982	0.943279042565532
LZX-CL6749.Contig2-All-g	1.07823295792388	0.975792414365537	1.02673008256797	0.992940255557178	1.14329521171438	0.926975263344522	1.00705974444282	0.98062030204676	0.900378681954662	1.16620391816173	1.15371282917044	0.884714231488838	0.873757374110764	1.20353761953689
Gene6309	1.01194757970544	1.06095639188579	1.28868687346754	0.947242228188758	1.00026236148287	0.99973763851713	1.09099102562817	0.889849918700578	0.917376013544742	1.27316538040556	0.9970406391161	1.26100805652888	0.88753088077957	0.781672005357376
LZX-Unigene970-All-g	1.12114510256132	0.939368839507302	0.868213473290489	0.635688902213041	1.34756075836128	1.00861592648527	1.37849048112082	0.826863496719603	0.8683293324489	1.00913612585367	0.991384073514726	0.821747496633012	1.1623155331233	1.39458988858338
Gene29130	0.842427888931774	1.04776063976726	1.25663469401893	0.839699943580904	2.16178638440343	0.95223936023274	0.852993541061931	2.29339758161519	0.814791064480901	2.06246597356787	0.821687530594216	1.25380271179051	0.793357878386315	2.94293209562806
Gene9251	1.00691709409069	1.19338540714215	0.948760571415226	0.993082905909305	1.15302479868291	1.09575967342752	1.01661351902999	1.20002104390045	0.988979206597985	0.971561900081379	0.938171341579923	0.961980414814829	1.0104545787741	0.985225257735347
Gene22147	0.866861899927614	1.01428929121845	0.867545831765875	0.985710708781551	1.36828223652959	1.12951403921793	1.26715742565924	1.23739268571657	0.859722870486159	0.866999119149173	1.01607418596573	0.859722870486159	1.12215991448672	0.859722870486159
Gene22152	0.890866339961904	1.00787013507256	0.892530349785742	0.992129864927437	1.32077443715709	1.11344823380274	1.20654948616642	1.06427022827864	0.885804362359614	0.893301351248216	1.01611323467468	0.885804362359614	1.11092693294824	0.885804362359614
Gene22150	0.876691882889407	1.02540973136536	0.877092587178414	0.986060658047009	1.35100672698718	1.13267994234811	1.27677391284864	1.08460821027487	0.87000298123598	0.877366235426783	1.01393934195299	0.87000298123598	1.13557810841404	0.87000298123598
Gene10860	1.21643458447581	1.32224828240895	0.860409950983648	1.08874956813732	1.37750328069043	0.978584480985033	1.01006038328534	1.11053926330545	0.834883764308594	0.929817219070706	0.989939616714662	0.904565418064786	1.25456080882745	0.989590945411512
Gene19087	1.02732314640924	0.98376989061547	0.970637707382118	0.966020022826303	1.00438140408449	1.05697246003536	1.01781482982343	1.10640266083946	1.00488300068983	0.973110372172596	0.973509427393751	0.953921917183806	0.995618595915506	1.30563456651821
Gene122	1.74886286509426	1.26179103050775	0.993214256121939	0.984724695164782	1.07836434429743	0.980049641030984	0.883097645492553	1.00149739972679	0.935199700368188	1.22937032975563	1.17708849721066	0.998502600273205	0.990377977761556	1.23027346305034
LZX-CL9009.Contig2-All-g	1.13687211952301	0.994410421808032	1.12818585453269	0.819445122441441	1.00558957819197	0.966854961123577	1.0113823675066	0.756135376720701	0.809595871160162	1.22469820614335	1.20466465326098	1.02241025876037	0.889448833278984	0.959195880922905
LZX-Unigene12372-All-g	1.17279830290054	1.00158894976254	1.02280801713509	1.06325231036306	0.981613381931658	0.997342046075919	0.992439770862797	0.984183308342526	0.973599976452462	0.998411050237457	1.01241134168667	1.04175126061364	1.01395111531755	0.973599976452462
LZX-CL7822.Contig2-All-g	1.134814148467	1.10294625906696	1.01531321243833	0.972635309037393	1.12744417015292	0.914497403496068	0.991909964485302	0.967826997216747	0.888467799526192	1.0080900355147	0.907580755914138	0.964188511905594	1.15473083037272	1.05481541766662
Gene15291	0.986679380324347	1.00258833805057	0.997763919164482	0.989439413653244	1.0886449152363	1.00762895881761	1.00513542496132	1.00773489254864	1.00223608083552	1.03082030886547	0.985560333384216	0.975872128937074	0.975872128937074	0.975872128937074
Gene18759	1.0031047097104	1.07771822057099	0.849447804311244	1.0818986200122	1.11420363888328	0.996895290289601	0.916084897531832	1.03982123388532	1.03087042534116	0.991927448872937	0.966346491411084	0.769993935986824	1.13967814199501	0.933907034540402
LZX-Unigene18653-All-g	1.01110338712272	1.0107789205615	0.99663325917159	1.00412640564559	1.01244303785983	0.997149379466975	0.989122766367331	1.01063996522703	0.989122766367331	1.02279345661871	0.989122766367331	1.00285062053303	0.989122766367331	0.989122766367331
Gene5288	1.62185672187716	1.46453757519872	0.852817565716696	1.0041171035696	1.32115235910911	0.830811018387577	0.995882896430403	0.715490818629634	0.979356064722135	1.56177064051129	1.70942521588436	0.802786290480793	1.29775602149333	0.873985863802569
Gene55832	0.999036349938278	1.01537149124996	0.970572685083438	1.00096365006172	1.0038340918472	0.994021801711845	1.01621983190043	0.993794476951073	0.952311302039382	0.98134311077703	1.00542415983677	0.965528256616973	1.07175113236346	1.01478956238562
Gene16207	0.98441072010281	0.982121436365175	1.05327336096893	0.932613791203709	0.97947552269371	1.09232271231748	1.25167021165396	1.05408349571834	1.0190953871622	0.992454045756866	0.987793185771894	1.00754595424313	0.920411537822179	1.03629545867003
Gene7950	1.1894298142724	0.950687689977997	0.881371031351402	1.01715480571738	0.993107322063456	0.970190236638175	1.00689267793654	0.907444220476615	0.870837293714176	1.12646887094765	1.02215025945894	0.873165476894268	1.10156277686444	1.07587512104046
LZX-CL4716.Contig1-All-g	1.02801505746034	1.00704557366079	0.980528767835034	1.00196046462217	0.998039535377834	0.99165105339395	1.04387505244113	0.973520636580303	0.973520636580303	1.02833641163588	0.983185496023492	1.02791887832471	0.973520636580303	1.16740312738437
Gene16697	1.03440326294326	1.11135731074966	0.969357149854772	0.962471878467593	1.12062850906417	0.964747710965434	0.966989448985568	1.18119979939223	0.965021415622081	0.916503612289516	1.00773755700611	1.03191361118127	0.992262442993886	1.38606471525933
LZX-CL10338.Contig2-All-g	0.94761966702296	1.01405941736946	1.19113927127509	0.873587772870381	0.985940582630539	0.920066348230972	0.919560969437363	1.0507557475398	1.07856896203963	1.12321796518536	1.02096540113071	1.39449143282685	0.944486494290508	0.949351026817947
Gene6660	0.990109168566854	0.985873932173454	0.98412768359611	1.1690750701485	1.04122334446549	1.13272779557246	1.03090339476032	0.972348667239057	0.998617430052816	0.985406054510979	1.00138256994718	0.972348667239057	1.01264794522385	1.03614151843066
Gene5826	1.14901062549092	1.03106236548547	0.867542248959417	0.919288434092542	1.22622444685666	0.936379310552067	0.910805420921037	1.05188750644786	0.96893763451453	1.28535862301172	0.920202993535527	0.958055384589749	1.23081442204849	1.11093001327797
Gene13517	0.99605153153476	0.987787063033765	0.95580094461276	0.977822902328572	1.15160256345557	1.06338183083832	1.01007122331006	0.993148082886824	1.03750195702977	1.00394846846524	1.09454696196364	0.97731573771714	0.951235117000931	1.22016597321223
Gene7431	1.27910358677689	1.16528597395292	1.0053276140503	0.931863144744321	0.994672385949702	0.881471120772819	0.819080502306713	0.988380486606207	0.987782641594766	1.16275647529742	1.03915669164528	0.952499956079351	1.36494100931636	1.20560582045489
Gene27290	1.01042334632409	1.17401878623153	0.635043020563946	0.830271439560874	1.19616816252321	0.801600561755929	1.03840557567971	0.989576653675909	1.18249632308768	0.686380483267981	1.28926399840837	0.664550850020451	0.974713003111027	1.17955611527057
LZX-CL2970.Contig3-All-g	1.22268368118548	0.992611168473192	0.878923578609937	0.907017168320851	1.32116918996872	1.03091770991888	1.00738883152681	0.936773792276081	0.681574009937374	1.0795974326467	1.0921350594509	0.927559663442592	0.964747310060423	1.11780160235534
Gene22574	0.952255063602517	0.95201452767383	1.05580974943851	0.574156338535093	1.23878392537259	0.731885327459952	0.690836052671297	1.04774493639748	1.15040803696058	1.056687129587	0.939800520832952	1.24316589918541	0.561085135404145	1.21628556044589
LZX-CL356.Contig2-All-g	1.65577354136692	0.981375443126198	1.24088998512678	1.24573639891836	0.98030425293127	1.00301895961754	0.992565382161071	0.970755323014156	0.996981040382455	1.46110513224067	1.11303702528338	1.16129347824529	0.970755323014156	0.970755323014156
LZX-Unigene20960-All-g	1.0018442852316	1.00273368567184	1	1.00252474180779	1.00548615890209	1	1	1	1	1	1	1.01387881730406	1	1
LZX-Unigene23928-All-g	0.985314089919492	1.78866132991434	0.970181260513204	1.01468591008051	1.11642011075718	0.949725582987081	0.955541829000927	1.23163806779366	1.20567103862436	0.979093320802701	1.08351236981097	0.960542382921731	0.93454530405414	1.2974541925936
Gene19546	1.24900728295326	1.37918541856153	1.08824742278517	0.997174627638571	1.33206020322502	0.875038842960184	0.767351578506386	1.01468307499983	0.979026386611781	0.985481292508711	1.10478822238295	1.00282537236143	0.844535080509298	0.861734147860272
LZX-CL8042.Contig4-All-g	1.28199543280027	1.12802318493852	0.798417409007849	0.608813302712074	1.03363355403983	0.757939845543815	0.966366445960166	0.499878180247799	1.03534104690625	1.36852114514453	1.40045908434285	0.691581251402866	0.946827232896459	1.10479469824385
Gene28118	1.08518571792274	1.11688423688042	1.02348344892086	0.949348380416027	1.39868972523412	0.835157510380724	0.840519731023353	0.890015534344368	0.956032137081257	1.22830067730213	1.07092977846559	1.08844953037252	0.976516551079136	0.9586496659224
Gene28119	1.1281292338088	1.13214205487572	0.954439741388501	1.02062917253222	1.3240909512389	0.892586961487455	0.892586961487455	0.902289656929772	0.979370827467783	1.15677727287523	1.10362632657451	0.917416847779012	1.06486648016696	0.951146888731884
LZX-Unigene15547-All-g	1.02745703663199	1.0534649822191	0.874283980849312	0.914108689579612	1.10118783624284	0.87169071310674	0.776567976353557	1.0083317487045	0.933104758948995	1.03598850190066	0.991668251295504	0.824647277057115	1.32477785749588	1.0392913378916
LZX-Unigene8176-All-g	1.03153443976608	0.900840474029777	0.877821158170845	0.671297875206351	0.994959694480992	0.801422557424181	1.27368809791521	0.919037795119262	0.608266417938336	1.11834307247993	1.12277721781205	1.00504030551901	1.16566632148903	1.11202790843857
LZX-CL11115.Contig1-All-g	0.859130343162338	0.97270677451709	1.11348858636278	0.907027143870624	0.962586929063544	1.02729322548291	1.36811427787949	0.897526251748174	0.898882874245383	1.10280140676419	1.03859228090791	1.20814740550006	0.48735430230444	1.42140656059716
Gene6329	1.01503983344928	1.02028701604296	1.07428947653757	0.985103623504217	1.00679250752229	0.979283355815574	1.11445469680393	0.993207492477706	1.07712854707004	1.0836892322899	0.982878611187259	0.953728374568126	0.885279516883574	0.817243016205897
Gene12419	1.07722514795657	0.889061661991913	0.929038856300727	1.30259270676835	0.965926897169267	0.960887039430379	1.41785212179485	0.939887029204987	0.963212061397948	1.20441170831662	1.31098776704958	0.949482249482146	1.13793556119226	1.03407310283073
Gene3812	1.03064280171896	1.10610402835446	1.6620638540815	0.854209851079442	0.96935719828104	0.914817644369614	0.836054775794943	0.847453051195247	1.21415820681856	1.45934454355041	1.14085437882008	1.35610461027081	0.696092832692933	0.848753130149655
Gene9851	1.12826529458486	1.05692225245938	1.11002269675835	0.737039110126184	0.952570338981864	0.695754923507526	1.00579523620644	0.747317406785998	0.729548757537947	0.994204763793555	1.05441249681394	1.02709886286136	1.20641541721347	0.692080480208505
Gene17743	1.0278644655317	0.93272691593191	1.12822761571031	0.788390751745686	1.15177733398905	0.868115746650642	1.04512318063078	0.968752740008076	0.687037096275633	1.05580114392538	0.932024034246658	1.04218242968014	1.02407345568491	0.975926544315085
Gene92	0.995826339430929	1.01582462753026	0.996450688075637	1.22254462929179	0.999066763299187	1.00093323670081	0.976550441361782	1.06272223260956	1.06200569571874	0.998851878728098	0.977058429599103	0.9980739393135	1.29991861429249	1.02086456324297
Gene2260	1.93388352223715	0.906506100808699	1.42182948272544	0.827756872365871	1.04202350954834	0.95797649045166	1.29695152889178	0.78537047176286	0.760004075909162	1.81486284143818	1.51709408385953	1.24233281911639	0.663901464044563	0.792965482809845
Gene19371	1.12339279126704	1.22262032919241	1.00744418467758	0.727422546697668	1.12930580335752	0.868870144779204	0.978361555773905	0.711353269087383	0.87729682933888	2.46710511900127	1.11054339689172	0.992555815322423	0.753690748671041	1.13226762185855
Gene1813	1.48905702758726	2.86847927876692	1.27873939960449	0.784653217587796	0.963978454714054	0.511587337329518	0.529357751097539	0.558282372581159	1.00773464632883	1.0463772890021	2.40970803619666	1.46846904364739	0.565208583206138	0.992265353671167
LZX-Unigene14484-All-g	1.00803613313836	1.06633900487889	0.998328272087806	1.02077448873378	0.999626622384816	0.987392824157491	0.9901099043898	0.986117671799544	1.00186780320268	1.00037337761518	0.9755135388958	1.01630705774907	0.9755135388958	1.03951402773164
LZX-Unigene46503-All-g	1.24471880942033	1.01891098867054	0.627535468511081	0.853007521437207	1.02058127861027	1.09300085928587	1.03224143293109	0.747740583331025	0.973438894113257	0.858791560283272	1.22448278341305	0.707258452573671	0.981089011329462	1.14725873415651
Gene6360	1.01387134370228	1.06452001975701	1.03783428410812	0.879404007658031	1.17037010788507	0.986128656297719	1.13995423291639	0.733089648492244	0.929695624036379	1.07832081758678	1.34868271245303	0.947837300983662	0.963812806772332	0.899498079894249
LZX-CL4521.Contig2-All-g	0.985448625195706	1.01856977616771	1.09975935127687	1.04408714835155	0.896823176580068	1.0344232181307	0.956466555494191	1.09308625565993	0.978321502153559	1.00246123944758	0.949427158318001	1.13731954646462	0.955970717396702	0.997538760552419
LZX-CL12752.Contig2-All-g	0.976186350921715	0.963975819764002	0.983321028322799	0.935982351796104	1.0701488769592	1.0097093897672	0.980111816103137	1.04698555771825	1.51422682573458	1.0152545627396	0.953042665616937	0.990290610232801	1.10354306990593	1.15480929813005
Gene1851	1.27209290450742	1.0191796669258	0.982119018559962	1.02594498003059	0.983340979543992	0.94077537043958	0.951208609726146	0.729981082086643	0.946094560186024	1.30742504342788	1.07293120250104	0.887249403919228	1.01665902045601	1.08435366399339
Gene8979	1.05213247966303	0.961606924330436	1.0993132807733	1.01506004579527	1.03630223600992	0.995774139089045	0.93866290680011	0.884233731464033	0.923643479686825	1.10526965273998	1.00422586091096	1.00525614045819	0.933480795843938	0.956875787094824
Gene39982	1.02954875369224	1.06120226867578	1.06304905517675	0.984204862743134	1.30805098592326	0.9640969731483	0.974569927415266	0.970640353730102	0.986143283607164	1.07155004382723	1.03715087327393	1.01385671639284	0.960202654855982	0.960202654855982
Gene10943	1.05872950211905	1.00687765732853	0.993122342671472	0.979810600893524	0.939142566950745	1.07065235263015	1.02761580876463	0.932167957938933	1.02666181634919	0.985511769516682	1.05857713056846	0.873091894284681	0.904898819127867	1.13263463187903
Gene16195	1.12142926357465	0.904619634811095	1.24160712503226	0.920662829297353	1.00879605406227	1.02816177232171	1.04416500167245	0.982902070372751	0.776289082164522	1.42919946288384	0.933052685336538	1.19538477133527	0.938706717453127	0.991203945937734
Gene9137	1.01685551738436	1.09691951324803	0.782524083711807	0.832934076166879	1.51784729598612	1.20227602777019	1.27658224023844	0.810569321350309	0.971080170364917	0.753017401214026	1.1779953234315	0.806283065663618	0.983144482615639	1.28182682392129
Gene5776	1.00158910133287	1.00273368567184	1.01116270656641	1.00705365945443	1	1	1	1	1	1.48828054871416	1.03986376969279	1	1	1
Gene1550	3.00012698901593	0.858104259978573	3.82205980513739	1.2516038049548	0.800673150609717	0.808067624200095	0.755351430741135	0.867240573551228	0.859916162724577	5.18385452436593	2.49213054906303	3.15068713753681	0.858671945111798	1.13275942644877
LZX-CL8463.Contig1-All-g	1.0072649136111	0.987386379931358	0.979103585319455	0.993378818027177	1.01213305003508	0.986022264435894	1.05440689476833	1.03399816832103	1.00662118197282	0.992247675418613	0.99301416296205	0.981510993927294	1.15631075408122	1.01759754073642
Gene1185	1.02698589796228	1.01594369873491	1.00042474467824	0.970710660306743	0.982329037639604	1.02395020071711	0.988173583207679	0.997811860143614	0.975491592762542	1.00979398423214	0.99957525532176	0.964113361926975	1.00245678460094	1.30063021578199
Gene26187	1.00587193044468	1.01963996147579	0.986813527703422	1.00038115403733	1.00580735338013	0.988966157206712	0.974777757777445	1.0278872943783	1.01655344421533	0.99961884596267	1.01363607381514	0.988306520189695	0.974777757777445	0.974777757777445
Gene26188	1.01915949740529	1.0235695880424	0.967601458789539	0.999337792548708	1.02307521972197	0.966632352387722	0.970279720895312	1.00066220745129	0.97459623616334	0.981262843081463	1.03062844717917	1.0019851640535	1.06797877968364	0.948959354013582
Gene657	0.997306298649065	0.988058635443469	0.969834382533543	1.06024003811569	0.998439150849525	1.03248140620341	1.00703804443754	1.1077237168326	0.937473790015117	1.00003711491782	0.999962885082177	0.959578829966529	1.01261323000703	1.69988693517888
LZX-CL1518.Contig2-All-g	1.04064685629676	1.04745246049075	1.08272204417644	0.873559155989324	0.999171659709951	0.88945943218035	0.894764855312346	0.830783797932676	0.844646841841286	1.13252712478115	1.00082834029005	1.11891996713421	0.848016015613108	1.34561944852885
Gene12327	0.973755265455461	1.00468840255423	0.955875517268488	0.934240515703225	1.09520673482624	0.99531159744577	1.05602007399414	1.04308115529783	1.09543422447349	1.02913825474974	1.0551314575	0.965729133775833	0.881056917193963	0.957656602913899
LZX-Unigene56709-All-g	1.08209638028246	1.43920432143484	0.53799163026763	0.578025646836058	1.9791199482818	0.917903619717536	0.697454889712218	1.89566723481477	1.17427548689698	0.699259254107277	0.821849191786568	0.744944732733969	1.89389704362706	2.61156369989012
LZX-Unigene10659-All-g	1.26984250274819	1.07873926132598	1.02624033185	1.02355120774032	0.964023983119802	0.941486217451182	0.97644879225968	0.763640262907075	0.784924996049087	1.09979605636811	1.27890905545753	0.929195190555596	0.976112496464654	1.04239784592159
Gene3564	0.969639756476068	1.00597101361767	0.966662621327093	0.979007783116143	1.07331032630203	1.00732174151606	1.21953662212934	1.13922950951387	0.851334978108255	0.98110780722061	1.24327476507741	0.941290513661805	1.37987536800299	0.994028986382331
LZX-Unigene35239-All-g	1.03943604588666	1.0619912154434	0.911343960205766	1.03539825194643	1.17522838984379	0.943784085630722	0.877235109827289	0.9503445665309	0.881634419487066	0.964601748053567	1.06690732586147	0.923762128279286	1.21289404563519	1.04404886255969
LZX-Unigene35114-All-g	0.996855697395434	0.991333108505276	0.993736519179117	1.00164125098814	1.1435216229421	1.78217880245359	2.00887048835336	3.95946647979598	0.989980070934502	0.998358749011862	0.989980070934502	0.989980070934502	1.65228222551405	1.29414409046804
Gene12747	1.00555283735059	1.13889199347937	0.94621880173579	0.979100771210413	0.994447162649414	0.95312259939508	1.09037750926031	1.05329383451273	1.0924330766837	0.980211882279472	1.08809817998048	0.96323945003566	0.811527088354211	1.00896792273093
LZX-Unigene23578-All-g	1.03421763720433	0.999332314709147	0.957175657548818	1.00066768529085	1.24369360300253	0.966055951061969	0.957169408875702	1.01508004469769	1.04542884024395	0.975161281354699	0.995655471618976	0.943058657665475	1.02156946746012	1.45899216124738
LZX-Unigene46539-All-g	0.979094172769451	1.00893456533439	0.993934520638636	0.943781093182632	0.959048405011262	1.05751479468905	0.965718656619894	0.901944015913552	1.10003186613928	1.03792140890726	1.00606547936136	0.989242212225646	1.08140371495322	1.18773243644442
LZX-Unigene591-All-g	1.08372857640509	1.09805953486368	0.961948242666458	0.972646022674961	1.21899178363316	0.887670709345048	1.01967920882238	0.98506609595345	1.01090806041385	0.989091939586153	1.19061601904164	0.868489556214634	1.08226282585263	0.851831347042745
Gene21167	1.36665238796915	0.992133802995703	0.987432051480811	1.00714121577691	1.10136217479063	1.10281985267735	0.992858784223088	0.945275020215906	1.04005792787491	1.23346398914063	0.973575080939649	0.909567941105126	1.0979369575075	0.884749489112793
Gene13509	1.00173108012938	0.96960332739766	0.8322713558726	0.84620544972127	1.03728258095827	0.998268919870617	1.20513309708722	1.08887749412388	0.744793834973774	0.932911448060195	1.03399290937501	0.821357343183373	1.08418408976543	1.26002998009665
Gene6207	0.781352647555324	1.04700534826796	1.72766452850282	0.696945044847276	0.726006284393913	0.809913349740647	0.963951303422624	1.30094863211247	1.15757682898982	1.03604869657738	0.894789112917266	1.80740354988305	0.56406538340905	1.37594519138151
Gene70993	1.03865801840937	1.11184843725	1.14099725451337	0.888355133964737	0.963197134527568	0.88078777467815	0.993904365803535	0.929903428311985	1.12222277495462	1.15151490644637	1.00609563419647	0.990212773487434	0.794278516426222	1.02110202841768
LZX-Unigene61672-All-g	1.00965414645082	1.00792127794805	0.992078722051949	1.07425549474431	1.01197028556903	0.971754359328371	0.966324672200466	0.958285470555513	0.973591069993181	1.0623942751053	1.04883061830754	0.9821077066944	1.13095176054424	0.947980628871706
Gene16246	1.13557371642403	0.983155345731338	0.971369170908242	1.04824336039527	1.01296810580731	0.968858517528066	0.983224494380107	0.951152457216141	1.03287724557376	1.15986411427184	0.987031894192686	1.02323275592354	1.12600473885471	0.807840841030632
LZX-CL11979.Contig11-All-g	1.00739387625867	0.9999866192682	0.99616403703892	1.42230402373249	1.0000133807318	1.02542996495175	0.99926258079526	1.01342628831189	1.01864536710711	1.00024426898914	0.991849766775503	0.991849766775503	0.991849766775503	0.991849766775503
Gene3638	0.987805637152252	1.01570084423975	0.983513580316188	1.0035729367897	1.00799572367681	1.00070167613611	0.995675723569159	0.986801760663983	1.00731106228841	1.00457505185509	0.999298323863886	0.982183665162876	0.95560086500779	1.1191839382675
LZX-CL6615.Contig3-All-g	1.00645754768258	1	1.00094822856109	1.00831774017803	1	1	1	1	1	1	1	1	1	1.06560697138892
Gene15745	0.987845165090552	1.00270399591198	0.924310831371331	1.00686006083016	1.08133491103575	1.06099316683705	1.19027833509685	1.02008812660587	0.896568681601972	0.939306424192914	0.997296004088025	0.959327831630417	1.1310541510957	0.955389837444032
Gene15213	1.21660302985471	1.15869285517492	1.1087958557639	0.695888980922269	0.967929804994583	0.714491076725458	0.733554431389296	0.764112072604338	1.10705185871765	1.62862001890075	1.03207019500542	1.15738103541175	0.558470562749664	0.94560572115151
Gene11212	1.53606089496996	0.989785644942099	1.03835961480909	1.18970615624759	0.874090398085261	0.842006343449205	0.840965911398792	1.54010186620317	0.930081503845421	0.958999011637458	2.7797944835634	1.33032478458712	0.883358180940316	1.0102143550579
Gene8395	1.11271910079871	1.00244085975506	1.13424368212043	0.960016485313328	1.12751191965185	0.908515182262439	0.831393968233508	0.996037320085138	0.950629091596182	1.0722411728778	0.951286650048243	1.18845099505199	0.997559140244942	1.09266900143159
Gene28490	1.00990740973922	1.10813409731326	1.07914698626597	0.894991051580444	0.967314227344617	0.867541696417812	0.936973073918982	0.885251916357268	1.06665987621395	0.991451150578964	1.20065118548774	1.04477432737316	0.934691236091959	1.00854884942104
Gene28491	1.09507937301885	1.15293931299842	0.899401271724466	1.0383231671778	1.02753005315608	0.907468314392473	0.965063937731517	0.863777640481915	0.904463880889376	0.99694610964907	1.13176852731017	0.890109917438096	1.09180441751124	1.00305389035093
Gene28489	1.11267853065434	1.16240369021943	0.910900239543624	1.05926604078464	1.03419705974172	0.914103822124941	0.986474342433077	0.888929484195407	0.907404646726472	1.01352565756692	1.21158486013451	0.921080121675416	1.11717768972842	0.917299132481985
Gene3763	1.06057314820398	1.10730237376186	0.812574480932505	0.75381789537847	1.10881294990559	0.792978074256062	0.905398082780898	0.863553801653551	1.16724085607457	1.36291461508244	1.03400087222478	0.800525294679774	0.965999127775223	1.06787486813801
Gene2544	1.00475593878741	1.02353235080312	0.995244061212587	0.96340316768926	1.12292278661094	1.07629785996645	1.25093873322604	0.90313133061069	0.861746066261646	1.0137986876468	0.968263178657988	0.963944568321996	0.920041151521188	1.01274040750691
Gene17570	1.02165912580662	1.09094773007885	0.914321580510657	0.98164647222084	1.0286791910116	0.904091332665511	0.998692198057402	0.959408497170218	0.957296096483935	1.0013078019426	1.04793104516574	0.898359551298301	1.00334984942849	1.27449929190015
Gene42738	0.999626934866073	0.998438716461855	0.998321274848229	1.00037306513393	1.00535262842042	1.03698276320383	1.03368760220688	0.985573009204028	1.0277333039878	1.01653743416281	1.0138409015073	0.974974733283396	0.974974733283396	0.974974733283396
Gene5899	0.975322884156561	0.989948291876425	1.02061704425073	0.932764992868505	0.98858998298204	1.07886675287354	1.17529246823118	1.07375281182099	0.941788464467326	0.976599548078887	0.990501831324856	1.00949816867514	1.05480394543539	1.13600997759674
LZX-CL810.Contig1-All-g	1.7102413153986	1.0083777394357	0.94852473138935	1.25151983749686	1.0342223080712	0.984843822559514	0.963144484144983	0.941242301046853	0.981506241419104	0.991622260564298	1.03572989336683	0.977709241567508	1.06061592869616	1.05401866400683
LZX-CL3019.Contig1-All-g	1.13167330024661	1.27239104963751	0.851051816203445	0.886930922564992	1.62455648021341	1.00873953021752	0.88955357987932	3.38859344013217	0.99126046978248	0.843151199611379	1.30093848538897	0.914825968722776	0.983346030704772	1.45857742374021
LZX-Unigene986-All-g	1.10676121535776	1.02118197334925	1.18897789038204	0.707933084179738	1.28340120349397	0.865043453215595	1.0158155870633	0.95521487295124	1.93747367551889	0.984184412936701	0.922101960353698	1.21661619020607	0.908694435967582	0.773015178273147
LZX-CL4566.Contig1-All-g	0.98002122627483	1.07149108679303	1.00629849282536	0.96273465147115	1.46636641379435	0.936303641400341	0.971628577132012	0.948593740156884	1.51374421608175	1.01415225452715	1.03334157857477	1.02430622974205	0.971170222896128	0.993701507174639
LZX-Unigene35352-All-g	1.15297770122594	1.05741661122897	0.873421412291678	0.910824270605132	1.06355730131531	0.967837882464867	0.99579974739795	0.94549414316616	0.869392271253369	1.00420025260205	1.06696381899092	0.843529999364146	1.28556354423909	1.18123729822511
Gene12223	1.1278270886812	0.996579989764484	0.866255552713457	0.9137871033351	1.16439099512219	0.746412141365331	0.937658476339026	0.814142696417164	1.00342001023552	1.18649623026884	1.10977559517259	0.869495005466383	1.17709390167181	1.06804770341136
Gene690	2.0348247200068	1.52622933458885	0.732240448701715	1.56152630826345	1.96657055593114	0.76603235796906	0.901615472234217	1.03796855009276	0.982452747195197	0.713482676748109	1.0175472528048	0.721657274948909	1.55725788694982	0.940590544806679
LZX-CL2991.Contig6-All-g	1.00110187885089	1.02212713266293	1	1.08907394838334	1.10076384809363	1	1	1.02175382024491	1	1	1	1	1	1
LZX-CL12358.Contig1-All-g	1.15235901146465	1.12239795858712	1.01923365596375	0.916864141070398	1.21590193277737	0.908949313597127	1.04628086780568	0.879395369059027	0.858105029610958	1.03805681174042	1.19285221397189	0.980766344036249	0.926925283858062	0.892646438348124
Gene67175	1.16067608283708	1.50104691483957	0.912547572364372	0.904265284460632	1.02833788975755	0.802036493158353	0.804856504976302	1.07644498721343	1.01173275499159	0.988267245008406	1.1096251381964	1.20227088581395	0.853315235549547	0.807963125311302
LZX-Unigene30647-All-g	0.996423765617668	1.06207210996616	1.2662156803335	0.919506555904334	0.982230038397189	1.00357623438233	1.49680804252888	0.829680262975213	0.948022139331801	1.3112150123136	1.16020713624638	1.0208358526213	0.877160780472822	0.981766642865187
Gene9519	1.2637090712363	1.03939738433238	0.957441559503021	1.07629798621641	0.950882941179068	0.928196093895465	0.929947596642326	0.998555022248968	0.986433586369399	0.970975782060494	1.05307315281269	1.02747413694134	1.00144497775103	1.06705737250613
LZX-Unigene24329-All-g	1.09455982462858	0.989712073423161	0.969338241738182	1.06552744451943	0.999798821641914	1.03315265335212	1.00020117835809	0.942929983781816	0.998086706098054	1.055719971233	1.0075417247565	0.958738523437112	1.04978174860376	0.932790266025109
Gene33610	1.00190472654621	0.970021901371662	0.934451983734511	1.06522702153634	0.998095273453786	0.92206143967128	1.02653744726614	1.15922704385252	1.02480201990747	1.00761935906842	0.963900947164845	0.891563045736663	1.26087942726023	0.97416990309487
Gene33609	1.03358879865529	1.01028007521077	0.944872729259586	1.05347329828453	1.03428245972578	0.961686854047228	0.995390761269899	0.981923789338361	0.975660602539833	1.0046092387301	1.0217311503324	0.925575177962398	1.20811414725536	0.925575177962398
Gene33611	1.02396657019869	1.00491291698846	0.95298739620162	1.04051197564353	1.02748515170143	0.971350954005725	0.99508708301154	0.985446778792751	0.9893551334036	1.0091105227337	1.01701047456466	0.938566701662696	1.16019641222335	0.938566701662696
LZX-CL3154.Contig2-All-g	1.13383807050244	1.02570195857607	0.999390849927046	1.00140324758859	0.998167826953297	0.928870108160977	0.945407595968188	1.01733681519466	0.970123261601026	1.20083932558414	0.999989901460145	1.00270234761782	0.903353836371554	1.00001009853985
Gene2233	1.05250827257801	1.01136067802973	0.972980292695234	1.04753416382231	1.04127709954394	0.905616494899152	0.937316564526716	1.00251406942935	1.09848622911746	1.14996144781798	0.997485930570651	0.937336297710845	0.886752885042818	0.851463719457975
Gene14968	1.01191984074869	1.06525437488524	1.11647197601388	0.873322928886461	0.989522685656357	0.942413258433665	1.01047731434364	0.84105797860734	0.943533275341263	1.09722711278254	1.23485743856403	1.05742258457422	0.926287630192016	0.970726483491744
Gene2699	0.962420988262541	1.07067618657732	0.911247174406335	0.828297037031633	1.52560247529537	1.13202910561939	1.11568132225196	0.810992082540775	0.798181442508931	1.47335993634072	1.03757901173746	0.962285537453389	0.679341595471557	1.1364305900008
Gene3018	1.02555559871701	1.11347514622173	1.16466712976272	0.928041595546938	1.02198888704462	0.957362556157414	1.00643241534586	0.933129628208538	0.969082032063633	1.00081026513218	1.09800096613685	0.986257016205919	0.853145351982681	0.999189734867816
Gene16268	1.02271144935391	1.08212679228933	0.932919461011381	0.888693433539702	1.00739197593662	1.02734993576657	1.1149515223405	0.964723367976992	1.01091217340697	0.992608024063377	0.964565322447398	0.861647007384544	1.09637382722494	0.750582740881551
LZX-CL12190.Contig1-All-g	1.02426581348193	1.01411445721774	0.979921142065862	1.00095949614809	1.03034927573415	0.969286193979978	0.968669734832926	0.971935493293049	0.961483867245279	0.999040503851913	1.06950425380184	0.974828126179573	1.00133285038219	1.02456391181455
Gene16685	1.13746716767293	1.08576579587329	0.90659016006457	1.01905408203697	1.21086104742221	1.00976054937127	1.07071236170157	0.969722329313733	0.954394817334172	0.963673153504853	0.990239450628731	0.866250562437009	1.1803350865436	0.928692961862613
Gene7423	0.936061190832525	1.02181725617158	0.871587735569408	0.717287377390582	1.05893626404609	0.757757383279096	0.669730965960921	0.99824182053788	1.00175817946212	1.0037818922855	1.12450737566969	1.01438564799977	0.88352991222367	1.16418921273145
Gene4442	0.983244938974723	1.13969256594684	0.902216340245731	1.51139547212914	1.0425320080381	1.04106116569821	1.05109603072634	0.97278901470766	0.941915170031062	0.887672793826192	1.01675506102528	0.858450319345072	1.12049890728465	0.914770644885151
Gene6427	1.08175629119073	1.07912135540639	0.914964037135566	0.942520876820166	1.04788232712793	0.984853040470346	0.850424891303685	0.960537606194011	0.845548652893585	0.910238526370339	1.1010245637075	1.01514695952965	1.22519790720111	1.04463229336164
LZX-CL1251.Contig2-All-g	1.01587148316596	0.975729697472033	0.971691435913298	0.988267544127984	1.00818212444648	0.995818469128444	1.09479919652052	1.04450038173274	0.927007038405988	1.05058189965529	0.988044105073192	0.991896851082462	1.00418153087156	1.08569532116994
Gene62704	1.00030734041991	1.00273368567184	1	1.00326343553695	1.00274259366725	1	1	1.02812639387487	1	1	1	1	1	1
Gene2446	0.996417975944652	0.919767336597594	1.53360558693198	0.602320964193191	1.00358202405535	1.06542136638485	1.26085380529101	0.616340221730307	0.740117388971251	1.31914649648598	0.985049223490881	1.05810921947512	1.21913691492127	0.658998276800321
[truncated: 51,770 more rows]
