# Supplementary material for: A single-cell atlas of West African lungfish respiratory system reveals evolutionary adaptations to terrestrialization
Source: Nat Commun. 2023 Sep 13;14:5630. doi: 10.1038/s41467-023-41309-3 (PMC10497629; doi:10.1038/s41467-023-41309-3)
Supplement: Supplementary file 6 — Source Data [file 41467_2023_41309_MOESM6_ESM.zip › 1.gill_cell_embeddings.UMAP.csv]

	UMAP_1	UMAP_2
CELL1529_N1_case1-gill1_1_1	0.0820129766921404	19.0076271637539
CELL26_N2_case1-gill1_1_1	-13.3499445373331	-1.28383895315131
CELL60_N2_case1-gill1_1_1	-12.6648287231241	-0.710997547282778
CELL323_N2_case1-gill1_1_1	-11.3885120803629	-3.09300621904334
CELL1293_N1_case1-gill1_1_1	-13.5383467132365	-0.722932542934023
CELL2126_N1_case1-gill1_1_1	-10.5205053741251	-7.29051479257544
CELL1116_N1_case1-gill1_1_1	-13.2999653274332	-0.774164165629946
CELL1677_N1_case1-gill1_1_1	-13.3995804244791	-0.779620017184817
CELL736_N1_case1-gill1_1_1	-12.4000811034952	0.596981619224943
CELL749_N1_case1-gill1_1_1	-12.7811388427531	-2.151363100185
CELL2214_N1_case1-gill1_1_1	-12.1756271774088	-1.59262010015448
CELL274_N2_case1-gill1_1_1	-13.4687847549235	-0.978193666114413
CELL1098_N1_case1-gill1_1_1	-11.0982546264445	-6.80234416879614
CELL18_N2_case1-gill1_1_1	-12.2297357970988	-3.303178633823
CELL1393_N1_case1-gill1_1_1	-11.1362442428385	-6.89425691522559
CELL44_N2_case1-gill1_1_1	-11.8180326873575	-3.36932977594336
CELL713_N1_case1-gill1_1_1	-11.171016162089	-5.91374906457862
CELL1333_N1_case1-gill1_1_1	-13.0124134475504	-1.13002445854148
CELL162_N2_case1-gill1_1_1	-13.3501629287516	-0.326339240445696
CELL1021_N1_case1-gill1_1_1	-11.8232187682902	1.43803468786279
CELL1120_N1_case1-gill1_1_1	-12.1755918914591	-2.36602910913428
CELL2042_N1_case1-gill1_1_1	-8.74533027952063	-1.09207310832938
CELL1669_N1_case1-gill1_1_1	-11.3627848083292	-5.33940776742896
CELL1034_N1_case1-gill1_1_1	-13.4245113784586	-0.0889966965456835
CELL1418_N1_case1-gill1_1_1	-12.5083183700358	-1.04684111036261
CELL768_N1_case1-gill1_1_1	-12.469132846049	0.341281120405591
CELL1149_N1_case1-gill1_1_1	-13.260540431193	-0.018243114723765
CELL826_N1_case1-gill1_1_1	-13.2053360397135	-1.63350709833106
CELL1083_N1_case1-gill1_1_1	-12.412076419047	-0.638217921628558
CELL850_N1_case1-gill1_1_1	-12.3969196731364	-0.261716011240088
CELL1469_N1_case1-gill1_1_1	-12.4692482406412	-2.97010668672522
CELL1507_N1_case1-gill1_1_1	2.22616797144067	1.0339418991665
CELL93_N2_case1-gill1_1_1	-12.2153210098063	0.639601384029783
CELL334_N2_case1-gill1_1_1	-12.0637363845621	-1.96963032640418
CELL788_N1_case1-gill1_1_1	-11.7155088836466	-2.3794999972721
CELL1512_N1_case1-gill1_1_1	-10.7916712219034	-1.14141520418128
CELL349_N2_case1-gill1_1_1	-10.410910075358	-4.35154279626807
CELL2028_N1_case1-gill1_1_1	-11.4984487945353	-1.73522445119818
CELL1642_N1_case1-gill1_1_1	-4.89746755903113	11.4376894577603
CELL677_N1_case1-gill1_1_1	-13.4108251983439	-1.77012821592292
CELL1330_N1_case1-gill1_1_1	-11.0671286041056	-5.87149270929297
CELL90_N2_case1-gill1_1_1	-12.6203417236124	-1.55010816015204
CELL1594_N1_case1-gill1_1_1	-10.6705030853068	-0.456724341287219
CELL704_N1_case1-gill1_1_1	-12.8448366576945	0.487591598854459
CELL331_N2_case1-gill1_1_1	-12.8046698028361	0.774362300262845
CELL236_N3_case1-gill1_1_1	-9.94887012784827	-7.56255802072486
CELL1338_N1_case1-gill1_1_1	-10.1914839202677	-0.841239895000063
CELL1549_N1_case1-gill1_1_1	-9.2481769973551	-0.974589015616976
CELL871_N1_case1-gill1_1_1	-12.8299564773356	-0.75537636436423
CELL388_N2_case1-gill1_1_1	-13.111370509318	-0.477562631740176
CELL526_N1_case1-gill1_1_1	-13.4427589828287	-0.993711854590975
CELL88_N2_case1-gill1_1_1	-11.3724378997599	-2.84942611612281
CELL708_N1_case1-gill1_1_1	-10.4483560973917	-7.51906188882788
CELL1094_N1_case1-gill1_1_1	-11.8918365890299	-4.15775951303443
CELL975_N1_case1-gill1_1_1	-11.33426803892	-6.09554513849219
CELL73_N3_case1-gill1_1_1	-13.6207365447794	-0.336299131884181
CELL1190_N1_case1-gill1_1_1	-9.74373668973791	-0.844536270274722
CELL1704_N1_case1-gill1_1_1	-10.2216305190836	-0.887852276935183
CELL255_N2_case1-gill1_1_1	-12.4128860885416	1.56731883131067
CELL72_N2_case1-gill1_1_1	-13.4181866103922	-0.175786945297324
CELL689_N1_case1-gill1_1_1	-12.4557938033854	-0.527129645719134
CELL136_N2_case1-gill1_1_1	-13.0583939010416	-1.84165676988562
CELL160_N2_case1-gill1_1_1	-12.4705309325968	-0.892823244704806
CELL844_N1_case1-gill1_1_1	-10.5985187942301	-0.752255703582369
CELL1159_N1_case1-gill1_1_1	-12.2127584869181	-0.944327379836642
CELL918_N1_case1-gill1_1_1	-11.6354336196696	-1.18714746393164
CELL409_N2_case1-gill1_1_1	-10.9427341872965	-4.73503383554419
CELL1220_N1_case1-gill1_1_1	-10.7700666839396	-6.64267190851172
CELL644_N1_case1-gill1_1_1	-13.6270956451212	-0.760900165214144
CELL1099_N1_case1-gill1_1_1	-11.1382917815958	-6.7682288543125
CELL1005_N1_case1-gill1_1_1	-11.1910843307291	-5.34058221734961
CELL10_N2_case1-gill1_1_1	-12.9837164336954	-1.99256452478369
CELL1081_N1_case1-gill1_1_1	-12.8864445144449	-2.21716078676184
CELL36_N2_case1-gill1_1_1	-13.39654487913	-0.275323975159728
CELL442_N2_case1-gill1_1_1	-13.3718313628947	-0.852154399528109
CELL191_N3_case1-gill1_1_1	-11.5735220367228	-3.453325118198
CELL839_N1_case1-gill1_1_1	-11.7257255965983	-1.64813467420539
CELL1673_N1_case1-gill1_1_1	-12.8647598678385	-2.22278007425269
CELL1444_N1_case1-gill1_1_1	-8.02648872678625	-7.16549714960059
CELL710_N1_case1-gill1_1_1	-13.0891823226725	-1.67138847269019
CELL1043_N1_case1-gill1_1_1	-12.1495642120157	0.969605122433103
CELL319_N2_case1-gill1_1_1	-11.6205095702921	-4.75441774286231
CELL761_N1_case1-gill1_1_1	-11.6138729507242	-4.87261899866065
CELL754_N1_case1-gill1_1_1	-11.2560858184611	-4.5626099959751
CELL215_N2_case1-gill1_1_1	-11.2027315551554	-1.19321676649054
CELL204_N2_case1-gill1_1_1	-13.3376974517618	-0.123270479290687
CELL1151_N1_case1-gill1_1_1	-13.3346256667887	-0.374831418766581
CELL835_N1_case1-gill1_1_1	-11.6403650695597	-4.31562599100073
CELL846_N1_case1-gill1_1_1	-12.5878738815104	-1.9350784675022
CELL698_N1_case1-gill1_1_1	-12.2932276183878	0.0394080623249182
CELL121_N2_case1-gill1_1_1	-11.7454952651774	-3.83805092729529
CELL753_N1_case1-gill1_1_1	-13.4479727203165	-1.46453830160102
CELL907_N1_case1-gill1_1_1	-13.3206409866129	-0.242306302561366
CELL177_N3_case1-gill1_1_1	-11.0793041641031	-4.40382799066504
CELL1235_N1_case1-gill1_1_1	-10.5988974029337	-7.56557783044776
CELL2297_N1_case1-gill1_1_1	-11.8016838485514	1.767009530888
CELL95_N2_case1-gill1_1_1	-11.7256006652628	-4.38438018716773
CELL1246_N1_case1-gill1_1_1	-12.2900251800333	-1.36394378103217
CELL45_N2_case1-gill1_1_1	-12.5537390167032	-2.82966288484534
CELL13_N2_case1-gill1_1_1	-10.5060219222819	-5.80494817651709
CELL960_N1_case1-gill1_1_1	-10.840841715983	-6.66117032922705
CELL146_N2_case1-gill1_1_1	-8.96642250364172	-6.69423564828833
CELL2199_N1_case1-gill1_1_1	-8.72579998319495	-1.14501794733008
CELL230_N2_case1-gill1_1_1	-12.6990341598307	-1.8291990414997
CELL1254_N1_case1-gill1_1_1	-8.84498352353918	-0.998204852714144
CELL1163_N1_case1-gill1_1_1	-10.424301570109	-7.45385297693213
CELL974_N1_case1-gill1_1_1	-10.2792829925333	-7.26999076761206
CELL382_N4_case1-gill1_1_1	-11.9960445815836	-3.24886497415503
CELL1700_N1_case1-gill1_1_1	-10.9024843627726	-1.52250119604071
CELL117_N2_case1-gill1_1_1	5.17523294145715	3.93392768941919
CELL1191_N1_case1-gill1_1_1	-12.0182632858073	-3.54146799005469
CELL2188_N1_case1-gill1_1_1	-11.1469244415079	-5.75952228464087
CELL795_N1_case1-gill1_1_1	-9.41878742521155	-6.67965158380469
CELL356_N2_case1-gill1_1_1	-12.9188532287394	-2.26331886209449
CELL313_N2_case1-gill1_1_1	-10.3414606506144	-6.81698020853003
CELL1063_N1_case1-gill1_1_1	-12.8516382629191	0.149425540790952
CELL2081_N1_case1-gill1_1_1	-9.50591987913	-1.02157505907019
CELL1123_N1_case1-gill1_1_1	-4.79620212858069	11.1277634247402
CELL59_N2_case1-gill1_1_1	-10.23834175413	-0.762031103744113
CELL148_N2_case1-gill1_1_1	-10.8412403518473	-2.77226432718238
CELL2220_N1_case1-gill1_1_1	-11.1918997222697	-5.15242847360572
CELL370_N2_case1-gill1_1_1	-11.6055235320841	-2.77473791994055
CELL1488_N1_case1-gill1_1_1	-11.1712564880167	-5.23063405908545
CELL1828_N1_case1-gill1_1_1	-9.55065769498694	-0.915850009097659
CELL1476_N1_case1-gill1_1_1	-11.3834413940226	-4.01350935853919
CELL224_N3_case1-gill1_1_1	-12.8122629577433	-0.911696876658999
CELL537_N1_case1-gill1_1_1	-9.95104736631262	-7.57442411340674
CELL82_N2_case1-gill1_1_1	-9.07368797605383	0.92020991884271
CELL1466_N1_case1-gill1_1_1	-13.3205084258829	-1.20181962408026
CELL951_N1_case1-gill1_1_1	-11.9526504928385	-1.71488555826148
CELL1139_N1_case1-gill1_1_1	-11.0227779800211	-5.58943828500708
CELL184_N2_case1-gill1_1_1	-13.123276179484	-1.06741651452979
CELL1891_N1_case1-gill1_1_1	-12.9073948318278	-2.20933755792578
CELL46_N3_case1-gill1_1_1	-13.0694956237589	-1.28932603754004
CELL965_N1_case1-gill1_1_1	-10.2064651901041	-0.273294079377257
CELL1237_N1_case1-gill1_1_1	-10.8563484603678	-6.83547147668799
CELL129_N2_case1-gill1_1_1	-13.0256933624064	0.45168135009805
CELL653_N1_case1-gill1_1_1	-12.5956901962076	1.20801130376855
CELL113_N2_case1-gill1_1_1	-10.2151197845255	-1.65464016355475
CELL1124_N1_case1-gill1_1_1	-11.277012293986	-5.21978649057349
CELL152_N2_case1-gill1_1_1	-13.0521463805948	-0.88795795597037
CELL2276_N1_case1-gill1_1_1	-12.1388773376261	1.96901289068261
CELL358_N2_case1-gill1_1_1	-12.7929558212076	-1.92790445245703
CELL2105_N1_case1-gill1_1_1	-9.96941513364661	-0.900941516532504
CELL42_N2_case1-gill1_1_1	-9.63566154783118	-7.55465349115332
CELL731_N1_case1-gill1_1_1	-10.3914808685099	-5.21022924341162
CELL276_N2_case1-gill1_1_1	-13.1812939101969	-2.02781852640113
CELL892_N1_case1-gill1_1_1	-13.41536468809	-1.32579347051581
CELL1556_N1_case1-gill1_1_1	-10.5189480239664	-0.84185382284125
CELL993_N1_case1-gill1_1_1	-11.3857836181437	-4.30254348672827
CELL678_N1_case1-gill1_1_1	-13.0115522796427	-0.810804690494143
CELL829_N1_case1-gill1_1_1	-12.2237629348551	-2.70854934610327
CELL22_N2_case1-gill1_1_1	-13.0532373840128	-0.448964174165331
CELL233_N3_case1-gill1_1_1	-11.9929069930826	-2.88562926210364
CELL640_N1_case1-gill1_1_1	4.39320760423791	2.47449055753747
CELL418_N3_case1-gill1_1_1	-10.9458784515177	-6.53453525461157
CELL527_N1_case1-gill1_1_1	-13.2211212569987	-0.401040609254443
CELL1408_N1_case1-gill1_1_1	-11.0631985122477	-6.72931274332007
CELL1048_N1_case1-gill1_1_1	-9.94674629514563	-2.4857798472782
CELL781_N1_case1-gill1_1_1	-10.92513031309	-6.96699937738379
CELL983_N1_case1-gill1_1_1	-12.9692463332926	-0.803673054351412
CELL977_N1_case1-gill1_1_1	-11.5818371230875	-4.4314630881687
CELL619_N1_case1-gill1_1_1	-11.9180530959879	-3.86694249071082
CELL961_N1_case1-gill1_1_1	-12.716049616984	-2.80806526102027
CELL1576_N1_case1-gill1_1_1	-11.1334976608073	-0.859913672580325
CELL807_N1_case1-gill1_1_1	-11.301577037028	-5.47370466150244
CELL1240_N1_case1-gill1_1_1	-13.0349840575968	-0.0139506564279429
CELL428_N2_case1-gill1_1_1	-13.2694849426066	0.227368180380262
CELL962_N1_case1-gill1_1_1	-13.2356008941447	-0.0529254481931559
CELL737_N1_case1-gill1_1_1	-10.7172369415079	-3.15807684816321
CELL1581_N1_case1-gill1_1_1	-10.7168793136393	-7.13570150293311
CELL263_N3_case1-gill1_1_1	-11.9438785964762	2.17780414663354
CELL862_N1_case1-gill1_1_1	-12.880600398234	-2.11076542295417
CELL292_N2_case1-gill1_1_1	-12.5910829955851	-2.52359231866797
CELL1257_N1_case1-gill1_1_1	-10.7085804397379	-1.91511973298987
CELL421_N2_case1-gill1_1_1	-12.0628122741495	-1.6231341020008
CELL107_N2_case1-gill1_1_1	-10.6252693588053	-7.23291429437598
CELL219_N2_case1-gill1_1_1	-10.8507952148234	-6.5096577063938
CELL386_N3_case1-gill1_1_1	-13.493149226359	-1.155548895969
CELL290_N2_case1-gill1_1_1	-13.3163055831705	-1.45325752653083
CELL1637_N1_case1-gill1_1_1	-8.24869674985754	-1.13661333478888
CELL1303_N1_case1-gill1_1_1	-12.9254373962198	-1.30095120824774
CELL2088_N1_case1-gill1_1_1	3.01771479303491	0.618679796085752
CELL773_N1_case1-gill1_1_1	-13.5287699157511	-0.989088024272524
CELL157_N3_case1-gill1_1_1	-10.4989027435099	-7.50432952798804
CELL192_N2_case1-gill1_1_1	-10.0243973190104	-0.820102359428011
CELL350_N2_case1-gill1_1_1	-12.9361481124674	-2.15549215234717
CELL744_N1_case1-gill1_1_1	-13.4307503158365	-0.754589881076418
CELL231_N2_case1-gill1_1_1	-9.36022419278967	-0.972546304835879
CELL1962_N1_case1-gill1_1_1	-9.41442817991125	-1.13822951473197
CELL662_N1_case1-gill1_1_1	-13.1882833892618	-0.9162237302204
CELL882_N1_case1-gill1_1_1	-12.7100796157633	-2.26017269052466
CELL84_N3_case1-gill1_1_1	-11.2940124923502	-1.88444885171851
CELL834_N1_case1-gill1_1_1	-12.9931148940836	-1.69056960500678
CELL242_N3_case1-gill1_1_1	-11.0269026214396	-6.34746488489112
CELL269_N2_case1-gill1_1_1	-13.3465523177897	-1.53917428411444
CELL1125_N1_case1-gill1_1_1	-11.750832026652	-0.696777905597292
CELL1661_N1_case1-gill1_1_1	-12.7556604797159	-2.36589273370703
CELL102_N2_case1-gill1_1_1	-13.5025038177286	-0.37417287684878
CELL1049_N1_case1-gill1_1_1	-12.0542406493937	-3.41161807931861
CELL359_N2_case1-gill1_1_1	-10.7787527496134	-4.84545024789771
CELL2128_N1_case1-gill1_1_1	-9.30711120908606	-1.06029173292121
CELL912_N1_case1-gill1_1_1	-13.498764460734	-0.396617542280757
CELL1305_N1_case1-gill1_1_1	-11.4481682235514	-0.749255324973666
CELL2101_N1_case1-gill1_1_1	-10.9141449386393	-1.05707367814978
CELL1359_N1_case1-gill1_1_1	-11.4638475829874	-0.175336224286758
CELL1659_N1_case1-gill1_1_1	-10.8454536849772	-1.11242034591635
CELL77_N2_case1-gill1_1_1	-12.6854710037028	-1.23775025762519
CELL1029_N1_case1-gill1_1_1	-11.9576677734171	2.07131043516198
CELL675_N1_case1-gill1_1_1	-8.6881708556925	-0.0630805671950213
CELL179_N2_case1-gill1_1_1	-12.9321102554117	-1.7905072823902
CELL2036_N1_case1-gill1_1_1	-9.39258522336829	-1.28843399442633
CELL636_N1_case1-gill1_1_1	-11.3967260772501	2.07275763593713
CELL1087_N1_case1-gill1_1_1	-12.0017094070231	-2.56437500871619
CELL939_N1_case1-gill1_1_1	-12.9428190643107	-2.35001405633887
CELL64_N2_case1-gill1_1_1	-11.3578915054117	-1.2641685859104
CELL25_N2_case1-gill1_1_1	-11.7660021240031	-0.923425282611453
CELL855_N1_case1-gill1_1_1	-11.1178917342936	-6.88652595437964
CELL132_N2_case1-gill1_1_1	-12.2309584075724	-3.26079305566748
CELL425_N2_case1-gill1_1_1	-11.7886385375773	-3.55314287103614
CELL1213_N1_case1-gill1_1_1	-12.6906790191447	-2.17568549074134
CELL295_N2_case1-gill1_1_1	-11.6036781722819	-3.68516596712073
CELL115_N2_case1-gill1_1_1	-11.116105502299	-3.31136378206214
CELL338_N2_case1-gill1_1_1	-13.4651741439615	-0.627328898086154
CELL1153_N1_case1-gill1_1_1	-12.3408903533732	-2.33958324350318
CELL542_N1_case1-gill1_1_1	-11.1185450012003	-5.94374355234107
CELL2064_N1_case1-gill1_1_1	-8.64778084104407	-0.993499840869509
CELL1412_N1_case1-gill1_1_1	-11.2239622527872	-0.128159680663549
CELL2225_N1_case1-gill1_1_1	-8.76156849210608	-6.72532638467749
CELL1778_N1_case1-gill1_1_1	-9.85796684568274	-6.80121740259131
CELL1345_N1_case1-gill1_1_1	-10.536660617045	-0.795434679164492
CELL1247_N1_case1-gill1_1_1	-11.3123096877848	-5.31069168008765
CELL988_N1_case1-gill1_1_1	-11.3324961120402	-6.12739499963721
CELL1465_N1_case1-gill1_1_1	-11.6955875808512	-2.79762824930152
CELL707_N1_case1-gill1_1_1	-12.4524158889567	-2.88902505792578
CELL546_N1_case1-gill1_1_1	-11.5921682769572	2.39451113782922
CELL1076_N1_case1-gill1_1_1	-10.1187271529948	-7.66815694726905
CELL697_N1_case1-gill1_1_1	-13.0496162826334	0.327106212006009
CELL396_N3_case1-gill1_1_1	-13.332203334025	-0.950760151519381
CELL303_N2_case1-gill1_1_1	-10.4954132491862	-7.55058559335669
CELL1204_N1_case1-gill1_1_1	-9.97252601926672	-7.39957031167945
CELL71_N2_case1-gill1_1_1	-11.2673201019083	-5.34373506463965
CELL797_N1_case1-gill1_1_1	-13.1656383926188	-1.22991427339514
CELL978_N1_case1-gill1_1_1	-12.3587526733195	-0.080330009831988
CELL225_N2_case1-gill1_1_1	-12.2975906783854	-2.63540753282508
CELL1039_N1_case1-gill1_1_1	-9.32970089261877	-0.842773760928713
CELL1870_N1_case1-gill1_1_1	-9.00932831113684	-1.02920534767111
CELL308_N2_case1-gill1_1_1	-13.2093758041178	-1.74621638215979
CELL1625_N1_case1-gill1_1_1	-12.2390093261515	-2.49583848871192
CELL957_N1_case1-gill1_1_1	-11.7471632415568	-3.53186115182837
CELL228_N2_case1-gill1_1_1	-13.2604002410685	-0.0497819811840883
CELL1398_N1_case1-gill1_1_1	-11.1742271835123	-6.17617353357276
CELL1107_N1_case1-gill1_1_1	-11.5063700134073	-1.1446304575344
CELL669_N1_case1-gill1_1_1	-13.177213137797	-1.79120823301276
CELL1837_N1_case1-gill1_1_1	-11.6024803573405	-1.24078210748633
CELL1415_N1_case1-gill1_1_1	-11.1947636062418	-2.43931683458289
CELL880_N1_case1-gill1_1_1	-13.1457199508463	-0.451864297761523
CELL2083_N1_case1-gill1_1_1	-9.74026340787756	-5.96586545862158
CELL1183_N1_case1-gill1_1_1	-9.5672048980509	-1.92432817377051
CELL1133_N1_case1-gill1_1_1	-13.3142380172526	-1.54996308244666
CELL650_N1_case1-gill1_1_1	-13.1811155730997	-0.949388350619875
CELL1214_N1_case1-gill1_1_1	-12.1508974487101	-1.51763650335272
CELL91_N2_case1-gill1_1_1	-10.8106674606119	-7.37218126214942
CELL638_N1_case1-gill1_1_1	-12.2286858016764	-0.0738816217323175
CELL837_N1_case1-gill1_1_1	-12.8838190490519	-0.0580164150138727
CELL1239_N1_case1-gill1_1_1	-11.4728140289103	-1.24447664178809
CELL1210_N1_case1-gill1_1_1	-12.19390816038	-0.375896374954783
CELL816_N1_case1-gill1_1_1	-10.7130150253092	-6.99920162118872
CELL1516_N1_case1-gill1_1_1	-10.2964796478068	-7.37789091028174
CELL1459_N1_case1-gill1_1_1	-10.9191069061075	9.54291311346094
CELL2093_N1_case1-gill1_1_1	-8.93933624570715	-0.883652950896822
CELL2305_N1_case1-gill1_1_1	-8.21522564237463	-1.24208148874243
CELL1456_N1_case1-gill1_1_1	-11.6098217422281	-4.25482019342383
CELL2196_N1_case1-gill1_1_1	-8.44288582151282	-1.13431736387213
CELL1871_N1_case1-gill1_1_1	-9.39786476438391	-0.908943618907534
CELL273_N2_case1-gill1_1_1	-12.0398296767985	-2.87568982995948
CELL447_N2_case1-gill1_1_1	-12.9837488586222	-1.19352146543463
CELL982_N1_case1-gill1_1_1	-12.4314341003214	1.35220805250207
CELL1337_N1_case1-gill1_1_1	-13.2873482162272	-1.40399977125128
CELL2089_N1_case1-gill1_1_1	-10.0636038238322	-0.810519065036379
CELL108_N2_case1-gill1_1_1	-12.8088583404337	-1.45357223905524
CELL884_N1_case1-gill1_1_1	-12.5524763519083	-0.897859777583682
CELL1664_N1_case1-gill1_1_1	-9.21635479276526	-0.206069520934426
CELL1498_N1_case1-gill1_1_1	-9.41101116483557	-7.02199062265357
CELL1946_N1_case1-gill1_1_1	-8.75117248838293	-1.16766723550757
CELL199_N3_case1-gill1_1_1	-10.6097101623331	-7.49851879037818
CELL247_N2_case1-gill1_1_1	-13.1557278091227	-1.972292746677
CELL119_N2_case1-gill1_1_1	-11.650677149943	-0.489467169417941
CELL915_N1_case1-gill1_1_1	-13.2139725143229	-1.63419743932685
CELL1088_N1_case1-gill1_1_1	-12.6466659957682	-0.981989587916934
CELL194_N2_case1-gill1_1_1	-12.6580795699869	-1.00783392347296
CELL1101_N1_case1-gill1_1_1	-11.9152550155436	-2.52849325097998
CELL688_N1_case1-gill1_1_1	-11.8084711486613	-4.42666181482276
CELL1145_N1_case1-gill1_1_1	-11.7574934417521	2.47303596578637
CELL883_N1_case1-gill1_1_1	-10.6788057739054	-7.49057659067114
CELL2277_N1_case1-gill1_1_1	-8.74793476407874	-1.02266361869773
CELL1707_N1_case1-gill1_1_1	-10.7426809722697	-0.858804966582858
CELL401_N2_case1-gill1_1_1	-13.3515896255289	-0.564240659846865
CELL808_N1_case1-gill1_1_1	-12.2644876891886	-2.54985293306311
CELL416_N2_case1-gill1_1_1	-11.9954065734659	-1.47070225633582
CELL1253_N1_case1-gill1_1_1	-11.2937235290323	-2.57928713716468
CELL277_N2_case1-gill1_1_1	-12.3976501876627	1.18227914415399
CELL1717_N1_case1-gill1_1_1	-12.3932613784586	-2.52639254487952
CELL743_N1_case1-gill1_1_1	-13.6220144683634	-0.597989644183718
CELL1036_N1_case1-gill1_1_1	-12.885163729838	-0.150444907628872
CELL584_N1_case1-gill1_1_1	-10.2689947540079	-7.5895818129917
CELL2207_N1_case1-gill1_1_1	-10.3056463653361	-5.94689115442237
CELL1842_N1_case1-gill1_1_1	-11.0761284286295	-3.91935786165198
CELL202_N2_case1-gill1_1_1	-12.0807165557657	-1.17092892087897
CELL325_N2_case1-gill1_1_1	-11.1286930496012	-4.14138325609168
CELL853_N1_case1-gill1_1_1	-13.5189966613566	-0.255730371250712
CELL854_N1_case1-gill1_1_1	-13.446952288798	-1.14809640802344
CELL770_N1_case1-gill1_1_1	-12.7717041427408	-2.510209883823
CELL934_N1_case1-gill1_1_1	-9.61023659055579	-7.50497373498877
CELL700_N1_case1-gill1_1_1	-9.57403606717932	-0.389137174262606
CELL2065_N1_case1-gill1_1_1	-7.99228042905676	-1.17981835760077
CELL1147_N1_case1-gill1_1_1	-10.0617432052408	-0.979190255775057
CELL1492_N1_case1-gill1_1_1	-9.6492418700968	-0.791927959098422
CELL1366_N1_case1-gill1_1_1	-7.50656551664221	12.0019356354336
CELL970_N1_case1-gill1_1_1	-10.6684765273844	-1.06450369514426
CELL2165_N1_case1-gill1_1_1	-12.3444446975504	-1.54786714471778
CELL1008_N1_case1-gill1_1_1	-11.8875631744181	-3.30240925706824
CELL27_N2_case1-gill1_1_1	-12.8166002685343	-2.07467183031043
CELL893_N1_case1-gill1_1_1	-11.3623451644694	-0.889138306750857
CELL878_N1_case1-gill1_1_1	-12.1463713104044	-1.41992076791724
CELL2217_N1_case1-gill1_1_1	2.29907565767419	0.58412912927667
CELL928_N1_case1-gill1_1_1	-12.9240993911539	-1.03396835483512
CELL1499_N1_case1-gill1_1_1	-12.6312813216959	-2.76889237321814
CELL1135_N1_case1-gill1_1_1	-12.1922096664225	-0.885394658221804
CELL1244_N1_case1-gill1_1_1	-12.754304354838	-0.490150387658679
CELL771_N1_case1-gill1_1_1	-11.2491564208781	-5.17351516641577
CELL1822_N1_case1-gill1_1_1	-11.7994255477701	-3.03959092058142
CELL818_N1_case1-gill1_1_1	-12.5032429153239	-0.0679247260828844
CELL400_N2_case1-gill1_1_1	-9.91903156583655	-5.46269496835669
CELL1255_N1_case1-gill1_1_1	-10.7320827895914	-7.31613477624854
CELL618_N1_case1-gill1_1_1	-12.0489353591715	-3.43874296106299
CELL1217_N1_case1-gill1_1_1	-8.02397960965979	12.6227652176479
CELL1936_N1_case1-gill1_1_1	-9.2947554046427	-0.992565955295168
CELL1554_N1_case1-gill1_1_1	-10.6700434142863	-1.42206438936194
CELL321_N2_case1-gill1_1_1	-11.2762321883951	-4.29436096109351
CELL1212_N1_case1-gill1_1_1	-10.5053982192789	-0.954139198436343
CELL958_N1_case1-gill1_1_1	-12.2076706344401	-2.65516170419654
CELL310_N2_case1-gill1_1_1	-11.0477299148356	-6.07234224237403
CELL1203_N1_case1-gill1_1_1	-10.1269335204874	-1.0619791404148
CELL201_N3_case1-gill1_1_1	-7.65051264112341	-7.63236650384864
CELL534_N1_case1-gill1_1_1	-12.185402339152	-3.51588758386573
CELL1104_N1_case1-gill1_1_1	-12.5791572982584	-1.54873081602057
CELL557_N1_case1-gill1_1_1	-11.4680284911906	2.30748716436426
CELL889_N1_case1-gill1_1_1	-13.4964184219156	-1.35172327913245
CELL1041_N1_case1-gill1_1_1	-11.4672140533243	-3.1368811980625
CELL1032_N1_case1-gill1_1_1	-12.3656801635538	-2.35383137620886
CELL336_N2_case1-gill1_1_1	-9.64020199125159	-6.98790058053931
CELL1737_N1_case1-gill1_1_1	-12.0660910064493	-0.603247667922579
CELL1046_N1_case1-gill1_1_1	-9.38553184812415	-1.41917427934607
CELL845_N1_case1-gill1_1_1	-10.8510488921915	-4.08059891618689
CELL874_N1_case1-gill1_1_1	-12.3443035537516	-3.21402248300513
CELL1604_N1_case1-gill1_1_1	-11.5296692306315	-2.99262508310279
CELL1811_N1_case1-gill1_1_1	-11.4601854736124	-1.1156249896427
CELL863_N1_case1-gill1_1_1	-9.25218529050696	-0.0912071571489206
CELL2072_N1_case1-gill1_1_1	-11.3057283813273	-0.960310484542452
CELL936_N1_case1-gill1_1_1	-13.5708231384073	-0.393951217903697
CELL953_N1_case1-gill1_1_1	-12.2627682143961	-1.92045387186011
CELL2197_N1_case1-gill1_1_1	-10.9171480590616	-3.01825317300757
CELL935_N1_case1-gill1_1_1	-12.9007515365397	-2.20535024560889
CELL1999_N1_case1-gill1_1_1	-10.6890730315958	-7.39427074350318
CELL898_N1_case1-gill1_1_1	-13.2300304824625	-0.726173009051882
CELL745_N1_case1-gill1_1_1	-13.3178991729532	-1.43907400526007
CELL1193_N1_case1-gill1_1_1	-12.0885815078531	-0.918131555690371
CELL1311_N1_case1-gill1_1_1	-12.8076795989786	-1.64146562971076
CELL1045_N1_case1-gill1_1_1	-13.5637440139567	-0.674660290851199
CELL1509_N1_case1-gill1_1_1	-8.16227001493323	-1.16686078466376
CELL1136_N1_case1-gill1_1_1	-13.5416492873942	-1.43030508913001
CELL1362_N1_case1-gill1_1_1	-12.1029056960856	-2.22747930444678
CELL1745_N1_case1-gill1_1_1	-9.9738907272135	-6.72848447717627
CELL562_N1_case1-gill1_1_1	-11.5364784652506	-4.48778757013281
CELL997_N1_case1-gill1_1_1	-13.1937012130533	-1.22308346189459
CELL1494_N1_case1-gill1_1_1	-9.6859154159342	-0.862952853812777
CELL994_N1_case1-gill1_1_1	-9.78054184263098	-5.76704772867163
CELL1495_N1_case1-gill1_1_1	-11.0801290923868	-5.86551841653784
CELL1953_N1_case1-gill1_1_1	-12.2061943465983	-2.97211131013831
CELL1473_N1_case1-gill1_1_1	-8.59769195859778	-1.14883639968833
CELL664_N1_case1-gill1_1_1	-10.8566317016398	-7.31141885675391
CELL1148_N1_case1-gill1_1_1	-10.9845880920206	-5.77871116556128
CELL742_N1_case1-gill1_1_1	-10.9528545791422	-6.20624812997779
CELL881_N1_case1-gill1_1_1	-12.3842691833292	-1.28097578443488
CELL821_N1_case1-gill1_1_1	-12.1852011138712	1.14254942976037
CELL285_N2_case1-gill1_1_1	-10.444300120524	-5.67469962991675
CELL955_N1_case1-gill1_1_1	-12.0552582198893	-3.40843852914771
CELL984_N1_case1-gill1_1_1	-11.5155577117716	-4.71898921884497
CELL311_N2_case1-gill1_1_1	-11.8795446807657	-3.76638039506873
CELL1951_N1_case1-gill1_1_1	-8.61000294034827	-1.11821779169043
CELL1679_N1_case1-gill1_1_1	-9.53657860105383	-1.27039619840583
CELL1078_N1_case1-gill1_1_1	-13.5999130660807	-0.623870398177706
CELL856_N1_case1-gill1_1_1	-8.72728485410559	-6.05455526269873
CELL1438_N1_case1-gill1_1_1	-12.105212634257	-2.44008668817481
CELL405_N3_case1-gill1_1_1	-11.0693563873087	-4.76334318078955
CELL244_N2_case1-gill1_1_1	-13.0669798309122	-1.20992764390906
CELL591_N1_case1-gill1_1_1	-11.8245291168009	-2.40128954805335
CELL1916_N1_case1-gill1_1_1	-10.3082670623575	-3.37640007890662
CELL1914_N1_case1-gill1_1_1	-9.64193958585608	-1.00290676511725
CELL924_N1_case1-gill1_1_1	-12.5937885696207	-0.314180176033579
CELL235_N2_case1-gill1_1_1	-9.7273840362345	-6.90780862726172
CELL1268_N1_case1-gill1_1_1	-11.0658773834025	-1.68376335061988
CELL217_N2_case1-gill1_1_1	-9.60614818876135	-7.07907709039649
CELL1024_N1_case1-gill1_1_1	-13.1368688995157	-0.632718737496935
CELL1376_N1_case1-gill1_1_1	-12.3144974166666	-2.63798984445532
CELL1298_N1_case1-gill1_1_1	-12.7034820968424	-1.82877823270758
CELL2249_N1_case1-gill1_1_1	-9.58500713651526	-1.28405603326758
CELL1156_N1_case1-gill1_1_1	-10.5463003570353	-1.0045758739849
CELL1285_N1_case1-gill1_1_1	-10.3293232375895	-7.45643695749243
CELL1452_N1_case1-gill1_1_1	-11.9190496856486	2.21452418409387
CELL1025_N1_case1-gill1_1_1	-13.1852478439127	-0.607120658530795
CELL1165_N1_case1-gill1_1_1	-10.4688114578043	-0.886460746898257
CELL952_N1_case1-gill1_1_1	-10.3461803848063	-5.44832261957129
CELL159_N2_case1-gill1_1_1	-12.9054083282267	-0.775499846114718
CELL1799_N1_case1-gill1_1_1	-10.5381588393961	-1.3384512320896
CELL920_N1_case1-gill1_1_1	-13.2165340835367	-0.865867461337649
CELL1110_N1_case1-gill1_1_1	-12.6511377746378	-1.66748913682898
CELL1070_N1_case1-gill1_1_1	-11.1322588378702	-0.830918277873599
CELL1307_N1_case1-gill1_1_1	-10.9851755553995	-5.85984834588965
CELL1323_N1_case1-gill1_1_1	-10.8909277374064	-0.827497269286715
CELL2204_N1_case1-gill1_1_1	-0.504127269438386	4.63271442495386
CELL937_N1_case1-gill1_1_1	-13.0189899856364	-2.24812826074561
CELL784_N1_case1-gill1_1_1	-12.6274561340128	-2.65946325220069
CELL1680_N1_case1-gill1_1_1	-11.9573692733561	1.86106673322717
CELL1320_N1_case1-gill1_1_1	-12.7379440719401	-1.16703590311011
CELL7_N2_case1-gill1_1_1	-10.0602955276285	-0.624586756600939
CELL1395_N1_case1-gill1_1_1	-10.972171252421	-0.691152478828036
CELL1436_N1_case1-gill1_1_1	-8.78713173215735	-1.04554959691962
CELL1947_N1_case1-gill1_1_1	-9.51398319547522	-1.25630256093939
CELL2037_N1_case1-gill1_1_1	-11.7729219848429	-2.86720642007788
CELL1889_N1_case1-gill1_1_1	-8.26761383359778	-1.17478772558173
CELL1850_N1_case1-gill1_1_1	-9.87735599820959	-1.00373324312171
CELL963_N1_case1-gill1_1_1	-10.737045710734	-6.49064859308203
CELL1538_N1_case1-gill1_1_1	-11.563666766337	-1.01429852403601
CELL767_N1_case1-gill1_1_1	-12.0975965911661	1.82246652685205
CELL857_N1_case1-gill1_1_1	-13.2324604446207	-1.47840854085883
CELL1355_N1_case1-gill1_1_1	-12.141360705546	-1.31172903932532
CELL1443_N1_case1-gill1_1_1	-8.74595493619788	-1.02644064582785
CELL1864_N1_case1-gill1_1_1	-9.85505718534338	-0.926713730468356
CELL197_N2_case1-gill1_1_1	-12.8851789886271	-1.03288068927725
CELL187_N2_case1-gill1_1_1	-12.5982918197428	-1.75658699430426
CELL833_N1_case1-gill1_1_1	-12.3349613601481	-0.31570282138785
CELL1370_N1_case1-gill1_1_1	-13.0720400268351	-2.29045471109351
CELL1952_N1_case1-gill1_1_1	-11.1511320525919	-4.95686468042334
CELL1786_N1_case1-gill1_1_1	-9.38661140745032	-0.606519456281268
CELL764_N1_case1-gill1_1_1	-12.5262875015055	-2.62896784700354
CELL913_N1_case1-gill1_1_1	-11.6909555846964	-3.98693069375952
CELL875_N1_case1-gill1_1_1	-13.1064085418497	-1.87916549600562
CELL1176_N1_case1-gill1_1_1	-12.4824556762491	-2.82731493867835
CELL1514_N1_case1-gill1_1_1	-10.763617938212	-0.990330721511447
CELL1671_N1_case1-gill1_1_1	-11.7767366821085	2.07660428129236
CELL734_N1_case1-gill1_1_1	-13.1215834075724	-0.182343212216102
CELL1486_N1_case1-gill1_1_1	-11.2220835143839	-4.43635257638892
CELL1059_N1_case1-gill1_1_1	-11.5601105148112	-3.74660047449073
CELL1941_N1_case1-gill1_1_1	-11.919026797465	-2.01638111032447
CELL1617_N1_case1-gill1_1_1	-9.4187206680094	-3.35351427949866
CELL2131_N1_case1-gill1_1_1	-8.89485019986975	-1.17563530363043
CELL2043_N1_case1-gill1_1_1	-9.40814251249182	-0.895713950767123
CELL831_N1_case1-gill1_1_1	-13.0294804031168	-1.32202919877967
CELL1489_N1_case1-gill1_1_1	-12.4797863418375	-1.49524375356635
CELL141_N2_case1-gill1_1_1	-8.22622818296301	-7.98042949594458
CELL929_N1_case1-gill1_1_1	-13.0240206176554	-0.53190269626578
CELL1092_N1_case1-gill1_1_1	-12.437488024882	-0.126064093111955
CELL1248_N1_case1-gill1_1_1	-13.635899012736	-0.470929022206866
CELL1834_N1_case1-gill1_1_1	-8.63517326658118	-1.02580281652411
CELL776_N1_case1-gill1_1_1	-11.0538296157633	-6.71749147333106
CELL1435_N1_case1-gill1_1_1	-7.44467777555335	-7.6452310935398
CELL1613_N1_case1-gill1_1_1	-11.6454233581339	-2.27217825807532
CELL1401_N1_case1-gill1_1_1	-13.3206333572184	-1.06203433431586
CELL1022_N1_case1-gill1_1_1	-10.4743513519083	-4.66055139459571
CELL337_N2_case1-gill1_1_1	-13.3263458663737	-0.636379803790652
CELL1079_N1_case1-gill1_1_1	-11.4815725738322	-0.889515246524416
CELL122_N2_case1-gill1_1_1	-9.41973251645911	-3.44418271936377
CELL1647_N1_case1-gill1_1_1	-12.1067270690714	0.0462599440673956
CELL1774_N1_case1-gill1_1_1	-10.3685373718058	-6.3603452102085
CELL1419_N1_case1-gill1_1_1	-11.6253237182413	-1.1103846088787
CELL1810_N1_case1-gill1_1_1	-12.963252490214	-0.517137314452731
CELL2045_N1_case1-gill1_1_1	-8.20888656919348	-1.26068433679541
CELL1568_N1_case1-gill1_1_1	-13.2044910842692	-1.9144543067356
CELL1113_N1_case1-gill1_1_1	-12.7769903594767	-2.05584165014228
CELL2281_N1_case1-gill1_1_1	-10.7010673934733	-3.88994940675696
CELL1258_N1_case1-gill1_1_1	-12.4603828841959	-0.0411759049435488
CELL1054_N1_case1-gill1_1_1	-11.0045933181559	-5.13620885766944
CELL1433_N1_case1-gill1_1_1	-7.53940624540198	-8.00699314035376
CELL1910_N1_case1-gill1_1_1	-8.84443325345862	-1.08658626235922
CELL728_N1_case1-gill1_1_1	-11.7470650131022	1.97803059659997
CELL1272_N1_case1-gill1_1_1	-11.3754476959025	-3.91786583818396
CELL1524_N1_case1-gill1_1_1	-10.5920910293375	-2.88294514574011
CELL1197_N1_case1-gill1_1_1	-11.6124662811075	-1.82391497053107
CELL1230_N1_case1-gill1_1_1	-11.1691488677775	-6.53605636514624
CELL2256_N1_case1-gill1_1_1	-10.8511061126505	9.58253351293603
CELL1103_N1_case1-gill1_1_1	-13.1592049056803	-1.32344147123297
CELL1522_N1_case1-gill1_1_1	-11.4545759612833	-4.36931642450293
CELL1531_N1_case1-gill1_1_1	-12.140308802775	-2.49297984994849
CELL1195_N1_case1-gill1_1_1	-12.8617119247233	-1.46804603494605
CELL1155_N1_case1-gill1_1_1	-11.0784449035441	-5.53100761331519
CELL2151_N1_case1-gill1_1_1	1.35327737981927	-0.561208124532305
CELL1733_N1_case1-gill1_1_1	-9.31326813047278	-3.96818479455908
CELL1496_N1_case1-gill1_1_1	-11.1916527206217	-0.973715449943148
CELL1198_N1_case1-gill1_1_1	-12.08502144163	-3.45638307489356
CELL1518_N1_case1-gill1_1_1	-10.0987553054606	-0.888056780471407
CELL815_N1_case1-gill1_1_1	-13.2709125930582	-1.05419274724921
CELL2092_N1_case1-gill1_1_1	-10.248839801005	-1.35736283220252
CELL1987_N1_case1-gill1_1_1	-9.42116398160803	2.05162445150415
CELL1095_N1_case1-gill1_1_1	-12.9270767623698	0.666123126373685
CELL1102_N1_case1-gill1_1_1	-11.4954389983927	-5.13598617471655
CELL1381_N1_case1-gill1_1_1	-10.2802528793131	-7.28398689187964
CELL1597_N1_case1-gill1_1_1	-9.55104297941077	-7.03737005151709
CELL2261_N1_case1-gill1_1_1	-8.50347751920569	-1.14565917409857
CELL1969_N1_case1-gill1_1_1	-11.3259968215739	-1.56121453203162
CELL1932_N1_case1-gill1_1_1	-10.6742004806315	-2.62749275125464
CELL1655_N1_case1-gill1_1_1	-11.235372965983	-3.65607603944739
CELL1177_N1_case1-gill1_1_1	-11.4216055328165	-3.9762583629032
CELL1181_N1_case1-gill1_1_1	-9.26778168027747	-1.03893103755911
CELL1845_N1_case1-gill1_1_1	-9.85355133359778	-0.914356197490298
CELL1378_N1_case1-gill1_1_1	-12.1050896102701	-1.42633875764807
CELL1291_N1_case1-gill1_1_1	-12.6384233886515	-1.80051978982886
CELL1000_N1_case1-gill1_1_1	-13.107069438151	-1.73924716867407
CELL2073_N1_case1-gill1_1_1	-9.15541977231848	-1.12400427020987
CELL897_N1_case1-gill1_1_1	-9.9494652206217	-1.45216020502051
CELL207_N2_case1-gill1_1_1	-11.5977835113322	-3.42660626329383
CELL1184_N1_case1-gill1_1_1	-9.92409366910803	-7.39199241556128
CELL1592_N1_case1-gill1_1_1	-11.608066981486	-3.54615816034278
CELL2157_N1_case1-gill1_1_1	-10.9178871566569	0.949433003292478
CELL1426_N1_case1-gill1_1_1	-10.2780088836466	-6.60390790857276
CELL1375_N1_case1-gill1_1_1	-13.1118397170817	-1.39486249841651
CELL2208_N1_case1-gill1_1_1	-9.36115402524817	-1.01964732564887
CELL1481_N1_case1-gill1_1_1	-12.1102470809733	1.22779110513727
CELL1402_N1_case1-gill1_1_1	-11.9191412383829	-2.64945944704016
CELL1023_N1_case1-gill1_1_1	-9.649869387797	-2.84029873765906
CELL1658_N1_case1-gill1_1_1	-11.7930769378458	-0.949374343528353
CELL2156_N1_case1-gill1_1_1	-10.2128357345377	-0.868242825641238
CELL1648_N1_case1-gill1_1_1	-9.33102554624426	-0.972018565311038
CELL1294_N1_case1-gill1_1_1	-8.24367851560461	0.726880226955808
CELL1270_N1_case1-gill1_1_1	-10.0764183456217	-1.04313668168982
CELL1993_N1_case1-gill1_1_1	-11.1608128005778	-2.05031391538581
CELL1859_N1_case1-gill1_1_1	-10.6742309982096	-0.878250803126895
CELL1264_N1_case1-gill1_1_1	-10.503650134257	-1.65405568040808
CELL1196_N1_case1-gill1_1_1	-11.2441029006754	-6.26352867044409
CELL2176_N1_case1-gill1_1_1	-8.64012665098059	-1.14350315488776
CELL1877_N1_case1-gill1_1_1	-9.11590713804114	-1.24842139638861
CELL1479_N1_case1-gill1_1_1	-11.1869024688517	-5.56280120767554
CELL1829_N1_case1-gill1_1_1	-12.0538277084147	-1.9461766139408
CELL1194_N1_case1-gill1_1_1	-12.0863489562784	-0.575657601728045
CELL1823_N1_case1-gill1_1_1	-10.2969164306437	-2.88278492845496
CELL1533_N1_case1-gill1_1_1	-10.1139635497843	-1.06203379787406
CELL2016_N1_case1-gill1_1_1	-12.0054735595499	-1.15148910440406
CELL1603_N1_case1-gill1_1_1	-11.9923891479288	-0.183334685190522
CELL2102_N1_case1-gill1_1_1	-8.35734981840002	-1.21121415056189
CELL2048_N1_case1-gill1_1_1	-11.3166956359659	-2.15197774328192
CELL1187_N1_case1-gill1_1_1	-12.4130196029459	-3.00788721002539
CELL1948_N1_case1-gill1_1_1	-12.2355360442911	-1.29969545759162
CELL1343_N1_case1-gill1_1_1	-12.5055393630778	-0.512285615577303
CELL1015_N1_case1-gill1_1_1	-12.8305973464762	-2.44472512163123
CELL2013_N1_case1-gill1_1_1	-8.46031517331946	-1.213294948711
CELL2201_N1_case1-gill1_1_1	-10.163052981547	-0.663116361274325
CELL1878_N1_case1-gill1_1_1	-12.7743591720377	-1.44231792844733
CELL1348_N1_case1-gill1_1_1	-12.465335314921	-0.914250935687624
CELL1945_N1_case1-gill1_1_1	-11.3796934539591	-0.605939383878314
CELL1449_N1_case1-gill1_1_1	-12.4546675140177	-2.20583256639441
CELL2145_N1_case1-gill1_1_1	-11.498878901652	-3.08773096956214
CELL2144_N1_case1-gill1_1_1	-12.2788242751871	0.523112212047971
CELL2190_N1_case1-gill1_1_1	2.11012321169031	5.72200742803613
CELL1689_N1_case1-gill1_1_1	-11.4565576965128	-2.2499822036167
CELL1990_N1_case1-gill1_1_1	-12.4492630416666	-1.92323836244544
CELL1688_N1_case1-gill1_1_1	-10.6942514831339	-6.90267118371924
CELL1628_N1_case1-gill1_1_1	-8.7923254424845	-0.976299966945254
CELL2152_N1_case1-gill1_1_1	-8.28527683561194	-1.22437890924414
CELL1685_N1_case1-gill1_1_1	-13.0497621948038	-0.280406500472628
CELL1894_N1_case1-gill1_1_1	-9.55612606351721	-1.37128600038489
CELL1229_N1_case1-gill1_1_1	-9.61533302610266	-3.74399861253699
CELL2239_N1_case1-gill1_1_1	-8.89751953428137	-1.19632026113471
CELL2162_N1_case1-gill1_1_1	-8.4949564391886	-1.12509586967429
CELL1973_N1_case1-gill1_1_1	-11.3740896636759	0.0452861233810553
CELL1752_N1_case1-gill1_1_1	-10.9390730315958	-2.59156712449988
CELL2040_N1_case1-gill1_1_1	-9.91955513303625	-1.12599268115958
CELL1616_N1_case1-gill1_1_1	-11.3655981475626	-1.88042184270819
CELL1874_N1_case1-gill1_1_1	-12.525547450236	-0.312508325352275
CELL241_N2_case1-gill1_1_1	-4.74400944059241	5.27472034536401
CELL440_N2_case1-gill1_1_1	-5.66131443326819	4.81807199560205
CELL1960_N1_case1-gill1_1_1	-4.52727407758582	6.12032905660669
CELL1710_N1_case1-gill1_1_1	-5.36808866803992	5.80576435171167
CELL1909_N1_case1-gill1_1_1	-4.57683271711218	6.25265184484521
CELL1887_N1_case1-gill1_1_1	-5.14448875730383	6.50498167120019
CELL1975_N1_case1-gill1_1_1	-4.07105774228919	5.877165947781
CELL1608_N1_case1-gill1_1_1	-5.56355280225623	5.9336058243374
CELL1586_N1_case1-gill1_1_1	-5.06698269193518	5.71313253484765
CELL1582_N1_case1-gill1_1_1	-5.72097343747962	5.36882272802392
CELL2029_N1_case1-gill1_1_1	-4.65765375440466	6.24743476949731
CELL2001_N1_case1-gill1_1_1	-5.28275675123084	6.52377668462793
CELL1729_N1_case1-gill1_1_1	-4.57509798353064	6.35170379720727
CELL2273_N1_case1-gill1_1_1	-4.84654039686072	6.47075954519311
CELL19_N2_case1-gill1_1_1	-5.61182541196692	4.76262060247461
CELL1380_N1_case1-gill1_1_1	-4.96105331724036	6.22299781881372
CELL280_N3_case1-gill1_1_1	-5.84096903150427	5.88759008489648
CELL2268_N1_case1-gill1_1_1	-4.21373647992957	6.24576107107202
CELL391_N2_case1-gill1_1_1	-4.7106170112406	5.57401815496484
CELL1600_N1_case1-gill1_1_1	-5.54749674146521	6.14319149099389
CELL1491_N1_case1-gill1_1_1	-4.59100908582556	5.67635408483545
CELL161_N2_case1-gill1_1_1	-5.32698149030554	4.83045831762353
CELL1943_N1_case1-gill1_1_1	-5.99624389951575	5.6445867165188
CELL1838_N1_case1-gill1_1_1	-5.73941845243323	5.40113321386377
CELL1942_N1_case1-gill1_1_1	-5.18569082563269	6.39961877904931
CELL243_N2_case1-gill1_1_1	-5.76499885862219	5.07723251424829
CELL245_N2_case1-gill1_1_1	-5.81103128736365	4.85440984808008
CELL2063_N1_case1-gill1_1_1	-4.21923298185217	6.25900903783838
CELL61_N2_case1-gill1_1_1	-5.38991445844519	5.33248916708032
CELL1876_N1_case1-gill1_1_1	-4.59721988981116	6.50156036459009
CELL153_N2_case1-gill1_1_1	-5.72935575788367	5.55314079366723
CELL140_N3_case1-gill1_1_1	-5.83933252637732	5.17501894079248
CELL2224_N1_case1-gill1_1_1	-4.41514677350867	6.4617401703457
CELL1166_N1_case1-gill1_1_1	-4.38761848752844	6.33011451803247
CELL89_N3_case1-gill1_1_1	-5.69285530393469	5.403524075375
CELL171_N3_case1-gill1_1_1	-5.93732399289954	5.03101602636377
CELL1550_N1_case1-gill1_1_1	-5.16341633146155	6.15780416570703
CELL1954_N1_case1-gill1_1_1	-5.47345442121375	6.32505956731836
CELL2006_N1_case1-gill1_1_1	-4.35740036313879	6.36955419622461
CELL1734_N1_case1-gill1_1_1	-4.55737633054602	5.66244379125635
CELL1858_N1_case1-gill1_1_1	-5.56059450452673	6.04066053472558
CELL2288_N1_case1-gill1_1_1	-4.51833957975256	6.2075487717251
CELL52_N2_case1-gill1_1_1	-5.02087063138831	5.28712860189477
CELL1609_N1_case1-gill1_1_1	-5.13530630414832	6.11777273260156
CELL1765_N1_case1-gill1_1_1	-4.90062755887854	6.4729501350979
CELL1141_N1_case1-gill1_1_1	-4.21890825574744	6.08147731863061
CELL1470_N1_case1-gill1_1_1	-5.64555305784094	5.4718286141018
CELL1898_N1_case1-gill1_1_1	-5.42442650144446	6.22675005041162
CELL1949_N1_case1-gill1_1_1	-4.421025221995	6.39033428274194
CELL406_N2_case1-gill1_1_1	-5.45781368558753	5.78553644262353
CELL2266_N1_case1-gill1_1_1	-5.06956953351843	6.52830663763086
CELL2143_N1_case1-gill1_1_1	-4.52722210233557	6.368376885281
CELL2095_N1_case1-gill1_1_1	-4.92375368421423	5.83817974172632
CELL1387_N1_case1-gill1_1_1	-5.8971290046488	5.34877792440454
CELL1570_N1_case1-gill1_1_1	-5.38232559507239	6.07611623846094
CELL1627_N1_case1-gill1_1_1	-4.52801508252966	6.31387916646997
CELL14_N2_case1-gill1_1_1	-5.44874471967566	4.59202972494165
CELL2074_N1_case1-gill1_1_1	-4.43384117429602	6.29180399023095
CELL1931_N1_case1-gill1_1_1	-4.34117359464514	6.29842487417261
CELL2174_N1_case1-gill1_1_1	-5.59008259122717	5.67191949926416
CELL1695_N1_case1-gill1_1_1	-4.40341324155676	5.71624342046777
CELL1863_N1_case1-gill1_1_1	-5.34517568891394	6.29622284017602
CELL1316_N1_case1-gill1_1_1	-5.84699339216101	5.30292764745752
CELL86_N2_case1-gill1_1_1	-5.60653108899939	6.09218374334375
CELL104_N2_case1-gill1_1_1	-5.2273930961405	6.01745620809595
CELL1763_N1_case1-gill1_1_1	-4.31591457670081	5.8202926262478
CELL1861_N1_case1-gill1_1_1	-4.67688698118079	6.39028993688623
CELL1548_N1_case1-gill1_1_1	-5.04743093793738	6.08101812444726
CELL1428_N1_case1-gill1_1_1	-5.59798998182166	5.27943340383569
CELL2035_N1_case1-gill1_1_1	-4.93656105344641	6.27050653539697
CELL1980_N1_case1-gill1_1_1	-5.00822347944128	5.93612924657861
CELL2234_N1_case1-gill1_1_1	-4.29687685315955	6.03459659658471
CELL2295_N1_case1-gill1_1_1	-4.79271883314002	6.37006155096094
CELL1784_N1_case1-gill1_1_1	-5.15071338956702	5.78587118230859
CELL1420_N1_case1-gill1_1_1	-3.71953315084326	5.34260240636865
CELL1290_N1_case1-gill1_1_1	-4.3767489845072	5.37024417959253
CELL397_N3_case1-gill1_1_1	-4.85091156308997	5.34753194891015
CELL127_N3_case1-gill1_1_1	-5.65330261533606	4.68809858404199
CELL2155_N1_case1-gill1_1_1	-4.87682003324378	5.91665474020044
CELL1429_N1_case1-gill1_1_1	-5.38883823697913	6.02687040411035
CELL1205_N1_case1-gill1_1_1	-4.97023004834998	6.53296009145776
CELL1741_N1_case1-gill1_1_1	-4.65745682065833	6.4323474510769
CELL1321_N1_case1-gill1_1_1	-5.09955066984045	4.83267942510644
CELL2090_N1_case1-gill1_1_1	-4.72034258191931	6.21732202611963
CELL1920_N1_case1-gill1_1_1	-4.72535890882361	6.39351860128442
CELL2125_N1_case1-gill1_1_1	-4.5858497077738	6.04676071249048
CELL1577_N1_case1-gill1_1_1	-5.46429580991614	5.65080133520166
CELL2059_N1_case1-gill1_1_1	-4.62246937101233	6.26707664571802
CELL1511_N1_case1-gill1_1_1	-4.25332636182654	6.06964269720117
CELL1736_N1_case1-gill1_1_1	-5.2264599258219	5.02785745702783
CELL1406_N1_case1-gill1_1_1	-4.78984016721594	5.83760086141626
CELL909_N1_case1-gill1_1_1	-4.47874683683264	6.23161903463403
CELL1565_N1_case1-gill1_1_1	-5.64955467527258	5.41856876455346
CELL1365_N1_case1-gill1_1_1	-4.54431289975989	6.45600143514673
CELL2136_N1_case1-gill1_1_1	-4.18646950071204	6.15714231573144
CELL116_N3_case1-gill1_1_1	-5.17898172681677	5.70628610693017
CELL1813_N1_case1-gill1_1_1	-5.11004299466956	6.50761762701074
CELL1851_N1_case1-gill1_1_1	-4.61670774762976	6.33588138662378
CELL2236_N1_case1-gill1_1_1	-4.86860317533362	6.35062948308984
CELL1544_N1_case1-gill1_1_1	-4.32506985013831	5.76660410009424
CELL2021_N1_case1-gill1_1_1	-5.19373125379431	6.01930681310693
CELL402_N2_case1-gill1_1_1	-4.43101019208777	5.33720937810937
CELL2230_N1_case1-gill1_1_1	-4.2544664794718	6.29783550344507
CELL1630_N1_case1-gill1_1_1	-5.41554254834998	5.97961298070947
CELL1958_N1_case1-gill1_1_1	-4.67727274244177	5.64120308004419
CELL2219_N1_case1-gill1_1_1	-4.33077377622473	6.2853051766018
CELL1819_N1_case1-gill1_1_1	-4.80417866056311	4.80534664236108
CELL1537_N1_case1-gill1_1_1	-5.73334545438635	4.9498468979458
CELL111_N2_case1-gill1_1_1	-5.2360886985575	5.31300130926172
CELL48_N2_case1-gill1_1_1	-5.41055054014075	6.2054564102749
CELL943_N1_case1-gill1_1_1	-4.36597532575476	5.44386831365625
CELL1535_N1_case1-gill1_1_1	-5.18675369565833	6.37461343847314
CELL2046_N1_case1-gill1_1_1	-4.54866976087439	6.08536163412134
CELL1950_N1_case1-gill1_1_1	-4.3459200317179	6.19899049840967
CELL2212_N1_case1-gill1_1_1	-4.6652650291239	6.38216272436181
CELL2166_N1_case1-gill1_1_1	-4.59857124631751	6.40675893865625
CELL2121_N1_case1-gill1_1_1	-5.2357110435282	6.65833774648706
CELL2104_N1_case1-gill1_1_1	-5.43616718595374	6.22327772222558
CELL1508_N1_case1-gill1_1_1	-4.6274346763407	6.38293329320947
CELL169_N2_case1-gill1_1_1	-5.85525364225256	5.88879839025537
CELL1988_N1_case1-gill1_1_1	-4.63527244871008	6.37364736639062
CELL2170_N1_case1-gill1_1_1	-4.58990949933875	6.48113695226709
CELL1480_N1_case1-gill1_1_1	-5.5426368171488	5.0951539620022
CELL1963_N1_case1-gill1_1_1	-4.38149256055701	6.30861106954614
CELL1785_N1_case1-gill1_1_1	-5.16753238981116	5.30731502615014
CELL1403_N1_case1-gill1_1_1	-4.87959522550452	4.73301378332178
CELL1262_N1_case1-gill1_1_1	-5.43494123762	5.40447250448266
CELL1830_N1_case1-gill1_1_1	-5.03192943876135	5.94354311071435
CELL130_N2_case1-gill1_1_1	-5.5084571296488	5.39263025365869
CELL1832_N1_case1-gill1_1_1	-5.61807150190222	6.18787923894922
CELL1357_N1_case1-gill1_1_1	-5.6918239051615	5.70199886404077
CELL1520_N1_case1-gill1_1_1	-4.94209951703894	6.13922945104638
CELL1364_N1_case1-gill1_1_1	-5.62567037885535	5.97047964178125
CELL92_N2_case1-gill1_1_1	-5.50829786603796	5.0624367340664
CELL2238_N1_case1-gill1_1_1	-5.55062479322302	6.29541364751855
CELL1934_N1_case1-gill1_1_1	-4.63631481473792	5.9062472923855
CELL1826_N1_case1-gill1_1_1	-4.7874688560282	6.30532232366601
CELL1955_N1_case1-gill1_1_1	-5.03915495221961	5.4325596436123
CELL1450_N1_case1-gill1_1_1	-4.28345817869055	6.25147214971582
CELL1794_N1_case1-gill1_1_1	-5.46889252012122	5.7291118248562
CELL1573_N1_case1-gill1_1_1	-5.12503904645789	6.56776586614648
CELL150_N2_case1-gill1_1_1	-5.74141163175452	5.08481279455224
CELL2023_N1_case1-gill1_1_1	-5.50949997251379	5.94581333242456
CELL2058_N1_case1-gill1_1_1	-5.05725426023352	6.18897882543603
CELL2161_N1_case1-gill1_1_1	-4.9834613258158	5.72120300375024
CELL1865_N1_case1-gill1_1_1	-5.14267010038245	6.62992492757837
CELL2171_N1_case1-gill1_1_1	-4.76092953031409	5.71415010534326
CELL68_N2_case1-gill1_1_1	-4.13246053998816	6.0212694748501
CELL1735_N1_case1-gill1_1_1	-4.86371130292761	6.18517318807641
CELL2000_N1_case1-gill1_1_1	-4.99858850782263	5.97516599737207
CELL1780_N1_case1-gill1_1_1	-4.95989555662024	6.60887685857812
CELL1612_N1_case1-gill1_1_1	-4.90338558500159	5.99933258138696
CELL2307_N1_case1-gill1_1_1	-4.28285259549963	6.40031734548608
CELL1807_N1_case1-gill1_1_1	-4.4806947166239	6.07376829229394
CELL2158_N1_case1-gill1_1_1	-5.5887703353678	5.63043132864038
CELL2247_N1_case1-gill1_1_1	-4.46035045926917	6.53256860815088
CELL2303_N1_case1-gill1_1_1	-4.99414390867102	6.49020019613305
CELL1882_N1_case1-gill1_1_1	-4.35801548307288	6.02531305395166
CELL1866_N1_case1-gill1_1_1	-5.54654640500891	5.80430904470483
CELL1440_N1_case1-gill1_1_1	-5.37481588666785	6.33703962408105
CELL1720_N1_case1-gill1_1_1	-4.14854854886878	6.202436600552
CELL2251_N1_case1-gill1_1_1	-4.26987165754187	6.21805158697168
CELL2025_N1_case1-gill1_1_1	-5.31874698942053	5.73791042409936
CELL1629_N1_case1-gill1_1_1	-4.77246136014807	6.43064752660791
CELL1904_N1_case1-gill1_1_1	-4.51231951063025	6.43027416311303
CELL2299_N1_case1-gill1_1_1	-4.24255413358557	6.35810724340478
CELL1939_N1_case1-gill1_1_1	-5.3807134086405	5.96204725347558
CELL2130_N1_case1-gill1_1_1	-5.14871734922278	5.06875864110986
CELL2054_N1_case1-gill1_1_1	-4.37517399137366	6.10115161977807
CELL1711_N1_case1-gill1_1_1	-5.69535583799231	5.45420805059472
CELL1591_N1_case1-gill1_1_1	-4.37839645688879	5.52760234914819
CELL1464_N1_case1-gill1_1_1	-5.51481146161902	6.28477541051904
CELL2134_N1_case1-gill1_1_1	-5.71332067792761	6.10560766302148
CELL2242_N1_case1-gill1_1_1	-4.71992439573157	6.43262544714013
CELL1869_N1_case1-gill1_1_1	-5.35783333127844	6.20355049215356
CELL1833_N1_case1-gill1_1_1	-5.15397972410071	6.50849929891626
CELL2098_N1_case1-gill1_1_1	-4.67404121702063	6.47242370687524
CELL1881_N1_case1-gill1_1_1	-5.27050012891638	6.2819682701687
CELL1902_N1_case1-gill1_1_1	-5.55039638822424	5.95389762960473
CELL289_N2_case1-gill1_1_1	-5.88494676893103	5.00342908941308
CELL2267_N1_case1-gill1_1_1	-4.65393585508215	6.29195991598169
CELL1649_N1_case1-gill1_1_1	-4.6482071334635	5.44394889913598
CELL2173_N1_case1-gill1_1_1	-4.59414572065222	6.28182092748681
CELL1547_N1_case1-gill1_1_1	-5.45998472516882	6.27763286672632
CELL1646_N1_case1-gill1_1_1	-5.56876749341834	6.15152231298486
CELL2107_N1_case1-gill1_1_1	-4.69346565549719	6.19384971700708
CELL1996_N1_case1-gill1_1_1	-4.58457130735266	6.21609273992578
CELL1984_N1_case1-gill1_1_1	-5.58274311368811	6.191130791531
CELL1885_N1_case1-gill1_1_1	-4.61860508268225	6.45020834051172
CELL1644_N1_case1-gill1_1_1	-5.03887123411047	6.28506914220849
CELL2085_N1_case1-gill1_1_1	-3.29712671583045	11.7341801270107
CELL2191_N1_case1-gill1_1_1	-5.39849895780432	5.51049820028345
CELL1572_N1_case1-gill1_1_1	-4.52165121381628	6.31586423955957
CELL1966_N1_case1-gill1_1_1	-4.92868084256995	6.28331867300073
CELL1687_N1_case1-gill1_1_1	-4.78246158902991	6.34648481451074
CELL1925_N1_case1-gill1_1_1	-4.72162288968909	6.23461834035913
CELL1265_N1_case1-gill1_1_1	-5.5025453025614	4.90282074056665
CELL1714_N1_case1-gill1_1_1	-5.01970571821082	6.37380996786157
CELL2192_N1_case1-gill1_1_1	-4.76682037656653	6.32552782140771
CELL1976_N1_case1-gill1_1_1	-5.64348501508582	5.97898593984643
CELL1816_N1_case1-gill1_1_1	-4.49857229535925	6.35494676672021
CELL1709_N1_case1-gill1_1_1	-4.25322336500037	5.75376764379541
CELL1814_N1_case1-gill1_1_1	-4.9440154487406	6.27007881246606
CELL2229_N1_case1-gill1_1_1	-4.34762853925574	6.36620536886255
CELL1965_N1_case1-gill1_1_1	-4.30945009534705	6.2270161255459
CELL1718_N1_case1-gill1_1_1	-5.55983299558508	5.21646228872339
CELL2132_N1_case1-gill1_1_1	-5.42987102811682	6.40416256032983
CELL2302_N1_case1-gill1_1_1	-4.51601976697791	6.19727626882593
CELL1792_N1_case1-gill1_1_1	-5.42302460019934	5.57004657827417
CELL2167_N1_case1-gill1_1_1	-5.68293136899817	5.1267005547146
CELL2195_N1_case1-gill1_1_1	-4.53682798688757	6.17163959585229
CELL2147_N1_case1-gill1_1_1	-4.97340339963782	6.37340608678857
CELL1846_N1_case1-gill1_1_1	-5.16364330594885	5.67422977529565
CELL564_N1_case1-gill1_1_1	6.13342290575159	-6.88923343576392
CELL174_N2_case1-gill1_1_1	7.63827996904504	-6.67064603723487
CELL501_N1_case1-gill1_1_1	6.53502994234216	-6.98680671609839
CELL281_N3_case1-gill1_1_1	7.14017396623743	-5.59912237085303
CELL390_N2_case1-gill1_1_1	2.70758062059534	8.57573667608301
CELL165_N2_case1-gill1_1_1	7.42083888704431	-6.6828606978794
CELL433_N2_case1-gill1_1_1	5.86232381517541	-7.33476432718238
CELL167_N2_case1-gill1_1_1	9.08443980867517	-6.06198915399512
CELL579_N1_case1-gill1_1_1	8.76467662508142	-5.7242515937229
CELL246_N3_case1-gill1_1_1	6.44549327547205	-6.67476686395606
CELL29_N2_case1-gill1_1_1	8.07910400087488	-6.37596019662818
CELL516_N1_case1-gill1_1_1	9.32616191560876	-6.00776561655005
CELL451_N1_case1-gill1_1_1	7.57350068742883	-6.56081899560889
CELL205_N2_case1-gill1_1_1	6.45796924287927	-7.25780233301123
CELL465_N1_case1-gill1_1_1	6.78951698000085	-4.69231399454077
CELL536_N1_case1-gill1_1_1	7.5619545524801	-5.01171287454566
CELL830_N1_case1-gill1_1_1	6.13661199266565	-7.43389257348975
CELL485_N1_case1-gill1_1_1	7.68002801592004	-6.37353214181861
CELL461_N1_case1-gill1_1_1	6.63703876192224	-6.60750850595435
CELL507_N1_case1-gill1_1_1	6.21567731554163	-5.84591134942969
CELL63_N2_case1-gill1_1_1	7.23429637605798	-6.38447221673926
CELL1379_N1_case1-gill1_1_1	7.87639766389978	-4.76213630594214
CELL354_N2_case1-gill1_1_1	3.23243623430383	-6.22435792840918
CELL886_N1_case1-gill1_1_1	3.47476821596277	-6.2404926673313
CELL1503_N1_case1-gill1_1_1	5.95241313631189	-5.81669172204932
CELL330_N3_case1-gill1_1_1	8.71149020845544	-6.37803920663794
CELL317_N2_case1-gill1_1_1	6.42640023882043	-7.36941560663184
CELL342_N2_case1-gill1_1_1	7.73267656023157	-5.03186735071143
CELL523_N1_case1-gill1_1_1	5.67910009081018	-6.43391212381323
CELL79_N3_case1-gill1_1_1	7.6335983818258	-5.16422590173682
CELL1072_N1_case1-gill1_1_1	6.46895604784143	-6.18786319650611
CELL452_N1_case1-gill1_1_1	7.96480613405359	-6.45077356256446
CELL1354_N1_case1-gill1_1_1	7.63025384599817	-4.72598155893286
CELL597_N1_case1-gill1_1_1	4.00203161890161	-6.87777170099219
CELL680_N1_case1-gill1_1_1	7.12037187273157	-4.9169333831211
CELL620_N1_case1-gill1_1_1	5.57678371126306	-7.5702741996189
CELL922_N1_case1-gill1_1_1	6.43949561769617	-5.38791450418433
CELL423_N2_case1-gill1_1_1	8.86616473848474	-5.77924045480689
CELL1562_N1_case1-gill1_1_1	3.69206004793298	-6.75279029764136
CELL610_N1_case1-gill1_1_1	4.03269153291833	-6.8978675261875
CELL266_N2_case1-gill1_1_1	8.10405688936365	-5.74635728754004
CELL774_N1_case1-gill1_1_1	7.99064737016809	-6.36582740701636
CELL251_N2_case1-gill1_1_1	3.99323826486719	-7.19180473245581
CELL250_N3_case1-gill1_1_1	3.54851751978052	-5.96440872110327
CELL462_N1_case1-gill1_1_1	9.15270000154626	-5.60064634241065
CELL1129_N1_case1-gill1_1_1	6.19501882249963	-7.18535169519385
CELL479_N1_case1-gill1_1_1	2.74419313127649	-5.66642745889624
CELL209_N2_case1-gill1_1_1	6.60958152467859	-7.30788167871436
CELL949_N1_case1-gill1_1_1	4.93278031999719	-7.37604507364234
CELL789_N1_case1-gill1_1_1	7.98793559724939	-5.19862636484107
CELL464_N1_case1-gill1_1_1	7.04935746843469	-6.92801698602637
CELL473_N1_case1-gill1_1_1	7.82023244554651	-6.62072976983985
CELL560_N1_case1-gill1_1_1	8.39316421205652	-6.41417201913794
CELL639_N1_case1-gill1_1_1	2.70919805223596	8.76510778509179
CELL1114_N1_case1-gill1_1_1	6.66408258134973	-7.20640167154273
CELL463_N1_case1-gill1_1_1	6.71851449663293	-7.01476797021826
CELL888_N1_case1-gill1_1_1	9.59099727327478	-5.61794408716162
CELL66_N2_case1-gill1_1_1	6.86630874330652	-6.86767658151587
CELL1504_N1_case1-gill1_1_1	5.20539146120203	-3.78457745470008
CELL196_N3_case1-gill1_1_1	9.39871745760095	-5.73991187967261
CELL151_N2_case1-gill1_1_1	9.32790141756189	-5.83133968271216
CELL62_N2_case1-gill1_1_1	4.7444816177572	-6.71774133600196
CELL691_N1_case1-gill1_1_1	3.37124519998682	-5.84555992044409
CELL595_N1_case1-gill1_1_1	4.57826762849939	-7.34657462991675
CELL494_N1_case1-gill1_1_1	8.10847907716882	-6.49889835275611
CELL2039_N1_case1-gill1_1_1	1.32511096651208	-4.11835488237342
CELL616_N1_case1-gill1_1_1	3.72869949991357	-5.69745716012915
CELL545_N1_case1-gill1_1_1	6.36565833742273	-6.77453359521826
CELL733_N1_case1-gill1_1_1	5.14978748018396	-5.74255021966895
CELL488_N1_case1-gill1_1_1	6.88510375673425	-6.9862578765293
CELL582_N1_case1-gill1_1_1	7.71177774126184	-6.17841037668189
CELL483_N1_case1-gill1_1_1	14.2626004760946	3.6230806454281
CELL67_N4_case1-gill1_1_1	5.31685357744348	-6.37048801340064
CELL487_N1_case1-gill1_1_1	6.07233911211145	-7.23279603876074
CELL1458_N1_case1-gill1_1_1	6.76309543306482	-5.7082546607395
CELL1349_N1_case1-gill1_1_1	8.380066448995	-4.87213262475928
CELL486_N1_case1-gill1_1_1	6.8325319832052	-6.92333015359839
CELL567_N1_case1-gill1_1_1	8.93429427797449	-5.55458005823096
CELL180_N3_case1-gill1_1_1	8.86891894991052	-5.70573648370703
CELL1227_N1_case1-gill1_1_1	8.16500907594812	-5.41486677087744
CELL1571_N1_case1-gill1_1_1	4.12796979601038	-5.58151563562354
CELL505_N1_case1-gill1_1_1	2.34178167040002	-5.52929767526587
CELL502_N1_case1-gill1_1_1	7.03329568559778	-5.38980230249365
CELL554_N1_case1-gill1_1_1	8.29857497865808	-5.84246429361304
CELL622_N1_case1-gill1_1_1	8.60853915865076	-6.17244466699561
CELL413_N3_case1-gill1_1_1	9.54731517488611	-5.55510219491919
CELL445_N2_case1-gill1_1_1	4.11857133562219	-6.87724574960669
CELL15_N2_case1-gill1_1_1	7.07306056673181	-5.95679315484961
CELL482_N1_case1-gill1_1_1	6.75133233720911	-3.49077304758032
CELL588_N1_case1-gill1_1_1	6.97619443590295	-6.76442893899878
CELL627_N1_case1-gill1_1_1	8.34729819948328	-6.37080224908789
CELL252_N2_case1-gill1_1_1	7.14830070192468	-6.89585145868262
CELL33_N2_case1-gill1_1_1	9.49625354463709	-5.73725589670142
CELL383_N3_case1-gill1_1_1	8.26469474489343	-5.28335460580786
CELL395_N2_case1-gill1_1_1	9.03471046144617	-5.46959480203589
CELL441_N2_case1-gill1_1_1	6.22724157030237	-6.52261623300513
CELL17_N4_case1-gill1_1_1	5.9122644012655	-7.33508523858985
CELL211_N2_case1-gill1_1_1	3.70480018312585	-6.92764171518286
CELL357_N3_case1-gill1_1_1	8.25458293611658	-6.3853057280918
CELL630_N1_case1-gill1_1_1	6.7240434234823	-6.96005901254614
CELL1283_N1_case1-gill1_1_1	8.18657832796228	-6.07040962137183
CELL214_N2_case1-gill1_1_1	7.45017629320276	-6.3441828147312
CELL809_N1_case1-gill1_1_1	8.9423633163656	-5.64246210016211
CELL429_N2_case1-gill1_1_1	6.1382713859762	-7.22916253961524
CELL1016_N1_case1-gill1_1_1	8.49536948854578	-4.12840422548255
CELL2052_N1_case1-gill1_1_1	7.88111358339441	-4.95399555124243
CELL540_N1_case1-gill1_1_1	5.72903876955163	-5.98729785837134
CELL681_N1_case1-gill1_1_1	6.15631299669397	-7.50214370645484
CELL827_N1_case1-gill1_1_1	4.72218423540247	-7.00220140375098
CELL374_N2_case1-gill1_1_1	6.31636195833337	-6.29842456735572
CELL547_N1_case1-gill1_1_1	8.8719926422323	-5.49084457315405
CELL990_N1_case1-gill1_1_1	7.53015571291101	-6.01899513162573
CELL134_N2_case1-gill1_1_1	9.13417773897302	-5.02225860513648
CELL1906_N1_case1-gill1_1_1	7.22927671129358	-5.6364625350376
CELL503_N1_case1-gill1_1_1	8.65041404420984	-6.30840095437964
CELL368_N3_case1-gill1_1_1	8.74664931947839	-5.87948593057593
CELL495_N1_case1-gill1_1_1	5.4079223221029	-7.48748477853736
CELL1539_N1_case1-gill1_1_1	8.62941985780847	-5.75428995050391
CELL164_N2_case1-gill1_1_1	7.47708564455163	-6.85351022638281
CELL426_N2_case1-gill1_1_1	8.49652534181726	-6.06247695840796
CELL480_N1_case1-gill1_1_1	4.10467677766931	-7.01439031518897
CELL410_N2_case1-gill1_1_1	8.26772170717371	-6.16291936792334
CELL1967_N1_case1-gill1_1_1	2.96723633463037	-4.87943109430274
CELL2175_N1_case1-gill1_1_1	1.31309240514886	-5.02003034509619
CELL607_N1_case1-gill1_1_1	6.1092186516012	-6.75613769449195
CELL492_N1_case1-gill1_1_1	3.79341750795496	-6.22714980997046
CELL802_N1_case1-gill1_1_1	5.71930270845544	-7.70273717798194
CELL1007_N1_case1-gill1_1_1	8.34433704073084	-6.04592164911231
CELL635_N1_case1-gill1_1_1	8.31051784212244	-5.51011165536841
CELL786_N1_case1-gill1_1_1	7.03008561784875	-6.81729349054297
CELL471_N1_case1-gill1_1_1	8.8868098800863	-5.89227661050757
CELL112_N2_case1-gill1_1_1	3.88136821443689	-6.37334665216406
CELL577_N1_case1-gill1_1_1	7.32912688905847	-6.38325199045142
CELL1400_N1_case1-gill1_1_1	6.92898755724084	-6.5856288329502
CELL904_N1_case1-gill1_1_1	6.80192475969446	-6.35839685358008
CELL791_N1_case1-gill1_1_1	5.72554116899622	-6.97941001810034
CELL758_N1_case1-gill1_1_1	4.76521020586145	-7.18711980737647
CELL198_N2_case1-gill1_1_1	14.4466252868856	3.07281294904748
CELL643_N1_case1-gill1_1_1	6.28421931917322	-6.00453695215186
CELL585_N1_case1-gill1_1_1	6.4641647880758	-6.54259666360816
CELL2118_N1_case1-gill1_1_1	0.127857336946845	-1.83205243505438
CELL481_N1_case1-gill1_1_1	6.10677056963098	-1.68909212507208
CELL439_N2_case1-gill1_1_1	6.94066339189661	-5.10000642694434
CELL1209_N1_case1-gill1_1_1	8.53920798952234	-4.84454187311133
CELL799_N1_case1-gill1_1_1	14.1757455414022	3.43071642957727
CELL1126_N1_case1-gill1_1_1	3.80410986597192	-7.01588615335425
CELL500_N1_case1-gill1_1_1	8.41345554048669	-5.6875952140232
CELL6_N2_case1-gill1_1_1	6.32087522203577	-4.00018772043189
CELL2258_N1_case1-gill1_1_1	3.50341754610193	-0.538603748454653
CELL1654_N1_case1-gill1_1_1	4.40664201433313	-4.94583352960547
CELL2237_N1_case1-gill1_1_1	-0.869476741007447	-5.21581300653418
CELL873_N1_case1-gill1_1_1	7.06278377229822	-5.87654241479834
CELL1453_N1_case1-gill1_1_1	4.58369737321985	-3.57620700754126
CELL987_N1_case1-gill1_1_1	0.54505103284967	-4.4641745940586
CELL604_N1_case1-gill1_1_1	9.8927445953573	-5.29975398935279
CELL1121_N1_case1-gill1_1_1	4.79837756807458	-6.91614231027564
CELL1138_N1_case1-gill1_1_1	6.42823796922815	-7.22159179605445
CELL300_N2_case1-gill1_1_1	6.8071733062948	-3.08638485826453
CELL322_N2_case1-gill1_1_1	4.94285922701013	-6.58591684259375
CELL823_N1_case1-gill1_1_1	5.6468139236654	-6.42265876687964
CELL1271_N1_case1-gill1_1_1	6.99171071703088	-5.93351110376319
CELL699_N1_case1-gill1_1_1	4.94180446321619	-7.73791679300269
CELL412_N2_case1-gill1_1_1	8.65851073915613	-5.44690355218848
CELL335_N3_case1-gill1_1_1	5.09311490709436	-7.03038677133521
CELL967_N1_case1-gill1_1_1	7.10334020311487	-5.18471321023902
CELL436_N2_case1-gill1_1_1	6.70780330354822	-6.96241554178198
CELL175_N2_case1-gill1_1_1	3.65803318674219	-6.77093585885962
CELL964_N1_case1-gill1_1_1	4.77136474306238	-6.82187637247046
CELL254_N2_case1-gill1_1_1	3.84128170663965	-3.62250765718421
CELL590_N1_case1-gill1_1_1	6.5482245033468	-6.00507482446631
CELL1715_N1_case1-gill1_1_1	6.83099704439294	-4.42015060342749
CELL714_N1_case1-gill1_1_1	6.4905171936239	-5.28081830896338
CELL2019_N1_case1-gill1_1_1	4.764512593099	-5.16192945398291
CELL538_N1_case1-gill1_1_1	6.70687776262414	-6.85109886087378
CELL2003_N1_case1-gill1_1_1	6.82975440675867	-5.17539533533057
CELL455_N1_case1-gill1_1_1	3.54826312715662	-6.39052757181128
CELL1940_N1_case1-gill1_1_1	8.56261878664148	-5.12092574991187
CELL541_N1_case1-gill1_1_1	9.63097243959558	-5.07875808633765
CELL1461_N1_case1-gill1_1_1	5.12627845461023	-6.63354906000098
CELL314_N2_case1-gill1_1_1	8.48210292513025	-5.20021041788062
CELL103_N2_case1-gill1_1_1	3.46308642084253	-6.89996036447486
CELL267_N3_case1-gill1_1_1	14.3372216766561	2.95712820135156
CELL1759_N1_case1-gill1_1_1	4.09429984743249	-4.92828210748633
CELL628_N1_case1-gill1_1_1	8.47090964967859	-6.44008048929175
CELL372_N2_case1-gill1_1_1	5.37919049913538	-6.76748594202002
CELL651_N1_case1-gill1_1_1	7.09537797624719	-6.91010316766699
CELL763_N1_case1-gill1_1_1	7.49212556535852	-6.21943220056494
CELL1638_N1_case1-gill1_1_1	8.69528346712244	-5.6022394553562
CELL1327_N1_case1-gill1_1_1	6.8017759865011	-5.7645839110752
CELL603_N1_case1-gill1_1_1	8.00138002092493	-6.65286573327979
CELL168_N2_case1-gill1_1_1	6.68227201158655	-4.68865856088599
CELL1326_N1_case1-gill1_1_1	6.26673417741907	-4.88003810800513
CELL1019_N1_case1-gill1_1_1	7.25328307802331	-6.31554302133521
CELL1857_N1_case1-gill1_1_1	7.38488012010705	-4.51614412225684
CELL1071_N1_case1-gill1_1_1	5.26925855333459	-7.479852046146
CELL1131_N1_case1-gill1_1_1	6.93660503084314	-2.48264273561438
CELL655_N1_case1-gill1_1_1	6.18272977525842	-7.48744996942481
CELL543_N1_case1-gill1_1_1	4.71941810304773	-6.45823940195044
CELL118_N2_case1-gill1_1_1	6.32712369615686	-7.38905652917822
CELL1684_N1_case1-gill1_1_1	5.02443891222131	-7.08522733606299
CELL908_N1_case1-gill1_1_1	7.17052798921716	-6.39645847238501
CELL1849_N1_case1-gill1_1_1	6.30398278886926	-5.1745632544895
CELL2218_N1_case1-gill1_1_1	2.42059379274499	-1.58448013223609
CELL2263_N1_case1-gill1_1_1	7.78974824602258	-4.44133552469214
CELL83_N2_case1-gill1_1_1	3.01485233957422	-5.75845893777808
CELL1585_N1_case1-gill1_1_1	8.42341476137292	-4.13744052804907
CELL1105_N1_case1-gill1_1_1	3.87118988687646	-6.6544183150669
CELL715_N1_case1-gill1_1_1	4.14738565141809	-7.21829208291968
CELL366_N3_case1-gill1_1_1	4.90423827821863	-7.87092861093482
CELL817_N1_case1-gill1_1_1	7.24990325624597	-5.30405744470557
CELL70_N2_case1-gill1_1_1	8.04380040819299	-6.15161165155371
CELL2243_N1_case1-gill1_1_1	2.04453056509149	-1.25775941766699
CELL819_N1_case1-gill1_1_1	7.11855989153039	-6.97039827264746
CELL1207_N1_case1-gill1_1_1	7.95666032488	-4.82925161279639
CELL751_N1_case1-gill1_1_1	6.35153632814538	-4.3186610595127
CELL1093_N1_case1-gill1_1_1	3.58271175081384	-6.9918616668125
CELL1727_N1_case1-gill1_1_1	5.91226630861413	-4.01944550432166
CELL1315_N1_case1-gill1_1_1	13.8594375198568	3.07124725423852
CELL1789_N1_case1-gill1_1_1	6.14399343187463	-5.94693216241797
CELL811_N1_case1-gill1_1_1	6.54547839815271	-5.13064130701026
CELL1160_N1_case1-gill1_1_1	8.29566436464441	-6.08410247720679
CELL1579_N1_case1-gill1_1_1	7.8253765648092	-4.74857362665137
CELL1115_N1_case1-gill1_1_1	1.08265608007562	-2.70398029245337
CELL2177_N1_case1-gill1_1_1	2.79392867738855	-1.19306286729773
CELL221_N2_case1-gill1_1_1	8.51006847078455	-4.87763914026221
CELL298_N2_case1-gill1_1_1	8.6403089111532	-5.9001811400791
CELL399_N2_case1-gill1_1_1	8.79877238924158	-5.9921491996189
CELL1755_N1_case1-gill1_1_1	5.40980392152917	-5.27443870462378
CELL801_N1_case1-gill1_1_1	8.92868190462244	-5.60573371805152
CELL1352_N1_case1-gill1_1_1	7.53895383531702	-5.90434678949317
CELL2106_N1_case1-gill1_1_1	4.5096707885946	-2.82502087511023
CELL2044_N1_case1-gill1_1_1	8.26008468324792	-4.5995448485752
CELL1915_N1_case1-gill1_1_1	3.06195979768884	-2.95353468812903
CELL998_N1_case1-gill1_1_1	6.78243785555017	-6.88026603616675
CELL617_N1_case1-gill1_1_1	4.16134124452722	-6.83614715494116
CELL1919_N1_case1-gill1_1_1	4.74331861192834	-2.82098659433325
CELL28_N2_case1-gill1_1_1	7.92559581453455	-5.47284397043189
CELL573_N1_case1-gill1_1_1	6.38762145692956	-4.17494138635596
CELL1801_N1_case1-gill1_1_1	6.99385886842859	-4.82915243066748
CELL1812_N1_case1-gill1_1_1	6.93553786928308	-4.78956636346778
CELL858_N1_case1-gill1_1_1	8.04097610170496	-5.59348949350318
CELL1525_N1_case1-gill1_1_1	8.18879752809656	-4.63375028528174
CELL629_N1_case1-gill1_1_1	3.64330273325098	-7.27222618020972
CELL1410_N1_case1-gill1_1_1	4.1405473297323	-7.20054801858863
CELL1413_N1_case1-gill1_1_1	5.97583251649988	-5.99753221429785
CELL2109_N1_case1-gill1_1_1	13.081407124349	4.13563743673364
CELL9_N3_case1-gill1_1_1	5.76273112947595	-7.35776981271704
CELL1055_N1_case1-gill1_1_1	2.57393198663843	-5.94431146539649
CELL1527_N1_case1-gill1_1_1	7.46569734270227	-4.57579692758521
CELL1267_N1_case1-gill1_1_1	1.27644282037866	-2.43530138887366
CELL1588_N1_case1-gill1_1_1	13.8076243942465	3.43863383375207
CELL869_N1_case1-gill1_1_1	8.35825782472742	-5.70503076471289
CELL1619_N1_case1-gill1_1_1	7.9991145675863	-3.92984851755103
CELL1405_N1_case1-gill1_1_1	1.31751781160486	-4.72402318872412
CELL1295_N1_case1-gill1_1_1	4.86525731737268	-7.76049217142066
CELL2120_N1_case1-gill1_1_1	3.59339981729639	-2.58425601877173
CELL1643_N1_case1-gill1_1_1	6.42202144319665	-4.10461744226416
CELL1288_N1_case1-gill1_1_1	4.53099876100671	13.962340985165
CELL586_N1_case1-gill1_1_1	-2.36986703222144	13.4258648499111
CELL1174_N1_case1-gill1_1_1	3.97164278680933	14.8581062897305
CELL1856_N1_case1-gill1_1_1	-2.36128610914099	13.1518370255093
CELL489_N1_case1-gill1_1_1	4.21934228593957	14.7682072266201
CELL1944_N1_case1-gill1_1_1	4.05229311639917	13.8355614288906
CELL1907_N1_case1-gill1_1_1	4.49265247041833	13.9830633743862
CELL1730_N1_case1-gill1_1_1	4.33282333070886	14.1513029678921
CELL520_N1_case1-gill1_1_1	2.69013934785974	14.2704111679653
CELL432_N2_case1-gill1_1_1	-2.50597209279883	13.2787729843716
CELL270_N2_case1-gill1_1_1	4.37549071962488	14.6513611420254
CELL611_N1_case1-gill1_1_1	0.56122061068666	13.2937227829556
CELL75_N3_case1-gill1_1_1	3.61578970605981	14.8274647339443
CELL123_N2_case1-gill1_1_1	-1.25788897817481	13.3923250778774
CELL509_N1_case1-gill1_1_1	3.95706086809289	14.9762941940884
CELL512_N1_case1-gill1_1_1	-1.53827208822119	13.5605589493374
CELL2206_N1_case1-gill1_1_1	3.790631110021	14.1604439362148
CELL287_N2_case1-gill1_1_1	-1.08311802690375	13.3080593689541
CELL475_N1_case1-gill1_1_1	-1.87983865087378	13.5791012390713
CELL497_N1_case1-gill1_1_1	-2.04542559926856	12.3917795761685
CELL20_N2_case1-gill1_1_1	3.91152434999597	14.7704178436855
CELL239_N2_case1-gill1_1_1	3.82536273653162	14.8993574722866
CELL747_N1_case1-gill1_1_1	4.20702748949182	14.738542233334
CELL1478_N1_case1-gill1_1_1	4.42154794389856	14.1574455841641
CELL511_N1_case1-gill1_1_1	2.98543530161035	14.5192772492031
CELL498_N1_case1-gill1_1_1	-1.72067958658087	13.4788004501919
CELL56_N3_case1-gill1_1_1	4.25213390047205	14.8994270905117
CELL991_N1_case1-gill1_1_1	3.97739558870447	13.7156569107632
CELL2226_N1_case1-gill1_1_1	4.29947095567834	13.8414255722622
CELL99_N2_case1-gill1_1_1	4.0392699783529	14.7811028107266
CELL393_N2_case1-gill1_1_1	3.8546152656759	14.8700100525478
CELL126_N3_case1-gill1_1_1	3.72757440263879	14.8992897614102
CELL621_N1_case1-gill1_1_1	-2.52919596975195	13.2975432022671
CELL32_N3_case1-gill1_1_1	-2.43095607107031	13.4315744980435
CELL155_N3_case1-gill1_1_1	-0.283740466288209	13.1296888931851
CELL632_N1_case1-gill1_1_1	-2.16587871854651	13.6244227036099
CELL232_N2_case1-gill1_1_1	-2.14041585271704	13.5660397156338
CELL712_N1_case1-gill1_1_1	3.83612852747095	14.8333155258755
CELL1340_N1_case1-gill1_1_1	2.90397411043298	14.1663500412563
CELL1749_N1_case1-gill1_1_1	-3.30445331876624	12.0053974732021
CELL702_N1_case1-gill1_1_1	4.26858812029016	13.9953505142788
CELL1077_N1_case1-gill1_1_1	-2.39740223234045	13.5623623474697
CELL297_N2_case1-gill1_1_1	3.51620059663904	14.8227135285
CELL240_N2_case1-gill1_1_1	2.19195657426965	13.9383684738735
CELL1477_N1_case1-gill1_1_1	3.29056363756311	13.657334004269
CELL4_N2_case1-gill1_1_1	4.3185692375387	14.7437035187344
CELL578_N1_case1-gill1_1_1	-0.986990874460816	13.1876923187832
CELL1351_N1_case1-gill1_1_1	3.74966579134119	13.6153618439297
CELL903_N1_case1-gill1_1_1	4.37378745729578	14.2268835648159
CELL609_N1_case1-gill1_1_1	-1.52935356443274	13.5989147766689
CELL606_N1_case1-gill1_1_1	4.54203897173059	14.393776570187
CELL1168_N1_case1-gill1_1_1	4.26809268648279	14.552823696957
CELL726_N1_case1-gill1_1_1	-1.75484043901312	13.6069132431606
CELL478_N1_case1-gill1_1_1	3.81347065622461	14.6149489029507
CELL519_N1_case1-gill1_1_1	3.27331667596948	14.6879250153164
CELL1703_N1_case1-gill1_1_1	2.96778350526941	13.8151852234463
CELL477_N1_case1-gill1_1_1	-1.00714463537085	13.1561028107266
CELL1417_N1_case1-gill1_1_1	4.42690663988245	14.4110466583828
CELL1558_N1_case1-gill1_1_1	4.17880254442346	13.6893993958096
CELL703_N1_case1-gill1_1_1	1.68482022935998	13.6687351807217
CELL1414_N1_case1-gill1_1_1	4.11609321291101	14.0979773148159
CELL723_N1_case1-gill1_1_1	-0.228960012844681	13.13254896246
CELL453_N1_case1-gill1_1_1	4.25603109056604	14.7315155609707
CELL1086_N1_case1-gill1_1_1	-2.43960184400427	13.2293345078091
CELL58_N2_case1-gill1_1_1	4.39075999910486	14.2050119980435
CELL803_N1_case1-gill1_1_1	4.0963373726095	14.1825167282681
CELL1560_N1_case1-gill1_1_1	-1.10857326333868	13.0201098068813
CELL371_N2_case1-gill1_1_1	-1.13594586198676	13.1645399674038
CELL1964_N1_case1-gill1_1_1	3.98872857744348	13.6096455200771
CELL1968_N1_case1-gill1_1_1	-2.42907208745825	13.1941258057217
CELL843_N1_case1-gill1_1_1	-1.63369411771643	13.4404598816494
CELL900_N1_case1-gill1_1_1	-1.56207281892645	13.5437208756069
CELL189_N2_case1-gill1_1_1	-2.54483098333228	13.2780768021206
CELL716_N1_case1-gill1_1_1	2.35881238634241	13.9375959976772
CELL213_N2_case1-gill1_1_1	3.88242393190515	14.8720995529751
CELL824_N1_case1-gill1_1_1	3.86519342119348	14.0344616516689
CELL666_N1_case1-gill1_1_1	-0.548689788035035	13.0888783081631
CELL312_N2_case1-gill1_1_1	4.0968289917196	14.0542265518765
CELL1091_N1_case1-gill1_1_1	4.07387548143518	14.5025641068081
CELL2012_N1_case1-gill1_1_1	4.50838475877893	13.9711567505459
CELL787_N1_case1-gill1_1_1	-2.22870082204688	13.4286114319424
CELL1657_N1_case1-gill1_1_1	3.58893709833276	13.4725119217495
CELL2022_N1_case1-gill1_1_1	4.29590421373498	13.8113810165981
CELL1391_N1_case1-gill1_1_1	4.38356452638757	13.7768637283901
CELL1250_N1_case1-gill1_1_1	2.94835119897974	14.4646402939419
CELL1462_N1_case1-gill1_1_1	3.61958604509485	14.5255304916958
CELL248_N2_case1-gill1_1_1	-1.54754502122748	13.3365046127895
CELL2255_N1_case1-gill1_1_1	4.24601178819788	14.2248512848477
CELL1112_N1_case1-gill1_1_1	4.10474925691736	13.8969608887295
CELL1286_N1_case1-gill1_1_1	-2.29494375532019	13.1391235931973
CELL1802_N1_case1-gill1_1_1	4.41575580293787	14.0356527908901
CELL976_N1_case1-gill1_1_1	-2.65558928792822	13.1339460953335
CELL1820_N1_case1-gill1_1_1	3.81930142099512	13.8538776978115
CELL1782_N1_case1-gill1_1_1	4.25942569429529	14.2524181946377
CELL31_N2_case1-gill1_1_1	3.6545215194906	14.8147579773525
CELL1487_N1_case1-gill1_1_1	3.9193080013479	13.890301380978
CELL2124_N1_case1-gill1_1_1	4.07102304155481	13.7196385010342
CELL2274_N1_case1-gill1_1_1	4.51066928560388	13.9386736496548
CELL2285_N1_case1-gill1_1_1	-2.95628828351843	12.1022812470059
CELL1652_N1_case1-gill1_1_1	-0.751324122599244	13.0991646393398
CELL1696_N1_case1-gill1_1_1	-1.91824025457251	13.5082022293667
CELL1760_N1_case1-gill1_1_1	3.71873121912134	13.5594612701992
CELL1937_N1_case1-gill1_1_1	3.95820003206384	13.7645479782681
CELL792_N1_case1-gill1_1_1	4.5049009865011	14.3966824158291
CELL448_N1_case1-gill1_1_1	11.5215488022054	0.331533048973478
CELL649_N1_case1-gill1_1_1	10.9606910293783	-0.184792296289407
CELL419_N2_case1-gill1_1_1	11.4612956588949	-0.217290918602549
CELL668_N1_case1-gill1_1_1	11.5847020691122	-0.119473013355338
CELL190_N2_case1-gill1_1_1	11.6798463409628	0.0553581758598455
CELL800_N1_case1-gill1_1_1	11.3245473449911	-0.119892183019721
CELL306_N2_case1-gill1_1_1	11.584297711202	0.251765285358823
CELL851_N1_case1-gill1_1_1	11.2571168487753	-0.172672669663035
CELL596_N1_case1-gill1_1_1	11.2217956131185	-0.259469854905211
CELL456_N1_case1-gill1_1_1	11.6930680816854	-0.0160085067888132
CELL1546_N1_case1-gill1_1_1	11.0983872955526	-0.104787520392739
CELL454_N1_case1-gill1_1_1	11.2989917343344	-0.310084725989901
CELL301_N2_case1-gill1_1_1	11.6938291137899	0.0905264361957678
CELL275_N2_case1-gill1_1_1	10.9991355484213	0.52872243963281
CELL1065_N1_case1-gill1_1_1	11.4026141708578	0.03831656716863
CELL1938_N1_case1-gill1_1_1	10.3486371582235	0.255559210405744
CELL914_N1_case1-gill1_1_1	10.9518275802816	-0.250735539271437
CELL446_N2_case1-gill1_1_1	-0.502659445456147	-10.7429269210239
CELL469_N1_case1-gill1_1_1	-2.8240317756449	-10.925860728397
CELL687_N1_case1-gill1_1_1	-1.25788134878027	-8.94095167077979
CELL902_N1_case1-gill1_1_1	6.92448907549036	-1.80628343976935
CELL345_N2_case1-gill1_1_1	6.66478400880945	1.57834437929193
CELL842_N1_case1-gill1_1_1	-3.18944281881201	-8.93756517328223
CELL679_N1_case1-gill1_1_1	-1.64134365861762	-10.0483640090366
CELL223_N3_case1-gill1_1_1	7.17991309816492	-1.63628527082404
CELL360_N2_case1-gill1_1_1	6.24087529832971	-0.0443609014888636
CELL133_N2_case1-gill1_1_1	0.234220886775375	-9.17529424585303
CELL1587_N1_case1-gill1_1_1	-2.77001113241065	-9.1796582595249
CELL343_N3_case1-gill1_1_1	6.10467868501794	-1.11193415082892
CELL725_N1_case1-gill1_1_1	5.82484298402917	0.0860995098213324
CELL238_N2_case1-gill1_1_1	7.3351388519491	-0.665968503131472
CELL1231_N1_case1-gill1_1_1	6.59937530214441	-2.38822373308142
CELL408_N3_case1-gill1_1_1	6.10458141023767	1.92000881277124
CELL1721_N1_case1-gill1_1_1	7.35212474519861	0.0153947963575491
CELL624_N1_case1-gill1_1_1	6.74752383882654	0.300513301716245
CELL513_N1_case1-gill1_1_1	0.467935973950744	-5.78418668664893
CELL598_N1_case1-gill1_1_1	7.05399566347253	-1.49725266851386
CELL364_N2_case1-gill1_1_1	-1.80104822461951	-7.16837963022193
CELL626_N1_case1-gill1_1_1	4.29300552065027	2.57777348600427
CELL499_N1_case1-gill1_1_1	6.30301051790369	-1.69898399270972
CELL1663_N1_case1-gill1_1_1	7.11670690233362	-0.221405688001715
CELL144_N2_case1-gill1_1_1	-0.0582998747144935	-9.0740092650791
CELL806_N1_case1-gill1_1_1	6.60837703401697	-0.884688700809084
CELL561_N1_case1-gill1_1_1	0.57598512823236	-9.75630983270606
CELL574_N1_case1-gill1_1_1	6.72033506090295	-2.67749604143103
CELL259_N3_case1-gill1_1_1	6.43506103212488	0.798405502663053
CELL692_N1_case1-gill1_1_1	-1.69841605966437	-6.18258842386206
CELL449_N1_case1-gill1_1_1	-2.50686449354041	-10.8382628814121
CELL1299_N1_case1-gill1_1_1	6.70563655550134	-1.47873636640509
CELL1012_N1_case1-gill1_1_1	0.660571510144592	-4.71895202554663
CELL2278_N1_case1-gill1_1_1	6.62347417528284	-1.40730699457129
CELL476_N1_case1-gill1_1_1	6.47122293169153	-0.954124356879794
CELL790_N1_case1-gill1_1_1	-0.836183314970612	-4.96826585687598
CELL373_N3_case1-gill1_1_1	6.82031255418909	-0.69864287532767
CELL810_N1_case1-gill1_1_1	6.28285413438928	1.0092562779049
CELL2030_N1_case1-gill1_1_1	0.895416790791869	0.381708179340757
CELL1192_N1_case1-gill1_1_1	6.97892766649377	2.29468599401513
CELL53_N2_case1-gill1_1_1	7.43496757204187	-0.579356516971194
CELL1779_N1_case1-gill1_1_1	7.03858571703088	1.9542619331936
CELL193_N3_case1-gill1_1_1	6.33569484407556	1.20780054174463
CELL1056_N1_case1-gill1_1_1	-1.2951113635813	-5.63199075616797
CELL329_N2_case1-gill1_1_1	7.15532546693933	0.987776432857908
CELL1463_N1_case1-gill1_1_1	6.93567329103601	-3.56595405496558
CELL926_N1_case1-gill1_1_1	6.17679887468469	1.88778463445703
CELL766_N1_case1-gill1_1_1	7.24713426286829	-1.58453210748633
CELL529_N1_case1-gill1_1_1	7.02401309663904	-1.08918216384848
CELL1142_N1_case1-gill1_1_1	7.12653737718713	0.0990327640632757
CELL65_N2_case1-gill1_1_1	7.35311132127893	0.125824932680524
CELL1140_N1_case1-gill1_1_1	6.82226186449182	-1.09253713048896
CELL605_N1_case1-gill1_1_1	5.68916755373132	1.78440383516351
CELL256_N2_case1-gill1_1_1	-2.17131060903418	-9.81765302576026
CELL24_N2_case1-gill1_1_1	7.29590087587488	-4.48782380975684
CELL981_N1_case1-gill1_1_1	6.26392751390588	-1.96968897737464
CELL2027_N1_case1-gill1_1_1	5.0872722213949	1.70158949934045
CELL657_N1_case1-gill1_1_1	6.72379022295129	-2.53729995645484
CELL942_N1_case1-gill1_1_1	7.26113277132165	-0.581627334727847
CELL1672_N1_case1-gill1_1_1	1.8850689476217	-1.92560275949439
CELL493_N1_case1-gill1_1_1	7.43670039827478	0.427273367271818
CELL249_N3_case1-gill1_1_1	6.51094155962122	1.65351918779413
CELL812_N1_case1-gill1_1_1	4.34048944170129	2.40543619237939
CELL740_N1_case1-gill1_1_1	7.03885513002527	1.36351219259302
CELL414_N2_case1-gill1_1_1	-2.45059961622107	-8.96696885980567
CELL272_N2_case1-gill1_1_1	6.87729697878015	-1.16658159650763
CELL344_N3_case1-gill1_1_1	7.31570869142663	-0.994464482440554
CELL278_N3_case1-gill1_1_1	6.09779887849939	-0.903953577651583
CELL12_N2_case1-gill1_1_1	-3.26888961141455	-10.2924607650181
CELL1484_N1_case1-gill1_1_1	0.387891346761108	-9.36348947442969
CELL1620_N1_case1-gill1_1_1	6.80189662630212	0.687282060013212
CELL376_N3_case1-gill1_1_1	6.87809997255456	-2.68561800874671
CELL1241_N1_case1-gill1_1_1	0.128116982230068	-9.54140123285254
CELL407_N2_case1-gill1_1_1	-0.619258051565766	-8.42596277154883
CELL1173_N1_case1-gill1_1_1	9.62527232820642	-5.33655961908301
CELL170_N2_case1-gill1_1_1	0.223628128119827	-5.09379466928443
CELL514_N1_case1-gill1_1_1	7.20442681963098	-0.652526940478884
CELL490_N1_case1-gill1_1_1	-2.72769350355017	-7.04310592569312
CELL434_N2_case1-gill1_1_1	-3.42217749898779	-9.81728872217139
CELL672_N1_case1-gill1_1_1	-3.05783385579932	-9.93179639734229
CELL450_N1_case1-gill1_1_1	-1.30277866666663	-9.76772722162207
CELL365_N2_case1-gill1_1_1	6.9484873359884	1.06888691030542
CELL178_N2_case1-gill1_1_1	4.41941552812707	2.43306914411584
CELL506_N1_case1-gill1_1_1	6.14236217195642	-1.78328677572211
CELL674_N1_case1-gill1_1_1	7.03232055360925	-0.959742929114901
CELL752_N1_case1-gill1_1_1	-0.912558501413941	-4.78379138864478
CELL458_N1_case1-gill1_1_1	6.67335038835657	-1.87628039277991
CELL515_N1_case1-gill1_1_1	6.70138221437585	-1.20428642190894
CELL525_N1_case1-gill1_1_1	1.774611288854	-5.31367191232642
CELL23_N2_case1-gill1_1_1	6.8737917488302	0.101653401480115
CELL97_N2_case1-gill1_1_1	6.93134790117395	-1.53948887742957
CELL581_N1_case1-gill1_1_1	7.09025149995935	-1.59351941503485
CELL466_N1_case1-gill1_1_1	6.84044414217126	1.43609717927972
CELL2005_N1_case1-gill1_1_1	6.74806552583826	-0.404233883394801
CELL634_N1_case1-gill1_1_1	0.0335268659378293	-5.47666438974341
CELL339_N2_case1-gill1_1_1	0.980438942262054	-5.84034904397925
CELL549_N1_case1-gill1_1_1	-2.28385133092749	-8.81483968652686
CELL652_N1_case1-gill1_1_1	6.5410337990011	-0.331841091885172
CELL717_N1_case1-gill1_1_1	-1.01208335702765	-9.0517400161167
CELL1143_N1_case1-gill1_1_1	4.07752805406702	2.92123952947656
CELL923_N1_case1-gill1_1_1	-1.11321908777106	-5.73862441934546
CELL1668_N1_case1-gill1_1_1	-0.476347928694367	-8.93998941339453
CELL504_N1_case1-gill1_1_1	6.78908496553552	-1.72030052103003
CELL1318_N1_case1-gill1_1_1	-0.597235863855958	-5.13815912164649
CELL683_N1_case1-gill1_1_1	7.43677716905725	-1.09610387243231
CELL137_N2_case1-gill1_1_1	6.69584232027185	-1.31402715600928
CELL176_N2_case1-gill1_1_1	6.62996726686609	-1.53247817911109
CELL553_N1_case1-gill1_1_1	-2.52606028859961	-9.81083520807227
CELL1259_N1_case1-gill1_1_1	-0.749982064417481	-7.23020776666602
CELL271_N2_case1-gill1_1_1	4.11934428865564	2.76898733221093
CELL1640_N1_case1-gill1_1_1	6.33512406999719	-2.95854243196448
CELL1167_N1_case1-gill1_1_1	0.547668660231948	-5.03107294000586
CELL54_N3_case1-gill1_1_1	6.2630215233053	2.10145751081506
CELL1035_N1_case1-gill1_1_1	6.846139962026	-0.753295447005831
CELL648_N1_case1-gill1_1_1	6.52047782594812	-1.05490591682395
CELL2135_N1_case1-gill1_1_1	6.56760507280481	1.43240240655938
CELL550_N1_case1-gill1_1_1	6.7440949028219	-0.584274317397677
CELL392_N2_case1-gill1_1_1	7.05692773515832	-0.234768088235461
CELL305_N2_case1-gill1_1_1	7.27899461443079	-4.90297254480322
CELL109_N2_case1-gill1_1_1	6.73440414125574	-0.637662197722994
CELL510_N1_case1-gill1_1_1	-0.824422662905335	-8.99764379419287
CELL508_N1_case1-gill1_1_1	0.479028666564346	-6.00476726449927
CELL353_N4_case1-gill1_1_1	6.85416656191003	-2.64474305070838
CELL1818_N1_case1-gill1_1_1	0.549121881076217	-10.7946713820835
CELL587_N1_case1-gill1_1_1	-0.393970196894288	-7.15069421686133
CELL173_N2_case1-gill1_1_1	7.00030761415613	-1.05251666463812
CELL101_N2_case1-gill1_1_1	6.65988736803186	-2.37825139917334
CELL286_N2_case1-gill1_1_1	6.50078302080286	-1.54512866891822
CELL470_N1_case1-gill1_1_1	6.05239587480676	-0.992047394885623
CELL265_N5_case1-gill1_1_1	5.78981834108484	0.419425938949979
CELL1282_N1_case1-gill1_1_1	-2.84408873861182	-9.747186030521
CELL1122_N1_case1-gill1_1_1	-0.403090750626206	-6.40452131189307
CELL1284_N1_case1-gill1_1_1	6.6737971847738	-1.88509055532416
CELL1276_N1_case1-gill1_1_1	0.0953471196676495	-9.90726980127295
CELL1111_N1_case1-gill1_1_1	4.95409827882898	2.0490900620083
CELL2292_N1_case1-gill1_1_1	4.35717111284387	2.3827561482052
CELL304_N2_case1-gill1_1_1	-0.920252030542969	-4.97057327188452
CELL457_N1_case1-gill1_1_1	6.24910169298303	-1.11132886566123
CELL1532_N1_case1-gill1_1_1	2.85456591303003	-1.42979248918494
CELL39_N2_case1-gill1_1_1	4.21644740755212	2.59265175901452
CELL293_N2_case1-gill1_1_1	6.56006675417078	1.08883193574945
CELL443_N2_case1-gill1_1_1	7.16496473009241	0.426758383140958
CELL110_N2_case1-gill1_1_1	4.11576276476038	6.79941812597314
CELL852_N1_case1-gill1_1_1	5.63161426241052	0.238674317226804
CELL1017_N1_case1-gill1_1_1	7.05902534181726	-0.5688755170246
CELL1552_N1_case1-gill1_1_1	7.01959424669397	0.402153704986967
CELL625_N1_case1-gill1_1_1	7.33902555162561	-0.868485714568697
CELL1346_N1_case1-gill1_1_1	7.02450090105188	1.86755004964868
CELL472_N1_case1-gill1_1_1	6.86984592134607	-1.07505854524573
CELL866_N1_case1-gill1_1_1	6.87459092790735	1.29414478384057
CELL375_N2_case1-gill1_1_1	1.24010449106348	-8.2700541869541
CELL646_N1_case1-gill1_1_1	5.6624503677572	0.175780837164319
CELL614_N1_case1-gill1_1_1	6.25037389452112	-1.49174055017432
CELL484_N1_case1-gill1_1_1	-0.727583056143403	-4.77930053628882
CELL566_N1_case1-gill1_1_1	5.91176801378381	-1.2048630372425
CELL2264_N1_case1-gill1_1_1	-2.59227604215491	-8.56764539636572
CELL901_N1_case1-gill1_1_1	4.20887904817712	2.5877474888424
CELL156_N3_case1-gill1_1_1	6.71802335435998	1.12399760328332
CELL572_N1_case1-gill1_1_1	6.61813121492517	-1.33639391817053
CELL1201_N1_case1-gill1_1_1	-0.214434509924531	-4.84197029031714
CELL1082_N1_case1-gill1_1_1	6.70279365236413	-3.47874053873023
CELL1175_N1_case1-gill1_1_1	7.17629151994836	-1.7695374146839
CELL599_N1_case1-gill1_1_1	7.02695518190515	-1.01871785081824
CELL576_N1_case1-gill1_1_1	6.30583530122888	-1.02913757719
CELL1161_N1_case1-gill1_1_1	6.85288148576868	-0.360885824336611
CELL1251_N1_case1-gill1_1_1	7.36726718599451	0.730150793419279
CELL1795_N1_case1-gill1_1_1	6.82824521715295	-0.437797243966662
CELL522_N1_case1-gill1_1_1	-2.55651110952246	-7.69239219583472
CELL868_N1_case1-gill1_1_1	-2.99007052724707	-9.05182012475928
CELL1738_N1_case1-gill1_1_1	4.3590474670614	2.53692594610254
CELL569_N1_case1-gill1_1_1	6.23588090593469	-1.53307434476813
CELL1179_N1_case1-gill1_1_1	6.40138106996667	1.24528363786737
CELL1245_N1_case1-gill1_1_1	6.96130948717248	-0.250255818738543
CELL1373_N1_case1-gill1_1_1	7.37409835512292	0.111533556805051
CELL1171_N1_case1-gill1_1_1	-0.560873513868928	-8.37001642145117
CELL517_N1_case1-gill1_1_1	-3.11597055738318	-8.18971856988867
CELL870_N1_case1-gill1_1_1	6.2055936401571	1.84409240327875
CELL1569_N1_case1-gill1_1_1	7.04112868959558	2.06881705366174
CELL467_N1_case1-gill1_1_1	6.42809110338342	-3.12905081666907
CELL1901_N1_case1-gill1_1_1	4.10713487321985	2.97472992979089
CELL1989_N1_case1-gill1_1_1	5.93557935411584	0.715547417030729
CELL2150_N1_case1-gill1_1_1	6.271019989797	1.20586112581292
CELL206_N3_case1-gill1_1_1	7.56898313219202	-4.68729194559058
CELL2304_N1_case1-gill1_1_1	-0.535328036001801	18.6786591156582
CELL1545_N1_case1-gill1_1_1	0.686552757569671	-5.2176130668064
CELL94_N3_case1-gill1_1_1	6.89510017091882	1.79359844766656
CELL380_N2_case1-gill1_1_1	6.5886092727865	-0.0834769264598719
CELL832_N1_case1-gill1_1_1	6.80180459673059	-1.3653751269718
CELL593_N1_case1-gill1_1_1	5.82294564897668	-2.28083738244971
CELL1890_N1_case1-gill1_1_1	6.80924087221277	1.58334461294214
CELL1501_N1_case1-gill1_1_1	7.06400304491174	1.6303660019497
CELL460_N1_case1-gill1_1_1	0.370194936343551	-9.26011880792578
CELL1132_N1_case1-gill1_1_1	-2.13332218473303	-10.7946961776157
CELL1130_N1_case1-gill1_1_1	6.95456319505823	-1.97701069272956
CELL2308_N1_case1-gill1_1_1	7.72267966920984	-4.4301694289585
CELL389_N2_case1-gill1_1_1	6.45442395860803	-1.25823184408148
CELL347_N2_case1-gill1_1_1	6.42469220811975	1.23745349489251
CELL1002_N1_case1-gill1_1_1	7.22505860979211	0.341260586605466
CELL100_N2_case1-gill1_1_1	-2.80428332631934	-10.3334020034214
CELL1334_N1_case1-gill1_1_1	6.12589126283777	-0.885695006026827
CELL995_N1_case1-gill1_1_1	0.699651414700866	-5.18352493204077
CELL435_N2_case1-gill1_1_1	-1.1705631667887	-9.80325635827979
CELL720_N1_case1-gill1_1_1	6.2727699821676	-0.797059859408938
CELL1693_N1_case1-gill1_1_1	6.55113845522058	1.53060046278039
CELL580_N1_case1-gill1_1_1	7.05794053728235	1.06083801828424
CELL1297_N1_case1-gill1_1_1	4.57456737215173	2.27312842451135
CELL1374_N1_case1-gill1_1_1	-0.418028598478913	-6.6902464286228
CELL721_N1_case1-gill1_1_1	6.18908029253137	-0.580006237401568
CELL362_N2_case1-gill1_1_1	-0.731731360605836	-4.88061651147803
CELL1651_N1_case1-gill1_1_1	6.33890157396448	-0.383049170746409
CELL1490_N1_case1-gill1_1_1	6.96649938280237	-1.6312442675968
CELL571_N1_case1-gill1_1_1	6.90772538835657	-1.78717562116583
CELL1222_N1_case1-gill1_1_1	6.65773063356531	-2.08343991197547
CELL959_N1_case1-gill1_1_1	-1.63163477723944	-6.60049804605445
CELL820_N1_case1-gill1_1_1	7.22519832307947	0.832685027943052
CELL1724_N1_case1-gill1_1_1	2.89745145494592	-0.800592269076907
CELL1308_N1_case1-gill1_1_1	6.62367301637781	-3.36546572603186
CELL658_N1_case1-gill1_1_1	6.96994500810754	-0.890903081073367
CELL535_N1_case1-gill1_1_1	5.98112016374719	1.92247668348352
CELL1027_N1_case1-gill1_1_1	0.181412430652499	-10.1375773803135
CELL1924_N1_case1-gill1_1_1	6.83201318437707	0.867442999706663
CELL2184_N1_case1-gill1_1_1	5.17743688280237	3.27128211103479
CELL1922_N1_case1-gill1_1_1	7.62784200365198	-5.48426183618506
CELL1226_N1_case1-gill1_1_1	0.202324638315559	-10.5002940551182
CELL1542_N1_case1-gill1_1_1	-0.914919739416718	-10.970517481937
CELL1796_N1_case1-gill1_1_1	-0.454206531695008	-9.94582208551367
CELL1003_N1_case1-gill1_1_1	6.24631982500207	0.451656435356534
CELL1767_N1_case1-gill1_1_1	6.39303260500085	1.38890794359247
CELL1158_N1_case1-gill1_1_1	-2.98926657979834	-10.45827135004
CELL1670_N1_case1-gill1_1_1	6.53281360323083	-2.35964497484168
CELL1390_N1_case1-gill1_1_1	7.16756921465051	-1.12703188814124
CELL1425_N1_case1-gill1_1_1	6.1190367286886	1.20603171430627
CELL1277_N1_case1-gill1_1_1	7.18910127336633	-1.02039172805747
CELL1536_N1_case1-gill1_1_1	6.86721950227869	1.00659159265558
CELL1329_N1_case1-gill1_1_1	0.440401340075851	-5.10769876398047
CELL1961_N1_case1-gill1_1_1	7.2550926750387	1.30765608392755
CELL885_N1_case1-gill1_1_1	7.02671104128015	0.957823191509641
CELL1397_N1_case1-gill1_1_1	6.56467681581628	1.79183069311181
CELL2210_N1_case1-gill1_1_1	4.20692592317712	2.70840040288965
CELL1368_N1_case1-gill1_1_1	7.03498559648645	-0.208769406451785
CELL2181_N1_case1-gill1_1_1	1.19550305063379	-2.61580666459998
CELL2138_N1_case1-gill1_1_1	5.31130605394495	1.058846507893
CELL1725_N1_case1-gill1_1_1	4.92632632906091	1.7820389612774
CELL685_N1_case1-gill1_1_1	7.19045739824426	-0.865833784713351
CELL1879_N1_case1-gill1_1_1	6.7640653198446	2.20983663641015
CELL74_N2_case1-gill1_1_1	7.26108747179163	-0.39622328735789
CELL1867_N1_case1-gill1_1_1	1.38716548139703	-1.90920671380957
CELL944_N1_case1-gill1_1_1	5.03349214250696	1.7500954016308
CELL2232_N1_case1-gill1_1_1	-3.29273456876624	-8.63125642694434
CELL2066_N1_case1-gill1_1_1	2.96093254739892	-1.29255947030982
CELL1712_N1_case1-gill1_1_1	8.14819293672693	-4.78026279367407
CELL1061_N1_case1-gill1_1_1	6.88761239702356	1.03276387296716
CELL404_N2_case1-gill1_1_1	6.69013314897668	-0.402581910862528
CELL2284_N1_case1-gill1_1_1	4.33216052705896	2.43506685339013
CELL1831_N1_case1-gill1_1_1	4.21241717989099	2.64304963193933
CELL1100_N1_case1-gill1_1_1	-1.68292683904517	-5.44821485437354
CELL2070_N1_case1-gill1_1_1	-1.53301221673834	-10.4417060271641
CELL1269_N1_case1-gill1_1_1	0.430344963618636	-5.7540744201084
CELL1817_N1_case1-gill1_1_1	-0.211109703234315	-4.59470447458228
CELL2291_N1_case1-gill1_1_1	4.04475265199792	-1.96496960081061
CELL1313_N1_case1-gill1_1_1	-0.747448211363435	-8.76994832910498
CELL1606_N1_case1-gill1_1_1	6.08774667436731	1.61120382391015
CELL2099_N1_case1-gill1_1_1	7.08177142793787	1.17801920019189
CELL1769_N1_case1-gill1_1_1	-2.78300828283179	-10.4474242583652
CELL1260_N1_case1-gill1_1_1	-0.626626675776124	-4.90771564401587
CELL777_N1_case1-gill1_1_1	-1.23235112970221	-5.42622407831153
CELL2298_N1_case1-gill1_1_1	4.04995303804529	2.63989416204492
CELL2209_N1_case1-gill1_1_1	6.71899991685998	1.59154716573755
CELL2203_N1_case1-gill1_1_1	6.91100125963342	0.322504673824705
CELL1185_N1_case1-gill1_1_1	6.42337661440027	1.10323265634576
CELL2056_N1_case1-gill1_1_1	0.0851817468042376	-9.03027185358008
CELL1713_N1_case1-gill1_1_1	7.31843715364587	0.987621222362913
CELL1639_N1_case1-gill1_1_1	-2.7271923476969	-10.5311749831577
CELL1981_N1_case1-gill1_1_1	7.30965619737756	0.609223399982847
CELL1911_N1_case1-gill1_1_1	-0.910698121241212	-9.57567438043555
CELL1614_N1_case1-gill1_1_1	7.09364228899133	1.75312331758539
CELL1635_N1_case1-gill1_1_1	4.29710775072229	2.54516044698755
CELL2086_N1_case1-gill1_1_1	-0.0978218073164222	-0.451494212522112
CELL2141_N1_case1-gill1_1_1	6.11238723451746	-1.68304761804541
CELL719_N1_case1-gill1_1_1	7.1920495575155	0.114072386846937
CELL1287_N1_case1-gill1_1_1	-0.544359033754945	-4.66423400796851
CELL1439_N1_case1-gill1_1_1	6.58286529237878	-1.64791568674048
CELL1883_N1_case1-gill1_1_1	-0.259667610577225	-9.2448781386753
CELL2202_N1_case1-gill1_1_1	5.10504728014123	-1.440106119289
CELL1852_N1_case1-gill1_1_1	7.01465612108362	-0.332759286536776
CELL1790_N1_case1-gill1_1_1	4.19117551500452	2.68179145895044
CELL1678_N1_case1-gill1_1_1	-3.10171145742285	-8.17006906427344
CELL1660_N1_case1-gill1_1_1	0.879589313813567	-10.2962754622837
CELL2014_N1_case1-gill1_1_1	7.17161184007776	1.56469706140558
CELL2205_N1_case1-gill1_1_1	6.62462812120569	1.57226565919916
CELL2007_N1_case1-gill1_1_1	6.12892013246667	2.69736925207177
CELL124_N3_case1-gill1_1_1	-9.71251148527014	-1.30326005376776
CELL911_N1_case1-gill1_1_1	-11.6143507415568	0.100997452364362
CELL864_N1_case1-gill1_1_1	-11.816090052775	0.262040112839139
CELL1199_N1_case1-gill1_1_1	-13.1869587356364	-0.457210566176974
CELL398_N2_case1-gill1_1_1	-9.87566322629797	-0.377794574274623
CELL1292_N1_case1-gill1_1_1	-7.7316975051676	-3.57756050981482
CELL986_N1_case1-gill1_1_1	-10.1718897277628	-1.85356708921393
CELL21_N2_case1-gill1_1_1	-4.77850288694251	0.874195609913267
CELL34_N2_case1-gill1_1_1	-12.3413776809489	0.572984610424436
CELL218_N2_case1-gill1_1_1	-4.74370521848547	0.916501794681943
CELL1018_N1_case1-gill1_1_1	-9.44985336606848	2.39552537046472
CELL139_N3_case1-gill1_1_1	-7.81379980390418	-8.44790014184912
CELL785_N1_case1-gill1_1_1	-11.7674898559366	0.430338536129392
CELL822_N1_case1-gill1_1_1	-10.1361126357828	-2.75235923685034
CELL613_N1_case1-gill1_1_1	-11.9225468093668	2.08116069875757
CELL363_N2_case1-gill1_1_1	-11.4234642440592	-0.0730376646657816
CELL367_N2_case1-gill1_1_1	-10.4894251281534	-4.27660783685645
CELL1344_N1_case1-gill1_1_1	-8.09792465513098	-8.78231080926856
CELL1848_N1_case1-gill1_1_1	-10.6329063827311	-0.899895097388827
CELL1278_N1_case1-gill1_1_1	-12.0508999282633	1.15547219358484
CELL87_N2_case1-gill1_1_1	-7.257619803599	0.237426136360563
CELL333_N2_case1-gill1_1_1	-7.96944755857337	-7.97668012536963
CELL1888_N1_case1-gill1_1_1	-9.33882564847815	-1.19152757085761
CELL80_N2_case1-gill1_1_1	-10.0518917495524	-7.52617916025122
CELL411_N2_case1-gill1_1_1	-7.10487837140906	0.273114685640729
CELL3_N3_case1-gill1_1_1	-7.14740270917761	-4.31373437799414
CELL1084_N1_case1-gill1_1_1	-8.32535690610754	-7.1415108100315
CELL105_N3_case1-gill1_1_1	-7.2729949409281	-3.85885175622901
CELL51_N2_case1-gill1_1_1	-11.2976641113077	-0.231544661595427
CELL940_N1_case1-gill1_1_1	-11.7670435363566	-2.28380569375952
CELL848_N1_case1-gill1_1_1	-9.46002144163	-6.31323703683814
CELL1748_N1_case1-gill1_1_1	-10.5597595626627	-4.22792228616675
CELL548_N1_case1-gill1_1_1	-10.8087725097452	1.63083926282922
CELL762_N1_case1-gill1_1_1	-10.7448505813395	0.0855039104084143
CELL1223_N1_case1-gill1_1_1	-7.28574127500403	-8.19888528741797
CELL1574_N1_case1-gill1_1_1	-8.93217415159094	-6.32240995325049
CELL78_N2_case1-gill1_1_1	-7.43316740339148	-7.69933542169531
CELL16_N2_case1-gill1_1_1	-9.08309597318518	1.84690085493127
CELL1109_N1_case1-gill1_1_1	-9.32655472104895	2.54683843694726
CELL1060_N1_case1-gill1_1_1	-10.8767704421793	-6.91562732614478
CELL836_N1_case1-gill1_1_1	-9.6671451980387	-6.89039453424414
CELL417_N2_case1-gill1_1_1	-11.1558851653849	-1.38074096597632
CELL430_N2_case1-gill1_1_1	-9.2387833053385	-6.03760179437598
CELL793_N1_case1-gill1_1_1	-12.8253845626627	-0.318435083403193
CELL533_N1_case1-gill1_1_1	-8.08815140073645	0.0682519867281088
CELL1776_N1_case1-gill1_1_1	-6.76015419309485	0.513327751980222
CELL2275_N1_case1-gill1_1_1	-11.0334495956217	-6.55927976526221
CELL2110_N1_case1-gill1_1_1	-7.94531864469397	-7.1984046355625
CELL1957_N1_case1-gill1_1_1	-12.0427898818766	0.725894842968381
CELL444_N2_case1-gill1_1_1	-11.1009458953654	-6.49458011545142
CELL1006_N1_case1-gill1_1_1	-10.7977213317667	-6.97828992761572
CELL1275_N1_case1-gill1_1_1	-11.7760157043253	0.635529492721952
CELL1758_N1_case1-gill1_1_1	-11.903528636149	1.07066813550989
CELL760_N1_case1-gill1_1_1	-8.83651966398108	1.28654960237542
CELL1057_N1_case1-gill1_1_1	-9.81480640714514	-6.71184142984351
CELL1854_N1_case1-gill1_1_1	-9.28099388425696	-3.14915188707312
CELL671_N1_case1-gill1_1_1	-12.0205664092814	1.41637066446344
CELL1493_N1_case1-gill1_1_1	-7.91699499433386	-1.17359146036109
CELL783_N1_case1-gill1_1_1	-11.876504367045	0.401085708961881
CELL284_N2_case1-gill1_1_1	-8.3465017730509	0.658462797031797
CELL361_N3_case1-gill1_1_1	-10.605734294108	-3.59405144609412
CELL1472_N1_case1-gill1_1_1	-11.6142401153361	0.0842064663032659
CELL1513_N1_case1-gill1_1_1	-11.6218780929362	-0.442286695613467
CELL1506_N1_case1-gill1_1_1	-9.18866199796545	-5.05518373407324
CELL1500_N1_case1-gill1_1_1	-8.37613338773596	-6.93863042749365
CELL2079_N1_case1-gill1_1_1	-11.5050749236857	0.333344404325879
CELL2163_N1_case1-gill1_1_1	-7.50581354444373	-7.93051561273535
CELL1058_N1_case1-gill1_1_1	-12.0347217971598	-2.68193396486243
CELL2103_N1_case1-gill1_1_1	-7.42909855192053	-8.42972692407569
CELL896_N1_case1-gill1_1_1	-7.30765671079504	-8.12645133890113
CELL282_N2_case1-gill1_1_1	-7.66134113614905	-7.88344558633765
CELL1074_N1_case1-gill1_1_1	-10.3156694824015	-0.860367442741
CELL2112_N1_case1-gill1_1_1	-10.260332530192	-0.670386578216158
CELL1020_N1_case1-gill1_1_1	-11.4538111144816	-2.02038606561621
CELL1031_N1_case1-gill1_1_1	-11.586034243754	-1.77701982416114
CELL665_N1_case1-gill1_1_1	-7.18153423612463	0.275414858684934
CELL910_N1_case1-gill1_1_1	-9.20614189451086	-5.95966895975073
CELL1598_N1_case1-gill1_1_1	-11.9736866409098	1.82498994909326
CELL437_N2_case1-gill1_1_1	-9.46348518674719	-0.374932642354571
CELL980_N1_case1-gill1_1_1	-8.79088825528967	-0.388427834286296
CELL348_N2_case1-gill1_1_1	-4.62114853208411	11.1831986054043
CELL796_N1_case1-gill1_1_1	-11.9937652999674	-0.364060963763796
CELL379_N2_case1-gill1_1_1	-8.63942093198645	-6.05715211786231
CELL798_N1_case1-gill1_1_1	-12.030147021464	-0.0763180211921564
CELL1892_N1_case1-gill1_1_1	-10.5917381698405	-0.390924270524584
CELL188_N3_case1-gill1_1_1	-8.63294739072668	0.979155813084043
CELL894_N1_case1-gill1_1_1	-11.1891712600504	-2.57004174150428
CELL718_N1_case1-gill1_1_1	-12.271300738505	0.356110368595518
CELL1085_N1_case1-gill1_1_1	-8.47441715543616	-4.67851766504248
CELL667_N1_case1-gill1_1_1	-12.1699184829508	1.1012972935299
CELL49_N2_case1-gill1_1_1	-10.7183708602701	-1.20260819353064
CELL1726_N1_case1-gill1_1_1	-7.78437322919714	-7.49492582239112
CELL1013_N1_case1-gill1_1_1	-11.9869026595865	-0.322740863337123
CELL1589_N1_case1-gill1_1_1	-9.98681778257239	-1.61525365270575
CELL125_N3_case1-gill1_1_1	-8.63591141050208	0.510477636680997
CELL530_N1_case1-gill1_1_1	-9.30467743223059	-5.97381290353736
CELL1119_N1_case1-gill1_1_1	-9.49571556394446	-1.21053990282019
CELL532_N1_case1-gill1_1_1	-10.9775709564005	-6.66267618097266
CELL756_N1_case1-gill1_1_1	-11.1944107467448	-1.42622169412573
CELL906_N1_case1-gill1_1_1	-10.0279192382609	-2.68773683465918
CELL673_N1_case1-gill1_1_1	-12.0497297698771	-1.26025124944647
CELL1424_N1_case1-gill1_1_1	-11.3931803161417	-0.293166588320338
CELL332_N2_case1-gill1_1_1	-9.6189102584635	1.08339265428583
CELL1004_N1_case1-gill1_1_1	-12.8568415099894	-0.524885501041018
CELL1580_N1_case1-gill1_1_1	-9.92604774778235	-1.56547674097022
CELL1719_N1_case1-gill1_1_1	-11.8302235061442	0.825357650146879
CELL954_N1_case1-gill1_1_1	-7.05601829831946	-3.66010841287574
CELL1872_N1_case1-gill1_1_1	-11.4546913558756	0.634895060882963
CELL2283_N1_case1-gill1_1_1	-10.7915377074991	-1.31051608480414
CELL1411_N1_case1-gill1_1_1	-4.74619621579993	0.95978454195062
CELL1274_N1_case1-gill1_1_1	-12.7676062042032	-0.0923195102055899
CELL1653_N1_case1-gill1_1_1	-10.2896913940226	-0.946106816901766
CELL729_N1_case1-gill1_1_1	-6.55354971235144	0.711624298916257
CELL299_N2_case1-gill1_1_1	-12.0163282806193	1.65176049314538
CELL1971_N1_case1-gill1_1_1	-9.84534305875647	-2.8405583754917
CELL352_N2_case1-gill1_1_1	-9.94519943540442	-0.38678094304999
CELL765_N1_case1-gill1_1_1	-8.39399189298499	-3.44709786333045
CELL895_N1_case1-gill1_1_1	-12.3152326995646	1.17797616563836
CELL315_N2_case1-gill1_1_1	-10.6563829833781	-5.52145131982764
CELL81_N2_case1-gill1_1_1	-10.1629108840739	-7.19160159982642
CELL1873_N1_case1-gill1_1_1	-11.0714926177775	-6.98088773645362
CELL1202_N1_case1-gill1_1_1	-7.96674579923499	-0.016232873572909
CELL2078_N1_case1-gill1_1_1	-12.2314543182169	-1.13245436109503
CELL147_N3_case1-gill1_1_1	-9.46950954740393	-5.97673496164282
CELL1037_N1_case1-gill1_1_1	-7.57542843168128	0.145490501747526
CELL1033_N1_case1-gill1_1_1	-7.30826706235754	-7.93720468439063
CELL684_N1_case1-gill1_1_1	-12.0269436294352	-0.93333890594443
CELL1137_N1_case1-gill1_1_1	-12.0615124160563	-0.243906329645716
CELL210_N2_case1-gill1_1_1	-9.38292927091467	1.90277186475793
CELL637_N1_case1-gill1_1_1	-12.0009664947306	-0.817820872439944
CELL921_N1_case1-gill1_1_1	-10.9269747192179	-3.5313394919773
CELL741_N1_case1-gill1_1_1	-8.70513958280432	1.40882042490045
CELL2032_N1_case1-gill1_1_1	-6.56062263791907	0.78267386995355
CELL828_N1_case1-gill1_1_1	-12.4414171630656	-2.10506268896063
CELL1009_N1_case1-gill1_1_1	-12.125437205485	-0.884054090156161
CELL216_N2_case1-gill1_1_1	-11.8992685729777	1.11642471395532
CELL1001_N1_case1-gill1_1_1	-10.8201088363444	-4.23632511056861
CELL2140_N1_case1-gill1_1_1	-7.0910200530802	0.381648634300626
CELL1626_N1_case1-gill1_1_1	-9.22893852537024	2.68584886632959
CELL369_N2_case1-gill1_1_1	-11.8235821182047	-0.135674267335736
CELL1010_N1_case1-gill1_1_1	-11.4629759246622	-2.90254982866248
CELL2257_N1_case1-gill1_1_1	-11.256444400004	0.086984340773023
CELL1216_N1_case1-gill1_1_1	-9.533414309672	1.63203660093347
CELL40_N2_case1-gill1_1_1	-7.68396324460852	-5.14561113275489
CELL524_N1_case1-gill1_1_1	-11.2647518569742	-2.4570351497074
CELL2004_N1_case1-gill1_1_1	-8.33752483671057	-6.97677120126685
CELL1319_N1_case1-gill1_1_1	-11.5188736373698	0.238173459396757
CELL989_N1_case1-gill1_1_1	-10.2900251800333	1.19771364770929
CELL2067_N1_case1-gill1_1_1	-6.94471115415442	0.80826482616464
CELL381_N2_case1-gill1_1_1	-11.4982447082316	0.194259260521329
CELL185_N3_case1-gill1_1_1	-11.3287376815592	-3.9018319503208
CELL307_N3_case1-gill1_1_1	-11.0207752639567	-1.11127289689978
CELL57_N3_case1-gill1_1_1	-10.8213142806803	-2.94780334390601
CELL1447_N1_case1-gill1_1_1	-11.8681063110148	-0.594311352147662
CELL1783_N1_case1-gill1_1_1	-11.1068081313883	-2.15410825170478
CELL1388_N1_case1-gill1_1_1	-9.62601322477209	-3.31962927736243
CELL431_N3_case1-gill1_1_1	-7.37616867368567	-8.34530576623877
CELL1134_N1_case1-gill1_1_1	-9.18927902524817	-1.37732526220282
CELL825_N1_case1-gill1_1_1	-10.1729845458781	-3.28763445772132
CELL755_N1_case1-gill1_1_1	-12.0328249389445	-2.88036903299292
CELL2015_N1_case1-gill1_1_1	-11.2131733352457	0.0485016896585592
CELL1716_N1_case1-gill1_1_1	-10.5085472518717	-2.15809925950965
CELL1732_N1_case1-gill1_1_1	-12.2419914657389	1.46063736520807
CELL1339_N1_case1-gill1_1_1	-7.38109392469275	0.251535777674116
CELL253_N2_case1-gill1_1_1	-9.54785866086829	-2.91320427812537
CELL76_N2_case1-gill1_1_1	-6.78376049344885	-3.95060428537329
CELL1935_N1_case1-gill1_1_1	-9.18234485929358	-2.94198664583167
CELL1451_N1_case1-gill1_1_1	-10.1474689895426	-3.60032304681739
CELL1233_N1_case1-gill1_1_1	-7.28081125562537	-4.46307214654883
CELL1632_N1_case1-gill1_1_1	-7.91354555433142	0.0763129337886938
CELL2031_N1_case1-gill1_1_1	-10.009241526774	-0.754813517703616
CELL759_N1_case1-gill1_1_1	-10.1001543456827	-2.45862492479285
CELL1047_N1_case1-gill1_1_1	-11.1263756210123	0.240031753406919
CELL1523_N1_case1-gill1_1_1	-10.9878420287882	1.31457403741876
CELL1977_N1_case1-gill1_1_1	-9.25287861173499	1.89337340436975
CELL237_N2_case1-gill1_1_1	-10.7542633468424	1.21657064996759
CELL1162_N1_case1-gill1_1_1	-12.6983799392496	-1.33486207879981
CELL1383_N1_case1-gill1_1_1	-10.1897768432413	-0.393706555738055
CELL220_N2_case1-gill1_1_1	-11.8510059768473	0.876320992336667
CELL931_N1_case1-gill1_1_1	-9.73590702360022	-0.739871586932742
CELL941_N1_case1-gill1_1_1	-10.6698307449137	-2.35225948251685
CELL877_N1_case1-gill1_1_1	-10.9619373733317	-3.41440137781104
CELL1422_N1_case1-gill1_1_1	-9.14948791807043	-5.84371789850196
CELL950_N1_case1-gill1_1_1	-12.1310772353922	0.199502591715253
CELL384_N2_case1-gill1_1_1	-12.4587492400919	-0.0632315234084955
CELL208_N2_case1-gill1_1_1	-11.5794205123698	1.59886661611596
CELL1681_N1_case1-gill1_1_1	-11.4567713195597	-0.773549164905154
CELL1127_N1_case1-gill1_1_1	-9.1848453933512	0.578779672012723
CELL1044_N1_case1-gill1_1_1	-11.4483255798136	-0.645531143321597
CELL2272_N1_case1-gill1_1_1	-9.16034550016272	-5.58171876825293
CELL739_N1_case1-gill1_1_1	-7.15578789060462	0.166897778139509
CELL1641_N1_case1-gill1_1_1	-9.11895984952795	1.79963162981073
CELL1611_N1_case1-gill1_1_1	-6.79938787763464	0.49956086717645
CELL1328_N1_case1-gill1_1_1	-9.21840423887122	2.69189683042566
CELL2002_N1_case1-gill1_1_1	-7.38912004773962	-8.33443006433447
CELL1011_N1_case1-gill1_1_1	-11.6321319991862	1.21535471521417
CELL1385_N1_case1-gill1_1_1	-8.9045490676676	1.29888430677453
CELL879_N1_case1-gill1_1_1	-10.9963144714152	-2.74828323282202
CELL1992_N1_case1-gill1_1_1	-10.9613756591593	-0.422498132361971
CELL1038_N1_case1-gill1_1_1	-11.6189150268351	-4.19594940103491
CELL1154_N1_case1-gill1_1_1	-8.57289165799963	0.894164119587339
CELL1431_N1_case1-gill1_1_1	-8.14849323575842	-0.0824866921444765
CELL899_N1_case1-gill1_1_1	-11.9747766906534	-0.207839253618323
CELL1853_N1_case1-gill1_1_1	-10.7854523116862	-3.4691680327793
CELL1232_N1_case1-gill1_1_1	-10.2456573898112	-1.34070285715064
CELL200_N2_case1-gill1_1_1	-11.3777002746378	-0.799227501525485
CELL661_N1_case1-gill1_1_1	-12.054262583903	2.04493895612756
CELL1050_N1_case1-gill1_1_1	-7.26619142835486	0.230242286549009
CELL1097_N1_case1-gill1_1_1	-11.2639965469156	-0.224008712246024
CELL1164_N1_case1-gill1_1_1	-10.0036711150919	-6.79109558023413
CELL1706_N1_case1-gill1_1_1	-11.0401529723917	-5.98874648965796
CELL1583_N1_case1-gill1_1_1	-9.18809456174719	-0.175985441802942
CELL309_N2_case1-gill1_1_1	-12.9996437484537	0.104471777305997
CELL769_N1_case1-gill1_1_1	-7.28386205976355	-7.90037998117407
CELL999_N1_case1-gill1_1_1	-10.4696745330607	-3.79222735322913
CELL1090_N1_case1-gill1_1_1	-10.616515582255	-3.28586300767859
CELL1069_N1_case1-gill1_1_1	-11.8441757613932	0.715118323192991
CELL1566_N1_case1-gill1_1_1	-11.6052860671793	-1.06196870960196
CELL1991_N1_case1-gill1_1_1	-10.6245159560953	-1.48033412851294
CELL1482_N1_case1-gill1_1_1	-10.5230812484537	-1.17465635694464
CELL1974_N1_case1-gill1_1_1	-10.855960314921	-7.18474325097998
CELL1080_N1_case1-gill1_1_1	-7.59025043790686	-7.65139326013526
CELL1753_N1_case1-gill1_1_1	-7.81403059308875	-4.76973327554663
CELL1341_N1_case1-gill1_1_1	-11.3861030990397	-2.34919103540381
CELL166_N2_case1-gill1_1_1	-8.91854137723791	-1.02979555286368
CELL1824_N1_case1-gill1_1_1	-7.19039148633826	0.394355092869199
CELL1754_N1_case1-gill1_1_1	-10.9717020446573	-3.43304428018531
CELL1841_N1_case1-gill1_1_1	-11.8197712356364	-2.06760713018378
CELL996_N1_case1-gill1_1_1	-11.2737593108927	-1.60504647649726
CELL2168_N1_case1-gill1_1_1	-9.55779785459387	-0.942812646998965
CELL2287_N1_case1-gill1_1_1	-9.64497036283362	-1.93424626745185
CELL1662_N1_case1-gill1_1_1	-11.2677664214884	-2.61517676271399
CELL2169_N1_case1-gill1_1_1	-12.0083298141276	1.53132239423791
CELL849_N1_case1-gill1_1_1	-12.243396228007	-1.99347838319739
CELL1751_N1_case1-gill1_1_1	-8.05542988126624	-8.62806066431006
CELL158_N2_case1-gill1_1_1	-9.37428802793372	1.22567323289911
CELL1302_N1_case1-gill1_1_1	-11.4374699050699	2.33631912313501
CELL1561_N1_case1-gill1_1_1	-10.8375009948527	-2.71111163057288
CELL1665_N1_case1-gill1_1_1	-11.2842068130289	-0.270052793695532
CELL916_N1_case1-gill1_1_1	-8.52152866666663	-3.31843694604834
CELL1106_N1_case1-gill1_1_1	-10.7876200134073	-4.40530427850684
CELL1764_N1_case1-gill1_1_1	-8.48575348203528	-6.42481025613745
CELL1279_N1_case1-gill1_1_1	-7.7884864265238	-3.4957691089054
CELL1289_N1_case1-gill1_1_1	-9.86566967313635	1.44455400548974
CELL1332_N1_case1-gill1_1_1	-9.55743641202795	1.93595853887597
CELL1371_N1_case1-gill1_1_1	-9.12571949308264	2.76823774419824
CELL120_N2_case1-gill1_1_1	-10.7220520431315	-0.993476535453402
CELL985_N1_case1-gill1_1_1	-9.3330387527262	2.11758771978418
CELL142_N3_case1-gill1_1_1	-7.33504194562781	0.345573638306058
CELL1096_N1_case1-gill1_1_1	-8.67579883878577	0.507594202385343
CELL1206_N1_case1-gill1_1_1	-10.9298424178873	-2.09167906202277
CELL1146_N1_case1-gill1_1_1	-10.8264278823649	-1.65221771158179
CELL1441_N1_case1-gill1_1_1	-10.3858360702311	-0.696047093047701
CELL114_N2_case1-gill1_1_1	-9.04483265226233	1.68986204706231
CELL260_N2_case1-gill1_1_1	-10.7544779235636	-1.12083896554907
CELL2211_N1_case1-gill1_1_1	-11.1143841201578	-1.77330013669928
CELL1775_N1_case1-gill1_1_1	-12.504982417277	-1.49422010339698
CELL1301_N1_case1-gill1_1_1	-7.52004617994177	-4.3659695044895
CELL1515_N1_case1-gill1_1_1	-10.2884821349894	-3.73080166734656
CELL1068_N1_case1-gill1_1_1	-12.7612814361368	-0.521850223912798
CELL701_N1_case1-gill1_1_1	-11.4582590514933	-0.342700089587771
CELL782_N1_case1-gill1_1_1	-10.921166842631	-4.11857541955908
CELL320_N3_case1-gill1_1_1	-8.41841167753088	-3.3621967688938
CELL1384_N1_case1-gill1_1_1	-4.79515785520422	0.970524345264829
CELL1331_N1_case1-gill1_1_1	-8.34596962278235	-3.46437939561804
CELL1434_N1_case1-gill1_1_1	-9.84703583066809	-1.74860235609015
CELL1_N2_case1-gill1_1_1	-12.1777796203409	0.117841933594144
CELL794_N1_case1-gill1_1_1	-11.1487364227091	-1.64993986047705
CELL1188_N1_case1-gill1_1_1	-11.9474148208414	-1.47603603757819
CELL55_N2_case1-gill1_1_1	-11.126410906962	-5.38682779230078
CELL2271_N1_case1-gill1_1_1	-10.4172892028605	-1.9868989840885
CELL1361_N1_case1-gill1_1_1	-7.60048860853064	-8.42141374505957
CELL1474_N1_case1-gill1_1_1	-9.39907783811438	-6.94533332742652
CELL890_N1_case1-gill1_1_1	-8.83491939847815	-0.201720441951357
CELL262_N2_case1-gill1_1_1	-10.2788967544352	-6.76931461252173
CELL660_N1_case1-gill1_1_1	-9.57759517972815	-5.88512023843726
CELL1601_N1_case1-gill1_1_1	-11.6646017486368	2.20125404439966
CELL1697_N1_case1-gill1_1_1	-10.5001978332316	-4.79599031366309
CELL709_N1_case1-gill1_1_1	-9.50242370908606	2.14115301214258
CELL722_N1_case1-gill1_1_1	-10.9553760940348	-1.81928273595771
CELL1266_N1_case1-gill1_1_1	-9.6805729324137	1.73703197084466
CELL2265_N1_case1-gill1_1_1	-9.32442611997473	0.485027526245511
CELL1089_N1_case1-gill1_1_1	-8.03138298337805	-8.79735788263281
CELL2185_N1_case1-gill1_1_1	-10.73616546934	-7.03064998544654
CELL324_N2_case1-gill1_1_1	-7.77674478834021	-5.14063962854346
CELL814_N1_case1-gill1_1_1	-6.97967476194251	0.404505108223356
CELL872_N1_case1-gill1_1_1	-11.496325915507	0.196225051508344
CELL1995_N1_case1-gill1_1_1	-11.5619797164713	-1.04748573459586
CELL1708_N1_case1-gill1_1_1	-11.565432971171	-4.96600946344336
CELL1886_N1_case1-gill1_1_1	-11.1043171340739	-0.433810676707827
CELL1026_N1_case1-gill1_1_1	-10.868034785441	-3.77859314836463
CELL969_N1_case1-gill1_1_1	-10.1090626174723	-0.402058209552371
CELL149_N2_case1-gill1_1_1	-10.3248361999308	-0.571835394277178
CELL2069_N1_case1-gill1_1_1	-8.8454842025553	-0.00393005765875493
CELL1062_N1_case1-gill1_1_1	-11.635241931132	0.611885283813871
CELL1273_N1_case1-gill1_1_1	-8.53992313688147	2.73394743047754
CELL1369_N1_case1-gill1_1_1	-8.24023765867102	-7.4816339866062
CELL1178_N1_case1-gill1_1_1	-10.679072802714	-4.91943391717871
CELL1723_N1_case1-gill1_1_1	-11.0117086822306	-4.98464092172583
CELL1314_N1_case1-gill1_1_1	-10.7071146423136	-4.44075139917334
CELL163_N2_case1-gill1_1_1	-10.2965149337565	-3.18463477052649
CELL1543_N1_case1-gill1_1_1	-11.7067369872843	0.389438544140256
CELL919_N1_case1-gill1_1_1	-9.17719692533362	-6.47833188928565
CELL1052_N1_case1-gill1_1_1	-11.1236175948893	-1.52662631429633
CELL2123_N1_case1-gill1_1_1	-9.12684387510168	-0.169202723800146
CELL1505_N1_case1-gill1_1_1	-11.0691303664957	-0.651491697206103
CELL1347_N1_case1-gill1_1_1	-10.3591665679728	-1.21734830297431
CELL1454_N1_case1-gill1_1_1	-11.6567177230631	-0.0722876370688311
CELL106_N2_case1-gill1_1_1	-11.6975874358927	2.17664853178064
CELL1218_N1_case1-gill1_1_1	-9.76008552854407	-0.767293597831332
CELL2068_N1_case1-gill1_1_1	-7.19793409650671	-3.88066419519385
CELL1559_N1_case1-gill1_1_1	-9.98905796354163	-2.94254406846961
CELL1407_N1_case1-gill1_1_1	-11.5387072021281	-2.25606593049964
CELL1982_N1_case1-gill1_1_1	-8.73460907285559	0.526372288093961
CELL1634_N1_case1-gill1_1_1	-4.8931440765177	1.03561452470819
CELL693_N1_case1-gill1_1_1	-11.0682215148722	-6.44290908731421
CELL1312_N1_case1-gill1_1_1	-10.837912028483	-2.76309403337439
CELL2223_N1_case1-gill1_1_1	-11.3782867843424	0.535372947082914
CELL757_N1_case1-gill1_1_1	-12.1215624267374	-1.6971155063053
CELL387_N2_case1-gill1_1_1	-10.4019979888712	-2.22832926668128
CELL2062_N1_case1-gill1_1_1	-7.21929449384558	-3.67840513147315
CELL948_N1_case1-gill1_1_1	-10.7983936721598	-2.8900242701908
CELL1690_N1_case1-gill1_1_1	-11.0929922515665	-3.06210240282019
CELL2286_N1_case1-gill1_1_1	-10.4974302703654	-1.65196498788794
CELL1389_N1_case1-gill1_1_1	-12.8506540710245	-0.594245012178027
CELL1353_N1_case1-gill1_1_1	-6.55032247846472	0.749968086109556
CELL1808_N1_case1-gill1_1_1	-7.8488006049906	-8.75119432367285
CELL1256_N1_case1-gill1_1_1	-11.4198488647257	1.46347371183435
CELL377_N2_case1-gill1_1_1	-8.23586983030188	-0.0131302580972544
CELL1108_N1_case1-gill1_1_1	-4.69282430951941	0.884310160503782
CELL2077_N1_case1-gill1_1_1	-9.3783153945719	2.58204237066308
CELL1225_N1_case1-gill1_1_1	-10.6883167678629	-3.75626787103614
CELL1978_N1_case1-gill1_1_1	-13.055745547465	-1.27941545404395
CELL1040_N1_case1-gill1_1_1	-10.6391491348063	-3.70697721399268
CELL346_N2_case1-gill1_1_1	-11.3242983276163	0.41314432464639
CELL1770_N1_case1-gill1_1_1	-7.18079704587805	-3.69037708200415
CELL694_N1_case1-gill1_1_1	-11.8038048202311	-0.181049364878737
CELL1430_N1_case1-gill1_1_1	-7.84382004087317	-8.69691118158301
CELL1382_N1_case1-gill1_1_1	-9.48768753354895	-1.0637058273693
CELL1234_N1_case1-gill1_1_1	-7.03031296079504	-4.30114587701758
CELL394_N2_case1-gill1_1_1	-10.529375498942	-1.40363820947608
CELL1306_N1_case1-gill1_1_1	-10.9039968902384	-6.84393581308325
CELL1150_N1_case1-gill1_1_1	-11.288595622233	-1.8833742991825
CELL2096_N1_case1-gill1_1_1	-9.51449722593176	0.380889986381925
CELL1788_N1_case1-gill1_1_1	-9.25789398496497	1.89006129346887
CELL1740_N1_case1-gill1_1_1	-10.8180965835367	1.06639114461938
CELL1913_N1_case1-gill1_1_1	-4.99622148816931	11.2229620560269
CELL138_N2_case1-gill1_1_1	-9.37383789365637	2.50019661031762
CELL203_N2_case1-gill1_1_1	-11.0170406753336	-6.39213689722022
CELL1317_N1_case1-gill1_1_1	-10.1328234130656	-0.348147283567988
CELL1739_N1_case1-gill1_1_1	-9.09540790860999	-1.18259331144293
CELL1238_N1_case1-gill1_1_1	-9.10479587858069	-3.15753516115149
CELL1825_N1_case1-gill1_1_1	-12.0474895889078	1.19093063913385
CELL947_N1_case1-gill1_1_1	-8.01785129850256	-8.8068087951084
CELL1280_N1_case1-gill1_1_1	-9.67721409147131	-0.155532988397346
CELL316_N2_case1-gill1_1_1	-10.2973207885538	-7.66943057931861
CELL1903_N1_case1-gill1_1_1	-8.80350822751868	-5.46166500009497
CELL1702_N1_case1-gill1_1_1	-8.39339680021155	-1.11185684360465
CELL1899_N1_case1-gill1_1_1	-10.1042532378947	-1.59254416383704
CELL1186_N1_case1-gill1_1_1	-11.480658953837	-0.248990665449702
CELL772_N1_case1-gill1_1_1	-8.55794662778723	0.718950007782377
CELL1797_N1_case1-gill1_1_1	-4.64572996442664	11.099397335873
CELL1252_N1_case1-gill1_1_1	-8.47039264982092	-6.9160879508396
CELL1042_N1_case1-gill1_1_1	-12.324016993693	0.264392886982358
CELL2235_N1_case1-gill1_1_1	-11.1329740936075	-1.60430118001898
CELL1747_N1_case1-gill1_1_1	-10.8869070464884	-2.44310459054907
CELL2082_N1_case1-gill1_1_1	-12.7160038406168	-2.36810597337683
CELL1521_N1_case1-gill1_1_1	-11.40107197111	-1.95498820699652
CELL1322_N1_case1-gill1_1_1	-10.9395660812174	-6.70444902337989
CELL2129_N1_case1-gill1_1_1	-8.33408874814856	-3.51126536287268
CELL2034_N1_case1-gill1_1_1	-9.80629486387122	1.58108666978875
CELL1578_N1_case1-gill1_1_1	-10.965371554545	-1.86809631742438
CELL1933_N1_case1-gill1_1_1	-11.6740612441813	2.17249504171411
CELL1386_N1_case1-gill1_1_1	-9.72810119932043	-6.83531602777442
CELL966_N1_case1-gill1_1_1	-8.64318222349036	-0.311326409949862
CELL778_N1_case1-gill1_1_1	-12.4096970016276	-0.504273261203372
CELL1728_N1_case1-gill1_1_1	-8.90953773801672	1.84291831098596
CELL1423_N1_case1-gill1_1_1	-12.3893913680826	0.160523866043485
CELL1404_N1_case1-gill1_1_1	-11.307023471049	-2.12597152151068
CELL1221_N1_case1-gill1_1_1	-12.7646688873087	-2.26865157045325
CELL1970_N1_case1-gill1_1_1	-9.10356659238684	-0.91263863004645
CELL2215_N1_case1-gill1_1_1	-9.99143356626379	-1.31342395700415
CELL2114_N1_case1-gill1_1_1	-10.3528513366495	-0.915619577540957
CELL143_N2_case1-gill1_1_1	-10.7447275573527	-2.95519026674231
CELL1839_N1_case1-gill1_1_1	-10.5223459655558	-2.48328360475501
CELL1304_N1_case1-gill1_1_1	-11.3278030807291	-0.65281009234389
CELL1771_N1_case1-gill1_1_1	-10.9142908508097	-2.95858463205298
CELL1636_N1_case1-gill1_1_1	-10.7794756347452	-4.06835731424292
CELL2198_N1_case1-gill1_1_1	-11.41718525236	2.15774622999231
CELL2194_N1_case1-gill1_1_1	-8.58628601377356	-0.877315427436434
CELL1781_N1_case1-gill1_1_1	-11.0744633132731	-1.30790611661872
CELL2091_N1_case1-gill1_1_1	-6.90588039701331	-3.79483541406592
CELL2252_N1_case1-gill1_1_1	-12.1319822723185	-2.49424227632483
CELL1534_N1_case1-gill1_1_1	-4.76989168470252	0.951440010891355
CELL1896_N1_case1-gill1_1_1	-10.0229687148844	-7.29629978097876
CELL1868_N1_case1-gill1_1_1	-9.4251436645304	-0.842932666911685
CELL1722_N1_case1-gill1_1_1	-8.63362068479407	1.00798407636682
CELL1804_N1_case1-gill1_1_1	-10.6084341460978	-2.28791841424903
CELL2008_N1_case1-gill1_1_1	-9.79776424711096	-0.806124772204958
CELL1683_N1_case1-gill1_1_1	-7.56492132490027	-8.53409990228614
CELL2282_N1_case1-gill1_1_1	-10.3290390426432	-6.72901185907324
CELL1875_N1_case1-gill1_1_1	-11.112479632548	-6.03508886255225
CELL1926_N1_case1-gill1_1_1	-7.18570465391028	12.0862757309536
CELL355_N2_case1-gill1_1_1	-4.42488521879065	12.1408020599941
CELL1445_N1_case1-gill1_1_1	-10.945559924296	9.75563970647851
CELL1475_N1_case1-gill1_1_1	-11.1000093871866	9.56852594457666
CELL145_N2_case1-gill1_1_1	-8.25480598752844	0.69941130720178
CELL1296_N1_case1-gill1_1_1	-10.9653934890543	9.74663988195459
CELL860_N1_case1-gill1_1_1	-8.16440624540198	11.6119095429043
CELL2122_N1_case1-gill1_1_1	-7.92617554014075	12.1960245712856
CELL2057_N1_case1-gill1_1_1	-7.98864216153967	12.1809546097378
CELL1336_N1_case1-gill1_1_1	-4.49261898343909	12.24276796423
CELL805_N1_case1-gill1_1_1	-4.54519504850256	12.1745497330288
CELL85_N2_case1-gill1_1_1	-5.09063762967932	12.0632635696987
CELL234_N3_case1-gill1_1_1	-8.17832416837561	11.6115967377285
CELL415_N2_case1-gill1_1_1	-11.0636572295939	9.53043523870508
CELL2050_N1_case1-gill1_1_1	-4.72342151944983	12.1780754669766
CELL972_N1_case1-gill1_1_1	-8.29337353055823	0.727399025783933
CELL1200_N1_case1-gill1_1_1	-4.05828184430945	11.5072151764492
CELL2259_N1_case1-gill1_1_1	-4.31931442563879	10.7208897217373
CELL2254_N1_case1-gill1_1_1	-7.94745010679114	12.4678036316494
CELL1983_N1_case1-gill1_1_1	-4.42183393781531	11.9872976883511
CELL932_N1_case1-gill1_1_1	-4.83953852002966	11.5390173538784
CELL1228_N1_case1-gill1_1_1	-7.89667600934851	12.2172896011929
CELL1575_N1_case1-gill1_1_1	-7.66187948530066	12.6768385513882
CELL1448_N1_case1-gill1_1_1	-4.53343338315833	12.0803267105679
CELL1622_N1_case1-gill1_1_1	-5.62085480039465	15.4000221832852
CELL491_N1_case1-gill1_1_1	-4.51129431074011	12.2180487259487
CELL2010_N1_case1-gill1_1_1	-7.94595283811438	12.2641302689175
CELL682_N1_case1-gill1_1_1	-4.46576351468909	12.318207417355
CELL2172_N1_case1-gill1_1_1	-4.85219568555701	11.7067162140469
CELL1880_N1_case1-gill1_1_1	-7.96017498319495	12.0416657074551
CELL1118_N1_case1-gill1_1_1	-8.16186279600012	0.907019410953916
CELL1335_N1_case1-gill1_1_1	4.82025390321863	3.87665382467309
CELL1800_N1_case1-gill1_1_1	-7.92221969907629	12.3108736618618
CELL2216_N1_case1-gill1_1_1	-4.74560350721228	11.6295925720791
CELL602_N1_case1-gill1_1_1	2.70918088609827	0.92353776536981
CELL1208_N1_case1-gill1_1_1	-4.2021359855448	11.3160683258633
CELL891_N1_case1-gill1_1_1	-8.06166214292395	11.9516646011929
CELL1215_N1_case1-gill1_1_1	-8.03068107908118	11.9739138229946
CELL1467_N1_case1-gill1_1_1	-4.16152567212927	11.1943699463467
CELL2115_N1_case1-gill1_1_1	-7.87149233167517	12.051904354916
CELL37_N2_case1-gill1_1_1	-11.0420765334879	9.60668531499902
CELL1686_N1_case1-gill1_1_1	-4.2035221511637	11.0660378082852
CELL1526_N1_case1-gill1_1_1	-4.54097742383826	11.9698454483608
CELL1761_N1_case1-gill1_1_1	7.55828195268762	7.74885145269433
CELL1427_N1_case1-gill1_1_1	-4.25478214567053	11.1562172516445
CELL2153_N1_case1-gill1_1_1	-7.87743753736365	12.1915718659023
CELL1607_N1_case1-gill1_1_1	-11.0338701659952	9.68154302679101
CELL1421_N1_case1-gill1_1_1	-4.31509012525427	10.8120180710415
CELL186_N2_case1-gill1_1_1	-4.16991276090491	11.366396580563
CELL1773_N1_case1-gill1_1_1	-7.92142576520789	12.2960850342373
CELL2060_N1_case1-gill1_1_1	-7.97833294217932	12.2246214493374
CELL1567_N1_case1-gill1_1_1	-4.18376869504797	11.4524027451138
CELL1563_N1_case1-gill1_1_1	-8.0000080520426	11.7208849533657
CELL135_N2_case1-gill1_1_1	-4.24211305921423	11.1658369644741
CELL2294_N1_case1-gill1_1_1	-4.62710136716712	12.2870251282314
CELL2051_N1_case1-gill1_1_1	-4.47070354764807	12.1821915253262
CELL1844_N1_case1-gill1_1_1	-5.50148672407019	15.4442183121304
CELL1806_N1_case1-gill1_1_1	-7.94171852414954	12.1276604279141
CELL917_N1_case1-gill1_1_1	-4.2473978454386	11.468860302792
CELL1485_N1_case1-gill1_1_1	-4.87094063108313	11.2709786041836
CELL2024_N1_case1-gill1_1_1	-4.60278267209876	11.6187492951016
CELL1599_N1_case1-gill1_1_1	-7.94197124784338	13.0206171616177
CELL1798_N1_case1-gill1_1_1	-7.75938457792151	12.228984509335
CELL2250_N1_case1-gill1_1_1	-4.59617466276038	12.1816069229702
CELL1676_N1_case1-gill1_1_1	-4.17417234723914	11.0245777710537
CELL1610_N1_case1-gill1_1_1	-4.69088835065711	12.1580626114468
CELL1787_N1_case1-gill1_1_1	-7.794560378245	12.4281517609219
CELL1917_N1_case1-gill1_1_1	-4.43197626417029	12.1609617813687
CELL1128_N1_case1-gill1_1_1	-4.55255359952795	12.0949770554165
CELL1742_N1_case1-gill1_1_1	-4.51771110837805	12.1787573441128
CELL2087_N1_case1-gill1_1_1	-7.92087597196448	12.4022022827725
CELL2279_N1_case1-gill1_1_1	-8.05695862119543	13.0687481506924
CELL1483_N1_case1-gill1_1_1	-11.068645899943	9.6135202988247
CELL1528_N1_case1-gill1_1_1	-11.088252490214	9.58538023077051
CELL2018_N1_case1-gill1_1_1	-4.71889347379553	12.2471319779019
CELL2269_N1_case1-gill1_1_1	-7.9676126891886	12.120131169186
CELL2041_N1_case1-gill1_1_1	-11.0644487792765	9.69972387395898
CELL1928_N1_case1-gill1_1_1	-8.08494705503333	12.9943186386685
CELL1897_N1_case1-gill1_1_1	-4.95270103757727	11.2007900818447
CELL1900_N1_case1-gill1_1_1	-4.46098226850378	11.7957350357632
CELL583_N1_case1-gill1_1_1	4.81113343889368	3.85547700964013
CELL2300_N1_case1-gill1_1_1	5.34243493730676	4.08740440450708
CELL645_N1_case1-gill1_1_1	5.54461770708215	4.02787653051416
CELL695_N1_case1-gill1_1_1	5.18950133974206	1.79241708360711
CELL642_N1_case1-gill1_1_1	5.19291978532922	3.8704578026394
CELL1731_N1_case1-gill1_1_1	5.78690677339685	3.85876480184594
CELL283_N2_case1-gill1_1_1	5.54147248918664	4.11171594701806
CELL2076_N1_case1-gill1_1_1	4.50280147249353	3.52621737562219
CELL865_N1_case1-gill1_1_1	6.90738301927698	2.34361449323694
CELL1623_N1_case1-gill1_1_1	5.69876390154016	4.14413705907861
CELL1650_N1_case1-gill1_1_1	5.51940160448205	4.24159971319238
CELL608_N1_case1-gill1_1_1	5.67597108537805	4.14733329855005
CELL838_N1_case1-gill1_1_1	5.60016732866418	4.24779907308618
CELL1519_N1_case1-gill1_1_1	5.46581082994592	4.06677976690332
CELL1117_N1_case1-gill1_1_1	5.18487506563318	3.68567219816247
CELL1701_N1_case1-gill1_1_1	5.54293161089075	4.01564613424341
CELL2080_N1_case1-gill1_1_1	5.69289451295984	4.08176866613428
CELL1360_N1_case1-gill1_1_1	6.64844947511804	2.43649855695764
CELL1809_N1_case1-gill1_1_1	5.7183003967489	3.86575141988794
CELL1815_N1_case1-gill1_1_1	5.98038106615198	2.73387852750818
CELL38_N2_case1-gill1_1_1	4.30794625932825	3.94749942861596
CELL1219_N1_case1-gill1_1_1	5.9581628387655	3.26573458753625
CELL1698_N1_case1-gill1_1_1	5.5518022125448	3.96644655309717
CELL2113_N1_case1-gill1_1_1	4.81110053712976	3.4949752434353
CELL1605_N1_case1-gill1_1_1	4.94871717149866	4.16746536336938
CELL2146_N1_case1-gill1_1_1	5.71067672426355	3.95546642385522
CELL1584_N1_case1-gill1_1_1	5.60885291750085	4.20453277669946
CELL2119_N1_case1-gill1_1_1	5.62778573686731	3.91356483541528
CELL1551_N1_case1-gill1_1_1	5.5120015686239	3.96522394262353
CELL1921_N1_case1-gill1_1_1	5.56933265382898	4.13020912252466
CELL2245_N1_case1-gill1_1_1	5.4583430832113	3.82769075475732
CELL2020_N1_case1-gill1_1_1	5.61008840257776	3.30988756261865
CELL1416_N1_case1-gill1_1_1	5.74525409395349	3.65044060789148
CELL2009_N1_case1-gill1_1_1	6.53067880327356	2.15530959211389
CELL2154_N1_case1-gill1_1_1	5.11725335771692	3.78222170911828
CELL261_N2_case1-gill1_1_1	5.49324565584314	4.13899580083886
CELL2306_N1_case1-gill1_1_1	5.58404164964807	3.61032453619043
CELL2148_N1_case1-gill1_1_1	5.18190818483484	4.10005680166284
CELL558_N1_case1-gill1_1_1	2.47853975946558	9.25596395574609
CELL327_N2_case1-gill1_1_1	3.42092900926721	8.71755376897851
CELL385_N2_case1-gill1_1_1	3.41981535608423	8.60502019964258
CELL257_N2_case1-gill1_1_1	2.89352470094812	8.98823324285547
CELL927_N1_case1-gill1_1_1	2.1488161628927	7.52847305379907
CELL575_N1_case1-gill1_1_1	3.04004483873498	8.89407411657373
CELL50_N2_case1-gill1_1_1	2.1329424923147	7.7051278694729
CELL656_N1_case1-gill1_1_1	3.25550656969202	9.21789423070947
CELL1073_N1_case1-gill1_1_1	2.13430863077295	8.35630765996972
CELL131_N2_case1-gill1_1_1	3.28394489938867	9.12593904577295
CELL427_N2_case1-gill1_1_1	3.30130415613306	8.58225217901269
CELL1263_N1_case1-gill1_1_1	2.51507359201562	9.45004049383203
CELL468_N1_case1-gill1_1_1	3.46907382661951	8.52013746343652
CELL905_N1_case1-gill1_1_1	2.88563996011865	9.45368639074365
CELL1843_N1_case1-gill1_1_1	2.05272119695795	7.10262552343408
CELL1030_N1_case1-gill1_1_1	2.12230544740808	7.51437536321679
CELL227_N2_case1-gill1_1_1	2.75331669504297	9.57507101141015
CELL670_N1_case1-gill1_1_1	3.20837741548669	9.01331487737695
[truncated: 85,348 more rows]
