# Supplementary material for: A single-cell atlas of West African lungfish respiratory system reveals evolutionary adaptations to terrestrialization
Source: Nat Commun. 2023 Sep 13;14:5630. doi: 10.1038/s41467-023-41309-3 (PMC10497629; doi:10.1038/s41467-023-41309-3)
Supplement: Supplementary file 6 — Source Data [file 41467_2023_41309_MOESM6_ESM.zip › 1.lung_cell_embeddings.UMAP.csv]

	UMAP_1	UMAP_2
CELL1215_N1_case1-lung1_1_1	-3.86603127039986	-6.17564046776979
CELL456_N2_case1-lung1_1_1	-4.4347415975483	-5.33236062920778
CELL802_N2_case1-lung1_1_1	-4.26398764170724	-4.86403644479005
CELL1028_N1_case1-lung1_1_1	-7.31785593546944	-2.64635765946596
CELL2481_N1_case1-lung1_1_1	-6.33724985636788	-2.5988034049341
CELL960_N1_case1-lung1_1_1	-4.10405264414864	-6.76328647530763
CELL1114_N1_case1-lung1_1_1	-4.27356253184396	-6.77997482217042
CELL1482_N1_case1-lung1_1_1	-4.98339043177682	-2.93645036614625
CELL2235_N1_case1-lung1_1_1	-4.10880051173287	-4.32066190636842
CELL481_N2_case1-lung1_1_1	-4.43409739054757	-6.64704549706666
CELL289_N2_case1-lung1_1_1	-5.96863661326485	-3.95370042718141
CELL360_N2_case1-lung1_1_1	-5.05805073298531	-4.66513383782594
CELL722_N2_case1-lung1_1_1	-4.38375816859322	-5.52242219842164
CELL76_N2_case1-lung1_1_1	-6.52846298731881	-3.99006927407472
CELL1035_N1_case1-lung1_1_1	-5.97363958872872	-3.86645067132203
CELL106_N3_case1-lung1_1_1	-0.487021308317955	-2.70964157975404
CELL831_N2_case1-lung1_1_1	-4.15146933116036	-5.93542373574464
CELL1773_N1_case1-lung1_1_1	-5.29194365061837	-2.75511300957887
CELL431_N2_case1-lung1_1_1	-5.16195402659493	-3.37632906830995
CELL890_N2_case1-lung1_1_1	-4.35445461787301	-6.6595829764673
CELL1366_N1_case1-lung1_1_1	-4.57976351298409	-4.51488387978761
CELL1270_N1_case1-lung1_1_1	-3.37241397418099	-2.9693769255945
CELL162_N2_case1-lung1_1_1	-4.70566187419015	-5.36468685067384
CELL535_N3_case1-lung1_1_1	-5.72184238947945	-3.11665022767274
CELL250_N3_case1-lung1_1_1	-4.6699825338276	-6.0995825568506
CELL622_N2_case1-lung1_1_1	-0.413247030154045	-2.84718430436342
CELL529_N2_case1-lung1_1_1	-3.89613400019723	-7.14199674523561
CELL126_N2_case1-lung1_1_1	-6.74539671458321	-3.60125673211305
CELL959_N1_case1-lung1_1_1	-4.27063999690133	-6.87051666177003
CELL377_N2_case1-lung1_1_1	-4.66989193476754	-4.26318252480714
CELL698_N2_case1-lung1_1_1	0.12613256655616	-2.12943780816286
CELL1008_N1_case1-lung1_1_1	-0.166459541693504	-2.85274827874391
CELL1953_N1_case1-lung1_1_1	-0.0863352826984478	-1.79571855462282
CELL1321_N1_case1-lung1_1_1	-3.5821591428669	-4.40499961770265
CELL1735_N1_case1-lung1_1_1	-4.38067446269112	-4.98046434319703
CELL2692_N1_case1-lung1_1_1	-4.32141409434396	-2.53867042458742
CELL1246_N1_case1-lung1_1_1	-2.93417797602731	-4.53818214333742
CELL1596_N1_case1-lung1_1_1	-2.26736531771737	-3.03033817208497
CELL501_N3_case1-lung1_1_1	2.5521067567913	4.82857381903441
CELL314_N2_case1-lung1_1_1	-6.19935045756417	-4.79587591088502
CELL1138_N1_case1-lung1_1_1	-3.39833674944955	-5.02058494485109
CELL2799_N1_case1-lung1_1_1	-3.96317778147774	-1.85181510842531
CELL2330_N1_case1-lung1_1_1	-4.47389231242257	-1.363266948826
CELL1048_N1_case1-lung1_1_1	-4.61657343424874	-3.7349995414087
CELL232_N2_case1-lung1_1_1	-6.47071419276315	-4.50522888100831
CELL1766_N1_case1-lung1_1_1	-1.32767556227761	-2.94444525635927
CELL84_N3_case1-lung1_1_1	-1.68464718379098	-7.35963189995973
CELL3017_N1_case1-lung1_1_1	-3.15570388354378	-2.49168002999513
CELL1746_N1_case1-lung1_1_1	-5.23813639201241	-2.68410599625795
CELL213_N2_case1-lung1_1_1	-4.32501516856271	-5.9119719306299
CELL1166_N1_case1-lung1_1_1	-3.86289558924752	-3.60894048608034
CELL957_N1_case1-lung1_1_1	-5.50231848277169	-5.11708295739381
CELL1728_N1_case1-lung1_1_1	-3.45984492816048	-3.63771808541505
CELL1771_N1_case1-lung1_1_1	-3.7780033162983	-3.27724492943971
CELL1639_N1_case1-lung1_1_1	-7.1385294011982	-2.71049797929017
CELL509_N2_case1-lung1_1_1	-5.50645885981637	-2.77430260575502
CELL2886_N1_case1-lung1_1_1	-5.79731236018258	-0.648499611980604
CELL3117_N1_case1-lung1_1_1	-4.47400389231759	0.123157080047442
CELL46_N2_case1-lung1_1_1	-5.38850412882882	-5.61031377709596
CELL2648_N1_case1-lung1_1_1	-2.36120400942879	-4.82347619927614
CELL929_N1_case1-lung1_1_1	-4.3601828626545	-4.62642515099733
CELL147_N3_case1-lung1_1_1	-4.56474934138375	-6.63821065819948
CELL113_N2_case1-lung1_1_1	-4.67587624110299	5.28150474631102
CELL2199_N1_case1-lung1_1_1	-2.58296428240853	-8.71943271554201
CELL1927_N1_case1-lung1_1_1	0.438889708444302	-0.98903441823213
CELL1111_N1_case1-lung1_1_1	-3.47969494380074	-4.78211677468507
CELL1192_N1_case1-lung1_1_1	-0.929394464865501	-2.278350476391
CELL697_N2_case1-lung1_1_1	-0.603028636351402	-3.22853005326478
CELL2011_N1_case1-lung1_1_1	-0.408414762392814	-2.60831964410036
CELL596_N2_case1-lung1_1_1	-4.53936920680123	-6.10703885949342
CELL1211_N1_case1-lung1_1_1	-5.54586515940743	-3.25440252221315
CELL669_N2_case1-lung1_1_1	-0.109339337721641	-2.68077695763795
CELL3282_N1_case1-lung1_1_1	-3.36501989878732	-4.7733639518091
CELL191_N2_case1-lung1_1_1	-4.01631413020211	-2.523547534115
CELL482_N2_case1-lung1_1_1	-1.09401212252694	-6.91659248269288
CELL1105_N1_case1-lung1_1_1	-4.70687637843209	-3.91397989190309
CELL937_N1_case1-lung1_1_1	-7.66757975138741	-3.50087917245119
CELL82_N2_case1-lung1_1_1	-4.83928785838204	-2.01004851258485
CELL1370_N1_case1-lung1_1_1	-4.10316477336007	-6.76861036217897
CELL1687_N1_case1-lung1_1_1	-3.95935736216622	-7.36409891045778
CELL108_N3_case1-lung1_1_1	-5.97000084437447	-5.11298644936769
CELL35_N2_case1-lung1_1_1	-5.02376947917062	-3.28391468919008
CELL187_N2_case1-lung1_1_1	-4.94164572276192	-3.90742767251222
CELL221_N2_case1-lung1_1_1	-5.07497749842721	-3.8745259085962
CELL397_N2_case1-lung1_1_1	-5.58830986537057	-4.73008573449342
CELL3438_N1_case1-lung1_1_1	-2.59728465594369	-2.17598688996522
CELL92_N4_case1-lung1_1_1	-4.44089136637765	-6.75615585244386
CELL442_N2_case1-lung1_1_1	-4.3508645109089	-6.73444831765382
CELL943_N1_case1-lung1_1_1	-2.66163216151315	-4.11402070916383
CELL2401_N1_case1-lung1_1_1	-4.84322367228585	-0.646361235744642
CELL1155_N1_case1-lung1_1_1	0.314015764817421	-2.14590609467714
CELL1745_N1_case1-lung1_1_1	-4.47896395243722	-3.44611490166871
CELL3036_N1_case1-lung1_1_1	-6.63700924433785	-2.16331088937013
CELL269_N2_case1-lung1_1_1	-3.94902048625069	-4.5548933783838
CELL547_N2_case1-lung1_1_1	-4.08391247309762	-7.04553974068849
CELL2518_N1_case1-lung1_1_1	-3.88581667460519	-5.25193012154786
CELL2128_N1_case1-lung1_1_1	-5.10634766139107	-2.0919514933893
CELL129_N4_case1-lung1_1_1	-7.11476383723336	-3.90015495217531
CELL208_N2_case1-lung1_1_1	-4.44004116572457	-4.01821029580324
CELL73_N2_case1-lung1_1_1	-3.7739168218525	-5.59678161538331
CELL880_N2_case1-lung1_1_1	-4.22615633524972	-6.19082630074708
CELL1167_N1_case1-lung1_1_1	0.415852230116551	-2.02129757798402
CELL1052_N1_case1-lung1_1_1	-1.89655886210519	-2.58282936013429
CELL789_N2_case1-lung1_1_1	-2.87413893260079	-3.46164095795839
CELL275_N2_case1-lung1_1_1	-7.03977737940865	-4.01902044213502
CELL1203_N1_case1-lung1_1_1	-5.49876032389718	-2.30675375855653
CELL663_N2_case1-lung1_1_1	-4.73438225306588	-3.72868812478273
CELL3590_N1_case1-lung1_1_1	-4.16894588984566	-3.56037032998292
CELL1375_N1_case1-lung1_1_1	-2.84581909693795	-3.83829534447877
CELL3588_N1_case1-lung1_1_1	-0.478218059912498	0.441313199949129
CELL1645_N1_case1-lung1_1_1	-5.80007467784005	-1.38041568196504
CELL2810_N1_case1-lung1_1_1	-4.08601675547677	-1.38474655545442
CELL1208_N1_case1-lung1_1_1	-1.22283659495431	-3.26328552163331
CELL767_N2_case1-lung1_1_1	-3.63461838282662	-5.23781717217653
CELL2192_N1_case1-lung1_1_1	-0.081187050715263	-2.36589038766115
CELL520_N2_case1-lung1_1_1	-5.11878071345406	-3.32856786645143
CELL1223_N1_case1-lung1_1_1	-3.17830334223824	-8.12632549203126
CELL334_N2_case1-lung1_1_1	-3.7418328336628	-6.45252263940065
CELL1087_N1_case1-lung1_1_1	-2.18724713839608	-4.47114026940553
CELL1139_N1_case1-lung1_1_1	-6.31437025584298	-3.5264259616205
CELL2701_N1_case1-lung1_1_1	-3.87567339457589	-2.02104318536012
CELL3104_N1_case1-lung1_1_1	-4.98181829966622	-1.07156861222474
CELL1154_N1_case1-lung1_1_1	-5.1076251081379	-4.495058421261
CELL508_N4_case1-lung1_1_1	-4.93269405879098	-6.10068166650026
CELL656_N2_case1-lung1_1_1	-4.95806561030465	-3.85195863640993
CELL2968_N1_case1-lung1_1_1	-4.5562449506672	-4.55439222253053
CELL855_N2_case1-lung1_1_1	-3.99745998896676	-4.4694818297693
CELL2439_N1_case1-lung1_1_1	1.30539615832252	3.06042182051451
CELL1822_N1_case1-lung1_1_1	-3.57194767512398	-6.00409067071168
CELL1540_N1_case1-lung1_1_1	-3.89964113749581	-4.77936542428224
CELL1460_N1_case1-lung1_1_1	-3.98475609339791	-2.82290375626771
CELL271_N2_case1-lung1_1_1	-4.68495665110665	-5.01869476235597
CELL398_N2_case1-lung1_1_1	-4.43832121409493	-2.41849244034974
CELL1576_N1_case1-lung1_1_1	-6.61498795069772	-3.00951755440919
CELL2489_N1_case1-lung1_1_1	-4.58651409663277	-3.08070338166444
CELL2263_N1_case1-lung1_1_1	-5.49933538950997	-1.22101664937227
CELL825_N2_case1-lung1_1_1	0.727103028520768	-1.89182079232423
CELL433_N2_case1-lung1_1_1	-2.32138357676583	-2.59823811448305
CELL745_N2_case1-lung1_1_1	-3.69999561823922	-3.62661588586061
CELL1202_N1_case1-lung1_1_1	-0.347891073599632	-7.62737930215089
CELL2655_N1_case1-lung1_1_1	-1.26205788172799	-2.71993053353517
CELL1173_N1_case1-lung1_1_1	0.14632271610183	2.06273877226622
CELL1157_N1_case1-lung1_1_1	-1.7330072931202	-2.8979338446924
CELL682_N4_case1-lung1_1_1	-7.61430845774728	-3.54079544938295
CELL1380_N1_case1-lung1_1_1	-3.16000972308236	-4.4584168235132
CELL1713_N1_case1-lung1_1_1	-4.01998005427438	-6.01213825143068
CELL999_N1_case1-lung1_1_1	-0.28001521147805	-3.00395214951723
CELL380_N2_case1-lung1_1_1	-5.84747133769112	-2.39451849854677
CELL1133_N1_case1-lung1_1_1	-2.65085254229623	-3.87805354989259
CELL2153_N1_case1-lung1_1_1	-3.50163088358956	-3.89164960778444
CELL245_N2_case1-lung1_1_1	-7.03158007182198	-3.61270702279298
CELL3197_N1_case1-lung1_1_1	-3.90281067408639	-2.61793005860536
CELL2150_N1_case1-lung1_1_1	0.845502931698983	-1.5503288546869
CELL1551_N1_case1-lung1_1_1	-3.34746227778512	-3.35945332444398
CELL883_N2_case1-lung1_1_1	-4.75970230616647	-2.58998382485597
CELL426_N3_case1-lung1_1_1	-4.20956097163277	-4.22838867104738
CELL1341_N1_case1-lung1_1_1	-4.75780449427682	-5.31066930688112
CELL2247_N1_case1-lung1_1_1	-5.44189224757272	-2.26948607362001
CELL172_N2_case1-lung1_1_1	-7.06737909831124	-3.02868259347169
CELL1526_N1_case1-lung1_1_1	-3.73785553492623	-3.96386945641725
CELL1282_N1_case1-lung1_1_1	-7.02743254221993	-2.57314765847413
CELL1992_N1_case1-lung1_1_1	-3.68888721980172	-3.52342641747682
CELL423_N2_case1-lung1_1_1	-3.88940392054635	-7.15893352425783
CELL1513_N1_case1-lung1_1_1	0.432964589521115	-1.02118564046113
CELL2791_N1_case1-lung1_1_1	-2.39336143054086	-2.30072534478395
CELL842_N2_case1-lung1_1_1	-6.28559694804269	-3.83886468804567
CELL1293_N1_case1-lung1_1_1	-5.44796000041085	-5.25688827431886
CELL1879_N1_case1-lung1_1_1	-0.276144724264915	-2.34269631303041
CELL618_N2_case1-lung1_1_1	-3.90355597056466	-7.35831869042604
CELL1709_N1_case1-lung1_1_1	0.998289633616631	-1.58696067727296
CELL858_N2_case1-lung1_1_1	-4.81722651042062	-5.52694452203004
CELL1088_N1_case1-lung1_1_1	-3.39229116953927	-5.49442708886354
CELL841_N2_case1-lung1_1_1	-3.39672480143624	-6.88581550515382
CELL787_N3_case1-lung1_1_1	-1.46376262225228	-3.26161015427797
CELL37_N2_case1-lung1_1_1	-3.2350128702076	-4.32608783639161
CELL1642_N1_case1-lung1_1_1	-4.91326675929147	-4.0866373816797
CELL3028_N1_case1-lung1_1_1	0.598328795358364	-1.30565381444185
CELL1932_N1_case1-lung1_1_1	-1.5446539930256	-1.99885881341188
CELL2172_N1_case1-lung1_1_1	-3.70067701853829	-2.15715039170473
CELL533_N3_case1-lung1_1_1	-6.94926176585274	-2.73119891083925
CELL893_N2_case1-lung1_1_1	-5.185744386092	-4.92719638741701
CELL2260_N1_case1-lung1_1_1	-4.46441708125191	-2.20510924256532
CELL1665_N1_case1-lung1_1_1	-4.44910870112496	-3.61315381921022
CELL944_N1_case1-lung1_1_1	-4.02336845912057	-7.16180885232179
CELL1210_N1_case1-lung1_1_1	-3.73619804896432	-5.72595489419191
CELL1222_N1_case1-lung1_1_1	-3.63368950404244	-5.43626773751466
CELL2039_N1_case1-lung1_1_1	-4.06836042918282	-0.903629306919264
CELL1892_N1_case1-lung1_1_1	-4.95763788737374	-5.61954296029298
CELL2646_N1_case1-lung1_1_1	-3.61341772593575	-2.01654494202821
CELL2216_N1_case1-lung1_1_1	-3.82486115016061	-4.39974344170778
CELL1184_N1_case1-lung1_1_1	-5.62334690608102	-4.06468570626466
CELL1899_N1_case1-lung1_1_1	-5.68932877101022	-1.14313030636995
CELL3134_N1_case1-lung1_1_1	-3.66978035487252	-7.28340280450075
CELL41_N2_case1-lung1_1_1	-3.44510326899606	-4.24202955163209
CELL1960_N1_case1-lung1_1_1	-5.65917311228829	-2.99417627251832
CELL646_N2_case1-lung1_1_1	-3.95600710429269	-6.87015617287843
CELL1263_N1_case1-lung1_1_1	-7.37229929484444	-3.03079641259401
CELL1021_N1_case1-lung1_1_1	-4.29280624903756	-4.23856628335206
CELL1342_N1_case1-lung1_1_1	-5.56293211497384	-3.68520868218629
CELL1603_N1_case1-lung1_1_1	-1.84160838641244	-3.09885299599855
CELL1046_N1_case1-lung1_1_1	-0.507971983328636	-7.37623870766847
CELL484_N2_case1-lung1_1_1	-4.3651991895588	-7.01287067330568
CELL525_N2_case1-lung1_1_1	-5.82614098109322	-3.34400189316957
CELL2052_N1_case1-lung1_1_1	-6.24497376002389	-2.85029805100648
CELL26_N2_case1-lung1_1_1	-6.40734587229806	-4.53121078408449
CELL69_N2_case1-lung1_1_1	-5.10026083506661	-2.58471143639772
CELL86_N2_case1-lung1_1_1	-5.5832601598652	-4.3128713408777
CELL1311_N1_case1-lung1_1_1	-3.88832769908028	-4.07485521233766
CELL862_N2_case1-lung1_1_1	-4.83644638575631	-4.76742542184083
CELL23_N2_case1-lung1_1_1	-4.62020073451119	-5.82331979668825
CELL994_N1_case1-lung1_1_1	-2.3958958200367	-3.24599898255556
CELL1361_N1_case1-lung1_1_1	-7.18483219660836	-2.04562795556276
CELL866_N2_case1-lung1_1_1	-2.57279811419564	-3.42359912789552
CELL1041_N1_case1-lung1_1_1	-1.4985912851246	-3.40018952286928
CELL387_N2_case1-lung1_1_1	-4.5821820310505	-4.79717815316408
CELL2512_N1_case1-lung1_1_1	-6.52115212000924	-3.03778541482179
CELL531_N2_case1-lung1_1_1	-4.00657282389718	-4.60254133141725
CELL814_N2_case1-lung1_1_1	-4.80632315196114	-6.33451354897706
CELL1581_N1_case1-lung1_1_1	-3.93826256312447	-2.78480756676881
CELL1267_N1_case1-lung1_1_1	-3.51329765833932	-5.33475912011354
CELL721_N2_case1-lung1_1_1	-3.81002150096017	-6.01028144753663
CELL1003_N1_case1-lung1_1_1	-5.50490723170357	-4.87978160775392
CELL276_N2_case1-lung1_1_1	-5.27456341303902	-4.67597330010621
CELL3498_N1_case1-lung1_1_1	-2.88284073390084	-4.11791837609498
CELL879_N2_case1-lung1_1_1	-3.51218424357491	-7.54486406243532
CELL1273_N1_case1-lung1_1_1	-1.96546707667428	-3.75830543435304
CELL757_N2_case1-lung1_1_1	-3.88249121226388	-6.07394826806276
CELL1560_N1_case1-lung1_1_1	-4.9822498372944	-2.66613567269533
CELL2208_N1_case1-lung1_1_1	-5.11567984141427	-1.67766678727357
CELL1364_N1_case1-lung1_1_1	-5.26782141245919	-1.99764192498414
CELL2694_N1_case1-lung1_1_1	-4.06703291453439	-3.68614423669069
CELL648_N2_case1-lung1_1_1	-4.28381357707101	-3.45090926087587
CELL1261_N1_case1-lung1_1_1	-4.28311119593697	-3.32667243874757
CELL302_N2_case1-lung1_1_1	-5.20631371058541	-2.95730865395753
CELL987_N1_case1-lung1_1_1	2.46969963990134	4.59953701102049
CELL1116_N1_case1-lung1_1_1	-4.77397451914864	-6.15190065301149
CELL687_N2_case1-lung1_1_1	-5.03904400385934	-5.3065761367151
CELL1952_N1_case1-lung1_1_1	-2.46779094256478	-4.32666671670167
CELL888_N2_case1-lung1_1_1	-4.23342428721505	-0.795536164409803
CELL1480_N1_case1-lung1_1_1	-4.72601042307931	-5.76876819527833
CELL1461_N1_case1-lung1_1_1	-1.41978464640694	-2.32781041062562
CELL51_N2_case1-lung1_1_1	-4.94652901209908	-3.25175273812501
CELL1176_N1_case1-lung1_1_1	-0.601437907591636	-2.57255232728212
CELL98_N3_case1-lung1_1_1	-4.46580801524239	-5.98887098229616
CELL1199_N1_case1-lung1_1_1	-3.84603891886788	-5.82155406869142
CELL1853_N1_case1-lung1_1_1	-1.40943227328377	-2.02998626626222
CELL1106_N1_case1-lung1_1_1	-6.73579035319405	-3.9796456137964
CELL56_N3_case1-lung1_1_1	-5.47914038218575	-5.41822135842531
CELL1798_N1_case1-lung1_1_1	-2.90927944697457	-2.74390304482667
CELL2223_N1_case1-lung1_1_1	-5.27463493861275	-2.02911699212282
CELL362_N2_case1-lung1_1_1	-5.38315687693673	-3.49011433518617
CELL710_N2_case1-lung1_1_1	-5.1164403966816	-5.33426273263185
CELL244_N3_case1-lung1_1_1	-7.51867876566964	-3.12123811639039
CELL713_N2_case1-lung1_1_1	-6.11581097163277	-4.12216747201173
CELL796_N2_case1-lung1_1_1	-4.63221750773507	-3.96250141061036
CELL748_N2_case1-lung1_1_1	2.66526951275748	4.95724451147826
CELL222_N4_case1-lung1_1_1	-5.00048933543282	-5.79155338204591
CELL181_N2_case1-lung1_1_1	1.24298246584815	-1.50369894898622
CELL144_N2_case1-lung1_1_1	-4.6679392866047	-4.41935527718751
CELL1809_N1_case1-lung1_1_1	-3.31254301585274	-4.93258846200197
CELL558_N2_case1-lung1_1_1	-7.1409297994526	-3.6929172316858
CELL1245_N1_case1-lung1_1_1	-1.12980804957467	-2.99673331177919
CELL685_N2_case1-lung1_1_1	-5.49234209574776	-2.25378597176759
CELL107_N5_case1-lung1_1_1	-5.44496307887154	-5.64929807580202
CELL2611_N1_case1-lung1_1_1	-4.08723888911324	-2.50198662675111
CELL2445_N1_case1-lung1_1_1	-3.88004980601388	-2.92502892411439
CELL1135_N1_case1-lung1_1_1	-3.02287493266183	-8.25239169991701
CELL382_N2_case1-lung1_1_1	-2.58945451296883	-8.76888358987062
CELL1212_N1_case1-lung1_1_1	3.30412234745902	5.40381633841307
CELL386_N2_case1-lung1_1_1	-4.34544716395455	-2.45786416924684
CELL512_N2_case1-lung1_1_1	2.48303129158897	4.6416398247412
CELL2262_N1_case1-lung1_1_1	-3.65458212412911	-3.09097993767946
CELL1145_N1_case1-lung1_1_1	-3.83016071833688	-6.82632196343629
CELL1183_N1_case1-lung1_1_1	-5.15479956187325	-3.59904945290773
CELL158_N3_case1-lung1_1_1	-1.37040064848977	-6.83057487405031
CELL672_N2_case1-lung1_1_1	-5.7118001989277	-4.39875543511598
CELL2111_N1_case1-lung1_1_1	-2.03325901545602	-2.33690750992982
CELL1456_N1_case1-lung1_1_1	-3.96447382487374	-2.55750453866212
CELL1478_N1_case1-lung1_1_1	-5.63159094370919	-2.98142469323366
CELL2122_N1_case1-lung1_1_1	-5.92283497370797	-1.08231318391054
CELL111_N2_case1-lung1_1_1	0.642493870183651	-2.22910964883058
CELL3066_N1_case1-lung1_1_1	-2.00353441752511	-2.31821859276979
CELL1256_N1_case1-lung1_1_1	-0.264745931998069	-2.79896510041444
CELL2419_N1_case1-lung1_1_1	-5.65395079173165	-1.16492617524354
CELL1501_N1_case1-lung1_1_1	-2.01596198596078	-2.62480867303102
CELL951_N1_case1-lung1_1_1	-2.47813330210763	-3.74006116784303
CELL1024_N1_case1-lung1_1_1	-4.8428340963276	-4.23194969094484
CELL1698_N1_case1-lung1_1_1	-4.31027136363107	-3.39831388390748
CELL1866_N1_case1-lung1_1_1	-4.17483768977242	-5.87840402520387
CELL1800_N1_case1-lung1_1_1	0.972143370732491	-0.807869557506727
CELL2152_N1_case1-lung1_1_1	-5.86450253047066	-2.21007049477785
CELL1128_N1_case1-lung1_1_1	-1.94896803416329	-3.81517160332887
CELL197_N2_case1-lung1_1_1	-4.05174789942818	-5.945253733761
CELL459_N2_case1-lung1_1_1	-0.571692209616478	-7.27381170190065
CELL919_N1_case1-lung1_1_1	-6.023963551894	-4.85493982232301
CELL6_N2_case1-lung1_1_1	-4.79514608897286	-2.88892162240236
CELL950_N1_case1-lung1_1_1	-4.37754402674752	-4.98643863595216
CELL953_N1_case1-lung1_1_1	-7.80033121623116	-3.19753206170289
CELL2110_N1_case1-lung1_1_1	-4.17649279154855	-2.210718993313
CELL982_N1_case1-lung1_1_1	-3.35621343173104	-6.55094182885377
CELL1056_N1_case1-lung1_1_1	-2.53116975344735	-4.03654659188478
CELL1463_N1_case1-lung1_1_1	-3.45416603602486	-6.11706436074464
CELL1441_N1_case1-lung1_1_1	-5.10435925044137	-3.209493760235
CELL1001_N1_case1-lung1_1_1	-4.22148952998238	-4.73143756783693
CELL2533_N1_case1-lung1_1_1	-3.90997229136544	-1.93589032090394
CELL629_N2_case1-lung1_1_1	-6.8990536741169	-3.0828052798578
CELL1888_N1_case1-lung1_1_1	-4.11987124003487	-2.48407972253053
CELL1132_N1_case1-lung1_1_1	-4.17519913233834	-2.70321762955873
CELL988_N1_case1-lung1_1_1	-1.80300317324715	-3.42438614762514
CELL1164_N1_case1-lung1_1_1	-4.43051968134957	-5.22686040795534
CELL1882_N1_case1-lung1_1_1	-2.68609366931039	-3.64817607796876
CELL1986_N1_case1-lung1_1_1	-2.25813851870614	-4.61852348244874
CELL1104_N1_case1-lung1_1_1	2.63959421597404	4.79815733038695
CELL2198_N1_case1-lung1_1_1	-3.8361145070942	-2.88985455430238
CELL715_N2_case1-lung1_1_1	-0.0963700822742535	-7.32435596383302
CELL135_N2_case1-lung1_1_1	-5.16303787745553	-6.29173791802614
CELL2708_N1_case1-lung1_1_1	-4.51092539347726	-3.95994937813966
CELL1764_N1_case1-lung1_1_1	-7.71309195078927	-2.74169624245851
CELL993_N1_case1-lung1_1_1	-4.65758858241158	-5.91019094384401
CELL2689_N1_case1-lung1_1_1	-3.96576843775826	-1.39788043893068
CELL2486_N1_case1-lung1_1_1	-4.13855753459054	-6.05691373742311
CELL1032_N1_case1-lung1_1_1	-3.10668526209908	-8.1932743827173
CELL1353_N1_case1-lung1_1_1	-5.20018015421944	-2.26741516984193
CELL1415_N1_case1-lung1_1_1	-4.85171804942208	-2.44143855965822
CELL3079_N1_case1-lung1_1_1	-4.43452988185006	-3.73882615960328
CELL1061_N1_case1-lung1_1_1	-4.20263395823556	-4.53628909981935
CELL1327_N1_case1-lung1_1_1	-0.332362394705589	-2.20224488175599
CELL947_N1_case1-lung1_1_1	-6.58709154643136	-4.11567676461427
CELL1795_N1_case1-lung1_1_1	-1.88190327204781	-3.13895666993348
CELL78_N3_case1-lung1_1_1	-5.81180916346627	-5.26886117852418
CELL3019_N1_case1-lung1_1_1	0.384644631370728	-0.819489006168531
CELL2360_N1_case1-lung1_1_1	-3.72431479014474	-3.58495605385988
CELL1358_N1_case1-lung1_1_1	-3.20301828898507	-3.80248582757203
CELL922_N1_case1-lung1_1_1	2.33580364666862	4.41929542624266
CELL614_N2_case1-lung1_1_1	-4.49190722025948	-6.10546434319703
CELL3011_N1_case1-lung1_1_1	-5.04289684809762	-1.17836547291963
CELL446_N4_case1-lung1_1_1	1.80495550118369	3.82244979941161
CELL1207_N1_case1-lung1_1_1	0.776467997655098	-1.53842175400941
CELL645_N2_case1-lung1_1_1	-3.30834851779061	-2.38683689034669
CELL1079_N1_case1-lung1_1_1	-4.06571445979195	-5.5890034476587
CELL1248_N1_case1-lung1_1_1	-3.55222330607491	-5.52047813332765
CELL1446_N1_case1-lung1_1_1	-4.80485163249093	-3.18840420640199
CELL2061_N1_case1-lung1_1_1	-7.25053606547433	-2.09171569741456
CELL1170_N1_case1-lung1_1_1	0.172835219725792	-2.15080321229188
CELL1832_N1_case1-lung1_1_1	-5.90468416728097	-1.90896761811464
CELL1141_N1_case1-lung1_1_1	-3.91378746546822	-5.18515146172731
CELL1075_N1_case1-lung1_1_1	-3.09677777804452	-5.55874050057619
CELL443_N3_case1-lung1_1_1	-2.02110229052621	-6.40909707940309
CELL1528_N1_case1-lung1_1_1	-4.72312269724923	-3.91977107918947
CELL280_N3_case1-lung1_1_1	-6.20138559855538	-4.63784492409913
CELL1300_N1_case1-lung1_1_1	-3.11307845629769	-6.7845019141504
CELL1060_N1_case1-lung1_1_1	-3.95529470957833	-4.45681798852174
CELL2393_N1_case1-lung1_1_1	-3.57051430262643	-4.24161708749025
CELL1153_N1_case1-lung1_1_1	-3.76327190913277	-5.65409696496217
CELL861_N2_case1-lung1_1_1	-1.65258775271493	-0.264299158222364
CELL966_N1_case1-lung1_1_1	-2.00612388171273	-3.73490894234865
CELL2222_N1_case1-lung1_1_1	-6.79465923823434	-2.00536048806398
CELL1954_N1_case1-lung1_1_1	-5.97745857752877	-1.64971030152528
CELL1346_N1_case1-lung1_1_1	-2.37566290415841	-3.51702034867494
CELL1806_N1_case1-lung1_1_1	-3.43607101954537	-2.97153795159547
CELL406_N3_case1-lung1_1_1	-5.97585831202584	-4.51457584298341
CELL2145_N1_case1-lung1_1_1	-4.60816202677804	-1.14495993054597
CELL88_N2_case1-lung1_1_1	-0.0259672812374188	-2.44241011536806
CELL1585_N1_case1-lung1_1_1	-7.0664988569172	-3.18155944741456
CELL2865_N1_case1-lung1_1_1	-4.98325310267525	-1.6751817504236
CELL2975_N1_case1-lung1_1_1	-4.73970184840279	-0.428121093876051
CELL1251_N1_case1-lung1_1_1	-4.11737833537179	-3.14327681458681
CELL561_N2_case1-lung1_1_1	-4.54066811122018	-4.35314929879396
CELL1188_N1_case1-lung1_1_1	-0.176867108717735	-7.38937223351686
CELL1946_N1_case1-lung1_1_1	-5.98197660960274	-1.92836821473329
CELL1121_N1_case1-lung1_1_1	1.02900083743018	-1.71915829575746
CELL290_N2_case1-lung1_1_1	-4.91403542079049	-4.24058330453126
CELL505_N2_case1-lung1_1_1	0.406219538375561	-1.69494140542238
CELL465_N2_case1-lung1_1_1	-4.90121136225777	-2.56713211930482
CELL1597_N1_case1-lung1_1_1	-3.33146820582467	-2.71906960404603
CELL1726_N1_case1-lung1_1_1	-3.26364789523202	-3.23781001961915
CELL62_N3_case1-lung1_1_1	2.79466666661185	5.03785526358397
CELL1555_N1_case1-lung1_1_1	-3.94562731303292	-2.07540643609254
CELL401_N3_case1-lung1_1_1	-4.08973084010201	-4.08629024422853
CELL1691_N1_case1-lung1_1_1	0.519357025231992	-1.74945199883668
CELL52_N2_case1-lung1_1_1	-2.6074403337391	-3.83369052804201
CELL2790_N1_case1-lung1_1_1	-2.51184139765816	-3.12089741624086
CELL239_N2_case1-lung1_1_1	-4.01075897730904	-5.79921043313234
CELL2266_N1_case1-lung1_1_1	-3.59006176508981	-6.6778239051172
CELL1230_N1_case1-lung1_1_1	-5.65227375544625	-1.69510019219606
CELL336_N3_case1-lung1_1_1	-7.57852278269845	-3.42538655198305
CELL1587_N1_case1-lung1_1_1	-3.69041929759103	-3.15125215447633
CELL30_N2_case1-lung1_1_1	-4.32972393549996	-6.24088466561525
CELL820_N2_case1-lung1_1_1	-0.961335401907737	-3.4935444632837
CELL198_N2_case1-lung1_1_1	-3.76832495249825	-6.55962455666749
CELL1558_N1_case1-lung1_1_1	-5.09065447367745	-3.12451851762025
CELL396_N2_case1-lung1_1_1	-6.72169075526315	-3.25320470727174
CELL385_N2_case1-lung1_1_1	-4.89164314784127	-5.30393684304445
CELL2265_N1_case1-lung1_1_1	-3.88516674555856	-4.6429756919214
CELL1564_N1_case1-lung1_1_1	-5.53526316203194	-4.75490653908937
CELL1326_N1_case1-lung1_1_1	2.85006226979179	5.01552593313964
CELL1835_N1_case1-lung1_1_1	-4.14166508235055	-2.75986755288331
CELL738_N2_case1-lung1_1_1	-5.03036699809151	-5.37394845879762
CELL1979_N1_case1-lung1_1_1	-4.24662409342843	-4.23745048440187
CELL1689_N1_case1-lung1_1_1	-5.94473324336129	-3.03787959016054
CELL44_N2_case1-lung1_1_1	-4.01485882319527	-4.6547845641443
CELL2307_N1_case1-lung1_1_1	-0.22045288600045	-1.39576936162202
CELL1503_N1_case1-lung1_1_1	-6.14896545924264	-3.38467586434572
CELL1285_N1_case1-lung1_1_1	-0.325001280680473	-3.1169165412256
CELL2921_N1_case1-lung1_1_1	1.02414380393905	-1.38535011208742
CELL50_N2_case1-lung1_1_1	-4.39670143641549	-5.11233461297243
CELL1124_N1_case1-lung1_1_1	-5.41679440058785	-3.71661460793703
CELL573_N2_case1-lung1_1_1	-2.86023722209054	-3.52530634797304
CELL2849_N1_case1-lung1_1_1	-2.96306238688546	-4.02597320473878
CELL1977_N1_case1-lung1_1_1	-5.61240778483468	-3.53950822747438
CELL1620_N1_case1-lung1_1_1	-4.69653664149361	-2.2062503138849
CELL1149_N1_case1-lung1_1_1	-5.24960480250436	-3.83965766823976
CELL921_N1_case1-lung1_1_1	-3.82854328669625	-7.23171222604005
CELL1933_N1_case1-lung1_1_1	-3.20312247790414	-5.74433553612916
CELL1499_N1_case1-lung1_1_1	-1.48892341174203	-2.65542996323793
CELL2133_N1_case1-lung1_1_1	-2.91093955554086	-2.06836402810304
CELL844_N3_case1-lung1_1_1	-7.5230771116169	-3.206328992016
CELL1436_N1_case1-lung1_1_1	-5.300406079665	-3.73381364739625
CELL688_N2_case1-lung1_1_1	-0.186069708243187	-7.22362411416261
CELL3556_N1_case1-lung1_1_1	-0.759557109251793	-1.96371543801515
CELL3015_N1_case1-lung1_1_1	-4.17206297434884	-2.2365294734308
CELL2845_N1_case1-lung1_1_1	0.236022491082375	-2.17657077706544
CELL1367_N1_case1-lung1_1_1	-1.35095093764382	-2.47188651955812
CELL1400_N1_case1-lung1_1_1	-4.85130081690865	-3.22053420937745
CELL19_N3_case1-lung1_1_1	-4.48959551371651	-5.27733886635988
CELL161_N2_case1-lung1_1_1	-3.77398930110055	-4.25906789696901
CELL3138_N1_case1-lung1_1_1	-4.325148682967	-1.88881457246034
CELL99_N3_case1-lung1_1_1	3.0792645402996	5.62673770987303
CELL489_N2_case1-lung1_1_1	-4.02676878489571	-5.86505258477418
CELL1020_N1_case1-lung1_1_1	-4.01317081965523	-7.25646627343385
CELL3173_N1_case1-lung1_1_1	-4.82131729640084	-5.31135070718019
CELL1068_N1_case1-lung1_1_1	-1.25037847079354	-6.53531444466798
CELL1272_N1_case1-lung1_1_1	-2.32801352061349	-3.67560708916871
CELL1381_N1_case1-lung1_1_1	-0.351279240027244	-2.47687518990724
CELL502_N3_case1-lung1_1_1	-4.30259333170968	-5.89665162957399
CELL2194_N1_case1-lung1_1_1	-3.98915253199654	-3.10970843232362
CELL557_N2_case1-lung1_1_1	-0.383941393271263	-2.58819377816408
CELL2861_N1_case1-lung1_1_1	-3.96549997843819	-1.53181374467103
CELL203_N2_case1-lung1_1_1	-4.79047642268258	-6.44117820656984
CELL985_N1_case1-lung1_1_1	-2.43728099383431	-4.46987617409913
CELL1452_N1_case1-lung1_1_1	-2.8461459688099	-3.69576967156618
CELL372_N2_case1-lung1_1_1	-4.98434267558175	-5.88064802087037
CELL1982_N1_case1-lung1_1_1	-0.192230861559684	-2.23697030938356
CELL2706_N1_case1-lung1_1_1	-4.47879801310616	-1.92487562096803
CELL1119_N1_case1-lung1_1_1	-3.90129814662057	-4.78070152199953
CELL2783_N1_case1-lung1_1_1	0.670261222943489	-0.852682117588209
CELL2079_N1_case1-lung1_1_1	-3.25955949343758	-2.63436615861146
CELL199_N2_case1-lung1_1_1	-5.2726641706379	-2.87910354531495
CELL338_N2_case1-lung1_1_1	-3.86567745722848	-6.32195365822999
CELL2434_N1_case1-lung1_1_1	-3.36106262721139	-1.16717720425813
CELL265_N3_case1-lung1_1_1	-1.61456428088265	-6.63313997185914
CELL80_N2_case1-lung1_1_1	-3.12561188258248	-7.23058927453248
CELL2505_N1_case1-lung1_1_1	-2.81298361338692	-2.82754624283998
CELL2287_N1_case1-lung1_1_1	-4.43643627680856	-1.8009015361139
CELL1443_N1_case1-lung1_1_1	-3.63177691020089	-4.00117767251222
CELL466_N3_case1-lung1_1_1	-5.22961054362374	-3.86970937646119
CELL1091_N1_case1-lung1_1_1	-4.754507642165	-2.99297941125123
CELL938_N1_case1-lung1_1_1	-2.6573511175068	-3.93682039178102
CELL2693_N1_case1-lung1_1_1	-3.64442215479928	-5.11105192101686
CELL1470_N1_case1-lung1_1_1	-3.53941069163399	-6.73686206734865
CELL804_N2_case1-lung1_1_1	-7.11680231608468	-2.97962701714723
CELL764_N3_case1-lung1_1_1	-2.87113366641122	-3.88536584771364
CELL818_N2_case1-lung1_1_1	-5.99572001017648	-2.01452410615175
CELL61_N2_case1-lung1_1_1	-3.67560539759713	-5.66278446114747
CELL621_N2_case1-lung1_1_1	-6.75808821238595	-4.22556150353639
CELL1791_N1_case1-lung1_1_1	-4.90273771800118	-1.15852165616243
CELL2115_N1_case1-lung1_1_1	-3.9775734952839	-0.594025258190321
CELL1325_N1_case1-lung1_1_1	-4.33961449183541	-5.61388099587648
CELL24_N2_case1-lung1_1_1	-4.67436228312569	-5.64289606011598
CELL1306_N1_case1-lung1_1_1	-2.96958241976815	-4.18526351845949
CELL2190_N1_case1-lung1_1_1	-2.5953541807087	-3.66762912667482
CELL976_N1_case1-lung1_1_1	-4.28212700404244	-5.8604263106653
CELL1027_N1_case1-lung1_1_1	-2.66693196810799	-4.13978279031007
CELL142_N2_case1-lung1_1_1	-6.88171444453316	-3.16154730714052
CELL3033_N1_case1-lung1_1_1	-1.8589530996235	-2.51773894227235
CELL1112_N1_case1-lung1_1_1	-0.215367894545372	-7.08770788109987
CELL2354_N1_case1-lung1_1_1	-0.429751437083061	-2.01121247208803
CELL1534_N1_case1-lung1_1_1	-4.22796688593941	-2.83265483773439
CELL1226_N1_case1-lung1_1_1	-3.16444883860665	-5.83487213052003
CELL1497_N1_case1-lung1_1_1	-3.38351045168954	-2.95519864953248
CELL449_N2_case1-lung1_1_1	-4.78179607905465	-5.06166160500734
CELL435_N2_case1-lung1_1_1	-0.967991094961937	-2.72696102059572
CELL2104_N1_case1-lung1_1_1	-0.0368793419750286	-1.39561415112703
CELL3054_N1_case1-lung1_1_1	-4.21786699809151	-3.01742375291078
CELL2717_N1_case1-lung1_1_1	-4.10300407923775	-1.26689553654878
CELL1416_N1_case1-lung1_1_1	-3.57900915659982	-1.76267373955934
CELL2187_N1_case1-lung1_1_1	-4.89815435923653	-2.52217233575075
CELL1218_N1_case1-lung1_1_1	-6.01116428889352	-3.06359470284669
CELL1417_N1_case1-lung1_1_1	-5.14267740763741	-5.0637897292444
CELL1792_N1_case1-lung1_1_1	-3.24150262393075	-3.00764215386598
CELL2636_N1_case1-lung1_1_1	-3.71588764704781	-2.75976121819703
CELL1156_N1_case1-lung1_1_1	-2.90269742526131	-2.53628075516908
CELL2038_N1_case1-lung1_1_1	-6.38807592906075	-2.07611811555116
CELL593_N3_case1-lung1_1_1	-6.2337728551777	-4.22778451836793
CELL2040_N1_case1-lung1_1_1	-4.86357079066354	-2.45432413018434
CELL1659_N1_case1-lung1_1_1	-3.85398111857491	-6.23815238869874
CELL665_N3_case1-lung1_1_1	-4.77254639185982	-5.00603187478273
CELL2511_N1_case1-lung1_1_1	0.391197148784821	-0.598949078685926
CELL1981_N1_case1-lung1_1_1	-3.02396665133553	-4.18149507439821
CELL3040_N1_case1-lung1_1_1	-4.00137911357003	-0.50343722499101
CELL494_N2_case1-lung1_1_1	-5.22970924891549	-3.58507240212648
CELL2868_N1_case1-lung1_1_1	-0.262109856978233	-1.66644204056947
CELL1512_N1_case1-lung1_1_1	0.669951010569756	-1.96698630250184
CELL1541_N1_case1-lung1_1_1	-0.560045938864524	-6.95568311608522
CELL1074_N1_case1-lung1_1_1	-2.91953216113168	-4.28603160775392
CELL2463_N1_case1-lung1_1_1	-3.12883029498177	-4.90561998284547
CELL493_N2_case1-lung1_1_1	-1.47775016345101	-6.83048475182741
CELL120_N2_case1-lung1_1_1	-3.20403681315499	-3.74238622582643
CELL1824_N1_case1-lung1_1_1	-0.0210380963237835	-1.55910957253663
CELL1224_N1_case1-lung1_1_1	-4.44292507685738	-4.984072093136
CELL1083_N1_case1-lung1_1_1	-4.76833878077584	-3.79885900414674
CELL2940_N1_case1-lung1_1_1	-7.20320807017403	-1.8989673892328
CELL1090_N1_case1-lung1_1_1	-4.06689796961861	-5.79219282067506
CELL678_N2_case1-lung1_1_1	-3.86423931635934	-4.88862359917848
CELL2632_N1_case1-lung1_1_1	-1.20481203116494	-2.52169907487123
CELL1487_N1_case1-lung1_1_1	4.88602103672904	-4.47081983483522
CELL1677_N1_case1-lung1_1_1	-4.54849205531197	-4.53550422585695
CELL2814_N1_case1-lung1_1_1	-2.68194685496407	-1.99604094422548
CELL121_N2_case1-lung1_1_1	-4.88405714549142	-5.05964410699098
CELL1680_N1_case1-lung1_1_1	-3.17290864504891	-7.84879672921388
CELL1073_N1_case1-lung1_1_1	-4.02805195368844	-4.49633777535646
CELL1856_N1_case1-lung1_1_1	-4.17944775141793	-4.01239574349611
CELL555_N2_case1-lung1_1_1	-3.84813223399239	-4.40872133172243
CELL136_N2_case1-lung1_1_1	-5.59215221919137	-4.18733632958619
CELL248_N3_case1-lung1_1_1	-4.91550884760934	-4.60464609063356
CELL1335_N1_case1-lung1_1_1	-3.36188874758797	-6.99729240334718
CELL1577_N1_case1-lung1_1_1	-1.15688047923165	-3.12313378251283
CELL924_N1_case1-lung1_1_1	0.930094409808342	-1.8889199534723
CELL177_N2_case1-lung1_1_1	-4.15328369654732	-7.10174167550294
CELL1938_N1_case1-lung1_1_1	-3.25407443560677	-0.969581011898206
CELL2162_N1_case1-lung1_1_1	-4.68682060755807	-3.07765686906068
CELL1489_N1_case1-lung1_1_1	-0.360626500025566	-2.42822397149293
CELL1084_N1_case1-lung1_1_1	-3.68926630534249	-3.56312740243165
CELL3105_N1_case1-lung1_1_1	-2.95839152850228	-6.15167510903566
CELL1242_N1_case1-lung1_1_1	-1.96521935977059	-3.38819754517763
CELL2398_N1_case1-lung1_1_1	-4.7265010885151	-1.84937918580263
CELL2171_N1_case1-lung1_1_1	1.72978355370445	3.66519081198485
CELL483_N2_case1-lung1_1_1	-3.44109426058846	-7.5461567679712
CELL1802_N1_case1-lung1_1_1	-0.983688335791404	-2.43566883004396
CELL1724_N1_case1-lung1_1_1	-3.09128318347054	-7.08147418893068
CELL1647_N1_case1-lung1_1_1	-3.4281281045826	-1.64388144410341
CELL1039_N1_case1-lung1_1_1	-2.82980261363107	-8.53028285897462
CELL2531_N1_case1-lung1_1_1	-3.33226452387887	-0.987241868145155
CELL1217_N1_case1-lung1_1_1	-3.95845566310006	-5.3107060233423
CELL1580_N1_case1-lung1_1_1	-3.41835365809518	-2.39513099587648
CELL348_N2_case1-lung1_1_1	-1.92018995799142	-1.81980502999513
CELL1479_N1_case1-lung1_1_1	-2.43093190707284	-2.30092013276307
CELL1653_N1_case1-lung1_1_1	-0.253327768221672	-2.81704724229066
CELL885_N2_case1-lung1_1_1	-2.23775253810006	-2.67604458726137
CELL2556_N1_case1-lung1_1_1	-2.61246977366524	-2.04369533456056
CELL1174_N1_case1-lung1_1_1	-4.0389429143818	-4.90024412072389
CELL257_N2_case1-lung1_1_1	-4.03899250544625	-6.92400730050294
CELL2376_N1_case1-lung1_1_1	-4.1300974897297	-2.16075909531801
CELL2933_N1_case1-lung1_1_1	-3.7221852353962	-2.92045224106996
CELL774_N2_case1-lung1_1_1	-3.95745144404488	-2.99846685326784
CELL981_N1_case1-lung1_1_1	-4.24143038310128	-5.73970544732301
CELL813_N2_case1-lung1_1_1	-0.703427534476097	-6.9459599295923
CELL3149_N1_case1-lung1_1_1	-3.60043821848946	-2.6647030154535
CELL881_N2_case1-lung1_1_1	-1.64281497515755	-3.76464307702272
CELL2780_N1_case1-lung1_1_1	-4.42421446360665	-1.37761545575349
CELL75_N2_case1-lung1_1_1	-5.44041262187081	-5.24382579720704
CELL620_N2_case1-lung1_1_1	-6.64180145777779	-2.74865281975953
CELL2290_N1_case1-lung1_1_1	-1.08582840479928	-2.06063259041994
CELL1778_N1_case1-lung1_1_1	-0.644408803358848	-2.20627224839418
CELL258_N2_case1-lung1_1_1	-5.593787770644	-3.66099441445558
CELL212_N2_case1-lung1_1_1	-3.91318378962594	-6.55574834740846
CELL1297_N1_case1-lung1_1_1	-4.16518173731881	-4.19934881127565
CELL1437_N1_case1-lung1_1_1	-5.48246155299264	-1.28812384999483
CELL473_N2_case1-lung1_1_1	-2.94502387560921	-5.48957765496461
CELL1909_N1_case1-lung1_1_1	-3.61681137599068	-3.71308601296632
CELL739_N2_case1-lung1_1_1	-2.15402160204964	-5.93113410866945
CELL1491_N1_case1-lung1_1_1	-3.39975700892525	-3.66604793465822
CELL352_N2_case1-lung1_1_1	3.71557416401786	6.44473135077269
CELL1473_N1_case1-lung1_1_1	-4.98612795390206	-3.15171015656679
CELL3373_N1_case1-lung1_1_1	-5.04793129481393	-1.41062021649568
CELL331_N2_case1-lung1_1_1	-4.29597483195382	-5.32859123147218
CELL119_N2_case1-lung1_1_1	-3.89688644923287	-6.32723606026857
CELL2684_N1_case1-lung1_1_1	-3.97201881922799	-2.3564778605768
CELL1180_N1_case1-lung1_1_1	-4.99605761088448	-2.58951867020814
CELL474_N2_case1-lung1_1_1	-4.84559736765939	-4.09018505013673
CELL477_N2_case1-lung1_1_1	-3.627066235915	-3.60133397973268
CELL1195_N1_case1-lung1_1_1	-2.63814483203011	-3.67554700768678
CELL541_N2_case1-lung1_1_1	-5.67370806254464	-4.44044483102052
CELL2031_N1_case1-lung1_1_1	-0.457475464716728	-2.44979632294862
CELL599_N3_case1-lung1_1_1	-3.99115906275826	-4.42346275246828
CELL118_N2_case1-lung1_1_1	-3.52270660914498	-3.32815993226259
CELL2801_N1_case1-lung1_1_1	-4.83922825373727	-0.0815298000642526
CELL1908_N1_case1-lung1_1_1	-0.703236561194236	-1.62046444810121
CELL2201_N1_case1-lung1_1_1	-0.432669620886619	-7.04699838555543
CELL1291_N1_case1-lung1_1_1	-3.85404072321969	-3.45183599389284
CELL1817_N1_case1-lung1_1_1	-1.88511429347115	-3.64949834740846
CELL639_N2_case1-lung1_1_1	-2.77213750399667	-4.2924045363733
CELL2418_N1_case1-lung1_1_1	-1.794622044936	-2.63297903931825
CELL2513_N1_case1-lung1_1_1	-3.38592634715157	-7.20236289895265
CELL2119_N1_case1-lung1_1_1	-3.80736742533761	-3.32059562600343
CELL643_N2_case1-lung1_1_1	-3.80790386714059	-4.98985803521364
CELL2086_N1_case1-lung1_1_1	-4.63600407160836	-2.9359432498285
CELL3411_N1_case1-lung1_1_1	-4.33950481928902	-1.07887423432557
CELL1922_N1_case1-lung1_1_1	-3.6599203161152	-5.80164897835939
CELL1177_N1_case1-lung1_1_1	-4.73435650385934	-2.27756917870729
CELL507_N2_case1-lung1_1_1	-4.65605173625069	-5.06509101784913
CELL1942_N1_case1-lung1_1_1	-3.34481964625436	-3.31865680611818
CELL1006_N1_case1-lung1_1_1	-7.51267061747628	-3.14608610070436
CELL1264_N1_case1-lung1_1_1	-4.10168324030953	-7.11587894356935
CELL1054_N1_case1-lung1_1_1	-6.001089673415	-4.64536416924684
CELL1129_N1_case1-lung1_1_1	-3.50867710627633	-4.04429662621705
CELL2892_N1_case1-lung1_1_1	-5.33598051585274	0.114594843023134
CELL1092_N1_case1-lung1_1_1	-1.39854929961282	-6.33437574303834
CELL195_N2_case1-lung1_1_1	-4.25052986659127	-2.59119546807496
CELL2396_N1_case1-lung1_1_1	-6.21977863825875	-1.72041881478517
CELL1019_N1_case1-lung1_1_1	-5.51982412852364	-3.60118759072511
CELL2510_N1_case1-lung1_1_1	-5.8250175527485	-2.43609941399782
CELL1179_N1_case1-lung1_1_1	-7.06134233988839	-3.31160533822267
CELL3522_N1_case1-lung1_1_1	-5.00772963084298	-2.95392454064577
CELL2276_N1_case1-lung1_1_1	-4.54872475184518	-3.90103948510377
CELL2017_N1_case1-lung1_1_1	-4.12475691355782	-2.52623141205995
CELL1570_N1_case1-lung1_1_1	-5.89986572779732	-1.74243748582094
CELL1252_N1_case1-lung1_1_1	-2.46138225115853	-3.86213577187745
CELL1185_N1_case1-lung1_1_1	-3.85205708064156	-5.164895896084
CELL2051_N1_case1-lung1_1_1	-4.42050991572457	-1.83134639657228
CELL633_N2_case1-lung1_1_1	-4.24881420649606	-5.16882789529054
CELL2778_N1_case1-lung1_1_1	-1.48821650065499	-2.41834438241212
CELL1759_N1_case1-lung1_1_1	-5.48674021281319	-3.64627445138185
CELL1994_N1_case1-lung1_1_1	-4.45766268290597	-5.65370595849244
CELL3115_N1_case1-lung1_1_1	-4.71175203837472	-3.29377305901735
CELL2353_N1_case1-lung1_1_1	-3.41400156535226	-5.6476725379297
CELL48_N2_case1-lung1_1_1	-2.89849267520028	-4.35900009072511
CELL3576_N1_case1-lung1_1_1	-2.91251550234872	-2.58338058388917
CELL973_N1_case1-lung1_1_1	-5.12640009440499	-5.29429901040285
CELL1077_N1_case1-lung1_1_1	-2.63677273310738	-3.74126756585328
CELL1080_N1_case1-lung1_1_1	-3.31447587527352	-4.10839879906862
CELL1518_N1_case1-lung1_1_1	-4.32552347697335	-6.59790170586793
CELL122_N2_case1-lung1_1_1	-4.71935425318795	-3.72597015298097
CELL2174_N1_case1-lung1_1_1	-4.34652052439767	-1.15637624657838
CELL132_N2_case1-lung1_1_1	-7.51599989451485	-2.55127513802736
CELL2305_N1_case1-lung1_1_1	-6.95463524378854	-2.29481113351076
CELL2773_N1_case1-lung1_1_1	-4.95988188304024	-0.982043985492872
CELL2313_N1_case1-lung1_1_1	-5.24993191279488	-3.09600747025697
CELL2355_N1_case1-lung1_1_1	-6.37349854029732	-3.19583380616395
CELL1784_N1_case1-lung1_1_1	-5.28005991496163	-4.3521837035486
CELL3439_N1_case1-lung1_1_1	-2.36975703753548	-1.47893917954652
CELL3008_N1_case1-lung1_1_1	-3.0277386716755	-6.26237953103273
CELL1546_N1_case1-lung1_1_1	-6.99873600520211	-2.04245675004213
CELL1663_N1_case1-lung1_1_1	-4.47872553385812	-1.30800915158479
CELL1904_N1_case1-lung1_1_1	0.975529450997536	-0.517690662510084
CELL1684_N1_case1-lung1_1_1	-6.56154499568063	-2.16619432366578
CELL370_N2_case1-lung1_1_1	-3.56065664805489	-4.42370212472169
CELL2770_N1_case1-lung1_1_1	0.136067617758934	-7.17453563607423
CELL815_N2_case1-lung1_1_1	-4.81631002940255	-3.81063211358278
CELL1925_N1_case1-lung1_1_1	-3.29051909960824	-7.75947940743654
CELL1794_N1_case1-lung1_1_1	-0.963940124884422	-2.53695905602662
CELL2990_N1_case1-lung1_1_1	-0.319634359255607	0.407128646754338
CELL2218_N1_case1-lung1_1_1	-4.81027708567696	-5.22974336541383
CELL2002_N1_case1-lung1_1_1	-4.87087688960152	-2.13354170716493
CELL3311_N1_case1-lung1_1_1	-4.68542538203316	-1.12430942452638
CELL2195_N1_case1-lung1_1_1	-3.09626637019234	-5.08373725808351
CELL1517_N1_case1-lung1_1_1	-0.427421551123436	-7.37708747781007
CELL2767_N1_case1-lung1_1_1	-3.38623962916451	-3.71638477242677
CELL2219_N1_case1-lung1_1_1	-5.51499901331979	-1.80574763215272
CELL1165_N1_case1-lung1_1_1	-3.32457433260995	-7.79057872689454
CELL2506_N1_case1-lung1_1_1	-2.67716107882577	-1.20951486027925
CELL1547_N1_case1-lung1_1_1	-3.14548192538338	-4.71178853905885
CELL2206_N1_case1-lung1_1_1	-3.88838778056222	-1.40311849511354
CELL667_N2_case1-lung1_1_1	-6.6746302656086	-2.33881819642274
CELL2537_N1_case1-lung1_1_1	-0.490127067938621	-3.46108949578493
CELL2271_N1_case1-lung1_1_1	-0.675025205984886	-1.46658122933595
CELL1774_N1_case1-lung1_1_1	-1.70743785418587	-2.84109723962037
CELL317_N2_case1-lung1_1_1	-4.71487293757516	-1.04688227570741
CELL2141_N1_case1-lung1_1_1	-3.96480331935006	-5.06423795617311
CELL1030_N1_case1-lung1_1_1	-2.56413875140267	-3.75120246804445
CELL1280_N1_case1-lung1_1_1	-2.2732208780201	-2.89541781342714
CELL3039_N1_case1-lung1_1_1	-0.84498057879525	-2.43690812981813
CELL2240_N1_case1-lung1_1_1	-3.29716096438485	-5.19622934258668
CELL3116_N1_case1-lung1_1_1	-1.54751143969613	-1.83999216950624
CELL1394_N1_case1-lung1_1_1	0.0573013611881183	-2.42911637223451
CELL3072_N1_case1-lung1_1_1	-3.43750367678719	-5.89830196297853
CELL2642_N1_case1-lung1_1_1	-0.593175750151451	-2.15002072251527
CELL1641_N1_case1-lung1_1_1	-6.2885128072651	-3.38960946000307
CELL238_N2_case1-lung1_1_1	-0.188629310503776	-2.11009514725892
CELL3651_N1_case1-lung1_1_1	-2.82640371836739	-1.63063466942994
CELL1231_N1_case1-lung1_1_1	-6.28177176035958	-3.36685622132509
CELL2468_N1_case1-lung1_1_1	0.347459871396248	-1.57896197236268
CELL1435_N1_case1-lung1_1_1	-4.68249140299874	-5.27611864007203
CELL1110_N1_case1-lung1_1_1	-4.30899916209298	-4.63198125756471
CELL2008_N1_case1-lung1_1_1	-4.78410349406319	-4.21072996056764
CELL168_N2_case1-lung1_1_1	-3.69480906046944	-5.09544837868898
CELL623_N2_case1-lung1_1_1	-4.74994526423531	-4.73080480492799
CELL1249_N1_case1-lung1_1_1	-5.21111784495431	-2.97919810212343
CELL3111_N1_case1-lung1_1_1	-1.63626204051095	-3.0770736972162
CELL3422_N1_case1-lung1_1_1	-4.77851543940621	-0.771144632465528
CELL2339_N1_case1-lung1_1_1	-0.493052821532066	-3.28090393937318
CELL3323_N1_case1-lung1_1_1	-5.07307444132882	-1.15820849335878
CELL554_N2_case1-lung1_1_1	-3.88599072016793	-7.68961608803956
CELL2609_N1_case1-lung1_1_1	-3.17735991992074	-6.15965068734376
CELL1197_N1_case1-lung1_1_1	-3.79929218806344	-2.91667378342836
CELL2823_N1_case1-lung1_1_1	-2.26966534174996	-2.27611411011903
CELL3604_N1_case1-lung1_1_1	1.21149881564063	14.9947997292212
CELL1294_N1_case1-lung1_1_1	-5.72282276667672	-3.32393348611085
CELL2136_N1_case1-lung1_1_1	-4.53305779017525	-2.83539808190553
CELL436_N2_case1-lung1_1_1	-5.5548587850483	-5.29654825127809
CELL1529_N1_case1-lung1_1_1	3.55579294644279	5.67467128836424
CELL3118_N1_case1-lung1_1_1	-4.74454079188424	-3.85178077614992
CELL1472_N1_case1-lung1_1_1	-5.11033354319649	-2.38365257180421
CELL1681_N1_case1-lung1_1_1	-2.95101056613045	-2.60555756486146
CELL2658_N1_case1-lung1_1_1	-4.28076134242135	-3.35912645257203
CELL1578_N1_case1-lung1_1_1	-3.34268103159982	-2.60979330933778
CELL1751_N1_case1-lung1_1_1	0.204170156344597	-1.62061131394594
CELL1352_N1_case1-lung1_1_1	-3.4238842538746	-3.42850673592775
CELL1490_N1_case1-lung1_1_1	-5.94348774470406	-3.49486625588624
CELL1486_N1_case1-lung1_1_1	-4.67941675700265	-2.1554371157953
CELL2336_N1_case1-lung1_1_1	-3.99202499903756	-2.89069068825929
CELL684_N2_case1-lung1_1_1	-3.67542181529122	-5.49733817971437
CELL1666_N1_case1-lung1_1_1	-2.74439940966683	-3.78633249200075
CELL1468_N1_case1-lung1_1_1	-4.14466200388985	-4.78590095437257
CELL1658_N1_case1-lung1_1_1	-4.88407764948922	-3.3366841117212
CELL2142_N1_case1-lung1_1_1	-4.72031269587594	-4.07615602410524
CELL1574_N1_case1-lung1_1_1	-1.89140329875069	-3.82531011498659
CELL1914_N1_case1-lung1_1_1	0.296210963353341	-1.5332516471216
CELL1878_N1_case1-lung1_1_1	-3.26334963358956	-6.12538230813234
CELL1710_N1_case1-lung1_1_1	-5.06431828059273	-0.630329612857984
CELL1756_N1_case1-lung1_1_1	-3.53456459559518	-4.35315502083986
CELL3321_N1_case1-lung1_1_1	-3.40460715807992	-4.65621078408449
CELL867_N2_case1-lung1_1_1	-5.88650618113595	-3.49976122773378
CELL2154_N1_case1-lung1_1_1	-3.75076208628732	-2.83390582001893
CELL889_N2_case1-lung1_1_1	-5.32804928340035	-4.56703460610597
CELL2249_N1_case1-lung1_1_1	-0.502501945868309	-2.29920804894655
CELL3218_N1_case1-lung1_1_1	-1.57211075343209	-1.93745196259706
CELL2375_N1_case1-lung1_1_1	-4.31262503184396	-0.610794428951429
CELL1292_N1_case1-lung1_1_1	-5.36530123271065	-3.16117871201723
CELL3572_N1_case1-lung1_1_1	-4.91113482035714	-5.09104240334718
CELL1384_N1_case1-lung1_1_1	-2.16489849604684	-4.01313531792848
CELL2197_N1_case1-lung1_1_1	-6.87106476344186	-2.19680107033937
CELL2033_N1_case1-lung1_1_1	-1.22770259894448	-2.47211969292848
CELL1669_N1_case1-lung1_1_1	-1.62870393313485	-3.2146264354059
CELL3442_N1_case1-lung1_1_1	-0.227548222914512	-7.39564216531007
CELL2407_N1_case1-lung1_1_1	-3.18514738596993	-5.39229905999391
CELL1649_N1_case1-lung1_1_1	-2.00662432231026	-3.92724788583009
CELL1779_N1_case1-lung1_1_1	-5.48378477610665	-2.6330674926111
CELL2234_N1_case1-lung1_1_1	-1.56067691363412	-3.18798292077272
CELL2980_N1_case1-lung1_1_1	-0.871836762800987	-1.90293443597047
CELL1891_N1_case1-lung1_1_1	-2.07121286906319	-3.33602941430299
CELL1459_N1_case1-lung1_1_1	-4.77638540782052	-4.50613344109743
CELL1305_N1_case1-lung1_1_1	-2.96460185565072	-4.34958398736207
CELL2138_N1_case1-lung1_1_1	-6.45958290614205	-3.32525813973634
CELL3049_N1_case1-lung1_1_1	-1.55501637972909	-1.23312509453981
CELL3001_N1_case1-lung1_1_1	-5.79371605433541	-2.18913448250978
CELL2724_N1_case1-lung1_1_1	-5.79224739588815	-1.47521531975953
CELL1762_N1_case1-lung1_1_1	-4.87960587061959	-1.66207778847902
CELL1729_N1_case1-lung1_1_1	-4.16023502863961	-4.5777319709131
CELL2270_N1_case1-lung1_1_1	-5.14448366679269	-2.37272513306825
CELL2496_N1_case1-lung1_1_1	-3.04654346026498	-4.18268144524782
CELL658_N2_case1-lung1_1_1	-4.92869101084786	-2.9134777823755
CELL2619_N1_case1-lung1_1_1	0.917487729415123	-0.962780121929334
CELL2820_N1_case1-lung1_1_1	-5.1399909070881	-1.41549504197328
CELL2282_N1_case1-lung1_1_1	-4.59281025446969	-2.61999190247743
CELL2794_N1_case1-lung1_1_1	-2.66097531832772	-2.952418212063
CELL3075_N1_case1-lung1_1_1	-3.87405167140084	-4.79006946480958
CELL2882_N1_case1-lung1_1_1	-0.366405706778343	-1.4365056792566
CELL2021_N1_case1-lung1_1_1	-2.56666598834115	-3.23775303757875
CELL2912_N1_case1-lung1_1_1	-4.2580066732319	-3.33368814385621
CELL2908_N1_case1-lung1_1_1	-4.40417442835885	-2.18046343720643
CELL870_N2_case1-lung1_1_1	-4.74744759120065	-4.81502902901857
CELL2736_N1_case1-lung1_1_1	-4.26063213862496	-2.35405958092897
CELL2163_N1_case1-lung1_1_1	-5.05700169123727	-1.85460198319642
CELL1944_N1_case1-lung1_1_1	0.54493989616615	-1.7729109565088
CELL2471_N1_case1-lung1_1_1	-3.90328035868722	-3.26052701867311
CELL3099_N1_case1-lung1_1_1	0.0628858693687366	-2.17053306496828
CELL2084_N1_case1-lung1_1_1	-3.87686167277413	-4.70208156502931
CELL2085_N1_case1-lung1_1_1	-4.38820944346505	-4.46887529290407
CELL3390_N1_case1-lung1_1_1	-3.55883989848214	-5.27510488427369
CELL2777_N1_case1-lung1_1_1	-3.52478752650338	-2.46358526147096
CELL2073_N1_case1-lung1_1_1	-3.39773283518868	-5.17330873406618
CELL2969_N1_case1-lung1_1_1	-4.62441311396676	-0.772339824802564
CELL3249_N1_case1-lung1_1_1	-3.10466990984994	-4.29877603448121
CELL1423_N1_case1-lung1_1_1	-3.51265631236153	-3.02444398797243
CELL3398_N1_case1-lung1_1_1	-3.7956510595234	-5.72434938348024
CELL2098_N1_case1-lung1_1_1	-3.9993601850422	-1.47457099354951
CELL3069_N1_case1-lung1_1_1	2.69314040623588	4.5736843308142
CELL2225_N1_case1-lung1_1_1	-5.36297092951852	-2.5410743991205
CELL1767_N1_case1-lung1_1_1	-4.0408378652485	-2.88510525620668
CELL140_N2_case1-lung1_1_1	-0.625304799452598	-7.32903373635499
CELL1890_N1_case1-lung1_1_1	-4.34643660105782	-2.61916721261232
CELL823_N2_case1-lung1_1_1	-3.46909676112252	-4.31446683800905
CELL58_N2_case1-lung1_1_1	-5.81410131968575	-4.61635482705324
CELL1718_N1_case1-lung1_1_1	-6.55058107890206	-2.00909459984987
CELL2818_N1_case1-lung1_1_1	-2.14979587115365	-1.43587065137117
CELL1818_N1_case1-lung1_1_1	-0.738211970701988	-2.01462710297792
CELL1530_N1_case1-lung1_1_1	-3.07119927920419	-3.54019964135377
CELL2177_N1_case1-lung1_1_1	-5.39005384959298	-2.33825147546022
CELL2546_N1_case1-lung1_1_1	-2.30674157656747	-1.99496591485231
CELL2041_N1_case1-lung1_1_1	-3.19542799510079	-2.25384009278505
CELL1711_N1_case1-lung1_1_1	-7.49712477244454	-1.90403664506166
CELL3182_N1_case1-lung1_1_1	-1.41816328085976	-1.30185473359315
CELL2661_N1_case1-lung1_1_1	-2.58253250636178	-1.3404260913202
CELL2825_N1_case1-lung1_1_1	-1.16513298071938	-1.67995131409852
CELL3064_N1_case1-lung1_1_1	-3.39893041171151	-7.26743829644411
CELL2703_N1_case1-lung1_1_1	-4.80959997691232	-3.14974511063783
CELL2092_N1_case1-lung1_1_1	0.749691519960587	-1.63592255509584
CELL514_N2_case1-lung1_1_1	-4.48330030955392	-2.29219997323244
CELL1599_N1_case1-lung1_1_1	-2.08584080256539	-2.61841142571657
CELL2769_N1_case1-lung1_1_1	-2.15731463946419	-1.78031194604127
CELL2515_N1_case1-lung1_1_1	5.60253991566581	-9.74933517373292
CELL2003_N1_case1-lung1_1_1	-0.575930934325035	-1.76370704568117
CELL233_N2_case1-lung1_1_1	-2.78050075091439	-3.70592248833864
CELL2756_N1_case1-lung1_1_1	-4.95156870402413	-0.896546725399183
CELL2472_N1_case1-lung1_1_1	-1.0760545543583	-1.7109152118036
CELL3043_N1_case1-lung1_1_1	-3.67660770930367	-2.72402608788698
CELL2118_N1_case1-lung1_1_1	-3.56719742335397	-1.92070591843812
CELL1667_N1_case1-lung1_1_1	-5.05704842127877	-2.41344964898317
CELL2103_N1_case1-lung1_1_1	3.33616151295585	5.45624172293456
CELL1674_N1_case1-lung1_1_1	-5.9266906789692	-1.84721887505739
CELL2957_N1_case1-lung1_1_1	-4.34523449458199	-4.11989772713869
CELL1857_N1_case1-lung1_1_1	-0.626820545569236	-2.26169050133912
CELL1920_N1_case1-lung1_1_1	0.409713473245327	-2.10624468720643
CELL2993_N1_case1-lung1_1_1	-7.73238192118722	-3.13080943024843
CELL2827_N1_case1-lung1_1_1	-4.55878172434884	-1.74724686539857
CELL3538_N1_case1-lung1_1_1	-4.94031391657906	-0.867048148281263
CELL2057_N1_case1-lung1_1_1	-5.63220892466622	-1.92764103806703
CELL3145_N1_case1-lung1_1_1	-4.55608330287057	-1.58139908707826
CELL1998_N1_case1-lung1_1_1	-4.93928776301461	-2.09384549058168
CELL2244_N1_case1-lung1_1_1	-3.42612610377389	-2.41113150513856
CELL1237_N1_case1-lung1_1_1	-2.67893848933297	-4.49473464883058
CELL1775_N1_case1-lung1_1_1	-4.774686913863	-3.95765865243165
CELL1926_N1_case1-lung1_1_1	-5.21875486888009	-1.14079487717836
CELL2308_N1_case1-lung1_1_1	-7.04845581568795	-2.98298085129945
CELL2909_N1_case1-lung1_1_1	-1.13942847766	-2.71384776032655
CELL3185_N1_case1-lung1_1_1	-2.05239830531197	-2.39622724450319
CELL3102_N1_case1-lung1_1_1	-4.69165764369088	-2.49345887101381
CELL2585_N1_case1-lung1_1_1	-4.81163750208932	-2.16812289155214
CELL2786_N1_case1-lung1_1_1	-1.59839950121957	-0.537054304248975
CELL2702_N1_case1-lung1_1_1	-4.12572107829171	-2.61020887292116
CELL2302_N1_case1-lung1_1_1	-5.27666388072091	-3.82750070489137
CELL1827_N1_case1-lung1_1_1	-1.46868477381783	-2.81958353913515
CELL2014_N1_case1-lung1_1_1	-4.15900717295724	-3.74675214684694
CELL2213_N1_case1-lung1_1_1	-4.43717680491524	-2.14434254563539
CELL2604_N1_case1-lung1_1_1	-1.62108359850961	-2.87485659516542
CELL640_N2_case1-lung1_1_1	-4.40215740717965	-5.91606891549318
CELL2474_N1_case1-lung1_1_1	-3.31674085177499	-2.92965543664186
CELL2935_N1_case1-lung1_1_1	-4.54117308177071	-3.24130475915162
CELL1593_N1_case1-lung1_1_1	-4.10531673945504	-6.46637142098634
CELL2363_N1_case1-lung1_1_1	-2.84675560511666	-2.91626751816957
CELL2982_N1_case1-lung1_1_1	-5.28234444178658	-0.625762466556715
CELL2348_N1_case1-lung1_1_1	-1.69636378802377	-2.20994174874513
CELL3112_N1_case1-lung1_1_1	-2.23246799029427	-3.02726877129762
CELL2862_N1_case1-lung1_1_1	0.458811808451836	-0.667730454570936
CELL3444_N1_case1-lung1_1_1	-4.70636568583565	-4.62721097863405
CELL3301_N1_case1-lung1_1_1	0.0678146072475361	-2.29986298478334
CELL1863_N1_case1-lung1_1_1	-4.11811028040963	-3.95183694756715
CELL2286_N1_case1-lung1_1_1	-2.44047008074837	-4.32359826958864
CELL2176_N1_case1-lung1_1_1	-3.66888199366647	-2.24575937188356
CELL2918_N1_case1-lung1_1_1	-2.33467922724801	-2.52479613221376
CELL1715_N1_case1-lung1_1_1	1.21298249445838	-1.15698147214143
CELL3475_N1_case1-lung1_1_1	-4.23818645991402	-1.27256238854616
CELL3207_N1_case1-lung1_1_1	-3.86364946879464	-1.94147909081666
CELL2437_N1_case1-lung1_1_1	-3.70007620371896	-3.51248991883485
CELL2819_N1_case1-lung1_1_1	-0.372082274332817	-2.16861355698793
CELL2450_N1_case1-lung1_1_1	-4.99474010981637	-1.80127227700441
CELL3281_N1_case1-lung1_1_1	-4.12243137873727	-0.549372498161482
CELL1310_N1_case1-lung1_1_1	-3.71984634913522	-4.38151157296388
CELL2507_N1_case1-lung1_1_1	-4.29944239176827	-3.51772487557619
CELL2828_N1_case1-lung1_1_1	-4.11028347529488	-3.03860032952516
CELL2298_N1_case1-lung1_1_1	-5.01161728419381	-1.79911744988649
CELL2616_N1_case1-lung1_1_1	-0.40298918999749	-2.92508304513185
CELL2484_N1_case1-lung1_1_1	2.02113618336601	3.85349738203795
CELL2032_N1_case1-lung1_1_1	-4.32410059489327	-3.29458415902345
CELL3314_N1_case1-lung1_1_1	-2.38203154124337	-4.40047824776857
CELL3162_N1_case1-lung1_1_1	-4.41983376063424	-3.07269537842958
CELL3177_N1_case1-lung1_1_1	-2.78657327212411	-3.53241384423463
CELL2091_N1_case1-lung1_1_1	-0.256414871588523	-2.14079344666688
CELL3599_N1_case1-lung1_1_1	-7.13143358744698	-2.53653967774598
CELL2066_N1_case1-lung1_1_1	-4.17232332743722	-1.93620765603273
CELL2675_N1_case1-lung1_1_1	-3.4140490106495	-5.93621242440431
CELL3639_N1_case1-lung1_1_1	-4.03564653910714	-1.58499086297243
CELL2905_N1_case1-lung1_1_1	-4.83751354731637	-2.03438127434938
CELL2349_N1_case1-lung1_1_1	-1.26994965590554	-2.09170067704408
CELL3270_N1_case1-lung1_1_1	-4.67577610529977	-0.375081721908735
CELL2498_N1_case1-lung1_1_1	-4.8372827581318	-3.36400497353761
CELL101_N2_case1-lung1_1_1	-4.83214579142648	-4.18805921471803
CELL237_N2_case1-lung1_1_1	2.19071688137931	4.2744899948767
CELL1307_N1_case1-lung1_1_1	-5.73730240382272	-1.41266370213716
CELL296_N2_case1-lung1_1_1	-4.05570230998116	-6.41693532860963
CELL2540_N1_case1-lung1_1_1	-4.62866507090646	-3.98499572671144
CELL2207_N1_case1-lung1_1_1	-5.73511848963815	-2.40938079751222
CELL781_N2_case1-lung1_1_1	-5.49618015803414	-3.80411374963014
CELL759_N2_case1-lung1_1_1	-6.59551725901681	-3.42673218644349
CELL2800_N1_case1-lung1_1_1	-4.859168630019	-0.099428657657789
CELL2835_N1_case1-lung1_1_1	-5.25339804209786	-0.245842997200178
CELL1205_N1_case1-lung1_1_1	-5.64642963923531	-2.94754469788759
CELL2722_N1_case1-lung1_1_1	-4.05516491450387	-2.15129769242494
CELL2350_N1_case1-lung1_1_1	-5.53497086085397	-0.707467679149793
CELL2127_N1_case1-lung1_1_1	-6.78085670985299	-1.51935756600587
CELL1974_N1_case1-lung1_1_1	-5.41723785914498	-0.0820431152650583
CELL2049_N1_case1-lung1_1_1	-5.7642322591694	-3.18462169564454
CELL42_N2_case1-lung1_1_1	-5.47622070826607	-4.52076900399415
CELL1458_N1_case1-lung1_1_1	-7.17315540827828	-2.14637530244081
CELL2231_N1_case1-lung1_1_1	-4.10215387858468	-2.81573164857118
CELL254_N2_case1-lung1_1_1	-5.33597670115548	-3.45377910531251
CELL1151_N1_case1-lung1_1_1	-5.04683743037301	-1.62921274102418
CELL1702_N1_case1-lung1_1_1	-4.81693087138253	-0.195160512096571
CELL2044_N1_case1-lung1_1_1	-5.48235617198067	-1.59802163041322
CELL3603_N1_case1-lung1_1_1	-5.23241434611398	-1.1468215028116
CELL523_N2_case1-lung1_1_1	-5.26996574915963	-3.49666440880983
CELL1455_N1_case1-lung1_1_1	-6.17502460993844	-2.71124208367555
CELL1447_N1_case1-lung1_1_1	-4.79223404444772	-3.58186567223756
CELL1160_N1_case1-lung1_1_1	-3.91594515360909	-5.06568181908815
CELL1755_N1_case1-lung1_1_1	3.42535485707206	5.17764865958006
CELL619_N3_case1-lung1_1_1	-3.58622274912911	-7.17549646294801
CELL1548_N1_case1-lung1_1_1	-5.83762655772286	-2.67244494355409
CELL326_N2_case1-lung1_1_1	-5.02698479212838	-3.62980592644899
CELL1398_N1_case1-lung1_1_1	-5.61437998332101	-2.47607767976015
CELL601_N2_case1-lung1_1_1	-5.23018322505074	-4.25326431191652
CELL1957_N1_case1-lung1_1_1	-5.53890142954903	-1.53890133298128
CELL927_N1_case1-lung1_1_1	-0.365182738676841	-7.53095615304201
CELL2063_N1_case1-lung1_1_1	-5.67864332713204	-3.21078169739931
CELL375_N2_case1-lung1_1_1	-1.90965734042245	-6.49740302956788
CELL463_N2_case1-lung1_1_1	-5.2458725980671	-5.10241496957033
CELL1103_N1_case1-lung1_1_1	-5.59628878153878	-4.83445346749513
CELL110_N2_case1-lung1_1_1	-4.21852598704415	-6.68395078576295
CELL1966_N1_case1-lung1_1_1	-1.72928772486764	0.00761240326674106
CELL1457_N1_case1-lung1_1_1	-5.05664501704293	-1.71466339028566
CELL1117_N1_case1-lung1_1_1	-5.57061920680123	-3.9534586707422
CELL1274_N1_case1-lung1_1_1	-5.8193269781025	-2.06292045510499
CELL1595_N1_case1-lung1_1_1	-5.38836823023873	-4.14924180901735
CELL1328_N1_case1-lung1_1_1	-2.98566422976571	-6.75674045479982
CELL1356_N1_case1-lung1_1_1	-4.42361412562447	-6.74717176354616
CELL1640_N1_case1-lung1_1_1	1.23200907193107	3.29610335432799
CELL812_N2_case1-lung1_1_1	-6.49484549082833	-4.50419509804933
CELL155_N5_case1-lung1_1_1	2.82743205510062	5.05524503790648
CELL963_N1_case1-lung1_1_1	-5.37053928889352	-4.33491123116701
CELL1253_N1_case1-lung1_1_1	-6.11006842173653	-2.64475691712587
CELL584_N2_case1-lung1_1_1	-5.26210413493233	-4.03980672753541
CELL104_N2_case1-lung1_1_1	-5.69220219172555	-3.53368819153993
CELL455_N2_case1-lung1_1_1	-3.17890058077889	-5.46573627389161
CELL3100_N1_case1-lung1_1_1	-5.60685310877877	-0.991464022762464
CELL1269_N1_case1-lung1_1_1	-5.55275354899483	-3.64220416939943
CELL2857_N1_case1-lung1_1_1	-5.33048306025582	0.311631988518549
CELL1425_N1_case1-lung1_1_1	-5.78952894724923	-3.84954345620363
CELL521_N2_case1-lung1_1_1	-0.470582704916771	-7.26283538735597
CELL1692_N1_case1-lung1_1_1	-5.58285818614083	-0.461693231231855
CELL1286_N1_case1-lung1_1_1	-5.54594145335274	-2.85802042878358
CELL2306_N1_case1-lung1_1_1	-5.61204920329171	0.123180355661227
CELL724_N2_case1-lung1_1_1	-4.91231737650948	-4.44343793786256
CELL2050_N1_case1-lung1_1_1	-5.16090975321847	-3.53160894311159
CELL1332_N1_case1-lung1_1_1	-5.14245710887032	-2.93481123841493
CELL85_N2_case1-lung1_1_1	-6.78423414744454	-2.21581805146425
CELL472_N2_case1-lung1_1_1	-1.76997695483285	-6.61975229180543
CELL2358_N1_case1-lung1_1_1	-5.08377848185616	-0.784871224529432
CELL1683_N1_case1-lung1_1_1	-5.31817732371407	-1.72599041856019
CELL617_N2_case1-lung1_1_1	-4.78907833613473	-3.52181375420778
CELL886_N2_case1-lung1_1_1	-6.25320969142037	-1.54058349526613
CELL364_N3_case1-lung1_1_1	-5.2659412435444	-4.2378677169153
CELL887_N3_case1-lung1_1_1	-4.49528227366524	-3.66064680016725
CELL961_N1_case1-lung1_1_1	-6.54468880213815	-3.19796646035402
CELL1885_N1_case1-lung1_1_1	-5.13221226252633	-1.16490567124574
CELL1071_N1_case1-lung1_1_1	3.28228892765922	5.49465620123656
CELL1939_N1_case1-lung1_1_1	-5.40248165644723	0.117826845281435
CELL1741_N1_case1-lung1_1_1	-3.77541504420357	-6.22744739449708
CELL1086_N1_case1-lung1_1_1	-4.34916506327706	-2.77867901719301
CELL1047_N1_case1-lung1_1_1	-6.22953377284127	-2.10706270135133
CELL1014_N1_case1-lung1_1_1	-5.6349164060505	-3.10372388756959
CELL583_N2_case1-lung1_1_1	-5.4767542890461	-4.62515056527345
CELL335_N2_case1-lung1_1_1	-4.69573555506783	-4.56261957085817
CELL43_N2_case1-lung1_1_1	-5.97376785792428	-2.58405125535219
CELL2261_N1_case1-lung1_1_1	-5.20909462489205	-0.251169208652662
CELL2524_N1_case1-lung1_1_1	0.825577814206307	14.4001284798315
CELL2738_N1_case1-lung1_1_1	-5.21229324854928	-2.08214152253358
CELL2289_N1_case1-lung1_1_1	-4.25947962321358	-1.36294389165132
CELL1502_N1_case1-lung1_1_1	-3.11543260134774	-5.30599868691652
CELL2164_N1_case1-lung1_1_1	-5.98236761607247	-1.90603125489442
CELL805_N2_case1-lung1_1_1	-5.74753771342355	-3.64035499489992
CELL2449_N1_case1-lung1_1_1	-5.12725840128976	0.473573177837445
CELL810_N2_case1-lung1_1_1	-5.45509825266915	-2.37334740555971
CELL659_N2_case1-lung1_1_1	-5.30159102000314	-4.18573606408327
CELL1897_N1_case1-lung1_1_1	-5.71458731211739	-1.27520549691408
CELL1617_N1_case1-lung1_1_1	-4.09534702815133	-4.90569532311647
CELL2565_N1_case1-lung1_1_1	-5.90181217707711	-1.06050086415498
CELL1200_N1_case1-lung1_1_1	-5.69061146296578	-3.87708461678712
CELL1831_N1_case1-lung1_1_1	-4.9336691907795	-5.7475432196924
CELL322_N2_case1-lung1_1_1	-4.56860695399361	-5.67829692757814
CELL550_N3_case1-lung1_1_1	-6.46983013667184	-2.53610098756044
CELL1379_N1_case1-lung1_1_1	-6.98842583216744	-2.36861646569459
CELL1799_N1_case1-lung1_1_1	-4.94542942561227	-1.76377475655763
CELL522_N2_case1-lung1_1_1	-6.87901745356637	-3.0253375808069
CELL350_N3_case1-lung1_1_1	-6.8515125326069	-2.91319621003358
CELL2148_N1_case1-lung1_1_1	-3.16202292956429	-5.03554571068971
CELL319_N2_case1-lung1_1_1	-5.5477410367878	-4.95090997613161
CELL1344_N1_case1-lung1_1_1	-4.12699900187569	-4.87052905953615
CELL1793_N1_case1-lung1_1_1	-5.73161612071114	-1.76805413163392
CELL1963_N1_case1-lung1_1_1	-6.00700293101388	-2.67699873841493
CELL3148_N1_case1-lung1_1_1	-4.9746757558735	-1.87761795914857
CELL1967_N1_case1-lung1_1_1	-5.03653870143014	-2.47060120499818
CELL1514_N1_case1-lung1_1_1	-5.91290674723702	-3.60646093285768
CELL1143_N1_case1-lung1_1_1	-2.92999969042855	-5.70667827523439
CELL1191_N1_case1-lung1_1_1	2.76748384915275	4.73635971152098
CELL515_N2_case1-lung1_1_1	-5.0040079168232	-2.82723272240846
CELL202_N3_case1-lung1_1_1	-4.05128012217599	-6.93664825356691
CELL2400_N1_case1-lung1_1_1	-6.61391125239449	-1.38674736417024
CELL2840_N1_case1-lung1_1_1	-4.89309559382516	-3.63103759682863
CELL1053_N1_case1-lung1_1_1	-6.31333599604684	-4.30879867470949
CELL2729_N1_case1-lung1_1_1	-3.88365421809273	-3.46698010361879
CELL3204_N1_case1-lung1_1_1	-4.7373596242817	-0.0897048751184213
CELL495_N2_case1-lung1_1_1	-6.03204451121407	-3.10284912980287
CELL800_N2_case1-lung1_1_1	-6.59640274561959	-3.49680531419008
CELL719_N2_case1-lung1_1_1	-5.45665417231637	-2.01948082841127
CELL8_N2_case1-lung1_1_1	11.4163521715252	2.86640727125914
CELL1545_N1_case1-lung1_1_1	-5.81511984385567	-2.36792099869935
CELL1672_N1_case1-lung1_1_1	-3.86139879740792	-3.00943601525514
CELL1716_N1_case1-lung1_1_1	-4.86102448023873	-1.4807864466974
CELL654_N2_case1-lung1_1_1	-4.14185009516793	-4.84191787636964
CELL1236_N1_case1-lung1_1_1	-5.71699343241769	-2.19781196511476
CELL434_N2_case1-lung1_1_1	-5.36849556483346	-3.91554582513063
CELL1720_N1_case1-lung1_1_1	-5.25750027216988	-0.742683653003858
CELL578_N2_case1-lung1_1_1	-4.59619007624703	-3.47831666863649
CELL1118_N1_case1-lung1_1_1	-2.46059570826607	-8.63318336404054
CELL2491_N1_case1-lung1_1_1	-5.60015688456612	-1.35417592919557
CELL3224_N1_case1-lung1_1_1	-5.13531551875191	0.41530327104838
CELL1820_N1_case1-lung1_1_1	-4.34887753047066	-2.25870359338014
CELL1859_N1_case1-lung1_1_1	-5.93922005213815	-0.701282624370741
CELL1589_N1_case1-lung1_1_1	-4.51088390864449	-4.92785203850953
CELL560_N2_case1-lung1_1_1	-6.03525696314889	-2.36048233903139
CELL3024_N1_case1-lung1_1_1	-4.59772644557076	-3.58710897362916
CELL40_N2_case1-lung1_1_1	-5.78828964747506	-0.6699452439615
CELL1834_N1_case1-lung1_1_1	-4.86862669505196	-2.15503633416383
CELL1873_N1_case1-lung1_1_1	-4.79550324000436	-2.65744078553407
CELL2834_N1_case1-lung1_1_1	-5.69448576487618	-0.944976452953504
CELL3144_N1_case1-lung1_1_1	-4.2094808629902	-1.90569961465089
CELL2402_N1_case1-lung1_1_1	-6.47797022379952	-2.80891192353456
CELL1854_N1_case1-lung1_1_1	2.90887059651298	5.16633665167601
CELL2788_N1_case1-lung1_1_1	-4.81162367381173	0.191456284158541
CELL2885_N1_case1-lung1_1_1	2.84279956303519	14.7098466118506
CELL1412_N1_case1-lung1_1_1	-3.58662758387643	-5.01657379067628
CELL1471_N1_case1-lung1_1_1	-5.46738586939889	-2.34626377022951
CELL3170_N1_case1-lung1_1_1	-5.77963791407662	-3.08669913209169
CELL395_N2_case1-lung1_1_1	5.63040914021415	-9.63510787881105
CELL1284_N1_case1-lung1_1_1	-5.2362175992878	-2.42572963631837
CELL300_N2_case1-lung1_1_1	-5.59664831675607	-1.5435830394098
CELL1362_N1_case1-lung1_1_1	-4.67248735941964	-1.9372700492212
CELL2106_N1_case1-lung1_1_1	-4.73667011775094	-0.290361825592207
CELL877_N2_case1-lung1_1_1	-0.181068401709373	-7.56102836526124
CELL1382_N1_case1-lung1_1_1	-6.76188383616524	-1.94532359040468
CELL1350_N1_case1-lung1_1_1	-6.32813702143746	-2.38696062958925
CELL2690_N1_case1-lung1_1_1	-5.48302565135079	0.0857474466493857
CELL2680_N1_case1-lung1_1_1	-4.53951893366891	-0.422704581386732
CELL1805_N1_case1-lung1_1_1	-5.16190014399606	-3.87113798058717
CELL1717_N1_case1-lung1_1_1	-3.20316157855111	-7.08200824654786
CELL1929_N1_case1-lung1_1_1	-6.89601383723336	-1.31105244553773
CELL2995_N1_case1-lung1_1_1	-5.05296097315865	-3.72366083062379
CELL2961_N1_case1-lung1_1_1	-5.43935165919381	-0.512805585033582
CELL1011_N1_case1-lung1_1_1	-5.32332430399972	-2.79595005906312
CELL1196_N1_case1-lung1_1_1	-5.95194922007638	-4.16140354073732
CELL2365_N1_case1-lung1_1_1	-5.19658289469796	-2.22151315606325
CELL2035_N1_case1-lung1_1_1	-5.5833331159504	-0.318283084995435
CELL2962_N1_case1-lung1_1_1	-5.41746292628365	-3.28915608323305
CELL1838_N1_case1-lung1_1_1	-4.83999214686471	-3.63670385277955
CELL1814_N1_case1-lung1_1_1	-4.8104797414692	-2.93281662858217
CELL2543_N1_case1-lung1_1_1	-4.191190820113	-0.620277051098036
CELL3528_N1_case1-lung1_1_1	-5.3862706235798	-1.5820831099817
CELL743_N2_case1-lung1_1_1	-4.50070009745675	-4.42906368172853
CELL3136_N1_case1-lung1_1_1	-0.0125201753528668	-7.55607498086183
CELL3123_N1_case1-lung1_1_1	-3.15473471201974	-5.67715204156129
CELL1355_N1_case1-lung1_1_1	-5.04477797068673	0.181157406204058
CELL1257_N1_case1-lung1_1_1	-4.81163559474068	-3.19447863496034
CELL1295_N1_case1-lung1_1_1	-5.06528292216378	-0.0268586913415658
CELL2459_N1_case1-lung1_1_1	-5.3919178060444	-1.46864283478944
CELL2870_N1_case1-lung1_1_1	0.330337885841553	2.18023466669829
CELL1812_N1_case1-lung1_1_1	-6.83092318095284	-2.16652906335084
CELL2117_N1_case1-lung1_1_1	-4.66076622523385	-4.68811452782838
CELL1594_N1_case1-lung1_1_1	-5.45599756754952	-0.527651313907789
CELL1313_N1_case1-lung1_1_1	4.7341717668621	-4.60004556573121
CELL2495_N1_case1-lung1_1_1	-4.35801420725899	-0.78064442074983
CELL2930_N1_case1-lung1_1_1	-5.36226234950143	-0.525713268882917
CELL2782_N1_case1-lung1_1_1	-5.19308195628243	-2.0686782637903
CELL1883_N1_case1-lung1_1_1	-5.78522644557076	-1.3703048268625
CELL1484_N1_case1-lung1_1_1	-5.1725836805256	-1.64380371964662
CELL2392_N1_case1-lung1_1_1	-5.04885874308663	-3.93794763482301
CELL445_N2_case1-lung1_1_1	-5.68258295573312	-3.63538015282838
CELL2516_N1_case1-lung1_1_1	-5.32117472209054	-0.855679515964674
CELL1624_N1_case1-lung1_1_1	-5.5808974317463	-3.24386895096986
CELL2617_N1_case1-lung1_1_1	-0.542597275152977	-7.18549907601564
CELL784_N2_case1-lung1_1_1	-6.2959042600544	-1.49423969186036
CELL1748_N1_case1-lung1_1_1	-7.24722586192208	-2.77560294068544
CELL87_N2_case1-lung1_1_1	-6.94284639872628	-2.12764442361085
CELL1635_N1_case1-lung1_1_1	-6.06459532298165	-2.24509847558229
CELL2836_N1_case1-lung1_1_1	-5.393010716811	-2.04049718774049
CELL1360_N1_case1-lung1_1_1	-6.01509485758858	-2.42669761574953
CELL2370_N1_case1-lung1_1_1	-5.5605174116047	-1.26484358704774
CELL1426_N1_case1-lung1_1_1	0.502761444151227	2.43286180102141
CELL3425_N1_case1-lung1_1_1	-4.77558956660348	0.0960082372358573
CELL1289_N1_case1-lung1_1_1	-4.20896158732491	-5.8430751601526
CELL2081_N1_case1-lung1_1_1	-4.83877668894845	0.452484115509926
CELL1823_N1_case1-lung1_1_1	-5.08718786753732	-2.20396960175722
CELL1650_N1_case1-lung1_1_1	-6.2476888708027	-1.92920577920167
CELL2645_N1_case1-lung1_1_1	-6.70306072749215	-2.90247500336854
CELL1889_N1_case1-lung1_1_1	-4.9764634183796	-2.8581913749048
CELL2408_N1_case1-lung1_1_1	-5.35356960810738	-0.411591533786939
CELL3453_N1_case1-lung1_1_1	-4.35567150630074	-4.28693282998292
CELL3199_N1_case1-lung1_1_1	-4.68244085825997	-2.97939074433534
CELL2101_N1_case1-lung1_1_1	-3.80317316569405	-6.25314319527833
CELL2931_N1_case1-lung1_1_1	-4.63117132700997	-0.103239480621504
CELL3326_N1_case1-lung1_1_1	-5.56162415064889	-0.771760467655348
CELL3047_N1_case1-lung1_1_1	-4.84462509669381	-3.2433813849756
CELL3258_N1_case1-lung1_1_1	-5.48049650706368	-0.313505057460951
CELL2183_N1_case1-lung1_1_1	-5.28143463648873	-2.18474352753847
CELL608_N2_case1-lung1_1_1	-6.16612015284615	-3.72795045769899
CELL2126_N1_case1-lung1_1_1	-5.33261261500436	-4.50513732827394
CELL2878_N1_case1-lung1_1_1	-6.62113485850411	-2.04614127076356
CELL2250_N1_case1-lung1_1_1	-5.63564072169381	-0.260144774086164
CELL3061_N1_case1-lung1_1_1	-5.4236913732441	-5.47863042748659
CELL2036_N1_case1-lung1_1_1	-5.12252293147164	-1.55179346001832
CELL3210_N1_case1-lung1_1_1	-5.31774387873727	-4.6161350051233
CELL2802_N1_case1-lung1_1_1	-5.2554374746235	-2.75746214783876
CELL3319_N1_case1-lung1_1_1	15.6064137407391	1.8380018433264
CELL768_N2_case1-lung1_1_1	15.4232367464153	1.83962595068724
CELL367_N3_case1-lung1_1_1	12.3439034410564	3.33609616362364
CELL1050_N1_case1-lung1_1_1	13.4035958238689	2.91511427962096
CELL2144_N1_case1-lung1_1_1	9.95058145008964	2.67725026213439
CELL2650_N1_case1-lung1_1_1	10.9382695146648	2.26131486498625
CELL282_N2_case1-lung1_1_1	15.7292174287884	2.95082270705016
CELL1785_N1_case1-lung1_1_1	13.3471383043377	1.68431579672606
CELL96_N3_case1-lung1_1_1	10.9416045137493	3.0683976372412
CELL1485_N1_case1-lung1_1_1	12.1922844835369	2.6624385079077
CELL3278_N1_case1-lung1_1_1	14.6183308549969	1.08140289389403
CELL1610_N1_case1-lung1_1_1	12.7331170030682	3.3764027317694
CELL1275_N1_case1-lung1_1_1	13.3902100511639	1.9090045651129
CELL2090_N1_case1-lung1_1_1	14.1111296602337	1.32891976439269
CELL2920_N1_case1-lung1_1_1	11.5589856096355	2.61306774222167
CELL1142_N1_case1-lung1_1_1	15.742963690385	1.25680732332976
CELL2311_N1_case1-lung1_1_1	15.6683024355022	1.77395593725951
CELL1849_N1_case1-lung1_1_1	13.729071516618	1.7316216190985
CELL174_N2_case1-lung1_1_1	10.5825861879436	1.43903672301085
CELL3560_N1_case1-lung1_1_1	11.3021887727825	1.97732376658232
CELL546_N2_case1-lung1_1_1	11.8921126314251	2.21961223685057
CELL559_N2_case1-lung1_1_1	15.7497319170086	3.14715659224303
CELL68_N2_case1-lung1_1_1	14.7340258546917	2.13080763422759
CELL3291_N1_case1-lung1_1_1	14.830760855302	1.17303371035369
CELL1568_N1_case1-lung1_1_1	13.9457024522869	2.94462024771483
CELL259_N2_case1-lung1_1_1	11.8440140672771	2.58001720511229
CELL2787_N1_case1-lung1_1_1	15.6488465257732	1.67980849348815
CELL1343_N1_case1-lung1_1_1	11.9168414064495	2.85303699576171
CELL3570_N1_case1-lung1_1_1	12.5632189699261	3.47224795424254
CELL1826_N1_case1-lung1_1_1	15.7419060655682	2.50641142927916
CELL60_N2_case1-lung1_1_1	10.7054089494793	3.41811978422911
CELL587_N2_case1-lung1_1_1	12.8614186235516	2.70004951559813
CELL609_N3_case1-lung1_1_1	5.423226732835	5.84549057089598
CELL574_N2_case1-lung1_1_1	11.4634064622967	2.03586148821623
CELL1615_N1_case1-lung1_1_1	12.1373738237469	3.17514693342955
CELL2121_N1_case1-lung1_1_1	10.6325520464031	2.72430812918456
CELL1354_N1_case1-lung1_1_1	12.856757063493	1.70738267504485
CELL100_N2_case1-lung1_1_1	13.2170494981853	2.72969042860777
CELL12_N2_case1-lung1_1_1	14.7790278383343	1.49280118548186
CELL706_N2_case1-lung1_1_1	14.5195692964641	2.36507653795989
CELL3286_N1_case1-lung1_1_1	11.9978264757244	3.29667889677794
CELL134_N2_case1-lung1_1_1	15.5248326250164	2.15291964613707
CELL2378_N1_case1-lung1_1_1	14.4288577028362	2.94813906752379
CELL3027_N1_case1-lung1_1_1	13.1879462190716	3.14682662092955
CELL2879_N1_case1-lung1_1_1	14.5999201723186	1.97741937243254
CELL2929_N1_case1-lung1_1_1	13.6517132707683	3.48015224539549
CELL36_N2_case1-lung1_1_1	12.5433176942913	1.90763759218962
CELL255_N2_case1-lung1_1_1	11.7592896410076	2.89688717924864
CELL2064_N1_case1-lung1_1_1	10.6816739030926	2.9956048687628
CELL2984_N1_case1-lung1_1_1	11.7063178011028	1.51038384043486
CELL1598_N1_case1-lung1_1_1	10.1028412767498	3.32862913214476
CELL801_N2_case1-lung1_1_1	14.7839135118572	3.36472522818358
CELL2996_N1_case1-lung1_1_1	11.7489937730877	1.70274173819335
CELL2711_N1_case1-lung1_1_1	13.89315213643	2.71315157019408
CELL2596_N1_case1-lung1_1_1	14.2081383653728	2.27052938544066
CELL562_N2_case1-lung1_1_1	15.4237212129681	1.77199923598082
CELL1524_N1_case1-lung1_1_1	11.0382117220013	2.98403989874632
CELL670_N2_case1-lung1_1_1	10.1743782945721	3.63212620817931
CELL2077_N1_case1-lung1_1_1	11.0088232942669	1.69140266978057
CELL1848_N1_case1-lung1_1_1	10.995968718156	2.9774004181555
CELL564_N2_case1-lung1_1_1	13.4582117982952	1.85818993651183
CELL565_N2_case1-lung1_1_1	15.3449934908001	1.96748280131133
CELL600_N2_case1-lung1_1_1	13.721388716325	1.95204579436095
CELL1582_N1_case1-lung1_1_1	11.4667834230511	2.50990545355589
CELL2147_N1_case1-lung1_1_1	14.7387923189251	2.36614632212432
CELL2740_N1_case1-lung1_1_1	10.7101544328777	2.91587411963256
CELL2323_N1_case1-lung1_1_1	10.4716547914593	2.04671334826262
CELL359_N2_case1-lung1_1_1	10.1197442003338	2.12004184328826
CELL542_N2_case1-lung1_1_1	11.4408434816448	2.52747857176573
CELL1648_N1_case1-lung1_1_1	14.0209759660808	1.83709287249358
CELL1816_N1_case1-lung1_1_1	14.9467152544109	2.2927719315222
CELL1699_N1_case1-lung1_1_1	14.7152127214519	0.893860306375338
CELL3324_N1_case1-lung1_1_1	4.99090518437309	5.90791141592772
CELL3565_N1_case1-lung1_1_1	10.1709011980144	2.06571864687712
CELL486_N2_case1-lung1_1_1	5.4474867769329	5.92135202490599
CELL2674_N1_case1-lung1_1_1	9.77463235340995	2.58871328436644
CELL1510_N1_case1-lung1_1_1	14.7681740709392	1.14485573374541
CELL2747_N1_case1-lung1_1_1	12.5458706804363	2.54714572035582
CELL2764_N1_case1-lung1_1_1	13.5504797884075	2.83065855109007
CELL834_N2_case1-lung1_1_1	9.92740716420097	2.9681721886328
CELL1688_N1_case1-lung1_1_1	14.8779953905193	3.26819979750426
CELL3044_N1_case1-lung1_1_1	11.8511094041912	2.87561475836547
CELL1714_N1_case1-lung1_1_1	10.0902594514934	3.13362705313475
CELL1636_N1_case1-lung1_1_1	11.3397635408489	2.22501432501586
CELL1572_N1_case1-lung1_1_1	15.2083510347454	2.25954806410582
CELL1296_N1_case1-lung1_1_1	11.0167464204876	2.17500805460723
CELL3307_N1_case1-lung1_1_1	14.9788350053875	2.61144744955809
CELL1935_N1_case1-lung1_1_1	13.4227103181927	1.9227243622473
CELL1842_N1_case1-lung1_1_1	10.4202641435711	3.49624478422911
CELL2220_N1_case1-lung1_1_1	10.7775677629558	2.72969901167662
CELL527_N3_case1-lung1_1_1	5.22013415776176	6.0570803841284
CELL2105_N1_case1-lung1_1_1	15.7245501466839	2.88782178961547
CELL2758_N1_case1-lung1_1_1	15.1454295106975	1.78544365965636
CELL2714_N1_case1-lung1_1_1	10.5037001558391	2.84185516440184
CELL2107_N1_case1-lung1_1_1	12.022320646867	3.07960950934203
CELL2620_N1_case1-lung1_1_1	11.1595810838787	1.25158345305236
CELL3345_N1_case1-lung1_1_1	12.9986161180584	2.46781432234557
CELL3339_N1_case1-lung1_1_1	15.7300080247967	2.16888022028716
CELL2536_N1_case1-lung1_1_1	12.8631209322063	3.00843655669005
CELL1976_N1_case1-lung1_1_1	14.9551495500652	1.3453649243048
CELL2830_N1_case1-lung1_1_1	14.82621564351	2.34407448374541
CELL598_N3_case1-lung1_1_1	11.6763819643108	2.98688113295348
CELL2088_N1_case1-lung1_1_1	12.9241017290203	3.04293667876036
CELL2012_N1_case1-lung1_1_1	12.6991547533123	1.99701428019316
CELL3004_N1_case1-lung1_1_1	15.6442555376141	2.57637869917662
CELL2936_N1_case1-lung1_1_1	11.6605566927044	3.00498878561766
CELL2560_N1_case1-lung1_1_1	13.4379261919109	2.61172401510985
CELL2958_N1_case1-lung1_1_1	14.2113770433514	1.19657480322631
CELL2971_N1_case1-lung1_1_1	9.85872544728202	3.3788577278784
CELL2309_N1_case1-lung1_1_1	11.9942864366619	2.18463217818053
CELL3215_N1_case1-lung1_1_1	14.9519814439861	0.9619346221617
CELL2734_N1_case1-lung1_1_1	12.3711136766521	2.0503255089453
CELL2504_N1_case1-lung1_1_1	14.8814391084759	2.29643380247862
CELL1862_N1_case1-lung1_1_1	10.0106400438396	2.50638401114256
CELL2670_N1_case1-lung1_1_1	10.143694777116	3.31226336561949
CELL2779_N1_case1-lung1_1_1	14.8084267564861	2.38856708609374
CELL2230_N1_case1-lung1_1_1	14.8579091020672	1.41912358605178
CELL2635_N1_case1-lung1_1_1	13.8401440569012	3.38437163435729
CELL2331_N1_case1-lung1_1_1	8.10741414509696	4.24279558264525
CELL2634_N1_case1-lung1_1_1	15.1332644411175	3.22758400046141
CELL2721_N1_case1-lung1_1_1	14.9511155077068	2.67164814078124
CELL3006_N1_case1-lung1_1_1	14.6569594331829	1.29669200979979
CELL2520_N1_case1-lung1_1_1	12.553757567033	3.36286294066222
CELL2597_N1_case1-lung1_1_1	12.8469294496624	2.95185100638182
CELL1611_N1_case1-lung1_1_1	10.5370892473308	2.60167181097777
CELL1900_N1_case1-lung1_1_1	15.2505902238933	1.05697983109267
CELL388_N2_case1-lung1_1_1	10.927741903886	2.6949309071234
CELL2501_N1_case1-lung1_1_1	10.2480410524456	2.34926342570098
CELL2594_N1_case1-lung1_1_1	12.737707037553	2.23379313551695
CELL2963_N1_case1-lung1_1_1	12.9383973070232	3.12620555960448
CELL864_N2_case1-lung1_1_1	12.637778181657	2.19924079977782
CELL3460_N1_case1-lung1_1_1	15.1653803773968	3.32804786764891
CELL1243_N1_case1-lung1_1_1	10.8420828767864	3.2606834133795
CELL2322_N1_case1-lung1_1_1	15.6202591844646	3.07187497221739
CELL3184_N1_case1-lung1_1_1	14.1737975069134	2.14527892672331
CELL1877_N1_case1-lung1_1_1	15.5941609331219	3.21772086226256
CELL2654_N1_case1-lung1_1_1	14.7135590501873	2.1341091355017
CELL2932_N1_case1-lung1_1_1	14.4942797609417	2.09946000181944
CELL3418_N1_case1-lung1_1_1	12.8703545518963	2.23494970404418
CELL2255_N1_case1-lung1_1_1	15.0914067216961	3.04205762945922
CELL201_N2_case1-lung1_1_1	10.9533442445843	1.5091866215399
CELL3165_N1_case1-lung1_1_1	12.7404440828411	3.02737152182372
CELL2926_N1_case1-lung1_1_1	13.743569273576	1.84646308028014
CELL3470_N1_case1-lung1_1_1	13.5946234651653	3.4342743118933
CELL1740_N1_case1-lung1_1_1	15.4757279344646	0.974609669082476
CELL2015_N1_case1-lung1_1_1	12.8458126970379	1.75478446089537
CELL2547_N1_case1-lung1_1_1	15.1754740663616	1.13099008404524
CELL3419_N1_case1-lung1_1_1	14.6595047899334	1.99740099512847
CELL2660_N1_case1-lung1_1_1	10.228676695451	3.26570045553954
CELL3201_N1_case1-lung1_1_1	13.0583437868206	1.94063114725859
CELL2288_N1_case1-lung1_1_1	10.4597910829632	2.61723124586852
CELL2972_N1_case1-lung1_1_1	13.4970969148724	2.73848712050231
CELL1040_N1_case1-lung1_1_1	-4.28767500437814	7.54379331671507
CELL2317_N1_case1-lung1_1_1	1.7131425329296	14.8467723091772
CELL2149_N1_case1-lung1_1_1	0.881163615807717	14.793940659397
CELL1770_N1_case1-lung1_1_1	-6.27404938258248	8.77285587393553
CELL1101_N1_case1-lung1_1_1	-5.8882556966694	8.18800556265624
CELL407_N5_case1-lung1_1_1	-4.44644413508492	5.04957115256102
CELL986_N1_case1-lung1_1_1	-2.98032460726815	8.17459070288451
CELL1898_N1_case1-lung1_1_1	-5.85793028391915	8.05761825644286
CELL419_N2_case1-lung1_1_1	1.10397215567512	14.9896041115454
CELL967_N1_case1-lung1_1_1	-2.93727050341683	8.2012249191931
CELL165_N3_case1-lung1_1_1	-2.03238568820077	12.9927750786474
CELL1044_N1_case1-lung1_1_1	-6.43466911830025	9.26270782553465
CELL1175_N1_case1-lung1_1_1	-6.8125434926899	13.7692967613867
CELL270_N5_case1-lung1_1_1	-6.44637690104562	9.15955745779784
CELL2815_N1_case1-lung1_1_1	-6.57815275706368	13.5073033531836
CELL718_N2_case1-lung1_1_1	-6.06645021952706	8.37252342306883
CELL1769_N1_case1-lung1_1_1	1.1644833274929	14.8224240502051
CELL644_N3_case1-lung1_1_1	-0.254781942740257	15.1036654671362
CELL2548_N1_case1-lung1_1_1	-6.89298878230172	13.9462472160986
CELL2723_N1_case1-lung1_1_1	-6.60625372447091	9.39790927969725
CELL1730_N1_case1-lung1_1_1	-6.13862333811837	8.4705554207495
CELL970_N1_case1-lung1_1_1	-5.78269157923775	7.80647289358885
CELL441_N2_case1-lung1_1_1	-5.56858358897286	12.4492312630347
CELL996_N1_case1-lung1_1_1	-3.32052526988107	7.99682581030638
CELL2443_N1_case1-lung1_1_1	-0.221810679808433	15.4778500755957
CELL1025_N1_case1-lung1_1_1	-2.50421915568429	8.13892948233397
CELL1043_N1_case1-lung1_1_1	-3.00653634585458	8.1336995323828
CELL563_N2_case1-lung1_1_1	-2.84436212100106	8.1547914704016
CELL1662_N1_case1-lung1_1_1	-0.243715029135521	15.1994954308203
CELL1678_N1_case1-lung1_1_1	-2.585886340514	7.76728641592772
CELL1303_N1_case1-lung1_1_1	-6.89219484843331	13.8299504479101
CELL2094_N1_case1-lung1_1_1	-6.87906084574776	13.7559586723974
CELL1847_N1_case1-lung1_1_1	-5.31891689814645	7.75633203589232
CELL451_N2_case1-lung1_1_1	-0.346377294436271	14.8619061669043
CELL288_N2_case1-lung1_1_1	-2.7420826963337	8.22232448660643
CELL432_N3_case1-lung1_1_1	-1.9224239400776	13.0395537575415
CELL438_N2_case1-lung1_1_1	-1.69009719409066	13.3606835564307
CELL428_N2_case1-lung1_1_1	0.565696802064602	14.9681683739355
CELL1399_N1_case1-lung1_1_1	0.311236474737351	14.7622376640967
CELL1348_N1_case1-lung1_1_1	-8.39877043284493	7.13998376929076
CELL537_N2_case1-lung1_1_1	-0.154423635378654	15.4739066322973
CELL2058_N1_case1-lung1_1_1	1.33373912058753	14.8006716927222
CELL1903_N1_case1-lung1_1_1	-5.50244436778146	6.96743309103758
CELL1152_N1_case1-lung1_1_1	-6.28512201823312	8.82687484823973
CELL925_N1_case1-lung1_1_1	-2.57660065211373	8.17268192374022
CELL3025_N1_case1-lung1_1_1	-0.439490955248649	14.7882310112646
CELL1958_N1_case1-lung1_1_1	-7.94944773234444	7.21189891897948
CELL2771_N1_case1-lung1_1_1	-6.7692085317524	14.109985466831
CELL2854_N1_case1-lung1_1_1	0.599680651053612	15.0558663567236
CELL220_N2_case1-lung1_1_1	-8.64706907786446	7.08704769217284
CELL2078_N1_case1-lung1_1_1	-0.329293113127525	14.6534129341772
CELL3106_N1_case1-lung1_1_1	-8.58999071635323	7.18090021216185
CELL1676_N1_case1-lung1_1_1	-1.54920921839791	13.4402590950659
CELL2055_N1_case1-lung1_1_1	-5.62956390894967	7.87828123175414
CELL1038_N1_case1-lung1_1_1	-4.58679256953316	5.21152984701903
CELL788_N2_case1-lung1_1_1	-0.384651344195182	15.7942534645727
CELL365_N2_case1-lung1_1_1	-6.64231071986275	9.28014862143309
CELL2808_N1_case1-lung1_1_1	-0.45418296374398	15.0582658013037
CELL2346_N1_case1-lung1_1_1	-6.28940258540231	8.73580467306883
CELL3375_N1_case1-lung1_1_1	-2.39359889544564	12.292322274082
CELL884_N2_case1-lung1_1_1	0.227405715808098	14.731139298313
CELL655_N2_case1-lung1_1_1	-2.75992236651498	8.18978988730223
CELL3232_N1_case1-lung1_1_1	1.8293227144329	14.8478575905493
CELL526_N2_case1-lung1_1_1	-1.52171574153023	13.4815779884985
CELL1449_N1_case1-lung1_1_1	0.43438968442363	14.7140361031225
CELL1298_N1_case1-lung1_1_1	-1.65171585597115	13.2742749413183
CELL1515_N1_case1-lung1_1_1	-0.0118825844677044	15.361302491062
CELL2157_N1_case1-lung1_1_1	-0.773663382902916	13.9817286690405
CELL1372_N1_case1-lung1_1_1	-6.36914072550851	9.10115158163817
CELL2991_N1_case1-lung1_1_1	-0.787181954756553	13.8991452416113
CELL2983_N1_case1-lung1_1_1	-8.96060762919503	6.98201047980101
CELL1424_N1_case1-lung1_1_1	-5.62596521891671	7.67651617132933
CELL2922_N1_case1-lung1_1_1	-1.54033527888375	13.4849349220923
CELL2185_N1_case1-lung1_1_1	-5.60982094325143	7.74021970831664
CELL3336_N1_case1-lung1_1_1	-1.95896134890633	12.8263188561133
CELL3414_N1_case1-lung1_1_1	0.26110451303405	15.1588698586157
CELL209_N3_case1-lung1_1_1	6.76197900257987	-4.73677957452028
CELL894_N1_case1-lung1_1_1	5.40874280415458	-7.053079489834
CELL131_N4_case1-lung1_1_1	5.72820081196708	-6.97210967934816
CELL902_N1_case1-lung1_1_1	6.28076924763602	-6.45879590905397
CELL292_N2_case1-lung1_1_1	6.05434646092338	-7.01476371682374
CELL915_N1_case1-lung1_1_1	6.7183345743267	-5.19459808266847
CELL581_N2_case1-lung1_1_1	5.97872628651542	-9.06987941659181
CELL690_N2_case1-lung1_1_1	3.40380849324149	-6.47869050896852
CELL901_N1_case1-lung1_1_1	6.27146663151664	-6.59014785683839
CELL1109_N1_case1-lung1_1_1	3.49704970799369	-6.51487005151002
CELL898_N1_case1-lung1_1_1	7.23597516499442	-3.21354568398683
CELL932_N1_case1-lung1_1_1	7.0121373125164	-2.64450943864076
CELL464_N2_case1-lung1_1_1	6.97681226216239	-2.94402993119447
CELL780_N2_case1-lung1_1_1	7.22843398533744	-2.95123565591066
CELL217_N2_case1-lung1_1_1	9.20782556019706	-6.48322046197145
CELL149_N2_case1-lung1_1_1	9.21968736134452	-6.50223052895753
CELL926_N1_case1-lung1_1_1	6.94446315251273	-2.59063280022828
CELL908_N1_case1-lung1_1_1	3.44953073941154	-6.48405540383546
CELL323_N2_case1-lung1_1_1	6.25746001683158	-6.55584085381715
CELL913_N1_case1-lung1_1_1	5.48893870793266	-7.0193618575403
CELL185_N2_case1-lung1_1_1	6.30803956471366	-5.8163737098047
CELL570_N2_case1-lung1_1_1	5.76779832325858	-9.74229133523195
CELL496_N2_case1-lung1_1_1	6.68193854771537	-5.40218246377199
CELL137_N3_case1-lung1_1_1	7.24591817341727	-3.09362686074464
CELL306_N3_case1-lung1_1_1	7.05894603215141	-4.02760970986574
CELL941_N1_case1-lung1_1_1	3.42176403485221	-6.51823556817262
CELL374_N2_case1-lung1_1_1	6.41405286274833	-5.9502438346216
CELL916_N1_case1-lung1_1_1	6.1245469041912	-6.69018924630372
CELL717_N2_case1-lung1_1_1	7.07081117115897	-2.70838892853944
CELL261_N3_case1-lung1_1_1	5.82782210789603	-6.87710702813356
CELL903_N1_case1-lung1_1_1	7.12839831791801	-4.01459682381837
CELL977_N1_case1-lung1_1_1	6.3350771852581	-5.53282583153932
CELL900_N1_case1-lung1_1_1	6.91703547917289	-2.81917512810914
CELL946_N1_case1-lung1_1_1	6.66828097783012	-5.32112348473756
CELL1465_N1_case1-lung1_1_1	3.52643289051933	-6.25874889291017
CELL910_N1_case1-lung1_1_1	7.118858713731	-3.01796663201539
CELL568_N2_case1-lung1_1_1	7.09682406865043	-2.69259775078981
CELL824_N2_case1-lung1_1_1	5.99179210148734	-6.9343951979944
CELL899_N1_case1-lung1_1_1	6.90255965672416	-4.77637994683473
CELL343_N3_case1-lung1_1_1	4.99461593113822	6.28388750159056
CELL580_N5_case1-lung1_1_1	7.06117143116874	-3.01379239953248
CELL998_N1_case1-lung1_1_1	6.86630334340018	-2.61086070931642
CELL357_N2_case1-lung1_1_1	7.08615531407279	-2.70099962151735
CELL1066_N1_case1-lung1_1_1	5.84126128636283	-9.10745990670411
CELL897_N1_case1-lung1_1_1	7.03253926716727	-3.85669744408815
CELL895_N1_case1-lung1_1_1	6.80174912892265	-2.59372842705934
CELL160_N2_case1-lung1_1_1	5.92492761097831	-9.42218578255861
CELL964_N1_case1-lung1_1_1	5.65909327946586	-9.70734775460451
CELL613_N3_case1-lung1_1_1	7.24594678364677	-3.12908852494447
CELL923_N1_case1-lung1_1_1	6.80861606083793	-2.46677291787355
CELL979_N1_case1-lung1_1_1	6.97561730824393	-2.66555273926942
CELL1276_N1_case1-lung1_1_1	6.55722321949882	-2.6207429210016
CELL649_N2_case1-lung1_1_1	5.93509473286552	-8.90978897011964
CELL914_N1_case1-lung1_1_1	7.21017732106132	-3.06444609559266
CELL907_N1_case1-lung1_1_1	3.46515311680717	-6.53363645470827
CELL28_N3_case1-lung1_1_1	5.61442460499686	-9.73534286416261
CELL912_N1_case1-lung1_1_1	6.0883387514202	-6.720400218136
CELL301_N4_case1-lung1_1_1	3.40971102200431	-6.4721525946924
CELL184_N2_case1-lung1_1_1	3.42220129452628	-6.47461975014894
CELL807_N2_case1-lung1_1_1	7.0048073717205	-2.64206922448366
CELL701_N2_case1-lung1_1_1	6.69108380757255	-5.69082820809572
CELL972_N1_case1-lung1_1_1	6.21877612553519	-6.58785617745607
CELL1214_N1_case1-lung1_1_1	5.90912141285819	-9.19659126198976
CELL896_N1_case1-lung1_1_1	3.40680613003654	-6.46610057748048
CELL992_N1_case1-lung1_1_1	5.66475190602226	-9.73805320656984
CELL2438_N1_case1-lung1_1_1	1.15101518116874	-4.30869949258058
CELL457_N2_case1-lung1_1_1	7.15198649846	-2.78926909363954
CELL625_N2_case1-lung1_1_1	7.27756537877006	-3.29652488625734
CELL952_N1_case1-lung1_1_1	6.64221133671684	-3.18946421540468
CELL714_N3_case1-lung1_1_1	5.95376529179496	-9.11816776192872
CELL2000_N1_case1-lung1_1_1	4.68980016194267	-6.76619089043825
CELL911_N1_case1-lung1_1_1	5.80834664784354	-9.58335483468263
CELL760_N2_case1-lung1_1_1	5.90401734791679	-9.44538486397951
CELL1031_N1_case1-lung1_1_1	6.63361491642875	-2.65978229439943
CELL2020_N1_case1-lung1_1_1	5.66946591816825	-9.71748912728517
CELL1543_N1_case1-lung1_1_1	3.35389389477653	-6.4086965361902
CELL468_N4_case1-lung1_1_1	3.38621034108085	-6.49099529183595
CELL2482_N1_case1-lung1_1_1	3.43156256161613	-6.45322788155763
CELL817_N2_case1-lung1_1_1	9.2516917177288	-6.53809249795167
CELL909_N1_case1-lung1_1_1	3.41073717556876	-6.46520126260011
CELL905_N1_case1-lung1_1_1	3.47740115605277	-6.4961718360254
CELL989_N1_case1-lung1_1_1	6.74953879795951	-5.00392187035768
CELL940_N1_case1-lung1_1_1	5.7423881479351	-9.64325702584474
CELL971_N1_case1-lung1_1_1	6.04674949131889	-5.83057058251588
CELL997_N1_case1-lung1_1_1	7.01590814076347	-2.63503182328432
CELL1012_N1_case1-lung1_1_1	6.6279124208538	-2.79851329720704
CELL1000_N1_case1-lung1_1_1	4.5524820276348	-6.92922151482789
CELL699_N2_case1-lung1_1_1	7.25505246601981	-3.45686757958619
CELL1009_N1_case1-lung1_1_1	6.96144189320487	-2.89505565560548
CELL984_N1_case1-lung1_1_1	6.75109090290946	-2.51145613587587
CELL1319_N1_case1-lung1_1_1	-2.31937203921395	-8.74446380532472
CELL827_N2_case1-lung1_1_1	6.83969630680961	-2.50182712472169
CELL1026_N1_case1-lung1_1_1	5.7528428026287	-9.68957317269533
CELL518_N2_case1-lung1_1_1	6.98454608403129	-3.61069238579957
CELL2549_N1_case1-lung1_1_1	3.29956020794791	-6.22650659478395
CELL1016_N1_case1-lung1_1_1	6.74973906956596	-4.86062324441163
CELL3051_N1_case1-lung1_1_1	9.22683133564872	-6.53109968102662
CELL934_N1_case1-lung1_1_1	5.64497508488578	-9.6746672431299
CELL1005_N1_case1-lung1_1_1	6.75799741230888	-2.55037391579835
CELL1007_N1_case1-lung1_1_1	5.50077237568778	-6.54162681496828
CELL917_N1_case1-lung1_1_1	5.82493009053153	-7.22235477364747
CELL930_N1_case1-lung1_1_1	6.87406291447562	-2.58125389016359
CELL1494_N1_case1-lung1_1_1	6.00939216099662	-3.53346193230836
CELL920_N1_case1-lung1_1_1	5.35275544606132	-6.88789117730348
CELL918_N1_case1-lung1_1_1	7.20983781300468	-3.79750478661744
CELL3002_N1_case1-lung1_1_1	-2.1991573385151	-2.66732108987062
CELL1097_N1_case1-lung1_1_1	5.74957026921195	-9.64238155282228
CELL958_N1_case1-lung1_1_1	7.02387752018852	-2.89508974946229
CELL1839_N1_case1-lung1_1_1	3.50509323559684	-6.34595144189088
CELL1760_N1_case1-lung1_1_1	6.63656177006644	-2.58569872773378
CELL1429_N1_case1-lung1_1_1	9.21212758503837	-6.49826848901002
CELL1875_N1_case1-lung1_1_1	9.20783318959159	-6.49850500024049
CELL1440_N1_case1-lung1_1_1	5.07204141102714	-6.81879747307985
CELL1509_N1_case1-lung1_1_1	5.80432786427421	-9.58742893136232
CELL2009_N1_case1-lung1_1_1	3.22338189564628	-4.34313762582033
CELL2384_N1_case1-lung1_1_1	6.23440732441825	-2.93743908799379
CELL2927_N1_case1-lung1_1_1	5.7664622255413	-9.60685336983888
CELL2981_N1_case1-lung1_1_1	5.29484595738334	-3.65898788369386
CELL1590_N1_case1-lung1_1_1	5.04776229344291	-4.32000196374147
CELL680_N2_case1-lung1_1_1	5.30111445866508	5.96553718649657
CELL1010_N1_case1-lung1_1_1	4.08429541073722	6.28018533789427
CELL2072_N1_case1-lung1_1_1	-4.89207468546944	1.15263461672576
CELL833_N2_case1-lung1_1_1	12.5187739320843	-2.97410786545961
CELL1616_N1_case1-lung1_1_1	12.5770396181194	-3.07768261826723
CELL1860_N1_case1-lung1_1_1	12.7039126344768	-3.22808278001039
CELL592_N2_case1-lung1_1_1	12.5288275667278	-2.98234618104188
CELL1036_N1_case1-lung1_1_1	12.6243924089519	-3.17067850030153
CELL588_N2_case1-lung1_1_1	12.6866911836712	-3.25004327691286
CELL205_N2_case1-lung1_1_1	12.8126124330608	-3.38561189568727
CELL3084_N1_case1-lung1_1_1	10.6603335329143	0.697597469919039
CELL795_N2_case1-lung1_1_1	4.03886641941947	6.27331745230467
CELL471_N3_case1-lung1_1_1	4.26429666958732	6.2249590119055
CELL2099_N1_case1-lung1_1_1	12.8756789156048	-3.32463872826784
CELL3005_N1_case1-lung1_1_1	12.7085169740765	-3.22900474465578
CELL1239_N1_case1-lung1_1_1	11.8145445772259	-1.74374545014589
CELL1022_N1_case1-lung1_1_1	12.7433680482952	-3.28775036729066
CELL2564_N1_case1-lung1_1_1	12.5915183015911	-3.0682948867151
CELL731_N2_case1-lung1_1_1	12.2049778886883	-2.4176498690912
CELL2452_N1_case1-lung1_1_1	12.3616513200848	-2.73352730668275
CELL3269_N1_case1-lung1_1_1	11.6068619676678	-1.2945106068918
CELL737_N2_case1-lung1_1_1	11.0377434679119	-0.12067801154344
CELL2816_N1_case1-lung1_1_1	11.4300984331219	-0.908293012745069
CELL2080_N1_case1-lung1_1_1	12.231681723222	-2.48608649171083
CELL556_N2_case1-lung1_1_1	4.40976347409171	6.0498782356909
CELL1147_N1_case1-lung1_1_1	12.6094387956707	-3.14536321557252
CELL305_N2_case1-lung1_1_1	12.4907921739666	-2.94587815201967
CELL3174_N1_case1-lung1_1_1	12.7048605867474	-3.24373090661256
CELL1063_N1_case1-lung1_1_1	12.8041228242962	-3.34560692704408
CELL517_N2_case1-lung1_1_1	12.7349003740398	-3.27571809685914
CELL2130_N1_case1-lung1_1_1	12.2770441957561	-2.54185021317689
CELL3073_N1_case1-lung1_1_1	12.7850207277386	-3.34731281197755
CELL1187_N1_case1-lung1_1_1	12.6202610918133	-3.12050545609682
CELL3279_N1_case1-lung1_1_1	10.8448180147259	0.464256943919374
CELL2602_N1_case1-lung1_1_1	12.1912106462566	-2.3858054915735
CELL3126_N1_case1-lung1_1_1	10.9769591280071	0.757117654912783
CELL420_N2_case1-lung1_1_1	12.6553849168865	-3.18711007035463
CELL2317_N1_case1-lung2_2_2	-2.60397515811044	-3.4205054084131
CELL2639_N1_case1-lung2_2_2	-3.97205791987496	-2.84037554658143
CELL2004_N1_case1-lung2_2_2	-0.557274322882469	-2.32012260354249
CELL2963_N1_case1-lung2_2_2	-3.25694690264779	-1.68955362237184
CELL1803_N1_case1-lung2_2_2	0.726460475548928	-4.45534265435426
CELL2160_N1_case1-lung2_2_2	-3.83029661692696	-2.33721673882692
CELL1862_N1_case1-lung2_2_2	-3.89504633463937	-4.33964479363649
CELL227_N2_case1-lung2_2_2	-4.42690954722482	-3.21678674615114
CELL1177_N4_case1-lung2_2_2	2.44384815178794	4.63811838232787
CELL2272_N1_case1-lung2_2_2	-4.16471157588082	-3.84154212868898
CELL4204_N1_case1-lung2_2_2	-0.734255891218956	-1.36429357922761
CELL829_N2_case1-lung2_2_2	-5.5236898473652	-5.61460817254274
CELL2366_N1_case1-lung2_2_2	-4.45530710734444	-4.42289960778444
CELL1227_N2_case1-lung2_2_2	-5.46443424738961	-4.32944429314821
CELL1062_N5_case1-lung2_2_2	-5.01471195735055	-6.25762784875123
CELL600_N2_case1-lung2_2_2	-4.10043249644357	-3.56857812798707
CELL880_N2_case1-lung2_2_2	-6.39577780284005	-3.38887441552369
CELL3388_N1_case1-lung2_2_2	-2.6101897767933	-1.93613088525026
CELL12_N2_case1-lung2_2_2	-5.27905188120919	-5.64533937371461
CELL681_N2_case1-lung2_2_2	-0.465730648413475	-1.92672026551454
CELL884_N3_case1-lung2_2_2	-6.56070194758492	-1.7709201613733
CELL865_N2_case1-lung2_2_2	-5.21384726084786	-2.6183699408838
CELL2499_N1_case1-lung2_2_2	-0.905072431937034	-2.07591903603761
CELL1699_N1_case1-lung2_2_2	-2.9893971494587	-3.56527316964357
CELL1456_N2_case1-lung2_2_2	3.37545432530326	5.49522888266356
CELL3173_N1_case1-lung2_2_2	-4.50839434184151	-1.99128950036256
CELL1249_N3_case1-lung2_2_2	-0.742440324202354	-7.30758035577028
CELL1690_N1_case1-lung2_2_2	-5.62305698908883	-2.37067926324098
CELL1743_N1_case1-lung2_2_2	0.11018316827697	-2.51794684327333
CELL717_N3_case1-lung2_2_2	-2.37858996905404	-4.14636886513917
CELL1712_N1_case1-lung2_2_2	-5.90841446436959	-4.39175546563356
CELL2007_N1_case1-lung2_2_2	-4.93149338282662	-4.86045349038331
CELL2072_N1_case1-lung2_2_2	-2.52942882098275	-4.32459628976076
CELL425_N3_case1-lung2_2_2	-4.63081417597848	-6.56723344720094
CELL686_N2_case1-lung2_2_2	-5.76159439601022	-4.47006643212526
CELL2526_N1_case1-lung2_2_2	0.867281306609337	-1.80016076958864
CELL1025_N2_case1-lung2_2_2	-5.05252609767037	-5.40335834420411
CELL1688_N1_case1-lung2_2_2	-4.48448191203194	-5.65960014260499
CELL1175_N3_case1-lung2_2_2	-5.77134714640694	-5.59010589516847
CELL2087_N1_case1-lung2_2_2	-1.00791225947457	-2.72927177346437
CELL2319_N1_case1-lung2_2_2	-3.92494831599313	-1.80530894196718
CELL2379_N1_case1-lung2_2_2	0.467652153298085	-1.99370348847597
CELL389_N3_case1-lung2_2_2	2.54104818783683	4.56916868292601
CELL2144_N1_case1-lung2_2_2	-0.219018261805351	-2.63671410477846
CELL311_N2_case1-lung2_2_2	-4.53090963877755	-5.06880176461427
CELL1707_N1_case1-lung2_2_2	-6.37164650477486	-2.64200103677003
CELL2330_N1_case1-lung2_2_2	-3.95542727030831	-3.37041390336244
CELL1609_N2_case1-lung2_2_2	-2.7062054685505	-3.7808045188257
CELL280_N2_case1-lung2_2_2	-3.51385555781441	-6.57563293374269
CELL1750_N1_case1-lung2_2_2	0.110375542267983	-7.22669637597291
CELL2410_N1_case1-lung2_2_2	-5.35480223216134	-1.71743381417482
CELL117_N5_case1-lung2_2_2	-5.63685761012154	-3.87304151452272
CELL3430_N1_case1-lung2_2_2	0.450613197013562	-1.96575081742494
CELL599_N3_case1-lung2_2_2	-5.26803837336617	-5.1363576690027
CELL973_N4_case1-lung2_2_2	-5.29313002146798	-5.92352283395021
CELL86_N2_case1-lung2_2_2	-5.13475046671944	-3.04692471421449
CELL1477_N2_case1-lung2_2_2	-0.54403744258004	-7.21496093667238
CELL1797_N1_case1-lung2_2_2	0.754210371598427	-1.92443240082948
CELL430_N2_case1-lung2_2_2	-5.52921448268014	-1.93511665261476
CELL1148_N2_case1-lung2_2_2	-4.62628088511544	-3.60900867379396
CELL3628_N1_case1-lung2_2_2	-5.62455378092843	-2.04323566354005
CELL1660_N1_case1-lung2_2_2	-2.86839018382149	-4.23687732613771
CELL1895_N1_case1-lung2_2_2	-1.09065232791024	-2.73112810052125
CELL323_N4_case1-lung2_2_2	-6.97710285700875	-3.76331413186281
CELL966_N2_case1-lung2_2_2	-4.12784586466866	-6.89319742119996
CELL623_N3_case1-lung2_2_2	-3.22511873759347	-3.29124272263734
CELL1912_N1_case1-lung2_2_2	-5.71361456431466	-3.11060440934389
CELL801_N2_case1-lung2_2_2	6.27185668431205	-2.98200071252077
CELL3804_N1_case1-lung2_2_2	-3.36258421458321	-2.70133412278383
CELL88_N2_case1-lung2_2_2	-1.56758986033517	-3.20769179261415
CELL2194_N1_case1-lung2_2_2	-4.44600782908517	-4.96208131707399
CELL1094_N2_case1-lung2_2_2	-0.63518403090554	-3.30084646142213
CELL3090_N1_case1-lung2_2_2	-2.82214365519601	-2.44602930939882
CELL2618_N1_case1-lung2_2_2	-6.84173021830636	-3.3674298564264
CELL1247_N2_case1-lung2_2_2	-6.74273787058907	-3.70028102791994
CELL3071_N1_case1-lung2_2_2	0.696740184053604	-1.42596972382753
CELL2065_N1_case1-lung2_2_2	-2.95479045428353	-8.05260360635011
CELL270_N2_case1-lung2_2_2	-1.98048530139046	-3.76411807931154
CELL848_N2_case1-lung2_2_2	-5.18317375697213	-2.88051712907045
CELL1509_N3_case1-lung2_2_2	-0.765587430373008	-7.38401258385866
CELL1691_N1_case1-lung2_2_2	-3.36150012530404	-7.91706455147951
CELL2180_N1_case1-lung2_2_2	-5.35905609644967	-2.16034257806032
CELL1291_N2_case1-lung2_2_2	-6.51870356120187	-1.98477423585145
CELL751_N2_case1-lung2_2_2	-4.03447542704659	-6.57135188973634
CELL511_N3_case1-lung2_2_2	-3.78252802409249	-6.19613635934083
CELL4441_N1_case1-lung2_2_2	-0.416766505614097	-1.33791113293855
CELL1226_N2_case1-lung2_2_2	-0.342265229597862	-1.9819706717798
CELL2100_N1_case1-lung2_2_2	-4.39192305125314	-3.19729960358827
CELL2378_N1_case1-lung2_2_2	-3.38616977252084	-3.04181182778566
CELL2010_N1_case1-lung2_2_2	-4.39038858927804	-3.82772529519288
CELL317_N2_case1-lung2_2_2	-4.42690668620187	-5.6345676223108
CELL2790_N1_case1-lung2_2_2	-0.731056552305992	-2.66896450913637
CELL2_N2_case1-lung2_2_2	2.97633947812003	4.93800651633055
CELL639_N2_case1-lung2_2_2	-7.11453543223458	-3.17448556817262
CELL1970_N1_case1-lung2_2_2	-6.8250003866108	-2.59220779336183
CELL834_N2_case1-lung2_2_2	-5.143996339217	-2.33232534325807
CELL350_N3_case1-lung2_2_2	-5.34967289485055	-5.74375284112184
CELL115_N4_case1-lung2_2_2	-6.3555294088276	-4.43633163369386
CELL265_N4_case1-lung2_2_2	-0.661414962187584	-7.30893505013673
CELL249_N3_case1-lung2_2_2	1.71663178883476	3.76335203253539
CELL2703_N1_case1-lung2_2_2	-3.24757299937325	-5.28395736611574
CELL555_N2_case1-lung2_2_2	0.202361334189598	-7.28417814171998
CELL63_N3_case1-lung2_2_2	-7.17395411051827	-4.22770059502809
CELL1426_N2_case1-lung2_2_2	-4.10449038065987	-6.76944291985719
CELL99_N2_case1-lung2_2_2	-3.54111872233468	-7.88504207528322
CELL1714_N1_case1-lung2_2_2	0.718589369281952	-2.18364346421449
CELL244_N2_case1-lung2_2_2	-6.03604898966866	-4.56207931435792
CELL2054_N1_case1-lung2_2_2	-4.34662066020089	-2.7786322871515
CELL2172_N1_case1-lung2_2_2	0.0313571878520893	-7.39697301781862
CELL3056_N1_case1-lung2_2_2	-5.05229864634591	-0.616358641750501
CELL2335_N1_case1-lung2_2_2	-1.4838982633503	-3.26071560776918
CELL927_N2_case1-lung2_2_2	-4.9698282293232	-4.49685371316163
CELL660_N3_case1-lung2_2_2	4.77235402546806	-4.5355743209192
CELL1369_N4_case1-lung2_2_2	-5.07449780024606	-4.181741599209
CELL790_N3_case1-lung2_2_2	-3.4715429357441	-5.01198137200563
CELL538_N2_case1-lung2_2_2	-4.22929487742501	-6.18715274728029
CELL3196_N1_case1-lung2_2_2	-4.01636610545235	-2.42092907822816
CELL457_N2_case1-lung2_2_2	-3.94595299281197	-4.62958085931032
CELL393_N4_case1-lung2_2_2	-3.804885011092	-5.93381965554445
CELL3044_N1_case1-lung2_2_2	-3.65555296458321	-3.64874732888429
CELL723_N2_case1-lung2_2_2	-4.99952374018746	-5.33098304665773
CELL2177_N1_case1-lung2_2_2	-5.36420832194405	-4.28318632043092
CELL1250_N2_case1-lung2_2_2	-3.70903692759591	-4.85997093117921
CELL730_N2_case1-lung2_2_2	-0.942622881308372	-7.24807107842653
CELL494_N2_case1-lung2_2_2	-3.67990313090401	-6.28535879052369
CELL2787_N1_case1-lung2_2_2	-4.1899643949421	-1.48560297883241
CELL2986_N1_case1-lung2_2_2	-1.90585694827157	-2.53812110818117
CELL407_N3_case1-lung2_2_2	-1.25559709586221	-6.80923688805787
CELL1486_N2_case1-lung2_2_2	-4.29750977076607	-5.81292808449953
CELL1899_N1_case1-lung2_2_2	-3.87280283488351	-4.50713861382692
CELL1766_N1_case1-lung2_2_2	-5.2396937421711	-3.2734414378473
CELL1190_N2_case1-lung2_2_2	-5.10072670497018	-3.28245366013734
CELL1737_N1_case1-lung2_2_2	-6.84074936427193	-3.13067019379823
CELL517_N3_case1-lung2_2_2	-4.59015856303292	-5.38007295525758
CELL252_N3_case1-lung2_2_2	-4.80438147105294	-6.68992126382081
CELL1742_N1_case1-lung2_2_2	10.3690489717571	-4.6297019759485
CELL176_N2_case1-lung2_2_2	-7.48693094767648	-3.43975103295534
CELL1151_N2_case1-lung2_2_2	-3.35515533007699	-4.15600717461793
CELL2382_N1_case1-lung2_2_2	-3.00655160464364	-3.5249029437372
CELL1761_N1_case1-lung2_2_2	-3.88923035182076	-4.55234659112184
CELL465_N4_case1-lung2_2_2	-5.64497051753121	-5.37650907433717
CELL73_N2_case1-lung2_2_2	-4.01118717707711	-4.13211381829469
CELL2178_N1_case1-lung2_2_2	-5.60868797816354	-4.26971233285158
CELL1494_N2_case1-lung2_2_2	-4.80616913355904	-4.89484155572145
CELL849_N3_case1-lung2_2_2	-6.57715521372872	-2.39860546982973
CELL1484_N2_case1-lung2_2_2	-0.383954625502403	-3.01524818337648
CELL2827_N1_case1-lung2_2_2	-4.88285122431832	-2.36540806687562
CELL1692_N1_case1-lung2_2_2	-2.74498758830148	-4.37875211632936
CELL166_N4_case1-lung2_2_2	-5.03316889323312	-5.21401679909913
CELL836_N2_case1-lung2_2_2	-5.93424807108956	-3.77534139550416
CELL1572_N3_case1-lung2_2_2	-4.04369459666329	-7.10420024789064
CELL1243_N6_case1-lung2_2_2	-5.62694273509103	-4.59224403298585
CELL1307_N2_case1-lung2_2_2	-2.70123515643197	-3.54394567406862
CELL96_N2_case1-lung2_2_2	-4.98293982066232	-3.88049877083986
CELL885_N3_case1-lung2_2_2	-3.57454357661324	-7.71849620736329
CELL1253_N2_case1-lung2_2_2	-5.22822962321358	-2.53766239083497
CELL272_N2_case1-lung2_2_2	-3.0929778627308	-4.64993417657106
CELL2405_N1_case1-lung2_2_2	0.629227209910576	-1.53380299008577
CELL2307_N1_case1-lung2_2_2	-5.58396158732491	-3.05361593163698
CELL3517_N1_case1-lung2_2_2	-3.35329804934579	-1.75061047471254
CELL1114_N3_case1-lung2_2_2	2.88107313595695	5.05946504675658
CELL859_N3_case1-lung2_2_2	-4.86075697459298	-6.73617685235231
CELL2545_N1_case1-lung2_2_2	-3.5914479307087	-4.3061631957361
CELL3006_N1_case1-lung2_2_2	-1.23732946433144	-2.46333134568422
CELL27_N4_case1-lung2_2_2	-6.28962336100655	-4.22653377450197
CELL1680_N1_case1-lung2_2_2	-4.59797535456734	-5.14420926964967
CELL1282_N2_case1-lung2_2_2	-3.27354274310189	-3.88136470711915
CELL3241_N1_case1-lung2_2_2	-5.23367844142037	-1.65636766350953
CELL1983_N1_case1-lung2_2_2	-1.9443052820118	-2.62692130006044
CELL2248_N1_case1-lung2_2_2	-1.14176998652535	-2.66385209954469
CELL2388_N1_case1-lung2_2_2	-3.7723675779255	-1.96901047623842
CELL970_N3_case1-lung2_2_2	-4.95447407282906	-6.26618135369508
CELL3475_N1_case1-lung2_2_2	-4.01579533137398	-3.55392587578981
CELL1669_N1_case1-lung2_2_2	-4.83107481516915	-5.4369210044214
CELL3612_N1_case1-lung2_2_2	0.923215854987328	-0.960450653202223
CELL1257_N2_case1-lung2_2_2	-3.67103682078439	-5.88495433724611
CELL349_N3_case1-lung2_2_2	-4.94663248576241	-5.97170913613527
CELL1668_N1_case1-lung2_2_2	-6.53833303965646	-2.47942841447084
CELL1235_N2_case1-lung2_2_2	-4.0058709196003	-4.23891914284913
CELL825_N4_case1-lung2_2_2	-4.4853483251484	-5.8515185157129
CELL1843_N1_case1-lung2_2_2	-3.45337329424935	-4.87759721673219
CELL1618_N2_case1-lung2_2_2	-7.18254862345773	-3.96457040703981
CELL355_N3_case1-lung2_2_2	-1.41013846911507	-3.54337323106019
CELL2496_N1_case1-lung2_2_2	-2.57494841136056	-2.47549283898561
CELL682_N3_case1-lung2_2_2	-6.98242292918282	-4.28229654229371
CELL1864_N1_case1-lung2_2_2	-4.97538004435616	-3.44079721368043
CELL696_N3_case1-lung2_2_2	-4.97328577555733	-5.64521587289064
CELL3068_N1_case1-lung2_2_2	0.949841070994561	-1.21000969804017
CELL2280_N1_case1-lung2_2_2	-3.21982274569588	-7.32953870690553
CELL95_N2_case1-lung2_2_2	-2.17164693392831	-4.297388915188
CELL684_N2_case1-lung2_2_2	-4.57682476557809	-5.6908477584192
CELL1086_N2_case1-lung2_2_2	-3.83031950511056	-6.14730108178346
CELL1804_N1_case1-lung2_2_2	-2.29410729922372	-3.68082988656251
CELL2005_N1_case1-lung2_2_2	-3.64433727778512	-3.87456548608034
CELL1938_N1_case1-lung2_2_2	-0.393618564978416	-1.96417439377992
CELL2238_N1_case1-lung2_2_2	-4.09257231272774	-2.58161437905519
CELL2333_N1_case1-lung2_2_2	-0.234454732313926	-2.29290688431947
CELL2148_N1_case1-lung2_2_2	-4.31899986781197	-5.64366758263795
CELL91_N2_case1-lung2_2_2	-4.262488942519	-5.85456598199098
CELL483_N3_case1-lung2_2_2	-1.28053198374825	-2.63467872536867
CELL188_N3_case1-lung2_2_2	-5.06352386988717	-4.65013349450319
CELL2699_N1_case1-lung2_2_2	-5.10487471140939	-1.25385785496919
CELL1377_N2_case1-lung2_2_2	-6.49230728663522	-3.86733997262208
CELL2739_N1_case1-lung2_2_2	-0.569809775725181	-2.25449192918031
CELL1582_N3_case1-lung2_2_2	-3.51570950068551	-4.75480020440309
CELL3902_N1_case1-lung2_2_2	-3.71560202159005	-1.16840923226564
CELL924_N2_case1-lung2_2_2	-5.25065813578683	-4.72410762704103
CELL1342_N3_case1-lung2_2_2	-4.89227114237862	-5.03786409295289
CELL205_N4_case1-lung2_2_2	-2.10693584002572	-3.68908965981691
CELL2967_N1_case1-lung2_2_2	-4.53864536799508	-1.53370917237489
CELL1375_N2_case1-lung2_2_2	-4.33415852107125	-5.92718017495363
CELL1470_N2_case1-lung2_2_2	-4.65789375819283	-4.92520273125856
CELL633_N2_case1-lung2_2_2	-7.00233994044381	-2.51155603326051
CELL2440_N1_case1-lung2_2_2	-3.20920382060128	-6.64647138512819
CELL2660_N1_case1-lung2_2_2	-4.42624626673775	-1.49905610478608
CELL451_N2_case1-lung2_2_2	-5.96340332545357	-4.5549801627466
CELL2626_N1_case1-lung2_2_2	-5.18190250910836	-2.17847240365236
CELL1817_N1_case1-lung2_2_2	-3.77504549540597	-6.22232520974367
CELL702_N2_case1-lung2_2_2	-0.485540848151023	-7.14772212899415
CELL545_N2_case1-lung2_2_2	-3.74194822825509	-5.88189447320192
CELL186_N2_case1-lung2_2_2	-4.8903604558857	-1.02623987591951
CELL2304_N1_case1-lung2_2_2	-0.160164218321617	-7.2603319922754
CELL294_N3_case1-lung2_2_2	-4.94425020732003	-4.98964202798097
CELL55_N4_case1-lung2_2_2	-5.4109550527485	-6.02005374825685
CELL3341_N1_case1-lung2_2_2	-2.79577360667306	-1.79208767808168
CELL97_N3_case1-lung2_2_2	-2.36628876246529	-6.7799648085901
CELL1671_N1_case1-lung2_2_2	-4.02419910945016	-6.29443777001588
CELL548_N3_case1-lung2_2_2	-4.51235876597482	-4.60705984032838
CELL142_N4_case1-lung2_2_2	-5.73449192561227	-3.29134738839357
CELL3325_N1_case1-lung2_2_2	-5.71666203059273	-1.51447046197145
CELL1132_N3_case1-lung2_2_2	-6.96316299952584	-4.00417936242311
CELL2547_N1_case1-lung2_2_2	-3.96676693476754	-4.51451146996705
CELL217_N2_case1-lung2_2_2	-3.67758331812936	-7.64713848031251
CELL1512_N2_case1-lung2_2_2	-4.07282267130929	-4.83207548058717
CELL1709_N1_case1-lung2_2_2	-3.48384438075143	-4.80442846215455
CELL1366_N3_case1-lung2_2_2	-3.96742544688302	-5.73746765053956
CELL1695_N1_case1-lung2_2_2	-3.41867147006112	-6.44464624322145
CELL2295_N1_case1-lung2_2_2	-0.145227771178062	-2.43899882233827
CELL278_N2_case1-lung2_2_2	-6.61080179728585	-2.02424252427308
CELL674_N3_case1-lung2_2_2	-6.05828533686715	-4.7017930785486
CELL1897_N1_case1-lung2_2_2	-2.93869457758981	-4.12663066781251
CELL4033_N1_case1-lung2_2_2	-2.99959097422677	-1.87444389260499
CELL712_N2_case1-lung2_2_2	-3.61917171992379	-4.0051378051111
CELL189_N6_case1-lung2_2_2	2.46292843304557	4.64939319693358
CELL1932_N1_case1-lung2_2_2	-5.32425365962106	-3.61887491143434
CELL756_N2_case1-lung2_2_2	-2.03023968257027	-6.38779151833742
CELL78_N4_case1-lung2_2_2	-4.51457367457467	-6.09549081719606
CELL1566_N2_case1-lung2_2_2	-4.50466881312447	-4.60934484399049
CELL746_N2_case1-lung2_2_2	-6.19063149012643	-2.43335640824525
CELL461_N3_case1-lung2_2_2	-5.49174080409127	-1.9636327067682
CELL529_N2_case1-lung2_2_2	-4.2774191907795	-6.42744815743654
CELL3263_N1_case1-lung2_2_2	-3.30522118128854	-3.62322795785158
CELL1653_N1_case1-lung2_2_2	-4.15959797419625	-5.2386034766504
CELL3665_N1_case1-lung2_2_2	-4.47793922938424	-2.80508554375856
CELL3230_N1_case1-lung2_2_2	-5.31535015620309	-2.39107025063722
CELL4383_N1_case1-lung2_2_2	-1.09942970789986	-1.89066970742433
CELL4400_N1_case1-lung2_2_2	-3.6691394857319	-3.43358600533693
CELL1752_N1_case1-lung2_2_2	-4.20947704829293	-6.36925304330079
CELL1959_N1_case1-lung2_2_2	-3.06980476893502	-8.21155250466554
CELL134_N4_case1-lung2_2_2	2.93908585987968	5.05187856756957
CELL132_N2_case1-lung2_2_2	-0.32705871380883	-7.30765378869264
CELL3070_N1_case1-lung2_2_2	-4.39493284739571	-2.43312585747926
CELL2830_N1_case1-lung2_2_2	-4.27779350794869	-3.74971425927369
CELL1677_N1_case1-lung2_2_2	-4.45678101100045	-6.10816181100099
CELL139_N3_case1-lung2_2_2	-5.8660365156086	-5.01037109292238
CELL1841_N1_case1-lung2_2_2	-4.22916851557809	-6.82069719231813
CELL587_N3_case1-lung2_2_2	-3.3815885595234	-3.79839122689454
CELL3297_N1_case1-lung2_2_2	-5.0351415685566	-1.78980744279115
CELL961_N2_case1-lung2_2_2	-6.92143784083443	-3.79408491051881
CELL2368_N1_case1-lung2_2_2	-6.09576855219918	-2.12453806794374
CELL331_N3_case1-lung2_2_2	-0.721343737021263	-7.5876025000879
CELL1014_N2_case1-lung2_2_2	-3.817580323592	-6.35273111260621
CELL2865_N1_case1-lung2_2_2	-5.80490742243844	-1.73785412705629
CELL2121_N1_case1-lung2_2_2	-0.881644587889488	-1.84994399941652
CELL3125_N1_case1-lung2_2_2	-4.06790457285958	-2.66987145341127
CELL2155_N1_case1-lung2_2_2	-2.8678892663868	-0.915404323703932
CELL410_N3_case1-lung2_2_2	-1.95393643893319	-3.57485950387208
CELL1164_N2_case1-lung2_2_2	-2.82231793917733	-4.54494941628663
CELL2108_N1_case1-lung2_2_2	-0.717437725439842	-3.13052595055787
CELL995_N3_case1-lung2_2_2	-5.55907831706124	-4.89397943413942
CELL47_N2_case1-lung2_2_2	-2.83384619273263	-3.47901904977052
CELL1294_N3_case1-lung2_2_2	-0.495403151884849	-2.50602257645814
CELL981_N2_case1-lung2_2_2	2.80243696652335	4.93970024191649
CELL3130_N1_case1-lung2_2_2	-2.94942031420785	-1.6489776412317
CELL3498_N1_case1-lung2_2_2	-6.91178904093819	-2.13476288712709
CELL1856_N1_case1-lung2_2_2	-1.947946887389	-3.78250921166627
CELL2270_N1_case1-lung2_2_2	-3.31275210894662	-1.27757323182313
CELL1315_N2_case1-lung2_2_2	-4.67356501139718	-4.25073993600099
CELL1170_N2_case1-lung2_2_2	-0.48792753733712	-0.678097967273878
CELL2282_N1_case1-lung2_2_2	-5.45334969081002	-0.59484553731172
CELL1977_N1_case1-lung2_2_2	-5.76149950541573	-3.09411490357606
CELL3783_N1_case1-lung2_2_2	0.136177290305321	-1.03498852647035
CELL45_N3_case1-lung2_2_2	-4.59701691187936	-6.62252223885744
CELL1283_N2_case1-lung2_2_2	-4.6807337812336	-6.63052881158082
CELL2765_N1_case1-lung2_2_2	-6.26739321269112	-1.86091435349672
CELL1905_N1_case1-lung2_2_2	-5.84799919642525	-2.45110333359926
CELL192_N2_case1-lung2_2_2	-4.37014399088937	-2.08796251214235
CELL704_N2_case1-lung2_2_2	-3.66772184886056	-6.00769651330202
CELL1907_N1_case1-lung2_2_2	-4.2892452291401	-2.99569929040162
CELL2242_N1_case1-lung2_2_2	-2.37403808154183	-3.68888509667604
CELL337_N2_case1-lung2_2_2	-1.75890241183358	-2.62062371171205
CELL1731_N1_case1-lung2_2_2	-3.76592026270943	-8.01480853951661
CELL50_N3_case1-lung2_2_2	-1.35078404463845	-7.13967645562379
CELL1448_N2_case1-lung2_2_2	-2.98317585505563	-3.48985064423768
CELL3348_N1_case1-lung2_2_2	-3.55496130503732	-2.13889992631166
CELL2740_N1_case1-lung2_2_2	-1.49645767726022	-2.58260572350709
CELL241_N2_case1-lung2_2_2	-4.95562563456612	-3.93104017174928
CELL2684_N1_case1-lung2_2_2	-3.83265648402291	-0.84617495930879
CELL1373_N2_case1-lung2_2_2	-6.79774771250802	-3.56655729211061
CELL428_N3_case1-lung2_2_2	-6.07780752696114	-4.05535161889284
CELL3299_N1_case1-lung2_2_2	-4.96084318675118	-0.836621884472059
CELL4211_N1_case1-lung2_2_2	-5.11076460398751	-3.24884117043703
CELL3182_N1_case1-lung2_2_2	-5.25267181910592	-0.19599390423982
CELL3021_N1_case1-lung2_2_2	-5.23994408167916	-3.15263498223512
CELL643_N2_case1-lung2_2_2	2.61406053982658	4.76405441366942
CELL3613_N1_case1-lung2_2_2	-3.59995661295968	-3.6876386443445
CELL1423_N2_case1-lung2_2_2	-4.71821127451974	-3.40585220254152
CELL1037_N2_case1-lung2_2_2	-0.896574836149986	-7.1272400657007
CELL1496_N2_case1-lung2_2_2	-5.34626541651803	-2.89228046334474
CELL158_N2_case1-lung2_2_2	-2.47667656458932	-4.2021797934839
CELL2404_N1_case1-lung2_2_2	-4.24564037837106	-2.04154503739564
CELL1445_N3_case1-lung2_2_2	-4.15549288310128	-6.57839811242311
CELL448_N5_case1-lung2_2_2	-5.50973187007027	-5.09745252526491
CELL3492_N1_case1-lung2_2_2	-5.19166336573678	0.116471137636019
CELL1819_N1_case1-lung2_2_2	-3.7224465421589	-5.14428937829225
CELL3061_N1_case1-lung2_2_2	0.0234604068843769	1.62520575129302
CELL1942_N1_case1-lung2_2_2	-3.7231207899006	-5.24762952721803
CELL1160_N2_case1-lung2_2_2	-5.21862850703316	-4.46002090371339
CELL2748_N1_case1-lung2_2_2	-5.01363573588448	-4.01926315224855
CELL2331_N1_case1-lung2_2_2	-7.43354998148995	-2.57217705643861
CELL3930_N1_case1-lung2_2_2	-1.54101572550851	-1.70228183663576
CELL532_N2_case1-lung2_2_2	-6.56231222666817	-1.01045346654146
CELL3866_N1_case1-lung2_2_2	0.254806716069405	-1.30170834458558
CELL2034_N1_case1-lung2_2_2	0.537484722286289	-2.19246042168825
CELL1043_N2_case1-lung2_2_2	-3.4681249669941	-7.16270959771364
CELL94_N2_case1-lung2_2_2	-3.44498930491524	-7.49261749184816
CELL2730_N1_case1-lung2_2_2	-5.1269236616047	-2.97288453973024
CELL1424_N2_case1-lung2_2_2	-2.19011793650704	-2.49377167618959
CELL3145_N1_case1-lung2_2_2	-3.88977728404122	-5.1168731490442
CELL814_N2_case1-lung2_2_2	-7.19297991313058	-2.88366020119874
CELL1747_N1_case1-lung2_2_2	-3.45648870982247	-5.38256729043214
CELL1270_N2_case1-lung2_2_2	-1.96751509226876	-4.00430715478151
CELL2743_N1_case1-lung2_2_2	-1.8366757444294	-1.93006432450502
CELL122_N2_case1-lung2_2_2	-5.20729885615426	-5.31731594002931
CELL2679_N1_case1-lung2_2_2	-4.18720207728463	-6.33171928322999
CELL3852_N1_case1-lung2_2_2	-3.7426873258503	-1.15368116296022
CELL3202_N1_case1-lung2_2_2	-3.49243078745919	-1.45141554272859
CELL1813_N1_case1-lung2_2_2	-4.36737881220895	-6.06454313195436
CELL44_N2_case1-lung2_2_2	-4.67994461573678	-2.4006181994745
CELL793_N2_case1-lung2_2_2	-4.05244074381905	-5.26310003197877
CELL3558_N1_case1-lung2_2_2	-5.58637247599679	-2.90565240777223
CELL215_N3_case1-lung2_2_2	-5.46081934489327	-4.48809945977418
CELL2558_N1_case1-lung2_2_2	-7.10798988856393	-2.56371224320619
CELL1730_N1_case1-lung2_2_2	-3.80443964518624	-4.72832239068239
CELL749_N2_case1-lung2_2_2	-4.34468899287301	-3.62518823540895
CELL1478_N2_case1-lung2_2_2	0.781479556187813	-1.08026194966524
CELL3180_N1_case1-lung2_2_2	0.473134834393685	-1.95611489213197
CELL1746_N1_case1-lung2_2_2	0.951714981421654	-1.71777141488283
CELL631_N3_case1-lung2_2_2	-3.80505524195748	-6.93713653481691
CELL1103_N2_case1-lung2_2_2	-3.60258493937569	-4.30125129616945
CELL1754_N1_case1-lung2_2_2	-4.008498292342	-5.9207381049463
CELL2731_N1_case1-lung2_2_2	-7.12554083384591	-2.64364135659425
CELL847_N3_case1-lung2_2_2	-3.78060637034493	-6.25096595681398
CELL3874_N1_case1-lung2_2_2	-0.736801367178733	-1.06634879506318
CELL1745_N1_case1-lung2_2_2	-2.46818528689461	-8.75327957070558
CELL1144_N2_case1-lung2_2_2	-4.39073668040353	-5.44674146569459
CELL618_N2_case1-lung2_2_2	-2.1119500211628	-2.85665047562807
CELL2832_N1_case1-lung2_2_2	-2.14937530078011	-3.6268156806299
CELL1326_N2_case1-lung2_2_2	-3.85325251139718	-6.66222703850953
CELL2995_N1_case1-lung2_2_2	-4.68890629328805	-2.72171080506532
CELL1887_N1_case1-lung2_2_2	-1.28082070864754	-2.77794444955079
CELL718_N2_case1-lung2_2_2	-3.49654636897164	-5.46108854211061
CELL976_N2_case1-lung2_2_2	-5.78903494395333	-4.10608089364259
CELL2207_N1_case1-lung2_2_2	-4.95630178965646	-5.12307489312379
CELL755_N2_case1-lung2_2_2	1.8789426275341	3.82177245222838
CELL1146_N2_case1-lung2_2_2	-3.68762980021554	-2.50139201081483
CELL1364_N2_case1-lung2_2_2	-5.80954323329049	-2.92442357934205
CELL1331_N2_case1-lung2_2_2	-1.95419464625436	-3.44080794251649
CELL765_N2_case1-lung2_2_2	-2.81179008997994	-2.35665285981386
CELL3292_N1_case1-lung2_2_2	-0.391801636591728	-7.11389816201417
CELL1689_N1_case1-lung2_2_2	-0.585625391379173	-7.0876606742212
CELL3707_N1_case1-lung2_2_2	-4.49632177867013	-2.30627477563112
CELL1853_N1_case1-lung2_2_2	-3.77073488749581	-6.51637304223268
CELL3330_N1_case1-lung2_2_2	-4.24598417796212	-3.1775842944452
CELL2184_N1_case1-lung2_2_2	-2.633498292342	-3.52628338731019
CELL1305_N2_case1-lung2_2_2	0.0554200895873951	-2.05077565110414
CELL32_N4_case1-lung2_2_2	2.93590869389457	5.11306678854735
CELL1513_N2_case1-lung2_2_2	2.53266348324699	4.58673059546263
CELL3710_N1_case1-lung2_2_2	0.574188798740332	-1.78994214928834
CELL3905_N1_case1-lung2_2_2	0.713233236297791	-1.20213556683748
CELL1930_N1_case1-lung2_2_2	-6.14676199473458	-3.03498948014467
CELL1130_N2_case1-lung2_2_2	-0.548971634283836	-2.6977316180536
CELL2818_N1_case1-lung2_2_2	-4.96833954371529	-2.66879809296815
CELL3091_N1_case1-lung2_2_2	-2.71076093234139	-1.60140645898073
CELL3363_N1_case1-lung2_2_2	-3.50277147807198	-2.36473429597108
CELL1738_N1_case1-lung2_2_2	-0.0831609777362896	-2.7144712249109
CELL427_N2_case1-lung2_2_2	-4.14925394572335	-4.57649743951051
CELL3896_N1_case1-lung2_2_2	-4.50235424555856	-1.92474210656373
CELL423_N2_case1-lung2_2_2	-5.3147030881794	-4.29216134942262
CELL521_N5_case1-lung2_2_2	2.24912073098106	4.35220944487364
CELL219_N2_case1-lung2_2_2	-4.38353262461739	-2.90162527955263
CELL234_N2_case1-lung2_2_2	-3.07133970774728	-8.37432945168703
CELL2417_N1_case1-lung2_2_2	-4.08682690180856	-3.7915090361902
CELL2051_N1_case1-lung2_2_2	-1.98128614939767	-3.60034549630372
CELL3622_N1_case1-lung2_2_2	-5.43960199870187	-1.98863065636842
CELL1894_N1_case1-lung2_2_2	-0.920703153982933	-2.65520823395936
CELL1546_N2_case1-lung2_2_2	-4.12474785365182	-4.22872054970949
CELL438_N4_case1-lung2_2_2	-5.05509481944161	-4.47279155648439
CELL90_N2_case1-lung2_2_2	-6.74156389750558	-4.48683822549074
CELL3583_N1_case1-lung2_2_2	-0.955020409003074	-1.08406830228059
CELL1931_N1_case1-lung2_2_2	-4.07746563471871	-5.20393026269166
CELL728_N3_case1-lung2_2_2	-4.20118389643746	-5.12640560067384
CELL878_N2_case1-lung2_2_2	-5.20829306162911	-5.6011580268213
CELL1785_N1_case1-lung2_2_2	-6.39850006617623	-3.23446143067567
CELL3474_N1_case1-lung2_2_2	-0.875982981100853	-1.38157916463106
CELL1828_N1_case1-lung2_2_2	-4.5978652051838	-5.12260568536012
CELL3041_N1_case1-lung2_2_2	-3.93832264460641	-1.86026680863588
CELL162_N3_case1-lung2_2_2	-6.69349060572701	-3.46701395905702
CELL2123_N1_case1-lung2_2_2	-4.02386103190499	-1.51928663647859
CELL119_N3_case1-lung2_2_2	-0.0828566364200665	-7.44987333214967
CELL1825_N1_case1-lung2_2_2	10.6262721010296	1.50184249483855
CELL1101_N2_case1-lung2_2_2	-3.93104086436349	-5.51429593957155
CELL1232_N3_case1-lung2_2_2	-4.84110317744332	-4.84701431191652
CELL261_N2_case1-lung2_2_2	-5.04986677683907	-5.02211988366334
CELL277_N3_case1-lung2_2_2	-5.46027432002145	-4.08609140313356
CELL572_N2_case1-lung2_2_2	-4.09413061656075	-4.34058368600099
CELL306_N2_case1-lung2_2_2	-6.51516590632516	-4.40834749139039
CELL940_N2_case1-lung2_2_2	-4.96174250163155	-4.54156101144044
CELL1782_N1_case1-lung2_2_2	-5.49479876078683	-2.15166247285097
CELL951_N2_case1-lung2_2_2	-6.16081629313546	-3.24708140290468
CELL3642_N1_case1-lung2_2_2	-4.60215864695626	-1.97192633546083
CELL1789_N1_case1-lung2_2_2	-5.69410954035836	-3.14778960145204
CELL3077_N1_case1-lung2_2_2	-6.12591181315499	-1.17454708016603
CELL150_N2_case1-lung2_2_2	-3.49345455683785	-5.90670383370607
CELL2616_N1_case1-lung2_2_2	-5.06826458491402	-1.1651138106653
CELL202_N2_case1-lung2_2_2	-4.82335243739205	-4.1932367125818
CELL3118_N1_case1-lung2_2_2	3.26566781483573	5.14409410559447
CELL845_N4_case1-lung2_2_2	-2.16515479601937	-3.86974943078248
CELL1759_N1_case1-lung2_2_2	-4.01249704875069	-7.05117071068971
CELL1036_N2_case1-lung2_2_2	-4.59976873911935	-6.65303647912233
CELL2475_N1_case1-lung2_2_2	-4.7547632268818	-2.74229443467348
CELL1913_N1_case1-lung2_2_2	-3.17939935244637	-3.45319474137514
CELL2344_N1_case1-lung2_2_2	-4.41481361903268	-3.6368573943445
CELL1775_N1_case1-lung2_2_2	-0.615185003653343	-3.23232591546266
CELL3375_N1_case1-lung2_2_2	0.617689419612114	2.25252210699828
CELL2228_N1_case1-lung2_2_2	-2.60569510974007	-3.35507810509889
CELL2757_N1_case1-lung2_2_2	-4.50646696604806	-4.36203563607423
CELL309_N2_case1-lung2_2_2	-4.85793505229073	-1.73321116364686
CELL2784_N1_case1-lung2_2_2	-3.67240438975411	-4.90739524758546
CELL1606_N2_case1-lung2_2_2	-5.73592529810982	-4.1256998816797
CELL498_N2_case1-lung2_2_2	-5.72313318766671	-2.14853060639589
CELL71_N2_case1-lung2_2_2	-2.1809483579548	-6.14982545769899
CELL3217_N1_case1-lung2_2_2	0.485095482393925	-0.9303052464792
CELL1814_N1_case1-lung2_2_2	-2.0300899557026	-3.89636934197633
CELL2266_N1_case1-lung2_2_2	-6.31160603083688	-3.8200792113611
CELL612_N2_case1-lung2_2_2	-4.91554699458199	-1.91209590829103
CELL2929_N1_case1-lung2_2_2	-3.57720814265328	-3.19667232430665
CELL1874_N1_case1-lung2_2_2	-5.33160553492623	-2.20608842766969
CELL351_N2_case1-lung2_2_2	-5.006949048415	-5.63974798119752
CELL2562_N1_case1-lung2_2_2	-3.42048774279671	-4.39719236291139
CELL871_N2_case1-lung2_2_2	-5.3452263883503	-1.8637963572809
CELL2677_N1_case1-lung2_2_2	-4.18217287577706	-1.88658774293153
CELL1264_N2_case1-lung2_2_2	-4.72671042002755	-2.84371889031618
CELL701_N2_case1-lung2_2_2	-5.46020136393624	-1.52582943833558
CELL2215_N1_case1-lung2_2_2	-7.38057575739938	-3.44723356164186
CELL3773_N1_case1-lung2_2_2	-5.22020206965523	-1.36489928162782
CELL2555_N1_case1-lung2_2_2	-3.23030076541024	-5.67596424020021
CELL748_N2_case1-lung2_2_2	1.1246991940586	-1.4850988427469
CELL2452_N1_case1-lung2_2_2	-4.25836763896065	-1.45707595742433
CELL469_N2_case1-lung2_2_2	-3.46611533679086	-7.94569671548097
CELL2667_N1_case1-lung2_2_2	-0.32631705321389	-2.12277400887697
CELL1811_N1_case1-lung2_2_2	-3.49177847422677	-7.24154556191652
CELL1848_N1_case1-lung2_2_2	-5.11390600718575	-2.58548677361696
CELL858_N2_case1-lung2_2_2	-5.32682810343819	-4.48268974221437
CELL173_N4_case1-lung2_2_2	-1.2662229350956	-6.94729555047243
CELL2792_N1_case1-lung2_2_2	-4.12017307795602	-5.91094005501954
CELL3818_N1_case1-lung2_2_2	-2.43315301455575	-2.71010601914613
CELL800_N2_case1-lung2_2_2	-4.22332249201852	-6.13716543114869
CELL3053_N1_case1-lung2_2_2	-4.64463959254342	-1.67999756730287
CELL2059_N1_case1-lung2_2_2	-4.07500658549386	-4.25094688332765
CELL2309_N1_case1-lung2_2_2	-2.05084977664071	-2.05851614869325
CELL769_N2_case1-lung2_2_2	-4.06481705226022	-3.39612138665407
CELL3445_N1_case1-lung2_2_2	-4.02325687922555	-4.14931238091676
CELL665_N2_case1-lung2_2_2	-0.837743144408043	-7.0419768134424
CELL1614_N2_case1-lung2_2_2	-6.37846766032296	-2.1276587287256
CELL1769_N1_case1-lung2_2_2	-5.42081747569161	-2.98249161637514
CELL3384_N1_case1-lung2_2_2	-3.97297964610177	-1.37336898244111
CELL200_N2_case1-lung2_2_2	-4.6341405919941	-4.50368059075563
CELL3759_N1_case1-lung2_2_2	-3.24532113589364	-2.40517938531129
CELL3523_N1_case1-lung2_2_2	-4.32449589289742	-3.99342430031984
CELL1765_N1_case1-lung2_2_2	-5.12329016245919	-2.58621156609743
CELL2908_N1_case1-lung2_2_2	-2.90534029521065	-2.15894019997804
CELL3563_N1_case1-lung2_2_2	-2.84215221919137	-2.17199743188112
CELL1414_N2_case1-lung2_2_2	-5.09378490962106	-4.32982480920045
CELL3340_N1_case1-lung2_2_2	-3.7276841215046	-3.23791802323549
CELL2136_N1_case1-lung2_2_2	-3.8523064664753	-5.49765718377321
CELL2081_N1_case1-lung2_2_2	-5.79585800685006	-3.63663757241456
CELL113_N2_case1-lung2_2_2	-4.36446867503243	-3.0199025908777
CELL1963_N1_case1-lung2_2_2	-2.45521030940133	-3.0377408305475
CELL2169_N1_case1-lung2_2_2	-0.0151338390262676	-1.97642672455995
CELL2928_N1_case1-lung2_2_2	-4.43333778895455	-1.48503709233491
CELL2413_N1_case1-lung2_2_2	-5.6025243810566	-2.00253284371583
CELL1763_N1_case1-lung2_2_2	-3.21240459002572	-6.43389690316408
CELL2505_N1_case1-lung2_2_2	-3.61794672526437	-2.23519909775941
[truncated: 51,606 more rows]
