# Supplementary material for: A single-cell atlas of West African lungfish respiratory system reveals evolutionary adaptations to terrestrialization
Source: Nat Commun. 2023 Sep 13;14:5630. doi: 10.1038/s41467-023-41309-3 (PMC10497629; doi:10.1038/s41467-023-41309-3)
Supplement: Supplementary file 6 — Source Data [file 41467_2023_41309_MOESM6_ESM.zip › 2.fig2b.gene_avg_alveolar.txt]

LZX-CL8066.Contig1-All-g	ND5
Gene7933	SDHC
Gene17644	UQCRFS1
Gene780	COX7A2
Gene59821	COX8A
Gene14902	ATP5MC1
LZX-Unigene61834-All-g	ATP6V0B
