# Supplementary material for: A single-cell atlas of West African lungfish respiratory system reveals evolutionary adaptations to terrestrialization
Source: Nat Commun. 2023 Sep 13;14:5630. doi: 10.1038/s41467-023-41309-3 (PMC10497629; doi:10.1038/s41467-023-41309-3)
Supplement: Supplementary file 6 — Source Data [file 41467_2023_41309_MOESM6_ESM.zip › 2.fig2c.lung_selected_deg_dot.txt]

cell_type	group	gene	symbol
Alveolar	down	LZX-Unigene30842-All-g	slc22a3
Alveolar	down	Gene8907	slc34a2
Alveolar	down	Gene11164	nrp1
Alveolar	up	Gene15150	npc2
Alveolar	up	Gene2251	prdx1
Alveolar	up	Gene3580	mgst1
Vasc_endo	down	Gene4227	vwf
Vasc_endo	down	Gene2701	selp
Macrophage	up	Gene17691	apoe
Macrophage	up	Gene15346	marco
Ciliated	up	Gene14082	dnajb13
Ciliated	up	Gene12694	ccdc39
Ciliated	up	Gene15358	catip
