# Supplementary material for: A single-cell atlas of West African lungfish respiratory system reveals evolutionary adaptations to terrestrialization
Source: Nat Commun. 2023 Sep 13;14:5630. doi: 10.1038/s41467-023-41309-3 (PMC10497629; doi:10.1038/s41467-023-41309-3)
Supplement: Supplementary file 6 — Source Data [file 41467_2023_41309_MOESM6_ESM.zip › 2.fig2d.lung_macrophage_AE_up_KEGG.txt]

Term	Overlap	P-value	Adjusted P-value	Old P-value	Old Adjusted P-value	Odds Ratio	Combined Score	Genes
Antigen processing and presentation	7/78	9.408585289720957E-8	1.5900509139628417E-5	0	0	21.970406709922457	355.4604875810965	CD74;HSP90AA1;PSME1;PSME2;CTSB;TAPBP;LGMN
Lysosome	7/128	2.77073971471782E-6	2.341275058936558E-4	0	0	12.859225554833317	164.55174538989462	NPC2;CTSK;SMPD1;CTSZ;ATP6V0C;CTSB;LGMN
Phagosome	7/152	8.631512778396473E-6	4.862418865163347E-4	0	0	10.71778380472685	124.97033207265562	MARCO;RAB5C;SEC61G;TUBB;ATP6V0C;CORO1A;ATP6V1F
Tuberculosis	6/180	2.3185809954162946E-4	0.009796004705633845	0	0	7.559386973180077	63.26742004331599	CD74;RAB5C;IL10RB;STAT1;ATP6V0C;CORO1A
Apoptosis	5/142	6.120717497481117E-4	0.020688025141486176	0	0	7.927729205101468	58.65458123853914	CTSK;CTSZ;CTSB;ATF4;MCL1
Protein processing in endoplasmic reticulum	5/171	0.0014070580110054057	0.03963213397665226	0	0	6.5331656295511715	42.898426720926885	DNAJA1;HSP90AA1;SEC13;SEC61G;ATF4
Vibrio cholerae infection	3/50	0.0017838028065180675	0.043066096328793345	0	0	13.628689087165409	86.25607933742052	SEC61G;ATP6V0C;ATP6V1F
Osteoclast differentiation	4/127	0.003283586243306663	0.06936575938985325	0	0	6.992223400494875	39.98726064341961	TYROBP;STAT1;CTSK;JUNB
Regulation of actin cytoskeleton	5/218	0.0040247406463762275	0.07065344665643143	0	0	5.079451065366558	28.014670077490077	PPP1CC;RAC2;MYH9;MSN;PAK2
Mitophagy	3/68	0.004286055065620967	0.07065344665643143	0	0	9.845657568238213	53.68235043696675	UBA52;GABARAP;ATF4
Human cytomegalovirus infection	5/225	0.004598745048643466	0.07065344665643143	0	0	4.916083916083916	26.458225141530562	GNG2;IL10RB;RAC2;TAPBP;ATF4
Coronavirus disease	5/232	0.005228861646439301	0.07363980152068683	0	0	4.7627922738054895	25.021622993852727	STAT1;RPS29;RPLP1;RPSA;UBA52
Ribosome	4/158	0.007096691348244815	0.08934843334604471	0	0	5.575945793337097	27.5904857606097	RPS29;RPLP1;RPSA;UBA52
Collecting duct acid secretion	2/27	0.007401645365944533	0.08934843334604471	0	0	16.918297872340425	83.0020652995721	ATP6V0C;ATP6V1F
Rheumatoid arthritis	3/93	0.010183529932753115	0.11473443724235177	0	0	7.101792114695341	32.57580379183859	CTSK;ATP6V0C;ATP6V1F
NOD-like receptor signaling pathway	4/181	0.011303064618906056	0.11938862003719522	0	0	4.845738147875215	21.721900191194322	HSP90AA1;STAT1;GABARAP;CTSB
Kaposi sarcoma-associated herpesvirus infection	4/193	0.014023134872811621	0.13940645844148022	0	0	4.535311709224753	19.352387417044472	GNG2;STAT1;UBA52;GABARAP
Pathogenic Escherichia coli infection	4/197	0.015014401685641186	0.14096854915963114	0	0	4.4404145077720205	18.64417010457104	TUBB;MYO5C;MYH9;PAK2
Human immunodeficiency virus 1 infection	4/212	0.01912175862969794	0.16559630582430399	0	0	4.117056856187291	16.290899186508494	GNG2;RAC2;PAK2;TAPBP
Growth hormone synthesis, secretion and action	3/119	0.019659751813594844	0.16559630582430399	0	0	5.502780867630701	21.621426369934127	STAT1;JUNB;ATF4
Proteasome	2/46	0.02057705575331588	0.16559630582430399	0	0	9.60348162475822	37.29587593759746	PSME1;PSME2
Cholesterol metabolism	2/50	0.024055644471290525	0.18121738063071882	0	0	8.801418439716311	32.80628046281635	NPC2;APOE
Ras signaling pathway	4/232	0.02559068271927616	0.18121738063071882	0	0	3.75209763539283	13.753415001650202	RAB5C;GNG2;RAC2;PAK2
Dopaminergic synapse	3/132	0.025735012633948236	0.18121738063071882	0	0	4.9449862465616405	18.098169281493266	PPP1CC;GNG2;ATF4
Autophagy	3/137	0.028310599490966263	0.19095631021198456	0	0	4.759268175252768	16.964501856481633	RAB8A;GABARAP;CTSB
Fluid shear stress and atherosclerosis	3/139	0.029377893878766857	0.19095631021198456	0	0	4.688804554079696	16.539818064092078	HSP90AA1;SDC2;RAC2
Amyotrophic lateral sclerosis	5/364	0.030958596074407214	0.19377787913240072	0	0	2.9913679635128103	10.395316503656298	SEC13;TUBB;RAB8A;GABARAP;ATF4
mTOR signaling pathway	3/154	0.03805251976236414	0.22839275675340265	0	0	4.219824823755608	13.793712638244967	SEC13;SLC3A2;ATP6V1F
Necroptosis	3/159	0.04120398966830584	0.22839275675340265	0	0	4.08354011579818	13.023308586860058	HSP90AA1;STAT1;SMPD1
Long-term potentiation	2/67	0.04120704388354081	0.22839275675340265	0	0	6.493944353518821	20.71013710858211	PPP1CC;ATF4
JAK-STAT signaling pathway	3/162	0.04315638740454428	0.22839275675340265	0	0	4.005883546358287	12.590190921993074	IL10RB;STAT1;MCL1
Amphetamine addiction	2/69	0.043456027154603886	0.22839275675340265	0	0	6.29946014607812	19.755143064684585	PPP1CC;ATF4
Epithelial cell signaling in Helicobacter pylori infection	2/70	0.044597402206285726	0.22839275675340265	0	0	6.206508135168961	19.3027347613863	ATP6V0C;ATP6V1F
Tight junction	3/169	0.047889403797407595	0.23803850711064364	0	0	3.835600466381656	11.655856723036795	MYH9;MSN;RAB8A
Pancreatic cancer	2/76	0.0516738181926809	0.24951072213037348	0	0	5.701552616446233	16.89258314724502	STAT1;RAC2
Synaptic vesicle cycle	2/78	0.05411648278521077	0.25404682196390616	0	0	5.550951847704368	16.189997566417798	ATP6V0C;ATP6V1F
Alcoholism	3/186	0.06039359959084021	0.27585184677978364	0	0	3.476291203948528	9.757504954165135	PPP1CC;GNG2;ATF4
Chemokine signaling pathway	3/192	0.06513803068380863	0.2896928206727279	0	0	3.364908687489333	9.190395787701105	GNG2;STAT1;RAC2
GABAergic synapse	2/89	0.06824500054570774	0.2957283356980669	0	0	4.846417216923453	13.010939310910365	GNG2;GABARAP
Focal adhesion	3/201	0.07256661161482388	0.3041835424090017	0	0	3.21049201694363	8.421924332958255	PPP1CC;RAC2;PAK2
Proteoglycans in cancer	3/205	0.0759853704503069	0.3041835424090017	0	0	3.1462791440434366	8.108636077852783	PPP1CC;SDC2;MSN
Pathways of neurodegeneration	5/475	0.07856281117740595	0.3041835424090017	0	0	2.27191956979191	5.779438118800994	TUBB;UBA52;RAB8A;GABARAP;ATF4
Selenocompound metabolism	1/17	0.07857046186584668	0.3041835424090017	0	0	13.08421052631579	33.28308421675135	TXNRD3
Prostate cancer	2/97	0.07919571518340873	0.3041835424090017	0	0	4.436506159014558	11.250239090274126	HSP90AA1;ATF4
Amoebiasis	2/102	0.08629986446407308	0.3160671356723741	0	0	4.213617021276596	10.323055167449853	RAB5C;PRDX1
Protein digestion and absorption	2/103	0.08774320819988234	0.3160671356723741	0	0	4.171687381504108	10.15113718978479	SLC7A7;SLC3A2
Toll-like receptor signaling pathway	2/104	0.08919381672796972	0.3160671356723741	0	0	4.130579891531081	9.98337847199918	STAT1;CTSK
PI3K-Akt signaling pathway	4/354	0.09085244711704166	0.3160671356723741	0	0	2.4290683229813665	5.826165428747397	HSP90AA1;GNG2;ATF4;MCL1
Herpes simplex virus 1 infection	5/498	0.09164076714761142	0.3160671356723741	0	0	2.1633640193477923	5.170178347608744	PPP1CC;CD74;STAT1;HCFC2;TAPBP
Th17 cell differentiation	2/107	0.09358822282416032	0.31632819314566185	0	0	4.011955420466059	9.503723518247343	HSP90AA1;STAT1
TNF signaling pathway	2/112	0.10104823599827871	0.32207237961006563	0	0	3.8286266924564796	8.775814591484897	JUNB;ATF4
Toxoplasmosis	2/112	0.10104823599827871	0.32207237961006563	0	0	3.8286266924564796	8.775814591484897	IL10RB;STAT1
Cholinergic synapse	2/113	0.10255976652066612	0.32207237961006563	0	0	3.793942879049262	8.639982397381063	GNG2;ATF4
Leukocyte transendothelial migration	2/114	0.10407758453334978	0.32207237961006563	0	0	3.7598784194528876	8.50717104424932	RAC2;MSN
Protein export	1/23	0.10481645490268408	0.32207237961006563	0	0	9.512918660287081	21.456811429654763	SEC61G
Sphingolipid signaling pathway	2/119	0.11175773746350401	0.33003477456900593	0	0	3.5982905982905984	7.885372491632031	SMPD1;RAC2
Pathways in cancer	5/531	0.1122458790052864	0.33003477456900593	0	0	2.024192537500522	4.4270375462724845	HSP90AA1;GNG2;TXNRD3;STAT1;RAC2
AMPK signaling pathway	2/120	0.11331134095080873	0.33003477456900593	0	0	3.567616300036062	7.76889840568967	EEF2;RAB8A
Salmonella infection	3/249	0.1179509139042038	0.33003477456900593	0	0	2.5777602937319695	5.509928407889412	HSP90AA1;RAB5C;TUBB
Parkinson disease	3/249	0.1179509139042038	0.33003477456900593	0	0	2.5777602937319695	5.509928407889412	TUBB;UBA52;ATF4
Platelet activation	2/124	0.11958135095222543	0.33003477456900593	0	0	3.4499476805022673	7.326855290531365	PPP1CC;P2RX1
Endocytosis	3/252	0.12107784629158799	0.33003477456900593	0	0	2.5463142894157276	5.376088314994102	RAB5C;SH3KBP1;RAB8A
Relaxin signaling pathway	2/129	0.12753744643616155	0.3342793571365922	0	0	3.313285307421679	6.823198392753208	GNG2;ATF4
Natural killer cell mediated cytotoxicity	2/131	0.13075460277225842	0.3342793571365922	0	0	3.261586673264061	6.635479475026395	TYROBP;RAC2
Vascular smooth muscle contraction	2/133	0.13399060779053126	0.3342793571365922	0	0	3.2114666233555305	6.455001579841206	PPP1CC;MYH9
Oxidative phosphorylation	2/133	0.13399060779053126	0.3342793571365922	0	0	3.2114666233555305	6.455001579841206	ATP6V0C;ATP6V1F
Citrate cycle (TCA cycle)	1/30	0.13450293659933887	0.3342793571365922	0	0	7.214156079854809	14.472818068487964	ACO2
Glyoxylate and dicarboxylate metabolism	1/30	0.13450293659933887	0.3342793571365922	0	0	7.214156079854809	14.472818068487964	ACO2
Apelin signaling pathway	2/137	0.1405165917531878	0.3355460989501366	0	0	3.1156816390858943	6.114306204259863	GNG2;GABARAP
Estrogen signaling pathway	2/137	0.1405165917531878	0.3355460989501366	0	0	3.1156816390858943	6.114306204259863	HSP90AA1;ATF4
Prion disease	3/273	0.14378951498265233	0.3355460989501366	0	0	2.345758661887694	4.549375491789358	TUBB;RAC2;ATF4
Measles	2/139	0.1438053104838387	0.3355460989501366	0	0	3.0698866283584407	5.953415496461697	STAT1;MSN
Ubiquitin mediated proteolysis	2/140	0.14545583088993025	0.3355460989501366	0	0	3.047486894850447	5.875197586773358	CUL3;UBA52
Fructose and mannose metabolism	1/33	0.14692551078290006	0.3355460989501366	0	0	6.536842105263158	12.536548953171899	TPI1
Adrenergic signaling in cardiomyocytes	2/150	0.1621691391689169	0.3654211269272928	0	0	2.8401380103507763	5.166538848042643	PPP1CC;ATF4
MAPK signaling pathway	3/294	0.1677919148658453	0.3708130175217591	0	0	2.174149207404944	3.8809230147854112	RAC2;PAK2;ATF4
Oxytocin signaling pathway	2/154	0.1689503097584346	0.3708130175217591	0	0	2.764837625979843	4.916297773094317	PPP1CC;EEF2
Glycine, serine and threonine metabolism	1/40	0.17522952257084182	0.37966396557015725	0	0	5.361673414304994	9.338204649149848	ALAS1
Ferroptosis	1/41	0.1791963488077396	0.38334408795579733	0	0	5.227368421052631	8.987274190321951	SLC3A2
Hepatitis B	2/162	0.18265275802686318	0.38585395133174843	0	0	2.625531914893617	4.463846462605822	STAT1;ATF4
Porphyrin and chlorophyll metabolism	1/43	0.18707344688876218	0.3895138258756203	0	0	4.977944862155389	8.344299863156749	ALAS1
Vasopressin-regulated water reabsorption	1/44	0.19098389620174758	0.3895138258756203	0	0	4.8619339045287635	8.049253281298896	RAB5C
cGMP-PKG signaling pathway	2/167	0.1912996896312218	0.3895138258756203	0	0	2.5453255963894263	4.2097497019489065	PPP1CC;ATF4
Glycosphingolipid biosynthesis	1/45	0.19487572995053168	0.3920714090671411	0	0	4.751196172248804	7.770073939870431	A3GALT2
Sphingolipid metabolism	1/49	0.21025865699508983	0.41109004205734523	0	0	4.3543859649122805	6.790302654401219	SMPD1
Cocaine addiction	1/49	0.21025865699508983	0.41109004205734523	0	0	4.3543859649122805	6.790302654401219	ATF4
Human papillomavirus infection	3/331	0.212587681077202	0.41109004205734523	0	0	1.925255704169945	2.981067393387672	STAT1;ATP6V0C;ATP6V1F
Malaria	1/50	0.2140587201245348	0.41109004205734523	0	0	4.26530612244898	6.5749903239841245	SDC2
Axon guidance	2/182	0.21753813035952	0.4130780228175155	0	0	2.3314420803782507	3.556337759342384	RAC2;PAK2
RNA transport	2/186	0.22459323287847702	0.4217361817384735	0	0	2.2802960222016653	3.4055408548938986	SEC13;THOC7
Hedgehog signaling pathway	1/56	0.23648206344495054	0.43440726871952867	0	0	3.7988516746411483	5.477499328550885	CUL3
Pyrimidine metabolism	1/56	0.23648206344495054	0.43440726871952867	0	0	3.7988516746411483	5.477499328550885	NME2
VEGF signaling pathway	1/59	0.2474551387592752	0.4484482433954163	0	0	3.601814882032668	5.03002802527972	RAC2
Viral myocarditis	1/60	0.2510780363139976	0.4484482433954163	0	0	3.5405887600356825	4.893063523640772	RAC2
Epstein-Barr virus infection	2/202	0.2529617740925925	0.4484482433954163	0	0	2.0961702127659576	2.8812213664006427	STAT1;TAPBP
Diabetic cardiomyopathy	2/203	0.2547398305678104	0.4484482433954163	0	0	2.085635651529586	2.852132880097008	PPP1CC;RAC2
Alzheimer disease	3/369	0.26093828253940127	0.4546244304036991	0	0	1.7220165697161995	2.3134799514486883	TUBB;APOE;ATF4
Cortisol synthesis and secretion	1/65	0.26893523781429146	0.45536176924415644	0	0	3.263157894736842	4.285455271531161	ATF4
Inflammatory bowel disease	1/65	0.26893523781429146	0.45536176924415644	0	0	3.263157894736842	4.285455271531161	STAT1
Glycolysis / Gluconeogenesis	1/67	0.2759595545346783	0.45536176924415644	0	0	3.163955342902711	4.073595558926187	TPI1
Lipid and atherosclerosis	2/215	0.27608913858798545	0.45536176924415644	0	0	1.9669363699930076	2.5315090657103947	HSP90AA1;ATF4
cAMP signaling pathway	2/216	0.27786804524614317	0.45536176924415644	0	0	1.957645655199841	2.5069785183272915	PPP1CC;RAC2
Fc epsilon RI signaling pathway	1/68	0.2794466250915336	0.45536176924415644	0	0	3.116575019638649	3.973458529296138	RAC2
Renal cell carcinoma	1/69	0.282917075565896	0.45536176924415644	0	0	3.070588235294118	3.876929138212587	PAK2
Renin secretion	1/69	0.282917075565896	0.45536176924415644	0	0	3.070588235294118	3.876929138212587	CTSB
Prolactin signaling pathway	1/70	0.2863709842832397	0.45657260701761804	0	0	3.0259344012204425	3.783831599728172	STAT1
Adherens junction	1/71	0.28980842935759743	0.45773480898536417	0	0	2.9825563909774435	3.694000964986116	RAC2
Inositol phosphate metabolism	1/73	0.2966342386868027	0.4641776512784228	0	0	2.8994152046783626	3.5235300385346275	TPI1
PPAR signaling pathway	1/74	0.3000227571516145	0.46517289870296197	0	0	2.859552992069214	3.4426071256038537	DBI
Thyroid hormone synthesis	1/75	0.3033951203966583	0.4661252304275932	0	0	2.8207681365576103	3.364384583945817	ATF4
Leishmaniasis	1/77	0.31009168569714407	0.472121575520877	0	0	2.7462603878116343	3.2155613142375117	STAT1
Chemical carcinogenesis	2/239	0.3186487024821755	0.480818131423997	0	0	1.7655983481461532	2.0192548519011915	HSP90AA1;ATF4
B cell receptor signaling pathway	1/81	0.3232942831563663	0.4835109190568665	0	0	2.608421052631579	2.9454089082907395	RAC2
Peroxisome	1/82	0.3265556739650601	0.4841044640359224	0	0	2.5760883690708254	2.8830417337920933	PRDX1
Shigellosis	2/246	0.33097209157119645	0.4861563073046097	0	0	1.7143355423787932	1.8955771919594877	UBA52;GABARAP
ErbB signaling pathway	1/85	0.3362468073532034	0.4861563073046097	0	0	2.4837092731829573	2.7070191839217608	PAK2
Colorectal cancer	1/86	0.3394464157511476	0.4861563073046097	0	0	2.4543653250773994	2.6517924525695524	RAC2
Insulin secretion	1/86	0.3394464157511476	0.4861563073046097	0	0	2.4543653250773994	2.6517924525695524	ATF4
Gap junction	1/88	0.3457999132280331	0.48625056867552097	0	0	2.3977011494252873	2.5461067581623245	TUBB
PD-L1 expression and PD-1 checkpoint pathway in cancer	1/89	0.34895394611836394	0.48625056867552097	0	0	2.370334928229665	2.4955249379020694	STAT1
Morphine addiction	1/91	0.3552169370160284	0.48625056867552097	0	0	2.3174269005847954	2.398598453124844	GNG2
Th1 and Th2 cell differentiation	1/92	0.3583260368275664	0.48625056867552097	0	0	2.291844997108155	2.3521479989227614	STAT1
GnRH signaling pathway	1/93	0.36142030014992055	0.48625056867552097	0	0	2.2668192219679635	2.3069730491120866	ATF4
IL-17 signaling pathway	1/94	0.364499797099579	0.48625056867552097	0	0	2.242331635540464	2.2630267514478994	HSP90AA1
Circadian entrainment	1/97	0.37365038495554814	0.48625056867552097	0	0	2.1719298245614036	2.138123125116582	GNG2
Fc gamma R-mediated phagocytosis	1/97	0.37365038495554814	0.48625056867552097	0	0	2.1719298245614036	2.138123125116582	RAC2
Aldosterone synthesis and secretion	1/98	0.37667151024895884	0.48625056867552097	0	0	2.1494302767227347	2.098664596023561	ATF4
Choline metabolism in cancer	1/98	0.37667151024895884	0.48625056867552097	0	0	2.1494302767227347	2.098664596023561	RAC2
mRNA surveillance pathway	1/98	0.37667151024895884	0.48625056867552097	0	0	2.1494302767227347	2.098664596023561	PPP1CC
Inflammatory mediator regulation of TRP channels	1/98	0.37667151024895884	0.48625056867552097	0	0	2.1494302767227347	2.098664596023561	PPP1CC
AGE-RAGE signaling pathway in diabetic complications	1/100	0.38267056588073545	0.48625056867552097	0	0	2.105794790005316	2.022786046627892	STAT1
Viral protein interaction with cytokine and cytokine receptor	1/100	0.38267056588073545	0.48625056867552097	0	0	2.105794790005316	2.022786046627892	IL10RB
Progesterone-mediated oocyte maturation	1/100	0.38267056588073545	0.48625056867552097	0	0	2.105794790005316	2.022786046627892	HSP90AA1
Longevity regulating pathway	1/102	0.3886124808534803	0.4864852538091716	0	0	2.0638874413757167	1.9507299108194924	ATF4
Pancreatic secretion	1/102	0.3886124808534803	0.4864852538091716	0	0	2.0638874413757167	1.9507299108194924	RAB8A
T cell receptor signaling pathway	1/104	0.3944977936526413	0.4866432637028933	0	0	2.02360756259581	1.8822418421105442	PAK2
C-type lectin receptor signaling pathway	1/104	0.3944977936526413	0.4866432637028933	0	0	2.02360756259581	1.8822418421105442	STAT1
Parathyroid hormone synthesis, secretion and action	1/106	0.4003270378587071	0.4867448611303432	0	0	1.984862155388471	1.8170886473975005	ATF4
Glucagon signaling pathway	1/107	0.4032207996447776	0.4867448611303432	0	0	1.9660377358490566	1.785695015423773	ATF4
Drug metabolism	1/108	0.4061007421264993	0.4867448611303432	0	0	1.9475651746187899	1.7550561801729816	NME2
Insulin resistance	1/108	0.4061007421264993	0.4867448611303432	0	0	1.9475651746187899	1.7550561801729816	PPP1CC
Cytokine-cytokine receptor interaction	2/295	0.41507271976345855	0.4939949974649612	0	0	1.4240795875390313	1.2521953826032763	IL10RB;TNFRSF21
Serotonergic synapse	1/113	0.4202954398373235	0.49654761661548047	0	0	1.8601503759398497	1.6123734849387927	GNG2
Glutamatergic synapse	1/114	0.4230938271753206	0.49654761661548047	0	0	1.8435957149510946	1.5857897069044022	GNG2
Neurotrophin signaling pathway	1/119	0.43688649525952283	0.5085080521569838	0	0	1.7650312221231044	1.4615903265578027	ATF4
MicroRNAs in cancer	2/310	0.43981463857748343	0.5085080521569838	0	0	1.3536888643271623	1.1119226278979677	FSCN1;MCL1
Thyroid hormone signaling pathway	1/121	0.4423117376750096	0.5085080521569838	0	0	1.735438596491228	1.4156672996394302	STAT1
Oocyte meiosis	1/129	0.46350026933166666	0.5257150705842394	0	0	1.6263157894736842	1.2505527825487468	PPP1CC
Purine metabolism	1/129	0.46350026933166666	0.5257150705842394	0	0	1.6263157894736842	1.2505527825487468	NME2
FoxO signaling pathway	1/131	0.4686716991821424	0.5280367810785471	0	0	1.6011336032388663	1.2134235161728557	GABARAP
Yersinia infection	1/137	0.48389184150633274	0.5380113237800673	0	0	1.530030959752322	1.110640087250758	RAC2
Insulin signaling pathway	1/137	0.48389184150633274	0.5380113237800673	0	0	1.530030959752322	1.110640087250758	PPP1CC
Cell adhesion molecules	1/148	0.5106832837539101	0.5604251620416286	0	0	1.414751163623344	0.9507208147578562	SDC2
Retrograde endocannabinoid signaling	1/148	0.5106832837539101	0.5604251620416286	0	0	1.414751163623344	0.9507208147578562	GNG2
Cushing syndrome	1/155	0.5270109213468184	0.5685845801412363	0	0	1.3499658236500343	0.8646990183859043	ATF4
Non-alcoholic fatty liver disease	1/155	0.5270109213468184	0.5685845801412363	0	0	1.3499658236500343	0.8646990183859043	ATF4
Cellular senescence	1/156	0.5292989957734835	0.5685845801412363	0	0	1.341188455008489	0.8532665057189259	PPP1CC
Hepatitis C	1/157	0.5315761163450612	0.5685845801412363	0	0	1.332523616734143	0.8420335075844174	STAT1
Hippo signaling pathway	1/163	0.5450116988754113	0.5792891642134875	0	0	1.2827810266406758	0.7785814025748058	PPP1CC
Wnt signaling pathway	1/166	0.5515857626593321	0.5826124618089195	0	0	1.2592663476874004	0.7492105176514541	RAC2
Hepatocellular carcinoma	1/168	0.5559161600135785	0.5835393232440669	0	0	1.2440592499212102	0.7304341954482266	TXNRD3
Influenza A	1/172	0.5644531823102289	0.5888431346322758	0	0	1.214712219144352	0.694691288756235	STAT1
Neutrophil extracellular trap formation	1/189	0.5989599063424442	0.62100751025689	0	0	1.103919372900336	0.5658255953630718	RAC2
Viral carcinogenesis	1/203	0.6253346411951417	0.6443997217193839	0	0	1.0266805627931215	0.4819940263242707	ATF4
Rap1 signaling pathway	1/210	0.6378707852291535	0.6533343194165269	0	0	0.9919415764291111	0.4459963223817134	RAC2
Human T-cell leukemia virus 1 infection	1/219	0.6533804643537107	0.6651885450348018	0	0	0.9505552873008208	0.4045522226508327	ATF4
Calcium signaling pathway	1/240	0.6870597552128844	0.6952880157543562	0	0	0.8661087866108786	0.3250800845040049	P2RX1
Huntington disease	1/306	0.77320337590487	0.7778057769519228	0	0	0.6764106988783434	0.17398173704365505	TUBB
Neuroactive ligand-receptor interaction	1/341	0.8088842461367732	0.8088842461367732	0	0	0.6056965944272446	0.1284679174583975	P2RX1
