# Supplementary material for: A single-cell atlas of West African lungfish respiratory system reveals evolutionary adaptations to terrestrialization
Source: Nat Commun. 2023 Sep 13;14:5630. doi: 10.1038/s41467-023-41309-3 (PMC10497629; doi:10.1038/s41467-023-41309-3)
Supplement: Supplementary file 6 — Source Data [file 41467_2023_41309_MOESM6_ESM.zip › 2.fig2e.FW_lung.count_network.txt]

SOURCE	TARGET	count
Alveolar cell	Alveolar cell	2
Alveolar cell	Erythroid cell	3
Alveolar cell	Un_epithelial cell	2
Alveolar cell	Goblet cell	2
Alveolar cell	Ciliated cell	2
Alveolar cell	Macrophage	1
Alveolar cell	Un_lymphoid cell	2
Alveolar cell	Immune cell_F13A1	1
Alveolar cell	Stromal cell_CLDN	3
Alveolar cell	Stromal cell	2
Alveolar cell	SMC	1
Alveolar cell	Vasc_SMC	1
Alveolar cell	Vasc_Endo	5
Alveolar cell	Fibroblast	5
Erythroid cell	Alveolar cell	3
Erythroid cell	Erythroid cell	0
Erythroid cell	Un_epithelial cell	0
Erythroid cell	Goblet cell	1
Erythroid cell	Ciliated cell	1
Erythroid cell	Macrophage	1
Erythroid cell	Un_lymphoid cell	2
Erythroid cell	Immune cell_F13A1	0
Erythroid cell	Stromal cell_CLDN	1
Erythroid cell	Stromal cell	0
Erythroid cell	SMC	0
Erythroid cell	Vasc_SMC	1
Erythroid cell	Vasc_Endo	3
Erythroid cell	Fibroblast	4
Un_epithelial cell	Alveolar cell	2
Un_epithelial cell	Erythroid cell	0
Un_epithelial cell	Un_epithelial cell	0
Un_epithelial cell	Goblet cell	0
Un_epithelial cell	Ciliated cell	1
Un_epithelial cell	Macrophage	1
Un_epithelial cell	Un_lymphoid cell	2
Un_epithelial cell	Immune cell_F13A1	0
Un_epithelial cell	Stromal cell_CLDN	1
Un_epithelial cell	Stromal cell	1
Un_epithelial cell	SMC	1
Un_epithelial cell	Vasc_SMC	1
Un_epithelial cell	Vasc_Endo	2
Un_epithelial cell	Fibroblast	2
Goblet cell	Alveolar cell	2
Goblet cell	Erythroid cell	1
Goblet cell	Un_epithelial cell	0
Goblet cell	Goblet cell	1
Goblet cell	Ciliated cell	0
Goblet cell	Macrophage	1
Goblet cell	Un_lymphoid cell	2
Goblet cell	Immune cell_F13A1	1
Goblet cell	Stromal cell_CLDN	1
Goblet cell	Stromal cell	1
Goblet cell	SMC	0
Goblet cell	Vasc_SMC	2
Goblet cell	Vasc_Endo	4
Goblet cell	Fibroblast	6
Ciliated cell	Alveolar cell	2
Ciliated cell	Erythroid cell	1
Ciliated cell	Un_epithelial cell	1
Ciliated cell	Goblet cell	0
Ciliated cell	Ciliated cell	1
Ciliated cell	Macrophage	1
Ciliated cell	Un_lymphoid cell	2
Ciliated cell	Immune cell_F13A1	0
Ciliated cell	Stromal cell_CLDN	1
Ciliated cell	Stromal cell	3
Ciliated cell	SMC	0
Ciliated cell	Vasc_SMC	2
Ciliated cell	Vasc_Endo	5
Ciliated cell	Fibroblast	5
Macrophage	Alveolar cell	1
Macrophage	Erythroid cell	1
Macrophage	Un_epithelial cell	1
Macrophage	Goblet cell	1
Macrophage	Ciliated cell	1
Macrophage	Macrophage	0
Macrophage	Un_lymphoid cell	0
Macrophage	Immune cell_F13A1	0
Macrophage	Stromal cell_CLDN	0
Macrophage	Stromal cell	0
Macrophage	SMC	0
Macrophage	Vasc_SMC	1
Macrophage	Vasc_Endo	1
Macrophage	Fibroblast	2
Un_lymphoid cell	Alveolar cell	2
Un_lymphoid cell	Erythroid cell	2
Un_lymphoid cell	Un_epithelial cell	2
Un_lymphoid cell	Goblet cell	2
Un_lymphoid cell	Ciliated cell	2
Un_lymphoid cell	Macrophage	0
Un_lymphoid cell	Un_lymphoid cell	0
Un_lymphoid cell	Immune cell_F13A1	1
Un_lymphoid cell	Stromal cell_CLDN	1
Un_lymphoid cell	Stromal cell	0
Un_lymphoid cell	SMC	0
Un_lymphoid cell	Vasc_SMC	1
Un_lymphoid cell	Vasc_Endo	0
Un_lymphoid cell	Fibroblast	2
Immune cell_F13A1	Alveolar cell	1
Immune cell_F13A1	Erythroid cell	0
Immune cell_F13A1	Un_epithelial cell	0
Immune cell_F13A1	Goblet cell	1
Immune cell_F13A1	Ciliated cell	0
Immune cell_F13A1	Macrophage	0
Immune cell_F13A1	Un_lymphoid cell	1
Immune cell_F13A1	Immune cell_F13A1	0
Immune cell_F13A1	Stromal cell_CLDN	0
Immune cell_F13A1	Stromal cell	1
Immune cell_F13A1	SMC	0
Immune cell_F13A1	Vasc_SMC	1
Immune cell_F13A1	Vasc_Endo	1
Immune cell_F13A1	Fibroblast	2
Stromal cell_CLDN	Alveolar cell	3
Stromal cell_CLDN	Erythroid cell	1
Stromal cell_CLDN	Un_epithelial cell	1
Stromal cell_CLDN	Goblet cell	1
Stromal cell_CLDN	Ciliated cell	1
Stromal cell_CLDN	Macrophage	0
Stromal cell_CLDN	Un_lymphoid cell	1
Stromal cell_CLDN	Immune cell_F13A1	0
Stromal cell_CLDN	Stromal cell_CLDN	1
Stromal cell_CLDN	Stromal cell	3
Stromal cell_CLDN	SMC	1
Stromal cell_CLDN	Vasc_SMC	2
Stromal cell_CLDN	Vasc_Endo	4
Stromal cell_CLDN	Fibroblast	5
Stromal cell	Alveolar cell	2
Stromal cell	Erythroid cell	0
Stromal cell	Un_epithelial cell	1
Stromal cell	Goblet cell	1
Stromal cell	Ciliated cell	3
Stromal cell	Macrophage	0
Stromal cell	Un_lymphoid cell	0
Stromal cell	Immune cell_F13A1	1
Stromal cell	Stromal cell_CLDN	3
Stromal cell	Stromal cell	1
Stromal cell	SMC	2
Stromal cell	Vasc_SMC	2
Stromal cell	Vasc_Endo	6
Stromal cell	Fibroblast	5
SMC	Alveolar cell	1
SMC	Erythroid cell	0
SMC	Un_epithelial cell	1
SMC	Goblet cell	0
SMC	Ciliated cell	0
SMC	Macrophage	0
SMC	Un_lymphoid cell	0
SMC	Immune cell_F13A1	0
SMC	Stromal cell_CLDN	1
SMC	Stromal cell	2
SMC	SMC	0
SMC	Vasc_SMC	2
SMC	Vasc_Endo	4
SMC	Fibroblast	5
Vasc_SMC	Alveolar cell	1
Vasc_SMC	Erythroid cell	1
Vasc_SMC	Un_epithelial cell	1
Vasc_SMC	Goblet cell	2
Vasc_SMC	Ciliated cell	2
Vasc_SMC	Macrophage	1
Vasc_SMC	Un_lymphoid cell	1
Vasc_SMC	Immune cell_F13A1	1
Vasc_SMC	Stromal cell_CLDN	2
Vasc_SMC	Stromal cell	2
Vasc_SMC	SMC	2
Vasc_SMC	Vasc_SMC	2
Vasc_SMC	Vasc_Endo	3
Vasc_SMC	Fibroblast	6
Vasc_Endo	Alveolar cell	5
Vasc_Endo	Erythroid cell	3
Vasc_Endo	Un_epithelial cell	2
Vasc_Endo	Goblet cell	4
Vasc_Endo	Ciliated cell	5
Vasc_Endo	Macrophage	1
Vasc_Endo	Un_lymphoid cell	0
Vasc_Endo	Immune cell_F13A1	1
Vasc_Endo	Stromal cell_CLDN	4
Vasc_Endo	Stromal cell	6
Vasc_Endo	SMC	4
Vasc_Endo	Vasc_SMC	3
Vasc_Endo	Vasc_Endo	2
Vasc_Endo	Fibroblast	7
Fibroblast	Alveolar cell	5
Fibroblast	Erythroid cell	4
Fibroblast	Un_epithelial cell	2
Fibroblast	Goblet cell	6
Fibroblast	Ciliated cell	5
Fibroblast	Macrophage	2
Fibroblast	Un_lymphoid cell	2
Fibroblast	Immune cell_F13A1	2
Fibroblast	Stromal cell_CLDN	5
Fibroblast	Stromal cell	5
Fibroblast	SMC	5
Fibroblast	Vasc_SMC	6
Fibroblast	Vasc_Endo	7
Fibroblast	Fibroblast	5
