# Supplementary material for: A single-cell atlas of West African lungfish respiratory system reveals evolutionary adaptations to terrestrialization
Source: Nat Commun. 2023 Sep 13;14:5630. doi: 10.1038/s41467-023-41309-3 (PMC10497629; doi:10.1038/s41467-023-41309-3)
Supplement: Supplementary file 6 — Source Data [file 41467_2023_41309_MOESM6_ESM.zip › 2.fig2f.lung_LR_GO_Biological_Process.txt]

Term	Overlap	P-value	Adjusted P-value	Old P-value	Old Adjusted P-value	Odds Ratio	Combined Score	Genes
Positive Regulation Of Cell Population Proliferation	15/483	4.152719407621254E-15	4.181788443474603E-12	0	0	27.165551839464882	899.587602216212	EPHA4;TGFB2;NOTCH1;IGF2;DLL1;FGF2;PGF;IGF1R;VEGFA;DLL4;TGFBR3;MDK;FGF18;FGFR2;HBEGF
Positive Regulation Of MAPK Cascade	13/310	8.867490024971597E-15	4.4647812275731995E-12	0	0	34.43030303030303	1114.0401271611229	NOTCH2;TGFB2;FLT1;NOTCH1;IGF2;FGF2;IGF1R;VEGFA;P2RY6;CALCR;FGF18;CD44;FGFR2
Transmembrane Receptor Protein Tyrosine Kinase Signaling Pathway	12/284	1.0381749919875027E-13	3.4848073897713845E-11	0	0	33.410633484162894	998.8490380297026	EFNB1;EPHA4;FLT1;FGF18;IGF2;EPHB2;FGF2;EPHB4;PGF;FGFR2;IGF1R;VEGFA
Regulation Of Cell Population Proliferation	16/766	1.8576153613079625E-13	4.6765466720927955E-11	0	0	18.62981818181818	546.1203140037735	JAG2;EPHA4;TGFB2;NOTCH1;JAG1;TFRC;IGF2;DLL1;FGF2;PGF;IGF1R;VEGFA;DLL4;FGF18;FGFR2;HBEGF
Positive Regulation Of Phosphorylation	11/231	3.515100437394996E-13	7.079412280913522E-11	0	0	36.55925925925926	1048.3929914262478	FLT1;TFRC;FGF18;IGF2;RSPO1;FGF2;EPHB4;PGF;FGFR2;IGF1R;VEGFA
Notch Signaling Pathway	7/40	8.864396114251588E-13	1.4877411478418914E-10	0	0	136.36656891495602	3784.385481784279	NOTCH2;DLL4;JAG2;NOTCH3;NOTCH1;JAG1;DLL1
Regulation Of ERK1 And ERK2 Cascade	10/244	2.1276051005976465E-11	3.0607119090026145E-9	0	0	30.10989010989011	739.9035491677706	NOTCH2;TGFBR3;EPHA4;P2RY6;NOTCH1;CALCR;EPHB2;FGF2;CD44;FGFR2
Positive Regulation Of Cellular Process	13/594	3.363803554272525E-11	4.23418772394054E-9	0	0	17.346161790017213	418.3090000010327	EPHA4;TGFB2;NOTCH1;IGF2;DLL1;FGF2;PGF;IGF1R;VEGFA;MDK;FGF18;FGFR2;HBEGF
Positive Regulation Of Signal Transduction	10/266	4.981185771277863E-11	5.573393412974231E-9	0	0	27.491629464285715	652.1775491956257	DLL4;JAG2;P2RY6;TGFB2;JAG1;IGF2;RSPO1;DLL1;FGFR2;VEGFA
Positive Regulation Of Cell Migration	10/272	6.201789404153297E-11	6.24520192998237E-9	0	0	26.853871319520174	631.1626005061876	EPHA4;TGFB2;FLT1;NOTCH1;MDK;SEMA3A;EPHB2;IGF1R;VEGFA;HBEGF
Cardiac Ventricle Morphogenesis	6/42	1.5514235785214048E-10	1.4202577668827769E-8	0	0	103.78125	2344.073674398254	DLL4;TGFBR3;TGFB2;NOTCH1;JAG1;FGFR2
Regulation Of Cell Migration	11/434	3.1451169619967755E-10	2.4619050506640614E-8	0	0	18.818754925137902	411.7543549515394	EPHA4;FLT1;NOTCH1;JAG1;MDK;FGF18;EPHB2;FGF2;IGF1R;VEGFA;HBEGF
Axon Guidance	8/149	3.17822896312143E-10	2.4619050506640614E-8	0	0	37.48652482269504	819.8125599283286	NOTCH2;NOTCH3;EFNB1;EPHA4;NOTCH1;SEMA3A;EPHB2;VEGFA
Positive Regulation Of Protein Phosphorylation	10/377	1.4857527192532555E-9	1.0686807059200202E-7	0	0	19.068703775788244	387.6161072237009	TGFB2;CALCR;TFRC;FGF18;IGF2;RSPO1;FGF2;PGF;CD44;VEGFA
Axonogenesis	8/188	2.0170756258236714E-9	1.354130103469625E-7	0	0	29.30666666666667	586.7668580220891	NOTCH2;NOTCH3;EFNB1;EPHA4;NOTCH1;SEMA3A;EPHB2;FGFR2
Positive Regulation Of Angiogenesis	7/119	2.392573674484749E-9	1.5058260563788388E-7	0	0	40.020161290322584	794.4360676471362	FLT1;MDK;FGF18;DLL1;FGF2;PGF;VEGFA
Artery Morphogenesis	5/30	2.5924495030359244E-9	1.5356450879748094E-7	0	0	120.83030303030303	2388.895159606084	TGFB2;NOTCH1;JAG1;LRP1;VEGFA
Neuron Projection Guidance	7/124	3.193303856198408E-9	1.7864761017732205E-7	0	0	38.30024813895782	749.2374881270738	NOTCH2;NOTCH3;EFNB1;EPHA4;NOTCH1;SEMA3A;EPHB2
Positive Regulation Of Notch Signaling Pathway	5/33	4.299832492253444E-9	2.1264189314840794E-7	0	0	107.86796536796537	2078.042888966839	DLL4;JAG2;TGFB2;JAG1;DLL1
Ventricular Cardiac Muscle Tissue Morphogenesis	5/33	4.299832492253444E-9	2.1264189314840794E-7	0	0	107.86796536796537	2078.042888966839	DLL4;TGFBR3;TGFB2;NOTCH1;FGFR2
Negative Regulation Of Cell Adhesion	6/72	4.434438685319332E-9	2.1264189314840794E-7	0	0	56.52272727272727	1087.1504941488402	EPHA4;NOTCH1;JAG1;MDK;EPHB2;JAM3
Cellular Response To Vascular Endothelial Growth Factor Stimulus	5/34	5.034263348569381E-9	2.3043196327315304E-7	0	0	104.14315569487984	1989.8631329383759	DLL4;FLT1;NOTCH1;PGF;VEGFA
Positive Regulation Of Cell Motility	8/221	7.199069239431188E-9	3.15194031482922E-7	0	0	24.72488262910798	463.57459029064546	EPHA4;FLT1;NOTCH1;MDK;EPHB2;IGF1R;VEGFA;HBEGF
Positive Regulation Of Cardiac Muscle Cell Proliferation	4/13	7.821314645065316E-9	3.281693269825323E-7	0	0	260.8235294117647	4868.639767936751	TGFBR3;NOTCH1;FGF2;FGFR2
Negative Regulation Of Gene Expression	9/336	1.0169034263264228E-8	4.0960870012428315E-7	0	0	18.634925656437836	342.95565472593285	NOTCH2;DLL4;EPHA4;TGFB2;NOTCH1;LRP1;FGF2;LGR4;VEGFA
Cell Surface Receptor Signaling Pathway Involved In Heart Development	4/16	1.9827997927477456E-8	7.304562152978745E-7	0	0	195.58823529411765	3468.986359639186	NOTCH2;DLL4;JAG1;NOTCH1
Positive Regulation Of Cardiac Muscle Tissue Growth	4/16	1.9827997927477456E-8	7.304562152978745E-7	0	0	195.58823529411765	3468.986359639186	TGFBR3;NOTCH1;FGF2;FGFR2
Positive Regulation Of Macromolecule Metabolic Process	9/364	2.031059982953375E-8	7.304562152978745E-7	0	0	17.140650801359882	303.5973140610813	DLL4;NOTCH1;CALCR;TFRC;FGF18;EPHB2;DLL1;FGF2;VEGFA
Regulation Of Protein Phosphorylation	8/265	2.963282531030688E-8	1.001784328439369E-6	0	0	20.446173800259402	354.42181013238667	TFRC;FGF18;IGF2;RSPO1;EPHB2;FGF2;PGF;VEGFA
Cardiac Atrium Morphogenesis	4/18	3.324685160802786E-8	1.001784328439369E-6	0	0	167.63025210084032	2886.476566020983	NOTCH2;DLL4;TGFB2;NOTCH1
Regulation Of Vascular Endothelial Cell Proliferation	4/18	3.324685160802786E-8	1.001784328439369E-6	0	0	167.63025210084032	2886.476566020983	FLT1;MDK;IGF2;FGF2
Heart Trabecula Morphogenesis	4/18	3.324685160802786E-8	1.001784328439369E-6	0	0	167.63025210084032	2886.476566020983	DLL4;TGFBR3;TGFB2;NOTCH1
Pulmonary Valve Morphogenesis	4/18	3.324685160802786E-8	1.001784328439369E-6	0	0	167.63025210084032	2886.476566020983	NOTCH2;TGFB2;JAG1;NOTCH1
Hemopoiesis	6/101	3.4565908555294376E-8	1.001784328439369E-6	0	0	39.21118421052632	673.6637485328016	NOTCH2;TGFBR3;TGFB2;JAG1;DLL1;FGFR2
Positive Regulation Of Intracellular Signal Transduction	10/525	3.481872045221242E-8	1.001784328439369E-6	0	0	13.486130374479888	231.59880917174655	TGFB2;FLT1;CALCR;TFRC;IGF2;FGF2;FGFR2;IGF1R;VEGFA;HBEGF
Positive Regulation Of ERK1 And ERK2 Cascade	7/179	4.0835297740197714E-8	1.1422540228994193E-6	0	0	25.98087021755439	442.03122496760795	NOTCH2;P2RY6;NOTCH1;CALCR;FGF2;CD44;FGFR2
Sprouting Angiogenesis	5/52	4.58719453831831E-8	1.2484607838071726E-6	0	0	64.20051579626048	1084.8225736259128	DLL1;FGF2;EPHB4;PGF;VEGFA
Pulmonary Valve Development	4/20	5.249815162795529E-8	1.337972689947516E-6	0	0	146.66176470588235	2458.4160526165488	NOTCH2;TGFB2;JAG1;NOTCH1
Regulation Of Cardiac Muscle Cell Proliferation	4/20	5.249815162795529E-8	1.337972689947516E-6	0	0	146.66176470588235	2458.4160526165488	TGFBR3;NOTCH1;FGF2;FGFR2
Negative Regulation Of Macromolecule Metabolic Process	7/186	5.314687944180798E-8	1.337972689947516E-6	0	0	24.956028113173545	418.0186229721213	NOTCH2;DLL4;TGFB2;NOTCH1;LRP1;FGF2;VEGFA
Cellular Response To Fibroblast Growth Factor Stimulus	5/55	6.114778301461662E-8	1.501849207212657E-6	0	0	60.339393939393936	1002.2356577289883	DLL4;FGF18;FGF2;CD44;FGFR2
Positive Regulation Of Cellular Component Organization	6/113	6.778359152620113E-8	1.625192301592489E-6	0	0	34.79264018691589	574.3202217745621	TGFB2;LRP1;TFRC;DLL1;IGF1R;VEGFA
Regulation Of Gene Expression	13/1127	7.788590728433766E-8	1.823979270589024E-6	0	0	8.79798922800718	144.00567075443217	NOTCH2;TGFB2;NOTCH1;LRP1;TFRC;IGF2;DLL1;FGF2;VEGFA;DLL4;CALCR;FGF18;EPHB2
Heart Morphogenesis	5/59	8.751683977009864E-8	2.0029422192838482E-6	0	0	55.85858585858586	907.7821553529483	TGFBR3;TGFB2;NOTCH1;EPHB4;VEGFA
Positive Regulation Of Epithelial Cell Proliferation	6/123	1.1244871156771167E-7	2.516352278859681E-6	0	0	31.802884615384617	508.870598065808	NOTCH2;MDK;FGF2;PGF;FGFR2;VEGFA
Peptidyl-Tyrosine Phosphorylation	5/67	1.669784105466989E-7	3.6553752047940388E-6	0	0	48.63147605083089	758.9137001219466	EPHA4;FLT1;EPHB2;FGFR2;IGF1R
Positive Regulation Of Protein Modification Process	7/225	1.9487729844008026E-7	4.1753497772161875E-6	0	0	20.45102101213377	315.9865929279509	TFRC;FGF18;IGF2;RSPO1;FGF2;PGF;VEGFA
Regulation Of Notch Signaling Pathway	5/70	2.0839649303046918E-7	4.266057224877966E-6	0	0	46.37995337995338	713.501010023211	DLL4;JAG2;TGFB2;JAG1;DLL1
Positive Regulation Of Gene Expression	9/480	2.1519907974205948E-7	4.266057224877966E-6	0	0	12.842741049857237	197.15793712023614	DLL4;NOTCH1;CALCR;TFRC;FGF18;EPHB2;DLL1;FGF2;VEGFA
Coronary Vasculature Morphogenesis	3/7	2.202929252171343E-7	4.266057224877966E-6	0	0	427.6714285714286	6555.479250771324	TGFBR3;NOTCH1;VEGFA
Positive Regulation Of Cardiac Epithelial To Mesenchymal Transition	3/7	2.202929252171343E-7	4.266057224877966E-6	0	0	427.6714285714286	6555.479250771324	TGFB2;JAG1;NOTCH1
Ventricular Trabecula Myocardium Morphogenesis	3/7	2.202929252171343E-7	4.266057224877966E-6	0	0	427.6714285714286	6555.479250771324	DLL4;TGFB2;NOTCH1
Regulation Of Cell Migration Involved In Sprouting Angiogenesis	4/30	2.929419183318652E-7	5.5658964483054386E-6	0	0	90.2081447963801	1357.0274159092912	DLL4;NOTCH1;FGF2;VEGFA
Positive Regulation Of Endothelial Cell Proliferation	5/77	3.369410398901881E-7	6.283326429063323E-6	0	0	41.85606060606061	623.7958505634946	MDK;IGF2;FGF2;PGF;VEGFA
Regulation Of Sprouting Angiogenesis	4/33	4.3562922974420765E-7	7.975975170043947E-6	0	0	80.86409736308316	1184.373927531094	FGF18;DLL1;FGF2;VEGFA
Notch Signaling Involved In Heart Development	3/10	7.523331246964077E-7	1.3528561724451474E-5	0	0	244.3469387755102	3445.3130035611566	NOTCH2;JAG1;NOTCH1
Regulation Of Epithelial Cell Proliferation	5/91	7.779373688667884E-7	1.3743560183313263E-5	0	0	35.017618040873856	492.5795199391897	TGFBR3;TGFB2;FGF18;FGFR2;VEGFA
Positive Regulation Of Protein Kinase B Signaling	5/93	8.669985746329883E-7	1.505288904578309E-5	0	0	34.21831955922865	477.62712343707835	CALCR;IGF2;FGF2;IGF1R;HBEGF
Response To Amyloid-Beta	4/43	1.2960731150221147E-6	2.1752427113787827E-5	0	0	60.09954751131222	814.7197758831003	EPHA4;CALCR;LRP1;IGF1R
Ephrin Receptor Signaling Pathway	4/43	1.2960731150221147E-6	2.1752427113787827E-5	0	0	60.09954751131222	814.7197758831003	EFNB1;EPHA4;EPHB2;EPHB4
Positive Regulation Of Vascular Endothelial Cell Proliferation	3/12	1.375670762550261E-6	2.2709843571936275E-5	0	0	190.02857142857144	2564.733748772777	MDK;IGF2;FGF2
Positive Regulation Of Vasculature Development	5/104	1.511097039871464E-6	2.4543140631460712E-5	0	0	30.399449035812673	407.4339251015799	FLT1;FGF18;FGF2;PGF;VEGFA
Positive Regulation Of Epithelial To Mesenchymal Transition	4/47	1.8630633572164256E-6	2.9779441281221278E-5	0	0	54.49794801641587	719.0071485908305	TGFB2;NOTCH1;JAG1;MDK
Regulation Of MAPK Cascade	6/204	2.200230814850252E-6	3.412009074610697E-5	0	0	18.71590909090909	243.81117987637438	TGFBR3;FLT1;IGF2;FGF2;FGFR2;IGF1R
Regulation Of Angiogenesis	6/205	2.2634521619168026E-6	3.412009074610697E-5	0	0	18.620917085427134	242.04621416286022	TGFB2;FLT1;FGF18;FGF2;PGF;VEGFA
Cardiac Cell Development	3/14	2.2701549950239988E-6	3.412009074610697E-5	0	0	155.46233766233766	2020.3360638008535	JAG1;NOTCH1;VEGFA
Positive Regulation Of Endothelial Cell Chemotaxis	3/14	2.2701549950239988E-6	3.412009074610697E-5	0	0	155.46233766233766	2020.3360638008535	FGF18;FGF2;VEGFA
Negative Regulation Of Apoptotic Process	8/482	2.7804783787516613E-6	4.117561363827828E-5	0	0	10.963713080168777	140.2575487446261	NOTCH2;NOTCH1;TFRC;MDK;DLL1;CD44;IGF1R;VEGFA
Positive Regulation Of Sprouting Angiogenesis	3/15	2.8339783240212135E-6	4.135965467086032E-5	0	0	142.5	1820.2706418010935	DLL1;FGF2;VEGFA
Peptidyl-Tyrosine Modification	4/54	3.2720333619200285E-6	4.6407571766950265E-5	0	0	46.85176470588235	591.7424238936626	EPHA4;FLT1;EPHB2;FGFR2
Mesenchymal Cell Differentiation	4/54	3.2720333619200285E-6	4.6407571766950265E-5	0	0	46.85176470588235	591.7424238936626	TGFBR3;TGFB2;NOTCH1;FGFR2
Regulation Of Blood Vessel Endothelial Cell Proliferation Involved In Sprouting Angiogenesis	3/16	3.4834058980573822E-6	4.8719301935330334E-5	0	0	131.53186813186812	1653.0267575429507	DLL4;FGF2;VEGFA
Protein Phosphorylation	8/500	3.646282418636275E-6	5.029871774748944E-5	0	0	10.552845528455284	132.14064672729265	TGFBR3;EPHA4;TGFB2;FLT1;EPHB2;EPHB4;FGFR2;IGF1R
Aorta Morphogenesis	3/17	4.224310552457084E-6	5.671840968432378E-5	0	0	122.13061224489796	1511.3241295884081	DLL4;JAG1;LRP1
Cell Migration Involved In Sprouting Angiogenesis	3/17	4.224310552457084E-6	5.671840968432378E-5	0	0	122.13061224489796	1511.3241295884081	FGF2;EPHB4;VEGFA
Regulation Of Protein Kinase B Signaling	5/136	5.659494128245067E-6	7.498829719924713E-5	0	0	22.936618089289844	277.1242576633532	CALCR;IGF2;FGF2;IGF1R;HBEGF
Cardiac Epithelial To Mesenchymal Transition	3/19	6.003884226225081E-6	7.85183300754371E-5	0	0	106.85357142857143	1284.7115942731748	TGFBR3;TGFB2;NOTCH1
Positive Regulation Of Phospholipase Activity	3/20	7.054141025398755E-6	9.107076939200701E-5	0	0	100.56302521008404	1192.8681197467536	FLT1;FGF2;FGFR2
Positive Regulation Of Transferase Activity	5/143	7.230639739028049E-6	9.216777490128158E-5	0	0	21.76548089591568	257.6419813566331	FLT1;IGF2;EPHB4;FGFR2;IGF1R
Regulation Of Cell Adhesion	5/144	7.480431776840929E-6	9.415993499098519E-5	0	0	21.60780466535862	255.04167312148647	EPHA4;MDK;EPHB2;DLL1;VEGFA
Positive Regulation Of Phosphatidylinositol 3-Kinase Signaling	4/69	8.763887161142269E-6	1.0895351075642302E-4	0	0	36.01266968325792	419.3628932442829	TGFB2;FLT1;FGF2;IGF1R
Blood Vessel Endothelial Cell Migration	3/22	9.504328775961045E-6	1.1671779362674113E-4	0	0	89.96842105263158	1040.3735167565342	FGF2;EPHB4;VEGFA
Cellular Response To Growth Factor Stimulus	5/155	1.069994730115706E-5	1.2981743291885735E-4	0	0	20.01212121212121	229.04416539924625	DLL4;FLT1;NOTCH1;CD44;VEGFA
Positive Regulation Of Morphogenesis Of An Epithelium	3/23	1.0915659780952245E-5	1.3085796904070132E-4	0	0	85.46571428571428	976.4724614961644	MDK;FGF2;VEGFA
Regulation Of Ras Protein Signal Transduction	4/76	1.2883018553222867E-5	1.526258786246521E-4	0	0	32.5	365.9370164132717	NOTCH2;TGFB2;NOTCH1;EPHB2
Protein Autophosphorylation	5/162	1.3254027531490285E-5	1.5519541539779904E-4	0	0	19.113105578073732	214.66328505076504	EPHA4;FLT1;EPHB4;FGFR2;IGF1R
Regulation Of Keratinocyte Proliferation	3/25	1.4139063376850076E-5	1.617958729600912E-4	0	0	77.68831168831169	867.5119037558858	NOTCH2;MDK;FGFR2
Negative Regulation Of Response To Wounding	3/25	1.4139063376850076E-5	1.617958729600912E-4	0	0	77.68831168831169	867.5119037558858	EPHA4;MDK;FGF2
Nervous System Development	7/433	1.5003196568766678E-5	1.6975526904211286E-4	0	0	10.355293048614266	115.0188004958523	NOTCH2;JAG1;ADORA2A;MDK;EPHB2;FGF2;VEGFA
Heart Development	5/171	1.721115878883187E-5	1.9257374333726324E-4	0	0	18.068638189120115	198.21210480120237	TGFBR3;TGFB2;NOTCH1;EPHB4;VEGFA
Ventricular Septum Morphogenesis	3/27	1.7934118691927012E-5	1.9630062524750544E-4	0	0	71.20714285714286	778.2090207052221	TGFBR3;TGFB2;NOTCH1
In Utero Embryonic Development	3/27	1.7934118691927012E-5	1.9630062524750544E-4	0	0	71.20714285714286	778.2090207052221	IGF2;FGFR2;VEGFA
Vascular Endothelial Growth Factor Receptor Signaling Pathway	3/28	2.0059899216660757E-5	2.1516320792425652E-4	0	0	68.35542857142858	739.386165803605	FLT1;PGF;VEGFA
Regulation Of Kinase Activity	4/85	2.008474830673298E-5	2.1516320792425652E-4	0	0	28.875816993464053	312.30783733326626	FLT1;EPHB4;FGFR2;IGF1R
Positive Regulation Of B Cell Proliferation	3/29	2.2345191734545304E-5	2.343917507988242E-4	0	0	65.72307692307692	703.821818697053	TFRC;EPHB2;TNFSF13B
Positive Regulation Of Neural Precursor Cell Proliferation	3/29	2.2345191734545304E-5	2.343917507988242E-4	0	0	65.72307692307692	703.821818697053	DLL4;MDK;VEGFA
Positive Regulation Of Cell Adhesion	4/88	2.303695119097196E-5	2.3915680257019343E-4	0	0	27.840336134453782	297.2905532274921	EPHA4;TGFB2;MDK;VEGFA
Positive Regulation Of Peptidyl-Serine Phosphorylation	4/89	2.408828706130353E-5	2.47519439497272E-4	0	0	27.511418685121107	292.55050720661967	CALCR;TFRC;CD44;VEGFA
Regulation Of Phosphatidylinositol 3-Kinase Signaling	4/90	2.5174439988949727E-5	2.560672835239634E-4	0	0	27.19015047879617	287.9350298187986	TGFB2;FLT1;FGF2;IGF1R
Positive Regulation Of MAP Kinase Activity	4/91	2.629612813973838E-5	2.648020103671655E-4	0	0	26.876267748478703	283.4395075952859	FLT1;FGF18;FGF2;VEGFA
Cardiac Muscle Tissue Morphogenesis	3/31	2.7416160670176026E-5	2.7066739014575743E-4	0	0	61.022448979591836	641.0028652557249	TGFBR3;NOTCH1;FGFR2
Positive Regulation Of Leukocyte Migration	3/31	2.7416160670176026E-5	2.7066739014575743E-4	0	0	61.022448979591836	641.0028652557249	MDK;JAM3;VEGFA
Regulation Of Endothelial Cell Proliferation	4/93	2.864901040358138E-5	2.7739955265775436E-4	0	0	26.269662921348313	274.7909628359514	FGF18;FGF2;PGF;VEGFA
Regulation Of Peptidyl-Serine Phosphorylation	4/93	2.864901040358138E-5	2.7739955265775436E-4	0	0	26.269662921348313	274.7909628359514	CALCR;TFRC;CD44;VEGFA
Vasculogenesis	3/33	3.319041919192212E-5	3.1530898232326015E-4	0	0	56.94857142857143	587.3248145495751	TGFBR3;NOTCH1;VEGFA
Negative Regulation Of Blood Vessel Endothelial Cell Migration	3/33	3.319041919192212E-5	3.1530898232326015E-4	0	0	56.94857142857143	587.3248145495751	DLL4;NOTCH1;FGF2
Pericardium Morphogenesis	2/5	3.502360104483773E-5	3.2656265048288513E-4	0	0	369.6111111111111	3792.0209099703466	DLL4;NOTCH1
Venous Blood Vessel Morphogenesis	2/5	3.502360104483773E-5	3.2656265048288513E-4	0	0	369.6111111111111	3792.0209099703466	NOTCH1;VEGFA
Cellular Response To Amyloid-Beta	3/34	3.635471092298182E-5	3.3586416421507053E-4	0	0	55.108755760368666	563.3319936811033	EPHA4;LRP1;IGF1R
Negative Regulation Of Cell Differentiation	5/207	4.301783093348087E-5	3.924960805262365E-4	0	0	14.821482148214821	149.0136379401121	EPHA4;NOTCH1;JAG1;IGF2;DLL1
Positive Regulation Of Phospholipase C Activity	3/36	4.3264215430399456E-5	3.924960805262365E-4	0	0	51.763636363636365	520.1305788280517	P2RY6;FLT1;FGF2
Positive Regulation Of Kinase Activity	4/104	4.444839388966072E-5	3.9963868434721736E-4	0	0	23.367058823529412	234.1655429573832	FLT1;EPHB4;FGFR2;IGF1R
Negative Regulation Of Endothelial Cell Migration	3/37	4.7019977422679874E-5	4.1173145447511854E-4	0	0	50.23865546218487	500.62508663367703	DLL4;NOTCH1;FGF2
Aortic Valve Morphogenesis	3/37	4.7019977422679874E-5	4.1173145447511854E-4	0	0	50.23865546218487	500.62508663367703	DLL4;NOTCH1;JAG1
Ventricular Septum Development	3/37	4.7019977422679874E-5	4.1173145447511854E-4	0	0	50.23865546218487	500.62508663367703	TGFBR3;TGFB2;NOTCH1
Regulation Of Endothelial Cell Chemotaxis To Fibroblast Growth Factor	2/6	5.247257561723954E-5	4.4779562412339166E-4	0	0	277.19444444444446	2731.8122034074886	FGF18;FGF2
Gland Morphogenesis	2/6	5.247257561723954E-5	4.4779562412339166E-4	0	0	277.19444444444446	2731.8122034074886	TGFB2;FGFR2
Vascular Associated Smooth Muscle Cell Development	2/6	5.247257561723954E-5	4.4779562412339166E-4	0	0	277.19444444444446	2731.8122034074886	NOTCH1;VEGFA
Fibroblast Growth Factor Receptor Signaling Pathway	3/39	5.5159672153272506E-5	4.667713433474405E-4	0	0	47.44285714285714	465.1904246836283	FGF18;FGF2;FGFR2
T Cell Activation	4/111	5.734555635346133E-5	4.812247937327964E-4	0	0	21.83067619571193	213.20744783127515	DLL4;JAG2;MDK;CD44
Negative Regulation Of Cellular Process	7/537	5.926089839021894E-5	4.87567926346361E-4	0	0	8.27900182592818	80.58416809785462	DLL4;EPHA4;TGFB2;NOTCH1;MDK;EPHB2;DLL1
Aortic Valve Development	3/40	5.955397710089613E-5	4.87567926346361E-4	0	0	46.15830115830116	449.0569170087787	DLL4;NOTCH1;JAG1
Negative Regulation Of Cell-Cell Adhesion	3/40	5.955397710089613E-5	4.87567926346361E-4	0	0	46.15830115830116	449.0569170087787	NOTCH1;JAG1;VEGFA
Regulation Of MAP Kinase Activity	4/114	6.363385465095936E-5	5.167684809154522E-4	0	0	21.232085561497325	205.15215878025163	FLT1;FGF18;FGF2;VEGFA
Branching Morphogenesis Of An Epithelial Tube	3/42	6.901721319653771E-5	5.560026695113078E-4	0	0	43.786813186813184	419.52822736630236	DLL4;FGF2;VEGFA
Positive Regulation Of Protein Serine/Threonine Kinase Activity	4/117	7.041102071496022E-5	5.627293480949599E-4	0	0	20.665278500780843	197.58404995411294	FLT1;FGF18;FGF2;VEGFA
Negative Regulation Of Multicellular Organismal Process	5/231	7.239664179122424E-5	5.727699508189284E-4	0	0	13.231429337624029	126.13985539353747	EPHA4;NOTCH1;MDK;ADM;LGR4
Cardiac Atrium Development	2/7	7.337370770172965E-5	5.727699508189284E-4	0	0	221.74444444444444	2110.9948912655636	DLL4;NOTCH1
Pericardium Development	2/7	7.337370770172965E-5	5.727699508189284E-4	0	0	221.74444444444444	2110.9948912655636	DLL4;NOTCH1
Positive Regulation Of Chemotaxis	3/44	7.941389275620253E-5	6.104564122556943E-4	0	0	41.64668989547038	393.1796206078714	MDK;FGF2;VEGFA
Regulation Of B Cell Proliferation	3/44	7.941389275620253E-5	6.104564122556943E-4	0	0	41.64668989547038	393.1796206078714	TFRC;EPHB2;TNFSF13B
Positive Regulation Of Multicellular Organismal Process	6/387	8.255626741133575E-5	6.27329609603567E-4	0	0	9.636318897637794	90.60096387371706	TGFB2;LRP1;MDK;FGF2;IGF1R;VEGFA
Receptor-Mediated Endocytosis	4/122	8.285485409858433E-5	6.27329609603567E-4	0	0	19.784646061814556	185.94441772761027	LRP1;TFRC;ADM;DLL1
Positive Regulation Of Blood Vessel Endothelial Cell Migration	3/46	9.0784341099582E-5	6.822375484125305E-4	0	0	39.70564784053156	369.54140714647457	FGF18;FGF2;VEGFA
Regulation Of Anatomical Structure Morphogenesis	4/127	9.682805201278683E-5	7.079029909523238E-4	0	0	18.975609756097562	175.38347380115727	EPHA4;DLL1;FGF2;FGFR2
Regulation Of Wound Healing	3/47	9.684720441964777E-5	7.079029909523238E-4	0	0	38.8012987012987	358.61619318868344	EPHB2;FGF2;HBEGF
Epithelial To Mesenchymal Transition	3/47	9.684720441964777E-5	7.079029909523238E-4	0	0	38.8012987012987	358.61619318868344	TGFBR3;TGFB2;NOTCH1
Cardioblast Differentiation	2/8	9.771451414336942E-5	7.079029909523238E-4	0	0	184.77777777777777	1706.1383034595449	TGFB2;NOTCH1
Commissural Neuron Axon Guidance	2/8	9.771451414336942E-5	7.079029909523238E-4	0	0	184.77777777777777	1706.1383034595449	EPHB2;VEGFA
Positive Regulation Of Peptidyl-Tyrosine Phosphorylation	4/130	1.059918582130988E-4	7.623842944327892E-4	0	0	18.521008403361346	169.50701513069018	EPHA4;IGF2;CD44;VEGFA
Regulation Of Stress-Activated MAPK Cascade	3/51	1.2373119495713632E-4	8.714546280240406E-4	0	0	35.56071428571428	319.95393970551675	TGFBR3;TGFB2;IGF1R
Receptor Internalization	3/51	1.2373119495713632E-4	8.714546280240406E-4	0	0	35.56071428571428	319.95393970551675	LRP1;TFRC;ADM
Morphogenesis Of An Epithelial Sheet	2/9	1.2548254326066126E-4	8.714546280240406E-4	0	0	158.37301587301587	1422.719267111456	DLL4;NOTCH1
Motor Neuron Axon Guidance	2/9	1.2548254326066126E-4	8.714546280240406E-4	0	0	158.37301587301587	1422.719267111456	EPHA4;SEMA3A
Negative Regulation Of Cell-Cell Adhesion Mediated By Cadherin	2/9	1.2548254326066126E-4	8.714546280240406E-4	0	0	158.37301587301587	1422.719267111456	NOTCH1;VEGFA
Positive Regulation Of B Cell Activation	3/52	1.3113467416834147E-4	9.044699786816429E-4	0	0	34.8332361516035	311.3842503635518	TFRC;EPHB2;TNFSF13B
Positive Regulation Of Leukocyte Chemotaxis	3/54	1.4679430265700233E-4	9.987963701054146E-4	0	0	33.463865546218486	295.3680814974974	MDK;PGF;VEGFA
Regulation Of Blood Vessel Endothelial Cell Migration	3/54	1.4679430265700233E-4	9.987963701054146E-4	0	0	33.463865546218486	295.3680814974974	FGF18;FGF2;VEGFA
Neuron Projection Fasciculation	2/10	1.5666537518096716E-4	0.0010379081105739074	0	0	138.56944444444446	1214.0621082192192	EPHA4;EPHB2
Atrial Septum Morphogenesis	2/10	1.5666537518096716E-4	0.0010379081105739074	0	0	138.56944444444446	1214.0621082192192	NOTCH2;TGFB2
Regulation Of Phospholipase Activity	2/10	1.5666537518096716E-4	0.0010379081105739074	0	0	138.56944444444446	1214.0621082192192	LRP1;FGFR2
Induction Of Positive Chemotaxis	2/10	1.5666537518096716E-4	0.0010379081105739074	0	0	138.56944444444446	1214.0621082192192	PGF;VEGFA
Cellular Response To Peptide	3/56	1.636224932350606E-4	0.0010769140567823924	0	0	32.1978436657682	280.6991478487984	EPHA4;LRP1;IGF1R
Regulation Of Cold-Induced Thermogenesis	4/146	1.658476820118739E-4	0.001084471531077643	0	0	16.420878210439106	142.9345617590775	NOTCH1;LGR4;IGF1R;VEGFA
Chordate Embryonic Development	3/59	1.9113799352806328E-4	0.0012189201036013082	0	0	30.468367346938777	260.88584973952595	IGF2;FGFR2;VEGFA
Regulation Of Phospholipase C Activity	2/11	1.9125062201490235E-4	0.0012189201036013082	0	0	123.16666666666667	1054.5438650851984	FLT1;FGF2
Positive Regulation Of Keratinocyte Proliferation	2/11	1.9125062201490235E-4	0.0012189201036013082	0	0	123.16666666666667	1054.5438650851984	NOTCH2;MDK
Regulation Of Astrocyte Differentiation	2/11	1.9125062201490235E-4	0.0012189201036013082	0	0	123.16666666666667	1054.5438650851984	EPHA4;NOTCH1
Negative Regulation Of Stem Cell Differentiation	2/12	2.2922592789026422E-4	0.0014161380943895465	0	0	110.84444444444445	928.9653922440635	JAG1;NOTCH1
Axonal Fasciculation	2/12	2.2922592789026422E-4	0.0014161380943895465	0	0	110.84444444444445	928.9653922440635	EPHA4;EPHB2
Cardiac Right Ventricle Morphogenesis	2/12	2.2922592789026422E-4	0.0014161380943895465	0	0	110.84444444444445	928.9653922440635	TGFB2;JAG1
Positive Regulation Of Cellular Extravasation	2/12	2.2922592789026422E-4	0.0014161380943895465	0	0	110.84444444444445	928.9653922440635	MDK;JAM3
Positive Regulation Of Neuron Migration	2/12	2.2922592789026422E-4	0.0014161380943895465	0	0	110.84444444444445	928.9653922440635	MDK;SEMA3A
Negative Regulation Of Cell Migration	4/163	2.528808080809055E-4	0.0015527498398626332	0	0	14.65260821309656	121.36157988086366	EPHA4;JAG1;LRP1;FGF2
Negative Regulation Of Myoblast Differentiation	2/13	2.7057896905627495E-4	0.001593409484442508	0	0	100.76262626262626	827.7595904886505	NOTCH1;DLL1
Atrial Septum Development	2/13	2.7057896905627495E-4	0.001593409484442508	0	0	100.76262626262626	827.7595904886505	NOTCH2;TGFB2
Atrioventricular Valve Development	2/13	2.7057896905627495E-4	0.001593409484442508	0	0	100.76262626262626	827.7595904886505	TGFB2;NOTCH1
Branching Involved In Blood Vessel Morphogenesis	2/13	2.7057896905627495E-4	0.001593409484442508	0	0	100.76262626262626	827.7595904886505	DLL4;VEGFA
Secondary Palate Development	2/13	2.7057896905627495E-4	0.001593409484442508	0	0	100.76262626262626	827.7595904886505	TGFBR3;TGFB2
Mature B Cell Differentiation Involved In Immune Response	2/13	2.7057896905627495E-4	0.001593409484442508	0	0	100.76262626262626	827.7595904886505	NOTCH2;DLL1
Negative Regulation Of Cell Migration Involved In Sprouting Angiogenesis	2/13	2.7057896905627495E-4	0.001593409484442508	0	0	100.76262626262626	827.7595904886505	DLL4;NOTCH1
Phagocytosis	3/69	3.0404556920915455E-4	0.0017800807453117362	0	0	25.83896103896104	209.25251006852508	P2RY6;LRP1;ADORA2A
Regulation Of Endothelial Cell Chemotaxis	2/14	3.15297453838473E-4	0.001793810937939787	0	0	92.36111111111111	744.6147297815271	NOTCH1;FGF2
Aorta Development	2/14	3.15297453838473E-4	0.001793810937939787	0	0	92.36111111111111	744.6147297815271	JAG1;LRP1
Pathway-Restricted SMAD Protein Phosphorylation	2/14	3.15297453838473E-4	0.001793810937939787	0	0	92.36111111111111	744.6147297815271	TGFBR3;TGFB2
Vascular Endothelial Growth Factor Signaling Pathway	2/14	3.15297453838473E-4	0.001793810937939787	0	0	92.36111111111111	744.6147297815271	PGF;VEGFA
Hyaluronan Metabolic Process	2/14	3.15297453838473E-4	0.001793810937939787	0	0	92.36111111111111	744.6147297815271	FGF2;CD44
Negative Regulation Of Epithelial Cell Proliferation	3/70	3.1724400725231333E-4	0.0017947455915903344	0	0	25.452025586353944	205.03742903223235	TGFBR3;TGFB2;FGFR2
Positive Regulation Of Lymphocyte Proliferation	3/74	3.73723806019872E-4	0.002090777070344506	0	0	24.01327967806841	189.51264761189864	TFRC;EPHB2;TNFSF13B
Gland Development	3/74	3.73723806019872E-4	0.002090777070344506	0	0	24.01327967806841	189.51264761189864	TGFBR3;MDK;FGFR2
Positive Regulation Of Cell Migration Involved In Sprouting Angiogenesis	2/16	4.147817481844797E-4	0.0022949737385811594	0	0	79.15873015873017	616.4690407176456	FGF2;VEGFA
Positive Regulation Of Positive Chemotaxis	2/16	4.147817481844797E-4	0.0022949737385811594	0	0	79.15873015873017	616.4690407176456	PGF;VEGFA
Embryonic Organ Development	3/77	4.2007251923727504E-4	0.002311546594928612	0	0	23.036293436293438	179.10909801172158	TGFB2;IGF2;FGFR2
Regulation Of Vacuole Organization	2/17	4.695231348152325E-4	0.0025283946350745405	0	0	73.87777777777778	566.183995087973	EFNB1;EPHB2
Positive Regulation Of Glial Cell Differentiation	2/17	4.695231348152325E-4	0.0025283946350745405	0	0	73.87777777777778	566.183995087973	NOTCH1;MDK
Positive Regulation Of Small GTPase Mediated Signal Transduction	2/17	4.695231348152325E-4	0.0025283946350745405	0	0	73.87777777777778	566.183995087973	NOTCH2;NOTCH1
Muscle Tissue Morphogenesis	2/17	4.695231348152325E-4	0.0025283946350745405	0	0	73.87777777777778	566.183995087973	TGFBR3;NOTCH1
Regulation Of Cell Differentiation	4/193	4.7999142214915106E-4	0.002571017883532953	0	0	12.30812324929972	94.05550637234694	MDK;IGF2;DLL1;FGFR2
Regulation Of Epithelial To Mesenchymal Transition	3/83	5.235116887638093E-4	0.002752715994746705	0	0	21.302142857142858	160.93664973680453	EPHA4;TGFB2;MDK
Neuron Fate Commitment	2/18	5.275811191520497E-4	0.002752715994746705	0	0	69.25694444444444	522.6965599068795	DLL4;DLL1
Regulation Of Oligodendrocyte Differentiation	2/18	5.275811191520497E-4	0.002752715994746705	0	0	69.25694444444444	522.6965599068795	NOTCH1;MDK
Mesenchyme Morphogenesis	2/18	5.275811191520497E-4	0.002752715994746705	0	0	69.25694444444444	522.6965599068795	TGFB2;NOTCH1
Regulation Of Cell-Cell Adhesion Mediated By Cadherin	2/18	5.275811191520497E-4	0.002752715994746705	0	0	69.25694444444444	522.6965599068795	NOTCH1;VEGFA
Positive Regulation Of Canonical Wnt Signaling Pathway	3/85	5.612928576068921E-4	0.002898573885180207	0	0	20.78048780487805	155.5475154201939	RSPO1;FGFR2;LGR4
Positive Regulation Of Endothelial Cell Migration	3/85	5.612928576068921E-4	0.002898573885180207	0	0	20.78048780487805	155.5475154201939	FGF18;FGF2;VEGFA
Regulation Of Granulocyte Chemotaxis	2/19	5.889435697258123E-4	0.002965330873569465	0	0	65.1797385620915	484.753460150888	MDK;JAM3
Atrioventricular Valve Morphogenesis	2/19	5.889435697258123E-4	0.002965330873569465	0	0	65.1797385620915	484.753460150888	TGFB2;NOTCH1
Cardiac Ventricle Development	2/19	5.889435697258123E-4	0.002965330873569465	0	0	65.1797385620915	484.753460150888	DLL4;NOTCH1
Regulation Of Vascular Endothelial Growth Factor Signaling Pathway	2/19	5.889435697258123E-4	0.002965330873569465	0	0	65.1797385620915	484.753460150888	DLL1;VEGFA
Embryonic Digestive Tract Development	2/19	5.889435697258123E-4	0.002965330873569465	0	0	65.1797385620915	484.753460150888	TGFB2;FGFR2
Regulation Of Endothelial Cell Migration	3/88	6.211685815723815E-4	0.0031120236897681005	0	0	20.04403361344538	148.00330105179012	DLL4;FGF2;VEGFA
Regulation Of Canonical Wnt Signaling Pathway	4/207	6.245434021986922E-4	0.0031134416139311045	0	0	11.451173572877426	84.49236662334918	MDK;RSPO1;FGFR2;LGR4
Negative Regulation Of Small GTPase Mediated Signal Transduction	2/20	6.535983868982156E-4	0.0031795824908526726	0	0	61.55555555555556	451.387965030658	TGFB2;EPHB2
Response To Fibroblast Growth Factor	2/20	6.535983868982156E-4	0.0031795824908526726	0	0	61.55555555555556	451.387965030658	DLL4;CD44
Response To Ketone	2/20	6.535983868982156E-4	0.0031795824908526726	0	0	61.55555555555556	451.387965030658	TGFBR3;TGFB2
Positive Regulation Of Vascular Associated Smooth Muscle Cell Proliferation	2/20	6.535983868982156E-4	0.0031795824908526726	0	0	61.55555555555556	451.387965030658	P2RY6;FGF2
Myoblast Differentiation	2/20	6.535983868982156E-4	0.0031795824908526726	0	0	61.55555555555556	451.387965030658	JAG1;NOTCH1
Regulation Of Peptidyl-Tyrosine Phosphorylation	3/90	6.63266953621205E-4	0.0032111049148872764	0	0	19.58128078817734	143.3023334495559	IGF2;CD44;VEGFA
Regulation Of Actin Cytoskeleton Organization	3/91	6.849819924346206E-4	0.0033003677817304445	0	0	19.357792207792208	141.04315840930292	NOTCH2;LRP1;MDK
Negative Regulation Of Cell Population Proliferation	5/379	7.141586988418503E-4	0.0034245609987321106	0	0	7.935504780424567	57.48801331035763	DLL4;TGFBR3;TGFB2;NOTCH1;DLL1
Endocardial Cushion Morphogenesis	2/21	7.215335029183979E-4	0.0034435271916532072	0	0	58.312865497076025	421.84295147729466	TGFB2;NOTCH1
Negative Regulation Of Programmed Cell Death	5/381	7.31288392756417E-4	0.003473619865592981	0	0	7.892488716956802	56.98931425583114	NOTCH2;TFRC;CD44;IGF1R;VEGFA
Positive Regulation Of Epithelial Cell Migration	3/95	7.763690772628239E-4	0.0036704397220829283	0	0	18.512422360248447	132.56528197523826	TGFB2;FGF2;VEGFA
Regulation Of Neural Precursor Cell Proliferation	2/22	7.927368818969882E-4	0.003730308598459192	0	0	55.394444444444446	395.5173964786915	DLL4;MDK
Regulation Of Extracellular Matrix Organization	2/23	8.671965195517725E-4	0.004005811445819426	0	0	52.75396825396825	371.9283977853874	NOTCH1;LRP1
Endocardial Cushion Development	2/23	8.671965195517725E-4	0.004005811445819426	0	0	52.75396825396825	371.9283977853874	TGFB2;NOTCH1
Glial Cell Development	2/23	8.671965195517725E-4	0.004005811445819426	0	0	52.75396825396825	371.9283977853874	MDK;DLL1
Regulation Of Axon Extension Involved In Axon Guidance	2/23	8.671965195517725E-4	0.004005811445819426	0	0	52.75396825396825	371.9283977853874	SEMA3A;VEGFA
Negative Regulation Of Ossification	2/24	9.449004432908564E-4	0.00426688227082463	0	0	50.35353535353536	350.6837219229394	NOTCH1;MDK
Regulation Of Muscle Cell Differentiation	2/24	9.449004432908564E-4	0.00426688227082463	0	0	50.35353535353536	350.6837219229394	IGF2;FGFR2
Outflow Tract Septum Morphogenesis	2/24	9.449004432908564E-4	0.00426688227082463	0	0	50.35353535353536	350.6837219229394	TGFB2;FGFR2
Response To Purine-Containing Compound	2/24	9.449004432908564E-4	0.00426688227082463	0	0	50.35353535353536	350.6837219229394	P2RY6;ADORA2A
Ear Morphogenesis	2/24	9.449004432908564E-4	0.00426688227082463	0	0	50.35353535353536	350.6837219229394	EPHB2;FGFR2
Negative Regulation Of Signaling Receptor Activity	2/25	0.0010258367119747723	0.004530778811221912	0	0	48.16183574879227	331.4616349082861	CALCR;EPHB2
Regulation Of Neutrophil Chemotaxis	2/25	0.0010258367119747723	0.004530778811221912	0	0	48.16183574879227	331.4616349082861	MDK;JAM3
Ventricular Cardiac Muscle Tissue Development	2/25	0.0010258367119747723	0.004530778811221912	0	0	48.16183574879227	331.4616349082861	TGFBR3;FGFR2
Inner Ear Morphogenesis	2/25	0.0010258367119747723	0.004530778811221912	0	0	48.16183574879227	331.4616349082861	EPHB2;FGFR2
Regulation Of Actin Cytoskeleton Reorganization	2/25	0.0010258367119747723	0.004530778811221912	0	0	48.16183574879227	331.4616349082861	NOTCH2;MDK
Positive Regulation Of Stress-Activated MAPK Cascade	3/105	0.001037808171465237	0.004543794907241277	0	0	16.689075630252102	114.66470263876877	TGFB2;SEMA3A;VEGFA
Negative Regulation Of MAPK Cascade	3/105	0.001037808171465237	0.004543794907241277	0	0	16.689075630252102	114.66470263876877	EPHA4;EPHB2;IGF1R
Dendritic Spine Organization	2/26	0.0011099934165052713	0.004817945562158656	0	0	46.15277777777778	313.99586347444836	EPHB2;IGF1R
Positive Regulation Of Phosphatidylinositol 3-Kinase Activity	2/26	0.0011099934165052713	0.004817945562158656	0	0	46.15277777777778	313.99586347444836	FLT1;FGF2
Negative Regulation Of Developmental Process	3/109	0.0011561692328200812	0.004954308159360944	0	0	16.056064690026954	108.58143547890289	NOTCH1;TFRC;DLL1
Positive Regulation Of Wnt Signaling Pathway	3/109	0.0011561692328200812	0.004954308159360944	0	0	16.056064690026954	108.58143547890289	RSPO1;FGFR2;LGR4
Regulation Of Wnt Signaling Pathway	3/109	0.0011561692328200812	0.004954308159360944	0	0	16.056064690026954	108.58143547890289	LRP1;RSPO1;FGFR2
Adenylate Cyclase-Activating G Protein-Coupled Receptor Signaling Pathway	3/110	0.0011870333629946746	0.0050239174558799485	0	0	15.90520694259012	107.14221461976203	CALCR;ADORA2A;ADM
Regulation Of JNK Cascade	3/110	0.0011870333629946746	0.0050239174558799485	0	0	15.90520694259012	107.14221461976203	TGFBR3;SEMA3A;IGF1R
Respiratory Tube Development	2/27	0.0011973586786605637	0.0050239174558799485	0	0	44.30444444444444	298.0642307534546	FGFR2;VEGFA
Positive Regulation Of Immune System Process	2/27	0.0011973586786605637	0.0050239174558799485	0	0	44.30444444444444	298.0642307534546	TGFB2;VEGFA
Positive Regulation Of Response To Wounding	2/27	0.0011973586786605637	0.0050239174558799485	0	0	44.30444444444444	298.0642307534546	MDK;HBEGF
Determination Of Bilateral Symmetry	2/28	0.0012879206518041449	0.005381477578285369	0	0	42.598290598290596	283.47996303039326	NOTCH1;DLL1
Regulation Of Neuron Migration	2/29	0.0013816675208550523	0.005749335510334866	0	0	41.01851851851852	270.08496511563936	MDK;SEMA3A
Positive Regulation Of Lipid Kinase Activity	2/30	0.0014785875016258675	0.006127315284515427	0	0	39.551587301587304	257.74456480935885	FLT1;FGF2
Regulation Of Long-Term Synaptic Potentiation	2/31	0.001578668841776688	0.006488651117016836	0	0	38.18582375478927	246.34336634964797	EPHA4;EPHB2
Negative Regulation Of Chemotaxis	2/31	0.001578668841776688	0.006488651117016836	0	0	38.18582375478927	246.34336634964797	NOTCH1;SEMA3A
Positive Regulation Of Macromolecule Biosynthetic Process	3/122	0.0015986007125252692	0.006540316668178106	0	0	14.292677070828331	92.02521058841464	TGFB2;IGF2;FGF2
Negative Regulation Of Signal Transduction	4/267	0.0016042286167229317	0.006540316668178106	0	0	8.811898904048311	56.705558588182605	DLL4;LRP1;FGF2;LGR4
Enzyme-Linked Receptor Protein Signaling Pathway	3/124	0.0016748124614881542	0.0067746924715905744	0	0	14.055017709563165	89.84043334076273	FLT1;LRP1;FGFR2
Respiratory System Development	2/32	0.0016818998191634993	0.0067746924715905744	0	0	36.91111111111111	235.78195012588583	FGFR2;VEGFA
Left/Right Pattern Formation	2/32	0.0016818998191634993	0.0067746924715905744	0	0	36.91111111111111	235.78195012588583	NOTCH1;DLL1
Positive Regulation Of Transcription By RNA Polymerase II	7/938	0.0017209595492037014	0.0069044074344546905	0	0	4.6158137278680575	29.379069398582697	NOTCH1;JAG1;IGF2;DLL1;FGF2;FGFR2;VEGFA
Lung Development	2/33	0.0017882687435073162	0.00711773369451331	0	0	35.71863799283154	225.97422434883038	FGFR2;VEGFA
Regulation Of Cell Adhesion Mediated By Integrin	2/33	0.0017882687435073162	0.00711773369451331	0	0	35.71863799283154	225.97422434883038	TGFB2;JAM3
Regulation Of Phosphatidylinositol 3-Kinase Activity	2/34	0.00189776395514496	0.007465032432933495	0	0	34.60069444444444	216.8452838625928	FLT1;FGF2
Positive Regulation Of Immunoglobulin Production	2/34	0.00189776395514496	0.007465032432933495	0	0	34.60069444444444	216.8452838625928	TFRC;EPHB2
Negative Regulation Of Ras Protein Signal Transduction	2/34	0.00189776395514496	0.007465032432933495	0	0	34.60069444444444	216.8452838625928	TGFB2;EPHB2
Positive Regulation Of DNA-templated Transcription	8/1243	0.0019956106331329225	0.007815253638469891	0	0	4.04361673414305	25.138377514164432	TGFB2;NOTCH1;JAG1;IGF2;DLL1;FGF2;FGFR2;VEGFA
Epithelial Cell Differentiation	3/132	0.0020023192042951657	0.007815253638469891	0	0	13.178073089700996	81.88128727628283	JAG1;FGFR2;VEGFA
Regulation Of Receptor Internalization	2/36	0.002126086756898041	0.008234497554601258	0	0	32.56209150326797	200.36992458923655	RSPO1;VEGFA
Positive Regulation Of Signaling Receptor Activity	2/36	0.002126086756898041	0.008234497554601258	0	0	32.56209150326797	200.36992458923655	EPHB2;HBEGF
Negative Regulation Of Endothelial Cell Proliferation	2/37	0.0022448911821653776	0.008595457872397473	0	0	31.63015873015873	192.91544513074382	DLL4;FLT1
Regulation Of Ossification	2/37	0.0022448911821653776	0.008595457872397473	0	0	31.63015873015873	192.91544513074382	NOTCH1;MDK
Regulation Of Vascular Associated Smooth Muscle Cell Proliferation	2/37	0.0022448911821653776	0.008595457872397473	0	0	31.63015873015873	192.91544513074382	P2RY6;FGF2
Heart Looping	2/38	0.0023667755648898794	0.008993747146581542	0	0	30.75	185.92147321833002	NOTCH1;DLL1
Positive Regulation Of Protein Tyrosine Kinase Activity	2/38	0.0023667755648898794	0.008993747146581542	0	0	30.75	185.92147321833002	EPHA4;HBEGF
Odontogenesis	2/39	0.00249172839958229	0.009362576486490172	0	0	29.91741741741742	179.34829588302824	TGFB2;FGFR2
Digestive Tract Development	2/39	0.00249172839958229	0.009362576486490172	0	0	29.91741741741742	179.34829588302824	TGFB2;FGFR2
Negative Regulation Of Cell-Substrate Adhesion	2/39	0.00249172839958229	0.009362576486490172	0	0	29.91741741741742	179.34829588302824	NOTCH1;JAG1
Positive Regulation Of Protein Kinase Activity	3/145	0.002614846603823833	0.009770653254933393	0	0	11.963782696177063	71.14323011712445	EPHA4;TGFB2;VEGFA
Regulation Of Autophagosome Assembly	2/40	0.0026197382113525482	0.009770653254933393	0	0	29.128654970760234	173.1605584259493	EFNB1;EPHB2
Neuron Projection Morphogenesis	3/146	0.0026662244187144776	0.00990733575514937	0	0	11.87952047952048	70.41100940460493	EPHA4;EPHB2;FGFR2
Stem Cell Differentiation	2/41	0.0027507935554289212	0.010184004082047513	0	0	28.38034188034188	167.32668831405715	TGFB2;FGFR2
Skeletal System Development	3/149	0.002824098564213594	0.010417096169095565	0	0	11.633659491193738	68.28453287539962	TGFB2;CD44;FGFR2
Determination Of Heart Left/Right Asymmetry	2/42	0.0028848830180678835	0.010563917087979486	0	0	27.669444444444444	161.81840754317565	NOTCH1;DLL1
Embryonic Heart Tube Morphogenesis	2/42	0.0028848830180678835	0.010563917087979486	0	0	27.669444444444444	161.81840754317565	NOTCH1;DLL1
Positive Regulation Of miRNA Transcription	2/43	0.0030219952153155262	0.011025902832691068	0	0	26.993224932249323	156.61031811173902	TGFB2;FGF2
Epithelium Development	3/154	0.003099841630216151	0.011269099356056548	0	0	11.245600756859035	64.95913607120768	DLL1;FGFR2;VEGFA
Positive Regulation Of Leukocyte Cell-Cell Adhesion	2/44	0.003162118794538195	0.011454149734172527	0	0	26.349206349206348	151.6795481371566	MDK;CD44
Regulation Of Stem Cell Differentiation	2/45	0.003305242431559913	0.011887068316360116	0	0	25.73514211886305	147.00544861256097	NOTCH1;JAG1
Determination Of Left/Right Symmetry	2/45	0.003305242431559913	0.011887068316360116	0	0	25.73514211886305	147.00544861256097	NOTCH1;DLL1
T Cell Differentiation	2/46	0.003451354834066117	0.012280969321217597	0	0	25.1489898989899	142.56933249952365	DLL4;JAG2
Positive Regulation Of Cell-Cell Adhesion	2/46	0.003451354834066117	0.012280969321217597	0	0	25.1489898989899	142.56933249952365	MDK;CD44
Negative Regulation Of Cold-Induced Thermogenesis	2/46	0.003451354834066117	0.012280969321217597	0	0	25.1489898989899	142.56933249952365	NOTCH1;LGR4
Insulin Receptor Signaling Pathway	2/47	0.00360044473922809	0.012721571411939251	0	0	24.58888888888889	138.3542495353235	IGF2;IGF1R
Positive Regulation Of Smooth Muscle Cell Proliferation	2/47	0.00360044473922809	0.012721571411939251	0	0	24.58888888888889	138.3542495353235	P2RY6;FGF2
Adenylate Cyclase-Modulating G Protein-Coupled Receptor Signaling Pathway	3/163	0.003636794766515866	0.01280507807650866	0	0	10.608214285714286	59.58265375411981	CALCR;ADORA2A;ADM
Negative Regulation Of ERK1 And ERK2 Cascade	2/48	0.003752500913706466	0.013166440488161712	0	0	24.053140096618357	134.34479114516688	EPHA4;EPHB2
Erythrocyte Differentiation	2/49	0.0039075121556016845	0.013568499105830677	0	0	23.54018912529551	130.52692089123806	TGFBR3;VEGFA
Positive Regulation Of miRNA Metabolic Process	2/49	0.0039075121556016845	0.013568499105830677	0	0	23.54018912529551	130.52692089123806	TGFB2;FGF2
Negative Regulation Of Cysteine-Type Endopeptidase Activity Involved In Apoptotic Process	2/49	0.0039075121556016845	0.013568499105830677	0	0	23.54018912529551	130.52692089123806	CD44;VEGFA
Blood Circulation	2/50	0.0040654672914765	0.013924916879308963	0	0	23.04861111111111	126.88782669928547	DLL4;ADORA2A
Cell Chemotaxis	2/50	0.0040654672914765	0.013924916879308963	0	0	23.04861111111111	126.88782669928547	VEGFA;HBEGF
Positive Regulation Of Transport	2/50	0.0040654672914765	0.013924916879308963	0	0	23.04861111111111	126.88782669928547	LRP1;DLL1
Negative Regulation Of Cell Projection Organization	2/50	0.0040654672914765	0.013924916879308963	0	0	23.04861111111111	126.88782669928547	EPHA4;SEMA3A
Positive Regulation Of Ras Protein Signal Transduction	2/51	0.004226355178565091	0.014329763181195443	0	0	22.577097505668934	123.41579162471118	NOTCH2;NOTCH1
Positive Regulation Of Protein Localization To Cell Periphery	2/51	0.004226355178565091	0.014329763181195443	0	0	22.577097505668934	123.41579162471118	LRP1;EPHB2
Positive Regulation Of Protein Localization To Plasma Membrane	2/51	0.004226355178565091	0.014329763181195443	0	0	22.577097505668934	123.41579162471118	LRP1;EPHB2
Regulation Of Neuron Projection Development	3/174	0.0043660841803392185	0.014736319517814194	0	0	9.920300751879699	53.905810554603505	EPHA4;MDK;SEMA3A
Cardiac Muscle Tissue Development	2/52	0.004390164702427268	0.014736319517814194	0	0	22.124444444444446	120.10008056461787	NOTCH2;NOTCH1
Cartilage Development	2/52	0.004390164702427268	0.014736319517814194	0	0	22.124444444444446	120.10008056461787	FGF2;CD44
Negative Regulation Of Metabolic Process	2/53	0.004556884781641232	0.01514449826769875	0	0	21.68954248366013	116.93084061899421	NOTCH1;LGR4
Blood Vessel Morphogenesis	2/53	0.004556884781641232	0.01514449826769875	0	0	21.68954248366013	116.93084061899421	FLT1;VEGFA
Negative Regulation Of Cysteine-Type Endopeptidase Activity	2/53	0.004556884781641232	0.01514449826769875	0	0	21.68954248366013	116.93084061899421	CD44;VEGFA
Negative Regulation Of Neuron Projection Development	2/54	0.0047265043601269615	0.015605212756222458	0	0	21.271367521367523	113.8990133200568	EPHA4;SEMA3A
Regulation Of Myoblast Differentiation	2/54	0.0047265043601269615	0.015605212756222458	0	0	21.271367521367523	113.8990133200568	NOTCH1;DLL1
Neuron Migration	2/55	0.004899012414955321	0.01612191340477127	0	0	20.868972746331238	110.99625699529578	SEMA3A;VEGFA
Renal System Development	2/58	0.005433757630856095	0.017823433010658266	0	0	19.748015873015873	102.98835886453806	TGFB2;VEGFA
Endocytosis	3/189	0.0054947893879823155	0.01796510686265647	0	0	9.11336405529954	47.4255366228299	P2RY6;LRP1;ADORA2A
Regulation Of miRNA Transcription	2/59	0.005617709933126759	0.018307553083037692	0	0	19.400584795321638	100.5305552672347	TGFB2;FGF2
BMP Signaling Pathway	2/61	0.00599410507431672	0.01934635836486198	0	0	18.74105461393597	95.89757878042748	TGFBR3;TGFB2
Regulation Of Pathway-Restricted SMAD Protein Phosphorylation	2/61	0.00599410507431672	0.01934635836486198	0	0	18.74105461393597	95.89757878042748	TGFB2;LRP1
Positive Regulation Of Cell Junction Assembly	2/61	0.00599410507431672	0.01934635836486198	0	0	18.74105461393597	95.89757878042748	EPHB2;VEGFA
Positive Regulation Of T Cell Proliferation	2/65	0.006780554765157246	0.0217452823201062	0	0	17.547619047619047	87.62748130523528	TFRC;IGF2
Positive Regulation Of Cell Cycle	2/65	0.006780554765157246	0.0217452823201062	0	0	17.547619047619047	87.62748130523528	TGFB2;FGFR2
Regulation Of Endocytosis	2/66	0.006984116830723341	0.022256346989045585	0	0	17.272569444444443	85.74305098803407	LRP1;DLL1
Cellular Response To BMP Stimulus	2/66	0.006984116830723341	0.022256346989045585	0	0	17.272569444444443	85.74305098803407	TGFBR3;TGFB2
Regulation Of Neurogenesis	2/67	0.007190437363052052	0.022841547080736328	0	0	17.005982905982908	83.92458141632424	NOTCH1;DLL1
Skin Development	2/68	0.007399505712787607	0.02343176809049409	0	0	16.747474747474747	82.16884002986536	JAG1;DLL1
Kidney Development	2/71	0.008043091643804933	0.02531060401659865	0	0	16.016908212560388	77.24861511434972	TGFB2;VEGFA
Negative Regulation Of Cellular Response To Growth Factor Stimulus	2/71	0.008043091643804933	0.02531060401659865	0	0	16.016908212560388	77.24861511434972	NOTCH1;FGF2
Cellular Response To Hypoxia	2/72	0.008263045380087023	0.02584126303648333	0	0	15.787301587301588	75.7152995895438	NOTCH1;VEGFA
Transforming Growth Factor Beta Receptor Signaling Pathway	2/72	0.008263045380087023	0.02584126303648333	0	0	15.787301587301588	75.7152995895438	TGFBR3;TGFB2
Cellular Response To Decreased Oxygen Levels	2/73	0.008485694133689223	0.026455399357972285	0	0	15.564162754303599	74.23130658055668	NOTCH1;VEGFA
Negative Regulation Of Glial Cell Proliferation	1/5	0.009464811895936884	0.027546432309850988	0	0	134.85135135135135	628.4308110799436	NOTCH1
Regulation Of Glycogen Synthase Activity	1/5	0.009464811895936884	0.027546432309850988	0	0	134.85135135135135	628.4308110799436	IGF2
Regulation Of Hepatocyte Proliferation	1/5	0.009464811895936884	0.027546432309850988	0	0	134.85135135135135	628.4308110799436	MDK
Regulation Of Histone Deacetylase Activity	1/5	0.009464811895936884	0.027546432309850988	0	0	134.85135135135135	628.4308110799436	VEGFA
Regulation Of Mast Cell Chemotaxis	1/5	0.009464811895936884	0.027546432309850988	0	0	134.85135135135135	628.4308110799436	VEGFA
Amylin Receptor Signaling Pathway	1/5	0.009464811895936884	0.027546432309850988	0	0	134.85135135135135	628.4308110799436	CALCR
Regulation Of Morphogenesis Of A Branching Structure	1/5	0.009464811895936884	0.027546432309850988	0	0	134.85135135135135	628.4308110799436	FGFR2
Astrocyte Differentiation	1/5	0.009464811895936884	0.027546432309850988	0	0	134.85135135135135	628.4308110799436	DLL1
Regulation Of Neutrophil Extravasation	1/5	0.009464811895936884	0.027546432309850988	0	0	134.85135135135135	628.4308110799436	MDK
Regulation Of Nitric Oxide Mediated Signal Transduction	1/5	0.009464811895936884	0.027546432309850988	0	0	134.85135135135135	628.4308110799436	VEGFA
Regulation Of pro-B Cell Differentiation	1/5	0.009464811895936884	0.027546432309850988	0	0	134.85135135135135	628.4308110799436	NOTCH1
Regulation Of Retinal Ganglion Cell Axon Guidance	1/5	0.009464811895936884	0.027546432309850988	0	0	134.85135135135135	628.4308110799436	VEGFA
Response To Gonadotropin	1/5	0.009464811895936884	0.027546432309850988	0	0	134.85135135135135	628.4308110799436	TGFBR3
Epithelial Tube Branching Involved In Lung Morphogenesis	1/5	0.009464811895936884	0.027546432309850988	0	0	134.85135135135135	628.4308110799436	FGFR2
Epithelial Tube Formation	1/5	0.009464811895936884	0.027546432309850988	0	0	134.85135135135135	628.4308110799436	FGFR2
Vascular Endothelial Growth Factor Receptor-2 Signaling Pathway	1/5	0.009464811895936884	0.027546432309850988	0	0	134.85135135135135	628.4308110799436	VEGFA
Ventricular Compact Myocardium Morphogenesis	1/5	0.009464811895936884	0.027546432309850988	0	0	134.85135135135135	628.4308110799436	TGFBR3
Positive Regulation Of Protein Catabolic Process In The Vacuole	1/5	0.009464811895936884	0.027546432309850988	0	0	134.85135135135135	628.4308110799436	LRP1
Positive Regulation Of Transcription Of Notch Receptor Target	1/5	0.009464811895936884	0.027546432309850988	0	0	134.85135135135135	628.4308110799436	NOTCH1
Leukocyte Chemotaxis Involved In Inflammatory Response	1/5	0.009464811895936884	0.027546432309850988	0	0	134.85135135135135	628.4308110799436	MDK
Negative Regulation Of Axon Regeneration	1/5	0.009464811895936884	0.027546432309850988	0	0	134.85135135135135	628.4308110799436	EPHA4
Negative Regulation Of Cardiac Muscle Cell Apoptotic Process	1/5	0.009464811895936884	0.027546432309850988	0	0	134.85135135135135	628.4308110799436	MDK
Negative Regulation Of Cellular Response To Hypoxia	1/5	0.009464811895936884	0.027546432309850988	0	0	134.85135135135135	628.4308110799436	EPHA4
Positive Regulation Of Developmental Process	3/233	0.009752506659890895	0.028301942958242454	0	0	7.353540372670808	34.048590105701194	TFRC;MDK;VEGFA
Positive Regulation Of Endocytosis	2/79	0.009877597352592173	0.028466300827048287	0	0	14.347041847041847	66.24726457934604	LRP1;DLL1
Positive Regulation Of Protein Localization To Membrane	2/79	0.009877597352592173	0.028466300827048287	0	0	14.347041847041847	66.24726457934604	LRP1;EPHB2
Inflammatory Response	3/236	0.010096374168207965	0.028466300827048287	0	0	7.257755977927652	33.35359032666765	ADORA2A;ADM;CD44
Regulation Of Organelle Assembly	2/80	0.010118819490448853	0.028466300827048287	0	0	14.162393162393162	65.05294579892751	EFNB1;EPHB2
Regulation Of Protein Localization To Plasma Membrane	2/80	0.010118819490448853	0.028466300827048287	0	0	14.162393162393162	65.05294579892751	LRP1;EPHB2
Wound Healing	2/80	0.010118819490448853	0.028466300827048287	0	0	14.162393162393162	65.05294579892751	TGFB2;FGF2
Regulation Of Apoptotic Process	5/705	0.010284126072838677	0.028466300827048287	0	0	4.169264069264069	19.083362588192184	NOTCH2;TFRC;CD44;IGF1R;VEGFA
Activation Of Protein Kinase Activity	2/81	0.01036265362871444	0.028466300827048287	0	0	13.982419127988749	63.89332044476211	TGFB2;VEGFA
Vascular Transport	2/83	0.010858116934440819	0.028466300827048287	0	0	13.635802469135802	61.672585212669006	LRP1;TFRC
Regulation Of Cell Division	2/83	0.010858116934440819	0.028466300827048287	0	0	13.635802469135802	61.672585212669006	DLL1;FGFR2
Regulation Of Cysteine-Type Endopeptidase Activity Involved In Apoptotic Process	2/84	0.011109725682823321	0.028466300827048287	0	0	13.468834688346883	60.60887209282556	CD44;VEGFA
Regulation Of Cellular Response To Hypoxia	1/6	0.011347288056139465	0.028466300827048287	0	0	107.87567567567568	483.15104128778233	EPHA4
Regulation Of Extracellular Matrix Assembly	1/6	0.011347288056139465	0.028466300827048287	0	0	107.87567567567568	483.15104128778233	NOTCH1
Regulation Of Glial Cell Apoptotic Process	1/6	0.011347288056139465	0.028466300827048287	0	0	107.87567567567568	483.15104128778233	DLL1
Regulation Of Glial Cell Differentiation	1/6	0.011347288056139465	0.028466300827048287	0	0	107.87567567567568	483.15104128778233	EPHA4
Negative Regulation Of Neuron Projection Regeneration	1/6	0.011347288056139465	0.028466300827048287	0	0	107.87567567567568	483.15104128778233	EPHA4
Negative Regulation Of Oligodendrocyte Differentiation	1/6	0.011347288056139465	0.028466300827048287	0	0	107.87567567567568	483.15104128778233	NOTCH1
Regulation Of Metallopeptidase Activity	1/6	0.011347288056139465	0.028466300827048287	0	0	107.87567567567568	483.15104128778233	LRP1
Neuron Projection Extension Involved In Neuron Projection Guidance	1/6	0.011347288056139465	0.028466300827048287	0	0	107.87567567567568	483.15104128778233	SEMA3A
Atrioventricular Valve Formation	1/6	0.011347288056139465	0.028466300827048287	0	0	107.87567567567568	483.15104128778233	NOTCH1
Axon Extension Involved In Axon Guidance	1/6	0.011347288056139465	0.028466300827048287	0	0	107.87567567567568	483.15104128778233	SEMA3A
Regulation Of Osteoclast Development	1/6	0.011347288056139465	0.028466300827048287	0	0	107.87567567567568	483.15104128778233	NOTCH2
Calcitonin Family Receptor Signaling Pathway	1/6	0.011347288056139465	0.028466300827048287	0	0	107.87567567567568	483.15104128778233	CALCR
Cardiac Muscle Cell Myoblast Differentiation	1/6	0.011347288056139465	0.028466300827048287	0	0	107.87567567567568	483.15104128778233	NOTCH1
Pharyngeal Arch Artery Morphogenesis	1/6	0.011347288056139465	0.028466300827048287	0	0	107.87567567567568	483.15104128778233	TGFB2
Regulation Of Skeletal Muscle Satellite Cell Proliferation	1/6	0.011347288056139465	0.028466300827048287	0	0	107.87567567567568	483.15104128778233	FGF2
Regulation Of Smooth Muscle Cell Differentiation	1/6	0.011347288056139465	0.028466300827048287	0	0	107.87567567567568	483.15104128778233	FGFR2
Cellular Response To Gonadotropin Stimulus	1/6	0.011347288056139465	0.028466300827048287	0	0	107.87567567567568	483.15104128778233	NOTCH1
Podocyte Development	1/6	0.011347288056139465	0.028466300827048287	0	0	107.87567567567568	483.15104128778233	JAG1
Regulation Of Transforming Growth Factor Beta2 Production	1/6	0.011347288056139465	0.028466300827048287	0	0	107.87567567567568	483.15104128778233	TGFB2
Positive Regulation Of Amyloid-Beta Clearance	1/6	0.011347288056139465	0.028466300827048287	0	0	107.87567567567568	483.15104128778233	LRP1
Positive Regulation Of Aspartic-Type Endopeptidase Activity Involved In Amyloid Precursor Protein Catabolic Process	1/6	0.011347288056139465	0.028466300827048287	0	0	107.87567567567568	483.15104128778233	EPHA4
Positive Regulation Of Blood Circulation	1/6	0.011347288056139465	0.028466300827048287	0	0	107.87567567567568	483.15104128778233	TGFB2
Definitive Hemopoiesis	1/6	0.011347288056139465	0.028466300827048287	0	0	107.87567567567568	483.15104128778233	TGFBR3
Dendrite Arborization	1/6	0.011347288056139465	0.028466300827048287	0	0	107.87567567567568	483.15104128778233	SEMA3A
Dorsal Aorta Development	1/6	0.011347288056139465	0.028466300827048287	0	0	107.87567567567568	483.15104128778233	DLL4
Dorsal Aorta Morphogenesis	1/6	0.011347288056139465	0.028466300827048287	0	0	107.87567567567568	483.15104128778233	DLL4
Positive Regulation Of Deacetylase Activity	1/6	0.011347288056139465	0.028466300827048287	0	0	107.87567567567568	483.15104128778233	VEGFA
Spinal Cord Dorsal/Ventral Patterning	1/6	0.011347288056139465	0.028466300827048287	0	0	107.87567567567568	483.15104128778233	DLL4
Exocrine System Development	1/6	0.011347288056139465	0.028466300827048287	0	0	107.87567567567568	483.15104128778233	FGFR2
Forebrain Neuron Development	1/6	0.011347288056139465	0.028466300827048287	0	0	107.87567567567568	483.15104128778233	FGFR2
Glandular Epithelial Cell Development	1/6	0.011347288056139465	0.028466300827048287	0	0	107.87567567567568	483.15104128778233	DLL1
Glomerular Epithelial Cell Development	1/6	0.011347288056139465	0.028466300827048287	0	0	107.87567567567568	483.15104128778233	JAG1
Type B Pancreatic Cell Development	1/6	0.011347288056139465	0.028466300827048287	0	0	107.87567567567568	483.15104128778233	DLL1
Vascular Wound Healing	1/6	0.011347288056139465	0.028466300827048287	0	0	107.87567567567568	483.15104128778233	VEGFA
Heart Trabecula Formation	1/6	0.011347288056139465	0.028466300827048287	0	0	107.87567567567568	483.15104128778233	TGFBR3
Positive Regulation Of Synaptic Plasticity	1/6	0.011347288056139465	0.028466300827048287	0	0	107.87567567567568	483.15104128778233	EPHB2
Positive Regulation Of Trophoblast Cell Migration	1/6	0.011347288056139465	0.028466300827048287	0	0	107.87567567567568	483.15104128778233	VEGFA
Marginal Zone B Cell Differentiation	1/6	0.011347288056139465	0.028466300827048287	0	0	107.87567567567568	483.15104128778233	NOTCH2
Regulation Of Axon Guidance	1/6	0.011347288056139465	0.028466300827048287	0	0	107.87567567567568	483.15104128778233	VEGFA
Regulation Of Blood-Brain Barrier Permeability	1/6	0.011347288056139465	0.028466300827048287	0	0	107.87567567567568	483.15104128778233	VEGFA
Regulation Of Cell Adhesion Molecule Production	1/6	0.011347288056139465	0.028466300827048287	0	0	107.87567567567568	483.15104128778233	NOTCH1
Regulation Of Osteoblast Differentiation	2/85	0.01136390559332017	0.028466300827048287	0	0	13.305890227576974	59.57463692309612	NOTCH1;FGFR2
Epidermis Development	2/85	0.01136390559332017	0.028466300827048287	0	0	13.305890227576974	59.57463692309612	DLL1;FGFR2
Transport Across Blood-Brain Barrier	2/85	0.01136390559332017	0.028466300827048287	0	0	13.305890227576974	59.57463692309612	LRP1;TFRC
Lymphocyte Differentiation	2/91	0.01294241352847546	0.03111884470057568	0	0	12.405118601747816	53.92809589954571	DLL4;JAG2
Negative Regulation Of Glial Cell Apoptotic Process	1/7	0.013226281560919952	0.03111884470057568	0	0	89.89189189189189	388.83181917405244	DLL1
Negative Regulation Of Inflammatory Response To Wounding	1/7	0.013226281560919952	0.03111884470057568	0	0	89.89189189189189	388.83181917405244	MDK
Negative Regulation Of Keratinocyte Proliferation	1/7	0.013226281560919952	0.03111884470057568	0	0	89.89189189189189	388.83181917405244	FGFR2
Regulation Of Epithelial To Mesenchymal Transition Involved In Endocardial Cushion Formation	1/7	0.013226281560919952	0.03111884470057568	0	0	89.89189189189189	388.83181917405244	TGFB2
Regulation Of Extracellular Matrix Constituent Secretion	1/7	0.013226281560919952	0.03111884470057568	0	0	89.89189189189189	388.83181917405244	NOTCH1
Negative Regulation Of Mitochondrial Fusion	1/7	0.013226281560919952	0.03111884470057568	0	0	89.89189189189189	388.83181917405244	TFRC
Negative Regulation Of Muscle Cell Differentiation	1/7	0.013226281560919952	0.03111884470057568	0	0	89.89189189189189	388.83181917405244	IGF2
Negative Regulation Of Muscle Hypertrophy	1/7	0.013226281560919952	0.03111884470057568	0	0	89.89189189189189	388.83181917405244	NOTCH1
Negative Regulation Of Striated Muscle Cell Apoptotic Process	1/7	0.013226281560919952	0.03111884470057568	0	0	89.89189189189189	388.83181917405244	MDK
Neuron Fate Specification	1/7	0.013226281560919952	0.03111884470057568	0	0	89.89189189189189	388.83181917405244	DLL1
Regulation Of Phospholipase A2 Activity	1/7	0.013226281560919952	0.03111884470057568	0	0	89.89189189189189	388.83181917405244	LRP1
Regulation Of Positive Chemotaxis	1/7	0.013226281560919952	0.03111884470057568	0	0	89.89189189189189	388.83181917405244	VEGFA
Cell Migration Involved In Heart Development	1/7	0.013226281560919952	0.03111884470057568	0	0	89.89189189189189	388.83181917405244	NOTCH1
Regulation Of Transcription From RNA Polymerase II Promoter In Response To Hypoxia	1/7	0.013226281560919952	0.03111884470057568	0	0	89.89189189189189	388.83181917405244	VEGFA
Response To Auditory Stimulus	1/7	0.013226281560919952	0.03111884470057568	0	0	89.89189189189189	388.83181917405244	MDK
Positive Regulation Of Aspartic-Type Peptidase Activity	1/7	0.013226281560919952	0.03111884470057568	0	0	89.89189189189189	388.83181917405244	EPHA4
Positive Regulation Of Astrocyte Differentiation	1/7	0.013226281560919952	0.03111884470057568	0	0	89.89189189189189	388.83181917405244	NOTCH1
Dendritic Spine Maintenance	1/7	0.013226281560919952	0.03111884470057568	0	0	89.89189189189189	388.83181917405244	IGF1R
Positive Regulation Of Cell Migration By Vascular Endothelial Growth Factor Signaling Pathway	1/7	0.013226281560919952	0.03111884470057568	0	0	89.89189189189189	388.83181917405244	VEGFA
Positive Regulation Of Epithelial Tube Formation	1/7	0.013226281560919952	0.03111884470057568	0	0	89.89189189189189	388.83181917405244	FGF2
Positive Regulation Of Oligodendrocyte Differentiation	1/7	0.013226281560919952	0.03111884470057568	0	0	89.89189189189189	388.83181917405244	MDK
Positive Regulation Of Vascular Endothelial Growth Factor Signaling Pathway	1/7	0.013226281560919952	0.03111884470057568	0	0	89.89189189189189	388.83181917405244	VEGFA
Leukocyte Aggregation	1/7	0.013226281560919952	0.03111884470057568	0	0	89.89189189189189	388.83181917405244	CD44
Proximal/Distal Pattern Formation	1/7	0.013226281560919952	0.03111884470057568	0	0	89.89189189189189	388.83181917405244	DLL1
Negative Regulation Of SMAD Protein Signal Transduction	1/7	0.013226281560919952	0.03111884470057568	0	0	89.89189189189189	388.83181917405244	LRP1
Positive Regulation Of Cellular Component Biogenesis	2/93	0.013488695634083506	0.031662276231986225	0	0	12.13125763125763	52.236022325304134	TFRC;VEGFA
Positive Regulation Of Transmembrane Receptor Protein Serine/Threonine Kinase Signaling Pathway	2/95	0.01404490129214752	0.03289119907254082	0	0	11.869175627240143	50.627919338441444	TGFB2;NOTCH1
Negative Regulation Of Transcription By RNA Polymerase II	5/763	0.014116443778575462	0.032982039176393245	0	0	3.8386503558007514	16.354243308705907	DLL4;NOTCH1;IGF2;FGFR2;VEGFA
Cellular Response To Transforming Growth Factor Beta Stimulus	2/96	0.014326700730156074	0.03339580471126659	0	0	11.742316784869976	49.85353592007293	TGFBR3;TGFB2
Phosphatidylinositol Biosynthetic Process	2/98	0.014897643619168599	0.033496720462937446	0	0	11.496527777777779	48.360744502255336	FGF2;PGF
Positive Regulation Of Cold-Induced Thermogenesis	2/98	0.014897643619168599	0.033496720462937446	0	0	11.496527777777779	48.360744502255336	IGF1R;VEGFA
Positive Regulation Of Protein-Containing Complex Assembly	2/98	0.014897643619168599	0.033496720462937446	0	0	11.496527777777779	48.360744502255336	TFRC;VEGFA
Negative Regulation Of Glial Cell Differentiation	1/8	0.015101798500668919	0.033496720462937446	0	0	77.04633204633204	323.0507581480842	NOTCH1
Negative Regulation Of Long-Term Synaptic Potentiation	1/8	0.015101798500668919	0.033496720462937446	0	0	77.04633204633204	323.0507581480842	EPHA4
Regulation Of Glial Cell Proliferation	1/8	0.015101798500668919	0.033496720462937446	0	0	77.04633204633204	323.0507581480842	NOTCH1
Regulation Of Lysosomal Protein Catabolic Process	1/8	0.015101798500668919	0.033496720462937446	0	0	77.04633204633204	323.0507581480842	LRP1
Regulation Of Neutrophil Migration	1/8	0.015101798500668919	0.033496720462937446	0	0	77.04633204633204	323.0507581480842	JAM3
Regulation Of Urine Volume	1/8	0.015101798500668919	0.033496720462937446	0	0	77.04633204633204	323.0507581480842	ADM
Positive Regulation Of Blood Vessel Endothelial Cell Proliferation Involved In Sprouting Angiogenesis	1/8	0.015101798500668919	0.033496720462937446	0	0	77.04633204633204	323.0507581480842	VEGFA
Positive Regulation Of Calcium Ion Import Across Plasma Membrane	1/8	0.015101798500668919	0.033496720462937446	0	0	77.04633204633204	323.0507581480842	CALCR
Embryonic Placenta Development	1/8	0.015101798500668919	0.033496720462937446	0	0	77.04633204633204	323.0507581480842	IGF2
Endothelial Cell Chemotaxis	1/8	0.015101798500668919	0.033496720462937446	0	0	77.04633204633204	323.0507581480842	VEGFA
Epithelial To Mesenchymal Transition Involved In Endocardial Cushion Formation	1/8	0.015101798500668919	0.033496720462937446	0	0	77.04633204633204	323.0507581480842	NOTCH1
Positive Regulation Of Inositol Phosphate Biosynthetic Process	1/8	0.015101798500668919	0.033496720462937446	0	0	77.04633204633204	323.0507581480842	P2RY6
Sympathetic Ganglion Development	1/8	0.015101798500668919	0.033496720462937446	0	0	77.04633204633204	323.0507581480842	SEMA3A
Type B Pancreatic Cell Differentiation	1/8	0.015101798500668919	0.033496720462937446	0	0	77.04633204633204	323.0507581480842	DLL1
Positive Regulation Of Protein Kinase C Signaling	1/8	0.015101798500668919	0.033496720462937446	0	0	77.04633204633204	323.0507581480842	VEGFA
Hyaluronan Catabolic Process	1/8	0.015101798500668919	0.033496720462937446	0	0	77.04633204633204	323.0507581480842	FGF2
Lactation	1/8	0.015101798500668919	0.033496720462937446	0	0	77.04633204633204	323.0507581480842	VEGFA
Regulation Of Aspartic-Type Endopeptidase Activity Involved In Amyloid Precursor Protein Catabolic Process	1/8	0.015101798500668919	0.033496720462937446	0	0	77.04633204633204	323.0507581480842	EPHA4
Regulation Of Cell Killing	1/8	0.015101798500668919	0.033496720462937446	0	0	77.04633204633204	323.0507581480842	TGFB2
Axon Development	2/99	0.015186767465819753	0.03353744482035196	0	0	11.377434135166094	47.64108028526383	EPHB2;FGFR2
Cellular Response To Insulin Stimulus	2/99	0.015186767465819753	0.03353744482035196	0	0	11.377434135166094	47.64108028526383	IGF2;IGF1R
Regulation Of Neuron Apoptotic Process	2/105	0.016972030861779855	0.03598455139087277	0	0	10.71143473570658	43.66182744434178	TGFB2;MDK
Negative Regulation Of Extracellular Matrix Organization	1/9	0.016973844995694702	0.03598455139087277	0	0	67.41216216216216	274.77747713172664	NOTCH1
Regulation Of Complement-Dependent Cytotoxicity	1/9	0.016973844995694702	0.03598455139087277	0	0	67.41216216216216	274.77747713172664	TGFB2
Regulation Of Inflammatory Response To Wounding	1/9	0.016973844995694702	0.03598455139087277	0	0	67.41216216216216	274.77747713172664	MDK
Adherens Junction Assembly	1/9	0.016973844995694702	0.03598455139087277	0	0	67.41216216216216	274.77747713172664	JAM3
Adrenal Gland Development	1/9	0.016973844995694702	0.03598455139087277	0	0	67.41216216216216	274.77747713172664	MDK
Apical Protein Localization	1/9	0.016973844995694702	0.03598455139087277	0	0	67.41216216216216	274.77747713172664	JAM3
Camera-Type Eye Morphogenesis	1/9	0.016973844995694702	0.03598455139087277	0	0	67.41216216216216	274.77747713172664	VEGFA
Cellular Response To Purine-Containing Compound	1/9	0.016973844995694702	0.03598455139087277	0	0	67.41216216216216	274.77747713172664	P2RY6
Positive Regulation Of Cardiocyte Differentiation	1/9	0.016973844995694702	0.03598455139087277	0	0	67.41216216216216	274.77747713172664	TGFB2
Positive Regulation Of Lipase Activity	1/9	0.016973844995694702	0.03598455139087277	0	0	67.41216216216216	274.77747713172664	FGFR2
Positive Regulation Of Mesenchymal Cell Proliferation	1/9	0.016973844995694702	0.03598455139087277	0	0	67.41216216216216	274.77747713172664	FGFR2
Transferrin Transport	1/9	0.016973844995694702	0.03598455139087277	0	0	67.41216216216216	274.77747713172664	TFRC
Granulocyte Migration	1/9	0.016973844995694702	0.03598455139087277	0	0	67.41216216216216	274.77747713172664	JAM3
Positive Regulation Of Protein Kinase A Signaling	1/9	0.016973844995694702	0.03598455139087277	0	0	67.41216216216216	274.77747713172664	CALCR
Positive Regulation Of Skeletal Muscle Tissue Development	1/9	0.016973844995694702	0.03598455139087277	0	0	67.41216216216216	274.77747713172664	DLL1
Mitral Valve Morphogenesis	1/9	0.016973844995694702	0.03598455139087277	0	0	67.41216216216216	274.77747713172664	NOTCH1
Negative Regulation Of Cell Adhesion Mediated By Integrin	1/9	0.016973844995694702	0.03598455139087277	0	0	67.41216216216216	274.77747713172664	JAM3
Regulation Of Cellular Extravasation	1/9	0.016973844995694702	0.03598455139087277	0	0	67.41216216216216	274.77747713172664	JAM3
Positive Regulation Of T Cell Activation	2/107	0.01758613259933374	0.0372042763183384	0	0	10.506349206349206	42.452423270430806	TFRC;MDK
Positive Regulation Of Metabolic Process	2/108	0.017896705397782826	0.03778193361754152	0	0	10.40670859538784	41.86763145560088	IGF1R;VEGFA
Regulation Of Cell Cycle	3/298	0.018808770179280194	0.03817771467071687	0	0	5.7143825665859564	22.705710659031663	TGFB2;FGFR2;TNFSF13B
Negative Regulation Of Transmembrane Receptor Protein Serine/Threonine Kinase Signaling Pathway	2/111	0.01884239729562523	0.03817771467071687	0	0	10.11875637104995	40.18811596847154	NOTCH1;LRP1
Regulation Of Coagulation	1/10	0.018842427200939708	0.03817771467071687	0	0	59.91891891891892	237.97662594437213	EPHB2
Regulation Of Gene Expression By Genomic Imprinting	1/10	0.018842427200939708	0.03817771467071687	0	0	59.91891891891892	237.97662594437213	IGF2
Negative Regulation Of Pathway-Restricted SMAD Protein Phosphorylation	1/10	0.018842427200939708	0.03817771467071687	0	0	59.91891891891892	237.97662594437213	LRP1
Regulation Of Lamellipodium Morphogenesis	1/10	0.018842427200939708	0.03817771467071687	0	0	59.91891891891892	237.97662594437213	CD44
Regulation Of Lipid Transport	1/10	0.018842427200939708	0.03817771467071687	0	0	59.91891891891892	237.97662594437213	LRP1
Angiogenesis Involved In Wound Healing	1/10	0.018842427200939708	0.03817771467071687	0	0	59.91891891891892	237.97662594437213	VEGFA
Response To Corticosteroid	1/10	0.018842427200939708	0.03817771467071687	0	0	59.91891891891892	237.97662594437213	CALCR
Response To Prostaglandin E	1/10	0.018842427200939708	0.03817771467071687	0	0	59.91891891891892	237.97662594437213	TGFBR3
Embryonic Appendage Morphogenesis	1/10	0.018842427200939708	0.03817771467071687	0	0	59.91891891891892	237.97662594437213	TGFB2
Positive Regulation Of Epidermal Growth Factor-Activated Receptor Activity	1/10	0.018842427200939708	0.03817771467071687	0	0	59.91891891891892	237.97662594437213	HBEGF
Surfactant Homeostasis	1/10	0.018842427200939708	0.03817771467071687	0	0	59.91891891891892	237.97662594437213	VEGFA
Positive Regulation Of Lipid Localization	1/10	0.018842427200939708	0.03817771467071687	0	0	59.91891891891892	237.97662594437213	LRP1
Urogenital System Development	1/10	0.018842427200939708	0.03817771467071687	0	0	59.91891891891892	237.97662594437213	EPHB2
Insulin-Like Growth Factor Receptor Signaling Pathway	1/10	0.018842427200939708	0.03817771467071687	0	0	59.91891891891892	237.97662594437213	IGF1R
Monocyte Differentiation	1/10	0.018842427200939708	0.03817771467071687	0	0	59.91891891891892	237.97662594437213	VEGFA
Regulation Of Axon Regeneration	1/10	0.018842427200939708	0.03817771467071687	0	0	59.91891891891892	237.97662594437213	EPHA4
Regulation Of Calcium Ion Import Across Plasma Membrane	1/10	0.018842427200939708	0.03817771467071687	0	0	59.91891891891892	237.97662594437213	CALCR
Regulation Of Cardiac Muscle Cell Apoptotic Process	1/10	0.018842427200939708	0.03817771467071687	0	0	59.91891891891892	237.97662594437213	MDK
Regulation Of Epithelial Cell Apoptotic Process	1/11	0.020707551273270317	0.04064815620308618	0	0	53.924324324324324	209.07845583696505	MDK
Negative Regulation Of Platelet-Derived Growth Factor Receptor Signaling Pathway	1/11	0.020707551273270317	0.04064815620308618	0	0	53.924324324324324	209.07845583696505	LRP1
Regulation Of Leukocyte Cell-Cell Adhesion	1/11	0.020707551273270317	0.04064815620308618	0	0	53.924324324324324	209.07845583696505	MDK
Regulation Of Mesenchymal Cell Proliferation	1/11	0.020707551273270317	0.04064815620308618	0	0	53.924324324324324	209.07845583696505	FGFR2
Regulation Of Mitochondrial Fusion	1/11	0.020707551273270317	0.04064815620308618	0	0	53.924324324324324	209.07845583696505	TFRC
Negative Regulation Of Vascular Permeability	1/11	0.020707551273270317	0.04064815620308618	0	0	53.924324324324324	209.07845583696505	VEGFA
Nucleoside Phosphate Catabolic Process	1/11	0.020707551273270317	0.04064815620308618	0	0	53.924324324324324	209.07845583696505	ENTPD1
Catecholamine Biosynthetic Process	1/11	0.020707551273270317	0.04064815620308618	0	0	53.924324324324324	209.07845583696505	TGFB2
Podocyte Differentiation	1/11	0.020707551273270317	0.04064815620308618	0	0	53.924324324324324	209.07845583696505	JAG1
Central Nervous System Projection Neuron Axonogenesis	1/11	0.020707551273270317	0.04064815620308618	0	0	53.924324324324324	209.07845583696505	EPHA4
Positive Regulation Of Branching Involved In Ureteric Bud Morphogenesis	1/11	0.020707551273270317	0.04064815620308618	0	0	53.924324324324324	209.07845583696505	VEGFA
Digestive System Development	1/11	0.020707551273270317	0.04064815620308618	0	0	53.924324324324324	209.07845583696505	FGFR2
Positive Regulation Of Lipid Transport	1/11	0.020707551273270317	0.04064815620308618	0	0	53.924324324324324	209.07845583696505	LRP1
Ganglion Development	1/11	0.020707551273270317	0.04064815620308618	0	0	53.924324324324324	209.07845583696505	SEMA3A
Positive Regulation Of Vascular Permeability	1/11	0.020707551273270317	0.04064815620308618	0	0	53.924324324324324	209.07845583696505	VEGFA
Lipoprotein Transport	1/11	0.020707551273270317	0.04064815620308618	0	0	53.924324324324324	209.07845583696505	LRP1
Protein Transport	3/313	0.02138639301247607	0.04189902288631012	0	0	5.433732718894009	20.892704476147134	COPA;LRP1;TFRC
Regulation Of Protein-Containing Complex Assembly	2/119	0.02146505550781715	0.041971477468683245	0	0	9.423076923076923	36.197138572245166	TFRC;VEGFA
Negative Regulation Of Intrinsic Apoptotic Signaling Pathway In Response To DNA Damage By P53 Class Mediator	1/12	0.02256922338610946	0.0432076196764491	0	0	49.01965601965602	185.84175607013447	CD44
Regulation Of Leukocyte Adhesion To Vascular Endothelial Cell	1/12	0.02256922338610946	0.0432076196764491	0	0	49.01965601965602	185.84175607013447	MDK
Astrocyte Activation	1/12	0.02256922338610946	0.0432076196764491	0	0	49.01965601965602	185.84175607013447	LRP1
Cellular Component Maintenance	1/12	0.02256922338610946	0.0432076196764491	0	0	49.01965601965602	185.84175607013447	IGF1R
Semaphorin-Plexin Signaling Pathway Involved In Neuron Projection Guidance	1/12	0.02256922338610946	0.0432076196764491	0	0	49.01965601965602	185.84175607013447	SEMA3A
Endothelium Development	1/12	0.02256922338610946	0.0432076196764491	0	0	49.01965601965602	185.84175607013447	JAG1
Spinal Cord Development	1/12	0.02256922338610946	0.0432076196764491	0	0	49.01965601965602	185.84175607013447	DLL1
Positive Regulation Of Insulin Receptor Signaling Pathway	1/12	0.02256922338610946	0.0432076196764491	0	0	49.01965601965602	185.84175607013447	IGF2
Eye Photoreceptor Cell Differentiation	1/12	0.02256922338610946	0.0432076196764491	0	0	49.01965601965602	185.84175607013447	VEGFA
Lipoprotein Localization	1/12	0.02256922338610946	0.0432076196764491	0	0	49.01965601965602	185.84175607013447	LRP1
Negative Regulation Of Cardiac Muscle Hypertrophy	1/12	0.02256922338610946	0.0432076196764491	0	0	49.01965601965602	185.84175607013447	NOTCH1
Regulation Of Cell Motility	2/123	0.022830254682156506	0.043624414544462246	0	0	9.109733700642792	34.43177499578422	FGF18;FGF2
Negative Regulation Of Fibroblast Growth Factor Receptor Signaling Pathway	1/13	0.024427449699506693	0.04496972915430208	0	0	44.932432432432435	166.7913365695687	FGF2
Regulation Of Intrinsic Apoptotic Signaling Pathway In Response To DNA Damage By P53 Class Mediator	1/13	0.024427449699506693	0.04496972915430208	0	0	44.932432432432435	166.7913365695687	CD44
Regulation Of Lamellipodium Organization	1/13	0.024427449699506693	0.04496972915430208	0	0	44.932432432432435	166.7913365695687	CD44
Regulation Of Leukocyte Migration	1/13	0.024427449699506693	0.04496972915430208	0	0	44.932432432432435	166.7913365695687	VEGFA
Regulation Of Macrophage Cytokine Production	1/13	0.024427449699506693	0.04496972915430208	0	0	44.932432432432435	166.7913365695687	TGFB2
Negative Regulation Of Toll-Like Receptor Signaling Pathway	1/13	0.024427449699506693	0.04496972915430208	0	0	44.932432432432435	166.7913365695687	LGR4
Body Fluid Secretion	1/13	0.024427449699506693	0.04496972915430208	0	0	44.932432432432435	166.7913365695687	VEGFA
Cardiac Left Ventricle Morphogenesis	1/13	0.024427449699506693	0.04496972915430208	0	0	44.932432432432435	166.7913365695687	NOTCH1
Cardiocyte Differentiation	1/13	0.024427449699506693	0.04496972915430208	0	0	44.932432432432435	166.7913365695687	TGFB2
Peptidyl-Tyrosine Autophosphorylation	1/13	0.024427449699506693	0.04496972915430208	0	0	44.932432432432435	166.7913365695687	IGF1R
Regulation Of Trophoblast Cell Migration	1/13	0.024427449699506693	0.04496972915430208	0	0	44.932432432432435	166.7913365695687	VEGFA
Response To Progesterone	1/13	0.024427449699506693	0.04496972915430208	0	0	44.932432432432435	166.7913365695687	TGFB2
Positive Regulation Of Cellular Response To Insulin Stimulus	1/13	0.024427449699506693	0.04496972915430208	0	0	44.932432432432435	166.7913365695687	IGF2
Endothelial Cell Differentiation	1/13	0.024427449699506693	0.04496972915430208	0	0	44.932432432432435	166.7913365695687	JAG1
Positive Regulation Of Glycogen Biosynthetic Process	1/13	0.024427449699506693	0.04496972915430208	0	0	44.932432432432435	166.7913365695687	IGF2
Positive Regulation Of Histone Deacetylation	1/13	0.024427449699506693	0.04496972915430208	0	0	44.932432432432435	166.7913365695687	VEGFA
Eye Photoreceptor Cell Development	1/13	0.024427449699506693	0.04496972915430208	0	0	44.932432432432435	166.7913365695687	VEGFA
Positive Regulation Of Macrophage Chemotaxis	1/13	0.024427449699506693	0.04496972915430208	0	0	44.932432432432435	166.7913365695687	MDK
Negative Regulation Of DNA Damage Response, Signal Transduction By P53 Class Mediator	1/13	0.024427449699506693	0.04496972915430208	0	0	44.932432432432435	166.7913365695687	CD44
Negative Regulation Of T Cell Differentiation	1/13	0.024427449699506693	0.04496972915430208	0	0	44.932432432432435	166.7913365695687	MDK
Transmembrane Receptor Protein Serine/Threonine Kinase Signaling Pathway	2/130	0.025303530332124603	0.04649754570155013	0	0	8.608506944444445	31.651856075734212	TGFBR3;TGFB2
Circulatory System Development	2/132	0.02602950523383234	0.04692590787059878	0	0	8.475213675213675	30.922025310460732	TGFB2;NOTCH1
Regulation Of Extracellular Matrix Disassembly	1/14	0.026282236384327425	0.04692590787059878	0	0	41.474012474012476	150.91820759135345	LRP1
Regulation Of Hemopoiesis	1/14	0.026282236384327425	0.04692590787059878	0	0	41.474012474012476	150.91820759135345	NOTCH2
Regulation Of Integrin Activation	1/14	0.026282236384327425	0.04692590787059878	0	0	41.474012474012476	150.91820759135345	JAM3
Negative Regulation Of Smooth Muscle Cell Migration	1/14	0.026282236384327425	0.04692590787059878	0	0	41.474012474012476	150.91820759135345	LRP1
Bone Morphogenesis	1/14	0.026282236384327425	0.04692590787059878	0	0	41.474012474012476	150.91820759135345	FGFR2
Photoreceptor Cell Development	1/14	0.026282236384327425	0.04692590787059878	0	0	41.474012474012476	150.91820759135345	VEGFA
Embryonic Cranial Skeleton Morphogenesis	1/14	0.026282236384327425	0.04692590787059878	0	0	41.474012474012476	150.91820759135345	FGFR2
Positive Regulation Of Glycogen Metabolic Process	1/14	0.026282236384327425	0.04692590787059878	0	0	41.474012474012476	150.91820759135345	IGF2
Positive Regulation Of Heterotypic Cell-Cell Adhesion	1/14	0.026282236384327425	0.04692590787059878	0	0	41.474012474012476	150.91820759135345	CD44
Positive Regulation Of Long-Term Synaptic Potentiation	1/14	0.026282236384327425	0.04692590787059878	0	0	41.474012474012476	150.91820759135345	EPHB2
Positive Regulation Of Protein-Containing Complex Disassembly	1/14	0.026282236384327425	0.04692590787059878	0	0	41.474012474012476	150.91820759135345	IGF1R
Positive Regulation Of Transcription From RNA Polymerase II Promoter Involved In Cellular Response To Chemical Stimulus	1/14	0.026282236384327425	0.04692590787059878	0	0	41.474012474012476	150.91820759135345	VEGFA
Regulation Of Bone Remodeling	1/14	0.026282236384327425	0.04692590787059878	0	0	41.474012474012476	150.91820759135345	MDK
Regulation Of Branching Involved In Ureteric Bud Morphogenesis	1/14	0.026282236384327425	0.04692590787059878	0	0	41.474012474012476	150.91820759135345	VEGFA
Regulation Of Cell Fate Specification	1/14	0.026282236384327425	0.04692590787059878	0	0	41.474012474012476	150.91820759135345	FGF2
Negative Regulation Of Cell Motility	2/133	0.026395668648894324	0.04704502359192316	0	0	8.410093299406277	30.566949583750137	EPHA4;JAG1
Negative Regulation Of Epithelial Cell Differentiation	1/15	0.028133589600523087	0.04893009452111701	0	0	38.50965250965251	137.5099227922053	DLL1
Regulation Of Isotype Switching	1/15	0.028133589600523087	0.04893009452111701	0	0	38.50965250965251	137.5099227922053	TFRC
Astrocyte Development	1/15	0.028133589600523087	0.04893009452111701	0	0	38.50965250965251	137.5099227922053	DLL1
Oogenesis	1/15	0.028133589600523087	0.04893009452111701	0	0	38.50965250965251	137.5099227922053	MDK
Regulation Of Systemic Arterial Blood Pressure	1/15	0.028133589600523087	0.04893009452111701	0	0	38.50965250965251	137.5099227922053	ADM
Polyol Biosynthetic Process	1/15	0.028133589600523087	0.04893009452111701	0	0	38.50965250965251	137.5099227922053	FGF2
Dendritic Spine Morphogenesis	1/15	0.028133589600523087	0.04893009452111701	0	0	38.50965250965251	137.5099227922053	EPHB2
Digestive Tract Morphogenesis	1/15	0.028133589600523087	0.04893009452111701	0	0	38.50965250965251	137.5099227922053	FGFR2
Epiboly Involved In Wound Healing	1/15	0.028133589600523087	0.04893009452111701	0	0	38.50965250965251	137.5099227922053	CD44
Positive Regulation Of Immunoglobulin Mediated Immune Response	1/15	0.028133589600523087	0.04893009452111701	0	0	38.50965250965251	137.5099227922053	TFRC
Sympathetic Nervous System Development	1/15	0.028133589600523087	0.04893009452111701	0	0	38.50965250965251	137.5099227922053	SEMA3A
Positive Regulation Of Isotype Switching	1/15	0.028133589600523087	0.04893009452111701	0	0	38.50965250965251	137.5099227922053	TFRC
Glycosaminoglycan Catabolic Process	1/15	0.028133589600523087	0.04893009452111701	0	0	38.50965250965251	137.5099227922053	FGF2
Regulation Of Amyloid-Beta Clearance	1/15	0.028133589600523087	0.04893009452111701	0	0	38.50965250965251	137.5099227922053	LRP1
Negative Regulation Of Wnt Signaling Pathway	2/140	0.029017270162921747	0.05037998457596931	0	0	7.980676328502415	28.250509656037302	LRP1;MDK
Negative Regulation Of Interleukin-10 Production	1/16	0.029981515505369965	0.050656688110583145	0	0	35.94054054054054	126.04973784905	DLL1
Negative Regulation Of Intrinsic Apoptotic Signaling Pathway By P53 Class Mediator	1/16	0.029981515505369965	0.050656688110583145	0	0	35.94054054054054	126.04973784905	CD44
Regulation Of Establishment Of Endothelial Barrier	1/16	0.029981515505369965	0.050656688110583145	0	0	35.94054054054054	126.04973784905	VEGFA
Negative Regulation Of Phosphatase Activity	1/16	0.029981515505369965	0.050656688110583145	0	0	35.94054054054054	126.04973784905	TGFB2
Autonomic Nervous System Development	1/16	0.029981515505369965	0.050656688110583145	0	0	35.94054054054054	126.04973784905	SEMA3A
Regulation Of Osteoblast Proliferation	1/16	0.029981515505369965	0.050656688110583145	0	0	35.94054054054054	126.04973784905	FGFR2
Regulation Of Protein Kinase A Signaling	1/16	0.029981515505369965	0.050656688110583145	0	0	35.94054054054054	126.04973784905	CALCR
Regulation Of Protein Kinase C Signaling	1/16	0.029981515505369965	0.050656688110583145	0	0	35.94054054054054	126.04973784905	VEGFA
Pharyngeal System Development	1/16	0.029981515505369965	0.050656688110583145	0	0	35.94054054054054	126.04973784905	TGFB2
Regulation Of Transforming Growth Factor Beta Production	1/16	0.029981515505369965	0.050656688110583145	0	0	35.94054054054054	126.04973784905	TGFB2
Positive Regulation Of Smooth Muscle Cell Migration	1/16	0.029981515505369965	0.050656688110583145	0	0	35.94054054054054	126.04973784905	MDK
Lymphocyte Mediated Immunity	1/16	0.029981515505369965	0.050656688110583145	0	0	35.94054054054054	126.04973784905	JAG1
Mesonephric Tubule Development	1/16	0.029981515505369965	0.050656688110583145	0	0	35.94054054054054	126.04973784905	FGFR2
Regulation Of NMDA Receptor Activity	1/16	0.029981515505369965	0.050656688110583145	0	0	35.94054054054054	126.04973784905	EPHB2
Negative Regulation Of Anoikis	1/16	0.029981515505369965	0.050656688110583145	0	0	35.94054054054054	126.04973784905	NOTCH1
Negative Regulation Of Cytokine Production Involved In Immune Response	1/16	0.029981515505369965	0.050656688110583145	0	0	35.94054054054054	126.04973784905	TGFB2
Negative Regulation Of Response To External Stimulus	2/146	0.03134418546457616	0.052711846027071935	0	0	7.645833333333333	26.47542970349477	EPHA4;FGF2
Regulation Of Leukocyte Chemotaxis	1/17	0.03182602024276041	0.052711846027071935	0	0	33.692567567567565	116.15415220409753	MDK
Positive Chemotaxis	1/17	0.03182602024276041	0.052711846027071935	0	0	33.692567567567565	116.15415220409753	VEGFA
Positive Regulation Of Amyloid-Beta Formation	1/17	0.03182602024276041	0.052711846027071935	0	0	33.692567567567565	116.15415220409753	EPHA4
Positive Regulation Of Cartilage Development	1/17	0.03182602024276041	0.052711846027071935	0	0	33.692567567567565	116.15415220409753	MDK
Positive Regulation Of Cell Adhesion Mediated By Integrin	1/17	0.03182602024276041	0.052711846027071935	0	0	33.692567567567565	116.15415220409753	TGFB2
Embryo Development Ending In Birth Or Egg Hatching	1/17	0.03182602024276041	0.052711846027071935	0	0	33.692567567567565	116.15415220409753	TGFB2
Positive Regulation Of Leukocyte Adhesion To Vascular Endothelial Cell	1/17	0.03182602024276041	0.052711846027071935	0	0	33.692567567567565	116.15415220409753	MDK
Positive Regulation Of Stem Cell Differentiation	1/17	0.03182602024276041	0.052711846027071935	0	0	33.692567567567565	116.15415220409753	TGFB2
Positive Regulation Of Transcription From RNA Polymerase II Promoter In Response To Stress	1/17	0.03182602024276041	0.052711846027071935	0	0	33.692567567567565	116.15415220409753	VEGFA
Mesenchyme Development	1/17	0.03182602024276041	0.052711846027071935	0	0	33.692567567567565	116.15415220409753	FGFR2
Regulation Of Cartilage Development	1/17	0.03182602024276041	0.052711846027071935	0	0	33.692567567567565	116.15415220409753	MDK
Negative Regulation Of Protein Phosphorylation	2/149	0.03253465246145502	0.053797036171896885	0	0	7.488662131519274	25.652034164380133	LRP1;EPHB2
Regulation Of Epidermal Cell Differentiation	1/18	0.03366710996592093	0.054506076745470054	0	0	31.70906200317965	107.5328454820737	DLL1
Regulation Of Epithelial Cell Differentiation	1/18	0.03366710996592093	0.054506076745470054	0	0	31.70906200317965	107.5328454820737	DLL1
Negative Regulation Of Nervous System Development	1/18	0.03366710996592093	0.054506076745470054	0	0	31.70906200317965	107.5328454820737	NOTCH1
Negative Regulation Of Signal Transduction By P53 Class Mediator	1/18	0.03366710996592093	0.054506076745470054	0	0	31.70906200317965	107.5328454820737	CD44
Branching Involved In Ureteric Bud Morphogenesis	1/18	0.03366710996592093	0.054506076745470054	0	0	31.70906200317965	107.5328454820737	FGF2
Positive Regulation Of CREB Transcription Factor Activity	1/18	0.03366710996592093	0.054506076745470054	0	0	31.70906200317965	107.5328454820737	VEGFA
Positive Regulation Of Focal Adhesion Assembly	1/18	0.03366710996592093	0.054506076745470054	0	0	31.70906200317965	107.5328454820737	VEGFA
Positive Regulation Of Macrophage Migration	1/18	0.03366710996592093	0.054506076745470054	0	0	31.70906200317965	107.5328454820737	MDK
Positive Regulation Of Neuroblast Proliferation	1/18	0.03366710996592093	0.054506076745470054	0	0	31.70906200317965	107.5328454820737	VEGFA
Ureteric Bud Development	1/18	0.03366710996592093	0.054506076745470054	0	0	31.70906200317965	107.5328454820737	FGFR2
Ureteric Bud Morphogenesis	1/18	0.03366710996592093	0.054506076745470054	0	0	31.70906200317965	107.5328454820737	FGF2
Positive Regulation Of Neutrophil Chemotaxis	1/18	0.03366710996592093	0.054506076745470054	0	0	31.70906200317965	107.5328454820737	MDK
Positive Regulation Of Stress-Activated Protein Kinase Signaling Cascade	1/18	0.03366710996592093	0.054506076745470054	0	0	31.70906200317965	107.5328454820737	TGFB2
Regulation Of Transcription By RNA Polymerase II	8/2028	0.03404560887815172	0.0550303822476706	0	0	2.3685808580858088	8.00593171459186	DLL4;NOTCH1;JAG1;IGF2;DLL1;FGF2;FGFR2;VEGFA
Regulation Of Fibroblast Growth Factor Receptor Signaling Pathway	1/19	0.03550479080110603	0.05648234492371844	0	0	29.945945945945947	99.96219201416403	FGF2
Regulation Of Protein-Containing Complex Disassembly	1/19	0.03550479080110603	0.05648234492371844	0	0	29.945945945945947	99.96219201416403	IGF1R
Regulation Of Smooth Muscle Cell Migration	1/19	0.03550479080110603	0.05648234492371844	0	0	29.945945945945947	99.96219201416403	LRP1
Regulation Of Tissue Remodeling	1/19	0.03550479080110603	0.05648234492371844	0	0	29.945945945945947	99.96219201416403	MDK
Positive Regulation Of Activated T Cell Proliferation	1/19	0.03550479080110603	0.05648234492371844	0	0	29.945945945945947	99.96219201416403	IGF2
Positive Regulation Of Axon Extension	1/19	0.03550479080110603	0.05648234492371844	0	0	29.945945945945947	99.96219201416403	VEGFA
Dopamine Metabolic Process	1/19	0.03550479080110603	0.05648234492371844	0	0	29.945945945945947	99.96219201416403	TGFB2
Dopaminergic Neuron Differentiation	1/19	0.03550479080110603	0.05648234492371844	0	0	29.945945945945947	99.96219201416403	VEGFA
Eye Morphogenesis	1/19	0.03550479080110603	0.05648234492371844	0	0	29.945945945945947	99.96219201416403	VEGFA
Mesoderm Development	1/19	0.03550479080110603	0.05648234492371844	0	0	29.945945945945947	99.96219201416403	VEGFA
Regulation Of Fibroblast Migration	1/20	0.03733906887382628	0.05875069118116104	0	0	28.36842105263158	93.26728562261795	FGF2
T Cell Mediated Immunity	1/20	0.03733906887382628	0.05875069118116104	0	0	28.36842105263158	93.26728562261795	JAG1
Activation Of Adenylate Cyclase Activity	1/20	0.03733906887382628	0.05875069118116104	0	0	28.36842105263158	93.26728562261795	CALCR
Regulation Of Macrophage Chemotaxis	1/20	0.03733906887382628	0.05875069118116104	0	0	28.36842105263158	93.26728562261795	MDK
Regulation Of Toll-Like Receptor Signaling Pathway	1/20	0.03733906887382628	0.05875069118116104	0	0	28.36842105263158	93.26728562261795	LGR4
Positive Regulation Of Epithelial Cell Differentiation	1/20	0.03733906887382628	0.05875069118116104	0	0	28.36842105263158	93.26728562261795	FGF2
Limb Morphogenesis	1/20	0.03733906887382628	0.05875069118116104	0	0	28.36842105263158	93.26728562261795	TGFB2
Positive Regulation Of G2/M Transition Of Mitotic Cell Cycle	1/21	0.039169950302324785	0.060870586349446074	0	0	26.94864864864865	87.3094553625357	TNFSF13B
Positive Regulation Of Amyloid Precursor Protein Catabolic Process	1/21	0.039169950302324785	0.060870586349446074	0	0	26.94864864864865	87.3094553625357	EPHA4
Skin Epidermis Development	1/21	0.039169950302324785	0.060870586349446074	0	0	26.94864864864865	87.3094553625357	DLL1
Positive Regulation Of Granulocyte Chemotaxis	1/21	0.039169950302324785	0.060870586349446074	0	0	26.94864864864865	87.3094553625357	MDK
Positive Regulation Of Heart Contraction	1/21	0.039169950302324785	0.060870586349446074	0	0	26.94864864864865	87.3094553625357	TGFB2
Macrophage Differentiation	1/21	0.039169950302324785	0.060870586349446074	0	0	26.94864864864865	87.3094553625357	VEGFA
Regulation Of Anoikis	1/21	0.039169950302324785	0.060870586349446074	0	0	26.94864864864865	87.3094553625357	NOTCH1
Negative Regulation Of Biomineral Tissue Development	1/21	0.039169950302324785	0.060870586349446074	0	0	26.94864864864865	87.3094553625357	NOTCH1
Regulation Of Mononuclear Cell Migration	1/22	0.04099744119754651	0.06283778277919229	0	0	25.664092664092664	81.97741568726948	MDK
Regulation Of Regulatory T Cell Differentiation	1/22	0.04099744119754651	0.06283778277919229	0	0	25.664092664092664	81.97741568726948	MDK
Placenta Development	1/22	0.04099744119754651	0.06283778277919229	0	0	25.664092664092664	81.97741568726948	IGF2
Positive Regulation Of Cholesterol Efflux	1/22	0.04099744119754651	0.06283778277919229	0	0	25.664092664092664	81.97741568726948	LRP1
Positive Regulation Of Protein Autophosphorylation	1/22	0.04099744119754651	0.06283778277919229	0	0	25.664092664092664	81.97741568726948	VEGFA
Positive Regulation Of Receptor Internalization	1/22	0.04099744119754651	0.06283778277919229	0	0	25.664092664092664	81.97741568726948	VEGFA
Postreplication Repair	1/22	0.04099744119754651	0.06283778277919229	0	0	25.664092664092664	81.97741568726948	TNFSF13B
Mammary Gland Development	1/22	0.04099744119754651	0.06283778277919229	0	0	25.664092664092664	81.97741568726948	VEGFA
Negative Regulation Of Cell Development	1/22	0.04099744119754651	0.06283778277919229	0	0	25.664092664092664	81.97741568726948	NOTCH1
Generation Of Neurons	2/172	0.04223289117630042	0.06407325183679631	0	0	6.46797385620915	20.46826514957891	TGFB2;SEMA3A
Neuron Differentiation	2/173	0.04267659361871976	0.06407325183679631	0	0	6.4298245614035086	20.280339662603236	TGFB2;VEGFA
Regulation Of Cholesterol Transport	1/23	0.04282154765259575	0.06407325183679631	0	0	24.496314496314497	77.18087743724719	LRP1
Negative Regulation Of Neuron Differentiation	1/23	0.04282154765259575	0.06407325183679631	0	0	24.496314496314497	77.18087743724719	DLL1
Adaptive Immune Response Based On Somatic Recombination Of Immune Receptors Built From Immunoglobulin Superfamily Domains	1/23	0.04282154765259575	0.06407325183679631	0	0	24.496314496314497	77.18087743724719	JAG1
Artery Development	1/23	0.04282154765259575	0.06407325183679631	0	0	24.496314496314497	77.18087743724719	VEGFA
Axon Extension	1/23	0.04282154765259575	0.06407325183679631	0	0	24.496314496314497	77.18087743724719	SEMA3A
Positive Regulation Of Cell-Substrate Junction Organization	1/23	0.04282154765259575	0.06407325183679631	0	0	24.496314496314497	77.18087743724719	VEGFA
Endocrine System Development	1/23	0.04282154765259575	0.06407325183679631	0	0	24.496314496314497	77.18087743724719	MDK
Translesion Synthesis	1/23	0.04282154765259575	0.06407325183679631	0	0	24.496314496314497	77.18087743724719	TNFSF13B
Positive Regulation Of Neuron Apoptotic Process	1/23	0.04282154765259575	0.06407325183679631	0	0	24.496314496314497	77.18087743724719	TGFB2
Positive Regulation Of Neutrophil Migration	1/23	0.04282154765259575	0.06407325183679631	0	0	24.496314496314497	77.18087743724719	MDK
Hepaticobiliary System Development	1/23	0.04282154765259575	0.06407325183679631	0	0	24.496314496314497	77.18087743724719	TGFBR3
Lymphocyte Activation Involved In Immune Response	1/23	0.04282154765259575	0.06407325183679631	0	0	24.496314496314497	77.18087743724719	MDK
Protein Localization To Cell Junction	1/23	0.04282154765259575	0.06407325183679631	0	0	24.496314496314497	77.18087743724719	JAM3
Regulation Of Cardiac Muscle Hypertrophy	1/23	0.04282154765259575	0.06407325183679631	0	0	24.496314496314497	77.18087743724719	NOTCH1
Positive Regulation Of Cellular Biosynthetic Process	2/174	0.04312206542688866	0.06442718083809626	0	0	6.392118863049095	20.09503481428259	IGF2;FGF2
Negative Regulation Of DNA-templated Transcription	5/1025	0.04327639537807004	0.06456197058624671	0	0	2.8137254901960786	8.835514284886136	DLL4;NOTCH1;IGF2;FGFR2;VEGFA
Negative Regulation Of Ion Transmembrane Transporter Activity	1/24	0.04464227575868457	0.06562740392554067	0	0	23.430082256169214	72.84585913763358	EPHB2
Regulation Of Heterotypic Cell-Cell Adhesion	1/24	0.04464227575868457	0.06562740392554067	0	0	23.430082256169214	72.84585913763358	CD44
Regulation Of Neuroblast Proliferation	1/24	0.04464227575868457	0.06562740392554067	0	0	23.430082256169214	72.84585913763358	VEGFA
Regulation Of Proteolysis Involved In Protein Catabolic Process	1/24	0.04464227575868457	0.06562740392554067	0	0	23.430082256169214	72.84585913763358	EPHA4
Positive Regulation Of BMP Signaling Pathway	1/24	0.04464227575868457	0.06562740392554067	0	0	23.430082256169214	72.84585913763358	NOTCH1
Positive Regulation Of Cell Cycle G2/M Phase Transition	1/24	0.04464227575868457	0.06562740392554067	0	0	23.430082256169214	72.84585913763358	TNFSF13B
Gliogenesis	1/24	0.04464227575868457	0.06562740392554067	0	0	23.430082256169214	72.84585913763358	TGFB2
Positive Regulation Of p38MAPK Cascade	1/24	0.04464227575868457	0.06562740392554067	0	0	23.430082256169214	72.84585913763358	VEGFA
Iron Ion Transport	1/24	0.04464227575868457	0.06562740392554067	0	0	23.430082256169214	72.84585913763358	TFRC
Mononuclear Cell Differentiation	1/24	0.04464227575868457	0.06562740392554067	0	0	23.430082256169214	72.84585913763358	VEGFA
Negative Regulation Of Cytokine Production	2/178	0.04492148795872061	0.06594160112890912	0	0	6.245580808080808	19.379031865247264	DLL1;LGR4
Regulation Of Chondrocyte Differentiation	1/25	0.046459631590341416	0.06721961064866927	0	0	22.4527027027027	68.91119481281235	MDK
Negative Regulation Of Intrinsic Apoptotic Signaling Pathway In Response To DNA Damage	1/25	0.046459631590341416	0.06721961064866927	0	0	22.4527027027027	68.91119481281235	CD44
Regulation Of Glycogen Biosynthetic Process	1/25	0.046459631590341416	0.06721961064866927	0	0	22.4527027027027	68.91119481281235	IGF2
Negative Regulation Of Proteolysis Involved In Protein Catabolic Process	1/25	0.046459631590341416	0.06721961064866927	0	0	22.4527027027027	68.91119481281235	EPHA4
Regulation Of Postsynapse Organization	1/25	0.046459631590341416	0.06721961064866927	0	0	22.4527027027027	68.91119481281235	EPHA4
Cardiac Conduction System Development	1/25	0.046459631590341416	0.06721961064866927	0	0	22.4527027027027	68.91119481281235	NOTCH2
Regulation Of Synapse Organization	1/25	0.046459631590341416	0.06721961064866927	0	0	22.4527027027027	68.91119481281235	EPHA4
Cellular Response To Hexose Stimulus	1/25	0.046459631590341416	0.06721961064866927	0	0	22.4527027027027	68.91119481281235	IGF1R
Wound Healing, Spreading Of Cells	1/25	0.046459631590341416	0.06721961064866927	0	0	22.4527027027027	68.91119481281235	CD44
Regulation Of Biomineral Tissue Development	1/25	0.046459631590341416	0.06721961064866927	0	0	22.4527027027027	68.91119481281235	NOTCH1
Phosphorylation	3/429	0.04755300860090231	0.0687028402598402	0	0	3.930784708249497	11.972817314016469	EPHA4;TGFB2;EPHB2
Regulation Of Epidermal Growth Factor-Activated Receptor Activity	1/26	0.04827362123153204	0.06875747748253573	0	0	21.553513513513515	65.32589775680604	HBEGF
Camera-Type Eye Development	1/26	0.04827362123153204	0.06875747748253573	0	0	21.553513513513515	65.32589775680604	VEGFA
Cardiac Muscle Cell Development	1/26	0.04827362123153204	0.06875747748253573	0	0	21.553513513513515	65.32589775680604	VEGFA
Cellular Response To Xenobiotic Stimulus	1/26	0.04827362123153204	0.06875747748253573	0	0	21.553513513513515	65.32589775680604	TFRC
Regulation Of Vasoconstriction	1/26	0.04827362123153204	0.06875747748253573	0	0	21.553513513513515	65.32589775680604	ADM
Positive Regulation Of Adenylate Cyclase Activity	1/26	0.04827362123153204	0.06875747748253573	0	0	21.553513513513515	65.32589775680604	CALCR
Response To Glucocorticoid	1/26	0.04827362123153204	0.06875747748253573	0	0	21.553513513513515	65.32589775680604	CALCR
Positive Regulation Of Nuclear Division	1/26	0.04827362123153204	0.06875747748253573	0	0	21.553513513513515	65.32589775680604	IGF2
Protein Localization To Cell Surface	1/26	0.04827362123153204	0.06875747748253573	0	0	21.553513513513515	65.32589775680604	JAM3
Negative Regulation Of Catalytic Activity	1/26	0.04827362123153204	0.06875747748253573	0	0	21.553513513513515	65.32589775680604	NOTCH1
DNA Synthesis Involved In DNA Repair	1/27	0.05008425072827236	0.07014581430232306	0	0	20.723492723492722	62.04714597227348	TNFSF13B
GPI Anchor Metabolic Process	1/27	0.05008425072827236	0.07014581430232306	0	0	20.723492723492722	62.04714597227348	PGF
Negative Regulation Of Neurogenesis	1/27	0.05008425072827236	0.07014581430232306	0	0	20.723492723492722	62.04714597227348	NOTCH1
T Cell Activation Involved In Immune Response	1/27	0.05008425072827236	0.07014581430232306	0	0	20.723492723492722	62.04714597227348	MDK
Regulation Of Immunoglobulin Production	1/27	0.05008425072827236	0.07014581430232306	0	0	20.723492723492722	62.04714597227348	EPHB2
Activation Of Phospholipase C Activity	1/27	0.05008425072827236	0.07014581430232306	0	0	20.723492723492722	62.04714597227348	P2RY6
Cardiac Muscle Cell Differentiation	1/27	0.05008425072827236	0.07014581430232306	0	0	20.723492723492722	62.04714597227348	VEGFA
Cellular Response To Acid Chemical	1/27	0.05008425072827236	0.07014581430232306	0	0	20.723492723492722	62.04714597227348	VEGFA
Clathrin-Dependent Endocytosis	1/27	0.05008425072827236	0.07014581430232306	0	0	20.723492723492722	62.04714597227348	DLL1
Positive Regulation Of Calcium Ion Transmembrane Transporter Activity	1/27	0.05008425072827236	0.07014581430232306	0	0	20.723492723492722	62.04714597227348	P2RY6
Regulation Of SMAD Protein Signal Transduction	1/27	0.05008425072827236	0.07014581430232306	0	0	20.723492723492722	62.04714597227348	LRP1
Negative Regulation Of Notch Signaling Pathway	1/27	0.05008425072827236	0.07014581430232306	0	0	20.723492723492722	62.04714597227348	DLL4
Neuron Projection Development	2/192	0.05143418613368436	0.07193642421752798	0	0	5.781286549707603	17.1556916510452	EPHA4;EPHB2
Negative Regulation Of Wound Healing	1/28	0.05189152613184633	0.07200437596627131	0	0	19.954954954954953	59.03872524246405	FGF2
Apoptotic Cell Clearance	1/28	0.05189152613184633	0.07200437596627131	0	0	19.954954954954953	59.03872524246405	LRP1
Diterpenoid Metabolic Process	1/28	0.05189152613184633	0.07200437596627131	0	0	19.954954954954953	59.03872524246405	LRP1
Primary Neural Tube Formation	1/28	0.05189152613184633	0.07200437596627131	0	0	19.954954954954953	59.03872524246405	TGFB2
Regulation Of DNA Damage Response, Signal Transduction By P53 Class Mediator	1/28	0.05189152613184633	0.07200437596627131	0	0	19.954954954954953	59.03872524246405	CD44
Regulation Of Signal Transduction	2/193	0.051911794390777526	0.07200437596627131	0	0	5.7507271669575335	17.011854370814078	DLL1;FGFR2
Regulation Of Developmental Growth	1/29	0.05369545349748796	0.0735664240434971	0	0	19.24131274131274	56.26981345523857	DLL1
Response To Alcohol	1/29	0.05369545349748796	0.0735664240434971	0	0	19.24131274131274	56.26981345523857	TGFBR3
Response To Steroid Hormone	1/29	0.05369545349748796	0.0735664240434971	0	0	19.24131274131274	56.26981345523857	TGFB2
Positive Regulation Of Endopeptidase Activity	1/29	0.05369545349748796	0.0735664240434971	0	0	19.24131274131274	56.26981345523857	EPHA4
Tube Closure	1/29	0.05369545349748796	0.0735664240434971	0	0	19.24131274131274	56.26981345523857	TGFB2
Heterotypic Cell-Cell Adhesion	1/29	0.05369545349748796	0.0735664240434971	0	0	19.24131274131274	56.26981345523857	JAM3
Maintenance Of Blood-Brain Barrier	1/29	0.05369545349748796	0.0735664240434971	0	0	19.24131274131274	56.26981345523857	JAM3
Morphogenesis Of An Epithelium	1/29	0.05369545349748796	0.0735664240434971	0	0	19.24131274131274	56.26981345523857	FGFR2
Regulation Of Blood Coagulation	1/29	0.05369545349748796	0.0735664240434971	0	0	19.24131274131274	56.26981345523857	EPHB2
Negative Regulation Of Epithelial To Mesenchymal Transition	1/30	0.05549603883191679	0.0753160527004585	0	0	18.576887232059647	53.71402231134463	EPHA4
Regulation Of Dendritic Spine Morphogenesis	1/30	0.05549603883191679	0.0753160527004585	0	0	18.576887232059647	53.71402231134463	EPHA4
GPI Anchor Biosynthetic Process	1/30	0.05549603883191679	0.0753160527004585	0	0	18.576887232059647	53.71402231134463	PGF
Regulation Of Vasculature Development	1/30	0.05549603883191679	0.0753160527004585	0	0	18.576887232059647	53.71402231134463	FGF2
Embryonic Skeletal System Morphogenesis	1/30	0.05549603883191679	0.0753160527004585	0	0	18.576887232059647	53.71402231134463	FGFR2
Mitotic G2 DNA Damage Checkpoint Signaling	1/30	0.05549603883191679	0.0753160527004585	0	0	18.576887232059647	53.71402231134463	TNFSF13B
Negative Regulation Of Axon Extension	1/30	0.05549603883191679	0.0753160527004585	0	0	18.576887232059647	53.71402231134463	SEMA3A
Regulation Of Protein Autophosphorylation	1/31	0.05729328816000485	0.0772347271447455	0	0	17.956756756756757	51.348635190815486	VEGFA
Positive Regulation Of Cholesterol Transport	1/31	0.05729328816000485	0.0772347271447455	0	0	17.956756756756757	51.348635190815486	LRP1
Negative Chemotaxis	1/31	0.05729328816000485	0.0772347271447455	0	0	17.956756756756757	51.348635190815486	SEMA3A
Negative Regulation Of Cell-Matrix Adhesion	1/31	0.05729328816000485	0.0772347271447455	0	0	17.956756756756757	51.348635190815486	JAG1
Regulation Of Cell Morphogenesis	1/31	0.05729328816000485	0.0772347271447455	0	0	17.956756756756757	51.348635190815486	CD44
Regulation Of Cholesterol Efflux	1/32	0.05908720749991095	0.07870478565133641	0	0	17.376634699215344	49.15399611661249	LRP1
Negative Regulation Of Osteoblast Differentiation	1/32	0.05908720749991095	0.07870478565133641	0	0	17.376634699215344	49.15399611661249	NOTCH1
Neural Tube Closure	1/32	0.05908720749991095	0.07870478565133641	0	0	17.376634699215344	49.15399611661249	TGFB2
Phosphatidylinositol 3-Kinase Signaling	1/32	0.05908720749991095	0.07870478565133641	0	0	17.376634699215344	49.15399611661249	IGF1R
Female Gamete Generation	1/32	0.05908720749991095	0.07870478565133641	0	0	17.376634699215344	49.15399611661249	MDK
Transition Metal Ion Transport	1/32	0.05908720749991095	0.07870478565133641	0	0	17.376634699215344	49.15399611661249	TFRC
Positive Regulation Of Synapse Assembly	1/32	0.05908720749991095	0.07870478565133641	0	0	17.376634699215344	49.15399611661249	EPHB2
Mesenchymal Cell Migration	1/32	0.05908720749991095	0.07870478565133641	0	0	17.376634699215344	49.15399611661249	SEMA3A
Muscle Cell Development	1/32	0.05908720749991095	0.07870478565133641	0	0	17.376634699215344	49.15399611661249	VEGFA
Negative Regulation Of Epithelial Cell Migration	1/33	0.06087780285269028	0.07992691978182413	0	0	16.83277027027027	47.113016091031355	DLL4
Positive Regulation Of Epidermal Growth Factor Receptor Signaling Pathway	1/33	0.06087780285269028	0.07992691978182413	0	0	16.83277027027027	47.113016091031355	HBEGF
Positive Regulation Of Interleukin-12 Production	1/33	0.06087780285269028	0.07992691978182413	0	0	16.83277027027027	47.113016091031355	MDK
Positive Regulation Of Ion Transmembrane Transporter Activity	1/33	0.06087780285269028	0.07992691978182413	0	0	16.83277027027027	47.113016091031355	EPHB2
Positive Regulation Of Release Of Sequestered Calcium Ion Into Cytosol	1/33	0.06087780285269028	0.07992691978182413	0	0	16.83277027027027	47.113016091031355	P2RY6
Positive Regulation Of Reproductive Process	1/33	0.06087780285269028	0.07992691978182413	0	0	16.83277027027027	47.113016091031355	VEGFA
Inositol Lipid-Mediated Signaling	1/33	0.06087780285269028	0.07992691978182413	0	0	16.83277027027027	47.113016091031355	IGF1R
Positive Regulation Of Small Molecule Metabolic Process	1/33	0.06087780285269028	0.07992691978182413	0	0	16.83277027027027	47.113016091031355	ADM
intra-Golgi Vesicle-Mediated Transport	1/33	0.06087780285269028	0.07992691978182413	0	0	16.83277027027027	47.113016091031355	COPA
Regulation Of Activated T Cell Proliferation	1/33	0.06087780285269028	0.07992691978182413	0	0	16.83277027027027	47.113016091031355	IGF2
Regulation Of Amyloid-Beta Formation	1/33	0.06087780285269028	0.07992691978182413	0	0	16.83277027027027	47.113016091031355	EPHA4
Regulation Of Neuronal Synaptic Plasticity	1/34	0.06266508019344691	0.08152937436020806	0	0	16.321867321867323	45.21077142395581	EPHB2
Organophosphate Biosynthetic Process	1/34	0.06266508019344691	0.08152937436020806	0	0	16.321867321867323	45.21077142395581	FGF2
Cellular Response To Glucose Stimulus	1/34	0.06266508019344691	0.08152937436020806	0	0	16.321867321867323	45.21077142395581	IGF1R
Semaphorin-Plexin Signaling Pathway	1/34	0.06266508019344691	0.08152937436020806	0	0	16.321867321867323	45.21077142395581	SEMA3A
Embryonic Limb Morphogenesis	1/34	0.06266508019344691	0.08152937436020806	0	0	16.321867321867323	45.21077142395581	TGFB2
Positive Regulation Of Neuron Death	1/34	0.06266508019344691	0.08152937436020806	0	0	16.321867321867323	45.21077142395581	TGFB2
Regulation Of DNA Biosynthetic Process	1/34	0.06266508019344691	0.08152937436020806	0	0	16.321867321867323	45.21077142395581	FGF2
Adherens Junction Organization	1/35	0.06444904551606453	0.08309883333505376	0	0	15.84101748807631	43.434174723270786	JAM3
Dendrite Morphogenesis	1/35	0.06444904551606453	0.08309883333505376	0	0	15.84101748807631	43.434174723270786	EPHB2
Positive Regulation Of Mitotic Nuclear Division	1/35	0.06444904551606453	0.08309883333505376	0	0	15.84101748807631	43.434174723270786	IGF2
Positive Regulation Of Substrate Adhesion-Dependent Cell Spreading	1/35	0.06444904551606453	0.08309883333505376	0	0	15.84101748807631	43.434174723270786	MDK
Liver Development	1/35	0.06444904551606453	0.08309883333505376	0	0	15.84101748807631	43.434174723270786	TGFBR3
Regulation Of G2/M Transition Of Mitotic Cell Cycle	1/35	0.06444904551606453	0.08309883333505376	0	0	15.84101748807631	43.434174723270786	TNFSF13B
Regulation Of Axon Extension	1/35	0.06444904551606453	0.08309883333505376	0	0	15.84101748807631	43.434174723270786	SEMA3A
Negative Regulation Of Sequestering Of Calcium Ion	1/36	0.06622970478202725	0.08517664459195587	0	0	15.387644787644788	41.77170375778716	FGF2
Neural Crest Cell Migration	1/36	0.06622970478202725	0.08517664459195587	0	0	15.387644787644788	41.77170375778716	SEMA3A
Regulation Of p38MAPK Cascade	1/37	0.06800706394815786	0.08701793315857048	0	0	14.95945945945946	40.2131766656101	VEGFA
Positive Regulation Of Receptor Signaling Pathway Via JAK-STAT	1/37	0.06800706394815786	0.08701793315857048	0	0	14.95945945945946	40.2131766656101	NOTCH1
Positive Regulation Of Receptor Signaling Pathway Via STAT	1/37	0.06800706394815786	0.08701793315857048	0	0	14.95945945945946	40.2131766656101	NOTCH1
Regulation Of Cellular Component Biogenesis	1/37	0.06800706394815786	0.08701793315857048	0	0	14.95945945945946	40.2131766656101	NOTCH1
Regulation Of Cell Growth	2/227	0.06906343567646739	0.08825746158147546	0	0	4.873333333333333	13.025103415906498	TGFB2;TFRC
Apoptotic Process	2/228	0.06959324620998429	0.08850075172340671	0	0	4.851524090462144	12.929737439606761	NOTCH2;ADORA2A
Negative Regulation Of Epithelial Cell Apoptotic Process	1/38	0.06978112896562555	0.08850075172340671	0	0	14.554419284149015	38.7495645826788	MDK
Connective Tissue Development	1/38	0.06978112896562555	0.08850075172340671	0	0	14.554419284149015	38.7495645826788	CD44
Positive Regulation Of Cation Channel Activity	1/38	0.06978112896562555	0.08850075172340671	0	0	14.554419284149015	38.7495645826788	P2RY6
Response To Peptide	1/38	0.06978112896562555	0.08850075172340671	0	0	14.554419284149015	38.7495645826788	CALCR
Positive Regulation Of Production Of Molecular Mediator Of Immune Response	1/38	0.06978112896562555	0.08850075172340671	0	0	14.554419284149015	38.7495645826788	EPHB2
Negative Regulation Of Intracellular Signal Transduction	2/231	0.071190841133648	0.08995351948342498	0	0	4.787239204269772	12.649758288963767	LRP1;IGF1R
Negative Regulation Of Mitochondrion Organization	1/39	0.07155190576586237	0.08995351948342498	0	0	14.170697012802275	37.37283464820171	TFRC
Neuron Projection Extension	1/39	0.07155190576586237	0.08995351948342498	0	0	14.170697012802275	37.37283464820171	SEMA3A
Regulation Of Protein Tyrosine Kinase Activity	1/39	0.07155190576586237	0.08995351948342498	0	0	14.170697012802275	37.37283464820171	EPHA4
Regulation Of Receptor-Mediated Endocytosis	1/39	0.07155190576586237	0.08995351948342498	0	0	14.170697012802275	37.37283464820171	RSPO1
Release Of Sequestered Calcium Ion Into Cytosol	1/39	0.07155190576586237	0.08995351948342498	0	0	14.170697012802275	37.37283464820171	FGF2
Positive Regulation Of Lymphocyte Differentiation	1/39	0.07155190576586237	0.08995351948342498	0	0	14.170697012802275	37.37283464820171	MDK
Negative Regulation Of Secretion By Cell	1/40	0.07331940027913937	0.09160376684999175	0	0	13.806652806652806	36.07581780881721	NOTCH1
Positive Regulation Of Catalytic Activity	1/40	0.07331940027913937	0.09160376684999175	0	0	13.806652806652806	36.07581780881721	IGF2
Retinoid Metabolic Process	1/40	0.07331940027913937	0.09160376684999175	0	0	13.806652806652806	36.07581780881721	LRP1
Endothelial Cell Migration	1/40	0.07331940027913937	0.09160376684999175	0	0	13.806652806652806	36.07581780881721	VEGFA
Positive Regulation Of Wound Healing	1/40	0.07331940027913937	0.09160376684999175	0	0	13.806652806652806	36.07581780881721	HBEGF
Negative Regulation Of Proteolysis	1/41	0.07508361843207816	0.09357574722908751	0	0	13.46081081081081	34.852096998142294	EPHA4
Visual System Development	1/41	0.07508361843207816	0.09357574722908751	0	0	13.46081081081081	34.852096998142294	TGFB2
Collagen Fibril Organization	1/42	0.07684456613011272	0.0951813998684176	0	0	13.1318391562294	33.69591213484643	TGFB2
Positive Regulation Of Calcium Ion Transmembrane Transport	1/42	0.07684456613011272	0.0951813998684176	0	0	13.1318391562294	33.69591213484643	CALCR
Keratinocyte Differentiation	1/42	0.07684456613011272	0.0951813998684176	0	0	13.1318391562294	33.69591213484643	JAG1
Monocyte Chemotaxis	1/42	0.07684456613011272	0.0951813998684176	0	0	13.1318391562294	33.69591213484643	FLT1
Regulation Of Axonogenesis	1/42	0.07684456613011272	0.0951813998684176	0	0	13.1318391562294	33.69591213484643	EPHA4
Positive Regulation Of Cell Division	1/43	0.07860224925106843	0.0962925364912724	0	0	12.818532818532818	32.602079069195476	FGFR2
Positive Regulation Of Cell-Matrix Adhesion	1/43	0.07860224925106843	0.0962925364912724	0	0	12.818532818532818	32.602079069195476	VEGFA
Skeletal System Morphogenesis	1/43	0.07860224925106843	0.0962925364912724	0	0	12.818532818532818	32.602079069195476	FGFR2
Glycolipid Biosynthetic Process	1/43	0.07860224925106843	0.0962925364912724	0	0	12.818532818532818	32.602079069195476	PGF
Positive Regulation Of Receptor-Mediated Endocytosis	1/43	0.07860224925106843	0.0962925364912724	0	0	12.818532818532818	32.602079069195476	VEGFA
Intracellular Glucose Homeostasis	1/43	0.07860224925106843	0.0962925364912724	0	0	12.818532818532818	32.602079069195476	IGF1R
Learning	1/43	0.07860224925106843	0.0962925364912724	0	0	12.818532818532818	32.602079069195476	EPHB2
Negative Regulation Of BMP Signaling Pathway	1/43	0.07860224925106843	0.0962925364912724	0	0	12.818532818532818	32.602079069195476	NOTCH1
Regulation Of Cell-Cell Adhesion	1/43	0.07860224925106843	0.0962925364912724	0	0	12.818532818532818	32.602079069195476	JAG1
Positive Regulation Of DNA-binding Transcription Factor Activity	2/246	0.07935677139330428	0.09709874701465057	0	0	4.489526411657559	11.37556875561409	TFRC;VEGFA
Negative Regulation Of Immune System Process	1/44	0.08035667371379979	0.09761057952930807	0	0	12.519798868636078	31.565920146684604	LGR4
Regulation Of Insulin Receptor Signaling Pathway	1/44	0.08035667371379979	0.09761057952930807	0	0	12.519798868636078	31.565920146684604	IGF2
Neural Crest Cell Development	1/44	0.08035667371379979	0.09761057952930807	0	0	12.519798868636078	31.565920146684604	SEMA3A
Bone Development	1/44	0.08035667371379979	0.09761057952930807	0	0	12.519798868636078	31.565920146684604	FGFR2
Embryonic Organ Morphogenesis	1/44	0.08035667371379979	0.09761057952930807	0	0	12.519798868636078	31.565920146684604	FGFR2
Regulation Of Cell-Substrate Adhesion	1/44	0.08035667371379979	0.09761057952930807	0	0	12.519798868636078	31.565920146684604	NOTCH1
Epidermal Growth Factor Receptor Signaling Pathway	1/45	0.08210784536661225	0.09961759070382957	0	0	12.234643734643734	30.583204538292833	HBEGF
Regulation Of Interleukin-10 Production	1/46	0.08385577009174108	0.10088740798373151	0	0	11.962162162162162	29.650096722737764	DLL1
Regulation Of Nervous System Development	1/46	0.08385577009174108	0.10088740798373151	0	0	11.962162162162162	29.650096722737764	DLL1
Response To Glucose	1/46	0.08385577009174108	0.10088740798373151	0	0	11.962162162162162	29.650096722737764	IGF1R
Development Of Primary Male Sexual Characteristics	1/46	0.08385577009174108	0.10088740798373151	0	0	11.962162162162162	29.650096722737764	TGFB2
Vacuolar Transport	1/46	0.08385577009174108	0.10088740798373151	0	0	11.962162162162162	29.650096722737764	LRP1
Male Gonad Development	1/46	0.08385577009174108	0.10088740798373151	0	0	11.962162162162162	29.650096722737764	TGFB2
Mitotic G2/M Transition Checkpoint	1/46	0.08385577009174108	0.10088740798373151	0	0	11.962162162162162	29.650096722737764	TNFSF13B
Response To Organonitrogen Compound	1/47	0.08560045373528873	0.10261863918028065	0	0	11.701527614571093	28.763111909315416	ADORA2A
Protein Monoubiquitination	1/47	0.08560045373528873	0.10261863918028065	0	0	11.701527614571093	28.763111909315416	TNFSF13B
Regulation Of T Cell Differentiation	1/47	0.08560045373528873	0.10261863918028065	0	0	11.701527614571093	28.763111909315416	MDK
Cellular Defense Response	1/48	0.08734190215153488	0.10445759556602807	0	0	11.45198389879241	27.91907730207378	ADORA2A
Retrograde Vesicle-Mediated Transport, Golgi To Endoplasmic Reticulum	1/48	0.08734190215153488	0.10445759556602807	0	0	11.45198389879241	27.91907730207378	COPA
Neurogenesis	1/49	0.08908012117667435	0.10615820357977641	0	0	11.212837837837839	27.115098358704657	TGFB2
Positive Regulation Of Nervous System Development	1/49	0.08908012117667435	0.10615820357977641	0	0	11.212837837837839	27.115098358704657	EPHB2
Positive Regulation Of Pathway-Restricted SMAD Protein Phosphorylation	1/49	0.08908012117667435	0.10615820357977641	0	0	11.212837837837839	27.115098358704657	TGFB2
Regulation Of Epithelial Cell Migration	1/50	0.09081511663134849	0.10771592750031558	0	0	10.983452840595698	26.34852930034076	TGFB2
Regulation Of Interleukin-12 Production	1/50	0.09081511663134849	0.10771592750031558	0	0	10.983452840595698	26.34852930034076	MDK
Positive Regulation Of Developmental Growth	1/50	0.09081511663134849	0.10771592750031558	0	0	10.983452840595698	26.34852930034076	DLL1
Intracellular Iron Ion Homeostasis	1/50	0.09081511663134849	0.10771592750031558	0	0	10.983452840595698	26.34852930034076	TFRC
SMAD Protein Signal Transduction	1/51	0.09254689432531574	0.10899967553870521	0	0	10.763243243243243	25.616947266383345	TGFB2
Regulation Of Smoothened Signaling Pathway	1/51	0.09254689432531574	0.10899967553870521	0	0	10.763243243243243	25.616947266383345	FGFR2
Regulation Of Substrate Adhesion-Dependent Cell Spreading	1/51	0.09254689432531574	0.10899967553870521	0	0	10.763243243243243	25.616947266383345	MDK
Regulation Of Synapse Assembly	1/51	0.09254689432531574	0.10899967553870521	0	0	10.763243243243243	25.616947266383345	EPHB2
Positive Regulation Of DNA Recombination	1/51	0.09254689432531574	0.10899967553870521	0	0	10.763243243243243	25.616947266383345	TFRC
Sensory Perception	1/51	0.09254689432531574	0.10899967553870521	0	0	10.763243243243243	25.616947266383345	ADORA2A
Negative Regulation Of Response To Stimulus	1/52	0.09427546006763976	0.11064730569710167	0	0	10.551669316375198	24.91812960155312	EPHA4
Regulation Of Protein Localization To Nucleus	1/52	0.09427546006763976	0.11064730569710167	0	0	10.551669316375198	24.91812960155312	TFRC
Regulation Of Cell Development	1/52	0.09427546006763976	0.11064730569710167	0	0	10.551669316375198	24.91812960155312	DLL1
Regulation Of Receptor Signaling Pathway Via JAK-STAT	1/53	0.09600081967786796	0.11241026211117794	0	0	10.348232848232849	24.250033843742717	NOTCH1
Gonad Development	1/53	0.09600081967786796	0.11241026211117794	0	0	10.348232848232849	24.250033843742717	TGFB2
ERBB Signaling Pathway	1/54	0.09772297891050055	0.11402901478896182	0	0	10.152473227944926	23.610780056259	HBEGF
Regulation Of Focal Adhesion Assembly	1/54	0.09772297891050055	0.11402901478896182	0	0	10.152473227944926	23.610780056259	VEGFA
Epidermal Cell Differentiation	1/54	0.09772297891050055	0.11402901478896182	0	0	10.152473227944926	23.610780056259	JAG1
Response To Peptide Hormone	1/55	0.09944194356123134	0.11576651695509822	0	0	9.963963963963964	22.998635165027434	TGFBR3
Positive Regulation Of Tyrosine Phosphorylation Of STAT Protein	1/55	0.09944194356123134	0.11576651695509822	0	0	9.963963963963964	22.998635165027434	VEGFA
Central Nervous System Development	2/283	0.10065420731608647	0.11690748185386285	0	0	3.891063661526295	8.93413246466501	ADORA2A;DLL1
Positive Regulation Of Cell Differentiation	2/283	0.10065420731608647	0.11690748185386285	0	0	3.891063661526295	8.93413246466501	TGFB2;MDK
Regulation Of Mitotic Nuclear Division	1/56	0.10115771937249125	0.11722189114856006	0	0	9.782309582309582	22.411999078331622	IGF2
Mitotic DNA Damage Checkpoint Signaling	1/56	0.10115771937249125	0.11722189114856006	0	0	9.782309582309582	22.411999078331622	TNFSF13B
Response To Organic Cyclic Compound	1/58	0.10457972752682061	0.12077039635264719	0	0	9.438122332859175	21.309445037843368	ADORA2A
Eye Development	1/58	0.10457972752682061	0.12077039635264719	0	0	9.438122332859175	21.309445037843368	TGFB2
Muscle Organ Development	1/58	0.10457972752682061	0.12077039635264719	0	0	9.438122332859175	21.309445037843368	HBEGF
Negative Regulation Of Protein-Containing Complex Assembly	1/59	0.10628597135039979	0.12245992351241715	0	0	9.27493010251631	20.790887130567647	JAM3
Positive Regulation Of Protein Binding	1/59	0.10628597135039979	0.12245992351241715	0	0	9.27493010251631	20.790887130567647	LRP1
Negative Regulation Of Peptidase Activity	1/60	0.1079890493135275	0.12413809664237692	0	0	9.117269812185066	20.292539475955067	LRP1
Response To Light Stimulus	1/60	0.1079890493135275	0.12413809664237692	0	0	9.117269812185066	20.292539475955067	TNFSF13B
Negative Regulation Of Kinase Activity	1/62	0.11138573047284406	0.12746071657517496	0	0	8.817456801063358	19.352166680882007	EPHB2
Cell Junction Organization	1/62	0.11138573047284406	0.12746071657517496	0	0	8.817456801063358	19.352166680882007	TGFB2
Phosphatidylinositol-Mediated Signaling	1/62	0.11138573047284406	0.12746071657517496	0	0	8.817456801063358	19.352166680882007	IGF1R
Protein Lipidation	1/62	0.11138573047284406	0.12746071657517496	0	0	8.817456801063358	19.352166680882007	PGF
Phosphatidylinositol Metabolic Process	1/63	0.11307934509540729	0.12910532937763622	0	0	8.674803836094158	18.908170967748465	FGF2
Positive Regulation Of Mitotic Cell Cycle Phase Transition	1/63	0.11307934509540729	0.12910532937763622	0	0	8.674803836094158	18.908170967748465	TNFSF13B
Positive Regulation Of T Cell Differentiation	1/64	0.11476981661336425	0.1308869822532931	0	0	8.536679536679536	18.480432227023904	MDK
Positive Regulation Of DNA Biosynthetic Process	1/65	0.11645715076752938	0.13236156977754188	0	0	8.402871621621621	18.068122429263493	FGF2
Regulation Of Tyrosine Phosphorylation Of STAT Protein	1/65	0.11645715076752938	0.13236156977754188	0	0	8.402871621621621	18.068122429263493	VEGFA
Regulation Of Cell-Matrix Adhesion	1/65	0.11645715076752938	0.13236156977754188	0	0	8.402871621621621	18.068122429263493	JAG1
Extrinsic Apoptotic Signaling Pathway	1/67	0.11982242954615306	0.13603290479478705	0	0	8.147420147420148	17.286742957349386	TGFB2
Cell-Cell Junction Organization	1/68	0.12150038545334585	0.13778253170216134	0	0	8.025413473174668	16.916270230507074	TGFB2
Regulation Of Heart Contraction	1/69	0.12317522658400461	0.13952469422957553	0	0	7.906995230524642	16.558412958427734	TGFB2
Neutrophil Chemotaxis	1/70	0.12484695854099637	0.14062739066083146	0	0	7.792009400705052	16.212573889719547	TGFB2
Sensory Organ Development	1/70	0.12484695854099637	0.14062739066083146	0	0	7.792009400705052	16.212573889719547	TGFB2
Positive Regulation Of Protein Transport	1/70	0.12484695854099637	0.14062739066083146	0	0	7.792009400705052	16.212573889719547	TGFB2
Regulation Of G Protein-Coupled Receptor Signaling Pathway	1/70	0.12484695854099637	0.14062739066083146	0	0	7.792009400705052	16.212573889719547	CALCR
Regulation Of Actin Filament-Based Process	1/70	0.12484695854099637	0.14062739066083146	0	0	7.792009400705052	16.212573889719547	LRP1
Regulation Of Hydrolase Activity	1/71	0.12651558695004453	0.1418721559673662	0	0	7.68030888030888	15.878191943607305	EPHA4
Cell-Cell Junction Assembly	1/71	0.12651558695004453	0.1418721559673662	0	0	7.68030888030888	15.878191943607305	JAM3
Positive Regulation Of Cell-Substrate Adhesion	1/71	0.12651558695004453	0.1418721559673662	0	0	7.68030888030888	15.878191943607305	MDK
Myeloid Leukocyte Differentiation	1/71	0.12651558695004453	0.1418721559673662	0	0	7.68030888030888	15.878191943607305	VEGFA
Positive Regulation Of Protein Localization To Nucleus	1/72	0.12818111741807828	0.14357996133482182	0	0	7.571754853444994	15.554739552581722	TFRC
Granulocyte Chemotaxis	1/73	0.12984355553611984	0.14511926795213395	0	0	7.466216216216216	15.241720231400874	TGFB2
Positive Regulation Of Secretion By Cell	1/73	0.12984355553611984	0.14511926795213395	0	0	7.466216216216216	15.241720231400874	TGFB2
Negative Regulation Of Neuron Apoptotic Process	1/74	0.13150290689067387	0.14681089494335764	0	0	7.363569048500556	14.938666352381897	MDK
Negative Regulation Of Phosphorylation	1/75	0.1331591770565841	0.14816717270274052	0	0	7.263696128560993	14.645137108431763	EPHB2
Positive Regulation Of Neurogenesis	1/75	0.1331591770565841	0.14816717270274052	0	0	7.263696128560993	14.645137108431763	VEGFA
Regulation Of BMP Signaling Pathway	1/75	0.1331591770565841	0.14816717270274052	0	0	7.263696128560993	14.645137108431763	NOTCH1
Positive Regulation Of Protein Secretion	1/76	0.13481237161133675	0.14984112385498466	0	0	7.166486486486487	14.360716643585402	TGFB2
Regulation Of Immune Response	1/77	0.13646249608684607	0.15034762971493873	0	0	7.0718349928876245	14.08501233962965	TGFB2
Neutrophil Migration	1/77	0.13646249608684607	0.15034762971493873	0	0	7.0718349928876245	14.08501233962965	TGFB2
Cell Morphogenesis Involved In Neuron Differentiation	1/77	0.13646249608684607	0.15034762971493873	0	0	7.0718349928876245	14.08501233962965	FGFR2
Positive Regulation Of JNK Cascade	1/77	0.13646249608684607	0.15034762971493873	0	0	7.0718349928876245	14.08501233962965	SEMA3A
Positive Regulation Of Response To Stimulus	1/77	0.13646249608684607	0.15034762971493873	0	0	7.0718349928876245	14.08501233962965	TGFB2
Positive Regulation Of Synaptic Transmission	1/77	0.13646249608684607	0.15034762971493873	0	0	7.0718349928876245	14.08501233962965	EPHB2
Regulation Of T Cell Proliferation	1/77	0.13646249608684607	0.15034762971493873	0	0	7.0718349928876245	14.08501233962965	TFRC
Negative Regulation Of Blood Vessel Morphogenesis	1/77	0.13646249608684607	0.15034762971493873	0	0	7.0718349928876245	14.08501233962965	TGFB2
Negative Regulation Of Protein Modification Process	1/78	0.13810955606352765	0.1518300468951663	0	0	6.97964197964198	13.81765323360278	EPHB2
Positive Regulation Of Tumor Necrosis Factor Production	1/78	0.13810955606352765	0.1518300468951663	0	0	6.97964197964198	13.81765323360278	EPHB2
Regulation Of Neuron Differentiation	1/79	0.13975355705828088	0.15313583455678872	0	0	6.88981288981289	13.558288571844692	DLL1
Positive Regulation Of Catabolic Process	1/79	0.13975355705828088	0.15313583455678872	0	0	6.88981288981289	13.558288571844692	TNFSF13B
Negative Regulation Of Cellular Component Organization	1/79	0.13975355705828088	0.15313583455678872	0	0	6.88981288981289	13.558288571844692	VEGFA
Positive Regulation Of Immune Response	1/80	0.14139450460769903	0.15476550667386188	0	0	6.802257954156689	13.306586468021846	TGFB2
Positive Regulation Of Growth	1/81	0.1430324042079068	0.15638830731526837	0	0	6.716891891891892	13.06223267242024	TGFB2
Protein Localization	2/351	0.14324211796702607	0.15644773621778227	0	0	3.122094874243871	6.06691391651895	COPA;JAM3
Positive Regulation Of Tumor Necrosis Factor Superfamily Cytokine Production	1/82	0.14466726138259978	0.1578330793199111	0	0	6.633633633633633	12.824929429623495	EPHB2
Calcium Ion Transmembrane Import Into Cytosol	1/83	0.14629908163923935	0.15909630152344925	0	0	6.552406064601186	12.594394428017095	FGF2
Phospholipase C-activating G Protein-Coupled Receptor Signaling Pathway	1/83	0.14629908163923935	0.15909630152344925	0	0	6.552406064601186	12.594394428017095	P2RY6
Epigenetic Regulation Of Gene Expression	1/83	0.14629908163923935	0.15909630152344925	0	0	6.552406064601186	12.594394428017095	IGF2
Positive Regulation Of Amide Metabolic Process	1/85	0.149553633350494	0.16228503101718475	0	0	6.395752895752896	12.152571349840661	EPHA4
Positive Regulation Of Protein Localization	1/85	0.149553633350494	0.16228503101718475	0	0	6.395752895752896	12.152571349840661	TFRC
Negative Regulation Of Angiogenesis	1/86	0.1511763756964482	0.16386933296697884	0	0	6.320190779014308	11.94078746066896	TGFB2
Protein Modification Process	3/711	0.15177408681798335	0.1643403284147411	0	0	2.330992736077482	4.3947654407830035	EPHA4;TGFB2;EPHB2
Negative Regulation Of Neuron Death	1/88	0.15441282082707009	0.16683874524984935	0	0	6.174277726001864	11.534326333281012	MDK
Negative Regulation Of Protein Kinase Activity	1/88	0.15441282082707009	0.16683874524984935	0	0	6.174277726001864	11.534326333281012	EPHB2
Positive Regulation Of Binding	1/91	0.15924497100434354	0.17187533312044367	0	0	5.967567567567568	10.964280902508728	LRP1
B Cell Activation	1/92	0.16084970479137287	0.1730509110308894	0	0	5.901692901692901	10.784074091189584	EPHB2
Positive Regulation Of Neuron Projection Development	1/92	0.16084970479137287	0.1730509110308894	0	0	5.901692901692901	10.784074091189584	MDK
Positive Regulation Of Protein Catabolic Process	1/92	0.16084970479137287	0.1730509110308894	0	0	5.901692901692901	10.784074091189584	TNFSF13B
Negative Regulation Of Amide Metabolic Process	1/93	0.16245145608335043	0.17458763743429445	0	0	5.8372502937720325	10.608478902982997	EPHA4
Negative Regulation Of Macromolecule Biosynthetic Process	1/98	0.17041566400362537	0.18295157105719695	0	0	5.53496795764837	9.794207408116323	EPHA4
Response To UV	1/100	0.17358065793162564	0.18615092921953888	0	0	5.422604422604422	9.495592558231127	TNFSF13B
Regulation Of Protein Secretion	1/102	0.1767338934779614	0.18933088375777354	0	0	5.314690928552315	9.210944549858391	TGFB2
Positive Regulation Of Inflammatory Response	1/104	0.17987541321628472	0.19249154209224092	0	0	5.2109682498032015	8.939368177797602	MDK
Cellular Response To Organonitrogen Compound	1/105	0.18144179287269763	0.1937559760581193	0	0	5.16060291060291	8.808222206137398	P2RY6
Lysosomal Transport	1/105	0.18144179287269763	0.1937559760581193	0	0	5.16060291060291	8.808222206137398	LRP1
Positive Regulation Of Cell Growth	1/106	0.18300525944013887	0.1952185341697244	0	0	5.111196911196911	8.680041017660667	TGFB2
Negative Regulation Of Translation	1/107	0.18456581818064416	0.1966748983152473	0	0	5.06272310045895	8.554732010177016	EPHA4
Positive Regulation Of DNA Metabolic Process	1/108	0.18612347437074395	0.19791588034988294	0	0	5.015155342258146	8.432206282752748	FGF2
Glycerophospholipid Biosynthetic Process	1/108	0.18612347437074395	0.19791588034988294	0	0	5.015155342258146	8.432206282752748	FGF2
Cell-Matrix Adhesion	1/109	0.18767823325148428	0.19935862962473067	0	0	4.968468468468468	8.31237845693909	CD44
Negative Regulation Of Inflammatory Response	1/111	0.19077908008746827	0.20222582489271637	0	0	4.877641277641278	8.080491593489455	MDK
Cytoskeleton Organization	1/111	0.19077908008746827	0.20222582489271637	0	0	4.877641277641278	8.080491593489455	MDK
Small GTPase Mediated Signal Transduction	1/112	0.19232517847245678	0.20365032042246475	0	0	4.8334550766983195	7.968277926890248	FGF2
Regulation Of Cytoskeleton Organization	1/114	0.19540875131925556	0.2064812304076499	0	0	4.747428844773977	7.7509455032091195	LRP1
Negative Regulation Of Canonical Wnt Signaling Pathway	1/114	0.19540875131925556	0.2064812304076499	0	0	4.747428844773977	7.7509455032091195	MDK
Endoplasmic Reticulum To Golgi Vesicle-Mediated Transport	1/115	0.1969462361944738	0.20788769376083346	0	0	4.705547652916074	7.645689113363739	COPA
Regulation Of Protein Binding	1/118	0.2015415467085428	0.2120714080830748	0	0	4.584199584199585	7.342786296092052	LRP1
Positive Regulation Of Cell Cycle Process	1/118	0.2015415467085428	0.2120714080830748	0	0	4.584199584199585	7.342786296092052	IGF2
Positive Regulation Of Cell Projection Organization	1/118	0.2015415467085428	0.2120714080830748	0	0	4.584199584199585	7.342786296092052	MDK
Regulation Of Protein Kinase Activity	1/119	0.20306761942612414	0.21345416781013257	0	0	4.54512139257902	7.245906404019345	EPHB2
Regulation Of Protein Catabolic Process	1/122	0.20762881738003855	0.21802108352627614	0	0	4.43176234085325	6.966745136677873	TNFSF13B
Negative Regulation Of Growth	1/124	0.21065548382595872	0.22073888887902232	0	0	4.359261700725115	6.7896863607556	TGFB2
Positive Regulation Of Defense Response	1/124	0.21065548382595872	0.22073888887902232	0	0	4.359261700725115	6.7896863607556	MDK
Regulation Of Nucleic Acid-Templated Transcription	2/452	0.21181477229403908	0.22172294771319892	0	0	2.408888888888889	3.738699383041741	NOTCH1;IGF2
Negative Regulation Of Cell Growth	1/125	0.2121645927501659	0.22185850976055765	0	0	4.323888404533566	6.703725989325509	TGFB2
Regulation Of Response To External Stimulus	1/127	0.21517438743116998	0.22453949030382195	0	0	4.254826254826255	6.536717126526899	EPHB2
Regulation Of Tumor Necrosis Factor Production	1/127	0.21517438743116998	0.22453949030382195	0	0	4.254826254826255	6.536717126526899	EPHB2
Negative Regulation Of Cellular Biosynthetic Process	1/137	0.2300562149832744	0.23982050568132227	0	0	3.9399841017488075	5.789537091199061	EPHA4
Ras Protein Signal Transduction	1/144	0.2403096329087057	0.25025005205694584	0	0	3.7457947457947456	5.340855472423136	FGF2
Negative Regulation Of Protein Metabolic Process	1/147	0.24466314242516127	0.25452043845262123	0	0	3.668271010736764	5.164459505061316	EPHA4
Neuron Development	1/150	0.24899235640396938	0.2587567625374584	0	0	3.593869036822057	4.996675007661534	TGFB2
Cellular Response To Organic Cyclic Compound	1/152	0.2518650667686083	0.2612030095118317	0	0	3.5459101485591553	4.889319994075797	P2RY6
Positive Regulation Of NF-kappaB Transcription Factor Activity	1/152	0.2518650667686083	0.2612030095118317	0	0	3.5459101485591553	4.889319994075797	TFRC
Regulation Of Cellular Component Organization	1/153	0.2532974068348052	0.26241819823317786	0	0	3.5224039829302987	4.836933305251092	TFRC
Positive Regulation Of Response To External Stimulus	1/155	0.25615408109556087	0.2651049945151385	0	0	3.4763074763074764	4.734647825101587	MDK
Regulation Of Cytokine Production	1/167	0.2730719833608616	0.28232390887514125	0	0	3.2230543796808857	4.183588540663808	LGR4
Cell-Cell Adhesion Via Plasma-Membrane Adhesion Molecules	1/172	0.28001000044334373	0.2892000722527663	0	0	3.128022759601707	3.9817538880781456	TGFB2
Positive Regulation Of I-kappaB kinase/NF-kappaB Signaling	1/175	0.28414181697694757	0.29316681321289567	0	0	3.0736253494874184	3.8674868677222793	TFRC
Extracellular Matrix Organization	1/176	0.28551395166636234	0.2942810126182466	0	0	3.055907335907336	3.830471005133154	TGFB2
Positive Regulation Of Nucleic Acid-Templated Transcription	2/557	0.2859681436788059	0.29444777166110175	0	0	1.9426426426426426	2.431945486491445	NOTCH1;FGF2
Phosphate-Containing Compound Metabolic Process	1/184	0.29639922315579686	0.3048764225923263	0	0	2.9211342490031016	3.552239480205949	EPHB2
Intracellular Monoatomic Cation Homeostasis	1/190	0.30445703849102695	0.3128451405719022	0	0	2.8275418275418276	3.3625842512184754	TFRC
Modification-Dependent Protein Catabolic Process	1/192	0.30712295547371304	0.31526280954335273	0	0	2.7976510541955566	3.302646947200406	TNFSF13B
Positive Regulation Of Protein Metabolic Process	1/196	0.3124249748760544	0.3203787675154651	0	0	2.73970893970894	3.1873525012323305	TNFSF13B
Golgi Vesicle Transport	1/197	0.3137442947182595	0.32140437922816617	0	0	2.7255929398786543	3.159444573314536	COPA
Regulation Of Translation	1/202	0.32030400799272946	0.3277907886673563	0	0	2.6571198063735375	3.02509027006662	EPHA4
Protein Stabilization	1/208	0.32809510331382297	0.3354231157736241	0	0	2.5793184488836665	2.8745259939803196	EPHA4
Regulation Of GTPase Activity	1/214	0.3357992160002637	0.3429511262801882	0	0	2.5059002664636467	2.7345432904629794	EPHA4
Proteasomal Protein Catabolic Process	1/220	0.3434172912889227	0.35037610164938715	0	0	2.4365049981488336	2.604158418391912	TNFSF13B
Protein Polyubiquitination	1/226	0.3509502642312723	0.35769930777418135	0	0	2.370810810810811	2.482501516807005	TNFSF13B
Cilium Organization	1/228	0.3534425037797356	0.35987522882324946	0	0	2.349684486248363	2.443752824793769	NOTCH1
Regulation Of I-kappaB kinase/NF-kappaB Signaling	1/232	0.35839906017424994	0.3645533874701714	0	0	2.3085293085293084	2.368800899977137	TFRC
Regulation Of Inflammatory Response	1/240	0.36820142697537556	0.3741461523352202	0	0	2.2303516906027365	2.228400433182433	MDK
Cilium Assembly	1/243	0.37183959112001325	0.37746216558251344	0	0	2.2023676569131116	2.178786299376242	NOTCH1
Positive Regulation Of Apoptotic Process	1/270	0.40367821926985326	0.40936955368050576	0	0	1.9785994172611272	1.794861145863709	TGFB2
Plasma Membrane Bounded Cell Projection Assembly	1/275	0.40939929030010697	0.414753606974052	0	0	1.9420003945551392	1.734331299222836	NOTCH1
Regulation Of Intracellular Signal Transduction	1/297	0.43394344655345773	0.4391769353561125	0	0	1.7956537618699782	1.4990854914842158	VEGFA
Supramolecular Fiber Organization	1/316	0.4543390917085533	0.45935689292220194	0	0	1.6857142857142857	1.3298793211410729	TGFB2
Proteasome-Mediated Ubiquitin-Dependent Protein Catabolic Process	1/319	0.45749334656708585	0.46208204613144976	0	0	1.6695563488016318	1.3055812733459846	TNFSF13B
Positive Regulation Of Cytokine Production	1/320	0.4585408141884403	0.4626759517913421	0	0	1.6642379056172159	1.2976162379636518	MDK
Organelle Assembly	1/322	0.46062984497568904	0.46431857246298186	0	0	1.653700429401364	1.2818832481150029	NOTCH1
Intracellular Protein Transport	1/325	0.4637486842383996	0.46699492502806833	0	0	1.6381381381381381	1.2587658258173422	COPA
Ubiquitin-Dependent Protein Catabolic Process	1/367	0.5056114749429949	0.5086421131544414	0	0	1.4470536109880372	0.986871375794446	TNFSF13B
DNA Damage Response	1/384	0.52163565721128	0.5242386295526537	0	0	1.3816244442876298	0.8991417205469516	TNFSF13B
Cellular Response To Oxygen-Containing Compound	1/406	0.541623776523982	0.5437837915848951	0	0	1.305105105105105	0.8002691221922534	P2RY6
Organelle Organization	1/418	0.5521811569289972	0.5538311006250002	0	0	1.2667703674897919	0.752308450442187	MDK
Protein Ubiquitination	1/434	0.5658900434088753	0.5670161927489924	0	0	1.2189626115723113	0.6940230540859966	TNFSF13B
Negative Regulation Of Nucleic Acid-Templated Transcription	1/456	0.5840744551948511	0.5846550461045875	0	0	1.1587169587169588	0.62307317681017	NOTCH1
Regulation Of DNA-templated Transcription	3/1922	0.7209708413680476	0.7209708413680476	0	0	0.8059108166455743	0.2636590301415067	NOTCH1;IGF2;FGF2
