# Supplementary material for: A single-cell atlas of West African lungfish respiratory system reveals evolutionary adaptations to terrestrialization
Source: Nat Commun. 2023 Sep 13;14:5630. doi: 10.1038/s41467-023-41309-3 (PMC10497629; doi:10.1038/s41467-023-41309-3)
Supplement: Supplementary file 6 — Source Data [file 41467_2023_41309_MOESM6_ESM.zip › 2.fig2h.figs2d.lung_add_avgExp_bubble.txt]

joinlab	interacting_pair.x	CC.x	pvals	interacting_pair.y	CC.y	means	group	avg_exp
ADORA2A_ENTPD1_Alveolar cell|Alveolar cell	ADORA2A_ENTPD1_AE_lung	Alveolar cell|Alveolar cell	1.0	ADORA2A_ENTPD1	Alveolar cell|Alveolar cell	0.025	AE_lung	0.39320787509929905
ADORA2A_ENTPD1_Alveolar cell|Ciliated cell	ADORA2A_ENTPD1_AE_lung	Alveolar cell|Ciliated cell	1.0	ADORA2A_ENTPD1	Alveolar cell|Ciliated cell	0.093	AE_lung	0.9232888976717766
ADORA2A_ENTPD1_Alveolar cell|Erythroid cell	ADORA2A_ENTPD1_AE_lung	Alveolar cell|Erythroid cell	1.0	ADORA2A_ENTPD1	Alveolar cell|Erythroid cell	0.036	AE_lung	0.4504768733224347
ADORA2A_ENTPD1_Alveolar cell|Fibroblast	ADORA2A_ENTPD1_AE_lung	Alveolar cell|Fibroblast	1.0	ADORA2A_ENTPD1	Alveolar cell|Fibroblast	0.1	AE_lung	0.9592375358552776
ADORA2A_ENTPD1_Alveolar cell|Goblet cell	ADORA2A_ENTPD1_AE_lung	Alveolar cell|Goblet cell	1.0	ADORA2A_ENTPD1	Alveolar cell|Goblet cell	0.054	AE_lung	0.5240855074053256
ADORA2A_ENTPD1_Alveolar cell|Immune cell_F13A1	ADORA2A_ENTPD1_AE_lung	Alveolar cell|Immune cell_F13A1	1.0	ADORA2A_ENTPD1	Alveolar cell|Immune cell_F13A1	0.0	AE_lung	0.6809739278600445
ADORA2A_ENTPD1_Alveolar cell|Macrophage	ADORA2A_ENTPD1_AE_lung	Alveolar cell|Macrophage	1.0	ADORA2A_ENTPD1	Alveolar cell|Macrophage	0.011	AE_lung	0.31002695665761526
ADORA2A_ENTPD1_Alveolar cell|SMC	ADORA2A_ENTPD1_AE_lung	Alveolar cell|SMC	1.0	ADORA2A_ENTPD1	Alveolar cell|SMC	0.011	AE_lung	0.2895188134030409
ADORA2A_ENTPD1_Alveolar cell|Stromal cell	ADORA2A_ENTPD1_AE_lung	Alveolar cell|Stromal cell	1.0	ADORA2A_ENTPD1	Alveolar cell|Stromal cell	0.037	AE_lung	0.588679829765084
ADORA2A_ENTPD1_Alveolar cell|Stromal cell_CLDN	ADORA2A_ENTPD1_AE_lung	Alveolar cell|Stromal cell_CLDN	1.0	ADORA2A_ENTPD1	Alveolar cell|Stromal cell_CLDN	0.137	AE_lung	1.9415001162270196
ADORA2A_ENTPD1_Alveolar cell|Un_epithelial cell	ADORA2A_ENTPD1_AE_lung	Alveolar cell|Un_epithelial cell	1.0	ADORA2A_ENTPD1	Alveolar cell|Un_epithelial cell	0.011	AE_lung	0.24507759809864343
ADORA2A_ENTPD1_Alveolar cell|Un_lymphoid cell	ADORA2A_ENTPD1_AE_lung	Alveolar cell|Un_lymphoid cell	1.0	ADORA2A_ENTPD1	Alveolar cell|Un_lymphoid cell	0.02	AE_lung	0.48416778916946956
ADORA2A_ENTPD1_Alveolar cell|Vasc_Endo	ADORA2A_ENTPD1_AE_lung	Alveolar cell|Vasc_Endo	1.0	ADORA2A_ENTPD1	Alveolar cell|Vasc_Endo	0.048	AE_lung	0.6521199572036712
ADORA2A_ENTPD1_Alveolar cell|Vasc_SMC	ADORA2A_ENTPD1_AE_lung	Alveolar cell|Vasc_SMC	1.0	ADORA2A_ENTPD1	Alveolar cell|Vasc_SMC	0.013	AE_lung	0.5415308254263405
ADORA2A_ENTPD1_Ciliated cell|Alveolar cell	ADORA2A_ENTPD1_AE_lung	Ciliated cell|Alveolar cell	1.0	ADORA2A_ENTPD1	Ciliated cell|Alveolar cell	0.0	AE_lung	0.9232888976717766
ADORA2A_ENTPD1_Ciliated cell|Ciliated cell	ADORA2A_ENTPD1_AE_lung	Ciliated cell|Ciliated cell	1.0	ADORA2A_ENTPD1	Ciliated cell|Ciliated cell	0.0	AE_lung	1.453369920244254
ADORA2A_ENTPD1_Ciliated cell|Erythroid cell	ADORA2A_ENTPD1_AE_lung	Ciliated cell|Erythroid cell	1.0	ADORA2A_ENTPD1	Ciliated cell|Erythroid cell	0.0	AE_lung	0.9805578958949122
ADORA2A_ENTPD1_Ciliated cell|Fibroblast	ADORA2A_ENTPD1_AE_lung	Ciliated cell|Fibroblast	1.0	ADORA2A_ENTPD1	Ciliated cell|Fibroblast	0.0	AE_lung	1.489318558427755
ADORA2A_ENTPD1_Ciliated cell|Goblet cell	ADORA2A_ENTPD1_AE_lung	Ciliated cell|Goblet cell	1.0	ADORA2A_ENTPD1	Ciliated cell|Goblet cell	0.0	AE_lung	1.054166529977803
ADORA2A_ENTPD1_Ciliated cell|Immune cell_F13A1	ADORA2A_ENTPD1_AE_lung	Ciliated cell|Immune cell_F13A1	1.0	ADORA2A_ENTPD1	Ciliated cell|Immune cell_F13A1	0.0	AE_lung	1.211054950432522
ADORA2A_ENTPD1_Ciliated cell|Macrophage	ADORA2A_ENTPD1_AE_lung	Ciliated cell|Macrophage	1.0	ADORA2A_ENTPD1	Ciliated cell|Macrophage	0.0	AE_lung	0.8401079792300927
ADORA2A_ENTPD1_Ciliated cell|SMC	ADORA2A_ENTPD1_AE_lung	Ciliated cell|SMC	1.0	ADORA2A_ENTPD1	Ciliated cell|SMC	0.0	AE_lung	0.8195998359755184
ADORA2A_ENTPD1_Ciliated cell|Stromal cell	ADORA2A_ENTPD1_AE_lung	Ciliated cell|Stromal cell	1.0	ADORA2A_ENTPD1	Ciliated cell|Stromal cell	0.0	AE_lung	1.1187608523375616
ADORA2A_ENTPD1_Ciliated cell|Stromal cell_CLDN	ADORA2A_ENTPD1_AE_lung	Ciliated cell|Stromal cell_CLDN	1.0	ADORA2A_ENTPD1	Ciliated cell|Stromal cell_CLDN	0.0	AE_lung	2.471581138799497
ADORA2A_ENTPD1_Ciliated cell|Un_epithelial cell	ADORA2A_ENTPD1_AE_lung	Ciliated cell|Un_epithelial cell	1.0	ADORA2A_ENTPD1	Ciliated cell|Un_epithelial cell	0.0	AE_lung	0.775158620671121
ADORA2A_ENTPD1_Ciliated cell|Un_lymphoid cell	ADORA2A_ENTPD1_AE_lung	Ciliated cell|Un_lymphoid cell	1.0	ADORA2A_ENTPD1	Ciliated cell|Un_lymphoid cell	0.0	AE_lung	1.014248811741947
ADORA2A_ENTPD1_Ciliated cell|Vasc_Endo	ADORA2A_ENTPD1_AE_lung	Ciliated cell|Vasc_Endo	1.0	ADORA2A_ENTPD1	Ciliated cell|Vasc_Endo	0.0	AE_lung	1.1822009797761486
ADORA2A_ENTPD1_Ciliated cell|Vasc_SMC	ADORA2A_ENTPD1_AE_lung	Ciliated cell|Vasc_SMC	1.0	ADORA2A_ENTPD1	Ciliated cell|Vasc_SMC	0.0	AE_lung	1.071611847998818
ADORA2A_ENTPD1_Erythroid cell|Alveolar cell	ADORA2A_ENTPD1_AE_lung	Erythroid cell|Alveolar cell	1.0	ADORA2A_ENTPD1	Erythroid cell|Alveolar cell	0.03	AE_lung	0.4504768733224347
ADORA2A_ENTPD1_Erythroid cell|Ciliated cell	ADORA2A_ENTPD1_AE_lung	Erythroid cell|Ciliated cell	1.0	ADORA2A_ENTPD1	Erythroid cell|Ciliated cell	0.099	AE_lung	0.9805578958949122
ADORA2A_ENTPD1_Erythroid cell|Erythroid cell	ADORA2A_ENTPD1_AE_lung	Erythroid cell|Erythroid cell	1.0	ADORA2A_ENTPD1	Erythroid cell|Erythroid cell	0.041	AE_lung	0.5077458715455704
ADORA2A_ENTPD1_Erythroid cell|Fibroblast	ADORA2A_ENTPD1_AE_lung	Erythroid cell|Fibroblast	1.0	ADORA2A_ENTPD1	Erythroid cell|Fibroblast	0.105	AE_lung	1.0165065340784132
ADORA2A_ENTPD1_Erythroid cell|Goblet cell	ADORA2A_ENTPD1_AE_lung	Erythroid cell|Goblet cell	1.0	ADORA2A_ENTPD1	Erythroid cell|Goblet cell	0.06	AE_lung	0.5813545056284612
ADORA2A_ENTPD1_Erythroid cell|Immune cell_F13A1	ADORA2A_ENTPD1_AE_lung	Erythroid cell|Immune cell_F13A1	1.0	ADORA2A_ENTPD1	Erythroid cell|Immune cell_F13A1	0.0	AE_lung	0.7382429260831802
ADORA2A_ENTPD1_Erythroid cell|Macrophage	ADORA2A_ENTPD1_AE_lung	Erythroid cell|Macrophage	1.0	ADORA2A_ENTPD1	Erythroid cell|Macrophage	0.017	AE_lung	0.36729595488075084
ADORA2A_ENTPD1_Erythroid cell|SMC	ADORA2A_ENTPD1_AE_lung	Erythroid cell|SMC	1.0	ADORA2A_ENTPD1	Erythroid cell|SMC	0.017	AE_lung	0.34678781162617656
ADORA2A_ENTPD1_Erythroid cell|Stromal cell	ADORA2A_ENTPD1_AE_lung	Erythroid cell|Stromal cell	1.0	ADORA2A_ENTPD1	Erythroid cell|Stromal cell	0.042	AE_lung	0.6459488279882197
ADORA2A_ENTPD1_Erythroid cell|Stromal cell_CLDN	ADORA2A_ENTPD1_AE_lung	Erythroid cell|Stromal cell_CLDN	1.0	ADORA2A_ENTPD1	Erythroid cell|Stromal cell_CLDN	0.142	AE_lung	1.9987691144501551
ADORA2A_ENTPD1_Erythroid cell|Un_epithelial cell	ADORA2A_ENTPD1_AE_lung	Erythroid cell|Un_epithelial cell	1.0	ADORA2A_ENTPD1	Erythroid cell|Un_epithelial cell	0.017	AE_lung	0.30234659632177907
ADORA2A_ENTPD1_Erythroid cell|Un_lymphoid cell	ADORA2A_ENTPD1_AE_lung	Erythroid cell|Un_lymphoid cell	1.0	ADORA2A_ENTPD1	Erythroid cell|Un_lymphoid cell	0.025	AE_lung	0.5414367873926053
ADORA2A_ENTPD1_Erythroid cell|Vasc_Endo	ADORA2A_ENTPD1_AE_lung	Erythroid cell|Vasc_Endo	1.0	ADORA2A_ENTPD1	Erythroid cell|Vasc_Endo	0.054	AE_lung	0.7093889554268069
ADORA2A_ENTPD1_Erythroid cell|Vasc_SMC	ADORA2A_ENTPD1_AE_lung	Erythroid cell|Vasc_SMC	1.0	ADORA2A_ENTPD1	Erythroid cell|Vasc_SMC	0.019	AE_lung	0.5987998236494761
ADORA2A_ENTPD1_Fibroblast|Alveolar cell	ADORA2A_ENTPD1_AE_lung	Fibroblast|Alveolar cell	1.0	ADORA2A_ENTPD1	Fibroblast|Alveolar cell	0.0	AE_lung	0.9592375358552776
ADORA2A_ENTPD1_Fibroblast|Ciliated cell	ADORA2A_ENTPD1_AE_lung	Fibroblast|Ciliated cell	1.0	ADORA2A_ENTPD1	Fibroblast|Ciliated cell	0.0	AE_lung	1.489318558427755
ADORA2A_ENTPD1_Fibroblast|Erythroid cell	ADORA2A_ENTPD1_AE_lung	Fibroblast|Erythroid cell	1.0	ADORA2A_ENTPD1	Fibroblast|Erythroid cell	0.0	AE_lung	1.0165065340784132
ADORA2A_ENTPD1_Fibroblast|Fibroblast	ADORA2A_ENTPD1_AE_lung	Fibroblast|Fibroblast	1.0	ADORA2A_ENTPD1	Fibroblast|Fibroblast	0.0	AE_lung	1.525267196611256
ADORA2A_ENTPD1_Fibroblast|Goblet cell	ADORA2A_ENTPD1_AE_lung	Fibroblast|Goblet cell	1.0	ADORA2A_ENTPD1	Fibroblast|Goblet cell	0.0	AE_lung	1.090115168161304
ADORA2A_ENTPD1_Fibroblast|Immune cell_F13A1	ADORA2A_ENTPD1_AE_lung	Fibroblast|Immune cell_F13A1	1.0	ADORA2A_ENTPD1	Fibroblast|Immune cell_F13A1	0.0	AE_lung	1.2470035886160231
ADORA2A_ENTPD1_Fibroblast|Macrophage	ADORA2A_ENTPD1_AE_lung	Fibroblast|Macrophage	1.0	ADORA2A_ENTPD1	Fibroblast|Macrophage	0.0	AE_lung	0.8760566174135938
ADORA2A_ENTPD1_Fibroblast|SMC	ADORA2A_ENTPD1_AE_lung	Fibroblast|SMC	1.0	ADORA2A_ENTPD1	Fibroblast|SMC	0.0	AE_lung	0.8555484741590195
ADORA2A_ENTPD1_Fibroblast|Stromal cell	ADORA2A_ENTPD1_AE_lung	Fibroblast|Stromal cell	1.0	ADORA2A_ENTPD1	Fibroblast|Stromal cell	0.0	AE_lung	1.1547094905210626
ADORA2A_ENTPD1_Fibroblast|Stromal cell_CLDN	ADORA2A_ENTPD1_AE_lung	Fibroblast|Stromal cell_CLDN	1.0	ADORA2A_ENTPD1	Fibroblast|Stromal cell_CLDN	0.0	AE_lung	2.507529776982998
ADORA2A_ENTPD1_Fibroblast|Un_epithelial cell	ADORA2A_ENTPD1_AE_lung	Fibroblast|Un_epithelial cell	1.0	ADORA2A_ENTPD1	Fibroblast|Un_epithelial cell	0.0	AE_lung	0.811107258854622
ADORA2A_ENTPD1_Fibroblast|Un_lymphoid cell	ADORA2A_ENTPD1_AE_lung	Fibroblast|Un_lymphoid cell	1.0	ADORA2A_ENTPD1	Fibroblast|Un_lymphoid cell	0.0	AE_lung	1.050197449925448
ADORA2A_ENTPD1_Fibroblast|Vasc_Endo	ADORA2A_ENTPD1_AE_lung	Fibroblast|Vasc_Endo	1.0	ADORA2A_ENTPD1	Fibroblast|Vasc_Endo	0.0	AE_lung	1.2181496179596496
ADORA2A_ENTPD1_Fibroblast|Vasc_SMC	ADORA2A_ENTPD1_AE_lung	Fibroblast|Vasc_SMC	1.0	ADORA2A_ENTPD1	Fibroblast|Vasc_SMC	0.0	AE_lung	1.107560486182319
ADORA2A_ENTPD1_Goblet cell|Alveolar cell	ADORA2A_ENTPD1_AE_lung	Goblet cell|Alveolar cell	1.0	ADORA2A_ENTPD1	Goblet cell|Alveolar cell	0.0	AE_lung	0.5240855074053254
ADORA2A_ENTPD1_Goblet cell|Ciliated cell	ADORA2A_ENTPD1_AE_lung	Goblet cell|Ciliated cell	1.0	ADORA2A_ENTPD1	Goblet cell|Ciliated cell	0.0	AE_lung	1.054166529977803
ADORA2A_ENTPD1_Goblet cell|Erythroid cell	ADORA2A_ENTPD1_AE_lung	Goblet cell|Erythroid cell	1.0	ADORA2A_ENTPD1	Goblet cell|Erythroid cell	0.0	AE_lung	0.5813545056284612
ADORA2A_ENTPD1_Goblet cell|Fibroblast	ADORA2A_ENTPD1_AE_lung	Goblet cell|Fibroblast	1.0	ADORA2A_ENTPD1	Goblet cell|Fibroblast	0.0	AE_lung	1.090115168161304
ADORA2A_ENTPD1_Goblet cell|Goblet cell	ADORA2A_ENTPD1_AE_lung	Goblet cell|Goblet cell	1.0	ADORA2A_ENTPD1	Goblet cell|Goblet cell	0.0	AE_lung	0.654963139711352
ADORA2A_ENTPD1_Goblet cell|Immune cell_F13A1	ADORA2A_ENTPD1_AE_lung	Goblet cell|Immune cell_F13A1	1.0	ADORA2A_ENTPD1	Goblet cell|Immune cell_F13A1	0.0	AE_lung	0.811851560166071
ADORA2A_ENTPD1_Goblet cell|Macrophage	ADORA2A_ENTPD1_AE_lung	Goblet cell|Macrophage	1.0	ADORA2A_ENTPD1	Goblet cell|Macrophage	0.0	AE_lung	0.4409045889636417
ADORA2A_ENTPD1_Goblet cell|SMC	ADORA2A_ENTPD1_AE_lung	Goblet cell|SMC	1.0	ADORA2A_ENTPD1	Goblet cell|SMC	0.0	AE_lung	0.4203964457090674
ADORA2A_ENTPD1_Goblet cell|Stromal cell	ADORA2A_ENTPD1_AE_lung	Goblet cell|Stromal cell	1.0	ADORA2A_ENTPD1	Goblet cell|Stromal cell	0.0	AE_lung	0.7195574620711105
ADORA2A_ENTPD1_Goblet cell|Stromal cell_CLDN	ADORA2A_ENTPD1_AE_lung	Goblet cell|Stromal cell_CLDN	1.0	ADORA2A_ENTPD1	Goblet cell|Stromal cell_CLDN	0.0	AE_lung	2.072377748533046
ADORA2A_ENTPD1_Goblet cell|Un_epithelial cell	ADORA2A_ENTPD1_AE_lung	Goblet cell|Un_epithelial cell	1.0	ADORA2A_ENTPD1	Goblet cell|Un_epithelial cell	0.0	AE_lung	0.3759552304046699
ADORA2A_ENTPD1_Goblet cell|Un_lymphoid cell	ADORA2A_ENTPD1_AE_lung	Goblet cell|Un_lymphoid cell	1.0	ADORA2A_ENTPD1	Goblet cell|Un_lymphoid cell	0.0	AE_lung	0.615045421475496
ADORA2A_ENTPD1_Goblet cell|Vasc_Endo	ADORA2A_ENTPD1_AE_lung	Goblet cell|Vasc_Endo	1.0	ADORA2A_ENTPD1	Goblet cell|Vasc_Endo	0.0	AE_lung	0.7829975895096977
ADORA2A_ENTPD1_Goblet cell|Vasc_SMC	ADORA2A_ENTPD1_AE_lung	Goblet cell|Vasc_SMC	1.0	ADORA2A_ENTPD1	Goblet cell|Vasc_SMC	0.0	AE_lung	0.672408457732367
ADORA2A_ENTPD1_Immune cell_F13A1|Alveolar cell	ADORA2A_ENTPD1_AE_lung	Immune cell_F13A1|Alveolar cell	1.0	ADORA2A_ENTPD1	Immune cell_F13A1|Alveolar cell	0.111	AE_lung	0.6809739278600445
ADORA2A_ENTPD1_Immune cell_F13A1|Ciliated cell	ADORA2A_ENTPD1_AE_lung	Immune cell_F13A1|Ciliated cell	1.0	ADORA2A_ENTPD1	Immune cell_F13A1|Ciliated cell	0.179	AE_lung	1.211054950432522
ADORA2A_ENTPD1_Immune cell_F13A1|Erythroid cell	ADORA2A_ENTPD1_AE_lung	Immune cell_F13A1|Erythroid cell	1.0	ADORA2A_ENTPD1	Immune cell_F13A1|Erythroid cell	0.121	AE_lung	0.7382429260831802
ADORA2A_ENTPD1_Immune cell_F13A1|Fibroblast	ADORA2A_ENTPD1_AE_lung	Immune cell_F13A1|Fibroblast	0.0	ADORA2A_ENTPD1	Immune cell_F13A1|Fibroblast	0.186	AE_lung	1.2470035886160231
ADORA2A_ENTPD1_Immune cell_F13A1|Goblet cell	ADORA2A_ENTPD1_AE_lung	Immune cell_F13A1|Goblet cell	1.0	ADORA2A_ENTPD1	Immune cell_F13A1|Goblet cell	0.14	AE_lung	0.811851560166071
ADORA2A_ENTPD1_Immune cell_F13A1|Immune cell_F13A1	ADORA2A_ENTPD1_AE_lung	Immune cell_F13A1|Immune cell_F13A1	1.0	ADORA2A_ENTPD1	Immune cell_F13A1|Immune cell_F13A1	0.0	AE_lung	0.96873998062079
ADORA2A_ENTPD1_Immune cell_F13A1|Macrophage	ADORA2A_ENTPD1_AE_lung	Immune cell_F13A1|Macrophage	1.0	ADORA2A_ENTPD1	Immune cell_F13A1|Macrophage	0.097	AE_lung	0.5977930094183608
ADORA2A_ENTPD1_Immune cell_F13A1|SMC	ADORA2A_ENTPD1_AE_lung	Immune cell_F13A1|SMC	1.0	ADORA2A_ENTPD1	Immune cell_F13A1|SMC	0.097	AE_lung	0.5772848661637864
ADORA2A_ENTPD1_Immune cell_F13A1|Stromal cell	ADORA2A_ENTPD1_AE_lung	Immune cell_F13A1|Stromal cell	1.0	ADORA2A_ENTPD1	Immune cell_F13A1|Stromal cell	0.122	AE_lung	0.8764458825258294
ADORA2A_ENTPD1_Immune cell_F13A1|Stromal cell_CLDN	ADORA2A_ENTPD1_AE_lung	Immune cell_F13A1|Stromal cell_CLDN	1.0	ADORA2A_ENTPD1	Immune cell_F13A1|Stromal cell_CLDN	0.222	AE_lung	2.229266168987765
ADORA2A_ENTPD1_Immune cell_F13A1|Un_epithelial cell	ADORA2A_ENTPD1_AE_lung	Immune cell_F13A1|Un_epithelial cell	1.0	ADORA2A_ENTPD1	Immune cell_F13A1|Un_epithelial cell	0.097	AE_lung	0.5328436508593889
ADORA2A_ENTPD1_Immune cell_F13A1|Un_lymphoid cell	ADORA2A_ENTPD1_AE_lung	Immune cell_F13A1|Un_lymphoid cell	1.0	ADORA2A_ENTPD1	Immune cell_F13A1|Un_lymphoid cell	0.106	AE_lung	0.7719338419302151
ADORA2A_ENTPD1_Immune cell_F13A1|Vasc_Endo	ADORA2A_ENTPD1_AE_lung	Immune cell_F13A1|Vasc_Endo	1.0	ADORA2A_ENTPD1	Immune cell_F13A1|Vasc_Endo	0.134	AE_lung	0.9398860099644167
ADORA2A_ENTPD1_Immune cell_F13A1|Vasc_SMC	ADORA2A_ENTPD1_AE_lung	Immune cell_F13A1|Vasc_SMC	1.0	ADORA2A_ENTPD1	Immune cell_F13A1|Vasc_SMC	0.099	AE_lung	0.829296878187086
ADORA2A_ENTPD1_Macrophage|Alveolar cell	ADORA2A_ENTPD1_AE_lung	Macrophage|Alveolar cell	1.0	ADORA2A_ENTPD1	Macrophage|Alveolar cell	0.031	AE_lung	0.3100269566576152
ADORA2A_ENTPD1_Macrophage|Ciliated cell	ADORA2A_ENTPD1_AE_lung	Macrophage|Ciliated cell	1.0	ADORA2A_ENTPD1	Macrophage|Ciliated cell	0.1	AE_lung	0.8401079792300927
ADORA2A_ENTPD1_Macrophage|Erythroid cell	ADORA2A_ENTPD1_AE_lung	Macrophage|Erythroid cell	1.0	ADORA2A_ENTPD1	Macrophage|Erythroid cell	0.042	AE_lung	0.3672959548807509
ADORA2A_ENTPD1_Macrophage|Fibroblast	ADORA2A_ENTPD1_AE_lung	Macrophage|Fibroblast	1.0	ADORA2A_ENTPD1	Macrophage|Fibroblast	0.106	AE_lung	0.8760566174135938
ADORA2A_ENTPD1_Macrophage|Goblet cell	ADORA2A_ENTPD1_AE_lung	Macrophage|Goblet cell	1.0	ADORA2A_ENTPD1	Macrophage|Goblet cell	0.061	AE_lung	0.4409045889636417
ADORA2A_ENTPD1_Macrophage|Immune cell_F13A1	ADORA2A_ENTPD1_AE_lung	Macrophage|Immune cell_F13A1	1.0	ADORA2A_ENTPD1	Macrophage|Immune cell_F13A1	0.0	AE_lung	0.5977930094183608
ADORA2A_ENTPD1_Macrophage|Macrophage	ADORA2A_ENTPD1_AE_lung	Macrophage|Macrophage	1.0	ADORA2A_ENTPD1	Macrophage|Macrophage	0.018	AE_lung	0.2268460382159314
ADORA2A_ENTPD1_Macrophage|SMC	ADORA2A_ENTPD1_AE_lung	Macrophage|SMC	1.0	ADORA2A_ENTPD1	Macrophage|SMC	0.018	AE_lung	0.2063378949613571
ADORA2A_ENTPD1_Macrophage|Stromal cell	ADORA2A_ENTPD1_AE_lung	Macrophage|Stromal cell	1.0	ADORA2A_ENTPD1	Macrophage|Stromal cell	0.043	AE_lung	0.5054989113234002
ADORA2A_ENTPD1_Macrophage|Stromal cell_CLDN	ADORA2A_ENTPD1_AE_lung	Macrophage|Stromal cell_CLDN	1.0	ADORA2A_ENTPD1	Macrophage|Stromal cell_CLDN	0.143	AE_lung	1.8583191977853357
ADORA2A_ENTPD1_Macrophage|Un_epithelial cell	ADORA2A_ENTPD1_AE_lung	Macrophage|Un_epithelial cell	1.0	ADORA2A_ENTPD1	Macrophage|Un_epithelial cell	0.018	AE_lung	0.1618966796569596
ADORA2A_ENTPD1_Macrophage|Un_lymphoid cell	ADORA2A_ENTPD1_AE_lung	Macrophage|Un_lymphoid cell	1.0	ADORA2A_ENTPD1	Macrophage|Un_lymphoid cell	0.027	AE_lung	0.4009868707277857
ADORA2A_ENTPD1_Macrophage|Vasc_Endo	ADORA2A_ENTPD1_AE_lung	Macrophage|Vasc_Endo	1.0	ADORA2A_ENTPD1	Macrophage|Vasc_Endo	0.055	AE_lung	0.5689390387619874
ADORA2A_ENTPD1_Macrophage|Vasc_SMC	ADORA2A_ENTPD1_AE_lung	Macrophage|Vasc_SMC	1.0	ADORA2A_ENTPD1	Macrophage|Vasc_SMC	0.02	AE_lung	0.4583499069846567
ADORA2A_ENTPD1_SMC|Alveolar cell	ADORA2A_ENTPD1_AE_lung	SMC|Alveolar cell	1.0	ADORA2A_ENTPD1	SMC|Alveolar cell	0.0	AE_lung	0.2895188134030409
ADORA2A_ENTPD1_SMC|Ciliated cell	ADORA2A_ENTPD1_AE_lung	SMC|Ciliated cell	1.0	ADORA2A_ENTPD1	SMC|Ciliated cell	0.0	AE_lung	0.8195998359755184
ADORA2A_ENTPD1_SMC|Erythroid cell	ADORA2A_ENTPD1_AE_lung	SMC|Erythroid cell	1.0	ADORA2A_ENTPD1	SMC|Erythroid cell	0.0	AE_lung	0.34678781162617656
ADORA2A_ENTPD1_SMC|Fibroblast	ADORA2A_ENTPD1_AE_lung	SMC|Fibroblast	1.0	ADORA2A_ENTPD1	SMC|Fibroblast	0.0	AE_lung	0.8555484741590195
ADORA2A_ENTPD1_SMC|Goblet cell	ADORA2A_ENTPD1_AE_lung	SMC|Goblet cell	1.0	ADORA2A_ENTPD1	SMC|Goblet cell	0.0	AE_lung	0.4203964457090674
ADORA2A_ENTPD1_SMC|Immune cell_F13A1	ADORA2A_ENTPD1_AE_lung	SMC|Immune cell_F13A1	1.0	ADORA2A_ENTPD1	SMC|Immune cell_F13A1	0.0	AE_lung	0.5772848661637864
ADORA2A_ENTPD1_SMC|Macrophage	ADORA2A_ENTPD1_AE_lung	SMC|Macrophage	1.0	ADORA2A_ENTPD1	SMC|Macrophage	0.0	AE_lung	0.2063378949613571
ADORA2A_ENTPD1_SMC|SMC	ADORA2A_ENTPD1_AE_lung	SMC|SMC	1.0	ADORA2A_ENTPD1	SMC|SMC	0.0	AE_lung	0.1858297517067828
ADORA2A_ENTPD1_SMC|Stromal cell	ADORA2A_ENTPD1_AE_lung	SMC|Stromal cell	1.0	ADORA2A_ENTPD1	SMC|Stromal cell	0.0	AE_lung	0.4849907680688259
ADORA2A_ENTPD1_SMC|Stromal cell_CLDN	ADORA2A_ENTPD1_AE_lung	SMC|Stromal cell_CLDN	1.0	ADORA2A_ENTPD1	SMC|Stromal cell_CLDN	0.0	AE_lung	1.8378110545307613
ADORA2A_ENTPD1_SMC|Un_epithelial cell	ADORA2A_ENTPD1_AE_lung	SMC|Un_epithelial cell	1.0	ADORA2A_ENTPD1	SMC|Un_epithelial cell	0.0	AE_lung	0.1413885364023853
ADORA2A_ENTPD1_SMC|Un_lymphoid cell	ADORA2A_ENTPD1_AE_lung	SMC|Un_lymphoid cell	1.0	ADORA2A_ENTPD1	SMC|Un_lymphoid cell	0.0	AE_lung	0.38047872747321143
ADORA2A_ENTPD1_SMC|Vasc_Endo	ADORA2A_ENTPD1_AE_lung	SMC|Vasc_Endo	1.0	ADORA2A_ENTPD1	SMC|Vasc_Endo	0.0	AE_lung	0.5484308955074131
ADORA2A_ENTPD1_SMC|Vasc_SMC	ADORA2A_ENTPD1_AE_lung	SMC|Vasc_SMC	1.0	ADORA2A_ENTPD1	SMC|Vasc_SMC	0.0	AE_lung	0.4378417637300823
ADORA2A_ENTPD1_Stromal cell_CLDN|Alveolar cell	ADORA2A_ENTPD1_AE_lung	Stromal cell_CLDN|Alveolar cell	1.0	ADORA2A_ENTPD1	Stromal cell_CLDN|Alveolar cell	0.0	AE_lung	1.9415001162270196
ADORA2A_ENTPD1_Stromal cell_CLDN|Ciliated cell	ADORA2A_ENTPD1_AE_lung	Stromal cell_CLDN|Ciliated cell	1.0	ADORA2A_ENTPD1	Stromal cell_CLDN|Ciliated cell	0.0	AE_lung	2.471581138799497
ADORA2A_ENTPD1_Stromal cell_CLDN|Erythroid cell	ADORA2A_ENTPD1_AE_lung	Stromal cell_CLDN|Erythroid cell	1.0	ADORA2A_ENTPD1	Stromal cell_CLDN|Erythroid cell	0.0	AE_lung	1.9987691144501554
ADORA2A_ENTPD1_Stromal cell_CLDN|Fibroblast	ADORA2A_ENTPD1_AE_lung	Stromal cell_CLDN|Fibroblast	1.0	ADORA2A_ENTPD1	Stromal cell_CLDN|Fibroblast	0.0	AE_lung	2.507529776982998
ADORA2A_ENTPD1_Stromal cell_CLDN|Goblet cell	ADORA2A_ENTPD1_AE_lung	Stromal cell_CLDN|Goblet cell	1.0	ADORA2A_ENTPD1	Stromal cell_CLDN|Goblet cell	0.0	AE_lung	2.072377748533046
ADORA2A_ENTPD1_Stromal cell_CLDN|Immune cell_F13A1	ADORA2A_ENTPD1_AE_lung	Stromal cell_CLDN|Immune cell_F13A1	1.0	ADORA2A_ENTPD1	Stromal cell_CLDN|Immune cell_F13A1	0.0	AE_lung	2.229266168987765
ADORA2A_ENTPD1_Stromal cell_CLDN|Macrophage	ADORA2A_ENTPD1_AE_lung	Stromal cell_CLDN|Macrophage	1.0	ADORA2A_ENTPD1	Stromal cell_CLDN|Macrophage	0.0	AE_lung	1.8583191977853357
ADORA2A_ENTPD1_Stromal cell_CLDN|SMC	ADORA2A_ENTPD1_AE_lung	Stromal cell_CLDN|SMC	1.0	ADORA2A_ENTPD1	Stromal cell_CLDN|SMC	0.0	AE_lung	1.8378110545307613
ADORA2A_ENTPD1_Stromal cell_CLDN|Stromal cell	ADORA2A_ENTPD1_AE_lung	Stromal cell_CLDN|Stromal cell	1.0	ADORA2A_ENTPD1	Stromal cell_CLDN|Stromal cell	0.0	AE_lung	2.1369720708928046
ADORA2A_ENTPD1_Stromal cell_CLDN|Stromal cell_CLDN	ADORA2A_ENTPD1_AE_lung	Stromal cell_CLDN|Stromal cell_CLDN	1.0	ADORA2A_ENTPD1	Stromal cell_CLDN|Stromal cell_CLDN	0.0	AE_lung	3.48979235735474
ADORA2A_ENTPD1_Stromal cell_CLDN|Un_epithelial cell	ADORA2A_ENTPD1_AE_lung	Stromal cell_CLDN|Un_epithelial cell	1.0	ADORA2A_ENTPD1	Stromal cell_CLDN|Un_epithelial cell	0.0	AE_lung	1.793369839226364
ADORA2A_ENTPD1_Stromal cell_CLDN|Un_lymphoid cell	ADORA2A_ENTPD1_AE_lung	Stromal cell_CLDN|Un_lymphoid cell	1.0	ADORA2A_ENTPD1	Stromal cell_CLDN|Un_lymphoid cell	0.0	AE_lung	2.03246003029719
ADORA2A_ENTPD1_Stromal cell_CLDN|Vasc_Endo	ADORA2A_ENTPD1_AE_lung	Stromal cell_CLDN|Vasc_Endo	1.0	ADORA2A_ENTPD1	Stromal cell_CLDN|Vasc_Endo	0.0	AE_lung	2.200412198331392
ADORA2A_ENTPD1_Stromal cell_CLDN|Vasc_SMC	ADORA2A_ENTPD1_AE_lung	Stromal cell_CLDN|Vasc_SMC	1.0	ADORA2A_ENTPD1	Stromal cell_CLDN|Vasc_SMC	0.0	AE_lung	2.089823066554061
ADORA2A_ENTPD1_Stromal cell|Alveolar cell	ADORA2A_ENTPD1_AE_lung	Stromal cell|Alveolar cell	1.0	ADORA2A_ENTPD1	Stromal cell|Alveolar cell	0.027	AE_lung	0.588679829765084
ADORA2A_ENTPD1_Stromal cell|Ciliated cell	ADORA2A_ENTPD1_AE_lung	Stromal cell|Ciliated cell	1.0	ADORA2A_ENTPD1	Stromal cell|Ciliated cell	0.095	AE_lung	1.1187608523375616
ADORA2A_ENTPD1_Stromal cell|Erythroid cell	ADORA2A_ENTPD1_AE_lung	Stromal cell|Erythroid cell	1.0	ADORA2A_ENTPD1	Stromal cell|Erythroid cell	0.038	AE_lung	0.6459488279882197
ADORA2A_ENTPD1_Stromal cell|Fibroblast	ADORA2A_ENTPD1_AE_lung	Stromal cell|Fibroblast	1.0	ADORA2A_ENTPD1	Stromal cell|Fibroblast	0.102	AE_lung	1.1547094905210626
ADORA2A_ENTPD1_Stromal cell|Goblet cell	ADORA2A_ENTPD1_AE_lung	Stromal cell|Goblet cell	1.0	ADORA2A_ENTPD1	Stromal cell|Goblet cell	0.057	AE_lung	0.7195574620711105
ADORA2A_ENTPD1_Stromal cell|Immune cell_F13A1	ADORA2A_ENTPD1_AE_lung	Stromal cell|Immune cell_F13A1	1.0	ADORA2A_ENTPD1	Stromal cell|Immune cell_F13A1	0.0	AE_lung	0.8764458825258296
ADORA2A_ENTPD1_Stromal cell|Macrophage	ADORA2A_ENTPD1_AE_lung	Stromal cell|Macrophage	1.0	ADORA2A_ENTPD1	Stromal cell|Macrophage	0.013	AE_lung	0.5054989113234002
ADORA2A_ENTPD1_Stromal cell|SMC	ADORA2A_ENTPD1_AE_lung	Stromal cell|SMC	1.0	ADORA2A_ENTPD1	Stromal cell|SMC	0.013	AE_lung	0.4849907680688259
ADORA2A_ENTPD1_Stromal cell|Stromal cell	ADORA2A_ENTPD1_AE_lung	Stromal cell|Stromal cell	1.0	ADORA2A_ENTPD1	Stromal cell|Stromal cell	0.039	AE_lung	0.7841517844308691
ADORA2A_ENTPD1_Stromal cell|Stromal cell_CLDN	ADORA2A_ENTPD1_AE_lung	Stromal cell|Stromal cell_CLDN	1.0	ADORA2A_ENTPD1	Stromal cell|Stromal cell_CLDN	0.139	AE_lung	2.1369720708928046
ADORA2A_ENTPD1_Stromal cell|Un_epithelial cell	ADORA2A_ENTPD1_AE_lung	Stromal cell|Un_epithelial cell	1.0	ADORA2A_ENTPD1	Stromal cell|Un_epithelial cell	0.013	AE_lung	0.4405495527644284
ADORA2A_ENTPD1_Stromal cell|Un_lymphoid cell	ADORA2A_ENTPD1_AE_lung	Stromal cell|Un_lymphoid cell	1.0	ADORA2A_ENTPD1	Stromal cell|Un_lymphoid cell	0.022	AE_lung	0.6796397438352546
ADORA2A_ENTPD1_Stromal cell|Vasc_Endo	ADORA2A_ENTPD1_AE_lung	Stromal cell|Vasc_Endo	1.0	ADORA2A_ENTPD1	Stromal cell|Vasc_Endo	0.051	AE_lung	0.8475919118694563
ADORA2A_ENTPD1_Stromal cell|Vasc_SMC	ADORA2A_ENTPD1_AE_lung	Stromal cell|Vasc_SMC	1.0	ADORA2A_ENTPD1	Stromal cell|Vasc_SMC	0.015	AE_lung	0.7370027800921255
ADORA2A_ENTPD1_Un_epithelial cell|Alveolar cell	ADORA2A_ENTPD1_AE_lung	Un_epithelial cell|Alveolar cell	1.0	ADORA2A_ENTPD1	Un_epithelial cell|Alveolar cell	0.0	AE_lung	0.2450775980986434
ADORA2A_ENTPD1_Un_epithelial cell|Ciliated cell	ADORA2A_ENTPD1_AE_lung	Un_epithelial cell|Ciliated cell	1.0	ADORA2A_ENTPD1	Un_epithelial cell|Ciliated cell	0.0	AE_lung	0.775158620671121
ADORA2A_ENTPD1_Un_epithelial cell|Erythroid cell	ADORA2A_ENTPD1_AE_lung	Un_epithelial cell|Erythroid cell	1.0	ADORA2A_ENTPD1	Un_epithelial cell|Erythroid cell	0.0	AE_lung	0.30234659632177907
ADORA2A_ENTPD1_Un_epithelial cell|Fibroblast	ADORA2A_ENTPD1_AE_lung	Un_epithelial cell|Fibroblast	1.0	ADORA2A_ENTPD1	Un_epithelial cell|Fibroblast	0.0	AE_lung	0.811107258854622
ADORA2A_ENTPD1_Un_epithelial cell|Goblet cell	ADORA2A_ENTPD1_AE_lung	Un_epithelial cell|Goblet cell	1.0	ADORA2A_ENTPD1	Un_epithelial cell|Goblet cell	0.0	AE_lung	0.3759552304046699
ADORA2A_ENTPD1_Un_epithelial cell|Immune cell_F13A1	ADORA2A_ENTPD1_AE_lung	Un_epithelial cell|Immune cell_F13A1	1.0	ADORA2A_ENTPD1	Un_epithelial cell|Immune cell_F13A1	0.0	AE_lung	0.5328436508593889
ADORA2A_ENTPD1_Un_epithelial cell|Macrophage	ADORA2A_ENTPD1_AE_lung	Un_epithelial cell|Macrophage	1.0	ADORA2A_ENTPD1	Un_epithelial cell|Macrophage	0.0	AE_lung	0.16189667965695959
ADORA2A_ENTPD1_Un_epithelial cell|SMC	ADORA2A_ENTPD1_AE_lung	Un_epithelial cell|SMC	1.0	ADORA2A_ENTPD1	Un_epithelial cell|SMC	0.0	AE_lung	0.1413885364023853
ADORA2A_ENTPD1_Un_epithelial cell|Stromal cell	ADORA2A_ENTPD1_AE_lung	Un_epithelial cell|Stromal cell	1.0	ADORA2A_ENTPD1	Un_epithelial cell|Stromal cell	0.0	AE_lung	0.4405495527644284
ADORA2A_ENTPD1_Un_epithelial cell|Stromal cell_CLDN	ADORA2A_ENTPD1_AE_lung	Un_epithelial cell|Stromal cell_CLDN	1.0	ADORA2A_ENTPD1	Un_epithelial cell|Stromal cell_CLDN	0.0	AE_lung	1.793369839226364
ADORA2A_ENTPD1_Un_epithelial cell|Un_epithelial cell	ADORA2A_ENTPD1_AE_lung	Un_epithelial cell|Un_epithelial cell	1.0	ADORA2A_ENTPD1	Un_epithelial cell|Un_epithelial cell	0.0	AE_lung	0.0969473210979878
ADORA2A_ENTPD1_Un_epithelial cell|Un_lymphoid cell	ADORA2A_ENTPD1_AE_lung	Un_epithelial cell|Un_lymphoid cell	1.0	ADORA2A_ENTPD1	Un_epithelial cell|Un_lymphoid cell	0.0	AE_lung	0.33603751216881395
ADORA2A_ENTPD1_Un_epithelial cell|Vasc_Endo	ADORA2A_ENTPD1_AE_lung	Un_epithelial cell|Vasc_Endo	1.0	ADORA2A_ENTPD1	Un_epithelial cell|Vasc_Endo	0.0	AE_lung	0.5039896802030156
ADORA2A_ENTPD1_Un_epithelial cell|Vasc_SMC	ADORA2A_ENTPD1_AE_lung	Un_epithelial cell|Vasc_SMC	1.0	ADORA2A_ENTPD1	Un_epithelial cell|Vasc_SMC	0.0	AE_lung	0.39340054842568484
ADORA2A_ENTPD1_Un_lymphoid cell|Alveolar cell	ADORA2A_ENTPD1_AE_lung	Un_lymphoid cell|Alveolar cell	1.0	ADORA2A_ENTPD1	Un_lymphoid cell|Alveolar cell	0.051	AE_lung	0.4841677891694695
ADORA2A_ENTPD1_Un_lymphoid cell|Ciliated cell	ADORA2A_ENTPD1_AE_lung	Un_lymphoid cell|Ciliated cell	1.0	ADORA2A_ENTPD1	Un_lymphoid cell|Ciliated cell	0.119	AE_lung	1.014248811741947
ADORA2A_ENTPD1_Un_lymphoid cell|Erythroid cell	ADORA2A_ENTPD1_AE_lung	Un_lymphoid cell|Erythroid cell	1.0	ADORA2A_ENTPD1	Un_lymphoid cell|Erythroid cell	0.061	AE_lung	0.5414367873926051
ADORA2A_ENTPD1_Un_lymphoid cell|Fibroblast	ADORA2A_ENTPD1_AE_lung	Un_lymphoid cell|Fibroblast	1.0	ADORA2A_ENTPD1	Un_lymphoid cell|Fibroblast	0.126	AE_lung	1.050197449925448
ADORA2A_ENTPD1_Un_lymphoid cell|Goblet cell	ADORA2A_ENTPD1_AE_lung	Un_lymphoid cell|Goblet cell	1.0	ADORA2A_ENTPD1	Un_lymphoid cell|Goblet cell	0.08	AE_lung	0.615045421475496
ADORA2A_ENTPD1_Un_lymphoid cell|Immune cell_F13A1	ADORA2A_ENTPD1_AE_lung	Un_lymphoid cell|Immune cell_F13A1	1.0	ADORA2A_ENTPD1	Un_lymphoid cell|Immune cell_F13A1	0.0	AE_lung	0.7719338419302151
ADORA2A_ENTPD1_Un_lymphoid cell|Macrophage	ADORA2A_ENTPD1_AE_lung	Un_lymphoid cell|Macrophage	1.0	ADORA2A_ENTPD1	Un_lymphoid cell|Macrophage	0.037	AE_lung	0.4009868707277857
ADORA2A_ENTPD1_Un_lymphoid cell|SMC	ADORA2A_ENTPD1_AE_lung	Un_lymphoid cell|SMC	1.0	ADORA2A_ENTPD1	Un_lymphoid cell|SMC	0.037	AE_lung	0.38047872747321143
ADORA2A_ENTPD1_Un_lymphoid cell|Stromal cell	ADORA2A_ENTPD1_AE_lung	Un_lymphoid cell|Stromal cell	1.0	ADORA2A_ENTPD1	Un_lymphoid cell|Stromal cell	0.062	AE_lung	0.6796397438352546
ADORA2A_ENTPD1_Un_lymphoid cell|Stromal cell_CLDN	ADORA2A_ENTPD1_AE_lung	Un_lymphoid cell|Stromal cell_CLDN	1.0	ADORA2A_ENTPD1	Un_lymphoid cell|Stromal cell_CLDN	0.163	AE_lung	2.03246003029719
ADORA2A_ENTPD1_Un_lymphoid cell|Un_epithelial cell	ADORA2A_ENTPD1_AE_lung	Un_lymphoid cell|Un_epithelial cell	1.0	ADORA2A_ENTPD1	Un_lymphoid cell|Un_epithelial cell	0.037	AE_lung	0.3360375121688139
ADORA2A_ENTPD1_Un_lymphoid cell|Un_lymphoid cell	ADORA2A_ENTPD1_AE_lung	Un_lymphoid cell|Un_lymphoid cell	1.0	ADORA2A_ENTPD1	Un_lymphoid cell|Un_lymphoid cell	0.046	AE_lung	0.57512770323964
ADORA2A_ENTPD1_Un_lymphoid cell|Vasc_Endo	ADORA2A_ENTPD1_AE_lung	Un_lymphoid cell|Vasc_Endo	1.0	ADORA2A_ENTPD1	Un_lymphoid cell|Vasc_Endo	0.074	AE_lung	0.7430798712738418
ADORA2A_ENTPD1_Un_lymphoid cell|Vasc_SMC	ADORA2A_ENTPD1_AE_lung	Un_lymphoid cell|Vasc_SMC	1.0	ADORA2A_ENTPD1	Un_lymphoid cell|Vasc_SMC	0.039	AE_lung	0.632490739496511
ADORA2A_ENTPD1_Vasc_Endo|Alveolar cell	ADORA2A_ENTPD1_AE_lung	Vasc_Endo|Alveolar cell	1.0	ADORA2A_ENTPD1	Vasc_Endo|Alveolar cell	0.031	AE_lung	0.6521199572036712
ADORA2A_ENTPD1_Vasc_Endo|Ciliated cell	ADORA2A_ENTPD1_AE_lung	Vasc_Endo|Ciliated cell	1.0	ADORA2A_ENTPD1	Vasc_Endo|Ciliated cell	0.1	AE_lung	1.1822009797761488
ADORA2A_ENTPD1_Vasc_Endo|Erythroid cell	ADORA2A_ENTPD1_AE_lung	Vasc_Endo|Erythroid cell	1.0	ADORA2A_ENTPD1	Vasc_Endo|Erythroid cell	0.042	AE_lung	0.7093889554268069
ADORA2A_ENTPD1_Vasc_Endo|Fibroblast	ADORA2A_ENTPD1_AE_lung	Vasc_Endo|Fibroblast	1.0	ADORA2A_ENTPD1	Vasc_Endo|Fibroblast	0.106	AE_lung	1.2181496179596498
ADORA2A_ENTPD1_Vasc_Endo|Goblet cell	ADORA2A_ENTPD1_AE_lung	Vasc_Endo|Goblet cell	1.0	ADORA2A_ENTPD1	Vasc_Endo|Goblet cell	0.061	AE_lung	0.7829975895096977
ADORA2A_ENTPD1_Vasc_Endo|Immune cell_F13A1	ADORA2A_ENTPD1_AE_lung	Vasc_Endo|Immune cell_F13A1	1.0	ADORA2A_ENTPD1	Vasc_Endo|Immune cell_F13A1	0.0	AE_lung	0.9398860099644167
ADORA2A_ENTPD1_Vasc_Endo|Macrophage	ADORA2A_ENTPD1_AE_lung	Vasc_Endo|Macrophage	1.0	ADORA2A_ENTPD1	Vasc_Endo|Macrophage	0.017	AE_lung	0.5689390387619874
ADORA2A_ENTPD1_Vasc_Endo|SMC	ADORA2A_ENTPD1_AE_lung	Vasc_Endo|SMC	1.0	ADORA2A_ENTPD1	Vasc_Endo|SMC	0.017	AE_lung	0.5484308955074131
ADORA2A_ENTPD1_Vasc_Endo|Stromal cell	ADORA2A_ENTPD1_AE_lung	Vasc_Endo|Stromal cell	1.0	ADORA2A_ENTPD1	Vasc_Endo|Stromal cell	0.043	AE_lung	0.8475919118694563
ADORA2A_ENTPD1_Vasc_Endo|Stromal cell_CLDN	ADORA2A_ENTPD1_AE_lung	Vasc_Endo|Stromal cell_CLDN	1.0	ADORA2A_ENTPD1	Vasc_Endo|Stromal cell_CLDN	0.143	AE_lung	2.200412198331392
ADORA2A_ENTPD1_Vasc_Endo|Un_epithelial cell	ADORA2A_ENTPD1_AE_lung	Vasc_Endo|Un_epithelial cell	1.0	ADORA2A_ENTPD1	Vasc_Endo|Un_epithelial cell	0.017	AE_lung	0.5039896802030156
ADORA2A_ENTPD1_Vasc_Endo|Un_lymphoid cell	ADORA2A_ENTPD1_AE_lung	Vasc_Endo|Un_lymphoid cell	1.0	ADORA2A_ENTPD1	Vasc_Endo|Un_lymphoid cell	0.026	AE_lung	0.7430798712738418
ADORA2A_ENTPD1_Vasc_Endo|Vasc_Endo	ADORA2A_ENTPD1_AE_lung	Vasc_Endo|Vasc_Endo	1.0	ADORA2A_ENTPD1	Vasc_Endo|Vasc_Endo	0.055	AE_lung	0.9110320393080434
ADORA2A_ENTPD1_Vasc_Endo|Vasc_SMC	ADORA2A_ENTPD1_AE_lung	Vasc_Endo|Vasc_SMC	1.0	ADORA2A_ENTPD1	Vasc_Endo|Vasc_SMC	0.019	AE_lung	0.8004429075307127
ADORA2A_ENTPD1_Vasc_SMC|Alveolar cell	ADORA2A_ENTPD1_AE_lung	Vasc_SMC|Alveolar cell	1.0	ADORA2A_ENTPD1	Vasc_SMC|Alveolar cell	0.05	AE_lung	0.5415308254263405
ADORA2A_ENTPD1_Vasc_SMC|Ciliated cell	ADORA2A_ENTPD1_AE_lung	Vasc_SMC|Ciliated cell	1.0	ADORA2A_ENTPD1	Vasc_SMC|Ciliated cell	0.118	AE_lung	1.0716118479988181
ADORA2A_ENTPD1_Vasc_SMC|Erythroid cell	ADORA2A_ENTPD1_AE_lung	Vasc_SMC|Erythroid cell	1.0	ADORA2A_ENTPD1	Vasc_SMC|Erythroid cell	0.06	AE_lung	0.5987998236494763
ADORA2A_ENTPD1_Vasc_SMC|Fibroblast	ADORA2A_ENTPD1_AE_lung	Vasc_SMC|Fibroblast	1.0	ADORA2A_ENTPD1	Vasc_SMC|Fibroblast	0.125	AE_lung	1.1075604861823192
ADORA2A_ENTPD1_Vasc_SMC|Goblet cell	ADORA2A_ENTPD1_AE_lung	Vasc_SMC|Goblet cell	1.0	ADORA2A_ENTPD1	Vasc_SMC|Goblet cell	0.079	AE_lung	0.672408457732367
ADORA2A_ENTPD1_Vasc_SMC|Immune cell_F13A1	ADORA2A_ENTPD1_AE_lung	Vasc_SMC|Immune cell_F13A1	1.0	ADORA2A_ENTPD1	Vasc_SMC|Immune cell_F13A1	0.0	AE_lung	0.829296878187086
ADORA2A_ENTPD1_Vasc_SMC|Macrophage	ADORA2A_ENTPD1_AE_lung	Vasc_SMC|Macrophage	1.0	ADORA2A_ENTPD1	Vasc_SMC|Macrophage	0.036	AE_lung	0.4583499069846567
ADORA2A_ENTPD1_Vasc_SMC|SMC	ADORA2A_ENTPD1_AE_lung	Vasc_SMC|SMC	1.0	ADORA2A_ENTPD1	Vasc_SMC|SMC	0.036	AE_lung	0.43784176373008243
ADORA2A_ENTPD1_Vasc_SMC|Stromal cell	ADORA2A_ENTPD1_AE_lung	Vasc_SMC|Stromal cell	1.0	ADORA2A_ENTPD1	Vasc_SMC|Stromal cell	0.061	AE_lung	0.7370027800921255
ADORA2A_ENTPD1_Vasc_SMC|Stromal cell_CLDN	ADORA2A_ENTPD1_AE_lung	Vasc_SMC|Stromal cell_CLDN	1.0	ADORA2A_ENTPD1	Vasc_SMC|Stromal cell_CLDN	0.161	AE_lung	2.089823066554061
ADORA2A_ENTPD1_Vasc_SMC|Un_epithelial cell	ADORA2A_ENTPD1_AE_lung	Vasc_SMC|Un_epithelial cell	1.0	ADORA2A_ENTPD1	Vasc_SMC|Un_epithelial cell	0.036	AE_lung	0.3934005484256849
ADORA2A_ENTPD1_Vasc_SMC|Un_lymphoid cell	ADORA2A_ENTPD1_AE_lung	Vasc_SMC|Un_lymphoid cell	1.0	ADORA2A_ENTPD1	Vasc_SMC|Un_lymphoid cell	0.045	AE_lung	0.632490739496511
ADORA2A_ENTPD1_Vasc_SMC|Vasc_Endo	ADORA2A_ENTPD1_AE_lung	Vasc_SMC|Vasc_Endo	1.0	ADORA2A_ENTPD1	Vasc_SMC|Vasc_Endo	0.073	AE_lung	0.8004429075307127
ADORA2A_ENTPD1_Vasc_SMC|Vasc_SMC	ADORA2A_ENTPD1_AE_lung	Vasc_SMC|Vasc_SMC	1.0	ADORA2A_ENTPD1	Vasc_SMC|Vasc_SMC	0.038	AE_lung	0.689853775753382
CD44_HBEGF_Alveolar cell|Alveolar cell	CD44_HBEGF_AE_lung	Alveolar cell|Alveolar cell	1.0	CD44_HBEGF	Alveolar cell|Alveolar cell	0.023	AE_lung	0.32885339146058457
CD44_HBEGF_Alveolar cell|Ciliated cell	CD44_HBEGF_AE_lung	Alveolar cell|Ciliated cell	1.0	CD44_HBEGF	Alveolar cell|Ciliated cell	0.0	AE_lung	0.16442669573029228
CD44_HBEGF_Alveolar cell|Erythroid cell	CD44_HBEGF_AE_lung	Alveolar cell|Erythroid cell	1.0	CD44_HBEGF	Alveolar cell|Erythroid cell	0.106	AE_lung	0.8475938960789943
CD44_HBEGF_Alveolar cell|Fibroblast	CD44_HBEGF_AE_lung	Alveolar cell|Fibroblast	1.0	CD44_HBEGF	Alveolar cell|Fibroblast	0.0	AE_lung	0.16442669573029228
CD44_HBEGF_Alveolar cell|Goblet cell	CD44_HBEGF_AE_lung	Alveolar cell|Goblet cell	1.0	CD44_HBEGF	Alveolar cell|Goblet cell	0.02	AE_lung	0.2072375067036173
CD44_HBEGF_Alveolar cell|Immune cell_F13A1	CD44_HBEGF_AE_lung	Alveolar cell|Immune cell_F13A1	1.0	CD44_HBEGF	Alveolar cell|Immune cell_F13A1	0.283	AE_lung	2.0771836183805625
CD44_HBEGF_Alveolar cell|Macrophage	CD44_HBEGF_AE_lung	Alveolar cell|Macrophage	1.0	CD44_HBEGF	Alveolar cell|Macrophage	0.04	AE_lung	0.6063706285478533
CD44_HBEGF_Alveolar cell|SMC	CD44_HBEGF_AE_lung	Alveolar cell|SMC	1.0	CD44_HBEGF	Alveolar cell|SMC	0.034	AE_lung	0.4909028252542147
CD44_HBEGF_Alveolar cell|Stromal cell	CD44_HBEGF_AE_lung	Alveolar cell|Stromal cell	1.0	CD44_HBEGF	Alveolar cell|Stromal cell	0.027	AE_lung	0.3309386794565511
CD44_HBEGF_Alveolar cell|Stromal cell_CLDN	CD44_HBEGF_AE_lung	Alveolar cell|Stromal cell_CLDN	1.0	CD44_HBEGF	Alveolar cell|Stromal cell_CLDN	0.0	AE_lung	0.16442669573029228
CD44_HBEGF_Alveolar cell|Un_epithelial cell	CD44_HBEGF_AE_lung	Alveolar cell|Un_epithelial cell	1.0	CD44_HBEGF	Alveolar cell|Un_epithelial cell	0.017	AE_lung	0.20864542868091807
CD44_HBEGF_Alveolar cell|Un_lymphoid cell	CD44_HBEGF_AE_lung	Alveolar cell|Un_lymphoid cell	1.0	CD44_HBEGF	Alveolar cell|Un_lymphoid cell	0.037	AE_lung	1.3202274726378453
CD44_HBEGF_Alveolar cell|Vasc_Endo	CD44_HBEGF_AE_lung	Alveolar cell|Vasc_Endo	1.0	CD44_HBEGF	Alveolar cell|Vasc_Endo	0.027	AE_lung	0.299039491262815
CD44_HBEGF_Alveolar cell|Vasc_SMC	CD44_HBEGF_AE_lung	Alveolar cell|Vasc_SMC	1.0	CD44_HBEGF	Alveolar cell|Vasc_SMC	0.034	AE_lung	0.4639949462277163
CD44_HBEGF_Ciliated cell|Alveolar cell	CD44_HBEGF_AE_lung	Ciliated cell|Alveolar cell	1.0	CD44_HBEGF	Ciliated cell|Alveolar cell	0.0	AE_lung	0.16442669573029228
CD44_HBEGF_Ciliated cell|Ciliated cell	CD44_HBEGF_AE_lung	Ciliated cell|Ciliated cell	1.0	CD44_HBEGF	Ciliated cell|Ciliated cell	0.0	AE_lung	0.0
CD44_HBEGF_Ciliated cell|Erythroid cell	CD44_HBEGF_AE_lung	Ciliated cell|Erythroid cell	1.0	CD44_HBEGF	Ciliated cell|Erythroid cell	0.0	AE_lung	0.6831672003487019
CD44_HBEGF_Ciliated cell|Fibroblast	CD44_HBEGF_AE_lung	Ciliated cell|Fibroblast	1.0	CD44_HBEGF	Ciliated cell|Fibroblast	0.0	AE_lung	0.0
CD44_HBEGF_Ciliated cell|Goblet cell	CD44_HBEGF_AE_lung	Ciliated cell|Goblet cell	1.0	CD44_HBEGF	Ciliated cell|Goblet cell	0.0	AE_lung	0.042810810973325
CD44_HBEGF_Ciliated cell|Immune cell_F13A1	CD44_HBEGF_AE_lung	Ciliated cell|Immune cell_F13A1	1.0	CD44_HBEGF	Ciliated cell|Immune cell_F13A1	0.0	AE_lung	1.91275692265027
CD44_HBEGF_Ciliated cell|Macrophage	CD44_HBEGF_AE_lung	Ciliated cell|Macrophage	1.0	CD44_HBEGF	Ciliated cell|Macrophage	0.0	AE_lung	0.44194393281756106
CD44_HBEGF_Ciliated cell|SMC	CD44_HBEGF_AE_lung	Ciliated cell|SMC	1.0	CD44_HBEGF	Ciliated cell|SMC	0.0	AE_lung	0.3264761295239224
CD44_HBEGF_Ciliated cell|Stromal cell	CD44_HBEGF_AE_lung	Ciliated cell|Stromal cell	1.0	CD44_HBEGF	Ciliated cell|Stromal cell	0.0	AE_lung	0.1665119837262588
CD44_HBEGF_Ciliated cell|Stromal cell_CLDN	CD44_HBEGF_AE_lung	Ciliated cell|Stromal cell_CLDN	1.0	CD44_HBEGF	Ciliated cell|Stromal cell_CLDN	0.0	AE_lung	0.0
CD44_HBEGF_Ciliated cell|Un_epithelial cell	CD44_HBEGF_AE_lung	Ciliated cell|Un_epithelial cell	1.0	CD44_HBEGF	Ciliated cell|Un_epithelial cell	0.0	AE_lung	0.0442187329506258
CD44_HBEGF_Ciliated cell|Un_lymphoid cell	CD44_HBEGF_AE_lung	Ciliated cell|Un_lymphoid cell	1.0	CD44_HBEGF	Ciliated cell|Un_lymphoid cell	0.0	AE_lung	1.1558007769075531
CD44_HBEGF_Ciliated cell|Vasc_Endo	CD44_HBEGF_AE_lung	Ciliated cell|Vasc_Endo	1.0	CD44_HBEGF	Ciliated cell|Vasc_Endo	0.0	AE_lung	0.1346127955325227
CD44_HBEGF_Ciliated cell|Vasc_SMC	CD44_HBEGF_AE_lung	Ciliated cell|Vasc_SMC	1.0	CD44_HBEGF	Ciliated cell|Vasc_SMC	0.0	AE_lung	0.29956825049742397
CD44_HBEGF_Erythroid cell|Alveolar cell	CD44_HBEGF_AE_lung	Erythroid cell|Alveolar cell	1.0	CD44_HBEGF	Erythroid cell|Alveolar cell	0.016	AE_lung	0.8475938960789943
CD44_HBEGF_Erythroid cell|Ciliated cell	CD44_HBEGF_AE_lung	Erythroid cell|Ciliated cell	1.0	CD44_HBEGF	Erythroid cell|Ciliated cell	0.0	AE_lung	0.6831672003487019
CD44_HBEGF_Erythroid cell|Erythroid cell	CD44_HBEGF_AE_lung	Erythroid cell|Erythroid cell	1.0	CD44_HBEGF	Erythroid cell|Erythroid cell	0.099	AE_lung	1.3663344006974039
CD44_HBEGF_Erythroid cell|Fibroblast	CD44_HBEGF_AE_lung	Erythroid cell|Fibroblast	1.0	CD44_HBEGF	Erythroid cell|Fibroblast	0.0	AE_lung	0.6831672003487019
CD44_HBEGF_Erythroid cell|Goblet cell	CD44_HBEGF_AE_lung	Erythroid cell|Goblet cell	1.0	CD44_HBEGF	Erythroid cell|Goblet cell	0.013	AE_lung	0.7259780113220269
CD44_HBEGF_Erythroid cell|Immune cell_F13A1	CD44_HBEGF_AE_lung	Erythroid cell|Immune cell_F13A1	1.0	CD44_HBEGF	Erythroid cell|Immune cell_F13A1	0.276	AE_lung	2.595924122998972
CD44_HBEGF_Erythroid cell|Macrophage	CD44_HBEGF_AE_lung	Erythroid cell|Macrophage	1.0	CD44_HBEGF	Erythroid cell|Macrophage	0.034	AE_lung	1.1251111331662629
CD44_HBEGF_Erythroid cell|SMC	CD44_HBEGF_AE_lung	Erythroid cell|SMC	1.0	CD44_HBEGF	Erythroid cell|SMC	0.028	AE_lung	1.0096433298726244
CD44_HBEGF_Erythroid cell|Stromal cell	CD44_HBEGF_AE_lung	Erythroid cell|Stromal cell	1.0	CD44_HBEGF	Erythroid cell|Stromal cell	0.021	AE_lung	0.8496791840749607
CD44_HBEGF_Erythroid cell|Stromal cell_CLDN	CD44_HBEGF_AE_lung	Erythroid cell|Stromal cell_CLDN	1.0	CD44_HBEGF	Erythroid cell|Stromal cell_CLDN	0.0	AE_lung	0.6831672003487019
CD44_HBEGF_Erythroid cell|Un_epithelial cell	CD44_HBEGF_AE_lung	Erythroid cell|Un_epithelial cell	1.0	CD44_HBEGF	Erythroid cell|Un_epithelial cell	0.011	AE_lung	0.7273859332993278
CD44_HBEGF_Erythroid cell|Un_lymphoid cell	CD44_HBEGF_AE_lung	Erythroid cell|Un_lymphoid cell	1.0	CD44_HBEGF	Erythroid cell|Un_lymphoid cell	0.03	AE_lung	1.838967977256255
CD44_HBEGF_Erythroid cell|Vasc_Endo	CD44_HBEGF_AE_lung	Erythroid cell|Vasc_Endo	1.0	CD44_HBEGF	Erythroid cell|Vasc_Endo	0.021	AE_lung	0.8177799958812246
CD44_HBEGF_Erythroid cell|Vasc_SMC	CD44_HBEGF_AE_lung	Erythroid cell|Vasc_SMC	1.0	CD44_HBEGF	Erythroid cell|Vasc_SMC	0.028	AE_lung	0.9827354508461259
CD44_HBEGF_Fibroblast|Alveolar cell	CD44_HBEGF_AE_lung	Fibroblast|Alveolar cell	1.0	CD44_HBEGF	Fibroblast|Alveolar cell	0.0	AE_lung	0.16442669573029228
CD44_HBEGF_Fibroblast|Ciliated cell	CD44_HBEGF_AE_lung	Fibroblast|Ciliated cell	1.0	CD44_HBEGF	Fibroblast|Ciliated cell	0.0	AE_lung	0.0
CD44_HBEGF_Fibroblast|Erythroid cell	CD44_HBEGF_AE_lung	Fibroblast|Erythroid cell	1.0	CD44_HBEGF	Fibroblast|Erythroid cell	0.0	AE_lung	0.6831672003487019
CD44_HBEGF_Fibroblast|Fibroblast	CD44_HBEGF_AE_lung	Fibroblast|Fibroblast	1.0	CD44_HBEGF	Fibroblast|Fibroblast	0.0	AE_lung	0.0
CD44_HBEGF_Fibroblast|Goblet cell	CD44_HBEGF_AE_lung	Fibroblast|Goblet cell	1.0	CD44_HBEGF	Fibroblast|Goblet cell	0.0	AE_lung	0.042810810973325
CD44_HBEGF_Fibroblast|Immune cell_F13A1	CD44_HBEGF_AE_lung	Fibroblast|Immune cell_F13A1	1.0	CD44_HBEGF	Fibroblast|Immune cell_F13A1	0.0	AE_lung	1.91275692265027
CD44_HBEGF_Fibroblast|Macrophage	CD44_HBEGF_AE_lung	Fibroblast|Macrophage	1.0	CD44_HBEGF	Fibroblast|Macrophage	0.0	AE_lung	0.44194393281756106
CD44_HBEGF_Fibroblast|SMC	CD44_HBEGF_AE_lung	Fibroblast|SMC	1.0	CD44_HBEGF	Fibroblast|SMC	0.0	AE_lung	0.3264761295239224
CD44_HBEGF_Fibroblast|Stromal cell	CD44_HBEGF_AE_lung	Fibroblast|Stromal cell	1.0	CD44_HBEGF	Fibroblast|Stromal cell	0.0	AE_lung	0.1665119837262588
CD44_HBEGF_Fibroblast|Stromal cell_CLDN	CD44_HBEGF_AE_lung	Fibroblast|Stromal cell_CLDN	1.0	CD44_HBEGF	Fibroblast|Stromal cell_CLDN	0.0	AE_lung	0.0
CD44_HBEGF_Fibroblast|Un_epithelial cell	CD44_HBEGF_AE_lung	Fibroblast|Un_epithelial cell	1.0	CD44_HBEGF	Fibroblast|Un_epithelial cell	0.0	AE_lung	0.0442187329506258
CD44_HBEGF_Fibroblast|Un_lymphoid cell	CD44_HBEGF_AE_lung	Fibroblast|Un_lymphoid cell	1.0	CD44_HBEGF	Fibroblast|Un_lymphoid cell	0.0	AE_lung	1.1558007769075531
CD44_HBEGF_Fibroblast|Vasc_Endo	CD44_HBEGF_AE_lung	Fibroblast|Vasc_Endo	1.0	CD44_HBEGF	Fibroblast|Vasc_Endo	0.0	AE_lung	0.1346127955325227
CD44_HBEGF_Fibroblast|Vasc_SMC	CD44_HBEGF_AE_lung	Fibroblast|Vasc_SMC	1.0	CD44_HBEGF	Fibroblast|Vasc_SMC	0.0	AE_lung	0.29956825049742397
CD44_HBEGF_Goblet cell|Alveolar cell	CD44_HBEGF_AE_lung	Goblet cell|Alveolar cell	1.0	CD44_HBEGF	Goblet cell|Alveolar cell	0.015	AE_lung	0.2072375067036173
CD44_HBEGF_Goblet cell|Ciliated cell	CD44_HBEGF_AE_lung	Goblet cell|Ciliated cell	1.0	CD44_HBEGF	Goblet cell|Ciliated cell	0.0	AE_lung	0.042810810973325
CD44_HBEGF_Goblet cell|Erythroid cell	CD44_HBEGF_AE_lung	Goblet cell|Erythroid cell	1.0	CD44_HBEGF	Goblet cell|Erythroid cell	0.098	AE_lung	0.725978011322027
CD44_HBEGF_Goblet cell|Fibroblast	CD44_HBEGF_AE_lung	Goblet cell|Fibroblast	1.0	CD44_HBEGF	Goblet cell|Fibroblast	0.0	AE_lung	0.042810810973325
CD44_HBEGF_Goblet cell|Goblet cell	CD44_HBEGF_AE_lung	Goblet cell|Goblet cell	1.0	CD44_HBEGF	Goblet cell|Goblet cell	0.012	AE_lung	0.08562162194665
CD44_HBEGF_Goblet cell|Immune cell_F13A1	CD44_HBEGF_AE_lung	Goblet cell|Immune cell_F13A1	1.0	CD44_HBEGF	Goblet cell|Immune cell_F13A1	0.275	AE_lung	1.955567733623595
CD44_HBEGF_Goblet cell|Macrophage	CD44_HBEGF_AE_lung	Goblet cell|Macrophage	1.0	CD44_HBEGF	Goblet cell|Macrophage	0.033	AE_lung	0.484754743790886
CD44_HBEGF_Goblet cell|SMC	CD44_HBEGF_AE_lung	Goblet cell|SMC	1.0	CD44_HBEGF	Goblet cell|SMC	0.027	AE_lung	0.3692869404972474
CD44_HBEGF_Goblet cell|Stromal cell	CD44_HBEGF_AE_lung	Goblet cell|Stromal cell	1.0	CD44_HBEGF	Goblet cell|Stromal cell	0.02	AE_lung	0.20932279469958381
CD44_HBEGF_Goblet cell|Stromal cell_CLDN	CD44_HBEGF_AE_lung	Goblet cell|Stromal cell_CLDN	1.0	CD44_HBEGF	Goblet cell|Stromal cell_CLDN	0.0	AE_lung	0.042810810973325
CD44_HBEGF_Goblet cell|Un_epithelial cell	CD44_HBEGF_AE_lung	Goblet cell|Un_epithelial cell	1.0	CD44_HBEGF	Goblet cell|Un_epithelial cell	0.01	AE_lung	0.08702954392395079
CD44_HBEGF_Goblet cell|Un_lymphoid cell	CD44_HBEGF_AE_lung	Goblet cell|Un_lymphoid cell	1.0	CD44_HBEGF	Goblet cell|Un_lymphoid cell	0.029	AE_lung	1.198611587880878
CD44_HBEGF_Goblet cell|Vasc_Endo	CD44_HBEGF_AE_lung	Goblet cell|Vasc_Endo	1.0	CD44_HBEGF	Goblet cell|Vasc_Endo	0.02	AE_lung	0.1774236065058477
CD44_HBEGF_Goblet cell|Vasc_SMC	CD44_HBEGF_AE_lung	Goblet cell|Vasc_SMC	1.0	CD44_HBEGF	Goblet cell|Vasc_SMC	0.027	AE_lung	0.34237906147074904
CD44_HBEGF_Immune cell_F13A1|Alveolar cell	CD44_HBEGF_AE_lung	Immune cell_F13A1|Alveolar cell	1.0	CD44_HBEGF	Immune cell_F13A1|Alveolar cell	0.0	AE_lung	2.0771836183805625
CD44_HBEGF_Immune cell_F13A1|Ciliated cell	CD44_HBEGF_AE_lung	Immune cell_F13A1|Ciliated cell	1.0	CD44_HBEGF	Immune cell_F13A1|Ciliated cell	0.0	AE_lung	1.91275692265027
CD44_HBEGF_Immune cell_F13A1|Erythroid cell	CD44_HBEGF_AE_lung	Immune cell_F13A1|Erythroid cell	1.0	CD44_HBEGF	Immune cell_F13A1|Erythroid cell	0.0	AE_lung	2.595924122998972
CD44_HBEGF_Immune cell_F13A1|Fibroblast	CD44_HBEGF_AE_lung	Immune cell_F13A1|Fibroblast	1.0	CD44_HBEGF	Immune cell_F13A1|Fibroblast	0.0	AE_lung	1.91275692265027
CD44_HBEGF_Immune cell_F13A1|Goblet cell	CD44_HBEGF_AE_lung	Immune cell_F13A1|Goblet cell	1.0	CD44_HBEGF	Immune cell_F13A1|Goblet cell	0.0	AE_lung	1.955567733623595
CD44_HBEGF_Immune cell_F13A1|Immune cell_F13A1	CD44_HBEGF_AE_lung	Immune cell_F13A1|Immune cell_F13A1	1.0	CD44_HBEGF	Immune cell_F13A1|Immune cell_F13A1	0.0	AE_lung	3.82551384530054
CD44_HBEGF_Immune cell_F13A1|Macrophage	CD44_HBEGF_AE_lung	Immune cell_F13A1|Macrophage	1.0	CD44_HBEGF	Immune cell_F13A1|Macrophage	0.0	AE_lung	2.354700855467831
CD44_HBEGF_Immune cell_F13A1|SMC	CD44_HBEGF_AE_lung	Immune cell_F13A1|SMC	1.0	CD44_HBEGF	Immune cell_F13A1|SMC	0.0	AE_lung	2.2392330521741926
CD44_HBEGF_Immune cell_F13A1|Stromal cell	CD44_HBEGF_AE_lung	Immune cell_F13A1|Stromal cell	1.0	CD44_HBEGF	Immune cell_F13A1|Stromal cell	0.0	AE_lung	2.079268906376529
CD44_HBEGF_Immune cell_F13A1|Stromal cell_CLDN	CD44_HBEGF_AE_lung	Immune cell_F13A1|Stromal cell_CLDN	1.0	CD44_HBEGF	Immune cell_F13A1|Stromal cell_CLDN	0.0	AE_lung	1.91275692265027
CD44_HBEGF_Immune cell_F13A1|Un_epithelial cell	CD44_HBEGF_AE_lung	Immune cell_F13A1|Un_epithelial cell	1.0	CD44_HBEGF	Immune cell_F13A1|Un_epithelial cell	0.0	AE_lung	1.956975655600896
CD44_HBEGF_Immune cell_F13A1|Un_lymphoid cell	CD44_HBEGF_AE_lung	Immune cell_F13A1|Un_lymphoid cell	1.0	CD44_HBEGF	Immune cell_F13A1|Un_lymphoid cell	0.0	AE_lung	3.068557699557823
CD44_HBEGF_Immune cell_F13A1|Vasc_Endo	CD44_HBEGF_AE_lung	Immune cell_F13A1|Vasc_Endo	1.0	CD44_HBEGF	Immune cell_F13A1|Vasc_Endo	0.0	AE_lung	2.0473697181827926
CD44_HBEGF_Immune cell_F13A1|Vasc_SMC	CD44_HBEGF_AE_lung	Immune cell_F13A1|Vasc_SMC	1.0	CD44_HBEGF	Immune cell_F13A1|Vasc_SMC	0.0	AE_lung	2.2123251731476943
CD44_HBEGF_Macrophage|Alveolar cell	CD44_HBEGF_AE_lung	Macrophage|Alveolar cell	1.0	CD44_HBEGF	Macrophage|Alveolar cell	0.047	AE_lung	0.6063706285478534
CD44_HBEGF_Macrophage|Ciliated cell	CD44_HBEGF_AE_lung	Macrophage|Ciliated cell	1.0	CD44_HBEGF	Macrophage|Ciliated cell	0.0	AE_lung	0.44194393281756106
CD44_HBEGF_Macrophage|Erythroid cell	CD44_HBEGF_AE_lung	Macrophage|Erythroid cell	1.0	CD44_HBEGF	Macrophage|Erythroid cell	0.129	AE_lung	1.1251111331662629
CD44_HBEGF_Macrophage|Fibroblast	CD44_HBEGF_AE_lung	Macrophage|Fibroblast	1.0	CD44_HBEGF	Macrophage|Fibroblast	0.0	AE_lung	0.44194393281756106
CD44_HBEGF_Macrophage|Goblet cell	CD44_HBEGF_AE_lung	Macrophage|Goblet cell	1.0	CD44_HBEGF	Macrophage|Goblet cell	0.044	AE_lung	0.48475474379088607
CD44_HBEGF_Macrophage|Immune cell_F13A1	CD44_HBEGF_AE_lung	Macrophage|Immune cell_F13A1	1.0	CD44_HBEGF	Macrophage|Immune cell_F13A1	0.307	AE_lung	2.354700855467831
CD44_HBEGF_Macrophage|Macrophage	CD44_HBEGF_AE_lung	Macrophage|Macrophage	1.0	CD44_HBEGF	Macrophage|Macrophage	0.064	AE_lung	0.8838878656351221
CD44_HBEGF_Macrophage|SMC	CD44_HBEGF_AE_lung	Macrophage|SMC	1.0	CD44_HBEGF	Macrophage|SMC	0.058	AE_lung	0.7684200623414834
CD44_HBEGF_Macrophage|Stromal cell	CD44_HBEGF_AE_lung	Macrophage|Stromal cell	1.0	CD44_HBEGF	Macrophage|Stromal cell	0.051	AE_lung	0.6084559165438198
CD44_HBEGF_Macrophage|Stromal cell_CLDN	CD44_HBEGF_AE_lung	Macrophage|Stromal cell_CLDN	1.0	CD44_HBEGF	Macrophage|Stromal cell_CLDN	0.0	AE_lung	0.44194393281756106
CD44_HBEGF_Macrophage|Un_epithelial cell	CD44_HBEGF_AE_lung	Macrophage|Un_epithelial cell	1.0	CD44_HBEGF	Macrophage|Un_epithelial cell	0.041	AE_lung	0.4861626657681869
CD44_HBEGF_Macrophage|Un_lymphoid cell	CD44_HBEGF_AE_lung	Macrophage|Un_lymphoid cell	1.0	CD44_HBEGF	Macrophage|Un_lymphoid cell	0.061	AE_lung	1.5977447097251143
CD44_HBEGF_Macrophage|Vasc_Endo	CD44_HBEGF_AE_lung	Macrophage|Vasc_Endo	1.0	CD44_HBEGF	Macrophage|Vasc_Endo	0.051	AE_lung	0.5765567283500838
CD44_HBEGF_Macrophage|Vasc_SMC	CD44_HBEGF_AE_lung	Macrophage|Vasc_SMC	1.0	CD44_HBEGF	Macrophage|Vasc_SMC	0.058	AE_lung	0.741512183314985
CD44_HBEGF_SMC|Alveolar cell	CD44_HBEGF_AE_lung	SMC|Alveolar cell	1.0	CD44_HBEGF	SMC|Alveolar cell	0.022	AE_lung	0.4909028252542147
CD44_HBEGF_SMC|Ciliated cell	CD44_HBEGF_AE_lung	SMC|Ciliated cell	1.0	CD44_HBEGF	SMC|Ciliated cell	0.0	AE_lung	0.3264761295239224
CD44_HBEGF_SMC|Erythroid cell	CD44_HBEGF_AE_lung	SMC|Erythroid cell	1.0	CD44_HBEGF	SMC|Erythroid cell	0.105	AE_lung	1.0096433298726244
CD44_HBEGF_SMC|Fibroblast	CD44_HBEGF_AE_lung	SMC|Fibroblast	1.0	CD44_HBEGF	SMC|Fibroblast	0.0	AE_lung	0.3264761295239224
CD44_HBEGF_SMC|Goblet cell	CD44_HBEGF_AE_lung	SMC|Goblet cell	1.0	CD44_HBEGF	SMC|Goblet cell	0.019	AE_lung	0.3692869404972474
CD44_HBEGF_SMC|Immune cell_F13A1	CD44_HBEGF_AE_lung	SMC|Immune cell_F13A1	1.0	CD44_HBEGF	SMC|Immune cell_F13A1	0.282	AE_lung	2.2392330521741926
CD44_HBEGF_SMC|Macrophage	CD44_HBEGF_AE_lung	SMC|Macrophage	1.0	CD44_HBEGF	SMC|Macrophage	0.039	AE_lung	0.7684200623414834
CD44_HBEGF_SMC|SMC	CD44_HBEGF_AE_lung	SMC|SMC	1.0	CD44_HBEGF	SMC|SMC	0.033	AE_lung	0.6529522590478448
CD44_HBEGF_SMC|Stromal cell	CD44_HBEGF_AE_lung	SMC|Stromal cell	1.0	CD44_HBEGF	SMC|Stromal cell	0.026	AE_lung	0.4929881132501812
CD44_HBEGF_SMC|Stromal cell_CLDN	CD44_HBEGF_AE_lung	SMC|Stromal cell_CLDN	1.0	CD44_HBEGF	SMC|Stromal cell_CLDN	0.0	AE_lung	0.3264761295239224
CD44_HBEGF_SMC|Un_epithelial cell	CD44_HBEGF_AE_lung	SMC|Un_epithelial cell	1.0	CD44_HBEGF	SMC|Un_epithelial cell	0.016	AE_lung	0.3706948624745482
CD44_HBEGF_SMC|Un_lymphoid cell	CD44_HBEGF_AE_lung	SMC|Un_lymphoid cell	1.0	CD44_HBEGF	SMC|Un_lymphoid cell	0.036	AE_lung	1.4822769064314756
CD44_HBEGF_SMC|Vasc_Endo	CD44_HBEGF_AE_lung	SMC|Vasc_Endo	1.0	CD44_HBEGF	SMC|Vasc_Endo	0.026	AE_lung	0.4610889250564451
CD44_HBEGF_SMC|Vasc_SMC	CD44_HBEGF_AE_lung	SMC|Vasc_SMC	1.0	CD44_HBEGF	SMC|Vasc_SMC	0.033	AE_lung	0.6260443800213464
CD44_HBEGF_Stromal cell_CLDN|Alveolar cell	CD44_HBEGF_AE_lung	Stromal cell_CLDN|Alveolar cell	1.0	CD44_HBEGF	Stromal cell_CLDN|Alveolar cell	0.0	AE_lung	0.16442669573029228
CD44_HBEGF_Stromal cell_CLDN|Ciliated cell	CD44_HBEGF_AE_lung	Stromal cell_CLDN|Ciliated cell	1.0	CD44_HBEGF	Stromal cell_CLDN|Ciliated cell	0.0	AE_lung	0.0
CD44_HBEGF_Stromal cell_CLDN|Erythroid cell	CD44_HBEGF_AE_lung	Stromal cell_CLDN|Erythroid cell	1.0	CD44_HBEGF	Stromal cell_CLDN|Erythroid cell	0.0	AE_lung	0.6831672003487019
CD44_HBEGF_Stromal cell_CLDN|Fibroblast	CD44_HBEGF_AE_lung	Stromal cell_CLDN|Fibroblast	1.0	CD44_HBEGF	Stromal cell_CLDN|Fibroblast	0.0	AE_lung	0.0
CD44_HBEGF_Stromal cell_CLDN|Goblet cell	CD44_HBEGF_AE_lung	Stromal cell_CLDN|Goblet cell	1.0	CD44_HBEGF	Stromal cell_CLDN|Goblet cell	0.0	AE_lung	0.042810810973325
CD44_HBEGF_Stromal cell_CLDN|Immune cell_F13A1	CD44_HBEGF_AE_lung	Stromal cell_CLDN|Immune cell_F13A1	1.0	CD44_HBEGF	Stromal cell_CLDN|Immune cell_F13A1	0.0	AE_lung	1.91275692265027
CD44_HBEGF_Stromal cell_CLDN|Macrophage	CD44_HBEGF_AE_lung	Stromal cell_CLDN|Macrophage	1.0	CD44_HBEGF	Stromal cell_CLDN|Macrophage	0.0	AE_lung	0.44194393281756106
CD44_HBEGF_Stromal cell_CLDN|SMC	CD44_HBEGF_AE_lung	Stromal cell_CLDN|SMC	1.0	CD44_HBEGF	Stromal cell_CLDN|SMC	0.0	AE_lung	0.3264761295239224
CD44_HBEGF_Stromal cell_CLDN|Stromal cell	CD44_HBEGF_AE_lung	Stromal cell_CLDN|Stromal cell	1.0	CD44_HBEGF	Stromal cell_CLDN|Stromal cell	0.0	AE_lung	0.1665119837262588
CD44_HBEGF_Stromal cell_CLDN|Stromal cell_CLDN	CD44_HBEGF_AE_lung	Stromal cell_CLDN|Stromal cell_CLDN	1.0	CD44_HBEGF	Stromal cell_CLDN|Stromal cell_CLDN	0.0	AE_lung	0.0
CD44_HBEGF_Stromal cell_CLDN|Un_epithelial cell	CD44_HBEGF_AE_lung	Stromal cell_CLDN|Un_epithelial cell	1.0	CD44_HBEGF	Stromal cell_CLDN|Un_epithelial cell	0.0	AE_lung	0.0442187329506258
CD44_HBEGF_Stromal cell_CLDN|Un_lymphoid cell	CD44_HBEGF_AE_lung	Stromal cell_CLDN|Un_lymphoid cell	1.0	CD44_HBEGF	Stromal cell_CLDN|Un_lymphoid cell	0.0	AE_lung	1.1558007769075531
CD44_HBEGF_Stromal cell_CLDN|Vasc_Endo	CD44_HBEGF_AE_lung	Stromal cell_CLDN|Vasc_Endo	1.0	CD44_HBEGF	Stromal cell_CLDN|Vasc_Endo	0.0	AE_lung	0.1346127955325227
CD44_HBEGF_Stromal cell_CLDN|Vasc_SMC	CD44_HBEGF_AE_lung	Stromal cell_CLDN|Vasc_SMC	1.0	CD44_HBEGF	Stromal cell_CLDN|Vasc_SMC	0.0	AE_lung	0.29956825049742397
CD44_HBEGF_Stromal cell|Alveolar cell	CD44_HBEGF_AE_lung	Stromal cell|Alveolar cell	1.0	CD44_HBEGF	Stromal cell|Alveolar cell	0.018	AE_lung	0.3309386794565511
CD44_HBEGF_Stromal cell|Ciliated cell	CD44_HBEGF_AE_lung	Stromal cell|Ciliated cell	1.0	CD44_HBEGF	Stromal cell|Ciliated cell	0.0	AE_lung	0.1665119837262588
CD44_HBEGF_Stromal cell|Erythroid cell	CD44_HBEGF_AE_lung	Stromal cell|Erythroid cell	1.0	CD44_HBEGF	Stromal cell|Erythroid cell	0.101	AE_lung	0.8496791840749608
CD44_HBEGF_Stromal cell|Fibroblast	CD44_HBEGF_AE_lung	Stromal cell|Fibroblast	1.0	CD44_HBEGF	Stromal cell|Fibroblast	0.0	AE_lung	0.1665119837262588
CD44_HBEGF_Stromal cell|Goblet cell	CD44_HBEGF_AE_lung	Stromal cell|Goblet cell	1.0	CD44_HBEGF	Stromal cell|Goblet cell	0.015	AE_lung	0.20932279469958381
CD44_HBEGF_Stromal cell|Immune cell_F13A1	CD44_HBEGF_AE_lung	Stromal cell|Immune cell_F13A1	1.0	CD44_HBEGF	Stromal cell|Immune cell_F13A1	0.278	AE_lung	2.079268906376529
CD44_HBEGF_Stromal cell|Macrophage	CD44_HBEGF_AE_lung	Stromal cell|Macrophage	1.0	CD44_HBEGF	Stromal cell|Macrophage	0.035	AE_lung	0.6084559165438198
CD44_HBEGF_Stromal cell|SMC	CD44_HBEGF_AE_lung	Stromal cell|SMC	1.0	CD44_HBEGF	Stromal cell|SMC	0.029	AE_lung	0.4929881132501812
CD44_HBEGF_Stromal cell|Stromal cell	CD44_HBEGF_AE_lung	Stromal cell|Stromal cell	1.0	CD44_HBEGF	Stromal cell|Stromal cell	0.023	AE_lung	0.3330239674525176
CD44_HBEGF_Stromal cell|Stromal cell_CLDN	CD44_HBEGF_AE_lung	Stromal cell|Stromal cell_CLDN	1.0	CD44_HBEGF	Stromal cell|Stromal cell_CLDN	0.0	AE_lung	0.1665119837262588
CD44_HBEGF_Stromal cell|Un_epithelial cell	CD44_HBEGF_AE_lung	Stromal cell|Un_epithelial cell	1.0	CD44_HBEGF	Stromal cell|Un_epithelial cell	0.013	AE_lung	0.2107307166768846
CD44_HBEGF_Stromal cell|Un_lymphoid cell	CD44_HBEGF_AE_lung	Stromal cell|Un_lymphoid cell	1.0	CD44_HBEGF	Stromal cell|Un_lymphoid cell	0.032	AE_lung	1.3223127606338119
CD44_HBEGF_Stromal cell|Vasc_Endo	CD44_HBEGF_AE_lung	Stromal cell|Vasc_Endo	1.0	CD44_HBEGF	Stromal cell|Vasc_Endo	0.023	AE_lung	0.3011247792587815
CD44_HBEGF_Stromal cell|Vasc_SMC	CD44_HBEGF_AE_lung	Stromal cell|Vasc_SMC	1.0	CD44_HBEGF	Stromal cell|Vasc_SMC	0.03	AE_lung	0.46608023422368283
CD44_HBEGF_Un_epithelial cell|Alveolar cell	CD44_HBEGF_AE_lung	Un_epithelial cell|Alveolar cell	1.0	CD44_HBEGF	Un_epithelial cell|Alveolar cell	0.012	AE_lung	0.20864542868091807
CD44_HBEGF_Un_epithelial cell|Ciliated cell	CD44_HBEGF_AE_lung	Un_epithelial cell|Ciliated cell	1.0	CD44_HBEGF	Un_epithelial cell|Ciliated cell	0.0	AE_lung	0.0442187329506258
CD44_HBEGF_Un_epithelial cell|Erythroid cell	CD44_HBEGF_AE_lung	Un_epithelial cell|Erythroid cell	1.0	CD44_HBEGF	Un_epithelial cell|Erythroid cell	0.095	AE_lung	0.7273859332993278
CD44_HBEGF_Un_epithelial cell|Fibroblast	CD44_HBEGF_AE_lung	Un_epithelial cell|Fibroblast	1.0	CD44_HBEGF	Un_epithelial cell|Fibroblast	0.0	AE_lung	0.0442187329506258
CD44_HBEGF_Un_epithelial cell|Goblet cell	CD44_HBEGF_AE_lung	Un_epithelial cell|Goblet cell	1.0	CD44_HBEGF	Un_epithelial cell|Goblet cell	0.009	AE_lung	0.08702954392395079
CD44_HBEGF_Un_epithelial cell|Immune cell_F13A1	CD44_HBEGF_AE_lung	Un_epithelial cell|Immune cell_F13A1	1.0	CD44_HBEGF	Un_epithelial cell|Immune cell_F13A1	0.272	AE_lung	1.956975655600896
CD44_HBEGF_Un_epithelial cell|Macrophage	CD44_HBEGF_AE_lung	Un_epithelial cell|Macrophage	1.0	CD44_HBEGF	Un_epithelial cell|Macrophage	0.029	AE_lung	0.4861626657681868
CD44_HBEGF_Un_epithelial cell|SMC	CD44_HBEGF_AE_lung	Un_epithelial cell|SMC	1.0	CD44_HBEGF	Un_epithelial cell|SMC	0.023	AE_lung	0.3706948624745482
CD44_HBEGF_Un_epithelial cell|Stromal cell	CD44_HBEGF_AE_lung	Un_epithelial cell|Stromal cell	1.0	CD44_HBEGF	Un_epithelial cell|Stromal cell	0.016	AE_lung	0.2107307166768846
CD44_HBEGF_Un_epithelial cell|Stromal cell_CLDN	CD44_HBEGF_AE_lung	Un_epithelial cell|Stromal cell_CLDN	1.0	CD44_HBEGF	Un_epithelial cell|Stromal cell_CLDN	0.0	AE_lung	0.0442187329506258
CD44_HBEGF_Un_epithelial cell|Un_epithelial cell	CD44_HBEGF_AE_lung	Un_epithelial cell|Un_epithelial cell	1.0	CD44_HBEGF	Un_epithelial cell|Un_epithelial cell	0.006	AE_lung	0.0884374659012516
CD44_HBEGF_Un_epithelial cell|Un_lymphoid cell	CD44_HBEGF_AE_lung	Un_epithelial cell|Un_lymphoid cell	1.0	CD44_HBEGF	Un_epithelial cell|Un_lymphoid cell	0.026	AE_lung	1.200019509858179
CD44_HBEGF_Un_epithelial cell|Vasc_Endo	CD44_HBEGF_AE_lung	Un_epithelial cell|Vasc_Endo	1.0	CD44_HBEGF	Un_epithelial cell|Vasc_Endo	0.016	AE_lung	0.17883152848314848
CD44_HBEGF_Un_epithelial cell|Vasc_SMC	CD44_HBEGF_AE_lung	Un_epithelial cell|Vasc_SMC	1.0	CD44_HBEGF	Un_epithelial cell|Vasc_SMC	0.023	AE_lung	0.3437869834480498
CD44_HBEGF_Un_lymphoid cell|Alveolar cell	CD44_HBEGF_AE_lung	Un_lymphoid cell|Alveolar cell	1.0	CD44_HBEGF	Un_lymphoid cell|Alveolar cell	0.143	AE_lung	1.3202274726378453
CD44_HBEGF_Un_lymphoid cell|Ciliated cell	CD44_HBEGF_AE_lung	Un_lymphoid cell|Ciliated cell	1.0	CD44_HBEGF	Un_lymphoid cell|Ciliated cell	0.0	AE_lung	1.1558007769075531
CD44_HBEGF_Un_lymphoid cell|Erythroid cell	CD44_HBEGF_AE_lung	Un_lymphoid cell|Erythroid cell	0.0	CD44_HBEGF	Un_lymphoid cell|Erythroid cell	0.226	AE_lung	1.8389679772562553
CD44_HBEGF_Un_lymphoid cell|Fibroblast	CD44_HBEGF_AE_lung	Un_lymphoid cell|Fibroblast	1.0	CD44_HBEGF	Un_lymphoid cell|Fibroblast	0.0	AE_lung	1.1558007769075531
CD44_HBEGF_Un_lymphoid cell|Goblet cell	CD44_HBEGF_AE_lung	Un_lymphoid cell|Goblet cell	1.0	CD44_HBEGF	Un_lymphoid cell|Goblet cell	0.14	AE_lung	1.198611587880878
CD44_HBEGF_Un_lymphoid cell|Immune cell_F13A1	CD44_HBEGF_AE_lung	Un_lymphoid cell|Immune cell_F13A1	0.0	CD44_HBEGF	Un_lymphoid cell|Immune cell_F13A1	0.403	AE_lung	3.0685576995578234
CD44_HBEGF_Un_lymphoid cell|Macrophage	CD44_HBEGF_AE_lung	Un_lymphoid cell|Macrophage	1.0	CD44_HBEGF	Un_lymphoid cell|Macrophage	0.16	AE_lung	1.597744709725114
CD44_HBEGF_Un_lymphoid cell|SMC	CD44_HBEGF_AE_lung	Un_lymphoid cell|SMC	1.0	CD44_HBEGF	Un_lymphoid cell|SMC	0.154	AE_lung	1.4822769064314756
CD44_HBEGF_Un_lymphoid cell|Stromal cell	CD44_HBEGF_AE_lung	Un_lymphoid cell|Stromal cell	1.0	CD44_HBEGF	Un_lymphoid cell|Stromal cell	0.147	AE_lung	1.3223127606338119
CD44_HBEGF_Un_lymphoid cell|Stromal cell_CLDN	CD44_HBEGF_AE_lung	Un_lymphoid cell|Stromal cell_CLDN	1.0	CD44_HBEGF	Un_lymphoid cell|Stromal cell_CLDN	0.0	AE_lung	1.1558007769075531
CD44_HBEGF_Un_lymphoid cell|Un_epithelial cell	CD44_HBEGF_AE_lung	Un_lymphoid cell|Un_epithelial cell	1.0	CD44_HBEGF	Un_lymphoid cell|Un_epithelial cell	0.137	AE_lung	1.200019509858179
CD44_HBEGF_Un_lymphoid cell|Un_lymphoid cell	CD44_HBEGF_AE_lung	Un_lymphoid cell|Un_lymphoid cell	1.0	CD44_HBEGF	Un_lymphoid cell|Un_lymphoid cell	0.157	AE_lung	2.3116015538151062
CD44_HBEGF_Un_lymphoid cell|Vasc_Endo	CD44_HBEGF_AE_lung	Un_lymphoid cell|Vasc_Endo	1.0	CD44_HBEGF	Un_lymphoid cell|Vasc_Endo	0.147	AE_lung	1.2904135724400758
CD44_HBEGF_Un_lymphoid cell|Vasc_SMC	CD44_HBEGF_AE_lung	Un_lymphoid cell|Vasc_SMC	1.0	CD44_HBEGF	Un_lymphoid cell|Vasc_SMC	0.154	AE_lung	1.455369027404977
CD44_HBEGF_Vasc_Endo|Alveolar cell	CD44_HBEGF_AE_lung	Vasc_Endo|Alveolar cell	1.0	CD44_HBEGF	Vasc_Endo|Alveolar cell	0.011	AE_lung	0.299039491262815
CD44_HBEGF_Vasc_Endo|Ciliated cell	CD44_HBEGF_AE_lung	Vasc_Endo|Ciliated cell	1.0	CD44_HBEGF	Vasc_Endo|Ciliated cell	0.0	AE_lung	0.1346127955325227
CD44_HBEGF_Vasc_Endo|Erythroid cell	CD44_HBEGF_AE_lung	Vasc_Endo|Erythroid cell	1.0	CD44_HBEGF	Vasc_Endo|Erythroid cell	0.094	AE_lung	0.8177799958812246
CD44_HBEGF_Vasc_Endo|Fibroblast	CD44_HBEGF_AE_lung	Vasc_Endo|Fibroblast	1.0	CD44_HBEGF	Vasc_Endo|Fibroblast	0.0	AE_lung	0.1346127955325227
CD44_HBEGF_Vasc_Endo|Goblet cell	CD44_HBEGF_AE_lung	Vasc_Endo|Goblet cell	1.0	CD44_HBEGF	Vasc_Endo|Goblet cell	0.009	AE_lung	0.1774236065058477
CD44_HBEGF_Vasc_Endo|Immune cell_F13A1	CD44_HBEGF_AE_lung	Vasc_Endo|Immune cell_F13A1	1.0	CD44_HBEGF	Vasc_Endo|Immune cell_F13A1	0.271	AE_lung	2.047369718182793
CD44_HBEGF_Vasc_Endo|Macrophage	CD44_HBEGF_AE_lung	Vasc_Endo|Macrophage	1.0	CD44_HBEGF	Vasc_Endo|Macrophage	0.029	AE_lung	0.5765567283500838
CD44_HBEGF_Vasc_Endo|SMC	CD44_HBEGF_AE_lung	Vasc_Endo|SMC	1.0	CD44_HBEGF	Vasc_Endo|SMC	0.023	AE_lung	0.46108892505644505
CD44_HBEGF_Vasc_Endo|Stromal cell	CD44_HBEGF_AE_lung	Vasc_Endo|Stromal cell	1.0	CD44_HBEGF	Vasc_Endo|Stromal cell	0.016	AE_lung	0.3011247792587815
CD44_HBEGF_Vasc_Endo|Stromal cell_CLDN	CD44_HBEGF_AE_lung	Vasc_Endo|Stromal cell_CLDN	1.0	CD44_HBEGF	Vasc_Endo|Stromal cell_CLDN	0.0	AE_lung	0.1346127955325227
CD44_HBEGF_Vasc_Endo|Un_epithelial cell	CD44_HBEGF_AE_lung	Vasc_Endo|Un_epithelial cell	1.0	CD44_HBEGF	Vasc_Endo|Un_epithelial cell	0.006	AE_lung	0.17883152848314848
CD44_HBEGF_Vasc_Endo|Un_lymphoid cell	CD44_HBEGF_AE_lung	Vasc_Endo|Un_lymphoid cell	1.0	CD44_HBEGF	Vasc_Endo|Un_lymphoid cell	0.026	AE_lung	1.2904135724400758
CD44_HBEGF_Vasc_Endo|Vasc_Endo	CD44_HBEGF_AE_lung	Vasc_Endo|Vasc_Endo	1.0	CD44_HBEGF	Vasc_Endo|Vasc_Endo	0.016	AE_lung	0.2692255910650454
CD44_HBEGF_Vasc_Endo|Vasc_SMC	CD44_HBEGF_AE_lung	Vasc_Endo|Vasc_SMC	1.0	CD44_HBEGF	Vasc_Endo|Vasc_SMC	0.023	AE_lung	0.43418104602994667
CD44_HBEGF_Vasc_SMC|Alveolar cell	CD44_HBEGF_AE_lung	Vasc_SMC|Alveolar cell	1.0	CD44_HBEGF	Vasc_SMC|Alveolar cell	0.02	AE_lung	0.46399494622771625
CD44_HBEGF_Vasc_SMC|Ciliated cell	CD44_HBEGF_AE_lung	Vasc_SMC|Ciliated cell	1.0	CD44_HBEGF	Vasc_SMC|Ciliated cell	0.0	AE_lung	0.29956825049742397
CD44_HBEGF_Vasc_SMC|Erythroid cell	CD44_HBEGF_AE_lung	Vasc_SMC|Erythroid cell	1.0	CD44_HBEGF	Vasc_SMC|Erythroid cell	0.103	AE_lung	0.9827354508461259
CD44_HBEGF_Vasc_SMC|Fibroblast	CD44_HBEGF_AE_lung	Vasc_SMC|Fibroblast	1.0	CD44_HBEGF	Vasc_SMC|Fibroblast	0.0	AE_lung	0.29956825049742397
CD44_HBEGF_Vasc_SMC|Goblet cell	CD44_HBEGF_AE_lung	Vasc_SMC|Goblet cell	1.0	CD44_HBEGF	Vasc_SMC|Goblet cell	0.017	AE_lung	0.342379061470749
CD44_HBEGF_Vasc_SMC|Immune cell_F13A1	CD44_HBEGF_AE_lung	Vasc_SMC|Immune cell_F13A1	1.0	CD44_HBEGF	Vasc_SMC|Immune cell_F13A1	0.28	AE_lung	2.2123251731476943
CD44_HBEGF_Vasc_SMC|Macrophage	CD44_HBEGF_AE_lung	Vasc_SMC|Macrophage	1.0	CD44_HBEGF	Vasc_SMC|Macrophage	0.038	AE_lung	0.7415121833149849
CD44_HBEGF_Vasc_SMC|SMC	CD44_HBEGF_AE_lung	Vasc_SMC|SMC	1.0	CD44_HBEGF	Vasc_SMC|SMC	0.032	AE_lung	0.6260443800213463
CD44_HBEGF_Vasc_SMC|Stromal cell	CD44_HBEGF_AE_lung	Vasc_SMC|Stromal cell	1.0	CD44_HBEGF	Vasc_SMC|Stromal cell	0.025	AE_lung	0.4660802342236827
CD44_HBEGF_Vasc_SMC|Stromal cell_CLDN	CD44_HBEGF_AE_lung	Vasc_SMC|Stromal cell_CLDN	1.0	CD44_HBEGF	Vasc_SMC|Stromal cell_CLDN	0.0	AE_lung	0.29956825049742397
CD44_HBEGF_Vasc_SMC|Un_epithelial cell	CD44_HBEGF_AE_lung	Vasc_SMC|Un_epithelial cell	1.0	CD44_HBEGF	Vasc_SMC|Un_epithelial cell	0.015	AE_lung	0.3437869834480498
CD44_HBEGF_Vasc_SMC|Un_lymphoid cell	CD44_HBEGF_AE_lung	Vasc_SMC|Un_lymphoid cell	1.0	CD44_HBEGF	Vasc_SMC|Un_lymphoid cell	0.034	AE_lung	1.455369027404977
CD44_HBEGF_Vasc_SMC|Vasc_Endo	CD44_HBEGF_AE_lung	Vasc_SMC|Vasc_Endo	1.0	CD44_HBEGF	Vasc_SMC|Vasc_Endo	0.025	AE_lung	0.43418104602994667
CD44_HBEGF_Vasc_SMC|Vasc_SMC	CD44_HBEGF_AE_lung	Vasc_SMC|Vasc_SMC	1.0	CD44_HBEGF	Vasc_SMC|Vasc_SMC	0.032	AE_lung	0.5991365009948479
COPA_P2RY6_Alveolar cell|Alveolar cell	COPA_P2RY6_AE_lung	Alveolar cell|Alveolar cell	1.0	COPA_P2RY6	Alveolar cell|Alveolar cell	0.232	AE_lung	3.6587513530391895
COPA_P2RY6_Alveolar cell|Ciliated cell	COPA_P2RY6_AE_lung	Alveolar cell|Ciliated cell	0.0	COPA_P2RY6	Alveolar cell|Ciliated cell	0.452	AE_lung	4.677995710470088
COPA_P2RY6_Alveolar cell|Erythroid cell	COPA_P2RY6_AE_lung	Alveolar cell|Erythroid cell	1.0	COPA_P2RY6	Alveolar cell|Erythroid cell	0.183	AE_lung	2.626906066369953
COPA_P2RY6_Alveolar cell|Fibroblast	COPA_P2RY6_AE_lung	Alveolar cell|Fibroblast	1.0	COPA_P2RY6	Alveolar cell|Fibroblast	0.0	AE_lung	2.095191731809335
COPA_P2RY6_Alveolar cell|Goblet cell	COPA_P2RY6_AE_lung	Alveolar cell|Goblet cell	0.0	COPA_P2RY6	Alveolar cell|Goblet cell	0.396	AE_lung	7.489219439547785
COPA_P2RY6_Alveolar cell|Immune cell_F13A1	COPA_P2RY6_AE_lung	Alveolar cell|Immune cell_F13A1	1.0	COPA_P2RY6	Alveolar cell|Immune cell_F13A1	0.157	AE_lung	2.5032967417685783
COPA_P2RY6_Alveolar cell|Macrophage	COPA_P2RY6_AE_lung	Alveolar cell|Macrophage	1.0	COPA_P2RY6	Alveolar cell|Macrophage	0.231	AE_lung	3.013249049962614
COPA_P2RY6_Alveolar cell|SMC	COPA_P2RY6_AE_lung	Alveolar cell|SMC	1.0	COPA_P2RY6	Alveolar cell|SMC	0.154	AE_lung	2.7029040079465743
COPA_P2RY6_Alveolar cell|Stromal cell	COPA_P2RY6_AE_lung	Alveolar cell|Stromal cell	1.0	COPA_P2RY6	Alveolar cell|Stromal cell	0.15	AE_lung	2.8464496401165014
COPA_P2RY6_Alveolar cell|Stromal cell_CLDN	COPA_P2RY6_AE_lung	Alveolar cell|Stromal cell_CLDN	1.0	COPA_P2RY6	Alveolar cell|Stromal cell_CLDN	0.0	AE_lung	2.985093080661525
COPA_P2RY6_Alveolar cell|Un_epithelial cell	COPA_P2RY6_AE_lung	Alveolar cell|Un_epithelial cell	0.0	COPA_P2RY6	Alveolar cell|Un_epithelial cell	0.255	AE_lung	3.986583259529732
COPA_P2RY6_Alveolar cell|Un_lymphoid cell	COPA_P2RY6_AE_lung	Alveolar cell|Un_lymphoid cell	1.0	COPA_P2RY6	Alveolar cell|Un_lymphoid cell	0.152	AE_lung	2.4949453470513
COPA_P2RY6_Alveolar cell|Vasc_Endo	COPA_P2RY6_AE_lung	Alveolar cell|Vasc_Endo	1.0	COPA_P2RY6	Alveolar cell|Vasc_Endo	0.152	AE_lung	2.6238826717127015
COPA_P2RY6_Alveolar cell|Vasc_SMC	COPA_P2RY6_AE_lung	Alveolar cell|Vasc_SMC	1.0	COPA_P2RY6	Alveolar cell|Vasc_SMC	0.15	AE_lung	3.0028113160956154
COPA_P2RY6_Ciliated cell|Alveolar cell	COPA_P2RY6_AE_lung	Ciliated cell|Alveolar cell	1.0	COPA_P2RY6	Ciliated cell|Alveolar cell	0.201	AE_lung	4.677995710470088
COPA_P2RY6_Ciliated cell|Ciliated cell	COPA_P2RY6_AE_lung	Ciliated cell|Ciliated cell	0.008	COPA_P2RY6	Ciliated cell|Ciliated cell	0.421	AE_lung	5.697240067900986
COPA_P2RY6_Ciliated cell|Erythroid cell	COPA_P2RY6_AE_lung	Ciliated cell|Erythroid cell	1.0	COPA_P2RY6	Ciliated cell|Erythroid cell	0.152	AE_lung	3.646150423800851
COPA_P2RY6_Ciliated cell|Fibroblast	COPA_P2RY6_AE_lung	Ciliated cell|Fibroblast	1.0	COPA_P2RY6	Ciliated cell|Fibroblast	0.0	AE_lung	3.114436089240233
COPA_P2RY6_Ciliated cell|Goblet cell	COPA_P2RY6_AE_lung	Ciliated cell|Goblet cell	0.016	COPA_P2RY6	Ciliated cell|Goblet cell	0.364	AE_lung	8.508463796978685
COPA_P2RY6_Ciliated cell|Immune cell_F13A1	COPA_P2RY6_AE_lung	Ciliated cell|Immune cell_F13A1	1.0	COPA_P2RY6	Ciliated cell|Immune cell_F13A1	0.126	AE_lung	3.5225410991994766
COPA_P2RY6_Ciliated cell|Macrophage	COPA_P2RY6_AE_lung	Ciliated cell|Macrophage	1.0	COPA_P2RY6	Ciliated cell|Macrophage	0.2	AE_lung	4.0324934073935115
COPA_P2RY6_Ciliated cell|SMC	COPA_P2RY6_AE_lung	Ciliated cell|SMC	1.0	COPA_P2RY6	Ciliated cell|SMC	0.122	AE_lung	3.7221483653774725
COPA_P2RY6_Ciliated cell|Stromal cell	COPA_P2RY6_AE_lung	Ciliated cell|Stromal cell	1.0	COPA_P2RY6	Ciliated cell|Stromal cell	0.119	AE_lung	3.8656939975473996
COPA_P2RY6_Ciliated cell|Stromal cell_CLDN	COPA_P2RY6_AE_lung	Ciliated cell|Stromal cell_CLDN	1.0	COPA_P2RY6	Ciliated cell|Stromal cell_CLDN	0.0	AE_lung	4.004337438092423
COPA_P2RY6_Ciliated cell|Un_epithelial cell	COPA_P2RY6_AE_lung	Ciliated cell|Un_epithelial cell	0.383	COPA_P2RY6	Ciliated cell|Un_epithelial cell	0.223	AE_lung	5.00582761696063
COPA_P2RY6_Ciliated cell|Un_lymphoid cell	COPA_P2RY6_AE_lung	Ciliated cell|Un_lymphoid cell	1.0	COPA_P2RY6	Ciliated cell|Un_lymphoid cell	0.121	AE_lung	3.514189704482198
COPA_P2RY6_Ciliated cell|Vasc_Endo	COPA_P2RY6_AE_lung	Ciliated cell|Vasc_Endo	1.0	COPA_P2RY6	Ciliated cell|Vasc_Endo	0.12	AE_lung	3.6431270291435993
COPA_P2RY6_Ciliated cell|Vasc_SMC	COPA_P2RY6_AE_lung	Ciliated cell|Vasc_SMC	1.0	COPA_P2RY6	Ciliated cell|Vasc_SMC	0.118	AE_lung	4.022055673526514
COPA_P2RY6_Erythroid cell|Alveolar cell	COPA_P2RY6_AE_lung	Erythroid cell|Alveolar cell	1.0	COPA_P2RY6	Erythroid cell|Alveolar cell	0.158	AE_lung	2.626906066369953
COPA_P2RY6_Erythroid cell|Ciliated cell	COPA_P2RY6_AE_lung	Erythroid cell|Ciliated cell	1.0	COPA_P2RY6	Erythroid cell|Ciliated cell	0.378	AE_lung	3.6461504238008513
COPA_P2RY6_Erythroid cell|Erythroid cell	COPA_P2RY6_AE_lung	Erythroid cell|Erythroid cell	1.0	COPA_P2RY6	Erythroid cell|Erythroid cell	0.109	AE_lung	1.5950607797007161
COPA_P2RY6_Erythroid cell|Fibroblast	COPA_P2RY6_AE_lung	Erythroid cell|Fibroblast	1.0	COPA_P2RY6	Erythroid cell|Fibroblast	0.0	AE_lung	1.063346445140098
COPA_P2RY6_Erythroid cell|Goblet cell	COPA_P2RY6_AE_lung	Erythroid cell|Goblet cell	1.0	COPA_P2RY6	Erythroid cell|Goblet cell	0.321	AE_lung	6.457374152878549
COPA_P2RY6_Erythroid cell|Immune cell_F13A1	COPA_P2RY6_AE_lung	Erythroid cell|Immune cell_F13A1	1.0	COPA_P2RY6	Erythroid cell|Immune cell_F13A1	0.083	AE_lung	1.4714514550993414
COPA_P2RY6_Erythroid cell|Macrophage	COPA_P2RY6_AE_lung	Erythroid cell|Macrophage	1.0	COPA_P2RY6	Erythroid cell|Macrophage	0.157	AE_lung	1.9814037632933772
COPA_P2RY6_Erythroid cell|SMC	COPA_P2RY6_AE_lung	Erythroid cell|SMC	1.0	COPA_P2RY6	Erythroid cell|SMC	0.079	AE_lung	1.6710587212773376
COPA_P2RY6_Erythroid cell|Stromal cell	COPA_P2RY6_AE_lung	Erythroid cell|Stromal cell	1.0	COPA_P2RY6	Erythroid cell|Stromal cell	0.076	AE_lung	1.8146043534472647
COPA_P2RY6_Erythroid cell|Stromal cell_CLDN	COPA_P2RY6_AE_lung	Erythroid cell|Stromal cell_CLDN	1.0	COPA_P2RY6	Erythroid cell|Stromal cell_CLDN	0.0	AE_lung	1.953247793992288
COPA_P2RY6_Erythroid cell|Un_epithelial cell	COPA_P2RY6_AE_lung	Erythroid cell|Un_epithelial cell	1.0	COPA_P2RY6	Erythroid cell|Un_epithelial cell	0.18	AE_lung	2.954737972860495
COPA_P2RY6_Erythroid cell|Un_lymphoid cell	COPA_P2RY6_AE_lung	Erythroid cell|Un_lymphoid cell	1.0	COPA_P2RY6	Erythroid cell|Un_lymphoid cell	0.078	AE_lung	1.4631000603820628
COPA_P2RY6_Erythroid cell|Vasc_Endo	COPA_P2RY6_AE_lung	Erythroid cell|Vasc_Endo	1.0	COPA_P2RY6	Erythroid cell|Vasc_Endo	0.077	AE_lung	1.5920373850434644
COPA_P2RY6_Erythroid cell|Vasc_SMC	COPA_P2RY6_AE_lung	Erythroid cell|Vasc_SMC	1.0	COPA_P2RY6	Erythroid cell|Vasc_SMC	0.075	AE_lung	1.9709660294263787
COPA_P2RY6_Fibroblast|Alveolar cell	COPA_P2RY6_AE_lung	Fibroblast|Alveolar cell	1.0	COPA_P2RY6	Fibroblast|Alveolar cell	0.134	AE_lung	2.0951917318093347
COPA_P2RY6_Fibroblast|Ciliated cell	COPA_P2RY6_AE_lung	Fibroblast|Ciliated cell	1.0	COPA_P2RY6	Fibroblast|Ciliated cell	0.354	AE_lung	3.1144360892402334
COPA_P2RY6_Fibroblast|Erythroid cell	COPA_P2RY6_AE_lung	Fibroblast|Erythroid cell	1.0	COPA_P2RY6	Fibroblast|Erythroid cell	0.086	AE_lung	1.063346445140098
COPA_P2RY6_Fibroblast|Fibroblast	COPA_P2RY6_AE_lung	Fibroblast|Fibroblast	1.0	COPA_P2RY6	Fibroblast|Fibroblast	0.0	AE_lung	0.53163211057948
COPA_P2RY6_Fibroblast|Goblet cell	COPA_P2RY6_AE_lung	Fibroblast|Goblet cell	1.0	COPA_P2RY6	Fibroblast|Goblet cell	0.298	AE_lung	5.92565981831793
COPA_P2RY6_Fibroblast|Immune cell_F13A1	COPA_P2RY6_AE_lung	Fibroblast|Immune cell_F13A1	1.0	COPA_P2RY6	Fibroblast|Immune cell_F13A1	0.059	AE_lung	0.9397371205387235
COPA_P2RY6_Fibroblast|Macrophage	COPA_P2RY6_AE_lung	Fibroblast|Macrophage	1.0	COPA_P2RY6	Fibroblast|Macrophage	0.133	AE_lung	1.4496894287327589
COPA_P2RY6_Fibroblast|SMC	COPA_P2RY6_AE_lung	Fibroblast|SMC	1.0	COPA_P2RY6	Fibroblast|SMC	0.056	AE_lung	1.1393443867167194
COPA_P2RY6_Fibroblast|Stromal cell	COPA_P2RY6_AE_lung	Fibroblast|Stromal cell	1.0	COPA_P2RY6	Fibroblast|Stromal cell	0.052	AE_lung	1.2828900188866466
COPA_P2RY6_Fibroblast|Stromal cell_CLDN	COPA_P2RY6_AE_lung	Fibroblast|Stromal cell_CLDN	1.0	COPA_P2RY6	Fibroblast|Stromal cell_CLDN	0.0	AE_lung	1.42153345943167
COPA_P2RY6_Fibroblast|Un_epithelial cell	COPA_P2RY6_AE_lung	Fibroblast|Un_epithelial cell	1.0	COPA_P2RY6	Fibroblast|Un_epithelial cell	0.157	AE_lung	2.4230236382998767
COPA_P2RY6_Fibroblast|Un_lymphoid cell	COPA_P2RY6_AE_lung	Fibroblast|Un_lymphoid cell	1.0	COPA_P2RY6	Fibroblast|Un_lymphoid cell	0.054	AE_lung	0.9313857258214446
COPA_P2RY6_Fibroblast|Vasc_Endo	COPA_P2RY6_AE_lung	Fibroblast|Vasc_Endo	1.0	COPA_P2RY6	Fibroblast|Vasc_Endo	0.054	AE_lung	1.0603230504828463
COPA_P2RY6_Fibroblast|Vasc_SMC	COPA_P2RY6_AE_lung	Fibroblast|Vasc_SMC	1.0	COPA_P2RY6	Fibroblast|Vasc_SMC	0.052	AE_lung	1.4392516948657605
COPA_P2RY6_Goblet cell|Alveolar cell	COPA_P2RY6_AE_lung	Goblet cell|Alveolar cell	1.0	COPA_P2RY6	Goblet cell|Alveolar cell	0.635	AE_lung	7.489219439547785
COPA_P2RY6_Goblet cell|Ciliated cell	COPA_P2RY6_AE_lung	Goblet cell|Ciliated cell	0.0	COPA_P2RY6	Goblet cell|Ciliated cell	0.856	AE_lung	8.508463796978685
COPA_P2RY6_Goblet cell|Erythroid cell	COPA_P2RY6_AE_lung	Goblet cell|Erythroid cell	1.0	COPA_P2RY6	Goblet cell|Erythroid cell	0.587	AE_lung	6.457374152878549
COPA_P2RY6_Goblet cell|Fibroblast	COPA_P2RY6_AE_lung	Goblet cell|Fibroblast	1.0	COPA_P2RY6	Goblet cell|Fibroblast	0.0	AE_lung	5.92565981831793
COPA_P2RY6_Goblet cell|Goblet cell	COPA_P2RY6_AE_lung	Goblet cell|Goblet cell	0.0	COPA_P2RY6	Goblet cell|Goblet cell	0.799	AE_lung	11.31968752605638
COPA_P2RY6_Goblet cell|Immune cell_F13A1	COPA_P2RY6_AE_lung	Goblet cell|Immune cell_F13A1	1.0	COPA_P2RY6	Goblet cell|Immune cell_F13A1	0.561	AE_lung	6.3337648282771735
COPA_P2RY6_Goblet cell|Macrophage	COPA_P2RY6_AE_lung	Goblet cell|Macrophage	1.0	COPA_P2RY6	Goblet cell|Macrophage	0.635	AE_lung	6.843717136471209
COPA_P2RY6_Goblet cell|SMC	COPA_P2RY6_AE_lung	Goblet cell|SMC	1.0	COPA_P2RY6	Goblet cell|SMC	0.557	AE_lung	6.53337209445517
COPA_P2RY6_Goblet cell|Stromal cell	COPA_P2RY6_AE_lung	Goblet cell|Stromal cell	1.0	COPA_P2RY6	Goblet cell|Stromal cell	0.554	AE_lung	6.676917726625097
COPA_P2RY6_Goblet cell|Stromal cell_CLDN	COPA_P2RY6_AE_lung	Goblet cell|Stromal cell_CLDN	1.0	COPA_P2RY6	Goblet cell|Stromal cell_CLDN	0.0	AE_lung	6.81556116717012
COPA_P2RY6_Goblet cell|Un_epithelial cell	COPA_P2RY6_AE_lung	Goblet cell|Un_epithelial cell	0.0	COPA_P2RY6	Goblet cell|Un_epithelial cell	0.658	AE_lung	7.817051346038327
COPA_P2RY6_Goblet cell|Un_lymphoid cell	COPA_P2RY6_AE_lung	Goblet cell|Un_lymphoid cell	1.0	COPA_P2RY6	Goblet cell|Un_lymphoid cell	0.556	AE_lung	6.325413433559896
COPA_P2RY6_Goblet cell|Vasc_Endo	COPA_P2RY6_AE_lung	Goblet cell|Vasc_Endo	1.0	COPA_P2RY6	Goblet cell|Vasc_Endo	0.555	AE_lung	6.454350758221297
COPA_P2RY6_Goblet cell|Vasc_SMC	COPA_P2RY6_AE_lung	Goblet cell|Vasc_SMC	1.0	COPA_P2RY6	Goblet cell|Vasc_SMC	0.553	AE_lung	6.8332794026042105
COPA_P2RY6_Immune cell_F13A1|Alveolar cell	COPA_P2RY6_AE_lung	Immune cell_F13A1|Alveolar cell	1.0	COPA_P2RY6	Immune cell_F13A1|Alveolar cell	0.186	AE_lung	2.5032967417685787
COPA_P2RY6_Immune cell_F13A1|Ciliated cell	COPA_P2RY6_AE_lung	Immune cell_F13A1|Ciliated cell	0.0	COPA_P2RY6	Immune cell_F13A1|Ciliated cell	0.406	AE_lung	3.5225410991994766
COPA_P2RY6_Immune cell_F13A1|Erythroid cell	COPA_P2RY6_AE_lung	Immune cell_F13A1|Erythroid cell	1.0	COPA_P2RY6	Immune cell_F13A1|Erythroid cell	0.137	AE_lung	1.4714514550993414
COPA_P2RY6_Immune cell_F13A1|Fibroblast	COPA_P2RY6_AE_lung	Immune cell_F13A1|Fibroblast	1.0	COPA_P2RY6	Immune cell_F13A1|Fibroblast	0.0	AE_lung	0.9397371205387235
COPA_P2RY6_Immune cell_F13A1|Goblet cell	COPA_P2RY6_AE_lung	Immune cell_F13A1|Goblet cell	0.0	COPA_P2RY6	Immune cell_F13A1|Goblet cell	0.35	AE_lung	6.3337648282771735
COPA_P2RY6_Immune cell_F13A1|Immune cell_F13A1	COPA_P2RY6_AE_lung	Immune cell_F13A1|Immune cell_F13A1	1.0	COPA_P2RY6	Immune cell_F13A1|Immune cell_F13A1	0.111	AE_lung	1.3478421304979669
COPA_P2RY6_Immune cell_F13A1|Macrophage	COPA_P2RY6_AE_lung	Immune cell_F13A1|Macrophage	1.0	COPA_P2RY6	Immune cell_F13A1|Macrophage	0.185	AE_lung	1.8577944386920024
COPA_P2RY6_Immune cell_F13A1|SMC	COPA_P2RY6_AE_lung	Immune cell_F13A1|SMC	1.0	COPA_P2RY6	Immune cell_F13A1|SMC	0.107	AE_lung	1.547449396675963
COPA_P2RY6_Immune cell_F13A1|Stromal cell	COPA_P2RY6_AE_lung	Immune cell_F13A1|Stromal cell	1.0	COPA_P2RY6	Immune cell_F13A1|Stromal cell	0.104	AE_lung	1.6909950288458901
COPA_P2RY6_Immune cell_F13A1|Stromal cell_CLDN	COPA_P2RY6_AE_lung	Immune cell_F13A1|Stromal cell_CLDN	1.0	COPA_P2RY6	Immune cell_F13A1|Stromal cell_CLDN	0.0	AE_lung	1.8296384693909133
COPA_P2RY6_Immune cell_F13A1|Un_epithelial cell	COPA_P2RY6_AE_lung	Immune cell_F13A1|Un_epithelial cell	0.406	COPA_P2RY6	Immune cell_F13A1|Un_epithelial cell	0.209	AE_lung	2.8311286482591203
COPA_P2RY6_Immune cell_F13A1|Un_lymphoid cell	COPA_P2RY6_AE_lung	Immune cell_F13A1|Un_lymphoid cell	1.0	COPA_P2RY6	Immune cell_F13A1|Un_lymphoid cell	0.106	AE_lung	1.3394907357806882
COPA_P2RY6_Immune cell_F13A1|Vasc_Endo	COPA_P2RY6_AE_lung	Immune cell_F13A1|Vasc_Endo	1.0	COPA_P2RY6	Immune cell_F13A1|Vasc_Endo	0.105	AE_lung	1.4684280604420898
COPA_P2RY6_Immune cell_F13A1|Vasc_SMC	COPA_P2RY6_AE_lung	Immune cell_F13A1|Vasc_SMC	1.0	COPA_P2RY6	Immune cell_F13A1|Vasc_SMC	0.104	AE_lung	1.8473567048250041
COPA_P2RY6_Macrophage|Alveolar cell	COPA_P2RY6_AE_lung	Macrophage|Alveolar cell	1.0	COPA_P2RY6	Macrophage|Alveolar cell	0.157	AE_lung	3.0132490499626137
COPA_P2RY6_Macrophage|Ciliated cell	COPA_P2RY6_AE_lung	Macrophage|Ciliated cell	1.0	COPA_P2RY6	Macrophage|Ciliated cell	0.377	AE_lung	4.0324934073935115
COPA_P2RY6_Macrophage|Erythroid cell	COPA_P2RY6_AE_lung	Macrophage|Erythroid cell	1.0	COPA_P2RY6	Macrophage|Erythroid cell	0.108	AE_lung	1.981403763293377
COPA_P2RY6_Macrophage|Fibroblast	COPA_P2RY6_AE_lung	Macrophage|Fibroblast	1.0	COPA_P2RY6	Macrophage|Fibroblast	0.0	AE_lung	1.4496894287327589
COPA_P2RY6_Macrophage|Goblet cell	COPA_P2RY6_AE_lung	Macrophage|Goblet cell	1.0	COPA_P2RY6	Macrophage|Goblet cell	0.321	AE_lung	6.843717136471209
COPA_P2RY6_Macrophage|Immune cell_F13A1	COPA_P2RY6_AE_lung	Macrophage|Immune cell_F13A1	1.0	COPA_P2RY6	Macrophage|Immune cell_F13A1	0.082	AE_lung	1.8577944386920024
COPA_P2RY6_Macrophage|Macrophage	COPA_P2RY6_AE_lung	Macrophage|Macrophage	1.0	COPA_P2RY6	Macrophage|Macrophage	0.156	AE_lung	2.367746746886038
COPA_P2RY6_Macrophage|SMC	COPA_P2RY6_AE_lung	Macrophage|SMC	1.0	COPA_P2RY6	Macrophage|SMC	0.078	AE_lung	2.0574017048699984
COPA_P2RY6_Macrophage|Stromal cell	COPA_P2RY6_AE_lung	Macrophage|Stromal cell	1.0	COPA_P2RY6	Macrophage|Stromal cell	0.075	AE_lung	2.2009473370399255
COPA_P2RY6_Macrophage|Stromal cell_CLDN	COPA_P2RY6_AE_lung	Macrophage|Stromal cell_CLDN	1.0	COPA_P2RY6	Macrophage|Stromal cell_CLDN	0.0	AE_lung	2.3395907775849487
COPA_P2RY6_Macrophage|Un_epithelial cell	COPA_P2RY6_AE_lung	Macrophage|Un_epithelial cell	1.0	COPA_P2RY6	Macrophage|Un_epithelial cell	0.18	AE_lung	3.3410809564531556
COPA_P2RY6_Macrophage|Un_lymphoid cell	COPA_P2RY6_AE_lung	Macrophage|Un_lymphoid cell	1.0	COPA_P2RY6	Macrophage|Un_lymphoid cell	0.077	AE_lung	1.8494430439747236
COPA_P2RY6_Macrophage|Vasc_Endo	COPA_P2RY6_AE_lung	Macrophage|Vasc_Endo	1.0	COPA_P2RY6	Macrophage|Vasc_Endo	0.076	AE_lung	1.9783803686361252
COPA_P2RY6_Macrophage|Vasc_SMC	COPA_P2RY6_AE_lung	Macrophage|Vasc_SMC	1.0	COPA_P2RY6	Macrophage|Vasc_SMC	0.075	AE_lung	2.3573090130190395
COPA_P2RY6_SMC|Alveolar cell	COPA_P2RY6_AE_lung	SMC|Alveolar cell	1.0	COPA_P2RY6	SMC|Alveolar cell	0.166	AE_lung	2.7029040079465743
COPA_P2RY6_SMC|Ciliated cell	COPA_P2RY6_AE_lung	SMC|Ciliated cell	1.0	COPA_P2RY6	SMC|Ciliated cell	0.386	AE_lung	3.7221483653774725
COPA_P2RY6_SMC|Erythroid cell	COPA_P2RY6_AE_lung	SMC|Erythroid cell	1.0	COPA_P2RY6	SMC|Erythroid cell	0.118	AE_lung	1.6710587212773376
COPA_P2RY6_SMC|Fibroblast	COPA_P2RY6_AE_lung	SMC|Fibroblast	1.0	COPA_P2RY6	SMC|Fibroblast	0.0	AE_lung	1.1393443867167194
COPA_P2RY6_SMC|Goblet cell	COPA_P2RY6_AE_lung	SMC|Goblet cell	1.0	COPA_P2RY6	SMC|Goblet cell	0.33	AE_lung	6.53337209445517
COPA_P2RY6_SMC|Immune cell_F13A1	COPA_P2RY6_AE_lung	SMC|Immune cell_F13A1	1.0	COPA_P2RY6	SMC|Immune cell_F13A1	0.091	AE_lung	1.547449396675963
COPA_P2RY6_SMC|Macrophage	COPA_P2RY6_AE_lung	SMC|Macrophage	1.0	COPA_P2RY6	SMC|Macrophage	0.165	AE_lung	2.0574017048699984
COPA_P2RY6_SMC|SMC	COPA_P2RY6_AE_lung	SMC|SMC	1.0	COPA_P2RY6	SMC|SMC	0.088	AE_lung	1.747056662853959
COPA_P2RY6_SMC|Stromal cell	COPA_P2RY6_AE_lung	SMC|Stromal cell	1.0	COPA_P2RY6	SMC|Stromal cell	0.084	AE_lung	1.890602295023886
COPA_P2RY6_SMC|Stromal cell_CLDN	COPA_P2RY6_AE_lung	SMC|Stromal cell_CLDN	1.0	COPA_P2RY6	SMC|Stromal cell_CLDN	0.0	AE_lung	2.0292457355689093
COPA_P2RY6_SMC|Un_epithelial cell	COPA_P2RY6_AE_lung	SMC|Un_epithelial cell	1.0	COPA_P2RY6	SMC|Un_epithelial cell	0.189	AE_lung	3.030735914437116
COPA_P2RY6_SMC|Un_lymphoid cell	COPA_P2RY6_AE_lung	SMC|Un_lymphoid cell	1.0	COPA_P2RY6	SMC|Un_lymphoid cell	0.086	AE_lung	1.5390980019586842
COPA_P2RY6_SMC|Vasc_Endo	COPA_P2RY6_AE_lung	SMC|Vasc_Endo	1.0	COPA_P2RY6	SMC|Vasc_Endo	0.086	AE_lung	1.6680353266200858
COPA_P2RY6_SMC|Vasc_SMC	COPA_P2RY6_AE_lung	SMC|Vasc_SMC	1.0	COPA_P2RY6	SMC|Vasc_SMC	0.084	AE_lung	2.046963971003
COPA_P2RY6_Stromal cell_CLDN|Alveolar cell	COPA_P2RY6_AE_lung	Stromal cell_CLDN|Alveolar cell	1.0	COPA_P2RY6	Stromal cell_CLDN|Alveolar cell	0.268	AE_lung	2.9850930806615246
COPA_P2RY6_Stromal cell_CLDN|Ciliated cell	COPA_P2RY6_AE_lung	Stromal cell_CLDN|Ciliated cell	0.04	COPA_P2RY6	Stromal cell_CLDN|Ciliated cell	0.488	AE_lung	4.004337438092423
COPA_P2RY6_Stromal cell_CLDN|Erythroid cell	COPA_P2RY6_AE_lung	Stromal cell_CLDN|Erythroid cell	1.0	COPA_P2RY6	Stromal cell_CLDN|Erythroid cell	0.22	AE_lung	1.953247793992288
COPA_P2RY6_Stromal cell_CLDN|Fibroblast	COPA_P2RY6_AE_lung	Stromal cell_CLDN|Fibroblast	1.0	COPA_P2RY6	Stromal cell_CLDN|Fibroblast	0.0	AE_lung	1.42153345943167
COPA_P2RY6_Stromal cell_CLDN|Goblet cell	COPA_P2RY6_AE_lung	Stromal cell_CLDN|Goblet cell	0.072	COPA_P2RY6	Stromal cell_CLDN|Goblet cell	0.432	AE_lung	6.81556116717012
COPA_P2RY6_Stromal cell_CLDN|Immune cell_F13A1	COPA_P2RY6_AE_lung	Stromal cell_CLDN|Immune cell_F13A1	1.0	COPA_P2RY6	Stromal cell_CLDN|Immune cell_F13A1	0.193	AE_lung	1.8296384693909133
COPA_P2RY6_Stromal cell_CLDN|Macrophage	COPA_P2RY6_AE_lung	Stromal cell_CLDN|Macrophage	1.0	COPA_P2RY6	Stromal cell_CLDN|Macrophage	0.267	AE_lung	2.339590777584949
COPA_P2RY6_Stromal cell_CLDN|SMC	COPA_P2RY6_AE_lung	Stromal cell_CLDN|SMC	1.0	COPA_P2RY6	Stromal cell_CLDN|SMC	0.19	AE_lung	2.0292457355689093
COPA_P2RY6_Stromal cell_CLDN|Stromal cell	COPA_P2RY6_AE_lung	Stromal cell_CLDN|Stromal cell	1.0	COPA_P2RY6	Stromal cell_CLDN|Stromal cell	0.186	AE_lung	2.1727913677388364
COPA_P2RY6_Stromal cell_CLDN|Stromal cell_CLDN	COPA_P2RY6_AE_lung	Stromal cell_CLDN|Stromal cell_CLDN	1.0	COPA_P2RY6	Stromal cell_CLDN|Stromal cell_CLDN	0.0	AE_lung	2.31143480828386
COPA_P2RY6_Stromal cell_CLDN|Un_epithelial cell	COPA_P2RY6_AE_lung	Stromal cell_CLDN|Un_epithelial cell	0.182	COPA_P2RY6	Stromal cell_CLDN|Un_epithelial cell	0.291	AE_lung	3.312924987152067
COPA_P2RY6_Stromal cell_CLDN|Un_lymphoid cell	COPA_P2RY6_AE_lung	Stromal cell_CLDN|Un_lymphoid cell	1.0	COPA_P2RY6	Stromal cell_CLDN|Un_lymphoid cell	0.188	AE_lung	1.8212870746736347
COPA_P2RY6_Stromal cell_CLDN|Vasc_Endo	COPA_P2RY6_AE_lung	Stromal cell_CLDN|Vasc_Endo	1.0	COPA_P2RY6	Stromal cell_CLDN|Vasc_Endo	0.188	AE_lung	1.9502243993350363
COPA_P2RY6_Stromal cell_CLDN|Vasc_SMC	COPA_P2RY6_AE_lung	Stromal cell_CLDN|Vasc_SMC	1.0	COPA_P2RY6	Stromal cell_CLDN|Vasc_SMC	0.186	AE_lung	2.3291530437179504
COPA_P2RY6_Stromal cell|Alveolar cell	COPA_P2RY6_AE_lung	Stromal cell|Alveolar cell	1.0	COPA_P2RY6	Stromal cell|Alveolar cell	0.191	AE_lung	2.846449640116502
COPA_P2RY6_Stromal cell|Ciliated cell	COPA_P2RY6_AE_lung	Stromal cell|Ciliated cell	1.0	COPA_P2RY6	Stromal cell|Ciliated cell	0.412	AE_lung	3.8656939975473996
COPA_P2RY6_Stromal cell|Erythroid cell	COPA_P2RY6_AE_lung	Stromal cell|Erythroid cell	1.0	COPA_P2RY6	Stromal cell|Erythroid cell	0.143	AE_lung	1.8146043534472647
COPA_P2RY6_Stromal cell|Fibroblast	COPA_P2RY6_AE_lung	Stromal cell|Fibroblast	1.0	COPA_P2RY6	Stromal cell|Fibroblast	0.0	AE_lung	1.2828900188866466
COPA_P2RY6_Stromal cell|Goblet cell	COPA_P2RY6_AE_lung	Stromal cell|Goblet cell	1.0	COPA_P2RY6	Stromal cell|Goblet cell	0.355	AE_lung	6.6769177266250965
COPA_P2RY6_Stromal cell|Immune cell_F13A1	COPA_P2RY6_AE_lung	Stromal cell|Immune cell_F13A1	1.0	COPA_P2RY6	Stromal cell|Immune cell_F13A1	0.117	AE_lung	1.6909950288458901
COPA_P2RY6_Stromal cell|Macrophage	COPA_P2RY6_AE_lung	Stromal cell|Macrophage	1.0	COPA_P2RY6	Stromal cell|Macrophage	0.191	AE_lung	2.2009473370399255
COPA_P2RY6_Stromal cell|SMC	COPA_P2RY6_AE_lung	Stromal cell|SMC	1.0	COPA_P2RY6	Stromal cell|SMC	0.113	AE_lung	1.890602295023886
COPA_P2RY6_Stromal cell|Stromal cell	COPA_P2RY6_AE_lung	Stromal cell|Stromal cell	1.0	COPA_P2RY6	Stromal cell|Stromal cell	0.11	AE_lung	2.034147927193813
COPA_P2RY6_Stromal cell|Stromal cell_CLDN	COPA_P2RY6_AE_lung	Stromal cell|Stromal cell_CLDN	1.0	COPA_P2RY6	Stromal cell|Stromal cell_CLDN	0.0	AE_lung	2.172791367738837
COPA_P2RY6_Stromal cell|Un_epithelial cell	COPA_P2RY6_AE_lung	Stromal cell|Un_epithelial cell	1.0	COPA_P2RY6	Stromal cell|Un_epithelial cell	0.214	AE_lung	3.1742815466070438
COPA_P2RY6_Stromal cell|Un_lymphoid cell	COPA_P2RY6_AE_lung	Stromal cell|Un_lymphoid cell	1.0	COPA_P2RY6	Stromal cell|Un_lymphoid cell	0.112	AE_lung	1.6826436341286113
COPA_P2RY6_Stromal cell|Vasc_Endo	COPA_P2RY6_AE_lung	Stromal cell|Vasc_Endo	1.0	COPA_P2RY6	Stromal cell|Vasc_Endo	0.111	AE_lung	1.811580958790013
COPA_P2RY6_Stromal cell|Vasc_SMC	COPA_P2RY6_AE_lung	Stromal cell|Vasc_SMC	1.0	COPA_P2RY6	Stromal cell|Vasc_SMC	0.109	AE_lung	2.190509603172927
COPA_P2RY6_Un_epithelial cell|Alveolar cell	COPA_P2RY6_AE_lung	Un_epithelial cell|Alveolar cell	1.0	COPA_P2RY6	Un_epithelial cell|Alveolar cell	0.317	AE_lung	3.9865832595297315
COPA_P2RY6_Un_epithelial cell|Ciliated cell	COPA_P2RY6_AE_lung	Un_epithelial cell|Ciliated cell	0.0	COPA_P2RY6	Un_epithelial cell|Ciliated cell	0.537	AE_lung	5.00582761696063
COPA_P2RY6_Un_epithelial cell|Erythroid cell	COPA_P2RY6_AE_lung	Un_epithelial cell|Erythroid cell	1.0	COPA_P2RY6	Un_epithelial cell|Erythroid cell	0.269	AE_lung	2.954737972860495
COPA_P2RY6_Un_epithelial cell|Fibroblast	COPA_P2RY6_AE_lung	Un_epithelial cell|Fibroblast	1.0	COPA_P2RY6	Un_epithelial cell|Fibroblast	0.0	AE_lung	2.4230236382998767
COPA_P2RY6_Un_epithelial cell|Goblet cell	COPA_P2RY6_AE_lung	Un_epithelial cell|Goblet cell	0.0	COPA_P2RY6	Un_epithelial cell|Goblet cell	0.481	AE_lung	7.817051346038327
COPA_P2RY6_Un_epithelial cell|Immune cell_F13A1	COPA_P2RY6_AE_lung	Un_epithelial cell|Immune cell_F13A1	1.0	COPA_P2RY6	Un_epithelial cell|Immune cell_F13A1	0.243	AE_lung	2.8311286482591203
COPA_P2RY6_Un_epithelial cell|Macrophage	COPA_P2RY6_AE_lung	Un_epithelial cell|Macrophage	1.0	COPA_P2RY6	Un_epithelial cell|Macrophage	0.316	AE_lung	3.341080956453156
COPA_P2RY6_Un_epithelial cell|SMC	COPA_P2RY6_AE_lung	Un_epithelial cell|SMC	1.0	COPA_P2RY6	Un_epithelial cell|SMC	0.239	AE_lung	3.030735914437116
COPA_P2RY6_Un_epithelial cell|Stromal cell	COPA_P2RY6_AE_lung	Un_epithelial cell|Stromal cell	1.0	COPA_P2RY6	Un_epithelial cell|Stromal cell	0.235	AE_lung	3.1742815466070433
COPA_P2RY6_Un_epithelial cell|Stromal cell_CLDN	COPA_P2RY6_AE_lung	Un_epithelial cell|Stromal cell_CLDN	1.0	COPA_P2RY6	Un_epithelial cell|Stromal cell_CLDN	0.0	AE_lung	3.3129249871520665
COPA_P2RY6_Un_epithelial cell|Un_epithelial cell	COPA_P2RY6_AE_lung	Un_epithelial cell|Un_epithelial cell	0.0	COPA_P2RY6	Un_epithelial cell|Un_epithelial cell	0.34	AE_lung	4.314415166020273
COPA_P2RY6_Un_epithelial cell|Un_lymphoid cell	COPA_P2RY6_AE_lung	Un_epithelial cell|Un_lymphoid cell	1.0	COPA_P2RY6	Un_epithelial cell|Un_lymphoid cell	0.237	AE_lung	2.8227772535418416
COPA_P2RY6_Un_epithelial cell|Vasc_Endo	COPA_P2RY6_AE_lung	Un_epithelial cell|Vasc_Endo	1.0	COPA_P2RY6	Un_epithelial cell|Vasc_Endo	0.237	AE_lung	2.951714578203243
COPA_P2RY6_Un_epithelial cell|Vasc_SMC	COPA_P2RY6_AE_lung	Un_epithelial cell|Vasc_SMC	1.0	COPA_P2RY6	Un_epithelial cell|Vasc_SMC	0.235	AE_lung	3.3306432225861573
COPA_P2RY6_Un_lymphoid cell|Alveolar cell	COPA_P2RY6_AE_lung	Un_lymphoid cell|Alveolar cell	1.0	COPA_P2RY6	Un_lymphoid cell|Alveolar cell	0.185	AE_lung	2.4949453470512997
COPA_P2RY6_Un_lymphoid cell|Ciliated cell	COPA_P2RY6_AE_lung	Un_lymphoid cell|Ciliated cell	0.0	COPA_P2RY6	Un_lymphoid cell|Ciliated cell	0.405	AE_lung	3.514189704482198
COPA_P2RY6_Un_lymphoid cell|Erythroid cell	COPA_P2RY6_AE_lung	Un_lymphoid cell|Erythroid cell	1.0	COPA_P2RY6	Un_lymphoid cell|Erythroid cell	0.136	AE_lung	1.4631000603820628
COPA_P2RY6_Un_lymphoid cell|Fibroblast	COPA_P2RY6_AE_lung	Un_lymphoid cell|Fibroblast	1.0	COPA_P2RY6	Un_lymphoid cell|Fibroblast	0.0	AE_lung	0.9313857258214446
COPA_P2RY6_Un_lymphoid cell|Goblet cell	COPA_P2RY6_AE_lung	Un_lymphoid cell|Goblet cell	0.0	COPA_P2RY6	Un_lymphoid cell|Goblet cell	0.348	AE_lung	6.325413433559895
COPA_P2RY6_Un_lymphoid cell|Immune cell_F13A1	COPA_P2RY6_AE_lung	Un_lymphoid cell|Immune cell_F13A1	1.0	COPA_P2RY6	Un_lymphoid cell|Immune cell_F13A1	0.11	AE_lung	1.339490735780688
COPA_P2RY6_Un_lymphoid cell|Macrophage	COPA_P2RY6_AE_lung	Un_lymphoid cell|Macrophage	1.0	COPA_P2RY6	Un_lymphoid cell|Macrophage	0.184	AE_lung	1.8494430439747238
COPA_P2RY6_Un_lymphoid cell|SMC	COPA_P2RY6_AE_lung	Un_lymphoid cell|SMC	1.0	COPA_P2RY6	Un_lymphoid cell|SMC	0.106	AE_lung	1.5390980019586842
COPA_P2RY6_Un_lymphoid cell|Stromal cell	COPA_P2RY6_AE_lung	Un_lymphoid cell|Stromal cell	1.0	COPA_P2RY6	Un_lymphoid cell|Stromal cell	0.103	AE_lung	1.6826436341286113
COPA_P2RY6_Un_lymphoid cell|Stromal cell_CLDN	COPA_P2RY6_AE_lung	Un_lymphoid cell|Stromal cell_CLDN	1.0	COPA_P2RY6	Un_lymphoid cell|Stromal cell_CLDN	0.0	AE_lung	1.8212870746736347
COPA_P2RY6_Un_lymphoid cell|Un_epithelial cell	COPA_P2RY6_AE_lung	Un_lymphoid cell|Un_epithelial cell	0.428	COPA_P2RY6	Un_lymphoid cell|Un_epithelial cell	0.208	AE_lung	2.8227772535418416
COPA_P2RY6_Un_lymphoid cell|Un_lymphoid cell	COPA_P2RY6_AE_lung	Un_lymphoid cell|Un_lymphoid cell	1.0	COPA_P2RY6	Un_lymphoid cell|Un_lymphoid cell	0.105	AE_lung	1.3311393410634094
COPA_P2RY6_Un_lymphoid cell|Vasc_Endo	COPA_P2RY6_AE_lung	Un_lymphoid cell|Vasc_Endo	1.0	COPA_P2RY6	Un_lymphoid cell|Vasc_Endo	0.104	AE_lung	1.460076665724811
COPA_P2RY6_Un_lymphoid cell|Vasc_SMC	COPA_P2RY6_AE_lung	Un_lymphoid cell|Vasc_SMC	1.0	COPA_P2RY6	Un_lymphoid cell|Vasc_SMC	0.102	AE_lung	1.8390053101077253
COPA_P2RY6_Vasc_Endo|Alveolar cell	COPA_P2RY6_AE_lung	Vasc_Endo|Alveolar cell	1.0	COPA_P2RY6	Vasc_Endo|Alveolar cell	0.168	AE_lung	2.6238826717127015
COPA_P2RY6_Vasc_Endo|Ciliated cell	COPA_P2RY6_AE_lung	Vasc_Endo|Ciliated cell	1.0	COPA_P2RY6	Vasc_Endo|Ciliated cell	0.388	AE_lung	3.6431270291435993
COPA_P2RY6_Vasc_Endo|Erythroid cell	COPA_P2RY6_AE_lung	Vasc_Endo|Erythroid cell	1.0	COPA_P2RY6	Vasc_Endo|Erythroid cell	0.119	AE_lung	1.5920373850434644
COPA_P2RY6_Vasc_Endo|Fibroblast	COPA_P2RY6_AE_lung	Vasc_Endo|Fibroblast	1.0	COPA_P2RY6	Vasc_Endo|Fibroblast	0.0	AE_lung	1.0603230504828463
COPA_P2RY6_Vasc_Endo|Goblet cell	COPA_P2RY6_AE_lung	Vasc_Endo|Goblet cell	1.0	COPA_P2RY6	Vasc_Endo|Goblet cell	0.332	AE_lung	6.454350758221296
COPA_P2RY6_Vasc_Endo|Immune cell_F13A1	COPA_P2RY6_AE_lung	Vasc_Endo|Immune cell_F13A1	1.0	COPA_P2RY6	Vasc_Endo|Immune cell_F13A1	0.093	AE_lung	1.4684280604420898
COPA_P2RY6_Vasc_Endo|Macrophage	COPA_P2RY6_AE_lung	Vasc_Endo|Macrophage	1.0	COPA_P2RY6	Vasc_Endo|Macrophage	0.167	AE_lung	1.9783803686361252
COPA_P2RY6_Vasc_Endo|SMC	COPA_P2RY6_AE_lung	Vasc_Endo|SMC	1.0	COPA_P2RY6	Vasc_Endo|SMC	0.09	AE_lung	1.6680353266200858
COPA_P2RY6_Vasc_Endo|Stromal cell	COPA_P2RY6_AE_lung	Vasc_Endo|Stromal cell	1.0	COPA_P2RY6	Vasc_Endo|Stromal cell	0.086	AE_lung	1.811580958790013
COPA_P2RY6_Vasc_Endo|Stromal cell_CLDN	COPA_P2RY6_AE_lung	Vasc_Endo|Stromal cell_CLDN	1.0	COPA_P2RY6	Vasc_Endo|Stromal cell_CLDN	0.0	AE_lung	1.9502243993350363
COPA_P2RY6_Vasc_Endo|Un_epithelial cell	COPA_P2RY6_AE_lung	Vasc_Endo|Un_epithelial cell	1.0	COPA_P2RY6	Vasc_Endo|Un_epithelial cell	0.191	AE_lung	2.9517145782032435
COPA_P2RY6_Vasc_Endo|Un_lymphoid cell	COPA_P2RY6_AE_lung	Vasc_Endo|Un_lymphoid cell	1.0	COPA_P2RY6	Vasc_Endo|Un_lymphoid cell	0.088	AE_lung	1.460076665724811
COPA_P2RY6_Vasc_Endo|Vasc_Endo	COPA_P2RY6_AE_lung	Vasc_Endo|Vasc_Endo	1.0	COPA_P2RY6	Vasc_Endo|Vasc_Endo	0.088	AE_lung	1.5890139903862126
COPA_P2RY6_Vasc_Endo|Vasc_SMC	COPA_P2RY6_AE_lung	Vasc_Endo|Vasc_SMC	1.0	COPA_P2RY6	Vasc_Endo|Vasc_SMC	0.086	AE_lung	1.967942634769127
COPA_P2RY6_Vasc_SMC|Alveolar cell	COPA_P2RY6_AE_lung	Vasc_SMC|Alveolar cell	1.0	COPA_P2RY6	Vasc_SMC|Alveolar cell	0.217	AE_lung	3.002811316095616
COPA_P2RY6_Vasc_SMC|Ciliated cell	COPA_P2RY6_AE_lung	Vasc_SMC|Ciliated cell	0.0	COPA_P2RY6	Vasc_SMC|Ciliated cell	0.437	AE_lung	4.022055673526514
COPA_P2RY6_Vasc_SMC|Erythroid cell	COPA_P2RY6_AE_lung	Vasc_SMC|Erythroid cell	1.0	COPA_P2RY6	Vasc_SMC|Erythroid cell	0.168	AE_lung	1.9709660294263787
COPA_P2RY6_Vasc_SMC|Fibroblast	COPA_P2RY6_AE_lung	Vasc_SMC|Fibroblast	1.0	COPA_P2RY6	Vasc_SMC|Fibroblast	0.0	AE_lung	1.4392516948657605
COPA_P2RY6_Vasc_SMC|Goblet cell	COPA_P2RY6_AE_lung	Vasc_SMC|Goblet cell	0.0	COPA_P2RY6	Vasc_SMC|Goblet cell	0.38	AE_lung	6.833279402604211
COPA_P2RY6_Vasc_SMC|Immune cell_F13A1	COPA_P2RY6_AE_lung	Vasc_SMC|Immune cell_F13A1	1.0	COPA_P2RY6	Vasc_SMC|Immune cell_F13A1	0.142	AE_lung	1.8473567048250041
COPA_P2RY6_Vasc_SMC|Macrophage	COPA_P2RY6_AE_lung	Vasc_SMC|Macrophage	1.0	COPA_P2RY6	Vasc_SMC|Macrophage	0.216	AE_lung	2.3573090130190395
COPA_P2RY6_Vasc_SMC|SMC	COPA_P2RY6_AE_lung	Vasc_SMC|SMC	1.0	COPA_P2RY6	Vasc_SMC|SMC	0.138	AE_lung	2.046963971003
COPA_P2RY6_Vasc_SMC|Stromal cell	COPA_P2RY6_AE_lung	Vasc_SMC|Stromal cell	1.0	COPA_P2RY6	Vasc_SMC|Stromal cell	0.135	AE_lung	2.190509603172927
COPA_P2RY6_Vasc_SMC|Stromal cell_CLDN	COPA_P2RY6_AE_lung	Vasc_SMC|Stromal cell_CLDN	1.0	COPA_P2RY6	Vasc_SMC|Stromal cell_CLDN	0.0	AE_lung	2.329153043717951
COPA_P2RY6_Vasc_SMC|Un_epithelial cell	COPA_P2RY6_AE_lung	Vasc_SMC|Un_epithelial cell	0.119	COPA_P2RY6	Vasc_SMC|Un_epithelial cell	0.239	AE_lung	3.3306432225861577
COPA_P2RY6_Vasc_SMC|Un_lymphoid cell	COPA_P2RY6_AE_lung	Vasc_SMC|Un_lymphoid cell	1.0	COPA_P2RY6	Vasc_SMC|Un_lymphoid cell	0.137	AE_lung	1.8390053101077253
COPA_P2RY6_Vasc_SMC|Vasc_Endo	COPA_P2RY6_AE_lung	Vasc_SMC|Vasc_Endo	1.0	COPA_P2RY6	Vasc_SMC|Vasc_Endo	0.136	AE_lung	1.967942634769127
COPA_P2RY6_Vasc_SMC|Vasc_SMC	COPA_P2RY6_AE_lung	Vasc_SMC|Vasc_SMC	1.0	COPA_P2RY6	Vasc_SMC|Vasc_SMC	0.134	AE_lung	2.346871279152041
DLL1_NOTCH1_Alveolar cell|Alveolar cell	DLL1_NOTCH1_AE_lung	Alveolar cell|Alveolar cell	1.0	DLL1_NOTCH1	Alveolar cell|Alveolar cell	0.014	AE_lung	0.2180746717429016
DLL1_NOTCH1_Alveolar cell|Ciliated cell	DLL1_NOTCH1_AE_lung	Alveolar cell|Ciliated cell	1.0	DLL1_NOTCH1	Alveolar cell|Ciliated cell	0.0	AE_lung	0.1090373358714508
DLL1_NOTCH1_Alveolar cell|Erythroid cell	DLL1_NOTCH1_AE_lung	Alveolar cell|Erythroid cell	1.0	DLL1_NOTCH1	Alveolar cell|Erythroid cell	0.014	AE_lung	0.1410954072954817
DLL1_NOTCH1_Alveolar cell|Fibroblast	DLL1_NOTCH1_AE_lung	Alveolar cell|Fibroblast	1.0	DLL1_NOTCH1	Alveolar cell|Fibroblast	0.162	AE_lung	2.4843686996138317
DLL1_NOTCH1_Alveolar cell|Goblet cell	DLL1_NOTCH1_AE_lung	Alveolar cell|Goblet cell	1.0	DLL1_NOTCH1	Alveolar cell|Goblet cell	0.019	AE_lung	0.1353143258339106
DLL1_NOTCH1_Alveolar cell|Immune cell_F13A1	DLL1_NOTCH1_AE_lung	Alveolar cell|Immune cell_F13A1	1.0	DLL1_NOTCH1	Alveolar cell|Immune cell_F13A1	0.0	AE_lung	0.1090373358714508
DLL1_NOTCH1_Alveolar cell|Macrophage	DLL1_NOTCH1_AE_lung	Alveolar cell|Macrophage	1.0	DLL1_NOTCH1	Alveolar cell|Macrophage	0.0	AE_lung	0.1255838962960524
DLL1_NOTCH1_Alveolar cell|SMC	DLL1_NOTCH1_AE_lung	Alveolar cell|SMC	1.0	DLL1_NOTCH1	Alveolar cell|SMC	0.0	AE_lung	0.19877875480279972
DLL1_NOTCH1_Alveolar cell|Stromal cell	DLL1_NOTCH1_AE_lung	Alveolar cell|Stromal cell	1.0	DLL1_NOTCH1	Alveolar cell|Stromal cell	0.014	AE_lung	0.1319400562346352
DLL1_NOTCH1_Alveolar cell|Stromal cell_CLDN	DLL1_NOTCH1_AE_lung	Alveolar cell|Stromal cell_CLDN	1.0	DLL1_NOTCH1	Alveolar cell|Stromal cell_CLDN	0.0	AE_lung	0.1090373358714508
DLL1_NOTCH1_Alveolar cell|Un_epithelial cell	DLL1_NOTCH1_AE_lung	Alveolar cell|Un_epithelial cell	1.0	DLL1_NOTCH1	Alveolar cell|Un_epithelial cell	0.023	AE_lung	0.1559774221094099
DLL1_NOTCH1_Alveolar cell|Un_lymphoid cell	DLL1_NOTCH1_AE_lung	Alveolar cell|Un_lymphoid cell	1.0	DLL1_NOTCH1	Alveolar cell|Un_lymphoid cell	0.017	AE_lung	0.1605656637176999
DLL1_NOTCH1_Alveolar cell|Vasc_Endo	DLL1_NOTCH1_AE_lung	Alveolar cell|Vasc_Endo	1.0	DLL1_NOTCH1	Alveolar cell|Vasc_Endo	0.023	AE_lung	0.32591192573270167
DLL1_NOTCH1_Alveolar cell|Vasc_SMC	DLL1_NOTCH1_AE_lung	Alveolar cell|Vasc_SMC	1.0	DLL1_NOTCH1	Alveolar cell|Vasc_SMC	0.038	AE_lung	0.36772928326699417
DLL1_NOTCH1_Ciliated cell|Alveolar cell	DLL1_NOTCH1_AE_lung	Ciliated cell|Alveolar cell	1.0	DLL1_NOTCH1	Ciliated cell|Alveolar cell	0.0	AE_lung	0.1090373358714508
DLL1_NOTCH1_Ciliated cell|Ciliated cell	DLL1_NOTCH1_AE_lung	Ciliated cell|Ciliated cell	1.0	DLL1_NOTCH1	Ciliated cell|Ciliated cell	0.0	AE_lung	0.0
DLL1_NOTCH1_Ciliated cell|Erythroid cell	DLL1_NOTCH1_AE_lung	Ciliated cell|Erythroid cell	1.0	DLL1_NOTCH1	Ciliated cell|Erythroid cell	0.0	AE_lung	0.0320580714240309
DLL1_NOTCH1_Ciliated cell|Fibroblast	DLL1_NOTCH1_AE_lung	Ciliated cell|Fibroblast	1.0	DLL1_NOTCH1	Ciliated cell|Fibroblast	0.0	AE_lung	2.375331363742381
DLL1_NOTCH1_Ciliated cell|Goblet cell	DLL1_NOTCH1_AE_lung	Ciliated cell|Goblet cell	1.0	DLL1_NOTCH1	Ciliated cell|Goblet cell	0.0	AE_lung	0.0262769899624598
DLL1_NOTCH1_Ciliated cell|Immune cell_F13A1	DLL1_NOTCH1_AE_lung	Ciliated cell|Immune cell_F13A1	1.0	DLL1_NOTCH1	Ciliated cell|Immune cell_F13A1	0.0	AE_lung	0.0
DLL1_NOTCH1_Ciliated cell|Macrophage	DLL1_NOTCH1_AE_lung	Ciliated cell|Macrophage	1.0	DLL1_NOTCH1	Ciliated cell|Macrophage	0.0	AE_lung	0.0165465604246016
DLL1_NOTCH1_Ciliated cell|SMC	DLL1_NOTCH1_AE_lung	Ciliated cell|SMC	1.0	DLL1_NOTCH1	Ciliated cell|SMC	0.0	AE_lung	0.0897414189313489
DLL1_NOTCH1_Ciliated cell|Stromal cell	DLL1_NOTCH1_AE_lung	Ciliated cell|Stromal cell	1.0	DLL1_NOTCH1	Ciliated cell|Stromal cell	0.0	AE_lung	0.0229027203631844
DLL1_NOTCH1_Ciliated cell|Stromal cell_CLDN	DLL1_NOTCH1_AE_lung	Ciliated cell|Stromal cell_CLDN	1.0	DLL1_NOTCH1	Ciliated cell|Stromal cell_CLDN	0.0	AE_lung	0.0
DLL1_NOTCH1_Ciliated cell|Un_epithelial cell	DLL1_NOTCH1_AE_lung	Ciliated cell|Un_epithelial cell	1.0	DLL1_NOTCH1	Ciliated cell|Un_epithelial cell	0.0	AE_lung	0.046940086237959096
DLL1_NOTCH1_Ciliated cell|Un_lymphoid cell	DLL1_NOTCH1_AE_lung	Ciliated cell|Un_lymphoid cell	1.0	DLL1_NOTCH1	Ciliated cell|Un_lymphoid cell	0.0	AE_lung	0.0515283278462491
DLL1_NOTCH1_Ciliated cell|Vasc_Endo	DLL1_NOTCH1_AE_lung	Ciliated cell|Vasc_Endo	1.0	DLL1_NOTCH1	Ciliated cell|Vasc_Endo	0.0	AE_lung	0.2168745898612509
DLL1_NOTCH1_Ciliated cell|Vasc_SMC	DLL1_NOTCH1_AE_lung	Ciliated cell|Vasc_SMC	1.0	DLL1_NOTCH1	Ciliated cell|Vasc_SMC	0.0	AE_lung	0.2586919473955434
DLL1_NOTCH1_Erythroid cell|Alveolar cell	DLL1_NOTCH1_AE_lung	Erythroid cell|Alveolar cell	1.0	DLL1_NOTCH1	Erythroid cell|Alveolar cell	0.006	AE_lung	0.1410954072954817
DLL1_NOTCH1_Erythroid cell|Ciliated cell	DLL1_NOTCH1_AE_lung	Erythroid cell|Ciliated cell	1.0	DLL1_NOTCH1	Erythroid cell|Ciliated cell	0.0	AE_lung	0.0320580714240309
DLL1_NOTCH1_Erythroid cell|Erythroid cell	DLL1_NOTCH1_AE_lung	Erythroid cell|Erythroid cell	1.0	DLL1_NOTCH1	Erythroid cell|Erythroid cell	0.005	AE_lung	0.0641161428480618
DLL1_NOTCH1_Erythroid cell|Fibroblast	DLL1_NOTCH1_AE_lung	Erythroid cell|Fibroblast	1.0	DLL1_NOTCH1	Erythroid cell|Fibroblast	0.153	AE_lung	2.407389435166412
DLL1_NOTCH1_Erythroid cell|Goblet cell	DLL1_NOTCH1_AE_lung	Erythroid cell|Goblet cell	1.0	DLL1_NOTCH1	Erythroid cell|Goblet cell	0.011	AE_lung	0.0583350613864907
DLL1_NOTCH1_Erythroid cell|Immune cell_F13A1	DLL1_NOTCH1_AE_lung	Erythroid cell|Immune cell_F13A1	1.0	DLL1_NOTCH1	Erythroid cell|Immune cell_F13A1	0.0	AE_lung	0.0320580714240309
DLL1_NOTCH1_Erythroid cell|Macrophage	DLL1_NOTCH1_AE_lung	Erythroid cell|Macrophage	1.0	DLL1_NOTCH1	Erythroid cell|Macrophage	0.0	AE_lung	0.0486046318486325
DLL1_NOTCH1_Erythroid cell|SMC	DLL1_NOTCH1_AE_lung	Erythroid cell|SMC	1.0	DLL1_NOTCH1	Erythroid cell|SMC	0.0	AE_lung	0.1217994903553798
DLL1_NOTCH1_Erythroid cell|Stromal cell	DLL1_NOTCH1_AE_lung	Erythroid cell|Stromal cell	1.0	DLL1_NOTCH1	Erythroid cell|Stromal cell	0.005	AE_lung	0.0549607917872153
DLL1_NOTCH1_Erythroid cell|Stromal cell_CLDN	DLL1_NOTCH1_AE_lung	Erythroid cell|Stromal cell_CLDN	1.0	DLL1_NOTCH1	Erythroid cell|Stromal cell_CLDN	0.0	AE_lung	0.0320580714240309
DLL1_NOTCH1_Erythroid cell|Un_epithelial cell	DLL1_NOTCH1_AE_lung	Erythroid cell|Un_epithelial cell	1.0	DLL1_NOTCH1	Erythroid cell|Un_epithelial cell	0.014	AE_lung	0.07899815766199
DLL1_NOTCH1_Erythroid cell|Un_lymphoid cell	DLL1_NOTCH1_AE_lung	Erythroid cell|Un_lymphoid cell	1.0	DLL1_NOTCH1	Erythroid cell|Un_lymphoid cell	0.009	AE_lung	0.08358639927028
DLL1_NOTCH1_Erythroid cell|Vasc_Endo	DLL1_NOTCH1_AE_lung	Erythroid cell|Vasc_Endo	1.0	DLL1_NOTCH1	Erythroid cell|Vasc_Endo	0.014	AE_lung	0.2489326612852818
DLL1_NOTCH1_Erythroid cell|Vasc_SMC	DLL1_NOTCH1_AE_lung	Erythroid cell|Vasc_SMC	1.0	DLL1_NOTCH1	Erythroid cell|Vasc_SMC	0.029	AE_lung	0.2907500188195743
DLL1_NOTCH1_Fibroblast|Alveolar cell	DLL1_NOTCH1_AE_lung	Fibroblast|Alveolar cell	1.0	DLL1_NOTCH1	Fibroblast|Alveolar cell	0.128	AE_lung	2.484368699613832
DLL1_NOTCH1_Fibroblast|Ciliated cell	DLL1_NOTCH1_AE_lung	Fibroblast|Ciliated cell	1.0	DLL1_NOTCH1	Fibroblast|Ciliated cell	0.0	AE_lung	2.375331363742381
DLL1_NOTCH1_Fibroblast|Erythroid cell	DLL1_NOTCH1_AE_lung	Fibroblast|Erythroid cell	1.0	DLL1_NOTCH1	Fibroblast|Erythroid cell	0.127	AE_lung	2.407389435166412
DLL1_NOTCH1_Fibroblast|Fibroblast	DLL1_NOTCH1_AE_lung	Fibroblast|Fibroblast	0.0	DLL1_NOTCH1	Fibroblast|Fibroblast	0.275	AE_lung	4.750662727484762
DLL1_NOTCH1_Fibroblast|Goblet cell	DLL1_NOTCH1_AE_lung	Fibroblast|Goblet cell	1.0	DLL1_NOTCH1	Fibroblast|Goblet cell	0.133	AE_lung	2.401608353704841
DLL1_NOTCH1_Fibroblast|Immune cell_F13A1	DLL1_NOTCH1_AE_lung	Fibroblast|Immune cell_F13A1	1.0	DLL1_NOTCH1	Fibroblast|Immune cell_F13A1	0.0	AE_lung	2.375331363742381
DLL1_NOTCH1_Fibroblast|Macrophage	DLL1_NOTCH1_AE_lung	Fibroblast|Macrophage	1.0	DLL1_NOTCH1	Fibroblast|Macrophage	0.0	AE_lung	2.391877924166983
DLL1_NOTCH1_Fibroblast|SMC	DLL1_NOTCH1_AE_lung	Fibroblast|SMC	1.0	DLL1_NOTCH1	Fibroblast|SMC	0.0	AE_lung	2.46507278267373
DLL1_NOTCH1_Fibroblast|Stromal cell	DLL1_NOTCH1_AE_lung	Fibroblast|Stromal cell	1.0	DLL1_NOTCH1	Fibroblast|Stromal cell	0.127	AE_lung	2.3982340841055656
DLL1_NOTCH1_Fibroblast|Stromal cell_CLDN	DLL1_NOTCH1_AE_lung	Fibroblast|Stromal cell_CLDN	1.0	DLL1_NOTCH1	Fibroblast|Stromal cell_CLDN	0.0	AE_lung	2.375331363742381
DLL1_NOTCH1_Fibroblast|Un_epithelial cell	DLL1_NOTCH1_AE_lung	Fibroblast|Un_epithelial cell	1.0	DLL1_NOTCH1	Fibroblast|Un_epithelial cell	0.136	AE_lung	2.42227144998034
DLL1_NOTCH1_Fibroblast|Un_lymphoid cell	DLL1_NOTCH1_AE_lung	Fibroblast|Un_lymphoid cell	1.0	DLL1_NOTCH1	Fibroblast|Un_lymphoid cell	0.131	AE_lung	2.4268596915886302
DLL1_NOTCH1_Fibroblast|Vasc_Endo	DLL1_NOTCH1_AE_lung	Fibroblast|Vasc_Endo	1.0	DLL1_NOTCH1	Fibroblast|Vasc_Endo	0.136	AE_lung	2.592205953603632
DLL1_NOTCH1_Fibroblast|Vasc_SMC	DLL1_NOTCH1_AE_lung	Fibroblast|Vasc_SMC	1.0	DLL1_NOTCH1	Fibroblast|Vasc_SMC	0.151	AE_lung	2.6340233111379243
DLL1_NOTCH1_Goblet cell|Alveolar cell	DLL1_NOTCH1_AE_lung	Goblet cell|Alveolar cell	1.0	DLL1_NOTCH1	Goblet cell|Alveolar cell	0.0	AE_lung	0.1353143258339106
DLL1_NOTCH1_Goblet cell|Ciliated cell	DLL1_NOTCH1_AE_lung	Goblet cell|Ciliated cell	1.0	DLL1_NOTCH1	Goblet cell|Ciliated cell	0.0	AE_lung	0.0262769899624598
DLL1_NOTCH1_Goblet cell|Erythroid cell	DLL1_NOTCH1_AE_lung	Goblet cell|Erythroid cell	1.0	DLL1_NOTCH1	Goblet cell|Erythroid cell	0.0	AE_lung	0.058335061386490694
DLL1_NOTCH1_Goblet cell|Fibroblast	DLL1_NOTCH1_AE_lung	Goblet cell|Fibroblast	1.0	DLL1_NOTCH1	Goblet cell|Fibroblast	0.0	AE_lung	2.401608353704841
DLL1_NOTCH1_Goblet cell|Goblet cell	DLL1_NOTCH1_AE_lung	Goblet cell|Goblet cell	1.0	DLL1_NOTCH1	Goblet cell|Goblet cell	0.0	AE_lung	0.0525539799249196
DLL1_NOTCH1_Goblet cell|Immune cell_F13A1	DLL1_NOTCH1_AE_lung	Goblet cell|Immune cell_F13A1	1.0	DLL1_NOTCH1	Goblet cell|Immune cell_F13A1	0.0	AE_lung	0.0262769899624598
DLL1_NOTCH1_Goblet cell|Macrophage	DLL1_NOTCH1_AE_lung	Goblet cell|Macrophage	1.0	DLL1_NOTCH1	Goblet cell|Macrophage	0.0	AE_lung	0.0428235503870614
DLL1_NOTCH1_Goblet cell|SMC	DLL1_NOTCH1_AE_lung	Goblet cell|SMC	1.0	DLL1_NOTCH1	Goblet cell|SMC	0.0	AE_lung	0.11601840889380871
DLL1_NOTCH1_Goblet cell|Stromal cell	DLL1_NOTCH1_AE_lung	Goblet cell|Stromal cell	1.0	DLL1_NOTCH1	Goblet cell|Stromal cell	0.0	AE_lung	0.0491797103256442
DLL1_NOTCH1_Goblet cell|Stromal cell_CLDN	DLL1_NOTCH1_AE_lung	Goblet cell|Stromal cell_CLDN	1.0	DLL1_NOTCH1	Goblet cell|Stromal cell_CLDN	0.0	AE_lung	0.0262769899624598
DLL1_NOTCH1_Goblet cell|Un_epithelial cell	DLL1_NOTCH1_AE_lung	Goblet cell|Un_epithelial cell	1.0	DLL1_NOTCH1	Goblet cell|Un_epithelial cell	0.0	AE_lung	0.0732170762004189
DLL1_NOTCH1_Goblet cell|Un_lymphoid cell	DLL1_NOTCH1_AE_lung	Goblet cell|Un_lymphoid cell	1.0	DLL1_NOTCH1	Goblet cell|Un_lymphoid cell	0.0	AE_lung	0.0778053178087089
DLL1_NOTCH1_Goblet cell|Vasc_Endo	DLL1_NOTCH1_AE_lung	Goblet cell|Vasc_Endo	1.0	DLL1_NOTCH1	Goblet cell|Vasc_Endo	0.0	AE_lung	0.24315157982371072
DLL1_NOTCH1_Goblet cell|Vasc_SMC	DLL1_NOTCH1_AE_lung	Goblet cell|Vasc_SMC	1.0	DLL1_NOTCH1	Goblet cell|Vasc_SMC	0.0	AE_lung	0.2849689373580032
DLL1_NOTCH1_Immune cell_F13A1|Alveolar cell	DLL1_NOTCH1_AE_lung	Immune cell_F13A1|Alveolar cell	1.0	DLL1_NOTCH1	Immune cell_F13A1|Alveolar cell	0.0	AE_lung	0.1090373358714508
DLL1_NOTCH1_Immune cell_F13A1|Ciliated cell	DLL1_NOTCH1_AE_lung	Immune cell_F13A1|Ciliated cell	1.0	DLL1_NOTCH1	Immune cell_F13A1|Ciliated cell	0.0	AE_lung	0.0
DLL1_NOTCH1_Immune cell_F13A1|Erythroid cell	DLL1_NOTCH1_AE_lung	Immune cell_F13A1|Erythroid cell	1.0	DLL1_NOTCH1	Immune cell_F13A1|Erythroid cell	0.0	AE_lung	0.0320580714240309
DLL1_NOTCH1_Immune cell_F13A1|Fibroblast	DLL1_NOTCH1_AE_lung	Immune cell_F13A1|Fibroblast	1.0	DLL1_NOTCH1	Immune cell_F13A1|Fibroblast	0.0	AE_lung	2.375331363742381
DLL1_NOTCH1_Immune cell_F13A1|Goblet cell	DLL1_NOTCH1_AE_lung	Immune cell_F13A1|Goblet cell	1.0	DLL1_NOTCH1	Immune cell_F13A1|Goblet cell	0.0	AE_lung	0.0262769899624598
DLL1_NOTCH1_Immune cell_F13A1|Immune cell_F13A1	DLL1_NOTCH1_AE_lung	Immune cell_F13A1|Immune cell_F13A1	1.0	DLL1_NOTCH1	Immune cell_F13A1|Immune cell_F13A1	0.0	AE_lung	0.0
DLL1_NOTCH1_Immune cell_F13A1|Macrophage	DLL1_NOTCH1_AE_lung	Immune cell_F13A1|Macrophage	1.0	DLL1_NOTCH1	Immune cell_F13A1|Macrophage	0.0	AE_lung	0.0165465604246016
DLL1_NOTCH1_Immune cell_F13A1|SMC	DLL1_NOTCH1_AE_lung	Immune cell_F13A1|SMC	1.0	DLL1_NOTCH1	Immune cell_F13A1|SMC	0.0	AE_lung	0.0897414189313489
DLL1_NOTCH1_Immune cell_F13A1|Stromal cell	DLL1_NOTCH1_AE_lung	Immune cell_F13A1|Stromal cell	1.0	DLL1_NOTCH1	Immune cell_F13A1|Stromal cell	0.0	AE_lung	0.0229027203631844
DLL1_NOTCH1_Immune cell_F13A1|Stromal cell_CLDN	DLL1_NOTCH1_AE_lung	Immune cell_F13A1|Stromal cell_CLDN	1.0	DLL1_NOTCH1	Immune cell_F13A1|Stromal cell_CLDN	0.0	AE_lung	0.0
DLL1_NOTCH1_Immune cell_F13A1|Un_epithelial cell	DLL1_NOTCH1_AE_lung	Immune cell_F13A1|Un_epithelial cell	1.0	DLL1_NOTCH1	Immune cell_F13A1|Un_epithelial cell	0.0	AE_lung	0.046940086237959096
DLL1_NOTCH1_Immune cell_F13A1|Un_lymphoid cell	DLL1_NOTCH1_AE_lung	Immune cell_F13A1|Un_lymphoid cell	1.0	DLL1_NOTCH1	Immune cell_F13A1|Un_lymphoid cell	0.0	AE_lung	0.0515283278462491
DLL1_NOTCH1_Immune cell_F13A1|Vasc_Endo	DLL1_NOTCH1_AE_lung	Immune cell_F13A1|Vasc_Endo	1.0	DLL1_NOTCH1	Immune cell_F13A1|Vasc_Endo	0.0	AE_lung	0.2168745898612509
DLL1_NOTCH1_Immune cell_F13A1|Vasc_SMC	DLL1_NOTCH1_AE_lung	Immune cell_F13A1|Vasc_SMC	1.0	DLL1_NOTCH1	Immune cell_F13A1|Vasc_SMC	0.0	AE_lung	0.2586919473955434
DLL1_NOTCH1_Macrophage|Alveolar cell	DLL1_NOTCH1_AE_lung	Macrophage|Alveolar cell	1.0	DLL1_NOTCH1	Macrophage|Alveolar cell	0.004	AE_lung	0.1255838962960524
DLL1_NOTCH1_Macrophage|Ciliated cell	DLL1_NOTCH1_AE_lung	Macrophage|Ciliated cell	1.0	DLL1_NOTCH1	Macrophage|Ciliated cell	0.0	AE_lung	0.0165465604246016
DLL1_NOTCH1_Macrophage|Erythroid cell	DLL1_NOTCH1_AE_lung	Macrophage|Erythroid cell	1.0	DLL1_NOTCH1	Macrophage|Erythroid cell	0.004	AE_lung	0.04860463184863249
DLL1_NOTCH1_Macrophage|Fibroblast	DLL1_NOTCH1_AE_lung	Macrophage|Fibroblast	1.0	DLL1_NOTCH1	Macrophage|Fibroblast	0.152	AE_lung	2.3918779241669825
DLL1_NOTCH1_Macrophage|Goblet cell	DLL1_NOTCH1_AE_lung	Macrophage|Goblet cell	1.0	DLL1_NOTCH1	Macrophage|Goblet cell	0.009	AE_lung	0.0428235503870614
DLL1_NOTCH1_Macrophage|Immune cell_F13A1	DLL1_NOTCH1_AE_lung	Macrophage|Immune cell_F13A1	1.0	DLL1_NOTCH1	Macrophage|Immune cell_F13A1	0.0	AE_lung	0.0165465604246016
DLL1_NOTCH1_Macrophage|Macrophage	DLL1_NOTCH1_AE_lung	Macrophage|Macrophage	1.0	DLL1_NOTCH1	Macrophage|Macrophage	0.0	AE_lung	0.0330931208492032
DLL1_NOTCH1_Macrophage|SMC	DLL1_NOTCH1_AE_lung	Macrophage|SMC	1.0	DLL1_NOTCH1	Macrophage|SMC	0.0	AE_lung	0.1062879793559505
DLL1_NOTCH1_Macrophage|Stromal cell	DLL1_NOTCH1_AE_lung	Macrophage|Stromal cell	1.0	DLL1_NOTCH1	Macrophage|Stromal cell	0.004	AE_lung	0.039449280787786
DLL1_NOTCH1_Macrophage|Stromal cell_CLDN	DLL1_NOTCH1_AE_lung	Macrophage|Stromal cell_CLDN	1.0	DLL1_NOTCH1	Macrophage|Stromal cell_CLDN	0.0	AE_lung	0.0165465604246016
DLL1_NOTCH1_Macrophage|Un_epithelial cell	DLL1_NOTCH1_AE_lung	Macrophage|Un_epithelial cell	1.0	DLL1_NOTCH1	Macrophage|Un_epithelial cell	0.013	AE_lung	0.0634866466625607
DLL1_NOTCH1_Macrophage|Un_lymphoid cell	DLL1_NOTCH1_AE_lung	Macrophage|Un_lymphoid cell	1.0	DLL1_NOTCH1	Macrophage|Un_lymphoid cell	0.007	AE_lung	0.0680748882708507
DLL1_NOTCH1_Macrophage|Vasc_Endo	DLL1_NOTCH1_AE_lung	Macrophage|Vasc_Endo	1.0	DLL1_NOTCH1	Macrophage|Vasc_Endo	0.013	AE_lung	0.23342115028585247
DLL1_NOTCH1_Macrophage|Vasc_SMC	DLL1_NOTCH1_AE_lung	Macrophage|Vasc_SMC	1.0	DLL1_NOTCH1	Macrophage|Vasc_SMC	0.028	AE_lung	0.27523850782014503
DLL1_NOTCH1_SMC|Alveolar cell	DLL1_NOTCH1_AE_lung	SMC|Alveolar cell	1.0	DLL1_NOTCH1	SMC|Alveolar cell	0.014	AE_lung	0.1987787548027997
DLL1_NOTCH1_SMC|Ciliated cell	DLL1_NOTCH1_AE_lung	SMC|Ciliated cell	1.0	DLL1_NOTCH1	SMC|Ciliated cell	0.0	AE_lung	0.0897414189313489
DLL1_NOTCH1_SMC|Erythroid cell	DLL1_NOTCH1_AE_lung	SMC|Erythroid cell	1.0	DLL1_NOTCH1	SMC|Erythroid cell	0.013	AE_lung	0.1217994903553798
DLL1_NOTCH1_SMC|Fibroblast	DLL1_NOTCH1_AE_lung	SMC|Fibroblast	1.0	DLL1_NOTCH1	SMC|Fibroblast	0.162	AE_lung	2.46507278267373
DLL1_NOTCH1_SMC|Goblet cell	DLL1_NOTCH1_AE_lung	SMC|Goblet cell	1.0	DLL1_NOTCH1	SMC|Goblet cell	0.019	AE_lung	0.11601840889380871
DLL1_NOTCH1_SMC|Immune cell_F13A1	DLL1_NOTCH1_AE_lung	SMC|Immune cell_F13A1	1.0	DLL1_NOTCH1	SMC|Immune cell_F13A1	0.0	AE_lung	0.0897414189313489
DLL1_NOTCH1_SMC|Macrophage	DLL1_NOTCH1_AE_lung	SMC|Macrophage	1.0	DLL1_NOTCH1	SMC|Macrophage	0.0	AE_lung	0.1062879793559505
DLL1_NOTCH1_SMC|SMC	DLL1_NOTCH1_AE_lung	SMC|SMC	1.0	DLL1_NOTCH1	SMC|SMC	0.0	AE_lung	0.1794828378626978
DLL1_NOTCH1_SMC|Stromal cell	DLL1_NOTCH1_AE_lung	SMC|Stromal cell	1.0	DLL1_NOTCH1	SMC|Stromal cell	0.013	AE_lung	0.1126441392945333
DLL1_NOTCH1_SMC|Stromal cell_CLDN	DLL1_NOTCH1_AE_lung	SMC|Stromal cell_CLDN	1.0	DLL1_NOTCH1	SMC|Stromal cell_CLDN	0.0	AE_lung	0.0897414189313489
DLL1_NOTCH1_SMC|Un_epithelial cell	DLL1_NOTCH1_AE_lung	SMC|Un_epithelial cell	1.0	DLL1_NOTCH1	SMC|Un_epithelial cell	0.022	AE_lung	0.136681505169308
DLL1_NOTCH1_SMC|Un_lymphoid cell	DLL1_NOTCH1_AE_lung	SMC|Un_lymphoid cell	1.0	DLL1_NOTCH1	SMC|Un_lymphoid cell	0.017	AE_lung	0.14126974677759802
DLL1_NOTCH1_SMC|Vasc_Endo	DLL1_NOTCH1_AE_lung	SMC|Vasc_Endo	1.0	DLL1_NOTCH1	SMC|Vasc_Endo	0.022	AE_lung	0.3066160087925998
DLL1_NOTCH1_SMC|Vasc_SMC	DLL1_NOTCH1_AE_lung	SMC|Vasc_SMC	1.0	DLL1_NOTCH1	SMC|Vasc_SMC	0.037	AE_lung	0.3484333663268923
DLL1_NOTCH1_Stromal cell_CLDN|Alveolar cell	DLL1_NOTCH1_AE_lung	Stromal cell_CLDN|Alveolar cell	1.0	DLL1_NOTCH1	Stromal cell_CLDN|Alveolar cell	0.0	AE_lung	0.1090373358714508
DLL1_NOTCH1_Stromal cell_CLDN|Ciliated cell	DLL1_NOTCH1_AE_lung	Stromal cell_CLDN|Ciliated cell	1.0	DLL1_NOTCH1	Stromal cell_CLDN|Ciliated cell	0.0	AE_lung	0.0
DLL1_NOTCH1_Stromal cell_CLDN|Erythroid cell	DLL1_NOTCH1_AE_lung	Stromal cell_CLDN|Erythroid cell	1.0	DLL1_NOTCH1	Stromal cell_CLDN|Erythroid cell	0.0	AE_lung	0.0320580714240309
DLL1_NOTCH1_Stromal cell_CLDN|Fibroblast	DLL1_NOTCH1_AE_lung	Stromal cell_CLDN|Fibroblast	1.0	DLL1_NOTCH1	Stromal cell_CLDN|Fibroblast	0.0	AE_lung	2.375331363742381
DLL1_NOTCH1_Stromal cell_CLDN|Goblet cell	DLL1_NOTCH1_AE_lung	Stromal cell_CLDN|Goblet cell	1.0	DLL1_NOTCH1	Stromal cell_CLDN|Goblet cell	0.0	AE_lung	0.0262769899624598
DLL1_NOTCH1_Stromal cell_CLDN|Immune cell_F13A1	DLL1_NOTCH1_AE_lung	Stromal cell_CLDN|Immune cell_F13A1	1.0	DLL1_NOTCH1	Stromal cell_CLDN|Immune cell_F13A1	0.0	AE_lung	0.0
DLL1_NOTCH1_Stromal cell_CLDN|Macrophage	DLL1_NOTCH1_AE_lung	Stromal cell_CLDN|Macrophage	1.0	DLL1_NOTCH1	Stromal cell_CLDN|Macrophage	0.0	AE_lung	0.0165465604246016
DLL1_NOTCH1_Stromal cell_CLDN|SMC	DLL1_NOTCH1_AE_lung	Stromal cell_CLDN|SMC	1.0	DLL1_NOTCH1	Stromal cell_CLDN|SMC	0.0	AE_lung	0.0897414189313489
DLL1_NOTCH1_Stromal cell_CLDN|Stromal cell	DLL1_NOTCH1_AE_lung	Stromal cell_CLDN|Stromal cell	1.0	DLL1_NOTCH1	Stromal cell_CLDN|Stromal cell	0.0	AE_lung	0.0229027203631844
DLL1_NOTCH1_Stromal cell_CLDN|Stromal cell_CLDN	DLL1_NOTCH1_AE_lung	Stromal cell_CLDN|Stromal cell_CLDN	1.0	DLL1_NOTCH1	Stromal cell_CLDN|Stromal cell_CLDN	0.0	AE_lung	0.0
DLL1_NOTCH1_Stromal cell_CLDN|Un_epithelial cell	DLL1_NOTCH1_AE_lung	Stromal cell_CLDN|Un_epithelial cell	1.0	DLL1_NOTCH1	Stromal cell_CLDN|Un_epithelial cell	0.0	AE_lung	0.046940086237959096
DLL1_NOTCH1_Stromal cell_CLDN|Un_lymphoid cell	DLL1_NOTCH1_AE_lung	Stromal cell_CLDN|Un_lymphoid cell	1.0	DLL1_NOTCH1	Stromal cell_CLDN|Un_lymphoid cell	0.0	AE_lung	0.0515283278462491
DLL1_NOTCH1_Stromal cell_CLDN|Vasc_Endo	DLL1_NOTCH1_AE_lung	Stromal cell_CLDN|Vasc_Endo	1.0	DLL1_NOTCH1	Stromal cell_CLDN|Vasc_Endo	0.0	AE_lung	0.2168745898612509
DLL1_NOTCH1_Stromal cell_CLDN|Vasc_SMC	DLL1_NOTCH1_AE_lung	Stromal cell_CLDN|Vasc_SMC	1.0	DLL1_NOTCH1	Stromal cell_CLDN|Vasc_SMC	0.0	AE_lung	0.2586919473955434
DLL1_NOTCH1_Stromal cell|Alveolar cell	DLL1_NOTCH1_AE_lung	Stromal cell|Alveolar cell	1.0	DLL1_NOTCH1	Stromal cell|Alveolar cell	0.003	AE_lung	0.1319400562346352
DLL1_NOTCH1_Stromal cell|Ciliated cell	DLL1_NOTCH1_AE_lung	Stromal cell|Ciliated cell	1.0	DLL1_NOTCH1	Stromal cell|Ciliated cell	0.0	AE_lung	0.0229027203631844
DLL1_NOTCH1_Stromal cell|Erythroid cell	DLL1_NOTCH1_AE_lung	Stromal cell|Erythroid cell	1.0	DLL1_NOTCH1	Stromal cell|Erythroid cell	0.002	AE_lung	0.0549607917872153
DLL1_NOTCH1_Stromal cell|Fibroblast	DLL1_NOTCH1_AE_lung	Stromal cell|Fibroblast	1.0	DLL1_NOTCH1	Stromal cell|Fibroblast	0.151	AE_lung	2.3982340841055656
DLL1_NOTCH1_Stromal cell|Goblet cell	DLL1_NOTCH1_AE_lung	Stromal cell|Goblet cell	1.0	DLL1_NOTCH1	Stromal cell|Goblet cell	0.008	AE_lung	0.0491797103256442
DLL1_NOTCH1_Stromal cell|Immune cell_F13A1	DLL1_NOTCH1_AE_lung	Stromal cell|Immune cell_F13A1	1.0	DLL1_NOTCH1	Stromal cell|Immune cell_F13A1	0.0	AE_lung	0.0229027203631844
DLL1_NOTCH1_Stromal cell|Macrophage	DLL1_NOTCH1_AE_lung	Stromal cell|Macrophage	1.0	DLL1_NOTCH1	Stromal cell|Macrophage	0.0	AE_lung	0.039449280787786
DLL1_NOTCH1_Stromal cell|SMC	DLL1_NOTCH1_AE_lung	Stromal cell|SMC	1.0	DLL1_NOTCH1	Stromal cell|SMC	0.0	AE_lung	0.1126441392945333
DLL1_NOTCH1_Stromal cell|Stromal cell	DLL1_NOTCH1_AE_lung	Stromal cell|Stromal cell	1.0	DLL1_NOTCH1	Stromal cell|Stromal cell	0.002	AE_lung	0.0458054407263688
DLL1_NOTCH1_Stromal cell|Stromal cell_CLDN	DLL1_NOTCH1_AE_lung	Stromal cell|Stromal cell_CLDN	1.0	DLL1_NOTCH1	Stromal cell|Stromal cell_CLDN	0.0	AE_lung	0.0229027203631844
DLL1_NOTCH1_Stromal cell|Un_epithelial cell	DLL1_NOTCH1_AE_lung	Stromal cell|Un_epithelial cell	1.0	DLL1_NOTCH1	Stromal cell|Un_epithelial cell	0.012	AE_lung	0.0698428066011435
DLL1_NOTCH1_Stromal cell|Un_lymphoid cell	DLL1_NOTCH1_AE_lung	Stromal cell|Un_lymphoid cell	1.0	DLL1_NOTCH1	Stromal cell|Un_lymphoid cell	0.006	AE_lung	0.0744310482094335
DLL1_NOTCH1_Stromal cell|Vasc_Endo	DLL1_NOTCH1_AE_lung	Stromal cell|Vasc_Endo	1.0	DLL1_NOTCH1	Stromal cell|Vasc_Endo	0.012	AE_lung	0.23977731022443527
DLL1_NOTCH1_Stromal cell|Vasc_SMC	DLL1_NOTCH1_AE_lung	Stromal cell|Vasc_SMC	1.0	DLL1_NOTCH1	Stromal cell|Vasc_SMC	0.027	AE_lung	0.28159466775872777
DLL1_NOTCH1_Un_epithelial cell|Alveolar cell	DLL1_NOTCH1_AE_lung	Un_epithelial cell|Alveolar cell	1.0	DLL1_NOTCH1	Un_epithelial cell|Alveolar cell	0.003	AE_lung	0.1559774221094099
DLL1_NOTCH1_Un_epithelial cell|Ciliated cell	DLL1_NOTCH1_AE_lung	Un_epithelial cell|Ciliated cell	1.0	DLL1_NOTCH1	Un_epithelial cell|Ciliated cell	0.0	AE_lung	0.046940086237959096
DLL1_NOTCH1_Un_epithelial cell|Erythroid cell	DLL1_NOTCH1_AE_lung	Un_epithelial cell|Erythroid cell	1.0	DLL1_NOTCH1	Un_epithelial cell|Erythroid cell	0.002	AE_lung	0.07899815766198999
DLL1_NOTCH1_Un_epithelial cell|Fibroblast	DLL1_NOTCH1_AE_lung	Un_epithelial cell|Fibroblast	1.0	DLL1_NOTCH1	Un_epithelial cell|Fibroblast	0.15	AE_lung	2.4222714499803404
DLL1_NOTCH1_Un_epithelial cell|Goblet cell	DLL1_NOTCH1_AE_lung	Un_epithelial cell|Goblet cell	1.0	DLL1_NOTCH1	Un_epithelial cell|Goblet cell	0.007	AE_lung	0.0732170762004189
DLL1_NOTCH1_Un_epithelial cell|Immune cell_F13A1	DLL1_NOTCH1_AE_lung	Un_epithelial cell|Immune cell_F13A1	1.0	DLL1_NOTCH1	Un_epithelial cell|Immune cell_F13A1	0.0	AE_lung	0.046940086237959096
DLL1_NOTCH1_Un_epithelial cell|Macrophage	DLL1_NOTCH1_AE_lung	Un_epithelial cell|Macrophage	1.0	DLL1_NOTCH1	Un_epithelial cell|Macrophage	0.0	AE_lung	0.0634866466625607
DLL1_NOTCH1_Un_epithelial cell|SMC	DLL1_NOTCH1_AE_lung	Un_epithelial cell|SMC	1.0	DLL1_NOTCH1	Un_epithelial cell|SMC	0.0	AE_lung	0.136681505169308
DLL1_NOTCH1_Un_epithelial cell|Stromal cell	DLL1_NOTCH1_AE_lung	Un_epithelial cell|Stromal cell	1.0	DLL1_NOTCH1	Un_epithelial cell|Stromal cell	0.002	AE_lung	0.06984280660114349
DLL1_NOTCH1_Un_epithelial cell|Stromal cell_CLDN	DLL1_NOTCH1_AE_lung	Un_epithelial cell|Stromal cell_CLDN	1.0	DLL1_NOTCH1	Un_epithelial cell|Stromal cell_CLDN	0.0	AE_lung	0.046940086237959096
DLL1_NOTCH1_Un_epithelial cell|Un_epithelial cell	DLL1_NOTCH1_AE_lung	Un_epithelial cell|Un_epithelial cell	1.0	DLL1_NOTCH1	Un_epithelial cell|Un_epithelial cell	0.011	AE_lung	0.09388017247591819
DLL1_NOTCH1_Un_epithelial cell|Un_lymphoid cell	DLL1_NOTCH1_AE_lung	Un_epithelial cell|Un_lymphoid cell	1.0	DLL1_NOTCH1	Un_epithelial cell|Un_lymphoid cell	0.006	AE_lung	0.0984684140842082
DLL1_NOTCH1_Un_epithelial cell|Vasc_Endo	DLL1_NOTCH1_AE_lung	Un_epithelial cell|Vasc_Endo	1.0	DLL1_NOTCH1	Un_epithelial cell|Vasc_Endo	0.011	AE_lung	0.26381467609921
DLL1_NOTCH1_Un_epithelial cell|Vasc_SMC	DLL1_NOTCH1_AE_lung	Un_epithelial cell|Vasc_SMC	1.0	DLL1_NOTCH1	Un_epithelial cell|Vasc_SMC	0.026	AE_lung	0.3056320336335025
DLL1_NOTCH1_Un_lymphoid cell|Alveolar cell	DLL1_NOTCH1_AE_lung	Un_lymphoid cell|Alveolar cell	1.0	DLL1_NOTCH1	Un_lymphoid cell|Alveolar cell	0.004	AE_lung	0.1605656637176999
DLL1_NOTCH1_Un_lymphoid cell|Ciliated cell	DLL1_NOTCH1_AE_lung	Un_lymphoid cell|Ciliated cell	1.0	DLL1_NOTCH1	Un_lymphoid cell|Ciliated cell	0.0	AE_lung	0.0515283278462491
DLL1_NOTCH1_Un_lymphoid cell|Erythroid cell	DLL1_NOTCH1_AE_lung	Un_lymphoid cell|Erythroid cell	1.0	DLL1_NOTCH1	Un_lymphoid cell|Erythroid cell	0.003	AE_lung	0.08358639927028
DLL1_NOTCH1_Un_lymphoid cell|Fibroblast	DLL1_NOTCH1_AE_lung	Un_lymphoid cell|Fibroblast	1.0	DLL1_NOTCH1	Un_lymphoid cell|Fibroblast	0.152	AE_lung	2.4268596915886302
DLL1_NOTCH1_Un_lymphoid cell|Goblet cell	DLL1_NOTCH1_AE_lung	Un_lymphoid cell|Goblet cell	1.0	DLL1_NOTCH1	Un_lymphoid cell|Goblet cell	0.009	AE_lung	0.07780531780870889
DLL1_NOTCH1_Un_lymphoid cell|Immune cell_F13A1	DLL1_NOTCH1_AE_lung	Un_lymphoid cell|Immune cell_F13A1	1.0	DLL1_NOTCH1	Un_lymphoid cell|Immune cell_F13A1	0.0	AE_lung	0.0515283278462491
DLL1_NOTCH1_Un_lymphoid cell|Macrophage	DLL1_NOTCH1_AE_lung	Un_lymphoid cell|Macrophage	1.0	DLL1_NOTCH1	Un_lymphoid cell|Macrophage	0.0	AE_lung	0.0680748882708507
DLL1_NOTCH1_Un_lymphoid cell|SMC	DLL1_NOTCH1_AE_lung	Un_lymphoid cell|SMC	1.0	DLL1_NOTCH1	Un_lymphoid cell|SMC	0.0	AE_lung	0.14126974677759802
DLL1_NOTCH1_Un_lymphoid cell|Stromal cell	DLL1_NOTCH1_AE_lung	Un_lymphoid cell|Stromal cell	1.0	DLL1_NOTCH1	Un_lymphoid cell|Stromal cell	0.003	AE_lung	0.0744310482094335
DLL1_NOTCH1_Un_lymphoid cell|Stromal cell_CLDN	DLL1_NOTCH1_AE_lung	Un_lymphoid cell|Stromal cell_CLDN	1.0	DLL1_NOTCH1	Un_lymphoid cell|Stromal cell_CLDN	0.0	AE_lung	0.0515283278462491
DLL1_NOTCH1_Un_lymphoid cell|Un_epithelial cell	DLL1_NOTCH1_AE_lung	Un_lymphoid cell|Un_epithelial cell	1.0	DLL1_NOTCH1	Un_lymphoid cell|Un_epithelial cell	0.012	AE_lung	0.0984684140842082
DLL1_NOTCH1_Un_lymphoid cell|Un_lymphoid cell	DLL1_NOTCH1_AE_lung	Un_lymphoid cell|Un_lymphoid cell	1.0	DLL1_NOTCH1	Un_lymphoid cell|Un_lymphoid cell	0.007	AE_lung	0.1030566556924982
DLL1_NOTCH1_Un_lymphoid cell|Vasc_Endo	DLL1_NOTCH1_AE_lung	Un_lymphoid cell|Vasc_Endo	1.0	DLL1_NOTCH1	Un_lymphoid cell|Vasc_Endo	0.012	AE_lung	0.26840291770749997
DLL1_NOTCH1_Un_lymphoid cell|Vasc_SMC	DLL1_NOTCH1_AE_lung	Un_lymphoid cell|Vasc_SMC	1.0	DLL1_NOTCH1	Un_lymphoid cell|Vasc_SMC	0.027	AE_lung	0.3102202752417925
DLL1_NOTCH1_Vasc_Endo|Alveolar cell	DLL1_NOTCH1_AE_lung	Vasc_Endo|Alveolar cell	1.0	DLL1_NOTCH1	Vasc_Endo|Alveolar cell	0.013	AE_lung	0.3259119257327017
DLL1_NOTCH1_Vasc_Endo|Ciliated cell	DLL1_NOTCH1_AE_lung	Vasc_Endo|Ciliated cell	1.0	DLL1_NOTCH1	Vasc_Endo|Ciliated cell	0.0	AE_lung	0.2168745898612509
DLL1_NOTCH1_Vasc_Endo|Erythroid cell	DLL1_NOTCH1_AE_lung	Vasc_Endo|Erythroid cell	1.0	DLL1_NOTCH1	Vasc_Endo|Erythroid cell	0.012	AE_lung	0.2489326612852818
DLL1_NOTCH1_Vasc_Endo|Fibroblast	DLL1_NOTCH1_AE_lung	Vasc_Endo|Fibroblast	1.0	DLL1_NOTCH1	Vasc_Endo|Fibroblast	0.16	AE_lung	2.592205953603632
DLL1_NOTCH1_Vasc_Endo|Goblet cell	DLL1_NOTCH1_AE_lung	Vasc_Endo|Goblet cell	1.0	DLL1_NOTCH1	Vasc_Endo|Goblet cell	0.018	AE_lung	0.24315157982371072
DLL1_NOTCH1_Vasc_Endo|Immune cell_F13A1	DLL1_NOTCH1_AE_lung	Vasc_Endo|Immune cell_F13A1	1.0	DLL1_NOTCH1	Vasc_Endo|Immune cell_F13A1	0.0	AE_lung	0.2168745898612509
DLL1_NOTCH1_Vasc_Endo|Macrophage	DLL1_NOTCH1_AE_lung	Vasc_Endo|Macrophage	1.0	DLL1_NOTCH1	Vasc_Endo|Macrophage	0.0	AE_lung	0.2334211502858525
DLL1_NOTCH1_Vasc_Endo|SMC	DLL1_NOTCH1_AE_lung	Vasc_Endo|SMC	1.0	DLL1_NOTCH1	Vasc_Endo|SMC	0.0	AE_lung	0.3066160087925998
DLL1_NOTCH1_Vasc_Endo|Stromal cell	DLL1_NOTCH1_AE_lung	Vasc_Endo|Stromal cell	1.0	DLL1_NOTCH1	Vasc_Endo|Stromal cell	0.012	AE_lung	0.23977731022443532
DLL1_NOTCH1_Vasc_Endo|Stromal cell_CLDN	DLL1_NOTCH1_AE_lung	Vasc_Endo|Stromal cell_CLDN	1.0	DLL1_NOTCH1	Vasc_Endo|Stromal cell_CLDN	0.0	AE_lung	0.2168745898612509
DLL1_NOTCH1_Vasc_Endo|Un_epithelial cell	DLL1_NOTCH1_AE_lung	Vasc_Endo|Un_epithelial cell	1.0	DLL1_NOTCH1	Vasc_Endo|Un_epithelial cell	0.021	AE_lung	0.26381467609921
DLL1_NOTCH1_Vasc_Endo|Un_lymphoid cell	DLL1_NOTCH1_AE_lung	Vasc_Endo|Un_lymphoid cell	1.0	DLL1_NOTCH1	Vasc_Endo|Un_lymphoid cell	0.016	AE_lung	0.2684029177075
DLL1_NOTCH1_Vasc_Endo|Vasc_Endo	DLL1_NOTCH1_AE_lung	Vasc_Endo|Vasc_Endo	1.0	DLL1_NOTCH1	Vasc_Endo|Vasc_Endo	0.021	AE_lung	0.43374917972250177
DLL1_NOTCH1_Vasc_Endo|Vasc_SMC	DLL1_NOTCH1_AE_lung	Vasc_Endo|Vasc_SMC	1.0	DLL1_NOTCH1	Vasc_Endo|Vasc_SMC	0.036	AE_lung	0.4755665372567943
DLL1_NOTCH1_Vasc_SMC|Alveolar cell	DLL1_NOTCH1_AE_lung	Vasc_SMC|Alveolar cell	1.0	DLL1_NOTCH1	Vasc_SMC|Alveolar cell	0.007	AE_lung	0.3677292832669942
DLL1_NOTCH1_Vasc_SMC|Ciliated cell	DLL1_NOTCH1_AE_lung	Vasc_SMC|Ciliated cell	1.0	DLL1_NOTCH1	Vasc_SMC|Ciliated cell	0.0	AE_lung	0.2586919473955434
DLL1_NOTCH1_Vasc_SMC|Erythroid cell	DLL1_NOTCH1_AE_lung	Vasc_SMC|Erythroid cell	1.0	DLL1_NOTCH1	Vasc_SMC|Erythroid cell	0.007	AE_lung	0.29075001881957435
DLL1_NOTCH1_Vasc_SMC|Fibroblast	DLL1_NOTCH1_AE_lung	Vasc_SMC|Fibroblast	1.0	DLL1_NOTCH1	Vasc_SMC|Fibroblast	0.155	AE_lung	2.6340233111379243
DLL1_NOTCH1_Vasc_SMC|Goblet cell	DLL1_NOTCH1_AE_lung	Vasc_SMC|Goblet cell	1.0	DLL1_NOTCH1	Vasc_SMC|Goblet cell	0.012	AE_lung	0.2849689373580032
DLL1_NOTCH1_Vasc_SMC|Immune cell_F13A1	DLL1_NOTCH1_AE_lung	Vasc_SMC|Immune cell_F13A1	1.0	DLL1_NOTCH1	Vasc_SMC|Immune cell_F13A1	0.0	AE_lung	0.2586919473955434
DLL1_NOTCH1_Vasc_SMC|Macrophage	DLL1_NOTCH1_AE_lung	Vasc_SMC|Macrophage	1.0	DLL1_NOTCH1	Vasc_SMC|Macrophage	0.0	AE_lung	0.27523850782014503
DLL1_NOTCH1_Vasc_SMC|SMC	DLL1_NOTCH1_AE_lung	Vasc_SMC|SMC	1.0	DLL1_NOTCH1	Vasc_SMC|SMC	0.0	AE_lung	0.3484333663268923
DLL1_NOTCH1_Vasc_SMC|Stromal cell	DLL1_NOTCH1_AE_lung	Vasc_SMC|Stromal cell	1.0	DLL1_NOTCH1	Vasc_SMC|Stromal cell	0.007	AE_lung	0.2815946677587278
DLL1_NOTCH1_Vasc_SMC|Stromal cell_CLDN	DLL1_NOTCH1_AE_lung	Vasc_SMC|Stromal cell_CLDN	1.0	DLL1_NOTCH1	Vasc_SMC|Stromal cell_CLDN	0.0	AE_lung	0.2586919473955434
DLL1_NOTCH1_Vasc_SMC|Un_epithelial cell	DLL1_NOTCH1_AE_lung	Vasc_SMC|Un_epithelial cell	1.0	DLL1_NOTCH1	Vasc_SMC|Un_epithelial cell	0.016	AE_lung	0.3056320336335025
DLL1_NOTCH1_Vasc_SMC|Un_lymphoid cell	DLL1_NOTCH1_AE_lung	Vasc_SMC|Un_lymphoid cell	1.0	DLL1_NOTCH1	Vasc_SMC|Un_lymphoid cell	0.01	AE_lung	0.3102202752417925
DLL1_NOTCH1_Vasc_SMC|Vasc_Endo	DLL1_NOTCH1_AE_lung	Vasc_SMC|Vasc_Endo	1.0	DLL1_NOTCH1	Vasc_SMC|Vasc_Endo	0.016	AE_lung	0.47556653725679426
DLL1_NOTCH1_Vasc_SMC|Vasc_SMC	DLL1_NOTCH1_AE_lung	Vasc_SMC|Vasc_SMC	1.0	DLL1_NOTCH1	Vasc_SMC|Vasc_SMC	0.031	AE_lung	0.5173838947910868
DLL1_NOTCH2_Alveolar cell|Alveolar cell	DLL1_NOTCH2_AE_lung	Alveolar cell|Alveolar cell	1.0	DLL1_NOTCH2	Alveolar cell|Alveolar cell	0.023	AE_lung	0.35238779440902523
DLL1_NOTCH2_Alveolar cell|Ciliated cell	DLL1_NOTCH2_AE_lung	Alveolar cell|Ciliated cell	1.0	DLL1_NOTCH2	Alveolar cell|Ciliated cell	0.034	AE_lung	0.2969931047617106
DLL1_NOTCH2_Alveolar cell|Erythroid cell	DLL1_NOTCH2_AE_lung	Alveolar cell|Erythroid cell	1.0	DLL1_NOTCH2	Alveolar cell|Erythroid cell	0.026	AE_lung	0.3042676983207362
DLL1_NOTCH2_Alveolar cell|Fibroblast	DLL1_NOTCH2_AE_lung	Alveolar cell|Fibroblast	1.0	DLL1_NOTCH2	Alveolar cell|Fibroblast	0.0	AE_lung	1.1350439846623037
DLL1_NOTCH2_Alveolar cell|Goblet cell	DLL1_NOTCH2_AE_lung	Alveolar cell|Goblet cell	1.0	DLL1_NOTCH2	Alveolar cell|Goblet cell	0.062	AE_lung	0.5996329413532376
DLL1_NOTCH2_Alveolar cell|Immune cell_F13A1	DLL1_NOTCH2_AE_lung	Alveolar cell|Immune cell_F13A1	1.0	DLL1_NOTCH2	Alveolar cell|Immune cell_F13A1	0.073	AE_lung	0.5062279543621316
DLL1_NOTCH2_Alveolar cell|Macrophage	DLL1_NOTCH2_AE_lung	Alveolar cell|Macrophage	1.0	DLL1_NOTCH2	Alveolar cell|Macrophage	0.053	AE_lung	0.4654809455499672
DLL1_NOTCH2_Alveolar cell|SMC	DLL1_NOTCH2_AE_lung	Alveolar cell|SMC	1.0	DLL1_NOTCH2	Alveolar cell|SMC	0.082	AE_lung	0.8128214887662385
DLL1_NOTCH2_Alveolar cell|Stromal cell	DLL1_NOTCH2_AE_lung	Alveolar cell|Stromal cell	1.0	DLL1_NOTCH2	Alveolar cell|Stromal cell	0.172	AE_lung	1.8682867710495308
DLL1_NOTCH2_Alveolar cell|Stromal cell_CLDN	DLL1_NOTCH2_AE_lung	Alveolar cell|Stromal cell_CLDN	1.0	DLL1_NOTCH2	Alveolar cell|Stromal cell_CLDN	0.0	AE_lung	0.17619389720451262
DLL1_NOTCH2_Alveolar cell|Un_epithelial cell	DLL1_NOTCH2_AE_lung	Alveolar cell|Un_epithelial cell	1.0	DLL1_NOTCH2	Alveolar cell|Un_epithelial cell	0.03	AE_lung	0.28606680377279714
DLL1_NOTCH2_Alveolar cell|Un_lymphoid cell	DLL1_NOTCH2_AE_lung	Alveolar cell|Un_lymphoid cell	1.0	DLL1_NOTCH2	Alveolar cell|Un_lymphoid cell	0.048	AE_lung	0.3789192796808163
DLL1_NOTCH2_Alveolar cell|Vasc_Endo	DLL1_NOTCH2_AE_lung	Alveolar cell|Vasc_Endo	1.0	DLL1_NOTCH2	Alveolar cell|Vasc_Endo	0.013	AE_lung	0.31399544327045353
DLL1_NOTCH2_Alveolar cell|Vasc_SMC	DLL1_NOTCH2_AE_lung	Alveolar cell|Vasc_SMC	1.0	DLL1_NOTCH2	Alveolar cell|Vasc_SMC	0.036	AE_lung	0.392177225654325
DLL1_NOTCH2_Ciliated cell|Alveolar cell	DLL1_NOTCH2_AE_lung	Ciliated cell|Alveolar cell	1.0	DLL1_NOTCH2	Ciliated cell|Alveolar cell	0.0	AE_lung	0.2969931047617106
DLL1_NOTCH2_Ciliated cell|Ciliated cell	DLL1_NOTCH2_AE_lung	Ciliated cell|Ciliated cell	1.0	DLL1_NOTCH2	Ciliated cell|Ciliated cell	0.0	AE_lung	0.241598415114396
DLL1_NOTCH2_Ciliated cell|Erythroid cell	DLL1_NOTCH2_AE_lung	Ciliated cell|Erythroid cell	1.0	DLL1_NOTCH2	Ciliated cell|Erythroid cell	0.0	AE_lung	0.2488730086734216
DLL1_NOTCH2_Ciliated cell|Fibroblast	DLL1_NOTCH2_AE_lung	Ciliated cell|Fibroblast	1.0	DLL1_NOTCH2	Ciliated cell|Fibroblast	0.0	AE_lung	1.079649295014989
DLL1_NOTCH2_Ciliated cell|Goblet cell	DLL1_NOTCH2_AE_lung	Ciliated cell|Goblet cell	1.0	DLL1_NOTCH2	Ciliated cell|Goblet cell	0.0	AE_lung	0.544238251705923
DLL1_NOTCH2_Ciliated cell|Immune cell_F13A1	DLL1_NOTCH2_AE_lung	Ciliated cell|Immune cell_F13A1	1.0	DLL1_NOTCH2	Ciliated cell|Immune cell_F13A1	0.0	AE_lung	0.450833264714817
DLL1_NOTCH2_Ciliated cell|Macrophage	DLL1_NOTCH2_AE_lung	Ciliated cell|Macrophage	1.0	DLL1_NOTCH2	Ciliated cell|Macrophage	0.0	AE_lung	0.4100862559026526
DLL1_NOTCH2_Ciliated cell|SMC	DLL1_NOTCH2_AE_lung	Ciliated cell|SMC	1.0	DLL1_NOTCH2	Ciliated cell|SMC	0.0	AE_lung	0.7574267991189239
DLL1_NOTCH2_Ciliated cell|Stromal cell	DLL1_NOTCH2_AE_lung	Ciliated cell|Stromal cell	1.0	DLL1_NOTCH2	Ciliated cell|Stromal cell	0.0	AE_lung	1.812892081402216
DLL1_NOTCH2_Ciliated cell|Stromal cell_CLDN	DLL1_NOTCH2_AE_lung	Ciliated cell|Stromal cell_CLDN	1.0	DLL1_NOTCH2	Ciliated cell|Stromal cell_CLDN	0.0	AE_lung	0.120799207557198
DLL1_NOTCH2_Ciliated cell|Un_epithelial cell	DLL1_NOTCH2_AE_lung	Ciliated cell|Un_epithelial cell	1.0	DLL1_NOTCH2	Ciliated cell|Un_epithelial cell	0.0	AE_lung	0.2306721141254825
DLL1_NOTCH2_Ciliated cell|Un_lymphoid cell	DLL1_NOTCH2_AE_lung	Ciliated cell|Un_lymphoid cell	1.0	DLL1_NOTCH2	Ciliated cell|Un_lymphoid cell	0.0	AE_lung	0.3235245900335017
DLL1_NOTCH2_Ciliated cell|Vasc_Endo	DLL1_NOTCH2_AE_lung	Ciliated cell|Vasc_Endo	1.0	DLL1_NOTCH2	Ciliated cell|Vasc_Endo	0.0	AE_lung	0.2586007536231389
DLL1_NOTCH2_Ciliated cell|Vasc_SMC	DLL1_NOTCH2_AE_lung	Ciliated cell|Vasc_SMC	1.0	DLL1_NOTCH2	Ciliated cell|Vasc_SMC	0.0	AE_lung	0.3367825360070104
DLL1_NOTCH2_Erythroid cell|Alveolar cell	DLL1_NOTCH2_AE_lung	Erythroid cell|Alveolar cell	1.0	DLL1_NOTCH2	Erythroid cell|Alveolar cell	0.015	AE_lung	0.3042676983207362
DLL1_NOTCH2_Erythroid cell|Ciliated cell	DLL1_NOTCH2_AE_lung	Erythroid cell|Ciliated cell	1.0	DLL1_NOTCH2	Erythroid cell|Ciliated cell	0.025	AE_lung	0.2488730086734216
DLL1_NOTCH2_Erythroid cell|Erythroid cell	DLL1_NOTCH2_AE_lung	Erythroid cell|Erythroid cell	1.0	DLL1_NOTCH2	Erythroid cell|Erythroid cell	0.018	AE_lung	0.2561476022324472
DLL1_NOTCH2_Erythroid cell|Fibroblast	DLL1_NOTCH2_AE_lung	Erythroid cell|Fibroblast	1.0	DLL1_NOTCH2	Erythroid cell|Fibroblast	0.0	AE_lung	1.0869238885740147
DLL1_NOTCH2_Erythroid cell|Goblet cell	DLL1_NOTCH2_AE_lung	Erythroid cell|Goblet cell	1.0	DLL1_NOTCH2	Erythroid cell|Goblet cell	0.053	AE_lung	0.5515128452649486
DLL1_NOTCH2_Erythroid cell|Immune cell_F13A1	DLL1_NOTCH2_AE_lung	Erythroid cell|Immune cell_F13A1	1.0	DLL1_NOTCH2	Erythroid cell|Immune cell_F13A1	0.065	AE_lung	0.4581078582738426
DLL1_NOTCH2_Erythroid cell|Macrophage	DLL1_NOTCH2_AE_lung	Erythroid cell|Macrophage	1.0	DLL1_NOTCH2	Erythroid cell|Macrophage	0.044	AE_lung	0.4173608494616782
DLL1_NOTCH2_Erythroid cell|SMC	DLL1_NOTCH2_AE_lung	Erythroid cell|SMC	1.0	DLL1_NOTCH2	Erythroid cell|SMC	0.073	AE_lung	0.7647013926779495
DLL1_NOTCH2_Erythroid cell|Stromal cell	DLL1_NOTCH2_AE_lung	Erythroid cell|Stromal cell	1.0	DLL1_NOTCH2	Erythroid cell|Stromal cell	0.163	AE_lung	1.8201666749612417
DLL1_NOTCH2_Erythroid cell|Stromal cell_CLDN	DLL1_NOTCH2_AE_lung	Erythroid cell|Stromal cell_CLDN	1.0	DLL1_NOTCH2	Erythroid cell|Stromal cell_CLDN	0.0	AE_lung	0.1280738011162236
DLL1_NOTCH2_Erythroid cell|Un_epithelial cell	DLL1_NOTCH2_AE_lung	Erythroid cell|Un_epithelial cell	1.0	DLL1_NOTCH2	Erythroid cell|Un_epithelial cell	0.022	AE_lung	0.2379467076845081
DLL1_NOTCH2_Erythroid cell|Un_lymphoid cell	DLL1_NOTCH2_AE_lung	Erythroid cell|Un_lymphoid cell	1.0	DLL1_NOTCH2	Erythroid cell|Un_lymphoid cell	0.039	AE_lung	0.3307991835925273
DLL1_NOTCH2_Erythroid cell|Vasc_Endo	DLL1_NOTCH2_AE_lung	Erythroid cell|Vasc_Endo	1.0	DLL1_NOTCH2	Erythroid cell|Vasc_Endo	0.005	AE_lung	0.2658753471821645
DLL1_NOTCH2_Erythroid cell|Vasc_SMC	DLL1_NOTCH2_AE_lung	Erythroid cell|Vasc_SMC	1.0	DLL1_NOTCH2	Erythroid cell|Vasc_SMC	0.028	AE_lung	0.344057129566036
DLL1_NOTCH2_Fibroblast|Alveolar cell	DLL1_NOTCH2_AE_lung	Fibroblast|Alveolar cell	1.0	DLL1_NOTCH2	Fibroblast|Alveolar cell	0.136	AE_lung	1.1350439846623035
DLL1_NOTCH2_Fibroblast|Ciliated cell	DLL1_NOTCH2_AE_lung	Fibroblast|Ciliated cell	1.0	DLL1_NOTCH2	Fibroblast|Ciliated cell	0.147	AE_lung	1.079649295014989
DLL1_NOTCH2_Fibroblast|Erythroid cell	DLL1_NOTCH2_AE_lung	Fibroblast|Erythroid cell	1.0	DLL1_NOTCH2	Fibroblast|Erythroid cell	0.139	AE_lung	1.0869238885740147
DLL1_NOTCH2_Fibroblast|Fibroblast	DLL1_NOTCH2_AE_lung	Fibroblast|Fibroblast	1.0	DLL1_NOTCH2	Fibroblast|Fibroblast	0.0	AE_lung	1.917700174915582
DLL1_NOTCH2_Fibroblast|Goblet cell	DLL1_NOTCH2_AE_lung	Fibroblast|Goblet cell	1.0	DLL1_NOTCH2	Fibroblast|Goblet cell	0.175	AE_lung	1.382289131606516
DLL1_NOTCH2_Fibroblast|Immune cell_F13A1	DLL1_NOTCH2_AE_lung	Fibroblast|Immune cell_F13A1	1.0	DLL1_NOTCH2	Fibroblast|Immune cell_F13A1	0.186	AE_lung	1.28888414461541
DLL1_NOTCH2_Fibroblast|Macrophage	DLL1_NOTCH2_AE_lung	Fibroblast|Macrophage	1.0	DLL1_NOTCH2	Fibroblast|Macrophage	0.166	AE_lung	1.2481371358032456
DLL1_NOTCH2_Fibroblast|SMC	DLL1_NOTCH2_AE_lung	Fibroblast|SMC	1.0	DLL1_NOTCH2	Fibroblast|SMC	0.195	AE_lung	1.5954776790195169
DLL1_NOTCH2_Fibroblast|Stromal cell	DLL1_NOTCH2_AE_lung	Fibroblast|Stromal cell	0.0	DLL1_NOTCH2	Fibroblast|Stromal cell	0.285	AE_lung	2.650942961302809
DLL1_NOTCH2_Fibroblast|Stromal cell_CLDN	DLL1_NOTCH2_AE_lung	Fibroblast|Stromal cell_CLDN	1.0	DLL1_NOTCH2	Fibroblast|Stromal cell_CLDN	0.0	AE_lung	0.958850087457791
DLL1_NOTCH2_Fibroblast|Un_epithelial cell	DLL1_NOTCH2_AE_lung	Fibroblast|Un_epithelial cell	1.0	DLL1_NOTCH2	Fibroblast|Un_epithelial cell	0.144	AE_lung	1.0687229940260754
DLL1_NOTCH2_Fibroblast|Un_lymphoid cell	DLL1_NOTCH2_AE_lung	Fibroblast|Un_lymphoid cell	1.0	DLL1_NOTCH2	Fibroblast|Un_lymphoid cell	0.161	AE_lung	1.1615754699340946
DLL1_NOTCH2_Fibroblast|Vasc_Endo	DLL1_NOTCH2_AE_lung	Fibroblast|Vasc_Endo	1.0	DLL1_NOTCH2	Fibroblast|Vasc_Endo	0.127	AE_lung	1.096651633523732
DLL1_NOTCH2_Fibroblast|Vasc_SMC	DLL1_NOTCH2_AE_lung	Fibroblast|Vasc_SMC	1.0	DLL1_NOTCH2	Fibroblast|Vasc_SMC	0.15	AE_lung	1.1748334159076033
DLL1_NOTCH2_Goblet cell|Alveolar cell	DLL1_NOTCH2_AE_lung	Goblet cell|Alveolar cell	1.0	DLL1_NOTCH2	Goblet cell|Alveolar cell	0.0	AE_lung	0.5996329413532376
DLL1_NOTCH2_Goblet cell|Ciliated cell	DLL1_NOTCH2_AE_lung	Goblet cell|Ciliated cell	1.0	DLL1_NOTCH2	Goblet cell|Ciliated cell	0.0	AE_lung	0.544238251705923
DLL1_NOTCH2_Goblet cell|Erythroid cell	DLL1_NOTCH2_AE_lung	Goblet cell|Erythroid cell	1.0	DLL1_NOTCH2	Goblet cell|Erythroid cell	0.0	AE_lung	0.5515128452649486
DLL1_NOTCH2_Goblet cell|Fibroblast	DLL1_NOTCH2_AE_lung	Goblet cell|Fibroblast	1.0	DLL1_NOTCH2	Goblet cell|Fibroblast	0.0	AE_lung	1.382289131606516
DLL1_NOTCH2_Goblet cell|Goblet cell	DLL1_NOTCH2_AE_lung	Goblet cell|Goblet cell	1.0	DLL1_NOTCH2	Goblet cell|Goblet cell	0.0	AE_lung	0.84687808829745
DLL1_NOTCH2_Goblet cell|Immune cell_F13A1	DLL1_NOTCH2_AE_lung	Goblet cell|Immune cell_F13A1	1.0	DLL1_NOTCH2	Goblet cell|Immune cell_F13A1	0.0	AE_lung	0.753473101306344
DLL1_NOTCH2_Goblet cell|Macrophage	DLL1_NOTCH2_AE_lung	Goblet cell|Macrophage	1.0	DLL1_NOTCH2	Goblet cell|Macrophage	0.0	AE_lung	0.7127260924941796
DLL1_NOTCH2_Goblet cell|SMC	DLL1_NOTCH2_AE_lung	Goblet cell|SMC	1.0	DLL1_NOTCH2	Goblet cell|SMC	0.0	AE_lung	1.060066635710451
DLL1_NOTCH2_Goblet cell|Stromal cell	DLL1_NOTCH2_AE_lung	Goblet cell|Stromal cell	1.0	DLL1_NOTCH2	Goblet cell|Stromal cell	0.0	AE_lung	2.115531917993743
DLL1_NOTCH2_Goblet cell|Stromal cell_CLDN	DLL1_NOTCH2_AE_lung	Goblet cell|Stromal cell_CLDN	1.0	DLL1_NOTCH2	Goblet cell|Stromal cell_CLDN	0.0	AE_lung	0.423439044148725
DLL1_NOTCH2_Goblet cell|Un_epithelial cell	DLL1_NOTCH2_AE_lung	Goblet cell|Un_epithelial cell	1.0	DLL1_NOTCH2	Goblet cell|Un_epithelial cell	0.0	AE_lung	0.5333119507170095
DLL1_NOTCH2_Goblet cell|Un_lymphoid cell	DLL1_NOTCH2_AE_lung	Goblet cell|Un_lymphoid cell	1.0	DLL1_NOTCH2	Goblet cell|Un_lymphoid cell	0.0	AE_lung	0.6261644266250287
DLL1_NOTCH2_Goblet cell|Vasc_Endo	DLL1_NOTCH2_AE_lung	Goblet cell|Vasc_Endo	1.0	DLL1_NOTCH2	Goblet cell|Vasc_Endo	0.0	AE_lung	0.561240590214666
DLL1_NOTCH2_Goblet cell|Vasc_SMC	DLL1_NOTCH2_AE_lung	Goblet cell|Vasc_SMC	1.0	DLL1_NOTCH2	Goblet cell|Vasc_SMC	0.0	AE_lung	0.6394223725985374
DLL1_NOTCH2_Immune cell_F13A1|Alveolar cell	DLL1_NOTCH2_AE_lung	Immune cell_F13A1|Alveolar cell	1.0	DLL1_NOTCH2	Immune cell_F13A1|Alveolar cell	0.0	AE_lung	0.5062279543621316
DLL1_NOTCH2_Immune cell_F13A1|Ciliated cell	DLL1_NOTCH2_AE_lung	Immune cell_F13A1|Ciliated cell	1.0	DLL1_NOTCH2	Immune cell_F13A1|Ciliated cell	0.0	AE_lung	0.450833264714817
DLL1_NOTCH2_Immune cell_F13A1|Erythroid cell	DLL1_NOTCH2_AE_lung	Immune cell_F13A1|Erythroid cell	1.0	DLL1_NOTCH2	Immune cell_F13A1|Erythroid cell	0.0	AE_lung	0.45810785827384265
DLL1_NOTCH2_Immune cell_F13A1|Fibroblast	DLL1_NOTCH2_AE_lung	Immune cell_F13A1|Fibroblast	1.0	DLL1_NOTCH2	Immune cell_F13A1|Fibroblast	0.0	AE_lung	1.28888414461541
DLL1_NOTCH2_Immune cell_F13A1|Goblet cell	DLL1_NOTCH2_AE_lung	Immune cell_F13A1|Goblet cell	1.0	DLL1_NOTCH2	Immune cell_F13A1|Goblet cell	0.0	AE_lung	0.753473101306344
DLL1_NOTCH2_Immune cell_F13A1|Immune cell_F13A1	DLL1_NOTCH2_AE_lung	Immune cell_F13A1|Immune cell_F13A1	1.0	DLL1_NOTCH2	Immune cell_F13A1|Immune cell_F13A1	0.0	AE_lung	0.660068114315238
DLL1_NOTCH2_Immune cell_F13A1|Macrophage	DLL1_NOTCH2_AE_lung	Immune cell_F13A1|Macrophage	1.0	DLL1_NOTCH2	Immune cell_F13A1|Macrophage	0.0	AE_lung	0.6193211055030736
DLL1_NOTCH2_Immune cell_F13A1|SMC	DLL1_NOTCH2_AE_lung	Immune cell_F13A1|SMC	1.0	DLL1_NOTCH2	Immune cell_F13A1|SMC	0.0	AE_lung	0.9666616487193449
DLL1_NOTCH2_Immune cell_F13A1|Stromal cell	DLL1_NOTCH2_AE_lung	Immune cell_F13A1|Stromal cell	1.0	DLL1_NOTCH2	Immune cell_F13A1|Stromal cell	0.0	AE_lung	2.022126931002637
DLL1_NOTCH2_Immune cell_F13A1|Stromal cell_CLDN	DLL1_NOTCH2_AE_lung	Immune cell_F13A1|Stromal cell_CLDN	1.0	DLL1_NOTCH2	Immune cell_F13A1|Stromal cell_CLDN	0.0	AE_lung	0.330034057157619
DLL1_NOTCH2_Immune cell_F13A1|Un_epithelial cell	DLL1_NOTCH2_AE_lung	Immune cell_F13A1|Un_epithelial cell	1.0	DLL1_NOTCH2	Immune cell_F13A1|Un_epithelial cell	0.0	AE_lung	0.43990696372590354
DLL1_NOTCH2_Immune cell_F13A1|Un_lymphoid cell	DLL1_NOTCH2_AE_lung	Immune cell_F13A1|Un_lymphoid cell	1.0	DLL1_NOTCH2	Immune cell_F13A1|Un_lymphoid cell	0.0	AE_lung	0.5327594396339227
DLL1_NOTCH2_Immune cell_F13A1|Vasc_Endo	DLL1_NOTCH2_AE_lung	Immune cell_F13A1|Vasc_Endo	1.0	DLL1_NOTCH2	Immune cell_F13A1|Vasc_Endo	0.0	AE_lung	0.46783560322355994
DLL1_NOTCH2_Immune cell_F13A1|Vasc_SMC	DLL1_NOTCH2_AE_lung	Immune cell_F13A1|Vasc_SMC	1.0	DLL1_NOTCH2	Immune cell_F13A1|Vasc_SMC	0.0	AE_lung	0.5460173856074314
DLL1_NOTCH2_Macrophage|Alveolar cell	DLL1_NOTCH2_AE_lung	Macrophage|Alveolar cell	1.0	DLL1_NOTCH2	Macrophage|Alveolar cell	0.013	AE_lung	0.4654809455499672
DLL1_NOTCH2_Macrophage|Ciliated cell	DLL1_NOTCH2_AE_lung	Macrophage|Ciliated cell	1.0	DLL1_NOTCH2	Macrophage|Ciliated cell	0.024	AE_lung	0.4100862559026526
DLL1_NOTCH2_Macrophage|Erythroid cell	DLL1_NOTCH2_AE_lung	Macrophage|Erythroid cell	1.0	DLL1_NOTCH2	Macrophage|Erythroid cell	0.016	AE_lung	0.41736084946167823
DLL1_NOTCH2_Macrophage|Fibroblast	DLL1_NOTCH2_AE_lung	Macrophage|Fibroblast	1.0	DLL1_NOTCH2	Macrophage|Fibroblast	0.0	AE_lung	1.2481371358032456
DLL1_NOTCH2_Macrophage|Goblet cell	DLL1_NOTCH2_AE_lung	Macrophage|Goblet cell	1.0	DLL1_NOTCH2	Macrophage|Goblet cell	0.052	AE_lung	0.7127260924941796
DLL1_NOTCH2_Macrophage|Immune cell_F13A1	DLL1_NOTCH2_AE_lung	Macrophage|Immune cell_F13A1	1.0	DLL1_NOTCH2	Macrophage|Immune cell_F13A1	0.063	AE_lung	0.6193211055030736
DLL1_NOTCH2_Macrophage|Macrophage	DLL1_NOTCH2_AE_lung	Macrophage|Macrophage	1.0	DLL1_NOTCH2	Macrophage|Macrophage	0.043	AE_lung	0.5785740966909092
DLL1_NOTCH2_Macrophage|SMC	DLL1_NOTCH2_AE_lung	Macrophage|SMC	1.0	DLL1_NOTCH2	Macrophage|SMC	0.072	AE_lung	0.9259146399071805
DLL1_NOTCH2_Macrophage|Stromal cell	DLL1_NOTCH2_AE_lung	Macrophage|Stromal cell	1.0	DLL1_NOTCH2	Macrophage|Stromal cell	0.162	AE_lung	1.9813799221904727
DLL1_NOTCH2_Macrophage|Stromal cell_CLDN	DLL1_NOTCH2_AE_lung	Macrophage|Stromal cell_CLDN	1.0	DLL1_NOTCH2	Macrophage|Stromal cell_CLDN	0.0	AE_lung	0.2892870483454546
DLL1_NOTCH2_Macrophage|Un_epithelial cell	DLL1_NOTCH2_AE_lung	Macrophage|Un_epithelial cell	1.0	DLL1_NOTCH2	Macrophage|Un_epithelial cell	0.02	AE_lung	0.3991599549137391
DLL1_NOTCH2_Macrophage|Un_lymphoid cell	DLL1_NOTCH2_AE_lung	Macrophage|Un_lymphoid cell	1.0	DLL1_NOTCH2	Macrophage|Un_lymphoid cell	0.038	AE_lung	0.4920124308217583
DLL1_NOTCH2_Macrophage|Vasc_Endo	DLL1_NOTCH2_AE_lung	Macrophage|Vasc_Endo	1.0	DLL1_NOTCH2	Macrophage|Vasc_Endo	0.003	AE_lung	0.4270885944113955
DLL1_NOTCH2_Macrophage|Vasc_SMC	DLL1_NOTCH2_AE_lung	Macrophage|Vasc_SMC	1.0	DLL1_NOTCH2	Macrophage|Vasc_SMC	0.026	AE_lung	0.505270376795267
DLL1_NOTCH2_SMC|Alveolar cell	DLL1_NOTCH2_AE_lung	SMC|Alveolar cell	1.0	DLL1_NOTCH2	SMC|Alveolar cell	0.023	AE_lung	0.8128214887662385
DLL1_NOTCH2_SMC|Ciliated cell	DLL1_NOTCH2_AE_lung	SMC|Ciliated cell	1.0	DLL1_NOTCH2	SMC|Ciliated cell	0.033	AE_lung	0.7574267991189239
DLL1_NOTCH2_SMC|Erythroid cell	DLL1_NOTCH2_AE_lung	SMC|Erythroid cell	1.0	DLL1_NOTCH2	SMC|Erythroid cell	0.026	AE_lung	0.7647013926779495
DLL1_NOTCH2_SMC|Fibroblast	DLL1_NOTCH2_AE_lung	SMC|Fibroblast	1.0	DLL1_NOTCH2	SMC|Fibroblast	0.0	AE_lung	1.5954776790195169
DLL1_NOTCH2_SMC|Goblet cell	DLL1_NOTCH2_AE_lung	SMC|Goblet cell	1.0	DLL1_NOTCH2	SMC|Goblet cell	0.061	AE_lung	1.060066635710451
DLL1_NOTCH2_SMC|Immune cell_F13A1	DLL1_NOTCH2_AE_lung	SMC|Immune cell_F13A1	1.0	DLL1_NOTCH2	SMC|Immune cell_F13A1	0.073	AE_lung	0.9666616487193449
DLL1_NOTCH2_SMC|Macrophage	DLL1_NOTCH2_AE_lung	SMC|Macrophage	1.0	DLL1_NOTCH2	SMC|Macrophage	0.052	AE_lung	0.9259146399071805
DLL1_NOTCH2_SMC|SMC	DLL1_NOTCH2_AE_lung	SMC|SMC	1.0	DLL1_NOTCH2	SMC|SMC	0.081	AE_lung	1.2732551831234518
DLL1_NOTCH2_SMC|Stromal cell	DLL1_NOTCH2_AE_lung	SMC|Stromal cell	1.0	DLL1_NOTCH2	SMC|Stromal cell	0.171	AE_lung	2.328720465406744
DLL1_NOTCH2_SMC|Stromal cell_CLDN	DLL1_NOTCH2_AE_lung	SMC|Stromal cell_CLDN	1.0	DLL1_NOTCH2	SMC|Stromal cell_CLDN	0.0	AE_lung	0.6366275915617259
DLL1_NOTCH2_SMC|Un_epithelial cell	DLL1_NOTCH2_AE_lung	SMC|Un_epithelial cell	1.0	DLL1_NOTCH2	SMC|Un_epithelial cell	0.03	AE_lung	0.7465004981300103
DLL1_NOTCH2_SMC|Un_lymphoid cell	DLL1_NOTCH2_AE_lung	SMC|Un_lymphoid cell	1.0	DLL1_NOTCH2	SMC|Un_lymphoid cell	0.047	AE_lung	0.8393529740380296
DLL1_NOTCH2_SMC|Vasc_Endo	DLL1_NOTCH2_AE_lung	SMC|Vasc_Endo	1.0	DLL1_NOTCH2	SMC|Vasc_Endo	0.013	AE_lung	0.7744291376276669
DLL1_NOTCH2_SMC|Vasc_SMC	DLL1_NOTCH2_AE_lung	SMC|Vasc_SMC	1.0	DLL1_NOTCH2	SMC|Vasc_SMC	0.036	AE_lung	0.8526109200115383
DLL1_NOTCH2_Stromal cell_CLDN|Alveolar cell	DLL1_NOTCH2_AE_lung	Stromal cell_CLDN|Alveolar cell	1.0	DLL1_NOTCH2	Stromal cell_CLDN|Alveolar cell	0.0	AE_lung	0.17619389720451262
DLL1_NOTCH2_Stromal cell_CLDN|Ciliated cell	DLL1_NOTCH2_AE_lung	Stromal cell_CLDN|Ciliated cell	1.0	DLL1_NOTCH2	Stromal cell_CLDN|Ciliated cell	0.0	AE_lung	0.120799207557198
DLL1_NOTCH2_Stromal cell_CLDN|Erythroid cell	DLL1_NOTCH2_AE_lung	Stromal cell_CLDN|Erythroid cell	1.0	DLL1_NOTCH2	Stromal cell_CLDN|Erythroid cell	0.0	AE_lung	0.1280738011162236
DLL1_NOTCH2_Stromal cell_CLDN|Fibroblast	DLL1_NOTCH2_AE_lung	Stromal cell_CLDN|Fibroblast	1.0	DLL1_NOTCH2	Stromal cell_CLDN|Fibroblast	0.0	AE_lung	0.958850087457791
DLL1_NOTCH2_Stromal cell_CLDN|Goblet cell	DLL1_NOTCH2_AE_lung	Stromal cell_CLDN|Goblet cell	1.0	DLL1_NOTCH2	Stromal cell_CLDN|Goblet cell	0.0	AE_lung	0.423439044148725
DLL1_NOTCH2_Stromal cell_CLDN|Immune cell_F13A1	DLL1_NOTCH2_AE_lung	Stromal cell_CLDN|Immune cell_F13A1	1.0	DLL1_NOTCH2	Stromal cell_CLDN|Immune cell_F13A1	0.0	AE_lung	0.330034057157619
DLL1_NOTCH2_Stromal cell_CLDN|Macrophage	DLL1_NOTCH2_AE_lung	Stromal cell_CLDN|Macrophage	1.0	DLL1_NOTCH2	Stromal cell_CLDN|Macrophage	0.0	AE_lung	0.2892870483454546
DLL1_NOTCH2_Stromal cell_CLDN|SMC	DLL1_NOTCH2_AE_lung	Stromal cell_CLDN|SMC	1.0	DLL1_NOTCH2	Stromal cell_CLDN|SMC	0.0	AE_lung	0.6366275915617259
DLL1_NOTCH2_Stromal cell_CLDN|Stromal cell	DLL1_NOTCH2_AE_lung	Stromal cell_CLDN|Stromal cell	1.0	DLL1_NOTCH2	Stromal cell_CLDN|Stromal cell	0.0	AE_lung	1.692092873845018
DLL1_NOTCH2_Stromal cell_CLDN|Stromal cell_CLDN	DLL1_NOTCH2_AE_lung	Stromal cell_CLDN|Stromal cell_CLDN	1.0	DLL1_NOTCH2	Stromal cell_CLDN|Stromal cell_CLDN	0.0	AE_lung	0.0
DLL1_NOTCH2_Stromal cell_CLDN|Un_epithelial cell	DLL1_NOTCH2_AE_lung	Stromal cell_CLDN|Un_epithelial cell	1.0	DLL1_NOTCH2	Stromal cell_CLDN|Un_epithelial cell	0.0	AE_lung	0.10987290656828451
DLL1_NOTCH2_Stromal cell_CLDN|Un_lymphoid cell	DLL1_NOTCH2_AE_lung	Stromal cell_CLDN|Un_lymphoid cell	1.0	DLL1_NOTCH2	Stromal cell_CLDN|Un_lymphoid cell	0.0	AE_lung	0.2027253824763037
DLL1_NOTCH2_Stromal cell_CLDN|Vasc_Endo	DLL1_NOTCH2_AE_lung	Stromal cell_CLDN|Vasc_Endo	1.0	DLL1_NOTCH2	Stromal cell_CLDN|Vasc_Endo	0.0	AE_lung	0.1378015460659409
DLL1_NOTCH2_Stromal cell_CLDN|Vasc_SMC	DLL1_NOTCH2_AE_lung	Stromal cell_CLDN|Vasc_SMC	1.0	DLL1_NOTCH2	Stromal cell_CLDN|Vasc_SMC	0.0	AE_lung	0.2159833284498124
DLL1_NOTCH2_Stromal cell|Alveolar cell	DLL1_NOTCH2_AE_lung	Stromal cell|Alveolar cell	1.0	DLL1_NOTCH2	Stromal cell|Alveolar cell	0.012	AE_lung	1.8682867710495306
DLL1_NOTCH2_Stromal cell|Ciliated cell	DLL1_NOTCH2_AE_lung	Stromal cell|Ciliated cell	1.0	DLL1_NOTCH2	Stromal cell|Ciliated cell	0.023	AE_lung	1.812892081402216
DLL1_NOTCH2_Stromal cell|Erythroid cell	DLL1_NOTCH2_AE_lung	Stromal cell|Erythroid cell	1.0	DLL1_NOTCH2	Stromal cell|Erythroid cell	0.015	AE_lung	1.8201666749612415
DLL1_NOTCH2_Stromal cell|Fibroblast	DLL1_NOTCH2_AE_lung	Stromal cell|Fibroblast	1.0	DLL1_NOTCH2	Stromal cell|Fibroblast	0.0	AE_lung	2.650942961302809
DLL1_NOTCH2_Stromal cell|Goblet cell	DLL1_NOTCH2_AE_lung	Stromal cell|Goblet cell	1.0	DLL1_NOTCH2	Stromal cell|Goblet cell	0.05	AE_lung	2.115531917993743
DLL1_NOTCH2_Stromal cell|Immune cell_F13A1	DLL1_NOTCH2_AE_lung	Stromal cell|Immune cell_F13A1	1.0	DLL1_NOTCH2	Stromal cell|Immune cell_F13A1	0.062	AE_lung	2.022126931002637
DLL1_NOTCH2_Stromal cell|Macrophage	DLL1_NOTCH2_AE_lung	Stromal cell|Macrophage	1.0	DLL1_NOTCH2	Stromal cell|Macrophage	0.041	AE_lung	1.9813799221904727
DLL1_NOTCH2_Stromal cell|SMC	DLL1_NOTCH2_AE_lung	Stromal cell|SMC	1.0	DLL1_NOTCH2	Stromal cell|SMC	0.071	AE_lung	2.328720465406744
DLL1_NOTCH2_Stromal cell|Stromal cell	DLL1_NOTCH2_AE_lung	Stromal cell|Stromal cell	1.0	DLL1_NOTCH2	Stromal cell|Stromal cell	0.161	AE_lung	3.384185747690036
DLL1_NOTCH2_Stromal cell|Stromal cell_CLDN	DLL1_NOTCH2_AE_lung	Stromal cell|Stromal cell_CLDN	1.0	DLL1_NOTCH2	Stromal cell|Stromal cell_CLDN	0.0	AE_lung	1.692092873845018
DLL1_NOTCH2_Stromal cell|Un_epithelial cell	DLL1_NOTCH2_AE_lung	Stromal cell|Un_epithelial cell	1.0	DLL1_NOTCH2	Stromal cell|Un_epithelial cell	0.019	AE_lung	1.8019657804133027
DLL1_NOTCH2_Stromal cell|Un_lymphoid cell	DLL1_NOTCH2_AE_lung	Stromal cell|Un_lymphoid cell	1.0	DLL1_NOTCH2	Stromal cell|Un_lymphoid cell	0.037	AE_lung	1.8948182563213216
DLL1_NOTCH2_Stromal cell|Vasc_Endo	DLL1_NOTCH2_AE_lung	Stromal cell|Vasc_Endo	1.0	DLL1_NOTCH2	Stromal cell|Vasc_Endo	0.002	AE_lung	1.829894419910959
DLL1_NOTCH2_Stromal cell|Vasc_SMC	DLL1_NOTCH2_AE_lung	Stromal cell|Vasc_SMC	1.0	DLL1_NOTCH2	Stromal cell|Vasc_SMC	0.025	AE_lung	1.9080762022948303
DLL1_NOTCH2_Un_epithelial cell|Alveolar cell	DLL1_NOTCH2_AE_lung	Un_epithelial cell|Alveolar cell	1.0	DLL1_NOTCH2	Un_epithelial cell|Alveolar cell	0.011	AE_lung	0.28606680377279714
DLL1_NOTCH2_Un_epithelial cell|Ciliated cell	DLL1_NOTCH2_AE_lung	Un_epithelial cell|Ciliated cell	1.0	DLL1_NOTCH2	Un_epithelial cell|Ciliated cell	0.022	AE_lung	0.2306721141254825
DLL1_NOTCH2_Un_epithelial cell|Erythroid cell	DLL1_NOTCH2_AE_lung	Un_epithelial cell|Erythroid cell	1.0	DLL1_NOTCH2	Un_epithelial cell|Erythroid cell	0.014	AE_lung	0.2379467076845081
DLL1_NOTCH2_Un_epithelial cell|Fibroblast	DLL1_NOTCH2_AE_lung	Un_epithelial cell|Fibroblast	1.0	DLL1_NOTCH2	Un_epithelial cell|Fibroblast	0.0	AE_lung	1.0687229940260754
DLL1_NOTCH2_Un_epithelial cell|Goblet cell	DLL1_NOTCH2_AE_lung	Un_epithelial cell|Goblet cell	1.0	DLL1_NOTCH2	Un_epithelial cell|Goblet cell	0.05	AE_lung	0.5333119507170095
DLL1_NOTCH2_Un_epithelial cell|Immune cell_F13A1	DLL1_NOTCH2_AE_lung	Un_epithelial cell|Immune cell_F13A1	1.0	DLL1_NOTCH2	Un_epithelial cell|Immune cell_F13A1	0.061	AE_lung	0.43990696372590354
DLL1_NOTCH2_Un_epithelial cell|Macrophage	DLL1_NOTCH2_AE_lung	Un_epithelial cell|Macrophage	1.0	DLL1_NOTCH2	Un_epithelial cell|Macrophage	0.041	AE_lung	0.3991599549137391
DLL1_NOTCH2_Un_epithelial cell|SMC	DLL1_NOTCH2_AE_lung	Un_epithelial cell|SMC	1.0	DLL1_NOTCH2	Un_epithelial cell|SMC	0.07	AE_lung	0.7465004981300104
DLL1_NOTCH2_Un_epithelial cell|Stromal cell	DLL1_NOTCH2_AE_lung	Un_epithelial cell|Stromal cell	1.0	DLL1_NOTCH2	Un_epithelial cell|Stromal cell	0.16	AE_lung	1.8019657804133025
DLL1_NOTCH2_Un_epithelial cell|Stromal cell_CLDN	DLL1_NOTCH2_AE_lung	Un_epithelial cell|Stromal cell_CLDN	1.0	DLL1_NOTCH2	Un_epithelial cell|Stromal cell_CLDN	0.0	AE_lung	0.10987290656828451
DLL1_NOTCH2_Un_epithelial cell|Un_epithelial cell	DLL1_NOTCH2_AE_lung	Un_epithelial cell|Un_epithelial cell	1.0	DLL1_NOTCH2	Un_epithelial cell|Un_epithelial cell	0.018	AE_lung	0.21974581313656902
DLL1_NOTCH2_Un_epithelial cell|Un_lymphoid cell	DLL1_NOTCH2_AE_lung	Un_epithelial cell|Un_lymphoid cell	1.0	DLL1_NOTCH2	Un_epithelial cell|Un_lymphoid cell	0.036	AE_lung	0.3125982890445882
DLL1_NOTCH2_Un_epithelial cell|Vasc_Endo	DLL1_NOTCH2_AE_lung	Un_epithelial cell|Vasc_Endo	1.0	DLL1_NOTCH2	Un_epithelial cell|Vasc_Endo	0.002	AE_lung	0.24767445263422538
DLL1_NOTCH2_Un_epithelial cell|Vasc_SMC	DLL1_NOTCH2_AE_lung	Un_epithelial cell|Vasc_SMC	1.0	DLL1_NOTCH2	Un_epithelial cell|Vasc_SMC	0.025	AE_lung	0.3258562350180969
DLL1_NOTCH2_Un_lymphoid cell|Alveolar cell	DLL1_NOTCH2_AE_lung	Un_lymphoid cell|Alveolar cell	1.0	DLL1_NOTCH2	Un_lymphoid cell|Alveolar cell	0.013	AE_lung	0.3789192796808163
DLL1_NOTCH2_Un_lymphoid cell|Ciliated cell	DLL1_NOTCH2_AE_lung	Un_lymphoid cell|Ciliated cell	1.0	DLL1_NOTCH2	Un_lymphoid cell|Ciliated cell	0.023	AE_lung	0.3235245900335017
DLL1_NOTCH2_Un_lymphoid cell|Erythroid cell	DLL1_NOTCH2_AE_lung	Un_lymphoid cell|Erythroid cell	1.0	DLL1_NOTCH2	Un_lymphoid cell|Erythroid cell	0.016	AE_lung	0.3307991835925273
DLL1_NOTCH2_Un_lymphoid cell|Fibroblast	DLL1_NOTCH2_AE_lung	Un_lymphoid cell|Fibroblast	1.0	DLL1_NOTCH2	Un_lymphoid cell|Fibroblast	0.0	AE_lung	1.1615754699340948
DLL1_NOTCH2_Un_lymphoid cell|Goblet cell	DLL1_NOTCH2_AE_lung	Un_lymphoid cell|Goblet cell	1.0	DLL1_NOTCH2	Un_lymphoid cell|Goblet cell	0.051	AE_lung	0.6261644266250287
DLL1_NOTCH2_Un_lymphoid cell|Immune cell_F13A1	DLL1_NOTCH2_AE_lung	Un_lymphoid cell|Immune cell_F13A1	1.0	DLL1_NOTCH2	Un_lymphoid cell|Immune cell_F13A1	0.063	AE_lung	0.5327594396339227
DLL1_NOTCH2_Un_lymphoid cell|Macrophage	DLL1_NOTCH2_AE_lung	Un_lymphoid cell|Macrophage	1.0	DLL1_NOTCH2	Un_lymphoid cell|Macrophage	0.042	AE_lung	0.4920124308217583
DLL1_NOTCH2_Un_lymphoid cell|SMC	DLL1_NOTCH2_AE_lung	Un_lymphoid cell|SMC	1.0	DLL1_NOTCH2	Un_lymphoid cell|SMC	0.072	AE_lung	0.8393529740380296
DLL1_NOTCH2_Un_lymphoid cell|Stromal cell	DLL1_NOTCH2_AE_lung	Un_lymphoid cell|Stromal cell	1.0	DLL1_NOTCH2	Un_lymphoid cell|Stromal cell	0.161	AE_lung	1.8948182563213218
DLL1_NOTCH2_Un_lymphoid cell|Stromal cell_CLDN	DLL1_NOTCH2_AE_lung	Un_lymphoid cell|Stromal cell_CLDN	1.0	DLL1_NOTCH2	Un_lymphoid cell|Stromal cell_CLDN	0.0	AE_lung	0.2027253824763037
DLL1_NOTCH2_Un_lymphoid cell|Un_epithelial cell	DLL1_NOTCH2_AE_lung	Un_lymphoid cell|Un_epithelial cell	1.0	DLL1_NOTCH2	Un_lymphoid cell|Un_epithelial cell	0.02	AE_lung	0.3125982890445882
DLL1_NOTCH2_Un_lymphoid cell|Un_lymphoid cell	DLL1_NOTCH2_AE_lung	Un_lymphoid cell|Un_lymphoid cell	1.0	DLL1_NOTCH2	Un_lymphoid cell|Un_lymphoid cell	0.037	AE_lung	0.4054507649526074
DLL1_NOTCH2_Un_lymphoid cell|Vasc_Endo	DLL1_NOTCH2_AE_lung	Un_lymphoid cell|Vasc_Endo	1.0	DLL1_NOTCH2	Un_lymphoid cell|Vasc_Endo	0.003	AE_lung	0.3405269285422446
DLL1_NOTCH2_Un_lymphoid cell|Vasc_SMC	DLL1_NOTCH2_AE_lung	Un_lymphoid cell|Vasc_SMC	1.0	DLL1_NOTCH2	Un_lymphoid cell|Vasc_SMC	0.026	AE_lung	0.4187087109261161
DLL1_NOTCH2_Vasc_Endo|Alveolar cell	DLL1_NOTCH2_AE_lung	Vasc_Endo|Alveolar cell	1.0	DLL1_NOTCH2	Vasc_Endo|Alveolar cell	0.021	AE_lung	0.3139954432704535
DLL1_NOTCH2_Vasc_Endo|Ciliated cell	DLL1_NOTCH2_AE_lung	Vasc_Endo|Ciliated cell	1.0	DLL1_NOTCH2	Vasc_Endo|Ciliated cell	0.032	AE_lung	0.2586007536231389
DLL1_NOTCH2_Vasc_Endo|Erythroid cell	DLL1_NOTCH2_AE_lung	Vasc_Endo|Erythroid cell	1.0	DLL1_NOTCH2	Vasc_Endo|Erythroid cell	0.024	AE_lung	0.2658753471821645
DLL1_NOTCH2_Vasc_Endo|Fibroblast	DLL1_NOTCH2_AE_lung	Vasc_Endo|Fibroblast	1.0	DLL1_NOTCH2	Vasc_Endo|Fibroblast	0.0	AE_lung	1.096651633523732
DLL1_NOTCH2_Vasc_Endo|Goblet cell	DLL1_NOTCH2_AE_lung	Vasc_Endo|Goblet cell	1.0	DLL1_NOTCH2	Vasc_Endo|Goblet cell	0.06	AE_lung	0.5612405902146659
DLL1_NOTCH2_Vasc_Endo|Immune cell_F13A1	DLL1_NOTCH2_AE_lung	Vasc_Endo|Immune cell_F13A1	1.0	DLL1_NOTCH2	Vasc_Endo|Immune cell_F13A1	0.071	AE_lung	0.4678356032235599
DLL1_NOTCH2_Vasc_Endo|Macrophage	DLL1_NOTCH2_AE_lung	Vasc_Endo|Macrophage	1.0	DLL1_NOTCH2	Vasc_Endo|Macrophage	0.051	AE_lung	0.42708859441139546
DLL1_NOTCH2_Vasc_Endo|SMC	DLL1_NOTCH2_AE_lung	Vasc_Endo|SMC	1.0	DLL1_NOTCH2	Vasc_Endo|SMC	0.08	AE_lung	0.7744291376276667
DLL1_NOTCH2_Vasc_Endo|Stromal cell	DLL1_NOTCH2_AE_lung	Vasc_Endo|Stromal cell	1.0	DLL1_NOTCH2	Vasc_Endo|Stromal cell	0.17	AE_lung	1.829894419910959
DLL1_NOTCH2_Vasc_Endo|Stromal cell_CLDN	DLL1_NOTCH2_AE_lung	Vasc_Endo|Stromal cell_CLDN	1.0	DLL1_NOTCH2	Vasc_Endo|Stromal cell_CLDN	0.0	AE_lung	0.1378015460659409
DLL1_NOTCH2_Vasc_Endo|Un_epithelial cell	DLL1_NOTCH2_AE_lung	Vasc_Endo|Un_epithelial cell	1.0	DLL1_NOTCH2	Vasc_Endo|Un_epithelial cell	0.029	AE_lung	0.24767445263422538
DLL1_NOTCH2_Vasc_Endo|Un_lymphoid cell	DLL1_NOTCH2_AE_lung	Vasc_Endo|Un_lymphoid cell	1.0	DLL1_NOTCH2	Vasc_Endo|Un_lymphoid cell	0.046	AE_lung	0.3405269285422446
DLL1_NOTCH2_Vasc_Endo|Vasc_Endo	DLL1_NOTCH2_AE_lung	Vasc_Endo|Vasc_Endo	1.0	DLL1_NOTCH2	Vasc_Endo|Vasc_Endo	0.012	AE_lung	0.2756030921318818
DLL1_NOTCH2_Vasc_Endo|Vasc_SMC	DLL1_NOTCH2_AE_lung	Vasc_Endo|Vasc_SMC	1.0	DLL1_NOTCH2	Vasc_Endo|Vasc_SMC	0.035	AE_lung	0.3537848745157533
DLL1_NOTCH2_Vasc_SMC|Alveolar cell	DLL1_NOTCH2_AE_lung	Vasc_SMC|Alveolar cell	1.0	DLL1_NOTCH2	Vasc_SMC|Alveolar cell	0.016	AE_lung	0.392177225654325
DLL1_NOTCH2_Vasc_SMC|Ciliated cell	DLL1_NOTCH2_AE_lung	Vasc_SMC|Ciliated cell	1.0	DLL1_NOTCH2	Vasc_SMC|Ciliated cell	0.027	AE_lung	0.3367825360070104
DLL1_NOTCH2_Vasc_SMC|Erythroid cell	DLL1_NOTCH2_AE_lung	Vasc_SMC|Erythroid cell	1.0	DLL1_NOTCH2	Vasc_SMC|Erythroid cell	0.019	AE_lung	0.344057129566036
DLL1_NOTCH2_Vasc_SMC|Fibroblast	DLL1_NOTCH2_AE_lung	Vasc_SMC|Fibroblast	1.0	DLL1_NOTCH2	Vasc_SMC|Fibroblast	0.0	AE_lung	1.1748334159076035
DLL1_NOTCH2_Vasc_SMC|Goblet cell	DLL1_NOTCH2_AE_lung	Vasc_SMC|Goblet cell	1.0	DLL1_NOTCH2	Vasc_SMC|Goblet cell	0.055	AE_lung	0.6394223725985374
DLL1_NOTCH2_Vasc_SMC|Immune cell_F13A1	DLL1_NOTCH2_AE_lung	Vasc_SMC|Immune cell_F13A1	1.0	DLL1_NOTCH2	Vasc_SMC|Immune cell_F13A1	0.066	AE_lung	0.5460173856074314
DLL1_NOTCH2_Vasc_SMC|Macrophage	DLL1_NOTCH2_AE_lung	Vasc_SMC|Macrophage	1.0	DLL1_NOTCH2	Vasc_SMC|Macrophage	0.046	AE_lung	0.505270376795267
DLL1_NOTCH2_Vasc_SMC|SMC	DLL1_NOTCH2_AE_lung	Vasc_SMC|SMC	1.0	DLL1_NOTCH2	Vasc_SMC|SMC	0.075	AE_lung	0.8526109200115383
DLL1_NOTCH2_Vasc_SMC|Stromal cell	DLL1_NOTCH2_AE_lung	Vasc_SMC|Stromal cell	1.0	DLL1_NOTCH2	Vasc_SMC|Stromal cell	0.165	AE_lung	1.9080762022948305
DLL1_NOTCH2_Vasc_SMC|Stromal cell_CLDN	DLL1_NOTCH2_AE_lung	Vasc_SMC|Stromal cell_CLDN	1.0	DLL1_NOTCH2	Vasc_SMC|Stromal cell_CLDN	0.0	AE_lung	0.2159833284498124
DLL1_NOTCH2_Vasc_SMC|Un_epithelial cell	DLL1_NOTCH2_AE_lung	Vasc_SMC|Un_epithelial cell	1.0	DLL1_NOTCH2	Vasc_SMC|Un_epithelial cell	0.023	AE_lung	0.3258562350180969
DLL1_NOTCH2_Vasc_SMC|Un_lymphoid cell	DLL1_NOTCH2_AE_lung	Vasc_SMC|Un_lymphoid cell	1.0	DLL1_NOTCH2	Vasc_SMC|Un_lymphoid cell	0.041	AE_lung	0.4187087109261161
DLL1_NOTCH2_Vasc_SMC|Vasc_Endo	DLL1_NOTCH2_AE_lung	Vasc_SMC|Vasc_Endo	1.0	DLL1_NOTCH2	Vasc_SMC|Vasc_Endo	0.006	AE_lung	0.3537848745157533
DLL1_NOTCH2_Vasc_SMC|Vasc_SMC	DLL1_NOTCH2_AE_lung	Vasc_SMC|Vasc_SMC	1.0	DLL1_NOTCH2	Vasc_SMC|Vasc_SMC	0.029	AE_lung	0.43196665689962477
DLL1_NOTCH3_Alveolar cell|Alveolar cell	DLL1_NOTCH3_AE_lung	Alveolar cell|Alveolar cell	1.0	DLL1_NOTCH3	Alveolar cell|Alveolar cell	0.135	AE_lung	2.2135751724232846
DLL1_NOTCH3_Alveolar cell|Ciliated cell	DLL1_NOTCH3_AE_lung	Alveolar cell|Ciliated cell	1.0	DLL1_NOTCH3	Alveolar cell|Ciliated cell	0.0	AE_lung	1.1067875862116423
DLL1_NOTCH3_Alveolar cell|Erythroid cell	DLL1_NOTCH3_AE_lung	Alveolar cell|Erythroid cell	1.0	DLL1_NOTCH3	Alveolar cell|Erythroid cell	0.086	AE_lung	1.572380296792932
DLL1_NOTCH3_Alveolar cell|Fibroblast	DLL1_NOTCH3_AE_lung	Alveolar cell|Fibroblast	1.0	DLL1_NOTCH3	Alveolar cell|Fibroblast	0.0	AE_lung	2.0656376736694333
DLL1_NOTCH3_Alveolar cell|Goblet cell	DLL1_NOTCH3_AE_lung	Alveolar cell|Goblet cell	1.0	DLL1_NOTCH3	Alveolar cell|Goblet cell	0.144	AE_lung	2.1142010478319326
DLL1_NOTCH3_Alveolar cell|Immune cell_F13A1	DLL1_NOTCH3_AE_lung	Alveolar cell|Immune cell_F13A1	1.0	DLL1_NOTCH3	Alveolar cell|Immune cell_F13A1	0.077	AE_lung	1.5466797714383793
DLL1_NOTCH3_Alveolar cell|Macrophage	DLL1_NOTCH3_AE_lung	Alveolar cell|Macrophage	1.0	DLL1_NOTCH3	Alveolar cell|Macrophage	0.042	AE_lung	1.3070029488387638
DLL1_NOTCH3_Alveolar cell|SMC	DLL1_NOTCH3_AE_lung	Alveolar cell|SMC	1.0	DLL1_NOTCH3	Alveolar cell|SMC	0.24	AE_lung	3.5436924837499615
DLL1_NOTCH3_Alveolar cell|Stromal cell	DLL1_NOTCH3_AE_lung	Alveolar cell|Stromal cell	1.0	DLL1_NOTCH3	Alveolar cell|Stromal cell	0.063	AE_lung	1.6657302636387004
DLL1_NOTCH3_Alveolar cell|Stromal cell_CLDN	DLL1_NOTCH3_AE_lung	Alveolar cell|Stromal cell_CLDN	1.0	DLL1_NOTCH3	Alveolar cell|Stromal cell_CLDN	0.0	AE_lung	1.1067875862116423
DLL1_NOTCH3_Alveolar cell|Un_epithelial cell	DLL1_NOTCH3_AE_lung	Alveolar cell|Un_epithelial cell	1.0	DLL1_NOTCH3	Alveolar cell|Un_epithelial cell	0.056	AE_lung	1.352424117783184
DLL1_NOTCH3_Alveolar cell|Un_lymphoid cell	DLL1_NOTCH3_AE_lung	Alveolar cell|Un_lymphoid cell	1.0	DLL1_NOTCH3	Alveolar cell|Un_lymphoid cell	0.042	AE_lung	1.3048753521660958
DLL1_NOTCH3_Alveolar cell|Vasc_Endo	DLL1_NOTCH3_AE_lung	Alveolar cell|Vasc_Endo	1.0	DLL1_NOTCH3	Alveolar cell|Vasc_Endo	0.055	AE_lung	1.5463861862982444
DLL1_NOTCH3_Alveolar cell|Vasc_SMC	DLL1_NOTCH3_AE_lung	Alveolar cell|Vasc_SMC	1.0	DLL1_NOTCH3	Alveolar cell|Vasc_SMC	0.042	AE_lung	1.3760225347033506
DLL1_NOTCH3_Ciliated cell|Alveolar cell	DLL1_NOTCH3_AE_lung	Ciliated cell|Alveolar cell	1.0	DLL1_NOTCH3	Ciliated cell|Alveolar cell	0.0	AE_lung	1.1067875862116423
DLL1_NOTCH3_Ciliated cell|Ciliated cell	DLL1_NOTCH3_AE_lung	Ciliated cell|Ciliated cell	1.0	DLL1_NOTCH3	Ciliated cell|Ciliated cell	0.0	AE_lung	0.0
DLL1_NOTCH3_Ciliated cell|Erythroid cell	DLL1_NOTCH3_AE_lung	Ciliated cell|Erythroid cell	1.0	DLL1_NOTCH3	Ciliated cell|Erythroid cell	0.0	AE_lung	0.4655927105812896
DLL1_NOTCH3_Ciliated cell|Fibroblast	DLL1_NOTCH3_AE_lung	Ciliated cell|Fibroblast	1.0	DLL1_NOTCH3	Ciliated cell|Fibroblast	0.0	AE_lung	0.958850087457791
DLL1_NOTCH3_Ciliated cell|Goblet cell	DLL1_NOTCH3_AE_lung	Ciliated cell|Goblet cell	1.0	DLL1_NOTCH3	Ciliated cell|Goblet cell	0.0	AE_lung	1.00741346162029
DLL1_NOTCH3_Ciliated cell|Immune cell_F13A1	DLL1_NOTCH3_AE_lung	Ciliated cell|Immune cell_F13A1	1.0	DLL1_NOTCH3	Ciliated cell|Immune cell_F13A1	0.0	AE_lung	0.439892185226737
DLL1_NOTCH3_Ciliated cell|Macrophage	DLL1_NOTCH3_AE_lung	Ciliated cell|Macrophage	1.0	DLL1_NOTCH3	Ciliated cell|Macrophage	0.0	AE_lung	0.20021536262712158
DLL1_NOTCH3_Ciliated cell|SMC	DLL1_NOTCH3_AE_lung	Ciliated cell|SMC	1.0	DLL1_NOTCH3	Ciliated cell|SMC	0.0	AE_lung	2.436904897538319
DLL1_NOTCH3_Ciliated cell|Stromal cell	DLL1_NOTCH3_AE_lung	Ciliated cell|Stromal cell	1.0	DLL1_NOTCH3	Ciliated cell|Stromal cell	0.0	AE_lung	0.558942677427058
DLL1_NOTCH3_Ciliated cell|Stromal cell_CLDN	DLL1_NOTCH3_AE_lung	Ciliated cell|Stromal cell_CLDN	1.0	DLL1_NOTCH3	Ciliated cell|Stromal cell_CLDN	0.0	AE_lung	0.0
DLL1_NOTCH3_Ciliated cell|Un_epithelial cell	DLL1_NOTCH3_AE_lung	Ciliated cell|Un_epithelial cell	1.0	DLL1_NOTCH3	Ciliated cell|Un_epithelial cell	0.0	AE_lung	0.2456365315715415
DLL1_NOTCH3_Ciliated cell|Un_lymphoid cell	DLL1_NOTCH3_AE_lung	Ciliated cell|Un_lymphoid cell	1.0	DLL1_NOTCH3	Ciliated cell|Un_lymphoid cell	0.0	AE_lung	0.1980877659544537
DLL1_NOTCH3_Ciliated cell|Vasc_Endo	DLL1_NOTCH3_AE_lung	Ciliated cell|Vasc_Endo	1.0	DLL1_NOTCH3	Ciliated cell|Vasc_Endo	0.0	AE_lung	0.439598600086602
DLL1_NOTCH3_Ciliated cell|Vasc_SMC	DLL1_NOTCH3_AE_lung	Ciliated cell|Vasc_SMC	1.0	DLL1_NOTCH3	Ciliated cell|Vasc_SMC	0.0	AE_lung	0.26923494849170837
DLL1_NOTCH3_Erythroid cell|Alveolar cell	DLL1_NOTCH3_AE_lung	Erythroid cell|Alveolar cell	1.0	DLL1_NOTCH3	Erythroid cell|Alveolar cell	0.126	AE_lung	1.572380296792932
DLL1_NOTCH3_Erythroid cell|Ciliated cell	DLL1_NOTCH3_AE_lung	Erythroid cell|Ciliated cell	1.0	DLL1_NOTCH3	Erythroid cell|Ciliated cell	0.0	AE_lung	0.4655927105812896
DLL1_NOTCH3_Erythroid cell|Erythroid cell	DLL1_NOTCH3_AE_lung	Erythroid cell|Erythroid cell	1.0	DLL1_NOTCH3	Erythroid cell|Erythroid cell	0.078	AE_lung	0.9311854211625792
DLL1_NOTCH3_Erythroid cell|Fibroblast	DLL1_NOTCH3_AE_lung	Erythroid cell|Fibroblast	1.0	DLL1_NOTCH3	Erythroid cell|Fibroblast	0.0	AE_lung	1.4244427980390806
DLL1_NOTCH3_Erythroid cell|Goblet cell	DLL1_NOTCH3_AE_lung	Erythroid cell|Goblet cell	1.0	DLL1_NOTCH3	Erythroid cell|Goblet cell	0.136	AE_lung	1.4730061722015797
DLL1_NOTCH3_Erythroid cell|Immune cell_F13A1	DLL1_NOTCH3_AE_lung	Erythroid cell|Immune cell_F13A1	1.0	DLL1_NOTCH3	Erythroid cell|Immune cell_F13A1	0.068	AE_lung	0.9054848958080266
DLL1_NOTCH3_Erythroid cell|Macrophage	DLL1_NOTCH3_AE_lung	Erythroid cell|Macrophage	1.0	DLL1_NOTCH3	Erythroid cell|Macrophage	0.034	AE_lung	0.6658080732084112
DLL1_NOTCH3_Erythroid cell|SMC	DLL1_NOTCH3_AE_lung	Erythroid cell|SMC	1.0	DLL1_NOTCH3	Erythroid cell|SMC	0.232	AE_lung	2.9024976081196088
DLL1_NOTCH3_Erythroid cell|Stromal cell	DLL1_NOTCH3_AE_lung	Erythroid cell|Stromal cell	1.0	DLL1_NOTCH3	Erythroid cell|Stromal cell	0.055	AE_lung	1.0245353880083476
DLL1_NOTCH3_Erythroid cell|Stromal cell_CLDN	DLL1_NOTCH3_AE_lung	Erythroid cell|Stromal cell_CLDN	1.0	DLL1_NOTCH3	Erythroid cell|Stromal cell_CLDN	0.0	AE_lung	0.4655927105812896
DLL1_NOTCH3_Erythroid cell|Un_epithelial cell	DLL1_NOTCH3_AE_lung	Erythroid cell|Un_epithelial cell	1.0	DLL1_NOTCH3	Erythroid cell|Un_epithelial cell	0.048	AE_lung	0.7112292421528311
DLL1_NOTCH3_Erythroid cell|Un_lymphoid cell	DLL1_NOTCH3_AE_lung	Erythroid cell|Un_lymphoid cell	1.0	DLL1_NOTCH3	Erythroid cell|Un_lymphoid cell	0.034	AE_lung	0.6636804765357434
DLL1_NOTCH3_Erythroid cell|Vasc_Endo	DLL1_NOTCH3_AE_lung	Erythroid cell|Vasc_Endo	1.0	DLL1_NOTCH3	Erythroid cell|Vasc_Endo	0.047	AE_lung	0.9051913106678916
DLL1_NOTCH3_Erythroid cell|Vasc_SMC	DLL1_NOTCH3_AE_lung	Erythroid cell|Vasc_SMC	1.0	DLL1_NOTCH3	Erythroid cell|Vasc_SMC	0.034	AE_lung	0.734827659072998
DLL1_NOTCH3_Fibroblast|Alveolar cell	DLL1_NOTCH3_AE_lung	Fibroblast|Alveolar cell	0.0	DLL1_NOTCH3	Fibroblast|Alveolar cell	0.248	AE_lung	2.0656376736694333
DLL1_NOTCH3_Fibroblast|Ciliated cell	DLL1_NOTCH3_AE_lung	Fibroblast|Ciliated cell	1.0	DLL1_NOTCH3	Fibroblast|Ciliated cell	0.0	AE_lung	0.958850087457791
DLL1_NOTCH3_Fibroblast|Erythroid cell	DLL1_NOTCH3_AE_lung	Fibroblast|Erythroid cell	1.0	DLL1_NOTCH3	Fibroblast|Erythroid cell	0.2	AE_lung	1.4244427980390806
DLL1_NOTCH3_Fibroblast|Fibroblast	DLL1_NOTCH3_AE_lung	Fibroblast|Fibroblast	1.0	DLL1_NOTCH3	Fibroblast|Fibroblast	0.0	AE_lung	1.917700174915582
DLL1_NOTCH3_Fibroblast|Goblet cell	DLL1_NOTCH3_AE_lung	Fibroblast|Goblet cell	0.0	DLL1_NOTCH3	Fibroblast|Goblet cell	0.258	AE_lung	1.966263549078081
DLL1_NOTCH3_Fibroblast|Immune cell_F13A1	DLL1_NOTCH3_AE_lung	Fibroblast|Immune cell_F13A1	1.0	DLL1_NOTCH3	Fibroblast|Immune cell_F13A1	0.19	AE_lung	1.398742272684528
DLL1_NOTCH3_Fibroblast|Macrophage	DLL1_NOTCH3_AE_lung	Fibroblast|Macrophage	1.0	DLL1_NOTCH3	Fibroblast|Macrophage	0.156	AE_lung	1.1590654500849125
DLL1_NOTCH3_Fibroblast|SMC	DLL1_NOTCH3_AE_lung	Fibroblast|SMC	0.0	DLL1_NOTCH3	Fibroblast|SMC	0.354	AE_lung	3.39575498499611
DLL1_NOTCH3_Fibroblast|Stromal cell	DLL1_NOTCH3_AE_lung	Fibroblast|Stromal cell	1.0	DLL1_NOTCH3	Fibroblast|Stromal cell	0.177	AE_lung	1.517792764884849
DLL1_NOTCH3_Fibroblast|Stromal cell_CLDN	DLL1_NOTCH3_AE_lung	Fibroblast|Stromal cell_CLDN	1.0	DLL1_NOTCH3	Fibroblast|Stromal cell_CLDN	0.0	AE_lung	0.958850087457791
DLL1_NOTCH3_Fibroblast|Un_epithelial cell	DLL1_NOTCH3_AE_lung	Fibroblast|Un_epithelial cell	1.0	DLL1_NOTCH3	Fibroblast|Un_epithelial cell	0.17	AE_lung	1.2044866190293324
DLL1_NOTCH3_Fibroblast|Un_lymphoid cell	DLL1_NOTCH3_AE_lung	Fibroblast|Un_lymphoid cell	1.0	DLL1_NOTCH3	Fibroblast|Un_lymphoid cell	0.156	AE_lung	1.1569378534122445
DLL1_NOTCH3_Fibroblast|Vasc_Endo	DLL1_NOTCH3_AE_lung	Fibroblast|Vasc_Endo	1.0	DLL1_NOTCH3	Fibroblast|Vasc_Endo	0.168	AE_lung	1.398448687544393
DLL1_NOTCH3_Fibroblast|Vasc_SMC	DLL1_NOTCH3_AE_lung	Fibroblast|Vasc_SMC	1.0	DLL1_NOTCH3	Fibroblast|Vasc_SMC	0.156	AE_lung	1.2280850359494992
DLL1_NOTCH3_Goblet cell|Alveolar cell	DLL1_NOTCH3_AE_lung	Goblet cell|Alveolar cell	1.0	DLL1_NOTCH3	Goblet cell|Alveolar cell	0.0	AE_lung	2.1142010478319326
DLL1_NOTCH3_Goblet cell|Ciliated cell	DLL1_NOTCH3_AE_lung	Goblet cell|Ciliated cell	1.0	DLL1_NOTCH3	Goblet cell|Ciliated cell	0.0	AE_lung	1.00741346162029
DLL1_NOTCH3_Goblet cell|Erythroid cell	DLL1_NOTCH3_AE_lung	Goblet cell|Erythroid cell	1.0	DLL1_NOTCH3	Goblet cell|Erythroid cell	0.0	AE_lung	1.4730061722015795
DLL1_NOTCH3_Goblet cell|Fibroblast	DLL1_NOTCH3_AE_lung	Goblet cell|Fibroblast	1.0	DLL1_NOTCH3	Goblet cell|Fibroblast	0.0	AE_lung	1.966263549078081
DLL1_NOTCH3_Goblet cell|Goblet cell	DLL1_NOTCH3_AE_lung	Goblet cell|Goblet cell	1.0	DLL1_NOTCH3	Goblet cell|Goblet cell	0.0	AE_lung	2.01482692324058
DLL1_NOTCH3_Goblet cell|Immune cell_F13A1	DLL1_NOTCH3_AE_lung	Goblet cell|Immune cell_F13A1	1.0	DLL1_NOTCH3	Goblet cell|Immune cell_F13A1	0.0	AE_lung	1.4473056468470271
DLL1_NOTCH3_Goblet cell|Macrophage	DLL1_NOTCH3_AE_lung	Goblet cell|Macrophage	1.0	DLL1_NOTCH3	Goblet cell|Macrophage	0.0	AE_lung	1.2076288242474116
DLL1_NOTCH3_Goblet cell|SMC	DLL1_NOTCH3_AE_lung	Goblet cell|SMC	1.0	DLL1_NOTCH3	Goblet cell|SMC	0.0	AE_lung	3.444318359158609
DLL1_NOTCH3_Goblet cell|Stromal cell	DLL1_NOTCH3_AE_lung	Goblet cell|Stromal cell	1.0	DLL1_NOTCH3	Goblet cell|Stromal cell	0.0	AE_lung	1.5663561390473482
DLL1_NOTCH3_Goblet cell|Stromal cell_CLDN	DLL1_NOTCH3_AE_lung	Goblet cell|Stromal cell_CLDN	1.0	DLL1_NOTCH3	Goblet cell|Stromal cell_CLDN	0.0	AE_lung	1.00741346162029
DLL1_NOTCH3_Goblet cell|Un_epithelial cell	DLL1_NOTCH3_AE_lung	Goblet cell|Un_epithelial cell	1.0	DLL1_NOTCH3	Goblet cell|Un_epithelial cell	0.0	AE_lung	1.2530499931918317
DLL1_NOTCH3_Goblet cell|Un_lymphoid cell	DLL1_NOTCH3_AE_lung	Goblet cell|Un_lymphoid cell	1.0	DLL1_NOTCH3	Goblet cell|Un_lymphoid cell	0.0	AE_lung	1.2055012275747439
DLL1_NOTCH3_Goblet cell|Vasc_Endo	DLL1_NOTCH3_AE_lung	Goblet cell|Vasc_Endo	1.0	DLL1_NOTCH3	Goblet cell|Vasc_Endo	0.0	AE_lung	1.447012061706892
DLL1_NOTCH3_Goblet cell|Vasc_SMC	DLL1_NOTCH3_AE_lung	Goblet cell|Vasc_SMC	1.0	DLL1_NOTCH3	Goblet cell|Vasc_SMC	0.0	AE_lung	1.2766484101119984
DLL1_NOTCH3_Immune cell_F13A1|Alveolar cell	DLL1_NOTCH3_AE_lung	Immune cell_F13A1|Alveolar cell	1.0	DLL1_NOTCH3	Immune cell_F13A1|Alveolar cell	0.0	AE_lung	1.5466797714383793
DLL1_NOTCH3_Immune cell_F13A1|Ciliated cell	DLL1_NOTCH3_AE_lung	Immune cell_F13A1|Ciliated cell	1.0	DLL1_NOTCH3	Immune cell_F13A1|Ciliated cell	0.0	AE_lung	0.439892185226737
DLL1_NOTCH3_Immune cell_F13A1|Erythroid cell	DLL1_NOTCH3_AE_lung	Immune cell_F13A1|Erythroid cell	1.0	DLL1_NOTCH3	Immune cell_F13A1|Erythroid cell	0.0	AE_lung	0.9054848958080266
DLL1_NOTCH3_Immune cell_F13A1|Fibroblast	DLL1_NOTCH3_AE_lung	Immune cell_F13A1|Fibroblast	1.0	DLL1_NOTCH3	Immune cell_F13A1|Fibroblast	0.0	AE_lung	1.398742272684528
DLL1_NOTCH3_Immune cell_F13A1|Goblet cell	DLL1_NOTCH3_AE_lung	Immune cell_F13A1|Goblet cell	1.0	DLL1_NOTCH3	Immune cell_F13A1|Goblet cell	0.0	AE_lung	1.4473056468470271
DLL1_NOTCH3_Immune cell_F13A1|Immune cell_F13A1	DLL1_NOTCH3_AE_lung	Immune cell_F13A1|Immune cell_F13A1	1.0	DLL1_NOTCH3	Immune cell_F13A1|Immune cell_F13A1	0.0	AE_lung	0.879784370453474
DLL1_NOTCH3_Immune cell_F13A1|Macrophage	DLL1_NOTCH3_AE_lung	Immune cell_F13A1|Macrophage	1.0	DLL1_NOTCH3	Immune cell_F13A1|Macrophage	0.0	AE_lung	0.6401075478538586
DLL1_NOTCH3_Immune cell_F13A1|SMC	DLL1_NOTCH3_AE_lung	Immune cell_F13A1|SMC	1.0	DLL1_NOTCH3	Immune cell_F13A1|SMC	0.0	AE_lung	2.876797082765056
DLL1_NOTCH3_Immune cell_F13A1|Stromal cell	DLL1_NOTCH3_AE_lung	Immune cell_F13A1|Stromal cell	1.0	DLL1_NOTCH3	Immune cell_F13A1|Stromal cell	0.0	AE_lung	0.9988348626537951
DLL1_NOTCH3_Immune cell_F13A1|Stromal cell_CLDN	DLL1_NOTCH3_AE_lung	Immune cell_F13A1|Stromal cell_CLDN	1.0	DLL1_NOTCH3	Immune cell_F13A1|Stromal cell_CLDN	0.0	AE_lung	0.439892185226737
DLL1_NOTCH3_Immune cell_F13A1|Un_epithelial cell	DLL1_NOTCH3_AE_lung	Immune cell_F13A1|Un_epithelial cell	1.0	DLL1_NOTCH3	Immune cell_F13A1|Un_epithelial cell	0.0	AE_lung	0.6855287167982785
DLL1_NOTCH3_Immune cell_F13A1|Un_lymphoid cell	DLL1_NOTCH3_AE_lung	Immune cell_F13A1|Un_lymphoid cell	1.0	DLL1_NOTCH3	Immune cell_F13A1|Un_lymphoid cell	0.0	AE_lung	0.6379799511811908
DLL1_NOTCH3_Immune cell_F13A1|Vasc_Endo	DLL1_NOTCH3_AE_lung	Immune cell_F13A1|Vasc_Endo	1.0	DLL1_NOTCH3	Immune cell_F13A1|Vasc_Endo	0.0	AE_lung	0.879490785313339
DLL1_NOTCH3_Immune cell_F13A1|Vasc_SMC	DLL1_NOTCH3_AE_lung	Immune cell_F13A1|Vasc_SMC	1.0	DLL1_NOTCH3	Immune cell_F13A1|Vasc_SMC	0.0	AE_lung	0.7091271337184454
DLL1_NOTCH3_Macrophage|Alveolar cell	DLL1_NOTCH3_AE_lung	Macrophage|Alveolar cell	1.0	DLL1_NOTCH3	Macrophage|Alveolar cell	0.125	AE_lung	1.3070029488387638
DLL1_NOTCH3_Macrophage|Ciliated cell	DLL1_NOTCH3_AE_lung	Macrophage|Ciliated cell	1.0	DLL1_NOTCH3	Macrophage|Ciliated cell	0.0	AE_lung	0.20021536262712158
DLL1_NOTCH3_Macrophage|Erythroid cell	DLL1_NOTCH3_AE_lung	Macrophage|Erythroid cell	1.0	DLL1_NOTCH3	Macrophage|Erythroid cell	0.076	AE_lung	0.6658080732084112
DLL1_NOTCH3_Macrophage|Fibroblast	DLL1_NOTCH3_AE_lung	Macrophage|Fibroblast	1.0	DLL1_NOTCH3	Macrophage|Fibroblast	0.0	AE_lung	1.1590654500849125
DLL1_NOTCH3_Macrophage|Goblet cell	DLL1_NOTCH3_AE_lung	Macrophage|Goblet cell	1.0	DLL1_NOTCH3	Macrophage|Goblet cell	0.134	AE_lung	1.2076288242474118
DLL1_NOTCH3_Macrophage|Immune cell_F13A1	DLL1_NOTCH3_AE_lung	Macrophage|Immune cell_F13A1	1.0	DLL1_NOTCH3	Macrophage|Immune cell_F13A1	0.067	AE_lung	0.6401075478538586
DLL1_NOTCH3_Macrophage|Macrophage	DLL1_NOTCH3_AE_lung	Macrophage|Macrophage	1.0	DLL1_NOTCH3	Macrophage|Macrophage	0.032	AE_lung	0.40043072525424317
DLL1_NOTCH3_Macrophage|SMC	DLL1_NOTCH3_AE_lung	Macrophage|SMC	1.0	DLL1_NOTCH3	Macrophage|SMC	0.23	AE_lung	2.6371202601654407
DLL1_NOTCH3_Macrophage|Stromal cell	DLL1_NOTCH3_AE_lung	Macrophage|Stromal cell	1.0	DLL1_NOTCH3	Macrophage|Stromal cell	0.053	AE_lung	0.7591580400541796
DLL1_NOTCH3_Macrophage|Stromal cell_CLDN	DLL1_NOTCH3_AE_lung	Macrophage|Stromal cell_CLDN	1.0	DLL1_NOTCH3	Macrophage|Stromal cell_CLDN	0.0	AE_lung	0.20021536262712158
DLL1_NOTCH3_Macrophage|Un_epithelial cell	DLL1_NOTCH3_AE_lung	Macrophage|Un_epithelial cell	1.0	DLL1_NOTCH3	Macrophage|Un_epithelial cell	0.046	AE_lung	0.4458518941986631
DLL1_NOTCH3_Macrophage|Un_lymphoid cell	DLL1_NOTCH3_AE_lung	Macrophage|Un_lymphoid cell	1.0	DLL1_NOTCH3	Macrophage|Un_lymphoid cell	0.032	AE_lung	0.3983031285815753
DLL1_NOTCH3_Macrophage|Vasc_Endo	DLL1_NOTCH3_AE_lung	Macrophage|Vasc_Endo	1.0	DLL1_NOTCH3	Macrophage|Vasc_Endo	0.045	AE_lung	0.6398139627137236
DLL1_NOTCH3_Macrophage|Vasc_SMC	DLL1_NOTCH3_AE_lung	Macrophage|Vasc_SMC	1.0	DLL1_NOTCH3	Macrophage|Vasc_SMC	0.032	AE_lung	0.46945031111882995
DLL1_NOTCH3_SMC|Alveolar cell	DLL1_NOTCH3_AE_lung	SMC|Alveolar cell	1.0	DLL1_NOTCH3	SMC|Alveolar cell	0.134	AE_lung	3.5436924837499615
DLL1_NOTCH3_SMC|Ciliated cell	DLL1_NOTCH3_AE_lung	SMC|Ciliated cell	1.0	DLL1_NOTCH3	SMC|Ciliated cell	0.0	AE_lung	2.436904897538319
DLL1_NOTCH3_SMC|Erythroid cell	DLL1_NOTCH3_AE_lung	SMC|Erythroid cell	1.0	DLL1_NOTCH3	SMC|Erythroid cell	0.086	AE_lung	2.9024976081196083
DLL1_NOTCH3_SMC|Fibroblast	DLL1_NOTCH3_AE_lung	SMC|Fibroblast	1.0	DLL1_NOTCH3	SMC|Fibroblast	0.0	AE_lung	3.3957549849961097
DLL1_NOTCH3_SMC|Goblet cell	DLL1_NOTCH3_AE_lung	SMC|Goblet cell	1.0	DLL1_NOTCH3	SMC|Goblet cell	0.144	AE_lung	3.444318359158609
DLL1_NOTCH3_SMC|Immune cell_F13A1	DLL1_NOTCH3_AE_lung	SMC|Immune cell_F13A1	1.0	DLL1_NOTCH3	SMC|Immune cell_F13A1	0.076	AE_lung	2.876797082765056
DLL1_NOTCH3_SMC|Macrophage	DLL1_NOTCH3_AE_lung	SMC|Macrophage	1.0	DLL1_NOTCH3	SMC|Macrophage	0.042	AE_lung	2.6371202601654407
DLL1_NOTCH3_SMC|SMC	DLL1_NOTCH3_AE_lung	SMC|SMC	1.0	DLL1_NOTCH3	SMC|SMC	0.24	AE_lung	4.873809795076638
DLL1_NOTCH3_SMC|Stromal cell	DLL1_NOTCH3_AE_lung	SMC|Stromal cell	1.0	DLL1_NOTCH3	SMC|Stromal cell	0.063	AE_lung	2.995847574965377
DLL1_NOTCH3_SMC|Stromal cell_CLDN	DLL1_NOTCH3_AE_lung	SMC|Stromal cell_CLDN	1.0	DLL1_NOTCH3	SMC|Stromal cell_CLDN	0.0	AE_lung	2.436904897538319
DLL1_NOTCH3_SMC|Un_epithelial cell	DLL1_NOTCH3_AE_lung	SMC|Un_epithelial cell	1.0	DLL1_NOTCH3	SMC|Un_epithelial cell	0.056	AE_lung	2.68254142910986
DLL1_NOTCH3_SMC|Un_lymphoid cell	DLL1_NOTCH3_AE_lung	SMC|Un_lymphoid cell	1.0	DLL1_NOTCH3	SMC|Un_lymphoid cell	0.042	AE_lung	2.6349926634927727
DLL1_NOTCH3_SMC|Vasc_Endo	DLL1_NOTCH3_AE_lung	SMC|Vasc_Endo	1.0	DLL1_NOTCH3	SMC|Vasc_Endo	0.055	AE_lung	2.876503497624921
DLL1_NOTCH3_SMC|Vasc_SMC	DLL1_NOTCH3_AE_lung	SMC|Vasc_SMC	1.0	DLL1_NOTCH3	SMC|Vasc_SMC	0.042	AE_lung	2.706139846030027
DLL1_NOTCH3_Stromal cell_CLDN|Alveolar cell	DLL1_NOTCH3_AE_lung	Stromal cell_CLDN|Alveolar cell	1.0	DLL1_NOTCH3	Stromal cell_CLDN|Alveolar cell	0.0	AE_lung	1.1067875862116423
DLL1_NOTCH3_Stromal cell_CLDN|Ciliated cell	DLL1_NOTCH3_AE_lung	Stromal cell_CLDN|Ciliated cell	1.0	DLL1_NOTCH3	Stromal cell_CLDN|Ciliated cell	0.0	AE_lung	0.0
DLL1_NOTCH3_Stromal cell_CLDN|Erythroid cell	DLL1_NOTCH3_AE_lung	Stromal cell_CLDN|Erythroid cell	1.0	DLL1_NOTCH3	Stromal cell_CLDN|Erythroid cell	0.0	AE_lung	0.4655927105812896
DLL1_NOTCH3_Stromal cell_CLDN|Fibroblast	DLL1_NOTCH3_AE_lung	Stromal cell_CLDN|Fibroblast	1.0	DLL1_NOTCH3	Stromal cell_CLDN|Fibroblast	0.0	AE_lung	0.958850087457791
DLL1_NOTCH3_Stromal cell_CLDN|Goblet cell	DLL1_NOTCH3_AE_lung	Stromal cell_CLDN|Goblet cell	1.0	DLL1_NOTCH3	Stromal cell_CLDN|Goblet cell	0.0	AE_lung	1.00741346162029
DLL1_NOTCH3_Stromal cell_CLDN|Immune cell_F13A1	DLL1_NOTCH3_AE_lung	Stromal cell_CLDN|Immune cell_F13A1	1.0	DLL1_NOTCH3	Stromal cell_CLDN|Immune cell_F13A1	0.0	AE_lung	0.439892185226737
DLL1_NOTCH3_Stromal cell_CLDN|Macrophage	DLL1_NOTCH3_AE_lung	Stromal cell_CLDN|Macrophage	1.0	DLL1_NOTCH3	Stromal cell_CLDN|Macrophage	0.0	AE_lung	0.20021536262712158
DLL1_NOTCH3_Stromal cell_CLDN|SMC	DLL1_NOTCH3_AE_lung	Stromal cell_CLDN|SMC	1.0	DLL1_NOTCH3	Stromal cell_CLDN|SMC	0.0	AE_lung	2.436904897538319
DLL1_NOTCH3_Stromal cell_CLDN|Stromal cell	DLL1_NOTCH3_AE_lung	Stromal cell_CLDN|Stromal cell	1.0	DLL1_NOTCH3	Stromal cell_CLDN|Stromal cell	0.0	AE_lung	0.558942677427058
DLL1_NOTCH3_Stromal cell_CLDN|Stromal cell_CLDN	DLL1_NOTCH3_AE_lung	Stromal cell_CLDN|Stromal cell_CLDN	1.0	DLL1_NOTCH3	Stromal cell_CLDN|Stromal cell_CLDN	0.0	AE_lung	0.0
DLL1_NOTCH3_Stromal cell_CLDN|Un_epithelial cell	DLL1_NOTCH3_AE_lung	Stromal cell_CLDN|Un_epithelial cell	1.0	DLL1_NOTCH3	Stromal cell_CLDN|Un_epithelial cell	0.0	AE_lung	0.2456365315715415
DLL1_NOTCH3_Stromal cell_CLDN|Un_lymphoid cell	DLL1_NOTCH3_AE_lung	Stromal cell_CLDN|Un_lymphoid cell	1.0	DLL1_NOTCH3	Stromal cell_CLDN|Un_lymphoid cell	0.0	AE_lung	0.1980877659544537
DLL1_NOTCH3_Stromal cell_CLDN|Vasc_Endo	DLL1_NOTCH3_AE_lung	Stromal cell_CLDN|Vasc_Endo	1.0	DLL1_NOTCH3	Stromal cell_CLDN|Vasc_Endo	0.0	AE_lung	0.439598600086602
DLL1_NOTCH3_Stromal cell_CLDN|Vasc_SMC	DLL1_NOTCH3_AE_lung	Stromal cell_CLDN|Vasc_SMC	1.0	DLL1_NOTCH3	Stromal cell_CLDN|Vasc_SMC	0.0	AE_lung	0.26923494849170837
DLL1_NOTCH3_Stromal cell|Alveolar cell	DLL1_NOTCH3_AE_lung	Stromal cell|Alveolar cell	1.0	DLL1_NOTCH3	Stromal cell|Alveolar cell	0.124	AE_lung	1.6657302636387004
DLL1_NOTCH3_Stromal cell|Ciliated cell	DLL1_NOTCH3_AE_lung	Stromal cell|Ciliated cell	1.0	DLL1_NOTCH3	Stromal cell|Ciliated cell	0.0	AE_lung	0.558942677427058
DLL1_NOTCH3_Stromal cell|Erythroid cell	DLL1_NOTCH3_AE_lung	Stromal cell|Erythroid cell	1.0	DLL1_NOTCH3	Stromal cell|Erythroid cell	0.075	AE_lung	1.0245353880083476
DLL1_NOTCH3_Stromal cell|Fibroblast	DLL1_NOTCH3_AE_lung	Stromal cell|Fibroblast	1.0	DLL1_NOTCH3	Stromal cell|Fibroblast	0.0	AE_lung	1.517792764884849
DLL1_NOTCH3_Stromal cell|Goblet cell	DLL1_NOTCH3_AE_lung	Stromal cell|Goblet cell	1.0	DLL1_NOTCH3	Stromal cell|Goblet cell	0.133	AE_lung	1.5663561390473482
DLL1_NOTCH3_Stromal cell|Immune cell_F13A1	DLL1_NOTCH3_AE_lung	Stromal cell|Immune cell_F13A1	1.0	DLL1_NOTCH3	Stromal cell|Immune cell_F13A1	0.066	AE_lung	0.9988348626537951
DLL1_NOTCH3_Stromal cell|Macrophage	DLL1_NOTCH3_AE_lung	Stromal cell|Macrophage	1.0	DLL1_NOTCH3	Stromal cell|Macrophage	0.031	AE_lung	0.7591580400541796
DLL1_NOTCH3_Stromal cell|SMC	DLL1_NOTCH3_AE_lung	Stromal cell|SMC	1.0	DLL1_NOTCH3	Stromal cell|SMC	0.229	AE_lung	2.995847574965377
DLL1_NOTCH3_Stromal cell|Stromal cell	DLL1_NOTCH3_AE_lung	Stromal cell|Stromal cell	1.0	DLL1_NOTCH3	Stromal cell|Stromal cell	0.052	AE_lung	1.117885354854116
DLL1_NOTCH3_Stromal cell|Stromal cell_CLDN	DLL1_NOTCH3_AE_lung	Stromal cell|Stromal cell_CLDN	1.0	DLL1_NOTCH3	Stromal cell|Stromal cell_CLDN	0.0	AE_lung	0.558942677427058
DLL1_NOTCH3_Stromal cell|Un_epithelial cell	DLL1_NOTCH3_AE_lung	Stromal cell|Un_epithelial cell	1.0	DLL1_NOTCH3	Stromal cell|Un_epithelial cell	0.045	AE_lung	0.8045792089985995
DLL1_NOTCH3_Stromal cell|Un_lymphoid cell	DLL1_NOTCH3_AE_lung	Stromal cell|Un_lymphoid cell	1.0	DLL1_NOTCH3	Stromal cell|Un_lymphoid cell	0.031	AE_lung	0.7570304433815117
DLL1_NOTCH3_Stromal cell|Vasc_Endo	DLL1_NOTCH3_AE_lung	Stromal cell|Vasc_Endo	1.0	DLL1_NOTCH3	Stromal cell|Vasc_Endo	0.044	AE_lung	0.9985412775136601
DLL1_NOTCH3_Stromal cell|Vasc_SMC	DLL1_NOTCH3_AE_lung	Stromal cell|Vasc_SMC	1.0	DLL1_NOTCH3	Stromal cell|Vasc_SMC	0.031	AE_lung	0.8281776259187664
DLL1_NOTCH3_Un_epithelial cell|Alveolar cell	DLL1_NOTCH3_AE_lung	Un_epithelial cell|Alveolar cell	1.0	DLL1_NOTCH3	Un_epithelial cell|Alveolar cell	0.123	AE_lung	1.3524241177831837
DLL1_NOTCH3_Un_epithelial cell|Ciliated cell	DLL1_NOTCH3_AE_lung	Un_epithelial cell|Ciliated cell	1.0	DLL1_NOTCH3	Un_epithelial cell|Ciliated cell	0.0	AE_lung	0.2456365315715415
DLL1_NOTCH3_Un_epithelial cell|Erythroid cell	DLL1_NOTCH3_AE_lung	Un_epithelial cell|Erythroid cell	1.0	DLL1_NOTCH3	Un_epithelial cell|Erythroid cell	0.074	AE_lung	0.711229242152831
DLL1_NOTCH3_Un_epithelial cell|Fibroblast	DLL1_NOTCH3_AE_lung	Un_epithelial cell|Fibroblast	1.0	DLL1_NOTCH3	Un_epithelial cell|Fibroblast	0.0	AE_lung	1.2044866190293324
DLL1_NOTCH3_Un_epithelial cell|Goblet cell	DLL1_NOTCH3_AE_lung	Un_epithelial cell|Goblet cell	1.0	DLL1_NOTCH3	Un_epithelial cell|Goblet cell	0.132	AE_lung	1.2530499931918315
DLL1_NOTCH3_Un_epithelial cell|Immune cell_F13A1	DLL1_NOTCH3_AE_lung	Un_epithelial cell|Immune cell_F13A1	1.0	DLL1_NOTCH3	Un_epithelial cell|Immune cell_F13A1	0.065	AE_lung	0.6855287167982785
DLL1_NOTCH3_Un_epithelial cell|Macrophage	DLL1_NOTCH3_AE_lung	Un_epithelial cell|Macrophage	1.0	DLL1_NOTCH3	Un_epithelial cell|Macrophage	0.03	AE_lung	0.4458518941986631
DLL1_NOTCH3_Un_epithelial cell|SMC	DLL1_NOTCH3_AE_lung	Un_epithelial cell|SMC	1.0	DLL1_NOTCH3	Un_epithelial cell|SMC	0.228	AE_lung	2.6825414291098606
DLL1_NOTCH3_Un_epithelial cell|Stromal cell	DLL1_NOTCH3_AE_lung	Un_epithelial cell|Stromal cell	1.0	DLL1_NOTCH3	Un_epithelial cell|Stromal cell	0.051	AE_lung	0.8045792089985995
DLL1_NOTCH3_Un_epithelial cell|Stromal cell_CLDN	DLL1_NOTCH3_AE_lung	Un_epithelial cell|Stromal cell_CLDN	1.0	DLL1_NOTCH3	Un_epithelial cell|Stromal cell_CLDN	0.0	AE_lung	0.2456365315715415
DLL1_NOTCH3_Un_epithelial cell|Un_epithelial cell	DLL1_NOTCH3_AE_lung	Un_epithelial cell|Un_epithelial cell	1.0	DLL1_NOTCH3	Un_epithelial cell|Un_epithelial cell	0.044	AE_lung	0.491273063143083
DLL1_NOTCH3_Un_epithelial cell|Un_lymphoid cell	DLL1_NOTCH3_AE_lung	Un_epithelial cell|Un_lymphoid cell	1.0	DLL1_NOTCH3	Un_epithelial cell|Un_lymphoid cell	0.03	AE_lung	0.4437242975259952
DLL1_NOTCH3_Un_epithelial cell|Vasc_Endo	DLL1_NOTCH3_AE_lung	Un_epithelial cell|Vasc_Endo	1.0	DLL1_NOTCH3	Un_epithelial cell|Vasc_Endo	0.043	AE_lung	0.6852351316581435
DLL1_NOTCH3_Un_epithelial cell|Vasc_SMC	DLL1_NOTCH3_AE_lung	Un_epithelial cell|Vasc_SMC	1.0	DLL1_NOTCH3	Un_epithelial cell|Vasc_SMC	0.031	AE_lung	0.5148714800632499
DLL1_NOTCH3_Un_lymphoid cell|Alveolar cell	DLL1_NOTCH3_AE_lung	Un_lymphoid cell|Alveolar cell	1.0	DLL1_NOTCH3	Un_lymphoid cell|Alveolar cell	0.124	AE_lung	1.304875352166096
DLL1_NOTCH3_Un_lymphoid cell|Ciliated cell	DLL1_NOTCH3_AE_lung	Un_lymphoid cell|Ciliated cell	1.0	DLL1_NOTCH3	Un_lymphoid cell|Ciliated cell	0.0	AE_lung	0.1980877659544537
DLL1_NOTCH3_Un_lymphoid cell|Erythroid cell	DLL1_NOTCH3_AE_lung	Un_lymphoid cell|Erythroid cell	1.0	DLL1_NOTCH3	Un_lymphoid cell|Erythroid cell	0.076	AE_lung	0.6636804765357432
DLL1_NOTCH3_Un_lymphoid cell|Fibroblast	DLL1_NOTCH3_AE_lung	Un_lymphoid cell|Fibroblast	1.0	DLL1_NOTCH3	Un_lymphoid cell|Fibroblast	0.0	AE_lung	1.1569378534122448
DLL1_NOTCH3_Un_lymphoid cell|Goblet cell	DLL1_NOTCH3_AE_lung	Un_lymphoid cell|Goblet cell	1.0	DLL1_NOTCH3	Un_lymphoid cell|Goblet cell	0.134	AE_lung	1.2055012275747439
DLL1_NOTCH3_Un_lymphoid cell|Immune cell_F13A1	DLL1_NOTCH3_AE_lung	Un_lymphoid cell|Immune cell_F13A1	1.0	DLL1_NOTCH3	Un_lymphoid cell|Immune cell_F13A1	0.066	AE_lung	0.6379799511811908
DLL1_NOTCH3_Un_lymphoid cell|Macrophage	DLL1_NOTCH3_AE_lung	Un_lymphoid cell|Macrophage	1.0	DLL1_NOTCH3	Un_lymphoid cell|Macrophage	0.032	AE_lung	0.3983031285815753
DLL1_NOTCH3_Un_lymphoid cell|SMC	DLL1_NOTCH3_AE_lung	Un_lymphoid cell|SMC	1.0	DLL1_NOTCH3	Un_lymphoid cell|SMC	0.23	AE_lung	2.6349926634927727
DLL1_NOTCH3_Un_lymphoid cell|Stromal cell	DLL1_NOTCH3_AE_lung	Un_lymphoid cell|Stromal cell	1.0	DLL1_NOTCH3	Un_lymphoid cell|Stromal cell	0.053	AE_lung	0.7570304433815118
DLL1_NOTCH3_Un_lymphoid cell|Stromal cell_CLDN	DLL1_NOTCH3_AE_lung	Un_lymphoid cell|Stromal cell_CLDN	1.0	DLL1_NOTCH3	Un_lymphoid cell|Stromal cell_CLDN	0.0	AE_lung	0.1980877659544537
DLL1_NOTCH3_Un_lymphoid cell|Un_epithelial cell	DLL1_NOTCH3_AE_lung	Un_lymphoid cell|Un_epithelial cell	1.0	DLL1_NOTCH3	Un_lymphoid cell|Un_epithelial cell	0.046	AE_lung	0.4437242975259952
DLL1_NOTCH3_Un_lymphoid cell|Un_lymphoid cell	DLL1_NOTCH3_AE_lung	Un_lymphoid cell|Un_lymphoid cell	1.0	DLL1_NOTCH3	Un_lymphoid cell|Un_lymphoid cell	0.032	AE_lung	0.3961755319089074
DLL1_NOTCH3_Un_lymphoid cell|Vasc_Endo	DLL1_NOTCH3_AE_lung	Un_lymphoid cell|Vasc_Endo	1.0	DLL1_NOTCH3	Un_lymphoid cell|Vasc_Endo	0.045	AE_lung	0.6376863660410557
DLL1_NOTCH3_Un_lymphoid cell|Vasc_SMC	DLL1_NOTCH3_AE_lung	Un_lymphoid cell|Vasc_SMC	1.0	DLL1_NOTCH3	Un_lymphoid cell|Vasc_SMC	0.032	AE_lung	0.46732271444616214
DLL1_NOTCH3_Vasc_Endo|Alveolar cell	DLL1_NOTCH3_AE_lung	Vasc_Endo|Alveolar cell	1.0	DLL1_NOTCH3	Vasc_Endo|Alveolar cell	0.133	AE_lung	1.5463861862982444
DLL1_NOTCH3_Vasc_Endo|Ciliated cell	DLL1_NOTCH3_AE_lung	Vasc_Endo|Ciliated cell	1.0	DLL1_NOTCH3	Vasc_Endo|Ciliated cell	0.0	AE_lung	0.439598600086602
DLL1_NOTCH3_Vasc_Endo|Erythroid cell	DLL1_NOTCH3_AE_lung	Vasc_Endo|Erythroid cell	1.0	DLL1_NOTCH3	Vasc_Endo|Erythroid cell	0.084	AE_lung	0.9051913106678916
DLL1_NOTCH3_Vasc_Endo|Fibroblast	DLL1_NOTCH3_AE_lung	Vasc_Endo|Fibroblast	1.0	DLL1_NOTCH3	Vasc_Endo|Fibroblast	0.0	AE_lung	1.398448687544393
DLL1_NOTCH3_Vasc_Endo|Goblet cell	DLL1_NOTCH3_AE_lung	Vasc_Endo|Goblet cell	1.0	DLL1_NOTCH3	Vasc_Endo|Goblet cell	0.143	AE_lung	1.447012061706892
DLL1_NOTCH3_Vasc_Endo|Immune cell_F13A1	DLL1_NOTCH3_AE_lung	Vasc_Endo|Immune cell_F13A1	1.0	DLL1_NOTCH3	Vasc_Endo|Immune cell_F13A1	0.075	AE_lung	0.879490785313339
DLL1_NOTCH3_Vasc_Endo|Macrophage	DLL1_NOTCH3_AE_lung	Vasc_Endo|Macrophage	1.0	DLL1_NOTCH3	Vasc_Endo|Macrophage	0.041	AE_lung	0.6398139627137236
DLL1_NOTCH3_Vasc_Endo|SMC	DLL1_NOTCH3_AE_lung	Vasc_Endo|SMC	1.0	DLL1_NOTCH3	Vasc_Endo|SMC	0.239	AE_lung	2.8765034976249213
DLL1_NOTCH3_Vasc_Endo|Stromal cell	DLL1_NOTCH3_AE_lung	Vasc_Endo|Stromal cell	1.0	DLL1_NOTCH3	Vasc_Endo|Stromal cell	0.062	AE_lung	0.9985412775136601
DLL1_NOTCH3_Vasc_Endo|Stromal cell_CLDN	DLL1_NOTCH3_AE_lung	Vasc_Endo|Stromal cell_CLDN	1.0	DLL1_NOTCH3	Vasc_Endo|Stromal cell_CLDN	0.0	AE_lung	0.439598600086602
DLL1_NOTCH3_Vasc_Endo|Un_epithelial cell	DLL1_NOTCH3_AE_lung	Vasc_Endo|Un_epithelial cell	1.0	DLL1_NOTCH3	Vasc_Endo|Un_epithelial cell	0.055	AE_lung	0.6852351316581435
DLL1_NOTCH3_Vasc_Endo|Un_lymphoid cell	DLL1_NOTCH3_AE_lung	Vasc_Endo|Un_lymphoid cell	1.0	DLL1_NOTCH3	Vasc_Endo|Un_lymphoid cell	0.041	AE_lung	0.6376863660410557
DLL1_NOTCH3_Vasc_Endo|Vasc_Endo	DLL1_NOTCH3_AE_lung	Vasc_Endo|Vasc_Endo	1.0	DLL1_NOTCH3	Vasc_Endo|Vasc_Endo	0.053	AE_lung	0.879197200173204
DLL1_NOTCH3_Vasc_Endo|Vasc_SMC	DLL1_NOTCH3_AE_lung	Vasc_Endo|Vasc_SMC	1.0	DLL1_NOTCH3	Vasc_Endo|Vasc_SMC	0.041	AE_lung	0.7088335485783104
DLL1_NOTCH3_Vasc_SMC|Alveolar cell	DLL1_NOTCH3_AE_lung	Vasc_SMC|Alveolar cell	1.0	DLL1_NOTCH3	Vasc_SMC|Alveolar cell	0.128	AE_lung	1.3760225347033508
DLL1_NOTCH3_Vasc_SMC|Ciliated cell	DLL1_NOTCH3_AE_lung	Vasc_SMC|Ciliated cell	1.0	DLL1_NOTCH3	Vasc_SMC|Ciliated cell	0.0	AE_lung	0.26923494849170837
DLL1_NOTCH3_Vasc_SMC|Erythroid cell	DLL1_NOTCH3_AE_lung	Vasc_SMC|Erythroid cell	1.0	DLL1_NOTCH3	Vasc_SMC|Erythroid cell	0.079	AE_lung	0.734827659072998
DLL1_NOTCH3_Vasc_SMC|Fibroblast	DLL1_NOTCH3_AE_lung	Vasc_SMC|Fibroblast	1.0	DLL1_NOTCH3	Vasc_SMC|Fibroblast	0.0	AE_lung	1.2280850359494995
DLL1_NOTCH3_Vasc_SMC|Goblet cell	DLL1_NOTCH3_AE_lung	Vasc_SMC|Goblet cell	1.0	DLL1_NOTCH3	Vasc_SMC|Goblet cell	0.137	AE_lung	1.2766484101119984
DLL1_NOTCH3_Vasc_SMC|Immune cell_F13A1	DLL1_NOTCH3_AE_lung	Vasc_SMC|Immune cell_F13A1	1.0	DLL1_NOTCH3	Vasc_SMC|Immune cell_F13A1	0.07	AE_lung	0.7091271337184454
DLL1_NOTCH3_Vasc_SMC|Macrophage	DLL1_NOTCH3_AE_lung	Vasc_SMC|Macrophage	1.0	DLL1_NOTCH3	Vasc_SMC|Macrophage	0.035	AE_lung	0.46945031111882995
DLL1_NOTCH3_Vasc_SMC|SMC	DLL1_NOTCH3_AE_lung	Vasc_SMC|SMC	1.0	DLL1_NOTCH3	Vasc_SMC|SMC	0.233	AE_lung	2.7061398460300277
DLL1_NOTCH3_Vasc_SMC|Stromal cell	DLL1_NOTCH3_AE_lung	Vasc_SMC|Stromal cell	1.0	DLL1_NOTCH3	Vasc_SMC|Stromal cell	0.056	AE_lung	0.8281776259187664
DLL1_NOTCH3_Vasc_SMC|Stromal cell_CLDN	DLL1_NOTCH3_AE_lung	Vasc_SMC|Stromal cell_CLDN	1.0	DLL1_NOTCH3	Vasc_SMC|Stromal cell_CLDN	0.0	AE_lung	0.26923494849170837
DLL1_NOTCH3_Vasc_SMC|Un_epithelial cell	DLL1_NOTCH3_AE_lung	Vasc_SMC|Un_epithelial cell	1.0	DLL1_NOTCH3	Vasc_SMC|Un_epithelial cell	0.049	AE_lung	0.5148714800632499
DLL1_NOTCH3_Vasc_SMC|Un_lymphoid cell	DLL1_NOTCH3_AE_lung	Vasc_SMC|Un_lymphoid cell	1.0	DLL1_NOTCH3	Vasc_SMC|Un_lymphoid cell	0.035	AE_lung	0.4673227144461621
DLL1_NOTCH3_Vasc_SMC|Vasc_Endo	DLL1_NOTCH3_AE_lung	Vasc_SMC|Vasc_Endo	1.0	DLL1_NOTCH3	Vasc_SMC|Vasc_Endo	0.048	AE_lung	0.7088335485783104
DLL1_NOTCH3_Vasc_SMC|Vasc_SMC	DLL1_NOTCH3_AE_lung	Vasc_SMC|Vasc_SMC	1.0	DLL1_NOTCH3	Vasc_SMC|Vasc_SMC	0.035	AE_lung	0.5384698969834167
DLL4_NOTCH3_Alveolar cell|Alveolar cell	DLL4_NOTCH3_AE_lung	Alveolar cell|Alveolar cell	1.0	DLL4_NOTCH3	Alveolar cell|Alveolar cell	0.136	AE_lung	2.232099053415732
DLL4_NOTCH3_Alveolar cell|Ciliated cell	DLL4_NOTCH3_AE_lung	Alveolar cell|Ciliated cell	1.0	DLL4_NOTCH3	Alveolar cell|Ciliated cell	0.0	AE_lung	1.116049526707866
DLL4_NOTCH3_Alveolar cell|Erythroid cell	DLL4_NOTCH3_AE_lung	Alveolar cell|Erythroid cell	1.0	DLL4_NOTCH3	Alveolar cell|Erythroid cell	0.087	AE_lung	1.59530167084946
DLL4_NOTCH3_Alveolar cell|Fibroblast	DLL4_NOTCH3_AE_lung	Alveolar cell|Fibroblast	1.0	DLL4_NOTCH3	Alveolar cell|Fibroblast	0.0	AE_lung	1.116049526707866
DLL4_NOTCH3_Alveolar cell|Goblet cell	DLL4_NOTCH3_AE_lung	Alveolar cell|Goblet cell	1.0	DLL4_NOTCH3	Alveolar cell|Goblet cell	0.145	AE_lung	2.218104922703364
DLL4_NOTCH3_Alveolar cell|Immune cell_F13A1	DLL4_NOTCH3_AE_lung	Alveolar cell|Immune cell_F13A1	1.0	DLL4_NOTCH3	Alveolar cell|Immune cell_F13A1	0.078	AE_lung	1.555941711934603
DLL4_NOTCH3_Alveolar cell|Macrophage	DLL4_NOTCH3_AE_lung	Alveolar cell|Macrophage	1.0	DLL4_NOTCH3	Alveolar cell|Macrophage	0.043	AE_lung	1.310592027620916
DLL4_NOTCH3_Alveolar cell|SMC	DLL4_NOTCH3_AE_lung	Alveolar cell|SMC	1.0	DLL4_NOTCH3	Alveolar cell|SMC	0.241	AE_lung	3.5425508266270143
DLL4_NOTCH3_Alveolar cell|Stromal cell	DLL4_NOTCH3_AE_lung	Alveolar cell|Stromal cell	1.0	DLL4_NOTCH3	Alveolar cell|Stromal cell	0.064	AE_lung	1.766819817718707
DLL4_NOTCH3_Alveolar cell|Stromal cell_CLDN	DLL4_NOTCH3_AE_lung	Alveolar cell|Stromal cell_CLDN	1.0	DLL4_NOTCH3	Alveolar cell|Stromal cell_CLDN	0.0	AE_lung	1.116049526707866
DLL4_NOTCH3_Alveolar cell|Un_epithelial cell	DLL4_NOTCH3_AE_lung	Alveolar cell|Un_epithelial cell	1.0	DLL4_NOTCH3	Alveolar cell|Un_epithelial cell	0.057	AE_lung	1.465538790095487
DLL4_NOTCH3_Alveolar cell|Un_lymphoid cell	DLL4_NOTCH3_AE_lung	Alveolar cell|Un_lymphoid cell	1.0	DLL4_NOTCH3	Alveolar cell|Un_lymphoid cell	0.043	AE_lung	1.3018489290054012
DLL4_NOTCH3_Alveolar cell|Vasc_Endo	DLL4_NOTCH3_AE_lung	Alveolar cell|Vasc_Endo	1.0	DLL4_NOTCH3	Alveolar cell|Vasc_Endo	0.056	AE_lung	2.619802701448138
DLL4_NOTCH3_Alveolar cell|Vasc_SMC	DLL4_NOTCH3_AE_lung	Alveolar cell|Vasc_SMC	1.0	DLL4_NOTCH3	Alveolar cell|Vasc_SMC	0.043	AE_lung	1.682418253036365
DLL4_NOTCH3_Ciliated cell|Alveolar cell	DLL4_NOTCH3_AE_lung	Ciliated cell|Alveolar cell	1.0	DLL4_NOTCH3	Ciliated cell|Alveolar cell	0.0	AE_lung	1.116049526707866
DLL4_NOTCH3_Ciliated cell|Ciliated cell	DLL4_NOTCH3_AE_lung	Ciliated cell|Ciliated cell	1.0	DLL4_NOTCH3	Ciliated cell|Ciliated cell	0.0	AE_lung	0.0
DLL4_NOTCH3_Ciliated cell|Erythroid cell	DLL4_NOTCH3_AE_lung	Ciliated cell|Erythroid cell	1.0	DLL4_NOTCH3	Ciliated cell|Erythroid cell	0.0	AE_lung	0.47925214414159417
DLL4_NOTCH3_Ciliated cell|Fibroblast	DLL4_NOTCH3_AE_lung	Ciliated cell|Fibroblast	1.0	DLL4_NOTCH3	Ciliated cell|Fibroblast	0.0	AE_lung	0.0
DLL4_NOTCH3_Ciliated cell|Goblet cell	DLL4_NOTCH3_AE_lung	Ciliated cell|Goblet cell	1.0	DLL4_NOTCH3	Ciliated cell|Goblet cell	0.0	AE_lung	1.1020553959954975
DLL4_NOTCH3_Ciliated cell|Immune cell_F13A1	DLL4_NOTCH3_AE_lung	Ciliated cell|Immune cell_F13A1	1.0	DLL4_NOTCH3	Ciliated cell|Immune cell_F13A1	0.0	AE_lung	0.439892185226737
DLL4_NOTCH3_Ciliated cell|Macrophage	DLL4_NOTCH3_AE_lung	Ciliated cell|Macrophage	1.0	DLL4_NOTCH3	Ciliated cell|Macrophage	0.0	AE_lung	0.1945425009130501
DLL4_NOTCH3_Ciliated cell|SMC	DLL4_NOTCH3_AE_lung	Ciliated cell|SMC	1.0	DLL4_NOTCH3	Ciliated cell|SMC	0.0	AE_lung	2.4265012999191478
DLL4_NOTCH3_Ciliated cell|Stromal cell	DLL4_NOTCH3_AE_lung	Ciliated cell|Stromal cell	1.0	DLL4_NOTCH3	Ciliated cell|Stromal cell	0.0	AE_lung	0.6507702910108409
DLL4_NOTCH3_Ciliated cell|Stromal cell_CLDN	DLL4_NOTCH3_AE_lung	Ciliated cell|Stromal cell_CLDN	1.0	DLL4_NOTCH3	Ciliated cell|Stromal cell_CLDN	0.0	AE_lung	0.0
DLL4_NOTCH3_Ciliated cell|Un_epithelial cell	DLL4_NOTCH3_AE_lung	Ciliated cell|Un_epithelial cell	1.0	DLL4_NOTCH3	Ciliated cell|Un_epithelial cell	0.0	AE_lung	0.349489263387621
DLL4_NOTCH3_Ciliated cell|Un_lymphoid cell	DLL4_NOTCH3_AE_lung	Ciliated cell|Un_lymphoid cell	1.0	DLL4_NOTCH3	Ciliated cell|Un_lymphoid cell	0.0	AE_lung	0.185799402297535
DLL4_NOTCH3_Ciliated cell|Vasc_Endo	DLL4_NOTCH3_AE_lung	Ciliated cell|Vasc_Endo	1.0	DLL4_NOTCH3	Ciliated cell|Vasc_Endo	0.0	AE_lung	1.5037531747402721
DLL4_NOTCH3_Ciliated cell|Vasc_SMC	DLL4_NOTCH3_AE_lung	Ciliated cell|Vasc_SMC	1.0	DLL4_NOTCH3	Ciliated cell|Vasc_SMC	0.0	AE_lung	0.566368726328499
DLL4_NOTCH3_Erythroid cell|Alveolar cell	DLL4_NOTCH3_AE_lung	Erythroid cell|Alveolar cell	1.0	DLL4_NOTCH3	Erythroid cell|Alveolar cell	0.13	AE_lung	1.59530167084946
DLL4_NOTCH3_Erythroid cell|Ciliated cell	DLL4_NOTCH3_AE_lung	Erythroid cell|Ciliated cell	1.0	DLL4_NOTCH3	Erythroid cell|Ciliated cell	0.0	AE_lung	0.47925214414159417
DLL4_NOTCH3_Erythroid cell|Erythroid cell	DLL4_NOTCH3_AE_lung	Erythroid cell|Erythroid cell	1.0	DLL4_NOTCH3	Erythroid cell|Erythroid cell	0.081	AE_lung	0.9585042882831883
DLL4_NOTCH3_Erythroid cell|Fibroblast	DLL4_NOTCH3_AE_lung	Erythroid cell|Fibroblast	1.0	DLL4_NOTCH3	Erythroid cell|Fibroblast	0.0	AE_lung	0.47925214414159417
DLL4_NOTCH3_Erythroid cell|Goblet cell	DLL4_NOTCH3_AE_lung	Erythroid cell|Goblet cell	1.0	DLL4_NOTCH3	Erythroid cell|Goblet cell	0.139	AE_lung	1.5813075401370917
DLL4_NOTCH3_Erythroid cell|Immune cell_F13A1	DLL4_NOTCH3_AE_lung	Erythroid cell|Immune cell_F13A1	1.0	DLL4_NOTCH3	Erythroid cell|Immune cell_F13A1	0.072	AE_lung	0.9191443293683312
DLL4_NOTCH3_Erythroid cell|Macrophage	DLL4_NOTCH3_AE_lung	Erythroid cell|Macrophage	1.0	DLL4_NOTCH3	Erythroid cell|Macrophage	0.037	AE_lung	0.6737946450546443
DLL4_NOTCH3_Erythroid cell|SMC	DLL4_NOTCH3_AE_lung	Erythroid cell|SMC	1.0	DLL4_NOTCH3	Erythroid cell|SMC	0.235	AE_lung	2.905753444060742
DLL4_NOTCH3_Erythroid cell|Stromal cell	DLL4_NOTCH3_AE_lung	Erythroid cell|Stromal cell	1.0	DLL4_NOTCH3	Erythroid cell|Stromal cell	0.058	AE_lung	1.1300224351524353
DLL4_NOTCH3_Erythroid cell|Stromal cell_CLDN	DLL4_NOTCH3_AE_lung	Erythroid cell|Stromal cell_CLDN	1.0	DLL4_NOTCH3	Erythroid cell|Stromal cell_CLDN	0.0	AE_lung	0.47925214414159417
DLL4_NOTCH3_Erythroid cell|Un_epithelial cell	DLL4_NOTCH3_AE_lung	Erythroid cell|Un_epithelial cell	1.0	DLL4_NOTCH3	Erythroid cell|Un_epithelial cell	0.051	AE_lung	0.8287414075292151
DLL4_NOTCH3_Erythroid cell|Un_lymphoid cell	DLL4_NOTCH3_AE_lung	Erythroid cell|Un_lymphoid cell	1.0	DLL4_NOTCH3	Erythroid cell|Un_lymphoid cell	0.037	AE_lung	0.6650515464391291
DLL4_NOTCH3_Erythroid cell|Vasc_Endo	DLL4_NOTCH3_AE_lung	Erythroid cell|Vasc_Endo	1.0	DLL4_NOTCH3	Erythroid cell|Vasc_Endo	0.05	AE_lung	1.9830053188818662
DLL4_NOTCH3_Erythroid cell|Vasc_SMC	DLL4_NOTCH3_AE_lung	Erythroid cell|Vasc_SMC	1.0	DLL4_NOTCH3	Erythroid cell|Vasc_SMC	0.037	AE_lung	1.0456208704700931
DLL4_NOTCH3_Fibroblast|Alveolar cell	DLL4_NOTCH3_AE_lung	Fibroblast|Alveolar cell	1.0	DLL4_NOTCH3	Fibroblast|Alveolar cell	0.0	AE_lung	1.116049526707866
DLL4_NOTCH3_Fibroblast|Ciliated cell	DLL4_NOTCH3_AE_lung	Fibroblast|Ciliated cell	1.0	DLL4_NOTCH3	Fibroblast|Ciliated cell	0.0	AE_lung	0.0
DLL4_NOTCH3_Fibroblast|Erythroid cell	DLL4_NOTCH3_AE_lung	Fibroblast|Erythroid cell	1.0	DLL4_NOTCH3	Fibroblast|Erythroid cell	0.0	AE_lung	0.47925214414159417
DLL4_NOTCH3_Fibroblast|Fibroblast	DLL4_NOTCH3_AE_lung	Fibroblast|Fibroblast	1.0	DLL4_NOTCH3	Fibroblast|Fibroblast	0.0	AE_lung	0.0
DLL4_NOTCH3_Fibroblast|Goblet cell	DLL4_NOTCH3_AE_lung	Fibroblast|Goblet cell	1.0	DLL4_NOTCH3	Fibroblast|Goblet cell	0.0	AE_lung	1.1020553959954975
DLL4_NOTCH3_Fibroblast|Immune cell_F13A1	DLL4_NOTCH3_AE_lung	Fibroblast|Immune cell_F13A1	1.0	DLL4_NOTCH3	Fibroblast|Immune cell_F13A1	0.0	AE_lung	0.439892185226737
DLL4_NOTCH3_Fibroblast|Macrophage	DLL4_NOTCH3_AE_lung	Fibroblast|Macrophage	1.0	DLL4_NOTCH3	Fibroblast|Macrophage	0.0	AE_lung	0.1945425009130501
DLL4_NOTCH3_Fibroblast|SMC	DLL4_NOTCH3_AE_lung	Fibroblast|SMC	1.0	DLL4_NOTCH3	Fibroblast|SMC	0.0	AE_lung	2.4265012999191478
DLL4_NOTCH3_Fibroblast|Stromal cell	DLL4_NOTCH3_AE_lung	Fibroblast|Stromal cell	1.0	DLL4_NOTCH3	Fibroblast|Stromal cell	0.0	AE_lung	0.6507702910108409
DLL4_NOTCH3_Fibroblast|Stromal cell_CLDN	DLL4_NOTCH3_AE_lung	Fibroblast|Stromal cell_CLDN	1.0	DLL4_NOTCH3	Fibroblast|Stromal cell_CLDN	0.0	AE_lung	0.0
DLL4_NOTCH3_Fibroblast|Un_epithelial cell	DLL4_NOTCH3_AE_lung	Fibroblast|Un_epithelial cell	1.0	DLL4_NOTCH3	Fibroblast|Un_epithelial cell	0.0	AE_lung	0.349489263387621
DLL4_NOTCH3_Fibroblast|Un_lymphoid cell	DLL4_NOTCH3_AE_lung	Fibroblast|Un_lymphoid cell	1.0	DLL4_NOTCH3	Fibroblast|Un_lymphoid cell	0.0	AE_lung	0.185799402297535
DLL4_NOTCH3_Fibroblast|Vasc_Endo	DLL4_NOTCH3_AE_lung	Fibroblast|Vasc_Endo	1.0	DLL4_NOTCH3	Fibroblast|Vasc_Endo	0.0	AE_lung	1.5037531747402721
DLL4_NOTCH3_Fibroblast|Vasc_SMC	DLL4_NOTCH3_AE_lung	Fibroblast|Vasc_SMC	1.0	DLL4_NOTCH3	Fibroblast|Vasc_SMC	0.0	AE_lung	0.566368726328499
DLL4_NOTCH3_Goblet cell|Alveolar cell	DLL4_NOTCH3_AE_lung	Goblet cell|Alveolar cell	1.0	DLL4_NOTCH3	Goblet cell|Alveolar cell	0.145	AE_lung	2.218104922703364
DLL4_NOTCH3_Goblet cell|Ciliated cell	DLL4_NOTCH3_AE_lung	Goblet cell|Ciliated cell	1.0	DLL4_NOTCH3	Goblet cell|Ciliated cell	0.0	AE_lung	1.1020553959954975
DLL4_NOTCH3_Goblet cell|Erythroid cell	DLL4_NOTCH3_AE_lung	Goblet cell|Erythroid cell	1.0	DLL4_NOTCH3	Goblet cell|Erythroid cell	0.096	AE_lung	1.5813075401370917
DLL4_NOTCH3_Goblet cell|Fibroblast	DLL4_NOTCH3_AE_lung	Goblet cell|Fibroblast	1.0	DLL4_NOTCH3	Goblet cell|Fibroblast	0.0	AE_lung	1.1020553959954975
DLL4_NOTCH3_Goblet cell|Goblet cell	DLL4_NOTCH3_AE_lung	Goblet cell|Goblet cell	1.0	DLL4_NOTCH3	Goblet cell|Goblet cell	0.154	AE_lung	2.204110791990995
DLL4_NOTCH3_Goblet cell|Immune cell_F13A1	DLL4_NOTCH3_AE_lung	Goblet cell|Immune cell_F13A1	1.0	DLL4_NOTCH3	Goblet cell|Immune cell_F13A1	0.087	AE_lung	1.5419475812222345
DLL4_NOTCH3_Goblet cell|Macrophage	DLL4_NOTCH3_AE_lung	Goblet cell|Macrophage	1.0	DLL4_NOTCH3	Goblet cell|Macrophage	0.052	AE_lung	1.2965978969085474
DLL4_NOTCH3_Goblet cell|SMC	DLL4_NOTCH3_AE_lung	Goblet cell|SMC	1.0	DLL4_NOTCH3	Goblet cell|SMC	0.25	AE_lung	3.5285566959146455
DLL4_NOTCH3_Goblet cell|Stromal cell	DLL4_NOTCH3_AE_lung	Goblet cell|Stromal cell	1.0	DLL4_NOTCH3	Goblet cell|Stromal cell	0.073	AE_lung	1.7528256870063386
DLL4_NOTCH3_Goblet cell|Stromal cell_CLDN	DLL4_NOTCH3_AE_lung	Goblet cell|Stromal cell_CLDN	1.0	DLL4_NOTCH3	Goblet cell|Stromal cell_CLDN	0.0	AE_lung	1.1020553959954975
DLL4_NOTCH3_Goblet cell|Un_epithelial cell	DLL4_NOTCH3_AE_lung	Goblet cell|Un_epithelial cell	1.0	DLL4_NOTCH3	Goblet cell|Un_epithelial cell	0.066	AE_lung	1.4515446593831185
DLL4_NOTCH3_Goblet cell|Un_lymphoid cell	DLL4_NOTCH3_AE_lung	Goblet cell|Un_lymphoid cell	1.0	DLL4_NOTCH3	Goblet cell|Un_lymphoid cell	0.052	AE_lung	1.2878547982930324
DLL4_NOTCH3_Goblet cell|Vasc_Endo	DLL4_NOTCH3_AE_lung	Goblet cell|Vasc_Endo	1.0	DLL4_NOTCH3	Goblet cell|Vasc_Endo	0.065	AE_lung	2.6058085707357694
DLL4_NOTCH3_Goblet cell|Vasc_SMC	DLL4_NOTCH3_AE_lung	Goblet cell|Vasc_SMC	1.0	DLL4_NOTCH3	Goblet cell|Vasc_SMC	0.052	AE_lung	1.6684241223239964
DLL4_NOTCH3_Immune cell_F13A1|Alveolar cell	DLL4_NOTCH3_AE_lung	Immune cell_F13A1|Alveolar cell	1.0	DLL4_NOTCH3	Immune cell_F13A1|Alveolar cell	0.0	AE_lung	1.555941711934603
DLL4_NOTCH3_Immune cell_F13A1|Ciliated cell	DLL4_NOTCH3_AE_lung	Immune cell_F13A1|Ciliated cell	1.0	DLL4_NOTCH3	Immune cell_F13A1|Ciliated cell	0.0	AE_lung	0.439892185226737
DLL4_NOTCH3_Immune cell_F13A1|Erythroid cell	DLL4_NOTCH3_AE_lung	Immune cell_F13A1|Erythroid cell	1.0	DLL4_NOTCH3	Immune cell_F13A1|Erythroid cell	0.0	AE_lung	0.9191443293683312
DLL4_NOTCH3_Immune cell_F13A1|Fibroblast	DLL4_NOTCH3_AE_lung	Immune cell_F13A1|Fibroblast	1.0	DLL4_NOTCH3	Immune cell_F13A1|Fibroblast	0.0	AE_lung	0.439892185226737
DLL4_NOTCH3_Immune cell_F13A1|Goblet cell	DLL4_NOTCH3_AE_lung	Immune cell_F13A1|Goblet cell	1.0	DLL4_NOTCH3	Immune cell_F13A1|Goblet cell	0.0	AE_lung	1.5419475812222345
DLL4_NOTCH3_Immune cell_F13A1|Immune cell_F13A1	DLL4_NOTCH3_AE_lung	Immune cell_F13A1|Immune cell_F13A1	1.0	DLL4_NOTCH3	Immune cell_F13A1|Immune cell_F13A1	0.0	AE_lung	0.879784370453474
DLL4_NOTCH3_Immune cell_F13A1|Macrophage	DLL4_NOTCH3_AE_lung	Immune cell_F13A1|Macrophage	1.0	DLL4_NOTCH3	Immune cell_F13A1|Macrophage	0.0	AE_lung	0.6344346861397872
DLL4_NOTCH3_Immune cell_F13A1|SMC	DLL4_NOTCH3_AE_lung	Immune cell_F13A1|SMC	1.0	DLL4_NOTCH3	Immune cell_F13A1|SMC	0.0	AE_lung	2.8663934851458848
DLL4_NOTCH3_Immune cell_F13A1|Stromal cell	DLL4_NOTCH3_AE_lung	Immune cell_F13A1|Stromal cell	1.0	DLL4_NOTCH3	Immune cell_F13A1|Stromal cell	0.0	AE_lung	1.0906624762375778
DLL4_NOTCH3_Immune cell_F13A1|Stromal cell_CLDN	DLL4_NOTCH3_AE_lung	Immune cell_F13A1|Stromal cell_CLDN	1.0	DLL4_NOTCH3	Immune cell_F13A1|Stromal cell_CLDN	0.0	AE_lung	0.439892185226737
DLL4_NOTCH3_Immune cell_F13A1|Un_epithelial cell	DLL4_NOTCH3_AE_lung	Immune cell_F13A1|Un_epithelial cell	1.0	DLL4_NOTCH3	Immune cell_F13A1|Un_epithelial cell	0.0	AE_lung	0.789381448614358
DLL4_NOTCH3_Immune cell_F13A1|Un_lymphoid cell	DLL4_NOTCH3_AE_lung	Immune cell_F13A1|Un_lymphoid cell	1.0	DLL4_NOTCH3	Immune cell_F13A1|Un_lymphoid cell	0.0	AE_lung	0.625691587524272
DLL4_NOTCH3_Immune cell_F13A1|Vasc_Endo	DLL4_NOTCH3_AE_lung	Immune cell_F13A1|Vasc_Endo	1.0	DLL4_NOTCH3	Immune cell_F13A1|Vasc_Endo	0.0	AE_lung	1.9436453599670092
DLL4_NOTCH3_Immune cell_F13A1|Vasc_SMC	DLL4_NOTCH3_AE_lung	Immune cell_F13A1|Vasc_SMC	1.0	DLL4_NOTCH3	Immune cell_F13A1|Vasc_SMC	0.0	AE_lung	1.006260911555236
DLL4_NOTCH3_Macrophage|Alveolar cell	DLL4_NOTCH3_AE_lung	Macrophage|Alveolar cell	1.0	DLL4_NOTCH3	Macrophage|Alveolar cell	0.124	AE_lung	1.310592027620916
DLL4_NOTCH3_Macrophage|Ciliated cell	DLL4_NOTCH3_AE_lung	Macrophage|Ciliated cell	1.0	DLL4_NOTCH3	Macrophage|Ciliated cell	0.0	AE_lung	0.1945425009130501
DLL4_NOTCH3_Macrophage|Erythroid cell	DLL4_NOTCH3_AE_lung	Macrophage|Erythroid cell	1.0	DLL4_NOTCH3	Macrophage|Erythroid cell	0.076	AE_lung	0.6737946450546443
DLL4_NOTCH3_Macrophage|Fibroblast	DLL4_NOTCH3_AE_lung	Macrophage|Fibroblast	1.0	DLL4_NOTCH3	Macrophage|Fibroblast	0.0	AE_lung	0.1945425009130501
DLL4_NOTCH3_Macrophage|Goblet cell	DLL4_NOTCH3_AE_lung	Macrophage|Goblet cell	1.0	DLL4_NOTCH3	Macrophage|Goblet cell	0.134	AE_lung	1.2965978969085477
DLL4_NOTCH3_Macrophage|Immune cell_F13A1	DLL4_NOTCH3_AE_lung	Macrophage|Immune cell_F13A1	1.0	DLL4_NOTCH3	Macrophage|Immune cell_F13A1	0.066	AE_lung	0.6344346861397872
DLL4_NOTCH3_Macrophage|Macrophage	DLL4_NOTCH3_AE_lung	Macrophage|Macrophage	1.0	DLL4_NOTCH3	Macrophage|Macrophage	0.032	AE_lung	0.3890850018261002
DLL4_NOTCH3_Macrophage|SMC	DLL4_NOTCH3_AE_lung	Macrophage|SMC	1.0	DLL4_NOTCH3	Macrophage|SMC	0.23	AE_lung	2.621043800832198
DLL4_NOTCH3_Macrophage|Stromal cell	DLL4_NOTCH3_AE_lung	Macrophage|Stromal cell	1.0	DLL4_NOTCH3	Macrophage|Stromal cell	0.053	AE_lung	0.845312791923891
DLL4_NOTCH3_Macrophage|Stromal cell_CLDN	DLL4_NOTCH3_AE_lung	Macrophage|Stromal cell_CLDN	1.0	DLL4_NOTCH3	Macrophage|Stromal cell_CLDN	0.0	AE_lung	0.1945425009130501
DLL4_NOTCH3_Macrophage|Un_epithelial cell	DLL4_NOTCH3_AE_lung	Macrophage|Un_epithelial cell	1.0	DLL4_NOTCH3	Macrophage|Un_epithelial cell	0.046	AE_lung	0.5440317643006711
DLL4_NOTCH3_Macrophage|Un_lymphoid cell	DLL4_NOTCH3_AE_lung	Macrophage|Un_lymphoid cell	1.0	DLL4_NOTCH3	Macrophage|Un_lymphoid cell	0.032	AE_lung	0.3803419032105851
DLL4_NOTCH3_Macrophage|Vasc_Endo	DLL4_NOTCH3_AE_lung	Macrophage|Vasc_Endo	1.0	DLL4_NOTCH3	Macrophage|Vasc_Endo	0.045	AE_lung	1.698295675653322
DLL4_NOTCH3_Macrophage|Vasc_SMC	DLL4_NOTCH3_AE_lung	Macrophage|Vasc_SMC	1.0	DLL4_NOTCH3	Macrophage|Vasc_SMC	0.032	AE_lung	0.7609112272415491
DLL4_NOTCH3_SMC|Alveolar cell	DLL4_NOTCH3_AE_lung	SMC|Alveolar cell	1.0	DLL4_NOTCH3	SMC|Alveolar cell	0.135	AE_lung	3.542550826627014
DLL4_NOTCH3_SMC|Ciliated cell	DLL4_NOTCH3_AE_lung	SMC|Ciliated cell	1.0	DLL4_NOTCH3	SMC|Ciliated cell	0.0	AE_lung	2.4265012999191478
DLL4_NOTCH3_SMC|Erythroid cell	DLL4_NOTCH3_AE_lung	SMC|Erythroid cell	1.0	DLL4_NOTCH3	SMC|Erythroid cell	0.087	AE_lung	2.9057534440607418
DLL4_NOTCH3_SMC|Fibroblast	DLL4_NOTCH3_AE_lung	SMC|Fibroblast	1.0	DLL4_NOTCH3	SMC|Fibroblast	0.0	AE_lung	2.4265012999191478
DLL4_NOTCH3_SMC|Goblet cell	DLL4_NOTCH3_AE_lung	SMC|Goblet cell	1.0	DLL4_NOTCH3	SMC|Goblet cell	0.145	AE_lung	3.528556695914645
DLL4_NOTCH3_SMC|Immune cell_F13A1	DLL4_NOTCH3_AE_lung	SMC|Immune cell_F13A1	1.0	DLL4_NOTCH3	SMC|Immune cell_F13A1	0.077	AE_lung	2.8663934851458848
DLL4_NOTCH3_SMC|Macrophage	DLL4_NOTCH3_AE_lung	SMC|Macrophage	1.0	DLL4_NOTCH3	SMC|Macrophage	0.043	AE_lung	2.6210438008321977
DLL4_NOTCH3_SMC|SMC	DLL4_NOTCH3_AE_lung	SMC|SMC	1.0	DLL4_NOTCH3	SMC|SMC	0.241	AE_lung	4.8530025998382955
DLL4_NOTCH3_SMC|Stromal cell	DLL4_NOTCH3_AE_lung	SMC|Stromal cell	1.0	DLL4_NOTCH3	SMC|Stromal cell	0.064	AE_lung	3.0772715909299886
DLL4_NOTCH3_SMC|Stromal cell_CLDN	DLL4_NOTCH3_AE_lung	SMC|Stromal cell_CLDN	1.0	DLL4_NOTCH3	SMC|Stromal cell_CLDN	0.0	AE_lung	2.4265012999191478
DLL4_NOTCH3_SMC|Un_epithelial cell	DLL4_NOTCH3_AE_lung	SMC|Un_epithelial cell	1.0	DLL4_NOTCH3	SMC|Un_epithelial cell	0.057	AE_lung	2.7759905633067685
DLL4_NOTCH3_SMC|Un_lymphoid cell	DLL4_NOTCH3_AE_lung	SMC|Un_lymphoid cell	1.0	DLL4_NOTCH3	SMC|Un_lymphoid cell	0.043	AE_lung	2.612300702216683
DLL4_NOTCH3_SMC|Vasc_Endo	DLL4_NOTCH3_AE_lung	SMC|Vasc_Endo	1.0	DLL4_NOTCH3	SMC|Vasc_Endo	0.056	AE_lung	3.93025447465942
DLL4_NOTCH3_SMC|Vasc_SMC	DLL4_NOTCH3_AE_lung	SMC|Vasc_SMC	1.0	DLL4_NOTCH3	SMC|Vasc_SMC	0.043	AE_lung	2.9928700262476466
DLL4_NOTCH3_Stromal cell_CLDN|Alveolar cell	DLL4_NOTCH3_AE_lung	Stromal cell_CLDN|Alveolar cell	1.0	DLL4_NOTCH3	Stromal cell_CLDN|Alveolar cell	0.0	AE_lung	1.116049526707866
DLL4_NOTCH3_Stromal cell_CLDN|Ciliated cell	DLL4_NOTCH3_AE_lung	Stromal cell_CLDN|Ciliated cell	1.0	DLL4_NOTCH3	Stromal cell_CLDN|Ciliated cell	0.0	AE_lung	0.0
DLL4_NOTCH3_Stromal cell_CLDN|Erythroid cell	DLL4_NOTCH3_AE_lung	Stromal cell_CLDN|Erythroid cell	1.0	DLL4_NOTCH3	Stromal cell_CLDN|Erythroid cell	0.0	AE_lung	0.47925214414159417
DLL4_NOTCH3_Stromal cell_CLDN|Fibroblast	DLL4_NOTCH3_AE_lung	Stromal cell_CLDN|Fibroblast	1.0	DLL4_NOTCH3	Stromal cell_CLDN|Fibroblast	0.0	AE_lung	0.0
DLL4_NOTCH3_Stromal cell_CLDN|Goblet cell	DLL4_NOTCH3_AE_lung	Stromal cell_CLDN|Goblet cell	1.0	DLL4_NOTCH3	Stromal cell_CLDN|Goblet cell	0.0	AE_lung	1.1020553959954975
DLL4_NOTCH3_Stromal cell_CLDN|Immune cell_F13A1	DLL4_NOTCH3_AE_lung	Stromal cell_CLDN|Immune cell_F13A1	1.0	DLL4_NOTCH3	Stromal cell_CLDN|Immune cell_F13A1	0.0	AE_lung	0.439892185226737
DLL4_NOTCH3_Stromal cell_CLDN|Macrophage	DLL4_NOTCH3_AE_lung	Stromal cell_CLDN|Macrophage	1.0	DLL4_NOTCH3	Stromal cell_CLDN|Macrophage	0.0	AE_lung	0.1945425009130501
DLL4_NOTCH3_Stromal cell_CLDN|SMC	DLL4_NOTCH3_AE_lung	Stromal cell_CLDN|SMC	1.0	DLL4_NOTCH3	Stromal cell_CLDN|SMC	0.0	AE_lung	2.4265012999191478
DLL4_NOTCH3_Stromal cell_CLDN|Stromal cell	DLL4_NOTCH3_AE_lung	Stromal cell_CLDN|Stromal cell	1.0	DLL4_NOTCH3	Stromal cell_CLDN|Stromal cell	0.0	AE_lung	0.6507702910108409
DLL4_NOTCH3_Stromal cell_CLDN|Stromal cell_CLDN	DLL4_NOTCH3_AE_lung	Stromal cell_CLDN|Stromal cell_CLDN	1.0	DLL4_NOTCH3	Stromal cell_CLDN|Stromal cell_CLDN	0.0	AE_lung	0.0
DLL4_NOTCH3_Stromal cell_CLDN|Un_epithelial cell	DLL4_NOTCH3_AE_lung	Stromal cell_CLDN|Un_epithelial cell	1.0	DLL4_NOTCH3	Stromal cell_CLDN|Un_epithelial cell	0.0	AE_lung	0.349489263387621
DLL4_NOTCH3_Stromal cell_CLDN|Un_lymphoid cell	DLL4_NOTCH3_AE_lung	Stromal cell_CLDN|Un_lymphoid cell	1.0	DLL4_NOTCH3	Stromal cell_CLDN|Un_lymphoid cell	0.0	AE_lung	0.185799402297535
DLL4_NOTCH3_Stromal cell_CLDN|Vasc_Endo	DLL4_NOTCH3_AE_lung	Stromal cell_CLDN|Vasc_Endo	1.0	DLL4_NOTCH3	Stromal cell_CLDN|Vasc_Endo	0.0	AE_lung	1.5037531747402721
DLL4_NOTCH3_Stromal cell_CLDN|Vasc_SMC	DLL4_NOTCH3_AE_lung	Stromal cell_CLDN|Vasc_SMC	1.0	DLL4_NOTCH3	Stromal cell_CLDN|Vasc_SMC	0.0	AE_lung	0.566368726328499
DLL4_NOTCH3_Stromal cell|Alveolar cell	DLL4_NOTCH3_AE_lung	Stromal cell|Alveolar cell	1.0	DLL4_NOTCH3	Stromal cell|Alveolar cell	0.135	AE_lung	1.7668198177187069
DLL4_NOTCH3_Stromal cell|Ciliated cell	DLL4_NOTCH3_AE_lung	Stromal cell|Ciliated cell	1.0	DLL4_NOTCH3	Stromal cell|Ciliated cell	0.0	AE_lung	0.6507702910108409
DLL4_NOTCH3_Stromal cell|Erythroid cell	DLL4_NOTCH3_AE_lung	Stromal cell|Erythroid cell	1.0	DLL4_NOTCH3	Stromal cell|Erythroid cell	0.087	AE_lung	1.1300224351524353
DLL4_NOTCH3_Stromal cell|Fibroblast	DLL4_NOTCH3_AE_lung	Stromal cell|Fibroblast	1.0	DLL4_NOTCH3	Stromal cell|Fibroblast	0.0	AE_lung	0.6507702910108409
DLL4_NOTCH3_Stromal cell|Goblet cell	DLL4_NOTCH3_AE_lung	Stromal cell|Goblet cell	1.0	DLL4_NOTCH3	Stromal cell|Goblet cell	0.145	AE_lung	1.7528256870063386
DLL4_NOTCH3_Stromal cell|Immune cell_F13A1	DLL4_NOTCH3_AE_lung	Stromal cell|Immune cell_F13A1	1.0	DLL4_NOTCH3	Stromal cell|Immune cell_F13A1	0.077	AE_lung	1.0906624762375778
DLL4_NOTCH3_Stromal cell|Macrophage	DLL4_NOTCH3_AE_lung	Stromal cell|Macrophage	1.0	DLL4_NOTCH3	Stromal cell|Macrophage	0.043	AE_lung	0.8453127919238911
DLL4_NOTCH3_Stromal cell|SMC	DLL4_NOTCH3_AE_lung	Stromal cell|SMC	1.0	DLL4_NOTCH3	Stromal cell|SMC	0.241	AE_lung	3.077271590929989
DLL4_NOTCH3_Stromal cell|Stromal cell	DLL4_NOTCH3_AE_lung	Stromal cell|Stromal cell	1.0	DLL4_NOTCH3	Stromal cell|Stromal cell	0.064	AE_lung	1.3015405820216819
DLL4_NOTCH3_Stromal cell|Stromal cell_CLDN	DLL4_NOTCH3_AE_lung	Stromal cell|Stromal cell_CLDN	1.0	DLL4_NOTCH3	Stromal cell|Stromal cell_CLDN	0.0	AE_lung	0.6507702910108409
DLL4_NOTCH3_Stromal cell|Un_epithelial cell	DLL4_NOTCH3_AE_lung	Stromal cell|Un_epithelial cell	1.0	DLL4_NOTCH3	Stromal cell|Un_epithelial cell	0.057	AE_lung	1.000259554398462
DLL4_NOTCH3_Stromal cell|Un_lymphoid cell	DLL4_NOTCH3_AE_lung	Stromal cell|Un_lymphoid cell	1.0	DLL4_NOTCH3	Stromal cell|Un_lymphoid cell	0.043	AE_lung	0.8365696933083759
DLL4_NOTCH3_Stromal cell|Vasc_Endo	DLL4_NOTCH3_AE_lung	Stromal cell|Vasc_Endo	1.0	DLL4_NOTCH3	Stromal cell|Vasc_Endo	0.056	AE_lung	2.154523465751113
DLL4_NOTCH3_Stromal cell|Vasc_SMC	DLL4_NOTCH3_AE_lung	Stromal cell|Vasc_SMC	1.0	DLL4_NOTCH3	Stromal cell|Vasc_SMC	0.043	AE_lung	1.21713901733934
DLL4_NOTCH3_Un_epithelial cell|Alveolar cell	DLL4_NOTCH3_AE_lung	Un_epithelial cell|Alveolar cell	1.0	DLL4_NOTCH3	Un_epithelial cell|Alveolar cell	0.145	AE_lung	1.465538790095487
DLL4_NOTCH3_Un_epithelial cell|Ciliated cell	DLL4_NOTCH3_AE_lung	Un_epithelial cell|Ciliated cell	1.0	DLL4_NOTCH3	Un_epithelial cell|Ciliated cell	0.0	AE_lung	0.349489263387621
DLL4_NOTCH3_Un_epithelial cell|Erythroid cell	DLL4_NOTCH3_AE_lung	Un_epithelial cell|Erythroid cell	1.0	DLL4_NOTCH3	Un_epithelial cell|Erythroid cell	0.097	AE_lung	0.8287414075292152
DLL4_NOTCH3_Un_epithelial cell|Fibroblast	DLL4_NOTCH3_AE_lung	Un_epithelial cell|Fibroblast	1.0	DLL4_NOTCH3	Un_epithelial cell|Fibroblast	0.0	AE_lung	0.349489263387621
DLL4_NOTCH3_Un_epithelial cell|Goblet cell	DLL4_NOTCH3_AE_lung	Un_epithelial cell|Goblet cell	1.0	DLL4_NOTCH3	Un_epithelial cell|Goblet cell	0.155	AE_lung	1.4515446593831185
DLL4_NOTCH3_Un_epithelial cell|Immune cell_F13A1	DLL4_NOTCH3_AE_lung	Un_epithelial cell|Immune cell_F13A1	1.0	DLL4_NOTCH3	Un_epithelial cell|Immune cell_F13A1	0.087	AE_lung	0.789381448614358
DLL4_NOTCH3_Un_epithelial cell|Macrophage	DLL4_NOTCH3_AE_lung	Un_epithelial cell|Macrophage	1.0	DLL4_NOTCH3	Un_epithelial cell|Macrophage	0.053	AE_lung	0.5440317643006711
DLL4_NOTCH3_Un_epithelial cell|SMC	DLL4_NOTCH3_AE_lung	Un_epithelial cell|SMC	1.0	DLL4_NOTCH3	Un_epithelial cell|SMC	0.251	AE_lung	2.775990563306769
DLL4_NOTCH3_Un_epithelial cell|Stromal cell	DLL4_NOTCH3_AE_lung	Un_epithelial cell|Stromal cell	1.0	DLL4_NOTCH3	Un_epithelial cell|Stromal cell	0.074	AE_lung	1.000259554398462
DLL4_NOTCH3_Un_epithelial cell|Stromal cell_CLDN	DLL4_NOTCH3_AE_lung	Un_epithelial cell|Stromal cell_CLDN	1.0	DLL4_NOTCH3	Un_epithelial cell|Stromal cell_CLDN	0.0	AE_lung	0.349489263387621
DLL4_NOTCH3_Un_epithelial cell|Un_epithelial cell	DLL4_NOTCH3_AE_lung	Un_epithelial cell|Un_epithelial cell	1.0	DLL4_NOTCH3	Un_epithelial cell|Un_epithelial cell	0.067	AE_lung	0.698978526775242
DLL4_NOTCH3_Un_epithelial cell|Un_lymphoid cell	DLL4_NOTCH3_AE_lung	Un_epithelial cell|Un_lymphoid cell	1.0	DLL4_NOTCH3	Un_epithelial cell|Un_lymphoid cell	0.053	AE_lung	0.535288665685156
DLL4_NOTCH3_Un_epithelial cell|Vasc_Endo	DLL4_NOTCH3_AE_lung	Un_epithelial cell|Vasc_Endo	1.0	DLL4_NOTCH3	Un_epithelial cell|Vasc_Endo	0.066	AE_lung	1.853242438127893
DLL4_NOTCH3_Un_epithelial cell|Vasc_SMC	DLL4_NOTCH3_AE_lung	Un_epithelial cell|Vasc_SMC	1.0	DLL4_NOTCH3	Un_epithelial cell|Vasc_SMC	0.053	AE_lung	0.91585798971612
DLL4_NOTCH3_Un_lymphoid cell|Alveolar cell	DLL4_NOTCH3_AE_lung	Un_lymphoid cell|Alveolar cell	1.0	DLL4_NOTCH3	Un_lymphoid cell|Alveolar cell	0.0	AE_lung	1.301848929005401
DLL4_NOTCH3_Un_lymphoid cell|Ciliated cell	DLL4_NOTCH3_AE_lung	Un_lymphoid cell|Ciliated cell	1.0	DLL4_NOTCH3	Un_lymphoid cell|Ciliated cell	0.0	AE_lung	0.185799402297535
DLL4_NOTCH3_Un_lymphoid cell|Erythroid cell	DLL4_NOTCH3_AE_lung	Un_lymphoid cell|Erythroid cell	1.0	DLL4_NOTCH3	Un_lymphoid cell|Erythroid cell	0.0	AE_lung	0.6650515464391291
DLL4_NOTCH3_Un_lymphoid cell|Fibroblast	DLL4_NOTCH3_AE_lung	Un_lymphoid cell|Fibroblast	1.0	DLL4_NOTCH3	Un_lymphoid cell|Fibroblast	0.0	AE_lung	0.185799402297535
DLL4_NOTCH3_Un_lymphoid cell|Goblet cell	DLL4_NOTCH3_AE_lung	Un_lymphoid cell|Goblet cell	1.0	DLL4_NOTCH3	Un_lymphoid cell|Goblet cell	0.0	AE_lung	1.2878547982930324
DLL4_NOTCH3_Un_lymphoid cell|Immune cell_F13A1	DLL4_NOTCH3_AE_lung	Un_lymphoid cell|Immune cell_F13A1	1.0	DLL4_NOTCH3	Un_lymphoid cell|Immune cell_F13A1	0.0	AE_lung	0.625691587524272
DLL4_NOTCH3_Un_lymphoid cell|Macrophage	DLL4_NOTCH3_AE_lung	Un_lymphoid cell|Macrophage	1.0	DLL4_NOTCH3	Un_lymphoid cell|Macrophage	0.0	AE_lung	0.3803419032105851
DLL4_NOTCH3_Un_lymphoid cell|SMC	DLL4_NOTCH3_AE_lung	Un_lymphoid cell|SMC	1.0	DLL4_NOTCH3	Un_lymphoid cell|SMC	0.0	AE_lung	2.612300702216683
DLL4_NOTCH3_Un_lymphoid cell|Stromal cell	DLL4_NOTCH3_AE_lung	Un_lymphoid cell|Stromal cell	1.0	DLL4_NOTCH3	Un_lymphoid cell|Stromal cell	0.0	AE_lung	0.8365696933083759
DLL4_NOTCH3_Un_lymphoid cell|Stromal cell_CLDN	DLL4_NOTCH3_AE_lung	Un_lymphoid cell|Stromal cell_CLDN	1.0	DLL4_NOTCH3	Un_lymphoid cell|Stromal cell_CLDN	0.0	AE_lung	0.185799402297535
DLL4_NOTCH3_Un_lymphoid cell|Un_epithelial cell	DLL4_NOTCH3_AE_lung	Un_lymphoid cell|Un_epithelial cell	1.0	DLL4_NOTCH3	Un_lymphoid cell|Un_epithelial cell	0.0	AE_lung	0.535288665685156
DLL4_NOTCH3_Un_lymphoid cell|Un_lymphoid cell	DLL4_NOTCH3_AE_lung	Un_lymphoid cell|Un_lymphoid cell	1.0	DLL4_NOTCH3	Un_lymphoid cell|Un_lymphoid cell	0.0	AE_lung	0.37159880459507
DLL4_NOTCH3_Un_lymphoid cell|Vasc_Endo	DLL4_NOTCH3_AE_lung	Un_lymphoid cell|Vasc_Endo	1.0	DLL4_NOTCH3	Un_lymphoid cell|Vasc_Endo	0.0	AE_lung	1.6895525770378073
DLL4_NOTCH3_Un_lymphoid cell|Vasc_SMC	DLL4_NOTCH3_AE_lung	Un_lymphoid cell|Vasc_SMC	1.0	DLL4_NOTCH3	Un_lymphoid cell|Vasc_SMC	0.0	AE_lung	0.752168128626034
DLL4_NOTCH3_Vasc_Endo|Alveolar cell	DLL4_NOTCH3_AE_lung	Vasc_Endo|Alveolar cell	0.0	DLL4_NOTCH3	Vasc_Endo|Alveolar cell	0.255	AE_lung	2.619802701448138
DLL4_NOTCH3_Vasc_Endo|Ciliated cell	DLL4_NOTCH3_AE_lung	Vasc_Endo|Ciliated cell	1.0	DLL4_NOTCH3	Vasc_Endo|Ciliated cell	0.0	AE_lung	1.5037531747402721
DLL4_NOTCH3_Vasc_Endo|Erythroid cell	DLL4_NOTCH3_AE_lung	Vasc_Endo|Erythroid cell	1.0	DLL4_NOTCH3	Vasc_Endo|Erythroid cell	0.207	AE_lung	1.9830053188818662
DLL4_NOTCH3_Vasc_Endo|Fibroblast	DLL4_NOTCH3_AE_lung	Vasc_Endo|Fibroblast	1.0	DLL4_NOTCH3	Vasc_Endo|Fibroblast	0.0	AE_lung	1.5037531747402721
DLL4_NOTCH3_Vasc_Endo|Goblet cell	DLL4_NOTCH3_AE_lung	Vasc_Endo|Goblet cell	0.0	DLL4_NOTCH3	Vasc_Endo|Goblet cell	0.265	AE_lung	2.6058085707357694
DLL4_NOTCH3_Vasc_Endo|Immune cell_F13A1	DLL4_NOTCH3_AE_lung	Vasc_Endo|Immune cell_F13A1	1.0	DLL4_NOTCH3	Vasc_Endo|Immune cell_F13A1	0.197	AE_lung	1.9436453599670092
DLL4_NOTCH3_Vasc_Endo|Macrophage	DLL4_NOTCH3_AE_lung	Vasc_Endo|Macrophage	1.0	DLL4_NOTCH3	Vasc_Endo|Macrophage	0.163	AE_lung	1.698295675653322
DLL4_NOTCH3_Vasc_Endo|SMC	DLL4_NOTCH3_AE_lung	Vasc_Endo|SMC	0.0	DLL4_NOTCH3	Vasc_Endo|SMC	0.361	AE_lung	3.93025447465942
DLL4_NOTCH3_Vasc_Endo|Stromal cell	DLL4_NOTCH3_AE_lung	Vasc_Endo|Stromal cell	1.0	DLL4_NOTCH3	Vasc_Endo|Stromal cell	0.184	AE_lung	2.1545234657511134
DLL4_NOTCH3_Vasc_Endo|Stromal cell_CLDN	DLL4_NOTCH3_AE_lung	Vasc_Endo|Stromal cell_CLDN	1.0	DLL4_NOTCH3	Vasc_Endo|Stromal cell_CLDN	0.0	AE_lung	1.5037531747402721
DLL4_NOTCH3_Vasc_Endo|Un_epithelial cell	DLL4_NOTCH3_AE_lung	Vasc_Endo|Un_epithelial cell	1.0	DLL4_NOTCH3	Vasc_Endo|Un_epithelial cell	0.177	AE_lung	1.8532424381278931
DLL4_NOTCH3_Vasc_Endo|Un_lymphoid cell	DLL4_NOTCH3_AE_lung	Vasc_Endo|Un_lymphoid cell	1.0	DLL4_NOTCH3	Vasc_Endo|Un_lymphoid cell	0.163	AE_lung	1.6895525770378073
DLL4_NOTCH3_Vasc_Endo|Vasc_Endo	DLL4_NOTCH3_AE_lung	Vasc_Endo|Vasc_Endo	1.0	DLL4_NOTCH3	Vasc_Endo|Vasc_Endo	0.176	AE_lung	3.0075063494805443
DLL4_NOTCH3_Vasc_Endo|Vasc_SMC	DLL4_NOTCH3_AE_lung	Vasc_Endo|Vasc_SMC	1.0	DLL4_NOTCH3	Vasc_Endo|Vasc_SMC	0.163	AE_lung	2.070121901068771
DLL4_NOTCH3_Vasc_SMC|Alveolar cell	DLL4_NOTCH3_AE_lung	Vasc_SMC|Alveolar cell	1.0	DLL4_NOTCH3	Vasc_SMC|Alveolar cell	0.172	AE_lung	1.682418253036365
DLL4_NOTCH3_Vasc_SMC|Ciliated cell	DLL4_NOTCH3_AE_lung	Vasc_SMC|Ciliated cell	1.0	DLL4_NOTCH3	Vasc_SMC|Ciliated cell	0.0	AE_lung	0.566368726328499
DLL4_NOTCH3_Vasc_SMC|Erythroid cell	DLL4_NOTCH3_AE_lung	Vasc_SMC|Erythroid cell	1.0	DLL4_NOTCH3	Vasc_SMC|Erythroid cell	0.123	AE_lung	1.0456208704700933
DLL4_NOTCH3_Vasc_SMC|Fibroblast	DLL4_NOTCH3_AE_lung	Vasc_SMC|Fibroblast	1.0	DLL4_NOTCH3	Vasc_SMC|Fibroblast	0.0	AE_lung	0.566368726328499
DLL4_NOTCH3_Vasc_SMC|Goblet cell	DLL4_NOTCH3_AE_lung	Vasc_SMC|Goblet cell	1.0	DLL4_NOTCH3	Vasc_SMC|Goblet cell	0.181	AE_lung	1.6684241223239966
DLL4_NOTCH3_Vasc_SMC|Immune cell_F13A1	DLL4_NOTCH3_AE_lung	Vasc_SMC|Immune cell_F13A1	1.0	DLL4_NOTCH3	Vasc_SMC|Immune cell_F13A1	0.114	AE_lung	1.006260911555236
DLL4_NOTCH3_Vasc_SMC|Macrophage	DLL4_NOTCH3_AE_lung	Vasc_SMC|Macrophage	1.0	DLL4_NOTCH3	Vasc_SMC|Macrophage	0.079	AE_lung	0.7609112272415491
DLL4_NOTCH3_Vasc_SMC|SMC	DLL4_NOTCH3_AE_lung	Vasc_SMC|SMC	1.0	DLL4_NOTCH3	Vasc_SMC|SMC	0.277	AE_lung	2.992870026247647
DLL4_NOTCH3_Vasc_SMC|Stromal cell	DLL4_NOTCH3_AE_lung	Vasc_SMC|Stromal cell	1.0	DLL4_NOTCH3	Vasc_SMC|Stromal cell	0.1	AE_lung	1.21713901733934
DLL4_NOTCH3_Vasc_SMC|Stromal cell_CLDN	DLL4_NOTCH3_AE_lung	Vasc_SMC|Stromal cell_CLDN	1.0	DLL4_NOTCH3	Vasc_SMC|Stromal cell_CLDN	0.0	AE_lung	0.566368726328499
DLL4_NOTCH3_Vasc_SMC|Un_epithelial cell	DLL4_NOTCH3_AE_lung	Vasc_SMC|Un_epithelial cell	1.0	DLL4_NOTCH3	Vasc_SMC|Un_epithelial cell	0.093	AE_lung	0.91585798971612
DLL4_NOTCH3_Vasc_SMC|Un_lymphoid cell	DLL4_NOTCH3_AE_lung	Vasc_SMC|Un_lymphoid cell	1.0	DLL4_NOTCH3	Vasc_SMC|Un_lymphoid cell	0.079	AE_lung	0.752168128626034
DLL4_NOTCH3_Vasc_SMC|Vasc_Endo	DLL4_NOTCH3_AE_lung	Vasc_SMC|Vasc_Endo	1.0	DLL4_NOTCH3	Vasc_SMC|Vasc_Endo	0.092	AE_lung	2.070121901068771
DLL4_NOTCH3_Vasc_SMC|Vasc_SMC	DLL4_NOTCH3_AE_lung	Vasc_SMC|Vasc_SMC	1.0	DLL4_NOTCH3	Vasc_SMC|Vasc_SMC	0.079	AE_lung	1.132737452656998
FGF2_CD44_Alveolar cell|Alveolar cell	FGF2_CD44_AE_lung	Alveolar cell|Alveolar cell	1.0	FGF2_CD44	Alveolar cell|Alveolar cell	0.022	AE_lung	0.31670853124484
FGF2_CD44_Alveolar cell|Ciliated cell	FGF2_CD44_AE_lung	Alveolar cell|Ciliated cell	1.0	FGF2_CD44	Alveolar cell|Ciliated cell	0.0	AE_lung	0.15835426562242
FGF2_CD44_Alveolar cell|Erythroid cell	FGF2_CD44_AE_lung	Alveolar cell|Erythroid cell	1.0	FGF2_CD44	Alveolar cell|Erythroid cell	0.015	AE_lung	0.2728280700475174
FGF2_CD44_Alveolar cell|Fibroblast	FGF2_CD44_AE_lung	Alveolar cell|Fibroblast	1.0	FGF2_CD44	Alveolar cell|Fibroblast	0.0	AE_lung	0.15835426562242
FGF2_CD44_Alveolar cell|Goblet cell	FGF2_CD44_AE_lung	Alveolar cell|Goblet cell	1.0	FGF2_CD44	Alveolar cell|Goblet cell	0.014	AE_lung	0.2027988260999961
FGF2_CD44_Alveolar cell|Immune cell_F13A1	FGF2_CD44_AE_lung	Alveolar cell|Immune cell_F13A1	1.0	FGF2_CD44	Alveolar cell|Immune cell_F13A1	0.0	AE_lung	0.526099233942215
FGF2_CD44_Alveolar cell|Macrophage	FGF2_CD44_AE_lung	Alveolar cell|Macrophage	1.0	FGF2_CD44	Alveolar cell|Macrophage	0.046	AE_lung	1.385538341415711
FGF2_CD44_Alveolar cell|SMC	FGF2_CD44_AE_lung	Alveolar cell|SMC	1.0	FGF2_CD44	Alveolar cell|SMC	0.021	AE_lung	0.3016731134324786
FGF2_CD44_Alveolar cell|Stromal cell	FGF2_CD44_AE_lung	Alveolar cell|Stromal cell	1.0	FGF2_CD44	Alveolar cell|Stromal cell	0.017	AE_lung	0.2635779277451436
FGF2_CD44_Alveolar cell|Stromal cell_CLDN	FGF2_CD44_AE_lung	Alveolar cell|Stromal cell_CLDN	1.0	FGF2_CD44	Alveolar cell|Stromal cell_CLDN	0.0	AE_lung	0.15835426562242
FGF2_CD44_Alveolar cell|Un_epithelial cell	FGF2_CD44_AE_lung	Alveolar cell|Un_epithelial cell	1.0	FGF2_CD44	Alveolar cell|Un_epithelial cell	0.011	AE_lung	0.1895699464981092
FGF2_CD44_Alveolar cell|Un_lymphoid cell	FGF2_CD44_AE_lung	Alveolar cell|Un_lymphoid cell	1.0	FGF2_CD44	Alveolar cell|Un_lymphoid cell	0.142	AE_lung	1.34711353403376
FGF2_CD44_Alveolar cell|Vasc_Endo	FGF2_CD44_AE_lung	Alveolar cell|Vasc_Endo	1.0	FGF2_CD44	Alveolar cell|Vasc_Endo	0.01	AE_lung	0.9769096859409047
FGF2_CD44_Alveolar cell|Vasc_SMC	FGF2_CD44_AE_lung	Alveolar cell|Vasc_SMC	1.0	FGF2_CD44	Alveolar cell|Vasc_SMC	0.019	AE_lung	0.3536829021021897
FGF2_CD44_Ciliated cell|Alveolar cell	FGF2_CD44_AE_lung	Ciliated cell|Alveolar cell	1.0	FGF2_CD44	Ciliated cell|Alveolar cell	0.0	AE_lung	0.15835426562242
FGF2_CD44_Ciliated cell|Ciliated cell	FGF2_CD44_AE_lung	Ciliated cell|Ciliated cell	1.0	FGF2_CD44	Ciliated cell|Ciliated cell	0.0	AE_lung	0.0
FGF2_CD44_Ciliated cell|Erythroid cell	FGF2_CD44_AE_lung	Ciliated cell|Erythroid cell	1.0	FGF2_CD44	Ciliated cell|Erythroid cell	0.0	AE_lung	0.1144738044250974
FGF2_CD44_Ciliated cell|Fibroblast	FGF2_CD44_AE_lung	Ciliated cell|Fibroblast	1.0	FGF2_CD44	Ciliated cell|Fibroblast	0.0	AE_lung	0.0
FGF2_CD44_Ciliated cell|Goblet cell	FGF2_CD44_AE_lung	Ciliated cell|Goblet cell	1.0	FGF2_CD44	Ciliated cell|Goblet cell	0.0	AE_lung	0.044444560477576105
FGF2_CD44_Ciliated cell|Immune cell_F13A1	FGF2_CD44_AE_lung	Ciliated cell|Immune cell_F13A1	1.0	FGF2_CD44	Ciliated cell|Immune cell_F13A1	0.0	AE_lung	0.367744968319795
FGF2_CD44_Ciliated cell|Macrophage	FGF2_CD44_AE_lung	Ciliated cell|Macrophage	1.0	FGF2_CD44	Ciliated cell|Macrophage	0.0	AE_lung	1.227184075793291
FGF2_CD44_Ciliated cell|SMC	FGF2_CD44_AE_lung	Ciliated cell|SMC	1.0	FGF2_CD44	Ciliated cell|SMC	0.0	AE_lung	0.1433188478100586
FGF2_CD44_Ciliated cell|Stromal cell	FGF2_CD44_AE_lung	Ciliated cell|Stromal cell	1.0	FGF2_CD44	Ciliated cell|Stromal cell	0.0	AE_lung	0.1052236621227236
FGF2_CD44_Ciliated cell|Stromal cell_CLDN	FGF2_CD44_AE_lung	Ciliated cell|Stromal cell_CLDN	1.0	FGF2_CD44	Ciliated cell|Stromal cell_CLDN	0.0	AE_lung	0.0
FGF2_CD44_Ciliated cell|Un_epithelial cell	FGF2_CD44_AE_lung	Ciliated cell|Un_epithelial cell	1.0	FGF2_CD44	Ciliated cell|Un_epithelial cell	0.0	AE_lung	0.0312156808756892
FGF2_CD44_Ciliated cell|Un_lymphoid cell	FGF2_CD44_AE_lung	Ciliated cell|Un_lymphoid cell	1.0	FGF2_CD44	Ciliated cell|Un_lymphoid cell	0.0	AE_lung	1.1887592684113402
FGF2_CD44_Ciliated cell|Vasc_Endo	FGF2_CD44_AE_lung	Ciliated cell|Vasc_Endo	1.0	FGF2_CD44	Ciliated cell|Vasc_Endo	0.0	AE_lung	0.8185554203184847
FGF2_CD44_Ciliated cell|Vasc_SMC	FGF2_CD44_AE_lung	Ciliated cell|Vasc_SMC	1.0	FGF2_CD44	Ciliated cell|Vasc_SMC	0.0	AE_lung	0.19532863647976972
FGF2_CD44_Erythroid cell|Alveolar cell	FGF2_CD44_AE_lung	Erythroid cell|Alveolar cell	1.0	FGF2_CD44	Erythroid cell|Alveolar cell	0.025	AE_lung	0.2728280700475174
FGF2_CD44_Erythroid cell|Ciliated cell	FGF2_CD44_AE_lung	Erythroid cell|Ciliated cell	1.0	FGF2_CD44	Erythroid cell|Ciliated cell	0.0	AE_lung	0.1144738044250974
FGF2_CD44_Erythroid cell|Erythroid cell	FGF2_CD44_AE_lung	Erythroid cell|Erythroid cell	1.0	FGF2_CD44	Erythroid cell|Erythroid cell	0.018	AE_lung	0.2289476088501948
FGF2_CD44_Erythroid cell|Fibroblast	FGF2_CD44_AE_lung	Erythroid cell|Fibroblast	1.0	FGF2_CD44	Erythroid cell|Fibroblast	0.0	AE_lung	0.1144738044250974
FGF2_CD44_Erythroid cell|Goblet cell	FGF2_CD44_AE_lung	Erythroid cell|Goblet cell	1.0	FGF2_CD44	Erythroid cell|Goblet cell	0.017	AE_lung	0.1589183649026735
FGF2_CD44_Erythroid cell|Immune cell_F13A1	FGF2_CD44_AE_lung	Erythroid cell|Immune cell_F13A1	1.0	FGF2_CD44	Erythroid cell|Immune cell_F13A1	0.0	AE_lung	0.4822187727448924
FGF2_CD44_Erythroid cell|Macrophage	FGF2_CD44_AE_lung	Erythroid cell|Macrophage	1.0	FGF2_CD44	Erythroid cell|Macrophage	0.049	AE_lung	1.3416578802183883
FGF2_CD44_Erythroid cell|SMC	FGF2_CD44_AE_lung	Erythroid cell|SMC	1.0	FGF2_CD44	Erythroid cell|SMC	0.024	AE_lung	0.257792652235156
FGF2_CD44_Erythroid cell|Stromal cell	FGF2_CD44_AE_lung	Erythroid cell|Stromal cell	1.0	FGF2_CD44	Erythroid cell|Stromal cell	0.02	AE_lung	0.21969746654782102
FGF2_CD44_Erythroid cell|Stromal cell_CLDN	FGF2_CD44_AE_lung	Erythroid cell|Stromal cell_CLDN	1.0	FGF2_CD44	Erythroid cell|Stromal cell_CLDN	0.0	AE_lung	0.1144738044250974
FGF2_CD44_Erythroid cell|Un_epithelial cell	FGF2_CD44_AE_lung	Erythroid cell|Un_epithelial cell	1.0	FGF2_CD44	Erythroid cell|Un_epithelial cell	0.014	AE_lung	0.1456894853007866
FGF2_CD44_Erythroid cell|Un_lymphoid cell	FGF2_CD44_AE_lung	Erythroid cell|Un_lymphoid cell	1.0	FGF2_CD44	Erythroid cell|Un_lymphoid cell	0.145	AE_lung	1.3032330728364374
FGF2_CD44_Erythroid cell|Vasc_Endo	FGF2_CD44_AE_lung	Erythroid cell|Vasc_Endo	1.0	FGF2_CD44	Erythroid cell|Vasc_Endo	0.013	AE_lung	0.9330292247435821
FGF2_CD44_Erythroid cell|Vasc_SMC	FGF2_CD44_AE_lung	Erythroid cell|Vasc_SMC	1.0	FGF2_CD44	Erythroid cell|Vasc_SMC	0.022	AE_lung	0.3098024409048671
FGF2_CD44_Fibroblast|Alveolar cell	FGF2_CD44_AE_lung	Fibroblast|Alveolar cell	1.0	FGF2_CD44	Fibroblast|Alveolar cell	0.0	AE_lung	0.15835426562242
FGF2_CD44_Fibroblast|Ciliated cell	FGF2_CD44_AE_lung	Fibroblast|Ciliated cell	1.0	FGF2_CD44	Fibroblast|Ciliated cell	0.0	AE_lung	0.0
FGF2_CD44_Fibroblast|Erythroid cell	FGF2_CD44_AE_lung	Fibroblast|Erythroid cell	1.0	FGF2_CD44	Fibroblast|Erythroid cell	0.0	AE_lung	0.1144738044250974
FGF2_CD44_Fibroblast|Fibroblast	FGF2_CD44_AE_lung	Fibroblast|Fibroblast	1.0	FGF2_CD44	Fibroblast|Fibroblast	0.0	AE_lung	0.0
FGF2_CD44_Fibroblast|Goblet cell	FGF2_CD44_AE_lung	Fibroblast|Goblet cell	1.0	FGF2_CD44	Fibroblast|Goblet cell	0.0	AE_lung	0.044444560477576105
FGF2_CD44_Fibroblast|Immune cell_F13A1	FGF2_CD44_AE_lung	Fibroblast|Immune cell_F13A1	1.0	FGF2_CD44	Fibroblast|Immune cell_F13A1	0.0	AE_lung	0.367744968319795
FGF2_CD44_Fibroblast|Macrophage	FGF2_CD44_AE_lung	Fibroblast|Macrophage	1.0	FGF2_CD44	Fibroblast|Macrophage	0.0	AE_lung	1.227184075793291
FGF2_CD44_Fibroblast|SMC	FGF2_CD44_AE_lung	Fibroblast|SMC	1.0	FGF2_CD44	Fibroblast|SMC	0.0	AE_lung	0.1433188478100586
FGF2_CD44_Fibroblast|Stromal cell	FGF2_CD44_AE_lung	Fibroblast|Stromal cell	1.0	FGF2_CD44	Fibroblast|Stromal cell	0.0	AE_lung	0.1052236621227236
FGF2_CD44_Fibroblast|Stromal cell_CLDN	FGF2_CD44_AE_lung	Fibroblast|Stromal cell_CLDN	1.0	FGF2_CD44	Fibroblast|Stromal cell_CLDN	0.0	AE_lung	0.0
FGF2_CD44_Fibroblast|Un_epithelial cell	FGF2_CD44_AE_lung	Fibroblast|Un_epithelial cell	1.0	FGF2_CD44	Fibroblast|Un_epithelial cell	0.0	AE_lung	0.0312156808756892
FGF2_CD44_Fibroblast|Un_lymphoid cell	FGF2_CD44_AE_lung	Fibroblast|Un_lymphoid cell	1.0	FGF2_CD44	Fibroblast|Un_lymphoid cell	0.0	AE_lung	1.1887592684113402
FGF2_CD44_Fibroblast|Vasc_Endo	FGF2_CD44_AE_lung	Fibroblast|Vasc_Endo	1.0	FGF2_CD44	Fibroblast|Vasc_Endo	0.0	AE_lung	0.8185554203184847
FGF2_CD44_Fibroblast|Vasc_SMC	FGF2_CD44_AE_lung	Fibroblast|Vasc_SMC	1.0	FGF2_CD44	Fibroblast|Vasc_SMC	0.0	AE_lung	0.19532863647976972
FGF2_CD44_Goblet cell|Alveolar cell	FGF2_CD44_AE_lung	Goblet cell|Alveolar cell	1.0	FGF2_CD44	Goblet cell|Alveolar cell	0.021	AE_lung	0.2027988260999961
FGF2_CD44_Goblet cell|Ciliated cell	FGF2_CD44_AE_lung	Goblet cell|Ciliated cell	1.0	FGF2_CD44	Goblet cell|Ciliated cell	0.0	AE_lung	0.044444560477576105
FGF2_CD44_Goblet cell|Erythroid cell	FGF2_CD44_AE_lung	Goblet cell|Erythroid cell	1.0	FGF2_CD44	Goblet cell|Erythroid cell	0.015	AE_lung	0.15891836490267353
FGF2_CD44_Goblet cell|Fibroblast	FGF2_CD44_AE_lung	Goblet cell|Fibroblast	1.0	FGF2_CD44	Goblet cell|Fibroblast	0.0	AE_lung	0.044444560477576105
FGF2_CD44_Goblet cell|Goblet cell	FGF2_CD44_AE_lung	Goblet cell|Goblet cell	1.0	FGF2_CD44	Goblet cell|Goblet cell	0.014	AE_lung	0.0888891209551522
FGF2_CD44_Goblet cell|Immune cell_F13A1	FGF2_CD44_AE_lung	Goblet cell|Immune cell_F13A1	1.0	FGF2_CD44	Goblet cell|Immune cell_F13A1	0.0	AE_lung	0.4121895287973711
FGF2_CD44_Goblet cell|Macrophage	FGF2_CD44_AE_lung	Goblet cell|Macrophage	1.0	FGF2_CD44	Goblet cell|Macrophage	0.045	AE_lung	1.271628636270867
FGF2_CD44_Goblet cell|SMC	FGF2_CD44_AE_lung	Goblet cell|SMC	1.0	FGF2_CD44	Goblet cell|SMC	0.02	AE_lung	0.18776340828763471
FGF2_CD44_Goblet cell|Stromal cell	FGF2_CD44_AE_lung	Goblet cell|Stromal cell	1.0	FGF2_CD44	Goblet cell|Stromal cell	0.017	AE_lung	0.14966822260029972
FGF2_CD44_Goblet cell|Stromal cell_CLDN	FGF2_CD44_AE_lung	Goblet cell|Stromal cell_CLDN	1.0	FGF2_CD44	Goblet cell|Stromal cell_CLDN	0.0	AE_lung	0.044444560477576105
FGF2_CD44_Goblet cell|Un_epithelial cell	FGF2_CD44_AE_lung	Goblet cell|Un_epithelial cell	1.0	FGF2_CD44	Goblet cell|Un_epithelial cell	0.01	AE_lung	0.07566024135326531
FGF2_CD44_Goblet cell|Un_lymphoid cell	FGF2_CD44_AE_lung	Goblet cell|Un_lymphoid cell	1.0	FGF2_CD44	Goblet cell|Un_lymphoid cell	0.141	AE_lung	1.2332038288889162
FGF2_CD44_Goblet cell|Vasc_Endo	FGF2_CD44_AE_lung	Goblet cell|Vasc_Endo	1.0	FGF2_CD44	Goblet cell|Vasc_Endo	0.01	AE_lung	0.8629999807960608
FGF2_CD44_Goblet cell|Vasc_SMC	FGF2_CD44_AE_lung	Goblet cell|Vasc_SMC	1.0	FGF2_CD44	Goblet cell|Vasc_SMC	0.019	AE_lung	0.2397731969573458
FGF2_CD44_Immune cell_F13A1|Alveolar cell	FGF2_CD44_AE_lung	Immune cell_F13A1|Alveolar cell	1.0	FGF2_CD44	Immune cell_F13A1|Alveolar cell	0.074	AE_lung	0.526099233942215
FGF2_CD44_Immune cell_F13A1|Ciliated cell	FGF2_CD44_AE_lung	Immune cell_F13A1|Ciliated cell	1.0	FGF2_CD44	Immune cell_F13A1|Ciliated cell	0.0	AE_lung	0.367744968319795
FGF2_CD44_Immune cell_F13A1|Erythroid cell	FGF2_CD44_AE_lung	Immune cell_F13A1|Erythroid cell	1.0	FGF2_CD44	Immune cell_F13A1|Erythroid cell	0.067	AE_lung	0.48221877274489233
FGF2_CD44_Immune cell_F13A1|Fibroblast	FGF2_CD44_AE_lung	Immune cell_F13A1|Fibroblast	1.0	FGF2_CD44	Immune cell_F13A1|Fibroblast	0.0	AE_lung	0.367744968319795
FGF2_CD44_Immune cell_F13A1|Goblet cell	FGF2_CD44_AE_lung	Immune cell_F13A1|Goblet cell	1.0	FGF2_CD44	Immune cell_F13A1|Goblet cell	0.066	AE_lung	0.4121895287973711
FGF2_CD44_Immune cell_F13A1|Immune cell_F13A1	FGF2_CD44_AE_lung	Immune cell_F13A1|Immune cell_F13A1	1.0	FGF2_CD44	Immune cell_F13A1|Immune cell_F13A1	0.0	AE_lung	0.73548993663959
FGF2_CD44_Immune cell_F13A1|Macrophage	FGF2_CD44_AE_lung	Immune cell_F13A1|Macrophage	1.0	FGF2_CD44	Immune cell_F13A1|Macrophage	0.098	AE_lung	1.594929044113086
FGF2_CD44_Immune cell_F13A1|SMC	FGF2_CD44_AE_lung	Immune cell_F13A1|SMC	1.0	FGF2_CD44	Immune cell_F13A1|SMC	0.073	AE_lung	0.5110638161298536
FGF2_CD44_Immune cell_F13A1|Stromal cell	FGF2_CD44_AE_lung	Immune cell_F13A1|Stromal cell	1.0	FGF2_CD44	Immune cell_F13A1|Stromal cell	0.069	AE_lung	0.4729686304425186
FGF2_CD44_Immune cell_F13A1|Stromal cell_CLDN	FGF2_CD44_AE_lung	Immune cell_F13A1|Stromal cell_CLDN	1.0	FGF2_CD44	Immune cell_F13A1|Stromal cell_CLDN	0.0	AE_lung	0.367744968319795
FGF2_CD44_Immune cell_F13A1|Un_epithelial cell	FGF2_CD44_AE_lung	Immune cell_F13A1|Un_epithelial cell	1.0	FGF2_CD44	Immune cell_F13A1|Un_epithelial cell	0.063	AE_lung	0.39896064919548413
FGF2_CD44_Immune cell_F13A1|Un_lymphoid cell	FGF2_CD44_AE_lung	Immune cell_F13A1|Un_lymphoid cell	1.0	FGF2_CD44	Immune cell_F13A1|Un_lymphoid cell	0.194	AE_lung	1.556504236731135
FGF2_CD44_Immune cell_F13A1|Vasc_Endo	FGF2_CD44_AE_lung	Immune cell_F13A1|Vasc_Endo	1.0	FGF2_CD44	Immune cell_F13A1|Vasc_Endo	0.062	AE_lung	1.1863003886382797
FGF2_CD44_Immune cell_F13A1|Vasc_SMC	FGF2_CD44_AE_lung	Immune cell_F13A1|Vasc_SMC	1.0	FGF2_CD44	Immune cell_F13A1|Vasc_SMC	0.071	AE_lung	0.5630736047995647
FGF2_CD44_Macrophage|Alveolar cell	FGF2_CD44_AE_lung	Macrophage|Alveolar cell	1.0	FGF2_CD44	Macrophage|Alveolar cell	0.132	AE_lung	1.3855383414157112
FGF2_CD44_Macrophage|Ciliated cell	FGF2_CD44_AE_lung	Macrophage|Ciliated cell	1.0	FGF2_CD44	Macrophage|Ciliated cell	0.0	AE_lung	1.227184075793291
FGF2_CD44_Macrophage|Erythroid cell	FGF2_CD44_AE_lung	Macrophage|Erythroid cell	1.0	FGF2_CD44	Macrophage|Erythroid cell	0.125	AE_lung	1.3416578802183885
FGF2_CD44_Macrophage|Fibroblast	FGF2_CD44_AE_lung	Macrophage|Fibroblast	1.0	FGF2_CD44	Macrophage|Fibroblast	0.0	AE_lung	1.227184075793291
FGF2_CD44_Macrophage|Goblet cell	FGF2_CD44_AE_lung	Macrophage|Goblet cell	1.0	FGF2_CD44	Macrophage|Goblet cell	0.124	AE_lung	1.271628636270867
FGF2_CD44_Macrophage|Immune cell_F13A1	FGF2_CD44_AE_lung	Macrophage|Immune cell_F13A1	1.0	FGF2_CD44	Macrophage|Immune cell_F13A1	0.0	AE_lung	1.5949290441130861
FGF2_CD44_Macrophage|Macrophage	FGF2_CD44_AE_lung	Macrophage|Macrophage	1.0	FGF2_CD44	Macrophage|Macrophage	0.156	AE_lung	2.454368151586582
FGF2_CD44_Macrophage|SMC	FGF2_CD44_AE_lung	Macrophage|SMC	1.0	FGF2_CD44	Macrophage|SMC	0.131	AE_lung	1.3705029236033497
FGF2_CD44_Macrophage|Stromal cell	FGF2_CD44_AE_lung	Macrophage|Stromal cell	1.0	FGF2_CD44	Macrophage|Stromal cell	0.127	AE_lung	1.3324077379160146
FGF2_CD44_Macrophage|Stromal cell_CLDN	FGF2_CD44_AE_lung	Macrophage|Stromal cell_CLDN	1.0	FGF2_CD44	Macrophage|Stromal cell_CLDN	0.0	AE_lung	1.227184075793291
FGF2_CD44_Macrophage|Un_epithelial cell	FGF2_CD44_AE_lung	Macrophage|Un_epithelial cell	1.0	FGF2_CD44	Macrophage|Un_epithelial cell	0.121	AE_lung	1.2583997566689802
FGF2_CD44_Macrophage|Un_lymphoid cell	FGF2_CD44_AE_lung	Macrophage|Un_lymphoid cell	0.0	FGF2_CD44	Macrophage|Un_lymphoid cell	0.252	AE_lung	2.4159433442046314
FGF2_CD44_Macrophage|Vasc_Endo	FGF2_CD44_AE_lung	Macrophage|Vasc_Endo	1.0	FGF2_CD44	Macrophage|Vasc_Endo	0.121	AE_lung	2.045739496111776
FGF2_CD44_Macrophage|Vasc_SMC	FGF2_CD44_AE_lung	Macrophage|Vasc_SMC	1.0	FGF2_CD44	Macrophage|Vasc_SMC	0.129	AE_lung	1.4225127122730608
FGF2_CD44_SMC|Alveolar cell	FGF2_CD44_AE_lung	SMC|Alveolar cell	1.0	FGF2_CD44	SMC|Alveolar cell	0.018	AE_lung	0.3016731134324786
FGF2_CD44_SMC|Ciliated cell	FGF2_CD44_AE_lung	SMC|Ciliated cell	1.0	FGF2_CD44	SMC|Ciliated cell	0.0	AE_lung	0.1433188478100586
FGF2_CD44_SMC|Erythroid cell	FGF2_CD44_AE_lung	SMC|Erythroid cell	1.0	FGF2_CD44	SMC|Erythroid cell	0.011	AE_lung	0.257792652235156
FGF2_CD44_SMC|Fibroblast	FGF2_CD44_AE_lung	SMC|Fibroblast	1.0	FGF2_CD44	SMC|Fibroblast	0.0	AE_lung	0.1433188478100586
FGF2_CD44_SMC|Goblet cell	FGF2_CD44_AE_lung	SMC|Goblet cell	1.0	FGF2_CD44	SMC|Goblet cell	0.01	AE_lung	0.18776340828763471
FGF2_CD44_SMC|Immune cell_F13A1	FGF2_CD44_AE_lung	SMC|Immune cell_F13A1	1.0	FGF2_CD44	SMC|Immune cell_F13A1	0.0	AE_lung	0.5110638161298535
FGF2_CD44_SMC|Macrophage	FGF2_CD44_AE_lung	SMC|Macrophage	1.0	FGF2_CD44	SMC|Macrophage	0.042	AE_lung	1.3705029236033495
FGF2_CD44_SMC|SMC	FGF2_CD44_AE_lung	SMC|SMC	1.0	FGF2_CD44	SMC|SMC	0.017	AE_lung	0.2866376956201172
FGF2_CD44_SMC|Stromal cell	FGF2_CD44_AE_lung	SMC|Stromal cell	1.0	FGF2_CD44	SMC|Stromal cell	0.013	AE_lung	0.2485425099327822
FGF2_CD44_SMC|Stromal cell_CLDN	FGF2_CD44_AE_lung	SMC|Stromal cell_CLDN	1.0	FGF2_CD44	SMC|Stromal cell_CLDN	0.0	AE_lung	0.1433188478100586
FGF2_CD44_SMC|Un_epithelial cell	FGF2_CD44_AE_lung	SMC|Un_epithelial cell	1.0	FGF2_CD44	SMC|Un_epithelial cell	0.007	AE_lung	0.17453452868574781
FGF2_CD44_SMC|Un_lymphoid cell	FGF2_CD44_AE_lung	SMC|Un_lymphoid cell	1.0	FGF2_CD44	SMC|Un_lymphoid cell	0.138	AE_lung	1.3320781162213988
FGF2_CD44_SMC|Vasc_Endo	FGF2_CD44_AE_lung	SMC|Vasc_Endo	1.0	FGF2_CD44	SMC|Vasc_Endo	0.006	AE_lung	0.9618742681285434
FGF2_CD44_SMC|Vasc_SMC	FGF2_CD44_AE_lung	SMC|Vasc_SMC	1.0	FGF2_CD44	SMC|Vasc_SMC	0.015	AE_lung	0.3386474842898283
FGF2_CD44_Stromal cell_CLDN|Alveolar cell	FGF2_CD44_AE_lung	Stromal cell_CLDN|Alveolar cell	1.0	FGF2_CD44	Stromal cell_CLDN|Alveolar cell	0.0	AE_lung	0.15835426562242
FGF2_CD44_Stromal cell_CLDN|Ciliated cell	FGF2_CD44_AE_lung	Stromal cell_CLDN|Ciliated cell	1.0	FGF2_CD44	Stromal cell_CLDN|Ciliated cell	0.0	AE_lung	0.0
FGF2_CD44_Stromal cell_CLDN|Erythroid cell	FGF2_CD44_AE_lung	Stromal cell_CLDN|Erythroid cell	1.0	FGF2_CD44	Stromal cell_CLDN|Erythroid cell	0.0	AE_lung	0.1144738044250974
FGF2_CD44_Stromal cell_CLDN|Fibroblast	FGF2_CD44_AE_lung	Stromal cell_CLDN|Fibroblast	1.0	FGF2_CD44	Stromal cell_CLDN|Fibroblast	0.0	AE_lung	0.0
FGF2_CD44_Stromal cell_CLDN|Goblet cell	FGF2_CD44_AE_lung	Stromal cell_CLDN|Goblet cell	1.0	FGF2_CD44	Stromal cell_CLDN|Goblet cell	0.0	AE_lung	0.044444560477576105
FGF2_CD44_Stromal cell_CLDN|Immune cell_F13A1	FGF2_CD44_AE_lung	Stromal cell_CLDN|Immune cell_F13A1	1.0	FGF2_CD44	Stromal cell_CLDN|Immune cell_F13A1	0.0	AE_lung	0.367744968319795
FGF2_CD44_Stromal cell_CLDN|Macrophage	FGF2_CD44_AE_lung	Stromal cell_CLDN|Macrophage	1.0	FGF2_CD44	Stromal cell_CLDN|Macrophage	0.0	AE_lung	1.227184075793291
FGF2_CD44_Stromal cell_CLDN|SMC	FGF2_CD44_AE_lung	Stromal cell_CLDN|SMC	1.0	FGF2_CD44	Stromal cell_CLDN|SMC	0.0	AE_lung	0.1433188478100586
FGF2_CD44_Stromal cell_CLDN|Stromal cell	FGF2_CD44_AE_lung	Stromal cell_CLDN|Stromal cell	1.0	FGF2_CD44	Stromal cell_CLDN|Stromal cell	0.0	AE_lung	0.1052236621227236
FGF2_CD44_Stromal cell_CLDN|Stromal cell_CLDN	FGF2_CD44_AE_lung	Stromal cell_CLDN|Stromal cell_CLDN	1.0	FGF2_CD44	Stromal cell_CLDN|Stromal cell_CLDN	0.0	AE_lung	0.0
FGF2_CD44_Stromal cell_CLDN|Un_epithelial cell	FGF2_CD44_AE_lung	Stromal cell_CLDN|Un_epithelial cell	1.0	FGF2_CD44	Stromal cell_CLDN|Un_epithelial cell	0.0	AE_lung	0.0312156808756892
FGF2_CD44_Stromal cell_CLDN|Un_lymphoid cell	FGF2_CD44_AE_lung	Stromal cell_CLDN|Un_lymphoid cell	1.0	FGF2_CD44	Stromal cell_CLDN|Un_lymphoid cell	0.0	AE_lung	1.1887592684113402
FGF2_CD44_Stromal cell_CLDN|Vasc_Endo	FGF2_CD44_AE_lung	Stromal cell_CLDN|Vasc_Endo	1.0	FGF2_CD44	Stromal cell_CLDN|Vasc_Endo	0.0	AE_lung	0.8185554203184847
FGF2_CD44_Stromal cell_CLDN|Vasc_SMC	FGF2_CD44_AE_lung	Stromal cell_CLDN|Vasc_SMC	1.0	FGF2_CD44	Stromal cell_CLDN|Vasc_SMC	0.0	AE_lung	0.19532863647976972
FGF2_CD44_Stromal cell|Alveolar cell	FGF2_CD44_AE_lung	Stromal cell|Alveolar cell	1.0	FGF2_CD44	Stromal cell|Alveolar cell	0.019	AE_lung	0.2635779277451436
FGF2_CD44_Stromal cell|Ciliated cell	FGF2_CD44_AE_lung	Stromal cell|Ciliated cell	1.0	FGF2_CD44	Stromal cell|Ciliated cell	0.0	AE_lung	0.1052236621227236
FGF2_CD44_Stromal cell|Erythroid cell	FGF2_CD44_AE_lung	Stromal cell|Erythroid cell	1.0	FGF2_CD44	Stromal cell|Erythroid cell	0.012	AE_lung	0.21969746654782102
FGF2_CD44_Stromal cell|Fibroblast	FGF2_CD44_AE_lung	Stromal cell|Fibroblast	1.0	FGF2_CD44	Stromal cell|Fibroblast	0.0	AE_lung	0.1052236621227236
FGF2_CD44_Stromal cell|Goblet cell	FGF2_CD44_AE_lung	Stromal cell|Goblet cell	1.0	FGF2_CD44	Stromal cell|Goblet cell	0.011	AE_lung	0.14966822260029972
FGF2_CD44_Stromal cell|Immune cell_F13A1	FGF2_CD44_AE_lung	Stromal cell|Immune cell_F13A1	1.0	FGF2_CD44	Stromal cell|Immune cell_F13A1	0.0	AE_lung	0.4729686304425186
FGF2_CD44_Stromal cell|Macrophage	FGF2_CD44_AE_lung	Stromal cell|Macrophage	1.0	FGF2_CD44	Stromal cell|Macrophage	0.043	AE_lung	1.3324077379160146
FGF2_CD44_Stromal cell|SMC	FGF2_CD44_AE_lung	Stromal cell|SMC	1.0	FGF2_CD44	Stromal cell|SMC	0.018	AE_lung	0.2485425099327822
FGF2_CD44_Stromal cell|Stromal cell	FGF2_CD44_AE_lung	Stromal cell|Stromal cell	1.0	FGF2_CD44	Stromal cell|Stromal cell	0.014	AE_lung	0.2104473242454472
FGF2_CD44_Stromal cell|Stromal cell_CLDN	FGF2_CD44_AE_lung	Stromal cell|Stromal cell_CLDN	1.0	FGF2_CD44	Stromal cell|Stromal cell_CLDN	0.0	AE_lung	0.1052236621227236
FGF2_CD44_Stromal cell|Un_epithelial cell	FGF2_CD44_AE_lung	Stromal cell|Un_epithelial cell	1.0	FGF2_CD44	Stromal cell|Un_epithelial cell	0.008	AE_lung	0.13643934299841282
FGF2_CD44_Stromal cell|Un_lymphoid cell	FGF2_CD44_AE_lung	Stromal cell|Un_lymphoid cell	1.0	FGF2_CD44	Stromal cell|Un_lymphoid cell	0.139	AE_lung	1.2939829305340638
FGF2_CD44_Stromal cell|Vasc_Endo	FGF2_CD44_AE_lung	Stromal cell|Vasc_Endo	1.0	FGF2_CD44	Stromal cell|Vasc_Endo	0.007	AE_lung	0.9237790824412083
FGF2_CD44_Stromal cell|Vasc_SMC	FGF2_CD44_AE_lung	Stromal cell|Vasc_SMC	1.0	FGF2_CD44	Stromal cell|Vasc_SMC	0.016	AE_lung	0.30055229860249333
FGF2_CD44_Un_epithelial cell|Alveolar cell	FGF2_CD44_AE_lung	Un_epithelial cell|Alveolar cell	1.0	FGF2_CD44	Un_epithelial cell|Alveolar cell	0.016	AE_lung	0.1895699464981092
FGF2_CD44_Un_epithelial cell|Ciliated cell	FGF2_CD44_AE_lung	Un_epithelial cell|Ciliated cell	1.0	FGF2_CD44	Un_epithelial cell|Ciliated cell	0.0	AE_lung	0.0312156808756892
FGF2_CD44_Un_epithelial cell|Erythroid cell	FGF2_CD44_AE_lung	Un_epithelial cell|Erythroid cell	1.0	FGF2_CD44	Un_epithelial cell|Erythroid cell	0.009	AE_lung	0.1456894853007866
FGF2_CD44_Un_epithelial cell|Fibroblast	FGF2_CD44_AE_lung	Un_epithelial cell|Fibroblast	1.0	FGF2_CD44	Un_epithelial cell|Fibroblast	0.0	AE_lung	0.0312156808756892
FGF2_CD44_Un_epithelial cell|Goblet cell	FGF2_CD44_AE_lung	Un_epithelial cell|Goblet cell	1.0	FGF2_CD44	Un_epithelial cell|Goblet cell	0.008	AE_lung	0.0756602413532653
FGF2_CD44_Un_epithelial cell|Immune cell_F13A1	FGF2_CD44_AE_lung	Un_epithelial cell|Immune cell_F13A1	1.0	FGF2_CD44	Un_epithelial cell|Immune cell_F13A1	0.0	AE_lung	0.3989606491954842
FGF2_CD44_Un_epithelial cell|Macrophage	FGF2_CD44_AE_lung	Un_epithelial cell|Macrophage	1.0	FGF2_CD44	Un_epithelial cell|Macrophage	0.04	AE_lung	1.2583997566689802
FGF2_CD44_Un_epithelial cell|SMC	FGF2_CD44_AE_lung	Un_epithelial cell|SMC	1.0	FGF2_CD44	Un_epithelial cell|SMC	0.015	AE_lung	0.17453452868574781
FGF2_CD44_Un_epithelial cell|Stromal cell	FGF2_CD44_AE_lung	Un_epithelial cell|Stromal cell	1.0	FGF2_CD44	Un_epithelial cell|Stromal cell	0.011	AE_lung	0.13643934299841282
FGF2_CD44_Un_epithelial cell|Stromal cell_CLDN	FGF2_CD44_AE_lung	Un_epithelial cell|Stromal cell_CLDN	1.0	FGF2_CD44	Un_epithelial cell|Stromal cell_CLDN	0.0	AE_lung	0.0312156808756892
FGF2_CD44_Un_epithelial cell|Un_epithelial cell	FGF2_CD44_AE_lung	Un_epithelial cell|Un_epithelial cell	1.0	FGF2_CD44	Un_epithelial cell|Un_epithelial cell	0.005	AE_lung	0.0624313617513784
FGF2_CD44_Un_epithelial cell|Un_lymphoid cell	FGF2_CD44_AE_lung	Un_epithelial cell|Un_lymphoid cell	1.0	FGF2_CD44	Un_epithelial cell|Un_lymphoid cell	0.136	AE_lung	1.2199749492870293
FGF2_CD44_Un_epithelial cell|Vasc_Endo	FGF2_CD44_AE_lung	Un_epithelial cell|Vasc_Endo	1.0	FGF2_CD44	Un_epithelial cell|Vasc_Endo	0.004	AE_lung	0.8497711011941739
FGF2_CD44_Un_epithelial cell|Vasc_SMC	FGF2_CD44_AE_lung	Un_epithelial cell|Vasc_SMC	1.0	FGF2_CD44	Un_epithelial cell|Vasc_SMC	0.013	AE_lung	0.2265443173554589
FGF2_CD44_Un_lymphoid cell|Alveolar cell	FGF2_CD44_AE_lung	Un_lymphoid cell|Alveolar cell	1.0	FGF2_CD44	Un_lymphoid cell|Alveolar cell	0.04	AE_lung	1.34711353403376
FGF2_CD44_Un_lymphoid cell|Ciliated cell	FGF2_CD44_AE_lung	Un_lymphoid cell|Ciliated cell	1.0	FGF2_CD44	Un_lymphoid cell|Ciliated cell	0.0	AE_lung	1.1887592684113402
FGF2_CD44_Un_lymphoid cell|Erythroid cell	FGF2_CD44_AE_lung	Un_lymphoid cell|Erythroid cell	1.0	FGF2_CD44	Un_lymphoid cell|Erythroid cell	0.033	AE_lung	1.3032330728364376
FGF2_CD44_Un_lymphoid cell|Fibroblast	FGF2_CD44_AE_lung	Un_lymphoid cell|Fibroblast	1.0	FGF2_CD44	Un_lymphoid cell|Fibroblast	0.0	AE_lung	1.1887592684113402
FGF2_CD44_Un_lymphoid cell|Goblet cell	FGF2_CD44_AE_lung	Un_lymphoid cell|Goblet cell	1.0	FGF2_CD44	Un_lymphoid cell|Goblet cell	0.032	AE_lung	1.2332038288889162
FGF2_CD44_Un_lymphoid cell|Immune cell_F13A1	FGF2_CD44_AE_lung	Un_lymphoid cell|Immune cell_F13A1	1.0	FGF2_CD44	Un_lymphoid cell|Immune cell_F13A1	0.0	AE_lung	1.556504236731135
FGF2_CD44_Un_lymphoid cell|Macrophage	FGF2_CD44_AE_lung	Un_lymphoid cell|Macrophage	1.0	FGF2_CD44	Un_lymphoid cell|Macrophage	0.063	AE_lung	2.4159433442046314
FGF2_CD44_Un_lymphoid cell|SMC	FGF2_CD44_AE_lung	Un_lymphoid cell|SMC	1.0	FGF2_CD44	Un_lymphoid cell|SMC	0.039	AE_lung	1.3320781162213988
FGF2_CD44_Un_lymphoid cell|Stromal cell	FGF2_CD44_AE_lung	Un_lymphoid cell|Stromal cell	1.0	FGF2_CD44	Un_lymphoid cell|Stromal cell	0.035	AE_lung	1.2939829305340638
FGF2_CD44_Un_lymphoid cell|Stromal cell_CLDN	FGF2_CD44_AE_lung	Un_lymphoid cell|Stromal cell_CLDN	1.0	FGF2_CD44	Un_lymphoid cell|Stromal cell_CLDN	0.0	AE_lung	1.1887592684113402
FGF2_CD44_Un_lymphoid cell|Un_epithelial cell	FGF2_CD44_AE_lung	Un_lymphoid cell|Un_epithelial cell	1.0	FGF2_CD44	Un_lymphoid cell|Un_epithelial cell	0.028	AE_lung	1.2199749492870293
FGF2_CD44_Un_lymphoid cell|Un_lymphoid cell	FGF2_CD44_AE_lung	Un_lymphoid cell|Un_lymphoid cell	1.0	FGF2_CD44	Un_lymphoid cell|Un_lymphoid cell	0.16	AE_lung	2.3775185368226803
FGF2_CD44_Un_lymphoid cell|Vasc_Endo	FGF2_CD44_AE_lung	Un_lymphoid cell|Vasc_Endo	1.0	FGF2_CD44	Un_lymphoid cell|Vasc_Endo	0.028	AE_lung	2.0073146887298248
FGF2_CD44_Un_lymphoid cell|Vasc_SMC	FGF2_CD44_AE_lung	Un_lymphoid cell|Vasc_SMC	1.0	FGF2_CD44	Un_lymphoid cell|Vasc_SMC	0.037	AE_lung	1.3840879048911099
FGF2_CD44_Vasc_Endo|Alveolar cell	FGF2_CD44_AE_lung	Vasc_Endo|Alveolar cell	1.0	FGF2_CD44	Vasc_Endo|Alveolar cell	0.128	AE_lung	0.9769096859409047
FGF2_CD44_Vasc_Endo|Ciliated cell	FGF2_CD44_AE_lung	Vasc_Endo|Ciliated cell	1.0	FGF2_CD44	Vasc_Endo|Ciliated cell	0.0	AE_lung	0.8185554203184847
FGF2_CD44_Vasc_Endo|Erythroid cell	FGF2_CD44_AE_lung	Vasc_Endo|Erythroid cell	1.0	FGF2_CD44	Vasc_Endo|Erythroid cell	0.121	AE_lung	0.9330292247435821
FGF2_CD44_Vasc_Endo|Fibroblast	FGF2_CD44_AE_lung	Vasc_Endo|Fibroblast	1.0	FGF2_CD44	Vasc_Endo|Fibroblast	0.0	AE_lung	0.8185554203184847
FGF2_CD44_Vasc_Endo|Goblet cell	FGF2_CD44_AE_lung	Vasc_Endo|Goblet cell	1.0	FGF2_CD44	Vasc_Endo|Goblet cell	0.12	AE_lung	0.8629999807960608
FGF2_CD44_Vasc_Endo|Immune cell_F13A1	FGF2_CD44_AE_lung	Vasc_Endo|Immune cell_F13A1	1.0	FGF2_CD44	Vasc_Endo|Immune cell_F13A1	0.0	AE_lung	1.1863003886382797
FGF2_CD44_Vasc_Endo|Macrophage	FGF2_CD44_AE_lung	Vasc_Endo|Macrophage	1.0	FGF2_CD44	Vasc_Endo|Macrophage	0.151	AE_lung	2.045739496111776
FGF2_CD44_Vasc_Endo|SMC	FGF2_CD44_AE_lung	Vasc_Endo|SMC	1.0	FGF2_CD44	Vasc_Endo|SMC	0.126	AE_lung	0.9618742681285433
FGF2_CD44_Vasc_Endo|Stromal cell	FGF2_CD44_AE_lung	Vasc_Endo|Stromal cell	1.0	FGF2_CD44	Vasc_Endo|Stromal cell	0.123	AE_lung	0.9237790824412083
FGF2_CD44_Vasc_Endo|Stromal cell_CLDN	FGF2_CD44_AE_lung	Vasc_Endo|Stromal cell_CLDN	1.0	FGF2_CD44	Vasc_Endo|Stromal cell_CLDN	0.0	AE_lung	0.8185554203184847
FGF2_CD44_Vasc_Endo|Un_epithelial cell	FGF2_CD44_AE_lung	Vasc_Endo|Un_epithelial cell	1.0	FGF2_CD44	Vasc_Endo|Un_epithelial cell	0.116	AE_lung	0.849771101194174
FGF2_CD44_Vasc_Endo|Un_lymphoid cell	FGF2_CD44_AE_lung	Vasc_Endo|Un_lymphoid cell	0.0	FGF2_CD44	Vasc_Endo|Un_lymphoid cell	0.248	AE_lung	2.0073146887298248
FGF2_CD44_Vasc_Endo|Vasc_Endo	FGF2_CD44_AE_lung	Vasc_Endo|Vasc_Endo	1.0	FGF2_CD44	Vasc_Endo|Vasc_Endo	0.116	AE_lung	1.6371108406369694
FGF2_CD44_Vasc_Endo|Vasc_SMC	FGF2_CD44_AE_lung	Vasc_Endo|Vasc_SMC	1.0	FGF2_CD44	Vasc_Endo|Vasc_SMC	0.125	AE_lung	1.0138840567982546
FGF2_CD44_Vasc_SMC|Alveolar cell	FGF2_CD44_AE_lung	Vasc_SMC|Alveolar cell	1.0	FGF2_CD44	Vasc_SMC|Alveolar cell	0.023	AE_lung	0.3536829021021897
FGF2_CD44_Vasc_SMC|Ciliated cell	FGF2_CD44_AE_lung	Vasc_SMC|Ciliated cell	1.0	FGF2_CD44	Vasc_SMC|Ciliated cell	0.0	AE_lung	0.19532863647976972
FGF2_CD44_Vasc_SMC|Erythroid cell	FGF2_CD44_AE_lung	Vasc_SMC|Erythroid cell	1.0	FGF2_CD44	Vasc_SMC|Erythroid cell	0.017	AE_lung	0.3098024409048671
FGF2_CD44_Vasc_SMC|Fibroblast	FGF2_CD44_AE_lung	Vasc_SMC|Fibroblast	1.0	FGF2_CD44	Vasc_SMC|Fibroblast	0.0	AE_lung	0.19532863647976972
FGF2_CD44_Vasc_SMC|Goblet cell	FGF2_CD44_AE_lung	Vasc_SMC|Goblet cell	1.0	FGF2_CD44	Vasc_SMC|Goblet cell	0.016	AE_lung	0.23977319695734584
FGF2_CD44_Vasc_SMC|Immune cell_F13A1	FGF2_CD44_AE_lung	Vasc_SMC|Immune cell_F13A1	1.0	FGF2_CD44	Vasc_SMC|Immune cell_F13A1	0.0	AE_lung	0.5630736047995647
FGF2_CD44_Vasc_SMC|Macrophage	FGF2_CD44_AE_lung	Vasc_SMC|Macrophage	1.0	FGF2_CD44	Vasc_SMC|Macrophage	0.047	AE_lung	1.4225127122730605
FGF2_CD44_Vasc_SMC|SMC	FGF2_CD44_AE_lung	Vasc_SMC|SMC	1.0	FGF2_CD44	Vasc_SMC|SMC	0.022	AE_lung	0.3386474842898283
FGF2_CD44_Vasc_SMC|Stromal cell	FGF2_CD44_AE_lung	Vasc_SMC|Stromal cell	1.0	FGF2_CD44	Vasc_SMC|Stromal cell	0.019	AE_lung	0.30055229860249333
FGF2_CD44_Vasc_SMC|Stromal cell_CLDN	FGF2_CD44_AE_lung	Vasc_SMC|Stromal cell_CLDN	1.0	FGF2_CD44	Vasc_SMC|Stromal cell_CLDN	0.0	AE_lung	0.19532863647976972
FGF2_CD44_Vasc_SMC|Un_epithelial cell	FGF2_CD44_AE_lung	Vasc_SMC|Un_epithelial cell	1.0	FGF2_CD44	Vasc_SMC|Un_epithelial cell	0.012	AE_lung	0.22654431735545894
FGF2_CD44_Vasc_SMC|Un_lymphoid cell	FGF2_CD44_AE_lung	Vasc_SMC|Un_lymphoid cell	1.0	FGF2_CD44	Vasc_SMC|Un_lymphoid cell	0.143	AE_lung	1.3840879048911097
FGF2_CD44_Vasc_SMC|Vasc_Endo	FGF2_CD44_AE_lung	Vasc_SMC|Vasc_Endo	1.0	FGF2_CD44	Vasc_SMC|Vasc_Endo	0.012	AE_lung	1.0138840567982543
FGF2_CD44_Vasc_SMC|Vasc_SMC	FGF2_CD44_AE_lung	Vasc_SMC|Vasc_SMC	1.0	FGF2_CD44	Vasc_SMC|Vasc_SMC	0.021	AE_lung	0.39065727295953945
JAM3_JAM3_Alveolar cell|Alveolar cell	JAM3_JAM3_AE_lung	Alveolar cell|Alveolar cell	1.0	JAM3_JAM3	Alveolar cell|Alveolar cell	0.001	AE_lung	0.02228963400221
JAM3_JAM3_Alveolar cell|Ciliated cell	JAM3_JAM3_AE_lung	Alveolar cell|Ciliated cell	1.0	JAM3_JAM3	Alveolar cell|Ciliated cell	0.0	AE_lung	0.011144817001105
JAM3_JAM3_Alveolar cell|Erythroid cell	JAM3_JAM3_AE_lung	Alveolar cell|Erythroid cell	1.0	JAM3_JAM3	Alveolar cell|Erythroid cell	0.061	AE_lung	0.783162270547171
JAM3_JAM3_Alveolar cell|Fibroblast	JAM3_JAM3_AE_lung	Alveolar cell|Fibroblast	1.0	JAM3_JAM3	Alveolar cell|Fibroblast	0.0	AE_lung	0.011144817001105
JAM3_JAM3_Alveolar cell|Goblet cell	JAM3_JAM3_AE_lung	Alveolar cell|Goblet cell	1.0	JAM3_JAM3	Alveolar cell|Goblet cell	0.0	AE_lung	0.011144817001105
JAM3_JAM3_Alveolar cell|Immune cell_F13A1	JAM3_JAM3_AE_lung	Alveolar cell|Immune cell_F13A1	1.0	JAM3_JAM3	Alveolar cell|Immune cell_F13A1	0.105	AE_lung	1.398697778818341
JAM3_JAM3_Alveolar cell|Macrophage	JAM3_JAM3_AE_lung	Alveolar cell|Macrophage	1.0	JAM3_JAM3	Alveolar cell|Macrophage	0.007	AE_lung	0.11959684283746519
JAM3_JAM3_Alveolar cell|SMC	JAM3_JAM3_AE_lung	Alveolar cell|SMC	1.0	JAM3_JAM3	Alveolar cell|SMC	0.034	AE_lung	0.5628275729303269
JAM3_JAM3_Alveolar cell|Stromal cell	JAM3_JAM3_AE_lung	Alveolar cell|Stromal cell	1.0	JAM3_JAM3	Alveolar cell|Stromal cell	0.031	AE_lung	0.49040976656583696
JAM3_JAM3_Alveolar cell|Stromal cell_CLDN	JAM3_JAM3_AE_lung	Alveolar cell|Stromal cell_CLDN	1.0	JAM3_JAM3	Alveolar cell|Stromal cell_CLDN	0.0	AE_lung	0.011144817001105
JAM3_JAM3_Alveolar cell|Un_epithelial cell	JAM3_JAM3_AE_lung	Alveolar cell|Un_epithelial cell	1.0	JAM3_JAM3	Alveolar cell|Un_epithelial cell	0.021	AE_lung	0.254744957313355
JAM3_JAM3_Alveolar cell|Un_lymphoid cell	JAM3_JAM3_AE_lung	Alveolar cell|Un_lymphoid cell	1.0	JAM3_JAM3	Alveolar cell|Un_lymphoid cell	0.005	AE_lung	0.0579370347888992
JAM3_JAM3_Alveolar cell|Vasc_Endo	JAM3_JAM3_AE_lung	Alveolar cell|Vasc_Endo	1.0	JAM3_JAM3	Alveolar cell|Vasc_Endo	0.09	AE_lung	1.342538096235557
JAM3_JAM3_Alveolar cell|Vasc_SMC	JAM3_JAM3_AE_lung	Alveolar cell|Vasc_SMC	1.0	JAM3_JAM3	Alveolar cell|Vasc_SMC	0.048	AE_lung	1.052172013418527
JAM3_JAM3_Ciliated cell|Alveolar cell	JAM3_JAM3_AE_lung	Ciliated cell|Alveolar cell	1.0	JAM3_JAM3	Ciliated cell|Alveolar cell	0.0	AE_lung	0.011144817001105
JAM3_JAM3_Ciliated cell|Ciliated cell	JAM3_JAM3_AE_lung	Ciliated cell|Ciliated cell	1.0	JAM3_JAM3	Ciliated cell|Ciliated cell	0.0	AE_lung	0.0
JAM3_JAM3_Ciliated cell|Erythroid cell	JAM3_JAM3_AE_lung	Ciliated cell|Erythroid cell	1.0	JAM3_JAM3	Ciliated cell|Erythroid cell	0.0	AE_lung	0.772017453546066
JAM3_JAM3_Ciliated cell|Fibroblast	JAM3_JAM3_AE_lung	Ciliated cell|Fibroblast	1.0	JAM3_JAM3	Ciliated cell|Fibroblast	0.0	AE_lung	0.0
JAM3_JAM3_Ciliated cell|Goblet cell	JAM3_JAM3_AE_lung	Ciliated cell|Goblet cell	1.0	JAM3_JAM3	Ciliated cell|Goblet cell	0.0	AE_lung	0.0
JAM3_JAM3_Ciliated cell|Immune cell_F13A1	JAM3_JAM3_AE_lung	Ciliated cell|Immune cell_F13A1	1.0	JAM3_JAM3	Ciliated cell|Immune cell_F13A1	0.0	AE_lung	1.387552961817236
JAM3_JAM3_Ciliated cell|Macrophage	JAM3_JAM3_AE_lung	Ciliated cell|Macrophage	1.0	JAM3_JAM3	Ciliated cell|Macrophage	0.0	AE_lung	0.1084520258363602
JAM3_JAM3_Ciliated cell|SMC	JAM3_JAM3_AE_lung	Ciliated cell|SMC	1.0	JAM3_JAM3	Ciliated cell|SMC	0.0	AE_lung	0.551682755929222
JAM3_JAM3_Ciliated cell|Stromal cell	JAM3_JAM3_AE_lung	Ciliated cell|Stromal cell	1.0	JAM3_JAM3	Ciliated cell|Stromal cell	0.0	AE_lung	0.479264949564732
JAM3_JAM3_Ciliated cell|Stromal cell_CLDN	JAM3_JAM3_AE_lung	Ciliated cell|Stromal cell_CLDN	1.0	JAM3_JAM3	Ciliated cell|Stromal cell_CLDN	0.0	AE_lung	0.0
JAM3_JAM3_Ciliated cell|Un_epithelial cell	JAM3_JAM3_AE_lung	Ciliated cell|Un_epithelial cell	1.0	JAM3_JAM3	Ciliated cell|Un_epithelial cell	0.0	AE_lung	0.24360014031225
JAM3_JAM3_Ciliated cell|Un_lymphoid cell	JAM3_JAM3_AE_lung	Ciliated cell|Un_lymphoid cell	1.0	JAM3_JAM3	Ciliated cell|Un_lymphoid cell	0.0	AE_lung	0.0467922177877942
JAM3_JAM3_Ciliated cell|Vasc_Endo	JAM3_JAM3_AE_lung	Ciliated cell|Vasc_Endo	1.0	JAM3_JAM3	Ciliated cell|Vasc_Endo	0.0	AE_lung	1.331393279234452
JAM3_JAM3_Ciliated cell|Vasc_SMC	JAM3_JAM3_AE_lung	Ciliated cell|Vasc_SMC	1.0	JAM3_JAM3	Ciliated cell|Vasc_SMC	0.0	AE_lung	1.041027196417422
JAM3_JAM3_Erythroid cell|Alveolar cell	JAM3_JAM3_AE_lung	Erythroid cell|Alveolar cell	1.0	JAM3_JAM3	Erythroid cell|Alveolar cell	0.061	AE_lung	0.783162270547171
JAM3_JAM3_Erythroid cell|Ciliated cell	JAM3_JAM3_AE_lung	Erythroid cell|Ciliated cell	1.0	JAM3_JAM3	Erythroid cell|Ciliated cell	0.0	AE_lung	0.772017453546066
JAM3_JAM3_Erythroid cell|Erythroid cell	JAM3_JAM3_AE_lung	Erythroid cell|Erythroid cell	1.0	JAM3_JAM3	Erythroid cell|Erythroid cell	0.12	AE_lung	1.544034907092132
JAM3_JAM3_Erythroid cell|Fibroblast	JAM3_JAM3_AE_lung	Erythroid cell|Fibroblast	1.0	JAM3_JAM3	Erythroid cell|Fibroblast	0.0	AE_lung	0.772017453546066
JAM3_JAM3_Erythroid cell|Goblet cell	JAM3_JAM3_AE_lung	Erythroid cell|Goblet cell	1.0	JAM3_JAM3	Erythroid cell|Goblet cell	0.0	AE_lung	0.772017453546066
JAM3_JAM3_Erythroid cell|Immune cell_F13A1	JAM3_JAM3_AE_lung	Erythroid cell|Immune cell_F13A1	1.0	JAM3_JAM3	Erythroid cell|Immune cell_F13A1	0.165	AE_lung	2.159570415363302
JAM3_JAM3_Erythroid cell|Macrophage	JAM3_JAM3_AE_lung	Erythroid cell|Macrophage	1.0	JAM3_JAM3	Erythroid cell|Macrophage	0.066	AE_lung	0.8804694793824261
JAM3_JAM3_Erythroid cell|SMC	JAM3_JAM3_AE_lung	Erythroid cell|SMC	1.0	JAM3_JAM3	Erythroid cell|SMC	0.093	AE_lung	1.3237002094752879
JAM3_JAM3_Erythroid cell|Stromal cell	JAM3_JAM3_AE_lung	Erythroid cell|Stromal cell	1.0	JAM3_JAM3	Erythroid cell|Stromal cell	0.09	AE_lung	1.2512824031107979
JAM3_JAM3_Erythroid cell|Stromal cell_CLDN	JAM3_JAM3_AE_lung	Erythroid cell|Stromal cell_CLDN	1.0	JAM3_JAM3	Erythroid cell|Stromal cell_CLDN	0.0	AE_lung	0.772017453546066
JAM3_JAM3_Erythroid cell|Un_epithelial cell	JAM3_JAM3_AE_lung	Erythroid cell|Un_epithelial cell	1.0	JAM3_JAM3	Erythroid cell|Un_epithelial cell	0.08	AE_lung	1.015617593858316
JAM3_JAM3_Erythroid cell|Un_lymphoid cell	JAM3_JAM3_AE_lung	Erythroid cell|Un_lymphoid cell	1.0	JAM3_JAM3	Erythroid cell|Un_lymphoid cell	0.064	AE_lung	0.8188096713338602
JAM3_JAM3_Erythroid cell|Vasc_Endo	JAM3_JAM3_AE_lung	Erythroid cell|Vasc_Endo	1.0	JAM3_JAM3	Erythroid cell|Vasc_Endo	0.149	AE_lung	2.103410732780518
JAM3_JAM3_Erythroid cell|Vasc_SMC	JAM3_JAM3_AE_lung	Erythroid cell|Vasc_SMC	1.0	JAM3_JAM3	Erythroid cell|Vasc_SMC	0.108	AE_lung	1.813044649963488
JAM3_JAM3_Fibroblast|Alveolar cell	JAM3_JAM3_AE_lung	Fibroblast|Alveolar cell	1.0	JAM3_JAM3	Fibroblast|Alveolar cell	0.0	AE_lung	0.011144817001105
JAM3_JAM3_Fibroblast|Ciliated cell	JAM3_JAM3_AE_lung	Fibroblast|Ciliated cell	1.0	JAM3_JAM3	Fibroblast|Ciliated cell	0.0	AE_lung	0.0
JAM3_JAM3_Fibroblast|Erythroid cell	JAM3_JAM3_AE_lung	Fibroblast|Erythroid cell	1.0	JAM3_JAM3	Fibroblast|Erythroid cell	0.0	AE_lung	0.772017453546066
JAM3_JAM3_Fibroblast|Fibroblast	JAM3_JAM3_AE_lung	Fibroblast|Fibroblast	1.0	JAM3_JAM3	Fibroblast|Fibroblast	0.0	AE_lung	0.0
JAM3_JAM3_Fibroblast|Goblet cell	JAM3_JAM3_AE_lung	Fibroblast|Goblet cell	1.0	JAM3_JAM3	Fibroblast|Goblet cell	0.0	AE_lung	0.0
JAM3_JAM3_Fibroblast|Immune cell_F13A1	JAM3_JAM3_AE_lung	Fibroblast|Immune cell_F13A1	1.0	JAM3_JAM3	Fibroblast|Immune cell_F13A1	0.0	AE_lung	1.387552961817236
JAM3_JAM3_Fibroblast|Macrophage	JAM3_JAM3_AE_lung	Fibroblast|Macrophage	1.0	JAM3_JAM3	Fibroblast|Macrophage	0.0	AE_lung	0.1084520258363602
JAM3_JAM3_Fibroblast|SMC	JAM3_JAM3_AE_lung	Fibroblast|SMC	1.0	JAM3_JAM3	Fibroblast|SMC	0.0	AE_lung	0.551682755929222
JAM3_JAM3_Fibroblast|Stromal cell	JAM3_JAM3_AE_lung	Fibroblast|Stromal cell	1.0	JAM3_JAM3	Fibroblast|Stromal cell	0.0	AE_lung	0.479264949564732
JAM3_JAM3_Fibroblast|Stromal cell_CLDN	JAM3_JAM3_AE_lung	Fibroblast|Stromal cell_CLDN	1.0	JAM3_JAM3	Fibroblast|Stromal cell_CLDN	0.0	AE_lung	0.0
JAM3_JAM3_Fibroblast|Un_epithelial cell	JAM3_JAM3_AE_lung	Fibroblast|Un_epithelial cell	1.0	JAM3_JAM3	Fibroblast|Un_epithelial cell	0.0	AE_lung	0.24360014031225
JAM3_JAM3_Fibroblast|Un_lymphoid cell	JAM3_JAM3_AE_lung	Fibroblast|Un_lymphoid cell	1.0	JAM3_JAM3	Fibroblast|Un_lymphoid cell	0.0	AE_lung	0.0467922177877942
JAM3_JAM3_Fibroblast|Vasc_Endo	JAM3_JAM3_AE_lung	Fibroblast|Vasc_Endo	1.0	JAM3_JAM3	Fibroblast|Vasc_Endo	0.0	AE_lung	1.331393279234452
JAM3_JAM3_Fibroblast|Vasc_SMC	JAM3_JAM3_AE_lung	Fibroblast|Vasc_SMC	1.0	JAM3_JAM3	Fibroblast|Vasc_SMC	0.0	AE_lung	1.041027196417422
JAM3_JAM3_Goblet cell|Alveolar cell	JAM3_JAM3_AE_lung	Goblet cell|Alveolar cell	1.0	JAM3_JAM3	Goblet cell|Alveolar cell	0.0	AE_lung	0.011144817001105
JAM3_JAM3_Goblet cell|Ciliated cell	JAM3_JAM3_AE_lung	Goblet cell|Ciliated cell	1.0	JAM3_JAM3	Goblet cell|Ciliated cell	0.0	AE_lung	0.0
JAM3_JAM3_Goblet cell|Erythroid cell	JAM3_JAM3_AE_lung	Goblet cell|Erythroid cell	1.0	JAM3_JAM3	Goblet cell|Erythroid cell	0.0	AE_lung	0.772017453546066
JAM3_JAM3_Goblet cell|Fibroblast	JAM3_JAM3_AE_lung	Goblet cell|Fibroblast	1.0	JAM3_JAM3	Goblet cell|Fibroblast	0.0	AE_lung	0.0
JAM3_JAM3_Goblet cell|Goblet cell	JAM3_JAM3_AE_lung	Goblet cell|Goblet cell	1.0	JAM3_JAM3	Goblet cell|Goblet cell	0.0	AE_lung	0.0
JAM3_JAM3_Goblet cell|Immune cell_F13A1	JAM3_JAM3_AE_lung	Goblet cell|Immune cell_F13A1	1.0	JAM3_JAM3	Goblet cell|Immune cell_F13A1	0.0	AE_lung	1.387552961817236
JAM3_JAM3_Goblet cell|Macrophage	JAM3_JAM3_AE_lung	Goblet cell|Macrophage	1.0	JAM3_JAM3	Goblet cell|Macrophage	0.0	AE_lung	0.1084520258363602
JAM3_JAM3_Goblet cell|SMC	JAM3_JAM3_AE_lung	Goblet cell|SMC	1.0	JAM3_JAM3	Goblet cell|SMC	0.0	AE_lung	0.551682755929222
JAM3_JAM3_Goblet cell|Stromal cell	JAM3_JAM3_AE_lung	Goblet cell|Stromal cell	1.0	JAM3_JAM3	Goblet cell|Stromal cell	0.0	AE_lung	0.479264949564732
JAM3_JAM3_Goblet cell|Stromal cell_CLDN	JAM3_JAM3_AE_lung	Goblet cell|Stromal cell_CLDN	1.0	JAM3_JAM3	Goblet cell|Stromal cell_CLDN	0.0	AE_lung	0.0
JAM3_JAM3_Goblet cell|Un_epithelial cell	JAM3_JAM3_AE_lung	Goblet cell|Un_epithelial cell	1.0	JAM3_JAM3	Goblet cell|Un_epithelial cell	0.0	AE_lung	0.24360014031225
JAM3_JAM3_Goblet cell|Un_lymphoid cell	JAM3_JAM3_AE_lung	Goblet cell|Un_lymphoid cell	1.0	JAM3_JAM3	Goblet cell|Un_lymphoid cell	0.0	AE_lung	0.0467922177877942
JAM3_JAM3_Goblet cell|Vasc_Endo	JAM3_JAM3_AE_lung	Goblet cell|Vasc_Endo	1.0	JAM3_JAM3	Goblet cell|Vasc_Endo	0.0	AE_lung	1.331393279234452
JAM3_JAM3_Goblet cell|Vasc_SMC	JAM3_JAM3_AE_lung	Goblet cell|Vasc_SMC	1.0	JAM3_JAM3	Goblet cell|Vasc_SMC	0.0	AE_lung	1.041027196417422
JAM3_JAM3_Immune cell_F13A1|Alveolar cell	JAM3_JAM3_AE_lung	Immune cell_F13A1|Alveolar cell	1.0	JAM3_JAM3	Immune cell_F13A1|Alveolar cell	0.105	AE_lung	1.3986977788183408
JAM3_JAM3_Immune cell_F13A1|Ciliated cell	JAM3_JAM3_AE_lung	Immune cell_F13A1|Ciliated cell	1.0	JAM3_JAM3	Immune cell_F13A1|Ciliated cell	0.0	AE_lung	1.387552961817236
JAM3_JAM3_Immune cell_F13A1|Erythroid cell	JAM3_JAM3_AE_lung	Immune cell_F13A1|Erythroid cell	1.0	JAM3_JAM3	Immune cell_F13A1|Erythroid cell	0.165	AE_lung	2.159570415363302
JAM3_JAM3_Immune cell_F13A1|Fibroblast	JAM3_JAM3_AE_lung	Immune cell_F13A1|Fibroblast	1.0	JAM3_JAM3	Immune cell_F13A1|Fibroblast	0.0	AE_lung	1.387552961817236
JAM3_JAM3_Immune cell_F13A1|Goblet cell	JAM3_JAM3_AE_lung	Immune cell_F13A1|Goblet cell	1.0	JAM3_JAM3	Immune cell_F13A1|Goblet cell	0.0	AE_lung	1.387552961817236
JAM3_JAM3_Immune cell_F13A1|Immune cell_F13A1	JAM3_JAM3_AE_lung	Immune cell_F13A1|Immune cell_F13A1	0.0	JAM3_JAM3	Immune cell_F13A1|Immune cell_F13A1	0.209	AE_lung	2.775105923634472
JAM3_JAM3_Immune cell_F13A1|Macrophage	JAM3_JAM3_AE_lung	Immune cell_F13A1|Macrophage	1.0	JAM3_JAM3	Immune cell_F13A1|Macrophage	0.111	AE_lung	1.4960049876535964
JAM3_JAM3_Immune cell_F13A1|SMC	JAM3_JAM3_AE_lung	Immune cell_F13A1|SMC	1.0	JAM3_JAM3	Immune cell_F13A1|SMC	0.138	AE_lung	1.9392357177464579
JAM3_JAM3_Immune cell_F13A1|Stromal cell	JAM3_JAM3_AE_lung	Immune cell_F13A1|Stromal cell	1.0	JAM3_JAM3	Immune cell_F13A1|Stromal cell	0.135	AE_lung	1.8668179113819678
JAM3_JAM3_Immune cell_F13A1|Stromal cell_CLDN	JAM3_JAM3_AE_lung	Immune cell_F13A1|Stromal cell_CLDN	1.0	JAM3_JAM3	Immune cell_F13A1|Stromal cell_CLDN	0.0	AE_lung	1.387552961817236
JAM3_JAM3_Immune cell_F13A1|Un_epithelial cell	JAM3_JAM3_AE_lung	Immune cell_F13A1|Un_epithelial cell	1.0	JAM3_JAM3	Immune cell_F13A1|Un_epithelial cell	0.125	AE_lung	1.631153102129486
JAM3_JAM3_Immune cell_F13A1|Un_lymphoid cell	JAM3_JAM3_AE_lung	Immune cell_F13A1|Un_lymphoid cell	1.0	JAM3_JAM3	Immune cell_F13A1|Un_lymphoid cell	0.109	AE_lung	1.4343451796050304
JAM3_JAM3_Immune cell_F13A1|Vasc_Endo	JAM3_JAM3_AE_lung	Immune cell_F13A1|Vasc_Endo	1.0	JAM3_JAM3	Immune cell_F13A1|Vasc_Endo	0.194	AE_lung	2.718946241051688
JAM3_JAM3_Immune cell_F13A1|Vasc_SMC	JAM3_JAM3_AE_lung	Immune cell_F13A1|Vasc_SMC	1.0	JAM3_JAM3	Immune cell_F13A1|Vasc_SMC	0.152	AE_lung	2.428580158234658
JAM3_JAM3_Macrophage|Alveolar cell	JAM3_JAM3_AE_lung	Macrophage|Alveolar cell	1.0	JAM3_JAM3	Macrophage|Alveolar cell	0.007	AE_lung	0.1195968428374652
JAM3_JAM3_Macrophage|Ciliated cell	JAM3_JAM3_AE_lung	Macrophage|Ciliated cell	1.0	JAM3_JAM3	Macrophage|Ciliated cell	0.0	AE_lung	0.1084520258363602
JAM3_JAM3_Macrophage|Erythroid cell	JAM3_JAM3_AE_lung	Macrophage|Erythroid cell	1.0	JAM3_JAM3	Macrophage|Erythroid cell	0.066	AE_lung	0.8804694793824261
JAM3_JAM3_Macrophage|Fibroblast	JAM3_JAM3_AE_lung	Macrophage|Fibroblast	1.0	JAM3_JAM3	Macrophage|Fibroblast	0.0	AE_lung	0.1084520258363602
JAM3_JAM3_Macrophage|Goblet cell	JAM3_JAM3_AE_lung	Macrophage|Goblet cell	1.0	JAM3_JAM3	Macrophage|Goblet cell	0.0	AE_lung	0.1084520258363602
JAM3_JAM3_Macrophage|Immune cell_F13A1	JAM3_JAM3_AE_lung	Macrophage|Immune cell_F13A1	1.0	JAM3_JAM3	Macrophage|Immune cell_F13A1	0.111	AE_lung	1.4960049876535961
JAM3_JAM3_Macrophage|Macrophage	JAM3_JAM3_AE_lung	Macrophage|Macrophage	1.0	JAM3_JAM3	Macrophage|Macrophage	0.013	AE_lung	0.2169040516727204
JAM3_JAM3_Macrophage|SMC	JAM3_JAM3_AE_lung	Macrophage|SMC	1.0	JAM3_JAM3	Macrophage|SMC	0.04	AE_lung	0.6601347817655823
JAM3_JAM3_Macrophage|Stromal cell	JAM3_JAM3_AE_lung	Macrophage|Stromal cell	1.0	JAM3_JAM3	Macrophage|Stromal cell	0.036	AE_lung	0.5877169754010922
JAM3_JAM3_Macrophage|Stromal cell_CLDN	JAM3_JAM3_AE_lung	Macrophage|Stromal cell_CLDN	1.0	JAM3_JAM3	Macrophage|Stromal cell_CLDN	0.0	AE_lung	0.1084520258363602
JAM3_JAM3_Macrophage|Un_epithelial cell	JAM3_JAM3_AE_lung	Macrophage|Un_epithelial cell	1.0	JAM3_JAM3	Macrophage|Un_epithelial cell	0.027	AE_lung	0.3520521661486102
JAM3_JAM3_Macrophage|Un_lymphoid cell	JAM3_JAM3_AE_lung	Macrophage|Un_lymphoid cell	1.0	JAM3_JAM3	Macrophage|Un_lymphoid cell	0.011	AE_lung	0.1552442436241544
JAM3_JAM3_Macrophage|Vasc_Endo	JAM3_JAM3_AE_lung	Macrophage|Vasc_Endo	1.0	JAM3_JAM3	Macrophage|Vasc_Endo	0.096	AE_lung	1.4398453050708122
JAM3_JAM3_Macrophage|Vasc_SMC	JAM3_JAM3_AE_lung	Macrophage|Vasc_SMC	1.0	JAM3_JAM3	Macrophage|Vasc_SMC	0.054	AE_lung	1.1494792222537822
JAM3_JAM3_SMC|Alveolar cell	JAM3_JAM3_AE_lung	SMC|Alveolar cell	1.0	JAM3_JAM3	SMC|Alveolar cell	0.034	AE_lung	0.562827572930327
JAM3_JAM3_SMC|Ciliated cell	JAM3_JAM3_AE_lung	SMC|Ciliated cell	1.0	JAM3_JAM3	SMC|Ciliated cell	0.0	AE_lung	0.551682755929222
JAM3_JAM3_SMC|Erythroid cell	JAM3_JAM3_AE_lung	SMC|Erythroid cell	1.0	JAM3_JAM3	SMC|Erythroid cell	0.093	AE_lung	1.3237002094752879
JAM3_JAM3_SMC|Fibroblast	JAM3_JAM3_AE_lung	SMC|Fibroblast	1.0	JAM3_JAM3	SMC|Fibroblast	0.0	AE_lung	0.551682755929222
JAM3_JAM3_SMC|Goblet cell	JAM3_JAM3_AE_lung	SMC|Goblet cell	1.0	JAM3_JAM3	SMC|Goblet cell	0.0	AE_lung	0.551682755929222
JAM3_JAM3_SMC|Immune cell_F13A1	JAM3_JAM3_AE_lung	SMC|Immune cell_F13A1	1.0	JAM3_JAM3	SMC|Immune cell_F13A1	0.138	AE_lung	1.9392357177464579
JAM3_JAM3_SMC|Macrophage	JAM3_JAM3_AE_lung	SMC|Macrophage	1.0	JAM3_JAM3	SMC|Macrophage	0.04	AE_lung	0.6601347817655822
JAM3_JAM3_SMC|SMC	JAM3_JAM3_AE_lung	SMC|SMC	1.0	JAM3_JAM3	SMC|SMC	0.067	AE_lung	1.103365511858444
JAM3_JAM3_SMC|Stromal cell	JAM3_JAM3_AE_lung	SMC|Stromal cell	1.0	JAM3_JAM3	SMC|Stromal cell	0.064	AE_lung	1.030947705493954
JAM3_JAM3_SMC|Stromal cell_CLDN	JAM3_JAM3_AE_lung	SMC|Stromal cell_CLDN	1.0	JAM3_JAM3	SMC|Stromal cell_CLDN	0.0	AE_lung	0.551682755929222
JAM3_JAM3_SMC|Un_epithelial cell	JAM3_JAM3_AE_lung	SMC|Un_epithelial cell	1.0	JAM3_JAM3	SMC|Un_epithelial cell	0.054	AE_lung	0.7952828962414721
JAM3_JAM3_SMC|Un_lymphoid cell	JAM3_JAM3_AE_lung	SMC|Un_lymphoid cell	1.0	JAM3_JAM3	SMC|Un_lymphoid cell	0.038	AE_lung	0.5984749737170162
JAM3_JAM3_SMC|Vasc_Endo	JAM3_JAM3_AE_lung	SMC|Vasc_Endo	1.0	JAM3_JAM3	SMC|Vasc_Endo	0.123	AE_lung	1.8830760351636742
JAM3_JAM3_SMC|Vasc_SMC	JAM3_JAM3_AE_lung	SMC|Vasc_SMC	1.0	JAM3_JAM3	SMC|Vasc_SMC	0.081	AE_lung	1.5927099523466441
JAM3_JAM3_Stromal cell_CLDN|Alveolar cell	JAM3_JAM3_AE_lung	Stromal cell_CLDN|Alveolar cell	1.0	JAM3_JAM3	Stromal cell_CLDN|Alveolar cell	0.0	AE_lung	0.011144817001105
JAM3_JAM3_Stromal cell_CLDN|Ciliated cell	JAM3_JAM3_AE_lung	Stromal cell_CLDN|Ciliated cell	1.0	JAM3_JAM3	Stromal cell_CLDN|Ciliated cell	0.0	AE_lung	0.0
JAM3_JAM3_Stromal cell_CLDN|Erythroid cell	JAM3_JAM3_AE_lung	Stromal cell_CLDN|Erythroid cell	1.0	JAM3_JAM3	Stromal cell_CLDN|Erythroid cell	0.0	AE_lung	0.772017453546066
JAM3_JAM3_Stromal cell_CLDN|Fibroblast	JAM3_JAM3_AE_lung	Stromal cell_CLDN|Fibroblast	1.0	JAM3_JAM3	Stromal cell_CLDN|Fibroblast	0.0	AE_lung	0.0
JAM3_JAM3_Stromal cell_CLDN|Goblet cell	JAM3_JAM3_AE_lung	Stromal cell_CLDN|Goblet cell	1.0	JAM3_JAM3	Stromal cell_CLDN|Goblet cell	0.0	AE_lung	0.0
JAM3_JAM3_Stromal cell_CLDN|Immune cell_F13A1	JAM3_JAM3_AE_lung	Stromal cell_CLDN|Immune cell_F13A1	1.0	JAM3_JAM3	Stromal cell_CLDN|Immune cell_F13A1	0.0	AE_lung	1.387552961817236
JAM3_JAM3_Stromal cell_CLDN|Macrophage	JAM3_JAM3_AE_lung	Stromal cell_CLDN|Macrophage	1.0	JAM3_JAM3	Stromal cell_CLDN|Macrophage	0.0	AE_lung	0.1084520258363602
JAM3_JAM3_Stromal cell_CLDN|SMC	JAM3_JAM3_AE_lung	Stromal cell_CLDN|SMC	1.0	JAM3_JAM3	Stromal cell_CLDN|SMC	0.0	AE_lung	0.551682755929222
JAM3_JAM3_Stromal cell_CLDN|Stromal cell	JAM3_JAM3_AE_lung	Stromal cell_CLDN|Stromal cell	1.0	JAM3_JAM3	Stromal cell_CLDN|Stromal cell	0.0	AE_lung	0.479264949564732
JAM3_JAM3_Stromal cell_CLDN|Stromal cell_CLDN	JAM3_JAM3_AE_lung	Stromal cell_CLDN|Stromal cell_CLDN	1.0	JAM3_JAM3	Stromal cell_CLDN|Stromal cell_CLDN	0.0	AE_lung	0.0
JAM3_JAM3_Stromal cell_CLDN|Un_epithelial cell	JAM3_JAM3_AE_lung	Stromal cell_CLDN|Un_epithelial cell	1.0	JAM3_JAM3	Stromal cell_CLDN|Un_epithelial cell	0.0	AE_lung	0.24360014031225
JAM3_JAM3_Stromal cell_CLDN|Un_lymphoid cell	JAM3_JAM3_AE_lung	Stromal cell_CLDN|Un_lymphoid cell	1.0	JAM3_JAM3	Stromal cell_CLDN|Un_lymphoid cell	0.0	AE_lung	0.0467922177877942
JAM3_JAM3_Stromal cell_CLDN|Vasc_Endo	JAM3_JAM3_AE_lung	Stromal cell_CLDN|Vasc_Endo	1.0	JAM3_JAM3	Stromal cell_CLDN|Vasc_Endo	0.0	AE_lung	1.331393279234452
JAM3_JAM3_Stromal cell_CLDN|Vasc_SMC	JAM3_JAM3_AE_lung	Stromal cell_CLDN|Vasc_SMC	1.0	JAM3_JAM3	Stromal cell_CLDN|Vasc_SMC	0.0	AE_lung	1.041027196417422
JAM3_JAM3_Stromal cell|Alveolar cell	JAM3_JAM3_AE_lung	Stromal cell|Alveolar cell	1.0	JAM3_JAM3	Stromal cell|Alveolar cell	0.031	AE_lung	0.490409766565837
JAM3_JAM3_Stromal cell|Ciliated cell	JAM3_JAM3_AE_lung	Stromal cell|Ciliated cell	1.0	JAM3_JAM3	Stromal cell|Ciliated cell	0.0	AE_lung	0.479264949564732
JAM3_JAM3_Stromal cell|Erythroid cell	JAM3_JAM3_AE_lung	Stromal cell|Erythroid cell	1.0	JAM3_JAM3	Stromal cell|Erythroid cell	0.09	AE_lung	1.2512824031107979
JAM3_JAM3_Stromal cell|Fibroblast	JAM3_JAM3_AE_lung	Stromal cell|Fibroblast	1.0	JAM3_JAM3	Stromal cell|Fibroblast	0.0	AE_lung	0.479264949564732
JAM3_JAM3_Stromal cell|Goblet cell	JAM3_JAM3_AE_lung	Stromal cell|Goblet cell	1.0	JAM3_JAM3	Stromal cell|Goblet cell	0.0	AE_lung	0.479264949564732
JAM3_JAM3_Stromal cell|Immune cell_F13A1	JAM3_JAM3_AE_lung	Stromal cell|Immune cell_F13A1	1.0	JAM3_JAM3	Stromal cell|Immune cell_F13A1	0.135	AE_lung	1.8668179113819678
JAM3_JAM3_Stromal cell|Macrophage	JAM3_JAM3_AE_lung	Stromal cell|Macrophage	1.0	JAM3_JAM3	Stromal cell|Macrophage	0.036	AE_lung	0.5877169754010921
JAM3_JAM3_Stromal cell|SMC	JAM3_JAM3_AE_lung	Stromal cell|SMC	1.0	JAM3_JAM3	Stromal cell|SMC	0.064	AE_lung	1.030947705493954
JAM3_JAM3_Stromal cell|Stromal cell	JAM3_JAM3_AE_lung	Stromal cell|Stromal cell	1.0	JAM3_JAM3	Stromal cell|Stromal cell	0.06	AE_lung	0.958529899129464
JAM3_JAM3_Stromal cell|Stromal cell_CLDN	JAM3_JAM3_AE_lung	Stromal cell|Stromal cell_CLDN	1.0	JAM3_JAM3	Stromal cell|Stromal cell_CLDN	0.0	AE_lung	0.479264949564732
JAM3_JAM3_Stromal cell|Un_epithelial cell	JAM3_JAM3_AE_lung	Stromal cell|Un_epithelial cell	1.0	JAM3_JAM3	Stromal cell|Un_epithelial cell	0.051	AE_lung	0.7228650898769821
JAM3_JAM3_Stromal cell|Un_lymphoid cell	JAM3_JAM3_AE_lung	Stromal cell|Un_lymphoid cell	1.0	JAM3_JAM3	Stromal cell|Un_lymphoid cell	0.034	AE_lung	0.5260571673525262
JAM3_JAM3_Stromal cell|Vasc_Endo	JAM3_JAM3_AE_lung	Stromal cell|Vasc_Endo	1.0	JAM3_JAM3	Stromal cell|Vasc_Endo	0.119	AE_lung	1.8106582287991841
JAM3_JAM3_Stromal cell|Vasc_SMC	JAM3_JAM3_AE_lung	Stromal cell|Vasc_SMC	1.0	JAM3_JAM3	Stromal cell|Vasc_SMC	0.078	AE_lung	1.520292145982154
JAM3_JAM3_Un_epithelial cell|Alveolar cell	JAM3_JAM3_AE_lung	Un_epithelial cell|Alveolar cell	1.0	JAM3_JAM3	Un_epithelial cell|Alveolar cell	0.021	AE_lung	0.254744957313355
JAM3_JAM3_Un_epithelial cell|Ciliated cell	JAM3_JAM3_AE_lung	Un_epithelial cell|Ciliated cell	1.0	JAM3_JAM3	Un_epithelial cell|Ciliated cell	0.0	AE_lung	0.24360014031225
JAM3_JAM3_Un_epithelial cell|Erythroid cell	JAM3_JAM3_AE_lung	Un_epithelial cell|Erythroid cell	1.0	JAM3_JAM3	Un_epithelial cell|Erythroid cell	0.08	AE_lung	1.015617593858316
JAM3_JAM3_Un_epithelial cell|Fibroblast	JAM3_JAM3_AE_lung	Un_epithelial cell|Fibroblast	1.0	JAM3_JAM3	Un_epithelial cell|Fibroblast	0.0	AE_lung	0.24360014031225
JAM3_JAM3_Un_epithelial cell|Goblet cell	JAM3_JAM3_AE_lung	Un_epithelial cell|Goblet cell	1.0	JAM3_JAM3	Un_epithelial cell|Goblet cell	0.0	AE_lung	0.24360014031225
JAM3_JAM3_Un_epithelial cell|Immune cell_F13A1	JAM3_JAM3_AE_lung	Un_epithelial cell|Immune cell_F13A1	1.0	JAM3_JAM3	Un_epithelial cell|Immune cell_F13A1	0.125	AE_lung	1.631153102129486
JAM3_JAM3_Un_epithelial cell|Macrophage	JAM3_JAM3_AE_lung	Un_epithelial cell|Macrophage	1.0	JAM3_JAM3	Un_epithelial cell|Macrophage	0.027	AE_lung	0.3520521661486102
JAM3_JAM3_Un_epithelial cell|SMC	JAM3_JAM3_AE_lung	Un_epithelial cell|SMC	1.0	JAM3_JAM3	Un_epithelial cell|SMC	0.054	AE_lung	0.795282896241472
JAM3_JAM3_Un_epithelial cell|Stromal cell	JAM3_JAM3_AE_lung	Un_epithelial cell|Stromal cell	1.0	JAM3_JAM3	Un_epithelial cell|Stromal cell	0.051	AE_lung	0.722865089876982
JAM3_JAM3_Un_epithelial cell|Stromal cell_CLDN	JAM3_JAM3_AE_lung	Un_epithelial cell|Stromal cell_CLDN	1.0	JAM3_JAM3	Un_epithelial cell|Stromal cell_CLDN	0.0	AE_lung	0.24360014031225
JAM3_JAM3_Un_epithelial cell|Un_epithelial cell	JAM3_JAM3_AE_lung	Un_epithelial cell|Un_epithelial cell	1.0	JAM3_JAM3	Un_epithelial cell|Un_epithelial cell	0.041	AE_lung	0.4872002806245
JAM3_JAM3_Un_epithelial cell|Un_lymphoid cell	JAM3_JAM3_AE_lung	Un_epithelial cell|Un_lymphoid cell	1.0	JAM3_JAM3	Un_epithelial cell|Un_lymphoid cell	0.025	AE_lung	0.2903923581000442
JAM3_JAM3_Un_epithelial cell|Vasc_Endo	JAM3_JAM3_AE_lung	Un_epithelial cell|Vasc_Endo	1.0	JAM3_JAM3	Un_epithelial cell|Vasc_Endo	0.11	AE_lung	1.574993419546702
JAM3_JAM3_Un_epithelial cell|Vasc_SMC	JAM3_JAM3_AE_lung	Un_epithelial cell|Vasc_SMC	1.0	JAM3_JAM3	Un_epithelial cell|Vasc_SMC	0.068	AE_lung	1.284627336729672
JAM3_JAM3_Un_lymphoid cell|Alveolar cell	JAM3_JAM3_AE_lung	Un_lymphoid cell|Alveolar cell	1.0	JAM3_JAM3	Un_lymphoid cell|Alveolar cell	0.005	AE_lung	0.05793703478889921
JAM3_JAM3_Un_lymphoid cell|Ciliated cell	JAM3_JAM3_AE_lung	Un_lymphoid cell|Ciliated cell	1.0	JAM3_JAM3	Un_lymphoid cell|Ciliated cell	0.0	AE_lung	0.0467922177877942
JAM3_JAM3_Un_lymphoid cell|Erythroid cell	JAM3_JAM3_AE_lung	Un_lymphoid cell|Erythroid cell	1.0	JAM3_JAM3	Un_lymphoid cell|Erythroid cell	0.064	AE_lung	0.8188096713338602
JAM3_JAM3_Un_lymphoid cell|Fibroblast	JAM3_JAM3_AE_lung	Un_lymphoid cell|Fibroblast	1.0	JAM3_JAM3	Un_lymphoid cell|Fibroblast	0.0	AE_lung	0.0467922177877942
JAM3_JAM3_Un_lymphoid cell|Goblet cell	JAM3_JAM3_AE_lung	Un_lymphoid cell|Goblet cell	1.0	JAM3_JAM3	Un_lymphoid cell|Goblet cell	0.0	AE_lung	0.0467922177877942
JAM3_JAM3_Un_lymphoid cell|Immune cell_F13A1	JAM3_JAM3_AE_lung	Un_lymphoid cell|Immune cell_F13A1	1.0	JAM3_JAM3	Un_lymphoid cell|Immune cell_F13A1	0.109	AE_lung	1.4343451796050302
JAM3_JAM3_Un_lymphoid cell|Macrophage	JAM3_JAM3_AE_lung	Un_lymphoid cell|Macrophage	1.0	JAM3_JAM3	Un_lymphoid cell|Macrophage	0.011	AE_lung	0.1552442436241544
JAM3_JAM3_Un_lymphoid cell|SMC	JAM3_JAM3_AE_lung	Un_lymphoid cell|SMC	1.0	JAM3_JAM3	Un_lymphoid cell|SMC	0.038	AE_lung	0.5984749737170162
JAM3_JAM3_Un_lymphoid cell|Stromal cell	JAM3_JAM3_AE_lung	Un_lymphoid cell|Stromal cell	1.0	JAM3_JAM3	Un_lymphoid cell|Stromal cell	0.034	AE_lung	0.5260571673525262
JAM3_JAM3_Un_lymphoid cell|Stromal cell_CLDN	JAM3_JAM3_AE_lung	Un_lymphoid cell|Stromal cell_CLDN	1.0	JAM3_JAM3	Un_lymphoid cell|Stromal cell_CLDN	0.0	AE_lung	0.0467922177877942
JAM3_JAM3_Un_lymphoid cell|Un_epithelial cell	JAM3_JAM3_AE_lung	Un_lymphoid cell|Un_epithelial cell	1.0	JAM3_JAM3	Un_lymphoid cell|Un_epithelial cell	0.025	AE_lung	0.2903923581000442
JAM3_JAM3_Un_lymphoid cell|Un_lymphoid cell	JAM3_JAM3_AE_lung	Un_lymphoid cell|Un_lymphoid cell	1.0	JAM3_JAM3	Un_lymphoid cell|Un_lymphoid cell	0.009	AE_lung	0.0935844355755884
JAM3_JAM3_Un_lymphoid cell|Vasc_Endo	JAM3_JAM3_AE_lung	Un_lymphoid cell|Vasc_Endo	1.0	JAM3_JAM3	Un_lymphoid cell|Vasc_Endo	0.094	AE_lung	1.3781854970222462
JAM3_JAM3_Un_lymphoid cell|Vasc_SMC	JAM3_JAM3_AE_lung	Un_lymphoid cell|Vasc_SMC	1.0	JAM3_JAM3	Un_lymphoid cell|Vasc_SMC	0.052	AE_lung	1.0878194142052162
JAM3_JAM3_Vasc_Endo|Alveolar cell	JAM3_JAM3_AE_lung	Vasc_Endo|Alveolar cell	1.0	JAM3_JAM3	Vasc_Endo|Alveolar cell	0.09	AE_lung	1.3425380962355569
JAM3_JAM3_Vasc_Endo|Ciliated cell	JAM3_JAM3_AE_lung	Vasc_Endo|Ciliated cell	1.0	JAM3_JAM3	Vasc_Endo|Ciliated cell	0.0	AE_lung	1.331393279234452
JAM3_JAM3_Vasc_Endo|Erythroid cell	JAM3_JAM3_AE_lung	Vasc_Endo|Erythroid cell	1.0	JAM3_JAM3	Vasc_Endo|Erythroid cell	0.149	AE_lung	2.1034107327805183
JAM3_JAM3_Vasc_Endo|Fibroblast	JAM3_JAM3_AE_lung	Vasc_Endo|Fibroblast	1.0	JAM3_JAM3	Vasc_Endo|Fibroblast	0.0	AE_lung	1.331393279234452
JAM3_JAM3_Vasc_Endo|Goblet cell	JAM3_JAM3_AE_lung	Vasc_Endo|Goblet cell	1.0	JAM3_JAM3	Vasc_Endo|Goblet cell	0.0	AE_lung	1.331393279234452
JAM3_JAM3_Vasc_Endo|Immune cell_F13A1	JAM3_JAM3_AE_lung	Vasc_Endo|Immune cell_F13A1	1.0	JAM3_JAM3	Vasc_Endo|Immune cell_F13A1	0.194	AE_lung	2.7189462410516883
JAM3_JAM3_Vasc_Endo|Macrophage	JAM3_JAM3_AE_lung	Vasc_Endo|Macrophage	1.0	JAM3_JAM3	Vasc_Endo|Macrophage	0.096	AE_lung	1.4398453050708124
JAM3_JAM3_Vasc_Endo|SMC	JAM3_JAM3_AE_lung	Vasc_Endo|SMC	1.0	JAM3_JAM3	Vasc_Endo|SMC	0.123	AE_lung	1.883076035163674
JAM3_JAM3_Vasc_Endo|Stromal cell	JAM3_JAM3_AE_lung	Vasc_Endo|Stromal cell	1.0	JAM3_JAM3	Vasc_Endo|Stromal cell	0.119	AE_lung	1.810658228799184
JAM3_JAM3_Vasc_Endo|Stromal cell_CLDN	JAM3_JAM3_AE_lung	Vasc_Endo|Stromal cell_CLDN	1.0	JAM3_JAM3	Vasc_Endo|Stromal cell_CLDN	0.0	AE_lung	1.331393279234452
JAM3_JAM3_Vasc_Endo|Un_epithelial cell	JAM3_JAM3_AE_lung	Vasc_Endo|Un_epithelial cell	1.0	JAM3_JAM3	Vasc_Endo|Un_epithelial cell	0.11	AE_lung	1.5749934195467021
JAM3_JAM3_Vasc_Endo|Un_lymphoid cell	JAM3_JAM3_AE_lung	Vasc_Endo|Un_lymphoid cell	1.0	JAM3_JAM3	Vasc_Endo|Un_lymphoid cell	0.094	AE_lung	1.3781854970222465
JAM3_JAM3_Vasc_Endo|Vasc_Endo	JAM3_JAM3_AE_lung	Vasc_Endo|Vasc_Endo	1.0	JAM3_JAM3	Vasc_Endo|Vasc_Endo	0.179	AE_lung	2.662786558468904
JAM3_JAM3_Vasc_Endo|Vasc_SMC	JAM3_JAM3_AE_lung	Vasc_Endo|Vasc_SMC	1.0	JAM3_JAM3	Vasc_Endo|Vasc_SMC	0.137	AE_lung	2.3724204756518743
JAM3_JAM3_Vasc_SMC|Alveolar cell	JAM3_JAM3_AE_lung	Vasc_SMC|Alveolar cell	1.0	JAM3_JAM3	Vasc_SMC|Alveolar cell	0.048	AE_lung	1.0521720134185268
JAM3_JAM3_Vasc_SMC|Ciliated cell	JAM3_JAM3_AE_lung	Vasc_SMC|Ciliated cell	1.0	JAM3_JAM3	Vasc_SMC|Ciliated cell	0.0	AE_lung	1.041027196417422
JAM3_JAM3_Vasc_SMC|Erythroid cell	JAM3_JAM3_AE_lung	Vasc_SMC|Erythroid cell	1.0	JAM3_JAM3	Vasc_SMC|Erythroid cell	0.108	AE_lung	1.813044649963488
JAM3_JAM3_Vasc_SMC|Fibroblast	JAM3_JAM3_AE_lung	Vasc_SMC|Fibroblast	1.0	JAM3_JAM3	Vasc_SMC|Fibroblast	0.0	AE_lung	1.041027196417422
JAM3_JAM3_Vasc_SMC|Goblet cell	JAM3_JAM3_AE_lung	Vasc_SMC|Goblet cell	1.0	JAM3_JAM3	Vasc_SMC|Goblet cell	0.0	AE_lung	1.041027196417422
JAM3_JAM3_Vasc_SMC|Immune cell_F13A1	JAM3_JAM3_AE_lung	Vasc_SMC|Immune cell_F13A1	1.0	JAM3_JAM3	Vasc_SMC|Immune cell_F13A1	0.152	AE_lung	2.428580158234658
JAM3_JAM3_Vasc_SMC|Macrophage	JAM3_JAM3_AE_lung	Vasc_SMC|Macrophage	1.0	JAM3_JAM3	Vasc_SMC|Macrophage	0.054	AE_lung	1.1494792222537824
JAM3_JAM3_Vasc_SMC|SMC	JAM3_JAM3_AE_lung	Vasc_SMC|SMC	1.0	JAM3_JAM3	Vasc_SMC|SMC	0.081	AE_lung	1.592709952346644
JAM3_JAM3_Vasc_SMC|Stromal cell	JAM3_JAM3_AE_lung	Vasc_SMC|Stromal cell	1.0	JAM3_JAM3	Vasc_SMC|Stromal cell	0.078	AE_lung	1.520292145982154
JAM3_JAM3_Vasc_SMC|Stromal cell_CLDN	JAM3_JAM3_AE_lung	Vasc_SMC|Stromal cell_CLDN	1.0	JAM3_JAM3	Vasc_SMC|Stromal cell_CLDN	0.0	AE_lung	1.041027196417422
JAM3_JAM3_Vasc_SMC|Un_epithelial cell	JAM3_JAM3_AE_lung	Vasc_SMC|Un_epithelial cell	1.0	JAM3_JAM3	Vasc_SMC|Un_epithelial cell	0.068	AE_lung	1.284627336729672
JAM3_JAM3_Vasc_SMC|Un_lymphoid cell	JAM3_JAM3_AE_lung	Vasc_SMC|Un_lymphoid cell	1.0	JAM3_JAM3	Vasc_SMC|Un_lymphoid cell	0.052	AE_lung	1.0878194142052164
JAM3_JAM3_Vasc_SMC|Vasc_Endo	JAM3_JAM3_AE_lung	Vasc_SMC|Vasc_Endo	1.0	JAM3_JAM3	Vasc_SMC|Vasc_Endo	0.137	AE_lung	2.372420475651874
JAM3_JAM3_Vasc_SMC|Vasc_SMC	JAM3_JAM3_AE_lung	Vasc_SMC|Vasc_SMC	1.0	JAM3_JAM3	Vasc_SMC|Vasc_SMC	0.096	AE_lung	2.082054392834844
MDK_LRP1_Alveolar cell|Alveolar cell	MDK_LRP1_AE_lung	Alveolar cell|Alveolar cell	1.0	MDK_LRP1	Alveolar cell|Alveolar cell	0.035	AE_lung	0.6233437528652288
MDK_LRP1_Alveolar cell|Ciliated cell	MDK_LRP1_AE_lung	Alveolar cell|Ciliated cell	1.0	MDK_LRP1	Alveolar cell|Ciliated cell	0.215	AE_lung	10.244377897696673
MDK_LRP1_Alveolar cell|Erythroid cell	MDK_LRP1_AE_lung	Alveolar cell|Erythroid cell	1.0	MDK_LRP1	Alveolar cell|Erythroid cell	0.065	AE_lung	0.9179538972850778
MDK_LRP1_Alveolar cell|Fibroblast	MDK_LRP1_AE_lung	Alveolar cell|Fibroblast	1.0	MDK_LRP1	Alveolar cell|Fibroblast	0.106	AE_lung	0.9216109062988544
MDK_LRP1_Alveolar cell|Goblet cell	MDK_LRP1_AE_lung	Alveolar cell|Goblet cell	1.0	MDK_LRP1	Alveolar cell|Goblet cell	0.036	AE_lung	0.5405838790719271
MDK_LRP1_Alveolar cell|Immune cell_F13A1	MDK_LRP1_AE_lung	Alveolar cell|Immune cell_F13A1	1.0	MDK_LRP1	Alveolar cell|Immune cell_F13A1	0.055	AE_lung	0.6211078490594715
MDK_LRP1_Alveolar cell|Macrophage	MDK_LRP1_AE_lung	Alveolar cell|Macrophage	1.0	MDK_LRP1	Alveolar cell|Macrophage	0.08	AE_lung	0.9574778628661114
MDK_LRP1_Alveolar cell|SMC	MDK_LRP1_AE_lung	Alveolar cell|SMC	1.0	MDK_LRP1	Alveolar cell|SMC	0.213	AE_lung	2.39133973436887
MDK_LRP1_Alveolar cell|Stromal cell	MDK_LRP1_AE_lung	Alveolar cell|Stromal cell	1.0	MDK_LRP1	Alveolar cell|Stromal cell	0.639	AE_lung	10.536387582423755
MDK_LRP1_Alveolar cell|Stromal cell_CLDN	MDK_LRP1_AE_lung	Alveolar cell|Stromal cell_CLDN	1.0	MDK_LRP1	Alveolar cell|Stromal cell_CLDN	0.357	AE_lung	4.076846061415904
MDK_LRP1_Alveolar cell|Un_epithelial cell	MDK_LRP1_AE_lung	Alveolar cell|Un_epithelial cell	1.0	MDK_LRP1	Alveolar cell|Un_epithelial cell	0.033	AE_lung	8.942773735411956
MDK_LRP1_Alveolar cell|Un_lymphoid cell	MDK_LRP1_AE_lung	Alveolar cell|Un_lymphoid cell	1.0	MDK_LRP1	Alveolar cell|Un_lymphoid cell	0.025	AE_lung	0.4401993835549174
MDK_LRP1_Alveolar cell|Vasc_Endo	MDK_LRP1_AE_lung	Alveolar cell|Vasc_Endo	1.0	MDK_LRP1	Alveolar cell|Vasc_Endo	0.074	AE_lung	0.8879766599428469
MDK_LRP1_Alveolar cell|Vasc_SMC	MDK_LRP1_AE_lung	Alveolar cell|Vasc_SMC	1.0	MDK_LRP1	Alveolar cell|Vasc_SMC	0.069	AE_lung	0.9450137692648579
MDK_LRP1_Ciliated cell|Alveolar cell	MDK_LRP1_AE_lung	Ciliated cell|Alveolar cell	1.0	MDK_LRP1	Ciliated cell|Alveolar cell	0.758	AE_lung	10.244377897696673
MDK_LRP1_Ciliated cell|Ciliated cell	MDK_LRP1_AE_lung	Ciliated cell|Ciliated cell	0.0	MDK_LRP1	Ciliated cell|Ciliated cell	0.937	AE_lung	19.865412042528117
MDK_LRP1_Ciliated cell|Erythroid cell	MDK_LRP1_AE_lung	Ciliated cell|Erythroid cell	1.0	MDK_LRP1	Ciliated cell|Erythroid cell	0.787	AE_lung	10.538988042116522
MDK_LRP1_Ciliated cell|Fibroblast	MDK_LRP1_AE_lung	Ciliated cell|Fibroblast	0.0	MDK_LRP1	Ciliated cell|Fibroblast	0.828	AE_lung	10.542645051130298
MDK_LRP1_Ciliated cell|Goblet cell	MDK_LRP1_AE_lung	Ciliated cell|Goblet cell	1.0	MDK_LRP1	Ciliated cell|Goblet cell	0.759	AE_lung	10.16161802390337
MDK_LRP1_Ciliated cell|Immune cell_F13A1	MDK_LRP1_AE_lung	Ciliated cell|Immune cell_F13A1	1.0	MDK_LRP1	Ciliated cell|Immune cell_F13A1	0.778	AE_lung	10.242141993890916
MDK_LRP1_Ciliated cell|Macrophage	MDK_LRP1_AE_lung	Ciliated cell|Macrophage	1.0	MDK_LRP1	Ciliated cell|Macrophage	0.803	AE_lung	10.578512007697556
MDK_LRP1_Ciliated cell|SMC	MDK_LRP1_AE_lung	Ciliated cell|SMC	0.0	MDK_LRP1	Ciliated cell|SMC	0.936	AE_lung	12.012373879200315
MDK_LRP1_Ciliated cell|Stromal cell	MDK_LRP1_AE_lung	Ciliated cell|Stromal cell	0.0	MDK_LRP1	Ciliated cell|Stromal cell	1.362	AE_lung	20.157421727255198
MDK_LRP1_Ciliated cell|Stromal cell_CLDN	MDK_LRP1_AE_lung	Ciliated cell|Stromal cell_CLDN	0.0	MDK_LRP1	Ciliated cell|Stromal cell_CLDN	1.079	AE_lung	13.697880206247348
MDK_LRP1_Ciliated cell|Un_epithelial cell	MDK_LRP1_AE_lung	Ciliated cell|Un_epithelial cell	1.0	MDK_LRP1	Ciliated cell|Un_epithelial cell	0.756	AE_lung	18.563807880243402
MDK_LRP1_Ciliated cell|Un_lymphoid cell	MDK_LRP1_AE_lung	Ciliated cell|Un_lymphoid cell	1.0	MDK_LRP1	Ciliated cell|Un_lymphoid cell	0.748	AE_lung	10.061233528386362
MDK_LRP1_Ciliated cell|Vasc_Endo	MDK_LRP1_AE_lung	Ciliated cell|Vasc_Endo	1.0	MDK_LRP1	Ciliated cell|Vasc_Endo	0.796	AE_lung	10.509010804774292
MDK_LRP1_Ciliated cell|Vasc_SMC	MDK_LRP1_AE_lung	Ciliated cell|Vasc_SMC	1.0	MDK_LRP1	Ciliated cell|Vasc_SMC	0.792	AE_lung	10.566047914096302
MDK_LRP1_Erythroid cell|Alveolar cell	MDK_LRP1_AE_lung	Erythroid cell|Alveolar cell	1.0	MDK_LRP1	Erythroid cell|Alveolar cell	0.031	AE_lung	0.9179538972850777
MDK_LRP1_Erythroid cell|Ciliated cell	MDK_LRP1_AE_lung	Erythroid cell|Ciliated cell	1.0	MDK_LRP1	Erythroid cell|Ciliated cell	0.21	AE_lung	10.538988042116522
MDK_LRP1_Erythroid cell|Erythroid cell	MDK_LRP1_AE_lung	Erythroid cell|Erythroid cell	1.0	MDK_LRP1	Erythroid cell|Erythroid cell	0.06	AE_lung	1.2125640417049266
MDK_LRP1_Erythroid cell|Fibroblast	MDK_LRP1_AE_lung	Erythroid cell|Fibroblast	1.0	MDK_LRP1	Erythroid cell|Fibroblast	0.101	AE_lung	1.2162210507187035
MDK_LRP1_Erythroid cell|Goblet cell	MDK_LRP1_AE_lung	Erythroid cell|Goblet cell	1.0	MDK_LRP1	Erythroid cell|Goblet cell	0.032	AE_lung	0.8351940234917761
MDK_LRP1_Erythroid cell|Immune cell_F13A1	MDK_LRP1_AE_lung	Erythroid cell|Immune cell_F13A1	1.0	MDK_LRP1	Erythroid cell|Immune cell_F13A1	0.051	AE_lung	0.9157179934793203
MDK_LRP1_Erythroid cell|Macrophage	MDK_LRP1_AE_lung	Erythroid cell|Macrophage	1.0	MDK_LRP1	Erythroid cell|Macrophage	0.076	AE_lung	1.2520880072859604
MDK_LRP1_Erythroid cell|SMC	MDK_LRP1_AE_lung	Erythroid cell|SMC	1.0	MDK_LRP1	Erythroid cell|SMC	0.209	AE_lung	2.685949878788719
MDK_LRP1_Erythroid cell|Stromal cell	MDK_LRP1_AE_lung	Erythroid cell|Stromal cell	1.0	MDK_LRP1	Erythroid cell|Stromal cell	0.635	AE_lung	10.830997726843604
MDK_LRP1_Erythroid cell|Stromal cell_CLDN	MDK_LRP1_AE_lung	Erythroid cell|Stromal cell_CLDN	1.0	MDK_LRP1	Erythroid cell|Stromal cell_CLDN	0.352	AE_lung	4.371456205835753
MDK_LRP1_Erythroid cell|Un_epithelial cell	MDK_LRP1_AE_lung	Erythroid cell|Un_epithelial cell	1.0	MDK_LRP1	Erythroid cell|Un_epithelial cell	0.029	AE_lung	9.237383879831805
MDK_LRP1_Erythroid cell|Un_lymphoid cell	MDK_LRP1_AE_lung	Erythroid cell|Un_lymphoid cell	1.0	MDK_LRP1	Erythroid cell|Un_lymphoid cell	0.021	AE_lung	0.7348095279747663
MDK_LRP1_Erythroid cell|Vasc_Endo	MDK_LRP1_AE_lung	Erythroid cell|Vasc_Endo	1.0	MDK_LRP1	Erythroid cell|Vasc_Endo	0.069	AE_lung	1.1825868043626957
MDK_LRP1_Erythroid cell|Vasc_SMC	MDK_LRP1_AE_lung	Erythroid cell|Vasc_SMC	1.0	MDK_LRP1	Erythroid cell|Vasc_SMC	0.065	AE_lung	1.239623913684707
MDK_LRP1_Fibroblast|Alveolar cell	MDK_LRP1_AE_lung	Fibroblast|Alveolar cell	1.0	MDK_LRP1	Fibroblast|Alveolar cell	0.0	AE_lung	0.9216109062988544
MDK_LRP1_Fibroblast|Ciliated cell	MDK_LRP1_AE_lung	Fibroblast|Ciliated cell	1.0	MDK_LRP1	Fibroblast|Ciliated cell	0.0	AE_lung	10.542645051130298
MDK_LRP1_Fibroblast|Erythroid cell	MDK_LRP1_AE_lung	Fibroblast|Erythroid cell	1.0	MDK_LRP1	Fibroblast|Erythroid cell	0.0	AE_lung	1.2162210507187035
MDK_LRP1_Fibroblast|Fibroblast	MDK_LRP1_AE_lung	Fibroblast|Fibroblast	1.0	MDK_LRP1	Fibroblast|Fibroblast	0.0	AE_lung	1.21987805973248
MDK_LRP1_Fibroblast|Goblet cell	MDK_LRP1_AE_lung	Fibroblast|Goblet cell	1.0	MDK_LRP1	Fibroblast|Goblet cell	0.0	AE_lung	0.8388510325055527
MDK_LRP1_Fibroblast|Immune cell_F13A1	MDK_LRP1_AE_lung	Fibroblast|Immune cell_F13A1	1.0	MDK_LRP1	Fibroblast|Immune cell_F13A1	0.0	AE_lung	0.9193750024930971
MDK_LRP1_Fibroblast|Macrophage	MDK_LRP1_AE_lung	Fibroblast|Macrophage	1.0	MDK_LRP1	Fibroblast|Macrophage	0.0	AE_lung	1.255745016299737
MDK_LRP1_Fibroblast|SMC	MDK_LRP1_AE_lung	Fibroblast|SMC	1.0	MDK_LRP1	Fibroblast|SMC	0.0	AE_lung	2.689606887802496
MDK_LRP1_Fibroblast|Stromal cell	MDK_LRP1_AE_lung	Fibroblast|Stromal cell	1.0	MDK_LRP1	Fibroblast|Stromal cell	0.0	AE_lung	10.83465473585738
MDK_LRP1_Fibroblast|Stromal cell_CLDN	MDK_LRP1_AE_lung	Fibroblast|Stromal cell_CLDN	1.0	MDK_LRP1	Fibroblast|Stromal cell_CLDN	0.0	AE_lung	4.37511321484953
MDK_LRP1_Fibroblast|Un_epithelial cell	MDK_LRP1_AE_lung	Fibroblast|Un_epithelial cell	1.0	MDK_LRP1	Fibroblast|Un_epithelial cell	0.0	AE_lung	9.241040888845582
MDK_LRP1_Fibroblast|Un_lymphoid cell	MDK_LRP1_AE_lung	Fibroblast|Un_lymphoid cell	1.0	MDK_LRP1	Fibroblast|Un_lymphoid cell	0.0	AE_lung	0.738466536988543
MDK_LRP1_Fibroblast|Vasc_Endo	MDK_LRP1_AE_lung	Fibroblast|Vasc_Endo	1.0	MDK_LRP1	Fibroblast|Vasc_Endo	0.0	AE_lung	1.1862438133764726
MDK_LRP1_Fibroblast|Vasc_SMC	MDK_LRP1_AE_lung	Fibroblast|Vasc_SMC	1.0	MDK_LRP1	Fibroblast|Vasc_SMC	0.0	AE_lung	1.2432809226984836
MDK_LRP1_Goblet cell|Alveolar cell	MDK_LRP1_AE_lung	Goblet cell|Alveolar cell	1.0	MDK_LRP1	Goblet cell|Alveolar cell	0.046	AE_lung	0.5405838790719271
MDK_LRP1_Goblet cell|Ciliated cell	MDK_LRP1_AE_lung	Goblet cell|Ciliated cell	1.0	MDK_LRP1	Goblet cell|Ciliated cell	0.225	AE_lung	10.16161802390337
MDK_LRP1_Goblet cell|Erythroid cell	MDK_LRP1_AE_lung	Goblet cell|Erythroid cell	1.0	MDK_LRP1	Goblet cell|Erythroid cell	0.075	AE_lung	0.8351940234917761
MDK_LRP1_Goblet cell|Fibroblast	MDK_LRP1_AE_lung	Goblet cell|Fibroblast	1.0	MDK_LRP1	Goblet cell|Fibroblast	0.116	AE_lung	0.8388510325055527
MDK_LRP1_Goblet cell|Goblet cell	MDK_LRP1_AE_lung	Goblet cell|Goblet cell	1.0	MDK_LRP1	Goblet cell|Goblet cell	0.047	AE_lung	0.45782400527862543
MDK_LRP1_Goblet cell|Immune cell_F13A1	MDK_LRP1_AE_lung	Goblet cell|Immune cell_F13A1	1.0	MDK_LRP1	Goblet cell|Immune cell_F13A1	0.066	AE_lung	0.5383479752661697
MDK_LRP1_Goblet cell|Macrophage	MDK_LRP1_AE_lung	Goblet cell|Macrophage	1.0	MDK_LRP1	Goblet cell|Macrophage	0.091	AE_lung	0.8747179890728096
MDK_LRP1_Goblet cell|SMC	MDK_LRP1_AE_lung	Goblet cell|SMC	1.0	MDK_LRP1	Goblet cell|SMC	0.224	AE_lung	2.3085798605755685
MDK_LRP1_Goblet cell|Stromal cell	MDK_LRP1_AE_lung	Goblet cell|Stromal cell	1.0	MDK_LRP1	Goblet cell|Stromal cell	0.65	AE_lung	10.453627708630453
MDK_LRP1_Goblet cell|Stromal cell_CLDN	MDK_LRP1_AE_lung	Goblet cell|Stromal cell_CLDN	1.0	MDK_LRP1	Goblet cell|Stromal cell_CLDN	0.367	AE_lung	3.9940861876226026
MDK_LRP1_Goblet cell|Un_epithelial cell	MDK_LRP1_AE_lung	Goblet cell|Un_epithelial cell	1.0	MDK_LRP1	Goblet cell|Un_epithelial cell	0.044	AE_lung	8.860013861618654
MDK_LRP1_Goblet cell|Un_lymphoid cell	MDK_LRP1_AE_lung	Goblet cell|Un_lymphoid cell	1.0	MDK_LRP1	Goblet cell|Un_lymphoid cell	0.036	AE_lung	0.3574395097616157
MDK_LRP1_Goblet cell|Vasc_Endo	MDK_LRP1_AE_lung	Goblet cell|Vasc_Endo	1.0	MDK_LRP1	Goblet cell|Vasc_Endo	0.085	AE_lung	0.8052167861495452
MDK_LRP1_Goblet cell|Vasc_SMC	MDK_LRP1_AE_lung	Goblet cell|Vasc_SMC	1.0	MDK_LRP1	Goblet cell|Vasc_SMC	0.08	AE_lung	0.8622538954715563
MDK_LRP1_Immune cell_F13A1|Alveolar cell	MDK_LRP1_AE_lung	Immune cell_F13A1|Alveolar cell	1.0	MDK_LRP1	Immune cell_F13A1|Alveolar cell	0.0	AE_lung	0.6211078490594714
MDK_LRP1_Immune cell_F13A1|Ciliated cell	MDK_LRP1_AE_lung	Immune cell_F13A1|Ciliated cell	1.0	MDK_LRP1	Immune cell_F13A1|Ciliated cell	0.0	AE_lung	10.242141993890916
MDK_LRP1_Immune cell_F13A1|Erythroid cell	MDK_LRP1_AE_lung	Immune cell_F13A1|Erythroid cell	1.0	MDK_LRP1	Immune cell_F13A1|Erythroid cell	0.0	AE_lung	0.9157179934793204
MDK_LRP1_Immune cell_F13A1|Fibroblast	MDK_LRP1_AE_lung	Immune cell_F13A1|Fibroblast	1.0	MDK_LRP1	Immune cell_F13A1|Fibroblast	0.0	AE_lung	0.9193750024930971
MDK_LRP1_Immune cell_F13A1|Goblet cell	MDK_LRP1_AE_lung	Immune cell_F13A1|Goblet cell	1.0	MDK_LRP1	Immune cell_F13A1|Goblet cell	0.0	AE_lung	0.5383479752661697
MDK_LRP1_Immune cell_F13A1|Immune cell_F13A1	MDK_LRP1_AE_lung	Immune cell_F13A1|Immune cell_F13A1	1.0	MDK_LRP1	Immune cell_F13A1|Immune cell_F13A1	0.0	AE_lung	0.618871945253714
MDK_LRP1_Immune cell_F13A1|Macrophage	MDK_LRP1_AE_lung	Immune cell_F13A1|Macrophage	1.0	MDK_LRP1	Immune cell_F13A1|Macrophage	0.0	AE_lung	0.955241959060354
MDK_LRP1_Immune cell_F13A1|SMC	MDK_LRP1_AE_lung	Immune cell_F13A1|SMC	1.0	MDK_LRP1	Immune cell_F13A1|SMC	0.0	AE_lung	2.389103830563113
MDK_LRP1_Immune cell_F13A1|Stromal cell	MDK_LRP1_AE_lung	Immune cell_F13A1|Stromal cell	1.0	MDK_LRP1	Immune cell_F13A1|Stromal cell	0.0	AE_lung	10.534151678617997
MDK_LRP1_Immune cell_F13A1|Stromal cell_CLDN	MDK_LRP1_AE_lung	Immune cell_F13A1|Stromal cell_CLDN	1.0	MDK_LRP1	Immune cell_F13A1|Stromal cell_CLDN	0.0	AE_lung	4.074610157610147
MDK_LRP1_Immune cell_F13A1|Un_epithelial cell	MDK_LRP1_AE_lung	Immune cell_F13A1|Un_epithelial cell	1.0	MDK_LRP1	Immune cell_F13A1|Un_epithelial cell	0.0	AE_lung	8.9405378316062
MDK_LRP1_Immune cell_F13A1|Un_lymphoid cell	MDK_LRP1_AE_lung	Immune cell_F13A1|Un_lymphoid cell	1.0	MDK_LRP1	Immune cell_F13A1|Un_lymphoid cell	0.0	AE_lung	0.43796347974916
MDK_LRP1_Immune cell_F13A1|Vasc_Endo	MDK_LRP1_AE_lung	Immune cell_F13A1|Vasc_Endo	1.0	MDK_LRP1	Immune cell_F13A1|Vasc_Endo	0.0	AE_lung	0.8857407561370895
MDK_LRP1_Immune cell_F13A1|Vasc_SMC	MDK_LRP1_AE_lung	Immune cell_F13A1|Vasc_SMC	1.0	MDK_LRP1	Immune cell_F13A1|Vasc_SMC	0.0	AE_lung	0.9427778654591006
MDK_LRP1_Macrophage|Alveolar cell	MDK_LRP1_AE_lung	Macrophage|Alveolar cell	1.0	MDK_LRP1	Macrophage|Alveolar cell	0.0	AE_lung	0.9574778628661114
MDK_LRP1_Macrophage|Ciliated cell	MDK_LRP1_AE_lung	Macrophage|Ciliated cell	1.0	MDK_LRP1	Macrophage|Ciliated cell	0.0	AE_lung	10.578512007697556
MDK_LRP1_Macrophage|Erythroid cell	MDK_LRP1_AE_lung	Macrophage|Erythroid cell	1.0	MDK_LRP1	Macrophage|Erythroid cell	0.0	AE_lung	1.2520880072859604
MDK_LRP1_Macrophage|Fibroblast	MDK_LRP1_AE_lung	Macrophage|Fibroblast	1.0	MDK_LRP1	Macrophage|Fibroblast	0.0	AE_lung	1.255745016299737
MDK_LRP1_Macrophage|Goblet cell	MDK_LRP1_AE_lung	Macrophage|Goblet cell	1.0	MDK_LRP1	Macrophage|Goblet cell	0.0	AE_lung	0.8747179890728096
MDK_LRP1_Macrophage|Immune cell_F13A1	MDK_LRP1_AE_lung	Macrophage|Immune cell_F13A1	1.0	MDK_LRP1	Macrophage|Immune cell_F13A1	0.0	AE_lung	0.955241959060354
MDK_LRP1_Macrophage|Macrophage	MDK_LRP1_AE_lung	Macrophage|Macrophage	1.0	MDK_LRP1	Macrophage|Macrophage	0.0	AE_lung	1.291611972866994
MDK_LRP1_Macrophage|SMC	MDK_LRP1_AE_lung	Macrophage|SMC	1.0	MDK_LRP1	Macrophage|SMC	0.0	AE_lung	2.725473844369753
MDK_LRP1_Macrophage|Stromal cell	MDK_LRP1_AE_lung	Macrophage|Stromal cell	1.0	MDK_LRP1	Macrophage|Stromal cell	0.0	AE_lung	10.870521692424637
MDK_LRP1_Macrophage|Stromal cell_CLDN	MDK_LRP1_AE_lung	Macrophage|Stromal cell_CLDN	1.0	MDK_LRP1	Macrophage|Stromal cell_CLDN	0.0	AE_lung	4.410980171416787
MDK_LRP1_Macrophage|Un_epithelial cell	MDK_LRP1_AE_lung	Macrophage|Un_epithelial cell	1.0	MDK_LRP1	Macrophage|Un_epithelial cell	0.0	AE_lung	9.27690784541284
MDK_LRP1_Macrophage|Un_lymphoid cell	MDK_LRP1_AE_lung	Macrophage|Un_lymphoid cell	1.0	MDK_LRP1	Macrophage|Un_lymphoid cell	0.0	AE_lung	0.7743334935558
MDK_LRP1_Macrophage|Vasc_Endo	MDK_LRP1_AE_lung	Macrophage|Vasc_Endo	1.0	MDK_LRP1	Macrophage|Vasc_Endo	0.0	AE_lung	1.2221107699437295
MDK_LRP1_Macrophage|Vasc_SMC	MDK_LRP1_AE_lung	Macrophage|Vasc_SMC	1.0	MDK_LRP1	Macrophage|Vasc_SMC	0.0	AE_lung	1.2791478792657405
MDK_LRP1_SMC|Alveolar cell	MDK_LRP1_AE_lung	SMC|Alveolar cell	1.0	MDK_LRP1	SMC|Alveolar cell	0.038	AE_lung	2.3913397343688705
MDK_LRP1_SMC|Ciliated cell	MDK_LRP1_AE_lung	SMC|Ciliated cell	1.0	MDK_LRP1	SMC|Ciliated cell	0.218	AE_lung	12.012373879200315
MDK_LRP1_SMC|Erythroid cell	MDK_LRP1_AE_lung	SMC|Erythroid cell	1.0	MDK_LRP1	SMC|Erythroid cell	0.068	AE_lung	2.6859498787887195
MDK_LRP1_SMC|Fibroblast	MDK_LRP1_AE_lung	SMC|Fibroblast	1.0	MDK_LRP1	SMC|Fibroblast	0.109	AE_lung	2.689606887802496
MDK_LRP1_SMC|Goblet cell	MDK_LRP1_AE_lung	SMC|Goblet cell	1.0	MDK_LRP1	SMC|Goblet cell	0.039	AE_lung	2.3085798605755685
MDK_LRP1_SMC|Immune cell_F13A1	MDK_LRP1_AE_lung	SMC|Immune cell_F13A1	1.0	MDK_LRP1	SMC|Immune cell_F13A1	0.058	AE_lung	2.389103830563113
MDK_LRP1_SMC|Macrophage	MDK_LRP1_AE_lung	SMC|Macrophage	1.0	MDK_LRP1	SMC|Macrophage	0.083	AE_lung	2.725473844369753
MDK_LRP1_SMC|SMC	MDK_LRP1_AE_lung	SMC|SMC	1.0	MDK_LRP1	SMC|SMC	0.216	AE_lung	4.159335715872512
MDK_LRP1_SMC|Stromal cell	MDK_LRP1_AE_lung	SMC|Stromal cell	1.0	MDK_LRP1	SMC|Stromal cell	0.642	AE_lung	12.304383563927395
MDK_LRP1_SMC|Stromal cell_CLDN	MDK_LRP1_AE_lung	SMC|Stromal cell_CLDN	1.0	MDK_LRP1	SMC|Stromal cell_CLDN	0.36	AE_lung	5.844842042919546
MDK_LRP1_SMC|Un_epithelial cell	MDK_LRP1_AE_lung	SMC|Un_epithelial cell	1.0	MDK_LRP1	SMC|Un_epithelial cell	0.036	AE_lung	10.710769716915598
MDK_LRP1_SMC|Un_lymphoid cell	MDK_LRP1_AE_lung	SMC|Un_lymphoid cell	1.0	MDK_LRP1	SMC|Un_lymphoid cell	0.028	AE_lung	2.208195365058559
MDK_LRP1_SMC|Vasc_Endo	MDK_LRP1_AE_lung	SMC|Vasc_Endo	1.0	MDK_LRP1	SMC|Vasc_Endo	0.077	AE_lung	2.655972641446488
MDK_LRP1_SMC|Vasc_SMC	MDK_LRP1_AE_lung	SMC|Vasc_SMC	1.0	MDK_LRP1	SMC|Vasc_SMC	0.072	AE_lung	2.7130097507684994
MDK_LRP1_Stromal cell_CLDN|Alveolar cell	MDK_LRP1_AE_lung	Stromal cell_CLDN|Alveolar cell	1.0	MDK_LRP1	Stromal cell_CLDN|Alveolar cell	0.0	AE_lung	4.076846061415905
MDK_LRP1_Stromal cell_CLDN|Ciliated cell	MDK_LRP1_AE_lung	Stromal cell_CLDN|Ciliated cell	1.0	MDK_LRP1	Stromal cell_CLDN|Ciliated cell	0.0	AE_lung	13.697880206247348
MDK_LRP1_Stromal cell_CLDN|Erythroid cell	MDK_LRP1_AE_lung	Stromal cell_CLDN|Erythroid cell	1.0	MDK_LRP1	Stromal cell_CLDN|Erythroid cell	0.0	AE_lung	4.371456205835754
MDK_LRP1_Stromal cell_CLDN|Fibroblast	MDK_LRP1_AE_lung	Stromal cell_CLDN|Fibroblast	1.0	MDK_LRP1	Stromal cell_CLDN|Fibroblast	0.0	AE_lung	4.37511321484953
MDK_LRP1_Stromal cell_CLDN|Goblet cell	MDK_LRP1_AE_lung	Stromal cell_CLDN|Goblet cell	1.0	MDK_LRP1	Stromal cell_CLDN|Goblet cell	0.0	AE_lung	3.9940861876226026
MDK_LRP1_Stromal cell_CLDN|Immune cell_F13A1	MDK_LRP1_AE_lung	Stromal cell_CLDN|Immune cell_F13A1	1.0	MDK_LRP1	Stromal cell_CLDN|Immune cell_F13A1	0.0	AE_lung	4.074610157610147
MDK_LRP1_Stromal cell_CLDN|Macrophage	MDK_LRP1_AE_lung	Stromal cell_CLDN|Macrophage	1.0	MDK_LRP1	Stromal cell_CLDN|Macrophage	0.0	AE_lung	4.410980171416787
MDK_LRP1_Stromal cell_CLDN|SMC	MDK_LRP1_AE_lung	Stromal cell_CLDN|SMC	1.0	MDK_LRP1	Stromal cell_CLDN|SMC	0.0	AE_lung	5.844842042919546
MDK_LRP1_Stromal cell_CLDN|Stromal cell	MDK_LRP1_AE_lung	Stromal cell_CLDN|Stromal cell	1.0	MDK_LRP1	Stromal cell_CLDN|Stromal cell	0.0	AE_lung	13.98988989097443
MDK_LRP1_Stromal cell_CLDN|Stromal cell_CLDN	MDK_LRP1_AE_lung	Stromal cell_CLDN|Stromal cell_CLDN	1.0	MDK_LRP1	Stromal cell_CLDN|Stromal cell_CLDN	0.0	AE_lung	7.53034836996658
MDK_LRP1_Stromal cell_CLDN|Un_epithelial cell	MDK_LRP1_AE_lung	Stromal cell_CLDN|Un_epithelial cell	1.0	MDK_LRP1	Stromal cell_CLDN|Un_epithelial cell	0.0	AE_lung	12.396276043962631
MDK_LRP1_Stromal cell_CLDN|Un_lymphoid cell	MDK_LRP1_AE_lung	Stromal cell_CLDN|Un_lymphoid cell	1.0	MDK_LRP1	Stromal cell_CLDN|Un_lymphoid cell	0.0	AE_lung	3.893701692105593
MDK_LRP1_Stromal cell_CLDN|Vasc_Endo	MDK_LRP1_AE_lung	Stromal cell_CLDN|Vasc_Endo	1.0	MDK_LRP1	Stromal cell_CLDN|Vasc_Endo	0.0	AE_lung	4.341478968493522
MDK_LRP1_Stromal cell_CLDN|Vasc_SMC	MDK_LRP1_AE_lung	Stromal cell_CLDN|Vasc_SMC	1.0	MDK_LRP1	Stromal cell_CLDN|Vasc_SMC	0.0	AE_lung	4.398516077815533
MDK_LRP1_Stromal cell|Alveolar cell	MDK_LRP1_AE_lung	Stromal cell|Alveolar cell	1.0	MDK_LRP1	Stromal cell|Alveolar cell	0.111	AE_lung	10.536387582423755
MDK_LRP1_Stromal cell|Ciliated cell	MDK_LRP1_AE_lung	Stromal cell|Ciliated cell	1.0	MDK_LRP1	Stromal cell|Ciliated cell	0.291	AE_lung	20.157421727255198
MDK_LRP1_Stromal cell|Erythroid cell	MDK_LRP1_AE_lung	Stromal cell|Erythroid cell	1.0	MDK_LRP1	Stromal cell|Erythroid cell	0.14	AE_lung	10.830997726843604
MDK_LRP1_Stromal cell|Fibroblast	MDK_LRP1_AE_lung	Stromal cell|Fibroblast	1.0	MDK_LRP1	Stromal cell|Fibroblast	0.182	AE_lung	10.83465473585738
MDK_LRP1_Stromal cell|Goblet cell	MDK_LRP1_AE_lung	Stromal cell|Goblet cell	1.0	MDK_LRP1	Stromal cell|Goblet cell	0.112	AE_lung	10.453627708630453
MDK_LRP1_Stromal cell|Immune cell_F13A1	MDK_LRP1_AE_lung	Stromal cell|Immune cell_F13A1	1.0	MDK_LRP1	Stromal cell|Immune cell_F13A1	0.131	AE_lung	10.534151678617999
MDK_LRP1_Stromal cell|Macrophage	MDK_LRP1_AE_lung	Stromal cell|Macrophage	1.0	MDK_LRP1	Stromal cell|Macrophage	0.156	AE_lung	10.870521692424639
MDK_LRP1_Stromal cell|SMC	MDK_LRP1_AE_lung	Stromal cell|SMC	1.0	MDK_LRP1	Stromal cell|SMC	0.289	AE_lung	12.304383563927397
MDK_LRP1_Stromal cell|Stromal cell	MDK_LRP1_AE_lung	Stromal cell|Stromal cell	1.0	MDK_LRP1	Stromal cell|Stromal cell	0.715	AE_lung	20.44943141198228
MDK_LRP1_Stromal cell|Stromal cell_CLDN	MDK_LRP1_AE_lung	Stromal cell|Stromal cell_CLDN	1.0	MDK_LRP1	Stromal cell|Stromal cell_CLDN	0.433	AE_lung	13.989889890974432
MDK_LRP1_Stromal cell|Un_epithelial cell	MDK_LRP1_AE_lung	Stromal cell|Un_epithelial cell	1.0	MDK_LRP1	Stromal cell|Un_epithelial cell	0.109	AE_lung	18.855817564970486
MDK_LRP1_Stromal cell|Un_lymphoid cell	MDK_LRP1_AE_lung	Stromal cell|Un_lymphoid cell	1.0	MDK_LRP1	Stromal cell|Un_lymphoid cell	0.101	AE_lung	10.353243213113444
MDK_LRP1_Stromal cell|Vasc_Endo	MDK_LRP1_AE_lung	Stromal cell|Vasc_Endo	1.0	MDK_LRP1	Stromal cell|Vasc_Endo	0.15	AE_lung	10.801020489501374
MDK_LRP1_Stromal cell|Vasc_SMC	MDK_LRP1_AE_lung	Stromal cell|Vasc_SMC	1.0	MDK_LRP1	Stromal cell|Vasc_SMC	0.145	AE_lung	10.858057598823384
MDK_LRP1_Un_epithelial cell|Alveolar cell	MDK_LRP1_AE_lung	Un_epithelial cell|Alveolar cell	1.0	MDK_LRP1	Un_epithelial cell|Alveolar cell	0.769	AE_lung	8.942773735411956
MDK_LRP1_Un_epithelial cell|Ciliated cell	MDK_LRP1_AE_lung	Un_epithelial cell|Ciliated cell	0.0	MDK_LRP1	Un_epithelial cell|Ciliated cell	0.948	AE_lung	18.563807880243402
MDK_LRP1_Un_epithelial cell|Erythroid cell	MDK_LRP1_AE_lung	Un_epithelial cell|Erythroid cell	1.0	MDK_LRP1	Un_epithelial cell|Erythroid cell	0.798	AE_lung	9.237383879831805
MDK_LRP1_Un_epithelial cell|Fibroblast	MDK_LRP1_AE_lung	Un_epithelial cell|Fibroblast	0.0	MDK_LRP1	Un_epithelial cell|Fibroblast	0.84	AE_lung	9.241040888845582
MDK_LRP1_Un_epithelial cell|Goblet cell	MDK_LRP1_AE_lung	Un_epithelial cell|Goblet cell	1.0	MDK_LRP1	Un_epithelial cell|Goblet cell	0.77	AE_lung	8.860013861618654
MDK_LRP1_Un_epithelial cell|Immune cell_F13A1	MDK_LRP1_AE_lung	Un_epithelial cell|Immune cell_F13A1	1.0	MDK_LRP1	Un_epithelial cell|Immune cell_F13A1	0.789	AE_lung	8.9405378316062
MDK_LRP1_Un_epithelial cell|Macrophage	MDK_LRP1_AE_lung	Un_epithelial cell|Macrophage	1.0	MDK_LRP1	Un_epithelial cell|Macrophage	0.814	AE_lung	9.27690784541284
MDK_LRP1_Un_epithelial cell|SMC	MDK_LRP1_AE_lung	Un_epithelial cell|SMC	0.0	MDK_LRP1	Un_epithelial cell|SMC	0.947	AE_lung	10.710769716915598
MDK_LRP1_Un_epithelial cell|Stromal cell	MDK_LRP1_AE_lung	Un_epithelial cell|Stromal cell	0.0	MDK_LRP1	Un_epithelial cell|Stromal cell	1.373	AE_lung	18.855817564970483
MDK_LRP1_Un_epithelial cell|Stromal cell_CLDN	MDK_LRP1_AE_lung	Un_epithelial cell|Stromal cell_CLDN	0.0	MDK_LRP1	Un_epithelial cell|Stromal cell_CLDN	1.091	AE_lung	12.396276043962633
MDK_LRP1_Un_epithelial cell|Un_epithelial cell	MDK_LRP1_AE_lung	Un_epithelial cell|Un_epithelial cell	1.0	MDK_LRP1	Un_epithelial cell|Un_epithelial cell	0.767	AE_lung	17.262203717958684
MDK_LRP1_Un_epithelial cell|Un_lymphoid cell	MDK_LRP1_AE_lung	Un_epithelial cell|Un_lymphoid cell	1.0	MDK_LRP1	Un_epithelial cell|Un_lymphoid cell	0.759	AE_lung	8.759629366101645
MDK_LRP1_Un_epithelial cell|Vasc_Endo	MDK_LRP1_AE_lung	Un_epithelial cell|Vasc_Endo	1.0	MDK_LRP1	Un_epithelial cell|Vasc_Endo	0.808	AE_lung	9.207406642489575
MDK_LRP1_Un_epithelial cell|Vasc_SMC	MDK_LRP1_AE_lung	Un_epithelial cell|Vasc_SMC	1.0	MDK_LRP1	Un_epithelial cell|Vasc_SMC	0.803	AE_lung	9.264443751811585
MDK_LRP1_Un_lymphoid cell|Alveolar cell	MDK_LRP1_AE_lung	Un_lymphoid cell|Alveolar cell	1.0	MDK_LRP1	Un_lymphoid cell|Alveolar cell	0.0	AE_lung	0.4401993835549174
MDK_LRP1_Un_lymphoid cell|Ciliated cell	MDK_LRP1_AE_lung	Un_lymphoid cell|Ciliated cell	1.0	MDK_LRP1	Un_lymphoid cell|Ciliated cell	0.0	AE_lung	10.061233528386362
MDK_LRP1_Un_lymphoid cell|Erythroid cell	MDK_LRP1_AE_lung	Un_lymphoid cell|Erythroid cell	1.0	MDK_LRP1	Un_lymphoid cell|Erythroid cell	0.0	AE_lung	0.7348095279747664
MDK_LRP1_Un_lymphoid cell|Fibroblast	MDK_LRP1_AE_lung	Un_lymphoid cell|Fibroblast	1.0	MDK_LRP1	Un_lymphoid cell|Fibroblast	0.0	AE_lung	0.738466536988543
MDK_LRP1_Un_lymphoid cell|Goblet cell	MDK_LRP1_AE_lung	Un_lymphoid cell|Goblet cell	1.0	MDK_LRP1	Un_lymphoid cell|Goblet cell	0.0	AE_lung	0.3574395097616157
MDK_LRP1_Un_lymphoid cell|Immune cell_F13A1	MDK_LRP1_AE_lung	Un_lymphoid cell|Immune cell_F13A1	1.0	MDK_LRP1	Un_lymphoid cell|Immune cell_F13A1	0.0	AE_lung	0.43796347974916
MDK_LRP1_Un_lymphoid cell|Macrophage	MDK_LRP1_AE_lung	Un_lymphoid cell|Macrophage	1.0	MDK_LRP1	Un_lymphoid cell|Macrophage	0.0	AE_lung	0.7743334935558
MDK_LRP1_Un_lymphoid cell|SMC	MDK_LRP1_AE_lung	Un_lymphoid cell|SMC	1.0	MDK_LRP1	Un_lymphoid cell|SMC	0.0	AE_lung	2.208195365058559
MDK_LRP1_Un_lymphoid cell|Stromal cell	MDK_LRP1_AE_lung	Un_lymphoid cell|Stromal cell	1.0	MDK_LRP1	Un_lymphoid cell|Stromal cell	0.0	AE_lung	10.353243213113442
MDK_LRP1_Un_lymphoid cell|Stromal cell_CLDN	MDK_LRP1_AE_lung	Un_lymphoid cell|Stromal cell_CLDN	1.0	MDK_LRP1	Un_lymphoid cell|Stromal cell_CLDN	0.0	AE_lung	3.893701692105593
MDK_LRP1_Un_lymphoid cell|Un_epithelial cell	MDK_LRP1_AE_lung	Un_lymphoid cell|Un_epithelial cell	1.0	MDK_LRP1	Un_lymphoid cell|Un_epithelial cell	0.0	AE_lung	8.759629366101645
MDK_LRP1_Un_lymphoid cell|Un_lymphoid cell	MDK_LRP1_AE_lung	Un_lymphoid cell|Un_lymphoid cell	1.0	MDK_LRP1	Un_lymphoid cell|Un_lymphoid cell	0.0	AE_lung	0.257055014244606
MDK_LRP1_Un_lymphoid cell|Vasc_Endo	MDK_LRP1_AE_lung	Un_lymphoid cell|Vasc_Endo	1.0	MDK_LRP1	Un_lymphoid cell|Vasc_Endo	0.0	AE_lung	0.7048322906325355
MDK_LRP1_Un_lymphoid cell|Vasc_SMC	MDK_LRP1_AE_lung	Un_lymphoid cell|Vasc_SMC	1.0	MDK_LRP1	Un_lymphoid cell|Vasc_SMC	0.0	AE_lung	0.7618693999545465
MDK_LRP1_Vasc_Endo|Alveolar cell	MDK_LRP1_AE_lung	Vasc_Endo|Alveolar cell	1.0	MDK_LRP1	Vasc_Endo|Alveolar cell	0.03	AE_lung	0.8879766599428468
MDK_LRP1_Vasc_Endo|Ciliated cell	MDK_LRP1_AE_lung	Vasc_Endo|Ciliated cell	1.0	MDK_LRP1	Vasc_Endo|Ciliated cell	0.209	AE_lung	10.509010804774292
MDK_LRP1_Vasc_Endo|Erythroid cell	MDK_LRP1_AE_lung	Vasc_Endo|Erythroid cell	1.0	MDK_LRP1	Vasc_Endo|Erythroid cell	0.059	AE_lung	1.1825868043626957
MDK_LRP1_Vasc_Endo|Fibroblast	MDK_LRP1_AE_lung	Vasc_Endo|Fibroblast	1.0	MDK_LRP1	Vasc_Endo|Fibroblast	0.1	AE_lung	1.1862438133764726
MDK_LRP1_Vasc_Endo|Goblet cell	MDK_LRP1_AE_lung	Vasc_Endo|Goblet cell	1.0	MDK_LRP1	Vasc_Endo|Goblet cell	0.031	AE_lung	0.8052167861495452
MDK_LRP1_Vasc_Endo|Immune cell_F13A1	MDK_LRP1_AE_lung	Vasc_Endo|Immune cell_F13A1	1.0	MDK_LRP1	Vasc_Endo|Immune cell_F13A1	0.049	AE_lung	0.8857407561370894
MDK_LRP1_Vasc_Endo|Macrophage	MDK_LRP1_AE_lung	Vasc_Endo|Macrophage	1.0	MDK_LRP1	Vasc_Endo|Macrophage	0.075	AE_lung	1.2221107699437295
MDK_LRP1_Vasc_Endo|SMC	MDK_LRP1_AE_lung	Vasc_Endo|SMC	1.0	MDK_LRP1	Vasc_Endo|SMC	0.208	AE_lung	2.655972641446488
MDK_LRP1_Vasc_Endo|Stromal cell	MDK_LRP1_AE_lung	Vasc_Endo|Stromal cell	1.0	MDK_LRP1	Vasc_Endo|Stromal cell	0.634	AE_lung	10.801020489501372
MDK_LRP1_Vasc_Endo|Stromal cell_CLDN	MDK_LRP1_AE_lung	Vasc_Endo|Stromal cell_CLDN	1.0	MDK_LRP1	Vasc_Endo|Stromal cell_CLDN	0.351	AE_lung	4.341478968493522
MDK_LRP1_Vasc_Endo|Un_epithelial cell	MDK_LRP1_AE_lung	Vasc_Endo|Un_epithelial cell	1.0	MDK_LRP1	Vasc_Endo|Un_epithelial cell	0.028	AE_lung	9.207406642489575
MDK_LRP1_Vasc_Endo|Un_lymphoid cell	MDK_LRP1_AE_lung	Vasc_Endo|Un_lymphoid cell	1.0	MDK_LRP1	Vasc_Endo|Un_lymphoid cell	0.02	AE_lung	0.7048322906325354
MDK_LRP1_Vasc_Endo|Vasc_Endo	MDK_LRP1_AE_lung	Vasc_Endo|Vasc_Endo	1.0	MDK_LRP1	Vasc_Endo|Vasc_Endo	0.068	AE_lung	1.1526095670204648
MDK_LRP1_Vasc_Endo|Vasc_SMC	MDK_LRP1_AE_lung	Vasc_Endo|Vasc_SMC	1.0	MDK_LRP1	Vasc_Endo|Vasc_SMC	0.064	AE_lung	1.209646676342476
MDK_LRP1_Vasc_SMC|Alveolar cell	MDK_LRP1_AE_lung	Vasc_SMC|Alveolar cell	1.0	MDK_LRP1	Vasc_SMC|Alveolar cell	0.031	AE_lung	0.9450137692648579
MDK_LRP1_Vasc_SMC|Ciliated cell	MDK_LRP1_AE_lung	Vasc_SMC|Ciliated cell	1.0	MDK_LRP1	Vasc_SMC|Ciliated cell	0.21	AE_lung	10.566047914096302
MDK_LRP1_Vasc_SMC|Erythroid cell	MDK_LRP1_AE_lung	Vasc_SMC|Erythroid cell	1.0	MDK_LRP1	Vasc_SMC|Erythroid cell	0.06	AE_lung	1.239623913684707
MDK_LRP1_Vasc_SMC|Fibroblast	MDK_LRP1_AE_lung	Vasc_SMC|Fibroblast	1.0	MDK_LRP1	Vasc_SMC|Fibroblast	0.101	AE_lung	1.2432809226984836
MDK_LRP1_Vasc_SMC|Goblet cell	MDK_LRP1_AE_lung	Vasc_SMC|Goblet cell	1.0	MDK_LRP1	Vasc_SMC|Goblet cell	0.032	AE_lung	0.8622538954715562
MDK_LRP1_Vasc_SMC|Immune cell_F13A1	MDK_LRP1_AE_lung	Vasc_SMC|Immune cell_F13A1	1.0	MDK_LRP1	Vasc_SMC|Immune cell_F13A1	0.051	AE_lung	0.9427778654591006
MDK_LRP1_Vasc_SMC|Macrophage	MDK_LRP1_AE_lung	Vasc_SMC|Macrophage	1.0	MDK_LRP1	Vasc_SMC|Macrophage	0.076	AE_lung	1.2791478792657405
MDK_LRP1_Vasc_SMC|SMC	MDK_LRP1_AE_lung	Vasc_SMC|SMC	1.0	MDK_LRP1	Vasc_SMC|SMC	0.209	AE_lung	2.7130097507684994
MDK_LRP1_Vasc_SMC|Stromal cell	MDK_LRP1_AE_lung	Vasc_SMC|Stromal cell	1.0	MDK_LRP1	Vasc_SMC|Stromal cell	0.635	AE_lung	10.858057598823383
MDK_LRP1_Vasc_SMC|Stromal cell_CLDN	MDK_LRP1_AE_lung	Vasc_SMC|Stromal cell_CLDN	1.0	MDK_LRP1	Vasc_SMC|Stromal cell_CLDN	0.352	AE_lung	4.398516077815533
MDK_LRP1_Vasc_SMC|Un_epithelial cell	MDK_LRP1_AE_lung	Vasc_SMC|Un_epithelial cell	1.0	MDK_LRP1	Vasc_SMC|Un_epithelial cell	0.029	AE_lung	9.264443751811585
MDK_LRP1_Vasc_SMC|Un_lymphoid cell	MDK_LRP1_AE_lung	Vasc_SMC|Un_lymphoid cell	1.0	MDK_LRP1	Vasc_SMC|Un_lymphoid cell	0.021	AE_lung	0.7618693999545465
MDK_LRP1_Vasc_SMC|Vasc_Endo	MDK_LRP1_AE_lung	Vasc_SMC|Vasc_Endo	1.0	MDK_LRP1	Vasc_SMC|Vasc_Endo	0.07	AE_lung	1.209646676342476
MDK_LRP1_Vasc_SMC|Vasc_SMC	MDK_LRP1_AE_lung	Vasc_SMC|Vasc_SMC	1.0	MDK_LRP1	Vasc_SMC|Vasc_SMC	0.065	AE_lung	1.266683785664487
NOTCH1_DLL4_Alveolar cell|Alveolar cell	NOTCH1_DLL4_AE_lung	Alveolar cell|Alveolar cell	1.0	NOTCH1_DLL4	Alveolar cell|Alveolar cell	0.015	AE_lung	0.23659855273534902
NOTCH1_DLL4_Alveolar cell|Ciliated cell	NOTCH1_DLL4_AE_lung	Alveolar cell|Ciliated cell	1.0	NOTCH1_DLL4	Alveolar cell|Ciliated cell	0.0	AE_lung	0.1182992763676745
NOTCH1_DLL4_Alveolar cell|Erythroid cell	NOTCH1_DLL4_AE_lung	Alveolar cell|Erythroid cell	1.0	NOTCH1_DLL4	Alveolar cell|Erythroid cell	0.009	AE_lung	0.16401678135201
NOTCH1_DLL4_Alveolar cell|Fibroblast	NOTCH1_DLL4_AE_lung	Alveolar cell|Fibroblast	1.0	NOTCH1_DLL4	Alveolar cell|Fibroblast	0.0	AE_lung	1.5347805526522644
NOTCH1_DLL4_Alveolar cell|Goblet cell	NOTCH1_DLL4_AE_lung	Alveolar cell|Goblet cell	1.0	NOTCH1_DLL4	Alveolar cell|Goblet cell	0.024	AE_lung	0.2392182007053417
NOTCH1_DLL4_Alveolar cell|Immune cell_F13A1	NOTCH1_DLL4_AE_lung	Alveolar cell|Immune cell_F13A1	1.0	NOTCH1_DLL4	Alveolar cell|Immune cell_F13A1	0.0	AE_lung	0.1182992763676745
NOTCH1_DLL4_Alveolar cell|Macrophage	NOTCH1_DLL4_AE_lung	Alveolar cell|Macrophage	1.0	NOTCH1_DLL4	Alveolar cell|Macrophage	0.004	AE_lung	0.1291729750782046
NOTCH1_DLL4_Alveolar cell|SMC	NOTCH1_DLL4_AE_lung	Alveolar cell|SMC	1.0	NOTCH1_DLL4	Alveolar cell|SMC	0.015	AE_lung	0.1976370976798523
NOTCH1_DLL4_Alveolar cell|Stromal cell	NOTCH1_DLL4_AE_lung	Alveolar cell|Stromal cell	1.0	NOTCH1_DLL4	Alveolar cell|Stromal cell	0.015	AE_lung	0.2330296103146418
NOTCH1_DLL4_Alveolar cell|Stromal cell_CLDN	NOTCH1_DLL4_AE_lung	Alveolar cell|Stromal cell_CLDN	1.0	NOTCH1_DLL4	Alveolar cell|Stromal cell_CLDN	0.0	AE_lung	0.1182992763676745
NOTCH1_DLL4_Alveolar cell|Un_epithelial cell	NOTCH1_DLL4_AE_lung	Alveolar cell|Un_epithelial cell	1.0	NOTCH1_DLL4	Alveolar cell|Un_epithelial cell	0.025	AE_lung	0.2690920944217131
NOTCH1_DLL4_Alveolar cell|Un_lymphoid cell	NOTCH1_DLL4_AE_lung	Alveolar cell|Un_lymphoid cell	1.0	NOTCH1_DLL4	Alveolar cell|Un_lymphoid cell	0.0	AE_lung	0.1575392405570049
NOTCH1_DLL4_Alveolar cell|Vasc_Endo	NOTCH1_DLL4_AE_lung	Alveolar cell|Vasc_Endo	1.0	NOTCH1_DLL4	Alveolar cell|Vasc_Endo	0.135	AE_lung	1.3993284408825954
NOTCH1_DLL4_Alveolar cell|Vasc_SMC	NOTCH1_DLL4_AE_lung	Alveolar cell|Vasc_SMC	1.0	NOTCH1_DLL4	Alveolar cell|Vasc_SMC	0.051	AE_lung	0.6741250016000084
NOTCH1_DLL4_Ciliated cell|Alveolar cell	NOTCH1_DLL4_AE_lung	Ciliated cell|Alveolar cell	1.0	NOTCH1_DLL4	Ciliated cell|Alveolar cell	0.0	AE_lung	0.1182992763676745
NOTCH1_DLL4_Ciliated cell|Ciliated cell	NOTCH1_DLL4_AE_lung	Ciliated cell|Ciliated cell	1.0	NOTCH1_DLL4	Ciliated cell|Ciliated cell	0.0	AE_lung	0.0
NOTCH1_DLL4_Ciliated cell|Erythroid cell	NOTCH1_DLL4_AE_lung	Ciliated cell|Erythroid cell	1.0	NOTCH1_DLL4	Ciliated cell|Erythroid cell	0.0	AE_lung	0.0457175049843355
NOTCH1_DLL4_Ciliated cell|Fibroblast	NOTCH1_DLL4_AE_lung	Ciliated cell|Fibroblast	1.0	NOTCH1_DLL4	Ciliated cell|Fibroblast	0.0	AE_lung	1.41648127628459
NOTCH1_DLL4_Ciliated cell|Goblet cell	NOTCH1_DLL4_AE_lung	Ciliated cell|Goblet cell	1.0	NOTCH1_DLL4	Ciliated cell|Goblet cell	0.0	AE_lung	0.12091892433766721
NOTCH1_DLL4_Ciliated cell|Immune cell_F13A1	NOTCH1_DLL4_AE_lung	Ciliated cell|Immune cell_F13A1	1.0	NOTCH1_DLL4	Ciliated cell|Immune cell_F13A1	0.0	AE_lung	0.0
NOTCH1_DLL4_Ciliated cell|Macrophage	NOTCH1_DLL4_AE_lung	Ciliated cell|Macrophage	1.0	NOTCH1_DLL4	Ciliated cell|Macrophage	0.0	AE_lung	0.0108736987105301
NOTCH1_DLL4_Ciliated cell|SMC	NOTCH1_DLL4_AE_lung	Ciliated cell|SMC	1.0	NOTCH1_DLL4	Ciliated cell|SMC	0.0	AE_lung	0.0793378213121778
NOTCH1_DLL4_Ciliated cell|Stromal cell	NOTCH1_DLL4_AE_lung	Ciliated cell|Stromal cell	1.0	NOTCH1_DLL4	Ciliated cell|Stromal cell	0.0	AE_lung	0.1147303339469673
NOTCH1_DLL4_Ciliated cell|Stromal cell_CLDN	NOTCH1_DLL4_AE_lung	Ciliated cell|Stromal cell_CLDN	1.0	NOTCH1_DLL4	Ciliated cell|Stromal cell_CLDN	0.0	AE_lung	0.0
NOTCH1_DLL4_Ciliated cell|Un_epithelial cell	NOTCH1_DLL4_AE_lung	Ciliated cell|Un_epithelial cell	1.0	NOTCH1_DLL4	Ciliated cell|Un_epithelial cell	0.0	AE_lung	0.1507928180540386
NOTCH1_DLL4_Ciliated cell|Un_lymphoid cell	NOTCH1_DLL4_AE_lung	Ciliated cell|Un_lymphoid cell	1.0	NOTCH1_DLL4	Ciliated cell|Un_lymphoid cell	0.0	AE_lung	0.0392399641893304
NOTCH1_DLL4_Ciliated cell|Vasc_Endo	NOTCH1_DLL4_AE_lung	Ciliated cell|Vasc_Endo	1.0	NOTCH1_DLL4	Ciliated cell|Vasc_Endo	0.0	AE_lung	1.281029164514921
NOTCH1_DLL4_Ciliated cell|Vasc_SMC	NOTCH1_DLL4_AE_lung	Ciliated cell|Vasc_SMC	1.0	NOTCH1_DLL4	Ciliated cell|Vasc_SMC	0.0	AE_lung	0.555825725232334
NOTCH1_DLL4_Erythroid cell|Alveolar cell	NOTCH1_DLL4_AE_lung	Erythroid cell|Alveolar cell	1.0	NOTCH1_DLL4	Erythroid cell|Alveolar cell	0.014	AE_lung	0.16401678135201
NOTCH1_DLL4_Erythroid cell|Ciliated cell	NOTCH1_DLL4_AE_lung	Erythroid cell|Ciliated cell	1.0	NOTCH1_DLL4	Erythroid cell|Ciliated cell	0.0	AE_lung	0.0457175049843355
NOTCH1_DLL4_Erythroid cell|Erythroid cell	NOTCH1_DLL4_AE_lung	Erythroid cell|Erythroid cell	1.0	NOTCH1_DLL4	Erythroid cell|Erythroid cell	0.009	AE_lung	0.091435009968671
NOTCH1_DLL4_Erythroid cell|Fibroblast	NOTCH1_DLL4_AE_lung	Erythroid cell|Fibroblast	1.0	NOTCH1_DLL4	Erythroid cell|Fibroblast	0.0	AE_lung	1.4621987812689254
NOTCH1_DLL4_Erythroid cell|Goblet cell	NOTCH1_DLL4_AE_lung	Erythroid cell|Goblet cell	1.0	NOTCH1_DLL4	Erythroid cell|Goblet cell	0.024	AE_lung	0.1666364293220027
NOTCH1_DLL4_Erythroid cell|Immune cell_F13A1	NOTCH1_DLL4_AE_lung	Erythroid cell|Immune cell_F13A1	1.0	NOTCH1_DLL4	Erythroid cell|Immune cell_F13A1	0.0	AE_lung	0.0457175049843355
NOTCH1_DLL4_Erythroid cell|Macrophage	NOTCH1_DLL4_AE_lung	Erythroid cell|Macrophage	1.0	NOTCH1_DLL4	Erythroid cell|Macrophage	0.003	AE_lung	0.0565912036948656
NOTCH1_DLL4_Erythroid cell|SMC	NOTCH1_DLL4_AE_lung	Erythroid cell|SMC	1.0	NOTCH1_DLL4	Erythroid cell|SMC	0.014	AE_lung	0.1250553262965133
NOTCH1_DLL4_Erythroid cell|Stromal cell	NOTCH1_DLL4_AE_lung	Erythroid cell|Stromal cell	1.0	NOTCH1_DLL4	Erythroid cell|Stromal cell	0.014	AE_lung	0.16044783893130282
NOTCH1_DLL4_Erythroid cell|Stromal cell_CLDN	NOTCH1_DLL4_AE_lung	Erythroid cell|Stromal cell_CLDN	1.0	NOTCH1_DLL4	Erythroid cell|Stromal cell_CLDN	0.0	AE_lung	0.0457175049843355
NOTCH1_DLL4_Erythroid cell|Un_epithelial cell	NOTCH1_DLL4_AE_lung	Erythroid cell|Un_epithelial cell	1.0	NOTCH1_DLL4	Erythroid cell|Un_epithelial cell	0.024	AE_lung	0.19651032303837412
[truncated: 7,801 more rows]
