# Supplementary material for: A single-cell atlas of West African lungfish respiratory system reveals evolutionary adaptations to terrestrialization
Source: Nat Commun. 2023 Sep 13;14:5630. doi: 10.1038/s41467-023-41309-3 (PMC10497629; doi:10.1038/s41467-023-41309-3)
Supplement: Supplementary file 6 — Source Data [file 41467_2023_41309_MOESM6_ESM.zip › 2.figs2c.AE_lung.cellphonedb_meta.txt]

Cell	celltype
CELL1215_N1_case1-lung1_1_1	Alveolar cell
CELL456_N2_case1-lung1_1_1	Alveolar cell
CELL802_N2_case1-lung1_1_1	Alveolar cell
CELL1028_N1_case1-lung1_1_1	Alveolar cell
CELL2481_N1_case1-lung1_1_1	Alveolar cell
CELL960_N1_case1-lung1_1_1	Alveolar cell
CELL1114_N1_case1-lung1_1_1	Alveolar cell
CELL1482_N1_case1-lung1_1_1	Alveolar cell
CELL2235_N1_case1-lung1_1_1	Alveolar cell
CELL481_N2_case1-lung1_1_1	Alveolar cell
CELL289_N2_case1-lung1_1_1	Alveolar cell
CELL360_N2_case1-lung1_1_1	Alveolar cell
CELL722_N2_case1-lung1_1_1	Alveolar cell
CELL76_N2_case1-lung1_1_1	Alveolar cell
CELL1035_N1_case1-lung1_1_1	Alveolar cell
CELL106_N3_case1-lung1_1_1	Alveolar cell
CELL831_N2_case1-lung1_1_1	Alveolar cell
CELL1773_N1_case1-lung1_1_1	Alveolar cell
CELL431_N2_case1-lung1_1_1	Alveolar cell
CELL890_N2_case1-lung1_1_1	Alveolar cell
CELL1366_N1_case1-lung1_1_1	Alveolar cell
CELL1270_N1_case1-lung1_1_1	Alveolar cell
CELL162_N2_case1-lung1_1_1	Alveolar cell
CELL535_N3_case1-lung1_1_1	Alveolar cell
CELL250_N3_case1-lung1_1_1	Alveolar cell
CELL622_N2_case1-lung1_1_1	Alveolar cell
CELL529_N2_case1-lung1_1_1	Alveolar cell
CELL126_N2_case1-lung1_1_1	Alveolar cell
CELL959_N1_case1-lung1_1_1	Alveolar cell
CELL377_N2_case1-lung1_1_1	Alveolar cell
CELL698_N2_case1-lung1_1_1	Alveolar cell
CELL1008_N1_case1-lung1_1_1	Alveolar cell
CELL1953_N1_case1-lung1_1_1	Alveolar cell
CELL1321_N1_case1-lung1_1_1	Alveolar cell
CELL1735_N1_case1-lung1_1_1	Alveolar cell
CELL2692_N1_case1-lung1_1_1	Alveolar cell
CELL1246_N1_case1-lung1_1_1	Alveolar cell
CELL1596_N1_case1-lung1_1_1	Alveolar cell
CELL501_N3_case1-lung1_1_1	Erythroid cell
CELL314_N2_case1-lung1_1_1	Alveolar cell
CELL1138_N1_case1-lung1_1_1	Alveolar cell
CELL2799_N1_case1-lung1_1_1	Alveolar cell
CELL2330_N1_case1-lung1_1_1	Alveolar cell
CELL1048_N1_case1-lung1_1_1	Alveolar cell
CELL232_N2_case1-lung1_1_1	Alveolar cell
CELL1766_N1_case1-lung1_1_1	Alveolar cell
CELL84_N3_case1-lung1_1_1	Alveolar cell
CELL3017_N1_case1-lung1_1_1	Alveolar cell
CELL1746_N1_case1-lung1_1_1	Alveolar cell
CELL213_N2_case1-lung1_1_1	Alveolar cell
CELL1166_N1_case1-lung1_1_1	Alveolar cell
CELL957_N1_case1-lung1_1_1	Alveolar cell
CELL1728_N1_case1-lung1_1_1	Alveolar cell
CELL1771_N1_case1-lung1_1_1	Alveolar cell
CELL1639_N1_case1-lung1_1_1	Alveolar cell
CELL509_N2_case1-lung1_1_1	Alveolar cell
CELL2886_N1_case1-lung1_1_1	Alveolar cell
CELL3117_N1_case1-lung1_1_1	Alveolar cell
CELL46_N2_case1-lung1_1_1	Alveolar cell
CELL2648_N1_case1-lung1_1_1	Alveolar cell
CELL929_N1_case1-lung1_1_1	Alveolar cell
CELL147_N3_case1-lung1_1_1	Alveolar cell
CELL113_N2_case1-lung1_1_1	Macrophage
CELL2199_N1_case1-lung1_1_1	Alveolar cell
CELL1927_N1_case1-lung1_1_1	Alveolar cell
CELL1111_N1_case1-lung1_1_1	Alveolar cell
CELL1192_N1_case1-lung1_1_1	Alveolar cell
CELL697_N2_case1-lung1_1_1	Alveolar cell
CELL2011_N1_case1-lung1_1_1	Alveolar cell
CELL596_N2_case1-lung1_1_1	Alveolar cell
CELL1211_N1_case1-lung1_1_1	Alveolar cell
CELL669_N2_case1-lung1_1_1	Alveolar cell
CELL3282_N1_case1-lung1_1_1	Alveolar cell
CELL191_N2_case1-lung1_1_1	Alveolar cell
CELL482_N2_case1-lung1_1_1	Alveolar cell
CELL1105_N1_case1-lung1_1_1	Alveolar cell
CELL937_N1_case1-lung1_1_1	Alveolar cell
CELL82_N2_case1-lung1_1_1	Alveolar cell
CELL1370_N1_case1-lung1_1_1	Alveolar cell
CELL1687_N1_case1-lung1_1_1	Alveolar cell
CELL108_N3_case1-lung1_1_1	Alveolar cell
CELL35_N2_case1-lung1_1_1	Alveolar cell
CELL187_N2_case1-lung1_1_1	Alveolar cell
CELL221_N2_case1-lung1_1_1	Alveolar cell
CELL397_N2_case1-lung1_1_1	Alveolar cell
CELL3438_N1_case1-lung1_1_1	Alveolar cell
CELL92_N4_case1-lung1_1_1	Alveolar cell
CELL442_N2_case1-lung1_1_1	Alveolar cell
CELL943_N1_case1-lung1_1_1	Alveolar cell
CELL2401_N1_case1-lung1_1_1	Alveolar cell
CELL1155_N1_case1-lung1_1_1	Alveolar cell
CELL1745_N1_case1-lung1_1_1	Alveolar cell
CELL3036_N1_case1-lung1_1_1	Alveolar cell
CELL269_N2_case1-lung1_1_1	Alveolar cell
CELL547_N2_case1-lung1_1_1	Alveolar cell
CELL2518_N1_case1-lung1_1_1	Alveolar cell
CELL2128_N1_case1-lung1_1_1	Alveolar cell
CELL129_N4_case1-lung1_1_1	Alveolar cell
CELL208_N2_case1-lung1_1_1	Alveolar cell
CELL73_N2_case1-lung1_1_1	Alveolar cell
CELL880_N2_case1-lung1_1_1	Alveolar cell
CELL1167_N1_case1-lung1_1_1	Alveolar cell
CELL1052_N1_case1-lung1_1_1	Alveolar cell
CELL789_N2_case1-lung1_1_1	Alveolar cell
CELL275_N2_case1-lung1_1_1	Alveolar cell
CELL1203_N1_case1-lung1_1_1	Alveolar cell
CELL663_N2_case1-lung1_1_1	Alveolar cell
CELL3590_N1_case1-lung1_1_1	Alveolar cell
CELL1375_N1_case1-lung1_1_1	Alveolar cell
CELL3588_N1_case1-lung1_1_1	Alveolar cell
CELL1645_N1_case1-lung1_1_1	Alveolar cell
CELL2810_N1_case1-lung1_1_1	Alveolar cell
CELL1208_N1_case1-lung1_1_1	Alveolar cell
CELL767_N2_case1-lung1_1_1	Alveolar cell
CELL2192_N1_case1-lung1_1_1	Alveolar cell
CELL520_N2_case1-lung1_1_1	Alveolar cell
CELL1223_N1_case1-lung1_1_1	Alveolar cell
CELL334_N2_case1-lung1_1_1	Alveolar cell
CELL1087_N1_case1-lung1_1_1	Alveolar cell
CELL1139_N1_case1-lung1_1_1	Alveolar cell
CELL2701_N1_case1-lung1_1_1	Alveolar cell
CELL3104_N1_case1-lung1_1_1	Alveolar cell
CELL1154_N1_case1-lung1_1_1	Alveolar cell
CELL508_N4_case1-lung1_1_1	Alveolar cell
CELL656_N2_case1-lung1_1_1	Alveolar cell
CELL2968_N1_case1-lung1_1_1	Alveolar cell
CELL855_N2_case1-lung1_1_1	Alveolar cell
CELL2439_N1_case1-lung1_1_1	Erythroid cell
CELL1822_N1_case1-lung1_1_1	Alveolar cell
CELL1540_N1_case1-lung1_1_1	Alveolar cell
CELL1460_N1_case1-lung1_1_1	Alveolar cell
CELL271_N2_case1-lung1_1_1	Alveolar cell
CELL398_N2_case1-lung1_1_1	Alveolar cell
CELL1576_N1_case1-lung1_1_1	Alveolar cell
CELL2489_N1_case1-lung1_1_1	Alveolar cell
CELL2263_N1_case1-lung1_1_1	Alveolar cell
CELL825_N2_case1-lung1_1_1	Alveolar cell
CELL433_N2_case1-lung1_1_1	Alveolar cell
CELL745_N2_case1-lung1_1_1	Alveolar cell
CELL1202_N1_case1-lung1_1_1	Alveolar cell
CELL2655_N1_case1-lung1_1_1	Alveolar cell
CELL1173_N1_case1-lung1_1_1	Erythroid cell
CELL1157_N1_case1-lung1_1_1	Alveolar cell
CELL682_N4_case1-lung1_1_1	Alveolar cell
CELL1380_N1_case1-lung1_1_1	Alveolar cell
CELL1713_N1_case1-lung1_1_1	Alveolar cell
CELL999_N1_case1-lung1_1_1	Alveolar cell
CELL380_N2_case1-lung1_1_1	Alveolar cell
CELL1133_N1_case1-lung1_1_1	Alveolar cell
CELL2153_N1_case1-lung1_1_1	Alveolar cell
CELL245_N2_case1-lung1_1_1	Alveolar cell
CELL3197_N1_case1-lung1_1_1	Alveolar cell
CELL2150_N1_case1-lung1_1_1	Alveolar cell
CELL1551_N1_case1-lung1_1_1	Alveolar cell
CELL883_N2_case1-lung1_1_1	Alveolar cell
CELL426_N3_case1-lung1_1_1	Alveolar cell
CELL1341_N1_case1-lung1_1_1	Alveolar cell
CELL2247_N1_case1-lung1_1_1	Alveolar cell
CELL172_N2_case1-lung1_1_1	Alveolar cell
CELL1526_N1_case1-lung1_1_1	Alveolar cell
CELL1282_N1_case1-lung1_1_1	Alveolar cell
CELL1992_N1_case1-lung1_1_1	Alveolar cell
CELL423_N2_case1-lung1_1_1	Alveolar cell
CELL1513_N1_case1-lung1_1_1	Alveolar cell
CELL2791_N1_case1-lung1_1_1	Alveolar cell
CELL842_N2_case1-lung1_1_1	Alveolar cell
CELL1293_N1_case1-lung1_1_1	Alveolar cell
CELL1879_N1_case1-lung1_1_1	Alveolar cell
CELL618_N2_case1-lung1_1_1	Alveolar cell
CELL1709_N1_case1-lung1_1_1	Alveolar cell
CELL858_N2_case1-lung1_1_1	Alveolar cell
CELL1088_N1_case1-lung1_1_1	Alveolar cell
CELL841_N2_case1-lung1_1_1	Alveolar cell
CELL787_N3_case1-lung1_1_1	Alveolar cell
CELL37_N2_case1-lung1_1_1	Alveolar cell
CELL1642_N1_case1-lung1_1_1	Alveolar cell
CELL3028_N1_case1-lung1_1_1	Alveolar cell
CELL1932_N1_case1-lung1_1_1	Alveolar cell
CELL2172_N1_case1-lung1_1_1	Alveolar cell
CELL533_N3_case1-lung1_1_1	Alveolar cell
CELL893_N2_case1-lung1_1_1	Alveolar cell
CELL2260_N1_case1-lung1_1_1	Alveolar cell
CELL1665_N1_case1-lung1_1_1	Alveolar cell
CELL944_N1_case1-lung1_1_1	Alveolar cell
CELL1210_N1_case1-lung1_1_1	Alveolar cell
CELL1222_N1_case1-lung1_1_1	Alveolar cell
CELL2039_N1_case1-lung1_1_1	Alveolar cell
CELL1892_N1_case1-lung1_1_1	Alveolar cell
CELL2646_N1_case1-lung1_1_1	Alveolar cell
CELL2216_N1_case1-lung1_1_1	Alveolar cell
CELL1184_N1_case1-lung1_1_1	Alveolar cell
CELL1899_N1_case1-lung1_1_1	Alveolar cell
CELL3134_N1_case1-lung1_1_1	Alveolar cell
CELL41_N2_case1-lung1_1_1	Alveolar cell
CELL1960_N1_case1-lung1_1_1	Alveolar cell
CELL646_N2_case1-lung1_1_1	Alveolar cell
CELL1263_N1_case1-lung1_1_1	Alveolar cell
CELL1021_N1_case1-lung1_1_1	Alveolar cell
CELL1342_N1_case1-lung1_1_1	Alveolar cell
CELL1603_N1_case1-lung1_1_1	Alveolar cell
CELL1046_N1_case1-lung1_1_1	Alveolar cell
CELL484_N2_case1-lung1_1_1	Alveolar cell
CELL525_N2_case1-lung1_1_1	Alveolar cell
CELL2052_N1_case1-lung1_1_1	Alveolar cell
CELL26_N2_case1-lung1_1_1	Alveolar cell
CELL69_N2_case1-lung1_1_1	Alveolar cell
CELL86_N2_case1-lung1_1_1	Alveolar cell
CELL1311_N1_case1-lung1_1_1	Alveolar cell
CELL862_N2_case1-lung1_1_1	Alveolar cell
CELL23_N2_case1-lung1_1_1	Alveolar cell
CELL994_N1_case1-lung1_1_1	Alveolar cell
CELL1361_N1_case1-lung1_1_1	Alveolar cell
CELL866_N2_case1-lung1_1_1	Alveolar cell
CELL1041_N1_case1-lung1_1_1	Alveolar cell
CELL387_N2_case1-lung1_1_1	Alveolar cell
CELL2512_N1_case1-lung1_1_1	Alveolar cell
CELL531_N2_case1-lung1_1_1	Alveolar cell
CELL814_N2_case1-lung1_1_1	Alveolar cell
CELL1581_N1_case1-lung1_1_1	Alveolar cell
CELL1267_N1_case1-lung1_1_1	Alveolar cell
CELL721_N2_case1-lung1_1_1	Alveolar cell
CELL1003_N1_case1-lung1_1_1	Alveolar cell
CELL276_N2_case1-lung1_1_1	Alveolar cell
CELL3498_N1_case1-lung1_1_1	Alveolar cell
CELL879_N2_case1-lung1_1_1	Alveolar cell
CELL1273_N1_case1-lung1_1_1	Alveolar cell
CELL757_N2_case1-lung1_1_1	Alveolar cell
CELL1560_N1_case1-lung1_1_1	Alveolar cell
CELL2208_N1_case1-lung1_1_1	Alveolar cell
CELL1364_N1_case1-lung1_1_1	Alveolar cell
CELL2694_N1_case1-lung1_1_1	Alveolar cell
CELL648_N2_case1-lung1_1_1	Alveolar cell
CELL1261_N1_case1-lung1_1_1	Alveolar cell
CELL302_N2_case1-lung1_1_1	Alveolar cell
CELL987_N1_case1-lung1_1_1	Erythroid cell
CELL1116_N1_case1-lung1_1_1	Alveolar cell
CELL687_N2_case1-lung1_1_1	Alveolar cell
CELL1952_N1_case1-lung1_1_1	Alveolar cell
CELL888_N2_case1-lung1_1_1	Alveolar cell
CELL1480_N1_case1-lung1_1_1	Alveolar cell
CELL1461_N1_case1-lung1_1_1	Alveolar cell
CELL51_N2_case1-lung1_1_1	Alveolar cell
CELL1176_N1_case1-lung1_1_1	Alveolar cell
CELL98_N3_case1-lung1_1_1	Alveolar cell
CELL1199_N1_case1-lung1_1_1	Alveolar cell
CELL1853_N1_case1-lung1_1_1	Alveolar cell
CELL1106_N1_case1-lung1_1_1	Alveolar cell
CELL56_N3_case1-lung1_1_1	Alveolar cell
CELL1798_N1_case1-lung1_1_1	Alveolar cell
CELL2223_N1_case1-lung1_1_1	Alveolar cell
CELL362_N2_case1-lung1_1_1	Alveolar cell
CELL710_N2_case1-lung1_1_1	Alveolar cell
CELL244_N3_case1-lung1_1_1	Alveolar cell
CELL713_N2_case1-lung1_1_1	Alveolar cell
CELL796_N2_case1-lung1_1_1	Alveolar cell
CELL748_N2_case1-lung1_1_1	Erythroid cell
CELL222_N4_case1-lung1_1_1	Alveolar cell
CELL181_N2_case1-lung1_1_1	Alveolar cell
CELL144_N2_case1-lung1_1_1	Alveolar cell
CELL1809_N1_case1-lung1_1_1	Alveolar cell
CELL558_N2_case1-lung1_1_1	Alveolar cell
CELL1245_N1_case1-lung1_1_1	Alveolar cell
CELL685_N2_case1-lung1_1_1	Alveolar cell
CELL107_N5_case1-lung1_1_1	Alveolar cell
CELL2611_N1_case1-lung1_1_1	Alveolar cell
CELL2445_N1_case1-lung1_1_1	Alveolar cell
CELL1135_N1_case1-lung1_1_1	Alveolar cell
CELL382_N2_case1-lung1_1_1	Alveolar cell
CELL1212_N1_case1-lung1_1_1	Erythroid cell
CELL386_N2_case1-lung1_1_1	Alveolar cell
CELL512_N2_case1-lung1_1_1	Erythroid cell
CELL2262_N1_case1-lung1_1_1	Alveolar cell
CELL1145_N1_case1-lung1_1_1	Alveolar cell
CELL1183_N1_case1-lung1_1_1	Alveolar cell
CELL158_N3_case1-lung1_1_1	Alveolar cell
CELL672_N2_case1-lung1_1_1	Alveolar cell
CELL2111_N1_case1-lung1_1_1	Alveolar cell
CELL1456_N1_case1-lung1_1_1	Alveolar cell
CELL1478_N1_case1-lung1_1_1	Alveolar cell
CELL2122_N1_case1-lung1_1_1	Alveolar cell
CELL111_N2_case1-lung1_1_1	Alveolar cell
CELL3066_N1_case1-lung1_1_1	Alveolar cell
CELL1256_N1_case1-lung1_1_1	Alveolar cell
CELL2419_N1_case1-lung1_1_1	Alveolar cell
CELL1501_N1_case1-lung1_1_1	Alveolar cell
CELL951_N1_case1-lung1_1_1	Alveolar cell
CELL1024_N1_case1-lung1_1_1	Alveolar cell
CELL1698_N1_case1-lung1_1_1	Alveolar cell
CELL1866_N1_case1-lung1_1_1	Alveolar cell
CELL1800_N1_case1-lung1_1_1	Alveolar cell
CELL2152_N1_case1-lung1_1_1	Alveolar cell
CELL1128_N1_case1-lung1_1_1	Alveolar cell
CELL197_N2_case1-lung1_1_1	Alveolar cell
CELL459_N2_case1-lung1_1_1	Alveolar cell
CELL919_N1_case1-lung1_1_1	Alveolar cell
CELL6_N2_case1-lung1_1_1	Alveolar cell
CELL950_N1_case1-lung1_1_1	Alveolar cell
CELL953_N1_case1-lung1_1_1	Alveolar cell
CELL2110_N1_case1-lung1_1_1	Alveolar cell
CELL982_N1_case1-lung1_1_1	Alveolar cell
CELL1056_N1_case1-lung1_1_1	Alveolar cell
CELL1463_N1_case1-lung1_1_1	Alveolar cell
CELL1441_N1_case1-lung1_1_1	Alveolar cell
CELL1001_N1_case1-lung1_1_1	Alveolar cell
CELL2533_N1_case1-lung1_1_1	Alveolar cell
CELL629_N2_case1-lung1_1_1	Alveolar cell
CELL1888_N1_case1-lung1_1_1	Alveolar cell
CELL1132_N1_case1-lung1_1_1	Alveolar cell
CELL988_N1_case1-lung1_1_1	Alveolar cell
CELL1164_N1_case1-lung1_1_1	Alveolar cell
CELL1882_N1_case1-lung1_1_1	Alveolar cell
CELL1986_N1_case1-lung1_1_1	Alveolar cell
CELL1104_N1_case1-lung1_1_1	Erythroid cell
CELL2198_N1_case1-lung1_1_1	Alveolar cell
CELL715_N2_case1-lung1_1_1	Alveolar cell
CELL135_N2_case1-lung1_1_1	Alveolar cell
CELL2708_N1_case1-lung1_1_1	Alveolar cell
CELL1764_N1_case1-lung1_1_1	Alveolar cell
CELL993_N1_case1-lung1_1_1	Alveolar cell
CELL2689_N1_case1-lung1_1_1	Alveolar cell
CELL2486_N1_case1-lung1_1_1	Alveolar cell
CELL1032_N1_case1-lung1_1_1	Alveolar cell
CELL1353_N1_case1-lung1_1_1	Alveolar cell
CELL1415_N1_case1-lung1_1_1	Alveolar cell
CELL3079_N1_case1-lung1_1_1	Alveolar cell
CELL1061_N1_case1-lung1_1_1	Alveolar cell
CELL1327_N1_case1-lung1_1_1	Alveolar cell
CELL947_N1_case1-lung1_1_1	Alveolar cell
CELL1795_N1_case1-lung1_1_1	Alveolar cell
CELL78_N3_case1-lung1_1_1	Alveolar cell
CELL3019_N1_case1-lung1_1_1	Alveolar cell
CELL2360_N1_case1-lung1_1_1	Alveolar cell
CELL1358_N1_case1-lung1_1_1	Alveolar cell
CELL922_N1_case1-lung1_1_1	Erythroid cell
CELL614_N2_case1-lung1_1_1	Alveolar cell
CELL3011_N1_case1-lung1_1_1	Alveolar cell
CELL446_N4_case1-lung1_1_1	Erythroid cell
CELL1207_N1_case1-lung1_1_1	Alveolar cell
CELL645_N2_case1-lung1_1_1	Alveolar cell
CELL1079_N1_case1-lung1_1_1	Alveolar cell
CELL1248_N1_case1-lung1_1_1	Alveolar cell
CELL1446_N1_case1-lung1_1_1	Alveolar cell
CELL2061_N1_case1-lung1_1_1	Alveolar cell
CELL1170_N1_case1-lung1_1_1	Alveolar cell
CELL1832_N1_case1-lung1_1_1	Alveolar cell
CELL1141_N1_case1-lung1_1_1	Alveolar cell
CELL1075_N1_case1-lung1_1_1	Alveolar cell
CELL443_N3_case1-lung1_1_1	Alveolar cell
CELL1528_N1_case1-lung1_1_1	Alveolar cell
CELL280_N3_case1-lung1_1_1	Alveolar cell
CELL1300_N1_case1-lung1_1_1	Alveolar cell
CELL1060_N1_case1-lung1_1_1	Alveolar cell
CELL2393_N1_case1-lung1_1_1	Alveolar cell
CELL1153_N1_case1-lung1_1_1	Alveolar cell
CELL861_N2_case1-lung1_1_1	Erythroid cell
CELL966_N1_case1-lung1_1_1	Alveolar cell
CELL2222_N1_case1-lung1_1_1	Alveolar cell
CELL1954_N1_case1-lung1_1_1	Alveolar cell
CELL1346_N1_case1-lung1_1_1	Alveolar cell
CELL1806_N1_case1-lung1_1_1	Alveolar cell
CELL406_N3_case1-lung1_1_1	Alveolar cell
CELL2145_N1_case1-lung1_1_1	Alveolar cell
CELL88_N2_case1-lung1_1_1	Alveolar cell
CELL1585_N1_case1-lung1_1_1	Alveolar cell
CELL2865_N1_case1-lung1_1_1	Alveolar cell
CELL2975_N1_case1-lung1_1_1	Alveolar cell
CELL1251_N1_case1-lung1_1_1	Alveolar cell
CELL561_N2_case1-lung1_1_1	Alveolar cell
CELL1188_N1_case1-lung1_1_1	Alveolar cell
CELL1946_N1_case1-lung1_1_1	Alveolar cell
CELL1121_N1_case1-lung1_1_1	Alveolar cell
CELL290_N2_case1-lung1_1_1	Alveolar cell
CELL505_N2_case1-lung1_1_1	Alveolar cell
CELL465_N2_case1-lung1_1_1	Alveolar cell
CELL1597_N1_case1-lung1_1_1	Alveolar cell
CELL1726_N1_case1-lung1_1_1	Alveolar cell
CELL62_N3_case1-lung1_1_1	Erythroid cell
CELL1555_N1_case1-lung1_1_1	Alveolar cell
CELL401_N3_case1-lung1_1_1	Alveolar cell
CELL1691_N1_case1-lung1_1_1	Alveolar cell
CELL52_N2_case1-lung1_1_1	Alveolar cell
CELL2790_N1_case1-lung1_1_1	Alveolar cell
CELL239_N2_case1-lung1_1_1	Alveolar cell
CELL2266_N1_case1-lung1_1_1	Alveolar cell
CELL1230_N1_case1-lung1_1_1	Alveolar cell
CELL336_N3_case1-lung1_1_1	Alveolar cell
CELL1587_N1_case1-lung1_1_1	Alveolar cell
CELL30_N2_case1-lung1_1_1	Alveolar cell
CELL820_N2_case1-lung1_1_1	Alveolar cell
CELL198_N2_case1-lung1_1_1	Alveolar cell
CELL1558_N1_case1-lung1_1_1	Alveolar cell
CELL396_N2_case1-lung1_1_1	Alveolar cell
CELL385_N2_case1-lung1_1_1	Alveolar cell
CELL2265_N1_case1-lung1_1_1	Alveolar cell
CELL1564_N1_case1-lung1_1_1	Alveolar cell
CELL1326_N1_case1-lung1_1_1	Erythroid cell
CELL1835_N1_case1-lung1_1_1	Alveolar cell
CELL738_N2_case1-lung1_1_1	Alveolar cell
CELL1979_N1_case1-lung1_1_1	Alveolar cell
CELL1689_N1_case1-lung1_1_1	Alveolar cell
CELL44_N2_case1-lung1_1_1	Alveolar cell
CELL2307_N1_case1-lung1_1_1	Alveolar cell
CELL1503_N1_case1-lung1_1_1	Alveolar cell
CELL1285_N1_case1-lung1_1_1	Alveolar cell
CELL2921_N1_case1-lung1_1_1	Alveolar cell
CELL50_N2_case1-lung1_1_1	Alveolar cell
CELL1124_N1_case1-lung1_1_1	Alveolar cell
CELL573_N2_case1-lung1_1_1	Alveolar cell
CELL2849_N1_case1-lung1_1_1	Alveolar cell
CELL1977_N1_case1-lung1_1_1	Alveolar cell
CELL1620_N1_case1-lung1_1_1	Alveolar cell
CELL1149_N1_case1-lung1_1_1	Alveolar cell
CELL921_N1_case1-lung1_1_1	Alveolar cell
CELL1933_N1_case1-lung1_1_1	Alveolar cell
CELL1499_N1_case1-lung1_1_1	Alveolar cell
CELL2133_N1_case1-lung1_1_1	Alveolar cell
CELL844_N3_case1-lung1_1_1	Alveolar cell
CELL1436_N1_case1-lung1_1_1	Alveolar cell
CELL688_N2_case1-lung1_1_1	Alveolar cell
CELL3556_N1_case1-lung1_1_1	Alveolar cell
CELL3015_N1_case1-lung1_1_1	Alveolar cell
CELL2845_N1_case1-lung1_1_1	Alveolar cell
CELL1367_N1_case1-lung1_1_1	Alveolar cell
CELL1400_N1_case1-lung1_1_1	Alveolar cell
CELL19_N3_case1-lung1_1_1	Alveolar cell
CELL161_N2_case1-lung1_1_1	Alveolar cell
CELL3138_N1_case1-lung1_1_1	Alveolar cell
CELL99_N3_case1-lung1_1_1	Erythroid cell
CELL489_N2_case1-lung1_1_1	Alveolar cell
CELL1020_N1_case1-lung1_1_1	Alveolar cell
CELL3173_N1_case1-lung1_1_1	Alveolar cell
CELL1068_N1_case1-lung1_1_1	Alveolar cell
CELL1272_N1_case1-lung1_1_1	Alveolar cell
CELL1381_N1_case1-lung1_1_1	Alveolar cell
CELL502_N3_case1-lung1_1_1	Alveolar cell
CELL2194_N1_case1-lung1_1_1	Alveolar cell
CELL557_N2_case1-lung1_1_1	Alveolar cell
CELL2861_N1_case1-lung1_1_1	Alveolar cell
CELL203_N2_case1-lung1_1_1	Alveolar cell
CELL985_N1_case1-lung1_1_1	Alveolar cell
CELL1452_N1_case1-lung1_1_1	Alveolar cell
CELL372_N2_case1-lung1_1_1	Alveolar cell
CELL1982_N1_case1-lung1_1_1	Alveolar cell
CELL2706_N1_case1-lung1_1_1	Alveolar cell
CELL1119_N1_case1-lung1_1_1	Alveolar cell
CELL2783_N1_case1-lung1_1_1	Alveolar cell
CELL2079_N1_case1-lung1_1_1	Alveolar cell
CELL199_N2_case1-lung1_1_1	Alveolar cell
CELL338_N2_case1-lung1_1_1	Alveolar cell
CELL2434_N1_case1-lung1_1_1	Alveolar cell
CELL265_N3_case1-lung1_1_1	Alveolar cell
CELL80_N2_case1-lung1_1_1	Alveolar cell
CELL2505_N1_case1-lung1_1_1	Alveolar cell
CELL2287_N1_case1-lung1_1_1	Alveolar cell
CELL1443_N1_case1-lung1_1_1	Alveolar cell
CELL466_N3_case1-lung1_1_1	Alveolar cell
CELL1091_N1_case1-lung1_1_1	Alveolar cell
CELL938_N1_case1-lung1_1_1	Alveolar cell
CELL2693_N1_case1-lung1_1_1	Alveolar cell
CELL1470_N1_case1-lung1_1_1	Alveolar cell
CELL804_N2_case1-lung1_1_1	Alveolar cell
CELL764_N3_case1-lung1_1_1	Alveolar cell
CELL818_N2_case1-lung1_1_1	Alveolar cell
CELL61_N2_case1-lung1_1_1	Alveolar cell
CELL621_N2_case1-lung1_1_1	Alveolar cell
CELL1791_N1_case1-lung1_1_1	Alveolar cell
CELL2115_N1_case1-lung1_1_1	Alveolar cell
CELL1325_N1_case1-lung1_1_1	Alveolar cell
CELL24_N2_case1-lung1_1_1	Alveolar cell
CELL1306_N1_case1-lung1_1_1	Alveolar cell
CELL2190_N1_case1-lung1_1_1	Alveolar cell
CELL976_N1_case1-lung1_1_1	Alveolar cell
CELL1027_N1_case1-lung1_1_1	Alveolar cell
CELL142_N2_case1-lung1_1_1	Alveolar cell
CELL3033_N1_case1-lung1_1_1	Alveolar cell
CELL1112_N1_case1-lung1_1_1	Alveolar cell
CELL2354_N1_case1-lung1_1_1	Alveolar cell
CELL1534_N1_case1-lung1_1_1	Alveolar cell
CELL1226_N1_case1-lung1_1_1	Alveolar cell
CELL1497_N1_case1-lung1_1_1	Alveolar cell
CELL449_N2_case1-lung1_1_1	Alveolar cell
CELL435_N2_case1-lung1_1_1	Alveolar cell
CELL2104_N1_case1-lung1_1_1	Alveolar cell
CELL3054_N1_case1-lung1_1_1	Alveolar cell
CELL2717_N1_case1-lung1_1_1	Alveolar cell
CELL1416_N1_case1-lung1_1_1	Alveolar cell
CELL2187_N1_case1-lung1_1_1	Alveolar cell
CELL1218_N1_case1-lung1_1_1	Alveolar cell
CELL1417_N1_case1-lung1_1_1	Alveolar cell
CELL1792_N1_case1-lung1_1_1	Alveolar cell
CELL2636_N1_case1-lung1_1_1	Alveolar cell
CELL1156_N1_case1-lung1_1_1	Alveolar cell
CELL2038_N1_case1-lung1_1_1	Alveolar cell
CELL593_N3_case1-lung1_1_1	Alveolar cell
CELL2040_N1_case1-lung1_1_1	Alveolar cell
CELL1659_N1_case1-lung1_1_1	Alveolar cell
CELL665_N3_case1-lung1_1_1	Alveolar cell
CELL2511_N1_case1-lung1_1_1	Alveolar cell
CELL1981_N1_case1-lung1_1_1	Alveolar cell
CELL3040_N1_case1-lung1_1_1	Alveolar cell
CELL494_N2_case1-lung1_1_1	Alveolar cell
CELL2868_N1_case1-lung1_1_1	Alveolar cell
CELL1512_N1_case1-lung1_1_1	Alveolar cell
CELL1541_N1_case1-lung1_1_1	Alveolar cell
CELL1074_N1_case1-lung1_1_1	Alveolar cell
CELL2463_N1_case1-lung1_1_1	Alveolar cell
CELL493_N2_case1-lung1_1_1	Alveolar cell
CELL120_N2_case1-lung1_1_1	Alveolar cell
CELL1824_N1_case1-lung1_1_1	Alveolar cell
CELL1224_N1_case1-lung1_1_1	Alveolar cell
CELL1083_N1_case1-lung1_1_1	Alveolar cell
CELL2940_N1_case1-lung1_1_1	Alveolar cell
CELL1090_N1_case1-lung1_1_1	Alveolar cell
CELL678_N2_case1-lung1_1_1	Alveolar cell
CELL2632_N1_case1-lung1_1_1	Alveolar cell
CELL1487_N1_case1-lung1_1_1	Alveolar cell
CELL1677_N1_case1-lung1_1_1	Alveolar cell
CELL2814_N1_case1-lung1_1_1	Alveolar cell
CELL121_N2_case1-lung1_1_1	Alveolar cell
CELL1680_N1_case1-lung1_1_1	Alveolar cell
CELL1073_N1_case1-lung1_1_1	Alveolar cell
CELL1856_N1_case1-lung1_1_1	Alveolar cell
CELL555_N2_case1-lung1_1_1	Alveolar cell
CELL136_N2_case1-lung1_1_1	Alveolar cell
CELL248_N3_case1-lung1_1_1	Alveolar cell
CELL1335_N1_case1-lung1_1_1	Alveolar cell
CELL1577_N1_case1-lung1_1_1	Alveolar cell
CELL924_N1_case1-lung1_1_1	Alveolar cell
CELL177_N2_case1-lung1_1_1	Alveolar cell
CELL1938_N1_case1-lung1_1_1	Alveolar cell
CELL2162_N1_case1-lung1_1_1	Alveolar cell
CELL1489_N1_case1-lung1_1_1	Alveolar cell
CELL1084_N1_case1-lung1_1_1	Alveolar cell
CELL3105_N1_case1-lung1_1_1	Alveolar cell
CELL1242_N1_case1-lung1_1_1	Alveolar cell
CELL2398_N1_case1-lung1_1_1	Alveolar cell
CELL2171_N1_case1-lung1_1_1	Erythroid cell
CELL483_N2_case1-lung1_1_1	Alveolar cell
CELL1802_N1_case1-lung1_1_1	Alveolar cell
CELL1724_N1_case1-lung1_1_1	Alveolar cell
CELL1647_N1_case1-lung1_1_1	Alveolar cell
CELL1039_N1_case1-lung1_1_1	Alveolar cell
CELL2531_N1_case1-lung1_1_1	Alveolar cell
CELL1217_N1_case1-lung1_1_1	Alveolar cell
CELL1580_N1_case1-lung1_1_1	Alveolar cell
CELL348_N2_case1-lung1_1_1	Alveolar cell
CELL1479_N1_case1-lung1_1_1	Alveolar cell
CELL1653_N1_case1-lung1_1_1	Alveolar cell
CELL885_N2_case1-lung1_1_1	Alveolar cell
CELL2556_N1_case1-lung1_1_1	Alveolar cell
CELL1174_N1_case1-lung1_1_1	Alveolar cell
CELL257_N2_case1-lung1_1_1	Alveolar cell
CELL2376_N1_case1-lung1_1_1	Alveolar cell
CELL2933_N1_case1-lung1_1_1	Alveolar cell
CELL774_N2_case1-lung1_1_1	Alveolar cell
CELL981_N1_case1-lung1_1_1	Alveolar cell
CELL813_N2_case1-lung1_1_1	Alveolar cell
CELL3149_N1_case1-lung1_1_1	Alveolar cell
CELL881_N2_case1-lung1_1_1	Alveolar cell
CELL2780_N1_case1-lung1_1_1	Alveolar cell
CELL75_N2_case1-lung1_1_1	Alveolar cell
CELL620_N2_case1-lung1_1_1	Alveolar cell
CELL2290_N1_case1-lung1_1_1	Alveolar cell
CELL1778_N1_case1-lung1_1_1	Alveolar cell
CELL258_N2_case1-lung1_1_1	Alveolar cell
CELL212_N2_case1-lung1_1_1	Alveolar cell
CELL1297_N1_case1-lung1_1_1	Alveolar cell
CELL1437_N1_case1-lung1_1_1	Alveolar cell
CELL473_N2_case1-lung1_1_1	Alveolar cell
CELL1909_N1_case1-lung1_1_1	Alveolar cell
CELL739_N2_case1-lung1_1_1	Alveolar cell
CELL1491_N1_case1-lung1_1_1	Alveolar cell
CELL352_N2_case1-lung1_1_1	Erythroid cell
CELL1473_N1_case1-lung1_1_1	Alveolar cell
CELL3373_N1_case1-lung1_1_1	Alveolar cell
CELL331_N2_case1-lung1_1_1	Alveolar cell
CELL119_N2_case1-lung1_1_1	Alveolar cell
CELL2684_N1_case1-lung1_1_1	Alveolar cell
CELL1180_N1_case1-lung1_1_1	Alveolar cell
CELL474_N2_case1-lung1_1_1	Alveolar cell
CELL477_N2_case1-lung1_1_1	Alveolar cell
CELL1195_N1_case1-lung1_1_1	Alveolar cell
CELL541_N2_case1-lung1_1_1	Alveolar cell
CELL2031_N1_case1-lung1_1_1	Alveolar cell
CELL599_N3_case1-lung1_1_1	Alveolar cell
CELL118_N2_case1-lung1_1_1	Alveolar cell
CELL2801_N1_case1-lung1_1_1	Alveolar cell
CELL1908_N1_case1-lung1_1_1	Alveolar cell
CELL2201_N1_case1-lung1_1_1	Alveolar cell
CELL1291_N1_case1-lung1_1_1	Alveolar cell
CELL1817_N1_case1-lung1_1_1	Alveolar cell
CELL639_N2_case1-lung1_1_1	Alveolar cell
CELL2418_N1_case1-lung1_1_1	Alveolar cell
CELL2513_N1_case1-lung1_1_1	Alveolar cell
CELL2119_N1_case1-lung1_1_1	Alveolar cell
CELL643_N2_case1-lung1_1_1	Alveolar cell
CELL2086_N1_case1-lung1_1_1	Alveolar cell
CELL3411_N1_case1-lung1_1_1	Alveolar cell
CELL1922_N1_case1-lung1_1_1	Alveolar cell
CELL1177_N1_case1-lung1_1_1	Alveolar cell
CELL507_N2_case1-lung1_1_1	Alveolar cell
CELL1942_N1_case1-lung1_1_1	Alveolar cell
CELL1006_N1_case1-lung1_1_1	Alveolar cell
CELL1264_N1_case1-lung1_1_1	Alveolar cell
CELL1054_N1_case1-lung1_1_1	Alveolar cell
CELL1129_N1_case1-lung1_1_1	Alveolar cell
CELL2892_N1_case1-lung1_1_1	Alveolar cell
CELL1092_N1_case1-lung1_1_1	Alveolar cell
CELL195_N2_case1-lung1_1_1	Alveolar cell
CELL2396_N1_case1-lung1_1_1	Alveolar cell
CELL1019_N1_case1-lung1_1_1	Alveolar cell
CELL2510_N1_case1-lung1_1_1	Alveolar cell
CELL1179_N1_case1-lung1_1_1	Alveolar cell
CELL3522_N1_case1-lung1_1_1	Alveolar cell
CELL2276_N1_case1-lung1_1_1	Alveolar cell
CELL2017_N1_case1-lung1_1_1	Alveolar cell
CELL1570_N1_case1-lung1_1_1	Alveolar cell
CELL1252_N1_case1-lung1_1_1	Alveolar cell
CELL1185_N1_case1-lung1_1_1	Alveolar cell
CELL2051_N1_case1-lung1_1_1	Alveolar cell
CELL633_N2_case1-lung1_1_1	Alveolar cell
CELL2778_N1_case1-lung1_1_1	Alveolar cell
CELL1759_N1_case1-lung1_1_1	Alveolar cell
CELL1994_N1_case1-lung1_1_1	Alveolar cell
CELL3115_N1_case1-lung1_1_1	Alveolar cell
CELL2353_N1_case1-lung1_1_1	Alveolar cell
CELL48_N2_case1-lung1_1_1	Alveolar cell
CELL3576_N1_case1-lung1_1_1	Alveolar cell
CELL973_N1_case1-lung1_1_1	Alveolar cell
CELL1077_N1_case1-lung1_1_1	Alveolar cell
CELL1080_N1_case1-lung1_1_1	Alveolar cell
CELL1518_N1_case1-lung1_1_1	Alveolar cell
CELL122_N2_case1-lung1_1_1	Alveolar cell
CELL2174_N1_case1-lung1_1_1	Alveolar cell
CELL132_N2_case1-lung1_1_1	Alveolar cell
CELL2305_N1_case1-lung1_1_1	Alveolar cell
CELL2773_N1_case1-lung1_1_1	Alveolar cell
CELL2313_N1_case1-lung1_1_1	Alveolar cell
CELL2355_N1_case1-lung1_1_1	Alveolar cell
CELL1784_N1_case1-lung1_1_1	Alveolar cell
CELL3439_N1_case1-lung1_1_1	Alveolar cell
CELL3008_N1_case1-lung1_1_1	Alveolar cell
CELL1546_N1_case1-lung1_1_1	Alveolar cell
CELL1663_N1_case1-lung1_1_1	Alveolar cell
CELL1904_N1_case1-lung1_1_1	Alveolar cell
CELL1684_N1_case1-lung1_1_1	Alveolar cell
CELL370_N2_case1-lung1_1_1	Alveolar cell
CELL2770_N1_case1-lung1_1_1	Alveolar cell
CELL815_N2_case1-lung1_1_1	Alveolar cell
CELL1925_N1_case1-lung1_1_1	Alveolar cell
CELL1794_N1_case1-lung1_1_1	Alveolar cell
CELL2990_N1_case1-lung1_1_1	Alveolar cell
CELL2218_N1_case1-lung1_1_1	Alveolar cell
CELL2002_N1_case1-lung1_1_1	Alveolar cell
CELL3311_N1_case1-lung1_1_1	Alveolar cell
CELL2195_N1_case1-lung1_1_1	Alveolar cell
CELL1517_N1_case1-lung1_1_1	Alveolar cell
CELL2767_N1_case1-lung1_1_1	Alveolar cell
CELL2219_N1_case1-lung1_1_1	Alveolar cell
CELL1165_N1_case1-lung1_1_1	Alveolar cell
CELL2506_N1_case1-lung1_1_1	Alveolar cell
CELL1547_N1_case1-lung1_1_1	Alveolar cell
CELL2206_N1_case1-lung1_1_1	Alveolar cell
CELL667_N2_case1-lung1_1_1	Alveolar cell
CELL2537_N1_case1-lung1_1_1	Alveolar cell
CELL2271_N1_case1-lung1_1_1	Alveolar cell
CELL1774_N1_case1-lung1_1_1	Alveolar cell
CELL317_N2_case1-lung1_1_1	Alveolar cell
CELL2141_N1_case1-lung1_1_1	Alveolar cell
CELL1030_N1_case1-lung1_1_1	Alveolar cell
CELL1280_N1_case1-lung1_1_1	Alveolar cell
CELL3039_N1_case1-lung1_1_1	Alveolar cell
CELL2240_N1_case1-lung1_1_1	Alveolar cell
CELL3116_N1_case1-lung1_1_1	Alveolar cell
CELL1394_N1_case1-lung1_1_1	Alveolar cell
CELL3072_N1_case1-lung1_1_1	Alveolar cell
CELL2642_N1_case1-lung1_1_1	Alveolar cell
CELL1641_N1_case1-lung1_1_1	Alveolar cell
CELL238_N2_case1-lung1_1_1	Alveolar cell
CELL3651_N1_case1-lung1_1_1	Alveolar cell
CELL1231_N1_case1-lung1_1_1	Alveolar cell
CELL2468_N1_case1-lung1_1_1	Alveolar cell
CELL1435_N1_case1-lung1_1_1	Alveolar cell
CELL1110_N1_case1-lung1_1_1	Alveolar cell
CELL2008_N1_case1-lung1_1_1	Alveolar cell
CELL168_N2_case1-lung1_1_1	Alveolar cell
CELL623_N2_case1-lung1_1_1	Alveolar cell
CELL1249_N1_case1-lung1_1_1	Alveolar cell
CELL3111_N1_case1-lung1_1_1	Alveolar cell
CELL3422_N1_case1-lung1_1_1	Alveolar cell
CELL2339_N1_case1-lung1_1_1	Alveolar cell
CELL3323_N1_case1-lung1_1_1	Alveolar cell
CELL554_N2_case1-lung1_1_1	Alveolar cell
CELL2609_N1_case1-lung1_1_1	Alveolar cell
CELL1197_N1_case1-lung1_1_1	Alveolar cell
CELL2823_N1_case1-lung1_1_1	Alveolar cell
CELL3604_N1_case1-lung1_1_1	Vasc_Endo
CELL1294_N1_case1-lung1_1_1	Alveolar cell
CELL2136_N1_case1-lung1_1_1	Alveolar cell
CELL436_N2_case1-lung1_1_1	Alveolar cell
CELL1529_N1_case1-lung1_1_1	Erythroid cell
CELL3118_N1_case1-lung1_1_1	Alveolar cell
CELL1472_N1_case1-lung1_1_1	Alveolar cell
CELL1681_N1_case1-lung1_1_1	Alveolar cell
CELL2658_N1_case1-lung1_1_1	Alveolar cell
CELL1578_N1_case1-lung1_1_1	Alveolar cell
CELL1751_N1_case1-lung1_1_1	Alveolar cell
CELL1352_N1_case1-lung1_1_1	Alveolar cell
CELL1490_N1_case1-lung1_1_1	Alveolar cell
CELL1486_N1_case1-lung1_1_1	Alveolar cell
CELL2336_N1_case1-lung1_1_1	Alveolar cell
CELL684_N2_case1-lung1_1_1	Alveolar cell
CELL1666_N1_case1-lung1_1_1	Alveolar cell
CELL1468_N1_case1-lung1_1_1	Alveolar cell
CELL1658_N1_case1-lung1_1_1	Alveolar cell
CELL2142_N1_case1-lung1_1_1	Alveolar cell
CELL1574_N1_case1-lung1_1_1	Alveolar cell
CELL1914_N1_case1-lung1_1_1	Alveolar cell
CELL1878_N1_case1-lung1_1_1	Alveolar cell
CELL1710_N1_case1-lung1_1_1	Alveolar cell
CELL1756_N1_case1-lung1_1_1	Alveolar cell
CELL3321_N1_case1-lung1_1_1	Alveolar cell
CELL867_N2_case1-lung1_1_1	Alveolar cell
CELL2154_N1_case1-lung1_1_1	Alveolar cell
CELL889_N2_case1-lung1_1_1	Alveolar cell
CELL2249_N1_case1-lung1_1_1	Alveolar cell
CELL3218_N1_case1-lung1_1_1	Alveolar cell
CELL2375_N1_case1-lung1_1_1	Alveolar cell
CELL1292_N1_case1-lung1_1_1	Alveolar cell
CELL3572_N1_case1-lung1_1_1	Alveolar cell
CELL1384_N1_case1-lung1_1_1	Alveolar cell
CELL2197_N1_case1-lung1_1_1	Alveolar cell
CELL2033_N1_case1-lung1_1_1	Alveolar cell
CELL1669_N1_case1-lung1_1_1	Alveolar cell
CELL3442_N1_case1-lung1_1_1	Alveolar cell
CELL2407_N1_case1-lung1_1_1	Alveolar cell
CELL1649_N1_case1-lung1_1_1	Alveolar cell
CELL1779_N1_case1-lung1_1_1	Alveolar cell
CELL2234_N1_case1-lung1_1_1	Alveolar cell
CELL2980_N1_case1-lung1_1_1	Alveolar cell
CELL1891_N1_case1-lung1_1_1	Alveolar cell
CELL1459_N1_case1-lung1_1_1	Alveolar cell
CELL1305_N1_case1-lung1_1_1	Alveolar cell
CELL2138_N1_case1-lung1_1_1	Alveolar cell
CELL3049_N1_case1-lung1_1_1	Alveolar cell
CELL3001_N1_case1-lung1_1_1	Alveolar cell
CELL2724_N1_case1-lung1_1_1	Alveolar cell
CELL1762_N1_case1-lung1_1_1	Alveolar cell
CELL1729_N1_case1-lung1_1_1	Alveolar cell
CELL2270_N1_case1-lung1_1_1	Alveolar cell
CELL2496_N1_case1-lung1_1_1	Alveolar cell
CELL658_N2_case1-lung1_1_1	Alveolar cell
CELL2619_N1_case1-lung1_1_1	Alveolar cell
CELL2820_N1_case1-lung1_1_1	Alveolar cell
CELL2282_N1_case1-lung1_1_1	Alveolar cell
CELL2794_N1_case1-lung1_1_1	Alveolar cell
CELL3075_N1_case1-lung1_1_1	Alveolar cell
CELL2882_N1_case1-lung1_1_1	Alveolar cell
CELL2021_N1_case1-lung1_1_1	Alveolar cell
CELL2912_N1_case1-lung1_1_1	Alveolar cell
CELL2908_N1_case1-lung1_1_1	Alveolar cell
CELL870_N2_case1-lung1_1_1	Alveolar cell
CELL2736_N1_case1-lung1_1_1	Alveolar cell
CELL2163_N1_case1-lung1_1_1	Alveolar cell
CELL1944_N1_case1-lung1_1_1	Alveolar cell
CELL2471_N1_case1-lung1_1_1	Alveolar cell
CELL3099_N1_case1-lung1_1_1	Alveolar cell
CELL2084_N1_case1-lung1_1_1	Alveolar cell
CELL2085_N1_case1-lung1_1_1	Alveolar cell
CELL3390_N1_case1-lung1_1_1	Alveolar cell
CELL2777_N1_case1-lung1_1_1	Alveolar cell
CELL2073_N1_case1-lung1_1_1	Alveolar cell
CELL2969_N1_case1-lung1_1_1	Alveolar cell
CELL3249_N1_case1-lung1_1_1	Alveolar cell
CELL1423_N1_case1-lung1_1_1	Alveolar cell
CELL3398_N1_case1-lung1_1_1	Alveolar cell
CELL2098_N1_case1-lung1_1_1	Alveolar cell
CELL3069_N1_case1-lung1_1_1	Erythroid cell
CELL2225_N1_case1-lung1_1_1	Alveolar cell
CELL1767_N1_case1-lung1_1_1	Alveolar cell
CELL140_N2_case1-lung1_1_1	Alveolar cell
CELL1890_N1_case1-lung1_1_1	Alveolar cell
CELL823_N2_case1-lung1_1_1	Alveolar cell
CELL58_N2_case1-lung1_1_1	Alveolar cell
CELL1718_N1_case1-lung1_1_1	Alveolar cell
CELL2818_N1_case1-lung1_1_1	Alveolar cell
CELL1818_N1_case1-lung1_1_1	Alveolar cell
CELL1530_N1_case1-lung1_1_1	Alveolar cell
CELL2177_N1_case1-lung1_1_1	Alveolar cell
CELL2546_N1_case1-lung1_1_1	Alveolar cell
CELL2041_N1_case1-lung1_1_1	Alveolar cell
CELL1711_N1_case1-lung1_1_1	Alveolar cell
CELL3182_N1_case1-lung1_1_1	Alveolar cell
CELL2661_N1_case1-lung1_1_1	Alveolar cell
CELL2825_N1_case1-lung1_1_1	Alveolar cell
CELL3064_N1_case1-lung1_1_1	Alveolar cell
CELL2703_N1_case1-lung1_1_1	Alveolar cell
CELL2092_N1_case1-lung1_1_1	Alveolar cell
CELL514_N2_case1-lung1_1_1	Alveolar cell
CELL1599_N1_case1-lung1_1_1	Alveolar cell
CELL2769_N1_case1-lung1_1_1	Alveolar cell
CELL2515_N1_case1-lung1_1_1	Goblet cell
CELL2003_N1_case1-lung1_1_1	Alveolar cell
CELL233_N2_case1-lung1_1_1	Alveolar cell
CELL2756_N1_case1-lung1_1_1	Alveolar cell
CELL2472_N1_case1-lung1_1_1	Alveolar cell
CELL3043_N1_case1-lung1_1_1	Alveolar cell
CELL2118_N1_case1-lung1_1_1	Alveolar cell
CELL1667_N1_case1-lung1_1_1	Alveolar cell
CELL2103_N1_case1-lung1_1_1	Erythroid cell
CELL1674_N1_case1-lung1_1_1	Alveolar cell
CELL2957_N1_case1-lung1_1_1	Alveolar cell
CELL1857_N1_case1-lung1_1_1	Alveolar cell
CELL1920_N1_case1-lung1_1_1	Alveolar cell
CELL2993_N1_case1-lung1_1_1	Alveolar cell
CELL2827_N1_case1-lung1_1_1	Alveolar cell
CELL3538_N1_case1-lung1_1_1	Alveolar cell
CELL2057_N1_case1-lung1_1_1	Alveolar cell
CELL3145_N1_case1-lung1_1_1	Alveolar cell
CELL1998_N1_case1-lung1_1_1	Alveolar cell
CELL2244_N1_case1-lung1_1_1	Alveolar cell
CELL1237_N1_case1-lung1_1_1	Alveolar cell
CELL1775_N1_case1-lung1_1_1	Alveolar cell
CELL1926_N1_case1-lung1_1_1	Alveolar cell
CELL2308_N1_case1-lung1_1_1	Alveolar cell
CELL2909_N1_case1-lung1_1_1	Alveolar cell
CELL3185_N1_case1-lung1_1_1	Alveolar cell
CELL3102_N1_case1-lung1_1_1	Alveolar cell
CELL2585_N1_case1-lung1_1_1	Alveolar cell
CELL2786_N1_case1-lung1_1_1	Erythroid cell
CELL2702_N1_case1-lung1_1_1	Alveolar cell
CELL2302_N1_case1-lung1_1_1	Alveolar cell
CELL1827_N1_case1-lung1_1_1	Alveolar cell
CELL2014_N1_case1-lung1_1_1	Alveolar cell
CELL2213_N1_case1-lung1_1_1	Alveolar cell
CELL2604_N1_case1-lung1_1_1	Alveolar cell
CELL640_N2_case1-lung1_1_1	Alveolar cell
CELL2474_N1_case1-lung1_1_1	Alveolar cell
CELL2935_N1_case1-lung1_1_1	Alveolar cell
CELL1593_N1_case1-lung1_1_1	Alveolar cell
CELL2363_N1_case1-lung1_1_1	Alveolar cell
CELL2982_N1_case1-lung1_1_1	Alveolar cell
CELL2348_N1_case1-lung1_1_1	Alveolar cell
CELL3112_N1_case1-lung1_1_1	Alveolar cell
CELL2862_N1_case1-lung1_1_1	Alveolar cell
CELL3444_N1_case1-lung1_1_1	Alveolar cell
CELL3301_N1_case1-lung1_1_1	Alveolar cell
CELL1863_N1_case1-lung1_1_1	Alveolar cell
CELL2286_N1_case1-lung1_1_1	Alveolar cell
CELL2176_N1_case1-lung1_1_1	Alveolar cell
CELL2918_N1_case1-lung1_1_1	Alveolar cell
CELL1715_N1_case1-lung1_1_1	Alveolar cell
CELL3475_N1_case1-lung1_1_1	Alveolar cell
CELL3207_N1_case1-lung1_1_1	Alveolar cell
CELL2437_N1_case1-lung1_1_1	Alveolar cell
CELL2819_N1_case1-lung1_1_1	Alveolar cell
CELL2450_N1_case1-lung1_1_1	Alveolar cell
CELL3281_N1_case1-lung1_1_1	Alveolar cell
CELL1310_N1_case1-lung1_1_1	Alveolar cell
CELL2507_N1_case1-lung1_1_1	Alveolar cell
CELL2828_N1_case1-lung1_1_1	Alveolar cell
CELL2298_N1_case1-lung1_1_1	Alveolar cell
CELL2616_N1_case1-lung1_1_1	Alveolar cell
CELL2484_N1_case1-lung1_1_1	Erythroid cell
CELL2032_N1_case1-lung1_1_1	Alveolar cell
CELL3314_N1_case1-lung1_1_1	Alveolar cell
CELL3162_N1_case1-lung1_1_1	Alveolar cell
CELL3177_N1_case1-lung1_1_1	Alveolar cell
CELL2091_N1_case1-lung1_1_1	Alveolar cell
CELL3599_N1_case1-lung1_1_1	Alveolar cell
CELL2066_N1_case1-lung1_1_1	Alveolar cell
CELL2675_N1_case1-lung1_1_1	Alveolar cell
CELL3639_N1_case1-lung1_1_1	Alveolar cell
CELL2905_N1_case1-lung1_1_1	Alveolar cell
CELL2349_N1_case1-lung1_1_1	Alveolar cell
CELL3270_N1_case1-lung1_1_1	Alveolar cell
CELL2498_N1_case1-lung1_1_1	Alveolar cell
CELL101_N2_case1-lung1_1_1	Alveolar cell
CELL237_N2_case1-lung1_1_1	Erythroid cell
CELL1307_N1_case1-lung1_1_1	Alveolar cell
CELL296_N2_case1-lung1_1_1	Alveolar cell
CELL2540_N1_case1-lung1_1_1	Alveolar cell
CELL2207_N1_case1-lung1_1_1	Alveolar cell
CELL781_N2_case1-lung1_1_1	Alveolar cell
CELL759_N2_case1-lung1_1_1	Alveolar cell
CELL2800_N1_case1-lung1_1_1	Alveolar cell
CELL2835_N1_case1-lung1_1_1	Alveolar cell
CELL1205_N1_case1-lung1_1_1	Alveolar cell
CELL2722_N1_case1-lung1_1_1	Alveolar cell
CELL2350_N1_case1-lung1_1_1	Alveolar cell
CELL2127_N1_case1-lung1_1_1	Alveolar cell
CELL1974_N1_case1-lung1_1_1	Alveolar cell
CELL2049_N1_case1-lung1_1_1	Alveolar cell
CELL42_N2_case1-lung1_1_1	Alveolar cell
CELL1458_N1_case1-lung1_1_1	Alveolar cell
CELL2231_N1_case1-lung1_1_1	Alveolar cell
CELL254_N2_case1-lung1_1_1	Alveolar cell
CELL1151_N1_case1-lung1_1_1	Alveolar cell
CELL1702_N1_case1-lung1_1_1	Alveolar cell
CELL2044_N1_case1-lung1_1_1	Alveolar cell
CELL3603_N1_case1-lung1_1_1	Alveolar cell
CELL523_N2_case1-lung1_1_1	Alveolar cell
CELL1455_N1_case1-lung1_1_1	Alveolar cell
CELL1447_N1_case1-lung1_1_1	Alveolar cell
CELL1160_N1_case1-lung1_1_1	Alveolar cell
CELL1755_N1_case1-lung1_1_1	Erythroid cell
CELL619_N3_case1-lung1_1_1	Alveolar cell
CELL1548_N1_case1-lung1_1_1	Alveolar cell
CELL326_N2_case1-lung1_1_1	Alveolar cell
CELL1398_N1_case1-lung1_1_1	Alveolar cell
CELL601_N2_case1-lung1_1_1	Alveolar cell
CELL1957_N1_case1-lung1_1_1	Alveolar cell
CELL927_N1_case1-lung1_1_1	Alveolar cell
CELL2063_N1_case1-lung1_1_1	Alveolar cell
CELL375_N2_case1-lung1_1_1	Alveolar cell
CELL463_N2_case1-lung1_1_1	Alveolar cell
CELL1103_N1_case1-lung1_1_1	Alveolar cell
CELL110_N2_case1-lung1_1_1	Alveolar cell
CELL1966_N1_case1-lung1_1_1	Erythroid cell
CELL1457_N1_case1-lung1_1_1	Alveolar cell
CELL1117_N1_case1-lung1_1_1	Alveolar cell
CELL1274_N1_case1-lung1_1_1	Alveolar cell
CELL1595_N1_case1-lung1_1_1	Alveolar cell
CELL1328_N1_case1-lung1_1_1	Alveolar cell
CELL1356_N1_case1-lung1_1_1	Alveolar cell
CELL1640_N1_case1-lung1_1_1	Erythroid cell
CELL812_N2_case1-lung1_1_1	Alveolar cell
CELL155_N5_case1-lung1_1_1	Erythroid cell
CELL963_N1_case1-lung1_1_1	Alveolar cell
CELL1253_N1_case1-lung1_1_1	Alveolar cell
CELL584_N2_case1-lung1_1_1	Alveolar cell
CELL104_N2_case1-lung1_1_1	Alveolar cell
CELL455_N2_case1-lung1_1_1	Alveolar cell
CELL3100_N1_case1-lung1_1_1	Alveolar cell
CELL1269_N1_case1-lung1_1_1	Alveolar cell
CELL2857_N1_case1-lung1_1_1	Alveolar cell
CELL1425_N1_case1-lung1_1_1	Alveolar cell
CELL521_N2_case1-lung1_1_1	Alveolar cell
CELL1692_N1_case1-lung1_1_1	Alveolar cell
CELL1286_N1_case1-lung1_1_1	Alveolar cell
CELL2306_N1_case1-lung1_1_1	Alveolar cell
CELL724_N2_case1-lung1_1_1	Alveolar cell
CELL2050_N1_case1-lung1_1_1	Alveolar cell
CELL1332_N1_case1-lung1_1_1	Alveolar cell
CELL85_N2_case1-lung1_1_1	Alveolar cell
CELL472_N2_case1-lung1_1_1	Alveolar cell
CELL2358_N1_case1-lung1_1_1	Alveolar cell
CELL1683_N1_case1-lung1_1_1	Alveolar cell
CELL617_N2_case1-lung1_1_1	Alveolar cell
CELL886_N2_case1-lung1_1_1	Alveolar cell
CELL364_N3_case1-lung1_1_1	Alveolar cell
CELL887_N3_case1-lung1_1_1	Alveolar cell
CELL961_N1_case1-lung1_1_1	Alveolar cell
CELL1885_N1_case1-lung1_1_1	Alveolar cell
CELL1071_N1_case1-lung1_1_1	Erythroid cell
CELL1939_N1_case1-lung1_1_1	Alveolar cell
CELL1741_N1_case1-lung1_1_1	Alveolar cell
CELL1086_N1_case1-lung1_1_1	Alveolar cell
CELL1047_N1_case1-lung1_1_1	Alveolar cell
CELL1014_N1_case1-lung1_1_1	Alveolar cell
CELL583_N2_case1-lung1_1_1	Alveolar cell
CELL335_N2_case1-lung1_1_1	Alveolar cell
CELL43_N2_case1-lung1_1_1	Alveolar cell
CELL2261_N1_case1-lung1_1_1	Alveolar cell
CELL2524_N1_case1-lung1_1_1	Vasc_Endo
CELL2738_N1_case1-lung1_1_1	Alveolar cell
CELL2289_N1_case1-lung1_1_1	Alveolar cell
CELL1502_N1_case1-lung1_1_1	Alveolar cell
CELL2164_N1_case1-lung1_1_1	Alveolar cell
CELL805_N2_case1-lung1_1_1	Alveolar cell
CELL2449_N1_case1-lung1_1_1	Alveolar cell
CELL810_N2_case1-lung1_1_1	Alveolar cell
CELL659_N2_case1-lung1_1_1	Alveolar cell
CELL1897_N1_case1-lung1_1_1	Alveolar cell
CELL1617_N1_case1-lung1_1_1	Alveolar cell
CELL2565_N1_case1-lung1_1_1	Alveolar cell
CELL1200_N1_case1-lung1_1_1	Alveolar cell
CELL1831_N1_case1-lung1_1_1	Alveolar cell
CELL322_N2_case1-lung1_1_1	Alveolar cell
CELL550_N3_case1-lung1_1_1	Alveolar cell
CELL1379_N1_case1-lung1_1_1	Alveolar cell
CELL1799_N1_case1-lung1_1_1	Alveolar cell
CELL522_N2_case1-lung1_1_1	Alveolar cell
CELL350_N3_case1-lung1_1_1	Alveolar cell
CELL2148_N1_case1-lung1_1_1	Alveolar cell
CELL319_N2_case1-lung1_1_1	Alveolar cell
CELL1344_N1_case1-lung1_1_1	Alveolar cell
CELL1793_N1_case1-lung1_1_1	Alveolar cell
CELL1963_N1_case1-lung1_1_1	Alveolar cell
CELL3148_N1_case1-lung1_1_1	Alveolar cell
CELL1967_N1_case1-lung1_1_1	Alveolar cell
CELL1514_N1_case1-lung1_1_1	Alveolar cell
CELL1143_N1_case1-lung1_1_1	Alveolar cell
CELL1191_N1_case1-lung1_1_1	Erythroid cell
CELL515_N2_case1-lung1_1_1	Alveolar cell
CELL202_N3_case1-lung1_1_1	Alveolar cell
CELL2400_N1_case1-lung1_1_1	Alveolar cell
CELL2840_N1_case1-lung1_1_1	Alveolar cell
CELL1053_N1_case1-lung1_1_1	Alveolar cell
CELL2729_N1_case1-lung1_1_1	Alveolar cell
CELL3204_N1_case1-lung1_1_1	Alveolar cell
CELL495_N2_case1-lung1_1_1	Alveolar cell
CELL800_N2_case1-lung1_1_1	Alveolar cell
CELL719_N2_case1-lung1_1_1	Alveolar cell
CELL8_N2_case1-lung1_1_1	Stromal cell
CELL1545_N1_case1-lung1_1_1	Alveolar cell
CELL1672_N1_case1-lung1_1_1	Alveolar cell
CELL1716_N1_case1-lung1_1_1	Alveolar cell
CELL654_N2_case1-lung1_1_1	Alveolar cell
CELL1236_N1_case1-lung1_1_1	Alveolar cell
CELL434_N2_case1-lung1_1_1	Alveolar cell
CELL1720_N1_case1-lung1_1_1	Alveolar cell
CELL578_N2_case1-lung1_1_1	Alveolar cell
CELL1118_N1_case1-lung1_1_1	Alveolar cell
CELL2491_N1_case1-lung1_1_1	Alveolar cell
CELL3224_N1_case1-lung1_1_1	Alveolar cell
CELL1820_N1_case1-lung1_1_1	Alveolar cell
CELL1859_N1_case1-lung1_1_1	Alveolar cell
CELL1589_N1_case1-lung1_1_1	Alveolar cell
CELL560_N2_case1-lung1_1_1	Alveolar cell
CELL3024_N1_case1-lung1_1_1	Alveolar cell
CELL40_N2_case1-lung1_1_1	Alveolar cell
CELL1834_N1_case1-lung1_1_1	Alveolar cell
CELL1873_N1_case1-lung1_1_1	Alveolar cell
CELL2834_N1_case1-lung1_1_1	Alveolar cell
CELL3144_N1_case1-lung1_1_1	Alveolar cell
CELL2402_N1_case1-lung1_1_1	Alveolar cell
CELL1854_N1_case1-lung1_1_1	Erythroid cell
CELL2788_N1_case1-lung1_1_1	Alveolar cell
CELL2885_N1_case1-lung1_1_1	Vasc_Endo
CELL1412_N1_case1-lung1_1_1	Alveolar cell
CELL1471_N1_case1-lung1_1_1	Alveolar cell
CELL3170_N1_case1-lung1_1_1	Alveolar cell
CELL395_N2_case1-lung1_1_1	Goblet cell
CELL1284_N1_case1-lung1_1_1	Alveolar cell
CELL300_N2_case1-lung1_1_1	Alveolar cell
CELL1362_N1_case1-lung1_1_1	Alveolar cell
CELL2106_N1_case1-lung1_1_1	Alveolar cell
CELL877_N2_case1-lung1_1_1	Alveolar cell
CELL1382_N1_case1-lung1_1_1	Alveolar cell
CELL1350_N1_case1-lung1_1_1	Alveolar cell
CELL2690_N1_case1-lung1_1_1	Alveolar cell
CELL2680_N1_case1-lung1_1_1	Alveolar cell
CELL1805_N1_case1-lung1_1_1	Alveolar cell
CELL1717_N1_case1-lung1_1_1	Alveolar cell
CELL1929_N1_case1-lung1_1_1	Alveolar cell
CELL2995_N1_case1-lung1_1_1	Alveolar cell
CELL2961_N1_case1-lung1_1_1	Alveolar cell
CELL1011_N1_case1-lung1_1_1	Alveolar cell
CELL1196_N1_case1-lung1_1_1	Alveolar cell
CELL2365_N1_case1-lung1_1_1	Alveolar cell
CELL2035_N1_case1-lung1_1_1	Alveolar cell
CELL2962_N1_case1-lung1_1_1	Alveolar cell
CELL1838_N1_case1-lung1_1_1	Alveolar cell
CELL1814_N1_case1-lung1_1_1	Alveolar cell
CELL2543_N1_case1-lung1_1_1	Alveolar cell
CELL3528_N1_case1-lung1_1_1	Alveolar cell
CELL743_N2_case1-lung1_1_1	Alveolar cell
CELL3136_N1_case1-lung1_1_1	Alveolar cell
CELL3123_N1_case1-lung1_1_1	Alveolar cell
CELL1355_N1_case1-lung1_1_1	Alveolar cell
CELL1257_N1_case1-lung1_1_1	Alveolar cell
CELL1295_N1_case1-lung1_1_1	Alveolar cell
CELL2459_N1_case1-lung1_1_1	Alveolar cell
CELL2870_N1_case1-lung1_1_1	Erythroid cell
CELL1812_N1_case1-lung1_1_1	Alveolar cell
CELL2117_N1_case1-lung1_1_1	Alveolar cell
CELL1594_N1_case1-lung1_1_1	Alveolar cell
CELL1313_N1_case1-lung1_1_1	Alveolar cell
CELL2495_N1_case1-lung1_1_1	Alveolar cell
CELL2930_N1_case1-lung1_1_1	Alveolar cell
CELL2782_N1_case1-lung1_1_1	Alveolar cell
CELL1883_N1_case1-lung1_1_1	Alveolar cell
CELL1484_N1_case1-lung1_1_1	Alveolar cell
CELL2392_N1_case1-lung1_1_1	Alveolar cell
CELL445_N2_case1-lung1_1_1	Alveolar cell
CELL2516_N1_case1-lung1_1_1	Alveolar cell
CELL1624_N1_case1-lung1_1_1	Alveolar cell
CELL2617_N1_case1-lung1_1_1	Alveolar cell
CELL784_N2_case1-lung1_1_1	Alveolar cell
CELL1748_N1_case1-lung1_1_1	Alveolar cell
CELL87_N2_case1-lung1_1_1	Alveolar cell
CELL1635_N1_case1-lung1_1_1	Alveolar cell
CELL2836_N1_case1-lung1_1_1	Alveolar cell
CELL1360_N1_case1-lung1_1_1	Alveolar cell
CELL2370_N1_case1-lung1_1_1	Alveolar cell
CELL1426_N1_case1-lung1_1_1	Erythroid cell
CELL3425_N1_case1-lung1_1_1	Alveolar cell
CELL1289_N1_case1-lung1_1_1	Alveolar cell
CELL2081_N1_case1-lung1_1_1	Alveolar cell
CELL1823_N1_case1-lung1_1_1	Alveolar cell
CELL1650_N1_case1-lung1_1_1	Alveolar cell
CELL2645_N1_case1-lung1_1_1	Alveolar cell
CELL1889_N1_case1-lung1_1_1	Alveolar cell
CELL2408_N1_case1-lung1_1_1	Alveolar cell
CELL3453_N1_case1-lung1_1_1	Alveolar cell
CELL3199_N1_case1-lung1_1_1	Alveolar cell
CELL2101_N1_case1-lung1_1_1	Alveolar cell
CELL2931_N1_case1-lung1_1_1	Alveolar cell
CELL3326_N1_case1-lung1_1_1	Alveolar cell
CELL3047_N1_case1-lung1_1_1	Alveolar cell
CELL3258_N1_case1-lung1_1_1	Alveolar cell
CELL2183_N1_case1-lung1_1_1	Alveolar cell
CELL608_N2_case1-lung1_1_1	Alveolar cell
CELL2126_N1_case1-lung1_1_1	Alveolar cell
CELL2878_N1_case1-lung1_1_1	Alveolar cell
CELL2250_N1_case1-lung1_1_1	Alveolar cell
CELL3061_N1_case1-lung1_1_1	Alveolar cell
CELL2036_N1_case1-lung1_1_1	Alveolar cell
CELL3210_N1_case1-lung1_1_1	Alveolar cell
CELL2802_N1_case1-lung1_1_1	Alveolar cell
CELL3319_N1_case1-lung1_1_1	Stromal cell
CELL768_N2_case1-lung1_1_1	Stromal cell
CELL367_N3_case1-lung1_1_1	Stromal cell
CELL1050_N1_case1-lung1_1_1	Stromal cell
CELL2144_N1_case1-lung1_1_1	Stromal cell
CELL2650_N1_case1-lung1_1_1	Stromal cell
CELL282_N2_case1-lung1_1_1	Stromal cell
CELL1785_N1_case1-lung1_1_1	Stromal cell
CELL96_N3_case1-lung1_1_1	Stromal cell
CELL1485_N1_case1-lung1_1_1	Stromal cell
CELL3278_N1_case1-lung1_1_1	Stromal cell
CELL1610_N1_case1-lung1_1_1	Stromal cell
CELL1275_N1_case1-lung1_1_1	Stromal cell
CELL2090_N1_case1-lung1_1_1	Stromal cell
CELL2920_N1_case1-lung1_1_1	Stromal cell
CELL1142_N1_case1-lung1_1_1	Stromal cell
CELL2311_N1_case1-lung1_1_1	Stromal cell
CELL1849_N1_case1-lung1_1_1	Stromal cell
CELL174_N2_case1-lung1_1_1	Stromal cell
CELL3560_N1_case1-lung1_1_1	Stromal cell
CELL546_N2_case1-lung1_1_1	Stromal cell
CELL559_N2_case1-lung1_1_1	Stromal cell
CELL68_N2_case1-lung1_1_1	Stromal cell
CELL3291_N1_case1-lung1_1_1	Stromal cell
CELL1568_N1_case1-lung1_1_1	Stromal cell
CELL259_N2_case1-lung1_1_1	Stromal cell
CELL2787_N1_case1-lung1_1_1	Stromal cell
CELL1343_N1_case1-lung1_1_1	Stromal cell
CELL3570_N1_case1-lung1_1_1	Stromal cell
CELL1826_N1_case1-lung1_1_1	Stromal cell
CELL60_N2_case1-lung1_1_1	Stromal cell
CELL587_N2_case1-lung1_1_1	Stromal cell
CELL609_N3_case1-lung1_1_1	Erythroid cell
CELL574_N2_case1-lung1_1_1	Stromal cell
CELL1615_N1_case1-lung1_1_1	Stromal cell
CELL2121_N1_case1-lung1_1_1	Stromal cell
CELL1354_N1_case1-lung1_1_1	Stromal cell
CELL100_N2_case1-lung1_1_1	Stromal cell
CELL12_N2_case1-lung1_1_1	Stromal cell
CELL706_N2_case1-lung1_1_1	Stromal cell
CELL3286_N1_case1-lung1_1_1	Stromal cell
CELL134_N2_case1-lung1_1_1	Stromal cell
CELL2378_N1_case1-lung1_1_1	Stromal cell
CELL3027_N1_case1-lung1_1_1	Stromal cell
CELL2879_N1_case1-lung1_1_1	Stromal cell
CELL2929_N1_case1-lung1_1_1	Stromal cell
CELL36_N2_case1-lung1_1_1	Stromal cell
CELL255_N2_case1-lung1_1_1	Stromal cell
CELL2064_N1_case1-lung1_1_1	Stromal cell
CELL2984_N1_case1-lung1_1_1	Stromal cell
CELL1598_N1_case1-lung1_1_1	Stromal cell
CELL801_N2_case1-lung1_1_1	Stromal cell
CELL2996_N1_case1-lung1_1_1	Stromal cell
CELL2711_N1_case1-lung1_1_1	Stromal cell
CELL2596_N1_case1-lung1_1_1	Stromal cell
CELL562_N2_case1-lung1_1_1	Stromal cell
CELL1524_N1_case1-lung1_1_1	Stromal cell
CELL670_N2_case1-lung1_1_1	Stromal cell
CELL2077_N1_case1-lung1_1_1	Stromal cell
CELL1848_N1_case1-lung1_1_1	Stromal cell
CELL564_N2_case1-lung1_1_1	Stromal cell
CELL565_N2_case1-lung1_1_1	Stromal cell
CELL600_N2_case1-lung1_1_1	Stromal cell
CELL1582_N1_case1-lung1_1_1	Stromal cell
CELL2147_N1_case1-lung1_1_1	Stromal cell
CELL2740_N1_case1-lung1_1_1	Stromal cell
CELL2323_N1_case1-lung1_1_1	Stromal cell
CELL359_N2_case1-lung1_1_1	Stromal cell
CELL542_N2_case1-lung1_1_1	Stromal cell
CELL1648_N1_case1-lung1_1_1	Stromal cell
CELL1816_N1_case1-lung1_1_1	Stromal cell
CELL1699_N1_case1-lung1_1_1	Stromal cell
CELL3324_N1_case1-lung1_1_1	Erythroid cell
CELL3565_N1_case1-lung1_1_1	Stromal cell
CELL486_N2_case1-lung1_1_1	Erythroid cell
CELL2674_N1_case1-lung1_1_1	Stromal cell
CELL1510_N1_case1-lung1_1_1	Stromal cell
CELL2747_N1_case1-lung1_1_1	Stromal cell
CELL2764_N1_case1-lung1_1_1	Stromal cell
CELL834_N2_case1-lung1_1_1	Stromal cell
CELL1688_N1_case1-lung1_1_1	Stromal cell
CELL3044_N1_case1-lung1_1_1	Stromal cell
CELL1714_N1_case1-lung1_1_1	Stromal cell
CELL1636_N1_case1-lung1_1_1	Stromal cell
CELL1572_N1_case1-lung1_1_1	Stromal cell
CELL1296_N1_case1-lung1_1_1	Stromal cell
CELL3307_N1_case1-lung1_1_1	Stromal cell
CELL1935_N1_case1-lung1_1_1	Stromal cell
CELL1842_N1_case1-lung1_1_1	Stromal cell
CELL2220_N1_case1-lung1_1_1	Stromal cell
CELL527_N3_case1-lung1_1_1	Erythroid cell
CELL2105_N1_case1-lung1_1_1	Stromal cell
CELL2758_N1_case1-lung1_1_1	Stromal cell
CELL2714_N1_case1-lung1_1_1	Stromal cell
CELL2107_N1_case1-lung1_1_1	Stromal cell
CELL2620_N1_case1-lung1_1_1	Stromal cell
CELL3345_N1_case1-lung1_1_1	Stromal cell
CELL3339_N1_case1-lung1_1_1	Stromal cell
CELL2536_N1_case1-lung1_1_1	Stromal cell
CELL1976_N1_case1-lung1_1_1	Stromal cell
CELL2830_N1_case1-lung1_1_1	Stromal cell
CELL598_N3_case1-lung1_1_1	Stromal cell
CELL2088_N1_case1-lung1_1_1	Stromal cell
CELL2012_N1_case1-lung1_1_1	Stromal cell
CELL3004_N1_case1-lung1_1_1	Stromal cell
CELL2936_N1_case1-lung1_1_1	Stromal cell
CELL2560_N1_case1-lung1_1_1	Stromal cell
CELL2958_N1_case1-lung1_1_1	Stromal cell
CELL2971_N1_case1-lung1_1_1	Stromal cell
CELL2309_N1_case1-lung1_1_1	Stromal cell
CELL3215_N1_case1-lung1_1_1	Stromal cell
CELL2734_N1_case1-lung1_1_1	Stromal cell
CELL2504_N1_case1-lung1_1_1	Stromal cell
CELL1862_N1_case1-lung1_1_1	Stromal cell
CELL2670_N1_case1-lung1_1_1	Stromal cell
CELL2779_N1_case1-lung1_1_1	Stromal cell
CELL2230_N1_case1-lung1_1_1	Stromal cell
CELL2635_N1_case1-lung1_1_1	Stromal cell
CELL2331_N1_case1-lung1_1_1	Erythroid cell
CELL2634_N1_case1-lung1_1_1	Stromal cell
CELL2721_N1_case1-lung1_1_1	Stromal cell
CELL3006_N1_case1-lung1_1_1	Stromal cell
CELL2520_N1_case1-lung1_1_1	Stromal cell
CELL2597_N1_case1-lung1_1_1	Stromal cell
CELL1611_N1_case1-lung1_1_1	Stromal cell
CELL1900_N1_case1-lung1_1_1	Stromal cell
CELL388_N2_case1-lung1_1_1	Stromal cell
CELL2501_N1_case1-lung1_1_1	Stromal cell
CELL2594_N1_case1-lung1_1_1	Stromal cell
CELL2963_N1_case1-lung1_1_1	Stromal cell
CELL864_N2_case1-lung1_1_1	Stromal cell
CELL3460_N1_case1-lung1_1_1	Stromal cell
CELL1243_N1_case1-lung1_1_1	Stromal cell
CELL2322_N1_case1-lung1_1_1	Stromal cell
CELL3184_N1_case1-lung1_1_1	Stromal cell
CELL1877_N1_case1-lung1_1_1	Stromal cell
CELL2654_N1_case1-lung1_1_1	Stromal cell
CELL2932_N1_case1-lung1_1_1	Stromal cell
CELL3418_N1_case1-lung1_1_1	Stromal cell
CELL2255_N1_case1-lung1_1_1	Stromal cell
CELL201_N2_case1-lung1_1_1	Stromal cell
CELL3165_N1_case1-lung1_1_1	Erythroid cell
CELL2926_N1_case1-lung1_1_1	Stromal cell
CELL3470_N1_case1-lung1_1_1	Stromal cell
CELL1740_N1_case1-lung1_1_1	Stromal cell
CELL2015_N1_case1-lung1_1_1	Stromal cell
CELL2547_N1_case1-lung1_1_1	Stromal cell
CELL3419_N1_case1-lung1_1_1	Stromal cell
CELL2660_N1_case1-lung1_1_1	Stromal cell
CELL3201_N1_case1-lung1_1_1	Stromal cell
CELL2288_N1_case1-lung1_1_1	Stromal cell
CELL2972_N1_case1-lung1_1_1	Stromal cell
CELL1040_N1_case1-lung1_1_1	Un_lymphoid cell
CELL2317_N1_case1-lung1_1_1	Vasc_Endo
CELL2149_N1_case1-lung1_1_1	Vasc_Endo
CELL1770_N1_case1-lung1_1_1	Macrophage
CELL1101_N1_case1-lung1_1_1	Macrophage
CELL407_N5_case1-lung1_1_1	Macrophage
CELL986_N1_case1-lung1_1_1	Un_lymphoid cell
CELL1898_N1_case1-lung1_1_1	Macrophage
CELL419_N2_case1-lung1_1_1	Vasc_Endo
CELL967_N1_case1-lung1_1_1	Un_lymphoid cell
CELL165_N3_case1-lung1_1_1	Vasc_Endo
CELL1044_N1_case1-lung1_1_1	Macrophage
CELL1175_N1_case1-lung1_1_1	Vasc_SMC
CELL270_N5_case1-lung1_1_1	Macrophage
CELL2815_N1_case1-lung1_1_1	Vasc_SMC
CELL718_N2_case1-lung1_1_1	Macrophage
CELL1769_N1_case1-lung1_1_1	Vasc_Endo
CELL644_N3_case1-lung1_1_1	Vasc_Endo
CELL2548_N1_case1-lung1_1_1	Vasc_SMC
CELL2723_N1_case1-lung1_1_1	Macrophage
CELL1730_N1_case1-lung1_1_1	Macrophage
CELL970_N1_case1-lung1_1_1	Macrophage
CELL441_N2_case1-lung1_1_1	Fibroblast
CELL996_N1_case1-lung1_1_1	Un_lymphoid cell
CELL2443_N1_case1-lung1_1_1	Vasc_Endo
CELL1025_N1_case1-lung1_1_1	Un_lymphoid cell
CELL1043_N1_case1-lung1_1_1	Un_lymphoid cell
CELL563_N2_case1-lung1_1_1	Un_lymphoid cell
CELL1662_N1_case1-lung1_1_1	Vasc_Endo
CELL1678_N1_case1-lung1_1_1	Un_lymphoid cell
CELL1303_N1_case1-lung1_1_1	Vasc_SMC
CELL2094_N1_case1-lung1_1_1	Vasc_SMC
CELL1847_N1_case1-lung1_1_1	Macrophage
CELL451_N2_case1-lung1_1_1	Vasc_Endo
CELL288_N2_case1-lung1_1_1	Un_lymphoid cell
CELL432_N3_case1-lung1_1_1	Vasc_Endo
CELL438_N2_case1-lung1_1_1	Vasc_Endo
CELL428_N2_case1-lung1_1_1	Vasc_Endo
CELL1399_N1_case1-lung1_1_1	Vasc_Endo
CELL1348_N1_case1-lung1_1_1	Macrophage
CELL537_N2_case1-lung1_1_1	Vasc_Endo
CELL2058_N1_case1-lung1_1_1	Vasc_Endo
CELL1903_N1_case1-lung1_1_1	Macrophage
CELL1152_N1_case1-lung1_1_1	Macrophage
CELL925_N1_case1-lung1_1_1	Un_lymphoid cell
CELL3025_N1_case1-lung1_1_1	Vasc_Endo
CELL1958_N1_case1-lung1_1_1	Macrophage
CELL2771_N1_case1-lung1_1_1	Vasc_SMC
CELL2854_N1_case1-lung1_1_1	Vasc_Endo
CELL220_N2_case1-lung1_1_1	Macrophage
CELL2078_N1_case1-lung1_1_1	Vasc_Endo
CELL3106_N1_case1-lung1_1_1	Macrophage
CELL1676_N1_case1-lung1_1_1	Vasc_Endo
CELL2055_N1_case1-lung1_1_1	Macrophage
CELL1038_N1_case1-lung1_1_1	Macrophage
CELL788_N2_case1-lung1_1_1	Vasc_Endo
CELL365_N2_case1-lung1_1_1	Macrophage
CELL2808_N1_case1-lung1_1_1	Vasc_Endo
CELL2346_N1_case1-lung1_1_1	Macrophage
CELL3375_N1_case1-lung1_1_1	Vasc_Endo
CELL884_N2_case1-lung1_1_1	Vasc_Endo
CELL655_N2_case1-lung1_1_1	Un_lymphoid cell
CELL3232_N1_case1-lung1_1_1	Vasc_Endo
CELL526_N2_case1-lung1_1_1	Vasc_Endo
CELL1449_N1_case1-lung1_1_1	Vasc_Endo
CELL1298_N1_case1-lung1_1_1	Vasc_Endo
CELL1515_N1_case1-lung1_1_1	Vasc_Endo
CELL2157_N1_case1-lung1_1_1	Vasc_Endo
CELL1372_N1_case1-lung1_1_1	Macrophage
CELL2991_N1_case1-lung1_1_1	Vasc_Endo
CELL2983_N1_case1-lung1_1_1	Macrophage
CELL1424_N1_case1-lung1_1_1	Macrophage
CELL2922_N1_case1-lung1_1_1	Vasc_Endo
CELL2185_N1_case1-lung1_1_1	Macrophage
CELL3336_N1_case1-lung1_1_1	Vasc_Endo
CELL3414_N1_case1-lung1_1_1	Vasc_Endo
CELL209_N3_case1-lung1_1_1	Un_epithelial cell
CELL894_N1_case1-lung1_1_1	Un_epithelial cell
CELL131_N4_case1-lung1_1_1	Un_epithelial cell
CELL902_N1_case1-lung1_1_1	Un_epithelial cell
CELL292_N2_case1-lung1_1_1	Un_epithelial cell
CELL915_N1_case1-lung1_1_1	Un_epithelial cell
CELL581_N2_case1-lung1_1_1	Goblet cell
CELL690_N2_case1-lung1_1_1	Un_epithelial cell
CELL901_N1_case1-lung1_1_1	Un_epithelial cell
CELL1109_N1_case1-lung1_1_1	Alveolar cell
CELL898_N1_case1-lung1_1_1	Un_epithelial cell
CELL932_N1_case1-lung1_1_1	Un_epithelial cell
CELL464_N2_case1-lung1_1_1	Un_epithelial cell
CELL780_N2_case1-lung1_1_1	Un_epithelial cell
CELL217_N2_case1-lung1_1_1	Ciliated cell
CELL149_N2_case1-lung1_1_1	Ciliated cell
CELL926_N1_case1-lung1_1_1	Un_epithelial cell
CELL908_N1_case1-lung1_1_1	Un_epithelial cell
CELL323_N2_case1-lung1_1_1	Un_epithelial cell
CELL913_N1_case1-lung1_1_1	Un_epithelial cell
CELL185_N2_case1-lung1_1_1	Un_epithelial cell
CELL570_N2_case1-lung1_1_1	Goblet cell
CELL496_N2_case1-lung1_1_1	Un_epithelial cell
CELL137_N3_case1-lung1_1_1	Un_epithelial cell
CELL306_N3_case1-lung1_1_1	Un_epithelial cell
CELL941_N1_case1-lung1_1_1	Un_epithelial cell
CELL374_N2_case1-lung1_1_1	Un_epithelial cell
CELL916_N1_case1-lung1_1_1	Un_epithelial cell
CELL717_N2_case1-lung1_1_1	Un_epithelial cell
CELL261_N3_case1-lung1_1_1	Un_epithelial cell
CELL903_N1_case1-lung1_1_1	Un_epithelial cell
CELL977_N1_case1-lung1_1_1	Un_epithelial cell
CELL900_N1_case1-lung1_1_1	Un_epithelial cell
CELL946_N1_case1-lung1_1_1	Un_epithelial cell
CELL1465_N1_case1-lung1_1_1	Alveolar cell
CELL910_N1_case1-lung1_1_1	Un_epithelial cell
CELL568_N2_case1-lung1_1_1	Un_epithelial cell
CELL824_N2_case1-lung1_1_1	Un_epithelial cell
CELL899_N1_case1-lung1_1_1	Un_epithelial cell
CELL343_N3_case1-lung1_1_1	Un_epithelial cell
CELL580_N5_case1-lung1_1_1	Un_epithelial cell
CELL998_N1_case1-lung1_1_1	Un_epithelial cell
CELL357_N2_case1-lung1_1_1	Un_epithelial cell
CELL1066_N1_case1-lung1_1_1	Alveolar cell
CELL897_N1_case1-lung1_1_1	Un_epithelial cell
CELL895_N1_case1-lung1_1_1	Un_epithelial cell
CELL160_N2_case1-lung1_1_1	Goblet cell
CELL964_N1_case1-lung1_1_1	Goblet cell
CELL613_N3_case1-lung1_1_1	Un_epithelial cell
CELL923_N1_case1-lung1_1_1	Un_epithelial cell
CELL979_N1_case1-lung1_1_1	Un_epithelial cell
CELL1276_N1_case1-lung1_1_1	Un_epithelial cell
CELL649_N2_case1-lung1_1_1	Alveolar cell
CELL914_N1_case1-lung1_1_1	Un_epithelial cell
CELL907_N1_case1-lung1_1_1	Un_epithelial cell
CELL28_N3_case1-lung1_1_1	Goblet cell
CELL912_N1_case1-lung1_1_1	Un_epithelial cell
CELL301_N4_case1-lung1_1_1	Un_epithelial cell
CELL184_N2_case1-lung1_1_1	Un_epithelial cell
CELL807_N2_case1-lung1_1_1	Un_epithelial cell
CELL701_N2_case1-lung1_1_1	Un_epithelial cell
CELL972_N1_case1-lung1_1_1	Un_epithelial cell
CELL1214_N1_case1-lung1_1_1	Goblet cell
CELL896_N1_case1-lung1_1_1	Un_epithelial cell
CELL992_N1_case1-lung1_1_1	Goblet cell
CELL2438_N1_case1-lung1_1_1	Alveolar cell
CELL457_N2_case1-lung1_1_1	Un_epithelial cell
CELL625_N2_case1-lung1_1_1	Un_epithelial cell
CELL952_N1_case1-lung1_1_1	Un_epithelial cell
CELL714_N3_case1-lung1_1_1	Goblet cell
CELL2000_N1_case1-lung1_1_1	Un_epithelial cell
CELL911_N1_case1-lung1_1_1	Goblet cell
CELL760_N2_case1-lung1_1_1	Goblet cell
CELL1031_N1_case1-lung1_1_1	Un_epithelial cell
CELL2020_N1_case1-lung1_1_1	Goblet cell
CELL1543_N1_case1-lung1_1_1	Un_epithelial cell
CELL468_N4_case1-lung1_1_1	Un_epithelial cell
CELL2482_N1_case1-lung1_1_1	Alveolar cell
CELL817_N2_case1-lung1_1_1	Ciliated cell
CELL909_N1_case1-lung1_1_1	Un_epithelial cell
CELL905_N1_case1-lung1_1_1	Un_epithelial cell
CELL989_N1_case1-lung1_1_1	Un_epithelial cell
CELL940_N1_case1-lung1_1_1	Goblet cell
CELL971_N1_case1-lung1_1_1	Un_epithelial cell
CELL997_N1_case1-lung1_1_1	Un_epithelial cell
CELL1012_N1_case1-lung1_1_1	Un_epithelial cell
CELL1000_N1_case1-lung1_1_1	Un_epithelial cell
CELL699_N2_case1-lung1_1_1	Un_epithelial cell
CELL1009_N1_case1-lung1_1_1	Un_epithelial cell
CELL984_N1_case1-lung1_1_1	Un_epithelial cell
CELL1319_N1_case1-lung1_1_1	Alveolar cell
CELL827_N2_case1-lung1_1_1	Un_epithelial cell
CELL1026_N1_case1-lung1_1_1	Goblet cell
CELL518_N2_case1-lung1_1_1	Un_epithelial cell
CELL2549_N1_case1-lung1_1_1	Alveolar cell
CELL1016_N1_case1-lung1_1_1	Un_epithelial cell
CELL3051_N1_case1-lung1_1_1	Ciliated cell
CELL934_N1_case1-lung1_1_1	Goblet cell
CELL1005_N1_case1-lung1_1_1	Un_epithelial cell
CELL1007_N1_case1-lung1_1_1	Un_epithelial cell
CELL917_N1_case1-lung1_1_1	Un_epithelial cell
CELL930_N1_case1-lung1_1_1	Un_epithelial cell
CELL1494_N1_case1-lung1_1_1	Un_epithelial cell
CELL920_N1_case1-lung1_1_1	Un_epithelial cell
CELL918_N1_case1-lung1_1_1	Un_epithelial cell
CELL3002_N1_case1-lung1_1_1	Alveolar cell
CELL1097_N1_case1-lung1_1_1	Goblet cell
CELL958_N1_case1-lung1_1_1	Un_epithelial cell
CELL1839_N1_case1-lung1_1_1	Alveolar cell
CELL1760_N1_case1-lung1_1_1	Un_epithelial cell
CELL1429_N1_case1-lung1_1_1	Ciliated cell
CELL1875_N1_case1-lung1_1_1	Ciliated cell
CELL1440_N1_case1-lung1_1_1	Un_epithelial cell
CELL1509_N1_case1-lung1_1_1	Goblet cell
CELL2009_N1_case1-lung1_1_1	Alveolar cell
CELL2384_N1_case1-lung1_1_1	Un_epithelial cell
CELL2927_N1_case1-lung1_1_1	Goblet cell
CELL2981_N1_case1-lung1_1_1	Alveolar cell
CELL1590_N1_case1-lung1_1_1	Alveolar cell
CELL680_N2_case1-lung1_1_1	Erythroid cell
CELL1010_N1_case1-lung1_1_1	Erythroid cell
CELL2072_N1_case1-lung1_1_1	Alveolar cell
CELL833_N2_case1-lung1_1_1	SMC
CELL1616_N1_case1-lung1_1_1	SMC
CELL1860_N1_case1-lung1_1_1	SMC
CELL592_N2_case1-lung1_1_1	SMC
CELL1036_N1_case1-lung1_1_1	SMC
CELL588_N2_case1-lung1_1_1	SMC
CELL205_N2_case1-lung1_1_1	SMC
CELL3084_N1_case1-lung1_1_1	Stromal cell
CELL795_N2_case1-lung1_1_1	Erythroid cell
CELL471_N3_case1-lung1_1_1	Erythroid cell
CELL2099_N1_case1-lung1_1_1	SMC
CELL3005_N1_case1-lung1_1_1	SMC
CELL1239_N1_case1-lung1_1_1	SMC
CELL1022_N1_case1-lung1_1_1	SMC
CELL2564_N1_case1-lung1_1_1	SMC
CELL731_N2_case1-lung1_1_1	SMC
CELL2452_N1_case1-lung1_1_1	SMC
CELL3269_N1_case1-lung1_1_1	SMC
CELL737_N2_case1-lung1_1_1	Stromal cell
CELL2816_N1_case1-lung1_1_1	SMC
CELL2080_N1_case1-lung1_1_1	SMC
CELL556_N2_case1-lung1_1_1	Erythroid cell
CELL1147_N1_case1-lung1_1_1	SMC
CELL305_N2_case1-lung1_1_1	SMC
CELL3174_N1_case1-lung1_1_1	SMC
CELL1063_N1_case1-lung1_1_1	SMC
CELL517_N2_case1-lung1_1_1	SMC
CELL2130_N1_case1-lung1_1_1	SMC
CELL3073_N1_case1-lung1_1_1	SMC
CELL1187_N1_case1-lung1_1_1	SMC
CELL3279_N1_case1-lung1_1_1	Stromal cell
CELL2602_N1_case1-lung1_1_1	SMC
CELL3126_N1_case1-lung1_1_1	Stromal cell
CELL420_N2_case1-lung1_1_1	SMC
CELL2317_N1_case1-lung2_2_2	Alveolar cell
CELL2639_N1_case1-lung2_2_2	Alveolar cell
CELL2004_N1_case1-lung2_2_2	Alveolar cell
CELL2963_N1_case1-lung2_2_2	Alveolar cell
CELL1803_N1_case1-lung2_2_2	Alveolar cell
CELL2160_N1_case1-lung2_2_2	Alveolar cell
CELL1862_N1_case1-lung2_2_2	Alveolar cell
CELL227_N2_case1-lung2_2_2	Alveolar cell
CELL1177_N4_case1-lung2_2_2	Erythroid cell
CELL2272_N1_case1-lung2_2_2	Alveolar cell
CELL4204_N1_case1-lung2_2_2	Alveolar cell
CELL829_N2_case1-lung2_2_2	Alveolar cell
CELL2366_N1_case1-lung2_2_2	Alveolar cell
CELL1227_N2_case1-lung2_2_2	Alveolar cell
CELL1062_N5_case1-lung2_2_2	Alveolar cell
CELL600_N2_case1-lung2_2_2	Alveolar cell
CELL880_N2_case1-lung2_2_2	Alveolar cell
CELL3388_N1_case1-lung2_2_2	Alveolar cell
CELL12_N2_case1-lung2_2_2	Alveolar cell
CELL681_N2_case1-lung2_2_2	Alveolar cell
CELL884_N3_case1-lung2_2_2	Alveolar cell
CELL865_N2_case1-lung2_2_2	Alveolar cell
CELL2499_N1_case1-lung2_2_2	Alveolar cell
CELL1699_N1_case1-lung2_2_2	Alveolar cell
CELL1456_N2_case1-lung2_2_2	Erythroid cell
CELL3173_N1_case1-lung2_2_2	Alveolar cell
CELL1249_N3_case1-lung2_2_2	Alveolar cell
CELL1690_N1_case1-lung2_2_2	Alveolar cell
CELL1743_N1_case1-lung2_2_2	Alveolar cell
CELL717_N3_case1-lung2_2_2	Alveolar cell
CELL1712_N1_case1-lung2_2_2	Alveolar cell
CELL2007_N1_case1-lung2_2_2	Alveolar cell
CELL2072_N1_case1-lung2_2_2	Alveolar cell
CELL425_N3_case1-lung2_2_2	Alveolar cell
CELL686_N2_case1-lung2_2_2	Alveolar cell
CELL2526_N1_case1-lung2_2_2	Alveolar cell
CELL1025_N2_case1-lung2_2_2	Alveolar cell
CELL1688_N1_case1-lung2_2_2	Alveolar cell
CELL1175_N3_case1-lung2_2_2	Alveolar cell
CELL2087_N1_case1-lung2_2_2	Alveolar cell
CELL2319_N1_case1-lung2_2_2	Alveolar cell
CELL2379_N1_case1-lung2_2_2	Alveolar cell
CELL389_N3_case1-lung2_2_2	Erythroid cell
CELL2144_N1_case1-lung2_2_2	Alveolar cell
CELL311_N2_case1-lung2_2_2	Alveolar cell
CELL1707_N1_case1-lung2_2_2	Alveolar cell
CELL2330_N1_case1-lung2_2_2	Alveolar cell
CELL1609_N2_case1-lung2_2_2	Alveolar cell
CELL280_N2_case1-lung2_2_2	Alveolar cell
CELL1750_N1_case1-lung2_2_2	Alveolar cell
CELL2410_N1_case1-lung2_2_2	Alveolar cell
CELL117_N5_case1-lung2_2_2	Alveolar cell
CELL3430_N1_case1-lung2_2_2	Alveolar cell
CELL599_N3_case1-lung2_2_2	Alveolar cell
CELL973_N4_case1-lung2_2_2	Alveolar cell
CELL86_N2_case1-lung2_2_2	Alveolar cell
CELL1477_N2_case1-lung2_2_2	Alveolar cell
CELL1797_N1_case1-lung2_2_2	Alveolar cell
CELL430_N2_case1-lung2_2_2	Alveolar cell
CELL1148_N2_case1-lung2_2_2	Alveolar cell
CELL3628_N1_case1-lung2_2_2	Alveolar cell
CELL1660_N1_case1-lung2_2_2	Alveolar cell
CELL1895_N1_case1-lung2_2_2	Alveolar cell
CELL323_N4_case1-lung2_2_2	Alveolar cell
CELL966_N2_case1-lung2_2_2	Alveolar cell
CELL623_N3_case1-lung2_2_2	Erythroid cell
CELL1912_N1_case1-lung2_2_2	Alveolar cell
CELL801_N2_case1-lung2_2_2	Un_epithelial cell
CELL3804_N1_case1-lung2_2_2	Alveolar cell
CELL88_N2_case1-lung2_2_2	Alveolar cell
CELL2194_N1_case1-lung2_2_2	Alveolar cell
CELL1094_N2_case1-lung2_2_2	Alveolar cell
CELL3090_N1_case1-lung2_2_2	Alveolar cell
CELL2618_N1_case1-lung2_2_2	Alveolar cell
CELL1247_N2_case1-lung2_2_2	Alveolar cell
CELL3071_N1_case1-lung2_2_2	Alveolar cell
CELL2065_N1_case1-lung2_2_2	Alveolar cell
CELL270_N2_case1-lung2_2_2	Alveolar cell
CELL848_N2_case1-lung2_2_2	Alveolar cell
CELL1509_N3_case1-lung2_2_2	Alveolar cell
CELL1691_N1_case1-lung2_2_2	Alveolar cell
CELL2180_N1_case1-lung2_2_2	Alveolar cell
CELL1291_N2_case1-lung2_2_2	Alveolar cell
CELL751_N2_case1-lung2_2_2	Alveolar cell
CELL511_N3_case1-lung2_2_2	Alveolar cell
CELL4441_N1_case1-lung2_2_2	Alveolar cell
CELL1226_N2_case1-lung2_2_2	Alveolar cell
CELL2100_N1_case1-lung2_2_2	Alveolar cell
CELL2378_N1_case1-lung2_2_2	Alveolar cell
CELL2010_N1_case1-lung2_2_2	Alveolar cell
CELL317_N2_case1-lung2_2_2	Alveolar cell
CELL2790_N1_case1-lung2_2_2	Alveolar cell
CELL2_N2_case1-lung2_2_2	Erythroid cell
CELL639_N2_case1-lung2_2_2	Alveolar cell
CELL1970_N1_case1-lung2_2_2	Alveolar cell
CELL834_N2_case1-lung2_2_2	Alveolar cell
CELL350_N3_case1-lung2_2_2	Alveolar cell
CELL115_N4_case1-lung2_2_2	Alveolar cell
CELL265_N4_case1-lung2_2_2	Alveolar cell
CELL249_N3_case1-lung2_2_2	Erythroid cell
CELL2703_N1_case1-lung2_2_2	Alveolar cell
CELL555_N2_case1-lung2_2_2	Alveolar cell
CELL63_N3_case1-lung2_2_2	Alveolar cell
CELL1426_N2_case1-lung2_2_2	Alveolar cell
CELL99_N2_case1-lung2_2_2	Alveolar cell
CELL1714_N1_case1-lung2_2_2	Alveolar cell
CELL244_N2_case1-lung2_2_2	Alveolar cell
CELL2054_N1_case1-lung2_2_2	Alveolar cell
CELL2172_N1_case1-lung2_2_2	Alveolar cell
CELL3056_N1_case1-lung2_2_2	Alveolar cell
CELL2335_N1_case1-lung2_2_2	Alveolar cell
CELL927_N2_case1-lung2_2_2	Alveolar cell
CELL660_N3_case1-lung2_2_2	Alveolar cell
CELL1369_N4_case1-lung2_2_2	Alveolar cell
CELL790_N3_case1-lung2_2_2	Alveolar cell
CELL538_N2_case1-lung2_2_2	Alveolar cell
CELL3196_N1_case1-lung2_2_2	Alveolar cell
CELL457_N2_case1-lung2_2_2	Alveolar cell
CELL393_N4_case1-lung2_2_2	Alveolar cell
CELL3044_N1_case1-lung2_2_2	Alveolar cell
CELL723_N2_case1-lung2_2_2	Alveolar cell
CELL2177_N1_case1-lung2_2_2	Alveolar cell
CELL1250_N2_case1-lung2_2_2	Alveolar cell
CELL730_N2_case1-lung2_2_2	Alveolar cell
CELL494_N2_case1-lung2_2_2	Alveolar cell
CELL2787_N1_case1-lung2_2_2	Alveolar cell
CELL2986_N1_case1-lung2_2_2	Alveolar cell
CELL407_N3_case1-lung2_2_2	Alveolar cell
CELL1486_N2_case1-lung2_2_2	Alveolar cell
CELL1899_N1_case1-lung2_2_2	Alveolar cell
CELL1766_N1_case1-lung2_2_2	Alveolar cell
CELL1190_N2_case1-lung2_2_2	Alveolar cell
CELL1737_N1_case1-lung2_2_2	Alveolar cell
CELL517_N3_case1-lung2_2_2	Alveolar cell
CELL252_N3_case1-lung2_2_2	Alveolar cell
CELL1742_N1_case1-lung2_2_2	Stromal cell_CLDN
CELL176_N2_case1-lung2_2_2	Alveolar cell
CELL1151_N2_case1-lung2_2_2	Alveolar cell
CELL2382_N1_case1-lung2_2_2	Alveolar cell
CELL1761_N1_case1-lung2_2_2	Alveolar cell
CELL465_N4_case1-lung2_2_2	Alveolar cell
CELL73_N2_case1-lung2_2_2	Alveolar cell
CELL2178_N1_case1-lung2_2_2	Alveolar cell
CELL1494_N2_case1-lung2_2_2	Alveolar cell
CELL849_N3_case1-lung2_2_2	Alveolar cell
CELL1484_N2_case1-lung2_2_2	Alveolar cell
CELL2827_N1_case1-lung2_2_2	Alveolar cell
CELL1692_N1_case1-lung2_2_2	Alveolar cell
CELL166_N4_case1-lung2_2_2	Alveolar cell
CELL836_N2_case1-lung2_2_2	Alveolar cell
CELL1572_N3_case1-lung2_2_2	Alveolar cell
CELL1243_N6_case1-lung2_2_2	Alveolar cell
CELL1307_N2_case1-lung2_2_2	Alveolar cell
CELL96_N2_case1-lung2_2_2	Alveolar cell
CELL885_N3_case1-lung2_2_2	Alveolar cell
CELL1253_N2_case1-lung2_2_2	Alveolar cell
CELL272_N2_case1-lung2_2_2	Alveolar cell
CELL2405_N1_case1-lung2_2_2	Alveolar cell
CELL2307_N1_case1-lung2_2_2	Alveolar cell
CELL3517_N1_case1-lung2_2_2	Alveolar cell
CELL1114_N3_case1-lung2_2_2	Erythroid cell
CELL859_N3_case1-lung2_2_2	Alveolar cell
CELL2545_N1_case1-lung2_2_2	Alveolar cell
CELL3006_N1_case1-lung2_2_2	Alveolar cell
CELL27_N4_case1-lung2_2_2	Alveolar cell
CELL1680_N1_case1-lung2_2_2	Alveolar cell
CELL1282_N2_case1-lung2_2_2	Alveolar cell
CELL3241_N1_case1-lung2_2_2	Alveolar cell
CELL1983_N1_case1-lung2_2_2	Alveolar cell
CELL2248_N1_case1-lung2_2_2	Alveolar cell
CELL2388_N1_case1-lung2_2_2	Alveolar cell
CELL970_N3_case1-lung2_2_2	Alveolar cell
CELL3475_N1_case1-lung2_2_2	Alveolar cell
CELL1669_N1_case1-lung2_2_2	Alveolar cell
CELL3612_N1_case1-lung2_2_2	Alveolar cell
CELL1257_N2_case1-lung2_2_2	Alveolar cell
CELL349_N3_case1-lung2_2_2	Alveolar cell
CELL1668_N1_case1-lung2_2_2	Alveolar cell
CELL1235_N2_case1-lung2_2_2	Alveolar cell
CELL825_N4_case1-lung2_2_2	Alveolar cell
CELL1843_N1_case1-lung2_2_2	Alveolar cell
CELL1618_N2_case1-lung2_2_2	Alveolar cell
CELL355_N3_case1-lung2_2_2	Alveolar cell
CELL2496_N1_case1-lung2_2_2	Alveolar cell
CELL682_N3_case1-lung2_2_2	Alveolar cell
CELL1864_N1_case1-lung2_2_2	Alveolar cell
CELL696_N3_case1-lung2_2_2	Alveolar cell
CELL3068_N1_case1-lung2_2_2	Alveolar cell
CELL2280_N1_case1-lung2_2_2	Alveolar cell
CELL95_N2_case1-lung2_2_2	Alveolar cell
CELL684_N2_case1-lung2_2_2	Alveolar cell
CELL1086_N2_case1-lung2_2_2	Alveolar cell
CELL1804_N1_case1-lung2_2_2	Alveolar cell
CELL2005_N1_case1-lung2_2_2	Alveolar cell
CELL1938_N1_case1-lung2_2_2	Alveolar cell
CELL2238_N1_case1-lung2_2_2	Alveolar cell
CELL2333_N1_case1-lung2_2_2	Alveolar cell
CELL2148_N1_case1-lung2_2_2	Alveolar cell
CELL91_N2_case1-lung2_2_2	Alveolar cell
CELL483_N3_case1-lung2_2_2	Alveolar cell
CELL188_N3_case1-lung2_2_2	Alveolar cell
CELL2699_N1_case1-lung2_2_2	Alveolar cell
CELL1377_N2_case1-lung2_2_2	Alveolar cell
CELL2739_N1_case1-lung2_2_2	Alveolar cell
CELL1582_N3_case1-lung2_2_2	Alveolar cell
CELL3902_N1_case1-lung2_2_2	Alveolar cell
CELL924_N2_case1-lung2_2_2	Alveolar cell
CELL1342_N3_case1-lung2_2_2	Alveolar cell
CELL205_N4_case1-lung2_2_2	Alveolar cell
CELL2967_N1_case1-lung2_2_2	Alveolar cell
CELL1375_N2_case1-lung2_2_2	Alveolar cell
CELL1470_N2_case1-lung2_2_2	Alveolar cell
CELL633_N2_case1-lung2_2_2	Alveolar cell
CELL2440_N1_case1-lung2_2_2	Alveolar cell
CELL2660_N1_case1-lung2_2_2	Alveolar cell
CELL451_N2_case1-lung2_2_2	Alveolar cell
CELL2626_N1_case1-lung2_2_2	Alveolar cell
CELL1817_N1_case1-lung2_2_2	Alveolar cell
CELL702_N2_case1-lung2_2_2	Alveolar cell
CELL545_N2_case1-lung2_2_2	Alveolar cell
CELL186_N2_case1-lung2_2_2	Alveolar cell
CELL2304_N1_case1-lung2_2_2	Alveolar cell
CELL294_N3_case1-lung2_2_2	Erythroid cell
CELL55_N4_case1-lung2_2_2	Alveolar cell
CELL3341_N1_case1-lung2_2_2	Alveolar cell
CELL97_N3_case1-lung2_2_2	Alveolar cell
CELL1671_N1_case1-lung2_2_2	Alveolar cell
CELL548_N3_case1-lung2_2_2	Alveolar cell
CELL142_N4_case1-lung2_2_2	Erythroid cell
CELL3325_N1_case1-lung2_2_2	Alveolar cell
CELL1132_N3_case1-lung2_2_2	Alveolar cell
CELL2547_N1_case1-lung2_2_2	Alveolar cell
CELL217_N2_case1-lung2_2_2	Alveolar cell
CELL1512_N2_case1-lung2_2_2	Alveolar cell
CELL1709_N1_case1-lung2_2_2	Alveolar cell
CELL1366_N3_case1-lung2_2_2	Alveolar cell
CELL1695_N1_case1-lung2_2_2	Alveolar cell
CELL2295_N1_case1-lung2_2_2	Alveolar cell
CELL278_N2_case1-lung2_2_2	Erythroid cell
CELL674_N3_case1-lung2_2_2	Alveolar cell
CELL1897_N1_case1-lung2_2_2	Alveolar cell
CELL4033_N1_case1-lung2_2_2	Alveolar cell
CELL712_N2_case1-lung2_2_2	Alveolar cell
CELL189_N6_case1-lung2_2_2	Erythroid cell
CELL1932_N1_case1-lung2_2_2	Alveolar cell
CELL756_N2_case1-lung2_2_2	Alveolar cell
CELL78_N4_case1-lung2_2_2	Alveolar cell
CELL1566_N2_case1-lung2_2_2	Alveolar cell
CELL746_N2_case1-lung2_2_2	Alveolar cell
CELL461_N3_case1-lung2_2_2	Alveolar cell
CELL529_N2_case1-lung2_2_2	Alveolar cell
CELL3263_N1_case1-lung2_2_2	Alveolar cell
CELL1653_N1_case1-lung2_2_2	Alveolar cell
CELL3665_N1_case1-lung2_2_2	Alveolar cell
CELL3230_N1_case1-lung2_2_2	Alveolar cell
CELL4383_N1_case1-lung2_2_2	Alveolar cell
CELL4400_N1_case1-lung2_2_2	Alveolar cell
CELL1752_N1_case1-lung2_2_2	Alveolar cell
CELL1959_N1_case1-lung2_2_2	Alveolar cell
CELL134_N4_case1-lung2_2_2	Erythroid cell
CELL132_N2_case1-lung2_2_2	Alveolar cell
CELL3070_N1_case1-lung2_2_2	Alveolar cell
CELL2830_N1_case1-lung2_2_2	Alveolar cell
CELL1677_N1_case1-lung2_2_2	Alveolar cell
CELL139_N3_case1-lung2_2_2	Alveolar cell
CELL1841_N1_case1-lung2_2_2	Alveolar cell
CELL587_N3_case1-lung2_2_2	Alveolar cell
CELL3297_N1_case1-lung2_2_2	Alveolar cell
CELL961_N2_case1-lung2_2_2	Alveolar cell
CELL2368_N1_case1-lung2_2_2	Alveolar cell
CELL331_N3_case1-lung2_2_2	Alveolar cell
CELL1014_N2_case1-lung2_2_2	Alveolar cell
CELL2865_N1_case1-lung2_2_2	Alveolar cell
CELL2121_N1_case1-lung2_2_2	Alveolar cell
CELL3125_N1_case1-lung2_2_2	Alveolar cell
CELL2155_N1_case1-lung2_2_2	Alveolar cell
CELL410_N3_case1-lung2_2_2	Alveolar cell
CELL1164_N2_case1-lung2_2_2	Alveolar cell
CELL2108_N1_case1-lung2_2_2	Alveolar cell
CELL995_N3_case1-lung2_2_2	Alveolar cell
CELL47_N2_case1-lung2_2_2	Erythroid cell
CELL1294_N3_case1-lung2_2_2	Alveolar cell
CELL981_N2_case1-lung2_2_2	Erythroid cell
CELL3130_N1_case1-lung2_2_2	Alveolar cell
CELL3498_N1_case1-lung2_2_2	Alveolar cell
CELL1856_N1_case1-lung2_2_2	Alveolar cell
CELL2270_N1_case1-lung2_2_2	Alveolar cell
CELL1315_N2_case1-lung2_2_2	Alveolar cell
CELL1170_N2_case1-lung2_2_2	Alveolar cell
CELL2282_N1_case1-lung2_2_2	Alveolar cell
CELL1977_N1_case1-lung2_2_2	Alveolar cell
CELL3783_N1_case1-lung2_2_2	Alveolar cell
CELL45_N3_case1-lung2_2_2	Alveolar cell
CELL1283_N2_case1-lung2_2_2	Alveolar cell
CELL2765_N1_case1-lung2_2_2	Alveolar cell
CELL1905_N1_case1-lung2_2_2	Alveolar cell
CELL192_N2_case1-lung2_2_2	Alveolar cell
CELL704_N2_case1-lung2_2_2	Alveolar cell
CELL1907_N1_case1-lung2_2_2	Alveolar cell
CELL2242_N1_case1-lung2_2_2	Alveolar cell
CELL337_N2_case1-lung2_2_2	Alveolar cell
CELL1731_N1_case1-lung2_2_2	Alveolar cell
CELL50_N3_case1-lung2_2_2	Alveolar cell
CELL1448_N2_case1-lung2_2_2	Alveolar cell
CELL3348_N1_case1-lung2_2_2	Alveolar cell
CELL2740_N1_case1-lung2_2_2	Alveolar cell
CELL241_N2_case1-lung2_2_2	Alveolar cell
CELL2684_N1_case1-lung2_2_2	Alveolar cell
CELL1373_N2_case1-lung2_2_2	Alveolar cell
CELL428_N3_case1-lung2_2_2	Alveolar cell
CELL3299_N1_case1-lung2_2_2	Alveolar cell
CELL4211_N1_case1-lung2_2_2	Alveolar cell
CELL3182_N1_case1-lung2_2_2	Alveolar cell
CELL3021_N1_case1-lung2_2_2	Alveolar cell
CELL643_N2_case1-lung2_2_2	Erythroid cell
CELL3613_N1_case1-lung2_2_2	Alveolar cell
CELL1423_N2_case1-lung2_2_2	Alveolar cell
CELL1037_N2_case1-lung2_2_2	Alveolar cell
CELL1496_N2_case1-lung2_2_2	Alveolar cell
CELL158_N2_case1-lung2_2_2	Alveolar cell
CELL2404_N1_case1-lung2_2_2	Alveolar cell
CELL1445_N3_case1-lung2_2_2	Alveolar cell
CELL448_N5_case1-lung2_2_2	Alveolar cell
CELL3492_N1_case1-lung2_2_2	Alveolar cell
CELL1819_N1_case1-lung2_2_2	Alveolar cell
CELL3061_N1_case1-lung2_2_2	Erythroid cell
CELL1942_N1_case1-lung2_2_2	Alveolar cell
CELL1160_N2_case1-lung2_2_2	Alveolar cell
CELL2748_N1_case1-lung2_2_2	Alveolar cell
CELL2331_N1_case1-lung2_2_2	Alveolar cell
CELL3930_N1_case1-lung2_2_2	Alveolar cell
CELL532_N2_case1-lung2_2_2	Alveolar cell
CELL3866_N1_case1-lung2_2_2	Alveolar cell
CELL2034_N1_case1-lung2_2_2	Alveolar cell
CELL1043_N2_case1-lung2_2_2	Alveolar cell
CELL94_N2_case1-lung2_2_2	Alveolar cell
CELL2730_N1_case1-lung2_2_2	Alveolar cell
CELL1424_N2_case1-lung2_2_2	Alveolar cell
CELL3145_N1_case1-lung2_2_2	Alveolar cell
CELL814_N2_case1-lung2_2_2	Alveolar cell
CELL1747_N1_case1-lung2_2_2	Alveolar cell
CELL1270_N2_case1-lung2_2_2	Alveolar cell
CELL2743_N1_case1-lung2_2_2	Alveolar cell
CELL122_N2_case1-lung2_2_2	Alveolar cell
CELL2679_N1_case1-lung2_2_2	Alveolar cell
CELL3852_N1_case1-lung2_2_2	Alveolar cell
CELL3202_N1_case1-lung2_2_2	Alveolar cell
CELL1813_N1_case1-lung2_2_2	Alveolar cell
CELL44_N2_case1-lung2_2_2	Alveolar cell
CELL793_N2_case1-lung2_2_2	Alveolar cell
CELL3558_N1_case1-lung2_2_2	Alveolar cell
CELL215_N3_case1-lung2_2_2	Alveolar cell
CELL2558_N1_case1-lung2_2_2	Alveolar cell
CELL1730_N1_case1-lung2_2_2	Alveolar cell
CELL749_N2_case1-lung2_2_2	Alveolar cell
CELL1478_N2_case1-lung2_2_2	Alveolar cell
CELL3180_N1_case1-lung2_2_2	Alveolar cell
CELL1746_N1_case1-lung2_2_2	Alveolar cell
CELL631_N3_case1-lung2_2_2	Alveolar cell
CELL1103_N2_case1-lung2_2_2	Alveolar cell
CELL1754_N1_case1-lung2_2_2	Alveolar cell
CELL2731_N1_case1-lung2_2_2	Alveolar cell
CELL847_N3_case1-lung2_2_2	Alveolar cell
CELL3874_N1_case1-lung2_2_2	Alveolar cell
CELL1745_N1_case1-lung2_2_2	Alveolar cell
CELL1144_N2_case1-lung2_2_2	Alveolar cell
CELL618_N2_case1-lung2_2_2	Alveolar cell
CELL2832_N1_case1-lung2_2_2	Alveolar cell
CELL1326_N2_case1-lung2_2_2	Alveolar cell
CELL2995_N1_case1-lung2_2_2	Alveolar cell
CELL1887_N1_case1-lung2_2_2	Alveolar cell
CELL718_N2_case1-lung2_2_2	Alveolar cell
CELL976_N2_case1-lung2_2_2	Alveolar cell
CELL2207_N1_case1-lung2_2_2	Alveolar cell
CELL755_N2_case1-lung2_2_2	Erythroid cell
CELL1146_N2_case1-lung2_2_2	Alveolar cell
CELL1364_N2_case1-lung2_2_2	Alveolar cell
CELL1331_N2_case1-lung2_2_2	Alveolar cell
CELL765_N2_case1-lung2_2_2	Alveolar cell
CELL3292_N1_case1-lung2_2_2	Alveolar cell
CELL1689_N1_case1-lung2_2_2	Alveolar cell
CELL3707_N1_case1-lung2_2_2	Alveolar cell
CELL1853_N1_case1-lung2_2_2	Alveolar cell
CELL3330_N1_case1-lung2_2_2	Alveolar cell
CELL2184_N1_case1-lung2_2_2	Alveolar cell
CELL1305_N2_case1-lung2_2_2	Alveolar cell
CELL32_N4_case1-lung2_2_2	Erythroid cell
CELL1513_N2_case1-lung2_2_2	Erythroid cell
CELL3710_N1_case1-lung2_2_2	Alveolar cell
CELL3905_N1_case1-lung2_2_2	Alveolar cell
CELL1930_N1_case1-lung2_2_2	Alveolar cell
CELL1130_N2_case1-lung2_2_2	Alveolar cell
CELL2818_N1_case1-lung2_2_2	Alveolar cell
CELL3091_N1_case1-lung2_2_2	Alveolar cell
CELL3363_N1_case1-lung2_2_2	Alveolar cell
CELL1738_N1_case1-lung2_2_2	Alveolar cell
CELL427_N2_case1-lung2_2_2	Alveolar cell
CELL3896_N1_case1-lung2_2_2	Alveolar cell
CELL423_N2_case1-lung2_2_2	Alveolar cell
CELL521_N5_case1-lung2_2_2	Erythroid cell
CELL219_N2_case1-lung2_2_2	Alveolar cell
CELL234_N2_case1-lung2_2_2	Alveolar cell
CELL2417_N1_case1-lung2_2_2	Alveolar cell
CELL2051_N1_case1-lung2_2_2	Alveolar cell
CELL3622_N1_case1-lung2_2_2	Alveolar cell
CELL1894_N1_case1-lung2_2_2	Alveolar cell
CELL1546_N2_case1-lung2_2_2	Alveolar cell
CELL438_N4_case1-lung2_2_2	Alveolar cell
CELL90_N2_case1-lung2_2_2	Alveolar cell
CELL3583_N1_case1-lung2_2_2	Alveolar cell
CELL1931_N1_case1-lung2_2_2	Alveolar cell
CELL728_N3_case1-lung2_2_2	Alveolar cell
CELL878_N2_case1-lung2_2_2	Alveolar cell
CELL1785_N1_case1-lung2_2_2	Alveolar cell
CELL3474_N1_case1-lung2_2_2	Alveolar cell
CELL1828_N1_case1-lung2_2_2	Alveolar cell
CELL3041_N1_case1-lung2_2_2	Alveolar cell
CELL162_N3_case1-lung2_2_2	Alveolar cell
CELL2123_N1_case1-lung2_2_2	Alveolar cell
CELL119_N3_case1-lung2_2_2	Alveolar cell
CELL1825_N1_case1-lung2_2_2	Stromal cell
CELL1101_N2_case1-lung2_2_2	Alveolar cell
CELL1232_N3_case1-lung2_2_2	Alveolar cell
CELL261_N2_case1-lung2_2_2	Alveolar cell
CELL277_N3_case1-lung2_2_2	Alveolar cell
CELL572_N2_case1-lung2_2_2	Alveolar cell
CELL306_N2_case1-lung2_2_2	Alveolar cell
CELL940_N2_case1-lung2_2_2	Alveolar cell
CELL1782_N1_case1-lung2_2_2	Alveolar cell
CELL951_N2_case1-lung2_2_2	Alveolar cell
CELL3642_N1_case1-lung2_2_2	Alveolar cell
CELL1789_N1_case1-lung2_2_2	Alveolar cell
CELL3077_N1_case1-lung2_2_2	Alveolar cell
CELL150_N2_case1-lung2_2_2	Alveolar cell
CELL2616_N1_case1-lung2_2_2	Alveolar cell
CELL202_N2_case1-lung2_2_2	Alveolar cell
CELL3118_N1_case1-lung2_2_2	Erythroid cell
CELL845_N4_case1-lung2_2_2	Alveolar cell
CELL1759_N1_case1-lung2_2_2	Alveolar cell
CELL1036_N2_case1-lung2_2_2	Alveolar cell
CELL2475_N1_case1-lung2_2_2	Alveolar cell
CELL1913_N1_case1-lung2_2_2	Alveolar cell
CELL2344_N1_case1-lung2_2_2	Alveolar cell
CELL1775_N1_case1-lung2_2_2	Alveolar cell
CELL3375_N1_case1-lung2_2_2	Erythroid cell
CELL2228_N1_case1-lung2_2_2	Alveolar cell
CELL2757_N1_case1-lung2_2_2	Alveolar cell
CELL309_N2_case1-lung2_2_2	Alveolar cell
CELL2784_N1_case1-lung2_2_2	Alveolar cell
CELL1606_N2_case1-lung2_2_2	Alveolar cell
CELL498_N2_case1-lung2_2_2	Alveolar cell
CELL71_N2_case1-lung2_2_2	Alveolar cell
CELL3217_N1_case1-lung2_2_2	Alveolar cell
CELL1814_N1_case1-lung2_2_2	Alveolar cell
CELL2266_N1_case1-lung2_2_2	Alveolar cell
CELL612_N2_case1-lung2_2_2	Alveolar cell
CELL2929_N1_case1-lung2_2_2	Alveolar cell
CELL1874_N1_case1-lung2_2_2	Alveolar cell
CELL351_N2_case1-lung2_2_2	Alveolar cell
CELL2562_N1_case1-lung2_2_2	Alveolar cell
CELL871_N2_case1-lung2_2_2	Alveolar cell
CELL2677_N1_case1-lung2_2_2	Alveolar cell
CELL1264_N2_case1-lung2_2_2	Alveolar cell
CELL701_N2_case1-lung2_2_2	Alveolar cell
CELL2215_N1_case1-lung2_2_2	Alveolar cell
CELL3773_N1_case1-lung2_2_2	Alveolar cell
CELL2555_N1_case1-lung2_2_2	Alveolar cell
CELL748_N2_case1-lung2_2_2	Alveolar cell
CELL2452_N1_case1-lung2_2_2	Alveolar cell
CELL469_N2_case1-lung2_2_2	Alveolar cell
CELL2667_N1_case1-lung2_2_2	Alveolar cell
CELL1811_N1_case1-lung2_2_2	Alveolar cell
CELL1848_N1_case1-lung2_2_2	Alveolar cell
CELL858_N2_case1-lung2_2_2	Alveolar cell
CELL173_N4_case1-lung2_2_2	Alveolar cell
CELL2792_N1_case1-lung2_2_2	Alveolar cell
CELL3818_N1_case1-lung2_2_2	Alveolar cell
CELL800_N2_case1-lung2_2_2	Alveolar cell
CELL3053_N1_case1-lung2_2_2	Alveolar cell
CELL2059_N1_case1-lung2_2_2	Alveolar cell
CELL2309_N1_case1-lung2_2_2	Alveolar cell
CELL769_N2_case1-lung2_2_2	Alveolar cell
CELL3445_N1_case1-lung2_2_2	Alveolar cell
CELL665_N2_case1-lung2_2_2	Alveolar cell
CELL1614_N2_case1-lung2_2_2	Alveolar cell
CELL1769_N1_case1-lung2_2_2	Alveolar cell
CELL3384_N1_case1-lung2_2_2	Alveolar cell
CELL200_N2_case1-lung2_2_2	Alveolar cell
CELL3759_N1_case1-lung2_2_2	Alveolar cell
CELL3523_N1_case1-lung2_2_2	Alveolar cell
CELL1765_N1_case1-lung2_2_2	Alveolar cell
CELL2908_N1_case1-lung2_2_2	Alveolar cell
CELL3563_N1_case1-lung2_2_2	Alveolar cell
CELL1414_N2_case1-lung2_2_2	Alveolar cell
CELL3340_N1_case1-lung2_2_2	Alveolar cell
CELL2136_N1_case1-lung2_2_2	Alveolar cell
CELL2081_N1_case1-lung2_2_2	Alveolar cell
CELL113_N2_case1-lung2_2_2	Alveolar cell
CELL1963_N1_case1-lung2_2_2	Alveolar cell
CELL2169_N1_case1-lung2_2_2	Alveolar cell
CELL2928_N1_case1-lung2_2_2	Alveolar cell
CELL2413_N1_case1-lung2_2_2	Alveolar cell
CELL1763_N1_case1-lung2_2_2	Alveolar cell
CELL2505_N1_case1-lung2_2_2	Alveolar cell
[truncated: 24,341 more rows]
