# Supplementary material for: A single-cell atlas of West African lungfish respiratory system reveals evolutionary adaptations to terrestrialization
Source: Nat Commun. 2023 Sep 13;14:5630. doi: 10.1038/s41467-023-41309-3 (PMC10497629; doi:10.1038/s41467-023-41309-3)
Supplement: Supplementary file 6 — Source Data [file 41467_2023_41309_MOESM6_ESM.zip › 2.figs2c.FW_lung.cellphonedb_meta.txt]

Cell	celltype
CELL150_N2_Control2-lung1_9_9	Alveolar cell
CELL157_N6_Control2-lung1_9_9	Erythroid cell
CELL970_N2_Control2-lung1_9_9	Erythroid cell
CELL6397_N1_Control2-lung1_9_9	Erythroid cell
CELL645_N2_Control2-lung1_9_9	Erythroid cell
CELL3140_N1_Control2-lung1_9_9	Erythroid cell
CELL743_N2_Control2-lung1_9_9	Erythroid cell
CELL4395_N1_Control2-lung1_9_9	Erythroid cell
CELL3312_N1_Control2-lung1_9_9	Erythroid cell
CELL2952_N1_Control2-lung1_9_9	Erythroid cell
CELL4435_N1_Control2-lung1_9_9	Erythroid cell
CELL671_N6_Control2-lung1_9_9	Erythroid cell
CELL1542_N4_Control2-lung1_9_9	Erythroid cell
CELL2113_N1_Control2-lung1_9_9	Erythroid cell
CELL426_N3_Control2-lung1_9_9	Erythroid cell
CELL72_N4_Control2-lung1_9_9	Erythroid cell
CELL3687_N1_Control2-lung1_9_9	Un_epithelial cell
CELL1423_N2_Control2-lung1_9_9	Un_epithelial cell
CELL453_N2_Control2-lung1_9_9	Goblet cell
CELL1785_N1_Control2-lung1_9_9	Un_epithelial cell
CELL1673_N1_Control2-lung1_9_9	Un_epithelial cell
CELL1812_N1_Control2-lung1_9_9	Ciliated cell
CELL1697_N1_Control2-lung1_9_9	Un_epithelial cell
CELL2119_N1_Control2-lung1_9_9	Alveolar cell
CELL2081_N1_Control2-lung1_9_9	Alveolar cell
CELL315_N2_Control2-lung1_9_9	Un_epithelial cell
CELL1975_N1_Control2-lung1_9_9	Un_epithelial cell
CELL21_N2_Control2-lung1_9_9	Un_epithelial cell
CELL488_N2_Control2-lung1_9_9	Alveolar cell
CELL1920_N1_Control2-lung1_9_9	Un_epithelial cell
CELL1917_N1_Control2-lung1_9_9	Un_epithelial cell
CELL2122_N1_Control2-lung1_9_9	Alveolar cell
CELL1669_N1_Control2-lung1_9_9	Un_epithelial cell
CELL1865_N1_Control2-lung1_9_9	Goblet cell
CELL1935_N1_Control2-lung1_9_9	Un_epithelial cell
CELL1888_N1_Control2-lung1_9_9	Un_epithelial cell
CELL882_N2_Control2-lung1_9_9	Un_epithelial cell
CELL2524_N1_Control2-lung1_9_9	Goblet cell
CELL1712_N1_Control2-lung1_9_9	Ciliated cell
CELL2603_N1_Control2-lung1_9_9	Goblet cell
CELL1728_N1_Control2-lung1_9_9	Un_epithelial cell
CELL1873_N1_Control2-lung1_9_9	Un_epithelial cell
CELL1509_N2_Control2-lung1_9_9	Un_epithelial cell
CELL5733_N1_Control2-lung1_9_9	Un_epithelial cell
CELL1733_N1_Control2-lung1_9_9	Alveolar cell
CELL1967_N1_Control2-lung1_9_9	Alveolar cell
CELL1487_N2_Control2-lung1_9_9	Un_epithelial cell
CELL1115_N2_Control2-lung1_9_9	Un_epithelial cell
CELL2103_N1_Control2-lung1_9_9	Un_epithelial cell
CELL2841_N1_Control2-lung1_9_9	Un_epithelial cell
CELL6606_N1_Control2-lung1_9_9	Erythroid cell
CELL1910_N1_Control2-lung1_9_9	Un_epithelial cell
CELL2921_N1_Control2-lung1_9_9	Un_epithelial cell
CELL1946_N1_Control2-lung1_9_9	Un_epithelial cell
CELL1777_N1_Control2-lung1_9_9	Goblet cell
CELL3664_N1_Control2-lung1_9_9	Un_epithelial cell
CELL838_N3_Control2-lung1_9_9	Un_epithelial cell
CELL65_N3_Control2-lung1_9_9	Un_epithelial cell
CELL2745_N1_Control2-lung1_9_9	Un_epithelial cell
CELL1181_N2_Control2-lung1_9_9	Alveolar cell
CELL4990_N1_Control2-lung1_9_9	Un_epithelial cell
CELL1260_N2_Control2-lung1_9_9	Un_epithelial cell
CELL816_N2_Control2-lung1_9_9	Un_epithelial cell
CELL3947_N1_Control2-lung1_9_9	Un_epithelial cell
CELL3154_N1_Control2-lung1_9_9	Un_epithelial cell
CELL655_N2_Control2-lung1_9_9	Un_epithelial cell
CELL240_N2_Control2-lung1_9_9	Un_epithelial cell
CELL5717_N1_Control2-lung1_9_9	Goblet cell
CELL1556_N2_Control2-lung1_9_9	Un_epithelial cell
CELL5728_N1_Control2-lung1_9_9	Un_epithelial cell
CELL1852_N1_Control2-lung1_9_9	Goblet cell
CELL2372_N1_Control2-lung1_9_9	Un_epithelial cell
CELL658_N2_Control2-lung1_9_9	Un_epithelial cell
CELL2567_N1_Control2-lung1_9_9	Un_epithelial cell
CELL3228_N1_Control2-lung1_9_9	Un_epithelial cell
CELL1853_N1_Control2-lung1_9_9	Alveolar cell
CELL2067_N1_Control2-lung1_9_9	Un_epithelial cell
CELL242_N2_Control2-lung1_9_9	Un_epithelial cell
CELL1858_N1_Control2-lung1_9_9	Un_epithelial cell
CELL3408_N1_Control2-lung1_9_9	Un_epithelial cell
CELL5846_N1_Control2-lung1_9_9	Un_epithelial cell
CELL2643_N1_Control2-lung1_9_9	Un_epithelial cell
CELL3276_N1_Control2-lung1_9_9	Alveolar cell
CELL6476_N1_Control2-lung1_9_9	Un_epithelial cell
CELL5027_N1_Control2-lung1_9_9	Ciliated cell
CELL1345_N2_Control2-lung1_9_9	Alveolar cell
CELL4020_N1_Control2-lung1_9_9	Un_epithelial cell
CELL902_N2_Control2-lung1_9_9	Un_epithelial cell
CELL2542_N1_Control2-lung1_9_9	Un_epithelial cell
CELL6612_N1_Control2-lung1_9_9	Un_epithelial cell
CELL129_N2_Control2-lung1_9_9	Un_epithelial cell
CELL3521_N1_Control2-lung1_9_9	Alveolar cell
CELL5632_N1_Control2-lung1_9_9	Un_epithelial cell
CELL4992_N1_Control2-lung1_9_9	Un_epithelial cell
CELL3873_N1_Control2-lung1_9_9	Un_epithelial cell
CELL6570_N1_Control2-lung1_9_9	Alveolar cell
CELL2193_N1_Control2-lung1_9_9	Erythroid cell
CELL2505_N1_Control2-lung1_9_9	Erythroid cell
CELL1676_N1_Control2-lung1_9_9	Erythroid cell
CELL167_N2_Control2-lung1_9_9	Erythroid cell
CELL2678_N1_Control2-lung1_9_9	Alveolar cell
CELL2494_N1_Control2-lung1_9_9	Alveolar cell
CELL2569_N1_Control2-lung1_9_9	Alveolar cell
CELL825_N2_Control2-lung1_9_9	Alveolar cell
CELL187_N2_Control2-lung1_9_9	Alveolar cell
CELL2128_N1_Control2-lung1_9_9	Alveolar cell
CELL2036_N1_Control2-lung1_9_9	Alveolar cell
CELL1634_N2_Control2-lung1_9_9	Alveolar cell
CELL784_N2_Control2-lung1_9_9	Alveolar cell
CELL321_N2_Control2-lung1_9_9	Alveolar cell
CELL15_N2_Control2-lung1_9_9	Alveolar cell
CELL1983_N1_Control2-lung1_9_9	Alveolar cell
CELL2065_N1_Control2-lung1_9_9	Alveolar cell
CELL32_N4_Control2-lung1_9_9	Alveolar cell
CELL898_N2_Control2-lung1_9_9	Alveolar cell
CELL3163_N1_Control2-lung1_9_9	Alveolar cell
CELL307_N2_Control2-lung1_9_9	Alveolar cell
CELL1358_N4_Control2-lung1_9_9	Erythroid cell
CELL2783_N1_Control2-lung1_9_9	Alveolar cell
CELL1292_N2_Control2-lung1_9_9	Alveolar cell
CELL6679_N1_Control2-lung1_9_9	Alveolar cell
CELL613_N2_Control2-lung1_9_9	Alveolar cell
CELL848_N2_Control2-lung1_9_9	Alveolar cell
CELL2935_N1_Control2-lung1_9_9	Alveolar cell
CELL2217_N1_Control2-lung1_9_9	Alveolar cell
CELL2588_N1_Control2-lung1_9_9	Alveolar cell
CELL3382_N1_Control2-lung1_9_9	Alveolar cell
CELL1901_N1_Control2-lung1_9_9	Alveolar cell
CELL2161_N1_Control2-lung1_9_9	Alveolar cell
CELL5824_N1_Control2-lung1_9_9	Alveolar cell
CELL4380_N1_Control2-lung1_9_9	Alveolar cell
CELL2433_N1_Control2-lung1_9_9	Alveolar cell
CELL3726_N1_Control2-lung1_9_9	Alveolar cell
CELL1577_N2_Control2-lung1_9_9	Alveolar cell
CELL563_N3_Control2-lung1_9_9	Erythroid cell
CELL2926_N1_Control2-lung1_9_9	Alveolar cell
CELL168_N3_Control2-lung1_9_9	Erythroid cell
CELL1647_N2_Control2-lung1_9_9	Alveolar cell
CELL809_N2_Control2-lung1_9_9	Erythroid cell
CELL4772_N1_Control2-lung1_9_9	Alveolar cell
CELL1476_N2_Control2-lung1_9_9	Erythroid cell
CELL2275_N1_Control2-lung1_9_9	Alveolar cell
CELL5680_N1_Control2-lung1_9_9	Alveolar cell
CELL909_N2_Control2-lung1_9_9	Alveolar cell
CELL308_N3_Control2-lung1_9_9	Alveolar cell
CELL3340_N1_Control2-lung1_9_9	Alveolar cell
CELL2011_N1_Control2-lung1_9_9	Alveolar cell
CELL5344_N1_Control2-lung1_9_9	Alveolar cell
CELL3646_N1_Control2-lung1_9_9	Alveolar cell
CELL5036_N1_Control2-lung1_9_9	Alveolar cell
CELL2399_N1_Control2-lung1_9_9	Alveolar cell
CELL2447_N1_Control2-lung1_9_9	Alveolar cell
CELL1457_N2_Control2-lung1_9_9	Alveolar cell
CELL2836_N1_Control2-lung1_9_9	Alveolar cell
CELL2683_N1_Control2-lung1_9_9	Alveolar cell
CELL1443_N2_Control2-lung1_9_9	Alveolar cell
CELL2480_N1_Control2-lung1_9_9	Alveolar cell
CELL5485_N1_Control2-lung1_9_9	Alveolar cell
CELL2252_N1_Control2-lung1_9_9	Alveolar cell
CELL373_N4_Control2-lung1_9_9	Alveolar cell
CELL3569_N1_Control2-lung1_9_9	Alveolar cell
CELL482_N2_Control2-lung1_9_9	Alveolar cell
CELL866_N2_Control2-lung1_9_9	Alveolar cell
CELL2581_N1_Control2-lung1_9_9	Alveolar cell
CELL1727_N1_Control2-lung1_9_9	Erythroid cell
CELL91_N3_Control2-lung1_9_9	Erythroid cell
CELL1882_N1_Control2-lung1_9_9	Alveolar cell
CELL4901_N1_Control2-lung1_9_9	Alveolar cell
CELL3718_N1_Control2-lung1_9_9	Alveolar cell
CELL2894_N1_Control2-lung1_9_9	Alveolar cell
CELL853_N2_Control2-lung1_9_9	Alveolar cell
CELL3862_N1_Control2-lung1_9_9	Alveolar cell
CELL5544_N1_Control2-lung1_9_9	Alveolar cell
CELL1949_N1_Control2-lung1_9_9	Alveolar cell
CELL2606_N1_Control2-lung1_9_9	Alveolar cell
CELL5812_N1_Control2-lung1_9_9	Alveolar cell
CELL3007_N1_Control2-lung1_9_9	Alveolar cell
CELL385_N2_Control2-lung1_9_9	Alveolar cell
CELL5105_N1_Control2-lung1_9_9	Alveolar cell
CELL3400_N1_Control2-lung1_9_9	Alveolar cell
CELL2273_N1_Control2-lung1_9_9	Alveolar cell
CELL2158_N1_Control2-lung1_9_9	Alveolar cell
CELL480_N2_Control2-lung1_9_9	Alveolar cell
CELL3473_N1_Control2-lung1_9_9	Alveolar cell
CELL4055_N1_Control2-lung1_9_9	Alveolar cell
CELL5957_N1_Control2-lung1_9_9	Alveolar cell
CELL1884_N1_Control2-lung1_9_9	Alveolar cell
CELL3396_N1_Control2-lung1_9_9	Alveolar cell
CELL1909_N1_Control2-lung1_9_9	Alveolar cell
CELL2815_N1_Control2-lung1_9_9	Alveolar cell
CELL1940_N1_Control2-lung1_9_9	Alveolar cell
CELL1839_N1_Control2-lung1_9_9	Alveolar cell
CELL685_N2_Control2-lung1_9_9	Alveolar cell
CELL760_N3_Control2-lung1_9_9	Erythroid cell
CELL1895_N1_Control2-lung1_9_9	Alveolar cell
CELL2879_N1_Control2-lung1_9_9	Alveolar cell
CELL2883_N1_Control2-lung1_9_9	Alveolar cell
CELL958_N2_Control2-lung1_9_9	Alveolar cell
CELL1933_N1_Control2-lung1_9_9	Alveolar cell
CELL2185_N1_Control2-lung1_9_9	Alveolar cell
CELL1688_N1_Control2-lung1_9_9	Erythroid cell
CELL2321_N1_Control2-lung1_9_9	Alveolar cell
CELL1148_N2_Control2-lung1_9_9	Alveolar cell
CELL1080_N2_Control2-lung1_9_9	Alveolar cell
CELL475_N2_Control2-lung1_9_9	Alveolar cell
CELL1434_N2_Control2-lung1_9_9	Alveolar cell
CELL2305_N1_Control2-lung1_9_9	Alveolar cell
CELL1091_N2_Control2-lung1_9_9	Alveolar cell
CELL2127_N1_Control2-lung1_9_9	Alveolar cell
CELL2486_N1_Control2-lung1_9_9	Alveolar cell
CELL938_N3_Control2-lung1_9_9	Alveolar cell
CELL1695_N1_Control2-lung1_9_9	Alveolar cell
CELL802_N2_Control2-lung1_9_9	Alveolar cell
CELL1903_N1_Control2-lung1_9_9	Alveolar cell
CELL2152_N1_Control2-lung1_9_9	Alveolar cell
CELL1635_N2_Control2-lung1_9_9	Alveolar cell
CELL1420_N2_Control2-lung1_9_9	Alveolar cell
CELL1442_N2_Control2-lung1_9_9	Alveolar cell
CELL146_N4_Control2-lung1_9_9	Alveolar cell
CELL2481_N1_Control2-lung1_9_9	Alveolar cell
CELL4059_N1_Control2-lung1_9_9	Alveolar cell
CELL2619_N1_Control2-lung1_9_9	Alveolar cell
CELL5005_N1_Control2-lung1_9_9	Alveolar cell
CELL2560_N1_Control2-lung1_9_9	Alveolar cell
CELL1885_N1_Control2-lung1_9_9	Alveolar cell
CELL2671_N1_Control2-lung1_9_9	Alveolar cell
CELL650_N2_Control2-lung1_9_9	Alveolar cell
CELL4144_N1_Control2-lung1_9_9	Alveolar cell
CELL897_N3_Control2-lung1_9_9	Alveolar cell
CELL1771_N1_Control2-lung1_9_9	Alveolar cell
CELL1514_N2_Control2-lung1_9_9	Alveolar cell
CELL1369_N2_Control2-lung1_9_9	Alveolar cell
CELL134_N3_Control2-lung1_9_9	Alveolar cell
CELL534_N2_Control2-lung1_9_9	Alveolar cell
CELL622_N2_Control2-lung1_9_9	Alveolar cell
CELL267_N2_Control2-lung1_9_9	Alveolar cell
CELL2972_N1_Control2-lung1_9_9	Alveolar cell
CELL2000_N1_Control2-lung1_9_9	Alveolar cell
CELL3334_N1_Control2-lung1_9_9	Erythroid cell
CELL483_N2_Control2-lung1_9_9	Alveolar cell
CELL4253_N1_Control2-lung1_9_9	Erythroid cell
CELL1252_N3_Control2-lung1_9_9	Alveolar cell
CELL1069_N3_Control2-lung1_9_9	Erythroid cell
CELL56_N3_Control2-lung1_9_9	Alveolar cell
CELL2097_N1_Control2-lung1_9_9	Alveolar cell
CELL525_N2_Control2-lung1_9_9	Alveolar cell
CELL383_N2_Control2-lung1_9_9	Alveolar cell
CELL1988_N1_Control2-lung1_9_9	Alveolar cell
CELL1533_N2_Control2-lung1_9_9	Alveolar cell
CELL2633_N1_Control2-lung1_9_9	Alveolar cell
CELL1339_N2_Control2-lung1_9_9	Alveolar cell
CELL729_N2_Control2-lung1_9_9	Erythroid cell
CELL419_N3_Control2-lung1_9_9	Alveolar cell
CELL2425_N1_Control2-lung1_9_9	Alveolar cell
CELL772_N2_Control2-lung1_9_9	Alveolar cell
CELL463_N5_Control2-lung1_9_9	Erythroid cell
CELL5720_N1_Control2-lung1_9_9	Alveolar cell
CELL1952_N1_Control2-lung1_9_9	Alveolar cell
CELL1334_N2_Control2-lung1_9_9	Alveolar cell
CELL155_N4_Control2-lung1_9_9	Erythroid cell
CELL2028_N1_Control2-lung1_9_9	Alveolar cell
CELL139_N2_Control2-lung1_9_9	Alveolar cell
CELL1607_N2_Control2-lung1_9_9	Alveolar cell
CELL2124_N1_Control2-lung1_9_9	Alveolar cell
CELL2392_N1_Control2-lung1_9_9	Alveolar cell
CELL4178_N1_Control2-lung1_9_9	Alveolar cell
CELL3753_N1_Control2-lung1_9_9	Alveolar cell
CELL1047_N2_Control2-lung1_9_9	Alveolar cell
CELL1480_N2_Control2-lung1_9_9	Alveolar cell
CELL1957_N1_Control2-lung1_9_9	Alveolar cell
CELL2012_N1_Control2-lung1_9_9	Alveolar cell
CELL5283_N1_Control2-lung1_9_9	Alveolar cell
CELL4760_N1_Control2-lung1_9_9	Alveolar cell
CELL461_N3_Control2-lung1_9_9	Erythroid cell
CELL3932_N1_Control2-lung1_9_9	Alveolar cell
CELL5654_N1_Control2-lung1_9_9	Alveolar cell
CELL1507_N2_Control2-lung1_9_9	Alveolar cell
CELL299_N2_Control2-lung1_9_9	Alveolar cell
CELL1235_N2_Control2-lung1_9_9	Alveolar cell
CELL2088_N1_Control2-lung1_9_9	Erythroid cell
CELL2651_N1_Control2-lung1_9_9	Alveolar cell
CELL2831_N1_Control2-lung1_9_9	Alveolar cell
CELL5966_N1_Control2-lung1_9_9	Alveolar cell
CELL2942_N1_Control2-lung1_9_9	Alveolar cell
CELL3838_N1_Control2-lung1_9_9	Alveolar cell
CELL2048_N1_Control2-lung1_9_9	Alveolar cell
CELL356_N2_Control2-lung1_9_9	Alveolar cell
CELL3230_N1_Control2-lung1_9_9	Alveolar cell
CELL4219_N1_Control2-lung1_9_9	Alveolar cell
CELL2551_N1_Control2-lung1_9_9	Alveolar cell
CELL2612_N1_Control2-lung1_9_9	Alveolar cell
CELL4340_N1_Control2-lung1_9_9	Alveolar cell
CELL1585_N2_Control2-lung1_9_9	Alveolar cell
CELL2038_N1_Control2-lung1_9_9	Alveolar cell
CELL2172_N1_Control2-lung1_9_9	Alveolar cell
CELL2543_N1_Control2-lung1_9_9	Alveolar cell
CELL118_N2_Control2-lung1_9_9	Alveolar cell
CELL2041_N1_Control2-lung1_9_9	Alveolar cell
CELL3447_N1_Control2-lung1_9_9	Alveolar cell
CELL2427_N1_Control2-lung1_9_9	Alveolar cell
CELL6669_N1_Control2-lung1_9_9	Alveolar cell
CELL4434_N1_Control2-lung1_9_9	Alveolar cell
CELL686_N2_Control2-lung1_9_9	Alveolar cell
CELL3225_N1_Control2-lung1_9_9	Alveolar cell
CELL642_N2_Control2-lung1_9_9	Alveolar cell
CELL1972_N1_Control2-lung1_9_9	Alveolar cell
CELL1154_N3_Control2-lung1_9_9	Alveolar cell
CELL6543_N1_Control2-lung1_9_9	Alveolar cell
CELL2212_N1_Control2-lung1_9_9	Alveolar cell
CELL4741_N1_Control2-lung1_9_9	Alveolar cell
CELL196_N4_Control2-lung1_9_9	Alveolar cell
CELL2403_N1_Control2-lung1_9_9	Alveolar cell
CELL1715_N1_Control2-lung1_9_9	Alveolar cell
CELL1229_N2_Control2-lung1_9_9	Alveolar cell
CELL1481_N2_Control2-lung1_9_9	Alveolar cell
CELL1040_N2_Control2-lung1_9_9	Alveolar cell
CELL1997_N1_Control2-lung1_9_9	Alveolar cell
CELL2611_N1_Control2-lung1_9_9	Alveolar cell
CELL2459_N1_Control2-lung1_9_9	Alveolar cell
CELL3450_N1_Control2-lung1_9_9	Alveolar cell
CELL5463_N1_Control2-lung1_9_9	Alveolar cell
CELL1974_N1_Control2-lung1_9_9	Alveolar cell
CELL2371_N1_Control2-lung1_9_9	Alveolar cell
CELL5371_N1_Control2-lung1_9_9	Alveolar cell
CELL4646_N1_Control2-lung1_9_9	Alveolar cell
CELL2528_N1_Control2-lung1_9_9	Alveolar cell
CELL1684_N1_Control2-lung1_9_9	Alveolar cell
CELL1750_N1_Control2-lung1_9_9	Alveolar cell
CELL1313_N2_Control2-lung1_9_9	Alveolar cell
CELL2168_N1_Control2-lung1_9_9	Alveolar cell
CELL1651_N2_Control2-lung1_9_9	Alveolar cell
CELL578_N2_Control2-lung1_9_9	Alveolar cell
CELL3985_N1_Control2-lung1_9_9	Alveolar cell
CELL2910_N1_Control2-lung1_9_9	Alveolar cell
CELL3941_N1_Control2-lung1_9_9	Erythroid cell
CELL1804_N1_Control2-lung1_9_9	Alveolar cell
CELL2006_N1_Control2-lung1_9_9	Alveolar cell
CELL2160_N1_Control2-lung1_9_9	Erythroid cell
CELL1301_N2_Control2-lung1_9_9	Alveolar cell
CELL2534_N1_Control2-lung1_9_9	Alveolar cell
CELL518_N4_Control2-lung1_9_9	Alveolar cell
CELL5306_N1_Control2-lung1_9_9	Alveolar cell
CELL3720_N1_Control2-lung1_9_9	Alveolar cell
CELL2604_N1_Control2-lung1_9_9	Alveolar cell
CELL6459_N1_Control2-lung1_9_9	Alveolar cell
CELL1955_N1_Control2-lung1_9_9	Alveolar cell
CELL2414_N1_Control2-lung1_9_9	Alveolar cell
CELL2389_N1_Control2-lung1_9_9	Alveolar cell
CELL1552_N2_Control2-lung1_9_9	Alveolar cell
CELL2823_N1_Control2-lung1_9_9	Alveolar cell
CELL484_N2_Control2-lung1_9_9	Alveolar cell
CELL2490_N1_Control2-lung1_9_9	Alveolar cell
CELL5077_N1_Control2-lung1_9_9	Alveolar cell
CELL2204_N1_Control2-lung1_9_9	Alveolar cell
CELL2156_N1_Control2-lung1_9_9	Alveolar cell
CELL1892_N1_Control2-lung1_9_9	Alveolar cell
CELL856_N2_Control2-lung1_9_9	Alveolar cell
CELL1893_N1_Control2-lung1_9_9	Alveolar cell
CELL6479_N1_Control2-lung1_9_9	Alveolar cell
CELL2052_N1_Control2-lung1_9_9	Alveolar cell
CELL1182_N2_Control2-lung1_9_9	Alveolar cell
CELL1929_N1_Control2-lung1_9_9	Alveolar cell
CELL2133_N1_Control2-lung1_9_9	Alveolar cell
CELL43_N4_Control2-lung1_9_9	Erythroid cell
CELL590_N2_Control2-lung1_9_9	Alveolar cell
CELL1915_N1_Control2-lung1_9_9	Alveolar cell
CELL3870_N1_Control2-lung1_9_9	Alveolar cell
CELL4635_N1_Control2-lung1_9_9	Alveolar cell
CELL1390_N2_Control2-lung1_9_9	Alveolar cell
CELL2233_N1_Control2-lung1_9_9	Alveolar cell
CELL6720_N1_Control2-lung1_9_9	Alveolar cell
CELL2033_N1_Control2-lung1_9_9	Alveolar cell
CELL3325_N1_Control2-lung1_9_9	Alveolar cell
CELL5211_N1_Control2-lung1_9_9	Alveolar cell
CELL1495_N2_Control2-lung1_9_9	Alveolar cell
CELL24_N4_Control2-lung1_9_9	Alveolar cell
CELL2058_N1_Control2-lung1_9_9	Alveolar cell
CELL1821_N1_Control2-lung1_9_9	Alveolar cell
CELL3160_N1_Control2-lung1_9_9	Alveolar cell
CELL1059_N2_Control2-lung1_9_9	Alveolar cell
CELL5940_N1_Control2-lung1_9_9	Alveolar cell
CELL1916_N1_Control2-lung1_9_9	Alveolar cell
CELL394_N2_Control2-lung1_9_9	Alveolar cell
CELL3268_N1_Control2-lung1_9_9	Alveolar cell
CELL1788_N1_Control2-lung1_9_9	Alveolar cell
CELL5237_N1_Control2-lung1_9_9	Alveolar cell
CELL1763_N1_Control2-lung1_9_9	Alveolar cell
CELL4393_N1_Control2-lung1_9_9	Alveolar cell
CELL1102_N3_Control2-lung1_9_9	Alveolar cell
CELL4606_N1_Control2-lung1_9_9	Alveolar cell
CELL2418_N1_Control2-lung1_9_9	Alveolar cell
CELL3978_N1_Control2-lung1_9_9	Alveolar cell
CELL2851_N1_Control2-lung1_9_9	Alveolar cell
CELL2034_N1_Control2-lung1_9_9	Alveolar cell
CELL5301_N1_Control2-lung1_9_9	Alveolar cell
CELL2916_N1_Control2-lung1_9_9	Alveolar cell
CELL432_N2_Control2-lung1_9_9	Alveolar cell
CELL5277_N1_Control2-lung1_9_9	Alveolar cell
CELL4532_N1_Control2-lung1_9_9	Alveolar cell
CELL4711_N1_Control2-lung1_9_9	Alveolar cell
CELL2287_N1_Control2-lung1_9_9	Alveolar cell
CELL1372_N2_Control2-lung1_9_9	Alveolar cell
CELL172_N2_Control2-lung1_9_9	Alveolar cell
CELL3727_N1_Control2-lung1_9_9	Alveolar cell
CELL3430_N1_Control2-lung1_9_9	Alveolar cell
CELL683_N2_Control2-lung1_9_9	Alveolar cell
CELL3442_N1_Control2-lung1_9_9	Alveolar cell
CELL744_N3_Control2-lung1_9_9	Alveolar cell
CELL2281_N1_Control2-lung1_9_9	Alveolar cell
CELL1954_N1_Control2-lung1_9_9	Alveolar cell
CELL1851_N1_Control2-lung1_9_9	Alveolar cell
CELL1616_N2_Control2-lung1_9_9	Erythroid cell
CELL2621_N1_Control2-lung1_9_9	Alveolar cell
CELL3861_N1_Control2-lung1_9_9	Alveolar cell
CELL5650_N1_Control2-lung1_9_9	Alveolar cell
CELL5839_N1_Control2-lung1_9_9	Alveolar cell
CELL1042_N3_Control2-lung1_9_9	Alveolar cell
CELL4845_N1_Control2-lung1_9_9	Alveolar cell
CELL2178_N1_Control2-lung1_9_9	Alveolar cell
CELL2325_N1_Control2-lung1_9_9	Alveolar cell
CELL16_N2_Control2-lung1_9_9	Alveolar cell
CELL6724_N1_Control2-lung1_9_9	Alveolar cell
CELL1303_N3_Control2-lung1_9_9	Erythroid cell
CELL2725_N1_Control2-lung1_9_9	Alveolar cell
CELL2236_N1_Control2-lung1_9_9	Alveolar cell
CELL5410_N1_Control2-lung1_9_9	Alveolar cell
CELL4679_N1_Control2-lung1_9_9	Alveolar cell
CELL880_N2_Control2-lung1_9_9	Alveolar cell
CELL2730_N1_Control2-lung1_9_9	Alveolar cell
CELL4693_N1_Control2-lung1_9_9	Alveolar cell
CELL2047_N1_Control2-lung1_9_9	Alveolar cell
CELL5308_N1_Control2-lung1_9_9	Alveolar cell
CELL2216_N1_Control2-lung1_9_9	Erythroid cell
CELL4402_N1_Control2-lung1_9_9	Alveolar cell
CELL2594_N1_Control2-lung1_9_9	Alveolar cell
CELL1580_N3_Control2-lung1_9_9	Alveolar cell
CELL833_N2_Control2-lung1_9_9	Alveolar cell
CELL2763_N1_Control2-lung1_9_9	Erythroid cell
CELL4550_N1_Control2-lung1_9_9	Alveolar cell
CELL3435_N1_Control2-lung1_9_9	Alveolar cell
CELL3537_N1_Control2-lung1_9_9	Alveolar cell
CELL2093_N1_Control2-lung1_9_9	Alveolar cell
CELL814_N2_Control2-lung1_9_9	Alveolar cell
CELL459_N2_Control2-lung1_9_9	Alveolar cell
CELL6657_N1_Control2-lung1_9_9	Alveolar cell
CELL263_N2_Control2-lung1_9_9	Erythroid cell
CELL5205_N1_Control2-lung1_9_9	Alveolar cell
CELL1147_N2_Control2-lung1_9_9	Alveolar cell
CELL1640_N2_Control2-lung1_9_9	Alveolar cell
CELL1348_N2_Control2-lung1_9_9	Alveolar cell
CELL1268_N2_Control2-lung1_9_9	Alveolar cell
CELL1016_N2_Control2-lung1_9_9	Alveolar cell
CELL5506_N1_Control2-lung1_9_9	Alveolar cell
CELL4422_N1_Control2-lung1_9_9	Alveolar cell
CELL5294_N1_Control2-lung1_9_9	Alveolar cell
CELL2406_N1_Control2-lung1_9_9	Alveolar cell
CELL517_N2_Control2-lung1_9_9	Erythroid cell
CELL5773_N1_Control2-lung1_9_9	Alveolar cell
CELL4717_N1_Control2-lung1_9_9	Alveolar cell
CELL639_N3_Control2-lung1_9_9	Alveolar cell
CELL1070_N2_Control2-lung1_9_9	Alveolar cell
CELL1107_N2_Control2-lung1_9_9	Alveolar cell
CELL2875_N1_Control2-lung1_9_9	Alveolar cell
CELL1551_N2_Control2-lung1_9_9	Alveolar cell
CELL28_N2_Control2-lung1_9_9	Alveolar cell
CELL2085_N1_Control2-lung1_9_9	Erythroid cell
CELL2845_N1_Control2-lung1_9_9	Alveolar cell
CELL3710_N1_Control2-lung1_9_9	Alveolar cell
CELL2045_N1_Control2-lung1_9_9	Alveolar cell
CELL956_N2_Control2-lung1_9_9	Alveolar cell
CELL1911_N1_Control2-lung1_9_9	Alveolar cell
CELL748_N2_Control2-lung1_9_9	Alveolar cell
CELL3082_N1_Control2-lung1_9_9	Alveolar cell
CELL2308_N1_Control2-lung1_9_9	Alveolar cell
CELL1343_N2_Control2-lung1_9_9	Alveolar cell
CELL3867_N1_Control2-lung1_9_9	Alveolar cell
CELL2610_N1_Control2-lung1_9_9	Alveolar cell
CELL113_N2_Control2-lung1_9_9	Alveolar cell
CELL6346_N1_Control2-lung1_9_9	Alveolar cell
CELL4143_N1_Control2-lung1_9_9	Alveolar cell
CELL1429_N2_Control2-lung1_9_9	Alveolar cell
CELL3708_N1_Control2-lung1_9_9	Alveolar cell
CELL4326_N1_Control2-lung1_9_9	Alveolar cell
CELL3404_N1_Control2-lung1_9_9	Alveolar cell
CELL4444_N1_Control2-lung1_9_9	Alveolar cell
CELL5522_N1_Control2-lung1_9_9	Alveolar cell
CELL3609_N1_Control2-lung1_9_9	Alveolar cell
CELL2613_N1_Control2-lung1_9_9	Alveolar cell
CELL1714_N1_Control2-lung1_9_9	Alveolar cell
CELL5484_N1_Control2-lung1_9_9	Alveolar cell
CELL4787_N1_Control2-lung1_9_9	Alveolar cell
CELL3638_N1_Control2-lung1_9_9	Alveolar cell
CELL6_N3_Control2-lung1_9_9	Alveolar cell
CELL1312_N2_Control2-lung1_9_9	Alveolar cell
CELL1336_N2_Control2-lung1_9_9	Alveolar cell
CELL3000_N1_Control2-lung1_9_9	Alveolar cell
CELL1261_N2_Control2-lung1_9_9	Alveolar cell
CELL6594_N1_Control2-lung1_9_9	Alveolar cell
CELL1981_N1_Control2-lung1_9_9	Alveolar cell
CELL1130_N2_Control2-lung1_9_9	Alveolar cell
CELL6011_N1_Control2-lung1_9_9	Alveolar cell
CELL535_N2_Control2-lung1_9_9	Alveolar cell
CELL190_N2_Control2-lung1_9_9	Erythroid cell
CELL4968_N1_Control2-lung1_9_9	Alveolar cell
CELL3605_N1_Control2-lung1_9_9	Alveolar cell
CELL2477_N1_Control2-lung1_9_9	Alveolar cell
CELL3212_N1_Control2-lung1_9_9	Alveolar cell
CELL2869_N1_Control2-lung1_9_9	Alveolar cell
CELL3977_N1_Control2-lung1_9_9	Alveolar cell
CELL3329_N1_Control2-lung1_9_9	Alveolar cell
CELL4515_N1_Control2-lung1_9_9	Alveolar cell
CELL2703_N1_Control2-lung1_9_9	Alveolar cell
CELL2928_N1_Control2-lung1_9_9	Alveolar cell
CELL4943_N1_Control2-lung1_9_9	Alveolar cell
CELL3749_N1_Control2-lung1_9_9	Alveolar cell
CELL247_N2_Control2-lung1_9_9	Alveolar cell
CELL6300_N1_Control2-lung1_9_9	Alveolar cell
CELL2294_N1_Control2-lung1_9_9	Alveolar cell
CELL3205_N1_Control2-lung1_9_9	Alveolar cell
CELL2460_N1_Control2-lung1_9_9	Alveolar cell
CELL3294_N1_Control2-lung1_9_9	Alveolar cell
CELL1878_N1_Control2-lung1_9_9	Alveolar cell
CELL5503_N1_Control2-lung1_9_9	Alveolar cell
CELL400_N3_Control2-lung1_9_9	Alveolar cell
CELL2962_N1_Control2-lung1_9_9	Alveolar cell
CELL1516_N2_Control2-lung1_9_9	Alveolar cell
CELL3716_N1_Control2-lung1_9_9	Alveolar cell
CELL4569_N1_Control2-lung1_9_9	Alveolar cell
CELL5567_N1_Control2-lung1_9_9	Alveolar cell
CELL4977_N1_Control2-lung1_9_9	Alveolar cell
CELL1923_N1_Control2-lung1_9_9	Alveolar cell
CELL3984_N1_Control2-lung1_9_9	Alveolar cell
CELL1001_N2_Control2-lung1_9_9	Alveolar cell
CELL2825_N1_Control2-lung1_9_9	Alveolar cell
CELL5555_N1_Control2-lung1_9_9	Alveolar cell
CELL3847_N1_Control2-lung1_9_9	Alveolar cell
CELL1239_N2_Control2-lung1_9_9	Alveolar cell
CELL2188_N1_Control2-lung1_9_9	Alveolar cell
CELL3548_N1_Control2-lung1_9_9	Alveolar cell
CELL68_N2_Control2-lung1_9_9	Alveolar cell
CELL2721_N1_Control2-lung1_9_9	Alveolar cell
CELL29_N2_Control2-lung1_9_9	Alveolar cell
CELL2182_N1_Control2-lung1_9_9	Alveolar cell
CELL6028_N1_Control2-lung1_9_9	Alveolar cell
CELL2830_N1_Control2-lung1_9_9	Alveolar cell
CELL2112_N1_Control2-lung1_9_9	Alveolar cell
CELL2628_N1_Control2-lung1_9_9	Alveolar cell
CELL3636_N1_Control2-lung1_9_9	Alveolar cell
CELL4769_N1_Control2-lung1_9_9	Alveolar cell
CELL2977_N1_Control2-lung1_9_9	Alveolar cell
CELL905_N2_Control2-lung1_9_9	Alveolar cell
CELL1567_N2_Control2-lung1_9_9	Alveolar cell
CELL1296_N2_Control2-lung1_9_9	Alveolar cell
CELL3079_N1_Control2-lung1_9_9	Alveolar cell
CELL2315_N1_Control2-lung1_9_9	Alveolar cell
CELL2364_N1_Control2-lung1_9_9	Alveolar cell
CELL5975_N1_Control2-lung1_9_9	Alveolar cell
CELL1407_N2_Control2-lung1_9_9	Alveolar cell
CELL2162_N1_Control2-lung1_9_9	Alveolar cell
CELL2784_N1_Control2-lung1_9_9	Alveolar cell
CELL2990_N1_Control2-lung1_9_9	Alveolar cell
CELL2466_N1_Control2-lung1_9_9	Alveolar cell
CELL2609_N1_Control2-lung1_9_9	Alveolar cell
CELL5025_N1_Control2-lung1_9_9	Alveolar cell
CELL4519_N1_Control2-lung1_9_9	Alveolar cell
CELL6219_N1_Control2-lung1_9_9	Alveolar cell
CELL1214_N2_Control2-lung1_9_9	Alveolar cell
CELL3813_N1_Control2-lung1_9_9	Alveolar cell
CELL1135_N3_Control2-lung1_9_9	Alveolar cell
CELL5422_N1_Control2-lung1_9_9	Alveolar cell
CELL1072_N3_Control2-lung1_9_9	Alveolar cell
CELL4028_N1_Control2-lung1_9_9	Alveolar cell
CELL1621_N2_Control2-lung1_9_9	Alveolar cell
CELL2489_N1_Control2-lung1_9_9	Alveolar cell
CELL1628_N3_Control2-lung1_9_9	Alveolar cell
CELL852_N5_Control2-lung1_9_9	Erythroid cell
CELL3594_N1_Control2-lung1_9_9	Alveolar cell
CELL2423_N1_Control2-lung1_9_9	Alveolar cell
CELL3581_N1_Control2-lung1_9_9	Alveolar cell
CELL5873_N1_Control2-lung1_9_9	Alveolar cell
CELL1251_N2_Control2-lung1_9_9	Alveolar cell
CELL4768_N1_Control2-lung1_9_9	Alveolar cell
CELL2959_N1_Control2-lung1_9_9	Alveolar cell
CELL966_N2_Control2-lung1_9_9	Alveolar cell
CELL2508_N1_Control2-lung1_9_9	Alveolar cell
CELL4111_N1_Control2-lung1_9_9	Alveolar cell
CELL5123_N1_Control2-lung1_9_9	Alveolar cell
CELL4262_N1_Control2-lung1_9_9	Alveolar cell
CELL3915_N1_Control2-lung1_9_9	Alveolar cell
CELL4627_N1_Control2-lung1_9_9	Alveolar cell
CELL3308_N1_Control2-lung1_9_9	Alveolar cell
CELL3705_N1_Control2-lung1_9_9	Erythroid cell
CELL3584_N1_Control2-lung1_9_9	Alveolar cell
CELL3142_N1_Control2-lung1_9_9	Alveolar cell
CELL499_N2_Control2-lung1_9_9	Alveolar cell
CELL3821_N1_Control2-lung1_9_9	Alveolar cell
CELL2595_N1_Control2-lung1_9_9	Alveolar cell
CELL3411_N1_Control2-lung1_9_9	Alveolar cell
CELL2574_N1_Control2-lung1_9_9	Alveolar cell
CELL2468_N1_Control2-lung1_9_9	Alveolar cell
CELL2250_N1_Control2-lung1_9_9	Alveolar cell
CELL4504_N1_Control2-lung1_9_9	Erythroid cell
CELL8_N3_Control2-lung1_9_9	Erythroid cell
CELL3545_N1_Control2-lung1_9_9	Alveolar cell
CELL3204_N1_Control2-lung1_9_9	Alveolar cell
CELL764_N2_Control2-lung1_9_9	Alveolar cell
CELL6138_N1_Control2-lung1_9_9	Alveolar cell
CELL5091_N1_Control2-lung1_9_9	Alveolar cell
CELL3168_N1_Control2-lung1_9_9	Alveolar cell
CELL5941_N1_Control2-lung1_9_9	Alveolar cell
CELL5_N3_Control2-lung1_9_9	Erythroid cell
CELL4680_N1_Control2-lung1_9_9	Alveolar cell
CELL2909_N1_Control2-lung1_9_9	Alveolar cell
CELL6211_N1_Control2-lung1_9_9	Erythroid cell
CELL1937_N1_Control2-lung1_9_9	Alveolar cell
CELL2415_N1_Control2-lung1_9_9	Alveolar cell
CELL2650_N1_Control2-lung1_9_9	Alveolar cell
CELL2649_N1_Control2-lung1_9_9	Alveolar cell
CELL3819_N1_Control2-lung1_9_9	Alveolar cell
CELL6067_N1_Control2-lung1_9_9	Alveolar cell
CELL2098_N1_Control2-lung1_9_9	Alveolar cell
CELL225_N3_Control2-lung1_9_9	Alveolar cell
CELL1969_N1_Control2-lung1_9_9	Alveolar cell
CELL3892_N1_Control2-lung1_9_9	Alveolar cell
CELL2419_N1_Control2-lung1_9_9	Alveolar cell
CELL3555_N1_Control2-lung1_9_9	Alveolar cell
CELL2861_N1_Control2-lung1_9_9	Alveolar cell
CELL4501_N1_Control2-lung1_9_9	Alveolar cell
CELL3295_N1_Control2-lung1_9_9	Alveolar cell
CELL4689_N1_Control2-lung1_9_9	Alveolar cell
CELL4273_N1_Control2-lung1_9_9	Alveolar cell
CELL4655_N1_Control2-lung1_9_9	Alveolar cell
CELL4736_N1_Control2-lung1_9_9	Alveolar cell
CELL1179_N2_Control2-lung1_9_9	Alveolar cell
CELL1092_N2_Control2-lung1_9_9	Alveolar cell
CELL1936_N1_Control2-lung1_9_9	Alveolar cell
CELL6391_N1_Control2-lung1_9_9	Alveolar cell
CELL785_N2_Control2-lung1_9_9	Alveolar cell
CELL858_N2_Control2-lung1_9_9	Alveolar cell
CELL3750_N1_Control2-lung1_9_9	Alveolar cell
CELL2634_N1_Control2-lung1_9_9	Alveolar cell
CELL4398_N1_Control2-lung1_9_9	Alveolar cell
CELL2131_N1_Control2-lung1_9_9	Alveolar cell
CELL460_N2_Control2-lung1_9_9	Alveolar cell
CELL893_N2_Control2-lung1_9_9	Alveolar cell
CELL521_N2_Control2-lung1_9_9	Alveolar cell
CELL4305_N1_Control2-lung1_9_9	Alveolar cell
CELL2622_N1_Control2-lung1_9_9	Alveolar cell
CELL4517_N1_Control2-lung1_9_9	Alveolar cell
CELL3457_N1_Control2-lung1_9_9	Alveolar cell
CELL2788_N1_Control2-lung1_9_9	Alveolar cell
CELL2640_N1_Control2-lung1_9_9	Alveolar cell
CELL1003_N2_Control2-lung1_9_9	Alveolar cell
CELL2800_N1_Control2-lung1_9_9	Alveolar cell
CELL3809_N1_Control2-lung1_9_9	Alveolar cell
CELL1138_N2_Control2-lung1_9_9	Alveolar cell
CELL298_N2_Control2-lung1_9_9	Alveolar cell
CELL1702_N1_Control2-lung1_9_9	Erythroid cell
CELL2276_N1_Control2-lung1_9_9	Alveolar cell
CELL1931_N1_Control2-lung1_9_9	Alveolar cell
CELL6181_N1_Control2-lung1_9_9	Alveolar cell
CELL2334_N1_Control2-lung1_9_9	Alveolar cell
CELL4539_N1_Control2-lung1_9_9	Alveolar cell
CELL2771_N1_Control2-lung1_9_9	Erythroid cell
CELL439_N2_Control2-lung1_9_9	Alveolar cell
CELL3275_N1_Control2-lung1_9_9	Alveolar cell
CELL5752_N1_Control2-lung1_9_9	Alveolar cell
CELL5593_N1_Control2-lung1_9_9	Alveolar cell
CELL6190_N1_Control2-lung1_9_9	Alveolar cell
CELL2336_N1_Control2-lung1_9_9	Alveolar cell
CELL6166_N1_Control2-lung1_9_9	Alveolar cell
CELL2568_N1_Control2-lung1_9_9	Alveolar cell
CELL3423_N1_Control2-lung1_9_9	Alveolar cell
CELL2753_N1_Control2-lung1_9_9	Alveolar cell
CELL79_N2_Control2-lung1_9_9	Alveolar cell
CELL245_N2_Control2-lung1_9_9	Erythroid cell
CELL4800_N1_Control2-lung1_9_9	Alveolar cell
CELL2794_N1_Control2-lung1_9_9	Alveolar cell
CELL3106_N1_Control2-lung1_9_9	Alveolar cell
CELL5121_N1_Control2-lung1_9_9	Alveolar cell
CELL2853_N1_Control2-lung1_9_9	Alveolar cell
CELL2165_N1_Control2-lung1_9_9	Alveolar cell
CELL3280_N1_Control2-lung1_9_9	Alveolar cell
CELL5771_N1_Control2-lung1_9_9	Alveolar cell
CELL1241_N2_Control2-lung1_9_9	Alveolar cell
CELL5056_N1_Control2-lung1_9_9	Alveolar cell
CELL4779_N1_Control2-lung1_9_9	Alveolar cell
CELL6254_N1_Control2-lung1_9_9	Alveolar cell
CELL4038_N1_Control2-lung1_9_9	Alveolar cell
CELL3434_N1_Control2-lung1_9_9	Alveolar cell
CELL2465_N1_Control2-lung1_9_9	Alveolar cell
CELL6163_N1_Control2-lung1_9_9	Alveolar cell
CELL6442_N1_Control2-lung1_9_9	Alveolar cell
CELL1088_N2_Control2-lung1_9_9	Alveolar cell
CELL5244_N1_Control2-lung1_9_9	Erythroid cell
CELL4548_N1_Control2-lung1_9_9	Alveolar cell
CELL286_N2_Control2-lung1_9_9	Alveolar cell
CELL415_N2_Control2-lung1_9_9	Alveolar cell
CELL925_N2_Control2-lung1_9_9	Erythroid cell
CELL2639_N1_Control2-lung1_9_9	Alveolar cell
CELL2618_N1_Control2-lung1_9_9	Alveolar cell
CELL2330_N1_Control2-lung1_9_9	Alveolar cell
CELL1824_N1_Control2-lung1_9_9	Alveolar cell
CELL1886_N1_Control2-lung1_9_9	Alveolar cell
CELL228_N2_Control2-lung1_9_9	Alveolar cell
CELL5458_N1_Control2-lung1_9_9	Alveolar cell
CELL4575_N1_Control2-lung1_9_9	Alveolar cell
CELL988_N3_Control2-lung1_9_9	Alveolar cell
CELL4049_N1_Control2-lung1_9_9	Alveolar cell
CELL206_N2_Control2-lung1_9_9	Alveolar cell
CELL1924_N1_Control2-lung1_9_9	Alveolar cell
CELL2973_N1_Control2-lung1_9_9	Alveolar cell
CELL4572_N1_Control2-lung1_9_9	Alveolar cell
CELL5943_N1_Control2-lung1_9_9	Alveolar cell
CELL896_N3_Control2-lung1_9_9	Alveolar cell
CELL2420_N1_Control2-lung1_9_9	Alveolar cell
CELL2284_N1_Control2-lung1_9_9	Alveolar cell
CELL3003_N1_Control2-lung1_9_9	Alveolar cell
CELL1306_N2_Control2-lung1_9_9	Alveolar cell
CELL136_N2_Control2-lung1_9_9	Alveolar cell
CELL2626_N1_Control2-lung1_9_9	Alveolar cell
CELL3640_N1_Control2-lung1_9_9	Alveolar cell
CELL5565_N1_Control2-lung1_9_9	Alveolar cell
CELL4233_N1_Control2-lung1_9_9	Alveolar cell
CELL2557_N1_Control2-lung1_9_9	Alveolar cell
CELL5192_N1_Control2-lung1_9_9	Erythroid cell
CELL5509_N1_Control2-lung1_9_9	Alveolar cell
CELL3868_N1_Control2-lung1_9_9	Alveolar cell
CELL3491_N1_Control2-lung1_9_9	Alveolar cell
CELL1964_N1_Control2-lung1_9_9	Alveolar cell
CELL3490_N1_Control2-lung1_9_9	Alveolar cell
CELL1082_N2_Control2-lung1_9_9	Alveolar cell
CELL2641_N1_Control2-lung1_9_9	Alveolar cell
CELL2269_N1_Control2-lung1_9_9	Alveolar cell
CELL3130_N1_Control2-lung1_9_9	Alveolar cell
CELL1449_N3_Control2-lung1_9_9	Alveolar cell
CELL3703_N1_Control2-lung1_9_9	Alveolar cell
CELL5972_N1_Control2-lung1_9_9	Alveolar cell
CELL5068_N1_Control2-lung1_9_9	Alveolar cell
CELL4170_N1_Control2-lung1_9_9	Alveolar cell
CELL6428_N1_Control2-lung1_9_9	Alveolar cell
CELL5238_N1_Control2-lung1_9_9	Alveolar cell
CELL3922_N1_Control2-lung1_9_9	Alveolar cell
CELL887_N2_Control2-lung1_9_9	Alveolar cell
CELL2010_N1_Control2-lung1_9_9	Alveolar cell
CELL4386_N1_Control2-lung1_9_9	Alveolar cell
CELL912_N3_Control2-lung1_9_9	Alveolar cell
CELL3627_N1_Control2-lung1_9_9	Alveolar cell
CELL4775_N1_Control2-lung1_9_9	Alveolar cell
CELL1987_N1_Control2-lung1_9_9	Alveolar cell
CELL3798_N1_Control2-lung1_9_9	Alveolar cell
CELL3278_N1_Control2-lung1_9_9	Alveolar cell
CELL3037_N1_Control2-lung1_9_9	Alveolar cell
CELL2421_N1_Control2-lung1_9_9	Alveolar cell
CELL5622_N1_Control2-lung1_9_9	Alveolar cell
CELL3787_N1_Control2-lung1_9_9	Alveolar cell
CELL3908_N1_Control2-lung1_9_9	Alveolar cell
CELL2539_N1_Control2-lung1_9_9	Alveolar cell
CELL3963_N1_Control2-lung1_9_9	Alveolar cell
CELL4036_N1_Control2-lung1_9_9	Alveolar cell
CELL2475_N1_Control2-lung1_9_9	Alveolar cell
CELL4203_N1_Control2-lung1_9_9	Alveolar cell
CELL5460_N1_Control2-lung1_9_9	Alveolar cell
CELL1195_N3_Control2-lung1_9_9	Alveolar cell
CELL4347_N1_Control2-lung1_9_9	Alveolar cell
CELL3178_N1_Control2-lung1_9_9	Alveolar cell
CELL5623_N1_Control2-lung1_9_9	Alveolar cell
CELL1269_N2_Control2-lung1_9_9	Alveolar cell
CELL4433_N1_Control2-lung1_9_9	Alveolar cell
CELL1076_N2_Control2-lung1_9_9	Alveolar cell
CELL6542_N1_Control2-lung1_9_9	Alveolar cell
CELL2775_N1_Control2-lung1_9_9	Alveolar cell
CELL6440_N1_Control2-lung1_9_9	Alveolar cell
CELL4194_N1_Control2-lung1_9_9	Alveolar cell
CELL3264_N1_Control2-lung1_9_9	Alveolar cell
CELL3556_N1_Control2-lung1_9_9	Alveolar cell
CELL3353_N1_Control2-lung1_9_9	Alveolar cell
CELL5634_N1_Control2-lung1_9_9	Alveolar cell
CELL2563_N1_Control2-lung1_9_9	Alveolar cell
CELL2197_N1_Control2-lung1_9_9	Alveolar cell
CELL185_N2_Control2-lung1_9_9	Alveolar cell
CELL3433_N1_Control2-lung1_9_9	Alveolar cell
CELL3001_N1_Control2-lung1_9_9	Alveolar cell
CELL2183_N1_Control2-lung1_9_9	Alveolar cell
CELL5895_N1_Control2-lung1_9_9	Alveolar cell
CELL4756_N1_Control2-lung1_9_9	Alveolar cell
CELL3332_N1_Control2-lung1_9_9	Alveolar cell
CELL1819_N1_Control2-lung1_9_9	Alveolar cell
CELL3299_N1_Control2-lung1_9_9	Alveolar cell
CELL2069_N1_Control2-lung1_9_9	Alveolar cell
CELL5989_N1_Control2-lung1_9_9	Alveolar cell
CELL5444_N1_Control2-lung1_9_9	Alveolar cell
CELL4721_N1_Control2-lung1_9_9	Alveolar cell
CELL6668_N1_Control2-lung1_9_9	Alveolar cell
CELL149_N2_Control2-lung1_9_9	Alveolar cell
CELL6073_N1_Control2-lung1_9_9	Alveolar cell
CELL2173_N1_Control2-lung1_9_9	Alveolar cell
CELL6558_N1_Control2-lung1_9_9	Alveolar cell
CELL3422_N1_Control2-lung1_9_9	Alveolar cell
CELL5241_N1_Control2-lung1_9_9	Alveolar cell
CELL5435_N1_Control2-lung1_9_9	Alveolar cell
CELL2947_N1_Control2-lung1_9_9	Alveolar cell
CELL2504_N1_Control2-lung1_9_9	Alveolar cell
CELL805_N2_Control2-lung1_9_9	Alveolar cell
CELL2978_N1_Control2-lung1_9_9	Alveolar cell
CELL5451_N1_Control2-lung1_9_9	Alveolar cell
CELL5274_N1_Control2-lung1_9_9	Alveolar cell
CELL1198_N2_Control2-lung1_9_9	Alveolar cell
CELL4870_N1_Control2-lung1_9_9	Erythroid cell
CELL3996_N1_Control2-lung1_9_9	Alveolar cell
CELL4839_N1_Control2-lung1_9_9	Alveolar cell
CELL703_N2_Control2-lung1_9_9	Alveolar cell
CELL5905_N1_Control2-lung1_9_9	Alveolar cell
CELL6017_N1_Control2-lung1_9_9	Alveolar cell
CELL4729_N1_Control2-lung1_9_9	Alveolar cell
CELL111_N2_Control2-lung1_9_9	Alveolar cell
CELL6054_N1_Control2-lung1_9_9	Alveolar cell
CELL3939_N1_Control2-lung1_9_9	Alveolar cell
CELL4327_N1_Control2-lung1_9_9	Alveolar cell
CELL4139_N1_Control2-lung1_9_9	Alveolar cell
CELL3606_N1_Control2-lung1_9_9	Alveolar cell
CELL6237_N1_Control2-lung1_9_9	Alveolar cell
CELL5364_N1_Control2-lung1_9_9	Alveolar cell
CELL3206_N1_Control2-lung1_9_9	Alveolar cell
CELL3322_N1_Control2-lung1_9_9	Alveolar cell
CELL4952_N1_Control2-lung1_9_9	Alveolar cell
CELL4295_N1_Control2-lung1_9_9	Alveolar cell
CELL2424_N1_Control2-lung1_9_9	Alveolar cell
CELL3608_N1_Control2-lung1_9_9	Alveolar cell
CELL3465_N1_Control2-lung1_9_9	Alveolar cell
CELL2905_N1_Control2-lung1_9_9	Alveolar cell
CELL3601_N1_Control2-lung1_9_9	Alveolar cell
CELL4896_N1_Control2-lung1_9_9	Alveolar cell
CELL5902_N1_Control2-lung1_9_9	Alveolar cell
CELL1230_N2_Control2-lung1_9_9	Erythroid cell
CELL5548_N1_Control2-lung1_9_9	Alveolar cell
CELL1272_N2_Control2-lung1_9_9	Erythroid cell
CELL4895_N1_Control2-lung1_9_9	Alveolar cell
CELL3021_N1_Control2-lung1_9_9	Alveolar cell
CELL3348_N1_Control2-lung1_9_9	Alveolar cell
CELL4221_N1_Control2-lung1_9_9	Alveolar cell
CELL2819_N1_Control2-lung1_9_9	Alveolar cell
CELL2268_N1_Control2-lung1_9_9	Alveolar cell
CELL234_N2_Control2-lung1_9_9	Alveolar cell
CELL5179_N1_Control2-lung1_9_9	Alveolar cell
CELL6156_N1_Control2-lung1_9_9	Alveolar cell
CELL2896_N1_Control2-lung1_9_9	Alveolar cell
CELL4506_N1_Control2-lung1_9_9	Alveolar cell
CELL5521_N1_Control2-lung1_9_9	Alveolar cell
CELL3514_N1_Control2-lung1_9_9	Alveolar cell
CELL1290_N3_Control2-lung1_9_9	Alveolar cell
CELL1041_N2_Control2-lung1_9_9	Alveolar cell
CELL1081_N2_Control2-lung1_9_9	Alveolar cell
CELL4625_N1_Control2-lung1_9_9	Alveolar cell
CELL2597_N1_Control2-lung1_9_9	Alveolar cell
CELL3075_N1_Control2-lung1_9_9	Alveolar cell
CELL3784_N1_Control2-lung1_9_9	Alveolar cell
CELL4122_N1_Control2-lung1_9_9	Alveolar cell
CELL5950_N1_Control2-lung1_9_9	Alveolar cell
CELL244_N2_Control2-lung1_9_9	Alveolar cell
CELL1234_N2_Control2-lung1_9_9	Alveolar cell
CELL4281_N1_Control2-lung1_9_9	Alveolar cell
CELL5229_N1_Control2-lung1_9_9	Alveolar cell
CELL6501_N1_Control2-lung1_9_9	Alveolar cell
CELL2527_N1_Control2-lung1_9_9	Alveolar cell
CELL4726_N1_Control2-lung1_9_9	Alveolar cell
CELL1444_N2_Control2-lung1_9_9	Alveolar cell
CELL1818_N1_Control2-lung1_9_9	Alveolar cell
CELL4735_N1_Control2-lung1_9_9	Alveolar cell
CELL5952_N1_Control2-lung1_9_9	Alveolar cell
CELL5082_N1_Control2-lung1_9_9	Alveolar cell
CELL5282_N1_Control2-lung1_9_9	Alveolar cell
CELL1250_N2_Control2-lung1_9_9	Alveolar cell
CELL6170_N1_Control2-lung1_9_9	Alveolar cell
CELL5055_N1_Control2-lung1_9_9	Alveolar cell
CELL1153_N2_Control2-lung1_9_9	Alveolar cell
CELL6259_N1_Control2-lung1_9_9	Alveolar cell
CELL3967_N1_Control2-lung1_9_9	Alveolar cell
CELL2549_N1_Control2-lung1_9_9	Alveolar cell
CELL4250_N1_Control2-lung1_9_9	Alveolar cell
CELL2693_N1_Control2-lung1_9_9	Alveolar cell
CELL4120_N1_Control2-lung1_9_9	Alveolar cell
CELL4030_N1_Control2-lung1_9_9	Alveolar cell
CELL5052_N1_Control2-lung1_9_9	Alveolar cell
CELL3097_N1_Control2-lung1_9_9	Alveolar cell
CELL5333_N1_Control2-lung1_9_9	Alveolar cell
CELL6591_N1_Control2-lung1_9_9	Alveolar cell
CELL3489_N1_Control2-lung1_9_9	Alveolar cell
CELL5287_N1_Control2-lung1_9_9	Alveolar cell
CELL5688_N1_Control2-lung1_9_9	Alveolar cell
CELL281_N2_Control2-lung1_9_9	Alveolar cell
CELL4459_N1_Control2-lung1_9_9	Alveolar cell
CELL6312_N1_Control2-lung1_9_9	Alveolar cell
CELL4583_N1_Control2-lung1_9_9	Alveolar cell
CELL3331_N1_Control2-lung1_9_9	Alveolar cell
CELL3631_N1_Control2-lung1_9_9	Alveolar cell
CELL2933_N1_Control2-lung1_9_9	Alveolar cell
CELL2870_N1_Control2-lung1_9_9	Alveolar cell
CELL6039_N1_Control2-lung1_9_9	Alveolar cell
CELL5425_N1_Control2-lung1_9_9	Alveolar cell
CELL6064_N1_Control2-lung1_9_9	Alveolar cell
CELL3931_N1_Control2-lung1_9_9	Alveolar cell
CELL4658_N1_Control2-lung1_9_9	Alveolar cell
CELL5876_N1_Control2-lung1_9_9	Alveolar cell
CELL4587_N1_Control2-lung1_9_9	Alveolar cell
CELL4215_N1_Control2-lung1_9_9	Erythroid cell
CELL3751_N1_Control2-lung1_9_9	Alveolar cell
CELL1366_N2_Control2-lung1_9_9	Alveolar cell
CELL5908_N1_Control2-lung1_9_9	Alveolar cell
CELL4101_N1_Control2-lung1_9_9	Alveolar cell
CELL2652_N1_Control2-lung1_9_9	Alveolar cell
CELL2537_N1_Control2-lung1_9_9	Alveolar cell
CELL3518_N1_Control2-lung1_9_9	Alveolar cell
CELL1501_N2_Control2-lung1_9_9	Alveolar cell
CELL1575_N2_Control2-lung1_9_9	Alveolar cell
CELL6143_N1_Control2-lung1_9_9	Alveolar cell
CELL3834_N1_Control2-lung1_9_9	Alveolar cell
CELL2422_N1_Control2-lung1_9_9	Alveolar cell
CELL4720_N1_Control2-lung1_9_9	Alveolar cell
CELL5305_N1_Control2-lung1_9_9	Alveolar cell
CELL3223_N1_Control2-lung1_9_9	Alveolar cell
CELL1503_N2_Control2-lung1_9_9	Alveolar cell
CELL6172_N1_Control2-lung1_9_9	Alveolar cell
CELL1297_N2_Control2-lung1_9_9	Alveolar cell
CELL3763_N1_Control2-lung1_9_9	Alveolar cell
CELL4423_N1_Control2-lung1_9_9	Alveolar cell
CELL5584_N1_Control2-lung1_9_9	Alveolar cell
CELL6077_N1_Control2-lung1_9_9	Alveolar cell
CELL4723_N1_Control2-lung1_9_9	Alveolar cell
CELL961_N2_Control2-lung1_9_9	Alveolar cell
CELL5611_N1_Control2-lung1_9_9	Alveolar cell
CELL6321_N1_Control2-lung1_9_9	Alveolar cell
CELL1448_N2_Control2-lung1_9_9	Alveolar cell
CELL2925_N1_Control2-lung1_9_9	Alveolar cell
CELL5658_N1_Control2-lung1_9_9	Alveolar cell
CELL3448_N1_Control2-lung1_9_9	Alveolar cell
CELL3287_N1_Control2-lung1_9_9	Alveolar cell
CELL5961_N1_Control2-lung1_9_9	Alveolar cell
CELL4512_N1_Control2-lung1_9_9	Alveolar cell
CELL4218_N1_Control2-lung1_9_9	Alveolar cell
CELL5441_N1_Control2-lung1_9_9	Alveolar cell
CELL5774_N1_Control2-lung1_9_9	Alveolar cell
CELL5693_N1_Control2-lung1_9_9	Alveolar cell
CELL4044_N1_Control2-lung1_9_9	Alveolar cell
CELL3405_N1_Control2-lung1_9_9	Alveolar cell
CELL4332_N1_Control2-lung1_9_9	Alveolar cell
CELL3320_N1_Control2-lung1_9_9	Alveolar cell
CELL6001_N1_Control2-lung1_9_9	Alveolar cell
CELL4837_N1_Control2-lung1_9_9	Alveolar cell
CELL5210_N1_Control2-lung1_9_9	Alveolar cell
CELL6178_N1_Control2-lung1_9_9	Alveolar cell
CELL890_N2_Control2-lung1_9_9	Alveolar cell
CELL4061_N1_Control2-lung1_9_9	Alveolar cell
CELL1324_N2_Control2-lung1_9_9	Erythroid cell
CELL3743_N1_Control2-lung1_9_9	Alveolar cell
CELL5058_N1_Control2-lung1_9_9	Erythroid cell
CELL1413_N2_Control2-lung1_9_9	Alveolar cell
CELL6240_N1_Control2-lung1_9_9	Alveolar cell
CELL5969_N1_Control2-lung1_9_9	Alveolar cell
CELL5825_N1_Control2-lung1_9_9	Alveolar cell
CELL5489_N1_Control2-lung1_9_9	Erythroid cell
CELL5775_N1_Control2-lung1_9_9	Alveolar cell
CELL1489_N2_Control2-lung1_9_9	Alveolar cell
CELL5010_N1_Control2-lung1_9_9	Alveolar cell
CELL6355_N1_Control2-lung1_9_9	Alveolar cell
CELL1337_N2_Control2-lung1_9_9	Alveolar cell
CELL4127_N1_Control2-lung1_9_9	Alveolar cell
CELL6313_N1_Control2-lung1_9_9	Alveolar cell
CELL5811_N1_Control2-lung1_9_9	Alveolar cell
CELL4404_N1_Control2-lung1_9_9	Alveolar cell
CELL6611_N1_Control2-lung1_9_9	Alveolar cell
CELL763_N2_Control2-lung1_9_9	Alveolar cell
CELL6189_N1_Control2-lung1_9_9	Alveolar cell
CELL6089_N1_Control2-lung1_9_9	Alveolar cell
CELL6647_N1_Control2-lung1_9_9	Alveolar cell
CELL6592_N1_Control2-lung1_9_9	Alveolar cell
CELL6085_N1_Control2-lung1_9_9	Alveolar cell
CELL4065_N1_Control2-lung1_9_9	Erythroid cell
CELL4950_N1_Control2-lung1_9_9	Alveolar cell
CELL6154_N1_Control2-lung1_9_9	Alveolar cell
CELL5407_N1_Control2-lung1_9_9	Alveolar cell
CELL6434_N1_Control2-lung1_9_9	Alveolar cell
CELL4590_N1_Control2-lung1_9_9	Alveolar cell
CELL4639_N1_Control2-lung1_9_9	Alveolar cell
CELL5011_N1_Control2-lung1_9_9	Alveolar cell
CELL6534_N1_Control2-lung1_9_9	Alveolar cell
CELL5554_N1_Control2-lung1_9_9	Alveolar cell
CELL5636_N1_Control2-lung1_9_9	Alveolar cell
CELL5714_N1_Control2-lung1_9_9	Alveolar cell
CELL5406_N1_Control2-lung1_9_9	Alveolar cell
CELL4681_N1_Control2-lung1_9_9	Alveolar cell
CELL4571_N1_Control2-lung1_9_9	Alveolar cell
CELL5385_N1_Control2-lung1_9_9	Alveolar cell
CELL284_N2_Control2-lung1_9_9	Erythroid cell
CELL6736_N1_Control2-lung1_9_9	Alveolar cell
CELL5468_N1_Control2-lung1_9_9	Alveolar cell
CELL4004_N1_Control2-lung1_9_9	Alveolar cell
CELL3452_N1_Control2-lung1_9_9	Alveolar cell
CELL6684_N1_Control2-lung1_9_9	Alveolar cell
CELL5550_N1_Control2-lung1_9_9	Alveolar cell
CELL6472_N1_Control2-lung1_9_9	Alveolar cell
CELL6133_N1_Control2-lung1_9_9	Alveolar cell
CELL4264_N1_Control2-lung1_9_9	Alveolar cell
CELL5291_N1_Control2-lung1_9_9	Alveolar cell
CELL3879_N1_Control2-lung1_9_9	Macrophage
CELL4150_N1_Control2-lung1_9_9	Alveolar cell
CELL6155_N1_Control2-lung1_9_9	Alveolar cell
CELL1332_N2_Control2-lung1_9_9	Alveolar cell
CELL5487_N1_Control2-lung1_9_9	Alveolar cell
CELL6409_N1_Control2-lung1_9_9	Alveolar cell
CELL6341_N1_Control2-lung1_9_9	Alveolar cell
CELL5883_N1_Control2-lung1_9_9	Alveolar cell
CELL6314_N1_Control2-lung1_9_9	Alveolar cell
CELL4900_N1_Control2-lung1_9_9	Alveolar cell
CELL4530_N1_Control2-lung1_9_9	Alveolar cell
CELL5973_N1_Control2-lung1_9_9	Alveolar cell
CELL965_N2_Control2-lung1_9_9	Erythroid cell
CELL6065_N1_Control2-lung1_9_9	Alveolar cell
CELL6407_N1_Control2-lung1_9_9	Alveolar cell
CELL6469_N1_Control2-lung1_9_9	Alveolar cell
CELL5909_N1_Control2-lung1_9_9	Alveolar cell
CELL5915_N1_Control2-lung1_9_9	Alveolar cell
CELL6378_N1_Control2-lung1_9_9	Alveolar cell
CELL6330_N1_Control2-lung1_9_9	Alveolar cell
CELL5139_N1_Control2-lung1_9_9	Alveolar cell
CELL6336_N1_Control2-lung1_9_9	Alveolar cell
CELL6385_N1_Control2-lung1_9_9	Alveolar cell
CELL5721_N1_Control2-lung1_9_9	Alveolar cell
CELL5735_N1_Control2-lung1_9_9	Alveolar cell
CELL6687_N1_Control2-lung1_9_9	Alveolar cell
CELL5911_N1_Control2-lung1_9_9	Alveolar cell
CELL6730_N1_Control2-lung1_9_9	Alveolar cell
CELL6633_N1_Control2-lung1_9_9	Alveolar cell
CELL6544_N1_Control2-lung1_9_9	Alveolar cell
CELL6327_N1_Control2-lung1_9_9	Alveolar cell
CELL2145_N1_Control2-lung1_9_9	Macrophage
CELL3397_N1_Control2-lung1_9_9	Macrophage
CELL2529_N1_Control2-lung1_9_9	Un_lymphoid cell
CELL3745_N1_Control2-lung1_9_9	Macrophage
CELL836_N2_Control2-lung1_9_9	Macrophage
CELL372_N2_Control2-lung1_9_9	Macrophage
CELL2271_N1_Control2-lung1_9_9	Un_lymphoid cell
CELL1414_N4_Control2-lung1_9_9	Macrophage
CELL2638_N1_Control2-lung1_9_9	Un_lymphoid cell
CELL1801_N1_Control2-lung1_9_9	Un_lymphoid cell
CELL1226_N2_Control2-lung1_9_9	Macrophage
CELL1546_N3_Control2-lung1_9_9	Un_lymphoid cell
CELL2078_N1_Control2-lung1_9_9	Un_lymphoid cell
CELL2807_N1_Control2-lung1_9_9	Macrophage
CELL5320_N1_Control2-lung1_9_9	Macrophage
CELL3124_N1_Control2-lung1_9_9	Macrophage
CELL688_N2_Control2-lung1_9_9	Immune cell_F13A1
CELL2918_N1_Control2-lung1_9_9	Macrophage
CELL4774_N1_Control2-lung1_9_9	Un_lymphoid cell
CELL59_N3_Control2-lung1_9_9	Erythroid cell
CELL462_N2_Control2-lung1_9_9	Un_lymphoid cell
CELL532_N3_Control2-lung1_9_9	Macrophage
CELL2590_N1_Control2-lung1_9_9	Immune cell_F13A1
CELL5436_N1_Control2-lung1_9_9	Immune cell_F13A1
CELL2750_N1_Control2-lung1_9_9	Un_lymphoid cell
CELL280_N4_Control2-lung1_9_9	Immune cell_F13A1
CELL4657_N1_Control2-lung1_9_9	Macrophage
CELL3092_N1_Control2-lung1_9_9	Macrophage
CELL2479_N1_Control2-lung1_9_9	Un_lymphoid cell
CELL6545_N1_Control2-lung1_9_9	Macrophage
CELL2878_N1_Control2-lung1_9_9	Macrophage
CELL3443_N1_Control2-lung1_9_9	Macrophage
CELL3461_N1_Control2-lung1_9_9	Un_lymphoid cell
CELL3020_N1_Control2-lung1_9_9	Macrophage
CELL4838_N1_Control2-lung1_9_9	Macrophage
CELL899_N3_Control2-lung1_9_9	Macrophage
CELL6112_N1_Control2-lung1_9_9	Immune cell_F13A1
CELL2738_N1_Control2-lung1_9_9	Un_lymphoid cell
CELL1282_N2_Control2-lung1_9_9	Macrophage
CELL5167_N1_Control2-lung1_9_9	Un_lymphoid cell
CELL3315_N1_Control2-lung1_9_9	Macrophage
CELL798_N2_Control2-lung1_9_9	Un_lymphoid cell
CELL333_N2_Control2-lung1_9_9	Macrophage
CELL3341_N1_Control2-lung1_9_9	Un_lymphoid cell
CELL6231_N1_Control2-lung1_9_9	Immune cell_F13A1
CELL5512_N1_Control2-lung1_9_9	Immune cell_F13A1
CELL1223_N2_Control2-lung1_9_9	Un_lymphoid cell
CELL1605_N2_Control2-lung1_9_9	Un_lymphoid cell
CELL2661_N1_Control2-lung1_9_9	Macrophage
CELL2792_N1_Control2-lung1_9_9	Macrophage
CELL3316_N1_Control2-lung1_9_9	Macrophage
CELL4197_N1_Control2-lung1_9_9	Immune cell_F13A1
CELL5868_N1_Control2-lung1_9_9	Macrophage
CELL3355_N1_Control2-lung1_9_9	Un_lymphoid cell
CELL6498_N1_Control2-lung1_9_9	Macrophage
CELL6683_N1_Control2-lung1_9_9	Macrophage
CELL6400_N1_Control2-lung1_9_9	Macrophage
CELL1926_N1_Control2-lung1_9_9	Stromal cell_CLDN
CELL188_N3_Control2-lung1_9_9	Stromal cell
CELL920_N3_Control2-lung1_9_9	Erythroid cell
CELL6437_N1_Control2-lung1_9_9	Stromal cell_CLDN
CELL515_N4_Control2-lung1_9_9	Erythroid cell
CELL3520_N1_Control2-lung1_9_9	Stromal cell
CELL4897_N1_Control2-lung1_9_9	Stromal cell
CELL1322_N2_Control2-lung1_9_9	Stromal cell
CELL4819_N1_Control2-lung1_9_9	Stromal cell
CELL4320_N1_Control2-lung1_9_9	Erythroid cell
CELL1531_N2_Control2-lung1_9_9	Stromal cell
CELL2969_N1_Control2-lung1_9_9	Stromal cell
CELL661_N2_Control2-lung1_9_9	Stromal cell
CELL2411_N1_Control2-lung1_9_9	Stromal cell
CELL306_N3_Control2-lung1_9_9	Erythroid cell
CELL3697_N1_Control2-lung1_9_9	Stromal cell
CELL2169_N1_Control2-lung1_9_9	Stromal cell
CELL2238_N1_Control2-lung1_9_9	Stromal cell
CELL4883_N1_Control2-lung1_9_9	Stromal cell
CELL77_N4_Control2-lung1_9_9	Stromal cell
CELL1382_N3_Control2-lung1_9_9	Stromal cell
CELL1150_N2_Control2-lung1_9_9	Stromal cell
CELL5872_N1_Control2-lung1_9_9	SMC
CELL2282_N1_Control2-lung1_9_9	Stromal cell
CELL4824_N1_Control2-lung1_9_9	Stromal cell
CELL3410_N1_Control2-lung1_9_9	Stromal cell
CELL721_N3_Control2-lung1_9_9	Stromal cell_CLDN
CELL3291_N1_Control2-lung1_9_9	Stromal cell
CELL2540_N1_Control2-lung1_9_9	Stromal cell
CELL6291_N1_Control2-lung1_9_9	Stromal cell
CELL900_N2_Control2-lung1_9_9	Stromal cell_CLDN
CELL3302_N1_Control2-lung1_9_9	Stromal cell
CELL919_N2_Control2-lung1_9_9	Stromal cell
CELL1549_N2_Control2-lung1_9_9	Stromal cell
CELL2498_N1_Control2-lung1_9_9	Stromal cell
CELL6285_N1_Control2-lung1_9_9	Stromal cell
CELL2072_N1_Control2-lung1_9_9	Stromal cell
CELL1263_N2_Control2-lung1_9_9	Stromal cell
CELL3091_N1_Control2-lung1_9_9	Stromal cell
CELL3365_N1_Control2-lung1_9_9	Stromal cell
CELL2471_N1_Control2-lung1_9_9	Stromal cell
CELL1883_N1_Control2-lung1_9_9	Stromal cell
CELL946_N2_Control2-lung1_9_9	Stromal cell_CLDN
CELL2338_N1_Control2-lung1_9_9	Stromal cell
CELL2443_N1_Control2-lung1_9_9	Stromal cell
CELL1342_N2_Control2-lung1_9_9	Stromal cell
CELL4003_N1_Control2-lung1_9_9	Stromal cell
CELL1475_N2_Control2-lung1_9_9	Stromal cell
CELL1992_N1_Control2-lung1_9_9	Stromal cell_CLDN
CELL3216_N1_Control2-lung1_9_9	Stromal cell
CELL1958_N1_Control2-lung1_9_9	Stromal cell
CELL640_N3_Control2-lung1_9_9	Stromal cell
CELL2110_N1_Control2-lung1_9_9	Erythroid cell
CELL2417_N1_Control2-lung1_9_9	Stromal cell
CELL1625_N2_Control2-lung1_9_9	Stromal cell
CELL1285_N2_Control2-lung1_9_9	Erythroid cell
CELL1119_N3_Control2-lung1_9_9	Erythroid cell
CELL4577_N1_Control2-lung1_9_9	Stromal cell
CELL6024_N1_Control2-lung1_9_9	Stromal cell
CELL1663_N2_Control2-lung1_9_9	Stromal cell
CELL2991_N1_Control2-lung1_9_9	Stromal cell
CELL980_N2_Control2-lung1_9_9	Stromal cell
CELL660_N3_Control2-lung1_9_9	Stromal cell
CELL6080_N1_Control2-lung1_9_9	Stromal cell
CELL1606_N2_Control2-lung1_9_9	Stromal cell_CLDN
CELL867_N2_Control2-lung1_9_9	Stromal cell_CLDN
CELL1618_N2_Control2-lung1_9_9	Stromal cell
CELL2437_N1_Control2-lung1_9_9	Stromal cell
CELL3028_N1_Control2-lung1_9_9	Stromal cell
CELL3019_N1_Control2-lung1_9_9	Stromal cell
CELL837_N2_Control2-lung1_9_9	Stromal cell
CELL865_N2_Control2-lung1_9_9	Stromal cell
CELL3208_N1_Control2-lung1_9_9	Stromal cell
CELL1898_N1_Control2-lung1_9_9	Stromal cell
CELL1604_N2_Control2-lung1_9_9	Stromal cell
CELL1880_N1_Control2-lung1_9_9	Stromal cell
CELL213_N2_Control2-lung1_9_9	Stromal cell
CELL2636_N1_Control2-lung1_9_9	Stromal cell
CELL2832_N1_Control2-lung1_9_9	Stromal cell
CELL1238_N2_Control2-lung1_9_9	Erythroid cell
CELL2388_N1_Control2-lung1_9_9	Stromal cell
CELL6561_N1_Control2-lung1_9_9	Stromal cell
CELL1867_N1_Control2-lung1_9_9	Stromal cell
CELL5321_N1_Control2-lung1_9_9	Stromal cell
CELL5456_N1_Control2-lung1_9_9	Stromal cell
CELL562_N3_Control2-lung1_9_9	Stromal cell
CELL3149_N1_Control2-lung1_9_9	Stromal cell
CELL711_N3_Control2-lung1_9_9	Erythroid cell
CELL2381_N1_Control2-lung1_9_9	Stromal cell
CELL1103_N4_Control2-lung1_9_9	Erythroid cell
CELL738_N2_Control2-lung1_9_9	Stromal cell
CELL3078_N1_Control2-lung1_9_9	Stromal cell
CELL1074_N2_Control2-lung1_9_9	Stromal cell
CELL257_N4_Control2-lung1_9_9	Stromal cell
CELL3475_N1_Control2-lung1_9_9	Stromal cell
CELL1896_N1_Control2-lung1_9_9	Stromal cell
CELL6596_N1_Control2-lung1_9_9	Stromal cell
CELL6719_N1_Control2-lung1_9_9	Stromal cell
CELL5660_N1_Control2-lung1_9_9	Stromal cell
CELL1792_N1_Control2-lung1_9_9	Stromal cell_CLDN
CELL1539_N2_Control2-lung1_9_9	Stromal cell
CELL3917_N1_Control2-lung1_9_9	Stromal cell
CELL615_N2_Control2-lung1_9_9	Stromal cell
CELL5375_N1_Control2-lung1_9_9	Stromal cell
CELL358_N2_Control2-lung1_9_9	Stromal cell
CELL5471_N1_Control2-lung1_9_9	Stromal cell
CELL3961_N1_Control2-lung1_9_9	Stromal cell
CELL999_N3_Control2-lung1_9_9	Stromal cell
CELL1320_N2_Control2-lung1_9_9	Stromal cell
CELL757_N4_Control2-lung1_9_9	Stromal cell
CELL3767_N1_Control2-lung1_9_9	Stromal cell
CELL3215_N1_Control2-lung1_9_9	Stromal cell
CELL4585_N1_Control2-lung1_9_9	Stromal cell
CELL5006_N1_Control2-lung1_9_9	Stromal cell
CELL6525_N1_Control2-lung1_9_9	Stromal cell
CELL2051_N1_Control2-lung1_9_9	Stromal cell
CELL5448_N1_Control2-lung1_9_9	Stromal cell
CELL3441_N1_Control2-lung1_9_9	Stromal cell
CELL4887_N1_Control2-lung1_9_9	Stromal cell
CELL719_N2_Control2-lung1_9_9	Stromal cell
CELL1460_N2_Control2-lung1_9_9	Stromal cell
CELL1791_N1_Control2-lung1_9_9	Stromal cell
CELL6258_N1_Control2-lung1_9_9	Stromal cell
CELL3071_N1_Control2-lung1_9_9	Stromal cell
CELL6033_N1_Control2-lung1_9_9	Stromal cell
CELL2356_N1_Control2-lung1_9_9	Stromal cell
CELL6483_N1_Control2-lung1_9_9	Stromal cell
CELL6659_N1_Control2-lung1_9_9	Stromal cell
CELL5928_N1_Control2-lung1_9_9	Stromal cell
CELL1810_N1_Control2-lung1_9_9	Erythroid cell
CELL3393_N1_Control2-lung1_9_9	Stromal cell
CELL5134_N1_Control2-lung1_9_9	Stromal cell
CELL6386_N1_Control2-lung1_9_9	Stromal cell
CELL624_N2_Control2-lung1_9_9	Erythroid cell
CELL652_N2_Control2-lung1_9_9	Stromal cell
CELL5984_N1_Control2-lung1_9_9	Stromal cell
CELL3542_N1_Control2-lung1_9_9	Stromal cell
CELL771_N3_Control2-lung1_9_9	Stromal cell
CELL3105_N1_Control2-lung1_9_9	Stromal cell
CELL3964_N1_Control2-lung1_9_9	Stromal cell
CELL1623_N2_Control2-lung1_9_9	Stromal cell
CELL5594_N1_Control2-lung1_9_9	Stromal cell
CELL6177_N1_Control2-lung1_9_9	Stromal cell
CELL2241_N1_Control2-lung1_9_9	Stromal cell_CLDN
CELL2768_N1_Control2-lung1_9_9	Stromal cell_CLDN
CELL1827_N1_Control2-lung1_9_9	Erythroid cell
CELL1300_N2_Control2-lung1_9_9	Stromal cell
CELL3470_N1_Control2-lung1_9_9	Stromal cell
CELL3946_N1_Control2-lung1_9_9	Stromal cell
CELL6405_N1_Control2-lung1_9_9	Stromal cell
CELL4998_N1_Control2-lung1_9_9	Stromal cell
CELL1642_N2_Control2-lung1_9_9	Stromal cell
CELL4913_N1_Control2-lung1_9_9	Stromal cell
CELL861_N2_Control2-lung1_9_9	Stromal cell
CELL4460_N1_Control2-lung1_9_9	Stromal cell
CELL3072_N1_Control2-lung1_9_9	Stromal cell
CELL6196_N1_Control2-lung1_9_9	Stromal cell
CELL4573_N1_Control2-lung1_9_9	Stromal cell
CELL4130_N1_Control2-lung1_9_9	Stromal cell
CELL4041_N1_Control2-lung1_9_9	Stromal cell
CELL6603_N1_Control2-lung1_9_9	Stromal cell
CELL2979_N1_Control2-lung1_9_9	Stromal cell
CELL472_N2_Control2-lung1_9_9	Stromal cell
CELL6157_N1_Control2-lung1_9_9	Stromal cell
CELL3417_N1_Control2-lung1_9_9	Stromal cell
CELL1985_N1_Control2-lung1_9_9	Stromal cell
CELL4730_N1_Control2-lung1_9_9	Stromal cell
CELL5387_N1_Control2-lung1_9_9	Stromal cell
CELL6583_N1_Control2-lung1_9_9	SMC
CELL2195_N1_Control2-lung1_9_9	Stromal cell
CELL3469_N1_Control2-lung1_9_9	Stromal cell
CELL5755_N1_Control2-lung1_9_9	Stromal cell
CELL6125_N1_Control2-lung1_9_9	Stromal cell
CELL823_N2_Control2-lung1_9_9	Erythroid cell
CELL3944_N1_Control2-lung1_9_9	Stromal cell
CELL794_N2_Control2-lung1_9_9	Stromal cell
CELL5703_N1_Control2-lung1_9_9	Stromal cell
CELL3236_N1_Control2-lung1_9_9	Stromal cell
CELL1468_N2_Control2-lung1_9_9	Stromal cell
CELL621_N2_Control2-lung1_9_9	Stromal cell
CELL5090_N1_Control2-lung1_9_9	Stromal cell
CELL5146_N1_Control2-lung1_9_9	Stromal cell
CELL1563_N2_Control2-lung1_9_9	Stromal cell
CELL5004_N1_Control2-lung1_9_9	Stromal cell
CELL5576_N1_Control2-lung1_9_9	Stromal cell
CELL6642_N1_Control2-lung1_9_9	Stromal cell
CELL908_N2_Control2-lung1_9_9	Stromal cell
CELL6422_N1_Control2-lung1_9_9	Stromal cell
CELL5541_N1_Control2-lung1_9_9	Stromal cell
CELL5581_N1_Control2-lung1_9_9	Stromal cell
CELL6216_N1_Control2-lung1_9_9	Stromal cell
CELL6136_N1_Control2-lung1_9_9	Stromal cell
CELL2690_N1_Control2-lung1_9_9	Stromal cell
CELL1286_N2_Control2-lung1_9_9	Stromal cell
CELL3386_N1_Control2-lung1_9_9	Stromal cell_CLDN
CELL3755_N1_Control2-lung1_9_9	Stromal cell
CELL5628_N1_Control2-lung1_9_9	Stromal cell
CELL4031_N1_Control2-lung1_9_9	Erythroid cell
CELL4345_N1_Control2-lung1_9_9	Stromal cell
CELL5430_N1_Control2-lung1_9_9	Stromal cell
CELL3779_N1_Control2-lung1_9_9	Stromal cell
CELL3053_N1_Control2-lung1_9_9	Stromal cell
CELL5499_N1_Control2-lung1_9_9	Stromal cell
CELL4677_N1_Control2-lung1_9_9	Stromal cell
CELL2180_N1_Control2-lung1_9_9	SMC
CELL5665_N1_Control2-lung1_9_9	Stromal cell
CELL2961_N1_Control2-lung1_9_9	Stromal cell
CELL2904_N1_Control2-lung1_9_9	Stromal cell
CELL6574_N1_Control2-lung1_9_9	Stromal cell
CELL6013_N1_Control2-lung1_9_9	Stromal cell
CELL6552_N1_Control2-lung1_9_9	Stromal cell
CELL1400_N2_Control2-lung1_9_9	Stromal cell
CELL5890_N1_Control2-lung1_9_9	Stromal cell
CELL6564_N1_Control2-lung1_9_9	Stromal cell
CELL6201_N1_Control2-lung1_9_9	Stromal cell
CELL2531_N1_Control2-lung1_9_9	Stromal cell
CELL1217_N2_Control2-lung1_9_9	Stromal cell
CELL4753_N1_Control2-lung1_9_9	Stromal cell
CELL5454_N1_Control2-lung1_9_9	Stromal cell
CELL3979_N1_Control2-lung1_9_9	Stromal cell
CELL5841_N1_Control2-lung1_9_9	Stromal cell
CELL6068_N1_Control2-lung1_9_9	Stromal cell
CELL5286_N1_Control2-lung1_9_9	Stromal cell
CELL3459_N1_Control2-lung1_9_9	Stromal cell
CELL5847_N1_Control2-lung1_9_9	Stromal cell
CELL5351_N1_Control2-lung1_9_9	SMC
CELL725_N2_Control2-lung1_9_9	Stromal cell
CELL3232_N1_Control2-lung1_9_9	Stromal cell
CELL6435_N1_Control2-lung1_9_9	Stromal cell_CLDN
CELL451_N2_Control2-lung1_9_9	Stromal cell
CELL6674_N1_Control2-lung1_9_9	Stromal cell
CELL5866_N1_Control2-lung1_9_9	Stromal cell
CELL399_N2_Control2-lung1_9_9	Stromal cell
CELL6128_N1_Control2-lung1_9_9	Stromal cell_CLDN
CELL5787_N1_Control2-lung1_9_9	Stromal cell
CELL6246_N1_Control2-lung1_9_9	Stromal cell
CELL5280_N1_Control2-lung1_9_9	Stromal cell
CELL6644_N1_Control2-lung1_9_9	Stromal cell
CELL3180_N1_Control2-lung1_9_9	Stromal cell
CELL5529_N1_Control2-lung1_9_9	SMC
CELL3872_N1_Control2-lung1_9_9	Stromal cell
CELL4750_N1_Control2-lung1_9_9	Stromal cell
CELL6581_N1_Control2-lung1_9_9	Stromal cell
CELL5736_N1_Control2-lung1_9_9	Stromal cell
CELL6053_N1_Control2-lung1_9_9	Erythroid cell
CELL4443_N1_Control2-lung1_9_9	Stromal cell
CELL6579_N1_Control2-lung1_9_9	Stromal cell
CELL6649_N1_Control2-lung1_9_9	Stromal cell
CELL5504_N1_Control2-lung1_9_9	Stromal cell
CELL6335_N1_Control2-lung1_9_9	Stromal cell
CELL5196_N1_Control2-lung1_9_9	Stromal cell
CELL6371_N1_Control2-lung1_9_9	Stromal cell
CELL5929_N1_Control2-lung1_9_9	Stromal cell
CELL6253_N1_Control2-lung1_9_9	Stromal cell
CELL5678_N1_Control2-lung1_9_9	Stromal cell
CELL6365_N1_Control2-lung1_9_9	Stromal cell
CELL6200_N1_Control2-lung1_9_9	Stromal cell
CELL6109_N1_Control2-lung1_9_9	Stromal cell
CELL6640_N1_Control2-lung1_9_9	Stromal cell
CELL6677_N1_Control2-lung1_9_9	Stromal cell
CELL5791_N1_Control2-lung1_9_9	Stromal cell
CELL5843_N1_Control2-lung1_9_9	Stromal cell
CELL6620_N1_Control2-lung1_9_9	Stromal cell
CELL6283_N1_Control2-lung1_9_9	Stromal cell
CELL4615_N1_Control2-lung1_9_9	Vasc_SMC
CELL6443_N1_Control2-lung1_9_9	Alveolar cell
CELL1461_N3_Control2-lung1_9_9	Erythroid cell
CELL6576_N1_Control2-lung1_9_9	Vasc_Endo
CELL6589_N1_Control2-lung1_9_9	Vasc_Endo
CELL5706_N1_Control2-lung1_9_9	Stromal cell
CELL5498_N1_Control2-lung1_9_9	Erythroid cell
CELL5923_N1_Control2-lung1_9_9	Alveolar cell
CELL5507_N1_Control2-lung1_9_9	Erythroid cell
CELL1494_N2_Control2-lung1_9_9	Erythroid cell
CELL6124_N1_Control2-lung1_9_9	Erythroid cell
CELL3482_N1_Control2-lung1_9_9	Erythroid cell
CELL4601_N1_Control2-lung1_9_9	Erythroid cell
CELL6225_N1_Control2-lung1_9_9	Erythroid cell
CELL1363_N2_Control2-lung1_9_9	Erythroid cell
CELL4765_N1_Control2-lung1_9_9	Erythroid cell
CELL3337_N1_Control2-lung1_9_9	Erythroid cell
CELL6618_N1_Control2-lung1_9_9	Erythroid cell
CELL4508_N1_Control2-lung1_9_9	Erythroid cell
CELL1341_N2_Control2-lung1_9_9	Erythroid cell
CELL906_N2_Control2-lung1_9_9	Erythroid cell
CELL3974_N1_Control2-lung1_9_9	Erythroid cell
CELL4660_N1_Control2-lung1_9_9	Erythroid cell
CELL6069_N1_Control2-lung1_9_9	Erythroid cell
CELL6267_N1_Control2-lung1_9_9	Erythroid cell
CELL1323_N2_Control2-lung1_9_9	Erythroid cell
CELL1237_N2_Control2-lung1_9_9	Erythroid cell
CELL6226_N1_Control2-lung1_9_9	Erythroid cell
CELL2363_N1_Control2-lung1_9_9	Erythroid cell
CELL774_N2_Control2-lung1_9_9	Vasc_Endo
CELL310_N3_Control2-lung1_9_9	Erythroid cell
CELL4083_N1_Control2-lung1_9_9	Vasc_Endo
CELL5488_N1_Control2-lung1_9_9	Vasc_Endo
CELL4707_N1_Control2-lung1_9_9	Vasc_Endo
CELL6021_N1_Control2-lung1_9_9	Vasc_Endo
CELL2018_N1_Control2-lung1_9_9	Vasc_Endo
CELL1056_N3_Control2-lung1_9_9	Vasc_Endo
CELL4649_N1_Control2-lung1_9_9	Vasc_Endo
CELL4149_N1_Control2-lung1_9_9	Fibroblast
CELL634_N3_Control2-lung1_9_9	Erythroid cell
CELL5960_N1_Control2-lung1_9_9	Vasc_Endo
CELL4674_N1_Control2-lung1_9_9	Vasc_SMC
CELL342_N4_Control2-lung1_9_9	Vasc_Endo
CELL51_N3_Control2-lung1_9_9	Vasc_SMC
CELL1545_N2_Control2-lung1_9_9	Vasc_Endo
CELL1593_N2_Control2-lung1_9_9	Vasc_Endo
CELL6399_N1_Control2-lung1_9_9	Vasc_Endo
CELL2718_N1_Control2-lung1_9_9	Vasc_Endo
CELL5624_N1_Control2-lung1_9_9	Vasc_Endo
CELL5029_N1_Control2-lung1_9_9	Vasc_Endo
CELL5819_N1_Control2-lung1_9_9	Vasc_Endo
CELL6257_N1_Control2-lung1_9_9	Vasc_Endo
CELL1246_N2_Control2-lung1_9_9	Vasc_Endo
CELL2616_N1_Control2-lung1_9_9	Vasc_Endo
CELL5281_N1_Control2-lung1_9_9	Vasc_Endo
CELL2032_N1_Control2-lung1_9_9	Vasc_Endo
CELL1141_N3_Control2-lung1_9_9	Erythroid cell
CELL6456_N1_Control2-lung1_9_9	Vasc_SMC
CELL3574_N1_Control2-lung1_9_9	Vasc_Endo
CELL3094_N1_Control2-lung1_9_9	Vasc_Endo
CELL1134_N2_Control2-lung1_9_9	Vasc_Endo
CELL6347_N1_Control2-lung1_9_9	Vasc_Endo
CELL6319_N1_Control2-lung1_9_9	Vasc_Endo
CELL4642_N1_Control2-lung1_9_9	Vasc_Endo
CELL4090_N1_Control2-lung1_9_9	Erythroid cell
CELL3326_N1_Control2-lung1_9_9	Vasc_Endo
CELL1636_N2_Control2-lung1_9_9	Vasc_Endo
CELL5208_N1_Control2-lung1_9_9	Vasc_Endo
CELL1256_N2_Control2-lung1_9_9	Vasc_Endo
CELL973_N2_Control2-lung1_9_9	Vasc_Endo
CELL5817_N1_Control2-lung1_9_9	Vasc_Endo
CELL2951_N1_Control2-lung1_9_9	Vasc_Endo
CELL2296_N1_Control2-lung1_9_9	Vasc_Endo
CELL5723_N1_Control2-lung1_9_9	Vasc_Endo
CELL6593_N1_Control2-lung1_9_9	Vasc_Endo
CELL6460_N1_Control2-lung1_9_9	Vasc_Endo
CELL3009_N1_Control2-lung1_9_9	Vasc_Endo
CELL5633_N1_Control2-lung1_9_9	Vasc_Endo
CELL1228_N3_Control2-lung1_9_9	Vasc_Endo
CELL5096_N1_Control2-lung1_9_9	Vasc_Endo
CELL3744_N1_Control2-lung1_9_9	Vasc_Endo
CELL178_N2_Control2-lung1_9_9	Erythroid cell
CELL2844_N1_Control2-lung1_9_9	Vasc_Endo
CELL2773_N1_Control2-lung1_9_9	Vasc_Endo
CELL5360_N1_Control2-lung1_9_9	Vasc_Endo
CELL4983_N1_Control2-lung1_9_9	Vasc_Endo
CELL1965_N1_Control2-lung1_9_9	Vasc_Endo
CELL6194_N1_Control2-lung1_9_9	Vasc_Endo
CELL4804_N1_Control2-lung1_9_9	Vasc_Endo
CELL4069_N1_Control2-lung1_9_9	Vasc_Endo
CELL6018_N1_Control2-lung1_9_9	Vasc_Endo
CELL2190_N1_Control2-lung1_9_9	Vasc_Endo
CELL4654_N1_Control2-lung1_9_9	Vasc_Endo
CELL2274_N1_Control2-lung1_9_9	Vasc_Endo
CELL4385_N1_Control2-lung1_9_9	Erythroid cell
CELL5695_N1_Control2-lung1_9_9	Vasc_Endo
CELL6009_N1_Control2-lung1_9_9	Vasc_Endo
CELL3853_N1_Control2-lung1_9_9	Vasc_Endo
CELL6531_N1_Control2-lung1_9_9	Erythroid cell
CELL5175_N1_Control2-lung1_9_9	Erythroid cell
CELL5102_N1_Control2-lung1_9_9	Vasc_Endo
CELL2022_N1_Control2-lung1_9_9	Vasc_Endo
CELL1907_N1_Control2-lung1_9_9	Vasc_Endo
CELL6713_N1_Control2-lung1_9_9	Vasc_Endo
CELL1347_N2_Control2-lung1_9_9	Vasc_Endo
CELL2995_N1_Control2-lung1_9_9	Vasc_Endo
CELL2533_N1_Control2-lung1_9_9	Vasc_Endo
CELL6222_N1_Control2-lung1_9_9	Vasc_Endo
CELL4630_N1_Control2-lung1_9_9	Vasc_Endo
CELL5026_N1_Control2-lung1_9_9	Vasc_Endo
CELL2499_N1_Control2-lung1_9_9	Vasc_Endo
CELL840_N2_Control2-lung1_9_9	Vasc_Endo
CELL3117_N1_Control2-lung1_9_9	Vasc_Endo
CELL5145_N1_Control2-lung1_9_9	Vasc_SMC
CELL274_N2_Control2-lung1_9_9	Vasc_Endo
CELL2857_N1_Control2-lung1_9_9	Vasc_Endo
CELL4445_N1_Control2-lung1_9_9	Vasc_SMC
CELL2184_N1_Control2-lung1_9_9	Vasc_Endo
CELL6309_N1_Control2-lung1_9_9	Vasc_Endo
CELL3177_N1_Control2-lung1_9_9	Vasc_Endo
CELL5537_N1_Control2-lung1_9_9	Vasc_Endo
CELL5106_N1_Control2-lung1_9_9	Vasc_Endo
CELL4738_N1_Control2-lung1_9_9	Vasc_Endo
CELL4706_N1_Control2-lung1_9_9	Vasc_Endo
CELL4868_N1_Control2-lung1_9_9	Vasc_Endo
CELL4240_N1_Control2-lung1_9_9	Vasc_Endo
CELL2694_N1_Control2-lung1_9_9	Vasc_Endo
CELL5614_N1_Control2-lung1_9_9	Vasc_Endo
CELL2856_N1_Control2-lung1_9_9	Fibroblast
CELL6131_N1_Control2-lung1_9_9	Vasc_Endo
CELL347_N2_Control2-lung1_9_9	Vasc_Endo
CELL4740_N1_Control2-lung1_9_9	Vasc_Endo
CELL4551_N1_Control2-lung1_9_9	Vasc_Endo
CELL3285_N1_Control2-lung1_9_9	Vasc_Endo
CELL5851_N1_Control2-lung1_9_9	Vasc_Endo
CELL5372_N1_Control2-lung1_9_9	Vasc_Endo
CELL6637_N1_Control2-lung1_9_9	Vasc_Endo
CELL5348_N1_Control2-lung1_9_9	Vasc_Endo
CELL5829_N1_Control2-lung1_9_9	Vasc_Endo
CELL6554_N1_Control2-lung1_9_9	Erythroid cell
CELL5368_N1_Control2-lung1_9_9	Vasc_Endo
CELL5332_N1_Control2-lung1_9_9	Vasc_Endo
CELL6491_N1_Control2-lung1_9_9	Vasc_Endo
CELL4289_N1_Control2-lung1_9_9	Vasc_Endo
CELL2950_N1_Control2-lung1_9_9	Vasc_Endo
CELL6290_N1_Control2-lung1_9_9	Vasc_Endo
CELL6000_N1_Control2-lung1_9_9	Vasc_Endo
CELL5783_N1_Control2-lung1_9_9	Vasc_Endo
CELL6296_N1_Control2-lung1_9_9	Vasc_Endo
CELL6714_N1_Control2-lung1_9_9	Vasc_Endo
CELL6735_N1_Control2-lung1_9_9	Vasc_Endo
CELL4898_N1_Control2-lung1_9_9	Vasc_Endo
CELL5213_N1_Control2-lung1_9_9	Vasc_Endo
CELL5589_N1_Control2-lung1_9_9	Vasc_SMC
CELL4367_N1_Control2-lung1_9_9	Vasc_Endo
CELL6431_N1_Control2-lung1_9_9	Vasc_Endo
CELL6293_N1_Control2-lung1_9_9	Vasc_Endo
CELL5741_N1_Control2-lung1_9_9	Vasc_Endo
CELL5335_N1_Control2-lung1_9_9	Vasc_Endo
CELL1078_N2_Control2-lung1_9_9	Vasc_Endo
CELL6299_N1_Control2-lung1_9_9	Vasc_Endo
CELL5075_N1_Control2-lung1_9_9	Vasc_Endo
CELL6681_N1_Control2-lung1_9_9	Vasc_Endo
CELL6041_N1_Control2-lung1_9_9	Vasc_Endo
CELL5730_N1_Control2-lung1_9_9	Vasc_Endo
CELL6492_N1_Control2-lung1_9_9	Vasc_Endo
CELL6174_N1_Control2-lung1_9_9	Erythroid cell
CELL5997_N1_Control2-lung1_9_9	Vasc_Endo
CELL6590_N1_Control2-lung1_9_9	Vasc_Endo
CELL6420_N1_Control2-lung1_9_9	Vasc_Endo
CELL6362_N1_Control2-lung1_9_9	Vasc_Endo
CELL6616_N1_Control2-lung1_9_9	Vasc_Endo
CELL4999_N1_Control2-lung2_10_10	Erythroid cell
CELL599_N2_Control2-lung2_10_10	Erythroid cell
CELL19_N4_Control2-lung2_10_10	Erythroid cell
CELL207_N2_Control2-lung2_10_10	Erythroid cell
CELL1166_N2_Control2-lung2_10_10	Vasc_Endo
CELL4553_N1_Control2-lung2_10_10	Erythroid cell
CELL680_N2_Control2-lung2_10_10	Erythroid cell
CELL4574_N1_Control2-lung2_10_10	Erythroid cell
CELL3203_N1_Control2-lung2_10_10	Erythroid cell
CELL1114_N3_Control2-lung2_10_10	Erythroid cell
CELL350_N2_Control2-lung2_10_10	Erythroid cell
CELL5967_N1_Control2-lung2_10_10	Erythroid cell
CELL5272_N1_Control2-lung2_10_10	Erythroid cell
CELL2665_N1_Control2-lung2_10_10	Erythroid cell
CELL1082_N3_Control2-lung2_10_10	Erythroid cell
CELL763_N2_Control2-lung2_10_10	Erythroid cell
CELL1893_N2_Control2-lung2_10_10	Erythroid cell
CELL3725_N1_Control2-lung2_10_10	Erythroid cell
CELL3750_N1_Control2-lung2_10_10	Erythroid cell
CELL5581_N1_Control2-lung2_10_10	Erythroid cell
CELL452_N3_Control2-lung2_10_10	Erythroid cell
CELL1949_N2_Control2-lung2_10_10	Erythroid cell
CELL736_N2_Control2-lung2_10_10	Macrophage
CELL2626_N1_Control2-lung2_10_10	Un_epithelial cell
CELL2694_N1_Control2-lung2_10_10	Un_epithelial cell
CELL1104_N3_Control2-lung2_10_10	Un_epithelial cell
CELL2369_N1_Control2-lung2_10_10	Un_epithelial cell
CELL4344_N1_Control2-lung2_10_10	Un_epithelial cell
CELL5125_N1_Control2-lung2_10_10	Un_epithelial cell
CELL401_N3_Control2-lung2_10_10	Un_epithelial cell
CELL566_N3_Control2-lung2_10_10	Un_epithelial cell
CELL1794_N2_Control2-lung2_10_10	Un_epithelial cell
CELL706_N3_Control2-lung2_10_10	Un_epithelial cell
CELL2274_N1_Control2-lung2_10_10	Un_epithelial cell
CELL832_N2_Control2-lung2_10_10	Un_epithelial cell
CELL1003_N2_Control2-lung2_10_10	Un_epithelial cell
CELL3864_N1_Control2-lung2_10_10	Un_epithelial cell
CELL2411_N1_Control2-lung2_10_10	Un_epithelial cell
CELL881_N2_Control2-lung2_10_10	Erythroid cell
CELL2412_N1_Control2-lung2_10_10	Un_epithelial cell
CELL2247_N1_Control2-lung2_10_10	Un_epithelial cell
CELL984_N2_Control2-lung2_10_10	Un_epithelial cell
CELL2022_N2_Control2-lung2_10_10	Un_epithelial cell
CELL1324_N3_Control2-lung2_10_10	Un_epithelial cell
CELL2522_N1_Control2-lung2_10_10	Un_epithelial cell
CELL3708_N1_Control2-lung2_10_10	Un_epithelial cell
CELL2484_N1_Control2-lung2_10_10	Un_epithelial cell
CELL690_N4_Control2-lung2_10_10	Un_epithelial cell
CELL2233_N1_Control2-lung2_10_10	Un_epithelial cell
CELL6092_N1_Control2-lung2_10_10	Un_epithelial cell
CELL1200_N2_Control2-lung2_10_10	Un_epithelial cell
CELL2423_N1_Control2-lung2_10_10	Goblet cell
CELL1977_N2_Control2-lung2_10_10	Un_epithelial cell
CELL2346_N1_Control2-lung2_10_10	Un_epithelial cell
CELL6056_N1_Control2-lung2_10_10	Un_epithelial cell
CELL2872_N1_Control2-lung2_10_10	Un_epithelial cell
CELL3350_N1_Control2-lung2_10_10	Un_epithelial cell
CELL3513_N1_Control2-lung2_10_10	Un_epithelial cell
CELL4978_N1_Control2-lung2_10_10	Un_epithelial cell
CELL6223_N1_Control2-lung2_10_10	Un_epithelial cell
CELL1052_N2_Control2-lung2_10_10	Un_epithelial cell
CELL2736_N1_Control2-lung2_10_10	Un_epithelial cell
CELL2381_N1_Control2-lung2_10_10	Un_epithelial cell
CELL24_N2_Control2-lung2_10_10	Un_epithelial cell
CELL5808_N1_Control2-lung2_10_10	Un_epithelial cell
CELL6202_N1_Control2-lung2_10_10	Un_epithelial cell
CELL6574_N1_Control2-lung2_10_10	Un_epithelial cell
CELL533_N2_Control2-lung2_10_10	Un_epithelial cell
CELL977_N2_Control2-lung2_10_10	Alveolar cell
CELL4798_N1_Control2-lung2_10_10	Alveolar cell
CELL1102_N2_Control2-lung2_10_10	Alveolar cell
CELL1642_N3_Control2-lung2_10_10	Alveolar cell
CELL1998_N2_Control2-lung2_10_10	Alveolar cell
CELL1606_N4_Control2-lung2_10_10	Alveolar cell
CELL1647_N2_Control2-lung2_10_10	Alveolar cell
CELL4874_N1_Control2-lung2_10_10	Alveolar cell
CELL1802_N2_Control2-lung2_10_10	Alveolar cell
CELL4873_N1_Control2-lung2_10_10	Alveolar cell
CELL990_N2_Control2-lung2_10_10	Alveolar cell
CELL6673_N1_Control2-lung2_10_10	Alveolar cell
CELL2676_N1_Control2-lung2_10_10	Alveolar cell
CELL2327_N1_Control2-lung2_10_10	Alveolar cell
CELL2336_N1_Control2-lung2_10_10	Alveolar cell
CELL1441_N3_Control2-lung2_10_10	Alveolar cell
CELL303_N2_Control2-lung2_10_10	Alveolar cell
CELL1012_N4_Control2-lung2_10_10	Erythroid cell
CELL2251_N1_Control2-lung2_10_10	Alveolar cell
CELL2661_N1_Control2-lung2_10_10	Alveolar cell
CELL2445_N1_Control2-lung2_10_10	Alveolar cell
CELL1566_N2_Control2-lung2_10_10	Alveolar cell
CELL2571_N1_Control2-lung2_10_10	Alveolar cell
CELL5113_N1_Control2-lung2_10_10	Alveolar cell
CELL2923_N1_Control2-lung2_10_10	Alveolar cell
CELL3648_N1_Control2-lung2_10_10	Alveolar cell
CELL956_N2_Control2-lung2_10_10	Alveolar cell
CELL2538_N1_Control2-lung2_10_10	Alveolar cell
CELL280_N2_Control2-lung2_10_10	Alveolar cell
CELL6361_N1_Control2-lung2_10_10	Alveolar cell
CELL1994_N2_Control2-lung2_10_10	Alveolar cell
CELL6261_N1_Control2-lung2_10_10	Alveolar cell
CELL2257_N1_Control2-lung2_10_10	Alveolar cell
CELL2427_N1_Control2-lung2_10_10	Alveolar cell
CELL3271_N1_Control2-lung2_10_10	Alveolar cell
CELL997_N2_Control2-lung2_10_10	Alveolar cell
CELL1988_N3_Control2-lung2_10_10	Alveolar cell
CELL217_N3_Control2-lung2_10_10	Erythroid cell
CELL2761_N1_Control2-lung2_10_10	Alveolar cell
CELL2620_N1_Control2-lung2_10_10	Ciliated cell
CELL6185_N1_Control2-lung2_10_10	Alveolar cell
CELL3351_N1_Control2-lung2_10_10	Alveolar cell
CELL332_N2_Control2-lung2_10_10	Alveolar cell
CELL3140_N1_Control2-lung2_10_10	Alveolar cell
CELL3579_N1_Control2-lung2_10_10	Alveolar cell
CELL1225_N5_Control2-lung2_10_10	Erythroid cell
CELL3015_N1_Control2-lung2_10_10	Alveolar cell
CELL1424_N2_Control2-lung2_10_10	Alveolar cell
CELL4_N2_Control2-lung2_10_10	Alveolar cell
CELL4522_N1_Control2-lung2_10_10	Alveolar cell
CELL568_N2_Control2-lung2_10_10	Alveolar cell
CELL3908_N1_Control2-lung2_10_10	Alveolar cell
CELL2810_N1_Control2-lung2_10_10	Alveolar cell
CELL998_N2_Control2-lung2_10_10	Alveolar cell
CELL5976_N1_Control2-lung2_10_10	Alveolar cell
CELL2337_N1_Control2-lung2_10_10	Alveolar cell
CELL468_N2_Control2-lung2_10_10	Alveolar cell
CELL3414_N1_Control2-lung2_10_10	Alveolar cell
CELL4682_N1_Control2-lung2_10_10	Alveolar cell
CELL3721_N1_Control2-lung2_10_10	Alveolar cell
CELL6331_N1_Control2-lung2_10_10	Alveolar cell
CELL5454_N1_Control2-lung2_10_10	Alveolar cell
CELL2728_N1_Control2-lung2_10_10	Alveolar cell
CELL1921_N2_Control2-lung2_10_10	Alveolar cell
CELL2406_N1_Control2-lung2_10_10	Erythroid cell
CELL1385_N3_Control2-lung2_10_10	Alveolar cell
CELL1697_N2_Control2-lung2_10_10	Alveolar cell
CELL2371_N1_Control2-lung2_10_10	Alveolar cell
CELL3033_N1_Control2-lung2_10_10	Alveolar cell
CELL1869_N3_Control2-lung2_10_10	Alveolar cell
CELL3309_N1_Control2-lung2_10_10	Alveolar cell
CELL221_N3_Control2-lung2_10_10	Alveolar cell
CELL1279_N2_Control2-lung2_10_10	Alveolar cell
CELL2378_N1_Control2-lung2_10_10	Alveolar cell
CELL4900_N1_Control2-lung2_10_10	Alveolar cell
CELL2886_N1_Control2-lung2_10_10	Alveolar cell
CELL206_N2_Control2-lung2_10_10	Alveolar cell
CELL2964_N1_Control2-lung2_10_10	Alveolar cell
CELL2857_N1_Control2-lung2_10_10	Alveolar cell
CELL4818_N1_Control2-lung2_10_10	Alveolar cell
CELL2905_N1_Control2-lung2_10_10	Alveolar cell
CELL3089_N1_Control2-lung2_10_10	Alveolar cell
CELL1813_N2_Control2-lung2_10_10	Alveolar cell
CELL1450_N4_Control2-lung2_10_10	Alveolar cell
CELL3566_N1_Control2-lung2_10_10	Alveolar cell
CELL3534_N1_Control2-lung2_10_10	Alveolar cell
CELL4527_N1_Control2-lung2_10_10	Alveolar cell
CELL93_N4_Control2-lung2_10_10	Alveolar cell
CELL4936_N1_Control2-lung2_10_10	Alveolar cell
CELL2265_N1_Control2-lung2_10_10	Alveolar cell
CELL3266_N1_Control2-lung2_10_10	Alveolar cell
CELL2783_N1_Control2-lung2_10_10	Alveolar cell
CELL1625_N2_Control2-lung2_10_10	Alveolar cell
CELL165_N2_Control2-lung2_10_10	Alveolar cell
CELL5028_N1_Control2-lung2_10_10	Alveolar cell
CELL179_N3_Control2-lung2_10_10	Alveolar cell
CELL2700_N1_Control2-lung2_10_10	Alveolar cell
CELL698_N4_Control2-lung2_10_10	Alveolar cell
CELL1705_N2_Control2-lung2_10_10	Goblet cell
CELL4008_N1_Control2-lung2_10_10	Alveolar cell
CELL2949_N1_Control2-lung2_10_10	Alveolar cell
CELL2787_N1_Control2-lung2_10_10	Alveolar cell
CELL512_N3_Control2-lung2_10_10	Alveolar cell
CELL3667_N1_Control2-lung2_10_10	Alveolar cell
CELL523_N2_Control2-lung2_10_10	Alveolar cell
CELL80_N3_Control2-lung2_10_10	Alveolar cell
CELL6379_N1_Control2-lung2_10_10	Alveolar cell
CELL1756_N2_Control2-lung2_10_10	Alveolar cell
CELL2504_N1_Control2-lung2_10_10	Alveolar cell
CELL1401_N2_Control2-lung2_10_10	Alveolar cell
CELL78_N3_Control2-lung2_10_10	Alveolar cell
CELL5906_N1_Control2-lung2_10_10	Erythroid cell
CELL2442_N1_Control2-lung2_10_10	Alveolar cell
CELL3879_N1_Control2-lung2_10_10	Alveolar cell
CELL2837_N1_Control2-lung2_10_10	Alveolar cell
CELL2478_N1_Control2-lung2_10_10	Alveolar cell
CELL1206_N3_Control2-lung2_10_10	Erythroid cell
CELL822_N3_Control2-lung2_10_10	Alveolar cell
CELL4626_N1_Control2-lung2_10_10	Alveolar cell
CELL3280_N1_Control2-lung2_10_10	Alveolar cell
CELL2438_N1_Control2-lung2_10_10	Alveolar cell
CELL1064_N2_Control2-lung2_10_10	Alveolar cell
CELL3777_N1_Control2-lung2_10_10	Alveolar cell
CELL3851_N1_Control2-lung2_10_10	Alveolar cell
CELL1582_N3_Control2-lung2_10_10	Alveolar cell
CELL3160_N1_Control2-lung2_10_10	Alveolar cell
CELL7_N3_Control2-lung2_10_10	Alveolar cell
CELL1755_N2_Control2-lung2_10_10	Alveolar cell
CELL6049_N1_Control2-lung2_10_10	Alveolar cell
CELL644_N5_Control2-lung2_10_10	Alveolar cell
CELL2909_N1_Control2-lung2_10_10	Alveolar cell
CELL4378_N1_Control2-lung2_10_10	Alveolar cell
CELL2480_N1_Control2-lung2_10_10	Alveolar cell
CELL4078_N1_Control2-lung2_10_10	Alveolar cell
CELL1400_N3_Control2-lung2_10_10	Erythroid cell
CELL2681_N1_Control2-lung2_10_10	Alveolar cell
CELL2603_N1_Control2-lung2_10_10	Alveolar cell
CELL349_N3_Control2-lung2_10_10	Alveolar cell
CELL61_N2_Control2-lung2_10_10	Alveolar cell
CELL911_N2_Control2-lung2_10_10	Alveolar cell
CELL2171_N2_Control2-lung2_10_10	Alveolar cell
CELL1976_N2_Control2-lung2_10_10	Alveolar cell
CELL2965_N1_Control2-lung2_10_10	Alveolar cell
CELL4225_N1_Control2-lung2_10_10	Erythroid cell
CELL3200_N1_Control2-lung2_10_10	Alveolar cell
CELL4243_N1_Control2-lung2_10_10	Alveolar cell
CELL2328_N1_Control2-lung2_10_10	Alveolar cell
CELL475_N2_Control2-lung2_10_10	Alveolar cell
CELL1707_N2_Control2-lung2_10_10	Alveolar cell
CELL1706_N3_Control2-lung2_10_10	Alveolar cell
CELL2323_N1_Control2-lung2_10_10	Alveolar cell
CELL1758_N2_Control2-lung2_10_10	Alveolar cell
CELL4580_N1_Control2-lung2_10_10	Alveolar cell
CELL4166_N1_Control2-lung2_10_10	Alveolar cell
CELL2521_N1_Control2-lung2_10_10	Alveolar cell
CELL3027_N1_Control2-lung2_10_10	Alveolar cell
CELL4488_N1_Control2-lung2_10_10	Alveolar cell
CELL3383_N1_Control2-lung2_10_10	Alveolar cell
CELL2961_N1_Control2-lung2_10_10	Alveolar cell
CELL2342_N1_Control2-lung2_10_10	Alveolar cell
CELL1277_N2_Control2-lung2_10_10	Alveolar cell
CELL5955_N1_Control2-lung2_10_10	Alveolar cell
CELL415_N2_Control2-lung2_10_10	Alveolar cell
CELL2203_N2_Control2-lung2_10_10	Alveolar cell
CELL1925_N2_Control2-lung2_10_10	Alveolar cell
CELL2876_N1_Control2-lung2_10_10	Alveolar cell
CELL2249_N1_Control2-lung2_10_10	Alveolar cell
CELL2391_N1_Control2-lung2_10_10	Alveolar cell
CELL2898_N1_Control2-lung2_10_10	Alveolar cell
CELL9_N2_Control2-lung2_10_10	Alveolar cell
CELL4220_N1_Control2-lung2_10_10	Alveolar cell
CELL6485_N1_Control2-lung2_10_10	Alveolar cell
CELL172_N2_Control2-lung2_10_10	Alveolar cell
CELL4950_N1_Control2-lung2_10_10	Alveolar cell
CELL4496_N1_Control2-lung2_10_10	Alveolar cell
CELL2722_N1_Control2-lung2_10_10	Alveolar cell
CELL2161_N2_Control2-lung2_10_10	Alveolar cell
CELL1397_N2_Control2-lung2_10_10	Alveolar cell
CELL1434_N2_Control2-lung2_10_10	Alveolar cell
CELL3164_N1_Control2-lung2_10_10	Alveolar cell
CELL1073_N3_Control2-lung2_10_10	Erythroid cell
CELL1353_N2_Control2-lung2_10_10	Alveolar cell
CELL5257_N1_Control2-lung2_10_10	Alveolar cell
CELL2123_N2_Control2-lung2_10_10	Alveolar cell
CELL3456_N1_Control2-lung2_10_10	Alveolar cell
CELL2906_N1_Control2-lung2_10_10	Alveolar cell
CELL2001_N2_Control2-lung2_10_10	Alveolar cell
CELL2476_N1_Control2-lung2_10_10	Alveolar cell
CELL1384_N2_Control2-lung2_10_10	Alveolar cell
CELL2092_N2_Control2-lung2_10_10	Alveolar cell
CELL3088_N1_Control2-lung2_10_10	Erythroid cell
CELL1213_N2_Control2-lung2_10_10	Alveolar cell
CELL2657_N1_Control2-lung2_10_10	Alveolar cell
CELL4725_N1_Control2-lung2_10_10	Alveolar cell
CELL1128_N2_Control2-lung2_10_10	Alveolar cell
CELL5845_N1_Control2-lung2_10_10	Alveolar cell
CELL3696_N1_Control2-lung2_10_10	Alveolar cell
CELL3625_N1_Control2-lung2_10_10	Goblet cell
CELL3258_N1_Control2-lung2_10_10	Alveolar cell
CELL4293_N1_Control2-lung2_10_10	Alveolar cell
CELL2785_N1_Control2-lung2_10_10	Alveolar cell
CELL3635_N1_Control2-lung2_10_10	Alveolar cell
CELL1737_N2_Control2-lung2_10_10	Alveolar cell
CELL1045_N2_Control2-lung2_10_10	Alveolar cell
CELL2245_N1_Control2-lung2_10_10	Alveolar cell
CELL68_N2_Control2-lung2_10_10	Alveolar cell
CELL2778_N1_Control2-lung2_10_10	Alveolar cell
CELL2896_N1_Control2-lung2_10_10	Alveolar cell
CELL646_N2_Control2-lung2_10_10	Alveolar cell
CELL567_N3_Control2-lung2_10_10	Alveolar cell
CELL1766_N2_Control2-lung2_10_10	Alveolar cell
CELL2622_N1_Control2-lung2_10_10	Alveolar cell
CELL1684_N4_Control2-lung2_10_10	Alveolar cell
CELL3512_N1_Control2-lung2_10_10	Alveolar cell
CELL162_N3_Control2-lung2_10_10	Erythroid cell
CELL3924_N1_Control2-lung2_10_10	Alveolar cell
CELL3817_N1_Control2-lung2_10_10	Alveolar cell
CELL2950_N1_Control2-lung2_10_10	Alveolar cell
CELL1694_N4_Control2-lung2_10_10	Erythroid cell
CELL3804_N1_Control2-lung2_10_10	Alveolar cell
CELL866_N2_Control2-lung2_10_10	Alveolar cell
CELL1775_N2_Control2-lung2_10_10	Alveolar cell
CELL1004_N3_Control2-lung2_10_10	Alveolar cell
CELL4753_N1_Control2-lung2_10_10	Alveolar cell
CELL3096_N1_Control2-lung2_10_10	Alveolar cell
CELL3492_N1_Control2-lung2_10_10	Alveolar cell
CELL1378_N4_Control2-lung2_10_10	Alveolar cell
CELL2610_N1_Control2-lung2_10_10	Alveolar cell
CELL3678_N1_Control2-lung2_10_10	Alveolar cell
CELL3073_N1_Control2-lung2_10_10	Alveolar cell
CELL4268_N1_Control2-lung2_10_10	Alveolar cell
CELL1134_N2_Control2-lung2_10_10	Alveolar cell
CELL794_N2_Control2-lung2_10_10	Alveolar cell
CELL1229_N4_Control2-lung2_10_10	Alveolar cell
CELL811_N3_Control2-lung2_10_10	Erythroid cell
CELL6307_N1_Control2-lung2_10_10	Alveolar cell
CELL1924_N2_Control2-lung2_10_10	Alveolar cell
CELL2160_N2_Control2-lung2_10_10	Alveolar cell
CELL3622_N1_Control2-lung2_10_10	Alveolar cell
CELL1338_N2_Control2-lung2_10_10	Alveolar cell
CELL2464_N1_Control2-lung2_10_10	Alveolar cell
CELL139_N3_Control2-lung2_10_10	Alveolar cell
CELL1333_N2_Control2-lung2_10_10	Alveolar cell
CELL3327_N1_Control2-lung2_10_10	Alveolar cell
CELL4016_N1_Control2-lung2_10_10	Alveolar cell
CELL634_N2_Control2-lung2_10_10	Erythroid cell
CELL5150_N1_Control2-lung2_10_10	Alveolar cell
CELL1559_N2_Control2-lung2_10_10	Alveolar cell
CELL499_N2_Control2-lung2_10_10	Alveolar cell
CELL4076_N1_Control2-lung2_10_10	Alveolar cell
CELL3311_N1_Control2-lung2_10_10	Alveolar cell
CELL3776_N1_Control2-lung2_10_10	Alveolar cell
CELL696_N4_Control2-lung2_10_10	Alveolar cell
CELL4865_N1_Control2-lung2_10_10	Alveolar cell
CELL3068_N1_Control2-lung2_10_10	Alveolar cell
CELL2034_N2_Control2-lung2_10_10	Erythroid cell
CELL2576_N1_Control2-lung2_10_10	Alveolar cell
CELL2992_N1_Control2-lung2_10_10	Alveolar cell
CELL1892_N4_Control2-lung2_10_10	Alveolar cell
CELL3465_N1_Control2-lung2_10_10	Alveolar cell
CELL2938_N1_Control2-lung2_10_10	Alveolar cell
CELL895_N2_Control2-lung2_10_10	Alveolar cell
CELL4081_N1_Control2-lung2_10_10	Alveolar cell
CELL2594_N1_Control2-lung2_10_10	Alveolar cell
CELL3252_N1_Control2-lung2_10_10	Alveolar cell
CELL5487_N1_Control2-lung2_10_10	Alveolar cell
CELL1089_N2_Control2-lung2_10_10	Alveolar cell
CELL748_N2_Control2-lung2_10_10	Alveolar cell
CELL2536_N1_Control2-lung2_10_10	Alveolar cell
CELL2518_N1_Control2-lung2_10_10	Alveolar cell
CELL1836_N2_Control2-lung2_10_10	Alveolar cell
CELL6298_N1_Control2-lung2_10_10	Alveolar cell
CELL1241_N2_Control2-lung2_10_10	Erythroid cell
CELL1604_N4_Control2-lung2_10_10	Alveolar cell
CELL2338_N1_Control2-lung2_10_10	Goblet cell
CELL4082_N1_Control2-lung2_10_10	Alveolar cell
CELL4084_N1_Control2-lung2_10_10	Alveolar cell
CELL376_N7_Control2-lung2_10_10	Erythroid cell
CELL3229_N1_Control2-lung2_10_10	Alveolar cell
CELL2708_N1_Control2-lung2_10_10	Alveolar cell
CELL802_N2_Control2-lung2_10_10	Erythroid cell
CELL3274_N1_Control2-lung2_10_10	Alveolar cell
CELL23_N3_Control2-lung2_10_10	Erythroid cell
CELL983_N4_Control2-lung2_10_10	Erythroid cell
CELL2340_N1_Control2-lung2_10_10	Alveolar cell
CELL4507_N1_Control2-lung2_10_10	Alveolar cell
CELL5745_N1_Control2-lung2_10_10	Alveolar cell
CELL3112_N1_Control2-lung2_10_10	Alveolar cell
CELL3293_N1_Control2-lung2_10_10	Erythroid cell
CELL3765_N1_Control2-lung2_10_10	Alveolar cell
CELL2565_N1_Control2-lung2_10_10	Alveolar cell
CELL5796_N1_Control2-lung2_10_10	Alveolar cell
CELL5687_N1_Control2-lung2_10_10	Alveolar cell
CELL1974_N2_Control2-lung2_10_10	Alveolar cell
CELL18_N2_Control2-lung2_10_10	Alveolar cell
CELL3315_N1_Control2-lung2_10_10	Alveolar cell
CELL3881_N1_Control2-lung2_10_10	Alveolar cell
CELL2981_N1_Control2-lung2_10_10	Alveolar cell
CELL5521_N1_Control2-lung2_10_10	Alveolar cell
CELL898_N2_Control2-lung2_10_10	Alveolar cell
CELL2841_N1_Control2-lung2_10_10	Alveolar cell
CELL2633_N1_Control2-lung2_10_10	Alveolar cell
CELL5565_N1_Control2-lung2_10_10	Alveolar cell
CELL4094_N1_Control2-lung2_10_10	Alveolar cell
CELL1325_N2_Control2-lung2_10_10	Alveolar cell
CELL4919_N1_Control2-lung2_10_10	Alveolar cell
CELL2106_N2_Control2-lung2_10_10	Alveolar cell
CELL4528_N1_Control2-lung2_10_10	Alveolar cell
CELL585_N2_Control2-lung2_10_10	Alveolar cell
CELL1876_N2_Control2-lung2_10_10	Alveolar cell
CELL3330_N1_Control2-lung2_10_10	Alveolar cell
CELL5723_N1_Control2-lung2_10_10	Alveolar cell
CELL4312_N1_Control2-lung2_10_10	Erythroid cell
CELL3170_N1_Control2-lung2_10_10	Alveolar cell
CELL2303_N1_Control2-lung2_10_10	Alveolar cell
CELL3063_N1_Control2-lung2_10_10	Alveolar cell
CELL2296_N1_Control2-lung2_10_10	Alveolar cell
CELL5327_N1_Control2-lung2_10_10	Alveolar cell
CELL2314_N1_Control2-lung2_10_10	Alveolar cell
CELL3283_N1_Control2-lung2_10_10	Alveolar cell
CELL6486_N1_Control2-lung2_10_10	Alveolar cell
CELL554_N2_Control2-lung2_10_10	Alveolar cell
CELL1510_N3_Control2-lung2_10_10	Alveolar cell
CELL659_N4_Control2-lung2_10_10	Alveolar cell
CELL2671_N1_Control2-lung2_10_10	Alveolar cell
CELL3270_N1_Control2-lung2_10_10	Alveolar cell
CELL542_N4_Control2-lung2_10_10	Erythroid cell
CELL2675_N1_Control2-lung2_10_10	Alveolar cell
CELL720_N2_Control2-lung2_10_10	Alveolar cell
CELL3066_N1_Control2-lung2_10_10	Alveolar cell
CELL725_N2_Control2-lung2_10_10	Alveolar cell
CELL2688_N1_Control2-lung2_10_10	Alveolar cell
CELL3518_N1_Control2-lung2_10_10	Alveolar cell
CELL1820_N4_Control2-lung2_10_10	Alveolar cell
CELL2187_N2_Control2-lung2_10_10	Alveolar cell
CELL1965_N2_Control2-lung2_10_10	Alveolar cell
CELL6244_N1_Control2-lung2_10_10	Alveolar cell
CELL3888_N1_Control2-lung2_10_10	Alveolar cell
CELL3012_N1_Control2-lung2_10_10	Alveolar cell
CELL1059_N2_Control2-lung2_10_10	Alveolar cell
CELL2859_N1_Control2-lung2_10_10	Alveolar cell
CELL6431_N1_Control2-lung2_10_10	Alveolar cell
CELL1464_N2_Control2-lung2_10_10	Alveolar cell
CELL1739_N3_Control2-lung2_10_10	Alveolar cell
CELL1527_N2_Control2-lung2_10_10	Alveolar cell
CELL2232_N1_Control2-lung2_10_10	Goblet cell
CELL3740_N1_Control2-lung2_10_10	Alveolar cell
CELL1655_N2_Control2-lung2_10_10	Alveolar cell
CELL1716_N3_Control2-lung2_10_10	Alveolar cell
CELL4269_N1_Control2-lung2_10_10	Alveolar cell
CELL2283_N1_Control2-lung2_10_10	Alveolar cell
CELL2028_N2_Control2-lung2_10_10	Alveolar cell
CELL2926_N1_Control2-lung2_10_10	Alveolar cell
CELL4749_N1_Control2-lung2_10_10	Alveolar cell
CELL2908_N1_Control2-lung2_10_10	Alveolar cell
CELL2646_N1_Control2-lung2_10_10	Alveolar cell
CELL1_N3_Control2-lung2_10_10	Erythroid cell
CELL4343_N1_Control2-lung2_10_10	Alveolar cell
CELL2644_N1_Control2-lung2_10_10	Alveolar cell
CELL4565_N1_Control2-lung2_10_10	Alveolar cell
CELL1993_N2_Control2-lung2_10_10	Alveolar cell
CELL5041_N1_Control2-lung2_10_10	Alveolar cell
CELL2971_N1_Control2-lung2_10_10	Alveolar cell
CELL432_N3_Control2-lung2_10_10	Alveolar cell
CELL2206_N2_Control2-lung2_10_10	Erythroid cell
CELL94_N3_Control2-lung2_10_10	Alveolar cell
CELL4003_N1_Control2-lung2_10_10	Alveolar cell
CELL3210_N1_Control2-lung2_10_10	Alveolar cell
CELL1336_N2_Control2-lung2_10_10	Alveolar cell
CELL6005_N1_Control2-lung2_10_10	Alveolar cell
CELL2592_N1_Control2-lung2_10_10	Alveolar cell
CELL1177_N2_Control2-lung2_10_10	Alveolar cell
CELL1274_N2_Control2-lung2_10_10	Alveolar cell
CELL1019_N2_Control2-lung2_10_10	Alveolar cell
CELL2682_N1_Control2-lung2_10_10	Alveolar cell
CELL4305_N1_Control2-lung2_10_10	Alveolar cell
CELL1578_N2_Control2-lung2_10_10	Alveolar cell
CELL1808_N2_Control2-lung2_10_10	Alveolar cell
CELL859_N4_Control2-lung2_10_10	Alveolar cell
CELL2071_N2_Control2-lung2_10_10	Alveolar cell
CELL2309_N1_Control2-lung2_10_10	Alveolar cell
CELL1088_N2_Control2-lung2_10_10	Alveolar cell
CELL1457_N2_Control2-lung2_10_10	Alveolar cell
CELL2549_N1_Control2-lung2_10_10	Alveolar cell
CELL507_N5_Control2-lung2_10_10	Erythroid cell
CELL5108_N1_Control2-lung2_10_10	Alveolar cell
CELL2597_N1_Control2-lung2_10_10	Alveolar cell
CELL6318_N1_Control2-lung2_10_10	Alveolar cell
CELL2769_N1_Control2-lung2_10_10	Alveolar cell
CELL166_N3_Control2-lung2_10_10	Alveolar cell
CELL4101_N1_Control2-lung2_10_10	Alveolar cell
CELL4868_N1_Control2-lung2_10_10	Alveolar cell
CELL2353_N1_Control2-lung2_10_10	Alveolar cell
CELL144_N4_Control2-lung2_10_10	Alveolar cell
CELL1062_N2_Control2-lung2_10_10	Alveolar cell
CELL2499_N1_Control2-lung2_10_10	Alveolar cell
CELL3933_N1_Control2-lung2_10_10	Alveolar cell
CELL254_N2_Control2-lung2_10_10	Alveolar cell
CELL1723_N2_Control2-lung2_10_10	Alveolar cell
CELL3854_N1_Control2-lung2_10_10	Alveolar cell
CELL1963_N2_Control2-lung2_10_10	Erythroid cell
CELL3470_N1_Control2-lung2_10_10	Erythroid cell
CELL2980_N1_Control2-lung2_10_10	Alveolar cell
[truncated: 25,266 more rows]
