# Supplementary material for: A single-cell atlas of West African lungfish respiratory system reveals evolutionary adaptations to terrestrialization
Source: Nat Commun. 2023 Sep 13;14:5630. doi: 10.1038/s41467-023-41309-3 (PMC10497629; doi:10.1038/s41467-023-41309-3)
Supplement: Supplementary file 6 — Source Data [file 41467_2023_41309_MOESM6_ESM.zip › 3.fig3a.gill_dot_genes_immune.txt]

Gene11075	cd226
Gene19106	cd59
Gene19320	cd5
Gene1602	lck
Gene13869	lcp1
Gene26219	cxcl2
Gene4271	pmp22
Gene3819	abcc9
Gene18077	ig1
Gene19687	ig2
Gene6975	igbp1
Gene19234	ig3
