# Supplementary material for: A single-cell atlas of West African lungfish respiratory system reveals evolutionary adaptations to terrestrialization
Source: Nat Commun. 2023 Sep 13;14:5630. doi: 10.1038/s41467-023-41309-3 (PMC10497629; doi:10.1038/s41467-023-41309-3)
Supplement: Supplementary file 6 — Source Data [file 41467_2023_41309_MOESM6_ESM.zip › 3.fig3c.gene_avg_proliferative.txt]

Gene16860	GSTM3
Gene5408	NDUFA11
Gene17512	SDHD
Gene21709	UQCR10
Gene59821	COX8A
Gene14902	ATP5MC1
Gene6989	SLC25A5
Gene14292	SOD1
