# Supplementary material for: A single-cell atlas of West African lungfish respiratory system reveals evolutionary adaptations to terrestrialization
Source: Nat Commun. 2023 Sep 13;14:5630. doi: 10.1038/s41467-023-41309-3 (PMC10497629; doi:10.1038/s41467-023-41309-3)
Supplement: Supplementary file 6 — Source Data [file 41467_2023_41309_MOESM6_ESM.zip › 3.fig3d.AE_gill.cellphonedb_meta.txt]

Cell	celltype
CELL1529_N1_case1-gill1_1_1	Endothelial cell
CELL26_N2_case1-gill1_1_1	T cell
CELL60_N2_case1-gill1_1_1	T cell
CELL323_N2_case1-gill1_1_1	T cell
CELL1293_N1_case1-gill1_1_1	T cell
CELL2126_N1_case1-gill1_1_1	CD8+T cell
CELL1116_N1_case1-gill1_1_1	T cell
CELL1677_N1_case1-gill1_1_1	T cell
CELL736_N1_case1-gill1_1_1	T cell
CELL749_N1_case1-gill1_1_1	T cell
CELL2214_N1_case1-gill1_1_1	T cell
CELL274_N2_case1-gill1_1_1	T cell
CELL1098_N1_case1-gill1_1_1	CD8+T cell
CELL18_N2_case1-gill1_1_1	T cell
CELL1393_N1_case1-gill1_1_1	CD8+T cell
CELL44_N2_case1-gill1_1_1	CD8+T cell
CELL713_N1_case1-gill1_1_1	CD8+T cell
CELL1333_N1_case1-gill1_1_1	T cell
CELL162_N2_case1-gill1_1_1	T cell
CELL1021_N1_case1-gill1_1_1	T cell
CELL1120_N1_case1-gill1_1_1	T cell
CELL2042_N1_case1-gill1_1_1	T cell
CELL1669_N1_case1-gill1_1_1	CD8+T cell
CELL1034_N1_case1-gill1_1_1	T cell
CELL1418_N1_case1-gill1_1_1	T cell
CELL768_N1_case1-gill1_1_1	T cell
CELL1149_N1_case1-gill1_1_1	T cell
CELL826_N1_case1-gill1_1_1	T cell
CELL1083_N1_case1-gill1_1_1	T cell
CELL850_N1_case1-gill1_1_1	T cell
CELL1469_N1_case1-gill1_1_1	T cell
CELL1507_N1_case1-gill1_1_1	Un_epithelial cell
CELL93_N2_case1-gill1_1_1	T cell
CELL334_N2_case1-gill1_1_1	T cell
CELL788_N1_case1-gill1_1_1	T cell
CELL1512_N1_case1-gill1_1_1	T cell
CELL349_N2_case1-gill1_1_1	CD8+T cell
CELL2028_N1_case1-gill1_1_1	T cell
CELL1642_N1_case1-gill1_1_1	Un_immune cell
CELL677_N1_case1-gill1_1_1	T cell
CELL1330_N1_case1-gill1_1_1	CD8+T cell
CELL90_N2_case1-gill1_1_1	T cell
CELL1594_N1_case1-gill1_1_1	T cell
CELL704_N1_case1-gill1_1_1	T cell
CELL331_N2_case1-gill1_1_1	T cell
CELL236_N3_case1-gill1_1_1	CD8+T cell
CELL1338_N1_case1-gill1_1_1	T cell
CELL1549_N1_case1-gill1_1_1	T cell
CELL871_N1_case1-gill1_1_1	T cell
CELL388_N2_case1-gill1_1_1	T cell
CELL526_N1_case1-gill1_1_1	T cell
CELL88_N2_case1-gill1_1_1	T cell
CELL708_N1_case1-gill1_1_1	CD8+T cell
CELL1094_N1_case1-gill1_1_1	CD8+T cell
CELL975_N1_case1-gill1_1_1	CD8+T cell
CELL73_N3_case1-gill1_1_1	T cell
CELL1190_N1_case1-gill1_1_1	T cell
CELL1704_N1_case1-gill1_1_1	T cell
CELL255_N2_case1-gill1_1_1	T cell
CELL72_N2_case1-gill1_1_1	T cell
CELL689_N1_case1-gill1_1_1	T cell
CELL136_N2_case1-gill1_1_1	T cell
CELL160_N2_case1-gill1_1_1	T cell
CELL844_N1_case1-gill1_1_1	T cell
CELL1159_N1_case1-gill1_1_1	T cell
CELL918_N1_case1-gill1_1_1	T cell
CELL409_N2_case1-gill1_1_1	CD8+T cell
CELL1220_N1_case1-gill1_1_1	CD8+T cell
CELL644_N1_case1-gill1_1_1	T cell
CELL1099_N1_case1-gill1_1_1	CD8+T cell
CELL1005_N1_case1-gill1_1_1	CD8+T cell
CELL10_N2_case1-gill1_1_1	T cell
CELL1081_N1_case1-gill1_1_1	T cell
CELL36_N2_case1-gill1_1_1	T cell
CELL442_N2_case1-gill1_1_1	T cell
CELL191_N3_case1-gill1_1_1	CD8+T cell
CELL839_N1_case1-gill1_1_1	T cell
CELL1673_N1_case1-gill1_1_1	T cell
CELL1444_N1_case1-gill1_1_1	CD8+T cell
CELL710_N1_case1-gill1_1_1	T cell
CELL1043_N1_case1-gill1_1_1	T cell
CELL319_N2_case1-gill1_1_1	CD8+T cell
CELL761_N1_case1-gill1_1_1	CD8+T cell
CELL754_N1_case1-gill1_1_1	CD8+T cell
CELL215_N2_case1-gill1_1_1	T cell
CELL204_N2_case1-gill1_1_1	T cell
CELL1151_N1_case1-gill1_1_1	T cell
CELL835_N1_case1-gill1_1_1	CD8+T cell
CELL846_N1_case1-gill1_1_1	T cell
CELL698_N1_case1-gill1_1_1	T cell
CELL121_N2_case1-gill1_1_1	CD8+T cell
CELL753_N1_case1-gill1_1_1	T cell
CELL907_N1_case1-gill1_1_1	T cell
CELL177_N3_case1-gill1_1_1	CD8+T cell
CELL1235_N1_case1-gill1_1_1	CD8+T cell
CELL2297_N1_case1-gill1_1_1	T cell
CELL95_N2_case1-gill1_1_1	CD8+T cell
CELL1246_N1_case1-gill1_1_1	T cell
CELL45_N2_case1-gill1_1_1	T cell
CELL13_N2_case1-gill1_1_1	CD8+T cell
CELL960_N1_case1-gill1_1_1	CD8+T cell
CELL146_N2_case1-gill1_1_1	CD8+T cell
CELL2199_N1_case1-gill1_1_1	T cell
CELL230_N2_case1-gill1_1_1	T cell
CELL1254_N1_case1-gill1_1_1	T cell
CELL1163_N1_case1-gill1_1_1	CD8+T cell
CELL974_N1_case1-gill1_1_1	CD8+T cell
CELL382_N4_case1-gill1_1_1	T cell
CELL1700_N1_case1-gill1_1_1	T cell
CELL117_N2_case1-gill1_1_1	Basal epithelial cell
CELL1191_N1_case1-gill1_1_1	T cell
CELL2188_N1_case1-gill1_1_1	CD8+T cell
CELL795_N1_case1-gill1_1_1	CD8+T cell
CELL356_N2_case1-gill1_1_1	T cell
CELL313_N2_case1-gill1_1_1	CD8+T cell
CELL1063_N1_case1-gill1_1_1	T cell
CELL2081_N1_case1-gill1_1_1	T cell
CELL1123_N1_case1-gill1_1_1	Un_immune cell
CELL59_N2_case1-gill1_1_1	T cell
CELL148_N2_case1-gill1_1_1	T cell
CELL2220_N1_case1-gill1_1_1	CD8+T cell
CELL370_N2_case1-gill1_1_1	T cell
CELL1488_N1_case1-gill1_1_1	CD8+T cell
CELL1828_N1_case1-gill1_1_1	T cell
CELL1476_N1_case1-gill1_1_1	CD8+T cell
CELL224_N3_case1-gill1_1_1	T cell
CELL537_N1_case1-gill1_1_1	CD8+T cell
CELL82_N2_case1-gill1_1_1	T cell
CELL1466_N1_case1-gill1_1_1	T cell
CELL951_N1_case1-gill1_1_1	T cell
CELL1139_N1_case1-gill1_1_1	CD8+T cell
CELL184_N2_case1-gill1_1_1	T cell
CELL1891_N1_case1-gill1_1_1	T cell
CELL46_N3_case1-gill1_1_1	T cell
CELL965_N1_case1-gill1_1_1	Proliferative cell
CELL1237_N1_case1-gill1_1_1	CD8+T cell
CELL129_N2_case1-gill1_1_1	T cell
CELL653_N1_case1-gill1_1_1	T cell
CELL113_N2_case1-gill1_1_1	T cell
CELL1124_N1_case1-gill1_1_1	CD8+T cell
CELL152_N2_case1-gill1_1_1	T cell
CELL2276_N1_case1-gill1_1_1	T cell
CELL358_N2_case1-gill1_1_1	T cell
CELL2105_N1_case1-gill1_1_1	T cell
CELL42_N2_case1-gill1_1_1	CD8+T cell
CELL731_N1_case1-gill1_1_1	CD8+T cell
CELL276_N2_case1-gill1_1_1	T cell
CELL892_N1_case1-gill1_1_1	T cell
CELL1556_N1_case1-gill1_1_1	T cell
CELL993_N1_case1-gill1_1_1	CD8+T cell
CELL678_N1_case1-gill1_1_1	T cell
CELL829_N1_case1-gill1_1_1	T cell
CELL22_N2_case1-gill1_1_1	T cell
CELL233_N3_case1-gill1_1_1	T cell
CELL640_N1_case1-gill1_1_1	Un_epithelial cell
CELL418_N3_case1-gill1_1_1	CD8+T cell
CELL527_N1_case1-gill1_1_1	T cell
CELL1408_N1_case1-gill1_1_1	CD8+T cell
CELL1048_N1_case1-gill1_1_1	T cell
CELL781_N1_case1-gill1_1_1	CD8+T cell
CELL983_N1_case1-gill1_1_1	T cell
CELL977_N1_case1-gill1_1_1	CD8+T cell
CELL619_N1_case1-gill1_1_1	CD8+T cell
CELL961_N1_case1-gill1_1_1	T cell
CELL1576_N1_case1-gill1_1_1	T cell
CELL807_N1_case1-gill1_1_1	CD8+T cell
CELL1240_N1_case1-gill1_1_1	T cell
CELL428_N2_case1-gill1_1_1	T cell
CELL962_N1_case1-gill1_1_1	T cell
CELL737_N1_case1-gill1_1_1	T cell
CELL1581_N1_case1-gill1_1_1	CD8+T cell
CELL263_N3_case1-gill1_1_1	T cell
CELL862_N1_case1-gill1_1_1	T cell
CELL292_N2_case1-gill1_1_1	T cell
CELL1257_N1_case1-gill1_1_1	T cell
CELL421_N2_case1-gill1_1_1	T cell
CELL107_N2_case1-gill1_1_1	CD8+T cell
CELL219_N2_case1-gill1_1_1	CD8+T cell
CELL386_N3_case1-gill1_1_1	T cell
CELL290_N2_case1-gill1_1_1	T cell
CELL1637_N1_case1-gill1_1_1	T cell
CELL1303_N1_case1-gill1_1_1	T cell
CELL2088_N1_case1-gill1_1_1	Un_epithelial cell
CELL773_N1_case1-gill1_1_1	T cell
CELL157_N3_case1-gill1_1_1	CD8+T cell
CELL192_N2_case1-gill1_1_1	T cell
CELL350_N2_case1-gill1_1_1	T cell
CELL744_N1_case1-gill1_1_1	T cell
CELL231_N2_case1-gill1_1_1	T cell
CELL1962_N1_case1-gill1_1_1	T cell
CELL662_N1_case1-gill1_1_1	T cell
CELL882_N1_case1-gill1_1_1	T cell
CELL84_N3_case1-gill1_1_1	T cell
CELL834_N1_case1-gill1_1_1	T cell
CELL242_N3_case1-gill1_1_1	CD8+T cell
CELL269_N2_case1-gill1_1_1	T cell
CELL1125_N1_case1-gill1_1_1	T cell
CELL1661_N1_case1-gill1_1_1	T cell
CELL102_N2_case1-gill1_1_1	T cell
CELL1049_N1_case1-gill1_1_1	CD8+T cell
CELL359_N2_case1-gill1_1_1	CD8+T cell
CELL2128_N1_case1-gill1_1_1	T cell
CELL912_N1_case1-gill1_1_1	T cell
CELL1305_N1_case1-gill1_1_1	T cell
CELL2101_N1_case1-gill1_1_1	T cell
CELL1359_N1_case1-gill1_1_1	T cell
CELL1659_N1_case1-gill1_1_1	T cell
CELL77_N2_case1-gill1_1_1	T cell
CELL1029_N1_case1-gill1_1_1	T cell
CELL675_N1_case1-gill1_1_1	Proliferative cell
CELL179_N2_case1-gill1_1_1	T cell
CELL2036_N1_case1-gill1_1_1	T cell
CELL636_N1_case1-gill1_1_1	T cell
CELL1087_N1_case1-gill1_1_1	T cell
CELL939_N1_case1-gill1_1_1	T cell
CELL64_N2_case1-gill1_1_1	T cell
CELL25_N2_case1-gill1_1_1	T cell
CELL855_N1_case1-gill1_1_1	CD8+T cell
CELL132_N2_case1-gill1_1_1	T cell
CELL425_N2_case1-gill1_1_1	T cell
CELL1213_N1_case1-gill1_1_1	T cell
CELL295_N2_case1-gill1_1_1	CD8+T cell
CELL115_N2_case1-gill1_1_1	T cell
CELL338_N2_case1-gill1_1_1	T cell
CELL1153_N1_case1-gill1_1_1	T cell
CELL542_N1_case1-gill1_1_1	CD8+T cell
CELL2064_N1_case1-gill1_1_1	T cell
CELL1412_N1_case1-gill1_1_1	T cell
CELL2225_N1_case1-gill1_1_1	CD8+T cell
CELL1778_N1_case1-gill1_1_1	CD8+T cell
CELL1345_N1_case1-gill1_1_1	T cell
CELL1247_N1_case1-gill1_1_1	CD8+T cell
CELL988_N1_case1-gill1_1_1	CD8+T cell
CELL1465_N1_case1-gill1_1_1	T cell
CELL707_N1_case1-gill1_1_1	T cell
CELL546_N1_case1-gill1_1_1	T cell
CELL1076_N1_case1-gill1_1_1	CD8+T cell
CELL697_N1_case1-gill1_1_1	T cell
CELL396_N3_case1-gill1_1_1	T cell
CELL303_N2_case1-gill1_1_1	CD8+T cell
CELL1204_N1_case1-gill1_1_1	CD8+T cell
CELL71_N2_case1-gill1_1_1	CD8+T cell
CELL797_N1_case1-gill1_1_1	T cell
CELL978_N1_case1-gill1_1_1	T cell
CELL225_N2_case1-gill1_1_1	T cell
CELL1039_N1_case1-gill1_1_1	T cell
CELL1870_N1_case1-gill1_1_1	T cell
CELL308_N2_case1-gill1_1_1	T cell
CELL1625_N1_case1-gill1_1_1	T cell
CELL957_N1_case1-gill1_1_1	T cell
CELL228_N2_case1-gill1_1_1	T cell
CELL1398_N1_case1-gill1_1_1	CD8+T cell
CELL1107_N1_case1-gill1_1_1	T cell
CELL669_N1_case1-gill1_1_1	T cell
CELL1837_N1_case1-gill1_1_1	T cell
CELL1415_N1_case1-gill1_1_1	T cell
CELL880_N1_case1-gill1_1_1	T cell
CELL2083_N1_case1-gill1_1_1	CD8+T cell
CELL1183_N1_case1-gill1_1_1	T cell
CELL1133_N1_case1-gill1_1_1	T cell
CELL650_N1_case1-gill1_1_1	T cell
CELL1214_N1_case1-gill1_1_1	T cell
CELL91_N2_case1-gill1_1_1	CD8+T cell
CELL638_N1_case1-gill1_1_1	T cell
CELL837_N1_case1-gill1_1_1	T cell
CELL1239_N1_case1-gill1_1_1	T cell
CELL1210_N1_case1-gill1_1_1	T cell
CELL816_N1_case1-gill1_1_1	CD8+T cell
CELL1516_N1_case1-gill1_1_1	CD8+T cell
CELL1459_N1_case1-gill1_1_1	Neutrophil
CELL2093_N1_case1-gill1_1_1	T cell
CELL2305_N1_case1-gill1_1_1	T cell
CELL1456_N1_case1-gill1_1_1	CD8+T cell
CELL2196_N1_case1-gill1_1_1	T cell
CELL1871_N1_case1-gill1_1_1	T cell
CELL273_N2_case1-gill1_1_1	T cell
CELL447_N2_case1-gill1_1_1	T cell
CELL982_N1_case1-gill1_1_1	T cell
CELL1337_N1_case1-gill1_1_1	T cell
CELL2089_N1_case1-gill1_1_1	T cell
CELL108_N2_case1-gill1_1_1	T cell
CELL884_N1_case1-gill1_1_1	T cell
CELL1664_N1_case1-gill1_1_1	T cell
CELL1498_N1_case1-gill1_1_1	CD8+T cell
CELL1946_N1_case1-gill1_1_1	T cell
CELL199_N3_case1-gill1_1_1	CD8+T cell
CELL247_N2_case1-gill1_1_1	T cell
CELL119_N2_case1-gill1_1_1	T cell
CELL915_N1_case1-gill1_1_1	T cell
CELL1088_N1_case1-gill1_1_1	T cell
CELL194_N2_case1-gill1_1_1	T cell
CELL1101_N1_case1-gill1_1_1	T cell
CELL688_N1_case1-gill1_1_1	CD8+T cell
CELL1145_N1_case1-gill1_1_1	T cell
CELL883_N1_case1-gill1_1_1	CD8+T cell
CELL2277_N1_case1-gill1_1_1	T cell
CELL1707_N1_case1-gill1_1_1	T cell
CELL401_N2_case1-gill1_1_1	T cell
CELL808_N1_case1-gill1_1_1	T cell
CELL416_N2_case1-gill1_1_1	T cell
CELL1253_N1_case1-gill1_1_1	T cell
CELL277_N2_case1-gill1_1_1	T cell
CELL1717_N1_case1-gill1_1_1	T cell
CELL743_N1_case1-gill1_1_1	T cell
CELL1036_N1_case1-gill1_1_1	T cell
CELL584_N1_case1-gill1_1_1	CD8+T cell
CELL2207_N1_case1-gill1_1_1	CD8+T cell
CELL1842_N1_case1-gill1_1_1	CD8+T cell
CELL202_N2_case1-gill1_1_1	T cell
CELL325_N2_case1-gill1_1_1	CD8+T cell
CELL853_N1_case1-gill1_1_1	T cell
CELL854_N1_case1-gill1_1_1	T cell
CELL770_N1_case1-gill1_1_1	T cell
CELL934_N1_case1-gill1_1_1	CD8+T cell
CELL700_N1_case1-gill1_1_1	Proliferative cell
CELL2065_N1_case1-gill1_1_1	T cell
CELL1147_N1_case1-gill1_1_1	T cell
CELL1492_N1_case1-gill1_1_1	T cell
CELL1366_N1_case1-gill1_1_1	B cell_like
CELL970_N1_case1-gill1_1_1	T cell
CELL2165_N1_case1-gill1_1_1	T cell
CELL1008_N1_case1-gill1_1_1	T cell
CELL27_N2_case1-gill1_1_1	T cell
CELL893_N1_case1-gill1_1_1	T cell
CELL878_N1_case1-gill1_1_1	T cell
CELL2217_N1_case1-gill1_1_1	Un_epithelial cell
CELL928_N1_case1-gill1_1_1	T cell
CELL1499_N1_case1-gill1_1_1	T cell
CELL1135_N1_case1-gill1_1_1	T cell
CELL1244_N1_case1-gill1_1_1	T cell
CELL771_N1_case1-gill1_1_1	CD8+T cell
CELL1822_N1_case1-gill1_1_1	T cell
CELL818_N1_case1-gill1_1_1	T cell
CELL400_N2_case1-gill1_1_1	CD8+T cell
CELL1255_N1_case1-gill1_1_1	CD8+T cell
CELL618_N1_case1-gill1_1_1	T cell
CELL1217_N1_case1-gill1_1_1	B cell_like
CELL1936_N1_case1-gill1_1_1	T cell
CELL1554_N1_case1-gill1_1_1	T cell
CELL321_N2_case1-gill1_1_1	CD8+T cell
CELL1212_N1_case1-gill1_1_1	T cell
CELL958_N1_case1-gill1_1_1	T cell
CELL310_N2_case1-gill1_1_1	CD8+T cell
CELL1203_N1_case1-gill1_1_1	T cell
CELL201_N3_case1-gill1_1_1	NK cell_like
CELL534_N1_case1-gill1_1_1	T cell
CELL1104_N1_case1-gill1_1_1	T cell
CELL557_N1_case1-gill1_1_1	T cell
CELL889_N1_case1-gill1_1_1	T cell
CELL1041_N1_case1-gill1_1_1	T cell
CELL1032_N1_case1-gill1_1_1	T cell
CELL336_N2_case1-gill1_1_1	CD8+T cell
CELL1737_N1_case1-gill1_1_1	T cell
CELL1046_N1_case1-gill1_1_1	T cell
CELL845_N1_case1-gill1_1_1	CD8+T cell
CELL874_N1_case1-gill1_1_1	T cell
CELL1604_N1_case1-gill1_1_1	T cell
CELL1811_N1_case1-gill1_1_1	T cell
CELL863_N1_case1-gill1_1_1	T cell
CELL2072_N1_case1-gill1_1_1	T cell
CELL936_N1_case1-gill1_1_1	T cell
CELL953_N1_case1-gill1_1_1	T cell
CELL2197_N1_case1-gill1_1_1	T cell
CELL935_N1_case1-gill1_1_1	T cell
CELL1999_N1_case1-gill1_1_1	CD8+T cell
CELL898_N1_case1-gill1_1_1	T cell
CELL745_N1_case1-gill1_1_1	T cell
CELL1193_N1_case1-gill1_1_1	T cell
CELL1311_N1_case1-gill1_1_1	T cell
CELL1045_N1_case1-gill1_1_1	T cell
CELL1509_N1_case1-gill1_1_1	T cell
CELL1136_N1_case1-gill1_1_1	T cell
CELL1362_N1_case1-gill1_1_1	T cell
CELL1745_N1_case1-gill1_1_1	CD8+T cell
CELL562_N1_case1-gill1_1_1	CD8+T cell
CELL997_N1_case1-gill1_1_1	T cell
CELL1494_N1_case1-gill1_1_1	T cell
CELL994_N1_case1-gill1_1_1	CD8+T cell
CELL1495_N1_case1-gill1_1_1	CD8+T cell
CELL1953_N1_case1-gill1_1_1	T cell
CELL1473_N1_case1-gill1_1_1	T cell
CELL664_N1_case1-gill1_1_1	CD8+T cell
CELL1148_N1_case1-gill1_1_1	CD8+T cell
CELL742_N1_case1-gill1_1_1	CD8+T cell
CELL881_N1_case1-gill1_1_1	T cell
CELL821_N1_case1-gill1_1_1	T cell
CELL285_N2_case1-gill1_1_1	CD8+T cell
CELL955_N1_case1-gill1_1_1	T cell
CELL984_N1_case1-gill1_1_1	CD8+T cell
CELL311_N2_case1-gill1_1_1	CD8+T cell
CELL1951_N1_case1-gill1_1_1	T cell
CELL1679_N1_case1-gill1_1_1	T cell
CELL1078_N1_case1-gill1_1_1	T cell
CELL856_N1_case1-gill1_1_1	CD8+T cell
CELL1438_N1_case1-gill1_1_1	T cell
CELL405_N3_case1-gill1_1_1	CD8+T cell
CELL244_N2_case1-gill1_1_1	T cell
CELL591_N1_case1-gill1_1_1	T cell
CELL1916_N1_case1-gill1_1_1	T cell
CELL1914_N1_case1-gill1_1_1	T cell
CELL924_N1_case1-gill1_1_1	T cell
CELL235_N2_case1-gill1_1_1	CD8+T cell
CELL1268_N1_case1-gill1_1_1	T cell
CELL217_N2_case1-gill1_1_1	CD8+T cell
CELL1024_N1_case1-gill1_1_1	T cell
CELL1376_N1_case1-gill1_1_1	T cell
CELL1298_N1_case1-gill1_1_1	T cell
CELL2249_N1_case1-gill1_1_1	T cell
CELL1156_N1_case1-gill1_1_1	T cell
CELL1285_N1_case1-gill1_1_1	CD8+T cell
CELL1452_N1_case1-gill1_1_1	T cell
CELL1025_N1_case1-gill1_1_1	T cell
CELL1165_N1_case1-gill1_1_1	T cell
CELL952_N1_case1-gill1_1_1	CD8+T cell
CELL159_N2_case1-gill1_1_1	T cell
CELL1799_N1_case1-gill1_1_1	T cell
CELL920_N1_case1-gill1_1_1	T cell
CELL1110_N1_case1-gill1_1_1	T cell
CELL1070_N1_case1-gill1_1_1	T cell
CELL1307_N1_case1-gill1_1_1	CD8+T cell
CELL1323_N1_case1-gill1_1_1	T cell
CELL2204_N1_case1-gill1_1_1	Goblet cell
CELL937_N1_case1-gill1_1_1	T cell
CELL784_N1_case1-gill1_1_1	T cell
CELL1680_N1_case1-gill1_1_1	T cell
CELL1320_N1_case1-gill1_1_1	T cell
CELL7_N2_case1-gill1_1_1	T cell
CELL1395_N1_case1-gill1_1_1	T cell
CELL1436_N1_case1-gill1_1_1	T cell
CELL1947_N1_case1-gill1_1_1	T cell
CELL2037_N1_case1-gill1_1_1	T cell
CELL1889_N1_case1-gill1_1_1	T cell
CELL1850_N1_case1-gill1_1_1	T cell
CELL963_N1_case1-gill1_1_1	CD8+T cell
CELL1538_N1_case1-gill1_1_1	T cell
CELL767_N1_case1-gill1_1_1	T cell
CELL857_N1_case1-gill1_1_1	T cell
CELL1355_N1_case1-gill1_1_1	T cell
CELL1443_N1_case1-gill1_1_1	T cell
CELL1864_N1_case1-gill1_1_1	T cell
CELL197_N2_case1-gill1_1_1	T cell
CELL187_N2_case1-gill1_1_1	T cell
CELL833_N1_case1-gill1_1_1	T cell
CELL1370_N1_case1-gill1_1_1	T cell
CELL1952_N1_case1-gill1_1_1	CD8+T cell
CELL1786_N1_case1-gill1_1_1	T cell
CELL764_N1_case1-gill1_1_1	T cell
CELL913_N1_case1-gill1_1_1	CD8+T cell
CELL875_N1_case1-gill1_1_1	T cell
CELL1176_N1_case1-gill1_1_1	T cell
CELL1514_N1_case1-gill1_1_1	T cell
CELL1671_N1_case1-gill1_1_1	T cell
CELL734_N1_case1-gill1_1_1	T cell
CELL1486_N1_case1-gill1_1_1	CD8+T cell
CELL1059_N1_case1-gill1_1_1	CD8+T cell
CELL1941_N1_case1-gill1_1_1	T cell
CELL1617_N1_case1-gill1_1_1	T cell
CELL2131_N1_case1-gill1_1_1	T cell
CELL2043_N1_case1-gill1_1_1	T cell
CELL831_N1_case1-gill1_1_1	T cell
CELL1489_N1_case1-gill1_1_1	T cell
CELL141_N2_case1-gill1_1_1	NK cell_like
CELL929_N1_case1-gill1_1_1	T cell
CELL1092_N1_case1-gill1_1_1	T cell
CELL1248_N1_case1-gill1_1_1	T cell
CELL1834_N1_case1-gill1_1_1	T cell
CELL776_N1_case1-gill1_1_1	CD8+T cell
CELL1435_N1_case1-gill1_1_1	NK cell_like
CELL1613_N1_case1-gill1_1_1	T cell
CELL1401_N1_case1-gill1_1_1	T cell
CELL1022_N1_case1-gill1_1_1	CD8+T cell
CELL337_N2_case1-gill1_1_1	T cell
CELL1079_N1_case1-gill1_1_1	T cell
CELL122_N2_case1-gill1_1_1	T cell
CELL1647_N1_case1-gill1_1_1	T cell
CELL1774_N1_case1-gill1_1_1	CD8+T cell
CELL1419_N1_case1-gill1_1_1	T cell
CELL1810_N1_case1-gill1_1_1	T cell
CELL2045_N1_case1-gill1_1_1	T cell
CELL1568_N1_case1-gill1_1_1	T cell
CELL1113_N1_case1-gill1_1_1	T cell
CELL2281_N1_case1-gill1_1_1	T cell
CELL1258_N1_case1-gill1_1_1	T cell
CELL1054_N1_case1-gill1_1_1	CD8+T cell
CELL1433_N1_case1-gill1_1_1	NK cell_like
CELL1910_N1_case1-gill1_1_1	T cell
CELL728_N1_case1-gill1_1_1	T cell
CELL1272_N1_case1-gill1_1_1	CD8+T cell
CELL1524_N1_case1-gill1_1_1	T cell
CELL1197_N1_case1-gill1_1_1	T cell
CELL1230_N1_case1-gill1_1_1	CD8+T cell
CELL2256_N1_case1-gill1_1_1	Un_immune cell
CELL1103_N1_case1-gill1_1_1	T cell
CELL1522_N1_case1-gill1_1_1	CD8+T cell
CELL1531_N1_case1-gill1_1_1	T cell
CELL1195_N1_case1-gill1_1_1	T cell
CELL1155_N1_case1-gill1_1_1	CD8+T cell
CELL2151_N1_case1-gill1_1_1	Un_epithelial cell
CELL1733_N1_case1-gill1_1_1	T cell
CELL1496_N1_case1-gill1_1_1	T cell
CELL1198_N1_case1-gill1_1_1	T cell
CELL1518_N1_case1-gill1_1_1	T cell
CELL815_N1_case1-gill1_1_1	T cell
CELL2092_N1_case1-gill1_1_1	T cell
CELL1987_N1_case1-gill1_1_1	T cell
CELL1095_N1_case1-gill1_1_1	T cell
CELL1102_N1_case1-gill1_1_1	CD8+T cell
CELL1381_N1_case1-gill1_1_1	CD8+T cell
CELL1597_N1_case1-gill1_1_1	CD8+T cell
CELL2261_N1_case1-gill1_1_1	T cell
CELL1969_N1_case1-gill1_1_1	T cell
CELL1932_N1_case1-gill1_1_1	T cell
CELL1655_N1_case1-gill1_1_1	T cell
CELL1177_N1_case1-gill1_1_1	CD8+T cell
CELL1181_N1_case1-gill1_1_1	T cell
CELL1845_N1_case1-gill1_1_1	T cell
CELL1378_N1_case1-gill1_1_1	T cell
CELL1291_N1_case1-gill1_1_1	T cell
CELL1000_N1_case1-gill1_1_1	T cell
CELL2073_N1_case1-gill1_1_1	T cell
CELL897_N1_case1-gill1_1_1	T cell
CELL207_N2_case1-gill1_1_1	CD8+T cell
CELL1184_N1_case1-gill1_1_1	CD8+T cell
CELL1592_N1_case1-gill1_1_1	T cell
CELL2157_N1_case1-gill1_1_1	T cell
CELL1426_N1_case1-gill1_1_1	CD8+T cell
CELL1375_N1_case1-gill1_1_1	T cell
CELL2208_N1_case1-gill1_1_1	T cell
CELL1481_N1_case1-gill1_1_1	T cell
CELL1402_N1_case1-gill1_1_1	T cell
CELL1023_N1_case1-gill1_1_1	T cell
CELL1658_N1_case1-gill1_1_1	T cell
CELL2156_N1_case1-gill1_1_1	T cell
CELL1648_N1_case1-gill1_1_1	T cell
CELL1294_N1_case1-gill1_1_1	Un_immune cell
CELL1270_N1_case1-gill1_1_1	T cell
CELL1993_N1_case1-gill1_1_1	T cell
CELL1859_N1_case1-gill1_1_1	T cell
CELL1264_N1_case1-gill1_1_1	T cell
CELL1196_N1_case1-gill1_1_1	CD8+T cell
CELL2176_N1_case1-gill1_1_1	T cell
CELL1877_N1_case1-gill1_1_1	T cell
CELL1479_N1_case1-gill1_1_1	CD8+T cell
CELL1829_N1_case1-gill1_1_1	T cell
CELL1194_N1_case1-gill1_1_1	T cell
CELL1823_N1_case1-gill1_1_1	T cell
CELL1533_N1_case1-gill1_1_1	T cell
CELL2016_N1_case1-gill1_1_1	T cell
CELL1603_N1_case1-gill1_1_1	T cell
CELL2102_N1_case1-gill1_1_1	T cell
CELL2048_N1_case1-gill1_1_1	T cell
CELL1187_N1_case1-gill1_1_1	T cell
CELL1948_N1_case1-gill1_1_1	T cell
CELL1343_N1_case1-gill1_1_1	T cell
CELL1015_N1_case1-gill1_1_1	T cell
CELL2013_N1_case1-gill1_1_1	T cell
CELL2201_N1_case1-gill1_1_1	T cell
CELL1878_N1_case1-gill1_1_1	T cell
CELL1348_N1_case1-gill1_1_1	T cell
CELL1945_N1_case1-gill1_1_1	T cell
CELL1449_N1_case1-gill1_1_1	T cell
CELL2145_N1_case1-gill1_1_1	T cell
CELL2144_N1_case1-gill1_1_1	T cell
CELL2190_N1_case1-gill1_1_1	Ionocyte cell
CELL1689_N1_case1-gill1_1_1	T cell
CELL1990_N1_case1-gill1_1_1	T cell
CELL1688_N1_case1-gill1_1_1	CD8+T cell
CELL1628_N1_case1-gill1_1_1	T cell
CELL2152_N1_case1-gill1_1_1	T cell
CELL1685_N1_case1-gill1_1_1	T cell
CELL1894_N1_case1-gill1_1_1	T cell
CELL1229_N1_case1-gill1_1_1	T cell
CELL2239_N1_case1-gill1_1_1	T cell
CELL2162_N1_case1-gill1_1_1	T cell
CELL1973_N1_case1-gill1_1_1	T cell
CELL1752_N1_case1-gill1_1_1	T cell
CELL2040_N1_case1-gill1_1_1	T cell
CELL1616_N1_case1-gill1_1_1	T cell
CELL1874_N1_case1-gill1_1_1	T cell
CELL241_N2_case1-gill1_1_1	Erythroid cell
CELL440_N2_case1-gill1_1_1	Erythroid cell
CELL1960_N1_case1-gill1_1_1	Erythroid cell
CELL1710_N1_case1-gill1_1_1	Erythroid cell
CELL1909_N1_case1-gill1_1_1	Erythroid cell
CELL1887_N1_case1-gill1_1_1	Erythroid cell
CELL1975_N1_case1-gill1_1_1	Erythroid cell
CELL1608_N1_case1-gill1_1_1	Erythroid cell
CELL1586_N1_case1-gill1_1_1	Erythroid cell
CELL1582_N1_case1-gill1_1_1	Erythroid cell
CELL2029_N1_case1-gill1_1_1	Erythroid cell
CELL2001_N1_case1-gill1_1_1	Erythroid cell
CELL1729_N1_case1-gill1_1_1	Erythroid cell
CELL2273_N1_case1-gill1_1_1	Erythroid cell
CELL19_N2_case1-gill1_1_1	Erythroid cell
CELL1380_N1_case1-gill1_1_1	Erythroid cell
CELL280_N3_case1-gill1_1_1	Erythroid cell
CELL2268_N1_case1-gill1_1_1	Erythroid cell
CELL391_N2_case1-gill1_1_1	Erythroid cell
CELL1600_N1_case1-gill1_1_1	Erythroid cell
CELL1491_N1_case1-gill1_1_1	Erythroid cell
CELL161_N2_case1-gill1_1_1	Erythroid cell
CELL1943_N1_case1-gill1_1_1	Erythroid cell
CELL1838_N1_case1-gill1_1_1	Erythroid cell
CELL1942_N1_case1-gill1_1_1	Erythroid cell
CELL243_N2_case1-gill1_1_1	Erythroid cell
CELL245_N2_case1-gill1_1_1	Erythroid cell
CELL2063_N1_case1-gill1_1_1	Erythroid cell
CELL61_N2_case1-gill1_1_1	Erythroid cell
CELL1876_N1_case1-gill1_1_1	Erythroid cell
CELL153_N2_case1-gill1_1_1	Erythroid cell
CELL140_N3_case1-gill1_1_1	Erythroid cell
CELL2224_N1_case1-gill1_1_1	Erythroid cell
CELL1166_N1_case1-gill1_1_1	Erythroid cell
CELL89_N3_case1-gill1_1_1	Erythroid cell
CELL171_N3_case1-gill1_1_1	Erythroid cell
CELL1550_N1_case1-gill1_1_1	Erythroid cell
CELL1954_N1_case1-gill1_1_1	Erythroid cell
CELL2006_N1_case1-gill1_1_1	Erythroid cell
CELL1734_N1_case1-gill1_1_1	Erythroid cell
CELL1858_N1_case1-gill1_1_1	Erythroid cell
CELL2288_N1_case1-gill1_1_1	Erythroid cell
CELL52_N2_case1-gill1_1_1	Erythroid cell
CELL1609_N1_case1-gill1_1_1	Erythroid cell
CELL1765_N1_case1-gill1_1_1	Erythroid cell
CELL1141_N1_case1-gill1_1_1	Erythroid cell
CELL1470_N1_case1-gill1_1_1	Erythroid cell
CELL1898_N1_case1-gill1_1_1	Erythroid cell
CELL1949_N1_case1-gill1_1_1	Erythroid cell
CELL406_N2_case1-gill1_1_1	Erythroid cell
CELL2266_N1_case1-gill1_1_1	Erythroid cell
CELL2143_N1_case1-gill1_1_1	Erythroid cell
CELL2095_N1_case1-gill1_1_1	Erythroid cell
CELL1387_N1_case1-gill1_1_1	Erythroid cell
CELL1570_N1_case1-gill1_1_1	Erythroid cell
CELL1627_N1_case1-gill1_1_1	Erythroid cell
CELL14_N2_case1-gill1_1_1	Erythroid cell
CELL2074_N1_case1-gill1_1_1	Erythroid cell
CELL1931_N1_case1-gill1_1_1	Erythroid cell
CELL2174_N1_case1-gill1_1_1	Erythroid cell
CELL1695_N1_case1-gill1_1_1	Erythroid cell
CELL1863_N1_case1-gill1_1_1	Erythroid cell
CELL1316_N1_case1-gill1_1_1	Erythroid cell
CELL86_N2_case1-gill1_1_1	Erythroid cell
CELL104_N2_case1-gill1_1_1	Erythroid cell
CELL1763_N1_case1-gill1_1_1	Erythroid cell
CELL1861_N1_case1-gill1_1_1	Erythroid cell
CELL1548_N1_case1-gill1_1_1	Erythroid cell
CELL1428_N1_case1-gill1_1_1	Erythroid cell
CELL2035_N1_case1-gill1_1_1	Erythroid cell
CELL1980_N1_case1-gill1_1_1	Erythroid cell
CELL2234_N1_case1-gill1_1_1	Erythroid cell
CELL2295_N1_case1-gill1_1_1	Erythroid cell
CELL1784_N1_case1-gill1_1_1	Erythroid cell
CELL1420_N1_case1-gill1_1_1	Erythroid cell
CELL1290_N1_case1-gill1_1_1	Erythroid cell
CELL397_N3_case1-gill1_1_1	Erythroid cell
CELL127_N3_case1-gill1_1_1	Erythroid cell
CELL2155_N1_case1-gill1_1_1	Erythroid cell
CELL1429_N1_case1-gill1_1_1	Erythroid cell
CELL1205_N1_case1-gill1_1_1	Erythroid cell
CELL1741_N1_case1-gill1_1_1	Erythroid cell
CELL1321_N1_case1-gill1_1_1	Erythroid cell
CELL2090_N1_case1-gill1_1_1	Erythroid cell
CELL1920_N1_case1-gill1_1_1	Erythroid cell
CELL2125_N1_case1-gill1_1_1	Erythroid cell
CELL1577_N1_case1-gill1_1_1	Erythroid cell
CELL2059_N1_case1-gill1_1_1	Erythroid cell
CELL1511_N1_case1-gill1_1_1	Erythroid cell
CELL1736_N1_case1-gill1_1_1	Erythroid cell
CELL1406_N1_case1-gill1_1_1	Erythroid cell
CELL909_N1_case1-gill1_1_1	Erythroid cell
CELL1565_N1_case1-gill1_1_1	Erythroid cell
CELL1365_N1_case1-gill1_1_1	Erythroid cell
CELL2136_N1_case1-gill1_1_1	Erythroid cell
CELL116_N3_case1-gill1_1_1	Erythroid cell
CELL1813_N1_case1-gill1_1_1	Erythroid cell
CELL1851_N1_case1-gill1_1_1	Erythroid cell
CELL2236_N1_case1-gill1_1_1	Erythroid cell
CELL1544_N1_case1-gill1_1_1	Erythroid cell
CELL2021_N1_case1-gill1_1_1	Erythroid cell
CELL402_N2_case1-gill1_1_1	Erythroid cell
CELL2230_N1_case1-gill1_1_1	Erythroid cell
CELL1630_N1_case1-gill1_1_1	Erythroid cell
CELL1958_N1_case1-gill1_1_1	Erythroid cell
CELL2219_N1_case1-gill1_1_1	Erythroid cell
CELL1819_N1_case1-gill1_1_1	Erythroid cell
CELL1537_N1_case1-gill1_1_1	Erythroid cell
CELL111_N2_case1-gill1_1_1	Erythroid cell
CELL48_N2_case1-gill1_1_1	Erythroid cell
CELL943_N1_case1-gill1_1_1	Erythroid cell
CELL1535_N1_case1-gill1_1_1	Erythroid cell
CELL2046_N1_case1-gill1_1_1	Erythroid cell
CELL1950_N1_case1-gill1_1_1	Erythroid cell
CELL2212_N1_case1-gill1_1_1	Erythroid cell
CELL2166_N1_case1-gill1_1_1	Erythroid cell
CELL2121_N1_case1-gill1_1_1	Erythroid cell
CELL2104_N1_case1-gill1_1_1	Erythroid cell
CELL1508_N1_case1-gill1_1_1	Erythroid cell
CELL169_N2_case1-gill1_1_1	Erythroid cell
CELL1988_N1_case1-gill1_1_1	Erythroid cell
CELL2170_N1_case1-gill1_1_1	Erythroid cell
CELL1480_N1_case1-gill1_1_1	Erythroid cell
CELL1963_N1_case1-gill1_1_1	Erythroid cell
CELL1785_N1_case1-gill1_1_1	Erythroid cell
CELL1403_N1_case1-gill1_1_1	Erythroid cell
CELL1262_N1_case1-gill1_1_1	Erythroid cell
CELL1830_N1_case1-gill1_1_1	Erythroid cell
CELL130_N2_case1-gill1_1_1	Erythroid cell
CELL1832_N1_case1-gill1_1_1	Erythroid cell
CELL1357_N1_case1-gill1_1_1	Erythroid cell
CELL1520_N1_case1-gill1_1_1	Erythroid cell
CELL1364_N1_case1-gill1_1_1	Erythroid cell
CELL92_N2_case1-gill1_1_1	Erythroid cell
CELL2238_N1_case1-gill1_1_1	Erythroid cell
CELL1934_N1_case1-gill1_1_1	Erythroid cell
CELL1826_N1_case1-gill1_1_1	Erythroid cell
CELL1955_N1_case1-gill1_1_1	Erythroid cell
CELL1450_N1_case1-gill1_1_1	Erythroid cell
CELL1794_N1_case1-gill1_1_1	Erythroid cell
CELL1573_N1_case1-gill1_1_1	Erythroid cell
CELL150_N2_case1-gill1_1_1	Erythroid cell
CELL2023_N1_case1-gill1_1_1	Erythroid cell
CELL2058_N1_case1-gill1_1_1	Erythroid cell
CELL2161_N1_case1-gill1_1_1	Erythroid cell
CELL1865_N1_case1-gill1_1_1	Erythroid cell
CELL2171_N1_case1-gill1_1_1	Erythroid cell
CELL68_N2_case1-gill1_1_1	Erythroid cell
CELL1735_N1_case1-gill1_1_1	Erythroid cell
CELL2000_N1_case1-gill1_1_1	Erythroid cell
CELL1780_N1_case1-gill1_1_1	Erythroid cell
CELL1612_N1_case1-gill1_1_1	Erythroid cell
CELL2307_N1_case1-gill1_1_1	Erythroid cell
CELL1807_N1_case1-gill1_1_1	Erythroid cell
CELL2158_N1_case1-gill1_1_1	Erythroid cell
CELL2247_N1_case1-gill1_1_1	Erythroid cell
CELL2303_N1_case1-gill1_1_1	Erythroid cell
CELL1882_N1_case1-gill1_1_1	Erythroid cell
CELL1866_N1_case1-gill1_1_1	Erythroid cell
CELL1440_N1_case1-gill1_1_1	Erythroid cell
CELL1720_N1_case1-gill1_1_1	Erythroid cell
CELL2251_N1_case1-gill1_1_1	Erythroid cell
CELL2025_N1_case1-gill1_1_1	Erythroid cell
CELL1629_N1_case1-gill1_1_1	Erythroid cell
CELL1904_N1_case1-gill1_1_1	Erythroid cell
CELL2299_N1_case1-gill1_1_1	Erythroid cell
CELL1939_N1_case1-gill1_1_1	Erythroid cell
CELL2130_N1_case1-gill1_1_1	Erythroid cell
CELL2054_N1_case1-gill1_1_1	Erythroid cell
CELL1711_N1_case1-gill1_1_1	Erythroid cell
CELL1591_N1_case1-gill1_1_1	Erythroid cell
CELL1464_N1_case1-gill1_1_1	Erythroid cell
CELL2134_N1_case1-gill1_1_1	Erythroid cell
CELL2242_N1_case1-gill1_1_1	Erythroid cell
CELL1869_N1_case1-gill1_1_1	Erythroid cell
CELL1833_N1_case1-gill1_1_1	Erythroid cell
CELL2098_N1_case1-gill1_1_1	Erythroid cell
CELL1881_N1_case1-gill1_1_1	Erythroid cell
CELL1902_N1_case1-gill1_1_1	Erythroid cell
CELL289_N2_case1-gill1_1_1	Erythroid cell
CELL2267_N1_case1-gill1_1_1	Erythroid cell
CELL1649_N1_case1-gill1_1_1	Erythroid cell
CELL2173_N1_case1-gill1_1_1	Erythroid cell
CELL1547_N1_case1-gill1_1_1	Erythroid cell
CELL1646_N1_case1-gill1_1_1	Erythroid cell
CELL2107_N1_case1-gill1_1_1	Erythroid cell
CELL1996_N1_case1-gill1_1_1	Erythroid cell
CELL1984_N1_case1-gill1_1_1	Erythroid cell
CELL1885_N1_case1-gill1_1_1	Erythroid cell
CELL1644_N1_case1-gill1_1_1	Erythroid cell
CELL2085_N1_case1-gill1_1_1	Un_immune cell
CELL2191_N1_case1-gill1_1_1	Erythroid cell
CELL1572_N1_case1-gill1_1_1	Erythroid cell
CELL1966_N1_case1-gill1_1_1	Erythroid cell
CELL1687_N1_case1-gill1_1_1	Erythroid cell
CELL1925_N1_case1-gill1_1_1	Erythroid cell
CELL1265_N1_case1-gill1_1_1	Erythroid cell
CELL1714_N1_case1-gill1_1_1	Erythroid cell
CELL2192_N1_case1-gill1_1_1	Erythroid cell
CELL1976_N1_case1-gill1_1_1	Erythroid cell
CELL1816_N1_case1-gill1_1_1	Erythroid cell
CELL1709_N1_case1-gill1_1_1	Erythroid cell
CELL1814_N1_case1-gill1_1_1	Erythroid cell
CELL2229_N1_case1-gill1_1_1	Erythroid cell
CELL1965_N1_case1-gill1_1_1	Erythroid cell
CELL1718_N1_case1-gill1_1_1	Erythroid cell
CELL2132_N1_case1-gill1_1_1	Erythroid cell
CELL2302_N1_case1-gill1_1_1	Erythroid cell
CELL1792_N1_case1-gill1_1_1	Erythroid cell
CELL2167_N1_case1-gill1_1_1	Erythroid cell
CELL2195_N1_case1-gill1_1_1	Erythroid cell
CELL2147_N1_case1-gill1_1_1	Erythroid cell
CELL1846_N1_case1-gill1_1_1	Erythroid cell
CELL564_N1_case1-gill1_1_1	Un_epithelial cell
CELL174_N2_case1-gill1_1_1	Un_epithelial cell
CELL501_N1_case1-gill1_1_1	Un_epithelial cell
CELL281_N3_case1-gill1_1_1	Un_epithelial cell
CELL390_N2_case1-gill1_1_1	Ionocyte cell
CELL165_N2_case1-gill1_1_1	Un_epithelial cell
CELL433_N2_case1-gill1_1_1	Un_epithelial cell
CELL167_N2_case1-gill1_1_1	Un_epithelial cell
CELL579_N1_case1-gill1_1_1	Un_epithelial cell
CELL246_N3_case1-gill1_1_1	Un_epithelial cell
CELL29_N2_case1-gill1_1_1	Un_epithelial cell
CELL516_N1_case1-gill1_1_1	Un_epithelial cell
CELL451_N1_case1-gill1_1_1	Un_epithelial cell
CELL205_N2_case1-gill1_1_1	Un_epithelial cell
CELL465_N1_case1-gill1_1_1	Un_epithelial cell
CELL536_N1_case1-gill1_1_1	Un_epithelial cell
CELL830_N1_case1-gill1_1_1	Un_epithelial cell
CELL485_N1_case1-gill1_1_1	Un_epithelial cell
CELL461_N1_case1-gill1_1_1	Un_epithelial cell
CELL507_N1_case1-gill1_1_1	Un_epithelial cell
CELL63_N2_case1-gill1_1_1	Un_epithelial cell
CELL1379_N1_case1-gill1_1_1	Un_epithelial cell
CELL354_N2_case1-gill1_1_1	Un_epithelial cell
CELL886_N1_case1-gill1_1_1	Un_epithelial cell
CELL1503_N1_case1-gill1_1_1	Un_epithelial cell
CELL330_N3_case1-gill1_1_1	Un_epithelial cell
CELL317_N2_case1-gill1_1_1	Un_epithelial cell
CELL342_N2_case1-gill1_1_1	Un_epithelial cell
CELL523_N1_case1-gill1_1_1	Un_epithelial cell
CELL79_N3_case1-gill1_1_1	Un_epithelial cell
CELL1072_N1_case1-gill1_1_1	Un_epithelial cell
CELL452_N1_case1-gill1_1_1	Un_epithelial cell
CELL1354_N1_case1-gill1_1_1	Un_epithelial cell
CELL597_N1_case1-gill1_1_1	Un_epithelial cell
CELL680_N1_case1-gill1_1_1	Un_epithelial cell
CELL620_N1_case1-gill1_1_1	Un_epithelial cell
CELL922_N1_case1-gill1_1_1	Un_epithelial cell
CELL423_N2_case1-gill1_1_1	Un_epithelial cell
CELL1562_N1_case1-gill1_1_1	Un_epithelial cell
CELL610_N1_case1-gill1_1_1	Un_epithelial cell
CELL266_N2_case1-gill1_1_1	Un_epithelial cell
CELL774_N1_case1-gill1_1_1	Un_epithelial cell
CELL251_N2_case1-gill1_1_1	Un_epithelial cell
CELL250_N3_case1-gill1_1_1	Un_epithelial cell
CELL462_N1_case1-gill1_1_1	Un_epithelial cell
CELL1129_N1_case1-gill1_1_1	Un_epithelial cell
CELL479_N1_case1-gill1_1_1	Un_epithelial cell
CELL209_N2_case1-gill1_1_1	Un_epithelial cell
CELL949_N1_case1-gill1_1_1	Un_epithelial cell
CELL789_N1_case1-gill1_1_1	Un_epithelial cell
CELL464_N1_case1-gill1_1_1	Un_epithelial cell
CELL473_N1_case1-gill1_1_1	Un_epithelial cell
CELL560_N1_case1-gill1_1_1	Un_epithelial cell
CELL639_N1_case1-gill1_1_1	Ionocyte cell
CELL1114_N1_case1-gill1_1_1	Un_epithelial cell
CELL463_N1_case1-gill1_1_1	Un_epithelial cell
CELL888_N1_case1-gill1_1_1	Un_epithelial cell
CELL66_N2_case1-gill1_1_1	Un_epithelial cell
CELL1504_N1_case1-gill1_1_1	Un_epithelial cell
CELL196_N3_case1-gill1_1_1	Un_epithelial cell
CELL151_N2_case1-gill1_1_1	Un_epithelial cell
CELL62_N2_case1-gill1_1_1	Un_epithelial cell
CELL691_N1_case1-gill1_1_1	Un_epithelial cell
CELL595_N1_case1-gill1_1_1	Un_epithelial cell
CELL494_N1_case1-gill1_1_1	Un_epithelial cell
CELL2039_N1_case1-gill1_1_1	Un_epithelial cell
CELL616_N1_case1-gill1_1_1	Un_epithelial cell
CELL545_N1_case1-gill1_1_1	Un_epithelial cell
CELL733_N1_case1-gill1_1_1	Un_epithelial cell
CELL488_N1_case1-gill1_1_1	Un_epithelial cell
CELL582_N1_case1-gill1_1_1	Un_epithelial cell
CELL483_N1_case1-gill1_1_1	Epithelial cell_Ca
CELL67_N4_case1-gill1_1_1	Un_epithelial cell
CELL487_N1_case1-gill1_1_1	Un_epithelial cell
CELL1458_N1_case1-gill1_1_1	Un_epithelial cell
CELL1349_N1_case1-gill1_1_1	Un_epithelial cell
CELL486_N1_case1-gill1_1_1	Un_epithelial cell
CELL567_N1_case1-gill1_1_1	Un_epithelial cell
CELL180_N3_case1-gill1_1_1	Un_epithelial cell
CELL1227_N1_case1-gill1_1_1	Un_epithelial cell
CELL1571_N1_case1-gill1_1_1	Un_epithelial cell
CELL505_N1_case1-gill1_1_1	Un_epithelial cell
CELL502_N1_case1-gill1_1_1	Un_epithelial cell
CELL554_N1_case1-gill1_1_1	Un_epithelial cell
CELL622_N1_case1-gill1_1_1	Un_epithelial cell
CELL413_N3_case1-gill1_1_1	Un_epithelial cell
CELL445_N2_case1-gill1_1_1	Un_epithelial cell
CELL15_N2_case1-gill1_1_1	Un_epithelial cell
CELL482_N1_case1-gill1_1_1	Un_epithelial cell
CELL588_N1_case1-gill1_1_1	Un_epithelial cell
CELL627_N1_case1-gill1_1_1	Un_epithelial cell
CELL252_N2_case1-gill1_1_1	Un_epithelial cell
CELL33_N2_case1-gill1_1_1	Un_epithelial cell
CELL383_N3_case1-gill1_1_1	Un_epithelial cell
CELL395_N2_case1-gill1_1_1	Un_epithelial cell
CELL441_N2_case1-gill1_1_1	Un_epithelial cell
CELL17_N4_case1-gill1_1_1	Un_epithelial cell
CELL211_N2_case1-gill1_1_1	Un_epithelial cell
CELL357_N3_case1-gill1_1_1	Un_epithelial cell
CELL630_N1_case1-gill1_1_1	Un_epithelial cell
CELL1283_N1_case1-gill1_1_1	Un_epithelial cell
CELL214_N2_case1-gill1_1_1	Un_epithelial cell
CELL809_N1_case1-gill1_1_1	Un_epithelial cell
CELL429_N2_case1-gill1_1_1	Un_epithelial cell
CELL1016_N1_case1-gill1_1_1	Un_epithelial cell
CELL2052_N1_case1-gill1_1_1	Un_epithelial cell
CELL540_N1_case1-gill1_1_1	Un_epithelial cell
CELL681_N1_case1-gill1_1_1	Un_epithelial cell
CELL827_N1_case1-gill1_1_1	Un_epithelial cell
CELL374_N2_case1-gill1_1_1	Un_epithelial cell
CELL547_N1_case1-gill1_1_1	Un_epithelial cell
CELL990_N1_case1-gill1_1_1	Un_epithelial cell
CELL134_N2_case1-gill1_1_1	Un_epithelial cell
CELL1906_N1_case1-gill1_1_1	Un_epithelial cell
CELL503_N1_case1-gill1_1_1	Un_epithelial cell
CELL368_N3_case1-gill1_1_1	Un_epithelial cell
CELL495_N1_case1-gill1_1_1	Un_epithelial cell
CELL1539_N1_case1-gill1_1_1	Un_epithelial cell
CELL164_N2_case1-gill1_1_1	Un_epithelial cell
CELL426_N2_case1-gill1_1_1	Un_epithelial cell
CELL480_N1_case1-gill1_1_1	Un_epithelial cell
CELL410_N2_case1-gill1_1_1	Un_epithelial cell
CELL1967_N1_case1-gill1_1_1	Un_epithelial cell
CELL2175_N1_case1-gill1_1_1	Un_epithelial cell
CELL607_N1_case1-gill1_1_1	Un_epithelial cell
CELL492_N1_case1-gill1_1_1	Un_epithelial cell
CELL802_N1_case1-gill1_1_1	Un_epithelial cell
CELL1007_N1_case1-gill1_1_1	Un_epithelial cell
CELL635_N1_case1-gill1_1_1	Un_epithelial cell
CELL786_N1_case1-gill1_1_1	Un_epithelial cell
CELL471_N1_case1-gill1_1_1	Un_epithelial cell
CELL112_N2_case1-gill1_1_1	Un_epithelial cell
CELL577_N1_case1-gill1_1_1	Un_epithelial cell
CELL1400_N1_case1-gill1_1_1	Un_epithelial cell
CELL904_N1_case1-gill1_1_1	Un_epithelial cell
CELL791_N1_case1-gill1_1_1	Un_epithelial cell
CELL758_N1_case1-gill1_1_1	Un_epithelial cell
CELL198_N2_case1-gill1_1_1	Epithelial cell_Ca
CELL643_N1_case1-gill1_1_1	Un_epithelial cell
CELL585_N1_case1-gill1_1_1	Un_epithelial cell
CELL2118_N1_case1-gill1_1_1	Un_epithelial cell
CELL481_N1_case1-gill1_1_1	Un_epithelial cell
CELL439_N2_case1-gill1_1_1	Un_epithelial cell
CELL1209_N1_case1-gill1_1_1	Un_epithelial cell
CELL799_N1_case1-gill1_1_1	Epithelial cell_Ca
CELL1126_N1_case1-gill1_1_1	Un_epithelial cell
CELL500_N1_case1-gill1_1_1	Un_epithelial cell
CELL6_N2_case1-gill1_1_1	Un_epithelial cell
CELL2258_N1_case1-gill1_1_1	Un_epithelial cell
CELL1654_N1_case1-gill1_1_1	Un_epithelial cell
CELL2237_N1_case1-gill1_1_1	Un_epithelial cell
CELL873_N1_case1-gill1_1_1	Un_epithelial cell
CELL1453_N1_case1-gill1_1_1	Un_epithelial cell
CELL987_N1_case1-gill1_1_1	Un_epithelial cell
CELL604_N1_case1-gill1_1_1	Un_epithelial cell
CELL1121_N1_case1-gill1_1_1	Un_epithelial cell
CELL1138_N1_case1-gill1_1_1	Un_epithelial cell
CELL300_N2_case1-gill1_1_1	Un_epithelial cell
CELL322_N2_case1-gill1_1_1	Un_epithelial cell
CELL823_N1_case1-gill1_1_1	Un_epithelial cell
CELL1271_N1_case1-gill1_1_1	Un_epithelial cell
CELL699_N1_case1-gill1_1_1	Un_epithelial cell
CELL412_N2_case1-gill1_1_1	Un_epithelial cell
CELL335_N3_case1-gill1_1_1	Un_epithelial cell
CELL967_N1_case1-gill1_1_1	Un_epithelial cell
CELL436_N2_case1-gill1_1_1	Un_epithelial cell
CELL175_N2_case1-gill1_1_1	Un_epithelial cell
CELL964_N1_case1-gill1_1_1	Un_epithelial cell
CELL254_N2_case1-gill1_1_1	Un_epithelial cell
CELL590_N1_case1-gill1_1_1	Un_epithelial cell
CELL1715_N1_case1-gill1_1_1	Un_epithelial cell
CELL714_N1_case1-gill1_1_1	Un_epithelial cell
CELL2019_N1_case1-gill1_1_1	Un_epithelial cell
CELL538_N1_case1-gill1_1_1	Un_epithelial cell
CELL2003_N1_case1-gill1_1_1	Un_epithelial cell
CELL455_N1_case1-gill1_1_1	Un_epithelial cell
CELL1940_N1_case1-gill1_1_1	Un_epithelial cell
CELL541_N1_case1-gill1_1_1	Un_epithelial cell
CELL1461_N1_case1-gill1_1_1	Un_epithelial cell
CELL314_N2_case1-gill1_1_1	Un_epithelial cell
CELL103_N2_case1-gill1_1_1	Un_epithelial cell
CELL267_N3_case1-gill1_1_1	Epithelial cell_Ca
CELL1759_N1_case1-gill1_1_1	Un_epithelial cell
CELL628_N1_case1-gill1_1_1	Un_epithelial cell
CELL372_N2_case1-gill1_1_1	Un_epithelial cell
CELL651_N1_case1-gill1_1_1	Un_epithelial cell
CELL763_N1_case1-gill1_1_1	Un_epithelial cell
CELL1638_N1_case1-gill1_1_1	Un_epithelial cell
CELL1327_N1_case1-gill1_1_1	Un_epithelial cell
CELL603_N1_case1-gill1_1_1	Un_epithelial cell
CELL168_N2_case1-gill1_1_1	Un_epithelial cell
CELL1326_N1_case1-gill1_1_1	Un_epithelial cell
CELL1019_N1_case1-gill1_1_1	Un_epithelial cell
CELL1857_N1_case1-gill1_1_1	Un_epithelial cell
CELL1071_N1_case1-gill1_1_1	Un_epithelial cell
CELL1131_N1_case1-gill1_1_1	Un_epithelial cell
CELL655_N1_case1-gill1_1_1	Un_epithelial cell
CELL543_N1_case1-gill1_1_1	Un_epithelial cell
CELL118_N2_case1-gill1_1_1	Un_epithelial cell
CELL1684_N1_case1-gill1_1_1	Un_epithelial cell
CELL908_N1_case1-gill1_1_1	Un_epithelial cell
CELL1849_N1_case1-gill1_1_1	Un_epithelial cell
CELL2218_N1_case1-gill1_1_1	Un_epithelial cell
CELL2263_N1_case1-gill1_1_1	Un_epithelial cell
CELL83_N2_case1-gill1_1_1	Un_epithelial cell
CELL1585_N1_case1-gill1_1_1	Un_epithelial cell
CELL1105_N1_case1-gill1_1_1	Un_epithelial cell
CELL715_N1_case1-gill1_1_1	Un_epithelial cell
CELL366_N3_case1-gill1_1_1	Un_epithelial cell
CELL817_N1_case1-gill1_1_1	Un_epithelial cell
CELL70_N2_case1-gill1_1_1	Un_epithelial cell
CELL2243_N1_case1-gill1_1_1	Un_epithelial cell
CELL819_N1_case1-gill1_1_1	Un_epithelial cell
CELL1207_N1_case1-gill1_1_1	Un_epithelial cell
CELL751_N1_case1-gill1_1_1	Un_epithelial cell
CELL1093_N1_case1-gill1_1_1	Un_epithelial cell
CELL1727_N1_case1-gill1_1_1	Un_epithelial cell
CELL1315_N1_case1-gill1_1_1	Epithelial cell_Ca
CELL1789_N1_case1-gill1_1_1	Un_epithelial cell
CELL811_N1_case1-gill1_1_1	Un_epithelial cell
CELL1160_N1_case1-gill1_1_1	Un_epithelial cell
CELL1579_N1_case1-gill1_1_1	Un_epithelial cell
CELL1115_N1_case1-gill1_1_1	Un_epithelial cell
CELL2177_N1_case1-gill1_1_1	Un_epithelial cell
CELL221_N2_case1-gill1_1_1	Un_epithelial cell
CELL298_N2_case1-gill1_1_1	Un_epithelial cell
CELL399_N2_case1-gill1_1_1	Un_epithelial cell
CELL1755_N1_case1-gill1_1_1	Un_epithelial cell
CELL801_N1_case1-gill1_1_1	Un_epithelial cell
CELL1352_N1_case1-gill1_1_1	Un_epithelial cell
CELL2106_N1_case1-gill1_1_1	Un_epithelial cell
CELL2044_N1_case1-gill1_1_1	Un_epithelial cell
CELL1915_N1_case1-gill1_1_1	Un_epithelial cell
CELL998_N1_case1-gill1_1_1	Un_epithelial cell
CELL617_N1_case1-gill1_1_1	Un_epithelial cell
CELL1919_N1_case1-gill1_1_1	Un_epithelial cell
CELL28_N2_case1-gill1_1_1	Un_epithelial cell
CELL573_N1_case1-gill1_1_1	Un_epithelial cell
CELL1801_N1_case1-gill1_1_1	Erythroid cell
CELL1812_N1_case1-gill1_1_1	Un_epithelial cell
CELL858_N1_case1-gill1_1_1	Un_epithelial cell
CELL1525_N1_case1-gill1_1_1	Un_epithelial cell
CELL629_N1_case1-gill1_1_1	Un_epithelial cell
CELL1410_N1_case1-gill1_1_1	Un_epithelial cell
CELL1413_N1_case1-gill1_1_1	Un_epithelial cell
CELL2109_N1_case1-gill1_1_1	Epithelial cell_Ca
CELL9_N3_case1-gill1_1_1	Un_epithelial cell
CELL1055_N1_case1-gill1_1_1	Un_epithelial cell
CELL1527_N1_case1-gill1_1_1	Un_epithelial cell
CELL1267_N1_case1-gill1_1_1	Un_epithelial cell
CELL1588_N1_case1-gill1_1_1	Epithelial cell_Ca
CELL869_N1_case1-gill1_1_1	Un_epithelial cell
CELL1619_N1_case1-gill1_1_1	Un_epithelial cell
CELL1405_N1_case1-gill1_1_1	Un_epithelial cell
CELL1295_N1_case1-gill1_1_1	Un_epithelial cell
CELL2120_N1_case1-gill1_1_1	Un_epithelial cell
CELL1643_N1_case1-gill1_1_1	Un_epithelial cell
CELL1288_N1_case1-gill1_1_1	Macrophage
CELL586_N1_case1-gill1_1_1	Dendritic cell_like
CELL1174_N1_case1-gill1_1_1	Macrophage
CELL1856_N1_case1-gill1_1_1	Dendritic cell_like
CELL489_N1_case1-gill1_1_1	Macrophage
CELL1944_N1_case1-gill1_1_1	Macrophage
CELL1907_N1_case1-gill1_1_1	Macrophage
CELL1730_N1_case1-gill1_1_1	Macrophage
CELL520_N1_case1-gill1_1_1	Macrophage
CELL432_N2_case1-gill1_1_1	Dendritic cell_like
CELL270_N2_case1-gill1_1_1	Macrophage
CELL611_N1_case1-gill1_1_1	Dendritic cell_like
CELL75_N3_case1-gill1_1_1	Macrophage
CELL123_N2_case1-gill1_1_1	Dendritic cell_like
CELL509_N1_case1-gill1_1_1	Macrophage
CELL512_N1_case1-gill1_1_1	Dendritic cell_like
CELL2206_N1_case1-gill1_1_1	Macrophage
CELL287_N2_case1-gill1_1_1	Dendritic cell_like
CELL475_N1_case1-gill1_1_1	Dendritic cell_like
CELL497_N1_case1-gill1_1_1	Dendritic cell_like
CELL20_N2_case1-gill1_1_1	Macrophage
CELL239_N2_case1-gill1_1_1	Macrophage
CELL747_N1_case1-gill1_1_1	Macrophage
CELL1478_N1_case1-gill1_1_1	Macrophage
CELL511_N1_case1-gill1_1_1	Macrophage
CELL498_N1_case1-gill1_1_1	Dendritic cell_like
CELL56_N3_case1-gill1_1_1	Macrophage
CELL991_N1_case1-gill1_1_1	Macrophage
CELL2226_N1_case1-gill1_1_1	Macrophage
CELL99_N2_case1-gill1_1_1	Macrophage
CELL393_N2_case1-gill1_1_1	Macrophage
CELL126_N3_case1-gill1_1_1	Macrophage
CELL621_N1_case1-gill1_1_1	Dendritic cell_like
CELL32_N3_case1-gill1_1_1	Dendritic cell_like
CELL155_N3_case1-gill1_1_1	Dendritic cell_like
CELL632_N1_case1-gill1_1_1	Dendritic cell_like
CELL232_N2_case1-gill1_1_1	Dendritic cell_like
CELL712_N1_case1-gill1_1_1	Macrophage
CELL1340_N1_case1-gill1_1_1	Macrophage
CELL1749_N1_case1-gill1_1_1	Dendritic cell_like
CELL702_N1_case1-gill1_1_1	Macrophage
CELL1077_N1_case1-gill1_1_1	Dendritic cell_like
CELL297_N2_case1-gill1_1_1	Macrophage
CELL240_N2_case1-gill1_1_1	Macrophage
CELL1477_N1_case1-gill1_1_1	Macrophage
CELL4_N2_case1-gill1_1_1	Macrophage
CELL578_N1_case1-gill1_1_1	Dendritic cell_like
CELL1351_N1_case1-gill1_1_1	Macrophage
CELL903_N1_case1-gill1_1_1	Macrophage
CELL609_N1_case1-gill1_1_1	Dendritic cell_like
CELL606_N1_case1-gill1_1_1	Macrophage
CELL1168_N1_case1-gill1_1_1	Macrophage
CELL726_N1_case1-gill1_1_1	Dendritic cell_like
CELL478_N1_case1-gill1_1_1	Macrophage
CELL519_N1_case1-gill1_1_1	Macrophage
CELL1703_N1_case1-gill1_1_1	Macrophage
CELL477_N1_case1-gill1_1_1	Dendritic cell_like
CELL1417_N1_case1-gill1_1_1	Macrophage
CELL1558_N1_case1-gill1_1_1	Macrophage
CELL703_N1_case1-gill1_1_1	Dendritic cell_like
CELL1414_N1_case1-gill1_1_1	Macrophage
CELL723_N1_case1-gill1_1_1	Dendritic cell_like
CELL453_N1_case1-gill1_1_1	Macrophage
CELL1086_N1_case1-gill1_1_1	Dendritic cell_like
CELL58_N2_case1-gill1_1_1	Macrophage
CELL803_N1_case1-gill1_1_1	Macrophage
CELL1560_N1_case1-gill1_1_1	Dendritic cell_like
CELL371_N2_case1-gill1_1_1	Dendritic cell_like
CELL1964_N1_case1-gill1_1_1	Macrophage
CELL1968_N1_case1-gill1_1_1	Dendritic cell_like
CELL843_N1_case1-gill1_1_1	Dendritic cell_like
CELL900_N1_case1-gill1_1_1	Dendritic cell_like
CELL189_N2_case1-gill1_1_1	Dendritic cell_like
CELL716_N1_case1-gill1_1_1	Macrophage
CELL213_N2_case1-gill1_1_1	Macrophage
CELL824_N1_case1-gill1_1_1	Macrophage
CELL666_N1_case1-gill1_1_1	Dendritic cell_like
CELL312_N2_case1-gill1_1_1	Macrophage
CELL1091_N1_case1-gill1_1_1	Macrophage
CELL2012_N1_case1-gill1_1_1	Macrophage
CELL787_N1_case1-gill1_1_1	Dendritic cell_like
CELL1657_N1_case1-gill1_1_1	Macrophage
CELL2022_N1_case1-gill1_1_1	Macrophage
CELL1391_N1_case1-gill1_1_1	Macrophage
CELL1250_N1_case1-gill1_1_1	Macrophage
CELL1462_N1_case1-gill1_1_1	Macrophage
CELL248_N2_case1-gill1_1_1	Dendritic cell_like
CELL2255_N1_case1-gill1_1_1	Macrophage
CELL1112_N1_case1-gill1_1_1	Macrophage
CELL1286_N1_case1-gill1_1_1	Dendritic cell_like
CELL1802_N1_case1-gill1_1_1	Macrophage
CELL976_N1_case1-gill1_1_1	Dendritic cell_like
CELL1820_N1_case1-gill1_1_1	Macrophage
CELL1782_N1_case1-gill1_1_1	Macrophage
CELL31_N2_case1-gill1_1_1	Macrophage
CELL1487_N1_case1-gill1_1_1	Macrophage
CELL2124_N1_case1-gill1_1_1	Macrophage
CELL2274_N1_case1-gill1_1_1	Macrophage
CELL2285_N1_case1-gill1_1_1	Dendritic cell_like
CELL1652_N1_case1-gill1_1_1	Dendritic cell_like
CELL1696_N1_case1-gill1_1_1	Dendritic cell_like
CELL1760_N1_case1-gill1_1_1	Macrophage
CELL1937_N1_case1-gill1_1_1	Macrophage
CELL792_N1_case1-gill1_1_1	Macrophage
CELL448_N1_case1-gill1_1_1	Ciliated cell
CELL649_N1_case1-gill1_1_1	Ciliated cell
CELL419_N2_case1-gill1_1_1	Ciliated cell
CELL668_N1_case1-gill1_1_1	Ciliated cell
CELL190_N2_case1-gill1_1_1	Ciliated cell
CELL800_N1_case1-gill1_1_1	Ciliated cell
CELL306_N2_case1-gill1_1_1	Ciliated cell
CELL851_N1_case1-gill1_1_1	Ciliated cell
CELL596_N1_case1-gill1_1_1	Ciliated cell
CELL456_N1_case1-gill1_1_1	Ciliated cell
CELL1546_N1_case1-gill1_1_1	Ciliated cell
CELL454_N1_case1-gill1_1_1	Ciliated cell
CELL301_N2_case1-gill1_1_1	Ciliated cell
CELL275_N2_case1-gill1_1_1	Ciliated cell
CELL1065_N1_case1-gill1_1_1	Ciliated cell
CELL1938_N1_case1-gill1_1_1	Ciliated cell
CELL914_N1_case1-gill1_1_1	Ciliated cell
CELL446_N2_case1-gill1_1_1	Un_epithelial cell
CELL469_N1_case1-gill1_1_1	Un_epithelial cell
CELL687_N1_case1-gill1_1_1	Un_epithelial cell
CELL902_N1_case1-gill1_1_1	Un_epithelial cell
CELL345_N2_case1-gill1_1_1	Un_epithelial cell
CELL842_N1_case1-gill1_1_1	Un_epithelial cell
CELL679_N1_case1-gill1_1_1	Un_epithelial cell
CELL223_N3_case1-gill1_1_1	Un_epithelial cell
CELL360_N2_case1-gill1_1_1	Un_epithelial cell
CELL133_N2_case1-gill1_1_1	Un_epithelial cell
CELL1587_N1_case1-gill1_1_1	Un_epithelial cell
CELL343_N3_case1-gill1_1_1	Un_epithelial cell
CELL725_N1_case1-gill1_1_1	Un_epithelial cell
CELL238_N2_case1-gill1_1_1	Un_epithelial cell
CELL1231_N1_case1-gill1_1_1	Un_epithelial cell
CELL408_N3_case1-gill1_1_1	Un_epithelial cell
CELL1721_N1_case1-gill1_1_1	Un_epithelial cell
CELL624_N1_case1-gill1_1_1	Un_epithelial cell
CELL513_N1_case1-gill1_1_1	Un_epithelial cell
CELL598_N1_case1-gill1_1_1	Un_epithelial cell
CELL364_N2_case1-gill1_1_1	Un_epithelial cell
CELL626_N1_case1-gill1_1_1	Un_epithelial cell
CELL499_N1_case1-gill1_1_1	Un_epithelial cell
CELL1663_N1_case1-gill1_1_1	Un_epithelial cell
CELL144_N2_case1-gill1_1_1	Un_epithelial cell
CELL806_N1_case1-gill1_1_1	Un_epithelial cell
CELL561_N1_case1-gill1_1_1	Un_epithelial cell
CELL574_N1_case1-gill1_1_1	Un_epithelial cell
CELL259_N3_case1-gill1_1_1	Un_epithelial cell
CELL692_N1_case1-gill1_1_1	Un_epithelial cell
CELL449_N1_case1-gill1_1_1	Un_epithelial cell
CELL1299_N1_case1-gill1_1_1	Un_epithelial cell
CELL1012_N1_case1-gill1_1_1	Un_epithelial cell
CELL2278_N1_case1-gill1_1_1	Un_epithelial cell
CELL476_N1_case1-gill1_1_1	Un_epithelial cell
CELL790_N1_case1-gill1_1_1	Un_epithelial cell
CELL373_N3_case1-gill1_1_1	Un_epithelial cell
CELL810_N1_case1-gill1_1_1	Un_epithelial cell
CELL2030_N1_case1-gill1_1_1	Un_epithelial cell
CELL1192_N1_case1-gill1_1_1	Un_epithelial cell
CELL53_N2_case1-gill1_1_1	Un_epithelial cell
CELL1779_N1_case1-gill1_1_1	Un_epithelial cell
CELL193_N3_case1-gill1_1_1	Un_epithelial cell
CELL1056_N1_case1-gill1_1_1	Un_epithelial cell
CELL329_N2_case1-gill1_1_1	Un_epithelial cell
CELL1463_N1_case1-gill1_1_1	Un_epithelial cell
CELL926_N1_case1-gill1_1_1	Un_epithelial cell
CELL766_N1_case1-gill1_1_1	Un_epithelial cell
CELL529_N1_case1-gill1_1_1	Un_epithelial cell
CELL1142_N1_case1-gill1_1_1	Un_epithelial cell
CELL65_N2_case1-gill1_1_1	Un_epithelial cell
CELL1140_N1_case1-gill1_1_1	Un_epithelial cell
CELL605_N1_case1-gill1_1_1	Un_epithelial cell
CELL256_N2_case1-gill1_1_1	Un_epithelial cell
CELL24_N2_case1-gill1_1_1	Un_epithelial cell
CELL981_N1_case1-gill1_1_1	Un_epithelial cell
CELL2027_N1_case1-gill1_1_1	Un_epithelial cell
CELL657_N1_case1-gill1_1_1	Un_epithelial cell
CELL942_N1_case1-gill1_1_1	Un_epithelial cell
CELL1672_N1_case1-gill1_1_1	Un_epithelial cell
CELL493_N1_case1-gill1_1_1	Un_epithelial cell
CELL249_N3_case1-gill1_1_1	Un_epithelial cell
CELL812_N1_case1-gill1_1_1	Un_epithelial cell
CELL740_N1_case1-gill1_1_1	Un_epithelial cell
CELL414_N2_case1-gill1_1_1	Un_epithelial cell
CELL272_N2_case1-gill1_1_1	Un_epithelial cell
CELL344_N3_case1-gill1_1_1	Un_epithelial cell
CELL278_N3_case1-gill1_1_1	Un_epithelial cell
CELL12_N2_case1-gill1_1_1	Un_epithelial cell
CELL1484_N1_case1-gill1_1_1	Un_epithelial cell
CELL1620_N1_case1-gill1_1_1	Un_epithelial cell
CELL376_N3_case1-gill1_1_1	Un_epithelial cell
CELL1241_N1_case1-gill1_1_1	Un_epithelial cell
CELL407_N2_case1-gill1_1_1	Un_epithelial cell
CELL1173_N1_case1-gill1_1_1	Un_epithelial cell
CELL170_N2_case1-gill1_1_1	Un_epithelial cell
CELL514_N1_case1-gill1_1_1	Un_epithelial cell
CELL490_N1_case1-gill1_1_1	Un_epithelial cell
CELL434_N2_case1-gill1_1_1	Un_epithelial cell
CELL672_N1_case1-gill1_1_1	Un_epithelial cell
CELL450_N1_case1-gill1_1_1	Un_epithelial cell
CELL365_N2_case1-gill1_1_1	Un_epithelial cell
CELL178_N2_case1-gill1_1_1	Un_epithelial cell
CELL506_N1_case1-gill1_1_1	Un_epithelial cell
CELL674_N1_case1-gill1_1_1	Un_epithelial cell
CELL752_N1_case1-gill1_1_1	Un_epithelial cell
CELL458_N1_case1-gill1_1_1	Un_epithelial cell
CELL515_N1_case1-gill1_1_1	Un_epithelial cell
CELL525_N1_case1-gill1_1_1	Un_epithelial cell
CELL23_N2_case1-gill1_1_1	Un_epithelial cell
CELL97_N2_case1-gill1_1_1	Un_epithelial cell
CELL581_N1_case1-gill1_1_1	Un_epithelial cell
CELL466_N1_case1-gill1_1_1	Un_epithelial cell
CELL2005_N1_case1-gill1_1_1	Un_epithelial cell
CELL634_N1_case1-gill1_1_1	Un_epithelial cell
CELL339_N2_case1-gill1_1_1	Un_epithelial cell
CELL549_N1_case1-gill1_1_1	Un_epithelial cell
CELL652_N1_case1-gill1_1_1	Un_epithelial cell
CELL717_N1_case1-gill1_1_1	Un_epithelial cell
CELL1143_N1_case1-gill1_1_1	Un_epithelial cell
CELL923_N1_case1-gill1_1_1	Un_epithelial cell
CELL1668_N1_case1-gill1_1_1	Un_epithelial cell
CELL504_N1_case1-gill1_1_1	Un_epithelial cell
CELL1318_N1_case1-gill1_1_1	Un_epithelial cell
CELL683_N1_case1-gill1_1_1	Un_epithelial cell
CELL137_N2_case1-gill1_1_1	Un_epithelial cell
CELL176_N2_case1-gill1_1_1	Un_epithelial cell
CELL553_N1_case1-gill1_1_1	Un_epithelial cell
CELL1259_N1_case1-gill1_1_1	Un_epithelial cell
CELL271_N2_case1-gill1_1_1	Un_epithelial cell
CELL1640_N1_case1-gill1_1_1	Un_epithelial cell
CELL1167_N1_case1-gill1_1_1	Un_epithelial cell
CELL54_N3_case1-gill1_1_1	Un_epithelial cell
CELL1035_N1_case1-gill1_1_1	Un_epithelial cell
CELL648_N1_case1-gill1_1_1	Un_epithelial cell
CELL2135_N1_case1-gill1_1_1	Un_epithelial cell
CELL550_N1_case1-gill1_1_1	Un_epithelial cell
CELL392_N2_case1-gill1_1_1	Un_epithelial cell
CELL305_N2_case1-gill1_1_1	Un_epithelial cell
CELL109_N2_case1-gill1_1_1	Un_epithelial cell
CELL510_N1_case1-gill1_1_1	Un_epithelial cell
CELL508_N1_case1-gill1_1_1	Un_epithelial cell
CELL353_N4_case1-gill1_1_1	Un_epithelial cell
CELL1818_N1_case1-gill1_1_1	Un_epithelial cell
CELL587_N1_case1-gill1_1_1	Un_epithelial cell
CELL173_N2_case1-gill1_1_1	Un_epithelial cell
CELL101_N2_case1-gill1_1_1	Un_epithelial cell
CELL286_N2_case1-gill1_1_1	Un_epithelial cell
CELL470_N1_case1-gill1_1_1	Un_epithelial cell
CELL265_N5_case1-gill1_1_1	Un_epithelial cell
CELL1282_N1_case1-gill1_1_1	Un_epithelial cell
CELL1122_N1_case1-gill1_1_1	Un_epithelial cell
CELL1284_N1_case1-gill1_1_1	Un_epithelial cell
CELL1276_N1_case1-gill1_1_1	Un_epithelial cell
CELL1111_N1_case1-gill1_1_1	Un_epithelial cell
CELL2292_N1_case1-gill1_1_1	Un_epithelial cell
CELL304_N2_case1-gill1_1_1	Un_epithelial cell
CELL457_N1_case1-gill1_1_1	Un_epithelial cell
CELL1532_N1_case1-gill1_1_1	Un_epithelial cell
CELL39_N2_case1-gill1_1_1	Un_epithelial cell
CELL293_N2_case1-gill1_1_1	Un_epithelial cell
CELL443_N2_case1-gill1_1_1	Un_epithelial cell
CELL110_N2_case1-gill1_1_1	Ionocyte cell_DMRT2
CELL852_N1_case1-gill1_1_1	Un_epithelial cell
CELL1017_N1_case1-gill1_1_1	Un_epithelial cell
CELL1552_N1_case1-gill1_1_1	Un_epithelial cell
CELL625_N1_case1-gill1_1_1	Un_epithelial cell
CELL1346_N1_case1-gill1_1_1	Un_epithelial cell
CELL472_N1_case1-gill1_1_1	Un_epithelial cell
CELL866_N1_case1-gill1_1_1	Un_epithelial cell
CELL375_N2_case1-gill1_1_1	Un_epithelial cell
CELL646_N1_case1-gill1_1_1	Un_epithelial cell
CELL614_N1_case1-gill1_1_1	Un_epithelial cell
CELL484_N1_case1-gill1_1_1	Un_epithelial cell
CELL566_N1_case1-gill1_1_1	Un_epithelial cell
CELL2264_N1_case1-gill1_1_1	Un_epithelial cell
CELL901_N1_case1-gill1_1_1	Un_epithelial cell
CELL156_N3_case1-gill1_1_1	Un_epithelial cell
CELL572_N1_case1-gill1_1_1	Un_epithelial cell
CELL1201_N1_case1-gill1_1_1	Un_epithelial cell
CELL1082_N1_case1-gill1_1_1	Un_epithelial cell
CELL1175_N1_case1-gill1_1_1	Un_epithelial cell
CELL599_N1_case1-gill1_1_1	Un_epithelial cell
CELL576_N1_case1-gill1_1_1	Un_epithelial cell
CELL1161_N1_case1-gill1_1_1	Un_epithelial cell
CELL1251_N1_case1-gill1_1_1	Un_epithelial cell
CELL1795_N1_case1-gill1_1_1	Un_epithelial cell
CELL522_N1_case1-gill1_1_1	Un_epithelial cell
CELL868_N1_case1-gill1_1_1	Un_epithelial cell
CELL1738_N1_case1-gill1_1_1	Un_epithelial cell
CELL569_N1_case1-gill1_1_1	Un_epithelial cell
CELL1179_N1_case1-gill1_1_1	Un_epithelial cell
CELL1245_N1_case1-gill1_1_1	Un_epithelial cell
CELL1373_N1_case1-gill1_1_1	Un_epithelial cell
CELL1171_N1_case1-gill1_1_1	Un_epithelial cell
CELL517_N1_case1-gill1_1_1	Un_epithelial cell
CELL870_N1_case1-gill1_1_1	Un_epithelial cell
CELL1569_N1_case1-gill1_1_1	Un_epithelial cell
CELL467_N1_case1-gill1_1_1	Un_epithelial cell
CELL1901_N1_case1-gill1_1_1	Un_epithelial cell
CELL1989_N1_case1-gill1_1_1	Un_epithelial cell
CELL2150_N1_case1-gill1_1_1	Un_epithelial cell
CELL206_N3_case1-gill1_1_1	Un_epithelial cell
CELL2304_N1_case1-gill1_1_1	Endothelial cell
CELL1545_N1_case1-gill1_1_1	Un_epithelial cell
CELL94_N3_case1-gill1_1_1	Un_epithelial cell
CELL380_N2_case1-gill1_1_1	Un_epithelial cell
CELL832_N1_case1-gill1_1_1	Un_epithelial cell
CELL593_N1_case1-gill1_1_1	Un_epithelial cell
CELL1890_N1_case1-gill1_1_1	Un_epithelial cell
CELL1501_N1_case1-gill1_1_1	Un_epithelial cell
CELL460_N1_case1-gill1_1_1	Un_epithelial cell
CELL1132_N1_case1-gill1_1_1	Un_epithelial cell
CELL1130_N1_case1-gill1_1_1	Un_epithelial cell
CELL2308_N1_case1-gill1_1_1	Un_epithelial cell
CELL389_N2_case1-gill1_1_1	Un_epithelial cell
CELL347_N2_case1-gill1_1_1	Un_epithelial cell
CELL1002_N1_case1-gill1_1_1	Un_epithelial cell
CELL100_N2_case1-gill1_1_1	Un_epithelial cell
CELL1334_N1_case1-gill1_1_1	Un_epithelial cell
CELL995_N1_case1-gill1_1_1	Un_epithelial cell
CELL435_N2_case1-gill1_1_1	Un_epithelial cell
CELL720_N1_case1-gill1_1_1	Un_epithelial cell
CELL1693_N1_case1-gill1_1_1	Un_epithelial cell
CELL580_N1_case1-gill1_1_1	Un_epithelial cell
CELL1297_N1_case1-gill1_1_1	Un_epithelial cell
CELL1374_N1_case1-gill1_1_1	Un_epithelial cell
CELL721_N1_case1-gill1_1_1	Un_epithelial cell
CELL362_N2_case1-gill1_1_1	Un_epithelial cell
CELL1651_N1_case1-gill1_1_1	Un_epithelial cell
CELL1490_N1_case1-gill1_1_1	Un_epithelial cell
CELL571_N1_case1-gill1_1_1	Un_epithelial cell
CELL1222_N1_case1-gill1_1_1	Un_epithelial cell
CELL959_N1_case1-gill1_1_1	Un_epithelial cell
CELL820_N1_case1-gill1_1_1	Un_epithelial cell
CELL1724_N1_case1-gill1_1_1	Un_epithelial cell
CELL1308_N1_case1-gill1_1_1	Un_epithelial cell
CELL658_N1_case1-gill1_1_1	Un_epithelial cell
CELL535_N1_case1-gill1_1_1	Un_epithelial cell
CELL1027_N1_case1-gill1_1_1	Un_epithelial cell
CELL1924_N1_case1-gill1_1_1	Un_epithelial cell
CELL2184_N1_case1-gill1_1_1	Un_epithelial cell
CELL1922_N1_case1-gill1_1_1	Un_epithelial cell
CELL1226_N1_case1-gill1_1_1	Un_epithelial cell
CELL1542_N1_case1-gill1_1_1	Un_epithelial cell
CELL1796_N1_case1-gill1_1_1	Un_epithelial cell
CELL1003_N1_case1-gill1_1_1	Un_epithelial cell
CELL1767_N1_case1-gill1_1_1	Un_epithelial cell
CELL1158_N1_case1-gill1_1_1	Un_epithelial cell
CELL1670_N1_case1-gill1_1_1	Un_epithelial cell
CELL1390_N1_case1-gill1_1_1	Un_epithelial cell
CELL1425_N1_case1-gill1_1_1	Un_epithelial cell
CELL1277_N1_case1-gill1_1_1	Un_epithelial cell
CELL1536_N1_case1-gill1_1_1	Un_epithelial cell
CELL1329_N1_case1-gill1_1_1	Un_epithelial cell
CELL1961_N1_case1-gill1_1_1	Un_epithelial cell
CELL885_N1_case1-gill1_1_1	Un_epithelial cell
CELL1397_N1_case1-gill1_1_1	Un_epithelial cell
CELL2210_N1_case1-gill1_1_1	Un_epithelial cell
CELL1368_N1_case1-gill1_1_1	Un_epithelial cell
CELL2181_N1_case1-gill1_1_1	Un_epithelial cell
CELL2138_N1_case1-gill1_1_1	Un_epithelial cell
CELL1725_N1_case1-gill1_1_1	Un_epithelial cell
CELL685_N1_case1-gill1_1_1	Un_epithelial cell
CELL1879_N1_case1-gill1_1_1	Un_epithelial cell
CELL74_N2_case1-gill1_1_1	Un_epithelial cell
CELL1867_N1_case1-gill1_1_1	Un_epithelial cell
CELL944_N1_case1-gill1_1_1	Un_epithelial cell
CELL2232_N1_case1-gill1_1_1	Un_epithelial cell
CELL2066_N1_case1-gill1_1_1	Un_epithelial cell
CELL1712_N1_case1-gill1_1_1	Un_epithelial cell
CELL1061_N1_case1-gill1_1_1	Un_epithelial cell
CELL404_N2_case1-gill1_1_1	Un_epithelial cell
CELL2284_N1_case1-gill1_1_1	Un_epithelial cell
CELL1831_N1_case1-gill1_1_1	Un_epithelial cell
CELL1100_N1_case1-gill1_1_1	Un_epithelial cell
CELL2070_N1_case1-gill1_1_1	Un_epithelial cell
CELL1269_N1_case1-gill1_1_1	Un_epithelial cell
CELL1817_N1_case1-gill1_1_1	Un_epithelial cell
CELL2291_N1_case1-gill1_1_1	Un_epithelial cell
CELL1313_N1_case1-gill1_1_1	Un_epithelial cell
CELL1606_N1_case1-gill1_1_1	Un_epithelial cell
CELL2099_N1_case1-gill1_1_1	Un_epithelial cell
CELL1769_N1_case1-gill1_1_1	Un_epithelial cell
CELL1260_N1_case1-gill1_1_1	Un_epithelial cell
CELL777_N1_case1-gill1_1_1	Un_epithelial cell
CELL2298_N1_case1-gill1_1_1	Un_epithelial cell
CELL2209_N1_case1-gill1_1_1	Un_epithelial cell
CELL2203_N1_case1-gill1_1_1	Un_epithelial cell
CELL1185_N1_case1-gill1_1_1	Un_epithelial cell
CELL2056_N1_case1-gill1_1_1	Un_epithelial cell
CELL1713_N1_case1-gill1_1_1	Un_epithelial cell
CELL1639_N1_case1-gill1_1_1	Un_epithelial cell
CELL1981_N1_case1-gill1_1_1	Un_epithelial cell
CELL1911_N1_case1-gill1_1_1	Un_epithelial cell
CELL1614_N1_case1-gill1_1_1	Un_epithelial cell
CELL1635_N1_case1-gill1_1_1	Un_epithelial cell
CELL2086_N1_case1-gill1_1_1	Un_epithelial cell
CELL2141_N1_case1-gill1_1_1	Un_epithelial cell
CELL719_N1_case1-gill1_1_1	Un_epithelial cell
CELL1287_N1_case1-gill1_1_1	Un_epithelial cell
CELL1439_N1_case1-gill1_1_1	Un_epithelial cell
CELL1883_N1_case1-gill1_1_1	Un_epithelial cell
CELL2202_N1_case1-gill1_1_1	Un_epithelial cell
CELL1852_N1_case1-gill1_1_1	Un_epithelial cell
CELL1790_N1_case1-gill1_1_1	Un_epithelial cell
CELL1678_N1_case1-gill1_1_1	Un_epithelial cell
CELL1660_N1_case1-gill1_1_1	Un_epithelial cell
CELL2014_N1_case1-gill1_1_1	Un_epithelial cell
CELL2205_N1_case1-gill1_1_1	Un_epithelial cell
CELL2007_N1_case1-gill1_1_1	Un_epithelial cell
CELL124_N3_case1-gill1_1_1	T cell
CELL911_N1_case1-gill1_1_1	T cell
CELL864_N1_case1-gill1_1_1	T cell
CELL1199_N1_case1-gill1_1_1	T cell
CELL398_N2_case1-gill1_1_1	T cell
CELL1292_N1_case1-gill1_1_1	CD8+T cell
CELL986_N1_case1-gill1_1_1	T cell
CELL21_N2_case1-gill1_1_1	CTSG_high
CELL34_N2_case1-gill1_1_1	T cell
CELL218_N2_case1-gill1_1_1	CTSG_high
CELL1018_N1_case1-gill1_1_1	T cell
CELL139_N3_case1-gill1_1_1	NK cell_like
CELL785_N1_case1-gill1_1_1	T cell
CELL822_N1_case1-gill1_1_1	T cell
CELL613_N1_case1-gill1_1_1	T cell
CELL363_N2_case1-gill1_1_1	T cell
CELL367_N2_case1-gill1_1_1	T cell
CELL1344_N1_case1-gill1_1_1	NK cell_like
CELL1848_N1_case1-gill1_1_1	T cell
CELL1278_N1_case1-gill1_1_1	T cell
CELL87_N2_case1-gill1_1_1	Proliferative cell
CELL333_N2_case1-gill1_1_1	NK cell_like
CELL1888_N1_case1-gill1_1_1	T cell
CELL80_N2_case1-gill1_1_1	CD8+T cell
CELL411_N2_case1-gill1_1_1	Proliferative cell
CELL3_N3_case1-gill1_1_1	CD8+T cell
CELL1084_N1_case1-gill1_1_1	NK cell_like
CELL105_N3_case1-gill1_1_1	CD8+T cell
CELL51_N2_case1-gill1_1_1	T cell
CELL940_N1_case1-gill1_1_1	T cell
CELL848_N1_case1-gill1_1_1	CD8+T cell
CELL1748_N1_case1-gill1_1_1	T cell
CELL548_N1_case1-gill1_1_1	T cell
CELL762_N1_case1-gill1_1_1	T cell
CELL1223_N1_case1-gill1_1_1	NK cell_like
CELL1574_N1_case1-gill1_1_1	CD8+T cell
CELL78_N2_case1-gill1_1_1	NK cell_like
CELL16_N2_case1-gill1_1_1	T cell
CELL1109_N1_case1-gill1_1_1	T cell
CELL1060_N1_case1-gill1_1_1	CD8+T cell
CELL836_N1_case1-gill1_1_1	CD8+T cell
CELL417_N2_case1-gill1_1_1	T cell
CELL430_N2_case1-gill1_1_1	CD8+T cell
CELL793_N1_case1-gill1_1_1	T cell
CELL533_N1_case1-gill1_1_1	Proliferative cell
CELL1776_N1_case1-gill1_1_1	Proliferative cell
CELL2275_N1_case1-gill1_1_1	CD8+T cell
CELL2110_N1_case1-gill1_1_1	NK cell_like
CELL1957_N1_case1-gill1_1_1	T cell
CELL444_N2_case1-gill1_1_1	CD8+T cell
CELL1006_N1_case1-gill1_1_1	CD8+T cell
CELL1275_N1_case1-gill1_1_1	T cell
CELL1758_N1_case1-gill1_1_1	T cell
CELL760_N1_case1-gill1_1_1	T cell
CELL1057_N1_case1-gill1_1_1	CD8+T cell
CELL1854_N1_case1-gill1_1_1	T cell
CELL671_N1_case1-gill1_1_1	T cell
CELL1493_N1_case1-gill1_1_1	T cell
CELL783_N1_case1-gill1_1_1	T cell
CELL284_N2_case1-gill1_1_1	Un_immune cell
CELL361_N3_case1-gill1_1_1	T cell
CELL1472_N1_case1-gill1_1_1	T cell
CELL1513_N1_case1-gill1_1_1	T cell
CELL1506_N1_case1-gill1_1_1	T cell
CELL1500_N1_case1-gill1_1_1	CD8+T cell
CELL2079_N1_case1-gill1_1_1	T cell
CELL2163_N1_case1-gill1_1_1	NK cell_like
CELL1058_N1_case1-gill1_1_1	T cell
CELL2103_N1_case1-gill1_1_1	NK cell_like
CELL896_N1_case1-gill1_1_1	NK cell_like
CELL282_N2_case1-gill1_1_1	NK cell_like
CELL1074_N1_case1-gill1_1_1	T cell
CELL2112_N1_case1-gill1_1_1	T cell
CELL1020_N1_case1-gill1_1_1	T cell
CELL1031_N1_case1-gill1_1_1	T cell
CELL665_N1_case1-gill1_1_1	Proliferative cell
CELL910_N1_case1-gill1_1_1	CD8+T cell
CELL1598_N1_case1-gill1_1_1	T cell
CELL437_N2_case1-gill1_1_1	T cell
CELL980_N1_case1-gill1_1_1	T cell
CELL348_N2_case1-gill1_1_1	Un_immune cell
CELL796_N1_case1-gill1_1_1	T cell
CELL379_N2_case1-gill1_1_1	CD8+T cell
CELL798_N1_case1-gill1_1_1	T cell
CELL1892_N1_case1-gill1_1_1	T cell
CELL188_N3_case1-gill1_1_1	T cell
CELL894_N1_case1-gill1_1_1	T cell
CELL718_N1_case1-gill1_1_1	T cell
CELL1085_N1_case1-gill1_1_1	CD8+T cell
CELL667_N1_case1-gill1_1_1	T cell
CELL49_N2_case1-gill1_1_1	T cell
CELL1726_N1_case1-gill1_1_1	NK cell_like
CELL1013_N1_case1-gill1_1_1	T cell
CELL1589_N1_case1-gill1_1_1	T cell
CELL125_N3_case1-gill1_1_1	Un_immune cell
CELL530_N1_case1-gill1_1_1	CD8+T cell
CELL1119_N1_case1-gill1_1_1	T cell
CELL532_N1_case1-gill1_1_1	CD8+T cell
CELL756_N1_case1-gill1_1_1	T cell
CELL906_N1_case1-gill1_1_1	T cell
CELL673_N1_case1-gill1_1_1	T cell
CELL1424_N1_case1-gill1_1_1	T cell
CELL332_N2_case1-gill1_1_1	T cell
CELL1004_N1_case1-gill1_1_1	T cell
CELL1580_N1_case1-gill1_1_1	T cell
CELL1719_N1_case1-gill1_1_1	T cell
CELL954_N1_case1-gill1_1_1	CD8+T cell
CELL1872_N1_case1-gill1_1_1	T cell
CELL2283_N1_case1-gill1_1_1	T cell
CELL1411_N1_case1-gill1_1_1	CTSG_high
CELL1274_N1_case1-gill1_1_1	T cell
CELL1653_N1_case1-gill1_1_1	T cell
CELL729_N1_case1-gill1_1_1	Proliferative cell
CELL299_N2_case1-gill1_1_1	T cell
CELL1971_N1_case1-gill1_1_1	T cell
CELL352_N2_case1-gill1_1_1	T cell
CELL765_N1_case1-gill1_1_1	CD8+T cell
CELL895_N1_case1-gill1_1_1	T cell
CELL315_N2_case1-gill1_1_1	CD8+T cell
CELL81_N2_case1-gill1_1_1	CD8+T cell
CELL1873_N1_case1-gill1_1_1	CD8+T cell
CELL1202_N1_case1-gill1_1_1	Proliferative cell
CELL2078_N1_case1-gill1_1_1	T cell
CELL147_N3_case1-gill1_1_1	CD8+T cell
CELL1037_N1_case1-gill1_1_1	Proliferative cell
CELL1033_N1_case1-gill1_1_1	NK cell_like
CELL684_N1_case1-gill1_1_1	T cell
CELL1137_N1_case1-gill1_1_1	T cell
CELL210_N2_case1-gill1_1_1	T cell
CELL637_N1_case1-gill1_1_1	T cell
CELL921_N1_case1-gill1_1_1	T cell
CELL741_N1_case1-gill1_1_1	T cell
CELL2032_N1_case1-gill1_1_1	Proliferative cell
CELL828_N1_case1-gill1_1_1	T cell
CELL1009_N1_case1-gill1_1_1	T cell
CELL216_N2_case1-gill1_1_1	T cell
CELL1001_N1_case1-gill1_1_1	CD8+T cell
CELL2140_N1_case1-gill1_1_1	Proliferative cell
CELL1626_N1_case1-gill1_1_1	T cell
CELL369_N2_case1-gill1_1_1	T cell
CELL1010_N1_case1-gill1_1_1	T cell
CELL2257_N1_case1-gill1_1_1	T cell
CELL1216_N1_case1-gill1_1_1	T cell
CELL40_N2_case1-gill1_1_1	CD8+T cell
CELL524_N1_case1-gill1_1_1	T cell
CELL2004_N1_case1-gill1_1_1	CD8+T cell
CELL1319_N1_case1-gill1_1_1	T cell
CELL989_N1_case1-gill1_1_1	T cell
CELL2067_N1_case1-gill1_1_1	Proliferative cell
CELL381_N2_case1-gill1_1_1	T cell
CELL185_N3_case1-gill1_1_1	CD8+T cell
CELL307_N3_case1-gill1_1_1	T cell
CELL57_N3_case1-gill1_1_1	T cell
CELL1447_N1_case1-gill1_1_1	T cell
CELL1783_N1_case1-gill1_1_1	T cell
CELL1388_N1_case1-gill1_1_1	T cell
CELL431_N3_case1-gill1_1_1	NK cell_like
CELL1134_N1_case1-gill1_1_1	T cell
CELL825_N1_case1-gill1_1_1	T cell
CELL755_N1_case1-gill1_1_1	T cell
CELL2015_N1_case1-gill1_1_1	T cell
CELL1716_N1_case1-gill1_1_1	T cell
CELL1732_N1_case1-gill1_1_1	T cell
CELL1339_N1_case1-gill1_1_1	Proliferative cell
CELL253_N2_case1-gill1_1_1	T cell
CELL76_N2_case1-gill1_1_1	CD8+T cell
CELL1935_N1_case1-gill1_1_1	T cell
CELL1451_N1_case1-gill1_1_1	CD8+T cell
CELL1233_N1_case1-gill1_1_1	CD8+T cell
CELL1632_N1_case1-gill1_1_1	Proliferative cell
CELL2031_N1_case1-gill1_1_1	T cell
CELL759_N1_case1-gill1_1_1	T cell
CELL1047_N1_case1-gill1_1_1	T cell
CELL1523_N1_case1-gill1_1_1	T cell
CELL1977_N1_case1-gill1_1_1	T cell
CELL237_N2_case1-gill1_1_1	T cell
CELL1162_N1_case1-gill1_1_1	T cell
CELL1383_N1_case1-gill1_1_1	Proliferative cell
CELL220_N2_case1-gill1_1_1	T cell
CELL931_N1_case1-gill1_1_1	Proliferative cell
CELL941_N1_case1-gill1_1_1	T cell
CELL877_N1_case1-gill1_1_1	T cell
CELL1422_N1_case1-gill1_1_1	CD8+T cell
CELL950_N1_case1-gill1_1_1	T cell
CELL384_N2_case1-gill1_1_1	T cell
CELL208_N2_case1-gill1_1_1	T cell
CELL1681_N1_case1-gill1_1_1	T cell
CELL1127_N1_case1-gill1_1_1	T cell
CELL1044_N1_case1-gill1_1_1	T cell
CELL2272_N1_case1-gill1_1_1	T cell
CELL739_N1_case1-gill1_1_1	Proliferative cell
CELL1641_N1_case1-gill1_1_1	T cell
CELL1611_N1_case1-gill1_1_1	Proliferative cell
CELL1328_N1_case1-gill1_1_1	T cell
CELL2002_N1_case1-gill1_1_1	NK cell_like
CELL1011_N1_case1-gill1_1_1	T cell
CELL1385_N1_case1-gill1_1_1	T cell
CELL879_N1_case1-gill1_1_1	T cell
CELL1992_N1_case1-gill1_1_1	T cell
CELL1038_N1_case1-gill1_1_1	CD8+T cell
CELL1154_N1_case1-gill1_1_1	T cell
CELL1431_N1_case1-gill1_1_1	Proliferative cell
CELL899_N1_case1-gill1_1_1	T cell
CELL1853_N1_case1-gill1_1_1	T cell
CELL1232_N1_case1-gill1_1_1	T cell
CELL200_N2_case1-gill1_1_1	T cell
CELL661_N1_case1-gill1_1_1	T cell
CELL1050_N1_case1-gill1_1_1	Proliferative cell
CELL1097_N1_case1-gill1_1_1	T cell
CELL1164_N1_case1-gill1_1_1	CD8+T cell
CELL1706_N1_case1-gill1_1_1	CD8+T cell
CELL1583_N1_case1-gill1_1_1	Proliferative cell
CELL309_N2_case1-gill1_1_1	T cell
CELL769_N1_case1-gill1_1_1	NK cell_like
CELL999_N1_case1-gill1_1_1	T cell
CELL1090_N1_case1-gill1_1_1	T cell
CELL1069_N1_case1-gill1_1_1	T cell
CELL1566_N1_case1-gill1_1_1	T cell
CELL1991_N1_case1-gill1_1_1	T cell
CELL1482_N1_case1-gill1_1_1	T cell
CELL1974_N1_case1-gill1_1_1	CD8+T cell
CELL1080_N1_case1-gill1_1_1	NK cell_like
CELL1753_N1_case1-gill1_1_1	CD8+T cell
CELL1341_N1_case1-gill1_1_1	T cell
CELL166_N2_case1-gill1_1_1	T cell
CELL1824_N1_case1-gill1_1_1	Proliferative cell
CELL1754_N1_case1-gill1_1_1	T cell
CELL1841_N1_case1-gill1_1_1	T cell
CELL996_N1_case1-gill1_1_1	T cell
CELL2168_N1_case1-gill1_1_1	T cell
CELL2287_N1_case1-gill1_1_1	T cell
CELL1662_N1_case1-gill1_1_1	T cell
CELL2169_N1_case1-gill1_1_1	T cell
CELL849_N1_case1-gill1_1_1	T cell
CELL1751_N1_case1-gill1_1_1	NK cell_like
CELL158_N2_case1-gill1_1_1	T cell
CELL1302_N1_case1-gill1_1_1	T cell
CELL1561_N1_case1-gill1_1_1	T cell
CELL1665_N1_case1-gill1_1_1	T cell
CELL916_N1_case1-gill1_1_1	CD8+T cell
CELL1106_N1_case1-gill1_1_1	T cell
CELL1764_N1_case1-gill1_1_1	CD8+T cell
CELL1279_N1_case1-gill1_1_1	CD8+T cell
CELL1289_N1_case1-gill1_1_1	T cell
CELL1332_N1_case1-gill1_1_1	T cell
CELL1371_N1_case1-gill1_1_1	T cell
CELL120_N2_case1-gill1_1_1	T cell
CELL985_N1_case1-gill1_1_1	T cell
CELL142_N3_case1-gill1_1_1	Proliferative cell
CELL1096_N1_case1-gill1_1_1	T cell
CELL1206_N1_case1-gill1_1_1	T cell
CELL1146_N1_case1-gill1_1_1	T cell
CELL1441_N1_case1-gill1_1_1	T cell
CELL114_N2_case1-gill1_1_1	T cell
CELL260_N2_case1-gill1_1_1	T cell
CELL2211_N1_case1-gill1_1_1	T cell
CELL1775_N1_case1-gill1_1_1	T cell
CELL1301_N1_case1-gill1_1_1	CD8+T cell
CELL1515_N1_case1-gill1_1_1	T cell
CELL1068_N1_case1-gill1_1_1	T cell
CELL701_N1_case1-gill1_1_1	T cell
CELL782_N1_case1-gill1_1_1	CD8+T cell
CELL320_N3_case1-gill1_1_1	CD8+T cell
CELL1384_N1_case1-gill1_1_1	CTSG_high
CELL1331_N1_case1-gill1_1_1	CD8+T cell
CELL1434_N1_case1-gill1_1_1	T cell
CELL1_N2_case1-gill1_1_1	T cell
CELL794_N1_case1-gill1_1_1	T cell
CELL1188_N1_case1-gill1_1_1	T cell
CELL55_N2_case1-gill1_1_1	CD8+T cell
CELL2271_N1_case1-gill1_1_1	T cell
CELL1361_N1_case1-gill1_1_1	NK cell_like
CELL1474_N1_case1-gill1_1_1	CD8+T cell
CELL890_N1_case1-gill1_1_1	T cell
CELL262_N2_case1-gill1_1_1	CD8+T cell
CELL660_N1_case1-gill1_1_1	CD8+T cell
CELL1601_N1_case1-gill1_1_1	T cell
CELL1697_N1_case1-gill1_1_1	CD8+T cell
CELL709_N1_case1-gill1_1_1	T cell
CELL722_N1_case1-gill1_1_1	T cell
CELL1266_N1_case1-gill1_1_1	T cell
CELL2265_N1_case1-gill1_1_1	T cell
CELL1089_N1_case1-gill1_1_1	NK cell_like
CELL2185_N1_case1-gill1_1_1	CD8+T cell
CELL324_N2_case1-gill1_1_1	CD8+T cell
CELL814_N1_case1-gill1_1_1	Proliferative cell
CELL872_N1_case1-gill1_1_1	T cell
CELL1995_N1_case1-gill1_1_1	T cell
CELL1708_N1_case1-gill1_1_1	CD8+T cell
CELL1886_N1_case1-gill1_1_1	T cell
CELL1026_N1_case1-gill1_1_1	T cell
CELL969_N1_case1-gill1_1_1	T cell
CELL149_N2_case1-gill1_1_1	T cell
CELL2069_N1_case1-gill1_1_1	T cell
CELL1062_N1_case1-gill1_1_1	T cell
CELL1273_N1_case1-gill1_1_1	T cell
CELL1369_N1_case1-gill1_1_1	NK cell_like
CELL1178_N1_case1-gill1_1_1	CD8+T cell
CELL1723_N1_case1-gill1_1_1	CD8+T cell
CELL1314_N1_case1-gill1_1_1	T cell
CELL163_N2_case1-gill1_1_1	T cell
CELL1543_N1_case1-gill1_1_1	T cell
CELL919_N1_case1-gill1_1_1	CD8+T cell
CELL1052_N1_case1-gill1_1_1	T cell
CELL2123_N1_case1-gill1_1_1	Proliferative cell
CELL1505_N1_case1-gill1_1_1	T cell
CELL1347_N1_case1-gill1_1_1	T cell
CELL1454_N1_case1-gill1_1_1	T cell
CELL106_N2_case1-gill1_1_1	T cell
CELL1218_N1_case1-gill1_1_1	T cell
CELL2068_N1_case1-gill1_1_1	CD8+T cell
CELL1559_N1_case1-gill1_1_1	T cell
CELL1407_N1_case1-gill1_1_1	T cell
CELL1982_N1_case1-gill1_1_1	T cell
CELL1634_N1_case1-gill1_1_1	CTSG_high
CELL693_N1_case1-gill1_1_1	CD8+T cell
CELL1312_N1_case1-gill1_1_1	T cell
CELL2223_N1_case1-gill1_1_1	T cell
CELL757_N1_case1-gill1_1_1	T cell
CELL387_N2_case1-gill1_1_1	T cell
CELL2062_N1_case1-gill1_1_1	CD8+T cell
CELL948_N1_case1-gill1_1_1	T cell
CELL1690_N1_case1-gill1_1_1	T cell
CELL2286_N1_case1-gill1_1_1	T cell
CELL1389_N1_case1-gill1_1_1	T cell
CELL1353_N1_case1-gill1_1_1	Proliferative cell
CELL1808_N1_case1-gill1_1_1	NK cell_like
CELL1256_N1_case1-gill1_1_1	T cell
CELL377_N2_case1-gill1_1_1	Proliferative cell
CELL1108_N1_case1-gill1_1_1	CTSG_high
CELL2077_N1_case1-gill1_1_1	T cell
CELL1225_N1_case1-gill1_1_1	T cell
CELL1978_N1_case1-gill1_1_1	T cell
CELL1040_N1_case1-gill1_1_1	T cell
CELL346_N2_case1-gill1_1_1	T cell
CELL1770_N1_case1-gill1_1_1	CD8+T cell
CELL694_N1_case1-gill1_1_1	T cell
CELL1430_N1_case1-gill1_1_1	NK cell_like
CELL1382_N1_case1-gill1_1_1	T cell
CELL1234_N1_case1-gill1_1_1	CD8+T cell
CELL394_N2_case1-gill1_1_1	T cell
CELL1306_N1_case1-gill1_1_1	CD8+T cell
CELL1150_N1_case1-gill1_1_1	T cell
CELL2096_N1_case1-gill1_1_1	T cell
CELL1788_N1_case1-gill1_1_1	T cell
CELL1740_N1_case1-gill1_1_1	T cell
CELL1913_N1_case1-gill1_1_1	Un_immune cell
CELL138_N2_case1-gill1_1_1	T cell
CELL203_N2_case1-gill1_1_1	CD8+T cell
CELL1317_N1_case1-gill1_1_1	T cell
CELL1739_N1_case1-gill1_1_1	T cell
CELL1238_N1_case1-gill1_1_1	T cell
CELL1825_N1_case1-gill1_1_1	T cell
CELL947_N1_case1-gill1_1_1	NK cell_like
CELL1280_N1_case1-gill1_1_1	T cell
CELL316_N2_case1-gill1_1_1	CD8+T cell
CELL1903_N1_case1-gill1_1_1	CD8+T cell
CELL1702_N1_case1-gill1_1_1	T cell
CELL1899_N1_case1-gill1_1_1	T cell
CELL1186_N1_case1-gill1_1_1	T cell
CELL772_N1_case1-gill1_1_1	T cell
CELL1797_N1_case1-gill1_1_1	Un_immune cell
CELL1252_N1_case1-gill1_1_1	CD8+T cell
CELL1042_N1_case1-gill1_1_1	T cell
CELL2235_N1_case1-gill1_1_1	T cell
CELL1747_N1_case1-gill1_1_1	T cell
CELL2082_N1_case1-gill1_1_1	T cell
CELL1521_N1_case1-gill1_1_1	T cell
CELL1322_N1_case1-gill1_1_1	CD8+T cell
CELL2129_N1_case1-gill1_1_1	CD8+T cell
CELL2034_N1_case1-gill1_1_1	T cell
CELL1578_N1_case1-gill1_1_1	T cell
CELL1933_N1_case1-gill1_1_1	T cell
CELL1386_N1_case1-gill1_1_1	CD8+T cell
CELL966_N1_case1-gill1_1_1	Proliferative cell
CELL778_N1_case1-gill1_1_1	T cell
CELL1728_N1_case1-gill1_1_1	T cell
CELL1423_N1_case1-gill1_1_1	T cell
CELL1404_N1_case1-gill1_1_1	T cell
CELL1221_N1_case1-gill1_1_1	T cell
CELL1970_N1_case1-gill1_1_1	T cell
CELL2215_N1_case1-gill1_1_1	T cell
CELL2114_N1_case1-gill1_1_1	T cell
CELL143_N2_case1-gill1_1_1	T cell
CELL1839_N1_case1-gill1_1_1	T cell
CELL1304_N1_case1-gill1_1_1	T cell
CELL1771_N1_case1-gill1_1_1	T cell
CELL1636_N1_case1-gill1_1_1	T cell
CELL2198_N1_case1-gill1_1_1	T cell
CELL2194_N1_case1-gill1_1_1	T cell
CELL1781_N1_case1-gill1_1_1	T cell
CELL2091_N1_case1-gill1_1_1	CD8+T cell
CELL2252_N1_case1-gill1_1_1	T cell
CELL1534_N1_case1-gill1_1_1	CTSG_high
CELL1896_N1_case1-gill1_1_1	CD8+T cell
CELL1868_N1_case1-gill1_1_1	T cell
CELL1722_N1_case1-gill1_1_1	T cell
CELL1804_N1_case1-gill1_1_1	T cell
CELL2008_N1_case1-gill1_1_1	T cell
CELL1683_N1_case1-gill1_1_1	NK cell_like
CELL2282_N1_case1-gill1_1_1	CD8+T cell
CELL1875_N1_case1-gill1_1_1	CD8+T cell
CELL1926_N1_case1-gill1_1_1	B cell_like
CELL355_N2_case1-gill1_1_1	Un_immune cell
CELL1445_N1_case1-gill1_1_1	Neutrophil
CELL1475_N1_case1-gill1_1_1	Neutrophil
CELL145_N2_case1-gill1_1_1	Un_immune cell
CELL1296_N1_case1-gill1_1_1	Neutrophil
CELL860_N1_case1-gill1_1_1	B cell_like
CELL2122_N1_case1-gill1_1_1	B cell_like
CELL2057_N1_case1-gill1_1_1	B cell_like
CELL1336_N1_case1-gill1_1_1	Un_immune cell
CELL805_N1_case1-gill1_1_1	Un_immune cell
CELL85_N2_case1-gill1_1_1	Un_immune cell
CELL234_N3_case1-gill1_1_1	B cell_like
CELL415_N2_case1-gill1_1_1	Neutrophil
CELL2050_N1_case1-gill1_1_1	Un_immune cell
CELL972_N1_case1-gill1_1_1	Un_immune cell
CELL1200_N1_case1-gill1_1_1	Un_immune cell
CELL2259_N1_case1-gill1_1_1	Un_immune cell
CELL2254_N1_case1-gill1_1_1	B cell_like
CELL1983_N1_case1-gill1_1_1	Un_immune cell
CELL932_N1_case1-gill1_1_1	Un_immune cell
CELL1228_N1_case1-gill1_1_1	B cell_like
CELL1575_N1_case1-gill1_1_1	B cell_like
CELL1448_N1_case1-gill1_1_1	Un_immune cell
CELL1622_N1_case1-gill1_1_1	Platelet
CELL491_N1_case1-gill1_1_1	Un_immune cell
CELL2010_N1_case1-gill1_1_1	B cell_like
CELL682_N1_case1-gill1_1_1	Un_immune cell
CELL2172_N1_case1-gill1_1_1	Un_immune cell
CELL1880_N1_case1-gill1_1_1	B cell_like
CELL1118_N1_case1-gill1_1_1	Un_immune cell
CELL1335_N1_case1-gill1_1_1	Basal epithelial cell
CELL1800_N1_case1-gill1_1_1	B cell_like
CELL2216_N1_case1-gill1_1_1	Un_immune cell
CELL602_N1_case1-gill1_1_1	T cell
CELL1208_N1_case1-gill1_1_1	Un_immune cell
CELL891_N1_case1-gill1_1_1	B cell_like
CELL1215_N1_case1-gill1_1_1	B cell_like
CELL1467_N1_case1-gill1_1_1	Un_immune cell
CELL2115_N1_case1-gill1_1_1	B cell_like
CELL37_N2_case1-gill1_1_1	Neutrophil
CELL1686_N1_case1-gill1_1_1	Un_immune cell
CELL1526_N1_case1-gill1_1_1	Un_immune cell
CELL1761_N1_case1-gill1_1_1	Stromal cell
CELL1427_N1_case1-gill1_1_1	Un_immune cell
CELL2153_N1_case1-gill1_1_1	B cell_like
CELL1607_N1_case1-gill1_1_1	Neutrophil
CELL1421_N1_case1-gill1_1_1	Un_immune cell
CELL186_N2_case1-gill1_1_1	Un_immune cell
CELL1773_N1_case1-gill1_1_1	B cell_like
CELL2060_N1_case1-gill1_1_1	B cell_like
CELL1567_N1_case1-gill1_1_1	Un_immune cell
CELL1563_N1_case1-gill1_1_1	B cell_like
CELL135_N2_case1-gill1_1_1	Un_immune cell
CELL2294_N1_case1-gill1_1_1	Un_immune cell
CELL2051_N1_case1-gill1_1_1	Un_immune cell
CELL1844_N1_case1-gill1_1_1	Platelet
CELL1806_N1_case1-gill1_1_1	B cell_like
CELL917_N1_case1-gill1_1_1	Un_immune cell
CELL1485_N1_case1-gill1_1_1	Un_immune cell
CELL2024_N1_case1-gill1_1_1	Un_immune cell
CELL1599_N1_case1-gill1_1_1	B cell_like
CELL1798_N1_case1-gill1_1_1	B cell_like
CELL2250_N1_case1-gill1_1_1	Un_immune cell
CELL1676_N1_case1-gill1_1_1	Un_immune cell
CELL1610_N1_case1-gill1_1_1	Un_immune cell
CELL1787_N1_case1-gill1_1_1	B cell_like
CELL1917_N1_case1-gill1_1_1	Un_immune cell
CELL1128_N1_case1-gill1_1_1	Un_immune cell
CELL1742_N1_case1-gill1_1_1	Un_immune cell
CELL2087_N1_case1-gill1_1_1	B cell_like
CELL2279_N1_case1-gill1_1_1	B cell_like
CELL1483_N1_case1-gill1_1_1	Neutrophil
CELL1528_N1_case1-gill1_1_1	Neutrophil
CELL2018_N1_case1-gill1_1_1	Un_immune cell
CELL2269_N1_case1-gill1_1_1	B cell_like
CELL2041_N1_case1-gill1_1_1	Neutrophil
CELL1928_N1_case1-gill1_1_1	B cell_like
CELL1897_N1_case1-gill1_1_1	Un_immune cell
CELL1900_N1_case1-gill1_1_1	Un_immune cell
CELL583_N1_case1-gill1_1_1	Basal epithelial cell
CELL2300_N1_case1-gill1_1_1	Basal epithelial cell
CELL645_N1_case1-gill1_1_1	Basal epithelial cell
CELL695_N1_case1-gill1_1_1	Un_epithelial cell
CELL642_N1_case1-gill1_1_1	Basal epithelial cell
CELL1731_N1_case1-gill1_1_1	Basal epithelial cell
CELL283_N2_case1-gill1_1_1	Basal epithelial cell
CELL2076_N1_case1-gill1_1_1	Basal epithelial cell
CELL865_N1_case1-gill1_1_1	Un_epithelial cell
CELL1623_N1_case1-gill1_1_1	Basal epithelial cell
CELL1650_N1_case1-gill1_1_1	Basal epithelial cell
CELL608_N1_case1-gill1_1_1	Basal epithelial cell
CELL838_N1_case1-gill1_1_1	Basal epithelial cell
CELL1519_N1_case1-gill1_1_1	Basal epithelial cell
CELL1117_N1_case1-gill1_1_1	Basal epithelial cell
CELL1701_N1_case1-gill1_1_1	Basal epithelial cell
CELL2080_N1_case1-gill1_1_1	Basal epithelial cell
CELL1360_N1_case1-gill1_1_1	Un_epithelial cell
CELL1809_N1_case1-gill1_1_1	Basal epithelial cell
CELL1815_N1_case1-gill1_1_1	Un_epithelial cell
CELL38_N2_case1-gill1_1_1	Basal epithelial cell
CELL1219_N1_case1-gill1_1_1	Basal epithelial cell
CELL1698_N1_case1-gill1_1_1	Basal epithelial cell
CELL2113_N1_case1-gill1_1_1	Basal epithelial cell
CELL1605_N1_case1-gill1_1_1	Basal epithelial cell
CELL2146_N1_case1-gill1_1_1	Basal epithelial cell
CELL1584_N1_case1-gill1_1_1	Basal epithelial cell
CELL2119_N1_case1-gill1_1_1	Basal epithelial cell
CELL1551_N1_case1-gill1_1_1	Basal epithelial cell
CELL1921_N1_case1-gill1_1_1	Basal epithelial cell
CELL2245_N1_case1-gill1_1_1	Basal epithelial cell
CELL2020_N1_case1-gill1_1_1	Un_epithelial cell
CELL1416_N1_case1-gill1_1_1	Basal epithelial cell
CELL2009_N1_case1-gill1_1_1	Un_epithelial cell
CELL2154_N1_case1-gill1_1_1	Basal epithelial cell
CELL261_N2_case1-gill1_1_1	Basal epithelial cell
CELL2306_N1_case1-gill1_1_1	Basal epithelial cell
CELL2148_N1_case1-gill1_1_1	Basal epithelial cell
CELL558_N1_case1-gill1_1_1	Ionocyte cell
CELL327_N2_case1-gill1_1_1	Ionocyte cell
CELL385_N2_case1-gill1_1_1	Ionocyte cell
CELL257_N2_case1-gill1_1_1	Ionocyte cell
CELL927_N1_case1-gill1_1_1	Ionocyte cell
CELL575_N1_case1-gill1_1_1	Ionocyte cell
CELL50_N2_case1-gill1_1_1	Ionocyte cell
CELL656_N1_case1-gill1_1_1	Ionocyte cell
CELL1073_N1_case1-gill1_1_1	Ionocyte cell
CELL131_N2_case1-gill1_1_1	Ionocyte cell
CELL427_N2_case1-gill1_1_1	Ionocyte cell
CELL1263_N1_case1-gill1_1_1	Ionocyte cell
CELL468_N1_case1-gill1_1_1	Ionocyte cell
CELL905_N1_case1-gill1_1_1	Ionocyte cell
CELL1843_N1_case1-gill1_1_1	Ionocyte cell
CELL1030_N1_case1-gill1_1_1	Ionocyte cell
CELL227_N2_case1-gill1_1_1	Ionocyte cell
CELL670_N1_case1-gill1_1_1	Ionocyte cell
[truncated: 27,064 more rows]
