# Supplementary material for: A single-cell atlas of West African lungfish respiratory system reveals evolutionary adaptations to terrestrialization
Source: Nat Commun. 2023 Sep 13;14:5630. doi: 10.1038/s41467-023-41309-3 (PMC10497629; doi:10.1038/s41467-023-41309-3)
Supplement: Supplementary file 6 — Source Data [file 41467_2023_41309_MOESM6_ESM.zip › 3.fig3d.FW_gill.cellphonedb_meta.txt]

Cell	celltype
CELL1948_N3_Control2-gill1_9_9	Erythroid cell
CELL3997_N1_Control2-gill1_9_9	Erythroid cell
CELL406_N2_Control2-gill1_9_9	Epithelial cell_Ca
CELL772_N4_Control2-gill1_9_9	Erythroid cell
CELL1232_N2_Control2-gill1_9_9	Un_epithelial cell
CELL1475_N2_Control2-gill1_9_9	Un_epithelial cell
CELL1892_N2_Control2-gill1_9_9	Erythroid cell
CELL783_N3_Control2-gill1_9_9	Ionocyte cell
CELL1711_N2_Control2-gill1_9_9	Un_epithelial cell
CELL3431_N1_Control2-gill1_9_9	Un_epithelial cell
CELL6082_N1_Control2-gill1_9_9	Un_epithelial cell
CELL2966_N1_Control2-gill1_9_9	Un_epithelial cell
CELL38_N8_Control2-gill1_9_9	Un_epithelial cell
CELL2153_N2_Control2-gill1_9_9	Un_epithelial cell
CELL3750_N1_Control2-gill1_9_9	Erythroid cell
CELL3538_N1_Control2-gill1_9_9	Un_epithelial cell
CELL4592_N1_Control2-gill1_9_9	Un_epithelial cell
CELL3125_N1_Control2-gill1_9_9	Ionocyte cell_DMRT2
CELL1881_N2_Control2-gill1_9_9	Erythroid cell
CELL5110_N1_Control2-gill1_9_9	Epithelial cell_Ca
CELL210_N2_Control2-gill1_9_9	Un_epithelial cell
CELL1064_N2_Control2-gill1_9_9	Ionocyte cell
CELL1695_N2_Control2-gill1_9_9	Un_epithelial cell
CELL260_N4_Control2-gill1_9_9	Erythroid cell
CELL3625_N1_Control2-gill1_9_9	Un_epithelial cell
CELL1511_N2_Control2-gill1_9_9	Un_epithelial cell
CELL6537_N1_Control2-gill1_9_9	Un_epithelial cell
CELL444_N3_Control2-gill1_9_9	Un_epithelial cell
CELL2852_N1_Control2-gill1_9_9	Ionocyte cell_DMRT2
CELL2532_N1_Control2-gill1_9_9	Un_epithelial cell
CELL7518_N1_Control2-gill1_9_9	Un_epithelial cell
CELL2989_N1_Control2-gill1_9_9	Un_epithelial cell
CELL3414_N1_Control2-gill1_9_9	Un_epithelial cell
CELL2548_N1_Control2-gill1_9_9	Un_epithelial cell
CELL1988_N2_Control2-gill1_9_9	Erythroid cell
CELL3091_N1_Control2-gill1_9_9	Ionocyte cell_DMRT2
CELL6661_N1_Control2-gill1_9_9	Un_epithelial cell
CELL1440_N4_Control2-gill1_9_9	Ionocyte cell_DMRT2
CELL3341_N1_Control2-gill1_9_9	Ionocyte cell
CELL3033_N1_Control2-gill1_9_9	Un_epithelial cell
CELL1043_N3_Control2-gill1_9_9	Erythroid cell
CELL2763_N1_Control2-gill1_9_9	Ionocyte cell
CELL1609_N2_Control2-gill1_9_9	Erythroid cell
CELL3532_N1_Control2-gill1_9_9	Un_epithelial cell
CELL1368_N2_Control2-gill1_9_9	Un_epithelial cell
CELL3271_N1_Control2-gill1_9_9	Epithelial cell_Ca
CELL3124_N1_Control2-gill1_9_9	Erythroid cell
CELL2864_N1_Control2-gill1_9_9	Un_epithelial cell
CELL2387_N1_Control2-gill1_9_9	Un_epithelial cell
CELL1448_N3_Control2-gill1_9_9	Ionocyte cell
CELL6463_N1_Control2-gill1_9_9	Un_epithelial cell
CELL5162_N1_Control2-gill1_9_9	Un_epithelial cell
CELL6422_N1_Control2-gill1_9_9	Ionocyte cell
CELL2792_N1_Control2-gill1_9_9	Ionocyte cell
CELL5851_N1_Control2-gill1_9_9	Basal epithelial cell
CELL3224_N1_Control2-gill1_9_9	Ionocyte cell
CELL457_N2_Control2-gill1_9_9	Epithelial cell_Ca
CELL1930_N2_Control2-gill1_9_9	Goblet cell
CELL11_N3_Control2-gill1_9_9	Erythroid cell
CELL1069_N2_Control2-gill1_9_9	Un_epithelial cell
CELL895_N3_Control2-gill1_9_9	Un_epithelial cell
CELL171_N2_Control2-gill1_9_9	Un_epithelial cell
CELL2604_N1_Control2-gill1_9_9	Un_epithelial cell
CELL247_N2_Control2-gill1_9_9	Un_epithelial cell
CELL2639_N1_Control2-gill1_9_9	Un_epithelial cell
CELL3262_N1_Control2-gill1_9_9	Un_epithelial cell
CELL7304_N1_Control2-gill1_9_9	Un_epithelial cell
CELL7208_N1_Control2-gill1_9_9	Un_epithelial cell
CELL3846_N1_Control2-gill1_9_9	Un_epithelial cell
CELL192_N2_Control2-gill1_9_9	Ionocyte cell_DMRT2
CELL5265_N1_Control2-gill1_9_9	Ionocyte cell_DMRT2
CELL208_N3_Control2-gill1_9_9	Un_epithelial cell
CELL833_N8_Control2-gill1_9_9	Un_epithelial cell
CELL250_N2_Control2-gill1_9_9	Un_epithelial cell
CELL3021_N1_Control2-gill1_9_9	Un_epithelial cell
CELL1839_N4_Control2-gill1_9_9	Un_epithelial cell
CELL1189_N2_Control2-gill1_9_9	Erythroid cell
CELL5585_N1_Control2-gill1_9_9	Un_epithelial cell
CELL4485_N1_Control2-gill1_9_9	Un_epithelial cell
CELL5635_N1_Control2-gill1_9_9	Ionocyte cell
CELL2773_N1_Control2-gill1_9_9	Un_epithelial cell
CELL6188_N1_Control2-gill1_9_9	Un_epithelial cell
CELL2447_N1_Control2-gill1_9_9	Un_epithelial cell
CELL5767_N1_Control2-gill1_9_9	Un_epithelial cell
CELL3529_N1_Control2-gill1_9_9	Un_epithelial cell
CELL2026_N2_Control2-gill1_9_9	Un_epithelial cell
CELL1652_N3_Control2-gill1_9_9	Un_epithelial cell
CELL2621_N1_Control2-gill1_9_9	Ionocyte cell_DMRT2
CELL102_N5_Control2-gill1_9_9	Erythroid cell
CELL191_N3_Control2-gill1_9_9	Ionocyte cell
CELL1019_N2_Control2-gill1_9_9	Un_epithelial cell
CELL6583_N1_Control2-gill1_9_9	Ionocyte cell_DMRT2
CELL3369_N1_Control2-gill1_9_9	Un_epithelial cell
CELL34_N4_Control2-gill1_9_9	Ionocyte cell
CELL5906_N1_Control2-gill1_9_9	Erythroid cell
CELL6981_N1_Control2-gill1_9_9	Un_epithelial cell
CELL1842_N2_Control2-gill1_9_9	Un_epithelial cell
CELL1114_N4_Control2-gill1_9_9	Ionocyte cell
CELL6983_N1_Control2-gill1_9_9	Un_epithelial cell
CELL877_N2_Control2-gill1_9_9	Un_epithelial cell
CELL7099_N1_Control2-gill1_9_9	Un_epithelial cell
CELL944_N2_Control2-gill1_9_9	Goblet cell
CELL2827_N1_Control2-gill1_9_9	Un_epithelial cell
CELL1537_N2_Control2-gill1_9_9	Un_epithelial cell
CELL4203_N1_Control2-gill1_9_9	Un_epithelial cell
CELL6333_N1_Control2-gill1_9_9	Goblet cell
CELL3175_N1_Control2-gill1_9_9	Un_epithelial cell
CELL1983_N2_Control2-gill1_9_9	Un_epithelial cell
CELL1359_N2_Control2-gill1_9_9	Stromal cell
CELL3261_N1_Control2-gill1_9_9	Un_epithelial cell
CELL2460_N1_Control2-gill1_9_9	Un_epithelial cell
CELL7075_N1_Control2-gill1_9_9	Erythroid cell
CELL3469_N1_Control2-gill1_9_9	Un_epithelial cell
CELL5540_N1_Control2-gill1_9_9	Ionocyte cell
CELL6310_N1_Control2-gill1_9_9	Un_epithelial cell
CELL2375_N1_Control2-gill1_9_9	Ionocyte cell
CELL5417_N1_Control2-gill1_9_9	Un_epithelial cell
CELL6420_N1_Control2-gill1_9_9	Un_epithelial cell
CELL206_N2_Control2-gill1_9_9	Un_epithelial cell
CELL2589_N1_Control2-gill1_9_9	Un_epithelial cell
CELL5841_N1_Control2-gill1_9_9	Basal epithelial cell
CELL5977_N1_Control2-gill1_9_9	Un_epithelial cell
CELL476_N3_Control2-gill1_9_9	Ionocyte cell
CELL1498_N3_Control2-gill1_9_9	Ionocyte cell_DMRT2
CELL1506_N3_Control2-gill1_9_9	Erythroid cell
CELL1266_N2_Control2-gill1_9_9	Erythroid cell
CELL4271_N1_Control2-gill1_9_9	Basal epithelial cell
CELL6228_N1_Control2-gill1_9_9	Un_epithelial cell
CELL7456_N1_Control2-gill1_9_9	Un_epithelial cell
CELL1373_N4_Control2-gill1_9_9	Erythroid cell
CELL3182_N1_Control2-gill1_9_9	Un_epithelial cell
CELL2627_N1_Control2-gill1_9_9	Un_epithelial cell
CELL6186_N1_Control2-gill1_9_9	Goblet cell
CELL4174_N1_Control2-gill1_9_9	Un_epithelial cell
CELL2640_N1_Control2-gill1_9_9	Un_epithelial cell
CELL6351_N1_Control2-gill1_9_9	Un_epithelial cell
CELL1672_N2_Control2-gill1_9_9	Ionocyte cell
CELL3580_N1_Control2-gill1_9_9	Un_epithelial cell
CELL1188_N2_Control2-gill1_9_9	Un_epithelial cell
CELL1080_N2_Control2-gill1_9_9	Un_epithelial cell
CELL2738_N1_Control2-gill1_9_9	Un_epithelial cell
CELL2114_N2_Control2-gill1_9_9	Epithelial cell_Ca
CELL2601_N1_Control2-gill1_9_9	Epithelial cell_Ca
CELL5393_N1_Control2-gill1_9_9	Un_epithelial cell
CELL3755_N1_Control2-gill1_9_9	Un_epithelial cell
CELL233_N3_Control2-gill1_9_9	Stromal cell
CELL3546_N1_Control2-gill1_9_9	Un_epithelial cell
CELL3211_N1_Control2-gill1_9_9	Ionocyte cell
CELL2908_N1_Control2-gill1_9_9	Erythroid cell
CELL1979_N2_Control2-gill1_9_9	Un_epithelial cell
CELL198_N2_Control2-gill1_9_9	Un_epithelial cell
CELL2767_N1_Control2-gill1_9_9	Ionocyte cell_DMRT2
CELL5960_N1_Control2-gill1_9_9	Un_epithelial cell
CELL922_N3_Control2-gill1_9_9	Ionocyte cell_DMRT2
CELL1719_N2_Control2-gill1_9_9	Un_epithelial cell
CELL5514_N1_Control2-gill1_9_9	Un_epithelial cell
CELL4863_N1_Control2-gill1_9_9	Un_epithelial cell
CELL217_N2_Control2-gill1_9_9	Erythroid cell
CELL3578_N1_Control2-gill1_9_9	Un_epithelial cell
CELL6556_N1_Control2-gill1_9_9	Un_epithelial cell
CELL4333_N1_Control2-gill1_9_9	Un_epithelial cell
CELL4847_N1_Control2-gill1_9_9	Un_epithelial cell
CELL5662_N1_Control2-gill1_9_9	Un_epithelial cell
CELL3641_N1_Control2-gill1_9_9	Un_epithelial cell
CELL280_N4_Control2-gill1_9_9	Erythroid cell
CELL6251_N1_Control2-gill1_9_9	Ionocyte cell_DMRT2
CELL356_N3_Control2-gill1_9_9	Ionocyte cell_DMRT2
CELL6638_N1_Control2-gill1_9_9	Un_epithelial cell
CELL1875_N2_Control2-gill1_9_9	Un_epithelial cell
CELL6890_N1_Control2-gill1_9_9	Erythroid cell
CELL2719_N1_Control2-gill1_9_9	Ionocyte cell_DMRT2
CELL3201_N1_Control2-gill1_9_9	Un_epithelial cell
CELL374_N2_Control2-gill1_9_9	Un_epithelial cell
CELL1376_N2_Control2-gill1_9_9	Un_epithelial cell
CELL4759_N1_Control2-gill1_9_9	Un_epithelial cell
CELL6436_N1_Control2-gill1_9_9	Un_epithelial cell
CELL3818_N1_Control2-gill1_9_9	Un_epithelial cell
CELL6836_N1_Control2-gill1_9_9	Un_epithelial cell
CELL3644_N1_Control2-gill1_9_9	Un_epithelial cell
CELL4709_N1_Control2-gill1_9_9	Un_epithelial cell
CELL1931_N2_Control2-gill1_9_9	Goblet cell
CELL1037_N2_Control2-gill1_9_9	Un_epithelial cell
CELL3747_N1_Control2-gill1_9_9	Un_epithelial cell
CELL3881_N1_Control2-gill1_9_9	Un_epithelial cell
CELL6838_N1_Control2-gill1_9_9	Epithelial cell_Ca
CELL3095_N1_Control2-gill1_9_9	Un_epithelial cell
CELL4208_N1_Control2-gill1_9_9	Un_epithelial cell
CELL529_N2_Control2-gill1_9_9	Un_epithelial cell
CELL3870_N1_Control2-gill1_9_9	Basal epithelial cell
CELL4219_N1_Control2-gill1_9_9	Goblet cell
CELL5671_N1_Control2-gill1_9_9	Un_epithelial cell
CELL3086_N1_Control2-gill1_9_9	Un_epithelial cell
CELL2107_N2_Control2-gill1_9_9	Un_epithelial cell
CELL6913_N1_Control2-gill1_9_9	Erythroid cell
CELL3800_N1_Control2-gill1_9_9	Un_epithelial cell
CELL3695_N1_Control2-gill1_9_9	Un_epithelial cell
CELL3955_N1_Control2-gill1_9_9	Un_epithelial cell
CELL307_N2_Control2-gill1_9_9	Un_epithelial cell
CELL4985_N1_Control2-gill1_9_9	Un_epithelial cell
CELL2366_N1_Control2-gill1_9_9	Un_epithelial cell
CELL2828_N1_Control2-gill1_9_9	Un_epithelial cell
CELL2907_N1_Control2-gill1_9_9	Ionocyte cell_DMRT2
CELL5360_N1_Control2-gill1_9_9	Epithelial cell_Ca
CELL5582_N1_Control2-gill1_9_9	Un_epithelial cell
CELL4601_N1_Control2-gill1_9_9	Un_epithelial cell
CELL3439_N1_Control2-gill1_9_9	Un_epithelial cell
CELL2751_N1_Control2-gill1_9_9	Un_epithelial cell
CELL4783_N1_Control2-gill1_9_9	Erythroid cell
CELL1643_N2_Control2-gill1_9_9	Un_epithelial cell
CELL6388_N1_Control2-gill1_9_9	Un_epithelial cell
CELL536_N2_Control2-gill1_9_9	Basal epithelial cell
CELL1106_N2_Control2-gill1_9_9	Un_epithelial cell
CELL3932_N1_Control2-gill1_9_9	Un_epithelial cell
CELL1729_N2_Control2-gill1_9_9	Un_epithelial cell
CELL7073_N1_Control2-gill1_9_9	Un_epithelial cell
CELL7292_N1_Control2-gill1_9_9	Goblet cell
CELL6041_N1_Control2-gill1_9_9	Un_epithelial cell
CELL5471_N1_Control2-gill1_9_9	Un_epithelial cell
CELL3752_N1_Control2-gill1_9_9	Un_epithelial cell
CELL7678_N1_Control2-gill1_9_9	Un_epithelial cell
CELL5059_N1_Control2-gill1_9_9	Un_epithelial cell
CELL1865_N2_Control2-gill1_9_9	Erythroid cell
CELL7016_N1_Control2-gill1_9_9	Un_epithelial cell
CELL155_N2_Control2-gill1_9_9	Un_epithelial cell
CELL5081_N1_Control2-gill1_9_9	Ionocyte cell
CELL4681_N1_Control2-gill1_9_9	Un_epithelial cell
CELL6775_N1_Control2-gill1_9_9	Un_epithelial cell
CELL3826_N1_Control2-gill1_9_9	Un_epithelial cell
CELL2175_N2_Control2-gill1_9_9	Un_epithelial cell
CELL6763_N1_Control2-gill1_9_9	Ciliated cell
CELL6151_N1_Control2-gill1_9_9	Un_epithelial cell
CELL6825_N1_Control2-gill1_9_9	Un_epithelial cell
CELL6253_N1_Control2-gill1_9_9	Erythroid cell
CELL2156_N2_Control2-gill1_9_9	Un_epithelial cell
CELL3855_N1_Control2-gill1_9_9	Un_epithelial cell
CELL7440_N1_Control2-gill1_9_9	Un_epithelial cell
CELL4775_N1_Control2-gill1_9_9	Un_epithelial cell
CELL5574_N1_Control2-gill1_9_9	Erythroid cell
CELL4202_N1_Control2-gill1_9_9	Macrophage
CELL3441_N1_Control2-gill1_9_9	Ionocyte cell
CELL4704_N1_Control2-gill1_9_9	Un_epithelial cell
CELL7327_N1_Control2-gill1_9_9	Un_epithelial cell
CELL7652_N1_Control2-gill1_9_9	Un_epithelial cell
CELL5876_N1_Control2-gill1_9_9	Ionocyte cell
CELL7323_N1_Control2-gill1_9_9	Goblet cell
CELL7081_N1_Control2-gill1_9_9	Ionocyte cell
CELL6373_N1_Control2-gill1_9_9	Un_epithelial cell
CELL6891_N1_Control2-gill1_9_9	Ionocyte cell
CELL6542_N1_Control2-gill1_9_9	Erythroid cell
CELL7602_N1_Control2-gill1_9_9	Un_epithelial cell
CELL5182_N1_Control2-gill1_9_9	Un_epithelial cell
CELL1982_N2_Control2-gill1_9_9	Un_epithelial cell
CELL611_N2_Control2-gill1_9_9	Un_epithelial cell
CELL752_N2_Control2-gill1_9_9	Basal epithelial cell
CELL496_N2_Control2-gill1_9_9	Basal epithelial cell
CELL7108_N1_Control2-gill1_9_9	Un_epithelial cell
CELL6533_N1_Control2-gill1_9_9	Un_epithelial cell
CELL5700_N1_Control2-gill1_9_9	Un_epithelial cell
CELL6043_N1_Control2-gill1_9_9	Basal epithelial cell
CELL6639_N1_Control2-gill1_9_9	Un_epithelial cell
CELL6288_N1_Control2-gill1_9_9	Goblet cell
CELL5788_N1_Control2-gill1_9_9	Un_epithelial cell
CELL6693_N1_Control2-gill1_9_9	Erythroid cell
CELL743_N3_Control2-gill1_9_9	Un_epithelial cell
CELL7328_N1_Control2-gill1_9_9	Un_epithelial cell
CELL7134_N1_Control2-gill1_9_9	Un_epithelial cell
CELL7158_N1_Control2-gill1_9_9	Un_epithelial cell
CELL1061_N5_Control2-gill1_9_9	B cell_like
CELL594_N2_Control2-gill1_9_9	B cell_like
CELL1172_N2_Control2-gill1_9_9	B cell_like
CELL778_N2_Control2-gill1_9_9	B cell_like
CELL80_N6_Control2-gill1_9_9	Erythroid cell
CELL884_N2_Control2-gill1_9_9	B cell_like
CELL1614_N2_Control2-gill1_9_9	B cell_like
CELL3527_N1_Control2-gill1_9_9	B cell_like
CELL795_N4_Control2-gill1_9_9	Erythroid cell
CELL1974_N2_Control2-gill1_9_9	Erythroid cell
CELL5370_N1_Control2-gill1_9_9	B cell_like
CELL780_N2_Control2-gill1_9_9	B cell_like
CELL1851_N2_Control2-gill1_9_9	Erythroid cell
CELL3850_N1_Control2-gill1_9_9	B cell_like
CELL550_N3_Control2-gill1_9_9	Erythroid cell
CELL3060_N1_Control2-gill1_9_9	B cell_like
CELL5955_N1_Control2-gill1_9_9	B cell_like
CELL5561_N1_Control2-gill1_9_9	Erythroid cell
CELL221_N4_Control2-gill1_9_9	B cell_like
CELL5889_N1_Control2-gill1_9_9	B cell_like
CELL1742_N2_Control2-gill1_9_9	B cell_like
CELL3619_N1_Control2-gill1_9_9	B cell_like
CELL2163_N2_Control2-gill1_9_9	B cell_like
CELL4282_N1_Control2-gill1_9_9	B cell_like
CELL1770_N2_Control2-gill1_9_9	B cell_like
CELL5392_N1_Control2-gill1_9_9	B cell_like
CELL3099_N1_Control2-gill1_9_9	T cell
CELL751_N3_Control2-gill1_9_9	Proliferative cell
CELL57_N4_Control2-gill1_9_9	Erythroid cell
CELL5624_N1_Control2-gill1_9_9	Dendritic cell_like
CELL1486_N3_Control2-gill1_9_9	Erythroid cell
CELL281_N2_Control2-gill1_9_9	Dendritic cell_like
CELL3048_N1_Control2-gill1_9_9	CD8+T cell
CELL3074_N1_Control2-gill1_9_9	T cell
CELL1294_N2_Control2-gill1_9_9	CD8+T cell
CELL4302_N1_Control2-gill1_9_9	Un_immune cell
CELL3319_N1_Control2-gill1_9_9	Dendritic cell_like
CELL4401_N1_Control2-gill1_9_9	Erythroid cell
CELL1204_N3_Control2-gill1_9_9	Dendritic cell_like
CELL3471_N1_Control2-gill1_9_9	T cell
CELL948_N5_Control2-gill1_9_9	Erythroid cell
CELL983_N3_Control2-gill1_9_9	Dendritic cell_like
CELL5286_N1_Control2-gill1_9_9	Un_immune cell
CELL3712_N1_Control2-gill1_9_9	T cell
CELL808_N5_Control2-gill1_9_9	Erythroid cell
CELL1364_N2_Control2-gill1_9_9	Dendritic cell_like
CELL756_N2_Control2-gill1_9_9	T cell
CELL365_N4_Control2-gill1_9_9	T cell
CELL4129_N1_Control2-gill1_9_9	T cell
CELL552_N2_Control2-gill1_9_9	CD8+T cell
CELL2820_N1_Control2-gill1_9_9	T cell
CELL2301_N1_Control2-gill1_9_9	Dendritic cell_like
CELL2848_N1_Control2-gill1_9_9	CTSG_high
CELL2491_N1_Control2-gill1_9_9	Proliferative cell
CELL809_N3_Control2-gill1_9_9	T cell
CELL1637_N3_Control2-gill1_9_9	T cell
CELL1325_N2_Control2-gill1_9_9	T cell
CELL1843_N2_Control2-gill1_9_9	NK cell_like
CELL164_N4_Control2-gill1_9_9	Erythroid cell
CELL3189_N1_Control2-gill1_9_9	Un_immune cell
CELL182_N2_Control2-gill1_9_9	T cell
CELL1855_N2_Control2-gill1_9_9	Dendritic cell_like
CELL3665_N1_Control2-gill1_9_9	Dendritic cell_like
CELL3621_N1_Control2-gill1_9_9	T cell
CELL5084_N1_Control2-gill1_9_9	T cell
CELL294_N3_Control2-gill1_9_9	Erythroid cell
CELL3433_N1_Control2-gill1_9_9	T cell
CELL976_N2_Control2-gill1_9_9	T cell
CELL564_N6_Control2-gill1_9_9	Erythroid cell
CELL2654_N1_Control2-gill1_9_9	Dendritic cell_like
CELL1940_N2_Control2-gill1_9_9	T cell
CELL2789_N1_Control2-gill1_9_9	T cell
CELL4388_N1_Control2-gill1_9_9	CD8+T cell
CELL4384_N1_Control2-gill1_9_9	CD8+T cell
CELL4893_N1_Control2-gill1_9_9	NK cell_like
CELL1125_N2_Control2-gill1_9_9	CD8+T cell
CELL1038_N3_Control2-gill1_9_9	Erythroid cell
CELL331_N2_Control2-gill1_9_9	T cell
CELL161_N2_Control2-gill1_9_9	T cell
CELL4805_N1_Control2-gill1_9_9	Platelet
CELL1130_N2_Control2-gill1_9_9	T cell
CELL1808_N3_Control2-gill1_9_9	Erythroid cell
CELL5607_N1_Control2-gill1_9_9	Un_immune cell
CELL3479_N1_Control2-gill1_9_9	Dendritic cell_like
CELL1178_N3_Control2-gill1_9_9	T cell
CELL3474_N1_Control2-gill1_9_9	Un_immune cell
CELL3215_N1_Control2-gill1_9_9	T cell
CELL3371_N1_Control2-gill1_9_9	CD8+T cell
CELL3856_N1_Control2-gill1_9_9	T cell
CELL473_N4_Control2-gill1_9_9	Erythroid cell
CELL5154_N1_Control2-gill1_9_9	T cell
CELL8_N4_Control2-gill1_9_9	Erythroid cell
CELL481_N2_Control2-gill1_9_9	T cell
CELL3003_N1_Control2-gill1_9_9	T cell
CELL417_N2_Control2-gill1_9_9	Dendritic cell_like
CELL3507_N1_Control2-gill1_9_9	T cell
CELL626_N2_Control2-gill1_9_9	Dendritic cell_like
CELL5037_N1_Control2-gill1_9_9	T cell
CELL5296_N1_Control2-gill1_9_9	Erythroid cell
CELL6674_N1_Control2-gill1_9_9	T cell
CELL4090_N1_Control2-gill1_9_9	T cell
CELL2833_N1_Control2-gill1_9_9	T cell
CELL3591_N1_Control2-gill1_9_9	T cell
CELL3499_N1_Control2-gill1_9_9	T cell
CELL1091_N2_Control2-gill1_9_9	Un_immune cell
CELL2808_N1_Control2-gill1_9_9	T cell
CELL2036_N3_Control2-gill1_9_9	Erythroid cell
CELL1764_N2_Control2-gill1_9_9	Erythroid cell
CELL2496_N1_Control2-gill1_9_9	T cell
CELL810_N2_Control2-gill1_9_9	CD8+T cell
CELL3631_N1_Control2-gill1_9_9	T cell
CELL2404_N1_Control2-gill1_9_9	T cell
CELL3356_N1_Control2-gill1_9_9	Proliferative cell
CELL3889_N1_Control2-gill1_9_9	T cell
CELL263_N2_Control2-gill1_9_9	Proliferative cell
CELL763_N2_Control2-gill1_9_9	T cell
CELL3164_N1_Control2-gill1_9_9	T cell
CELL162_N3_Control2-gill1_9_9	CD8+T cell
CELL238_N3_Control2-gill1_9_9	Platelet
CELL3528_N1_Control2-gill1_9_9	T cell
CELL1604_N3_Control2-gill1_9_9	Un_immune cell
CELL3300_N1_Control2-gill1_9_9	CD8+T cell
CELL1185_N2_Control2-gill1_9_9	T cell
CELL933_N2_Control2-gill1_9_9	T cell
CELL3484_N1_Control2-gill1_9_9	T cell
CELL186_N4_Control2-gill1_9_9	Erythroid cell
CELL3197_N1_Control2-gill1_9_9	Proliferative cell
CELL3878_N1_Control2-gill1_9_9	T cell
CELL62_N5_Control2-gill1_9_9	Dendritic cell_like
CELL3028_N1_Control2-gill1_9_9	T cell
CELL2648_N1_Control2-gill1_9_9	Proliferative cell
CELL617_N3_Control2-gill1_9_9	CTSG_high
CELL4495_N1_Control2-gill1_9_9	T cell
CELL2906_N1_Control2-gill1_9_9	T cell
CELL3615_N1_Control2-gill1_9_9	Proliferative cell
CELL1550_N2_Control2-gill1_9_9	T cell
CELL3251_N1_Control2-gill1_9_9	T cell
CELL622_N2_Control2-gill1_9_9	T cell
CELL568_N2_Control2-gill1_9_9	T cell
CELL2987_N1_Control2-gill1_9_9	T cell
CELL3589_N1_Control2-gill1_9_9	Macrophage
CELL3452_N1_Control2-gill1_9_9	T cell
CELL132_N2_Control2-gill1_9_9	Erythroid cell
CELL1713_N2_Control2-gill1_9_9	T cell
CELL3198_N1_Control2-gill1_9_9	T cell
CELL3349_N1_Control2-gill1_9_9	Dendritic cell_like
CELL1222_N3_Control2-gill1_9_9	T cell
CELL1625_N2_Control2-gill1_9_9	T cell
CELL926_N2_Control2-gill1_9_9	T cell
CELL2831_N1_Control2-gill1_9_9	T cell
CELL2598_N1_Control2-gill1_9_9	Proliferative cell
CELL3063_N1_Control2-gill1_9_9	CTSG_high
CELL1601_N2_Control2-gill1_9_9	T cell
CELL629_N2_Control2-gill1_9_9	T cell
CELL1597_N2_Control2-gill1_9_9	T cell
CELL1530_N2_Control2-gill1_9_9	Neutrophil
CELL403_N2_Control2-gill1_9_9	CD8+T cell
CELL3029_N1_Control2-gill1_9_9	T cell
CELL349_N3_Control2-gill1_9_9	T cell
CELL6462_N1_Control2-gill1_9_9	T cell
CELL2769_N1_Control2-gill1_9_9	T cell
CELL3628_N1_Control2-gill1_9_9	T cell
CELL230_N2_Control2-gill1_9_9	T cell
CELL134_N4_Control2-gill1_9_9	T cell
CELL3395_N1_Control2-gill1_9_9	T cell
CELL1310_N3_Control2-gill1_9_9	T cell
CELL3130_N1_Control2-gill1_9_9	CD8+T cell
CELL1313_N2_Control2-gill1_9_9	Stromal cell
CELL4298_N1_Control2-gill1_9_9	T cell
CELL2832_N1_Control2-gill1_9_9	T cell
CELL1263_N2_Control2-gill1_9_9	CD8+T cell
CELL83_N2_Control2-gill1_9_9	T cell
CELL4484_N1_Control2-gill1_9_9	T cell
CELL3552_N1_Control2-gill1_9_9	T cell
CELL3416_N1_Control2-gill1_9_9	T cell
CELL6620_N1_Control2-gill1_9_9	B cell_like
CELL4508_N1_Control2-gill1_9_9	T cell
CELL5760_N1_Control2-gill1_9_9	T cell
CELL2043_N3_Control2-gill1_9_9	T cell
CELL3372_N1_Control2-gill1_9_9	T cell
CELL3486_N1_Control2-gill1_9_9	T cell
CELL4157_N1_Control2-gill1_9_9	T cell
CELL1393_N3_Control2-gill1_9_9	T cell
CELL2051_N2_Control2-gill1_9_9	Erythroid cell
CELL3710_N1_Control2-gill1_9_9	T cell
CELL3450_N1_Control2-gill1_9_9	Endothelial cell
CELL6204_N1_Control2-gill1_9_9	T cell
CELL3303_N1_Control2-gill1_9_9	Neutrophil
CELL2726_N1_Control2-gill1_9_9	Dendritic cell_like
CELL2012_N2_Control2-gill1_9_9	Erythroid cell
CELL4247_N1_Control2-gill1_9_9	T cell
CELL935_N2_Control2-gill1_9_9	T cell
CELL3267_N1_Control2-gill1_9_9	T cell
CELL1869_N2_Control2-gill1_9_9	T cell
CELL2910_N1_Control2-gill1_9_9	T cell
CELL2778_N1_Control2-gill1_9_9	Proliferative cell
CELL1104_N2_Control2-gill1_9_9	T cell
CELL3437_N1_Control2-gill1_9_9	T cell
CELL5387_N1_Control2-gill1_9_9	T cell
CELL2240_N2_Control2-gill1_9_9	T cell
CELL3051_N1_Control2-gill1_9_9	T cell
CELL2998_N1_Control2-gill1_9_9	Dendritic cell_like
CELL2914_N1_Control2-gill1_9_9	T cell
CELL442_N2_Control2-gill1_9_9	T cell
CELL5897_N1_Control2-gill1_9_9	Macrophage
CELL1621_N5_Control2-gill1_9_9	Erythroid cell
CELL792_N2_Control2-gill1_9_9	T cell
CELL3461_N1_Control2-gill1_9_9	T cell
CELL1870_N2_Control2-gill1_9_9	Dendritic cell_like
CELL2868_N1_Control2-gill1_9_9	T cell
CELL4300_N1_Control2-gill1_9_9	T cell
CELL4599_N1_Control2-gill1_9_9	Endothelial cell
CELL6055_N1_Control2-gill1_9_9	CD8+T cell
CELL5067_N1_Control2-gill1_9_9	T cell
CELL3222_N1_Control2-gill1_9_9	T cell
CELL4243_N1_Control2-gill1_9_9	T cell
CELL3690_N1_Control2-gill1_9_9	T cell
CELL2961_N1_Control2-gill1_9_9	T cell
CELL4554_N1_Control2-gill1_9_9	B cell_like
CELL4502_N1_Control2-gill1_9_9	T cell
CELL6734_N1_Control2-gill1_9_9	T cell
CELL4017_N1_Control2-gill1_9_9	Macrophage
CELL3744_N1_Control2-gill1_9_9	CD8+T cell
CELL3348_N1_Control2-gill1_9_9	T cell
CELL6705_N1_Control2-gill1_9_9	T cell
CELL3147_N1_Control2-gill1_9_9	CTSG_high
CELL2232_N2_Control2-gill1_9_9	Dendritic cell_like
CELL3481_N1_Control2-gill1_9_9	T cell
CELL6155_N1_Control2-gill1_9_9	Macrophage
CELL2162_N2_Control2-gill1_9_9	T cell
CELL5388_N1_Control2-gill1_9_9	CD8+T cell
CELL6717_N1_Control2-gill1_9_9	Un_immune cell
CELL5185_N1_Control2-gill1_9_9	T cell
CELL3483_N1_Control2-gill1_9_9	T cell
CELL2902_N1_Control2-gill1_9_9	T cell
CELL3910_N1_Control2-gill1_9_9	Proliferative cell
CELL1551_N3_Control2-gill1_9_9	Macrophage
CELL3786_N1_Control2-gill1_9_9	T cell
CELL1936_N2_Control2-gill1_9_9	T cell
CELL397_N2_Control2-gill1_9_9	CD8+T cell
CELL5950_N1_Control2-gill1_9_9	T cell
CELL805_N2_Control2-gill1_9_9	CD8+T cell
CELL4768_N1_Control2-gill1_9_9	T cell
CELL4937_N1_Control2-gill1_9_9	Un_immune cell
CELL1629_N2_Control2-gill1_9_9	T cell
CELL3656_N1_Control2-gill1_9_9	Macrophage
CELL6384_N1_Control2-gill1_9_9	CD8+T cell
CELL3186_N1_Control2-gill1_9_9	T cell
CELL445_N2_Control2-gill1_9_9	Dendritic cell_like
CELL4294_N1_Control2-gill1_9_9	T cell
CELL2018_N2_Control2-gill1_9_9	CD8+T cell
CELL1174_N2_Control2-gill1_9_9	Proliferative cell
CELL3014_N1_Control2-gill1_9_9	T cell
CELL5404_N1_Control2-gill1_9_9	Un_immune cell
CELL2857_N1_Control2-gill1_9_9	T cell
CELL618_N2_Control2-gill1_9_9	T cell
CELL3218_N1_Control2-gill1_9_9	T cell
CELL4686_N1_Control2-gill1_9_9	Un_immune cell
CELL3290_N1_Control2-gill1_9_9	Dendritic cell_like
CELL788_N2_Control2-gill1_9_9	T cell
CELL4984_N1_Control2-gill1_9_9	T cell
CELL1074_N2_Control2-gill1_9_9	Un_immune cell
CELL5044_N1_Control2-gill1_9_9	Macrophage
CELL6960_N1_Control2-gill1_9_9	Neutrophil
CELL989_N2_Control2-gill1_9_9	T cell
CELL5213_N1_Control2-gill1_9_9	T cell
CELL3318_N1_Control2-gill1_9_9	T cell
CELL3977_N1_Control2-gill1_9_9	Neutrophil
CELL3375_N1_Control2-gill1_9_9	NK cell_like
CELL5305_N1_Control2-gill1_9_9	T cell
CELL5128_N1_Control2-gill1_9_9	T cell
CELL2600_N1_Control2-gill1_9_9	CD8+T cell
CELL3324_N1_Control2-gill1_9_9	T cell
CELL3337_N1_Control2-gill1_9_9	T cell
CELL3408_N1_Control2-gill1_9_9	T cell
CELL3019_N1_Control2-gill1_9_9	NK cell_like
CELL478_N4_Control2-gill1_9_9	Erythroid cell
CELL6359_N1_Control2-gill1_9_9	Platelet
CELL2821_N1_Control2-gill1_9_9	Proliferative cell
CELL3217_N1_Control2-gill1_9_9	T cell
CELL378_N2_Control2-gill1_9_9	T cell
CELL738_N2_Control2-gill1_9_9	Platelet
CELL6615_N1_Control2-gill1_9_9	Endothelial cell
CELL396_N2_Control2-gill1_9_9	T cell
CELL3937_N1_Control2-gill1_9_9	Dendritic cell_like
CELL2858_N1_Control2-gill1_9_9	Dendritic cell_like
CELL4514_N1_Control2-gill1_9_9	T cell
CELL1207_N2_Control2-gill1_9_9	T cell
CELL5893_N1_Control2-gill1_9_9	T cell
CELL4207_N1_Control2-gill1_9_9	CD8+T cell
CELL3446_N1_Control2-gill1_9_9	T cell
CELL5300_N1_Control2-gill1_9_9	Platelet
CELL1449_N2_Control2-gill1_9_9	Un_immune cell
CELL916_N2_Control2-gill1_9_9	T cell
CELL291_N2_Control2-gill1_9_9	Platelet
CELL4769_N1_Control2-gill1_9_9	Un_immune cell
CELL4036_N1_Control2-gill1_9_9	Un_immune cell
CELL4232_N1_Control2-gill1_9_9	Erythroid cell
CELL4324_N1_Control2-gill1_9_9	Dendritic cell_like
CELL4239_N1_Control2-gill1_9_9	T cell
CELL6574_N1_Control2-gill1_9_9	Neutrophil
CELL4188_N1_Control2-gill1_9_9	T cell
CELL5704_N1_Control2-gill1_9_9	Proliferative cell
CELL2215_N2_Control2-gill1_9_9	T cell
CELL3364_N1_Control2-gill1_9_9	Macrophage
CELL4267_N1_Control2-gill1_9_9	Platelet
CELL6541_N1_Control2-gill1_9_9	T cell
CELL3020_N1_Control2-gill1_9_9	Proliferative cell
CELL1673_N3_Control2-gill1_9_9	T cell
CELL6401_N1_Control2-gill1_9_9	Endothelial cell
CELL6469_N1_Control2-gill1_9_9	Platelet
CELL477_N5_Control2-gill1_9_9	Erythroid cell
CELL5252_N1_Control2-gill1_9_9	NK cell_like
CELL3928_N1_Control2-gill1_9_9	T cell
CELL1787_N2_Control2-gill1_9_9	T cell
CELL3161_N1_Control2-gill1_9_9	T cell
CELL7313_N1_Control2-gill1_9_9	CD8+T cell
CELL3065_N1_Control2-gill1_9_9	CD8+T cell
CELL392_N2_Control2-gill1_9_9	T cell
CELL246_N2_Control2-gill1_9_9	Dendritic cell_like
CELL6820_N1_Control2-gill1_9_9	CD8+T cell
CELL2212_N2_Control2-gill1_9_9	Erythroid cell
CELL5497_N1_Control2-gill1_9_9	T cell
CELL3533_N1_Control2-gill1_9_9	T cell
CELL1615_N2_Control2-gill1_9_9	Un_immune cell
CELL3694_N1_Control2-gill1_9_9	T cell
CELL5118_N1_Control2-gill1_9_9	Neutrophil
CELL4563_N1_Control2-gill1_9_9	T cell
CELL4986_N1_Control2-gill1_9_9	Dendritic cell_like
CELL6635_N1_Control2-gill1_9_9	T cell
CELL4741_N1_Control2-gill1_9_9	Dendritic cell_like
CELL6903_N1_Control2-gill1_9_9	Un_immune cell
CELL5459_N1_Control2-gill1_9_9	T cell
CELL5237_N1_Control2-gill1_9_9	T cell
CELL7150_N1_Control2-gill1_9_9	T cell
CELL6403_N1_Control2-gill1_9_9	T cell
CELL6050_N1_Control2-gill1_9_9	T cell
CELL7182_N1_Control2-gill1_9_9	Endothelial cell
CELL3152_N1_Control2-gill1_9_9	T cell
CELL6261_N1_Control2-gill1_9_9	T cell
CELL5216_N1_Control2-gill1_9_9	Proliferative cell
CELL5323_N1_Control2-gill1_9_9	T cell
CELL1205_N2_Control2-gill1_9_9	Endothelial cell
CELL5866_N1_Control2-gill1_9_9	T cell
CELL7322_N1_Control2-gill1_9_9	Macrophage
CELL6600_N1_Control2-gill1_9_9	T cell
CELL7624_N1_Control2-gill1_9_9	T cell
CELL4337_N1_Control2-gill1_9_9	Erythroid cell
CELL6474_N1_Control2-gill1_9_9	Erythroid cell
CELL7277_N1_Control2-gill1_9_9	Macrophage
CELL5695_N1_Control2-gill1_9_9	T cell
CELL6933_N1_Control2-gill1_9_9	T cell
CELL7151_N1_Control2-gill1_9_9	Dendritic cell_like
CELL5982_N1_Control2-gill1_9_9	T cell
CELL6899_N1_Control2-gill1_9_9	Dendritic cell_like
CELL6678_N1_Control2-gill1_9_9	T cell
CELL7147_N1_Control2-gill1_9_9	CD8+T cell
CELL2033_N2_Control2-gill1_9_9	CD8+T cell
CELL698_N2_Control2-gill1_9_9	CD8+T cell
CELL4350_N1_Control2-gill1_9_9	NK cell_like
CELL153_N2_Control2-gill1_9_9	NK cell_like
CELL662_N3_Control2-gill1_9_9	CD8+T cell
CELL2799_N1_Control2-gill1_9_9	CD8+T cell
CELL4945_N1_Control2-gill1_9_9	CD8+T cell
CELL5513_N1_Control2-gill1_9_9	CD8+T cell
CELL3544_N1_Control2-gill1_9_9	CD8+T cell
CELL91_N6_Control2-gill1_9_9	Erythroid cell
CELL60_N4_Control2-gill1_9_9	Erythroid cell
CELL3597_N1_Control2-gill1_9_9	CD8+T cell
CELL3342_N1_Control2-gill1_9_9	CD8+T cell
CELL3693_N1_Control2-gill1_9_9	CD8+T cell
CELL2926_N1_Control2-gill1_9_9	CD8+T cell
CELL1250_N2_Control2-gill1_9_9	CD8+T cell
CELL3386_N1_Control2-gill1_9_9	CD8+T cell
CELL3160_N1_Control2-gill1_9_9	CD8+T cell
CELL1505_N2_Control2-gill1_9_9	CD8+T cell
CELL3332_N1_Control2-gill1_9_9	CD8+T cell
CELL3678_N1_Control2-gill1_9_9	CD8+T cell
CELL145_N2_Control2-gill1_9_9	Proliferative cell
CELL5005_N1_Control2-gill1_9_9	CD8+T cell
CELL4166_N1_Control2-gill1_9_9	CD8+T cell
CELL3829_N1_Control2-gill1_9_9	CD8+T cell
CELL3243_N1_Control2-gill1_9_9	CD8+T cell
CELL1399_N2_Control2-gill1_9_9	CD8+T cell
CELL1933_N2_Control2-gill1_9_9	CD8+T cell
CELL2164_N3_Control2-gill1_9_9	CD8+T cell
CELL703_N3_Control2-gill1_9_9	Erythroid cell
CELL1780_N2_Control2-gill1_9_9	CD8+T cell
CELL4182_N1_Control2-gill1_9_9	CD8+T cell
CELL3564_N1_Control2-gill1_9_9	CD8+T cell
CELL3543_N1_Control2-gill1_9_9	CD8+T cell
CELL6397_N1_Control2-gill1_9_9	CD8+T cell
CELL2110_N2_Control2-gill1_9_9	CD8+T cell
CELL3860_N1_Control2-gill1_9_9	CD8+T cell
CELL5319_N1_Control2-gill1_9_9	CD8+T cell
CELL5416_N1_Control2-gill1_9_9	CD8+T cell
CELL4318_N1_Control2-gill1_9_9	CD8+T cell
CELL5178_N1_Control2-gill1_9_9	CD8+T cell
CELL4982_N1_Control2-gill1_9_9	CD8+T cell
CELL3609_N1_Control2-gill1_9_9	B cell_like
CELL3454_N1_Control2-gill1_9_9	B cell_like
CELL2815_N1_Control2-gill1_9_9	B cell_like
CELL1271_N2_Control2-gill1_9_9	B cell_like
CELL4899_N1_Control2-gill1_9_9	Erythroid cell
CELL3200_N1_Control2-gill1_9_9	B cell_like
CELL3832_N1_Control2-gill1_9_9	B cell_like
CELL23_N5_Control2-gill1_9_9	B cell_like
CELL215_N4_Control2-gill1_9_9	B cell_like
CELL5723_N1_Control2-gill1_9_9	B cell_like
CELL3705_N1_Control2-gill1_9_9	B cell_like
CELL6077_N1_Control2-gill1_9_9	B cell_like
CELL4387_N1_Control2-gill1_9_9	B cell_like
CELL1453_N3_Control2-gill1_9_9	B cell_like
CELL5334_N1_Control2-gill1_9_9	B cell_like
CELL4277_N1_Control2-gill1_9_9	B cell_like
CELL2892_N1_Control2-gill1_9_9	B cell_like
CELL5153_N1_Control2-gill1_9_9	B cell_like
CELL4146_N1_Control2-gill1_9_9	B cell_like
CELL3323_N1_Control2-gill1_9_9	B cell_like
CELL5443_N1_Control2-gill1_9_9	B cell_like
CELL1397_N2_Control2-gill1_9_9	B cell_like
CELL3775_N1_Control2-gill1_9_9	B cell_like
CELL537_N2_Control2-gill1_9_9	B cell_like
CELL5638_N1_Control2-gill1_9_9	B cell_like
CELL977_N2_Control2-gill1_9_9	B cell_like
CELL4564_N1_Control2-gill1_9_9	B cell_like
CELL5386_N1_Control2-gill1_9_9	B cell_like
CELL725_N2_Control2-gill1_9_9	Ciliated cell
CELL1732_N5_Control2-gill1_9_9	Ciliated cell
CELL2580_N1_Control2-gill1_9_9	Ciliated cell
CELL324_N2_Control2-gill1_9_9	Ciliated cell
CELL119_N3_Control2-gill1_9_9	Ciliated cell
CELL2305_N1_Control2-gill1_9_9	Ciliated cell
CELL4665_N1_Control2-gill1_9_9	Ciliated cell
CELL1800_N2_Control2-gill1_9_9	Ciliated cell
CELL545_N8_Control2-gill1_9_9	Ciliated cell
CELL4585_N1_Control2-gill1_9_9	Ciliated cell
CELL4906_N1_Control2-gill1_9_9	Ciliated cell
CELL4306_N1_Control2-gill1_9_9	Ciliated cell
CELL5896_N1_Control2-gill1_9_9	Ciliated cell
CELL889_N2_Control2-gill1_9_9	Ciliated cell
CELL5329_N1_Control2-gill1_9_9	Ciliated cell
CELL184_N2_Control2-gill1_9_9	Ciliated cell
CELL1058_N3_Control2-gill1_9_9	Ciliated cell
CELL5401_N1_Control2-gill1_9_9	Ciliated cell
CELL5226_N1_Control2-gill1_9_9	Ciliated cell
CELL6295_N1_Control2-gill1_9_9	Ciliated cell
CELL1992_N2_Control2-gill1_9_9	Ciliated cell
CELL5865_N1_Control2-gill1_9_9	Ciliated cell
CELL1706_N2_Control2-gill1_9_9	Ciliated cell
CELL3711_N1_Control2-gill1_9_9	Ciliated cell
CELL5464_N1_Control2-gill1_9_9	Ciliated cell
CELL4482_N1_Control2-gill1_9_9	Ciliated cell
CELL6888_N1_Control2-gill1_9_9	Ciliated cell
CELL6881_N1_Control2-gill1_9_9	Ciliated cell
CELL2840_N1_Control2-gill2_10_10	Erythroid cell
CELL6113_N1_Control2-gill2_10_10	CD8+T cell
CELL494_N4_Control2-gill2_10_10	Erythroid cell
CELL637_N2_Control2-gill2_10_10	Erythroid cell
CELL2228_N1_Control2-gill2_10_10	T cell
CELL1937_N1_Control2-gill2_10_10	T cell
CELL3090_N1_Control2-gill2_10_10	T cell
CELL2207_N1_Control2-gill2_10_10	Un_immune cell
CELL879_N2_Control2-gill2_10_10	T cell
CELL1862_N1_Control2-gill2_10_10	T cell
CELL21_N2_Control2-gill2_10_10	Dendritic cell_like
CELL501_N2_Control2-gill2_10_10	CD8+T cell
CELL2204_N1_Control2-gill2_10_10	T cell
CELL376_N2_Control2-gill2_10_10	CD8+T cell
CELL340_N4_Control2-gill2_10_10	Erythroid cell
CELL894_N3_Control2-gill2_10_10	T cell
CELL4951_N1_Control2-gill2_10_10	Un_immune cell
CELL4681_N1_Control2-gill2_10_10	CD8+T cell
CELL1219_N2_Control2-gill2_10_10	Dendritic cell_like
CELL2128_N1_Control2-gill2_10_10	CD8+T cell
CELL78_N3_Control2-gill2_10_10	T cell
CELL2493_N1_Control2-gill2_10_10	CD8+T cell
CELL462_N3_Control2-gill2_10_10	Proliferative cell
CELL783_N3_Control2-gill2_10_10	Proliferative cell
CELL1572_N1_Control2-gill2_10_10	CD8+T cell
CELL3818_N1_Control2-gill2_10_10	T cell
CELL3466_N1_Control2-gill2_10_10	Platelet
CELL37_N5_Control2-gill2_10_10	Proliferative cell
CELL1582_N1_Control2-gill2_10_10	T cell
CELL754_N2_Control2-gill2_10_10	T cell
CELL1931_N1_Control2-gill2_10_10	T cell
CELL889_N3_Control2-gill2_10_10	T cell
CELL2559_N1_Control2-gill2_10_10	Dendritic cell_like
CELL1865_N1_Control2-gill2_10_10	Dendritic cell_like
CELL1841_N1_Control2-gill2_10_10	T cell
CELL1907_N1_Control2-gill2_10_10	Un_immune cell
CELL2568_N1_Control2-gill2_10_10	CTSG_high
CELL2655_N1_Control2-gill2_10_10	Un_immune cell
CELL1685_N1_Control2-gill2_10_10	T cell
CELL1804_N1_Control2-gill2_10_10	Proliferative cell
CELL1961_N1_Control2-gill2_10_10	T cell
CELL1439_N2_Control2-gill2_10_10	T cell
CELL5710_N1_Control2-gill2_10_10	T cell
CELL395_N2_Control2-gill2_10_10	Proliferative cell
CELL2037_N1_Control2-gill2_10_10	T cell
CELL18_N4_Control2-gill2_10_10	CTSG_high
CELL2169_N1_Control2-gill2_10_10	CD8+T cell
CELL2735_N1_Control2-gill2_10_10	CD8+T cell
CELL3419_N1_Control2-gill2_10_10	T cell
CELL1057_N2_Control2-gill2_10_10	T cell
CELL3096_N1_Control2-gill2_10_10	Erythroid cell
CELL1882_N1_Control2-gill2_10_10	CD8+T cell
CELL591_N3_Control2-gill2_10_10	Un_immune cell
CELL36_N3_Control2-gill2_10_10	T cell
CELL2558_N1_Control2-gill2_10_10	NK cell_like
CELL2782_N1_Control2-gill2_10_10	NK cell_like
CELL46_N3_Control2-gill2_10_10	T cell
CELL6198_N1_Control2-gill2_10_10	T cell
CELL2318_N1_Control2-gill2_10_10	Dendritic cell_like
CELL776_N2_Control2-gill2_10_10	CD8+T cell
CELL4338_N1_Control2-gill2_10_10	Platelet
CELL2152_N1_Control2-gill2_10_10	T cell
CELL880_N5_Control2-gill2_10_10	T cell
CELL1208_N2_Control2-gill2_10_10	CD8+T cell
CELL2894_N1_Control2-gill2_10_10	T cell
CELL4887_N1_Control2-gill2_10_10	Proliferative cell
CELL2925_N1_Control2-gill2_10_10	T cell
CELL204_N2_Control2-gill2_10_10	T cell
CELL5011_N1_Control2-gill2_10_10	Platelet
CELL1174_N2_Control2-gill2_10_10	T cell
CELL2573_N1_Control2-gill2_10_10	CD8+T cell
CELL985_N2_Control2-gill2_10_10	T cell
CELL2332_N1_Control2-gill2_10_10	T cell
CELL1483_N1_Control2-gill2_10_10	Dendritic cell_like
CELL2281_N1_Control2-gill2_10_10	T cell
CELL3185_N1_Control2-gill2_10_10	T cell
CELL4295_N1_Control2-gill2_10_10	B cell_like
CELL3768_N1_Control2-gill2_10_10	Erythroid cell
CELL2635_N1_Control2-gill2_10_10	Un_immune cell
CELL305_N2_Control2-gill2_10_10	Un_immune cell
CELL52_N2_Control2-gill2_10_10	CD8+T cell
CELL2563_N1_Control2-gill2_10_10	T cell
CELL1341_N2_Control2-gill2_10_10	T cell
CELL1898_N1_Control2-gill2_10_10	T cell
CELL1460_N2_Control2-gill2_10_10	Neutrophil
CELL1345_N4_Control2-gill2_10_10	Un_immune cell
CELL976_N3_Control2-gill2_10_10	T cell
CELL4214_N1_Control2-gill2_10_10	Un_immune cell
CELL1667_N1_Control2-gill2_10_10	Dendritic cell_like
CELL2932_N1_Control2-gill2_10_10	T cell
CELL1178_N2_Control2-gill2_10_10	T cell
CELL809_N3_Control2-gill2_10_10	Proliferative cell
CELL1186_N2_Control2-gill2_10_10	Erythroid cell
CELL1994_N1_Control2-gill2_10_10	CD8+T cell
CELL1603_N1_Control2-gill2_10_10	T cell
CELL2299_N1_Control2-gill2_10_10	Proliferative cell
CELL2213_N1_Control2-gill2_10_10	T cell
CELL2370_N1_Control2-gill2_10_10	T cell
CELL95_N3_Control2-gill2_10_10	CD8+T cell
CELL1752_N1_Control2-gill2_10_10	T cell
CELL2867_N1_Control2-gill2_10_10	T cell
CELL2198_N1_Control2-gill2_10_10	T cell
CELL2859_N1_Control2-gill2_10_10	Dendritic cell_like
CELL133_N2_Control2-gill2_10_10	Dendritic cell_like
CELL1774_N1_Control2-gill2_10_10	Dendritic cell_like
CELL2107_N1_Control2-gill2_10_10	T cell
CELL1072_N2_Control2-gill2_10_10	CD8+T cell
CELL1451_N2_Control2-gill2_10_10	T cell
CELL3132_N1_Control2-gill2_10_10	CD8+T cell
CELL739_N2_Control2-gill2_10_10	T cell
CELL2294_N1_Control2-gill2_10_10	T cell
CELL6137_N1_Control2-gill2_10_10	NK cell_like
CELL2122_N1_Control2-gill2_10_10	T cell
CELL42_N3_Control2-gill2_10_10	T cell
CELL1353_N2_Control2-gill2_10_10	T cell
CELL993_N4_Control2-gill2_10_10	CD8+T cell
CELL44_N2_Control2-gill2_10_10	T cell
CELL1701_N1_Control2-gill2_10_10	T cell
CELL2629_N1_Control2-gill2_10_10	T cell
CELL2162_N1_Control2-gill2_10_10	T cell
CELL2440_N1_Control2-gill2_10_10	T cell
CELL370_N2_Control2-gill2_10_10	CD8+T cell
CELL1399_N2_Control2-gill2_10_10	T cell
CELL1270_N2_Control2-gill2_10_10	CD8+T cell
CELL3456_N1_Control2-gill2_10_10	T cell
CELL2454_N1_Control2-gill2_10_10	CTSG_high
CELL510_N2_Control2-gill2_10_10	T cell
CELL6091_N1_Control2-gill2_10_10	CD8+T cell
CELL2260_N1_Control2-gill2_10_10	T cell
CELL4_N2_Control2-gill2_10_10	CD8+T cell
CELL481_N2_Control2-gill2_10_10	CD8+T cell
CELL5_N2_Control2-gill2_10_10	Dendritic cell_like
CELL1113_N2_Control2-gill2_10_10	T cell
CELL2770_N1_Control2-gill2_10_10	Un_immune cell
CELL3817_N1_Control2-gill2_10_10	Stromal cell
CELL2527_N1_Control2-gill2_10_10	Macrophage
CELL2717_N1_Control2-gill2_10_10	T cell
CELL2329_N1_Control2-gill2_10_10	CD8+T cell
CELL2870_N1_Control2-gill2_10_10	B cell_like
CELL2306_N1_Control2-gill2_10_10	Dendritic cell_like
CELL2871_N1_Control2-gill2_10_10	CD8+T cell
CELL3331_N1_Control2-gill2_10_10	Erythroid cell
CELL1789_N1_Control2-gill2_10_10	T cell
CELL2700_N1_Control2-gill2_10_10	B cell_like
CELL2025_N1_Control2-gill2_10_10	T cell
CELL80_N4_Control2-gill2_10_10	T cell
CELL4593_N1_Control2-gill2_10_10	Dendritic cell_like
CELL1627_N1_Control2-gill2_10_10	T cell
CELL2610_N1_Control2-gill2_10_10	T cell
CELL1212_N2_Control2-gill2_10_10	T cell
CELL5481_N1_Control2-gill2_10_10	Macrophage
CELL1311_N2_Control2-gill2_10_10	Proliferative cell
CELL2426_N1_Control2-gill2_10_10	T cell
CELL2755_N1_Control2-gill2_10_10	Dendritic cell_like
CELL4770_N1_Control2-gill2_10_10	Platelet
CELL2386_N1_Control2-gill2_10_10	Dendritic cell_like
CELL856_N2_Control2-gill2_10_10	T cell
CELL2423_N1_Control2-gill2_10_10	T cell
CELL2532_N1_Control2-gill2_10_10	T cell
CELL2097_N1_Control2-gill2_10_10	Proliferative cell
CELL2175_N1_Control2-gill2_10_10	T cell
CELL2029_N1_Control2-gill2_10_10	T cell
CELL1079_N2_Control2-gill2_10_10	T cell
CELL2404_N1_Control2-gill2_10_10	T cell
CELL4921_N1_Control2-gill2_10_10	T cell
CELL1758_N1_Control2-gill2_10_10	T cell
CELL1343_N3_Control2-gill2_10_10	Proliferative cell
CELL3057_N1_Control2-gill2_10_10	CD8+T cell
CELL299_N2_Control2-gill2_10_10	CTSG_high
CELL2693_N1_Control2-gill2_10_10	T cell
CELL5482_N1_Control2-gill2_10_10	Erythroid cell
CELL3352_N1_Control2-gill2_10_10	T cell
CELL2254_N1_Control2-gill2_10_10	Dendritic cell_like
CELL2168_N1_Control2-gill2_10_10	T cell
CELL882_N3_Control2-gill2_10_10	T cell
CELL500_N2_Control2-gill2_10_10	CD8+T cell
CELL446_N5_Control2-gill2_10_10	Erythroid cell
CELL2603_N1_Control2-gill2_10_10	T cell
CELL3542_N1_Control2-gill2_10_10	Dendritic cell_like
CELL4909_N1_Control2-gill2_10_10	T cell
CELL2149_N1_Control2-gill2_10_10	T cell
CELL988_N2_Control2-gill2_10_10	T cell
CELL2890_N1_Control2-gill2_10_10	T cell
CELL3570_N1_Control2-gill2_10_10	T cell
CELL2006_N1_Control2-gill2_10_10	T cell
CELL1884_N1_Control2-gill2_10_10	Macrophage
CELL1140_N2_Control2-gill2_10_10	Erythroid cell
CELL2882_N1_Control2-gill2_10_10	Un_immune cell
CELL402_N3_Control2-gill2_10_10	CD8+T cell
CELL335_N2_Control2-gill2_10_10	Proliferative cell
CELL2405_N1_Control2-gill2_10_10	T cell
CELL2226_N1_Control2-gill2_10_10	T cell
CELL4792_N1_Control2-gill2_10_10	CD8+T cell
CELL3071_N1_Control2-gill2_10_10	Endothelial cell
CELL1885_N1_Control2-gill2_10_10	Proliferative cell
CELL5376_N1_Control2-gill2_10_10	B cell_like
CELL1863_N1_Control2-gill2_10_10	T cell
CELL2494_N1_Control2-gill2_10_10	T cell
CELL1788_N1_Control2-gill2_10_10	T cell
CELL1985_N1_Control2-gill2_10_10	Macrophage
CELL2678_N1_Control2-gill2_10_10	T cell
CELL5121_N1_Control2-gill2_10_10	T cell
CELL5560_N1_Control2-gill2_10_10	Macrophage
CELL4070_N1_Control2-gill2_10_10	Un_immune cell
CELL2566_N1_Control2-gill2_10_10	CD8+T cell
CELL2613_N1_Control2-gill2_10_10	T cell
CELL1624_N1_Control2-gill2_10_10	T cell
CELL3242_N1_Control2-gill2_10_10	T cell
CELL3555_N1_Control2-gill2_10_10	T cell
CELL659_N3_Control2-gill2_10_10	B cell_like
CELL3278_N1_Control2-gill2_10_10	CD8+T cell
CELL5775_N1_Control2-gill2_10_10	Dendritic cell_like
CELL2350_N1_Control2-gill2_10_10	T cell
CELL2362_N1_Control2-gill2_10_10	T cell
CELL2116_N1_Control2-gill2_10_10	T cell
CELL2335_N1_Control2-gill2_10_10	Un_immune cell
CELL1838_N1_Control2-gill2_10_10	Dendritic cell_like
CELL4399_N1_Control2-gill2_10_10	T cell
CELL2828_N1_Control2-gill2_10_10	CD8+T cell
CELL956_N3_Control2-gill2_10_10	Dendritic cell_like
CELL6111_N1_Control2-gill2_10_10	CD8+T cell
CELL4215_N1_Control2-gill2_10_10	T cell
CELL416_N5_Control2-gill2_10_10	Erythroid cell
CELL1880_N1_Control2-gill2_10_10	Proliferative cell
CELL3421_N1_Control2-gill2_10_10	T cell
CELL3113_N1_Control2-gill2_10_10	CD8+T cell
CELL1929_N1_Control2-gill2_10_10	T cell
CELL5937_N1_Control2-gill2_10_10	T cell
CELL2341_N1_Control2-gill2_10_10	CD8+T cell
CELL2546_N1_Control2-gill2_10_10	CD8+T cell
CELL2064_N1_Control2-gill2_10_10	CD8+T cell
CELL2255_N1_Control2-gill2_10_10	T cell
CELL2659_N1_Control2-gill2_10_10	T cell
CELL3393_N1_Control2-gill2_10_10	CD8+T cell
CELL2777_N1_Control2-gill2_10_10	Macrophage
CELL648_N2_Control2-gill2_10_10	Stromal cell
CELL1988_N1_Control2-gill2_10_10	T cell
CELL615_N2_Control2-gill2_10_10	NK cell_like
CELL200_N3_Control2-gill2_10_10	Dendritic cell_like
CELL3295_N1_Control2-gill2_10_10	T cell
CELL2863_N1_Control2-gill2_10_10	Proliferative cell
CELL2344_N1_Control2-gill2_10_10	T cell
CELL5198_N1_Control2-gill2_10_10	B cell_like
CELL2113_N1_Control2-gill2_10_10	CD8+T cell
CELL3316_N1_Control2-gill2_10_10	T cell
CELL3408_N1_Control2-gill2_10_10	Neutrophil
CELL2860_N1_Control2-gill2_10_10	Dendritic cell_like
CELL2561_N1_Control2-gill2_10_10	CD8+T cell
CELL3764_N1_Control2-gill2_10_10	T cell
CELL4584_N1_Control2-gill2_10_10	Un_immune cell
CELL3487_N1_Control2-gill2_10_10	Proliferative cell
CELL2684_N1_Control2-gill2_10_10	T cell
CELL2301_N1_Control2-gill2_10_10	Un_immune cell
CELL639_N2_Control2-gill2_10_10	Proliferative cell
CELL4709_N1_Control2-gill2_10_10	Endothelial cell
CELL2852_N1_Control2-gill2_10_10	CD8+T cell
CELL4247_N1_Control2-gill2_10_10	Dendritic cell_like
CELL425_N2_Control2-gill2_10_10	Proliferative cell
CELL2380_N1_Control2-gill2_10_10	CD8+T cell
CELL5195_N1_Control2-gill2_10_10	NK cell_like
CELL5059_N1_Control2-gill2_10_10	Platelet
CELL3727_N1_Control2-gill2_10_10	CD8+T cell
CELL2744_N1_Control2-gill2_10_10	Dendritic cell_like
CELL2523_N1_Control2-gill2_10_10	T cell
CELL910_N2_Control2-gill2_10_10	CD8+T cell
CELL2638_N1_Control2-gill2_10_10	T cell
CELL3021_N1_Control2-gill2_10_10	T cell
CELL4518_N1_Control2-gill2_10_10	CD8+T cell
CELL2356_N1_Control2-gill2_10_10	T cell
CELL2914_N1_Control2-gill2_10_10	CD8+T cell
CELL3187_N1_Control2-gill2_10_10	T cell
CELL5645_N1_Control2-gill2_10_10	Stromal cell
CELL2330_N1_Control2-gill2_10_10	T cell
CELL5006_N1_Control2-gill2_10_10	Un_immune cell
CELL2929_N1_Control2-gill2_10_10	Stromal cell
CELL1205_N2_Control2-gill2_10_10	Erythroid cell
CELL2427_N1_Control2-gill2_10_10	T cell
CELL2521_N1_Control2-gill2_10_10	T cell
CELL3810_N1_Control2-gill2_10_10	Dendritic cell_like
CELL358_N2_Control2-gill2_10_10	T cell
CELL2200_N1_Control2-gill2_10_10	T cell
CELL4511_N1_Control2-gill2_10_10	Erythroid cell
CELL5063_N1_Control2-gill2_10_10	CD8+T cell
CELL1054_N2_Control2-gill2_10_10	Erythroid cell
CELL2911_N1_Control2-gill2_10_10	T cell
CELL1754_N1_Control2-gill2_10_10	CD8+T cell
CELL6032_N1_Control2-gill2_10_10	Stromal cell
CELL3206_N1_Control2-gill2_10_10	CD8+T cell
CELL3346_N1_Control2-gill2_10_10	Un_immune cell
CELL5961_N1_Control2-gill2_10_10	Stromal cell
CELL2612_N1_Control2-gill2_10_10	T cell
CELL2381_N1_Control2-gill2_10_10	T cell
CELL1808_N1_Control2-gill2_10_10	CTSG_high
CELL2063_N1_Control2-gill2_10_10	T cell
CELL6026_N1_Control2-gill2_10_10	Proliferative cell
CELL2525_N1_Control2-gill2_10_10	T cell
CELL3446_N1_Control2-gill2_10_10	Dendritic cell_like
CELL2460_N1_Control2-gill2_10_10	T cell
CELL2383_N1_Control2-gill2_10_10	T cell
CELL2900_N1_Control2-gill2_10_10	T cell
CELL6102_N1_Control2-gill2_10_10	Endothelial cell
CELL2681_N1_Control2-gill2_10_10	T cell
CELL1922_N1_Control2-gill2_10_10	CD8+T cell
CELL2661_N1_Control2-gill2_10_10	T cell
CELL2262_N1_Control2-gill2_10_10	CD8+T cell
CELL2657_N1_Control2-gill2_10_10	CD8+T cell
CELL549_N2_Control2-gill2_10_10	Proliferative cell
CELL5644_N1_Control2-gill2_10_10	Un_immune cell
CELL5521_N1_Control2-gill2_10_10	Platelet
CELL5207_N1_Control2-gill2_10_10	T cell
CELL4104_N1_Control2-gill2_10_10	Un_immune cell
CELL3458_N1_Control2-gill2_10_10	CD8+T cell
CELL6000_N1_Control2-gill2_10_10	Dendritic cell_like
CELL4610_N1_Control2-gill2_10_10	Stromal cell
CELL5029_N1_Control2-gill2_10_10	T cell
CELL2759_N1_Control2-gill2_10_10	T cell
CELL3979_N1_Control2-gill2_10_10	Un_immune cell
CELL2689_N1_Control2-gill2_10_10	T cell
CELL2431_N1_Control2-gill2_10_10	T cell
CELL5021_N1_Control2-gill2_10_10	Un_immune cell
CELL4473_N1_Control2-gill2_10_10	Dendritic cell_like
CELL3160_N1_Control2-gill2_10_10	T cell
CELL4999_N1_Control2-gill2_10_10	Dendritic cell_like
CELL2522_N1_Control2-gill2_10_10	T cell
CELL4180_N1_Control2-gill2_10_10	T cell
CELL5780_N1_Control2-gill2_10_10	Platelet
CELL5191_N1_Control2-gill2_10_10	Un_immune cell
CELL4258_N1_Control2-gill2_10_10	T cell
CELL2750_N1_Control2-gill2_10_10	NK cell_like
CELL5913_N1_Control2-gill2_10_10	T cell
CELL6134_N1_Control2-gill2_10_10	Erythroid cell
CELL4644_N1_Control2-gill2_10_10	T cell
CELL3367_N1_Control2-gill2_10_10	T cell
CELL5493_N1_Control2-gill2_10_10	T cell
CELL5621_N1_Control2-gill2_10_10	Proliferative cell
CELL5409_N1_Control2-gill2_10_10	Stromal cell
CELL5478_N1_Control2-gill2_10_10	Stromal cell
CELL6037_N1_Control2-gill2_10_10	Stromal cell
CELL342_N2_Control2-gill2_10_10	Dendritic cell_like
CELL3514_N1_Control2-gill2_10_10	Stromal cell
CELL6049_N1_Control2-gill2_10_10	T cell
CELL5874_N1_Control2-gill2_10_10	T cell
CELL4611_N1_Control2-gill2_10_10	T cell
CELL6069_N1_Control2-gill2_10_10	T cell
CELL4004_N1_Control2-gill2_10_10	CD8+T cell
CELL4816_N1_Control2-gill2_10_10	Stromal cell
CELL3945_N1_Control2-gill2_10_10	CD8+T cell
CELL3773_N1_Control2-gill2_10_10	T cell
CELL6061_N1_Control2-gill2_10_10	Dendritic cell_like
CELL6068_N1_Control2-gill2_10_10	Neutrophil
CELL1323_N2_Control2-gill2_10_10	NK cell_like
CELL5654_N1_Control2-gill2_10_10	T cell
CELL3510_N1_Control2-gill2_10_10	T cell
CELL3714_N1_Control2-gill2_10_10	Dendritic cell_like
CELL5840_N1_Control2-gill2_10_10	T cell
CELL5601_N1_Control2-gill2_10_10	T cell
CELL5574_N1_Control2-gill2_10_10	Endothelial cell
CELL1294_N2_Control2-gill2_10_10	T cell
CELL5732_N1_Control2-gill2_10_10	T cell
CELL5417_N1_Control2-gill2_10_10	Proliferative cell
CELL6106_N1_Control2-gill2_10_10	T cell
CELL1647_N1_Control2-gill2_10_10	Ionocyte cell
CELL1005_N5_Control2-gill2_10_10	Erythroid cell
CELL509_N3_Control2-gill2_10_10	Un_epithelial cell
CELL1796_N1_Control2-gill2_10_10	Ionocyte cell_DMRT2
CELL4598_N1_Control2-gill2_10_10	Un_epithelial cell
CELL281_N3_Control2-gill2_10_10	Un_epithelial cell
CELL778_N2_Control2-gill2_10_10	Ionocyte cell_DMRT2
CELL3867_N1_Control2-gill2_10_10	Erythroid cell
CELL3713_N1_Control2-gill2_10_10	Un_epithelial cell
CELL1957_N1_Control2-gill2_10_10	Un_epithelial cell
CELL2028_N1_Control2-gill2_10_10	Ionocyte cell_DMRT2
CELL2697_N1_Control2-gill2_10_10	Un_epithelial cell
CELL147_N2_Control2-gill2_10_10	Erythroid cell
CELL185_N2_Control2-gill2_10_10	Un_epithelial cell
CELL3616_N1_Control2-gill2_10_10	Erythroid cell
CELL1474_N1_Control2-gill2_10_10	Ciliated cell
CELL1906_N1_Control2-gill2_10_10	Un_epithelial cell
CELL3416_N1_Control2-gill2_10_10	Un_epithelial cell
CELL741_N2_Control2-gill2_10_10	Ionocyte cell_DMRT2
CELL1583_N1_Control2-gill2_10_10	Un_epithelial cell
CELL1571_N1_Control2-gill2_10_10	Un_epithelial cell
CELL1017_N2_Control2-gill2_10_10	Erythroid cell
CELL3153_N1_Control2-gill2_10_10	Un_epithelial cell
CELL6002_N1_Control2-gill2_10_10	Un_epithelial cell
CELL179_N3_Control2-gill2_10_10	Ionocyte cell
CELL218_N2_Control2-gill2_10_10	Un_epithelial cell
CELL1605_N1_Control2-gill2_10_10	Un_epithelial cell
CELL3851_N1_Control2-gill2_10_10	Un_epithelial cell
CELL992_N2_Control2-gill2_10_10	Ionocyte cell
CELL286_N2_Control2-gill2_10_10	Erythroid cell
CELL3875_N1_Control2-gill2_10_10	Un_epithelial cell
CELL1142_N2_Control2-gill2_10_10	Ionocyte cell
CELL564_N2_Control2-gill2_10_10	Un_epithelial cell
CELL1798_N1_Control2-gill2_10_10	Un_epithelial cell
CELL1441_N2_Control2-gill2_10_10	Stromal cell
CELL913_N2_Control2-gill2_10_10	Ionocyte cell
CELL411_N2_Control2-gill2_10_10	Un_epithelial cell
CELL113_N2_Control2-gill2_10_10	Un_epithelial cell
CELL1952_N1_Control2-gill2_10_10	Un_epithelial cell
CELL2005_N1_Control2-gill2_10_10	Ciliated cell
CELL4150_N1_Control2-gill2_10_10	Un_epithelial cell
CELL1521_N1_Control2-gill2_10_10	Un_epithelial cell
CELL1943_N1_Control2-gill2_10_10	Un_epithelial cell
CELL1487_N1_Control2-gill2_10_10	Ionocyte cell
CELL5847_N1_Control2-gill2_10_10	Un_epithelial cell
CELL1517_N1_Control2-gill2_10_10	Ionocyte cell
CELL2261_N1_Control2-gill2_10_10	Un_epithelial cell
CELL3560_N1_Control2-gill2_10_10	Un_epithelial cell
CELL1220_N2_Control2-gill2_10_10	Un_epithelial cell
CELL2843_N1_Control2-gill2_10_10	Un_epithelial cell
CELL2061_N1_Control2-gill2_10_10	Ionocyte cell
CELL1669_N1_Control2-gill2_10_10	Erythroid cell
CELL2324_N1_Control2-gill2_10_10	Un_epithelial cell
CELL69_N2_Control2-gill2_10_10	Ionocyte cell_DMRT2
CELL1738_N1_Control2-gill2_10_10	Ionocyte cell
CELL1561_N1_Control2-gill2_10_10	Un_epithelial cell
CELL231_N6_Control2-gill2_10_10	Erythroid cell
CELL2768_N1_Control2-gill2_10_10	Un_epithelial cell
CELL1509_N1_Control2-gill2_10_10	Un_epithelial cell
CELL6052_N1_Control2-gill2_10_10	Erythroid cell
CELL5236_N1_Control2-gill2_10_10	Un_epithelial cell
CELL1818_N1_Control2-gill2_10_10	Un_epithelial cell
CELL5062_N1_Control2-gill2_10_10	Erythroid cell
CELL5180_N1_Control2-gill2_10_10	Un_epithelial cell
CELL2221_N1_Control2-gill2_10_10	Un_epithelial cell
CELL2218_N1_Control2-gill2_10_10	Ciliated cell
CELL3148_N1_Control2-gill2_10_10	Un_epithelial cell
CELL97_N2_Control2-gill2_10_10	Un_epithelial cell
CELL1612_N1_Control2-gill2_10_10	Un_epithelial cell
CELL2579_N1_Control2-gill2_10_10	Un_epithelial cell
CELL1968_N1_Control2-gill2_10_10	Un_epithelial cell
CELL1393_N2_Control2-gill2_10_10	Goblet cell
CELL1213_N2_Control2-gill2_10_10	Ionocyte cell_DMRT2
CELL2516_N1_Control2-gill2_10_10	Un_epithelial cell
CELL1615_N1_Control2-gill2_10_10	Ionocyte cell_DMRT2
CELL5584_N1_Control2-gill2_10_10	Un_epithelial cell
CELL4957_N1_Control2-gill2_10_10	Un_epithelial cell
CELL1678_N1_Control2-gill2_10_10	Un_epithelial cell
CELL3391_N1_Control2-gill2_10_10	Un_epithelial cell
CELL2466_N1_Control2-gill2_10_10	Un_epithelial cell
CELL3081_N1_Control2-gill2_10_10	Ciliated cell
CELL1947_N1_Control2-gill2_10_10	Ionocyte cell
CELL2069_N1_Control2-gill2_10_10	Un_epithelial cell
CELL2500_N1_Control2-gill2_10_10	Un_epithelial cell
CELL2996_N1_Control2-gill2_10_10	Un_epithelial cell
CELL1715_N1_Control2-gill2_10_10	Un_epithelial cell
CELL196_N2_Control2-gill2_10_10	Un_epithelial cell
CELL2606_N1_Control2-gill2_10_10	Un_epithelial cell
CELL2023_N1_Control2-gill2_10_10	Un_epithelial cell
CELL4019_N1_Control2-gill2_10_10	Un_epithelial cell
CELL2416_N1_Control2-gill2_10_10	Un_epithelial cell
CELL3154_N1_Control2-gill2_10_10	Un_epithelial cell
CELL2560_N1_Control2-gill2_10_10	Un_epithelial cell
CELL1519_N1_Control2-gill2_10_10	Un_epithelial cell
CELL536_N2_Control2-gill2_10_10	Un_epithelial cell
CELL4519_N1_Control2-gill2_10_10	Un_epithelial cell
CELL4577_N1_Control2-gill2_10_10	Ionocyte cell_DMRT2
CELL2809_N1_Control2-gill2_10_10	Un_epithelial cell
CELL1515_N1_Control2-gill2_10_10	Ionocyte cell
CELL4742_N1_Control2-gill2_10_10	Un_epithelial cell
CELL499_N2_Control2-gill2_10_10	Erythroid cell
CELL4103_N1_Control2-gill2_10_10	Un_epithelial cell
CELL4711_N1_Control2-gill2_10_10	Ionocyte cell
CELL3763_N1_Control2-gill2_10_10	Un_epithelial cell
CELL4239_N1_Control2-gill2_10_10	Un_epithelial cell
CELL2949_N1_Control2-gill2_10_10	Un_epithelial cell
CELL1659_N1_Control2-gill2_10_10	Un_epithelial cell
CELL897_N5_Control2-gill2_10_10	Erythroid cell
CELL5768_N1_Control2-gill2_10_10	Un_epithelial cell
CELL2591_N1_Control2-gill2_10_10	Un_epithelial cell
CELL4331_N1_Control2-gill2_10_10	Un_epithelial cell
CELL4545_N1_Control2-gill2_10_10	Un_epithelial cell
CELL4228_N1_Control2-gill2_10_10	Ciliated cell
CELL1529_N1_Control2-gill2_10_10	Ciliated cell
CELL704_N4_Control2-gill2_10_10	Goblet cell
CELL2334_N1_Control2-gill2_10_10	Un_epithelial cell
CELL5646_N1_Control2-gill2_10_10	Un_epithelial cell
CELL4419_N1_Control2-gill2_10_10	Un_epithelial cell
CELL355_N2_Control2-gill2_10_10	Un_epithelial cell
CELL4207_N1_Control2-gill2_10_10	Un_epithelial cell
CELL4811_N1_Control2-gill2_10_10	Un_epithelial cell
CELL1455_N2_Control2-gill2_10_10	Ionocyte cell
CELL4663_N1_Control2-gill2_10_10	Un_epithelial cell
CELL1531_N1_Control2-gill2_10_10	Un_epithelial cell
CELL1523_N1_Control2-gill2_10_10	Un_epithelial cell
CELL2105_N1_Control2-gill2_10_10	Ionocyte cell
CELL315_N2_Control2-gill2_10_10	Un_epithelial cell
CELL854_N2_Control2-gill2_10_10	Un_epithelial cell
CELL3770_N1_Control2-gill2_10_10	Un_epithelial cell
CELL5556_N1_Control2-gill2_10_10	Un_epithelial cell
CELL6008_N1_Control2-gill2_10_10	Un_epithelial cell
CELL4020_N1_Control2-gill2_10_10	Ciliated cell
CELL2444_N1_Control2-gill2_10_10	Ciliated cell
CELL2687_N1_Control2-gill2_10_10	Un_epithelial cell
CELL3999_N1_Control2-gill2_10_10	Un_epithelial cell
CELL5172_N1_Control2-gill2_10_10	Un_epithelial cell
CELL4661_N1_Control2-gill2_10_10	Un_epithelial cell
CELL2723_N1_Control2-gill2_10_10	Ciliated cell
CELL1185_N2_Control2-gill2_10_10	Un_epithelial cell
CELL468_N2_Control2-gill2_10_10	Un_epithelial cell
CELL5916_N1_Control2-gill2_10_10	Un_epithelial cell
CELL1800_N1_Control2-gill2_10_10	Un_epithelial cell
CELL5336_N1_Control2-gill2_10_10	Un_epithelial cell
CELL3512_N1_Control2-gill2_10_10	Un_epithelial cell
CELL1945_N1_Control2-gill2_10_10	Ionocyte cell_DMRT2
CELL3827_N1_Control2-gill2_10_10	Un_epithelial cell
CELL2138_N1_Control2-gill2_10_10	Ionocyte cell
CELL1750_N1_Control2-gill2_10_10	Ionocyte cell
CELL3902_N1_Control2-gill2_10_10	Erythroid cell
CELL6151_N1_Control2-gill2_10_10	Un_epithelial cell
CELL2407_N1_Control2-gill2_10_10	Erythroid cell
CELL600_N3_Control2-gill2_10_10	Un_epithelial cell
CELL2622_N1_Control2-gill2_10_10	Un_epithelial cell
CELL1170_N2_Control2-gill2_10_10	Goblet cell
CELL2837_N1_Control2-gill2_10_10	Un_epithelial cell
CELL2647_N1_Control2-gill2_10_10	Ciliated cell
CELL1820_N1_Control2-gill2_10_10	Un_epithelial cell
CELL3938_N1_Control2-gill2_10_10	Un_epithelial cell
CELL5464_N1_Control2-gill2_10_10	Ciliated cell
CELL2819_N1_Control2-gill2_10_10	Ciliated cell
CELL1703_N1_Control2-gill2_10_10	Ionocyte cell
CELL5870_N1_Control2-gill2_10_10	Ciliated cell
CELL5622_N1_Control2-gill2_10_10	Ciliated cell
CELL4170_N1_Control2-gill2_10_10	Goblet cell
CELL6108_N1_Control2-gill2_10_10	Un_epithelial cell
CELL5962_N1_Control2-gill2_10_10	Basal epithelial cell
CELL4030_N1_Control2-gill2_10_10	Ionocyte cell_DMRT2
CELL5255_N1_Control2-gill2_10_10	Un_epithelial cell
CELL3572_N1_Control2-gill2_10_10	Un_epithelial cell
CELL563_N2_Control2-gill2_10_10	Ionocyte cell_DMRT2
CELL5854_N1_Control2-gill2_10_10	Goblet cell
CELL2033_N1_Control2-gill2_10_10	Un_epithelial cell
CELL2347_N1_Control2-gill2_10_10	Un_epithelial cell
CELL2176_N1_Control2-gill2_10_10	Ciliated cell
CELL4153_N1_Control2-gill2_10_10	Un_epithelial cell
CELL1093_N2_Control2-gill2_10_10	Un_epithelial cell
CELL5920_N1_Control2-gill2_10_10	Erythroid cell
CELL4830_N1_Control2-gill2_10_10	Un_epithelial cell
CELL3381_N1_Control2-gill2_10_10	Un_epithelial cell
CELL2896_N1_Control2-gill2_10_10	Un_epithelial cell
CELL2586_N1_Control2-gill2_10_10	Un_epithelial cell
CELL626_N2_Control2-gill2_10_10	Un_epithelial cell
CELL5131_N1_Control2-gill2_10_10	Un_epithelial cell
CELL3565_N1_Control2-gill2_10_10	Un_epithelial cell
CELL6191_N1_Control2-gill2_10_10	Un_epithelial cell
CELL1071_N2_Control2-gill2_10_10	Ciliated cell
CELL5798_N1_Control2-gill2_10_10	Un_epithelial cell
CELL5309_N1_Control2-gill2_10_10	Un_epithelial cell
CELL4302_N1_Control2-gill2_10_10	Un_epithelial cell
CELL3084_N1_Control2-gill2_10_10	Ciliated cell
CELL3442_N1_Control2-gill2_10_10	Un_epithelial cell
CELL3310_N1_Control2-gill2_10_10	Un_epithelial cell
CELL6072_N1_Control2-gill2_10_10	Un_epithelial cell
CELL2223_N1_Control2-gill2_10_10	Un_epithelial cell
CELL1821_N1_Control2-gill2_10_10	Un_epithelial cell
CELL565_N2_Control2-gill2_10_10	Ciliated cell
CELL3627_N1_Control2-gill2_10_10	Un_epithelial cell
CELL679_N2_Control2-gill2_10_10	Erythroid cell
CELL4352_N1_Control2-gill2_10_10	Un_epithelial cell
CELL2333_N1_Control2-gill2_10_10	Un_epithelial cell
CELL2813_N1_Control2-gill2_10_10	Un_epithelial cell
CELL6003_N1_Control2-gill2_10_10	Ciliated cell
CELL2888_N1_Control2-gill2_10_10	Un_epithelial cell
CELL5145_N1_Control2-gill2_10_10	Un_epithelial cell
CELL3131_N1_Control2-gill2_10_10	Un_epithelial cell
CELL3425_N1_Control2-gill2_10_10	Basal epithelial cell
CELL5886_N1_Control2-gill2_10_10	Epithelial cell_Ca
CELL5117_N1_Control2-gill2_10_10	Un_epithelial cell
CELL5860_N1_Control2-gill2_10_10	Goblet cell
CELL3992_N1_Control2-gill2_10_10	Un_epithelial cell
CELL4603_N1_Control2-gill2_10_10	Un_epithelial cell
CELL3980_N1_Control2-gill2_10_10	Un_epithelial cell
CELL5767_N1_Control2-gill2_10_10	Un_epithelial cell
CELL1982_N1_Control2-gill2_10_10	Un_epithelial cell
CELL5678_N1_Control2-gill2_10_10	Un_epithelial cell
CELL5598_N1_Control2-gill2_10_10	Un_epithelial cell
CELL5795_N1_Control2-gill2_10_10	Un_epithelial cell
CELL4032_N1_Control2-gill2_10_10	Erythroid cell
CELL5882_N1_Control2-gill2_10_10	Un_epithelial cell
CELL5170_N1_Control2-gill2_10_10	Stromal cell
CELL4789_N1_Control2-gill2_10_10	Epithelial cell_Ca
CELL4569_N1_Control2-gill2_10_10	Un_epithelial cell
CELL5964_N1_Control2-gill2_10_10	Un_epithelial cell
CELL5081_N1_Control2-gill2_10_10	Un_epithelial cell
CELL5133_N1_Control2-gill2_10_10	Ciliated cell
CELL4761_N1_Control2-gill2_10_10	Un_epithelial cell
CELL3129_N1_Control2-gill2_10_10	Ionocyte cell_DMRT2
CELL5427_N1_Control2-gill2_10_10	Un_epithelial cell
CELL5996_N1_Control2-gill2_10_10	Un_epithelial cell
CELL5888_N1_Control2-gill2_10_10	Ciliated cell
CELL2238_N1_Control2-gill2_10_10	Un_epithelial cell
CELL3802_N1_Control2-gill2_10_10	Un_epithelial cell
CELL5844_N1_Control2-gill2_10_10	Goblet cell
CELL5386_N1_Control2-gill2_10_10	Un_epithelial cell
CELL1087_N2_Control2-gill2_10_10	Epithelial cell_Ca
CELL5383_N1_Control2-gill2_10_10	Un_epithelial cell
CELL6130_N1_Control2-gill2_10_10	Un_epithelial cell
CELL4379_N1_Control2-gill2_10_10	Ionocyte cell_DMRT2
CELL5801_N1_Control2-gill2_10_10	Un_epithelial cell
CELL6097_N1_Control2-gill2_10_10	Un_epithelial cell
CELL6005_N1_Control2-gill2_10_10	Un_epithelial cell
CELL6078_N1_Control2-gill2_10_10	Un_epithelial cell
CELL5289_N1_Control2-gill2_10_10	Un_epithelial cell
CELL5514_N1_Control2-gill2_10_10	Un_epithelial cell
CELL5480_N1_Control2-gill2_10_10	Basal epithelial cell
CELL2668_N1_Control2-gill2_10_10	Un_epithelial cell
CELL5930_N1_Control2-gill2_10_10	Un_epithelial cell
CELL4391_N1_Control2-gill2_10_10	Ionocyte cell_DMRT2
CELL3995_N1_Control2-gill2_10_10	Un_epithelial cell
CELL5541_N1_Control2-gill2_10_10	Un_epithelial cell
CELL3719_N1_Control2-gill2_10_10	Epithelial cell_Ca
CELL5345_N1_Control2-gill2_10_10	Un_epithelial cell
CELL5335_N1_Control2-gill2_10_10	Un_epithelial cell
CELL6172_N1_Control2-gill2_10_10	Un_epithelial cell
CELL5275_N1_Control2-gill2_10_10	Ciliated cell
CELL4269_N1_Control2-gill2_10_10	Un_epithelial cell
CELL5597_N1_Control2-gill2_10_10	Un_epithelial cell
CELL5887_N1_Control2-gill2_10_10	Ionocyte cell_DMRT2
CELL4578_N1_Control2-gill2_10_10	Un_epithelial cell
CELL5224_N1_Control2-gill2_10_10	Un_epithelial cell
CELL5729_N1_Control2-gill2_10_10	Un_epithelial cell
CELL5821_N1_Control2-gill2_10_10	Ionocyte cell
CELL4991_N1_Control2-gill2_10_10	Un_epithelial cell
CELL5885_N1_Control2-gill2_10_10	Ciliated cell
CELL5588_N1_Control2-gill2_10_10	Un_epithelial cell
CELL6044_N1_Control2-gill2_10_10	Goblet cell
CELL4989_N1_Control2-gill2_10_10	Erythroid cell
CELL5147_N1_Control2-gill2_10_10	Ionocyte cell_DMRT2
CELL5682_N1_Control2-gill2_10_10	Un_epithelial cell
CELL6168_N1_Control2-gill2_10_10	Un_epithelial cell
CELL5936_N1_Control2-gill2_10_10	Un_epithelial cell
CELL6202_N1_Control2-gill2_10_10	Un_epithelial cell
CELL5905_N1_Control2-gill2_10_10	Un_epithelial cell
CELL6041_N1_Control2-gill2_10_10	Ciliated cell
CELL73_N2_Control2-gill2_10_10	Erythroid cell
CELL2224_N1_Control2-gill2_10_10	B cell_like
CELL2181_N1_Control2-gill2_10_10	B cell_like
CELL2139_N1_Control2-gill2_10_10	B cell_like
CELL3015_N1_Control2-gill2_10_10	B cell_like
CELL3929_N1_Control2-gill2_10_10	B cell_like
CELL2485_N1_Control2-gill2_10_10	B cell_like
CELL2604_N1_Control2-gill2_10_10	B cell_like
CELL1293_N2_Control2-gill2_10_10	B cell_like
CELL2509_N1_Control2-gill2_10_10	B cell_like
CELL602_N2_Control2-gill2_10_10	Erythroid cell
CELL4738_N1_Control2-gill2_10_10	B cell_like
CELL2620_N1_Control2-gill2_10_10	B cell_like
CELL1986_N1_Control2-gill2_10_10	B cell_like
CELL2242_N1_Control2-gill2_10_10	B cell_like
CELL5865_N1_Control2-gill2_10_10	B cell_like
CELL338_N2_Control2-gill2_10_10	B cell_like
CELL1312_N3_Control2-gill2_10_10	B cell_like
CELL4831_N1_Control2-gill2_10_10	B cell_like
CELL2593_N1_Control2-gill2_10_10	B cell_like
CELL6176_N1_Control2-gill2_10_10	B cell_like
CELL5124_N1_Control2-gill2_10_10	B cell_like
CELL4755_N1_Control2-gill2_10_10	B cell_like
CELL2098_N1_Control2-gill2_10_10	B cell_like
CELL2155_N1_Control2-gill2_10_10	B cell_like
CELL4037_N1_Control2-gill2_10_10	B cell_like
CELL4081_N1_Control2-gill2_10_10	B cell_like
CELL3307_N1_Control2-gill2_10_10	B cell_like
CELL886_N8_Control2-gill2_10_10	Erythroid cell
CELL2046_N1_Control2-gill2_10_10	B cell_like
CELL1176_N2_Control2-gill2_10_10	B cell_like
CELL2971_N1_Control2-gill2_10_10	B cell_like
CELL2462_N1_Control2-gill2_10_10	B cell_like
CELL2008_N1_Control2-gill2_10_10	B cell_like
CELL571_N2_Control2-gill2_10_10	Erythroid cell
CELL2302_N1_Control2-gill2_10_10	B cell_like
CELL2201_N1_Control2-gill2_10_10	B cell_like
CELL3482_N1_Control2-gill2_10_10	B cell_like
CELL2715_N1_Control2-gill2_10_10	B cell_like
CELL2660_N1_Control2-gill2_10_10	B cell_like
CELL1207_N2_Control2-gill2_10_10	B cell_like
CELL3175_N1_Control2-gill2_10_10	B cell_like
CELL2132_N1_Control2-gill2_10_10	Erythroid cell
CELL3102_N1_Control2-gill2_10_10	B cell_like
CELL4374_N1_Control2-gill2_10_10	B cell_like
CELL799_N4_Control2-gill3_11_11	Dendritic cell_like
CELL938_N2_Control2-gill3_11_11	T cell
CELL470_N3_Control2-gill3_11_11	T cell
CELL2389_N1_Control2-gill3_11_11	T cell
CELL1969_N1_Control2-gill3_11_11	CTSG_high
CELL427_N3_Control2-gill3_11_11	T cell
CELL1375_N2_Control2-gill3_11_11	CD8+T cell
CELL1583_N1_Control2-gill3_11_11	Erythroid cell
CELL2500_N1_Control2-gill3_11_11	T cell
CELL117_N3_Control2-gill3_11_11	Proliferative cell
CELL2454_N1_Control2-gill3_11_11	T cell
CELL2617_N1_Control2-gill3_11_11	NK cell_like
CELL4204_N1_Control2-gill3_11_11	T cell
CELL82_N2_Control2-gill3_11_11	Dendritic cell_like
CELL980_N2_Control2-gill3_11_11	T cell
CELL1305_N2_Control2-gill3_11_11	Dendritic cell_like
CELL2433_N1_Control2-gill3_11_11	T cell
CELL702_N2_Control2-gill3_11_11	T cell
CELL240_N2_Control2-gill3_11_11	T cell
CELL663_N3_Control2-gill3_11_11	Erythroid cell
CELL1754_N1_Control2-gill3_11_11	Neutrophil
CELL2401_N1_Control2-gill3_11_11	B cell_like
CELL408_N4_Control2-gill3_11_11	Un_immune cell
CELL460_N3_Control2-gill3_11_11	T cell
CELL5351_N1_Control2-gill3_11_11	CTSG_high
CELL413_N2_Control2-gill3_11_11	Erythroid cell
CELL1349_N2_Control2-gill3_11_11	T cell
CELL1751_N1_Control2-gill3_11_11	CD8+T cell
CELL2446_N1_Control2-gill3_11_11	CD8+T cell
CELL1553_N2_Control2-gill3_11_11	Proliferative cell
CELL2_N3_Control2-gill3_11_11	Proliferative cell
CELL2737_N1_Control2-gill3_11_11	CD8+T cell
CELL650_N2_Control2-gill3_11_11	CD8+T cell
CELL819_N3_Control2-gill3_11_11	B cell_like
CELL2351_N1_Control2-gill3_11_11	T cell
CELL1526_N2_Control2-gill3_11_11	T cell
CELL709_N2_Control2-gill3_11_11	T cell
CELL1034_N2_Control2-gill3_11_11	T cell
CELL649_N5_Control2-gill3_11_11	CD8+T cell
CELL2910_N1_Control2-gill3_11_11	T cell
CELL751_N2_Control2-gill3_11_11	T cell
CELL2825_N1_Control2-gill3_11_11	CD8+T cell
CELL1075_N3_Control2-gill3_11_11	Proliferative cell
CELL2029_N1_Control2-gill3_11_11	T cell
CELL6029_N1_Control2-gill3_11_11	Macrophage
CELL620_N2_Control2-gill3_11_11	T cell
CELL2141_N1_Control2-gill3_11_11	Un_immune cell
CELL466_N2_Control2-gill3_11_11	Erythroid cell
CELL173_N2_Control2-gill3_11_11	Dendritic cell_like
CELL5028_N1_Control2-gill3_11_11	Dendritic cell_like
CELL731_N2_Control2-gill3_11_11	T cell
CELL5422_N1_Control2-gill3_11_11	CD8+T cell
CELL2043_N1_Control2-gill3_11_11	T cell
CELL1799_N1_Control2-gill3_11_11	T cell
CELL137_N3_Control2-gill3_11_11	Erythroid cell
CELL2064_N1_Control2-gill3_11_11	T cell
CELL282_N3_Control2-gill3_11_11	Un_immune cell
CELL457_N3_Control2-gill3_11_11	T cell
CELL1888_N1_Control2-gill3_11_11	T cell
CELL2059_N1_Control2-gill3_11_11	T cell
CELL2298_N1_Control2-gill3_11_11	T cell
CELL3449_N1_Control2-gill3_11_11	T cell
CELL1238_N2_Control2-gill3_11_11	T cell
CELL859_N2_Control2-gill3_11_11	Un_immune cell
CELL1735_N1_Control2-gill3_11_11	Proliferative cell
CELL3595_N1_Control2-gill3_11_11	CD8+T cell
CELL297_N3_Control2-gill3_11_11	Dendritic cell_like
CELL1253_N2_Control2-gill3_11_11	Erythroid cell
CELL1249_N3_Control2-gill3_11_11	T cell
CELL4611_N1_Control2-gill3_11_11	T cell
CELL326_N2_Control2-gill3_11_11	NK cell_like
CELL616_N2_Control2-gill3_11_11	Erythroid cell
CELL4445_N1_Control2-gill3_11_11	B cell_like
CELL2069_N1_Control2-gill3_11_11	Dendritic cell_like
CELL2726_N1_Control2-gill3_11_11	T cell
CELL936_N2_Control2-gill3_11_11	T cell
CELL332_N2_Control2-gill3_11_11	Macrophage
CELL5506_N1_Control2-gill3_11_11	T cell
CELL1136_N2_Control2-gill3_11_11	Endothelial cell
CELL3827_N1_Control2-gill3_11_11	CD8+T cell
CELL2024_N1_Control2-gill3_11_11	CD8+T cell
CELL2037_N1_Control2-gill3_11_11	Dendritic cell_like
CELL5015_N1_Control2-gill3_11_11	T cell
CELL648_N4_Control2-gill3_11_11	Un_immune cell
CELL3145_N1_Control2-gill3_11_11	CTSG_high
CELL2182_N1_Control2-gill3_11_11	T cell
CELL1002_N2_Control2-gill3_11_11	Dendritic cell_like
CELL2370_N1_Control2-gill3_11_11	T cell
CELL2058_N1_Control2-gill3_11_11	Dendritic cell_like
CELL3435_N1_Control2-gill3_11_11	Stromal cell
CELL2004_N1_Control2-gill3_11_11	T cell
CELL2352_N1_Control2-gill3_11_11	T cell
CELL2271_N1_Control2-gill3_11_11	T cell
CELL2098_N1_Control2-gill3_11_11	T cell
CELL2796_N1_Control2-gill3_11_11	T cell
CELL2402_N1_Control2-gill3_11_11	CD8+T cell
CELL2003_N1_Control2-gill3_11_11	Dendritic cell_like
CELL1335_N3_Control2-gill3_11_11	NK cell_like
CELL982_N2_Control2-gill3_11_11	T cell
CELL2464_N1_Control2-gill3_11_11	T cell
CELL976_N2_Control2-gill3_11_11	T cell
CELL1430_N2_Control2-gill3_11_11	Dendritic cell_like
CELL106_N2_Control2-gill3_11_11	Stromal cell
CELL2154_N1_Control2-gill3_11_11	CD8+T cell
CELL2319_N1_Control2-gill3_11_11	B cell_like
CELL2744_N1_Control2-gill3_11_11	T cell
CELL1099_N2_Control2-gill3_11_11	Platelet
CELL2348_N1_Control2-gill3_11_11	T cell
CELL2760_N1_Control2-gill3_11_11	T cell
CELL2804_N1_Control2-gill3_11_11	T cell
CELL467_N2_Control2-gill3_11_11	T cell
CELL3135_N1_Control2-gill3_11_11	T cell
CELL3466_N1_Control2-gill3_11_11	B cell_like
CELL1952_N1_Control2-gill3_11_11	Proliferative cell
CELL1324_N2_Control2-gill3_11_11	Dendritic cell_like
CELL5229_N1_Control2-gill3_11_11	Un_immune cell
CELL2332_N1_Control2-gill3_11_11	CD8+T cell
CELL72_N3_Control2-gill3_11_11	T cell
CELL2762_N1_Control2-gill3_11_11	T cell
CELL2600_N1_Control2-gill3_11_11	Stromal cell
CELL1196_N2_Control2-gill3_11_11	B cell_like
CELL1660_N1_Control2-gill3_11_11	T cell
CELL2453_N1_Control2-gill3_11_11	T cell
CELL630_N2_Control2-gill3_11_11	B cell_like
CELL388_N2_Control2-gill3_11_11	Proliferative cell
CELL3331_N1_Control2-gill3_11_11	CD8+T cell
CELL2235_N1_Control2-gill3_11_11	B cell_like
CELL3321_N1_Control2-gill3_11_11	T cell
CELL1929_N1_Control2-gill3_11_11	Proliferative cell
CELL5011_N1_Control2-gill3_11_11	Endothelial cell
CELL2303_N1_Control2-gill3_11_11	T cell
CELL2476_N1_Control2-gill3_11_11	T cell
CELL761_N2_Control2-gill3_11_11	T cell
CELL340_N4_Control2-gill3_11_11	Erythroid cell
CELL1493_N2_Control2-gill3_11_11	CD8+T cell
CELL2559_N1_Control2-gill3_11_11	T cell
CELL2879_N1_Control2-gill3_11_11	T cell
CELL1998_N1_Control2-gill3_11_11	T cell
CELL299_N2_Control2-gill3_11_11	T cell
CELL3531_N1_Control2-gill3_11_11	T cell
CELL5893_N1_Control2-gill3_11_11	Un_immune cell
CELL645_N7_Control2-gill3_11_11	Erythroid cell
CELL2599_N1_Control2-gill3_11_11	T cell
CELL232_N3_Control2-gill3_11_11	T cell
CELL2444_N1_Control2-gill3_11_11	B cell_like
CELL5679_N1_Control2-gill3_11_11	B cell_like
CELL1062_N2_Control2-gill3_11_11	B cell_like
CELL2487_N1_Control2-gill3_11_11	CD8+T cell
CELL3646_N1_Control2-gill3_11_11	CD8+T cell
CELL2193_N1_Control2-gill3_11_11	T cell
CELL2936_N1_Control2-gill3_11_11	CD8+T cell
CELL1410_N3_Control2-gill3_11_11	T cell
CELL2166_N1_Control2-gill3_11_11	T cell
CELL214_N2_Control2-gill3_11_11	Dendritic cell_like
CELL2145_N1_Control2-gill3_11_11	CD8+T cell
CELL2073_N1_Control2-gill3_11_11	T cell
CELL187_N2_Control2-gill3_11_11	T cell
CELL5960_N1_Control2-gill3_11_11	Macrophage
CELL2459_N1_Control2-gill3_11_11	T cell
CELL2434_N1_Control2-gill3_11_11	B cell_like
CELL3657_N1_Control2-gill3_11_11	Dendritic cell_like
CELL1530_N2_Control2-gill3_11_11	T cell
CELL2530_N1_Control2-gill3_11_11	T cell
CELL4095_N1_Control2-gill3_11_11	CD8+T cell
CELL701_N3_Control2-gill3_11_11	B cell_like
CELL2191_N1_Control2-gill3_11_11	CD8+T cell
CELL2236_N1_Control2-gill3_11_11	CD8+T cell
CELL3398_N1_Control2-gill3_11_11	Un_immune cell
CELL1214_N2_Control2-gill3_11_11	Erythroid cell
CELL1927_N1_Control2-gill3_11_11	T cell
CELL2749_N1_Control2-gill3_11_11	T cell
CELL1828_N1_Control2-gill3_11_11	Proliferative cell
CELL473_N3_Control2-gill3_11_11	T cell
CELL2181_N1_Control2-gill3_11_11	T cell
CELL4995_N1_Control2-gill3_11_11	T cell
CELL1176_N2_Control2-gill3_11_11	T cell
CELL5018_N1_Control2-gill3_11_11	CD8+T cell
CELL2367_N1_Control2-gill3_11_11	T cell
CELL5861_N1_Control2-gill3_11_11	Dendritic cell_like
CELL120_N2_Control2-gill3_11_11	T cell
CELL1568_N2_Control2-gill3_11_11	T cell
CELL2022_N1_Control2-gill3_11_11	T cell
CELL2208_N1_Control2-gill3_11_11	B cell_like
CELL3181_N1_Control2-gill3_11_11	T cell
CELL1759_N1_Control2-gill3_11_11	T cell
CELL2929_N1_Control2-gill3_11_11	T cell
CELL948_N2_Control2-gill3_11_11	CD8+T cell
CELL887_N2_Control2-gill3_11_11	Stromal cell
CELL76_N2_Control2-gill3_11_11	T cell
CELL1518_N2_Control2-gill3_11_11	B cell_like
CELL2127_N1_Control2-gill3_11_11	T cell
CELL2094_N1_Control2-gill3_11_11	T cell
CELL4963_N1_Control2-gill3_11_11	NK cell_like
CELL555_N2_Control2-gill3_11_11	B cell_like
CELL2441_N1_Control2-gill3_11_11	Dendritic cell_like
CELL5778_N1_Control2-gill3_11_11	Dendritic cell_like
CELL2629_N1_Control2-gill3_11_11	B cell_like
CELL5652_N1_Control2-gill3_11_11	T cell
CELL5292_N1_Control2-gill3_11_11	CD8+T cell
CELL2677_N1_Control2-gill3_11_11	T cell
CELL5010_N1_Control2-gill3_11_11	NK cell_like
CELL2612_N1_Control2-gill3_11_11	B cell_like
CELL1442_N2_Control2-gill3_11_11	T cell
CELL2030_N1_Control2-gill3_11_11	T cell
CELL2448_N1_Control2-gill3_11_11	CD8+T cell
CELL304_N2_Control2-gill3_11_11	Dendritic cell_like
CELL4165_N1_Control2-gill3_11_11	T cell
CELL4350_N1_Control2-gill3_11_11	T cell
CELL3617_N1_Control2-gill3_11_11	CD8+T cell
CELL2783_N1_Control2-gill3_11_11	CD8+T cell
CELL1918_N1_Control2-gill3_11_11	Proliferative cell
CELL5131_N1_Control2-gill3_11_11	Un_immune cell
CELL655_N2_Control2-gill3_11_11	CD8+T cell
CELL2537_N1_Control2-gill3_11_11	CTSG_high
CELL4644_N1_Control2-gill3_11_11	Dendritic cell_like
CELL250_N3_Control2-gill3_11_11	Stromal cell
CELL1434_N2_Control2-gill3_11_11	CD8+T cell
CELL2909_N1_Control2-gill3_11_11	Un_immune cell
CELL2992_N1_Control2-gill3_11_11	CD8+T cell
CELL5653_N1_Control2-gill3_11_11	T cell
CELL3349_N1_Control2-gill3_11_11	T cell
CELL2603_N1_Control2-gill3_11_11	Un_immune cell
CELL487_N2_Control2-gill3_11_11	T cell
CELL2637_N1_Control2-gill3_11_11	T cell
CELL5479_N1_Control2-gill3_11_11	Platelet
CELL346_N3_Control2-gill3_11_11	Endothelial cell
CELL2923_N1_Control2-gill3_11_11	T cell
CELL3159_N1_Control2-gill3_11_11	Un_immune cell
CELL1299_N2_Control2-gill3_11_11	B cell_like
CELL2565_N1_Control2-gill3_11_11	CD8+T cell
CELL2224_N1_Control2-gill3_11_11	T cell
CELL1376_N2_Control2-gill3_11_11	Macrophage
CELL2052_N1_Control2-gill3_11_11	Dendritic cell_like
CELL3289_N1_Control2-gill3_11_11	T cell
CELL2658_N1_Control2-gill3_11_11	T cell
CELL2605_N1_Control2-gill3_11_11	Proliferative cell
CELL1949_N1_Control2-gill3_11_11	T cell
CELL1114_N2_Control2-gill3_11_11	T cell
CELL1932_N1_Control2-gill3_11_11	Neutrophil
CELL84_N3_Control2-gill3_11_11	Erythroid cell
CELL2593_N1_Control2-gill3_11_11	T cell
CELL5386_N1_Control2-gill3_11_11	Erythroid cell
CELL3366_N1_Control2-gill3_11_11	T cell
CELL3311_N1_Control2-gill3_11_11	Stromal cell
CELL5845_N1_Control2-gill3_11_11	Dendritic cell_like
CELL2588_N1_Control2-gill3_11_11	CD8+T cell
CELL2252_N1_Control2-gill3_11_11	Proliferative cell
CELL2765_N1_Control2-gill3_11_11	T cell
CELL611_N2_Control2-gill3_11_11	Un_immune cell
CELL66_N2_Control2-gill3_11_11	T cell
CELL2837_N1_Control2-gill3_11_11	T cell
CELL263_N2_Control2-gill3_11_11	T cell
CELL2836_N1_Control2-gill3_11_11	T cell
CELL5647_N1_Control2-gill3_11_11	Un_immune cell
CELL2739_N1_Control2-gill3_11_11	CD8+T cell
CELL1525_N2_Control2-gill3_11_11	T cell
CELL2350_N1_Control2-gill3_11_11	CD8+T cell
CELL3000_N1_Control2-gill3_11_11	T cell
CELL2133_N1_Control2-gill3_11_11	T cell
CELL132_N2_Control2-gill3_11_11	Un_immune cell
CELL6014_N1_Control2-gill3_11_11	Un_immune cell
CELL2655_N1_Control2-gill3_11_11	Un_immune cell
CELL1508_N2_Control2-gill3_11_11	Proliferative cell
CELL3563_N1_Control2-gill3_11_11	Platelet
CELL2895_N1_Control2-gill3_11_11	T cell
CELL5087_N1_Control2-gill3_11_11	T cell
CELL5665_N1_Control2-gill3_11_11	T cell
CELL5466_N1_Control2-gill3_11_11	Macrophage
CELL3099_N1_Control2-gill3_11_11	CD8+T cell
CELL5759_N1_Control2-gill3_11_11	Un_immune cell
CELL2532_N1_Control2-gill3_11_11	B cell_like
CELL999_N3_Control2-gill3_11_11	T cell
CELL5439_N1_Control2-gill3_11_11	B cell_like
CELL1045_N2_Control2-gill3_11_11	B cell_like
CELL5688_N1_Control2-gill3_11_11	Macrophage
CELL2268_N1_Control2-gill3_11_11	CD8+T cell
CELL2307_N1_Control2-gill3_11_11	T cell
CELL734_N2_Control2-gill3_11_11	Erythroid cell
CELL5159_N1_Control2-gill3_11_11	Erythroid cell
CELL4981_N1_Control2-gill3_11_11	Erythroid cell
CELL4666_N1_Control2-gill3_11_11	T cell
CELL4345_N1_Control2-gill3_11_11	T cell
CELL226_N3_Control2-gill3_11_11	T cell
CELL3999_N1_Control2-gill3_11_11	T cell
CELL2418_N1_Control2-gill3_11_11	Neutrophil
CELL2752_N1_Control2-gill3_11_11	NK cell_like
CELL4009_N1_Control2-gill3_11_11	T cell
CELL577_N2_Control2-gill3_11_11	Stromal cell
CELL5632_N1_Control2-gill3_11_11	T cell
CELL4050_N1_Control2-gill3_11_11	Dendritic cell_like
CELL5088_N1_Control2-gill3_11_11	B cell_like
CELL5599_N1_Control2-gill3_11_11	T cell
CELL1148_N3_Control2-gill3_11_11	T cell
CELL5722_N1_Control2-gill3_11_11	B cell_like
CELL775_N2_Control2-gill3_11_11	T cell
CELL4195_N1_Control2-gill3_11_11	B cell_like
CELL2807_N1_Control2-gill3_11_11	T cell
CELL4441_N1_Control2-gill3_11_11	T cell
CELL5949_N1_Control2-gill3_11_11	Neutrophil
CELL5285_N1_Control2-gill3_11_11	Un_immune cell
CELL4454_N1_Control2-gill3_11_11	CD8+T cell
CELL5929_N1_Control2-gill3_11_11	CD8+T cell
CELL2847_N1_Control2-gill3_11_11	Macrophage
CELL2869_N1_Control2-gill3_11_11	Erythroid cell
CELL2873_N1_Control2-gill3_11_11	T cell
CELL2486_N1_Control2-gill3_11_11	T cell
CELL421_N2_Control2-gill3_11_11	Proliferative cell
CELL2822_N1_Control2-gill3_11_11	Erythroid cell
CELL5408_N1_Control2-gill3_11_11	B cell_like
CELL2570_N1_Control2-gill3_11_11	T cell
CELL2572_N1_Control2-gill3_11_11	Un_immune cell
CELL3169_N1_Control2-gill3_11_11	CD8+T cell
CELL1300_N2_Control2-gill3_11_11	Erythroid cell
CELL4673_N1_Control2-gill3_11_11	T cell
CELL3675_N1_Control2-gill3_11_11	T cell
CELL5633_N1_Control2-gill3_11_11	CD8+T cell
CELL2408_N1_Control2-gill3_11_11	T cell
CELL2870_N1_Control2-gill3_11_11	CD8+T cell
CELL2949_N1_Control2-gill3_11_11	T cell
CELL4681_N1_Control2-gill3_11_11	Un_immune cell
CELL710_N2_Control2-gill3_11_11	CD8+T cell
CELL2135_N1_Control2-gill3_11_11	Proliferative cell
CELL5287_N1_Control2-gill3_11_11	T cell
CELL5984_N1_Control2-gill3_11_11	B cell_like
CELL5745_N1_Control2-gill3_11_11	Proliferative cell
CELL5695_N1_Control2-gill3_11_11	T cell
CELL5764_N1_Control2-gill3_11_11	Proliferative cell
CELL4672_N1_Control2-gill3_11_11	T cell
CELL77_N2_Control2-gill3_11_11	Erythroid cell
CELL3342_N1_Control2-gill3_11_11	T cell
CELL4459_N1_Control2-gill3_11_11	T cell
CELL5993_N1_Control2-gill3_11_11	Un_immune cell
CELL5840_N1_Control2-gill3_11_11	Erythroid cell
CELL4132_N1_Control2-gill3_11_11	T cell
CELL638_N2_Control2-gill3_11_11	T cell
CELL4689_N1_Control2-gill3_11_11	T cell
CELL3454_N1_Control2-gill3_11_11	T cell
CELL5720_N1_Control2-gill3_11_11	CD8+T cell
CELL565_N2_Control2-gill3_11_11	T cell
CELL5136_N1_Control2-gill3_11_11	Endothelial cell
CELL2881_N1_Control2-gill3_11_11	Un_immune cell
CELL5728_N1_Control2-gill3_11_11	B cell_like
CELL5341_N1_Control2-gill3_11_11	T cell
CELL5917_N1_Control2-gill3_11_11	Un_immune cell
CELL2425_N1_Control2-gill3_11_11	T cell
CELL5892_N1_Control2-gill3_11_11	Un_immune cell
CELL1536_N2_Control2-gill3_11_11	B cell_like
CELL5561_N1_Control2-gill3_11_11	Erythroid cell
CELL5543_N1_Control2-gill3_11_11	CD8+T cell
CELL5867_N1_Control2-gill3_11_11	B cell_like
CELL4748_N1_Control2-gill3_11_11	Erythroid cell
CELL4241_N1_Control2-gill3_11_11	T cell
CELL5462_N1_Control2-gill3_11_11	B cell_like
CELL5339_N1_Control2-gill3_11_11	Macrophage
CELL3872_N1_Control2-gill3_11_11	Erythroid cell
CELL5312_N1_Control2-gill3_11_11	Un_immune cell
CELL5272_N1_Control2-gill3_11_11	T cell
CELL4300_N1_Control2-gill3_11_11	T cell
CELL5567_N1_Control2-gill3_11_11	CD8+T cell
CELL5337_N1_Control2-gill3_11_11	T cell
CELL5980_N1_Control2-gill3_11_11	T cell
CELL4534_N1_Control2-gill3_11_11	T cell
CELL4392_N1_Control2-gill3_11_11	Erythroid cell
CELL359_N2_Control2-gill3_11_11	T cell
CELL5307_N1_Control2-gill3_11_11	CD8+T cell
CELL5860_N1_Control2-gill3_11_11	Macrophage
CELL5733_N1_Control2-gill3_11_11	B cell_like
CELL5606_N1_Control2-gill3_11_11	CD8+T cell
CELL5115_N1_Control2-gill3_11_11	Macrophage
CELL5832_N1_Control2-gill3_11_11	Neutrophil
CELL1087_N2_Control2-gill3_11_11	B cell_like
CELL5916_N1_Control2-gill3_11_11	T cell
CELL5726_N1_Control2-gill3_11_11	Dendritic cell_like
CELL5950_N1_Control2-gill3_11_11	Endothelial cell
CELL1866_N1_Control2-gill3_11_11	Un_epithelial cell
CELL1681_N1_Control2-gill3_11_11	Ionocyte cell_DMRT2
CELL995_N2_Control2-gill3_11_11	Un_epithelial cell
CELL703_N2_Control2-gill3_11_11	Un_epithelial cell
CELL2117_N1_Control2-gill3_11_11	Un_epithelial cell
CELL185_N2_Control2-gill3_11_11	Un_epithelial cell
CELL2591_N1_Control2-gill3_11_11	Ciliated cell
CELL373_N2_Control2-gill3_11_11	Un_epithelial cell
CELL1183_N2_Control2-gill3_11_11	Un_epithelial cell
CELL1606_N1_Control2-gill3_11_11	Un_epithelial cell
CELL1855_N1_Control2-gill3_11_11	Un_epithelial cell
CELL1580_N1_Control2-gill3_11_11	Epithelial cell_Ca
CELL320_N4_Control2-gill3_11_11	Erythroid cell
CELL804_N2_Control2-gill3_11_11	Ionocyte cell_DMRT2
CELL217_N4_Control2-gill3_11_11	Erythroid cell
CELL100_N2_Control2-gill3_11_11	Un_epithelial cell
CELL3162_N1_Control2-gill3_11_11	Ionocyte cell
CELL1808_N1_Control2-gill3_11_11	Un_epithelial cell
CELL57_N3_Control2-gill3_11_11	Un_epithelial cell
CELL1739_N1_Control2-gill3_11_11	Ionocyte cell
CELL748_N3_Control2-gill3_11_11	Erythroid cell
CELL1827_N1_Control2-gill3_11_11	Goblet cell
CELL2542_N1_Control2-gill3_11_11	Un_epithelial cell
CELL2131_N1_Control2-gill3_11_11	Un_epithelial cell
CELL2377_N1_Control2-gill3_11_11	Un_epithelial cell
CELL1226_N2_Control2-gill3_11_11	Un_epithelial cell
CELL104_N4_Control2-gill3_11_11	Un_epithelial cell
CELL4465_N1_Control2-gill3_11_11	Basal epithelial cell
CELL1548_N2_Control2-gill3_11_11	Un_epithelial cell
CELL5584_N1_Control2-gill3_11_11	Un_epithelial cell
CELL5155_N1_Control2-gill3_11_11	Un_epithelial cell
CELL415_N5_Control2-gill3_11_11	Goblet cell
CELL1403_N2_Control2-gill3_11_11	Ionocyte cell
CELL1422_N2_Control2-gill3_11_11	Un_epithelial cell
CELL1761_N1_Control2-gill3_11_11	Un_epithelial cell
CELL5016_N1_Control2-gill3_11_11	Ionocyte cell_DMRT2
CELL4782_N1_Control2-gill3_11_11	Un_epithelial cell
CELL1849_N1_Control2-gill3_11_11	Un_epithelial cell
CELL882_N2_Control2-gill3_11_11	Un_epithelial cell
CELL489_N2_Control2-gill3_11_11	Goblet cell
CELL5690_N1_Control2-gill3_11_11	Un_epithelial cell
CELL1665_N1_Control2-gill3_11_11	Ionocyte cell_DMRT2
CELL1637_N1_Control2-gill3_11_11	Un_epithelial cell
CELL738_N2_Control2-gill3_11_11	Un_epithelial cell
CELL590_N5_Control2-gill3_11_11	Erythroid cell
CELL2900_N1_Control2-gill3_11_11	Un_epithelial cell
CELL597_N3_Control2-gill3_11_11	Un_epithelial cell
CELL1982_N1_Control2-gill3_11_11	Un_epithelial cell
CELL1242_N5_Control2-gill3_11_11	Un_epithelial cell
CELL2226_N1_Control2-gill3_11_11	Un_epithelial cell
CELL129_N4_Control2-gill3_11_11	Erythroid cell
CELL872_N2_Control2-gill3_11_11	Un_epithelial cell
CELL5931_N1_Control2-gill3_11_11	Goblet cell
CELL1358_N2_Control2-gill3_11_11	Goblet cell
CELL560_N2_Control2-gill3_11_11	Erythroid cell
CELL1930_N1_Control2-gill3_11_11	Epithelial cell_Ca
CELL5206_N1_Control2-gill3_11_11	Epithelial cell_Ca
CELL2443_N1_Control2-gill3_11_11	Ciliated cell
CELL912_N2_Control2-gill3_11_11	Ionocyte cell_DMRT2
CELL1773_N1_Control2-gill3_11_11	Un_epithelial cell
CELL947_N2_Control2-gill3_11_11	Un_epithelial cell
CELL1961_N1_Control2-gill3_11_11	Un_epithelial cell
CELL4169_N1_Control2-gill3_11_11	Un_epithelial cell
CELL5589_N1_Control2-gill3_11_11	Un_epithelial cell
CELL5106_N1_Control2-gill3_11_11	Ionocyte cell
CELL3368_N1_Control2-gill3_11_11	Un_epithelial cell
CELL2681_N1_Control2-gill3_11_11	Un_epithelial cell
CELL1690_N1_Control2-gill3_11_11	Ciliated cell
CELL1022_N4_Control2-gill3_11_11	Erythroid cell
CELL1763_N1_Control2-gill3_11_11	Un_epithelial cell
CELL1993_N1_Control2-gill3_11_11	Un_epithelial cell
CELL5058_N1_Control2-gill3_11_11	Ciliated cell
CELL4291_N1_Control2-gill3_11_11	Un_epithelial cell
CELL2477_N1_Control2-gill3_11_11	Un_epithelial cell
CELL1915_N1_Control2-gill3_11_11	Un_epithelial cell
CELL4739_N1_Control2-gill3_11_11	Basal epithelial cell
CELL3640_N1_Control2-gill3_11_11	Un_epithelial cell
CELL1406_N3_Control2-gill3_11_11	Basal epithelial cell
CELL3164_N1_Control2-gill3_11_11	Ciliated cell
CELL2766_N1_Control2-gill3_11_11	Un_epithelial cell
CELL495_N3_Control2-gill3_11_11	Un_epithelial cell
CELL1922_N1_Control2-gill3_11_11	Un_epithelial cell
CELL2517_N1_Control2-gill3_11_11	Ciliated cell
CELL6009_N1_Control2-gill3_11_11	Ionocyte cell
CELL935_N2_Control2-gill3_11_11	Un_epithelial cell
CELL2118_N1_Control2-gill3_11_11	Un_epithelial cell
CELL5776_N1_Control2-gill3_11_11	Erythroid cell
CELL4305_N1_Control2-gill3_11_11	Un_epithelial cell
CELL1133_N2_Control2-gill3_11_11	Un_epithelial cell
CELL2374_N1_Control2-gill3_11_11	Stromal cell
CELL5951_N1_Control2-gill3_11_11	Un_epithelial cell
CELL4434_N1_Control2-gill3_11_11	Goblet cell
CELL1390_N2_Control2-gill3_11_11	Erythroid cell
CELL3483_N1_Control2-gill3_11_11	Goblet cell
CELL2385_N1_Control2-gill3_11_11	Un_epithelial cell
CELL1065_N2_Control2-gill3_11_11	Un_epithelial cell
CELL5404_N1_Control2-gill3_11_11	Un_epithelial cell
CELL5104_N1_Control2-gill3_11_11	Un_epithelial cell
CELL2507_N1_Control2-gill3_11_11	Un_epithelial cell
CELL180_N2_Control2-gill3_11_11	Ionocyte cell
CELL1122_N2_Control2-gill3_11_11	Un_epithelial cell
CELL5834_N1_Control2-gill3_11_11	Un_epithelial cell
CELL2234_N1_Control2-gill3_11_11	Ciliated cell
CELL3228_N1_Control2-gill3_11_11	Un_epithelial cell
CELL1221_N4_Control2-gill3_11_11	Un_epithelial cell
CELL2085_N1_Control2-gill3_11_11	Un_epithelial cell
CELL2755_N1_Control2-gill3_11_11	Un_epithelial cell
CELL653_N2_Control2-gill3_11_11	Ionocyte cell_DMRT2
CELL314_N2_Control2-gill3_11_11	Erythroid cell
CELL4135_N1_Control2-gill3_11_11	Un_epithelial cell
CELL1004_N3_Control2-gill3_11_11	Ciliated cell
CELL4617_N1_Control2-gill3_11_11	Goblet cell
CELL2368_N1_Control2-gill3_11_11	Ciliated cell
CELL3151_N1_Control2-gill3_11_11	Un_epithelial cell
CELL2041_N1_Control2-gill3_11_11	Un_epithelial cell
CELL1899_N1_Control2-gill3_11_11	Ciliated cell
CELL3495_N1_Control2-gill3_11_11	Ciliated cell
CELL5074_N1_Control2-gill3_11_11	Un_epithelial cell
CELL3359_N1_Control2-gill3_11_11	Ionocyte cell
CELL2493_N1_Control2-gill3_11_11	Un_epithelial cell
CELL21_N2_Control2-gill3_11_11	Un_epithelial cell
CELL5601_N1_Control2-gill3_11_11	Un_epithelial cell
CELL2516_N1_Control2-gill3_11_11	Un_epithelial cell
CELL1813_N1_Control2-gill3_11_11	Ionocyte cell_DMRT2
CELL2564_N1_Control2-gill3_11_11	Un_epithelial cell
CELL2943_N1_Control2-gill3_11_11	Ionocyte cell_DMRT2
CELL5365_N1_Control2-gill3_11_11	Un_epithelial cell
CELL4747_N1_Control2-gill3_11_11	Un_epithelial cell
CELL2663_N1_Control2-gill3_11_11	Un_epithelial cell
CELL3734_N1_Control2-gill3_11_11	Un_epithelial cell
CELL3139_N1_Control2-gill3_11_11	Un_epithelial cell
CELL5176_N1_Control2-gill3_11_11	Un_epithelial cell
CELL5162_N1_Control2-gill3_11_11	Ionocyte cell_DMRT2
CELL2630_N1_Control2-gill3_11_11	Ionocyte cell_DMRT2
CELL6032_N1_Control2-gill3_11_11	Un_epithelial cell
CELL2561_N1_Control2-gill3_11_11	Un_epithelial cell
CELL2798_N1_Control2-gill3_11_11	Ciliated cell
CELL1738_N1_Control2-gill3_11_11	Un_epithelial cell
CELL3501_N1_Control2-gill3_11_11	Un_epithelial cell
CELL3211_N1_Control2-gill3_11_11	Un_epithelial cell
CELL5806_N1_Control2-gill3_11_11	Un_epithelial cell
CELL3475_N1_Control2-gill3_11_11	Un_epithelial cell
CELL969_N2_Control2-gill3_11_11	Un_epithelial cell
CELL4522_N1_Control2-gill3_11_11	Ionocyte cell_DMRT2
CELL411_N2_Control2-gill3_11_11	Un_epithelial cell
CELL1395_N2_Control2-gill3_11_11	Un_epithelial cell
CELL2291_N1_Control2-gill3_11_11	Un_epithelial cell
CELL4571_N1_Control2-gill3_11_11	Erythroid cell
CELL4704_N1_Control2-gill3_11_11	Un_epithelial cell
CELL5658_N1_Control2-gill3_11_11	Ciliated cell
CELL465_N2_Control2-gill3_11_11	Un_epithelial cell
CELL1154_N2_Control2-gill3_11_11	Ciliated cell
CELL5465_N1_Control2-gill3_11_11	Goblet cell
CELL5770_N1_Control2-gill3_11_11	Un_epithelial cell
CELL4953_N1_Control2-gill3_11_11	Goblet cell
CELL5416_N1_Control2-gill3_11_11	Un_epithelial cell
CELL2468_N1_Control2-gill3_11_11	Un_epithelial cell
CELL4417_N1_Control2-gill3_11_11	Un_epithelial cell
CELL5763_N1_Control2-gill3_11_11	Goblet cell
CELL139_N2_Control2-gill3_11_11	Un_epithelial cell
CELL5900_N1_Control2-gill3_11_11	Un_epithelial cell
CELL3188_N1_Control2-gill3_11_11	Un_epithelial cell
CELL5270_N1_Control2-gill3_11_11	Un_epithelial cell
CELL3100_N1_Control2-gill3_11_11	Ciliated cell
CELL5852_N1_Control2-gill3_11_11	Basal epithelial cell
CELL5114_N1_Control2-gill3_11_11	Goblet cell
CELL5669_N1_Control2-gill3_11_11	Un_epithelial cell
CELL5789_N1_Control2-gill3_11_11	Un_epithelial cell
CELL6063_N1_Control2-gill3_11_11	Un_epithelial cell
CELL5663_N1_Control2-gill3_11_11	Un_epithelial cell
CELL5363_N1_Control2-gill3_11_11	Un_epithelial cell
CELL5878_N1_Control2-gill3_11_11	Erythroid cell
CELL5709_N1_Control2-gill3_11_11	Basal epithelial cell
CELL5788_N1_Control2-gill3_11_11	Un_epithelial cell
CELL5664_N1_Control2-gill3_11_11	Ionocyte cell
CELL4819_N1_Control2-gill3_11_11	Un_epithelial cell
CELL6053_N1_Control2-gill3_11_11	Un_epithelial cell
CELL2816_N1_Control2-gill3_11_11	Un_epithelial cell
CELL5902_N1_Control2-gill3_11_11	Un_epithelial cell
CELL5027_N1_Control2-gill3_11_11	Goblet cell
CELL6064_N1_Control2-gill3_11_11	Un_epithelial cell
CELL5839_N1_Control2-gill3_11_11	Un_epithelial cell
CELL255_N2_Control2-gill3_11_11	Un_epithelial cell
CELL5617_N1_Control2-gill3_11_11	Stromal cell
CELL5573_N1_Control2-gill3_11_11	Un_epithelial cell
CELL126_N2_Control2-gill3_11_11	Un_epithelial cell
CELL4130_N1_Control2-gill3_11_11	Un_epithelial cell
CELL5197_N1_Control2-gill3_11_11	Goblet cell
CELL5703_N1_Control2-gill3_11_11	Un_epithelial cell
CELL5595_N1_Control2-gill3_11_11	Un_epithelial cell
CELL5732_N1_Control2-gill3_11_11	Un_epithelial cell
CELL5932_N1_Control2-gill3_11_11	Un_epithelial cell
CELL5757_N1_Control2-gill3_11_11	Goblet cell
CELL5862_N1_Control2-gill3_11_11	Ionocyte cell_DMRT2
CELL5957_N1_Control2-gill3_11_11	Un_epithelial cell
CELL6013_N1_Control2-gill3_11_11	Goblet cell
CELL5456_N1_Control2-gill3_11_11	Un_epithelial cell
CELL5459_N1_Control2-gill3_11_11	Un_epithelial cell
CELL6024_N1_Control2-gill3_11_11	Goblet cell
CELL5078_N1_Control2-gill3_11_11	Goblet cell
CELL1026_N2_Control2-gill3_11_11	Un_epithelial cell
CELL5794_N1_Control2-gill3_11_11	Un_epithelial cell
CELL5352_N1_Control2-gill3_11_11	Un_epithelial cell
CELL1143_N2_Control2-gill3_11_11	Ciliated cell
CELL5453_N1_Control2-gill3_11_11	Un_epithelial cell
CELL4331_N1_Control2-gill3_11_11	Ionocyte cell
CELL6022_N1_Control2-gill3_11_11	Ionocyte cell_DMRT2
CELL5884_N1_Control2-gill3_11_11	Un_epithelial cell
CELL5431_N1_Control2-gill3_11_11	Un_epithelial cell
CELL5915_N1_Control2-gill3_11_11	Un_epithelial cell
CELL5975_N1_Control2-gill3_11_11	Un_epithelial cell
CELL5941_N1_Control2-gill3_11_11	Un_epithelial cell
CELL5190_N1_Control2-gill3_11_11	Un_epithelial cell
CELL6058_N1_Control2-gill3_11_11	Erythroid cell
CELL5913_N1_Control2-gill3_11_11	Ionocyte cell
CELL6033_N1_Control2-gill3_11_11	Goblet cell
CELL502_N2_Control2-gill3_11_11	Erythroid cell
CELL5437_N1_Control2-gill3_11_11	Un_epithelial cell
CELL5981_N1_Control2-gill3_11_11	Un_epithelial cell
CELL6038_N1_Control2-gill3_11_11	Un_epithelial cell
CELL5883_N1_Control2-gill3_11_11	Ionocyte cell_DMRT2
CELL6023_N1_Control2-gill3_11_11	Erythroid cell
CELL6010_N1_Control2-gill3_11_11	Un_epithelial cell
[truncated: 56,285 more rows]
