# Supplementary material for: A single-cell atlas of West African lungfish respiratory system reveals evolutionary adaptations to terrestrialization
Source: Nat Commun. 2023 Sep 13;14:5630. doi: 10.1038/s41467-023-41309-3 (PMC10497629; doi:10.1038/s41467-023-41309-3)
Supplement: Supplementary file 6 — Source Data [file 41467_2023_41309_MOESM6_ESM.zip › 3.fig3e.gill_LR_GO_Biological_Process.txt]

Term	Overlap	P-value	Adjusted P-value	Old P-value	Old Adjusted P-value	Odds Ratio	Combined Score	Genes
Transmembrane Receptor Protein Tyrosine Kinase Signaling Pathway	20/284	6.447253211157722E-23	7.491708231365273E-20	0	0	39.230462519936204	2004.5119828500215	FLT1;SORT1;IGF2;NRG1;FGF2;EFNA4;EGFR;IGF1R;VEGFA;EFNB2;EFNA1;EFNB1;EFNA3;ERBB3;ERBB4;ROR1;ROR2;EPHB2;EPHA1;EPHB4
Positive Regulation Of MAPK Cascade	16/310	3.35134897829581E-16	1.9471337563898656E-13	0	0	25.459021703919664	907.1558242611193	NOTCH2;TGFB2;FLT1;IGF2;TGFA;NRG1;FGF2;EGFR;IGF1R;VEGFA;P2RY6;CALCR;ERBB4;ROR1;ROR2;CD44
Positive Regulation Of Phosphorylation	14/231	3.27266441739403E-15	1.267612017670621E-12	0	0	28.922287390029325	964.6500240798881	FLT1;TFRC;IGF2;FGF2;EGFR;IGF1R;VEGFA;EFNA1;ERBB3;ERBB4;ROR1;ROR2;EPHA1;EPHB4
Axon Guidance	12/149	1.2388498254308555E-14	3.598858742876635E-12	0	0	37.71183751190098	1207.608759215572	NOTCH2;EFNB2;EFNA1;NOTCH3;EFNB1;EFNA3;SEMA3A;WNT5A;SEMA3F;EPHB2;EFNA4;VEGFA
Positive Regulation Of Cell Population Proliferation	17/483	1.9406862911931615E-14	4.510154940732907E-12	0	0	17.329215953103738	547.1379283108187	TGFB2;WNT5A;IGF2;TGFA;NRG1;FGF2;EGFR;IGF1R;VEGFA;TGFBR3;DLL4;EFNB2;ERBB3;MDK;ERBB4;EPHA1;HBEGF
Neuron Projection Guidance	11/124	5.89217740192866E-14	1.1411183568401837E-11	0	0	41.06929015251365	1251.0759493105847	NOTCH2;EFNB2;EFNA1;NOTCH3;EFNB1;EFNA3;SEMA3A;WNT5A;SEMA3F;EPHB2;EFNA4
Positive Regulation Of Transferase Activity	11/143	2.8874220113833335E-13	4.793120538896334E-11	0	0	35.1241134751773	1014.1470334088852	FLT1;ERBB3;ERBB4;IGF2;ROR1;ROR2;EPHA1;SORL1;EPHB4;EGFR;IGF1R
Ephrin Receptor Signaling Pathway	8/43	4.0536816595049675E-13	5.887972610430965E-11	0	0	91.00342857142857	2596.6900734910087	EFNB2;EFNA1;EFNB1;EFNA3;EPHB2;EPHA1;EFNA4;EPHB4
Regulation Of Cell Migration	15/434	1.1113135619005524E-12	1.4348292876982687E-10	0	0	16.253815840594992	447.39405701923	FLT1;JAG1;PTPRK;SEMA3F;FGF2;SORL1;EGFR;IGF1R;VEGFA;MDK;ERBB4;ROR2;EPHB2;EPHA1;HBEGF
Regulation Of Kinase Activity	9/85	2.6308121461546407E-12	2.9095343406839886E-10	0	0	48.01127819548872	1280.1596875389298	FLT1;ERBB3;ERBB4;ROR1;ROR2;EPHA1;EPHB4;EGFR;IGF1R
Regulation Of Cell Population Proliferation	18/766	2.7542924051225362E-12	2.9095343406839886E-10	0	0	11.547192513368984	307.361560025122	JAG2;TGFB2;JAG1;TFRC;IGF2;TGFA;NRG1;PTPRK;FGF2;EGFR;IGF1R;VEGFA;DLL4;EFNB2;ERBB3;ERBB4;EPHA1;HBEGF
Regulation Of ERK1 And ERK2 Cascade	12/244	4.502024814350513E-12	4.359460695229413E-10	0	0	22.162668665667166	579.0328268504228	TGFBR3;NOTCH2;P2RY6;CALCR;ERBB4;NRG1;ROR1;ROR2;EPHB2;FGF2;CD44;EGFR
Axonogenesis	11/188	5.848030150697276E-12	5.227239257777104E-10	0	0	26.134751773049647	675.9731655047453	NOTCH2;EFNB2;EFNA1;NOTCH3;EFNB1;EFNA3;SEMA3A;WNT5A;SEMA3F;EPHB2;EFNA4
Positive Regulation Of Cell Migration	12/272	1.6068046084785162E-11	1.304021561541574E-9	0	0	19.747826086956522	490.8161926490556	TGFB2;FLT1;MDK;SEMA3A;ROR2;SEMA3F;EPHB2;EPHA1;EGFR;IGF1R;HBEGF;VEGFA
Positive Regulation Of Kinase Activity	9/104	1.6833324804753537E-11	1.304021561541574E-9	0	0	38.372287862513424	951.9266927780353	FLT1;ERBB3;ERBB4;ROR1;ROR2;EPHA1;EPHB4;EGFR;IGF1R
Enzyme-Linked Receptor Protein Signaling Pathway	9/124	8.317402659588082E-11	6.040513681525845E-9	0	0	31.666903283052353	734.9915484639565	NPPC;FLT1;LRP1;ERBB3;ERBB4;NPR2;ROR1;ROR2;EGFR
Positive Regulation Of ERK1 And ERK2 Cascade	10/179	9.218736389389983E-11	6.301277461453624E-9	0	0	24.375	563.2379523663909	NOTCH2;P2RY6;CALCR;ERBB4;NRG1;ROR1;ROR2;FGF2;CD44;EGFR
Regulation Of Phosphatidylinositol 3-Kinase Signaling	8/90	1.9518073799595782E-10	1.2600000975072388E-8	0	0	38.75121951219512	866.3647008484742	TGFB2;FLT1;ERBB3;ROR1;ROR2;FGF2;EGFR;IGF1R
Positive Regulation Of Intracellular Signal Transduction	14/525	2.1829951975943323E-10	1.33507390505506E-8	0	0	12.099003735990037	269.1441898872791	TGFB2;FLT1;TFRC;WNT5A;IGF2;FGF2;EGFR;IGF1R;VEGFA;CALCR;ERBB3;ROR1;ROR2;HBEGF
Positive Regulation Of Cell Motility	10/221	7.268688669459432E-10	4.22310811695593E-8	0	0	19.481635071090047	409.937923204935	FLT1;MDK;ROR2;SEMA3F;EPHB2;EPHA1;EGFR;IGF1R;HBEGF;VEGFA
Positive Regulation Of Cellular Process	14/594	1.086009289554078E-9	5.878466651070028E-8	0	0	10.621786833855799	219.24171097544414	TGFB2;IGF2;TGFA;NRG1;FGF2;EGFR;IGF1R;VEGFA;EFNB2;ERBB3;MDK;ERBB4;EPHA1;HBEGF
Positive Regulation Of Phosphatidylinositol 3-Kinase Signaling	7/69	1.112962705021864E-9	5.878466651070028E-8	0	0	44.0101201771031	907.3232120469021	TGFB2;FLT1;ERBB3;ROR1;ROR2;FGF2;IGF1R
Notch Signaling Pathway	6/40	1.6209865772765997E-9	8.189506099110473E-8	0	0	67.56108597285068	1367.4519782391594	NOTCH2;DLL4;JAG2;NOTCH3;JAG1;DLL3
Nervous System Development	12/433	3.301897760052315E-9	1.5986688321586625E-7	0	0	12.096044614272436	236.2208544930491	NOTCH2;JAG1;ADORA2A;ERBB3;MDK;ERBB4;ADORA1;NRG1;EPHB2;FGF2;EGFR;VEGFA
Peptidyl-Tyrosine Phosphorylation	6/67	3.968284514393465E-8	1.8444586422900823E-6	0	0	37.60592686002522	640.8932493479533	FLT1;ERBB4;EPHB2;EPHA1;EGFR;IGF1R
Negative Regulation Of Cell Adhesion	6/72	6.143815543429324E-8	2.7458129467172592E-6	0	0	34.74825174825175	577.0028781540942	JAG1;ERBB3;MDK;NRG1;EPHB2;JAM3
Positive Regulation Of Epithelial Cell Proliferation	7/123	6.493904058664723E-8	2.755155292028909E-6	0	0	23.458755916159568	388.2381138057892	NOTCH2;MDK;WNT5A;TGFA;FGF2;EGFR;VEGFA
Regulation Of Protein Phosphorylation	9/265	6.638928414527492E-8	2.755155292028909E-6	0	0	14.12420280612245	233.44101294258658	EFNA1;TFRC;ERBB4;IGF2;NRG1;EPHB2;FGF2;EGFR;VEGFA
Positive Regulation Of Protein Phosphorylation	10/377	1.1728372446644359E-7	4.699437511379567E-6	0	0	11.112057220708447	177.3336524536491	EFNA1;TGFB2;CALCR;TFRC;ERBB4;IGF2;FGF2;CD44;EGFR;VEGFA
Regulation Of Angiogenesis	8/205	1.3126519507031035E-7	5.084338555723354E-6	0	0	16.036548223350255	254.1158835580308	TGFB2;EFNA3;FLT1;WNT5A;NRG1;EPHA1;FGF2;VEGFA
Cell Migration Involved In Sprouting Angiogenesis	4/17	1.4729304255456622E-7	5.521113401561482E-6	0	0	113.55555555555556	1786.3244740234024	EFNB2;FGF2;EPHB4;VEGFA
Regulation Of Vascular Endothelial Cell Proliferation	4/18	1.889685878489652E-7	6.653984820621138E-6	0	0	105.43915343915344	1632.375764171635	FLT1;MDK;IGF2;FGF2
Heart Trabecula Morphogenesis	4/18	1.889685878489652E-7	6.653984820621138E-6	0	0	105.43915343915344	1632.375764171635	DLL4;TGFBR3;TGFB2;NRG1
Regulation Of Peptidyl-Tyrosine Phosphorylation	6/90	2.3519922023117866E-7	8.038279232606753E-6	0	0	27.27747252747253	416.3315061105368	EFNA1;IGF2;NRG1;CD44;EGFR;VEGFA
Positive Regulation Of MAP Kinase Activity	6/91	2.5124061401819995E-7	8.34118838540424E-6	0	0	26.9552036199095	409.63431377522755	FLT1;WNT5A;TGFA;FGF2;EGFR;VEGFA
Positive Regulation Of Protein Kinase B Signaling	6/93	2.860262665386065E-7	9.232292269940575E-6	0	0	26.33289124668435	396.76246998480605	CALCR;IGF2;FGF2;EGFR;IGF1R;HBEGF
Blood Vessel Endothelial Cell Migration	4/22	4.4785104041138304E-7	1.4064943485352084E-5	0	0	81.9917695473251	1198.6217036460414	EFNB2;FGF2;EPHB4;VEGFA
ERBB Signaling Pathway	5/54	4.878290880659612E-7	1.4534805136734535E-5	0	0	38.29996149403158	556.6248580265398	ERBB4;TGFA;NRG1;EGFR;HBEGF
Peptidyl-Tyrosine Modification	5/54	4.878290880659612E-7	1.4534805136734535E-5	0	0	38.29996149403158	556.6248580265398	FLT1;ERBB4;EPHB2;EPHA1;EGFR
Ventricular Trabecula Myocardium Morphogenesis	3/7	8.033531851433555E-7	2.3337410028414478E-5	0	0	271.8818181818182	3815.717598091845	DLL4;TGFB2;NRG1
Positive Regulation Of Cellular Component Organization	6/113	9.067151509866506E-7	2.569763427918263E-5	0	0	21.389288281811645	297.59852551593815	TGFB2;TFRC;LRP1;NRG1;IGF1R;VEGFA
Positive Regulation Of Signal Transduction	8/266	9.504259936121662E-7	2.5806026918331232E-5	0	0	12.207131782945737	169.26842940802607	DLL4;JAG2;P2RY6;TGFB2;JAG1;IGF2;SORL1;VEGFA
Regulation Of MAP Kinase Activity	6/114	9.549562456869562E-7	2.5806026918331232E-5	0	0	21.19017094017094	293.72968014844884	FLT1;TGFA;FGF2;SORL1;EGFR;VEGFA
Positive Regulation Of Protein Serine/Threonine Kinase Activity	6/117	1.1124423867460117E-6	2.8775282586551887E-5	0	0	20.614345114345113	282.60108028846014	FLT1;WNT5A;TGFA;FGF2;EGFR;VEGFA
Negative Regulation Of Apoptotic Process	10/482	1.1143612017167254E-6	2.8775282586551887E-5	0	0	8.59375	117.79650119950836	NOTCH2;TFRC;ERBB3;MDK;ERBB4;WNT5A;CD44;EGFR;IGF1R;VEGFA
Positive Regulation Of Angiogenesis	6/119	1.2287769539118078E-6	3.103997435751132E-5	0	0	20.247447243022464	275.55745567739285	FLT1;MDK;WNT5A;EPHA1;FGF2;VEGFA
Regulation Of Aspartic-Type Endopeptidase Activity Involved In Amyloid Precursor Protein Catabolic Process	3/8	1.2827225069693618E-6	3.1713267087199965E-5	0	0	217.49454545454546	2950.645357970019	EFNA1;EFNA3;SORL1
Negative Regulation Of Programmed Cell Death	9/381	1.404468736251989E-6	3.399984732343357E-5	0	0	9.66260697827518	130.2118562623459	NOTCH2;TFRC;ERBB3;ERBB4;WNT5A;CD44;EGFR;IGF1R;VEGFA
Artery Morphogenesis	4/30	1.649112318765228E-6	3.9107520702146836E-5	0	0	56.74074074074074	755.5184760770512	TGFB2;JAG1;LRP1;VEGFA
Positive Regulation Of Peptidyl-Tyrosine Phosphorylation	6/130	2.06049555601453E-6	4.788591672177767E-5	0	0	18.44106699751861	241.44085068480712	EFNA1;ERBB3;ERBB4;IGF2;CD44;VEGFA
Positive Regulation Of Notch Signaling Pathway	4/33	2.4464936242971124E-6	5.3638218706287635E-5	0	0	50.863346104725416	657.1979062163928	DLL4;JAG2;TGFB2;JAG1
Ventricular Cardiac Muscle Tissue Morphogenesis	4/33	2.4464936242971124E-6	5.3638218706287635E-5	0	0	50.863346104725416	657.1979062163928	DLL4;TGFBR3;TGFB2;NRG1
Regulation Of Cell Adhesion Mediated By Integrin	4/33	2.4464936242971124E-6	5.3638218706287635E-5	0	0	50.863346104725416	657.1979062163928	EFNA1;TGFB2;NRG1;JAM3
Regulation Of Protein Kinase B Signaling	6/136	2.679217959588711E-6	5.765280127855708E-5	0	0	17.584615384615386	225.61036237978612	CALCR;IGF2;FGF2;EGFR;IGF1R;HBEGF
Positive Regulation Of Endothelial Cell Proliferation	5/77	2.896841765345693E-6	6.120236602421265E-5	0	0	26.03511530398323	331.9969124567827	MDK;WNT5A;IGF2;FGF2;VEGFA
Positive Regulation Of Phospholipase C Activity	4/36	3.4990393733516295E-6	7.137996807552868E-5	0	0	46.08796296296296	579.0040968742771	P2RY6;FLT1;FGF2;EGFR
Wound Healing	5/80	3.5014270054261055E-6	7.137996807552868E-5	0	0	24.989937106918237	313.9320854343185	TGFB2;ERBB3;WNT5A;NRG1;FGF2
Regulation Of Cell Adhesion	6/144	3.731944471780499E-6	7.476757717601621E-5	0	0	16.558528428093645	206.95811134990748	EFNA1;ERBB3;MDK;NRG1;EPHB2;VEGFA
Positive Regulation Of Protein Modification Process	7/225	3.836411333843059E-6	7.555779610043448E-5	0	0	12.418420579240872	154.86978994200484	EFNA1;TFRC;ERBB4;IGF2;FGF2;EGFR;VEGFA
Positive Regulation Of Protein Tyrosine Kinase Activity	4/38	4.365830634467273E-6	8.455158662084952E-5	0	0	43.372549019607845	535.2910789928404	EFNA1;ERBB3;TGFA;HBEGF
Positive Regulation Of Vascular Endothelial Cell Proliferation	3/12	4.997924326071291E-6	9.520636175237443E-5	0	0	120.80606060606061	1474.617712988535	MDK;IGF2;FGF2
Cellular Response To Growth Factor Stimulus	6/155	5.706762882563666E-6	1.0695578176675773E-4	0	0	15.327568404749613	185.06289384292845	DLL4;FLT1;WNT5A;CD44;EGFR;VEGFA
Positive Regulation Of Peptidyl-Serine Phosphorylation	5/89	5.926696699546709E-6	1.0931462801386151E-4	0	0	22.302336028751125	268.4318876897004	CALCR;TFRC;CD44;EGFR;VEGFA
ERBB2 Signaling Pathway	3/13	6.48392997733079E-6	1.1296913944859957E-4	0	0	108.72	1298.7890976751266	TGFA;NRG1;EGFR
Positive Regulation Of Cardiac Muscle Cell Proliferation	3/13	6.48392997733079E-6	1.1296913944859957E-4	0	0	108.72	1298.7890976751266	TGFBR3;ERBB4;FGF2
Secondary Palate Development	3/13	6.48392997733079E-6	1.1296913944859957E-4	0	0	108.72	1298.7890976751266	TGFBR3;TGFB2;WNT5A
Cardiac Ventricle Morphogenesis	4/42	6.5632701961912865E-6	1.1296913944859957E-4	0	0	38.799220272904485	463.0307317797322	DLL4;TGFBR3;TGFB2;JAG1
Regulation Of Epithelial Cell Proliferation	5/91	6.6109307078354305E-6	1.1296913944859957E-4	0	0	21.781483106625714	259.78309019333886	TGFBR3;TGFB2;TGFA;EGFR;VEGFA
Protein Autophosphorylation	6/162	7.354794940297488E-6	1.2210206145817253E-4	0	0	14.634615384615385	172.98346735365732	FLT1;ERBB4;EPHA1;EPHB4;EGFR;IGF1R
Regulation Of Peptidyl-Serine Phosphorylation	5/93	7.355545870974249E-6	1.2210206145817253E-4	0	0	21.284305317324186	251.5816805376001	CALCR;TFRC;CD44;EGFR;VEGFA
Neural Crest Cell Development	4/44	7.925793708400451E-6	1.29715102664244E-4	0	0	36.855555555555554	432.88280329969234	ERBB4;SEMA3A;NRG1;SEMA3F
Heart Development	6/171	1.0020900806807718E-5	1.6172620468764677E-4	0	0	13.83006993006993	159.19568848411748	TGFBR3;TGFB2;ERBB3;ERBB4;EPHB4;VEGFA
Regulation Of Wound Healing	4/47	1.0346620967863623E-5	1.6469552828297988E-4	0	0	34.27906976744186	393.4843194736954	NRG1;EPHB2;FGF2;HBEGF
Hemopoiesis	5/101	1.1014357667621538E-5	1.7144972930157484E-4	0	0	19.502751572327043	222.64947523312762	TGFBR3;NOTCH2;TGFB2;JAG1;WNT5A
Regulation Of Neuron Projection Development	6/174	1.1066032442012144E-5	1.7144972930157484E-4	0	0	13.581043956043956	154.9818524673693	EFNB2;MDK;SEMA3A;WNT5A;ROR1;ROR2
Neurogenesis	4/49	1.22376199367631E-5	1.8254817115891144E-4	0	0	32.752263374485594	370.4607118119942	TGFB2;ERBB3;ERBB4;EGFR
Cell Surface Receptor Signaling Pathway Involved In Heart Development	3/16	1.2617578205007283E-5	1.8254817115891144E-4	0	0	83.61818181818182	943.2481788218132	NOTCH2;DLL4;JAG1
Positive Regulation Of Cardiac Muscle Tissue Growth	3/16	1.2617578205007283E-5	1.8254817115891144E-4	0	0	83.61818181818182	943.2481788218132	TGFBR3;ERBB4;FGF2
Regulation Of Blood Vessel Endothelial Cell Proliferation Involved In Sprouting Angiogenesis	3/16	1.2617578205007283E-5	1.8254817115891144E-4	0	0	83.61818181818182	943.2481788218132	DLL4;FGF2;VEGFA
Positive Regulation Of Vasculature Development	5/104	1.270347964489002E-5	1.8254817115891144E-4	0	0	18.908900323994665	213.17203320981744	FLT1;WNT5A;EPHA1;FGF2;VEGFA
Protein Phosphorylation	9/500	1.2724958574760608E-5	1.8254817115891144E-4	0	0	7.2762375826094186	82.01735166411125	TGFBR3;TGFB2;FLT1;ERBB4;EPHB2;EPHA1;EPHB4;EGFR;IGF1R
Regulation Of Stress-Activated MAPK Cascade	4/51	1.4371691780411314E-5	2.0365738840046277E-4	0	0	31.35539795114263	349.6205302308498	TGFBR3;TGFB2;EGFR;IGF1R
Positive Regulation Of Multicellular Organismal Process	8/387	1.5051526698586584E-5	2.1072137378021216E-4	0	0	8.258786279683378	91.70581994684099	TGFB2;LRP1;MDK;WNT5A;FGF2;SORL1;IGF1R;VEGFA
Aorta Morphogenesis	3/17	1.528981123223317E-5	2.115090553792255E-4	0	0	77.64155844155844	860.9147468531743	DLL4;JAG1;LRP1
Sprouting Angiogenesis	4/52	1.553578774533381E-5	2.123833571773869E-4	0	0	30.700617283950617	339.92841906762254	EFNB2;FGF2;EPHB4;VEGFA
Regulation Of Gene Expression	13/1127	1.5840422712173595E-5	2.1402989757611298E-4	0	0	4.882585278276482	53.96694890938518	NOTCH2;TGFB2;TFRC;LRP1;SORT1;WNT5A;IGF2;NRG1;FGF2;VEGFA;DLL4;CALCR;EPHB2
Negative Regulation Of Macromolecule Metabolic Process	6/186	1.6166699393422013E-5	2.1592764017421126E-4	0	0	12.667948717948718	139.7598666123818	NOTCH2;DLL4;TGFB2;LRP1;FGF2;VEGFA
Endocytosis	6/189	1.770015475033576E-5	2.3372249795329718E-4	0	0	12.458385876418664	136.31887556748455	P2RY6;ADORA2A;LRP1;SORT1;ADORA1;SORL1
Cardiac Atrium Morphogenesis	3/18	1.831001175616155E-5	2.3640259622955247E-4	0	0	72.46181818181819	790.4180457368639	NOTCH2;DLL4;TGFB2
Pulmonary Valve Morphogenesis	3/18	1.831001175616155E-5	2.3640259622955247E-4	0	0	72.46181818181819	790.4180457368639	NOTCH2;TGFB2;JAG1
Pulmonary Valve Development	3/20	2.5474983887326053E-5	3.2144287100701246E-4	0	0	63.93048128342246	676.2447150996445	NOTCH2;TGFB2;JAG1
Regulation Of Cardiac Muscle Cell Proliferation	3/20	2.5474983887326053E-5	3.2144287100701246E-4	0	0	63.93048128342246	676.2447150996445	TGFBR3;ERBB4;FGF2
Heart Morphogenesis	4/59	2.5726494839631806E-5	3.2144287100701246E-4	0	0	26.783838383838383	283.0513139578253	TGFBR3;TGFB2;EPHB4;VEGFA
Regulation Of MAPK Cascade	6/204	2.7230046183399314E-5	3.3660971984159576E-4	0	0	11.505827505827506	120.93993390355047	TGFBR3;FLT1;IGF2;FGF2;EGFR;IGF1R
Regulation Of Apoptotic Process	10/705	3.137884963100132E-5	3.838128765391951E-4	0	0	5.769484412470024	59.82595591437132	NOTCH2;TFRC;ERBB3;ERBB4;WNT5A;NRG1;CD44;EGFR;IGF1R;VEGFA
Mammary Gland Development	3/22	3.42720876283805E-5	4.1483506066852224E-4	0	0	57.19521531100479	588.0342641064299	ERBB4;NRG1;VEGFA
Positive Regulation Of Morphogenesis Of An Epithelium	3/23	3.933180361624622E-5	4.663628143069195E-4	0	0	54.332727272727276	551.1227756340352	MDK;FGF2;VEGFA
Regulation Of Axon Extension Involved In Axon Guidance	3/23	3.933180361624622E-5	4.663628143069195E-4	0	0	54.332727272727276	551.1227756340352	SEMA3A;SEMA3F;VEGFA
Response To Purine-Containing Compound	3/24	4.4858146726707115E-5	5.265168332973097E-4	0	0	51.74285714285714	518.0497621300069	P2RY6;ADORA2A;ADORA1
Phagocytosis	4/69	4.782471479423839E-5	5.5572318590905E-4	0	0	22.651851851851852	225.3398975030527	P2RY6;ADORA2A;LRP1;ADORA1
Regulation Of Notch Signaling Pathway	4/70	5.061398409712493E-5	5.769122033768946E-4	0	0	22.307519640852973	220.64998208395758	DLL4;JAG2;TGFB2;JAG1
Regulation Of Keratinocyte Proliferation	3/25	5.087029220645092E-5	5.769122033768946E-4	0	0	49.388429752066116	488.2654477262456	NOTCH2;MDK;PTPRK
Negative Regulation Of Gene Expression	7/336	5.113765658160081E-5	5.769122033768946E-4	0	0	8.182311222361285	80.84933055990615	NOTCH2;DLL4;TGFB2;LRP1;FGF2;LGR4;VEGFA
Gland Development	4/74	6.297115724040981E-5	7.035815837822712E-4	0	0	21.02857142857143	203.4058755965021	TGFBR3;MDK;LSR;NRG1
Positive Regulation Of B Cell Proliferation	3/29	8.015449691301369E-5	8.78674768046433E-4	0	0	41.78181818181818	394.0674983940065	TFRC;EPHB2;TNFSF13B
Positive Regulation Of Neural Precursor Cell Proliferation	3/29	8.015449691301369E-5	8.78674768046433E-4	0	0	41.78181818181818	394.0674983940065	DLL4;MDK;VEGFA
ERBB2-EGFR Signaling Pathway	2/5	8.218869169335486E-5	8.842894421081329E-4	0	0	237.36904761904762	2232.81024591821	TGFA;EGFR
Regulation Of Nitric Oxide Mediated Signal Transduction	2/5	8.218869169335486E-5	8.842894421081329E-4	0	0	237.36904761904762	2232.81024591821	EGFR;VEGFA
Positive Regulation Of Macromolecule Metabolic Process	7/364	8.452154533670055E-5	9.01046198910514E-4	0	0	7.529796232218377	70.61822469825019	DLL4;CALCR;TFRC;WNT5A;EPHB2;FGF2;VEGFA
Regulation Of Cell Migration Involved In Sprouting Angiogenesis	3/30	8.887739009987521E-5	9.388684299641364E-4	0	0	40.23232323232323	375.2972809322434	DLL4;FGF2;VEGFA
Activation Of Protein Kinase Activity	4/81	8.96899331875418E-5	9.38916237512825E-4	0	0	19.11014911014911	178.09038473511316	TGFB2;WNT5A;NRG1;VEGFA
Positive Regulation Of Leukocyte Migration	3/31	9.819761440815269E-5	0.001009784318073216	0	0	38.79350649350649	358.00698556985964	MDK;JAM3;VEGFA
Negative Regulation Of Chemotaxis	3/31	9.819761440815269E-5	0.001009784318073216	0	0	38.79350649350649	358.00698556985964	SEMA3A;NRG1;SEMA3F
Mesenchymal Cell Migration	3/32	1.0813317947700002E-4	0.0010950607671905265	0	0	37.453918495297806	342.034687448681	ERBB4;SEMA3A;SEMA3F
Negative Regulation Of Cell Population Proliferation	7/379	1.0868047680290531E-4	0.0010950607671905265	0	0	7.220640944549863	65.90350031231092	TGFBR3;DLL4;TGFB2;ERBB4;WNT5A;NRG1;PTPRK
Negative Regulation Of Cell Migration	5/163	1.0931759810163603E-4	0.0010950607671905265	0	0	11.812753761643181	107.747117676009	JAG1;LRP1;PTPRK;EPHA1;FGF2
Negative Regulation Of Blood Vessel Endothelial Cell Migration	3/33	1.1870193207546081E-4	0.001178902949330645	0	0	36.20363636363636	327.2408669675868	DLL4;NRG1;FGF2
Negative Regulation Of Signal Transduction	6/267	1.2106526821982188E-4	0.0011794122354640605	0	0	8.700707338638374	78.47325214890294	DLL4;LRP1;ERBB3;NRG1;FGF2;LGR4
Neuron Projection Extension Involved In Neuron Projection Guidance	2/6	1.2305345182974436E-4	0.0011794122354640605	0	0	178.01785714285714	1602.6754937333633	SEMA3A;SEMA3F
Axon Extension Involved In Axon Guidance	2/6	1.2305345182974436E-4	0.0011794122354640605	0	0	178.01785714285714	1602.6754937333633	SEMA3A;SEMA3F
Positive Regulation Of Aspartic-Type Endopeptidase Activity Involved In Amyloid Precursor Protein Catabolic Process	2/6	1.2305345182974436E-4	0.0011794122354640605	0	0	178.01785714285714	1602.6754937333633	EFNA1;EFNA3
Regulation Of Endothelial Cell Migration	4/88	1.238281348766053E-4	0.0011794122354640605	0	0	17.511463844797177	157.54391515841027	DLL4;WNT5A;FGF2;VEGFA
Cellular Response To Vascular Endothelial Growth Factor Stimulus	3/34	1.2992155705224872E-4	0.0012174907201186534	0	0	35.034017595307915	313.5046985549992	DLL4;FLT1;VEGFA
Positive Regulation Of Neuron Death	3/34	1.2992155705224872E-4	0.0012174907201186534	0	0	35.034017595307915	313.5046985549992	EFNB2;TGFB2;WNT5A
Regulation Of Actin Cytoskeleton Organization	4/91	1.4101050744808744E-4	0.0013108336772374206	0	0	16.905065985525756	149.89174537881115	NOTCH2;LRP1;MDK;NRG1
Positive Regulation Of Neuron Projection Development	4/92	1.4710305132675474E-4	0.0013566170289022936	0	0	16.71212121212121	147.47406117660728	MDK;WNT5A;ROR1;ROR2
Negative Regulation Of Cellular Process	8/537	1.5089409474259368E-4	0.0013806215597708177	0	0	5.8716068052930055	51.663870927809796	DLL4;TGFB2;ERBB3;MDK;ERBB4;NRG1;PTPRK;EPHB2
Neural Crest Cell Migration	3/36	1.5438335924143848E-4	0.0013906470033996242	0	0	32.90743801652893	288.7980355988913	ERBB4;SEMA3A;SEMA3F
Positive Regulation Of Signaling Receptor Activity	3/36	1.5438335924143848E-4	0.0013906470033996242	0	0	32.90743801652893	288.7980355988913	TGFA;EPHB2;HBEGF
Positive Regulation Of Epithelial Cell Migration	4/95	1.6652430154096728E-4	0.0014759169806183986	0	0	16.158730158730158	140.58691986452496	TGFB2;WNT5A;FGF2;VEGFA
Negative Regulation Of Endothelial Cell Migration	3/37	1.67660104510868E-4	0.0014759169806183986	0	0	31.937967914438502	277.6550177022627	DLL4;NRG1;FGF2
Aortic Valve Morphogenesis	3/37	1.67660104510868E-4	0.0014759169806183986	0	0	31.937967914438502	277.6550177022627	DLL4;EFNA1;JAG1
Positive Regulation Of Aspartic-Type Peptidase Activity	2/7	1.719539508912564E-4	0.0014800777106343701	0	0	142.40714285714284	1234.4255357518336	EFNA1;EFNA3
Coronary Vasculature Morphogenesis	2/7	1.719539508912564E-4	0.0014800777106343701	0	0	142.40714285714284	1234.4255357518336	TGFBR3;VEGFA
Positive Regulation Of Cardiac Epithelial To Mesenchymal Transition	2/7	1.719539508912564E-4	0.0014800777106343701	0	0	142.40714285714284	1234.4255357518336	TGFB2;JAG1
Cellular Response To Transforming Growth Factor Beta Stimulus	4/96	1.7339088760020887E-4	0.0014814721425841376	0	0	15.982286634460548	138.40599566789825	TGFBR3;TGFB2;WNT5A;PTPRK
Aortic Valve Development	3/40	2.1187780017250157E-4	0.0017970949182514366	0	0	29.343980343980345	248.2354270661607	DLL4;EFNA1;JAG1
Cardioblast Differentiation	2/8	2.2884486091265618E-4	0.0018726600590176514	0	0	118.66666666666667	994.7193280076498	TGFB2;NRG1
Commissural Neuron Axon Guidance	2/8	2.2884486091265618E-4	0.0018726600590176514	0	0	118.66666666666667	994.7193280076498	EPHB2;VEGFA
Sympathetic Ganglion Development	2/8	2.2884486091265618E-4	0.0018726600590176514	0	0	118.66666666666667	994.7193280076498	SEMA3A;SEMA3F
Positive Regulation Of Protein Kinase C Signaling	2/8	2.2884486091265618E-4	0.0018726600590176514	0	0	118.66666666666667	994.7193280076498	WNT5A;VEGFA
Lactation	2/8	2.2884486091265618E-4	0.0018726600590176514	0	0	118.66666666666667	994.7193280076498	ERBB4;VEGFA
Branching Morphogenesis Of An Epithelial Tube	3/42	2.4517941428003225E-4	0.0019922970586950875	0	0	27.836363636363636	231.41817450977703	DLL4;FGF2;VEGFA
Response To Amyloid-Beta	3/43	2.6302643187754954E-4	0.002093402149600771	0	0	27.13909090909091	223.71447476882256	CALCR;LRP1;IGF1R
Positive Regulation Of Cell-Matrix Adhesion	3/43	2.6302643187754954E-4	0.002093402149600771	0	0	27.13909090909091	223.71447476882256	NRG1;EPHA1;VEGFA
Positive Regulation Of miRNA Transcription	3/43	2.6302643187754954E-4	0.002093402149600771	0	0	27.13909090909091	223.71447476882256	TGFB2;FGF2;EGFR
Positive Regulation Of Chemotaxis	3/44	2.816924600428719E-4	0.002211666476823089	0	0	26.475831485587584	216.43183798235574	MDK;FGF2;VEGFA
Regulation Of B Cell Proliferation	3/44	2.816924600428719E-4	0.002211666476823089	0	0	26.475831485587584	216.43183798235574	TFRC;EPHB2;TNFSF13B
Regulation Of JNK Cascade	4/110	2.9239227263770423E-4	0.002230440306246634	0	0	13.861635220125786	112.79786807675035	TGFBR3;SEMA3A;EGFR;IGF1R
cGMP Biosynthetic Process	2/9	2.9368103860218163E-4	0.002230440306246634	0	0	101.70918367346938	827.2024468729409	NPPC;NPR2
Positive Regulation Of Cardiocyte Differentiation	2/9	2.9368103860218163E-4	0.002230440306246634	0	0	101.70918367346938	827.2024468729409	EFNB2;TGFB2
Receptor Guanylyl Cyclase Signaling Pathway	2/9	2.9368103860218163E-4	0.002230440306246634	0	0	101.70918367346938	827.2024468729409	NPPC;NPR2
Negative Regulation Of Cell Adhesion Mediated By Integrin	2/9	2.9368103860218163E-4	0.002230440306246634	0	0	101.70918367346938	827.2024468729409	NRG1;JAM3
Epidermal Growth Factor Receptor Signaling Pathway	3/45	3.0119346093740446E-4	0.002269057509766183	0	0	25.844155844155843	209.53815541422944	TGFA;EGFR;HBEGF
T Cell Activation	4/111	3.026711824559022E-4	0.002269057509766183	0	0	13.731394946348217	111.26361957579509	DLL4;JAG2;MDK;CD44
Negative Regulation Of Cell Differentiation	5/207	3.321176105448398E-4	0.0024738504067506654	0	0	9.219129460115823	73.84542429393828	EFNA1;JAG1;WNT5A;IGF2;EGFR
Positive Regulation Of Epithelial To Mesenchymal Transition	3/47	3.4276347349322325E-4	0.0025208301025261104	0	0	24.66694214876033	196.8044562068651	TGFB2;JAG1;MDK
Epithelial To Mesenchymal Transition	3/47	3.4276347349322325E-4	0.0025208301025261104	0	0	24.66694214876033	196.8044562068651	TGFBR3;TGFB2;WNT5A
Regulation Of Coagulation	2/10	3.6641752551901487E-4	0.0026282541027968843	0	0	88.99107142857143	704.0739609142095	NRG1;EPHB2
Notch Signaling Involved In Heart Development	2/10	3.6641752551901487E-4	0.0026282541027968843	0	0	88.99107142857143	704.0739609142095	NOTCH2;JAG1
Atrial Septum Morphogenesis	2/10	3.6641752551901487E-4	0.0026282541027968843	0	0	88.99107142857143	704.0739609142095	NOTCH2;TGFB2
Positive Regulation Of Epidermal Growth Factor-Activated Receptor Activity	2/10	3.6641752551901487E-4	0.0026282541027968843	0	0	88.99107142857143	704.0739609142095	TGFA;HBEGF
Positive Regulation Of Cell Projection Organization	4/118	3.8202530341969494E-4	0.0027233951078140216	0	0	12.883690708252113	101.39495137501821	MDK;WNT5A;ROR1;ROR2
Positive Regulation Of miRNA Metabolic Process	3/49	3.87861154541522E-4	0.002748138180349076	0	0	23.59209486166008	185.31267612380023	TGFB2;FGF2;EGFR
Regulation Of Protein-Containing Complex Assembly	4/119	3.944642360161715E-4	0.002777984498489644	0	0	12.771014492753624	100.09898271558234	TFRC;NRG1;SORL1;VEGFA
Regulation Of Protein Catabolic Process	4/122	4.335185434195757E-4	0.0030198775875697865	0	0	12.444444444444445	96.36450116662958	WNT5A;SORL1;EGFR;TNFSF13B
Positive Regulation Of Protein Localization To Cell Periphery	3/51	4.366088078414149E-4	0.0030198775875697865	0	0	22.60681818181818	174.89703713088522	LRP1;EPHB2;EGFR
Positive Regulation Of Protein Localization To Plasma Membrane	3/51	4.366088078414149E-4	0.0030198775875697865	0	0	22.60681818181818	174.89703713088522	LRP1;EPHB2;EGFR
Regulation Of Phospholipase C Activity	2/11	4.4700954794706256E-4	0.0030199133413632948	0	0	79.09920634920636	610.0866893648016	FLT1;FGF2
cGMP Metabolic Process	2/11	4.4700954794706256E-4	0.0030199133413632948	0	0	79.09920634920636	610.0866893648016	NPPC;NPR2
Positive Regulation Of Keratinocyte Proliferation	2/11	4.4700954794706256E-4	0.0030199133413632948	0	0	79.09920634920636	610.0866893648016	NOTCH2;MDK
Ganglion Development	2/11	4.4700954794706256E-4	0.0030199133413632948	0	0	79.09920634920636	610.0866893648016	SEMA3A;SEMA3F
Positive Regulation Of Gene Expression	7/480	4.5843486715105346E-4	0.003079198356240024	0	0	5.649504622144841	43.431653367419024	DLL4;CALCR;TFRC;WNT5A;EPHB2;FGF2;VEGFA
Positive Regulation Of B Cell Activation	3/52	4.6238894943906897E-4	0.0030879078117712535	0	0	22.144341372912802	170.0487034957861	TFRC;EPHB2;TNFSF13B
Blood Vessel Morphogenesis	3/53	4.891263826698153E-4	0.0032477991809275737	0	0	21.700363636363637	165.4194773782111	EFNB2;FLT1;VEGFA
Regulation Of Response To External Stimulus	4/127	5.046307150033936E-4	0.0033317096070110417	0	0	11.935561577838001	90.61100772709322	EFNB2;WNT5A;NRG1;EPHB2
Negative Regulation Of Neuron Projection Development	3/54	5.168357376999027E-4	0.003355101269314452	0	0	21.27379679144385	160.99552995198968	EFNB2;EFNA1;SEMA3A
Mesenchymal Cell Differentiation	3/54	5.168357376999027E-4	0.003355101269314452	0	0	21.27379679144385	160.99552995198968	TGFBR3;TGFB2;WNT5A
Regulation Of Blood Vessel Endothelial Cell Migration	3/54	5.168357376999027E-4	0.003355101269314452	0	0	21.27379679144385	160.99552995198968	NRG1;FGF2;VEGFA
Cardiac Right Ventricle Morphogenesis	2/12	5.354125163723767E-4	0.003381246434916857	0	0	71.18571428571428	536.2044743694904	TGFB2;JAG1
Positive Regulation Of Cellular Extravasation	2/12	5.354125163723767E-4	0.003381246434916857	0	0	71.18571428571428	536.2044743694904	MDK;JAM3
Semaphorin-Plexin Signaling Pathway Involved In Neuron Projection Guidance	2/12	5.354125163723767E-4	0.003381246434916857	0	0	71.18571428571428	536.2044743694904	SEMA3A;SEMA3F
Positive Regulation Of Insulin Receptor Signaling Pathway	2/12	5.354125163723767E-4	0.003381246434916857	0	0	71.18571428571428	536.2044743694904	IGF2;SORL1
Positive Regulation Of Neuron Migration	2/12	5.354125163723767E-4	0.003381246434916857	0	0	71.18571428571428	536.2044743694904	MDK;SEMA3A
Cellular Response To Fibroblast Growth Factor Stimulus	3/55	5.455315009318622E-4	0.0034265275896368857	0	0	20.863636363636363	156.76414788296267	DLL4;FGF2;CD44
Positive Regulation Of Developmental Process	5/233	5.698467125136846E-4	0.0035600101072091475	0	0	8.15706719629262	60.934459711581724	TFRC;MDK;WNT5A;SORL1;VEGFA
Negative Regulation Of Secretion	2/13	6.315820253314937E-4	0.003782980997088638	0	0	64.71103896103897	476.74452009710456	ERBB3;NRG1
Regulation Of Macrophage Cytokine Production	2/13	6.315820253314937E-4	0.003782980997088638	0	0	64.71103896103897	476.74452009710456	TGFB2;WNT5A
Atrial Septum Development	2/13	6.315820253314937E-4	0.003782980997088638	0	0	64.71103896103897	476.74452009710456	NOTCH2;TGFB2
Body Fluid Secretion	2/13	6.315820253314937E-4	0.003782980997088638	0	0	64.71103896103897	476.74452009710456	ERBB4;VEGFA
Branching Involved In Blood Vessel Morphogenesis	2/13	6.315820253314937E-4	0.003782980997088638	0	0	64.71103896103897	476.74452009710456	DLL4;VEGFA
Cardiocyte Differentiation	2/13	6.315820253314937E-4	0.003782980997088638	0	0	64.71103896103897	476.74452009710456	TGFB2;NRG1
Peptidyl-Tyrosine Autophosphorylation	2/13	6.315820253314937E-4	0.003782980997088638	0	0	64.71103896103897	476.74452009710456	EGFR;IGF1R
Positive Regulation Of Cellular Response To Insulin Stimulus	2/13	6.315820253314937E-4	0.003782980997088638	0	0	64.71103896103897	476.74452009710456	IGF2;SORL1
Regulation Of Neuron Death	3/58	6.376799624678655E-4	0.0037999185455777425	0	0	19.722644628099175	145.11279011803757	EFNB2;WNT5A;SORL1
Regulation Of miRNA Transcription	3/59	6.70463373852986E-4	0.003954712895518629	0	0	19.36948051948052	141.54328237819456	TGFB2;FGF2;EGFR
Chordate Embryonic Development	3/59	6.70463373852986E-4	0.003954712895518629	0	0	19.36948051948052	141.54328237819456	WNT5A;IGF2;VEGFA
Regulation Of Endothelial Cell Chemotaxis	2/14	7.3547385272901E-4	0.004209953777690195	0	0	59.31547619047619	427.96089788083634	NRG1;FGF2
Aorta Development	2/14	7.3547385272901E-4	0.004209953777690195	0	0	59.31547619047619	427.96089788083634	JAG1;LRP1
Cardiac Cell Development	2/14	7.3547385272901E-4	0.004209953777690195	0	0	59.31547619047619	427.96089788083634	JAG1;VEGFA
Pathway-Restricted SMAD Protein Phosphorylation	2/14	7.3547385272901E-4	0.004209953777690195	0	0	59.31547619047619	427.96089788083634	TGFBR3;TGFB2
Positive Regulation Of Endothelial Cell Chemotaxis	2/14	7.3547385272901E-4	0.004209953777690195	0	0	59.31547619047619	427.96089788083634	FGF2;VEGFA
Hyaluronan Metabolic Process	2/14	7.3547385272901E-4	0.004209953777690195	0	0	59.31547619047619	427.96089788083634	FGF2;CD44
Positive Regulation Of Cell Junction Assembly	3/61	7.392139702573328E-4	0.004210620752152062	0	0	18.699686520376176	134.82330252890642	NRG1;EPHB2;VEGFA
Positive Regulation Of Protein Kinase Activity	4/145	8.299151565709635E-4	0.0047042020094412666	0	0	10.402416600998162	73.79668948691976	EFNA1;TGFB2;ERBB3;VEGFA
Sympathetic Nervous System Development	2/15	8.470439593569769E-4	0.00475490377184931	0	0	54.75	387.2882485613963	SEMA3A;SEMA3F
Positive Regulation Of Sprouting Angiogenesis	2/15	8.470439593569769E-4	0.00475490377184931	0	0	54.75	387.2882485613963	FGF2;VEGFA
Skeletal System Development	4/149	9.184773097770162E-4	0.005131108817119677	0	0	10.113409961685823	70.72098599849073	TGFB2;WNT5A;CD44;DLL3
Regulation Of Protein Kinase C Signaling	2/16	9.662484885702349E-4	0.005321235752220915	0	0	50.83673469387755	352.9131632656073	WNT5A;VEGFA
Regulation Of Secretion	2/16	9.662484885702349E-4	0.005321235752220915	0	0	50.83673469387755	352.9131632656073	ERBB3;NRG1
Positive Regulation Of Cell Migration Involved In Sprouting Angiogenesis	2/16	9.662484885702349E-4	0.005321235752220915	0	0	50.83673469387755	352.9131632656073	FGF2;VEGFA
Extrinsic Apoptotic Signaling Pathway	3/67	9.719007565399648E-4	0.0053271164108464105	0	0	16.941477272727273	117.51043796913778	TGFB2;ERBB3;SORT1
Regulation Of Vacuole Organization	2/17	0.0010930437648723765	0.005962989928552589	0	0	47.445238095238096	323.51906902748715	EFNB1;EPHB2
Negative Regulation Of Epithelial Cell Proliferation	3/70	0.0011037569749532872	0.005993297219138877	0	0	16.18046132971506	110.17333538589612	TGFBR3;TGFB2;PTPRK
Transforming Growth Factor Beta Receptor Signaling Pathway	3/72	0.0011976368502108225	0.00647280939509291	0	0	15.709881422924902	105.68673413149533	TGFBR3;TGFB2;PTPRK
Positive Regulation Of Focal Adhesion Assembly	2/18	0.0012273862947571772	0.006602883678277037	0	0	44.47767857142857	298.12802327286596	NRG1;VEGFA
Positive Regulation Of Lymphocyte Proliferation	3/74	0.0012964105391455364	0.006942069338650291	0	0	15.265813060179257	101.48950603726216	TFRC;EPHB2;TNFSF13B
Regulation Of Granulocyte Chemotaxis	2/19	0.0013692327649010019	0.007134746514865311	0	0	41.859243697478995	275.99912096338653	MDK;JAM3
Atrioventricular Valve Morphogenesis	2/19	0.0013692327649010019	0.007134746514865311	0	0	41.859243697478995	275.99912096338653	EFNA1;TGFB2
Cardiac Epithelial To Mesenchymal Transition	2/19	0.0013692327649010019	0.007134746514865311	0	0	41.859243697478995	275.99912096338653	TGFBR3;TGFB2
Regulation Of Smooth Muscle Cell Migration	2/19	0.0013692327649010019	0.007134746514865311	0	0	41.859243697478995	275.99912096338653	LRP1;SORL1
Regulation Of Vascular Endothelial Growth Factor Signaling Pathway	2/19	0.0013692327649010019	0.007134746514865311	0	0	41.859243697478995	275.99912096338653	NRG1;VEGFA
Cyclic Nucleotide Biosynthetic Process	2/19	0.0013692327649010019	0.007134746514865311	0	0	41.859243697478995	275.99912096338653	NPPC;NPR2
Regulation Of Ras Protein Signal Transduction	3/76	0.001400172773573333	0.007263396262911666	0	0	14.846077210460772	97.55594338186104	NOTCH2;TGFB2;EPHB2
Positive Regulation Of Response To Stimulus	3/77	0.0014539536412038552	0.007475637748136636	0	0	14.644717444717445	95.6808042756761	TGFB2;WNT5A;EGFR
Negative Regulation Of Blood Vessel Morphogenesis	3/77	0.0014539536412038552	0.007475637748136636	0	0	14.644717444717445	95.6808042756761	TGFB2;EFNA3;NRG1
Negative Regulation Of Small GTPase Mediated Signal Transduction	2/20	0.001518540041667372	0.007573148190632989	0	0	39.53174603174603	256.5612651652447	TGFB2;EPHB2
Response To Fibroblast Growth Factor	2/20	0.001518540041667372	0.007573148190632989	0	0	39.53174603174603	256.5612651652447	DLL4;CD44
Response To Ketone	2/20	0.001518540041667372	0.007573148190632989	0	0	39.53174603174603	256.5612651652447	TGFBR3;TGFB2
Striated Muscle Cell Differentiation	2/20	0.001518540041667372	0.007573148190632989	0	0	39.53174603174603	256.5612651652447	SORT1;NRG1
Positive Regulation Of Phospholipase Activity	2/20	0.001518540041667372	0.007573148190632989	0	0	39.53174603174603	256.5612651652447	FLT1;FGF2
Positive Regulation Of Vascular Associated Smooth Muscle Cell Proliferation	2/20	0.001518540041667372	0.007573148190632989	0	0	39.53174603174603	256.5612651652447	P2RY6;FGF2
Myoblast Differentiation	2/20	0.001518540041667372	0.007573148190632989	0	0	39.53174603174603	256.5612651652447	JAG1;NRG1
Positive Regulation Of Catabolic Process	3/79	0.0015653718648384462	0.007740264284860743	0	0	14.257894736842106	92.1007512397889	WNT5A;SORL1;TNFSF13B
Positive Regulation Of Protein Localization To Membrane	3/79	0.0015653718648384462	0.007740264284860743	0	0	14.257894736842106	92.1007512397889	LRP1;EPHB2;EGFR
Neuron Differentiation	4/173	0.0015944702619624313	0.007850739171187903	0	0	8.666666666666666	55.823852257959565	TGFB2;ERBB4;WNT5A;VEGFA
Regulation Of Protein Localization To Plasma Membrane	3/80	0.0016230316411364495	0.007957648805909512	0	0	14.072018890200708	90.39104335656586	LRP1;EPHB2;EGFR
Positive Regulation Of Amyloid Precursor Protein Catabolic Process	2/21	0.001675265171230403	0.008179235836007262	0	0	37.44924812030075	239.36749802122998	EFNA1;EFNA3
Regulation Of Epithelial To Mesenchymal Transition	3/83	0.0018039455509411704	0.008770647406667949	0	0	13.542272727272728	85.55708679306714	EFNA1;TGFB2;MDK
Regulation Of Neural Precursor Cell Proliferation	2/22	0.0018393653781464217	0.008905594039192258	0	0	35.575	224.06325588650645	DLL4;MDK
Positive Regulation Of Endothelial Cell Migration	3/85	0.001931274464023206	0.009311788079647158	0	0	13.210643015521065	82.56090630456941	WNT5A;FGF2;VEGFA
Negative Regulation Of Angiogenesis	3/86	0.0019969864238162556	0.009536927966749285	0	0	13.050821467688937	81.12542043679787	TGFB2;EFNA3;NRG1
Axon Extension	2/23	0.002010798065278464	0.009536927966749285	0	0	33.87925170068027	210.3638488142028	SEMA3A;SEMA3F
Positive Regulation Of Cell-Substrate Junction Organization	2/23	0.002010798065278464	0.009536927966749285	0	0	33.87925170068027	210.3638488142028	NRG1;VEGFA
Hepaticobiliary System Development	2/23	0.002010798065278464	0.009536927966749285	0	0	33.87925170068027	210.3638488142028	TGFBR3;LSR
Negative Regulation Of Neuron Death	3/88	0.0021325568371339688	0.009992060664313192	0	0	12.742459893048128	78.37165380589019	ERBB3;MDK;SORL1
Negative Regulation Of Protein Kinase Activity	3/88	0.0021325568371339688	0.009992060664313192	0	0	12.742459893048128	78.37165380589019	EPHB2;EPHA1;SORL1
Positive Regulation Of Cell Adhesion	3/88	0.0021325568371339688	0.009992060664313192	0	0	12.742459893048128	78.37165380589019	TGFB2;MDK;VEGFA
Activation Of Protein Kinase B Activity	2/25	0.0023754913784137096	0.010824788163595021	0	0	30.930124223602483	186.8968520281422	WNT5A;NRG1
Negative Regulation Of Response To Wounding	2/25	0.0023754913784137096	0.010824788163595021	0	0	30.930124223602483	186.8968520281422	MDK;FGF2
Negative Regulation Of Signaling Receptor Activity	2/25	0.0023754913784137096	0.010824788163595021	0	0	30.930124223602483	186.8968520281422	CALCR;EPHB2
Regulation Of Neutrophil Chemotaxis	2/25	0.0023754913784137096	0.010824788163595021	0	0	30.930124223602483	186.8968520281422	MDK;JAM3
Ventricular Cardiac Muscle Tissue Development	2/25	0.0023754913784137096	0.010824788163595021	0	0	30.930124223602483	186.8968520281422	TGFBR3;DSG2
Positive Regulation Of Striated Muscle Cell Differentiation	2/25	0.0023754913784137096	0.010824788163595021	0	0	30.930124223602483	186.8968520281422	EFNB2;NRG1
Regulation Of Actin Cytoskeleton Reorganization	2/25	0.0023754913784137096	0.010824788163595021	0	0	30.930124223602483	186.8968520281422	NOTCH2;MDK
Positive Regulation Of Protein Catabolic Process	3/92	0.002420564529290513	0.01098709368373272	0	0	12.167313585291113	73.29290983396719	WNT5A;SORL1;TNFSF13B
Regulation Of Endothelial Cell Proliferation	3/93	0.002496137540215989	0.011242293882678214	0	0	12.031515151515151	72.10499934993288	WNT5A;FGF2;VEGFA
Positive Regulation Of Cellular Component Biogenesis	3/93	0.002496137540215989	0.011242293882678214	0	0	12.031515151515151	72.10499934993288	TFRC;NRG1;VEGFA
Regulation Of Epidermal Growth Factor-Activated Receptor Activity	2/26	0.0025686676947650664	0.011349018484095084	0	0	29.639880952380953	176.7831551405804	TGFA;HBEGF
Dendritic Spine Organization	2/26	0.0025686676947650664	0.011349018484095084	0	0	29.639880952380953	176.7831551405804	EPHB2;IGF1R
Positive Regulation Of Nuclear Division	2/26	0.0025686676947650664	0.011349018484095084	0	0	29.639880952380953	176.7831551405804	IGF2;TGFA
Positive Regulation Of Phosphatidylinositol 3-Kinase Activity	2/26	0.0025686676947650664	0.011349018484095084	0	0	29.639880952380953	176.7831551405804	FLT1;FGF2
Protein Localization To Cell Surface	2/26	0.0025686676947650664	0.011349018484095084	0	0	29.639880952380953	176.7831551405804	PTPRK;JAM3
Activation Of Phospholipase C Activity	2/27	0.0027690078712777877	0.011961290507155352	0	0	28.452857142857145	167.56644964163306	P2RY6;EGFR
Cardiac Muscle Cell Differentiation	2/27	0.0027690078712777877	0.011961290507155352	0	0	28.452857142857145	167.56644964163306	NRG1;VEGFA
Positive Regulation Of Immune System Process	2/27	0.0027690078712777877	0.011961290507155352	0	0	28.452857142857145	167.56644964163306	TGFB2;VEGFA
Ventricular Septum Morphogenesis	2/27	0.0027690078712777877	0.011961290507155352	0	0	28.452857142857145	167.56644964163306	TGFBR3;TGFB2
In Utero Embryonic Development	2/27	0.0027690078712777877	0.011961290507155352	0	0	28.452857142857145	167.56644964163306	IGF2;VEGFA
Positive Regulation Of Response To Wounding	2/27	0.0027690078712777877	0.011961290507155352	0	0	28.452857142857145	167.56644964163306	MDK;HBEGF
Positive Regulation Of Protein-Containing Complex Assembly	3/98	0.0028959018151237773	0.012463103367310479	0	0	11.395406698564594	66.5999839180445	TFRC;NRG1;VEGFA
Vascular Endothelial Growth Factor Receptor Signaling Pathway	2/28	0.0029764701916058	0.012762576983933356	0	0	27.357142857142858	159.13696999571184	FLT1;VEGFA
Regulation Of Canonical Wnt Signaling Pathway	4/207	0.003056364671580723	0.013050993663131023	0	0	7.202700237182996	41.707445214602515	MDK;WNT5A;EGFR;LGR4
Response To UV	3/100	0.0030661973063982524	0.013050993663131023	0	0	11.159325210871602	64.58255414819172	PTPRK;EGFR;TNFSF13B
Regulation Of Neuron Migration	2/29	0.0031910131140572965	0.013337975678181936	0	0	26.34259259259259	151.40185980157577	MDK;SEMA3A
Positive Regulation Of Endopeptidase Activity	2/29	0.0031910131140572965	0.013337975678181936	0	0	26.34259259259259	151.40185980157577	EFNA1;EFNA3
Heterotypic Cell-Cell Adhesion	2/29	0.0031910131140572965	0.013337975678181936	0	0	26.34259259259259	151.40185980157577	DSG2;JAM3
Maintenance Of Blood-Brain Barrier	2/29	0.0031910131140572965	0.013337975678181936	0	0	26.34259259259259	151.40185980157577	LSR;JAM3
Regulation Of Blood Coagulation	2/29	0.0031910131140572965	0.013337975678181936	0	0	26.34259259259259	151.40185980157577	NRG1;EPHB2
Positive Regulation Of Lipid Kinase Activity	2/30	0.0034125952701803378	0.014162270371248403	0	0	25.400510204081634	144.28206600498726	FLT1;FGF2
Negative Regulation Of Axon Extension	2/30	0.0034125952701803378	0.014162270371248403	0	0	25.400510204081634	144.28206600498726	SEMA3A;SEMA3F
Protein Localization	5/351	0.0034624623469633334	0.014318082730147308	0	0	5.343003599083869	30.272257723599093	COPA;WNT5A;PTPRK;EGFR;JAM3
Regulation Of Neuron Apoptotic Process	3/105	0.0035185233584306436	0.014345698745601432	0	0	10.609625668449198	59.94134937764958	TGFB2;ERBB3;MDK
Positive Regulation Of Stress-Activated MAPK Cascade	3/105	0.0035185233584306436	0.014345698745601432	0	0	10.609625668449198	59.94134937764958	TGFB2;SEMA3A;VEGFA
Lysosomal Transport	3/105	0.0035185233584306436	0.014345698745601432	0	0	10.609625668449198	59.94134937764958	LRP1;SORT1;SORL1
Negative Regulation Of MAPK Cascade	3/105	0.0035185233584306436	0.014345698745601432	0	0	10.609625668449198	59.94134937764958	EPHB2;SORL1;IGF1R
Negative Chemotaxis	2/31	0.003641175466029308	0.01479386675358761	0	0	24.523399014778324	137.7098895888601	SEMA3A;SEMA3F
Phosphatidylinositol 3-Kinase Signaling	2/32	0.0038767126787624803	0.01569595865059931	0	0	23.704761904761906	131.62703700438337	ERBB3;IGF1R
Adenylate Cyclase-Activating G Protein-Coupled Receptor Signaling Pathway	3/110	0.004009660809625892	0.016177867572171135	0	0	10.111299915038233	55.80475591701284	CALCB;CALCR;ADORA2A
Regulation Of Sprouting Angiogenesis	2/33	0.004119166057686395	0.01639202383229997	0	0	22.9389400921659	125.98305723611935	FGF2;VEGFA
Positive Regulation Of Epidermal Growth Factor Receptor Signaling Pathway	2/33	0.004119166057686395	0.01639202383229997	0	0	22.9389400921659	125.98305723611935	TGFA;HBEGF
Vasculogenesis	2/33	0.004119166057686395	0.01639202383229997	0	0	22.9389400921659	125.98305723611935	TGFBR3;VEGFA
Regulation Of Amyloid-Beta Formation	2/33	0.004119166057686395	0.01639202383229997	0	0	22.9389400921659	125.98305723611935	EFNA1;SORL1
Regulation Of Cell Growth	4/227	0.004246028467864083	0.01683919822408896	0	0	6.550074738415546	35.77500963678126	TGFB2;TFRC;NRG1;EGFR
Regulation Of Phosphatidylinositol 3-Kinase Activity	2/34	0.00436849492365109	0.017034198326451564	0	0	22.220982142857142	120.73407868148206	FLT1;FGF2
Cellular Response To Amyloid-Beta	2/34	0.00436849492365109	0.017034198326451564	0	0	22.220982142857142	120.73407868148206	LRP1;IGF1R
Semaphorin-Plexin Signaling Pathway	2/34	0.00436849492365109	0.017034198326451564	0	0	22.220982142857142	120.73407868148206	SEMA3A;SEMA3F
Positive Regulation Of Immunoglobulin Production	2/34	0.00436849492365109	0.017034198326451564	0	0	22.220982142857142	120.73407868148206	TFRC;EPHB2
Negative Regulation Of Ras Protein Signal Transduction	2/34	0.00436849492365109	0.017034198326451564	0	0	22.220982142857142	120.73407868148206	TGFB2;EPHB2
Negative Regulation Of Multicellular Organismal Process	4/231	0.004516665056342168	0.017553059516620735	0	0	6.43334964920868	34.73996829651715	EFNA1;MDK;EGFR;LGR4
Positive Regulation Of Mitotic Nuclear Division	2/35	0.004624658767778083	0.017853333847701436	0	0	21.546536796536795	115.84178108088538	IGF2;TGFA
Liver Development	2/35	0.004624658767778083	0.017853333847701436	0	0	21.546536796536795	115.84178108088538	TGFBR3;LSR
Inflammatory Response	4/236	0.004871052241408076	0.018742260610980742	0	0	6.293103448275862	33.50728507273411	ADORA2A;WNT5A;ADORA1;CD44
Substrate Adhesion-Dependent Cell Spreading	2/36	0.004887617251692701	0.01874393150649148	0	0	20.91176470588235	111.27255319681896	EFNA1;EPHA1
Negative Regulation Of Endothelial Cell Proliferation	2/37	0.0051573302062008	0.019520578826075993	0	0	20.31326530612245	106.99679840392254	DLL4;FLT1
Regulation Of Ossification	2/37	0.0051573302062008	0.019520578826075993	0	0	20.31326530612245	106.99679840392254	MDK;WNT5A
Regulation Of Vascular Associated Smooth Muscle Cell Proliferation	2/37	0.0051573302062008	0.019520578826075993	0	0	20.31326530612245	106.99679840392254	P2RY6;FGF2
Ventricular Septum Development	2/37	0.0051573302062008	0.019520578826075993	0	0	20.31326530612245	106.99679840392254	TGFBR3;TGFB2
Positive Regulation Of Macromolecule Biosynthetic Process	3/122	0.005352476831746482	0.020128084396405864	0	0	9.086172650878533	47.52246263640371	TGFB2;IGF2;FGF2
Receptor-Mediated Endocytosis	3/122	0.005352476831746482	0.020128084396405864	0	0	9.086172650878533	47.52246263640371	TFRC;LRP1;SORL1
Positive Regulation Of Production Of Molecular Mediator Of Immune Response	2/38	0.005433757630856095	0.0203678269904993	0	0	19.748015873015873	102.98835886453806	WNT5A;EPHB2
Positive Regulation Of DNA-binding Transcription Factor Activity	4/246	0.005635074353347226	0.02105452218195973	0	0	6.029996939087848	31.227816116389977	TFRC;WNT5A;ROR1;VEGFA
Negative Regulation Of Transport	2/39	0.005716859691925272	0.02115602217202919	0	0	19.213320463320464	99.224035425058	ERBB3;NRG1
Neuron Projection Extension	2/39	0.005716859691925272	0.02115602217202919	0	0	19.213320463320464	99.224035425058	SEMA3A;SEMA3F
Regulation Of Protein Tyrosine Kinase Activity	2/39	0.005716859691925272	0.02115602217202919	0	0	19.213320463320464	99.224035425058	EFNA1;ERBB3
Regulation Of Cytosolic Calcium Ion Concentration	2/40	0.006006596726879575	0.022017871913672132	0	0	18.706766917293233	95.68318522231722	CALCB;WNT5A
Regulation Of Autophagosome Assembly	2/40	0.006006596726879575	0.022017871913672132	0	0	18.706766917293233	95.68318522231722	EFNB1;EPHB2
Negative Regulation Of Cell-Cell Adhesion	2/40	0.006006596726879575	0.022017871913672132	0	0	18.706766917293233	95.68318522231722	JAG1;VEGFA
Transmembrane Receptor Protein Serine/Threonine Kinase Signaling Pathway	3/130	0.0063809920156190315	0.023316706673425516	0	0	8.510379384395133	43.01513138522212	TGFBR3;TGFB2;PTPRK
Keratinocyte Differentiation	2/42	0.0066058178896844354	0.02406257174863108	0	0	17.769642857142856	89.2001335295939	JAG1;WNT5A
Circulatory System Development	3/132	0.006655243115141736	0.024091565419921177	0	0	8.377589852008457	41.99141497951987	TGFB2;ERBB3;ERBB4
Epithelial Cell Differentiation	3/132	0.006655243115141736	0.024091565419921177	0	0	8.377589852008457	41.99141497951987	JAG1;ERBB4;VEGFA
Negative Regulation Of Cell Motility	3/133	0.006794968504717591	0.024520973299633046	0	0	8.312727272727273	41.49358390080327	JAG1;PTPRK;EPHA1
Regulation Of Insulin Receptor Signaling Pathway	2/44	0.007231107130371129	0.025933785449047075	0	0	16.921768707482993	83.41354266746879	IGF2;SORL1
Positive Regulation Of Leukocyte Cell-Cell Adhesion	2/44	0.007231107130371129	0.025933785449047075	0	0	16.921768707482993	83.41354266746879	MDK;CD44
Negative Regulation Of Wnt Signaling Pathway	3/140	0.007822073337826297	0.02775473303909935	0	0	7.885202388852024	38.249584116710416	LRP1;MDK;WNT5A
T Cell Differentiation	2/46	0.007882153100604807	0.02775473303909935	0	0	16.150974025974026	78.22165730548637	DLL4;JAG2
Positive Regulation Of Blood Vessel Endothelial Cell Migration	2/46	0.007882153100604807	0.02775473303909935	0	0	16.150974025974026	78.22165730548637	FGF2;VEGFA
Positive Regulation Of Cell-Cell Adhesion	2/46	0.007882153100604807	0.02775473303909935	0	0	16.150974025974026	78.22165730548637	MDK;CD44
Development Of Primary Male Sexual Characteristics	2/46	0.007882153100604807	0.02775473303909935	0	0	16.150974025974026	78.22165730548637	TGFB2;WNT5A
Male Gonad Development	2/46	0.007882153100604807	0.02775473303909935	0	0	16.150974025974026	78.22165730548637	TGFB2;WNT5A
Response To Organonitrogen Compound	2/47	0.00821723828073978	0.028673966613272147	0	0	15.791269841269841	75.82211536937413	ADORA2A;ADORA1
Insulin Receptor Signaling Pathway	2/47	0.00821723828073978	0.028673966613272147	0	0	15.791269841269841	75.82211536937413	IGF2;IGF1R
Positive Regulation Of Smooth Muscle Cell Proliferation	2/47	0.00821723828073978	0.028673966613272147	0	0	15.791269841269841	75.82211536937413	P2RY6;FGF2
Regulation Of Cold-Induced Thermogenesis	3/146	0.008771641975632563	0.03051691010684143	0	0	7.5520661157024795	35.768331642801066	LGR4;IGF1R;VEGFA
Erythrocyte Differentiation	2/49	0.008906341303457722	0.03080109700779129	0	0	15.117781155015198	71.37092011036809	TGFBR3;VEGFA
Negative Regulation Of Cysteine-Type Endopeptidase Activity Involved In Apoptotic Process	2/49	0.008906341303457722	0.03080109700779129	0	0	15.117781155015198	71.37092011036809	CD44;VEGFA
Blood Circulation	2/50	0.00926028293931899	0.03159109940668225	0	0	14.802083333333334	69.30366021141536	DLL4;ADORA2A
Cell Chemotaxis	2/50	0.00926028293931899	0.03159109940668225	0	0	14.802083333333334	69.30366021141536	HBEGF;VEGFA
Positive Regulation Of Cell Death	2/50	0.00926028293931899	0.03159109940668225	0	0	14.802083333333334	69.30366021141536	EFNB2;WNT5A
Negative Regulation Of Cell Projection Organization	2/50	0.00926028293931899	0.03159109940668225	0	0	14.802083333333334	69.30366021141536	EFNB2;SEMA3A
Negative Regulation Of Protein Phosphorylation	3/149	0.009270709894732053	0.03159109940668225	0	0	7.3957658779576585	34.61880590471786	LRP1;EPHB2;EPHA1
Receptor Internalization	2/51	0.009620434122628242	0.03268697207746789	0	0	14.49927113702624	67.33267063743956	TFRC;LRP1
Positive Regulation Of NF-kappaB Transcription Factor Activity	3/152	0.009786118803011435	0.033152973904079557	0	0	7.245759609517998	33.52461061140403	TFRC;WNT5A;ROR1
Regulation Of Cellular Component Organization	3/153	0.009961571574868799	0.033539340494890775	0	0	7.197090909090909	33.17153904514263	TFRC;WNT5A;NRG1
Cardiac Muscle Tissue Development	2/52	0.009986757152523415	0.033539340494890775	0	0	14.208571428571428	65.45171819277833	NOTCH2;NRG1
Cartilage Development	2/52	0.009986757152523415	0.033539340494890775	0	0	14.208571428571428	65.45171819277833	FGF2;CD44
Positive Regulation Of Response To External Stimulus	3/155	0.010317974500677844	0.034491138213152715	0	0	7.101674641148326	32.48212102053165	MDK;WNT5A;NRG1
Gonad Development	2/53	0.010359214489148276	0.034491138213152715	0	0	13.929271708683473	63.655084407752916	TGFB2;WNT5A
Negative Regulation Of Cysteine-Type Endopeptidase Activity	2/53	0.010359214489148276	0.034491138213152715	0	0	13.929271708683473	63.655084407752916	CD44;VEGFA
Regulation Of Focal Adhesion Assembly	2/54	0.010737768749685565	0.03544683888390519	0	0	13.660714285714286	61.93751413619027	NRG1;VEGFA
Epidermal Cell Differentiation	2/54	0.010737768749685565	0.03544683888390519	0	0	13.660714285714286	61.93751413619027	JAG1;WNT5A
Positive Regulation Of Leukocyte Chemotaxis	2/54	0.010737768749685565	0.03544683888390519	0	0	13.660714285714286	61.93751413619027	MDK;VEGFA
Neuron Migration	2/55	0.011122382711878437	0.03630395705394029	0	0	13.402291105121293	60.29417013614965	SEMA3A;VEGFA
Response To Peptide Hormone	2/55	0.011122382711878437	0.03630395705394029	0	0	13.402291105121293	60.29417013614965	TGFBR3;SORT1
Positive Regulation Of Tyrosine Phosphorylation Of STAT Protein	2/55	0.011122382711878437	0.03630395705394029	0	0	13.402291105121293	60.29417013614965	ERBB4;VEGFA
Purine Ribonucleotide Biosynthetic Process	2/55	0.011122382711878437	0.03630395705394029	0	0	13.402291105121293	60.29417013614965	NPPC;NPR2
Regulation Of Mitotic Nuclear Division	2/56	0.011513019309769714	0.0372649817213159	0	0	13.153439153439153	58.72059285932742	IGF2;TGFA
Cellular Response To Peptide	2/56	0.011513019309769714	0.0372649817213159	0	0	13.153439153439153	58.72059285932742	LRP1;IGF1R
post-Golgi Vesicle-Mediated Transport	2/56	0.011513019309769714	0.0372649817213159	0	0	13.153439153439153	58.72059285932742	SORT1;SORL1
Adenylate Cyclase-Modulating G Protein-Coupled Receptor Signaling Pathway	3/163	0.01181739936430337	0.038143939059223655	0	0	6.743863636363637	29.93049629973445	CALCB;CALCR;ADORA2A
Renal System Development	2/58	0.012312212941256666	0.039521523308674714	0	0	12.682397959183673	55.76657850413954	TGFB2;VEGFA
Response To Organic Cyclic Compound	2/58	0.012312212941256666	0.039521523308674714	0	0	12.682397959183673	55.76657850413954	ADORA2A;ADORA1
Negative Regulation Of Protein-Containing Complex Assembly	2/59	0.01272069663031957	0.04072024651358496	0	0	12.459273182957393	54.3788087410781	SORL1;JAM3
Negative Regulation Of Peptidase Activity	2/60	0.013135056264290922	0.04193114115139025	0	0	12.24384236453202	53.0460867363906	LRP1;NRG1
BMP Signaling Pathway	2/61	0.013555255560480243	0.04230575074223959	0	0	12.035714285714286	51.76537777360703	TGFBR3;TGFB2
Regulation Of Pathway-Restricted SMAD Protein Phosphorylation	2/61	0.013555255560480243	0.04230575074223959	0	0	12.035714285714286	51.76537777360703	TGFB2;LRP1
Generation Of Neurons	3/172	0.013646938656238743	0.04230575074223959	0	0	6.381818181818182	27.40505927140349	TGFB2;SEMA3A;WNT5A
Negative Regulation Of Kinase Activity	2/62	0.01398125838925437	0.04230575074223959	0	0	11.834523809523809	50.53386084817939	EPHB2;EPHA1
Phosphatidylinositol-Mediated Signaling	2/62	0.01398125838925437	0.04230575074223959	0	0	11.834523809523809	50.53386084817939	ERBB3;IGF1R
Positive Regulation Of Mitotic Cell Cycle Phase Transition	2/63	0.01441302877990779	0.04230575074223959	0	0	11.639929742388759	49.34891042138048	EGFR;TNFSF13B
Negative Regulation Of Lamellipodium Organization	1/5	0.014417450339007641	0.04230575074223959	0	0	87.44736842105263	370.71702609175657	NRG1
Negative Regulation Of Lipoprotein Lipase Activity	1/5	0.014417450339007641	0.04230575074223959	0	0	87.44736842105263	370.71702609175657	SORT1
Negative Regulation Of Meiotic Cell Cycle	1/5	0.014417450339007641	0.04230575074223959	0	0	87.44736842105263	370.71702609175657	NPPC
Regulation Of Glycogen Synthase Activity	1/5	0.014417450339007641	0.04230575074223959	0	0	87.44736842105263	370.71702609175657	IGF2
Regulation Of Hepatocyte Proliferation	1/5	0.014417450339007641	0.04230575074223959	0	0	87.44736842105263	370.71702609175657	MDK
Regulation Of Histone Deacetylase Activity	1/5	0.014417450339007641	0.04230575074223959	0	0	87.44736842105263	370.71702609175657	VEGFA
Activation Of Transmembrane Receptor Protein Tyrosine Kinase Activity	1/5	0.014417450339007641	0.04230575074223959	0	0	87.44736842105263	370.71702609175657	NRG1
Regulation Of Mast Cell Chemotaxis	1/5	0.014417450339007641	0.04230575074223959	0	0	87.44736842105263	370.71702609175657	VEGFA
Amylin Receptor Signaling Pathway	1/5	0.014417450339007641	0.04230575074223959	0	0	87.44736842105263	370.71702609175657	CALCR
Regulation Of Neutrophil Extravasation	1/5	0.014417450339007641	0.04230575074223959	0	0	87.44736842105263	370.71702609175657	MDK
Bundle Of His cell-Purkinje Myocyte Adhesion Involved In Cell Communication	1/5	0.014417450339007641	0.04230575074223959	0	0	87.44736842105263	370.71702609175657	DSG2
Pericardium Morphogenesis	1/5	0.014417450339007641	0.04230575074223959	0	0	87.44736842105263	370.71702609175657	DLL4
Regulation Of Retinal Ganglion Cell Axon Guidance	1/5	0.014417450339007641	0.04230575074223959	0	0	87.44736842105263	370.71702609175657	VEGFA
Cellular Response To Granulocyte Macrophage Colony-Stimulating Factor Stimulus	1/5	0.014417450339007641	0.04230575074223959	0	0	87.44736842105263	370.71702609175657	NPR2
Response To Gonadotropin	1/5	0.014417450339007641	0.04230575074223959	0	0	87.44736842105263	370.71702609175657	TGFBR3
Response To Granulocyte Macrophage Colony-Stimulating Factor	1/5	0.014417450339007641	0.04230575074223959	0	0	87.44736842105263	370.71702609175657	NPR2
Positive Regulation Of Cardiac Muscle Cell Differentiation	1/5	0.014417450339007641	0.04230575074223959	0	0	87.44736842105263	370.71702609175657	EFNB2
Vascular Endothelial Growth Factor Receptor-2 Signaling Pathway	1/5	0.014417450339007641	0.04230575074223959	0	0	87.44736842105263	370.71702609175657	VEGFA
Venous Blood Vessel Morphogenesis	1/5	0.014417450339007641	0.04230575074223959	0	0	87.44736842105263	370.71702609175657	VEGFA
Ventricular Compact Myocardium Morphogenesis	1/5	0.014417450339007641	0.04230575074223959	0	0	87.44736842105263	370.71702609175657	TGFBR3
Heme Transport	1/5	0.014417450339007641	0.04230575074223959	0	0	87.44736842105263	370.71702609175657	NRG1
Positive Regulation Of Protein Catabolic Process In The Vacuole	1/5	0.014417450339007641	0.04230575074223959	0	0	87.44736842105263	370.71702609175657	LRP1
Iron Coordination Entity Transport	1/5	0.014417450339007641	0.04230575074223959	0	0	87.44736842105263	370.71702609175657	NRG1
Leukocyte Chemotaxis Involved In Inflammatory Response	1/5	0.014417450339007641	0.04230575074223959	0	0	87.44736842105263	370.71702609175657	MDK
Regulation Of Blood Vessel Remodeling	1/5	0.014417450339007641	0.04230575074223959	0	0	87.44736842105263	370.71702609175657	NRG1
Negative Regulation Of Cardiac Muscle Cell Apoptotic Process	1/5	0.014417450339007641	0.04230575074223959	0	0	87.44736842105263	370.71702609175657	MDK
Regulation Of Tyrosine Phosphorylation Of STAT Protein	2/65	0.015293729103334264	0.044428283045186034	0	0	11.269274376417233	47.10908738236849	ERBB4;VEGFA
Positive Regulation Of T Cell Proliferation	2/65	0.015293729103334264	0.044428283045186034	0	0	11.269274376417233	47.10908738236849	TFRC;IGF2
Positive Regulation Of Cell Cycle	2/65	0.015293729103334264	0.044428283045186034	0	0	11.269274376417233	47.10908738236849	TGFB2;EGFR
Regulation Of Cell-Matrix Adhesion	2/65	0.015293729103334264	0.044428283045186034	0	0	11.269274376417233	47.10908738236849	JAG1;EPHA1
Negative Regulation Of Endopeptidase Activity	2/66	0.0157425878544849	0.04539177937198871	0	0	11.092633928571429	46.04980116642699	NRG1;SORL1
Cellular Response To BMP Stimulus	2/66	0.0157425878544849	0.04539177937198871	0	0	11.092633928571429	46.04980116642699	TGFBR3;TGFB2
Response To Reactive Oxygen Species	2/66	0.0157425878544849	0.04539177937198871	0	0	11.092633928571429	46.04980116642699	PTPRK;EGFR
Neuropeptide Signaling Pathway	2/68	0.01665714571402095	0.045625245398487384	0	0	10.755411255411255	44.04250544933113	SORT1;SORL1
Cell-Cell Junction Organization	2/68	0.01665714571402095	0.045625245398487384	0	0	10.755411255411255	44.04250544933113	TGFB2;DSG2
Skin Development	2/68	0.01665714571402095	0.045625245398487384	0	0	10.755411255411255	44.04250544933113	JAG1;WNT5A
Regulation Of Endothelial Cell Chemotaxis To Fibroblast Growth Factor	1/6	0.017276340770511572	0.045625245398487384	0	0	69.95438596491228	283.9040901406788	FGF2
Regulation Of Metallopeptidase Activity	1/6	0.017276340770511572	0.045625245398487384	0	0	69.95438596491228	283.9040901406788	LRP1
Neurotrophin TRK Receptor Signaling Pathway	1/6	0.017276340770511572	0.045625245398487384	0	0	69.95438596491228	283.9040901406788	SORT1
Regulation Of Osteoclast Development	1/6	0.017276340770511572	0.045625245398487384	0	0	69.95438596491228	283.9040901406788	NOTCH2
Calcitonin Family Receptor Signaling Pathway	1/6	0.017276340770511572	0.045625245398487384	0	0	69.95438596491228	283.9040901406788	CALCR
Cardiac Muscle Cell Myoblast Differentiation	1/6	0.017276340770511572	0.045625245398487384	0	0	69.95438596491228	283.9040901406788	NRG1
Cardiac Muscle Cell-Cardiac Muscle Cell Adhesion	1/6	0.017276340770511572	0.045625245398487384	0	0	69.95438596491228	283.9040901406788	DSG2
Pharyngeal Arch Artery Morphogenesis	1/6	0.017276340770511572	0.045625245398487384	0	0	69.95438596491228	283.9040901406788	TGFB2
Regulation Of Skeletal Muscle Satellite Cell Proliferation	1/6	0.017276340770511572	0.045625245398487384	0	0	69.95438596491228	283.9040901406788	FGF2
Regulation Of Striated Muscle Cell Differentiation	1/6	0.017276340770511572	0.045625245398487384	0	0	69.95438596491228	283.9040901406788	NRG1
Podocyte Development	1/6	0.017276340770511572	0.045625245398487384	0	0	69.95438596491228	283.9040901406788	JAG1
Regulation Of Transforming Growth Factor Beta2 Production	1/6	0.017276340770511572	0.045625245398487384	0	0	69.95438596491228	283.9040901406788	TGFB2
Positive Regulation Of Amyloid-Beta Clearance	1/6	0.017276340770511572	0.045625245398487384	0	0	69.95438596491228	283.9040901406788	LRP1
Positive Regulation Of Blood Circulation	1/6	0.017276340770511572	0.045625245398487384	0	0	69.95438596491228	283.9040901406788	TGFB2
Cytolysis By Host Of Symbiont Cells	1/6	0.017276340770511572	0.045625245398487384	0	0	69.95438596491228	283.9040901406788	NRG1
Definitive Hemopoiesis	1/6	0.017276340770511572	0.045625245398487384	0	0	69.95438596491228	283.9040901406788	TGFBR3
Dendrite Arborization	1/6	0.017276340770511572	0.045625245398487384	0	0	69.95438596491228	283.9040901406788	SEMA3A
Dorsal Aorta Development	1/6	0.017276340770511572	0.045625245398487384	0	0	69.95438596491228	283.9040901406788	DLL4
Dorsal Aorta Morphogenesis	1/6	0.017276340770511572	0.045625245398487384	0	0	69.95438596491228	283.9040901406788	DLL4
Positive Regulation Of Deacetylase Activity	1/6	0.017276340770511572	0.045625245398487384	0	0	69.95438596491228	283.9040901406788	VEGFA
Spinal Cord Dorsal/Ventral Patterning	1/6	0.017276340770511572	0.045625245398487384	0	0	69.95438596491228	283.9040901406788	DLL4
Positive Regulation Of Immune Response To Tumor Cell	1/6	0.017276340770511572	0.045625245398487384	0	0	69.95438596491228	283.9040901406788	NRG1
Gland Morphogenesis	1/6	0.017276340770511572	0.045625245398487384	0	0	69.95438596491228	283.9040901406788	TGFB2
Glomerular Epithelial Cell Development	1/6	0.017276340770511572	0.045625245398487384	0	0	69.95438596491228	283.9040901406788	JAG1
Vascular Associated Smooth Muscle Cell Development	1/6	0.017276340770511572	0.045625245398487384	0	0	69.95438596491228	283.9040901406788	VEGFA
Vascular Wound Healing	1/6	0.017276340770511572	0.045625245398487384	0	0	69.95438596491228	283.9040901406788	VEGFA
Heart Trabecula Formation	1/6	0.017276340770511572	0.045625245398487384	0	0	69.95438596491228	283.9040901406788	TGFBR3
Positive Regulation Of Synaptic Plasticity	1/6	0.017276340770511572	0.045625245398487384	0	0	69.95438596491228	283.9040901406788	EPHB2
Positive Regulation Of Trophoblast Cell Migration	1/6	0.017276340770511572	0.045625245398487384	0	0	69.95438596491228	283.9040901406788	VEGFA
Macrophage Derived Foam Cell Differentiation	1/6	0.017276340770511572	0.045625245398487384	0	0	69.95438596491228	283.9040901406788	WNT5A
Marginal Zone B Cell Differentiation	1/6	0.017276340770511572	0.045625245398487384	0	0	69.95438596491228	283.9040901406788	NOTCH2
Regulation Of Axon Guidance	1/6	0.017276340770511572	0.045625245398487384	0	0	69.95438596491228	283.9040901406788	VEGFA
Regulation Of Blood-Brain Barrier Permeability	1/6	0.017276340770511572	0.045625245398487384	0	0	69.95438596491228	283.9040901406788	VEGFA
Negative Regulation Of Cardiocyte Differentiation	1/6	0.017276340770511572	0.045625245398487384	0	0	69.95438596491228	283.9040901406788	EGFR
Regulation Of Actin Filament-Based Process	2/70	0.017593923387462712	0.04635859178283826	0	0	10.438025210084033	42.17172718413144	LRP1;NRG1
Positive Regulation Of Cell-Substrate Adhesion	2/71	0.01807055746745583	0.04729276526392719	0	0	10.28623188405797	41.28349670293541	MDK;EPHA1
Kidney Development	2/71	0.01807055746745583	0.04729276526392719	0	0	10.28623188405797	41.28349670293541	TGFB2;VEGFA
Negative Regulation Of Cellular Response To Growth Factor Stimulus	2/71	0.01807055746745583	0.04729276526392719	0	0	10.28623188405797	41.28349670293541	FGF2;SORL1
Cellular Response To Reactive Oxygen Species	2/73	0.019040143053337656	0.049237198937445464	0	0	9.995472837022133	39.59412433945865	PTPRK;EGFR
Positive Regulation Of Protein Metabolic Process	3/196	0.019277169977709015	0.049237198937445464	0	0	5.58144135657089	22.040184203194404	WNT5A;SORL1;TNFSF13B
Negative Regulation Of Neuron Apoptotic Process	2/74	0.019533025772100497	0.049237198937445464	0	0	9.856150793650794	38.79034623649447	ERBB3;MDK
Negative Regulation Of Inflammatory Response To Wounding	1/7	0.020127082181830118	0.049237198937445464	0	0	58.292397660818715	227.67197624460493	MDK
Negative Regulation Of Keratinocyte Proliferation	1/7	0.020127082181830118	0.049237198937445464	0	0	58.292397660818715	227.67197624460493	PTPRK
Regulation Of Epithelial To Mesenchymal Transition Involved In Endocardial Cushion Formation	1/7	0.020127082181830118	0.049237198937445464	0	0	58.292397660818715	227.67197624460493	TGFB2
Negative Regulation Of Mitochondrial Fusion	1/7	0.020127082181830118	0.049237198937445464	0	0	58.292397660818715	227.67197624460493	TFRC
Negative Regulation Of Muscle Cell Differentiation	1/7	0.020127082181830118	0.049237198937445464	0	0	58.292397660818715	227.67197624460493	IGF2
Negative Regulation Of Neural Precursor Cell Proliferation	1/7	0.020127082181830118	0.049237198937445464	0	0	58.292397660818715	227.67197624460493	WNT5A
Negative Regulation Of Striated Muscle Cell Apoptotic Process	1/7	0.020127082181830118	0.049237198937445464	0	0	58.292397660818715	227.67197624460493	MDK
Regulation Of Phospholipase A2 Activity	1/7	0.020127082181830118	0.049237198937445464	0	0	58.292397660818715	227.67197624460493	LRP1
Regulation Of Positive Chemotaxis	1/7	0.020127082181830118	0.049237198937445464	0	0	58.292397660818715	227.67197624460493	VEGFA
Cardiac Atrium Development	1/7	0.020127082181830118	0.049237198937445464	0	0	58.292397660818715	227.67197624460493	DLL4
Pericardium Development	1/7	0.020127082181830118	0.049237198937445464	0	0	58.292397660818715	227.67197624460493	DLL4
Plasma Membrane To Endosome Transport	1/7	0.020127082181830118	0.049237198937445464	0	0	58.292397660818715	227.67197624460493	SORT1
Regulation Of Transcription From RNA Polymerase II Promoter In Response To Hypoxia	1/7	0.020127082181830118	0.049237198937445464	0	0	58.292397660818715	227.67197624460493	VEGFA
Positive Regulation Of Adipose Tissue Development	1/7	0.020127082181830118	0.049237198937445464	0	0	58.292397660818715	227.67197624460493	SORL1
Response To Auditory Stimulus	1/7	0.020127082181830118	0.049237198937445464	0	0	58.292397660818715	227.67197624460493	MDK
Dendritic Spine Maintenance	1/7	0.020127082181830118	0.049237198937445464	0	0	58.292397660818715	227.67197624460493	IGF1R
Positive Regulation Of Cell Migration By Vascular Endothelial Growth Factor Signaling Pathway	1/7	0.020127082181830118	0.049237198937445464	0	0	58.292397660818715	227.67197624460493	VEGFA
Positive Regulation Of Endocytic Recycling	1/7	0.020127082181830118	0.049237198937445464	0	0	58.292397660818715	227.67197624460493	SORL1
Positive Regulation Of Epithelial Tube Formation	1/7	0.020127082181830118	0.049237198937445464	0	0	58.292397660818715	227.67197624460493	FGF2
Foam Cell Differentiation	1/7	0.020127082181830118	0.049237198937445464	0	0	58.292397660818715	227.67197624460493	WNT5A
Positive Regulation Of Neuron Projection Arborization	1/7	0.020127082181830118	0.049237198937445464	0	0	58.292397660818715	227.67197624460493	WNT5A
Positive Regulation Of Oligodendrocyte Differentiation	1/7	0.020127082181830118	0.049237198937445464	0	0	58.292397660818715	227.67197624460493	MDK
Positive Regulation Of Vascular Endothelial Growth Factor Signaling Pathway	1/7	0.020127082181830118	0.049237198937445464	0	0	58.292397660818715	227.67197624460493	VEGFA
Leukocyte Aggregation	1/7	0.020127082181830118	0.049237198937445464	0	0	58.292397660818715	227.67197624460493	CD44
Postsynapse Organization	1/7	0.020127082181830118	0.049237198937445464	0	0	58.292397660818715	227.67197624460493	WNT5A
Mammary Gland Epithelial Cell Differentiation	1/7	0.020127082181830118	0.049237198937445464	0	0	58.292397660818715	227.67197624460493	ERBB4
Mitral Valve Development	1/7	0.020127082181830118	0.049237198937445464	0	0	58.292397660818715	227.67197624460493	EFNA1
Negative Regulation Of SMAD Protein Signal Transduction	1/7	0.020127082181830118	0.049237198937445464	0	0	58.292397660818715	227.67197624460493	LRP1
Embryonic Organ Development	2/77	0.021043624065419566	0.05137119992440659	0	0	9.460476190476191	36.52839010528033	TGFB2;IGF2
Positive Regulation Of Tumor Necrosis Factor Production	2/78	0.021557693956023378	0.0525158079180276	0	0	9.335526315789474	35.82062450463552	WNT5A;EPHB2
Negative Regulation Of Cellular Component Organization	2/79	0.022076976308450007	0.05366829805526968	0	0	9.213821892393321	35.134330004069284	SORL1;VEGFA
Regulation Of Organelle Assembly	2/80	0.02260143768543128	0.05370379895930427	0	0	9.095238095238095	34.468603629646196	EFNB1;EPHB2
Positive Regulation Of Immune Response	2/80	0.02260143768543128	0.05370379895930427	0	0	9.095238095238095	34.468603629646196	TGFB2;NRG1
Negative Regulation Of Lipase Activity	1/8	0.0229696971452446	0.05370379895930427	0	0	49.962406015037594	188.53710846919242	SORT1
Regulation Of Lysosomal Protein Catabolic Process	1/8	0.0229696971452446	0.05370379895930427	0	0	49.962406015037594	188.53710846919242	LRP1
Negative Regulation Of Triglyceride Metabolic Process	1/8	0.0229696971452446	0.05370379895930427	0	0	49.962406015037594	188.53710846919242	SORL1
Regulation Of Neutrophil Migration	1/8	0.0229696971452446	0.05370379895930427	0	0	49.962406015037594	188.53710846919242	JAM3
Bundle Of His Cell To Purkinje Myocyte Communication	1/8	0.0229696971452446	0.05370379895930427	0	0	49.962406015037594	188.53710846919242	DSG2
Regulation Of Protein Localization To Early Endosome	1/8	0.0229696971452446	0.05370379895930427	0	0	49.962406015037594	188.53710846919242	SORL1
Positive Regulation Of Blood Vessel Endothelial Cell Proliferation Involved In Sprouting Angiogenesis	1/8	0.0229696971452446	0.05370379895930427	0	0	49.962406015037594	188.53710846919242	VEGFA
Positive Regulation Of Calcium Ion Import Across Plasma Membrane	1/8	0.0229696971452446	0.05370379895930427	0	0	49.962406015037594	188.53710846919242	CALCR
Embryonic Placenta Development	1/8	0.0229696971452446	0.05370379895930427	0	0	49.962406015037594	188.53710846919242	IGF2
Endothelial Cell Chemotaxis	1/8	0.0229696971452446	0.05370379895930427	0	0	49.962406015037594	188.53710846919242	VEGFA
Positive Regulation Of Inositol Phosphate Biosynthetic Process	1/8	0.0229696971452446	0.05370379895930427	0	0	49.962406015037594	188.53710846919242	P2RY6
Positive Regulation Of Macrophage Cytokine Production	1/8	0.0229696971452446	0.05370379895930427	0	0	49.962406015037594	188.53710846919242	WNT5A
Positive Regulation Of Protein Localization To Early Endosome	1/8	0.0229696971452446	0.05370379895930427	0	0	49.962406015037594	188.53710846919242	SORL1
Positive Regulation Of Protein Localization To Endosome	1/8	0.0229696971452446	0.05370379895930427	0	0	49.962406015037594	188.53710846919242	SORL1
Hyaluronan Catabolic Process	1/8	0.0229696971452446	0.05370379895930427	0	0	49.962406015037594	188.53710846919242	FGF2
Mitochondrial Fragmentation Involved In Apoptotic Process	1/8	0.0229696971452446	0.05370379895930427	0	0	49.962406015037594	188.53710846919242	ERBB4
Regulation Of Cell Killing	1/8	0.0229696971452446	0.05370379895930427	0	0	49.962406015037594	188.53710846919242	TGFB2
Positive Regulation Of Growth	2/81	0.023131044793018793	0.05397243785037718	0	0	8.979656419529837	33.82259098371489	TGFB2;EGFR
Positive Regulation Of Tumor Necrosis Factor Superfamily Cytokine Production	2/82	0.02366576447644012	0.05510945555435554	0	0	8.866964285714285	33.19548307094823	WNT5A;EPHB2
Vascular Transport	2/83	0.024205563729175338	0.05625373010660348	0	0	8.75705467372134	32.58651336292191	TFRC;LRP1
Regulation Of Cysteine-Type Endopeptidase Activity Involved In Apoptotic Process	2/84	0.02475040968137349	0.056681455536589535	0	0	8.649825783972126	31.99495509286076	CD44;VEGFA
Positive Regulation Of Canonical Wnt Signaling Pathway	2/85	0.02530026961466275	0.056681455536589535	0	0	8.545180722891565	31.4201187435618	EGFR;LGR4
Transport Across Blood-Brain Barrier	2/85	0.02530026961466275	0.056681455536589535	0	0	8.545180722891565	31.4201187435618	TFRC;LRP1
Positive Regulation Of Protein Localization	2/85	0.02530026961466275	0.056681455536589535	0	0	8.545180722891565	31.4201187435618	TFRC;WNT5A
Negative Regulation Of Cell Cycle	2/85	0.02530026961466275	0.056681455536589535	0	0	8.545180722891565	31.4201187435618	NPPC;PTPRK
Regulation Of Complement-Dependent Cytotoxicity	1/9	0.02580420824342157	0.056681455536589535	0	0	43.71491228070175	159.87495051613905	TGFB2
Regulation Of Inflammatory Response To Wounding	1/9	0.02580420824342157	0.056681455536589535	0	0	43.71491228070175	159.87495051613905	MDK
Wnt Signaling Pathway Involved In Midbrain Dopaminergic Neuron Differentiation	1/9	0.02580420824342157	0.056681455536589535	0	0	43.71491228070175	159.87495051613905	WNT5A
Adherens Junction Assembly	1/9	0.02580420824342157	0.056681455536589535	0	0	43.71491228070175	159.87495051613905	JAM3
Adrenal Gland Development	1/9	0.02580420824342157	0.056681455536589535	0	0	43.71491228070175	159.87495051613905	MDK
Negative Regulation Of Vascular Endothelial Growth Factor Signaling Pathway	1/9	0.02580420824342157	0.056681455536589535	0	0	43.71491228070175	159.87495051613905	NRG1
Apical Protein Localization	1/9	0.02580420824342157	0.056681455536589535	0	0	43.71491228070175	159.87495051613905	JAM3
Camera-Type Eye Morphogenesis	1/9	0.02580420824342157	0.056681455536589535	0	0	43.71491228070175	159.87495051613905	VEGFA
Regulation Of Tau-Protein Kinase Activity	1/9	0.02580420824342157	0.056681455536589535	0	0	43.71491228070175	159.87495051613905	SORL1
Cellular Response To Purine-Containing Compound	1/9	0.02580420824342157	0.056681455536589535	0	0	43.71491228070175	159.87495051613905	P2RY6
Excitatory Synapse Assembly	1/9	0.02580420824342157	0.056681455536589535	0	0	43.71491228070175	159.87495051613905	WNT5A
Toxin Transport	1/9	0.02580420824342157	0.056681455536589535	0	0	43.71491228070175	159.87495051613905	ANTXR1
Transferrin Transport	1/9	0.02580420824342157	0.056681455536589535	0	0	43.71491228070175	159.87495051613905	TFRC
Granulocyte Migration	1/9	0.02580420824342157	0.056681455536589535	0	0	43.71491228070175	159.87495051613905	JAM3
Positive Regulation Of Protein Kinase A Signaling	1/9	0.02580420824342157	0.056681455536589535	0	0	43.71491228070175	159.87495051613905	CALCR
Positive Regulation Of Tissue Remodeling	1/9	0.02580420824342157	0.056681455536589535	0	0	43.71491228070175	159.87495051613905	NRG1
Postsynapse Assembly	1/9	0.02580420824342157	0.056681455536589535	0	0	43.71491228070175	159.87495051613905	WNT5A
Mitral Valve Morphogenesis	1/9	0.02580420824342157	0.056681455536589535	0	0	43.71491228070175	159.87495051613905	EFNA1
Morphogenesis Of An Epithelial Sheet	1/9	0.02580420824342157	0.056681455536589535	0	0	43.71491228070175	159.87495051613905	DLL4
Motor Neuron Axon Guidance	1/9	0.02580420824342157	0.056681455536589535	0	0	43.71491228070175	159.87495051613905	SEMA3A
Regulation Of ER To Golgi Vesicle-Mediated Transport	1/9	0.02580420824342157	0.056681455536589535	0	0	43.71491228070175	159.87495051613905	SORL1
Regulation Of Cardiac Muscle Cell Differentiation	1/9	0.02580420824342157	0.056681455536589535	0	0	43.71491228070175	159.87495051613905	EFNB2
Negative Regulation Of Cell-Cell Adhesion Mediated By Cadherin	1/9	0.02580420824342157	0.056681455536589535	0	0	43.71491228070175	159.87495051613905	VEGFA
Regulation Of Cellular Extravasation	1/9	0.02580420824342157	0.056681455536589535	0	0	43.71491228070175	159.87495051613905	JAM3
Positive Regulation Of DNA-templated Transcription	8/1243	0.026266782476789072	0.057588681581186615	0	0	2.423578947368421	8.820494792089802	TGFB2;JAG1;ERBB4;WNT5A;IGF2;FGF2;EGFR;VEGFA
Negative Regulation Of DNA-templated Transcription	7/1025	0.028105940857136327	0.060051988093718305	0	0	2.5514850340922224	9.113328688406064	DLL4;EFNA1;WNT5A;IGF2;NRG1;PTPRK;VEGFA
Apoptotic Process	3/228	0.028507867485460494	0.060051988093718305	0	0	4.779878787878788	17.004778128083853	NOTCH2;ADORA2A;ERBB3
Negative Regulation Of Inclusion Body Assembly	1/10	0.028630638041239193	0.060051988093718305	0	0	38.85575048732944	138.06527849839193	SORL1
Regulation Of Gene Expression By Genomic Imprinting	1/10	0.028630638041239193	0.060051988093718305	0	0	38.85575048732944	138.06527849839193	IGF2
Negative Regulation Of Pathway-Restricted SMAD Protein Phosphorylation	1/10	0.028630638041239193	0.060051988093718305	0	0	38.85575048732944	138.06527849839193	LRP1
Regulation Of Lamellipodium Morphogenesis	1/10	0.028630638041239193	0.060051988093718305	0	0	38.85575048732944	138.06527849839193	CD44
Regulation Of Lipid Transport	1/10	0.028630638041239193	0.060051988093718305	0	0	38.85575048732944	138.06527849839193	LRP1
Angiogenesis Involved In Wound Healing	1/10	0.028630638041239193	0.060051988093718305	0	0	38.85575048732944	138.06527849839193	VEGFA
Neuron Projection Fasciculation	1/10	0.028630638041239193	0.060051988093718305	0	0	38.85575048732944	138.06527849839193	EPHB2
Regulation Of Phospholipase Activity	1/10	0.028630638041239193	0.060051988093718305	0	0	38.85575048732944	138.06527849839193	LRP1
Regulation Of Triglyceride Catabolic Process	1/10	0.028630638041239193	0.060051988093718305	0	0	38.85575048732944	138.06527849839193	SORL1
Response To Corticosteroid	1/10	0.028630638041239193	0.060051988093718305	0	0	38.85575048732944	138.06527849839193	CALCR
Response To Prostaglandin E	1/10	0.028630638041239193	0.060051988093718305	0	0	38.85575048732944	138.06527849839193	TGFBR3
Embryonic Appendage Morphogenesis	1/10	0.028630638041239193	0.060051988093718305	0	0	38.85575048732944	138.06527849839193	TGFB2
Surfactant Homeostasis	1/10	0.028630638041239193	0.060051988093718305	0	0	38.85575048732944	138.06527849839193	VEGFA
Positive Regulation Of Lipid Localization	1/10	0.028630638041239193	0.060051988093718305	0	0	38.85575048732944	138.06527849839193	LRP1
Urogenital System Development	1/10	0.028630638041239193	0.060051988093718305	0	0	38.85575048732944	138.06527849839193	EPHB2
Hematopoietic Stem Cell Proliferation	1/10	0.028630638041239193	0.060051988093718305	0	0	38.85575048732944	138.06527849839193	WNT5A
Induction Of Positive Chemotaxis	1/10	0.028630638041239193	0.060051988093718305	0	0	38.85575048732944	138.06527849839193	VEGFA
Insulin-Like Growth Factor Receptor Signaling Pathway	1/10	0.028630638041239193	0.060051988093718305	0	0	38.85575048732944	138.06527849839193	IGF1R
Midbrain Dopaminergic Neuron Differentiation	1/10	0.028630638041239193	0.060051988093718305	0	0	38.85575048732944	138.06527849839193	WNT5A
Monocyte Differentiation	1/10	0.028630638041239193	0.060051988093718305	0	0	38.85575048732944	138.06527849839193	VEGFA
Regulation Of Calcium Ion Import Across Plasma Membrane	1/10	0.028630638041239193	0.060051988093718305	0	0	38.85575048732944	138.06527849839193	CALCR
Regulation Of Cardiac Muscle Cell Apoptotic Process	1/10	0.028630638041239193	0.060051988093718305	0	0	38.85575048732944	138.06527849839193	MDK
Lymphocyte Differentiation	2/91	0.02870290791913174	0.0600950973009569	0	0	7.96669341894061	28.287791150483052	DLL4;JAG2
Regulation Of I-kappaB kinase/NF-kappaB Signaling	3/232	0.02980053365377096	0.06228097141309686	0	0	4.695434696308059	16.496137238373432	TFRC;WNT5A;ROR1
Cellular Response To Oxygen-Containing Compound	4/406	0.030062085194342062	0.06271479891530607	0	0	3.6005159388243966	12.617974008277807	P2RY6;WNT5A;PTPRK;EGFR
Negative Regulation Of Fibrinolysis	1/11	0.03144900907971979	0.06289801815943959	0	0	34.96842105263158	120.96932931919562	NRG1
Regulation Of Endocytic Recycling	1/11	0.03144900907971979	0.06289801815943959	0	0	34.96842105263158	120.96932931919562	SORL1
Regulation Of Epithelial Cell Apoptotic Process	1/11	0.03144900907971979	0.06289801815943959	0	0	34.96842105263158	120.96932931919562	MDK
Golgi To Lysosome Transport	1/11	0.03144900907971979	0.06289801815943959	0	0	34.96842105263158	120.96932931919562	SORT1
Negative Regulation Of Platelet-Derived Growth Factor Receptor Signaling Pathway	1/11	0.03144900907971979	0.06289801815943959	0	0	34.96842105263158	120.96932931919562	LRP1
Regulation Of Leukocyte Cell-Cell Adhesion	1/11	0.03144900907971979	0.06289801815943959	0	0	34.96842105263158	120.96932931919562	MDK
Regulation Of Mesenchymal Cell Proliferation	1/11	0.03144900907971979	0.06289801815943959	0	0	34.96842105263158	120.96932931919562	WNT5A
Regulation Of Mitochondrial Fusion	1/11	0.03144900907971979	0.06289801815943959	0	0	34.96842105263158	120.96932931919562	TFRC
Negative Regulation Of Vascular Permeability	1/11	0.03144900907971979	0.06289801815943959	0	0	34.96842105263158	120.96932931919562	VEGFA
Nucleoside Phosphate Catabolic Process	1/11	0.03144900907971979	0.06289801815943959	0	0	34.96842105263158	120.96932931919562	ENTPD1
Regulation Of Protein Exit From Endoplasmic Reticulum	1/11	0.03144900907971979	0.06289801815943959	0	0	34.96842105263158	120.96932931919562	SORL1
Catecholamine Biosynthetic Process	1/11	0.03144900907971979	0.06289801815943959	0	0	34.96842105263158	120.96932931919562	TGFB2
Podocyte Differentiation	1/11	0.03144900907971979	0.06289801815943959	0	0	34.96842105263158	120.96932931919562	JAG1
Regulation Of Ventricular Cardiac Muscle Cell Action Potential	1/11	0.03144900907971979	0.06289801815943959	0	0	34.96842105263158	120.96932931919562	DSG2
Positive Regulation Of Branching Involved In Ureteric Bud Morphogenesis	1/11	0.03144900907971979	0.06289801815943959	0	0	34.96842105263158	120.96932931919562	VEGFA
Positive Regulation Of Cytoplasmic Transport	1/11	0.03144900907971979	0.06289801815943959	0	0	34.96842105263158	120.96932931919562	SORL1
Positive Regulation Of Lipid Transport	1/11	0.03144900907971979	0.06289801815943959	0	0	34.96842105263158	120.96932931919562	LRP1
Positive Regulation Of Protein Exit From Endoplasmic Reticulum	1/11	0.03144900907971979	0.06289801815943959	0	0	34.96842105263158	120.96932931919562	SORL1
Positive Regulation Of Vascular Permeability	1/11	0.03144900907971979	0.06289801815943959	0	0	34.96842105263158	120.96932931919562	VEGFA
Lipoprotein Transport	1/11	0.03144900907971979	0.06289801815943959	0	0	34.96842105263158	120.96932931919562	LRP1
Presynapse Organization	1/11	0.03144900907971979	0.06289801815943959	0	0	34.96842105263158	120.96932931919562	WNT5A
Regulation Of Adipose Tissue Development	1/11	0.03144900907971979	0.06289801815943959	0	0	34.96842105263158	120.96932931919562	SORL1
Regulation Of Cell Activation	1/11	0.03144900907971979	0.06289801815943959	0	0	34.96842105263158	120.96932931919562	NRG1
Negative Regulation Of Cellular Response To Vascular Endothelial Growth Factor Stimulus	1/11	0.03144900907971979	0.06289801815943959	0	0	34.96842105263158	120.96932931919562	NRG1
Positive Regulation Of Cold-Induced Thermogenesis	2/98	0.032890086364990495	0.06566714837821126	0	0	7.383184523809524	25.210503691706613	IGF1R;VEGFA
Cellular Response To Insulin Stimulus	2/99	0.03350678423980879	0.06678367630644565	0	0	7.306701030927835	24.81361037629984	IGF2;IGF1R
Negative Regulation Of Intrinsic Apoptotic Signaling Pathway In Response To DNA Damage By P53 Class Mediator	1/12	0.03425934385492052	0.06690648329313889	0	0	31.78787878787879	107.24581633848625	CD44
Regulation Of Leukocyte Adhesion To Vascular Endothelial Cell	1/12	0.03425934385492052	0.06690648329313889	0	0	31.78787878787879	107.24581633848625	MDK
Negative Regulation Of Stem Cell Differentiation	1/12	0.03425934385492052	0.06690648329313889	0	0	31.78787878787879	107.24581633848625	JAG1
Regulation Of Monooxygenase Activity	1/12	0.03425934385492052	0.06690648329313889	0	0	31.78787878787879	107.24581633848625	EGFR
Astrocyte Activation	1/12	0.03425934385492052	0.06690648329313889	0	0	31.78787878787879	107.24581633848625	LRP1
Axonal Fasciculation	1/12	0.03425934385492052	0.06690648329313889	0	0	31.78787878787879	107.24581633848625	EPHB2
Cellular Component Maintenance	1/12	0.03425934385492052	0.06690648329313889	0	0	31.78787878787879	107.24581633848625	IGF1R
Positive Regulation Of T Cell Chemotaxis	1/12	0.03425934385492052	0.06690648329313889	0	0	31.78787878787879	107.24581633848625	WNT5A
Endothelium Development	1/12	0.03425934385492052	0.06690648329313889	0	0	31.78787878787879	107.24581633848625	JAG1
Eye Photoreceptor Cell Differentiation	1/12	0.03425934385492052	0.06690648329313889	0	0	31.78787878787879	107.24581633848625	VEGFA
Glucose Import	1/12	0.03425934385492052	0.06690648329313889	0	0	31.78787878787879	107.24581633848625	SORT1
Lipoprotein Localization	1/12	0.03425934385492052	0.06690648329313889	0	0	31.78787878787879	107.24581633848625	LRP1
Positive Regulation Of Inflammatory Response	2/104	0.03665776228787348	0.06957294751492392	0	0	6.946778711484594	22.966954043556512	MDK;WNT5A
Negative Regulation Of Fibroblast Growth Factor Receptor Signaling Pathway	1/13	0.03706166481216687	0.06957294751492392	0	0	29.137426900584796	96.01283726834421	FGF2
GTP Metabolic Process	1/13	0.03706166481216687	0.06957294751492392	0	0	29.137426900584796	96.01283726834421	EFNA1
Regulation Of Intrinsic Apoptotic Signaling Pathway In Response To DNA Damage By P53 Class Mediator	1/13	0.03706166481216687	0.06957294751492392	0	0	29.137426900584796	96.01283726834421	CD44
Regulation Of Lamellipodium Organization	1/13	0.03706166481216687	0.06957294751492392	0	0	29.137426900584796	96.01283726834421	CD44
Regulation Of Leukocyte Migration	1/13	0.03706166481216687	0.06957294751492392	0	0	29.137426900584796	96.01283726834421	VEGFA
Negative Regulation Of Toll-Like Receptor Signaling Pathway	1/13	0.03706166481216687	0.06957294751492392	0	0	29.137426900584796	96.01283726834421	LGR4
Atrioventricular Valve Development	1/13	0.03706166481216687	0.06957294751492392	0	0	29.137426900584796	96.01283726834421	TGFB2
Regulation Of Trophoblast Cell Migration	1/13	0.03706166481216687	0.06957294751492392	0	0	29.137426900584796	96.01283726834421	VEGFA
Response To UV-A	1/13	0.03706166481216687	0.06957294751492392	0	0	29.137426900584796	96.01283726834421	EGFR
Cranial Nerve Development	1/13	0.03706166481216687	0.06957294751492392	0	0	29.137426900584796	96.01283726834421	ERBB3
Response To Progesterone	1/13	0.03706166481216687	0.06957294751492392	0	0	29.137426900584796	96.01283726834421	TGFB2
Endothelial Cell Differentiation	1/13	0.03706166481216687	0.06957294751492392	0	0	29.137426900584796	96.01283726834421	JAG1
Positive Regulation Of Glycogen Biosynthetic Process	1/13	0.03706166481216687	0.06957294751492392	0	0	29.137426900584796	96.01283726834421	IGF2
Positive Regulation Of Histone Deacetylation	1/13	0.03706166481216687	0.06957294751492392	0	0	29.137426900584796	96.01283726834421	VEGFA
Eye Photoreceptor Cell Development	1/13	0.03706166481216687	0.06957294751492392	0	0	29.137426900584796	96.01283726834421	VEGFA
Positive Regulation Of Macrophage Chemotaxis	1/13	0.03706166481216687	0.06957294751492392	0	0	29.137426900584796	96.01283726834421	MDK
Inhibitory Synapse Assembly	1/13	0.03706166481216687	0.06957294751492392	0	0	29.137426900584796	96.01283726834421	WNT5A
Killing By Host Of Symbiont Cells	1/13	0.03706166481216687	0.06957294751492392	0	0	29.137426900584796	96.01283726834421	NRG1
Mature B Cell Differentiation Involved In Immune Response	1/13	0.03706166481216687	0.06957294751492392	0	0	29.137426900584796	96.01283726834421	NOTCH2
Negative Regulation Of DNA Damage Response, Signal Transduction By P53 Class Mediator	1/13	0.03706166481216687	0.06957294751492392	0	0	29.137426900584796	96.01283726834421	CD44
Regulation Of T Cell Chemotaxis	1/13	0.03706166481216687	0.06957294751492392	0	0	29.137426900584796	96.01283726834421	WNT5A
Negative Regulation Of T Cell Differentiation	1/13	0.03706166481216687	0.06957294751492392	0	0	29.137426900584796	96.01283726834421	MDK
Negative Regulation Of Cell Migration Involved In Sprouting Angiogenesis	1/13	0.03706166481216687	0.06957294751492392	0	0	29.137426900584796	96.01283726834421	DLL4
Positive Regulation Of Cell Growth	2/106	0.03794908409148872	0.07112392857146757	0	0	6.8125	22.28716126217046	TGFB2;EGFR
Positive Regulation Of T Cell Activation	2/107	0.038601253265858546	0.07202678686545293	0	0	6.747278911564626	21.95882040918819	TFRC;MDK
Positive Regulation Of DNA Metabolic Process	2/108	0.03925772178967644	0.07202678686545293	0	0	6.683288409703504	21.637862144334818	FGF2;EGFR
Positive Regulation Of Metabolic Process	2/108	0.03925772178967644	0.07202678686545293	0	0	6.683288409703504	21.637862144334818	IGF1R;VEGFA
Regulation Of Extracellular Matrix Disassembly	1/14	0.039855994355866974	0.07202678686545293	0	0	26.894736842105264	86.66781779581883	LRP1
Regulation Of Hemopoiesis	1/14	0.039855994355866974	0.07202678686545293	0	0	26.894736842105264	86.66781779581883	NOTCH2
Regulation Of Integrin Activation	1/14	0.039855994355866974	0.07202678686545293	0	0	26.894736842105264	86.66781779581883	JAM3
Negative Regulation Of Smooth Muscle Cell Migration	1/14	0.039855994355866974	0.07202678686545293	0	0	26.894736842105264	86.66781779581883	LRP1
Regulation Of Neuron Projection Arborization	1/14	0.039855994355866974	0.07202678686545293	0	0	26.894736842105264	86.66781779581883	WNT5A
Photoreceptor Cell Development	1/14	0.039855994355866974	0.07202678686545293	0	0	26.894736842105264	86.66781779581883	VEGFA
Positive Regulation Of Glycogen Metabolic Process	1/14	0.039855994355866974	0.07202678686545293	0	0	26.894736842105264	86.66781779581883	IGF2
Positive Regulation Of Heterotypic Cell-Cell Adhesion	1/14	0.039855994355866974	0.07202678686545293	0	0	26.894736842105264	86.66781779581883	CD44
Positive Regulation Of Long-Term Synaptic Potentiation	1/14	0.039855994355866974	0.07202678686545293	0	0	26.894736842105264	86.66781779581883	EPHB2
Genitalia Development	1/14	0.039855994355866974	0.07202678686545293	0	0	26.894736842105264	86.66781779581883	WNT5A
Vascular Endothelial Growth Factor Signaling Pathway	1/14	0.039855994355866974	0.07202678686545293	0	0	26.894736842105264	86.66781779581883	VEGFA
Positive Regulation Of Protein-Containing Complex Disassembly	1/14	0.039855994355866974	0.07202678686545293	0	0	26.894736842105264	86.66781779581883	IGF1R
Positive Regulation Of Response To Cytokine Stimulus	1/14	0.039855994355866974	0.07202678686545293	0	0	26.894736842105264	86.66781779581883	WNT5A
Positive Regulation Of Transcription From RNA Polymerase II Promoter Involved In Cellular Response To Chemical Stimulus	1/14	0.039855994355866974	0.07202678686545293	0	0	26.894736842105264	86.66781779581883	VEGFA
Positive Regulation Of Type I Interferon-Mediated Signaling Pathway	1/14	0.039855994355866974	0.07202678686545293	0	0	26.894736842105264	86.66781779581883	WNT5A
Mammary Gland Epithelium Development	1/14	0.039855994355866974	0.07202678686545293	0	0	26.894736842105264	86.66781779581883	ERBB4
Regulation Of Bone Remodeling	1/14	0.039855994355866974	0.07202678686545293	0	0	26.894736842105264	86.66781779581883	MDK
Regulation Of Branching Involved In Ureteric Bud Morphogenesis	1/14	0.039855994355866974	0.07202678686545293	0	0	26.894736842105264	86.66781779581883	VEGFA
Regulation Of Cell Fate Specification	1/14	0.039855994355866974	0.07202678686545293	0	0	26.894736842105264	86.66781779581883	FGF2
Cell-Matrix Adhesion	2/109	0.039918460190491986	0.07202678686545293	0	0	6.620493991989319	21.324057679304296	PTPRK;CD44
Positive Regulation Of Wnt Signaling Pathway	2/109	0.039918460190491986	0.07202678686545293	0	0	6.620493991989319	21.324057679304296	EGFR;LGR4
Negative Regulation Of Transmembrane Receptor Protein Serine/Threonine Kinase Signaling Pathway	2/111	0.04125262940680012	0.074318690497212	0	0	6.498361730013106	20.71703989180038	LRP1;SORL1
Golgi To Endosome Transport	1/15	0.04264235482763042	0.07484957146481352	0	0	24.972431077694235	78.78570447797571	SORT1
Regulation Of Isotype Switching	1/15	0.04264235482763042	0.07484957146481352	0	0	24.972431077694235	78.78570447797571	TFRC
Regulation Of Lipoprotein Lipase Activity	1/15	0.04264235482763042	0.07484957146481352	0	0	24.972431077694235	78.78570447797571	SORT1
Neurotrophin Signaling Pathway	1/15	0.04264235482763042	0.07484957146481352	0	0	24.972431077694235	78.78570447797571	SORT1
Oogenesis	1/15	0.04264235482763042	0.07484957146481352	0	0	24.972431077694235	78.78570447797571	MDK
Polyol Biosynthetic Process	1/15	0.04264235482763042	0.07484957146481352	0	0	24.972431077694235	78.78570447797571	FGF2
Dendritic Spine Morphogenesis	1/15	0.04264235482763042	0.07484957146481352	0	0	24.972431077694235	78.78570447797571	EPHB2
Positive Regulation Of Cyclin-Dependent Protein Serine/Threonine Kinase Activity	1/15	0.04264235482763042	0.07484957146481352	0	0	24.972431077694235	78.78570447797571	EGFR
Epiboly Involved In Wound Healing	1/15	0.04264235482763042	0.07484957146481352	0	0	24.972431077694235	78.78570447797571	CD44
Stem Cell Development	1/15	0.04264235482763042	0.07484957146481352	0	0	24.972431077694235	78.78570447797571	NRG1
Positive Regulation Of Immunoglobulin Mediated Immune Response	1/15	0.04264235482763042	0.07484957146481352	0	0	24.972431077694235	78.78570447797571	TFRC
Positive Regulation Of Isotype Switching	1/15	0.04264235482763042	0.07484957146481352	0	0	24.972431077694235	78.78570447797571	TFRC
Positive Regulation Of Muscle Cell Differentiation	1/15	0.04264235482763042	0.07484957146481352	0	0	24.972431077694235	78.78570447797571	NRG1
Glycosaminoglycan Catabolic Process	1/15	0.04264235482763042	0.07484957146481352	0	0	24.972431077694235	78.78570447797571	FGF2
Presynapse Assembly	1/15	0.04264235482763042	0.07484957146481352	0	0	24.972431077694235	78.78570447797571	WNT5A
Protein Localization To Cell-Cell Junction	1/15	0.04264235482763042	0.07484957146481352	0	0	24.972431077694235	78.78570447797571	LSR
Regulation Of Amyloid-Beta Clearance	1/15	0.04264235482763042	0.07484957146481352	0	0	24.972431077694235	78.78570447797571	LRP1
Regulation Of Cytoskeleton Organization	2/114	0.04328517803985515	0.0757490615697465	0	0	6.323341836734694	19.854945653880563	LRP1;NRG1
Negative Regulation Of Canonical Wnt Signaling Pathway	2/114	0.04328517803985515	0.0757490615697465	0	0	6.323341836734694	19.854945653880563	MDK;WNT5A
Cellular Response To Oxidative Stress	2/117	0.045354589407159925	0.07738846485558976	0	0	6.157453416149068	19.046505267216077	PTPRK;EGFR
Negative Regulation Of Intrinsic Apoptotic Signaling Pathway By P53 Class Mediator	1/16	0.0454207685297007	0.07738846485558976	0	0	23.30643274853801	72.05849833180837	CD44
Regulation Of Establishment Of Endothelial Barrier	1/16	0.0454207685297007	0.07738846485558976	0	0	23.30643274853801	72.05849833180837	VEGFA
Regulation Of Fibrinolysis	1/16	0.0454207685297007	0.07738846485558976	0	0	23.30643274853801	72.05849833180837	NRG1
Negative Regulation Of Phosphatase Activity	1/16	0.0454207685297007	0.07738846485558976	0	0	23.30643274853801	72.05849833180837	TGFB2
Autonomic Nervous System Development	1/16	0.0454207685297007	0.07738846485558976	0	0	23.30643274853801	72.05849833180837	SEMA3A
Regulation Of Protein Kinase A Signaling	1/16	0.0454207685297007	0.07738846485558976	0	0	23.30643274853801	72.05849833180837	CALCR
Regulation Of Response To Cytokine Stimulus	1/16	0.0454207685297007	0.07738846485558976	0	0	23.30643274853801	72.05849833180837	WNT5A
Pharyngeal System Development	1/16	0.0454207685297007	0.07738846485558976	0	0	23.30643274853801	72.05849833180837	TGFB2
Regulation Of Transforming Growth Factor Beta Production	1/16	0.0454207685297007	0.07738846485558976	0	0	23.30643274853801	72.05849833180837	TGFB2
Extrinsic Apoptotic Signaling Pathway In Absence Of Ligand	1/16	0.0454207685297007	0.07738846485558976	0	0	23.30643274853801	72.05849833180837	ERBB3
Positive Regulation Of Myeloid Leukocyte Cytokine Production Involved In Immune Response	1/16	0.0454207685297007	0.07738846485558976	0	0	23.30643274853801	72.05849833180837	WNT5A
Positive Regulation Of Positive Chemotaxis	1/16	0.0454207685297007	0.07738846485558976	0	0	23.30643274853801	72.05849833180837	VEGFA
Positive Regulation Of Smooth Muscle Cell Migration	1/16	0.0454207685297007	0.07738846485558976	0	0	23.30643274853801	72.05849833180837	MDK
Lymphocyte Mediated Immunity	1/16	0.0454207685297007	0.07738846485558976	0	0	23.30643274853801	72.05849833180837	JAG1
Regulation Of NMDA Receptor Activity	1/16	0.0454207685297007	0.07738846485558976	0	0	23.30643274853801	72.05849833180837	EPHB2
Negative Regulation Of Amyloid-Beta Formation	1/16	0.0454207685297007	0.07738846485558976	0	0	23.30643274853801	72.05849833180837	SORL1
Negative Regulation Of Cytokine Production Involved In Immune Response	1/16	0.0454207685297007	0.07738846485558976	0	0	23.30643274853801	72.05849833180837	TGFB2
Regulation Of Protein Binding	2/118	0.04605245187625549	0.07823530567282001	0	0	6.104064039408867	18.788152079625114	LRP1;SORL1
Positive Regulation Of Cell Cycle Process	2/118	0.04605245187625549	0.07823530567282001	0	0	6.104064039408867	18.788152079625114	IGF2;TGFA
Regulation Of Protein Kinase Activity	2/119	0.046754296578708956	0.07931166806490483	0	0	6.051587301587301	18.5350988536366	EPHB2;EPHA1
Golgi To Vacuole Transport	1/17	0.0481912576899168	0.07976957469470558	0	0	21.848684210526315	66.25783142102262	SORT1
Regulation Of Leukocyte Chemotaxis	1/17	0.0481912576899168	0.07976957469470558	0	0	21.848684210526315	66.25783142102262	MDK
Positive Chemotaxis	1/17	0.0481912576899168	0.07976957469470558	0	0	21.848684210526315	66.25783142102262	VEGFA
Positive Regulation Of Amyloid-Beta Formation	1/17	0.0481912576899168	0.07976957469470558	0	0	21.848684210526315	66.25783142102262	EFNA1
Positive Regulation Of Cartilage Development	1/17	0.0481912576899168	0.07976957469470558	0	0	21.848684210526315	66.25783142102262	MDK
Positive Regulation Of Cell Adhesion Mediated By Integrin	1/17	0.0481912576899168	0.07976957469470558	0	0	21.848684210526315	66.25783142102262	TGFB2
Embryo Development Ending In Birth Or Egg Hatching	1/17	0.0481912576899168	0.07976957469470558	0	0	21.848684210526315	66.25783142102262	TGFB2
Positive Regulation Of Glial Cell Differentiation	1/17	0.0481912576899168	0.07976957469470558	0	0	21.848684210526315	66.25783142102262	MDK
Positive Regulation Of Leukocyte Adhesion To Vascular Endothelial Cell	1/17	0.0481912576899168	0.07976957469470558	0	0	21.848684210526315	66.25783142102262	MDK
Positive Regulation Of Lymphocyte Chemotaxis	1/17	0.0481912576899168	0.07976957469470558	0	0	21.848684210526315	66.25783142102262	WNT5A
Positive Regulation Of Macrophage Activation	1/17	0.0481912576899168	0.07976957469470558	0	0	21.848684210526315	66.25783142102262	WNT5A
Positive Regulation Of Small GTPase Mediated Signal Transduction	1/17	0.0481912576899168	0.07976957469470558	0	0	21.848684210526315	66.25783142102262	NOTCH2
Positive Regulation Of Stem Cell Differentiation	1/17	0.0481912576899168	0.07976957469470558	0	0	21.848684210526315	66.25783142102262	TGFB2
Positive Regulation Of Transcription From RNA Polymerase II Promoter In Response To Stress	1/17	0.0481912576899168	0.07976957469470558	0	0	21.848684210526315	66.25783142102262	VEGFA
Receptor Recycling	1/17	0.0481912576899168	0.07976957469470558	0	0	21.848684210526315	66.25783142102262	SORL1
Muscle Tissue Morphogenesis	1/17	0.0481912576899168	0.07976957469470558	0	0	21.848684210526315	66.25783142102262	TGFBR3
Regulation Of Cartilage Development	1/17	0.0481912576899168	0.07976957469470558	0	0	21.848684210526315	66.25783142102262	MDK
Regulation Of Cell Motility	2/123	0.04960093832942437	0.08177951285022306	0	0	5.850354191263282	17.57297523628775	ERBB4;FGF2
Negative Regulation Of Growth	2/124	0.050322275693601856	0.08177951285022306	0	0	5.802107728337236	17.344283818432697	TGFB2;NRG1
Positive Regulation Of Defense Response	2/124	0.050322275693601856	0.08177951285022306	0	0	5.802107728337236	17.344283818432697	MDK;WNT5A
Negative Regulation Of Lipid Catabolic Process	1/18	0.0509538444953197	0.08177951285022306	0	0	20.562435500515996	61.210979038699676	SORL1
Negative Regulation Of Nervous System Development	1/18	0.0509538444953197	0.08177951285022306	0	0	20.562435500515996	61.210979038699676	SORL1
Negative Regulation Of Signal Transduction By P53 Class Mediator	1/18	0.0509538444953197	0.08177951285022306	0	0	20.562435500515996	61.210979038699676	CD44
Neural Crest Cell Differentiation	1/18	0.0509538444953197	0.08177951285022306	0	0	20.562435500515996	61.210979038699676	NRG1
Neuron Fate Commitment	1/18	0.0509538444953197	0.08177951285022306	0	0	20.562435500515996	61.210979038699676	DLL4
Regulation Of Oligodendrocyte Differentiation	1/18	0.0509538444953197	0.08177951285022306	0	0	20.562435500515996	61.210979038699676	MDK
Branching Involved In Ureteric Bud Morphogenesis	1/18	0.0509538444953197	0.08177951285022306	0	0	20.562435500515996	61.210979038699676	FGF2
Positive Regulation Of CREB Transcription Factor Activity	1/18	0.0509538444953197	0.08177951285022306	0	0	20.562435500515996	61.210979038699676	VEGFA
Positive Regulation Of DNA Replication	1/18	0.0509538444953197	0.08177951285022306	0	0	20.562435500515996	61.210979038699676	EGFR
Positive Regulation Of Cyclin-Dependent Protein Kinase Activity	1/18	0.0509538444953197	0.08177951285022306	0	0	20.562435500515996	61.210979038699676	EGFR
Positive Regulation Of Macrophage Migration	1/18	0.0509538444953197	0.08177951285022306	0	0	20.562435500515996	61.210979038699676	MDK
Positive Regulation Of Neuroblast Proliferation	1/18	0.0509538444953197	0.08177951285022306	0	0	20.562435500515996	61.210979038699676	VEGFA
Ureteric Bud Morphogenesis	1/18	0.0509538444953197	0.08177951285022306	0	0	20.562435500515996	61.210979038699676	FGF2
Positive Regulation Of Neutrophil Chemotaxis	1/18	0.0509538444953197	0.08177951285022306	0	0	20.562435500515996	61.210979038699676	MDK
Positive Regulation Of Stress-Activated Protein Kinase Signaling Cascade	1/18	0.0509538444953197	0.08177951285022306	0	0	20.562435500515996	61.210979038699676	TGFB2
Mesenchyme Morphogenesis	1/18	0.0509538444953197	0.08177951285022306	0	0	20.562435500515996	61.210979038699676	TGFB2
Negative Regulation Of ERBB Signaling Pathway	1/18	0.0509538444953197	0.08177951285022306	0	0	20.562435500515996	61.210979038699676	EGFR
Negative Regulation Of Amyloid Precursor Protein Catabolic Process	1/18	0.0509538444953197	0.08177951285022306	0	0	20.562435500515996	61.210979038699676	SORL1
Regulation Of Cell-Cell Adhesion Mediated By Cadherin	1/18	0.0509538444953197	0.08177951285022306	0	0	20.562435500515996	61.210979038699676	VEGFA
Negative Regulation Of Cell Growth	2/125	0.0510474287390955	0.08181670647562617	0	0	5.754645760743322	17.12007173174857	TGFB2;NRG1
Regulation Of Tumor Necrosis Factor Production	2/127	0.05250907267399514	0.08399641498405545	0	0	5.662	16.68460784158263	WNT5A;EPHB2
Positive Regulation Of Transcription By RNA Polymerase II	6/938	0.053636056153377874	0.08399641498405545	0	0	2.3534995047870586	6.885242226286933	JAG1;WNT5A;IGF2;FGF2;EGFR;VEGFA
Regulation Of Fibroblast Growth Factor Receptor Signaling Pathway	1/19	0.053708551061233394	0.08399641498405545	0	0	19.419103313840157	56.7850128051737	FGF2
Neuron Apoptotic Process	1/19	0.053708551061233394	0.08399641498405545	0	0	19.419103313840157	56.7850128051737	ERBB3
Cardiac Ventricle Development	1/19	0.053708551061233394	0.08399641498405545	0	0	19.419103313840157	56.7850128051737	DLL4
Regulation Of Protein-Containing Complex Disassembly	1/19	0.053708551061233394	0.08399641498405545	0	0	19.419103313840157	56.7850128051737	IGF1R
Regulation Of Tissue Remodeling	1/19	0.053708551061233394	0.08399641498405545	0	0	19.419103313840157	56.7850128051737	MDK
Positive Regulation Of Activated T Cell Proliferation	1/19	0.053708551061233394	0.08399641498405545	0	0	19.419103313840157	56.7850128051737	IGF2
Positive Regulation Of Axon Extension	1/19	0.053708551061233394	0.08399641498405545	0	0	19.419103313840157	56.7850128051737	VEGFA
Dopamine Metabolic Process	1/19	0.053708551061233394	0.08399641498405545	0	0	19.419103313840157	56.7850128051737	TGFB2
Dopaminergic Neuron Differentiation	1/19	0.053708551061233394	0.08399641498405545	0	0	19.419103313840157	56.7850128051737	VEGFA
Embryonic Digestive Tract Development	1/19	0.053708551061233394	0.08399641498405545	0	0	19.419103313840157	56.7850128051737	TGFB2
Epithelial Structure Maintenance	1/19	0.053708551061233394	0.08399641498405545	0	0	19.419103313840157	56.7850128051737	LSR
Establishment Of Skin Barrier	1/19	0.053708551061233394	0.08399641498405545	0	0	19.419103313840157	56.7850128051737	LSR
Eye Morphogenesis	1/19	0.053708551061233394	0.08399641498405545	0	0	19.419103313840157	56.7850128051737	VEGFA
Protein Insertion Into Membrane	1/19	0.053708551061233394	0.08399641498405545	0	0	19.419103313840157	56.7850128051737	EGFR
Mesoderm Development	1/19	0.053708551061233394	0.08399641498405545	0	0	19.419103313840157	56.7850128051737	VEGFA
Negative Regulation Of Axon Extension Involved In Axon Guidance	1/19	0.053708551061233394	0.08399641498405545	0	0	19.419103313840157	56.7850128051737	SEMA3F
Regulation Of Intracellular Signal Transduction	3/297	0.05503562490256422	0.08595617760319842	0	0	3.645269016697588	10.570458424343284	WNT5A;EGFR;VEGFA
Regulation Of Cell Cycle	3/298	0.05548436995285818	0.0865407219935855	0	0	3.632727272727273	10.504590059794412	TGFB2;PTPRK;TNFSF13B
Regulation Of Fibroblast Migration	1/20	0.05645539946213541	0.08665941106340996	0	0	18.39612188365651	52.87605301742885	FGF2
T Cell Mediated Immunity	1/20	0.05645539946213541	0.08665941106340996	0	0	18.39612188365651	52.87605301742885	JAG1
Activation Of Adenylate Cyclase Activity	1/20	0.05645539946213541	0.08665941106340996	0	0	18.39612188365651	52.87605301742885	CALCR
Negative Regulation Of Reproductive Process	1/20	0.05645539946213541	0.08665941106340996	0	0	18.39612188365651	52.87605301742885	NPPC
Regulation Of Macrophage Chemotaxis	1/20	0.05645539946213541	0.08665941106340996	0	0	18.39612188365651	52.87605301742885	MDK
Regulation Of Meiotic Cell Cycle	1/20	0.05645539946213541	0.08665941106340996	0	0	18.39612188365651	52.87605301742885	NPPC
Peripheral Nervous System Development	1/20	0.05645539946213541	0.08665941106340996	0	0	18.39612188365651	52.87605301742885	ERBB3
Cellular Response To Estradiol Stimulus	1/20	0.05645539946213541	0.08665941106340996	0	0	18.39612188365651	52.87605301742885	EGFR
Regulation Of Toll-Like Receptor Signaling Pathway	1/20	0.05645539946213541	0.08665941106340996	0	0	18.39612188365651	52.87605301742885	LGR4
Positive Regulation Of Epithelial Cell Differentiation	1/20	0.05645539946213541	0.08665941106340996	0	0	18.39612188365651	52.87605301742885	FGF2
Positive Regulation Of Leukocyte Activation	1/20	0.05645539946213541	0.08665941106340996	0	0	18.39612188365651	52.87605301742885	WNT5A
Limb Morphogenesis	1/20	0.05645539946213541	0.08665941106340996	0	0	18.39612188365651	52.87605301742885	TGFB2
Cellular Response To Metal Ion	2/135	0.05850286869420974	0.08967914785566801	0	0	5.319280343716434	15.099732004963354	WNT5A;EGFR
Positive Regulation Of G2/M Transition Of Mitotic Cell Cycle	1/21	0.059194411708517525	0.08967914785566801	0	0	17.475438596491227	49.401809098663186	TNFSF13B
Response To Cadmium Ion	1/21	0.059194411708517525	0.08967914785566801	0	0	17.475438596491227	49.401809098663186	EGFR
Positive Regulation Of Blood Coagulation	1/21	0.059194411708517525	0.08967914785566801	0	0	17.475438596491227	49.401809098663186	NRG1
Endocardial Cushion Morphogenesis	1/21	0.059194411708517525	0.08967914785566801	0	0	17.475438596491227	49.401809098663186	TGFB2
Skin Epidermis Development	1/21	0.059194411708517525	0.08967914785566801	0	0	17.475438596491227	49.401809098663186	LSR
Positive Regulation Of Granulocyte Chemotaxis	1/21	0.059194411708517525	0.08967914785566801	0	0	17.475438596491227	49.401809098663186	MDK
Positive Regulation Of Heart Contraction	1/21	0.059194411708517525	0.08967914785566801	0	0	17.475438596491227	49.401809098663186	TGFB2
Focal Adhesion Assembly	1/21	0.059194411708517525	0.08967914785566801	0	0	17.475438596491227	49.401809098663186	PTPRK
Macrophage Differentiation	1/21	0.059194411708517525	0.08967914785566801	0	0	17.475438596491227	49.401809098663186	VEGFA
Regulation Of Mononuclear Cell Migration	1/22	0.06192560972922704	0.0924904350968661	0	0	16.642439431913115	46.29629511520948	MDK
Regulation Of Regulatory T Cell Differentiation	1/22	0.06192560972922704	0.0924904350968661	0	0	16.642439431913115	46.29629511520948	MDK
Cellular Response To Cadmium Ion	1/22	0.06192560972922704	0.0924904350968661	0	0	16.642439431913115	46.29629511520948	EGFR
Placenta Development	1/22	0.06192560972922704	0.0924904350968661	0	0	16.642439431913115	46.29629511520948	IGF2
Positive Regulation Of Cholesterol Efflux	1/22	0.06192560972922704	0.0924904350968661	0	0	16.642439431913115	46.29629511520948	LRP1
Glucose Transmembrane Transport	1/22	0.06192560972922704	0.0924904350968661	0	0	16.642439431913115	46.29629511520948	SORT1
Positive Regulation Of Protein Autophosphorylation	1/22	0.06192560972922704	0.0924904350968661	0	0	16.642439431913115	46.29629511520948	VEGFA
Positive Regulation Of Receptor Internalization	1/22	0.06192560972922704	0.0924904350968661	0	0	16.642439431913115	46.29629511520948	VEGFA
Postreplication Repair	1/22	0.06192560972922704	0.0924904350968661	0	0	16.642439431913115	46.29629511520948	TNFSF13B
Negative Regulation Of Cell Communication	1/22	0.06192560972922704	0.0924904350968661	0	0	16.642439431913115	46.29629511520948	ERBB3
Negative Regulation Of Cell Development	1/22	0.06192560972922704	0.0924904350968661	0	0	16.642439431913115	46.29629511520948	SORL1
Protein Transport	3/313	0.06242616215135581	0.09311835740677209	0	0	3.4543108504398825	9.581466661672229	COPA;TFRC;LRP1
Negative Regulation Of Epidermal Growth Factor Receptor Signaling Pathway	1/23	0.06464901542758433	0.0947315963768638	0	0	15.885167464114833	43.50601712183945	EGFR
Regulation Of Cholesterol Transport	1/23	0.06464901542758433	0.0947315963768638	0	0	15.885167464114833	43.50601712183945	LRP1
Regulation Of Extracellular Matrix Organization	1/23	0.06464901542758433	0.0947315963768638	0	0	15.885167464114833	43.50601712183945	LRP1
Adaptive Immune Response Based On Somatic Recombination Of Immune Receptors Built From Immunoglobulin Superfamily Domains	1/23	0.06464901542758433	0.0947315963768638	0	0	15.885167464114833	43.50601712183945	JAG1
Artery Development	1/23	0.06464901542758433	0.0947315963768638	0	0	15.885167464114833	43.50601712183945	VEGFA
Cell-Cell Signaling By Wnt	1/23	0.06464901542758433	0.0947315963768638	0	0	15.885167464114833	43.50601712183945	WNT5A
Endocardial Cushion Development	1/23	0.06464901542758433	0.0947315963768638	0	0	15.885167464114833	43.50601712183945	TGFB2
Endocrine System Development	1/23	0.06464901542758433	0.0947315963768638	0	0	15.885167464114833	43.50601712183945	MDK
Glial Cell Development	1/23	0.06464901542758433	0.0947315963768638	0	0	15.885167464114833	43.50601712183945	MDK
Translesion Synthesis	1/23	0.06464901542758433	0.0947315963768638	0	0	15.885167464114833	43.50601712183945	TNFSF13B
Positive Regulation Of Neuron Apoptotic Process	1/23	0.06464901542758433	0.0947315963768638	0	0	15.885167464114833	43.50601712183945	TGFB2
Positive Regulation Of Neutrophil Migration	1/23	0.06464901542758433	0.0947315963768638	0	0	15.885167464114833	43.50601712183945	MDK
Lymphocyte Activation Involved In Immune Response	1/23	0.06464901542758433	0.0947315963768638	0	0	15.885167464114833	43.50601712183945	MDK
Protein Localization To Cell Junction	1/23	0.06464901542758433	0.0947315963768638	0	0	15.885167464114833	43.50601712183945	JAM3
Positive Regulation Of Cytokine Production	3/320	0.06579874583094338	0.09629488999440328	0	0	3.3768282190995125	9.188871308021504	MDK;WNT5A;SORL1
Regulation Of Cytokine Production Involved In Immune Response	1/24	0.06736465064138245	0.09663916548800791	0	0	15.193745232646835	40.98717694310057	WNT5A
Negative Regulation Of Ion Transmembrane Transporter Activity	1/24	0.06736465064138245	0.09663916548800791	0	0	15.193745232646835	40.98717694310057	EPHB2
Regulation Of Heterotypic Cell-Cell Adhesion	1/24	0.06736465064138245	0.09663916548800791	0	0	15.193745232646835	40.98717694310057	CD44
Negative Regulation Of Ossification	1/24	0.06736465064138245	0.09663916548800791	0	0	15.193745232646835	40.98717694310057	MDK
Regulation Of Muscle Cell Differentiation	1/24	0.06736465064138245	0.09663916548800791	0	0	15.193745232646835	40.98717694310057	IGF2
Regulation Of Neuroblast Proliferation	1/24	0.06736465064138245	0.09663916548800791	0	0	15.193745232646835	40.98717694310057	VEGFA
Outflow Tract Septum Morphogenesis	1/24	0.06736465064138245	0.09663916548800791	0	0	15.193745232646835	40.98717694310057	TGFB2
Regulation Of Proteolysis Involved In Protein Catabolic Process	1/24	0.06736465064138245	0.09663916548800791	0	0	15.193745232646835	40.98717694310057	EFNA1
Positive Regulation Of Cell Cycle G2/M Phase Transition	1/24	0.06736465064138245	0.09663916548800791	0	0	15.193745232646835	40.98717694310057	TNFSF13B
Ear Morphogenesis	1/24	0.06736465064138245	0.09663916548800791	0	0	15.193745232646835	40.98717694310057	EPHB2
Endosome Transport Via Multivesicular Body Sorting Pathway	1/24	0.06736465064138245	0.09663916548800791	0	0	15.193745232646835	40.98717694310057	SORT1
Gliogenesis	1/24	0.06736465064138245	0.09663916548800791	0	0	15.193745232646835	40.98717694310057	TGFB2
Positive Regulation Of p38MAPK Cascade	1/24	0.06736465064138245	0.09663916548800791	0	0	15.193745232646835	40.98717694310057	VEGFA
Iron Ion Transport	1/24	0.06736465064138245	0.09663916548800791	0	0	15.193745232646835	40.98717694310057	TFRC
Mononuclear Cell Differentiation	1/24	0.06736465064138245	0.09663916548800791	0	0	15.193745232646835	40.98717694310057	VEGFA
Multivesicular Body Sorting Pathway	1/24	0.06736465064138245	0.09663916548800791	0	0	15.193745232646835	40.98717694310057	SORT1
Regulation Of Chondrocyte Differentiation	1/25	0.0700725371329717	0.09905631161619599	0	0	14.559941520467836	38.70359077425905	MDK
Negative Regulation Of Intrinsic Apoptotic Signaling Pathway In Response To DNA Damage	1/25	0.0700725371329717	0.09905631161619599	0	0	14.559941520467836	38.70359077425905	CD44
Regulation Of Glycogen Biosynthetic Process	1/25	0.0700725371329717	0.09905631161619599	0	0	14.559941520467836	38.70359077425905	IGF2
Negative Regulation Of Proteolysis Involved In Protein Catabolic Process	1/25	0.0700725371329717	0.09905631161619599	0	0	14.559941520467836	38.70359077425905	EFNA1
Regulation Of Postsynapse Organization	1/25	0.0700725371329717	0.09905631161619599	0	0	14.559941520467836	38.70359077425905	WNT5A
Cardiac Conduction System Development	1/25	0.0700725371329717	0.09905631161619599	0	0	14.559941520467836	38.70359077425905	NOTCH2
Regulation Of Synapse Organization	1/25	0.0700725371329717	0.09905631161619599	0	0	14.559941520467836	38.70359077425905	WNT5A
Cellular Response To Hexose Stimulus	1/25	0.0700725371329717	0.09905631161619599	0	0	14.559941520467836	38.70359077425905	IGF1R
Positive Regulation Of T Cell Migration	1/25	0.0700725371329717	0.09905631161619599	0	0	14.559941520467836	38.70359077425905	WNT5A
Wound Healing, Spreading Of Cells	1/25	0.0700725371329717	0.09905631161619599	0	0	14.559941520467836	38.70359077425905	CD44
Inner Ear Morphogenesis	1/25	0.0700725371329717	0.09905631161619599	0	0	14.559941520467836	38.70359077425905	EPHB2
Myotube Differentiation	1/25	0.0700725371329717	0.09905631161619599	0	0	14.559941520467836	38.70359077425905	SORT1
Neuron Development	2/150	0.07033850511697912	0.09931147381036419	0	0	4.776544401544402	12.679030958461647	TGFB2;WNT5A
Cellular Response To Organic Cyclic Compound	2/152	0.0719718546757665	0.10149429021024353	0	0	4.712380952380952	12.400536905605188	P2RY6;EGFR
Wnt Signaling Pathway, Planar Cell Polarity Pathway	1/26	0.07277269660307303	0.10163686713073422	0	0	13.976842105263158	36.62511888924771	WNT5A
Camera-Type Eye Development	1/26	0.07277269660307303	0.10163686713073422	0	0	13.976842105263158	36.62511888924771	VEGFA
Cardiac Muscle Cell Development	1/26	0.07277269660307303	0.10163686713073422	0	0	13.976842105263158	36.62511888924771	VEGFA
Cellular Response To Xenobiotic Stimulus	1/26	0.07277269660307303	0.10163686713073422	0	0	13.976842105263158	36.62511888924771	TFRC
Positive Regulation Of Adenylate Cyclase Activity	1/26	0.07277269660307303	0.10163686713073422	0	0	13.976842105263158	36.62511888924771	CALCR
Response To Glucocorticoid	1/26	0.07277269660307303	0.10163686713073422	0	0	13.976842105263158	36.62511888924771	CALCR
Protein Targeting To Lysosome	1/26	0.07277269660307303	0.10163686713073422	0	0	13.976842105263158	36.62511888924771	SORL1
Regulation Of Cardiac Muscle Cell Contraction	1/26	0.07277269660307303	0.10163686713073422	0	0	13.976842105263158	36.62511888924771	DSG2
DNA Synthesis Involved In DNA Repair	1/27	0.07546515074471088	0.1040219515603251	0	0	13.43859649122807	34.726466325654	TNFSF13B
Negative Regulation Of Neurogenesis	1/27	0.07546515074471088	0.1040219515603251	0	0	13.43859649122807	34.726466325654	SORL1
T Cell Activation Involved In Immune Response	1/27	0.07546515074471088	0.1040219515603251	0	0	13.43859649122807	34.726466325654	MDK
Regulation Of Immunoglobulin Production	1/27	0.07546515074471088	0.1040219515603251	0	0	13.43859649122807	34.726466325654	EPHB2
Cell Surface Receptor Signaling Pathway Involved In Cell-Cell Signaling	1/27	0.07546515074471088	0.1040219515603251	0	0	13.43859649122807	34.726466325654	WNT5A
Cellular Response To Acid Chemical	1/27	0.07546515074471088	0.1040219515603251	0	0	13.43859649122807	34.726466325654	VEGFA
Cellular Response To Epidermal Growth Factor Stimulus	1/27	0.07546515074471088	0.1040219515603251	0	0	13.43859649122807	34.726466325654	EGFR
Respiratory Tube Development	1/27	0.07546515074471088	0.1040219515603251	0	0	13.43859649122807	34.726466325654	VEGFA
Positive Regulation Of Calcium Ion Transmembrane Transporter Activity	1/27	0.07546515074471088	0.1040219515603251	0	0	13.43859649122807	34.726466325654	P2RY6
Regulation Of SMAD Protein Signal Transduction	1/27	0.07546515074471088	0.1040219515603251	0	0	13.43859649122807	34.726466325654	LRP1
Negative Regulation Of Notch Signaling Pathway	1/27	0.07546515074471088	0.1040219515603251	0	0	13.43859649122807	34.726466325654	DLL4
Positive Regulation Of Nucleic Acid-Templated Transcription	4/557	0.07790351561910541	0.10596290354157703	0	0	2.5971468756278884	6.628656928537603	ERBB4;WNT5A;FGF2;EGFR
Regulation Of Chemotaxis	1/28	0.07814992111457102	0.10596290354157703	0	0	12.940220922677064	32.98625659573303	EFNB2
Negative Regulation Of Signaling	1/28	0.07814992111457102	0.10596290354157703	0	0	12.940220922677064	32.98625659573303	ERBB3
Negative Regulation Of Wound Healing	1/28	0.07814992111457102	0.10596290354157703	0	0	12.940220922677064	32.98625659573303	FGF2
Apoptotic Cell Clearance	1/28	0.07814992111457102	0.10596290354157703	0	0	12.940220922677064	32.98625659573303	LRP1
Regulation Of Nitric-Oxide Synthase Activity	1/28	0.07814992111457102	0.10596290354157703	0	0	12.940220922677064	32.98625659573303	EGFR
Regulation Of Platelet Activation	1/28	0.07814992111457102	0.10596290354157703	0	0	12.940220922677064	32.98625659573303	NRG1
Cell-Substrate Junction Assembly	1/28	0.07814992111457102	0.10596290354157703	0	0	12.940220922677064	32.98625659573303	PTPRK
Diterpenoid Metabolic Process	1/28	0.07814992111457102	0.10596290354157703	0	0	12.940220922677064	32.98625659573303	LRP1
Positive Regulation Of Fibroblast Proliferation	1/28	0.07814992111457102	0.10596290354157703	0	0	12.940220922677064	32.98625659573303	WNT5A
Primary Neural Tube Formation	1/28	0.07814992111457102	0.10596290354157703	0	0	12.940220922677064	32.98625659573303	TGFB2
Protein Localization To Golgi Apparatus	1/28	0.07814992111457102	0.10596290354157703	0	0	12.940220922677064	32.98625659573303	SORL1
Regulation Of DNA Damage Response, Signal Transduction By P53 Class Mediator	1/28	0.07814992111457102	0.10596290354157703	0	0	12.940220922677064	32.98625659573303	CD44
Regulation Of Cardiac Muscle Cell Action Potential	1/28	0.07814992111457102	0.10596290354157703	0	0	12.940220922677064	32.98625659573303	DSG2
Regulation Of Macromolecule Metabolic Process	2/162	0.08032047731855012	0.10870487038656035	0	0	4.415625	11.135017035399908	SORT1;NRG1
Regulation Of Establishment Of Planar Polarity	1/29	0.08082702927193472	0.10870487038656035	0	0	12.477443609022556	31.38630877384684	WNT5A
Negative Regulation Of Plasma Membrane Bounded Cell Projection Assembly	1/29	0.08082702927193472	0.10870487038656035	0	0	12.477443609022556	31.38630877384684	NRG1
Response To Alcohol	1/29	0.08082702927193472	0.10870487038656035	0	0	12.477443609022556	31.38630877384684	TGFBR3
Defense Response To Fungus	1/29	0.08082702927193472	0.10870487038656035	0	0	12.477443609022556	31.38630877384684	NRG1
Response To Steroid Hormone	1/29	0.08082702927193472	0.10870487038656035	0	0	12.477443609022556	31.38630877384684	TGFB2
Tube Closure	1/29	0.08082702927193472	0.10870487038656035	0	0	12.477443609022556	31.38630877384684	TGFB2
Negative Regulation Of Epithelial To Mesenchymal Transition	1/30	0.0834964966939316	0.11126482701645471	0	0	12.04658197217181	29.91106798113016	EFNA1
Regulation Of Dendritic Spine Morphogenesis	1/30	0.0834964966939316	0.11126482701645471	0	0	12.04658197217181	29.91106798113016	EFNA1
Regulation Of Vasculature Development	1/30	0.0834964966939316	0.11126482701645471	0	0	12.04658197217181	29.91106798113016	FGF2
Positive Regulation Of JUN Kinase Activity	1/30	0.0834964966939316	0.11126482701645471	0	0	12.04658197217181	29.91106798113016	WNT5A
Response To Epidermal Growth Factor	1/30	0.0834964966939316	0.11126482701645471	0	0	12.04658197217181	29.91106798113016	EGFR
Extrinsic Apoptotic Signaling Pathway Via Death Domain Receptors	1/30	0.0834964966939316	0.11126482701645471	0	0	12.04658197217181	29.91106798113016	SORT1
Positive Regulation Of Phosphate Metabolic Process	1/30	0.0834964966939316	0.11126482701645471	0	0	12.04658197217181	29.91106798113016	EGFR
Mitotic G2 DNA Damage Checkpoint Signaling	1/30	0.0834964966939316	0.11126482701645471	0	0	12.04658197217181	29.91106798113016	TNFSF13B
Regulation Of Long-Term Synaptic Potentiation	1/31	0.08615834477824497	0.11363904271546045	0	0	11.644444444444444	28.547152703267713	EPHB2
Regulation Of Macrophage Activation	1/31	0.08615834477824497	0.11363904271546045	0	0	11.644444444444444	28.547152703267713	WNT5A
Regulation Of Protein Autophosphorylation	1/31	0.08615834477824497	0.11363904271546045	0	0	11.644444444444444	28.547152703267713	VEGFA
Cardiac Muscle Tissue Morphogenesis	1/31	0.08615834477824497	0.11363904271546045	0	0	11.644444444444444	28.547152703267713	TGFBR3
Positive Regulation Of G1/S Transition Of Mitotic Cell Cycle	1/31	0.08615834477824497	0.11363904271546045	0	0	11.644444444444444	28.547152703267713	EGFR
Response To Estradiol	1/31	0.08615834477824497	0.11363904271546045	0	0	11.644444444444444	28.547152703267713	EGFR
Positive Regulation Of Cholesterol Transport	1/31	0.08615834477824497	0.11363904271546045	0	0	11.644444444444444	28.547152703267713	LRP1
Negative Regulation Of Cell-Matrix Adhesion	1/31	0.08615834477824497	0.11363904271546045	0	0	11.644444444444444	28.547152703267713	JAG1
Regulation Of Cell Morphogenesis	1/31	0.08615834477824497	0.11363904271546045	0	0	11.644444444444444	28.547152703267713	CD44
Regulation Of Cholesterol Efflux	1/32	0.08881259492266998	0.11595532056195787	0	0	11.268251273344651	27.28299202091226	LRP1
Negative Regulation Of Fat Cell Differentiation	1/32	0.08881259492266998	0.11595532056195787	0	0	11.268251273344651	27.28299202091226	WNT5A
Neural Tube Closure	1/32	0.08881259492266998	0.11595532056195787	0	0	11.268251273344651	27.28299202091226	TGFB2
Respiratory System Development	1/32	0.08881259492266998	0.11595532056195787	0	0	11.268251273344651	27.28299202091226	VEGFA
Female Gamete Generation	1/32	0.08881259492266998	0.11595532056195787	0	0	11.268251273344651	27.28299202091226	MDK
Transition Metal Ion Transport	1/32	0.08881259492266998	0.11595532056195787	0	0	11.268251273344651	27.28299202091226	TFRC
Positive Regulation Of Synapse Assembly	1/32	0.08881259492266998	0.11595532056195787	0	0	11.268251273344651	27.28299202091226	EPHB2
Purine Ribonucleoside Triphosphate Metabolic Process	1/32	0.08881259492266998	0.11595532056195787	0	0	11.268251273344651	27.28299202091226	EFNA1
Muscle Cell Development	1/32	0.08881259492266998	0.11595532056195787	0	0	11.268251273344651	27.28299202091226	VEGFA
Cell-Cell Adhesion Via Plasma-Membrane Adhesion Molecules	2/172	0.08895506843011722	0.1160109871108824	0	0	4.153781512605042	10.050588964414146	TGFB2;DSG2
Positive Regulation Of Cellular Biosynthetic Process	2/174	0.09071429992790404	0.11756158172861743	0	0	4.105066445182724	9.852324789559525	IGF2;FGF2
Negative Regulation Of Epithelial Cell Migration	1/33	0.09145926840160942	0.11756158172861743	0	0	10.915570175438596	26.10853270693433	DLL4
Regulation Of Lamellipodium Assembly	1/33	0.09145926840160942	0.11756158172861743	0	0	10.915570175438596	26.10853270693433	NRG1
Regulation Of Type I Interferon-Mediated Signaling Pathway	1/33	0.09145926840160942	0.11756158172861743	0	0	10.915570175438596	26.10853270693433	WNT5A
Positive Regulation Of Cytokine Production Involved In Immune Response	1/33	0.09145926840160942	0.11756158172861743	0	0	10.915570175438596	26.10853270693433	WNT5A
Positive Regulation Of Interleukin-12 Production	1/33	0.09145926840160942	0.11756158172861743	0	0	10.915570175438596	26.10853270693433	MDK
Positive Regulation Of Ion Transmembrane Transporter Activity	1/33	0.09145926840160942	0.11756158172861743	0	0	10.915570175438596	26.10853270693433	EPHB2
Positive Regulation Of Release Of Sequestered Calcium Ion Into Cytosol	1/33	0.09145926840160942	0.11756158172861743	0	0	10.915570175438596	26.10853270693433	P2RY6
Positive Regulation Of Reproductive Process	1/33	0.09145926840160942	0.11756158172861743	0	0	10.915570175438596	26.10853270693433	VEGFA
Inositol Lipid-Mediated Signaling	1/33	0.09145926840160942	0.11756158172861743	0	0	10.915570175438596	26.10853270693433	IGF1R
intra-Golgi Vesicle-Mediated Transport	1/33	0.09145926840160942	0.11756158172861743	0	0	10.915570175438596	26.10853270693433	COPA
Lung Development	1/33	0.09145926840160942	0.11756158172861743	0	0	10.915570175438596	26.10853270693433	VEGFA
Regulation Of Activated T Cell Proliferation	1/33	0.09145926840160942	0.11756158172861743	0	0	10.915570175438596	26.10853270693433	IGF2
Positive Regulation Of I-kappaB kinase/NF-kappaB Signaling	2/175	0.09159781075852094	0.11760956475292966	0	0	4.0811312964492155	9.755323655123803	TFRC;ROR1
Apoptotic Mitochondrial Changes	1/34	0.09409838647736117	0.11963055261126222	0	0	10.584263689526848	25.015000999516026	ERBB4
Regulation Of Neuronal Synaptic Plasticity	1/34	0.09409838647736117	0.11963055261126222	0	0	10.584263689526848	25.015000999516026	EPHB2
Organophosphate Biosynthetic Process	1/34	0.09409838647736117	0.11963055261126222	0	0	10.584263689526848	25.015000999516026	FGF2
Cellular Response To Glucose Stimulus	1/34	0.09409838647736117	0.11963055261126222	0	0	10.584263689526848	25.015000999516026	IGF1R
Embryonic Limb Morphogenesis	1/34	0.09409838647736117	0.11963055261126222	0	0	10.584263689526848	25.015000999516026	TGFB2
Embryonic Skeletal System Development	1/34	0.09409838647736117	0.11963055261126222	0	0	10.584263689526848	25.015000999516026	WNT5A
Glial Cell Differentiation	1/34	0.09409838647736117	0.11963055261126222	0	0	10.584263689526848	25.015000999516026	ERBB3
Protein Targeting To Vacuole	1/34	0.09409838647736117	0.11963055261126222	0	0	10.584263689526848	25.015000999516026	SORL1
Regulation Of DNA Biosynthetic Process	1/34	0.09409838647736117	0.11963055261126222	0	0	10.584263689526848	25.015000999516026	FGF2
Adherens Junction Organization	1/35	0.09672997032273795	0.12230710066922904	0	0	10.272445820433436	23.994707599817854	JAM3
Dendrite Morphogenesis	1/35	0.09672997032273795	0.12230710066922904	0	0	10.272445820433436	23.994707599817854	EPHB2
Positive Regulation Of Substrate Adhesion-Dependent Cell Spreading	1/35	0.09672997032273795	0.12230710066922904	0	0	10.272445820433436	23.994707599817854	MDK
Regulation Of G2/M Transition Of Mitotic Cell Cycle	1/35	0.09672997032273795	0.12230710066922904	0	0	10.272445820433436	23.994707599817854	TNFSF13B
Regulation Of Axon Extension	1/35	0.09672997032273795	0.12230710066922904	0	0	10.272445820433436	23.994707599817854	SEMA3A
Negative Regulation Of Sequestering Of Calcium Ion	1/36	0.09935404107992307	0.1253522212105001	0	0	9.97844611528822	23.040887021733557	FGF2
Regulation Of Receptor Internalization	1/36	0.09935404107992307	0.1253522212105001	0	0	9.97844611528822	23.040887021733557	VEGFA
Regulation Of p38MAPK Cascade	1/37	0.10197061980620958	0.12809714617817897	0	0	9.700779727095517	22.14756449052859	VEGFA
Positive Regulation Of Receptor Signaling Pathway Via JAK-STAT	1/37	0.10197061980620958	0.12809714617817897	0	0	9.700779727095517	22.14756449052859	ERBB4
Positive Regulation Of Receptor Signaling Pathway Via STAT	1/37	0.10197061980620958	0.12809714617817897	0	0	9.700779727095517	22.14756449052859	ERBB4
Regulation Of Cellular Component Biogenesis	1/37	0.10197061980620958	0.12809714617817897	0	0	9.700779727095517	22.14756449052859	NRG1
Negative Regulation Of Epithelial Cell Apoptotic Process	1/38	0.10457972752682061	0.13066843374856513	0	0	9.438122332859175	21.309445037843368	MDK
Connective Tissue Development	1/38	0.10457972752682061	0.13066843374856513	0	0	9.438122332859175	21.309445037843368	CD44
Positive Regulation Of Cation Channel Activity	1/38	0.10457972752682061	0.13066843374856513	0	0	9.438122332859175	21.309445037843368	P2RY6
Response To Peptide	1/38	0.10457972752682061	0.13066843374856513	0	0	9.438122332859175	21.309445037843368	CALCR
Response To Transforming Growth Factor Beta	1/38	0.10457972752682061	0.13066843374856513	0	0	9.438122332859175	21.309445037843368	WNT5A
Intracellular Monoatomic Cation Homeostasis	2/190	0.10514662977947373	0.1312356431834033	0	0	3.752659574468085	8.452488282378674	CALCB;TFRC
Negative Regulation Of Mitochondrion Organization	1/39	0.10718138518732635	0.13263553736706413	0	0	9.189289012003693	20.521820629243667	TFRC
Odontogenesis	1/39	0.10718138518732635	0.13263553736706413	0	0	9.189289012003693	20.521820629243667	TGFB2
Release Of Sequestered Calcium Ion Into Cytosol	1/39	0.10718138518732635	0.13263553736706413	0	0	9.189289012003693	20.521820629243667	FGF2
Digestive Tract Development	1/39	0.10718138518732635	0.13263553736706413	0	0	9.189289012003693	20.521820629243667	TGFB2
Positive Regulation Of Intracellular Transport	1/39	0.10718138518732635	0.13263553736706413	0	0	9.189289012003693	20.521820629243667	SORL1
Fibroblast Growth Factor Receptor Signaling Pathway	1/39	0.10718138518732635	0.13263553736706413	0	0	9.189289012003693	20.521820629243667	FGF2
Positive Regulation Of Lymphocyte Differentiation	1/39	0.10718138518732635	0.13263553736706413	0	0	9.189289012003693	20.521820629243667	MDK
Negative Regulation Of Cell-Substrate Adhesion	1/39	0.10718138518732635	0.13263553736706413	0	0	9.189289012003693	20.521820629243667	JAG1
Regulation Of Cell Differentiation	2/193	0.10791944756481646	0.13340680645778374	0	0	3.693156320119671	8.22233312345579	MDK;IGF2
Positive Regulation Of Catalytic Activity	1/40	0.10977561369601414	0.13498334721139515	0	0	8.953216374269006	19.780491994878307	IGF2
Positive Regulation Of Cell Cycle G1/S Phase Transition	1/40	0.10977561369601414	0.13498334721139515	0	0	8.953216374269006	19.780491994878307	EGFR
Retinoid Metabolic Process	1/40	0.10977561369601414	0.13498334721139515	0	0	8.953216374269006	19.780491994878307	LRP1
Endothelial Cell Migration	1/40	0.10977561369601414	0.13498334721139515	0	0	8.953216374269006	19.780491994878307	VEGFA
Positive Regulation Of Wound Healing	1/40	0.10977561369601414	0.13498334721139515	0	0	8.953216374269006	19.780491994878307	HBEGF
Golgi Vesicle Transport	2/197	0.1116471394615469	0.1367174326362641	0	0	3.6166666666666667	7.929223116491011	COPA;SORL1
Regulation Of Chemokine Production	1/41	0.11236243387920156	0.1367174326362641	0	0	8.728947368421053	19.081702544090295	WNT5A
Regulation Of Heart Rate By Cardiac Conduction	1/41	0.11236243387920156	0.1367174326362641	0	0	8.728947368421053	19.081702544090295	DSG2
Negative Regulation Of Proteolysis	1/41	0.11236243387920156	0.1367174326362641	0	0	8.728947368421053	19.081702544090295	EFNA1
Non-Canonical Wnt Signaling Pathway	1/41	0.11236243387920156	0.1367174326362641	0	0	8.728947368421053	19.081702544090295	WNT5A
Cellular Response To Retinoic Acid	1/41	0.11236243387920156	0.1367174326362641	0	0	8.728947368421053	19.081702544090295	WNT5A
Stem Cell Differentiation	1/41	0.11236243387920156	0.1367174326362641	0	0	8.728947368421053	19.081702544090295	TGFB2
Positive Regulation Of Ossification	1/41	0.11236243387920156	0.1367174326362641	0	0	8.728947368421053	19.081702544090295	WNT5A
Visual System Development	1/41	0.11236243387920156	0.1367174326362641	0	0	8.728947368421053	19.081702544090295	TGFB2
Protein Localization To Lysosome	1/41	0.11236243387920156	0.1367174326362641	0	0	8.728947368421053	19.081702544090295	SORL1
Collagen Fibril Organization	1/42	0.1149418665283793	0.13941800512106134	0	0	8.515618314077878	18.4220822369292	TGFB2
Positive Regulation Of Calcium Ion Transmembrane Transport	1/42	0.1149418665283793	0.13941800512106134	0	0	8.515618314077878	18.4220822369292	CALCR
Monocyte Chemotaxis	1/42	0.1149418665283793	0.13941800512106134	0	0	8.515618314077878	18.4220822369292	FLT1
Positive Regulation Of Receptor-Mediated Endocytosis	1/43	0.1175139323807893	0.1415038232398727	0	0	8.312447786131997	17.798599724969133	VEGFA
Positive Regulation Of Stress Fiber Assembly	1/43	0.1175139323807893	0.1415038232398727	0	0	8.312447786131997	17.798599724969133	EPHA1
Intracellular Glucose Homeostasis	1/43	0.1175139323807893	0.1415038232398727	0	0	8.312447786131997	17.798599724969133	IGF1R
Learning	1/43	0.1175139323807893	0.1415038232398727	0	0	8.312447786131997	17.798599724969133	EPHB2
Regulation Of JUN Kinase Activity	1/43	0.1175139323807893	0.1415038232398727	0	0	8.312447786131997	17.798599724969133	WNT5A
Negative Regulation Of BMP Signaling Pathway	1/43	0.1175139323807893	0.1415038232398727	0	0	8.312447786131997	17.798599724969133	SORL1
Regulation Of Cell-Cell Adhesion	1/43	0.1175139323807893	0.1415038232398727	0	0	8.312447786131997	17.798599724969133	JAG1
Negative Regulation Of Immune System Process	1/44	0.12007865208475595	0.14429306486296423	0	0	8.1187270501836	17.20852137791413	LGR4
Positive Regulation Of Cytokine-Mediated Signaling Pathway	1/44	0.12007865208475595	0.14429306486296423	0	0	8.1187270501836	17.20852137791413	WNT5A
Regulation Of Stem Cell Differentiation	1/45	0.12263604625511479	0.1470620079963296	0	0	7.933811802232855	16.64937606631893	JAG1
Positive Regulation Of Innate Immune Response	1/45	0.12263604625511479	0.1470620079963296	0	0	7.933811802232855	16.64937606631893	WNT5A
Regulation Of Epidermal Growth Factor Receptor Signaling Pathway	1/46	0.12518613547672552	0.14904332932782283	0	0	7.757115009746589	16.11892479212372	EGFR
Regulation Of Fibroblast Proliferation	1/46	0.12518613547672552	0.14904332932782283	0	0	7.757115009746589	16.11892479212372	WNT5A
Cardiac Conduction	1/46	0.12518613547672552	0.14904332932782283	0	0	7.757115009746589	16.11892479212372	DSG2
Response To Glucose	1/46	0.12518613547672552	0.14904332932782283	0	0	7.757115009746589	16.11892479212372	IGF1R
Vacuolar Transport	1/46	0.12518613547672552	0.14904332932782283	0	0	7.757115009746589	16.11892479212372	LRP1
Mitotic G2/M Transition Checkpoint	1/46	0.12518613547672552	0.14904332932782283	0	0	7.757115009746589	16.11892479212372	TNFSF13B
Negative Regulation Of Cold-Induced Thermogenesis	1/46	0.12518613547672552	0.14904332932782283	0	0	7.757115009746589	16.11892479212372	LGR4
Protein Monoubiquitination	1/47	0.12772894021298156	0.15175974287063862	0	0	7.588100686498856	15.615134412596227	TNFSF13B
Regulation Of T Cell Differentiation	1/47	0.12772894021298156	0.15175974287063862	0	0	7.588100686498856	15.615134412596227	MDK
Cellular Defense Response	1/48	0.13026448091117324	0.15429900797021745	0	0	7.4262784621127285	15.136154814985696	ADORA2A
Retrograde Vesicle-Mediated Transport, Golgi To Endoplasmic Reticulum	1/48	0.13026448091117324	0.15429900797021745	0	0	7.4262784621127285	15.136154814985696	COPA
Negative Regulation Of ERK1 And ERK2 Cascade	1/48	0.13026448091117324	0.15429900797021745	0	0	7.4262784621127285	15.136154814985696	EPHB2
Positive Regulation Of Nervous System Development	1/49	0.13279277797234604	0.15697376195713744	0	0	7.271198830409356	14.68029904530939	EPHB2
Positive Regulation Of Pathway-Restricted SMAD Protein Phosphorylation	1/49	0.13279277797234604	0.15697376195713744	0	0	7.271198830409356	14.68029904530939	TGFB2
Regulation Of Epithelial Cell Migration	1/50	0.13531385173981347	0.15914442886808022	0	0	7.122448979591836	14.246025949065045	TGFB2
Regulation Of Interleukin-12 Production	1/50	0.13531385173981347	0.15914442886808022	0	0	7.122448979591836	14.246025949065045	MDK
Ribosome Assembly	1/50	0.13531385173981347	0.15914442886808022	0	0	7.122448979591836	14.246025949065045	EFNA1
Intracellular Iron Ion Homeostasis	1/50	0.13531385173981347	0.15914442886808022	0	0	7.122448979591836	14.246025949065045	TFRC
Positive Regulation Of Transport	1/50	0.13531385173981347	0.15914442886808022	0	0	7.122448979591836	14.246025949065045	LRP1
SMAD Protein Signal Transduction	1/51	0.1378277224452986	0.16079900951951503	0	0	6.979649122807017	13.831924966135816	TGFB2
Regulation Of Substrate Adhesion-Dependent Cell Spreading	1/51	0.1378277224452986	0.16079900951951503	0	0	6.979649122807017	13.831924966135816	MDK
Regulation Of Synapse Assembly	1/51	0.1378277224452986	0.16079900951951503	0	0	6.979649122807017	13.831924966135816	EPHB2
Positive Regulation Of DNA Recombination	1/51	0.1378277224452986	0.16079900951951503	0	0	6.979649122807017	13.831924966135816	TFRC
Positive Regulation Of Ras Protein Signal Transduction	1/51	0.1378277224452986	0.16079900951951503	0	0	6.979649122807017	13.831924966135816	NOTCH2
Positive Regulation Of Actin Filament Bundle Assembly	1/51	0.1378277224452986	0.16079900951951503	0	0	6.979649122807017	13.831924966135816	EPHA1
Sensory Perception	1/51	0.1378277224452986	0.16079900951951503	0	0	6.979649122807017	13.831924966135816	ADORA2A
Negative Regulation Of MAP Kinase Activity	1/51	0.1378277224452986	0.16079900951951503	0	0	6.979649122807017	13.831924966135816	SORL1
Negative Regulation Of Response To Stimulus	1/52	0.1403344103503239	0.16339537557823283	0	0	6.842449260405917	13.436702764491082	ERBB3
Regulation Of Protein Localization To Nucleus	1/52	0.1403344103503239	0.16339537557823283	0	0	6.842449260405917	13.436702764491082	TFRC
Cellular Response To Lipid	2/228	0.14159089402468766	0.1646933121688559	0	0	3.115676359039191	6.090565920160373	WNT5A;EGFR
Negative Regulation Of Metabolic Process	1/53	0.14283393559629126	0.1653117860188152	0	0	6.7105263157894735	13.059171482496026	LGR4
Regulation Of Receptor Signaling Pathway Via JAK-STAT	1/53	0.14283393559629126	0.1653117860188152	0	0	6.7105263157894735	13.059171482496026	ERBB4
Positive Regulation Of NIK/NF-kappaB Signaling	1/53	0.14283393559629126	0.1653117860188152	0	0	6.7105263157894735	13.059171482496026	EGFR
Positive Regulation Of Chemokine Production	1/53	0.14283393559629126	0.1653117860188152	0	0	6.7105263157894735	13.059171482496026	WNT5A
Tight Junction Assembly	1/53	0.14283393559629126	0.1653117860188152	0	0	6.7105263157894735	13.059171482496026	LSR
Negative Regulation Of Intracellular Signal Transduction	2/231	0.1445759853319299	0.16716148751811197	0	0	3.0743917654398003	5.9457201379826214	LRP1;IGF1R
Negative Regulation Of Protein Catabolic Process	1/54	0.14532631826774292	0.16786200976850624	0	0	6.583581595498179	12.698238337093317	EGFR
Negative Regulation Of Nucleic Acid-Templated Transcription	3/456	0.14599333271643758	0.168464997633069	0	0	2.3466586393738713	4.515427235756046	WNT5A;NRG1;PTPRK
Mitotic DNA Damage Checkpoint Signaling	1/56	0.1502897361760713	0.17325066809185996	0	0	6.343540669856459	12.022216576873522	TNFSF13B
Endosome To Lysosome Transport	1/57	0.1527608113223866	0.17575055718476557	0	0	6.229949874686716	11.705340092014321	SORT1
Positive Regulation Of Interleukin-1 Beta Production	1/57	0.1527608113223866	0.17575055718476557	0	0	6.229949874686716	11.705340092014321	WNT5A
Regulation Of Inflammatory Response	2/240	0.15361035299582124	0.17655314557976684	0	0	2.956782713085234	5.539047672754345	MDK;WNT5A
Eye Development	1/58	0.15522482378952568	0.1780565106055566	0	0	6.120344721452755	11.401472284939425	TGFB2
Muscle Organ Development	1/58	0.15522482378952568	0.1780565106055566	0	0	6.120344721452755	11.401472284939425	HBEGF
Positive Regulation Of Protein Binding	1/59	0.15768179342981117	0.1806964930625647	0	0	6.014519056261343	11.109876709857849	LRP1
Response To Light Stimulus	1/60	0.16013173999521588	0.1829627157074148	0	0	5.912280701754386	10.829870001571042	TNFSF13B
Response To Retinoic Acid	1/60	0.16013173999521588	0.1829627157074148	0	0	5.912280701754386	10.829870001571042	WNT5A
Homophilic Cell Adhesion Via Plasma Membrane Adhesion Molecules	1/60	0.16013173999521588	0.1829627157074148	0	0	5.912280701754386	10.829870001571042	DSG2
Cell Junction Organization	1/62	0.16501064277049549	0.18835203035296244	0	0	5.71786022433132	10.302127816821818	TGFB2
Phosphatidylinositol Metabolic Process	1/63	0.16743963828587355	0.1909370556311924	0	0	5.625353706847765	10.053251652185772	FGF2
Positive Regulation Of T Cell Differentiation	1/64	0.16986168930851903	0.19313041387132987	0	0	5.535783904204957	9.813675868838729	MDK
Positive Regulation Of Interleukin-1 Production	1/64	0.16986168930851903	0.19313041387132987	0	0	5.535783904204957	9.813675868838729	WNT5A
Negative Regulation Of Cell Death	1/64	0.16986168930851903	0.19313041387132987	0	0	5.535783904204957	9.813675868838729	SORL1
Antimicrobial Humoral Immune Response Mediated By Antimicrobial Peptide	1/65	0.17227681533370462	0.1951127284773536	0	0	5.449013157894737	9.582921726313486	NRG1
Canonical Wnt Signaling Pathway	1/65	0.17227681533370462	0.1951127284773536	0	0	5.449013157894737	9.582921726313486	WNT5A
Cellular Response To Light Stimulus	1/65	0.17227681533370462	0.1951127284773536	0	0	5.449013157894737	9.582921726313486	PTPRK
Positive Regulation Of DNA Biosynthetic Process	1/65	0.17227681533370462	0.1951127284773536	0	0	5.449013157894737	9.582921726313486	FGF2
Regulation Of Endocytosis	1/66	0.17468503580396127	0.19745526420642315	0	0	5.364912280701755	9.360541873693466	LRP1
Cellular Response To Type II Interferon	1/66	0.17468503580396127	0.19745526420642315	0	0	5.364912280701755	9.360541873693466	WNT5A
Regulation Of Neurogenesis	1/67	0.17708637014592354	0.19978093408695452	0	0	5.283359914938862	9.146117856292582	SORL1
Negative Regulation Of Cellular Catabolic Process	1/67	0.17708637014592354	0.19978093408695452	0	0	5.283359914938862	9.146117856292582	SORL1
Negative Regulation Of Transcription By RNA Polymerase II	4/763	0.1798279936467028	0.20267713735932943	0	0	1.8721514663543648	3.2121522577947355	DLL4;EFNA1;IGF2;VEGFA
Regulation Of Endopeptidase Activity	1/69	0.18186845775259447	0.2041846839695795	0	0	5.127450980392157	8.739594642220467	NRG1
Regulation Of Heart Contraction	1/69	0.18186845775259447	0.2041846839695795	0	0	5.127450980392157	8.739594642220467	TGFB2
Cellular Response To Calcium Ion	1/69	0.18186845775259447	0.2041846839695795	0	0	5.127450980392157	8.739594642220467	WNT5A
Establishment Of Protein Localization To Membrane	1/69	0.18186845775259447	0.2041846839695795	0	0	5.127450980392157	8.739594642220467	EGFR
Neutrophil Chemotaxis	1/70	0.1842492495438565	0.20606123962460177	0	0	5.052885837782863	8.546783691787038	TGFB2
Sensory Organ Development	1/70	0.1842492495438565	0.20606123962460177	0	0	5.052885837782863	8.546783691787038	TGFB2
Positive Regulation Of Protein Transport	1/70	0.1842492495438565	0.20606123962460177	0	0	5.052885837782863	8.546783691787038	TGFB2
Regulation Of G Protein-Coupled Receptor Signaling Pathway	1/70	0.1842492495438565	0.20606123962460177	0	0	5.052885837782863	8.546783691787038	CALCR
Positive Regulation Of Apoptotic Process	2/270	0.18445250722642667	0.20609020518952673	0	0	2.62180170575693	4.431797283778362	TGFB2;NRG1
Regulation Of Hydrolase Activity	1/71	0.18662323226775315	0.20751789080873603	0	0	4.980451127819549	8.360501498277522	EPHA1
Negative Regulation Of Protein Binding	1/71	0.18662323226775315	0.20751789080873603	0	0	4.980451127819549	8.360501498277522	SORL1
Cell-Cell Junction Assembly	1/71	0.18662323226775315	0.20751789080873603	0	0	4.980451127819549	8.360501498277522	JAM3
Synapse Assembly	1/71	0.18662323226775315	0.20751789080873603	0	0	4.980451127819549	8.360501498277522	WNT5A
Myeloid Leukocyte Differentiation	1/71	0.18662323226775315	0.20751789080873603	0	0	4.980451127819549	8.360501498277522	VEGFA
Cellular Response To Hypoxia	1/72	0.18899042502574082	0.20954854377854087	0	0	4.910056832221398	8.180444014676121	VEGFA
Positive Regulation Of Protein Localization To Nucleus	1/72	0.18899042502574082	0.20954854377854087	0	0	4.910056832221398	8.180444014676121	TFRC
Negative Regulation Of Catabolic Process	1/72	0.18899042502574082	0.20954854377854087	0	0	4.910056832221398	8.180444014676121	EGFR
Cellular Response To Decreased Oxygen Levels	1/73	0.1913508469464668	0.21156011812730202	0	0	4.841617933723197	8.006325232895135	VEGFA
Granulocyte Chemotaxis	1/73	0.1913508469464668	0.21156011812730202	0	0	4.841617933723197	8.006325232895135	TGFB2
Positive Regulation Of Secretion By Cell	1/73	0.1913508469464668	0.21156011812730202	0	0	4.841617933723197	8.006325232895135	TGFB2
Regulation Of Fat Cell Differentiation	1/75	0.19605145421397846	0.21552676423523462	0	0	4.710289236605026	7.674842280837456	WNT5A
Negative Regulation Of Phosphorylation	1/75	0.19605145421397846	0.21552676423523462	0	0	4.710289236605026	7.674842280837456	EPHB2
Regulation Of Stress Fiber Assembly	1/75	0.19605145421397846	0.21552676423523462	0	0	4.710289236605026	7.674842280837456	EPHA1
Positive Regulation Of Neurogenesis	1/75	0.19605145421397846	0.21552676423523462	0	0	4.710289236605026	7.674842280837456	VEGFA
Regulation Of BMP Signaling Pathway	1/75	0.19605145421397846	0.21552676423523462	0	0	4.710289236605026	7.674842280837456	SORL1
Regulation Of DNA Replication	1/75	0.19605145421397846	0.21552676423523462	0	0	4.710289236605026	7.674842280837456	EGFR
Central Nervous System Development	2/283	0.19809361666096303	0.21707262640766398	0	0	2.4988561260803253	4.0456869218601375	ADORA2A;LSR
Positive Regulation Of Cell Differentiation	2/283	0.19809361666096303	0.21707262640766398	0	0	2.4988561260803253	4.0456869218601375	TGFB2;MDK
Wnt Signaling Pathway	1/76	0.19839167749134176	0.21707262640766398	0	0	4.647251461988304	7.516985160791354	WNT5A
Positive Regulation Of Interleukin-6 Production	1/76	0.19839167749134176	0.21707262640766398	0	0	4.647251461988304	7.516985160791354	WNT5A
Positive Regulation Of Protein Secretion	1/76	0.19839167749134176	0.21707262640766398	0	0	4.647251461988304	7.516985160791354	TGFB2
Regulation Of Immune Response	1/77	0.20072520568189434	0.21859670946800489	0	0	4.585872576177286	7.3640787564824945	TGFB2
Neutrophil Migration	1/77	0.20072520568189434	0.21859670946800489	0	0	4.585872576177286	7.3640787564824945	TGFB2
Positive Regulation Of JNK Cascade	1/77	0.20072520568189434	0.21859670946800489	0	0	4.585872576177286	7.3640787564824945	SEMA3A
Positive Regulation Of Synaptic Transmission	1/77	0.20072520568189434	0.21859670946800489	0	0	4.585872576177286	7.3640787564824945	EPHB2
Regulation Of T Cell Proliferation	1/77	0.20072520568189434	0.21859670946800489	0	0	4.585872576177286	7.3640787564824945	TFRC
Negative Regulation Of Protein Modification Process	1/78	0.20305205765045423	0.22092368070208598	0	0	4.526087947140579	7.2159098390180505	EPHB2
Regulation Of Cyclin-Dependent Protein Serine/Threonine Kinase Activity	1/79	0.2053722521261395	0.22261432553225194	0	0	4.4678362573099415	7.072276883224095	EGFR
Cellular Response To UV	1/79	0.2053722521261395	0.22261432553225194	0	0	4.4678362573099415	7.072276883224095	PTPRK
Response To Insulin	1/79	0.2053722521261395	0.22261432553225194	0	0	4.4678362573099415	7.072276883224095	SORT1
Positive Regulation Of Endocytosis	1/79	0.2053722521261395	0.22261432553225194	0	0	4.4678362573099415	7.072276883224095	LRP1
Negative Regulation Of Protein Serine/Threonine Kinase Activity	1/80	0.20768580783442087	0.22470289450986689	0	0	4.41105929380413	6.932989285903756	SORL1
Response To Type II Interferon	1/80	0.20768580783442087	0.22470289450986689	0	0	4.41105929380413	6.932989285903756	WNT5A
Regulation Of Phosphorylation	1/82	0.21229307751841459	0.22947400565246304	0	0	4.301711067792939	6.666738118380946	EGFR
Calcium Ion Transmembrane Import Into Cytosol	1/83	0.21458682868768944	0.2310935078175117	0	0	4.2490372272143775	6.539441767169585	FGF2
Phospholipase C-activating G Protein-Coupled Receptor Signaling Pathway	1/83	0.21458682868768944	0.2310935078175117	0	0	4.2490372272143775	6.539441767169585	P2RY6
Epigenetic Regulation Of Gene Expression	1/83	0.21458682868768944	0.2310935078175117	0	0	4.2490372272143775	6.539441767169585	IGF2
Regulation Of NIK/NF-kappaB Signaling	1/83	0.21458682868768944	0.2310935078175117	0	0	4.2490372272143775	6.539441767169585	EGFR
Regulation Of Interleukin-1 Beta Production	1/84	0.216874015426495	0.23312451982015467	0	0	4.197632635806383	6.415824035093333	WNT5A
Purine Ribonucleotide Metabolic Process	1/84	0.216874015426495	0.23312451982015467	0	0	4.197632635806383	6.415824035093333	EFNA1
Positive Regulation Of Amide Metabolic Process	1/85	0.21915465622784053	0.23535832766797662	0	0	4.147451963241437	6.295739200424551	EFNA1
Negative Regulation Of Binding	1/86	0.22142876941668724	0.23758100652095157	0	0	4.098452012383901	6.179048898114302	SORL1
Cellular Response To Cytokine Stimulus	2/308	0.22465169923919434	0.24081667390769726	0	0	2.291783380018674	3.4221002924985076	NPR2;WNT5A
Positive Regulation Of DNA Repair	1/89	0.22821212699408147	0.2441827730820651	0	0	3.958133971291866	5.848062596467224	EGFR
Sensory Perception Of Mechanical Stimulus	1/89	0.22821212699408147	0.2441827730820651	0	0	3.958133971291866	5.848062596467224	ROR1
Regulation Of Transcription By RNA Polymerase II	8/2028	0.2311854231760509	0.24713657932895228	0	0	1.4195643564356435	2.0790019583281505	DLL4;EFNA1;JAG1;WNT5A;IGF2;FGF2;EGFR;VEGFA
Positive Regulation Of Binding	1/91	0.23270206273214156	0.24852922508708503	0	0	3.869785575048733	5.642133221925396	LRP1
B Cell Activation	1/92	0.23493739428083257	0.25045619463699764	0	0	3.827067669172932	5.543263381142671	EPHB2
Sensory Perception Of Sound	1/92	0.23493739428083257	0.25045619463699764	0	0	3.827067669172932	5.543263381142671	ROR1
Negative Regulation Of Amide Metabolic Process	1/93	0.23716632567672022	0.2526006145154435	0	0	3.7852784134248667	5.446991365283311	SORL1
Vesicle Organization	1/94	0.2393888749810469	0.2547343156849602	0	0	3.7443878513488023	5.353223842224764	SORT1
Positive Regulation Of Transmembrane Receptor Protein Serine/Threonine Kinase Signaling Pathway	1/95	0.2416050600708842	0.25685734657124193	0	0	3.704367301231803	5.2618717526440495	TGFB2
Intracellular Protein Transport	2/325	0.24287706000481232	0.25797362314953554	0	0	2.1692835028748343	3.0699697737175344	COPA;SORL1
Regulation Of Defense Response	1/97	0.2460184093638313	0.26107159057604745	0	0	3.626827485380117	5.086077574643452	WNT5A
Phosphatidylinositol Biosynthetic Process	1/98	0.2482156091537258	0.2631628994859757	0	0	3.589256646771568	5.001476661240363	FGF2
Axon Development	1/99	0.2504065161532353	0.2652437299635911	0	0	3.552452559971357	4.918973126047551	EPHB2
Antimicrobial Humoral Response	1/100	0.2525911479606718	0.26731412926256887	0	0	3.5163919900762006	4.8384959983786695	NRG1
Activation Of GTPase Activity	1/102	0.256941656798116	0.2711772980921079	0	0	3.4464130623588676	4.6833522029908385	EPHA1
Calcium Ion Homeostasis	1/102	0.256941656798116	0.2711772980921079	0	0	3.4464130623588676	4.6833522029908385	CALCB
Regulation Of Protein Secretion	1/102	0.256941656798116	0.2711772980921079	0	0	3.4464130623588676	4.6833522029908385	TGFB2
Cellular Response To Organonitrogen Compound	1/105	0.26342079630392307	0.2777631264112147	0	0	3.3464912280701755	4.464227796565551	P2RY6
Response To Calcium Ion	1/106	0.26556814643473675	0.2795200961568515	0	0	3.314452798663325	4.394579268842185	WNT5A
Regulation Of G1/S Transition Of Mitotic Cell Cycle	1/106	0.26556814643473675	0.2795200961568515	0	0	3.314452798663325	4.394579268842185	EGFR
Glycerophospholipid Biosynthetic Process	1/108	0.26984440623775807	0.28376398194414015	0	0	3.2521724872929987	4.260052479988043	FGF2
Negative Regulation Of Developmental Process	1/109	0.27197335058709227	0.285228369478521	0	0	3.2218973359324234	4.195075270840474	TFRC
Cellular Response To Salt	1/109	0.27197335058709227	0.285228369478521	0	0	3.2218973359324234	4.195075270840474	WNT5A
Regulation Of Wnt Signaling Pathway	1/109	0.27197335058709227	0.285228369478521	0	0	3.2218973359324234	4.195075270840474	LRP1
Negative Regulation Of Inflammatory Response	1/111	0.27621295422035064	0.2891526601838265	0	0	3.1629984051036684	4.069460411985225	MDK
Cytoskeleton Organization	1/111	0.27621295422035064	0.2891526601838265	0	0	3.1629984051036684	4.069460411985225	MDK
Small GTPase Mediated Signal Transduction	1/112	0.27832364784784414	0.2910999809173671	0	0	3.1343448711869764	4.008735070760766	FGF2
Regulation Of Interleukin-6 Production	1/114	0.28252690402126307	0.29523045186394575	0	0	3.0785592299332403	3.891241905460327	WNT5A
Endoplasmic Reticulum To Golgi Vesicle-Mediated Transport	1/115	0.2846195006637955	0.2971499189320129	0	0	3.051400430901816	3.8343961165575453	COPA
Cellular Response To Molecule Of Bacterial Origin	1/117	0.28878671558086977	0.3009597878968347	0	0	2.99848759830611	3.724322111067222	WNT5A
Protein Maturation	1/117	0.28878671558086977	0.3009597878968347	0	0	2.99848759830611	3.724322111067222	SORL1
Cellular Response To Lipopolysaccharide	1/124	0.3031849599911523	0.315399215317564	0	0	2.8268435315932106	3.37358964486458	WNT5A
Protein Dephosphorylation	1/124	0.3031849599911523	0.315399215317564	0	0	2.8268435315932106	3.37358964486458	PTPRK
Positive Regulation Of Intracellular Protein Transport	1/126	0.30724586310740704	0.3193378290973229	0	0	2.7813333333333334	3.2822709217663366	SORL1
Cytosolic Transport	1/127	0.3092675837759564	0.3208651181675548	0	0	2.759120022277917	3.2379609148811213	SORT1
Regulation Of Anatomical Structure Morphogenesis	1/127	0.3092675837759564	0.3208651181675548	0	0	2.759120022277917	3.2379609148811213	FGF2
Protein Targeting	1/129	0.31329364528744735	0.32446275920143836	0	0	2.715734649122807	3.151920643629955	SORL1
Regulation Of DNA Repair	1/129	0.31329364528744735	0.32446275920143836	0	0	2.715734649122807	3.151920643629955	EGFR
Regulation Of DNA-templated Transcription	7/1922	0.3218336553051547	0.33301042516882434	0	0	1.2920595914606052	1.4648344012930623	ERBB4;WNT5A;IGF2;NRG1;PTPRK;FGF2;EGFR
Protein Localization To Organelle	1/137	0.3291685419887074	0.3402970158281833	0	0	2.554953560371517	2.839027026793925	SORL1
Intracellular Calcium Ion Homeostasis	1/139	0.3330805725700628	0.3440352225123671	0	0	2.51767098906687	2.767854116921132	CALCB
Protein Modification Process	3/711	0.3403593618644564	0.351241188709146	0	0	1.481818181818182	1.597034395277435	TGFB2;PTPRK;EPHB2
Organelle Organization	2/418	0.34267928231102757	0.35309433066083135	0	0	1.6763392857142858	1.7952928347740622	MDK;SORT1
Ras Protein Signal Transduction	1/144	0.34276282700982597	0.35309433066083135	0	0	2.4290271132376398	2.6007995000167647	FGF2
Negative Regulation Of Response To External Stimulus	1/146	0.34659693010751647	0.35641206441144613	0	0	2.3952813067150633	2.5380227281291856	FGF2
Neuron Projection Morphogenesis	1/146	0.34659693010751647	0.35641206441144613	0	0	2.3952813067150633	2.5380227281291856	EPHB2
Negative Regulation Of Protein Metabolic Process	1/147	0.34850573006445296	0.35774174764566635	0	0	2.378755106945446	2.507447201750075	EGFR
Dephosphorylation	1/147	0.34850573006445296	0.35774174764566635	0	0	2.378755106945446	2.507447201750075	PTPRK
Phosphorylation	2/429	0.3543086703829703	0.36337747130186365	0	0	1.6322348611575779	1.693585339160029	TGFB2;EPHB2
Epithelium Development	1/154	0.36171474242649476	0.3706459706345564	0	0	2.269120513702557	2.307467248389167	VEGFA
Response To Lipopolysaccharide	1/159	0.37098825235792077	0.3798135235593867	0	0	2.196757717077504	2.1782717409668044	WNT5A
Nitrogen Compound Transport	1/163	0.378311611446271	0.3869701518490906	0	0	2.142083604071908	2.0821846360576175	NRG1
Regulation Of Cytokine Production	1/167	0.38555116038245885	0.39368229206012056	0	0	2.0900443880786304	1.9919823959774414	LGR4
Membrane Organization	1/167	0.38555116038245885	0.39368229206012056	0	0	2.0900443880786304	1.9919823959774414	EGFR
Extracellular Matrix Organization	1/176	0.40153857936454074	0.4096469088863884	0	0	1.981654135338346	1.8081636095571272	TGFB2
Negative Regulation Of Cytokine Production	1/178	0.40503543101746775	0.4128519042476294	0	0	1.95906432748538	1.7705645913584669	LGR4
Endosomal Transport	1/180	0.4085122005262965	0.41603082998383567	0	0	1.9369793198078997	1.7340487729523992	SORT1
Phosphate-Containing Compound Metabolic Process	1/184	0.41540594575618767	0.42268100610218046	0	0	1.8942575016776915	1.6641034238533146	EPHB2
Neuron Projection Development	1/192	0.4289573947171808	0.43570672435433927	0	0	1.8141820519886103	1.5355194762716158	EPHB2
Modification-Dependent Protein Catabolic Process	1/192	0.4289573947171808	0.43570672435433927	0	0	1.8141820519886103	1.5355194762716158	TNFSF13B
Regulation Of Signal Transduction	1/193	0.4306294668504963	0.43702309212251245	0	0	1.804641812865497	1.520423836835808	ERBB3
Organic Substance Transport	1/201	0.44383395605261594	0.45003059069209406	0	0	1.7317543859649123	1.4067123297439599	NRG1
Protein Stabilization	1/208	0.4551406790659608	0.4610928239534842	0	0	1.6725993728282058	1.316584460510323	EFNA1
Regulation Of GTPase Activity	1/214	0.4646521252492999	0.47031861458160845	0	0	1.6249897043077177	1.2454997992657935	EPHA1
Proteasomal Protein Catabolic Process	1/220	0.4740003460512709	0.47936327424854375	0	0	1.5799887847472562	1.179536246293902	TNFSF13B
Protein Polyubiquitination	1/226	0.483188094310441	0.48823005703368044	0	0	1.5373879142300195	1.1182179800788494	TNFSF13B
Positive Regulation Of GTPase Activity	1/234	0.49519347380513834	0.49992599179980085	0	0	1.48399969881786	1.042964985450209	EPHA1
Positive Regulation Of Programmed Cell Death	1/245	0.51125444047286	0.5156924130464091	0	0	1.4163071613459879	0.950183317602277	NRG1
Cellular Component Assembly	1/260	0.5323490346691466	0.5365044044107098	0	0	1.3332655964234912	0.8405651942796909	WNT5A
Gene Expression	1/296	0.5793935613619254	0.5834101545082819	0	0	1.168421052631579	0.6376930210505792	SORL1
Supramolecular Fiber Organization	1/316	0.6034860775268963	0.6071435689058472	0	0	1.0931216931216932	0.5520617718864642	TGFB2
Proteasome-Mediated Ubiquitin-Dependent Protein Catabolic Process	1/319	0.6069809766009328	0.6101313968947092	0	0	1.082643716208761	0.5405183507341842	TNFSF13B
Protein-Containing Complex Assembly	1/328	0.617285035565895	0.6199526459183837	0	0	1.0523633242126724	0.5076857364560626	NRG1
Ubiquitin-Dependent Protein Catabolic Process	1/367	0.6589518166091854	0.6612279886872827	0	0	0.9383568210142843	0.3913931933418615	TNFSF13B
DNA Damage Response	1/384	0.6756875059172555	0.677436481342408	0	0	0.8959278090788328	0.3512257223224083	TNFSF13B
Vesicle-Mediated Transport	1/411	0.7006229752945651	0.7018309459416247	0	0	0.8357723577235773	0.2973555817206855	SORT1
Protein Ubiquitination	1/434	0.7203705823369294	0.7209910565680551	0	0	0.7904460921356509	0.2592580198749725	TNFSF13B
Regulation Of Nucleic Acid-Templated Transcription	1/452	0.7349270349335739	0.7349270349335739	0	0	0.7581981561442409	0.23351294406062073	IGF2
