# Supplementary material for: A single-cell atlas of West African lungfish respiratory system reveals evolutionary adaptations to terrestrialization
Source: Nat Commun. 2023 Sep 13;14:5630. doi: 10.1038/s41467-023-41309-3 (PMC10497629; doi:10.1038/s41467-023-41309-3)
Supplement: Supplementary file 6 — Source Data [file 41467_2023_41309_MOESM6_ESM.zip › 3.fig3f.figs3d.gill_add_avgExp_bubble.txt]

joinlab	interacting_pair.x	CC.x	pvals	interacting_pair.y	CC.y	means	group	avg_exp
ADORA1_ENTPD1_B cell_like|B cell_like	ADORA1_ENTPD1_AE_gill	B cell_like|B cell_like	1.0	ADORA1_ENTPD1	B cell_like|B cell_like	0.023	AE_gill	0.26755438331544923
ADORA1_ENTPD1_B cell_like|Basal epithelial cell	ADORA1_ENTPD1_AE_gill	B cell_like|Basal epithelial cell	1.0	ADORA1_ENTPD1	B cell_like|Basal epithelial cell	0.038	AE_gill	0.3265416352308626
ADORA1_ENTPD1_B cell_like|CD8+T cell	ADORA1_ENTPD1_AE_gill	B cell_like|CD8+T cell	1.0	ADORA1_ENTPD1	B cell_like|CD8+T cell	0.087	AE_gill	0.553519563298317
ADORA1_ENTPD1_B cell_like|Ciliated cell	ADORA1_ENTPD1_AE_gill	B cell_like|Ciliated cell	1.0	ADORA1_ENTPD1	B cell_like|Ciliated cell	0.02	AE_gill	0.2008825995122171
ADORA1_ENTPD1_B cell_like|CTSG_high	ADORA1_ENTPD1_AE_gill	B cell_like|CTSG_high	1.0	ADORA1_ENTPD1	B cell_like|CTSG_high	0.019	AE_gill	0.2005139374725623
ADORA1_ENTPD1_B cell_like|Dendritic cell_like	ADORA1_ENTPD1_AE_gill	B cell_like|Dendritic cell_like	1.0	ADORA1_ENTPD1	B cell_like|Dendritic cell_like	0.012	AE_gill	0.1534542102759737
ADORA1_ENTPD1_B cell_like|Endothelial cell	ADORA1_ENTPD1_AE_gill	B cell_like|Endothelial cell	1.0	ADORA1_ENTPD1	B cell_like|Endothelial cell	0.086	AE_gill	0.6710715606672836
ADORA1_ENTPD1_B cell_like|Epithelial cell_Ca	ADORA1_ENTPD1_AE_gill	B cell_like|Epithelial cell_Ca	1.0	ADORA1_ENTPD1	B cell_like|Epithelial cell_Ca	0.015	AE_gill	0.1628502479691754
ADORA1_ENTPD1_B cell_like|Erythroid cell	ADORA1_ENTPD1_AE_gill	B cell_like|Erythroid cell	1.0	ADORA1_ENTPD1	B cell_like|Erythroid cell	0.029	AE_gill	0.2704112207588316
ADORA1_ENTPD1_B cell_like|Goblet cell	ADORA1_ENTPD1_AE_gill	B cell_like|Goblet cell	1.0	ADORA1_ENTPD1	B cell_like|Goblet cell	0.012	AE_gill	0.1479876249428326
ADORA1_ENTPD1_B cell_like|Ionocyte cell	ADORA1_ENTPD1_AE_gill	B cell_like|Ionocyte cell	1.0	ADORA1_ENTPD1	B cell_like|Ionocyte cell	0.02	AE_gill	0.49828610126941963
ADORA1_ENTPD1_B cell_like|Ionocyte cell_DMRT2	ADORA1_ENTPD1_AE_gill	B cell_like|Ionocyte cell_DMRT2	1.0	ADORA1_ENTPD1	B cell_like|Ionocyte cell_DMRT2	0.013	AE_gill	0.5048312396469122
ADORA1_ENTPD1_B cell_like|Macrophage	ADORA1_ENTPD1_AE_gill	B cell_like|Macrophage	1.0	ADORA1_ENTPD1	B cell_like|Macrophage	0.014	AE_gill	0.19882112368139832
ADORA1_ENTPD1_B cell_like|Neutrophil	ADORA1_ENTPD1_AE_gill	B cell_like|Neutrophil	1.0	ADORA1_ENTPD1	B cell_like|Neutrophil	0.012	AE_gill	0.1402115024915598
ADORA1_ENTPD1_B cell_like|NK cell_like	ADORA1_ENTPD1_AE_gill	B cell_like|NK cell_like	1.0	ADORA1_ENTPD1	B cell_like|NK cell_like	0.114	AE_gill	0.6662420683893536
ADORA1_ENTPD1_B cell_like|Platelet	ADORA1_ENTPD1_AE_gill	B cell_like|Platelet	1.0	ADORA1_ENTPD1	B cell_like|Platelet	0.022	AE_gill	0.18638661926715222
ADORA1_ENTPD1_B cell_like|Proliferative cell	ADORA1_ENTPD1_AE_gill	B cell_like|Proliferative cell	1.0	ADORA1_ENTPD1	B cell_like|Proliferative cell	0.051	AE_gill	0.38164555215002544
ADORA1_ENTPD1_B cell_like|SMC	ADORA1_ENTPD1_AE_gill	B cell_like|SMC	1.0	ADORA1_ENTPD1	B cell_like|SMC	0.019	AE_gill	0.1718315485010396
ADORA1_ENTPD1_B cell_like|Stromal cell	ADORA1_ENTPD1_AE_gill	B cell_like|Stromal cell	1.0	ADORA1_ENTPD1	B cell_like|Stromal cell	0.137	AE_gill	1.4446239235302207
ADORA1_ENTPD1_B cell_like|T cell	ADORA1_ENTPD1_AE_gill	B cell_like|T cell	1.0	ADORA1_ENTPD1	B cell_like|T cell	0.053	AE_gill	0.395429044894448
ADORA1_ENTPD1_B cell_like|Un_epithelial cell	ADORA1_ENTPD1_AE_gill	B cell_like|Un_epithelial cell	1.0	ADORA1_ENTPD1	B cell_like|Un_epithelial cell	0.013	AE_gill	0.15207460951711443
ADORA1_ENTPD1_B cell_like|Un_immune cell	ADORA1_ENTPD1_AE_gill	B cell_like|Un_immune cell	1.0	ADORA1_ENTPD1	B cell_like|Un_immune cell	0.018	AE_gill	0.2700584314979677
ADORA1_ENTPD1_Basal epithelial cell|B cell_like	ADORA1_ENTPD1_AE_gill	Basal epithelial cell|B cell_like	1.0	ADORA1_ENTPD1	Basal epithelial cell|B cell_like	0.0	AE_gill	0.3265416352308626
ADORA1_ENTPD1_Basal epithelial cell|Basal epithelial cell	ADORA1_ENTPD1_AE_gill	Basal epithelial cell|Basal epithelial cell	1.0	ADORA1_ENTPD1	Basal epithelial cell|Basal epithelial cell	0.0	AE_gill	0.385528887146276
ADORA1_ENTPD1_Basal epithelial cell|CD8+T cell	ADORA1_ENTPD1_AE_gill	Basal epithelial cell|CD8+T cell	1.0	ADORA1_ENTPD1	Basal epithelial cell|CD8+T cell	0.0	AE_gill	0.6125068152137304
ADORA1_ENTPD1_Basal epithelial cell|Ciliated cell	ADORA1_ENTPD1_AE_gill	Basal epithelial cell|Ciliated cell	1.0	ADORA1_ENTPD1	Basal epithelial cell|Ciliated cell	0.0	AE_gill	0.25986985142763047
ADORA1_ENTPD1_Basal epithelial cell|CTSG_high	ADORA1_ENTPD1_AE_gill	Basal epithelial cell|CTSG_high	1.0	ADORA1_ENTPD1	Basal epithelial cell|CTSG_high	0.0	AE_gill	0.2595011893879757
ADORA1_ENTPD1_Basal epithelial cell|Dendritic cell_like	ADORA1_ENTPD1_AE_gill	Basal epithelial cell|Dendritic cell_like	1.0	ADORA1_ENTPD1	Basal epithelial cell|Dendritic cell_like	0.0	AE_gill	0.21244146219138707
ADORA1_ENTPD1_Basal epithelial cell|Endothelial cell	ADORA1_ENTPD1_AE_gill	Basal epithelial cell|Endothelial cell	1.0	ADORA1_ENTPD1	Basal epithelial cell|Endothelial cell	0.0	AE_gill	0.730058812582697
ADORA1_ENTPD1_Basal epithelial cell|Epithelial cell_Ca	ADORA1_ENTPD1_AE_gill	Basal epithelial cell|Epithelial cell_Ca	1.0	ADORA1_ENTPD1	Basal epithelial cell|Epithelial cell_Ca	0.0	AE_gill	0.22183749988458878
ADORA1_ENTPD1_Basal epithelial cell|Erythroid cell	ADORA1_ENTPD1_AE_gill	Basal epithelial cell|Erythroid cell	1.0	ADORA1_ENTPD1	Basal epithelial cell|Erythroid cell	0.0	AE_gill	0.329398472674245
ADORA1_ENTPD1_Basal epithelial cell|Goblet cell	ADORA1_ENTPD1_AE_gill	Basal epithelial cell|Goblet cell	1.0	ADORA1_ENTPD1	Basal epithelial cell|Goblet cell	0.0	AE_gill	0.20697487685824598
ADORA1_ENTPD1_Basal epithelial cell|Ionocyte cell	ADORA1_ENTPD1_AE_gill	Basal epithelial cell|Ionocyte cell	1.0	ADORA1_ENTPD1	Basal epithelial cell|Ionocyte cell	0.0	AE_gill	0.5572733531848331
ADORA1_ENTPD1_Basal epithelial cell|Ionocyte cell_DMRT2	ADORA1_ENTPD1_AE_gill	Basal epithelial cell|Ionocyte cell_DMRT2	1.0	ADORA1_ENTPD1	Basal epithelial cell|Ionocyte cell_DMRT2	0.0	AE_gill	0.5638184915623256
ADORA1_ENTPD1_Basal epithelial cell|Macrophage	ADORA1_ENTPD1_AE_gill	Basal epithelial cell|Macrophage	1.0	ADORA1_ENTPD1	Basal epithelial cell|Macrophage	0.0	AE_gill	0.2578083755968117
ADORA1_ENTPD1_Basal epithelial cell|Neutrophil	ADORA1_ENTPD1_AE_gill	Basal epithelial cell|Neutrophil	1.0	ADORA1_ENTPD1	Basal epithelial cell|Neutrophil	0.0	AE_gill	0.19919875440697318
ADORA1_ENTPD1_Basal epithelial cell|NK cell_like	ADORA1_ENTPD1_AE_gill	Basal epithelial cell|NK cell_like	1.0	ADORA1_ENTPD1	Basal epithelial cell|NK cell_like	0.0	AE_gill	0.7252293203047671
ADORA1_ENTPD1_Basal epithelial cell|Platelet	ADORA1_ENTPD1_AE_gill	Basal epithelial cell|Platelet	1.0	ADORA1_ENTPD1	Basal epithelial cell|Platelet	0.0	AE_gill	0.2453738711825656
ADORA1_ENTPD1_Basal epithelial cell|Proliferative cell	ADORA1_ENTPD1_AE_gill	Basal epithelial cell|Proliferative cell	1.0	ADORA1_ENTPD1	Basal epithelial cell|Proliferative cell	0.0	AE_gill	0.4406328040654388
ADORA1_ENTPD1_Basal epithelial cell|SMC	ADORA1_ENTPD1_AE_gill	Basal epithelial cell|SMC	1.0	ADORA1_ENTPD1	Basal epithelial cell|SMC	0.0	AE_gill	0.23081880041645297
ADORA1_ENTPD1_Basal epithelial cell|Stromal cell	ADORA1_ENTPD1_AE_gill	Basal epithelial cell|Stromal cell	1.0	ADORA1_ENTPD1	Basal epithelial cell|Stromal cell	0.0	AE_gill	1.503611175445634
ADORA1_ENTPD1_Basal epithelial cell|T cell	ADORA1_ENTPD1_AE_gill	Basal epithelial cell|T cell	1.0	ADORA1_ENTPD1	Basal epithelial cell|T cell	0.0	AE_gill	0.4544162968098614
ADORA1_ENTPD1_Basal epithelial cell|Un_epithelial cell	ADORA1_ENTPD1_AE_gill	Basal epithelial cell|Un_epithelial cell	1.0	ADORA1_ENTPD1	Basal epithelial cell|Un_epithelial cell	0.0	AE_gill	0.2110618614325278
ADORA1_ENTPD1_Basal epithelial cell|Un_immune cell	ADORA1_ENTPD1_AE_gill	Basal epithelial cell|Un_immune cell	1.0	ADORA1_ENTPD1	Basal epithelial cell|Un_immune cell	0.0	AE_gill	0.3290456834133811
ADORA1_ENTPD1_CD8+T cell|B cell_like	ADORA1_ENTPD1_AE_gill	CD8+T cell|B cell_like	1.0	ADORA1_ENTPD1	CD8+T cell|B cell_like	0.013	AE_gill	0.553519563298317
ADORA1_ENTPD1_CD8+T cell|Basal epithelial cell	ADORA1_ENTPD1_AE_gill	CD8+T cell|Basal epithelial cell	1.0	ADORA1_ENTPD1	CD8+T cell|Basal epithelial cell	0.028	AE_gill	0.6125068152137304
ADORA1_ENTPD1_CD8+T cell|CD8+T cell	ADORA1_ENTPD1_AE_gill	CD8+T cell|CD8+T cell	1.0	ADORA1_ENTPD1	CD8+T cell|CD8+T cell	0.078	AE_gill	0.8394847432811848
ADORA1_ENTPD1_CD8+T cell|Ciliated cell	ADORA1_ENTPD1_AE_gill	CD8+T cell|Ciliated cell	1.0	ADORA1_ENTPD1	CD8+T cell|Ciliated cell	0.01	AE_gill	0.4868477794950849
ADORA1_ENTPD1_CD8+T cell|CTSG_high	ADORA1_ENTPD1_AE_gill	CD8+T cell|CTSG_high	1.0	ADORA1_ENTPD1	CD8+T cell|CTSG_high	0.009	AE_gill	0.4864791174554301
ADORA1_ENTPD1_CD8+T cell|Dendritic cell_like	ADORA1_ENTPD1_AE_gill	CD8+T cell|Dendritic cell_like	1.0	ADORA1_ENTPD1	CD8+T cell|Dendritic cell_like	0.002	AE_gill	0.4394193902588415
ADORA1_ENTPD1_CD8+T cell|Endothelial cell	ADORA1_ENTPD1_AE_gill	CD8+T cell|Endothelial cell	1.0	ADORA1_ENTPD1	CD8+T cell|Endothelial cell	0.077	AE_gill	0.9570367406501514
ADORA1_ENTPD1_CD8+T cell|Epithelial cell_Ca	ADORA1_ENTPD1_AE_gill	CD8+T cell|Epithelial cell_Ca	1.0	ADORA1_ENTPD1	CD8+T cell|Epithelial cell_Ca	0.006	AE_gill	0.4488154279520432
ADORA1_ENTPD1_CD8+T cell|Erythroid cell	ADORA1_ENTPD1_AE_gill	CD8+T cell|Erythroid cell	1.0	ADORA1_ENTPD1	CD8+T cell|Erythroid cell	0.019	AE_gill	0.5563764007416994
ADORA1_ENTPD1_CD8+T cell|Goblet cell	ADORA1_ENTPD1_AE_gill	CD8+T cell|Goblet cell	1.0	ADORA1_ENTPD1	CD8+T cell|Goblet cell	0.003	AE_gill	0.43395280492570043
ADORA1_ENTPD1_CD8+T cell|Ionocyte cell	ADORA1_ENTPD1_AE_gill	CD8+T cell|Ionocyte cell	1.0	ADORA1_ENTPD1	CD8+T cell|Ionocyte cell	0.011	AE_gill	0.7842512812522875
ADORA1_ENTPD1_CD8+T cell|Ionocyte cell_DMRT2	ADORA1_ENTPD1_AE_gill	CD8+T cell|Ionocyte cell_DMRT2	1.0	ADORA1_ENTPD1	CD8+T cell|Ionocyte cell_DMRT2	0.003	AE_gill	0.79079641962978
ADORA1_ENTPD1_CD8+T cell|Macrophage	ADORA1_ENTPD1_AE_gill	CD8+T cell|Macrophage	1.0	ADORA1_ENTPD1	CD8+T cell|Macrophage	0.004	AE_gill	0.4847863036642661
ADORA1_ENTPD1_CD8+T cell|Neutrophil	ADORA1_ENTPD1_AE_gill	CD8+T cell|Neutrophil	1.0	ADORA1_ENTPD1	CD8+T cell|Neutrophil	0.003	AE_gill	0.42617668247442764
ADORA1_ENTPD1_CD8+T cell|NK cell_like	ADORA1_ENTPD1_AE_gill	CD8+T cell|NK cell_like	1.0	ADORA1_ENTPD1	CD8+T cell|NK cell_like	0.104	AE_gill	0.9522072483722215
ADORA1_ENTPD1_CD8+T cell|Platelet	ADORA1_ENTPD1_AE_gill	CD8+T cell|Platelet	1.0	ADORA1_ENTPD1	CD8+T cell|Platelet	0.012	AE_gill	0.47235179925002
ADORA1_ENTPD1_CD8+T cell|Proliferative cell	ADORA1_ENTPD1_AE_gill	CD8+T cell|Proliferative cell	1.0	ADORA1_ENTPD1	CD8+T cell|Proliferative cell	0.041	AE_gill	0.6676107321328932
ADORA1_ENTPD1_CD8+T cell|SMC	ADORA1_ENTPD1_AE_gill	CD8+T cell|SMC	1.0	ADORA1_ENTPD1	CD8+T cell|SMC	0.009	AE_gill	0.4577967284839074
ADORA1_ENTPD1_CD8+T cell|Stromal cell	ADORA1_ENTPD1_AE_gill	CD8+T cell|Stromal cell	1.0	ADORA1_ENTPD1	CD8+T cell|Stromal cell	0.127	AE_gill	1.7305891035130885
ADORA1_ENTPD1_CD8+T cell|T cell	ADORA1_ENTPD1_AE_gill	CD8+T cell|T cell	1.0	ADORA1_ENTPD1	CD8+T cell|T cell	0.043	AE_gill	0.6813942248773158
ADORA1_ENTPD1_CD8+T cell|Un_epithelial cell	ADORA1_ENTPD1_AE_gill	CD8+T cell|Un_epithelial cell	1.0	ADORA1_ENTPD1	CD8+T cell|Un_epithelial cell	0.003	AE_gill	0.4380397894999822
ADORA1_ENTPD1_CD8+T cell|Un_immune cell	ADORA1_ENTPD1_AE_gill	CD8+T cell|Un_immune cell	1.0	ADORA1_ENTPD1	CD8+T cell|Un_immune cell	0.009	AE_gill	0.5560236114808355
ADORA1_ENTPD1_Ciliated cell|B cell_like	ADORA1_ENTPD1_AE_gill	Ciliated cell|B cell_like	1.0	ADORA1_ENTPD1	Ciliated cell|B cell_like	0.0	AE_gill	0.2008825995122171
ADORA1_ENTPD1_Ciliated cell|Basal epithelial cell	ADORA1_ENTPD1_AE_gill	Ciliated cell|Basal epithelial cell	1.0	ADORA1_ENTPD1	Ciliated cell|Basal epithelial cell	0.0	AE_gill	0.25986985142763047
ADORA1_ENTPD1_Ciliated cell|CD8+T cell	ADORA1_ENTPD1_AE_gill	Ciliated cell|CD8+T cell	1.0	ADORA1_ENTPD1	Ciliated cell|CD8+T cell	0.0	AE_gill	0.4868477794950849
ADORA1_ENTPD1_Ciliated cell|Ciliated cell	ADORA1_ENTPD1_AE_gill	Ciliated cell|Ciliated cell	1.0	ADORA1_ENTPD1	Ciliated cell|Ciliated cell	0.0	AE_gill	0.134210815708985
ADORA1_ENTPD1_Ciliated cell|CTSG_high	ADORA1_ENTPD1_AE_gill	Ciliated cell|CTSG_high	1.0	ADORA1_ENTPD1	Ciliated cell|CTSG_high	0.0	AE_gill	0.1338421536693302
ADORA1_ENTPD1_Ciliated cell|Dendritic cell_like	ADORA1_ENTPD1_AE_gill	Ciliated cell|Dendritic cell_like	1.0	ADORA1_ENTPD1	Ciliated cell|Dendritic cell_like	0.0	AE_gill	0.0867824264727416
ADORA1_ENTPD1_Ciliated cell|Endothelial cell	ADORA1_ENTPD1_AE_gill	Ciliated cell|Endothelial cell	1.0	ADORA1_ENTPD1	Ciliated cell|Endothelial cell	0.0	AE_gill	0.6043997768640514
ADORA1_ENTPD1_Ciliated cell|Epithelial cell_Ca	ADORA1_ENTPD1_AE_gill	Ciliated cell|Epithelial cell_Ca	1.0	ADORA1_ENTPD1	Ciliated cell|Epithelial cell_Ca	0.0	AE_gill	0.09617846416594329
ADORA1_ENTPD1_Ciliated cell|Erythroid cell	ADORA1_ENTPD1_AE_gill	Ciliated cell|Erythroid cell	1.0	ADORA1_ENTPD1	Ciliated cell|Erythroid cell	0.0	AE_gill	0.20373943695559948
ADORA1_ENTPD1_Ciliated cell|Goblet cell	ADORA1_ENTPD1_AE_gill	Ciliated cell|Goblet cell	1.0	ADORA1_ENTPD1	Ciliated cell|Goblet cell	0.0	AE_gill	0.0813158411396005
ADORA1_ENTPD1_Ciliated cell|Ionocyte cell	ADORA1_ENTPD1_AE_gill	Ciliated cell|Ionocyte cell	1.0	ADORA1_ENTPD1	Ciliated cell|Ionocyte cell	0.0	AE_gill	0.4316143174661875
ADORA1_ENTPD1_Ciliated cell|Ionocyte cell_DMRT2	ADORA1_ENTPD1_AE_gill	Ciliated cell|Ionocyte cell_DMRT2	1.0	ADORA1_ENTPD1	Ciliated cell|Ionocyte cell_DMRT2	0.0	AE_gill	0.4381594558436801
ADORA1_ENTPD1_Ciliated cell|Macrophage	ADORA1_ENTPD1_AE_gill	Ciliated cell|Macrophage	1.0	ADORA1_ENTPD1	Ciliated cell|Macrophage	0.0	AE_gill	0.1321493398781662
ADORA1_ENTPD1_Ciliated cell|Neutrophil	ADORA1_ENTPD1_AE_gill	Ciliated cell|Neutrophil	1.0	ADORA1_ENTPD1	Ciliated cell|Neutrophil	0.0	AE_gill	0.07353971868832769
ADORA1_ENTPD1_Ciliated cell|NK cell_like	ADORA1_ENTPD1_AE_gill	Ciliated cell|NK cell_like	1.0	ADORA1_ENTPD1	Ciliated cell|NK cell_like	0.0	AE_gill	0.5995702845861215
ADORA1_ENTPD1_Ciliated cell|Platelet	ADORA1_ENTPD1_AE_gill	Ciliated cell|Platelet	1.0	ADORA1_ENTPD1	Ciliated cell|Platelet	0.0	AE_gill	0.11971483546392009
ADORA1_ENTPD1_Ciliated cell|Proliferative cell	ADORA1_ENTPD1_AE_gill	Ciliated cell|Proliferative cell	1.0	ADORA1_ENTPD1	Ciliated cell|Proliferative cell	0.0	AE_gill	0.3149737683467933
ADORA1_ENTPD1_Ciliated cell|SMC	ADORA1_ENTPD1_AE_gill	Ciliated cell|SMC	1.0	ADORA1_ENTPD1	Ciliated cell|SMC	0.0	AE_gill	0.1051597646978075
ADORA1_ENTPD1_Ciliated cell|Stromal cell	ADORA1_ENTPD1_AE_gill	Ciliated cell|Stromal cell	1.0	ADORA1_ENTPD1	Ciliated cell|Stromal cell	0.0	AE_gill	1.3779521397269885
ADORA1_ENTPD1_Ciliated cell|T cell	ADORA1_ENTPD1_AE_gill	Ciliated cell|T cell	1.0	ADORA1_ENTPD1	Ciliated cell|T cell	0.0	AE_gill	0.32875726109121595
ADORA1_ENTPD1_Ciliated cell|Un_epithelial cell	ADORA1_ENTPD1_AE_gill	Ciliated cell|Un_epithelial cell	1.0	ADORA1_ENTPD1	Ciliated cell|Un_epithelial cell	0.0	AE_gill	0.08540282571388229
ADORA1_ENTPD1_Ciliated cell|Un_immune cell	ADORA1_ENTPD1_AE_gill	Ciliated cell|Un_immune cell	1.0	ADORA1_ENTPD1	Ciliated cell|Un_immune cell	0.0	AE_gill	0.20338664769473558
ADORA1_ENTPD1_CTSG_high|B cell_like	ADORA1_ENTPD1_AE_gill	CTSG_high|B cell_like	1.0	ADORA1_ENTPD1	CTSG_high|B cell_like	0.021	AE_gill	0.2005139374725623
ADORA1_ENTPD1_CTSG_high|Basal epithelial cell	ADORA1_ENTPD1_AE_gill	CTSG_high|Basal epithelial cell	1.0	ADORA1_ENTPD1	CTSG_high|Basal epithelial cell	0.036	AE_gill	0.2595011893879757
ADORA1_ENTPD1_CTSG_high|CD8+T cell	ADORA1_ENTPD1_AE_gill	CTSG_high|CD8+T cell	1.0	ADORA1_ENTPD1	CTSG_high|CD8+T cell	0.086	AE_gill	0.4864791174554301
ADORA1_ENTPD1_CTSG_high|Ciliated cell	ADORA1_ENTPD1_AE_gill	CTSG_high|Ciliated cell	1.0	ADORA1_ENTPD1	CTSG_high|Ciliated cell	0.018	AE_gill	0.1338421536693302
ADORA1_ENTPD1_CTSG_high|CTSG_high	ADORA1_ENTPD1_AE_gill	CTSG_high|CTSG_high	1.0	ADORA1_ENTPD1	CTSG_high|CTSG_high	0.017	AE_gill	0.1334734916296754
ADORA1_ENTPD1_CTSG_high|Dendritic cell_like	ADORA1_ENTPD1_AE_gill	CTSG_high|Dendritic cell_like	1.0	ADORA1_ENTPD1	CTSG_high|Dendritic cell_like	0.01	AE_gill	0.0864137644330868
ADORA1_ENTPD1_CTSG_high|Endothelial cell	ADORA1_ENTPD1_AE_gill	CTSG_high|Endothelial cell	1.0	ADORA1_ENTPD1	CTSG_high|Endothelial cell	0.085	AE_gill	0.6040311148243966
ADORA1_ENTPD1_CTSG_high|Epithelial cell_Ca	ADORA1_ENTPD1_AE_gill	CTSG_high|Epithelial cell_Ca	1.0	ADORA1_ENTPD1	CTSG_high|Epithelial cell_Ca	0.014	AE_gill	0.09580980212628849
ADORA1_ENTPD1_CTSG_high|Erythroid cell	ADORA1_ENTPD1_AE_gill	CTSG_high|Erythroid cell	1.0	ADORA1_ENTPD1	CTSG_high|Erythroid cell	0.027	AE_gill	0.20337077491594469
ADORA1_ENTPD1_CTSG_high|Goblet cell	ADORA1_ENTPD1_AE_gill	CTSG_high|Goblet cell	1.0	ADORA1_ENTPD1	CTSG_high|Goblet cell	0.011	AE_gill	0.0809471790999457
ADORA1_ENTPD1_CTSG_high|Ionocyte cell	ADORA1_ENTPD1_AE_gill	CTSG_high|Ionocyte cell	1.0	ADORA1_ENTPD1	CTSG_high|Ionocyte cell	0.019	AE_gill	0.4312456554265327
ADORA1_ENTPD1_CTSG_high|Ionocyte cell_DMRT2	ADORA1_ENTPD1_AE_gill	CTSG_high|Ionocyte cell_DMRT2	1.0	ADORA1_ENTPD1	CTSG_high|Ionocyte cell_DMRT2	0.011	AE_gill	0.4377907938040253
ADORA1_ENTPD1_CTSG_high|Macrophage	ADORA1_ENTPD1_AE_gill	CTSG_high|Macrophage	1.0	ADORA1_ENTPD1	CTSG_high|Macrophage	0.012	AE_gill	0.1317806778385114
ADORA1_ENTPD1_CTSG_high|Neutrophil	ADORA1_ENTPD1_AE_gill	CTSG_high|Neutrophil	1.0	ADORA1_ENTPD1	CTSG_high|Neutrophil	0.01	AE_gill	0.07317105664867289
ADORA1_ENTPD1_CTSG_high|NK cell_like	ADORA1_ENTPD1_AE_gill	CTSG_high|NK cell_like	1.0	ADORA1_ENTPD1	CTSG_high|NK cell_like	0.112	AE_gill	0.5992016225464667
ADORA1_ENTPD1_CTSG_high|Platelet	ADORA1_ENTPD1_AE_gill	CTSG_high|Platelet	1.0	ADORA1_ENTPD1	CTSG_high|Platelet	0.02	AE_gill	0.11934617342426529
ADORA1_ENTPD1_CTSG_high|Proliferative cell	ADORA1_ENTPD1_AE_gill	CTSG_high|Proliferative cell	1.0	ADORA1_ENTPD1	CTSG_high|Proliferative cell	0.049	AE_gill	0.3146051063071385
ADORA1_ENTPD1_CTSG_high|SMC	ADORA1_ENTPD1_AE_gill	CTSG_high|SMC	1.0	ADORA1_ENTPD1	CTSG_high|SMC	0.017	AE_gill	0.1047911026581527
ADORA1_ENTPD1_CTSG_high|Stromal cell	ADORA1_ENTPD1_AE_gill	CTSG_high|Stromal cell	1.0	ADORA1_ENTPD1	CTSG_high|Stromal cell	0.135	AE_gill	1.3775834776873337
ADORA1_ENTPD1_CTSG_high|T cell	ADORA1_ENTPD1_AE_gill	CTSG_high|T cell	1.0	ADORA1_ENTPD1	CTSG_high|T cell	0.051	AE_gill	0.32838859905156115
ADORA1_ENTPD1_CTSG_high|Un_epithelial cell	ADORA1_ENTPD1_AE_gill	CTSG_high|Un_epithelial cell	1.0	ADORA1_ENTPD1	CTSG_high|Un_epithelial cell	0.011	AE_gill	0.08503416367422749
ADORA1_ENTPD1_CTSG_high|Un_immune cell	ADORA1_ENTPD1_AE_gill	CTSG_high|Un_immune cell	1.0	ADORA1_ENTPD1	CTSG_high|Un_immune cell	0.017	AE_gill	0.20301798565508078
ADORA1_ENTPD1_Dendritic cell_like|B cell_like	ADORA1_ENTPD1_AE_gill	Dendritic cell_like|B cell_like	1.0	ADORA1_ENTPD1	Dendritic cell_like|B cell_like	0.017	AE_gill	0.15345421027597372
ADORA1_ENTPD1_Dendritic cell_like|Basal epithelial cell	ADORA1_ENTPD1_AE_gill	Dendritic cell_like|Basal epithelial cell	1.0	ADORA1_ENTPD1	Dendritic cell_like|Basal epithelial cell	0.032	AE_gill	0.2124414621913871
ADORA1_ENTPD1_Dendritic cell_like|CD8+T cell	ADORA1_ENTPD1_AE_gill	Dendritic cell_like|CD8+T cell	1.0	ADORA1_ENTPD1	Dendritic cell_like|CD8+T cell	0.081	AE_gill	0.43941939025884147
ADORA1_ENTPD1_Dendritic cell_like|Ciliated cell	ADORA1_ENTPD1_AE_gill	Dendritic cell_like|Ciliated cell	1.0	ADORA1_ENTPD1	Dendritic cell_like|Ciliated cell	0.014	AE_gill	0.08678242647274159
ADORA1_ENTPD1_Dendritic cell_like|CTSG_high	ADORA1_ENTPD1_AE_gill	Dendritic cell_like|CTSG_high	1.0	ADORA1_ENTPD1	Dendritic cell_like|CTSG_high	0.013	AE_gill	0.08641376443308679
ADORA1_ENTPD1_Dendritic cell_like|Dendritic cell_like	ADORA1_ENTPD1_AE_gill	Dendritic cell_like|Dendritic cell_like	1.0	ADORA1_ENTPD1	Dendritic cell_like|Dendritic cell_like	0.006	AE_gill	0.039354037236498204
ADORA1_ENTPD1_Dendritic cell_like|Endothelial cell	ADORA1_ENTPD1_AE_gill	Dendritic cell_like|Endothelial cell	1.0	ADORA1_ENTPD1	Dendritic cell_like|Endothelial cell	0.081	AE_gill	0.5569713876278081
ADORA1_ENTPD1_Dendritic cell_like|Epithelial cell_Ca	ADORA1_ENTPD1_AE_gill	Dendritic cell_like|Epithelial cell_Ca	1.0	ADORA1_ENTPD1	Dendritic cell_like|Epithelial cell_Ca	0.009	AE_gill	0.048750074929699905
ADORA1_ENTPD1_Dendritic cell_like|Erythroid cell	ADORA1_ENTPD1_AE_gill	Dendritic cell_like|Erythroid cell	1.0	ADORA1_ENTPD1	Dendritic cell_like|Erythroid cell	0.023	AE_gill	0.1563110477193561
ADORA1_ENTPD1_Dendritic cell_like|Goblet cell	ADORA1_ENTPD1_AE_gill	Dendritic cell_like|Goblet cell	1.0	ADORA1_ENTPD1	Dendritic cell_like|Goblet cell	0.007	AE_gill	0.0338874519033571
ADORA1_ENTPD1_Dendritic cell_like|Ionocyte cell	ADORA1_ENTPD1_AE_gill	Dendritic cell_like|Ionocyte cell	1.0	ADORA1_ENTPD1	Dendritic cell_like|Ionocyte cell	0.015	AE_gill	0.38418592822994413
ADORA1_ENTPD1_Dendritic cell_like|Ionocyte cell_DMRT2	ADORA1_ENTPD1_AE_gill	Dendritic cell_like|Ionocyte cell_DMRT2	1.0	ADORA1_ENTPD1	Dendritic cell_like|Ionocyte cell_DMRT2	0.007	AE_gill	0.39073106660743673
ADORA1_ENTPD1_Dendritic cell_like|Macrophage	ADORA1_ENTPD1_AE_gill	Dendritic cell_like|Macrophage	1.0	ADORA1_ENTPD1	Dendritic cell_like|Macrophage	0.008	AE_gill	0.08472095064192281
ADORA1_ENTPD1_Dendritic cell_like|Neutrophil	ADORA1_ENTPD1_AE_gill	Dendritic cell_like|Neutrophil	1.0	ADORA1_ENTPD1	Dendritic cell_like|Neutrophil	0.006	AE_gill	0.026111329452084303
ADORA1_ENTPD1_Dendritic cell_like|NK cell_like	ADORA1_ENTPD1_AE_gill	Dendritic cell_like|NK cell_like	1.0	ADORA1_ENTPD1	Dendritic cell_like|NK cell_like	0.108	AE_gill	0.5521418953498781
ADORA1_ENTPD1_Dendritic cell_like|Platelet	ADORA1_ENTPD1_AE_gill	Dendritic cell_like|Platelet	1.0	ADORA1_ENTPD1	Dendritic cell_like|Platelet	0.016	AE_gill	0.0722864462276767
ADORA1_ENTPD1_Dendritic cell_like|Proliferative cell	ADORA1_ENTPD1_AE_gill	Dendritic cell_like|Proliferative cell	1.0	ADORA1_ENTPD1	Dendritic cell_like|Proliferative cell	0.045	AE_gill	0.26754537911054993
ADORA1_ENTPD1_Dendritic cell_like|SMC	ADORA1_ENTPD1_AE_gill	Dendritic cell_like|SMC	1.0	ADORA1_ENTPD1	Dendritic cell_like|SMC	0.013	AE_gill	0.0577313754615641
ADORA1_ENTPD1_Dendritic cell_like|Stromal cell	ADORA1_ENTPD1_AE_gill	Dendritic cell_like|Stromal cell	1.0	ADORA1_ENTPD1	Dendritic cell_like|Stromal cell	0.131	AE_gill	1.3305237504907452
ADORA1_ENTPD1_Dendritic cell_like|T cell	ADORA1_ENTPD1_AE_gill	Dendritic cell_like|T cell	1.0	ADORA1_ENTPD1	Dendritic cell_like|T cell	0.047	AE_gill	0.2813288718549725
ADORA1_ENTPD1_Dendritic cell_like|Un_epithelial cell	ADORA1_ENTPD1_AE_gill	Dendritic cell_like|Un_epithelial cell	1.0	ADORA1_ENTPD1	Dendritic cell_like|Un_epithelial cell	0.007	AE_gill	0.0379744364776389
ADORA1_ENTPD1_Dendritic cell_like|Un_immune cell	ADORA1_ENTPD1_AE_gill	Dendritic cell_like|Un_immune cell	1.0	ADORA1_ENTPD1	Dendritic cell_like|Un_immune cell	0.012	AE_gill	0.1559582584584922
ADORA1_ENTPD1_Endothelial cell|B cell_like	ADORA1_ENTPD1_AE_gill	Endothelial cell|B cell_like	1.0	ADORA1_ENTPD1	Endothelial cell|B cell_like	0.0	AE_gill	0.6710715606672836
ADORA1_ENTPD1_Endothelial cell|Basal epithelial cell	ADORA1_ENTPD1_AE_gill	Endothelial cell|Basal epithelial cell	1.0	ADORA1_ENTPD1	Endothelial cell|Basal epithelial cell	0.0	AE_gill	0.730058812582697
ADORA1_ENTPD1_Endothelial cell|CD8+T cell	ADORA1_ENTPD1_AE_gill	Endothelial cell|CD8+T cell	1.0	ADORA1_ENTPD1	Endothelial cell|CD8+T cell	0.0	AE_gill	0.9570367406501514
ADORA1_ENTPD1_Endothelial cell|Ciliated cell	ADORA1_ENTPD1_AE_gill	Endothelial cell|Ciliated cell	1.0	ADORA1_ENTPD1	Endothelial cell|Ciliated cell	0.0	AE_gill	0.6043997768640514
ADORA1_ENTPD1_Endothelial cell|CTSG_high	ADORA1_ENTPD1_AE_gill	Endothelial cell|CTSG_high	1.0	ADORA1_ENTPD1	Endothelial cell|CTSG_high	0.0	AE_gill	0.6040311148243966
ADORA1_ENTPD1_Endothelial cell|Dendritic cell_like	ADORA1_ENTPD1_AE_gill	Endothelial cell|Dendritic cell_like	1.0	ADORA1_ENTPD1	Endothelial cell|Dendritic cell_like	0.0	AE_gill	0.5569713876278081
ADORA1_ENTPD1_Endothelial cell|Endothelial cell	ADORA1_ENTPD1_AE_gill	Endothelial cell|Endothelial cell	1.0	ADORA1_ENTPD1	Endothelial cell|Endothelial cell	0.0	AE_gill	1.074588738019118
ADORA1_ENTPD1_Endothelial cell|Epithelial cell_Ca	ADORA1_ENTPD1_AE_gill	Endothelial cell|Epithelial cell_Ca	1.0	ADORA1_ENTPD1	Endothelial cell|Epithelial cell_Ca	0.0	AE_gill	0.5663674253210098
ADORA1_ENTPD1_Endothelial cell|Erythroid cell	ADORA1_ENTPD1_AE_gill	Endothelial cell|Erythroid cell	1.0	ADORA1_ENTPD1	Endothelial cell|Erythroid cell	0.0	AE_gill	0.673928398110666
ADORA1_ENTPD1_Endothelial cell|Goblet cell	ADORA1_ENTPD1_AE_gill	Endothelial cell|Goblet cell	1.0	ADORA1_ENTPD1	Endothelial cell|Goblet cell	0.0	AE_gill	0.5515048022946669
ADORA1_ENTPD1_Endothelial cell|Ionocyte cell	ADORA1_ENTPD1_AE_gill	Endothelial cell|Ionocyte cell	1.0	ADORA1_ENTPD1	Endothelial cell|Ionocyte cell	0.0	AE_gill	0.901803278621254
ADORA1_ENTPD1_Endothelial cell|Ionocyte cell_DMRT2	ADORA1_ENTPD1_AE_gill	Endothelial cell|Ionocyte cell_DMRT2	1.0	ADORA1_ENTPD1	Endothelial cell|Ionocyte cell_DMRT2	0.0	AE_gill	0.9083484169987465
ADORA1_ENTPD1_Endothelial cell|Macrophage	ADORA1_ENTPD1_AE_gill	Endothelial cell|Macrophage	1.0	ADORA1_ENTPD1	Endothelial cell|Macrophage	0.0	AE_gill	0.6023383010332326
ADORA1_ENTPD1_Endothelial cell|Neutrophil	ADORA1_ENTPD1_AE_gill	Endothelial cell|Neutrophil	1.0	ADORA1_ENTPD1	Endothelial cell|Neutrophil	0.0	AE_gill	0.5437286798433941
ADORA1_ENTPD1_Endothelial cell|NK cell_like	ADORA1_ENTPD1_AE_gill	Endothelial cell|NK cell_like	1.0	ADORA1_ENTPD1	Endothelial cell|NK cell_like	0.0	AE_gill	1.069759245741188
ADORA1_ENTPD1_Endothelial cell|Platelet	ADORA1_ENTPD1_AE_gill	Endothelial cell|Platelet	1.0	ADORA1_ENTPD1	Endothelial cell|Platelet	0.0	AE_gill	0.5899037966189865
ADORA1_ENTPD1_Endothelial cell|Proliferative cell	ADORA1_ENTPD1_AE_gill	Endothelial cell|Proliferative cell	1.0	ADORA1_ENTPD1	Endothelial cell|Proliferative cell	0.0	AE_gill	0.7851627295018597
ADORA1_ENTPD1_Endothelial cell|SMC	ADORA1_ENTPD1_AE_gill	Endothelial cell|SMC	1.0	ADORA1_ENTPD1	Endothelial cell|SMC	0.0	AE_gill	0.575348725852874
ADORA1_ENTPD1_Endothelial cell|Stromal cell	ADORA1_ENTPD1_AE_gill	Endothelial cell|Stromal cell	1.0	ADORA1_ENTPD1	Endothelial cell|Stromal cell	0.0	AE_gill	1.848141100882055
ADORA1_ENTPD1_Endothelial cell|T cell	ADORA1_ENTPD1_AE_gill	Endothelial cell|T cell	1.0	ADORA1_ENTPD1	Endothelial cell|T cell	0.0	AE_gill	0.7989462222462824
ADORA1_ENTPD1_Endothelial cell|Un_epithelial cell	ADORA1_ENTPD1_AE_gill	Endothelial cell|Un_epithelial cell	1.0	ADORA1_ENTPD1	Endothelial cell|Un_epithelial cell	0.0	AE_gill	0.5555917868689488
ADORA1_ENTPD1_Endothelial cell|Un_immune cell	ADORA1_ENTPD1_AE_gill	Endothelial cell|Un_immune cell	1.0	ADORA1_ENTPD1	Endothelial cell|Un_immune cell	0.0	AE_gill	0.673575608849802
ADORA1_ENTPD1_Epithelial cell_Ca|B cell_like	ADORA1_ENTPD1_AE_gill	Epithelial cell_Ca|B cell_like	1.0	ADORA1_ENTPD1	Epithelial cell_Ca|B cell_like	0.015	AE_gill	0.1628502479691754
ADORA1_ENTPD1_Epithelial cell_Ca|Basal epithelial cell	ADORA1_ENTPD1_AE_gill	Epithelial cell_Ca|Basal epithelial cell	1.0	ADORA1_ENTPD1	Epithelial cell_Ca|Basal epithelial cell	0.03	AE_gill	0.22183749988458878
ADORA1_ENTPD1_Epithelial cell_Ca|CD8+T cell	ADORA1_ENTPD1_AE_gill	Epithelial cell_Ca|CD8+T cell	1.0	ADORA1_ENTPD1	Epithelial cell_Ca|CD8+T cell	0.079	AE_gill	0.4488154279520432
ADORA1_ENTPD1_Epithelial cell_Ca|Ciliated cell	ADORA1_ENTPD1_AE_gill	Epithelial cell_Ca|Ciliated cell	1.0	ADORA1_ENTPD1	Epithelial cell_Ca|Ciliated cell	0.012	AE_gill	0.0961784641659433
ADORA1_ENTPD1_Epithelial cell_Ca|CTSG_high	ADORA1_ENTPD1_AE_gill	Epithelial cell_Ca|CTSG_high	1.0	ADORA1_ENTPD1	Epithelial cell_Ca|CTSG_high	0.011	AE_gill	0.0958098021262885
ADORA1_ENTPD1_Epithelial cell_Ca|Dendritic cell_like	ADORA1_ENTPD1_AE_gill	Epithelial cell_Ca|Dendritic cell_like	1.0	ADORA1_ENTPD1	Epithelial cell_Ca|Dendritic cell_like	0.004	AE_gill	0.048750074929699905
ADORA1_ENTPD1_Epithelial cell_Ca|Endothelial cell	ADORA1_ENTPD1_AE_gill	Epithelial cell_Ca|Endothelial cell	1.0	ADORA1_ENTPD1	Epithelial cell_Ca|Endothelial cell	0.078	AE_gill	0.5663674253210098
ADORA1_ENTPD1_Epithelial cell_Ca|Epithelial cell_Ca	ADORA1_ENTPD1_AE_gill	Epithelial cell_Ca|Epithelial cell_Ca	1.0	ADORA1_ENTPD1	Epithelial cell_Ca|Epithelial cell_Ca	0.007	AE_gill	0.058146112622901605
ADORA1_ENTPD1_Epithelial cell_Ca|Erythroid cell	ADORA1_ENTPD1_AE_gill	Epithelial cell_Ca|Erythroid cell	1.0	ADORA1_ENTPD1	Epithelial cell_Ca|Erythroid cell	0.021	AE_gill	0.1657070854125578
ADORA1_ENTPD1_Epithelial cell_Ca|Goblet cell	ADORA1_ENTPD1_AE_gill	Epithelial cell_Ca|Goblet cell	1.0	ADORA1_ENTPD1	Epithelial cell_Ca|Goblet cell	0.005	AE_gill	0.043283489596558804
ADORA1_ENTPD1_Epithelial cell_Ca|Ionocyte cell	ADORA1_ENTPD1_AE_gill	Epithelial cell_Ca|Ionocyte cell	1.0	ADORA1_ENTPD1	Epithelial cell_Ca|Ionocyte cell	0.013	AE_gill	0.3935819659231458
ADORA1_ENTPD1_Epithelial cell_Ca|Ionocyte cell_DMRT2	ADORA1_ENTPD1_AE_gill	Epithelial cell_Ca|Ionocyte cell_DMRT2	1.0	ADORA1_ENTPD1	Epithelial cell_Ca|Ionocyte cell_DMRT2	0.005	AE_gill	0.4001271043006384
ADORA1_ENTPD1_Epithelial cell_Ca|Macrophage	ADORA1_ENTPD1_AE_gill	Epithelial cell_Ca|Macrophage	1.0	ADORA1_ENTPD1	Epithelial cell_Ca|Macrophage	0.006	AE_gill	0.09411698833512451
ADORA1_ENTPD1_Epithelial cell_Ca|Neutrophil	ADORA1_ENTPD1_AE_gill	Epithelial cell_Ca|Neutrophil	1.0	ADORA1_ENTPD1	Epithelial cell_Ca|Neutrophil	0.004	AE_gill	0.035507367145286
ADORA1_ENTPD1_Epithelial cell_Ca|NK cell_like	ADORA1_ENTPD1_AE_gill	Epithelial cell_Ca|NK cell_like	1.0	ADORA1_ENTPD1	Epithelial cell_Ca|NK cell_like	0.106	AE_gill	0.5615379330430799
ADORA1_ENTPD1_Epithelial cell_Ca|Platelet	ADORA1_ENTPD1_AE_gill	Epithelial cell_Ca|Platelet	1.0	ADORA1_ENTPD1	Epithelial cell_Ca|Platelet	0.014	AE_gill	0.0816824839208784
ADORA1_ENTPD1_Epithelial cell_Ca|Proliferative cell	ADORA1_ENTPD1_AE_gill	Epithelial cell_Ca|Proliferative cell	1.0	ADORA1_ENTPD1	Epithelial cell_Ca|Proliferative cell	0.043	AE_gill	0.2769414168037516
ADORA1_ENTPD1_Epithelial cell_Ca|SMC	ADORA1_ENTPD1_AE_gill	Epithelial cell_Ca|SMC	1.0	ADORA1_ENTPD1	Epithelial cell_Ca|SMC	0.011	AE_gill	0.06712741315476581
ADORA1_ENTPD1_Epithelial cell_Ca|Stromal cell	ADORA1_ENTPD1_AE_gill	Epithelial cell_Ca|Stromal cell	1.0	ADORA1_ENTPD1	Epithelial cell_Ca|Stromal cell	0.129	AE_gill	1.3399197881839469
ADORA1_ENTPD1_Epithelial cell_Ca|T cell	ADORA1_ENTPD1_AE_gill	Epithelial cell_Ca|T cell	1.0	ADORA1_ENTPD1	Epithelial cell_Ca|T cell	0.045	AE_gill	0.2907249095481742
ADORA1_ENTPD1_Epithelial cell_Ca|Un_epithelial cell	ADORA1_ENTPD1_AE_gill	Epithelial cell_Ca|Un_epithelial cell	1.0	ADORA1_ENTPD1	Epithelial cell_Ca|Un_epithelial cell	0.005	AE_gill	0.0473704741708406
ADORA1_ENTPD1_Epithelial cell_Ca|Un_immune cell	ADORA1_ENTPD1_AE_gill	Epithelial cell_Ca|Un_immune cell	1.0	ADORA1_ENTPD1	Epithelial cell_Ca|Un_immune cell	0.01	AE_gill	0.1653542961516939
ADORA1_ENTPD1_Erythroid cell|B cell_like	ADORA1_ENTPD1_AE_gill	Erythroid cell|B cell_like	1.0	ADORA1_ENTPD1	Erythroid cell|B cell_like	0.0	AE_gill	0.2704112207588316
ADORA1_ENTPD1_Erythroid cell|Basal epithelial cell	ADORA1_ENTPD1_AE_gill	Erythroid cell|Basal epithelial cell	1.0	ADORA1_ENTPD1	Erythroid cell|Basal epithelial cell	0.0	AE_gill	0.329398472674245
ADORA1_ENTPD1_Erythroid cell|CD8+T cell	ADORA1_ENTPD1_AE_gill	Erythroid cell|CD8+T cell	1.0	ADORA1_ENTPD1	Erythroid cell|CD8+T cell	0.0	AE_gill	0.5563764007416994
ADORA1_ENTPD1_Erythroid cell|Ciliated cell	ADORA1_ENTPD1_AE_gill	Erythroid cell|Ciliated cell	1.0	ADORA1_ENTPD1	Erythroid cell|Ciliated cell	0.0	AE_gill	0.20373943695559948
ADORA1_ENTPD1_Erythroid cell|CTSG_high	ADORA1_ENTPD1_AE_gill	Erythroid cell|CTSG_high	1.0	ADORA1_ENTPD1	Erythroid cell|CTSG_high	0.0	AE_gill	0.20337077491594469
ADORA1_ENTPD1_Erythroid cell|Dendritic cell_like	ADORA1_ENTPD1_AE_gill	Erythroid cell|Dendritic cell_like	1.0	ADORA1_ENTPD1	Erythroid cell|Dendritic cell_like	0.0	AE_gill	0.15631104771935608
ADORA1_ENTPD1_Erythroid cell|Endothelial cell	ADORA1_ENTPD1_AE_gill	Erythroid cell|Endothelial cell	1.0	ADORA1_ENTPD1	Erythroid cell|Endothelial cell	0.0	AE_gill	0.673928398110666
ADORA1_ENTPD1_Erythroid cell|Epithelial cell_Ca	ADORA1_ENTPD1_AE_gill	Erythroid cell|Epithelial cell_Ca	1.0	ADORA1_ENTPD1	Erythroid cell|Epithelial cell_Ca	0.0	AE_gill	0.1657070854125578
ADORA1_ENTPD1_Erythroid cell|Erythroid cell	ADORA1_ENTPD1_AE_gill	Erythroid cell|Erythroid cell	1.0	ADORA1_ENTPD1	Erythroid cell|Erythroid cell	0.0	AE_gill	0.273268058202214
ADORA1_ENTPD1_Erythroid cell|Goblet cell	ADORA1_ENTPD1_AE_gill	Erythroid cell|Goblet cell	1.0	ADORA1_ENTPD1	Erythroid cell|Goblet cell	0.0	AE_gill	0.150844462386215
ADORA1_ENTPD1_Erythroid cell|Ionocyte cell	ADORA1_ENTPD1_AE_gill	Erythroid cell|Ionocyte cell	1.0	ADORA1_ENTPD1	Erythroid cell|Ionocyte cell	0.0	AE_gill	0.501142938712802
ADORA1_ENTPD1_Erythroid cell|Ionocyte cell_DMRT2	ADORA1_ENTPD1_AE_gill	Erythroid cell|Ionocyte cell_DMRT2	1.0	ADORA1_ENTPD1	Erythroid cell|Ionocyte cell_DMRT2	0.0	AE_gill	0.5076880770902946
ADORA1_ENTPD1_Erythroid cell|Macrophage	ADORA1_ENTPD1_AE_gill	Erythroid cell|Macrophage	1.0	ADORA1_ENTPD1	Erythroid cell|Macrophage	0.0	AE_gill	0.2016779611247807
ADORA1_ENTPD1_Erythroid cell|Neutrophil	ADORA1_ENTPD1_AE_gill	Erythroid cell|Neutrophil	1.0	ADORA1_ENTPD1	Erythroid cell|Neutrophil	0.0	AE_gill	0.1430683399349422
ADORA1_ENTPD1_Erythroid cell|NK cell_like	ADORA1_ENTPD1_AE_gill	Erythroid cell|NK cell_like	1.0	ADORA1_ENTPD1	Erythroid cell|NK cell_like	0.0	AE_gill	0.669098905832736
ADORA1_ENTPD1_Erythroid cell|Platelet	ADORA1_ENTPD1_AE_gill	Erythroid cell|Platelet	1.0	ADORA1_ENTPD1	Erythroid cell|Platelet	0.0	AE_gill	0.1892434567105346
ADORA1_ENTPD1_Erythroid cell|Proliferative cell	ADORA1_ENTPD1_AE_gill	Erythroid cell|Proliferative cell	1.0	ADORA1_ENTPD1	Erythroid cell|Proliferative cell	0.0	AE_gill	0.3845023895934078
ADORA1_ENTPD1_Erythroid cell|SMC	ADORA1_ENTPD1_AE_gill	Erythroid cell|SMC	1.0	ADORA1_ENTPD1	Erythroid cell|SMC	0.0	AE_gill	0.174688385944422
ADORA1_ENTPD1_Erythroid cell|Stromal cell	ADORA1_ENTPD1_AE_gill	Erythroid cell|Stromal cell	1.0	ADORA1_ENTPD1	Erythroid cell|Stromal cell	0.0	AE_gill	1.4474807609736031
ADORA1_ENTPD1_Erythroid cell|T cell	ADORA1_ENTPD1_AE_gill	Erythroid cell|T cell	1.0	ADORA1_ENTPD1	Erythroid cell|T cell	0.0	AE_gill	0.3982858823378304
ADORA1_ENTPD1_Erythroid cell|Un_epithelial cell	ADORA1_ENTPD1_AE_gill	Erythroid cell|Un_epithelial cell	1.0	ADORA1_ENTPD1	Erythroid cell|Un_epithelial cell	0.0	AE_gill	0.15493144696049682
ADORA1_ENTPD1_Erythroid cell|Un_immune cell	ADORA1_ENTPD1_AE_gill	Erythroid cell|Un_immune cell	1.0	ADORA1_ENTPD1	Erythroid cell|Un_immune cell	0.0	AE_gill	0.2729152689413501
ADORA1_ENTPD1_Goblet cell|B cell_like	ADORA1_ENTPD1_AE_gill	Goblet cell|B cell_like	1.0	ADORA1_ENTPD1	Goblet cell|B cell_like	0.0	AE_gill	0.1479876249428326
ADORA1_ENTPD1_Goblet cell|Basal epithelial cell	ADORA1_ENTPD1_AE_gill	Goblet cell|Basal epithelial cell	1.0	ADORA1_ENTPD1	Goblet cell|Basal epithelial cell	0.0	AE_gill	0.20697487685824598
ADORA1_ENTPD1_Goblet cell|CD8+T cell	ADORA1_ENTPD1_AE_gill	Goblet cell|CD8+T cell	1.0	ADORA1_ENTPD1	Goblet cell|CD8+T cell	0.0	AE_gill	0.4339528049257004
ADORA1_ENTPD1_Goblet cell|Ciliated cell	ADORA1_ENTPD1_AE_gill	Goblet cell|Ciliated cell	1.0	ADORA1_ENTPD1	Goblet cell|Ciliated cell	0.0	AE_gill	0.0813158411396005
ADORA1_ENTPD1_Goblet cell|CTSG_high	ADORA1_ENTPD1_AE_gill	Goblet cell|CTSG_high	1.0	ADORA1_ENTPD1	Goblet cell|CTSG_high	0.0	AE_gill	0.0809471790999457
ADORA1_ENTPD1_Goblet cell|Dendritic cell_like	ADORA1_ENTPD1_AE_gill	Goblet cell|Dendritic cell_like	1.0	ADORA1_ENTPD1	Goblet cell|Dendritic cell_like	0.0	AE_gill	0.0338874519033571
ADORA1_ENTPD1_Goblet cell|Endothelial cell	ADORA1_ENTPD1_AE_gill	Goblet cell|Endothelial cell	1.0	ADORA1_ENTPD1	Goblet cell|Endothelial cell	0.0	AE_gill	0.5515048022946669
ADORA1_ENTPD1_Goblet cell|Epithelial cell_Ca	ADORA1_ENTPD1_AE_gill	Goblet cell|Epithelial cell_Ca	1.0	ADORA1_ENTPD1	Goblet cell|Epithelial cell_Ca	0.0	AE_gill	0.0432834895965588
ADORA1_ENTPD1_Goblet cell|Erythroid cell	ADORA1_ENTPD1_AE_gill	Goblet cell|Erythroid cell	1.0	ADORA1_ENTPD1	Goblet cell|Erythroid cell	0.0	AE_gill	0.150844462386215
ADORA1_ENTPD1_Goblet cell|Goblet cell	ADORA1_ENTPD1_AE_gill	Goblet cell|Goblet cell	1.0	ADORA1_ENTPD1	Goblet cell|Goblet cell	0.0	AE_gill	0.028420866570216
ADORA1_ENTPD1_Goblet cell|Ionocyte cell	ADORA1_ENTPD1_AE_gill	Goblet cell|Ionocyte cell	1.0	ADORA1_ENTPD1	Goblet cell|Ionocyte cell	0.0	AE_gill	0.37871934289680304
ADORA1_ENTPD1_Goblet cell|Ionocyte cell_DMRT2	ADORA1_ENTPD1_AE_gill	Goblet cell|Ionocyte cell_DMRT2	1.0	ADORA1_ENTPD1	Goblet cell|Ionocyte cell_DMRT2	0.0	AE_gill	0.38526448127429563
ADORA1_ENTPD1_Goblet cell|Macrophage	ADORA1_ENTPD1_AE_gill	Goblet cell|Macrophage	1.0	ADORA1_ENTPD1	Goblet cell|Macrophage	0.0	AE_gill	0.0792543653087817
ADORA1_ENTPD1_Goblet cell|Neutrophil	ADORA1_ENTPD1_AE_gill	Goblet cell|Neutrophil	1.0	ADORA1_ENTPD1	Goblet cell|Neutrophil	0.0	AE_gill	0.0206447441189432
ADORA1_ENTPD1_Goblet cell|NK cell_like	ADORA1_ENTPD1_AE_gill	Goblet cell|NK cell_like	1.0	ADORA1_ENTPD1	Goblet cell|NK cell_like	0.0	AE_gill	0.546675310016737
ADORA1_ENTPD1_Goblet cell|Platelet	ADORA1_ENTPD1_AE_gill	Goblet cell|Platelet	1.0	ADORA1_ENTPD1	Goblet cell|Platelet	0.0	AE_gill	0.0668198608945356
ADORA1_ENTPD1_Goblet cell|Proliferative cell	ADORA1_ENTPD1_AE_gill	Goblet cell|Proliferative cell	1.0	ADORA1_ENTPD1	Goblet cell|Proliferative cell	0.0	AE_gill	0.26207879377740884
ADORA1_ENTPD1_Goblet cell|SMC	ADORA1_ENTPD1_AE_gill	Goblet cell|SMC	1.0	ADORA1_ENTPD1	Goblet cell|SMC	0.0	AE_gill	0.052264790128423
ADORA1_ENTPD1_Goblet cell|Stromal cell	ADORA1_ENTPD1_AE_gill	Goblet cell|Stromal cell	1.0	ADORA1_ENTPD1	Goblet cell|Stromal cell	0.0	AE_gill	1.325057165157604
ADORA1_ENTPD1_Goblet cell|T cell	ADORA1_ENTPD1_AE_gill	Goblet cell|T cell	1.0	ADORA1_ENTPD1	Goblet cell|T cell	0.0	AE_gill	0.2758622865218314
ADORA1_ENTPD1_Goblet cell|Un_epithelial cell	ADORA1_ENTPD1_AE_gill	Goblet cell|Un_epithelial cell	1.0	ADORA1_ENTPD1	Goblet cell|Un_epithelial cell	0.0	AE_gill	0.0325078511444978
ADORA1_ENTPD1_Goblet cell|Un_immune cell	ADORA1_ENTPD1_AE_gill	Goblet cell|Un_immune cell	1.0	ADORA1_ENTPD1	Goblet cell|Un_immune cell	0.0	AE_gill	0.1504916731253511
ADORA1_ENTPD1_Ionocyte cell_DMRT2|B cell_like	ADORA1_ENTPD1_AE_gill	Ionocyte cell_DMRT2|B cell_like	1.0	ADORA1_ENTPD1	Ionocyte cell_DMRT2|B cell_like	0.098	AE_gill	0.5048312396469122
ADORA1_ENTPD1_Ionocyte cell_DMRT2|Basal epithelial cell	ADORA1_ENTPD1_AE_gill	Ionocyte cell_DMRT2|Basal epithelial cell	1.0	ADORA1_ENTPD1	Ionocyte cell_DMRT2|Basal epithelial cell	0.113	AE_gill	0.5638184915623257
ADORA1_ENTPD1_Ionocyte cell_DMRT2|CD8+T cell	ADORA1_ENTPD1_AE_gill	Ionocyte cell_DMRT2|CD8+T cell	0.0	ADORA1_ENTPD1	Ionocyte cell_DMRT2|CD8+T cell	0.162	AE_gill	0.7907964196297801
ADORA1_ENTPD1_Ionocyte cell_DMRT2|Ciliated cell	ADORA1_ENTPD1_AE_gill	Ionocyte cell_DMRT2|Ciliated cell	1.0	ADORA1_ENTPD1	Ionocyte cell_DMRT2|Ciliated cell	0.095	AE_gill	0.4381594558436801
ADORA1_ENTPD1_Ionocyte cell_DMRT2|CTSG_high	ADORA1_ENTPD1_AE_gill	Ionocyte cell_DMRT2|CTSG_high	1.0	ADORA1_ENTPD1	Ionocyte cell_DMRT2|CTSG_high	0.094	AE_gill	0.4377907938040253
ADORA1_ENTPD1_Ionocyte cell_DMRT2|Dendritic cell_like	ADORA1_ENTPD1_AE_gill	Ionocyte cell_DMRT2|Dendritic cell_like	1.0	ADORA1_ENTPD1	Ionocyte cell_DMRT2|Dendritic cell_like	0.087	AE_gill	0.39073106660743673
ADORA1_ENTPD1_Ionocyte cell_DMRT2|Endothelial cell	ADORA1_ENTPD1_AE_gill	Ionocyte cell_DMRT2|Endothelial cell	1.0	ADORA1_ENTPD1	Ionocyte cell_DMRT2|Endothelial cell	0.161	AE_gill	0.9083484169987466
ADORA1_ENTPD1_Ionocyte cell_DMRT2|Epithelial cell_Ca	ADORA1_ENTPD1_AE_gill	Ionocyte cell_DMRT2|Epithelial cell_Ca	1.0	ADORA1_ENTPD1	Ionocyte cell_DMRT2|Epithelial cell_Ca	0.09	AE_gill	0.4001271043006384
ADORA1_ENTPD1_Ionocyte cell_DMRT2|Erythroid cell	ADORA1_ENTPD1_AE_gill	Ionocyte cell_DMRT2|Erythroid cell	1.0	ADORA1_ENTPD1	Ionocyte cell_DMRT2|Erythroid cell	0.104	AE_gill	0.5076880770902946
ADORA1_ENTPD1_Ionocyte cell_DMRT2|Goblet cell	ADORA1_ENTPD1_AE_gill	Ionocyte cell_DMRT2|Goblet cell	1.0	ADORA1_ENTPD1	Ionocyte cell_DMRT2|Goblet cell	0.088	AE_gill	0.38526448127429563
ADORA1_ENTPD1_Ionocyte cell_DMRT2|Ionocyte cell	ADORA1_ENTPD1_AE_gill	Ionocyte cell_DMRT2|Ionocyte cell	1.0	ADORA1_ENTPD1	Ionocyte cell_DMRT2|Ionocyte cell	0.096	AE_gill	0.7355629576008826
ADORA1_ENTPD1_Ionocyte cell_DMRT2|Ionocyte cell_DMRT2	ADORA1_ENTPD1_AE_gill	Ionocyte cell_DMRT2|Ionocyte cell_DMRT2	1.0	ADORA1_ENTPD1	Ionocyte cell_DMRT2|Ionocyte cell_DMRT2	0.088	AE_gill	0.7421080959783751
ADORA1_ENTPD1_Ionocyte cell_DMRT2|Macrophage	ADORA1_ENTPD1_AE_gill	Ionocyte cell_DMRT2|Macrophage	1.0	ADORA1_ENTPD1	Ionocyte cell_DMRT2|Macrophage	0.089	AE_gill	0.4360979800128613
ADORA1_ENTPD1_Ionocyte cell_DMRT2|Neutrophil	ADORA1_ENTPD1_AE_gill	Ionocyte cell_DMRT2|Neutrophil	1.0	ADORA1_ENTPD1	Ionocyte cell_DMRT2|Neutrophil	0.087	AE_gill	0.37748835882302284
ADORA1_ENTPD1_Ionocyte cell_DMRT2|NK cell_like	ADORA1_ENTPD1_AE_gill	Ionocyte cell_DMRT2|NK cell_like	0.0	ADORA1_ENTPD1	Ionocyte cell_DMRT2|NK cell_like	0.189	AE_gill	0.9035189247208166
ADORA1_ENTPD1_Ionocyte cell_DMRT2|Platelet	ADORA1_ENTPD1_AE_gill	Ionocyte cell_DMRT2|Platelet	1.0	ADORA1_ENTPD1	Ionocyte cell_DMRT2|Platelet	0.097	AE_gill	0.4236634755986152
ADORA1_ENTPD1_Ionocyte cell_DMRT2|Proliferative cell	ADORA1_ENTPD1_AE_gill	Ionocyte cell_DMRT2|Proliferative cell	1.0	ADORA1_ENTPD1	Ionocyte cell_DMRT2|Proliferative cell	0.126	AE_gill	0.6189224084814884
ADORA1_ENTPD1_Ionocyte cell_DMRT2|SMC	ADORA1_ENTPD1_AE_gill	Ionocyte cell_DMRT2|SMC	1.0	ADORA1_ENTPD1	Ionocyte cell_DMRT2|SMC	0.094	AE_gill	0.4091084048325026
ADORA1_ENTPD1_Ionocyte cell_DMRT2|Stromal cell	ADORA1_ENTPD1_AE_gill	Ionocyte cell_DMRT2|Stromal cell	0.0	ADORA1_ENTPD1	Ionocyte cell_DMRT2|Stromal cell	0.212	AE_gill	1.6819007798616836
ADORA1_ENTPD1_Ionocyte cell_DMRT2|T cell	ADORA1_ENTPD1_AE_gill	Ionocyte cell_DMRT2|T cell	1.0	ADORA1_ENTPD1	Ionocyte cell_DMRT2|T cell	0.128	AE_gill	0.6327059012259111
ADORA1_ENTPD1_Ionocyte cell_DMRT2|Un_epithelial cell	ADORA1_ENTPD1_AE_gill	Ionocyte cell_DMRT2|Un_epithelial cell	1.0	ADORA1_ENTPD1	Ionocyte cell_DMRT2|Un_epithelial cell	0.088	AE_gill	0.3893514658485774
ADORA1_ENTPD1_Ionocyte cell_DMRT2|Un_immune cell	ADORA1_ENTPD1_AE_gill	Ionocyte cell_DMRT2|Un_immune cell	1.0	ADORA1_ENTPD1	Ionocyte cell_DMRT2|Un_immune cell	0.093	AE_gill	0.5073352878294307
ADORA1_ENTPD1_Ionocyte cell|B cell_like	ADORA1_ENTPD1_AE_gill	Ionocyte cell|B cell_like	1.0	ADORA1_ENTPD1	Ionocyte cell|B cell_like	0.075	AE_gill	0.49828610126941963
ADORA1_ENTPD1_Ionocyte cell|Basal epithelial cell	ADORA1_ENTPD1_AE_gill	Ionocyte cell|Basal epithelial cell	1.0	ADORA1_ENTPD1	Ionocyte cell|Basal epithelial cell	0.09	AE_gill	0.5572733531848331
ADORA1_ENTPD1_Ionocyte cell|CD8+T cell	ADORA1_ENTPD1_AE_gill	Ionocyte cell|CD8+T cell	0.0	ADORA1_ENTPD1	Ionocyte cell|CD8+T cell	0.14	AE_gill	0.7842512812522875
ADORA1_ENTPD1_Ionocyte cell|Ciliated cell	ADORA1_ENTPD1_AE_gill	Ionocyte cell|Ciliated cell	1.0	ADORA1_ENTPD1	Ionocyte cell|Ciliated cell	0.073	AE_gill	0.4316143174661875
ADORA1_ENTPD1_Ionocyte cell|CTSG_high	ADORA1_ENTPD1_AE_gill	Ionocyte cell|CTSG_high	1.0	ADORA1_ENTPD1	Ionocyte cell|CTSG_high	0.072	AE_gill	0.4312456554265327
ADORA1_ENTPD1_Ionocyte cell|Dendritic cell_like	ADORA1_ENTPD1_AE_gill	Ionocyte cell|Dendritic cell_like	1.0	ADORA1_ENTPD1	Ionocyte cell|Dendritic cell_like	0.064	AE_gill	0.38418592822994413
ADORA1_ENTPD1_Ionocyte cell|Endothelial cell	ADORA1_ENTPD1_AE_gill	Ionocyte cell|Endothelial cell	1.0	ADORA1_ENTPD1	Ionocyte cell|Endothelial cell	0.139	AE_gill	0.901803278621254
ADORA1_ENTPD1_Ionocyte cell|Epithelial cell_Ca	ADORA1_ENTPD1_AE_gill	Ionocyte cell|Epithelial cell_Ca	1.0	ADORA1_ENTPD1	Ionocyte cell|Epithelial cell_Ca	0.068	AE_gill	0.3935819659231458
ADORA1_ENTPD1_Ionocyte cell|Erythroid cell	ADORA1_ENTPD1_AE_gill	Ionocyte cell|Erythroid cell	1.0	ADORA1_ENTPD1	Ionocyte cell|Erythroid cell	0.082	AE_gill	0.501142938712802
ADORA1_ENTPD1_Ionocyte cell|Goblet cell	ADORA1_ENTPD1_AE_gill	Ionocyte cell|Goblet cell	1.0	ADORA1_ENTPD1	Ionocyte cell|Goblet cell	0.065	AE_gill	0.37871934289680304
ADORA1_ENTPD1_Ionocyte cell|Ionocyte cell	ADORA1_ENTPD1_AE_gill	Ionocyte cell|Ionocyte cell	1.0	ADORA1_ENTPD1	Ionocyte cell|Ionocyte cell	0.073	AE_gill	0.72901781922339
ADORA1_ENTPD1_Ionocyte cell|Ionocyte cell_DMRT2	ADORA1_ENTPD1_AE_gill	Ionocyte cell|Ionocyte cell_DMRT2	1.0	ADORA1_ENTPD1	Ionocyte cell|Ionocyte cell_DMRT2	0.066	AE_gill	0.7355629576008825
ADORA1_ENTPD1_Ionocyte cell|Macrophage	ADORA1_ENTPD1_AE_gill	Ionocyte cell|Macrophage	1.0	ADORA1_ENTPD1	Ionocyte cell|Macrophage	0.067	AE_gill	0.4295528416353687
ADORA1_ENTPD1_Ionocyte cell|Neutrophil	ADORA1_ENTPD1_AE_gill	Ionocyte cell|Neutrophil	1.0	ADORA1_ENTPD1	Ionocyte cell|Neutrophil	0.065	AE_gill	0.37094322044553024
ADORA1_ENTPD1_Ionocyte cell|NK cell_like	ADORA1_ENTPD1_AE_gill	Ionocyte cell|NK cell_like	0.0	ADORA1_ENTPD1	Ionocyte cell|NK cell_like	0.167	AE_gill	0.896973786343324
ADORA1_ENTPD1_Ionocyte cell|Platelet	ADORA1_ENTPD1_AE_gill	Ionocyte cell|Platelet	1.0	ADORA1_ENTPD1	Ionocyte cell|Platelet	0.075	AE_gill	0.4171183372211226
ADORA1_ENTPD1_Ionocyte cell|Proliferative cell	ADORA1_ENTPD1_AE_gill	Ionocyte cell|Proliferative cell	1.0	ADORA1_ENTPD1	Ionocyte cell|Proliferative cell	0.104	AE_gill	0.6123772701039958
ADORA1_ENTPD1_Ionocyte cell|SMC	ADORA1_ENTPD1_AE_gill	Ionocyte cell|SMC	1.0	ADORA1_ENTPD1	Ionocyte cell|SMC	0.072	AE_gill	0.40256326645501
ADORA1_ENTPD1_Ionocyte cell|Stromal cell	ADORA1_ENTPD1_AE_gill	Ionocyte cell|Stromal cell	0.0	ADORA1_ENTPD1	Ionocyte cell|Stromal cell	0.189	AE_gill	1.675355641484191
ADORA1_ENTPD1_Ionocyte cell|T cell	ADORA1_ENTPD1_AE_gill	Ionocyte cell|T cell	1.0	ADORA1_ENTPD1	Ionocyte cell|T cell	0.106	AE_gill	0.6261607628484185
ADORA1_ENTPD1_Ionocyte cell|Un_epithelial cell	ADORA1_ENTPD1_AE_gill	Ionocyte cell|Un_epithelial cell	1.0	ADORA1_ENTPD1	Ionocyte cell|Un_epithelial cell	0.066	AE_gill	0.3828063274710848
ADORA1_ENTPD1_Ionocyte cell|Un_immune cell	ADORA1_ENTPD1_AE_gill	Ionocyte cell|Un_immune cell	1.0	ADORA1_ENTPD1	Ionocyte cell|Un_immune cell	0.071	AE_gill	0.5007901494519381
ADORA1_ENTPD1_Macrophage|B cell_like	ADORA1_ENTPD1_AE_gill	Macrophage|B cell_like	1.0	ADORA1_ENTPD1	Macrophage|B cell_like	0.025	AE_gill	0.19882112368139832
ADORA1_ENTPD1_Macrophage|Basal epithelial cell	ADORA1_ENTPD1_AE_gill	Macrophage|Basal epithelial cell	1.0	ADORA1_ENTPD1	Macrophage|Basal epithelial cell	0.04	AE_gill	0.2578083755968117
ADORA1_ENTPD1_Macrophage|CD8+T cell	ADORA1_ENTPD1_AE_gill	Macrophage|CD8+T cell	1.0	ADORA1_ENTPD1	Macrophage|CD8+T cell	0.09	AE_gill	0.4847863036642661
ADORA1_ENTPD1_Macrophage|Ciliated cell	ADORA1_ENTPD1_AE_gill	Macrophage|Ciliated cell	1.0	ADORA1_ENTPD1	Macrophage|Ciliated cell	0.023	AE_gill	0.13214933987816618
ADORA1_ENTPD1_Macrophage|CTSG_high	ADORA1_ENTPD1_AE_gill	Macrophage|CTSG_high	1.0	ADORA1_ENTPD1	Macrophage|CTSG_high	0.022	AE_gill	0.13178067783851138
ADORA1_ENTPD1_Macrophage|Dendritic cell_like	ADORA1_ENTPD1_AE_gill	Macrophage|Dendritic cell_like	1.0	ADORA1_ENTPD1	Macrophage|Dendritic cell_like	0.014	AE_gill	0.0847209506419228
ADORA1_ENTPD1_Macrophage|Endothelial cell	ADORA1_ENTPD1_AE_gill	Macrophage|Endothelial cell	1.0	ADORA1_ENTPD1	Macrophage|Endothelial cell	0.089	AE_gill	0.6023383010332326
ADORA1_ENTPD1_Macrophage|Epithelial cell_Ca	ADORA1_ENTPD1_AE_gill	Macrophage|Epithelial cell_Ca	1.0	ADORA1_ENTPD1	Macrophage|Epithelial cell_Ca	0.018	AE_gill	0.0941169883351245
ADORA1_ENTPD1_Macrophage|Erythroid cell	ADORA1_ENTPD1_AE_gill	Macrophage|Erythroid cell	1.0	ADORA1_ENTPD1	Macrophage|Erythroid cell	0.032	AE_gill	0.2016779611247807
ADORA1_ENTPD1_Macrophage|Goblet cell	ADORA1_ENTPD1_AE_gill	Macrophage|Goblet cell	1.0	ADORA1_ENTPD1	Macrophage|Goblet cell	0.015	AE_gill	0.0792543653087817
ADORA1_ENTPD1_Macrophage|Ionocyte cell	ADORA1_ENTPD1_AE_gill	Macrophage|Ionocyte cell	1.0	ADORA1_ENTPD1	Macrophage|Ionocyte cell	0.023	AE_gill	0.4295528416353687
ADORA1_ENTPD1_Macrophage|Ionocyte cell_DMRT2	ADORA1_ENTPD1_AE_gill	Macrophage|Ionocyte cell_DMRT2	1.0	ADORA1_ENTPD1	Macrophage|Ionocyte cell_DMRT2	0.016	AE_gill	0.4360979800128613
ADORA1_ENTPD1_Macrophage|Macrophage	ADORA1_ENTPD1_AE_gill	Macrophage|Macrophage	1.0	ADORA1_ENTPD1	Macrophage|Macrophage	0.017	AE_gill	0.1300878640473474
ADORA1_ENTPD1_Macrophage|Neutrophil	ADORA1_ENTPD1_AE_gill	Macrophage|Neutrophil	1.0	ADORA1_ENTPD1	Macrophage|Neutrophil	0.015	AE_gill	0.0714782428575089
ADORA1_ENTPD1_Macrophage|NK cell_like	ADORA1_ENTPD1_AE_gill	Macrophage|NK cell_like	1.0	ADORA1_ENTPD1	Macrophage|NK cell_like	0.117	AE_gill	0.5975088087553027
ADORA1_ENTPD1_Macrophage|Platelet	ADORA1_ENTPD1_AE_gill	Macrophage|Platelet	1.0	ADORA1_ENTPD1	Macrophage|Platelet	0.025	AE_gill	0.1176533596331013
ADORA1_ENTPD1_Macrophage|Proliferative cell	ADORA1_ENTPD1_AE_gill	Macrophage|Proliferative cell	1.0	ADORA1_ENTPD1	Macrophage|Proliferative cell	0.054	AE_gill	0.3129122925159745
ADORA1_ENTPD1_Macrophage|SMC	ADORA1_ENTPD1_AE_gill	Macrophage|SMC	1.0	ADORA1_ENTPD1	Macrophage|SMC	0.022	AE_gill	0.1030982888669887
ADORA1_ENTPD1_Macrophage|Stromal cell	ADORA1_ENTPD1_AE_gill	Macrophage|Stromal cell	1.0	ADORA1_ENTPD1	Macrophage|Stromal cell	0.139	AE_gill	1.3758906638961697
ADORA1_ENTPD1_Macrophage|T cell	ADORA1_ENTPD1_AE_gill	Macrophage|T cell	1.0	ADORA1_ENTPD1	Macrophage|T cell	0.056	AE_gill	0.3266957852603971
ADORA1_ENTPD1_Macrophage|Un_epithelial cell	ADORA1_ENTPD1_AE_gill	Macrophage|Un_epithelial cell	1.0	ADORA1_ENTPD1	Macrophage|Un_epithelial cell	0.015	AE_gill	0.08334134988306349
ADORA1_ENTPD1_Macrophage|Un_immune cell	ADORA1_ENTPD1_AE_gill	Macrophage|Un_immune cell	1.0	ADORA1_ENTPD1	Macrophage|Un_immune cell	0.021	AE_gill	0.2013251718639168
ADORA1_ENTPD1_Neutrophil|B cell_like	ADORA1_ENTPD1_AE_gill	Neutrophil|B cell_like	1.0	ADORA1_ENTPD1	Neutrophil|B cell_like	0.0	AE_gill	0.1402115024915598
ADORA1_ENTPD1_Neutrophil|Basal epithelial cell	ADORA1_ENTPD1_AE_gill	Neutrophil|Basal epithelial cell	1.0	ADORA1_ENTPD1	Neutrophil|Basal epithelial cell	0.0	AE_gill	0.19919875440697318
ADORA1_ENTPD1_Neutrophil|CD8+T cell	ADORA1_ENTPD1_AE_gill	Neutrophil|CD8+T cell	1.0	ADORA1_ENTPD1	Neutrophil|CD8+T cell	0.0	AE_gill	0.4261766824744276
ADORA1_ENTPD1_Neutrophil|Ciliated cell	ADORA1_ENTPD1_AE_gill	Neutrophil|Ciliated cell	1.0	ADORA1_ENTPD1	Neutrophil|Ciliated cell	0.0	AE_gill	0.07353971868832769
ADORA1_ENTPD1_Neutrophil|CTSG_high	ADORA1_ENTPD1_AE_gill	Neutrophil|CTSG_high	1.0	ADORA1_ENTPD1	Neutrophil|CTSG_high	0.0	AE_gill	0.0731710566486729
ADORA1_ENTPD1_Neutrophil|Dendritic cell_like	ADORA1_ENTPD1_AE_gill	Neutrophil|Dendritic cell_like	1.0	ADORA1_ENTPD1	Neutrophil|Dendritic cell_like	0.0	AE_gill	0.026111329452084303
ADORA1_ENTPD1_Neutrophil|Endothelial cell	ADORA1_ENTPD1_AE_gill	Neutrophil|Endothelial cell	1.0	ADORA1_ENTPD1	Neutrophil|Endothelial cell	0.0	AE_gill	0.5437286798433941
ADORA1_ENTPD1_Neutrophil|Epithelial cell_Ca	ADORA1_ENTPD1_AE_gill	Neutrophil|Epithelial cell_Ca	1.0	ADORA1_ENTPD1	Neutrophil|Epithelial cell_Ca	0.0	AE_gill	0.035507367145286
ADORA1_ENTPD1_Neutrophil|Erythroid cell	ADORA1_ENTPD1_AE_gill	Neutrophil|Erythroid cell	1.0	ADORA1_ENTPD1	Neutrophil|Erythroid cell	0.0	AE_gill	0.1430683399349422
ADORA1_ENTPD1_Neutrophil|Goblet cell	ADORA1_ENTPD1_AE_gill	Neutrophil|Goblet cell	1.0	ADORA1_ENTPD1	Neutrophil|Goblet cell	0.0	AE_gill	0.0206447441189432
ADORA1_ENTPD1_Neutrophil|Ionocyte cell	ADORA1_ENTPD1_AE_gill	Neutrophil|Ionocyte cell	1.0	ADORA1_ENTPD1	Neutrophil|Ionocyte cell	0.0	AE_gill	0.37094322044553024
ADORA1_ENTPD1_Neutrophil|Ionocyte cell_DMRT2	ADORA1_ENTPD1_AE_gill	Neutrophil|Ionocyte cell_DMRT2	1.0	ADORA1_ENTPD1	Neutrophil|Ionocyte cell_DMRT2	0.0	AE_gill	0.37748835882302284
ADORA1_ENTPD1_Neutrophil|Macrophage	ADORA1_ENTPD1_AE_gill	Neutrophil|Macrophage	1.0	ADORA1_ENTPD1	Neutrophil|Macrophage	0.0	AE_gill	0.07147824285750891
ADORA1_ENTPD1_Neutrophil|Neutrophil	ADORA1_ENTPD1_AE_gill	Neutrophil|Neutrophil	1.0	ADORA1_ENTPD1	Neutrophil|Neutrophil	0.0	AE_gill	0.0128686216676704
ADORA1_ENTPD1_Neutrophil|NK cell_like	ADORA1_ENTPD1_AE_gill	Neutrophil|NK cell_like	1.0	ADORA1_ENTPD1	Neutrophil|NK cell_like	0.0	AE_gill	0.5388991875654642
ADORA1_ENTPD1_Neutrophil|Platelet	ADORA1_ENTPD1_AE_gill	Neutrophil|Platelet	1.0	ADORA1_ENTPD1	Neutrophil|Platelet	0.0	AE_gill	0.0590437384432628
ADORA1_ENTPD1_Neutrophil|Proliferative cell	ADORA1_ENTPD1_AE_gill	Neutrophil|Proliferative cell	1.0	ADORA1_ENTPD1	Neutrophil|Proliferative cell	0.0	AE_gill	0.254302671326136
ADORA1_ENTPD1_Neutrophil|SMC	ADORA1_ENTPD1_AE_gill	Neutrophil|SMC	1.0	ADORA1_ENTPD1	Neutrophil|SMC	0.0	AE_gill	0.0444886676771502
ADORA1_ENTPD1_Neutrophil|Stromal cell	ADORA1_ENTPD1_AE_gill	Neutrophil|Stromal cell	1.0	ADORA1_ENTPD1	Neutrophil|Stromal cell	0.0	AE_gill	1.3172810427063313
ADORA1_ENTPD1_Neutrophil|T cell	ADORA1_ENTPD1_AE_gill	Neutrophil|T cell	1.0	ADORA1_ENTPD1	Neutrophil|T cell	0.0	AE_gill	0.26808616407055863
ADORA1_ENTPD1_Neutrophil|Un_epithelial cell	ADORA1_ENTPD1_AE_gill	Neutrophil|Un_epithelial cell	1.0	ADORA1_ENTPD1	Neutrophil|Un_epithelial cell	0.0	AE_gill	0.024731728693225
ADORA1_ENTPD1_Neutrophil|Un_immune cell	ADORA1_ENTPD1_AE_gill	Neutrophil|Un_immune cell	1.0	ADORA1_ENTPD1	Neutrophil|Un_immune cell	0.0	AE_gill	0.1427155506740783
ADORA1_ENTPD1_NK cell_like|B cell_like	ADORA1_ENTPD1_AE_gill	NK cell_like|B cell_like	1.0	ADORA1_ENTPD1	NK cell_like|B cell_like	0.0	AE_gill	0.6662420683893536
ADORA1_ENTPD1_NK cell_like|Basal epithelial cell	ADORA1_ENTPD1_AE_gill	NK cell_like|Basal epithelial cell	1.0	ADORA1_ENTPD1	NK cell_like|Basal epithelial cell	0.0	AE_gill	0.7252293203047671
ADORA1_ENTPD1_NK cell_like|CD8+T cell	ADORA1_ENTPD1_AE_gill	NK cell_like|CD8+T cell	1.0	ADORA1_ENTPD1	NK cell_like|CD8+T cell	0.0	AE_gill	0.9522072483722215
ADORA1_ENTPD1_NK cell_like|Ciliated cell	ADORA1_ENTPD1_AE_gill	NK cell_like|Ciliated cell	1.0	ADORA1_ENTPD1	NK cell_like|Ciliated cell	0.0	AE_gill	0.5995702845861215
ADORA1_ENTPD1_NK cell_like|CTSG_high	ADORA1_ENTPD1_AE_gill	NK cell_like|CTSG_high	1.0	ADORA1_ENTPD1	NK cell_like|CTSG_high	0.0	AE_gill	0.5992016225464667
ADORA1_ENTPD1_NK cell_like|Dendritic cell_like	ADORA1_ENTPD1_AE_gill	NK cell_like|Dendritic cell_like	1.0	ADORA1_ENTPD1	NK cell_like|Dendritic cell_like	0.0	AE_gill	0.5521418953498781
ADORA1_ENTPD1_NK cell_like|Endothelial cell	ADORA1_ENTPD1_AE_gill	NK cell_like|Endothelial cell	1.0	ADORA1_ENTPD1	NK cell_like|Endothelial cell	0.0	AE_gill	1.069759245741188
ADORA1_ENTPD1_NK cell_like|Epithelial cell_Ca	ADORA1_ENTPD1_AE_gill	NK cell_like|Epithelial cell_Ca	1.0	ADORA1_ENTPD1	NK cell_like|Epithelial cell_Ca	0.0	AE_gill	0.5615379330430799
ADORA1_ENTPD1_NK cell_like|Erythroid cell	ADORA1_ENTPD1_AE_gill	NK cell_like|Erythroid cell	1.0	ADORA1_ENTPD1	NK cell_like|Erythroid cell	0.0	AE_gill	0.669098905832736
ADORA1_ENTPD1_NK cell_like|Goblet cell	ADORA1_ENTPD1_AE_gill	NK cell_like|Goblet cell	1.0	ADORA1_ENTPD1	NK cell_like|Goblet cell	0.0	AE_gill	0.546675310016737
ADORA1_ENTPD1_NK cell_like|Ionocyte cell	ADORA1_ENTPD1_AE_gill	NK cell_like|Ionocyte cell	1.0	ADORA1_ENTPD1	NK cell_like|Ionocyte cell	0.0	AE_gill	0.896973786343324
ADORA1_ENTPD1_NK cell_like|Ionocyte cell_DMRT2	ADORA1_ENTPD1_AE_gill	NK cell_like|Ionocyte cell_DMRT2	1.0	ADORA1_ENTPD1	NK cell_like|Ionocyte cell_DMRT2	0.0	AE_gill	0.9035189247208165
ADORA1_ENTPD1_NK cell_like|Macrophage	ADORA1_ENTPD1_AE_gill	NK cell_like|Macrophage	1.0	ADORA1_ENTPD1	NK cell_like|Macrophage	0.0	AE_gill	0.5975088087553027
ADORA1_ENTPD1_NK cell_like|Neutrophil	ADORA1_ENTPD1_AE_gill	NK cell_like|Neutrophil	1.0	ADORA1_ENTPD1	NK cell_like|Neutrophil	0.0	AE_gill	0.5388991875654642
ADORA1_ENTPD1_NK cell_like|NK cell_like	ADORA1_ENTPD1_AE_gill	NK cell_like|NK cell_like	1.0	ADORA1_ENTPD1	NK cell_like|NK cell_like	0.0	AE_gill	1.064929753463258
ADORA1_ENTPD1_NK cell_like|Platelet	ADORA1_ENTPD1_AE_gill	NK cell_like|Platelet	1.0	ADORA1_ENTPD1	NK cell_like|Platelet	0.0	AE_gill	0.5850743043410566
ADORA1_ENTPD1_NK cell_like|Proliferative cell	ADORA1_ENTPD1_AE_gill	NK cell_like|Proliferative cell	1.0	ADORA1_ENTPD1	NK cell_like|Proliferative cell	0.0	AE_gill	0.7803332372239298
ADORA1_ENTPD1_NK cell_like|SMC	ADORA1_ENTPD1_AE_gill	NK cell_like|SMC	1.0	ADORA1_ENTPD1	NK cell_like|SMC	0.0	AE_gill	0.570519233574944
ADORA1_ENTPD1_NK cell_like|Stromal cell	ADORA1_ENTPD1_AE_gill	NK cell_like|Stromal cell	1.0	ADORA1_ENTPD1	NK cell_like|Stromal cell	0.0	AE_gill	1.843311608604125
ADORA1_ENTPD1_NK cell_like|T cell	ADORA1_ENTPD1_AE_gill	NK cell_like|T cell	1.0	ADORA1_ENTPD1	NK cell_like|T cell	0.0	AE_gill	0.7941167299683525
ADORA1_ENTPD1_NK cell_like|Un_epithelial cell	ADORA1_ENTPD1_AE_gill	NK cell_like|Un_epithelial cell	1.0	ADORA1_ENTPD1	NK cell_like|Un_epithelial cell	0.0	AE_gill	0.5507622945910189
ADORA1_ENTPD1_NK cell_like|Un_immune cell	ADORA1_ENTPD1_AE_gill	NK cell_like|Un_immune cell	1.0	ADORA1_ENTPD1	NK cell_like|Un_immune cell	0.0	AE_gill	0.6687461165718721
ADORA1_ENTPD1_Platelet|B cell_like	ADORA1_ENTPD1_AE_gill	Platelet|B cell_like	1.0	ADORA1_ENTPD1	Platelet|B cell_like	0.0	AE_gill	0.18638661926715222
ADORA1_ENTPD1_Platelet|Basal epithelial cell	ADORA1_ENTPD1_AE_gill	Platelet|Basal epithelial cell	1.0	ADORA1_ENTPD1	Platelet|Basal epithelial cell	0.0	AE_gill	0.2453738711825656
ADORA1_ENTPD1_Platelet|CD8+T cell	ADORA1_ENTPD1_AE_gill	Platelet|CD8+T cell	1.0	ADORA1_ENTPD1	Platelet|CD8+T cell	0.0	AE_gill	0.47235179925002
ADORA1_ENTPD1_Platelet|Ciliated cell	ADORA1_ENTPD1_AE_gill	Platelet|Ciliated cell	1.0	ADORA1_ENTPD1	Platelet|Ciliated cell	0.0	AE_gill	0.11971483546392009
ADORA1_ENTPD1_Platelet|CTSG_high	ADORA1_ENTPD1_AE_gill	Platelet|CTSG_high	1.0	ADORA1_ENTPD1	Platelet|CTSG_high	0.0	AE_gill	0.1193461734242653
ADORA1_ENTPD1_Platelet|Dendritic cell_like	ADORA1_ENTPD1_AE_gill	Platelet|Dendritic cell_like	1.0	ADORA1_ENTPD1	Platelet|Dendritic cell_like	0.0	AE_gill	0.0722864462276767
ADORA1_ENTPD1_Platelet|Endothelial cell	ADORA1_ENTPD1_AE_gill	Platelet|Endothelial cell	1.0	ADORA1_ENTPD1	Platelet|Endothelial cell	0.0	AE_gill	0.5899037966189865
ADORA1_ENTPD1_Platelet|Epithelial cell_Ca	ADORA1_ENTPD1_AE_gill	Platelet|Epithelial cell_Ca	1.0	ADORA1_ENTPD1	Platelet|Epithelial cell_Ca	0.0	AE_gill	0.0816824839208784
ADORA1_ENTPD1_Platelet|Erythroid cell	ADORA1_ENTPD1_AE_gill	Platelet|Erythroid cell	1.0	ADORA1_ENTPD1	Platelet|Erythroid cell	0.0	AE_gill	0.1892434567105346
ADORA1_ENTPD1_Platelet|Goblet cell	ADORA1_ENTPD1_AE_gill	Platelet|Goblet cell	1.0	ADORA1_ENTPD1	Platelet|Goblet cell	0.0	AE_gill	0.0668198608945356
ADORA1_ENTPD1_Platelet|Ionocyte cell	ADORA1_ENTPD1_AE_gill	Platelet|Ionocyte cell	1.0	ADORA1_ENTPD1	Platelet|Ionocyte cell	0.0	AE_gill	0.4171183372211226
ADORA1_ENTPD1_Platelet|Ionocyte cell_DMRT2	ADORA1_ENTPD1_AE_gill	Platelet|Ionocyte cell_DMRT2	1.0	ADORA1_ENTPD1	Platelet|Ionocyte cell_DMRT2	0.0	AE_gill	0.4236634755986152
ADORA1_ENTPD1_Platelet|Macrophage	ADORA1_ENTPD1_AE_gill	Platelet|Macrophage	1.0	ADORA1_ENTPD1	Platelet|Macrophage	0.0	AE_gill	0.1176533596331013
ADORA1_ENTPD1_Platelet|Neutrophil	ADORA1_ENTPD1_AE_gill	Platelet|Neutrophil	1.0	ADORA1_ENTPD1	Platelet|Neutrophil	0.0	AE_gill	0.0590437384432628
ADORA1_ENTPD1_Platelet|NK cell_like	ADORA1_ENTPD1_AE_gill	Platelet|NK cell_like	1.0	ADORA1_ENTPD1	Platelet|NK cell_like	0.0	AE_gill	0.5850743043410566
ADORA1_ENTPD1_Platelet|Platelet	ADORA1_ENTPD1_AE_gill	Platelet|Platelet	1.0	ADORA1_ENTPD1	Platelet|Platelet	0.0	AE_gill	0.1052188552188552
ADORA1_ENTPD1_Platelet|Proliferative cell	ADORA1_ENTPD1_AE_gill	Platelet|Proliferative cell	1.0	ADORA1_ENTPD1	Platelet|Proliferative cell	0.0	AE_gill	0.3004777881017284
ADORA1_ENTPD1_Platelet|SMC	ADORA1_ENTPD1_AE_gill	Platelet|SMC	1.0	ADORA1_ENTPD1	Platelet|SMC	0.0	AE_gill	0.09066378445274259
ADORA1_ENTPD1_Platelet|Stromal cell	ADORA1_ENTPD1_AE_gill	Platelet|Stromal cell	1.0	ADORA1_ENTPD1	Platelet|Stromal cell	0.0	AE_gill	1.3634561594819237
ADORA1_ENTPD1_Platelet|T cell	ADORA1_ENTPD1_AE_gill	Platelet|T cell	1.0	ADORA1_ENTPD1	Platelet|T cell	0.0	AE_gill	0.314261280846151
ADORA1_ENTPD1_Platelet|Un_epithelial cell	ADORA1_ENTPD1_AE_gill	Platelet|Un_epithelial cell	1.0	ADORA1_ENTPD1	Platelet|Un_epithelial cell	0.0	AE_gill	0.0709068454688174
ADORA1_ENTPD1_Platelet|Un_immune cell	ADORA1_ENTPD1_AE_gill	Platelet|Un_immune cell	1.0	ADORA1_ENTPD1	Platelet|Un_immune cell	0.0	AE_gill	0.1888906674496707
ADORA1_ENTPD1_Proliferative cell|B cell_like	ADORA1_ENTPD1_AE_gill	Proliferative cell|B cell_like	1.0	ADORA1_ENTPD1	Proliferative cell|B cell_like	0.014	AE_gill	0.3816455521500254
ADORA1_ENTPD1_Proliferative cell|Basal epithelial cell	ADORA1_ENTPD1_AE_gill	Proliferative cell|Basal epithelial cell	1.0	ADORA1_ENTPD1	Proliferative cell|Basal epithelial cell	0.029	AE_gill	0.4406328040654388
ADORA1_ENTPD1_Proliferative cell|CD8+T cell	ADORA1_ENTPD1_AE_gill	Proliferative cell|CD8+T cell	1.0	ADORA1_ENTPD1	Proliferative cell|CD8+T cell	0.078	AE_gill	0.6676107321328932
ADORA1_ENTPD1_Proliferative cell|Ciliated cell	ADORA1_ENTPD1_AE_gill	Proliferative cell|Ciliated cell	1.0	ADORA1_ENTPD1	Proliferative cell|Ciliated cell	0.011	AE_gill	0.3149737683467933
ADORA1_ENTPD1_Proliferative cell|CTSG_high	ADORA1_ENTPD1_AE_gill	Proliferative cell|CTSG_high	1.0	ADORA1_ENTPD1	Proliferative cell|CTSG_high	0.01	AE_gill	0.3146051063071385
ADORA1_ENTPD1_Proliferative cell|Dendritic cell_like	ADORA1_ENTPD1_AE_gill	Proliferative cell|Dendritic cell_like	1.0	ADORA1_ENTPD1	Proliferative cell|Dendritic cell_like	0.003	AE_gill	0.26754537911054993
ADORA1_ENTPD1_Proliferative cell|Endothelial cell	ADORA1_ENTPD1_AE_gill	Proliferative cell|Endothelial cell	1.0	ADORA1_ENTPD1	Proliferative cell|Endothelial cell	0.077	AE_gill	0.7851627295018597
ADORA1_ENTPD1_Proliferative cell|Epithelial cell_Ca	ADORA1_ENTPD1_AE_gill	Proliferative cell|Epithelial cell_Ca	1.0	ADORA1_ENTPD1	Proliferative cell|Epithelial cell_Ca	0.006	AE_gill	0.2769414168037516
ADORA1_ENTPD1_Proliferative cell|Erythroid cell	ADORA1_ENTPD1_AE_gill	Proliferative cell|Erythroid cell	1.0	ADORA1_ENTPD1	Proliferative cell|Erythroid cell	0.02	AE_gill	0.3845023895934078
ADORA1_ENTPD1_Proliferative cell|Goblet cell	ADORA1_ENTPD1_AE_gill	Proliferative cell|Goblet cell	1.0	ADORA1_ENTPD1	Proliferative cell|Goblet cell	0.004	AE_gill	0.26207879377740884
ADORA1_ENTPD1_Proliferative cell|Ionocyte cell	ADORA1_ENTPD1_AE_gill	Proliferative cell|Ionocyte cell	1.0	ADORA1_ENTPD1	Proliferative cell|Ionocyte cell	0.012	AE_gill	0.6123772701039958
ADORA1_ENTPD1_Proliferative cell|Ionocyte cell_DMRT2	ADORA1_ENTPD1_AE_gill	Proliferative cell|Ionocyte cell_DMRT2	1.0	ADORA1_ENTPD1	Proliferative cell|Ionocyte cell_DMRT2	0.004	AE_gill	0.6189224084814884
ADORA1_ENTPD1_Proliferative cell|Macrophage	ADORA1_ENTPD1_AE_gill	Proliferative cell|Macrophage	1.0	ADORA1_ENTPD1	Proliferative cell|Macrophage	0.005	AE_gill	0.3129122925159745
ADORA1_ENTPD1_Proliferative cell|Neutrophil	ADORA1_ENTPD1_AE_gill	Proliferative cell|Neutrophil	1.0	ADORA1_ENTPD1	Proliferative cell|Neutrophil	0.003	AE_gill	0.25430267132613604
ADORA1_ENTPD1_Proliferative cell|NK cell_like	ADORA1_ENTPD1_AE_gill	Proliferative cell|NK cell_like	1.0	ADORA1_ENTPD1	Proliferative cell|NK cell_like	0.105	AE_gill	0.7803332372239298
ADORA1_ENTPD1_Proliferative cell|Platelet	ADORA1_ENTPD1_AE_gill	Proliferative cell|Platelet	1.0	ADORA1_ENTPD1	Proliferative cell|Platelet	0.013	AE_gill	0.3004777881017284
ADORA1_ENTPD1_Proliferative cell|Proliferative cell	ADORA1_ENTPD1_AE_gill	Proliferative cell|Proliferative cell	1.0	ADORA1_ENTPD1	Proliferative cell|Proliferative cell	0.042	AE_gill	0.49573672098460164
ADORA1_ENTPD1_Proliferative cell|SMC	ADORA1_ENTPD1_AE_gill	Proliferative cell|SMC	1.0	ADORA1_ENTPD1	Proliferative cell|SMC	0.01	AE_gill	0.2859227173356158
ADORA1_ENTPD1_Proliferative cell|Stromal cell	ADORA1_ENTPD1_AE_gill	Proliferative cell|Stromal cell	1.0	ADORA1_ENTPD1	Proliferative cell|Stromal cell	0.128	AE_gill	1.558715092364797
ADORA1_ENTPD1_Proliferative cell|T cell	ADORA1_ENTPD1_AE_gill	Proliferative cell|T cell	1.0	ADORA1_ENTPD1	Proliferative cell|T cell	0.044	AE_gill	0.5095202137290242
ADORA1_ENTPD1_Proliferative cell|Un_epithelial cell	ADORA1_ENTPD1_AE_gill	Proliferative cell|Un_epithelial cell	1.0	ADORA1_ENTPD1	Proliferative cell|Un_epithelial cell	0.004	AE_gill	0.2661657783516906
ADORA1_ENTPD1_Proliferative cell|Un_immune cell	ADORA1_ENTPD1_AE_gill	Proliferative cell|Un_immune cell	1.0	ADORA1_ENTPD1	Proliferative cell|Un_immune cell	0.009	AE_gill	0.3841496003325439
ADORA1_ENTPD1_SMC|B cell_like	ADORA1_ENTPD1_AE_gill	SMC|B cell_like	1.0	ADORA1_ENTPD1	SMC|B cell_like	0.0	AE_gill	0.1718315485010396
ADORA1_ENTPD1_SMC|Basal epithelial cell	ADORA1_ENTPD1_AE_gill	SMC|Basal epithelial cell	1.0	ADORA1_ENTPD1	SMC|Basal epithelial cell	0.0	AE_gill	0.23081880041645297
ADORA1_ENTPD1_SMC|CD8+T cell	ADORA1_ENTPD1_AE_gill	SMC|CD8+T cell	1.0	ADORA1_ENTPD1	SMC|CD8+T cell	0.0	AE_gill	0.4577967284839074
ADORA1_ENTPD1_SMC|Ciliated cell	ADORA1_ENTPD1_AE_gill	SMC|Ciliated cell	1.0	ADORA1_ENTPD1	SMC|Ciliated cell	0.0	AE_gill	0.1051597646978075
ADORA1_ENTPD1_SMC|CTSG_high	ADORA1_ENTPD1_AE_gill	SMC|CTSG_high	1.0	ADORA1_ENTPD1	SMC|CTSG_high	0.0	AE_gill	0.1047911026581527
ADORA1_ENTPD1_SMC|Dendritic cell_like	ADORA1_ENTPD1_AE_gill	SMC|Dendritic cell_like	1.0	ADORA1_ENTPD1	SMC|Dendritic cell_like	0.0	AE_gill	0.0577313754615641
ADORA1_ENTPD1_SMC|Endothelial cell	ADORA1_ENTPD1_AE_gill	SMC|Endothelial cell	1.0	ADORA1_ENTPD1	SMC|Endothelial cell	0.0	AE_gill	0.575348725852874
ADORA1_ENTPD1_SMC|Epithelial cell_Ca	ADORA1_ENTPD1_AE_gill	SMC|Epithelial cell_Ca	1.0	ADORA1_ENTPD1	SMC|Epithelial cell_Ca	0.0	AE_gill	0.06712741315476581
ADORA1_ENTPD1_SMC|Erythroid cell	ADORA1_ENTPD1_AE_gill	SMC|Erythroid cell	1.0	ADORA1_ENTPD1	SMC|Erythroid cell	0.0	AE_gill	0.174688385944422
ADORA1_ENTPD1_SMC|Goblet cell	ADORA1_ENTPD1_AE_gill	SMC|Goblet cell	1.0	ADORA1_ENTPD1	SMC|Goblet cell	0.0	AE_gill	0.052264790128423
ADORA1_ENTPD1_SMC|Ionocyte cell	ADORA1_ENTPD1_AE_gill	SMC|Ionocyte cell	1.0	ADORA1_ENTPD1	SMC|Ionocyte cell	0.0	AE_gill	0.40256326645501
ADORA1_ENTPD1_SMC|Ionocyte cell_DMRT2	ADORA1_ENTPD1_AE_gill	SMC|Ionocyte cell_DMRT2	1.0	ADORA1_ENTPD1	SMC|Ionocyte cell_DMRT2	0.0	AE_gill	0.4091084048325026
ADORA1_ENTPD1_SMC|Macrophage	ADORA1_ENTPD1_AE_gill	SMC|Macrophage	1.0	ADORA1_ENTPD1	SMC|Macrophage	0.0	AE_gill	0.10309828886698871
ADORA1_ENTPD1_SMC|Neutrophil	ADORA1_ENTPD1_AE_gill	SMC|Neutrophil	1.0	ADORA1_ENTPD1	SMC|Neutrophil	0.0	AE_gill	0.0444886676771502
ADORA1_ENTPD1_SMC|NK cell_like	ADORA1_ENTPD1_AE_gill	SMC|NK cell_like	1.0	ADORA1_ENTPD1	SMC|NK cell_like	0.0	AE_gill	0.570519233574944
ADORA1_ENTPD1_SMC|Platelet	ADORA1_ENTPD1_AE_gill	SMC|Platelet	1.0	ADORA1_ENTPD1	SMC|Platelet	0.0	AE_gill	0.09066378445274259
ADORA1_ENTPD1_SMC|Proliferative cell	ADORA1_ENTPD1_AE_gill	SMC|Proliferative cell	1.0	ADORA1_ENTPD1	SMC|Proliferative cell	0.0	AE_gill	0.2859227173356158
ADORA1_ENTPD1_SMC|SMC	ADORA1_ENTPD1_AE_gill	SMC|SMC	1.0	ADORA1_ENTPD1	SMC|SMC	0.0	AE_gill	0.07610871368663
ADORA1_ENTPD1_SMC|Stromal cell	ADORA1_ENTPD1_AE_gill	SMC|Stromal cell	1.0	ADORA1_ENTPD1	SMC|Stromal cell	0.0	AE_gill	1.348901088715811
ADORA1_ENTPD1_SMC|T cell	ADORA1_ENTPD1_AE_gill	SMC|T cell	1.0	ADORA1_ENTPD1	SMC|T cell	0.0	AE_gill	0.2997062100800384
ADORA1_ENTPD1_SMC|Un_epithelial cell	ADORA1_ENTPD1_AE_gill	SMC|Un_epithelial cell	1.0	ADORA1_ENTPD1	SMC|Un_epithelial cell	0.0	AE_gill	0.0563517747027048
ADORA1_ENTPD1_SMC|Un_immune cell	ADORA1_ENTPD1_AE_gill	SMC|Un_immune cell	1.0	ADORA1_ENTPD1	SMC|Un_immune cell	0.0	AE_gill	0.17433559668355808
ADORA1_ENTPD1_Stromal cell|B cell_like	ADORA1_ENTPD1_AE_gill	Stromal cell|B cell_like	1.0	ADORA1_ENTPD1	Stromal cell|B cell_like	0.035	AE_gill	1.4446239235302207
ADORA1_ENTPD1_Stromal cell|Basal epithelial cell	ADORA1_ENTPD1_AE_gill	Stromal cell|Basal epithelial cell	1.0	ADORA1_ENTPD1	Stromal cell|Basal epithelial cell	0.05	AE_gill	1.503611175445634
ADORA1_ENTPD1_Stromal cell|CD8+T cell	ADORA1_ENTPD1_AE_gill	Stromal cell|CD8+T cell	1.0	ADORA1_ENTPD1	Stromal cell|CD8+T cell	0.1	AE_gill	1.7305891035130885
ADORA1_ENTPD1_Stromal cell|Ciliated cell	ADORA1_ENTPD1_AE_gill	Stromal cell|Ciliated cell	1.0	ADORA1_ENTPD1	Stromal cell|Ciliated cell	0.033	AE_gill	1.3779521397269887
ADORA1_ENTPD1_Stromal cell|CTSG_high	ADORA1_ENTPD1_AE_gill	Stromal cell|CTSG_high	1.0	ADORA1_ENTPD1	Stromal cell|CTSG_high	0.032	AE_gill	1.3775834776873337
ADORA1_ENTPD1_Stromal cell|Dendritic cell_like	ADORA1_ENTPD1_AE_gill	Stromal cell|Dendritic cell_like	1.0	ADORA1_ENTPD1	Stromal cell|Dendritic cell_like	0.024	AE_gill	1.3305237504907452
ADORA1_ENTPD1_Stromal cell|Endothelial cell	ADORA1_ENTPD1_AE_gill	Stromal cell|Endothelial cell	1.0	ADORA1_ENTPD1	Stromal cell|Endothelial cell	0.099	AE_gill	1.8481411008820552
ADORA1_ENTPD1_Stromal cell|Epithelial cell_Ca	ADORA1_ENTPD1_AE_gill	Stromal cell|Epithelial cell_Ca	1.0	ADORA1_ENTPD1	Stromal cell|Epithelial cell_Ca	0.028	AE_gill	1.3399197881839469
ADORA1_ENTPD1_Stromal cell|Erythroid cell	ADORA1_ENTPD1_AE_gill	Stromal cell|Erythroid cell	1.0	ADORA1_ENTPD1	Stromal cell|Erythroid cell	0.042	AE_gill	1.4474807609736031
ADORA1_ENTPD1_Stromal cell|Goblet cell	ADORA1_ENTPD1_AE_gill	Stromal cell|Goblet cell	1.0	ADORA1_ENTPD1	Stromal cell|Goblet cell	0.025	AE_gill	1.3250571651576042
ADORA1_ENTPD1_Stromal cell|Ionocyte cell	ADORA1_ENTPD1_AE_gill	Stromal cell|Ionocyte cell	1.0	ADORA1_ENTPD1	Stromal cell|Ionocyte cell	0.033	AE_gill	1.675355641484191
ADORA1_ENTPD1_Stromal cell|Ionocyte cell_DMRT2	ADORA1_ENTPD1_AE_gill	Stromal cell|Ionocyte cell_DMRT2	1.0	ADORA1_ENTPD1	Stromal cell|Ionocyte cell_DMRT2	0.026	AE_gill	1.6819007798616838
ADORA1_ENTPD1_Stromal cell|Macrophage	ADORA1_ENTPD1_AE_gill	Stromal cell|Macrophage	1.0	ADORA1_ENTPD1	Stromal cell|Macrophage	0.027	AE_gill	1.3758906638961699
ADORA1_ENTPD1_Stromal cell|Neutrophil	ADORA1_ENTPD1_AE_gill	Stromal cell|Neutrophil	1.0	ADORA1_ENTPD1	Stromal cell|Neutrophil	0.025	AE_gill	1.3172810427063313
ADORA1_ENTPD1_Stromal cell|NK cell_like	ADORA1_ENTPD1_AE_gill	Stromal cell|NK cell_like	1.0	ADORA1_ENTPD1	Stromal cell|NK cell_like	0.127	AE_gill	1.8433116086041252
ADORA1_ENTPD1_Stromal cell|Platelet	ADORA1_ENTPD1_AE_gill	Stromal cell|Platelet	1.0	ADORA1_ENTPD1	Stromal cell|Platelet	0.035	AE_gill	1.3634561594819237
ADORA1_ENTPD1_Stromal cell|Proliferative cell	ADORA1_ENTPD1_AE_gill	Stromal cell|Proliferative cell	1.0	ADORA1_ENTPD1	Stromal cell|Proliferative cell	0.064	AE_gill	1.5587150923647968
ADORA1_ENTPD1_Stromal cell|SMC	ADORA1_ENTPD1_AE_gill	Stromal cell|SMC	1.0	ADORA1_ENTPD1	Stromal cell|SMC	0.032	AE_gill	1.348901088715811
ADORA1_ENTPD1_Stromal cell|Stromal cell	ADORA1_ENTPD1_AE_gill	Stromal cell|Stromal cell	1.0	ADORA1_ENTPD1	Stromal cell|Stromal cell	0.15	AE_gill	2.6216934637449922
ADORA1_ENTPD1_Stromal cell|T cell	ADORA1_ENTPD1_AE_gill	Stromal cell|T cell	1.0	ADORA1_ENTPD1	Stromal cell|T cell	0.066	AE_gill	1.5724985851092195
ADORA1_ENTPD1_Stromal cell|Un_epithelial cell	ADORA1_ENTPD1_AE_gill	Stromal cell|Un_epithelial cell	1.0	ADORA1_ENTPD1	Stromal cell|Un_epithelial cell	0.026	AE_gill	1.3291441497318859
ADORA1_ENTPD1_Stromal cell|Un_immune cell	ADORA1_ENTPD1_AE_gill	Stromal cell|Un_immune cell	1.0	ADORA1_ENTPD1	Stromal cell|Un_immune cell	0.031	AE_gill	1.4471279717127392
ADORA1_ENTPD1_T cell|B cell_like	ADORA1_ENTPD1_AE_gill	T cell|B cell_like	1.0	ADORA1_ENTPD1	T cell|B cell_like	0.013	AE_gill	0.39542904489444797
ADORA1_ENTPD1_T cell|Basal epithelial cell	ADORA1_ENTPD1_AE_gill	T cell|Basal epithelial cell	1.0	ADORA1_ENTPD1	T cell|Basal epithelial cell	0.028	AE_gill	0.4544162968098614
ADORA1_ENTPD1_T cell|CD8+T cell	ADORA1_ENTPD1_AE_gill	T cell|CD8+T cell	1.0	ADORA1_ENTPD1	T cell|CD8+T cell	0.078	AE_gill	0.6813942248773158
ADORA1_ENTPD1_T cell|Ciliated cell	ADORA1_ENTPD1_AE_gill	T cell|Ciliated cell	1.0	ADORA1_ENTPD1	T cell|Ciliated cell	0.011	AE_gill	0.3287572610912159
ADORA1_ENTPD1_T cell|CTSG_high	ADORA1_ENTPD1_AE_gill	T cell|CTSG_high	1.0	ADORA1_ENTPD1	T cell|CTSG_high	0.009	AE_gill	0.3283885990515611
ADORA1_ENTPD1_T cell|Dendritic cell_like	ADORA1_ENTPD1_AE_gill	T cell|Dendritic cell_like	1.0	ADORA1_ENTPD1	T cell|Dendritic cell_like	0.002	AE_gill	0.2813288718549725
ADORA1_ENTPD1_T cell|Endothelial cell	ADORA1_ENTPD1_AE_gill	T cell|Endothelial cell	1.0	ADORA1_ENTPD1	T cell|Endothelial cell	0.077	AE_gill	0.7989462222462824
ADORA1_ENTPD1_T cell|Epithelial cell_Ca	ADORA1_ENTPD1_AE_gill	T cell|Epithelial cell_Ca	1.0	ADORA1_ENTPD1	T cell|Epithelial cell_Ca	0.006	AE_gill	0.2907249095481742
ADORA1_ENTPD1_T cell|Erythroid cell	ADORA1_ENTPD1_AE_gill	T cell|Erythroid cell	1.0	ADORA1_ENTPD1	T cell|Erythroid cell	0.019	AE_gill	0.3982858823378304
ADORA1_ENTPD1_T cell|Goblet cell	ADORA1_ENTPD1_AE_gill	T cell|Goblet cell	1.0	ADORA1_ENTPD1	T cell|Goblet cell	0.003	AE_gill	0.2758622865218314
ADORA1_ENTPD1_T cell|Ionocyte cell	ADORA1_ENTPD1_AE_gill	T cell|Ionocyte cell	1.0	ADORA1_ENTPD1	T cell|Ionocyte cell	0.011	AE_gill	0.6261607628484185
ADORA1_ENTPD1_T cell|Ionocyte cell_DMRT2	ADORA1_ENTPD1_AE_gill	T cell|Ionocyte cell_DMRT2	1.0	ADORA1_ENTPD1	T cell|Ionocyte cell_DMRT2	0.003	AE_gill	0.632705901225911
ADORA1_ENTPD1_T cell|Macrophage	ADORA1_ENTPD1_AE_gill	T cell|Macrophage	1.0	ADORA1_ENTPD1	T cell|Macrophage	0.004	AE_gill	0.3266957852603971
ADORA1_ENTPD1_T cell|Neutrophil	ADORA1_ENTPD1_AE_gill	T cell|Neutrophil	1.0	ADORA1_ENTPD1	T cell|Neutrophil	0.003	AE_gill	0.26808616407055863
ADORA1_ENTPD1_T cell|NK cell_like	ADORA1_ENTPD1_AE_gill	T cell|NK cell_like	1.0	ADORA1_ENTPD1	T cell|NK cell_like	0.104	AE_gill	0.7941167299683525
ADORA1_ENTPD1_T cell|Platelet	ADORA1_ENTPD1_AE_gill	T cell|Platelet	1.0	ADORA1_ENTPD1	T cell|Platelet	0.012	AE_gill	0.314261280846151
ADORA1_ENTPD1_T cell|Proliferative cell	ADORA1_ENTPD1_AE_gill	T cell|Proliferative cell	1.0	ADORA1_ENTPD1	T cell|Proliferative cell	0.041	AE_gill	0.5095202137290242
ADORA1_ENTPD1_T cell|SMC	ADORA1_ENTPD1_AE_gill	T cell|SMC	1.0	ADORA1_ENTPD1	T cell|SMC	0.009	AE_gill	0.2997062100800384
ADORA1_ENTPD1_T cell|Stromal cell	ADORA1_ENTPD1_AE_gill	T cell|Stromal cell	1.0	ADORA1_ENTPD1	T cell|Stromal cell	0.127	AE_gill	1.5724985851092195
ADORA1_ENTPD1_T cell|T cell	ADORA1_ENTPD1_AE_gill	T cell|T cell	1.0	ADORA1_ENTPD1	T cell|T cell	0.043	AE_gill	0.5233037064734468
ADORA1_ENTPD1_T cell|Un_epithelial cell	ADORA1_ENTPD1_AE_gill	T cell|Un_epithelial cell	1.0	ADORA1_ENTPD1	T cell|Un_epithelial cell	0.003	AE_gill	0.2799492710961132
ADORA1_ENTPD1_T cell|Un_immune cell	ADORA1_ENTPD1_AE_gill	T cell|Un_immune cell	1.0	ADORA1_ENTPD1	T cell|Un_immune cell	0.009	AE_gill	0.3979330930769665
ADORA1_ENTPD1_Un_epithelial cell|B cell_like	ADORA1_ENTPD1_AE_gill	Un_epithelial cell|B cell_like	1.0	ADORA1_ENTPD1	Un_epithelial cell|B cell_like	0.013	AE_gill	0.15207460951711438
ADORA1_ENTPD1_Un_epithelial cell|Basal epithelial cell	ADORA1_ENTPD1_AE_gill	Un_epithelial cell|Basal epithelial cell	1.0	ADORA1_ENTPD1	Un_epithelial cell|Basal epithelial cell	0.028	AE_gill	0.21106186143252778
ADORA1_ENTPD1_Un_epithelial cell|CD8+T cell	ADORA1_ENTPD1_AE_gill	Un_epithelial cell|CD8+T cell	1.0	ADORA1_ENTPD1	Un_epithelial cell|CD8+T cell	0.078	AE_gill	0.4380397894999822
ADORA1_ENTPD1_Un_epithelial cell|Ciliated cell	ADORA1_ENTPD1_AE_gill	Un_epithelial cell|Ciliated cell	1.0	ADORA1_ENTPD1	Un_epithelial cell|Ciliated cell	0.011	AE_gill	0.0854028257138823
ADORA1_ENTPD1_Un_epithelial cell|CTSG_high	ADORA1_ENTPD1_AE_gill	Un_epithelial cell|CTSG_high	1.0	ADORA1_ENTPD1	Un_epithelial cell|CTSG_high	0.01	AE_gill	0.0850341636742275
ADORA1_ENTPD1_Un_epithelial cell|Dendritic cell_like	ADORA1_ENTPD1_AE_gill	Un_epithelial cell|Dendritic cell_like	1.0	ADORA1_ENTPD1	Un_epithelial cell|Dendritic cell_like	0.002	AE_gill	0.0379744364776389
ADORA1_ENTPD1_Un_epithelial cell|Endothelial cell	ADORA1_ENTPD1_AE_gill	Un_epithelial cell|Endothelial cell	1.0	ADORA1_ENTPD1	Un_epithelial cell|Endothelial cell	0.077	AE_gill	0.5555917868689487
ADORA1_ENTPD1_Un_epithelial cell|Epithelial cell_Ca	ADORA1_ENTPD1_AE_gill	Un_epithelial cell|Epithelial cell_Ca	1.0	ADORA1_ENTPD1	Un_epithelial cell|Epithelial cell_Ca	0.006	AE_gill	0.0473704741708406
ADORA1_ENTPD1_Un_epithelial cell|Erythroid cell	ADORA1_ENTPD1_AE_gill	Un_epithelial cell|Erythroid cell	1.0	ADORA1_ENTPD1	Un_epithelial cell|Erythroid cell	0.02	AE_gill	0.1549314469604968
ADORA1_ENTPD1_Un_epithelial cell|Goblet cell	ADORA1_ENTPD1_AE_gill	Un_epithelial cell|Goblet cell	1.0	ADORA1_ENTPD1	Un_epithelial cell|Goblet cell	0.003	AE_gill	0.0325078511444978
ADORA1_ENTPD1_Un_epithelial cell|Ionocyte cell	ADORA1_ENTPD1_AE_gill	Un_epithelial cell|Ionocyte cell	1.0	ADORA1_ENTPD1	Un_epithelial cell|Ionocyte cell	0.011	AE_gill	0.38280632747108484
ADORA1_ENTPD1_Un_epithelial cell|Ionocyte cell_DMRT2	ADORA1_ENTPD1_AE_gill	Un_epithelial cell|Ionocyte cell_DMRT2	1.0	ADORA1_ENTPD1	Un_epithelial cell|Ionocyte cell_DMRT2	0.004	AE_gill	0.38935146584857744
ADORA1_ENTPD1_Un_epithelial cell|Macrophage	ADORA1_ENTPD1_AE_gill	Un_epithelial cell|Macrophage	1.0	ADORA1_ENTPD1	Un_epithelial cell|Macrophage	0.005	AE_gill	0.0833413498830635
ADORA1_ENTPD1_Un_epithelial cell|Neutrophil	ADORA1_ENTPD1_AE_gill	Un_epithelial cell|Neutrophil	1.0	ADORA1_ENTPD1	Un_epithelial cell|Neutrophil	0.003	AE_gill	0.024731728693225
ADORA1_ENTPD1_Un_epithelial cell|NK cell_like	ADORA1_ENTPD1_AE_gill	Un_epithelial cell|NK cell_like	1.0	ADORA1_ENTPD1	Un_epithelial cell|NK cell_like	0.105	AE_gill	0.5507622945910188
ADORA1_ENTPD1_Un_epithelial cell|Platelet	ADORA1_ENTPD1_AE_gill	Un_epithelial cell|Platelet	1.0	ADORA1_ENTPD1	Un_epithelial cell|Platelet	0.013	AE_gill	0.0709068454688174
ADORA1_ENTPD1_Un_epithelial cell|Proliferative cell	ADORA1_ENTPD1_AE_gill	Un_epithelial cell|Proliferative cell	1.0	ADORA1_ENTPD1	Un_epithelial cell|Proliferative cell	0.042	AE_gill	0.2661657783516906
ADORA1_ENTPD1_Un_epithelial cell|SMC	ADORA1_ENTPD1_AE_gill	Un_epithelial cell|SMC	1.0	ADORA1_ENTPD1	Un_epithelial cell|SMC	0.01	AE_gill	0.0563517747027048
ADORA1_ENTPD1_Un_epithelial cell|Stromal cell	ADORA1_ENTPD1_AE_gill	Un_epithelial cell|Stromal cell	1.0	ADORA1_ENTPD1	Un_epithelial cell|Stromal cell	0.128	AE_gill	1.3291441497318859
ADORA1_ENTPD1_Un_epithelial cell|T cell	ADORA1_ENTPD1_AE_gill	Un_epithelial cell|T cell	1.0	ADORA1_ENTPD1	Un_epithelial cell|T cell	0.044	AE_gill	0.27994927109611323
ADORA1_ENTPD1_Un_epithelial cell|Un_epithelial cell	ADORA1_ENTPD1_AE_gill	Un_epithelial cell|Un_epithelial cell	1.0	ADORA1_ENTPD1	Un_epithelial cell|Un_epithelial cell	0.004	AE_gill	0.0365948357187796
ADORA1_ENTPD1_Un_epithelial cell|Un_immune cell	ADORA1_ENTPD1_AE_gill	Un_epithelial cell|Un_immune cell	1.0	ADORA1_ENTPD1	Un_epithelial cell|Un_immune cell	0.009	AE_gill	0.15457865769963292
ADORA1_ENTPD1_Un_immune cell|B cell_like	ADORA1_ENTPD1_AE_gill	Un_immune cell|B cell_like	1.0	ADORA1_ENTPD1	Un_immune cell|B cell_like	0.031	AE_gill	0.2700584314979677
ADORA1_ENTPD1_Un_immune cell|Basal epithelial cell	ADORA1_ENTPD1_AE_gill	Un_immune cell|Basal epithelial cell	1.0	ADORA1_ENTPD1	Un_immune cell|Basal epithelial cell	0.046	AE_gill	0.3290456834133811
ADORA1_ENTPD1_Un_immune cell|CD8+T cell	ADORA1_ENTPD1_AE_gill	Un_immune cell|CD8+T cell	1.0	ADORA1_ENTPD1	Un_immune cell|CD8+T cell	0.095	AE_gill	0.5560236114808355
ADORA1_ENTPD1_Un_immune cell|Ciliated cell	ADORA1_ENTPD1_AE_gill	Un_immune cell|Ciliated cell	1.0	ADORA1_ENTPD1	Un_immune cell|Ciliated cell	0.028	AE_gill	0.20338664769473558
ADORA1_ENTPD1_Un_immune cell|CTSG_high	ADORA1_ENTPD1_AE_gill	Un_immune cell|CTSG_high	1.0	ADORA1_ENTPD1	Un_immune cell|CTSG_high	0.027	AE_gill	0.20301798565508078
ADORA1_ENTPD1_Un_immune cell|Dendritic cell_like	ADORA1_ENTPD1_AE_gill	Un_immune cell|Dendritic cell_like	1.0	ADORA1_ENTPD1	Un_immune cell|Dendritic cell_like	0.02	AE_gill	0.15595825845849218
ADORA1_ENTPD1_Un_immune cell|Endothelial cell	ADORA1_ENTPD1_AE_gill	Un_immune cell|Endothelial cell	1.0	ADORA1_ENTPD1	Un_immune cell|Endothelial cell	0.094	AE_gill	0.673575608849802
ADORA1_ENTPD1_Un_immune cell|Epithelial cell_Ca	ADORA1_ENTPD1_AE_gill	Un_immune cell|Epithelial cell_Ca	1.0	ADORA1_ENTPD1	Un_immune cell|Epithelial cell_Ca	0.023	AE_gill	0.1653542961516939
ADORA1_ENTPD1_Un_immune cell|Erythroid cell	ADORA1_ENTPD1_AE_gill	Un_immune cell|Erythroid cell	1.0	ADORA1_ENTPD1	Un_immune cell|Erythroid cell	0.037	AE_gill	0.2729152689413501
ADORA1_ENTPD1_Un_immune cell|Goblet cell	ADORA1_ENTPD1_AE_gill	Un_immune cell|Goblet cell	1.0	ADORA1_ENTPD1	Un_immune cell|Goblet cell	0.02	AE_gill	0.15049167312535108
ADORA1_ENTPD1_Un_immune cell|Ionocyte cell	ADORA1_ENTPD1_AE_gill	Un_immune cell|Ionocyte cell	1.0	ADORA1_ENTPD1	Un_immune cell|Ionocyte cell	0.028	AE_gill	0.5007901494519381
ADORA1_ENTPD1_Un_immune cell|Ionocyte cell_DMRT2	ADORA1_ENTPD1_AE_gill	Un_immune cell|Ionocyte cell_DMRT2	1.0	ADORA1_ENTPD1	Un_immune cell|Ionocyte cell_DMRT2	0.021	AE_gill	0.5073352878294307
ADORA1_ENTPD1_Un_immune cell|Macrophage	ADORA1_ENTPD1_AE_gill	Un_immune cell|Macrophage	1.0	ADORA1_ENTPD1	Un_immune cell|Macrophage	0.022	AE_gill	0.2013251718639168
ADORA1_ENTPD1_Un_immune cell|Neutrophil	ADORA1_ENTPD1_AE_gill	Un_immune cell|Neutrophil	1.0	ADORA1_ENTPD1	Un_immune cell|Neutrophil	0.02	AE_gill	0.1427155506740783
ADORA1_ENTPD1_Un_immune cell|NK cell_like	ADORA1_ENTPD1_AE_gill	Un_immune cell|NK cell_like	1.0	ADORA1_ENTPD1	Un_immune cell|NK cell_like	0.122	AE_gill	0.6687461165718721
ADORA1_ENTPD1_Un_immune cell|Platelet	ADORA1_ENTPD1_AE_gill	Un_immune cell|Platelet	1.0	ADORA1_ENTPD1	Un_immune cell|Platelet	0.03	AE_gill	0.1888906674496707
ADORA1_ENTPD1_Un_immune cell|Proliferative cell	ADORA1_ENTPD1_AE_gill	Un_immune cell|Proliferative cell	1.0	ADORA1_ENTPD1	Un_immune cell|Proliferative cell	0.059	AE_gill	0.3841496003325439
ADORA1_ENTPD1_Un_immune cell|SMC	ADORA1_ENTPD1_AE_gill	Un_immune cell|SMC	1.0	ADORA1_ENTPD1	Un_immune cell|SMC	0.027	AE_gill	0.17433559668355808
ADORA1_ENTPD1_Un_immune cell|Stromal cell	ADORA1_ENTPD1_AE_gill	Un_immune cell|Stromal cell	1.0	ADORA1_ENTPD1	Un_immune cell|Stromal cell	0.145	AE_gill	1.4471279717127392
ADORA1_ENTPD1_Un_immune cell|T cell	ADORA1_ENTPD1_AE_gill	Un_immune cell|T cell	1.0	ADORA1_ENTPD1	Un_immune cell|T cell	0.061	AE_gill	0.3979330930769665
ADORA1_ENTPD1_Un_immune cell|Un_epithelial cell	ADORA1_ENTPD1_AE_gill	Un_immune cell|Un_epithelial cell	1.0	ADORA1_ENTPD1	Un_immune cell|Un_epithelial cell	0.021	AE_gill	0.15457865769963292
ADORA1_ENTPD1_Un_immune cell|Un_immune cell	ADORA1_ENTPD1_AE_gill	Un_immune cell|Un_immune cell	1.0	ADORA1_ENTPD1	Un_immune cell|Un_immune cell	0.026	AE_gill	0.2725624796804862
ADORA2A_ENTPD1_B cell_like|B cell_like	ADORA2A_ENTPD1_AE_gill	B cell_like|B cell_like	1.0	ADORA2A_ENTPD1	B cell_like|B cell_like	0.019	AE_gill	0.2463351247559042
ADORA2A_ENTPD1_B cell_like|Basal epithelial cell	ADORA2A_ENTPD1_AE_gill	B cell_like|Basal epithelial cell	1.0	ADORA2A_ENTPD1	B cell_like|Basal epithelial cell	0.034	AE_gill	0.3211291221752396
ADORA2A_ENTPD1_B cell_like|CD8+T cell	ADORA2A_ENTPD1_AE_gill	B cell_like|CD8+T cell	1.0	ADORA2A_ENTPD1	B cell_like|CD8+T cell	0.084	AE_gill	0.6027717089683716
ADORA2A_ENTPD1_B cell_like|Ciliated cell	ADORA2A_ENTPD1_AE_gill	B cell_like|Ciliated cell	1.0	ADORA2A_ENTPD1	B cell_like|Ciliated cell	0.016	AE_gill	0.1902729702324446
ADORA2A_ENTPD1_B cell_like|CTSG_high	ADORA2A_ENTPD1_AE_gill	B cell_like|CTSG_high	1.0	ADORA2A_ENTPD1	B cell_like|CTSG_high	0.015	AE_gill	0.1576869830039963
ADORA2A_ENTPD1_B cell_like|Dendritic cell_like	ADORA2A_ENTPD1_AE_gill	B cell_like|Dendritic cell_like	1.0	ADORA2A_ENTPD1	B cell_like|Dendritic cell_like	0.008	AE_gill	0.2215146157979254
ADORA2A_ENTPD1_B cell_like|Endothelial cell	ADORA2A_ENTPD1_AE_gill	B cell_like|Endothelial cell	1.0	ADORA2A_ENTPD1	B cell_like|Endothelial cell	0.083	AE_gill	0.7726977917003941
ADORA2A_ENTPD1_B cell_like|Epithelial cell_Ca	ADORA2A_ENTPD1_AE_gill	B cell_like|Epithelial cell_Ca	1.0	ADORA2A_ENTPD1	B cell_like|Epithelial cell_Ca	0.012	AE_gill	0.1462085061350084
ADORA2A_ENTPD1_B cell_like|Erythroid cell	ADORA2A_ENTPD1_AE_gill	B cell_like|Erythroid cell	1.0	ADORA2A_ENTPD1	B cell_like|Erythroid cell	0.025	AE_gill	0.3166942518126376
ADORA2A_ENTPD1_B cell_like|Goblet cell	ADORA2A_ENTPD1_AE_gill	B cell_like|Goblet cell	1.0	ADORA2A_ENTPD1	B cell_like|Goblet cell	0.009	AE_gill	0.14663736671830077
ADORA2A_ENTPD1_B cell_like|Ionocyte cell	ADORA2A_ENTPD1_AE_gill	B cell_like|Ionocyte cell	1.0	ADORA2A_ENTPD1	B cell_like|Ionocyte cell	0.017	AE_gill	0.1943643934483231
ADORA2A_ENTPD1_B cell_like|Ionocyte cell_DMRT2	ADORA2A_ENTPD1_AE_gill	B cell_like|Ionocyte cell_DMRT2	1.0	ADORA2A_ENTPD1	B cell_like|Ionocyte cell_DMRT2	0.009	AE_gill	0.1602407536832356
ADORA2A_ENTPD1_B cell_like|Macrophage	ADORA2A_ENTPD1_AE_gill	B cell_like|Macrophage	1.0	ADORA2A_ENTPD1	B cell_like|Macrophage	0.01	AE_gill	0.167674782312843
ADORA2A_ENTPD1_B cell_like|Neutrophil	ADORA2A_ENTPD1_AE_gill	B cell_like|Neutrophil	1.0	ADORA2A_ENTPD1	B cell_like|Neutrophil	0.009	AE_gill	0.1296018732117873
ADORA2A_ENTPD1_B cell_like|NK cell_like	ADORA2A_ENTPD1_AE_gill	B cell_like|NK cell_like	1.0	ADORA2A_ENTPD1	B cell_like|NK cell_like	0.11	AE_gill	0.6842226076878712
ADORA2A_ENTPD1_B cell_like|Platelet	ADORA2A_ENTPD1_AE_gill	B cell_like|Platelet	1.0	ADORA2A_ENTPD1	B cell_like|Platelet	0.018	AE_gill	1.2309704368410495
ADORA2A_ENTPD1_B cell_like|Proliferative cell	ADORA2A_ENTPD1_AE_gill	B cell_like|Proliferative cell	1.0	ADORA2A_ENTPD1	B cell_like|Proliferative cell	0.047	AE_gill	0.3742885307154864
ADORA2A_ENTPD1_B cell_like|SMC	ADORA2A_ENTPD1_AE_gill	B cell_like|SMC	1.0	ADORA2A_ENTPD1	B cell_like|SMC	0.015	AE_gill	0.1612219192212671
ADORA2A_ENTPD1_B cell_like|Stromal cell	ADORA2A_ENTPD1_AE_gill	B cell_like|Stromal cell	1.0	ADORA2A_ENTPD1	B cell_like|Stromal cell	0.133	AE_gill	1.3285769706546973
ADORA2A_ENTPD1_B cell_like|T cell	ADORA2A_ENTPD1_AE_gill	B cell_like|T cell	1.0	ADORA2A_ENTPD1	B cell_like|T cell	0.049	AE_gill	0.4433423170287901
ADORA2A_ENTPD1_B cell_like|Un_epithelial cell	ADORA2A_ENTPD1_AE_gill	B cell_like|Un_epithelial cell	1.0	ADORA2A_ENTPD1	B cell_like|Un_epithelial cell	0.009	AE_gill	0.1400409082137909
ADORA2A_ENTPD1_B cell_like|Un_immune cell	ADORA2A_ENTPD1_AE_gill	B cell_like|Un_immune cell	1.0	ADORA2A_ENTPD1	B cell_like|Un_immune cell	0.015	AE_gill	0.1929451774427447
ADORA2A_ENTPD1_Basal epithelial cell|B cell_like	ADORA2A_ENTPD1_AE_gill	Basal epithelial cell|B cell_like	1.0	ADORA2A_ENTPD1	Basal epithelial cell|B cell_like	0.014	AE_gill	0.3211291221752396
ADORA2A_ENTPD1_Basal epithelial cell|Basal epithelial cell	ADORA2A_ENTPD1_AE_gill	Basal epithelial cell|Basal epithelial cell	1.0	ADORA2A_ENTPD1	Basal epithelial cell|Basal epithelial cell	0.029	AE_gill	0.395923119594575
ADORA2A_ENTPD1_Basal epithelial cell|CD8+T cell	ADORA2A_ENTPD1_AE_gill	Basal epithelial cell|CD8+T cell	1.0	ADORA2A_ENTPD1	Basal epithelial cell|CD8+T cell	0.078	AE_gill	0.677565706387707
ADORA2A_ENTPD1_Basal epithelial cell|Ciliated cell	ADORA2A_ENTPD1_AE_gill	Basal epithelial cell|Ciliated cell	1.0	ADORA2A_ENTPD1	Basal epithelial cell|Ciliated cell	0.011	AE_gill	0.26506696765178
ADORA2A_ENTPD1_Basal epithelial cell|CTSG_high	ADORA2A_ENTPD1_AE_gill	Basal epithelial cell|CTSG_high	1.0	ADORA2A_ENTPD1	Basal epithelial cell|CTSG_high	0.01	AE_gill	0.2324809804233317
ADORA2A_ENTPD1_Basal epithelial cell|Dendritic cell_like	ADORA2A_ENTPD1_AE_gill	Basal epithelial cell|Dendritic cell_like	1.0	ADORA2A_ENTPD1	Basal epithelial cell|Dendritic cell_like	0.003	AE_gill	0.2963086132172608
ADORA2A_ENTPD1_Basal epithelial cell|Endothelial cell	ADORA2A_ENTPD1_AE_gill	Basal epithelial cell|Endothelial cell	1.0	ADORA2A_ENTPD1	Basal epithelial cell|Endothelial cell	0.078	AE_gill	0.8474917891197294
ADORA2A_ENTPD1_Basal epithelial cell|Epithelial cell_Ca	ADORA2A_ENTPD1_AE_gill	Basal epithelial cell|Epithelial cell_Ca	1.0	ADORA2A_ENTPD1	Basal epithelial cell|Epithelial cell_Ca	0.006	AE_gill	0.2210025035543438
ADORA2A_ENTPD1_Basal epithelial cell|Erythroid cell	ADORA2A_ENTPD1_AE_gill	Basal epithelial cell|Erythroid cell	1.0	ADORA2A_ENTPD1	Basal epithelial cell|Erythroid cell	0.02	AE_gill	0.391488249231973
ADORA2A_ENTPD1_Basal epithelial cell|Goblet cell	ADORA2A_ENTPD1_AE_gill	Basal epithelial cell|Goblet cell	1.0	ADORA2A_ENTPD1	Basal epithelial cell|Goblet cell	0.004	AE_gill	0.22143136413763617
ADORA2A_ENTPD1_Basal epithelial cell|Ionocyte cell	ADORA2A_ENTPD1_AE_gill	Basal epithelial cell|Ionocyte cell	1.0	ADORA2A_ENTPD1	Basal epithelial cell|Ionocyte cell	0.012	AE_gill	0.26915839086765847
ADORA2A_ENTPD1_Basal epithelial cell|Ionocyte cell_DMRT2	ADORA2A_ENTPD1_AE_gill	Basal epithelial cell|Ionocyte cell_DMRT2	1.0	ADORA2A_ENTPD1	Basal epithelial cell|Ionocyte cell_DMRT2	0.004	AE_gill	0.235034751102571
ADORA2A_ENTPD1_Basal epithelial cell|Macrophage	ADORA2A_ENTPD1_AE_gill	Basal epithelial cell|Macrophage	1.0	ADORA2A_ENTPD1	Basal epithelial cell|Macrophage	0.005	AE_gill	0.2424687797321784
ADORA2A_ENTPD1_Basal epithelial cell|Neutrophil	ADORA2A_ENTPD1_AE_gill	Basal epithelial cell|Neutrophil	1.0	ADORA2A_ENTPD1	Basal epithelial cell|Neutrophil	0.003	AE_gill	0.2043958706311227
ADORA2A_ENTPD1_Basal epithelial cell|NK cell_like	ADORA2A_ENTPD1_AE_gill	Basal epithelial cell|NK cell_like	1.0	ADORA2A_ENTPD1	Basal epithelial cell|NK cell_like	0.105	AE_gill	0.7590166051072066
ADORA2A_ENTPD1_Basal epithelial cell|Platelet	ADORA2A_ENTPD1_AE_gill	Basal epithelial cell|Platelet	1.0	ADORA2A_ENTPD1	Basal epithelial cell|Platelet	0.013	AE_gill	1.305764434260385
ADORA2A_ENTPD1_Basal epithelial cell|Proliferative cell	ADORA2A_ENTPD1_AE_gill	Basal epithelial cell|Proliferative cell	1.0	ADORA2A_ENTPD1	Basal epithelial cell|Proliferative cell	0.042	AE_gill	0.4490825281348218
ADORA2A_ENTPD1_Basal epithelial cell|SMC	ADORA2A_ENTPD1_AE_gill	Basal epithelial cell|SMC	1.0	ADORA2A_ENTPD1	Basal epithelial cell|SMC	0.01	AE_gill	0.2360159166406025
ADORA2A_ENTPD1_Basal epithelial cell|Stromal cell	ADORA2A_ENTPD1_AE_gill	Basal epithelial cell|Stromal cell	1.0	ADORA2A_ENTPD1	Basal epithelial cell|Stromal cell	0.128	AE_gill	1.4033709680740327
ADORA2A_ENTPD1_Basal epithelial cell|T cell	ADORA2A_ENTPD1_AE_gill	Basal epithelial cell|T cell	1.0	ADORA2A_ENTPD1	Basal epithelial cell|T cell	0.044	AE_gill	0.5181363144481255
ADORA2A_ENTPD1_Basal epithelial cell|Un_epithelial cell	ADORA2A_ENTPD1_AE_gill	Basal epithelial cell|Un_epithelial cell	1.0	ADORA2A_ENTPD1	Basal epithelial cell|Un_epithelial cell	0.004	AE_gill	0.2148349056331263
ADORA2A_ENTPD1_Basal epithelial cell|Un_immune cell	ADORA2A_ENTPD1_AE_gill	Basal epithelial cell|Un_immune cell	1.0	ADORA2A_ENTPD1	Basal epithelial cell|Un_immune cell	0.01	AE_gill	0.2677391748620801
ADORA2A_ENTPD1_CD8+T cell|B cell_like	ADORA2A_ENTPD1_AE_gill	CD8+T cell|B cell_like	1.0	ADORA2A_ENTPD1	CD8+T cell|B cell_like	0.023	AE_gill	0.6027717089683716
ADORA2A_ENTPD1_CD8+T cell|Basal epithelial cell	ADORA2A_ENTPD1_AE_gill	CD8+T cell|Basal epithelial cell	1.0	ADORA2A_ENTPD1	CD8+T cell|Basal epithelial cell	0.038	AE_gill	0.677565706387707
ADORA2A_ENTPD1_CD8+T cell|CD8+T cell	ADORA2A_ENTPD1_AE_gill	CD8+T cell|CD8+T cell	1.0	ADORA2A_ENTPD1	CD8+T cell|CD8+T cell	0.088	AE_gill	0.959208293180839
ADORA2A_ENTPD1_CD8+T cell|Ciliated cell	ADORA2A_ENTPD1_AE_gill	CD8+T cell|Ciliated cell	1.0	ADORA2A_ENTPD1	CD8+T cell|Ciliated cell	0.021	AE_gill	0.546709554444912
ADORA2A_ENTPD1_CD8+T cell|CTSG_high	ADORA2A_ENTPD1_AE_gill	CD8+T cell|CTSG_high	1.0	ADORA2A_ENTPD1	CD8+T cell|CTSG_high	0.019	AE_gill	0.5141235672164637
ADORA2A_ENTPD1_CD8+T cell|Dendritic cell_like	ADORA2A_ENTPD1_AE_gill	CD8+T cell|Dendritic cell_like	1.0	ADORA2A_ENTPD1	CD8+T cell|Dendritic cell_like	0.012	AE_gill	0.5779512000103928
ADORA2A_ENTPD1_CD8+T cell|Endothelial cell	ADORA2A_ENTPD1_AE_gill	CD8+T cell|Endothelial cell	1.0	ADORA2A_ENTPD1	CD8+T cell|Endothelial cell	0.087	AE_gill	1.1291343759128614
ADORA2A_ENTPD1_CD8+T cell|Epithelial cell_Ca	ADORA2A_ENTPD1_AE_gill	CD8+T cell|Epithelial cell_Ca	1.0	ADORA2A_ENTPD1	CD8+T cell|Epithelial cell_Ca	0.016	AE_gill	0.5026450903474758
ADORA2A_ENTPD1_CD8+T cell|Erythroid cell	ADORA2A_ENTPD1_AE_gill	CD8+T cell|Erythroid cell	1.0	ADORA2A_ENTPD1	CD8+T cell|Erythroid cell	0.029	AE_gill	0.673130836025105
ADORA2A_ENTPD1_CD8+T cell|Goblet cell	ADORA2A_ENTPD1_AE_gill	CD8+T cell|Goblet cell	1.0	ADORA2A_ENTPD1	CD8+T cell|Goblet cell	0.013	AE_gill	0.5030739509307682
ADORA2A_ENTPD1_CD8+T cell|Ionocyte cell	ADORA2A_ENTPD1_AE_gill	CD8+T cell|Ionocyte cell	1.0	ADORA2A_ENTPD1	CD8+T cell|Ionocyte cell	0.021	AE_gill	0.5508009776607905
ADORA2A_ENTPD1_CD8+T cell|Ionocyte cell_DMRT2	ADORA2A_ENTPD1_AE_gill	CD8+T cell|Ionocyte cell_DMRT2	1.0	ADORA2A_ENTPD1	CD8+T cell|Ionocyte cell_DMRT2	0.013	AE_gill	0.5166773378957029
ADORA2A_ENTPD1_CD8+T cell|Macrophage	ADORA2A_ENTPD1_AE_gill	CD8+T cell|Macrophage	1.0	ADORA2A_ENTPD1	CD8+T cell|Macrophage	0.015	AE_gill	0.5241113665253104
ADORA2A_ENTPD1_CD8+T cell|Neutrophil	ADORA2A_ENTPD1_AE_gill	CD8+T cell|Neutrophil	1.0	ADORA2A_ENTPD1	CD8+T cell|Neutrophil	0.013	AE_gill	0.4860384574242547
ADORA2A_ENTPD1_CD8+T cell|NK cell_like	ADORA2A_ENTPD1_AE_gill	CD8+T cell|NK cell_like	1.0	ADORA2A_ENTPD1	CD8+T cell|NK cell_like	0.114	AE_gill	1.0406591919003385
ADORA2A_ENTPD1_CD8+T cell|Platelet	ADORA2A_ENTPD1_AE_gill	CD8+T cell|Platelet	1.0	ADORA2A_ENTPD1	CD8+T cell|Platelet	0.022	AE_gill	1.587407021053517
ADORA2A_ENTPD1_CD8+T cell|Proliferative cell	ADORA2A_ENTPD1_AE_gill	CD8+T cell|Proliferative cell	1.0	ADORA2A_ENTPD1	CD8+T cell|Proliferative cell	0.051	AE_gill	0.7307251149279539
ADORA2A_ENTPD1_CD8+T cell|SMC	ADORA2A_ENTPD1_AE_gill	CD8+T cell|SMC	1.0	ADORA2A_ENTPD1	CD8+T cell|SMC	0.019	AE_gill	0.5176585034337345
ADORA2A_ENTPD1_CD8+T cell|Stromal cell	ADORA2A_ENTPD1_AE_gill	CD8+T cell|Stromal cell	1.0	ADORA2A_ENTPD1	CD8+T cell|Stromal cell	0.137	AE_gill	1.6850135548671648
ADORA2A_ENTPD1_CD8+T cell|T cell	ADORA2A_ENTPD1_AE_gill	CD8+T cell|T cell	1.0	ADORA2A_ENTPD1	CD8+T cell|T cell	0.054	AE_gill	0.7997789012412575
ADORA2A_ENTPD1_CD8+T cell|Un_epithelial cell	ADORA2A_ENTPD1_AE_gill	CD8+T cell|Un_epithelial cell	1.0	ADORA2A_ENTPD1	CD8+T cell|Un_epithelial cell	0.013	AE_gill	0.49647749242625827
ADORA2A_ENTPD1_CD8+T cell|Un_immune cell	ADORA2A_ENTPD1_AE_gill	CD8+T cell|Un_immune cell	1.0	ADORA2A_ENTPD1	CD8+T cell|Un_immune cell	0.019	AE_gill	0.5493817616552121
ADORA2A_ENTPD1_Ciliated cell|B cell_like	ADORA2A_ENTPD1_AE_gill	Ciliated cell|B cell_like	1.0	ADORA2A_ENTPD1	Ciliated cell|B cell_like	0.0	AE_gill	0.1902729702324446
ADORA2A_ENTPD1_Ciliated cell|Basal epithelial cell	ADORA2A_ENTPD1_AE_gill	Ciliated cell|Basal epithelial cell	1.0	ADORA2A_ENTPD1	Ciliated cell|Basal epithelial cell	0.0	AE_gill	0.26506696765178
ADORA2A_ENTPD1_Ciliated cell|CD8+T cell	ADORA2A_ENTPD1_AE_gill	Ciliated cell|CD8+T cell	1.0	ADORA2A_ENTPD1	Ciliated cell|CD8+T cell	0.0	AE_gill	0.546709554444912
ADORA2A_ENTPD1_Ciliated cell|Ciliated cell	ADORA2A_ENTPD1_AE_gill	Ciliated cell|Ciliated cell	1.0	ADORA2A_ENTPD1	Ciliated cell|Ciliated cell	0.0	AE_gill	0.134210815708985
ADORA2A_ENTPD1_Ciliated cell|CTSG_high	ADORA2A_ENTPD1_AE_gill	Ciliated cell|CTSG_high	1.0	ADORA2A_ENTPD1	Ciliated cell|CTSG_high	0.0	AE_gill	0.1016248284805367
ADORA2A_ENTPD1_Ciliated cell|Dendritic cell_like	ADORA2A_ENTPD1_AE_gill	Ciliated cell|Dendritic cell_like	1.0	ADORA2A_ENTPD1	Ciliated cell|Dendritic cell_like	0.0	AE_gill	0.16545246127446578
ADORA2A_ENTPD1_Ciliated cell|Endothelial cell	ADORA2A_ENTPD1_AE_gill	Ciliated cell|Endothelial cell	1.0	ADORA2A_ENTPD1	Ciliated cell|Endothelial cell	0.0	AE_gill	0.7166356371769345
ADORA2A_ENTPD1_Ciliated cell|Epithelial cell_Ca	ADORA2A_ENTPD1_AE_gill	Ciliated cell|Epithelial cell_Ca	1.0	ADORA2A_ENTPD1	Ciliated cell|Epithelial cell_Ca	0.0	AE_gill	0.0901463516115488
ADORA2A_ENTPD1_Ciliated cell|Erythroid cell	ADORA2A_ENTPD1_AE_gill	Ciliated cell|Erythroid cell	1.0	ADORA2A_ENTPD1	Ciliated cell|Erythroid cell	0.0	AE_gill	0.260632097289178
ADORA2A_ENTPD1_Ciliated cell|Goblet cell	ADORA2A_ENTPD1_AE_gill	Ciliated cell|Goblet cell	1.0	ADORA2A_ENTPD1	Ciliated cell|Goblet cell	0.0	AE_gill	0.0905752121948412
ADORA2A_ENTPD1_Ciliated cell|Ionocyte cell	ADORA2A_ENTPD1_AE_gill	Ciliated cell|Ionocyte cell	1.0	ADORA2A_ENTPD1	Ciliated cell|Ionocyte cell	0.0	AE_gill	0.13830223892486349
ADORA2A_ENTPD1_Ciliated cell|Ionocyte cell_DMRT2	ADORA2A_ENTPD1_AE_gill	Ciliated cell|Ionocyte cell_DMRT2	1.0	ADORA2A_ENTPD1	Ciliated cell|Ionocyte cell_DMRT2	0.0	AE_gill	0.104178599159776
ADORA2A_ENTPD1_Ciliated cell|Macrophage	ADORA2A_ENTPD1_AE_gill	Ciliated cell|Macrophage	1.0	ADORA2A_ENTPD1	Ciliated cell|Macrophage	0.0	AE_gill	0.1116126277893834
ADORA2A_ENTPD1_Ciliated cell|Neutrophil	ADORA2A_ENTPD1_AE_gill	Ciliated cell|Neutrophil	1.0	ADORA2A_ENTPD1	Ciliated cell|Neutrophil	0.0	AE_gill	0.07353971868832769
ADORA2A_ENTPD1_Ciliated cell|NK cell_like	ADORA2A_ENTPD1_AE_gill	Ciliated cell|NK cell_like	1.0	ADORA2A_ENTPD1	Ciliated cell|NK cell_like	0.0	AE_gill	0.6281604531644116
ADORA2A_ENTPD1_Ciliated cell|Platelet	ADORA2A_ENTPD1_AE_gill	Ciliated cell|Platelet	1.0	ADORA2A_ENTPD1	Ciliated cell|Platelet	0.0	AE_gill	1.17490828231759
ADORA2A_ENTPD1_Ciliated cell|Proliferative cell	ADORA2A_ENTPD1_AE_gill	Ciliated cell|Proliferative cell	1.0	ADORA2A_ENTPD1	Ciliated cell|Proliferative cell	0.0	AE_gill	0.3182263761920268
ADORA2A_ENTPD1_Ciliated cell|SMC	ADORA2A_ENTPD1_AE_gill	Ciliated cell|SMC	1.0	ADORA2A_ENTPD1	Ciliated cell|SMC	0.0	AE_gill	0.1051597646978075
ADORA2A_ENTPD1_Ciliated cell|Stromal cell	ADORA2A_ENTPD1_AE_gill	Ciliated cell|Stromal cell	1.0	ADORA2A_ENTPD1	Ciliated cell|Stromal cell	0.0	AE_gill	1.2725148161312376
ADORA2A_ENTPD1_Ciliated cell|T cell	ADORA2A_ENTPD1_AE_gill	Ciliated cell|T cell	1.0	ADORA2A_ENTPD1	Ciliated cell|T cell	0.0	AE_gill	0.3872801625053305
ADORA2A_ENTPD1_Ciliated cell|Un_epithelial cell	ADORA2A_ENTPD1_AE_gill	Ciliated cell|Un_epithelial cell	1.0	ADORA2A_ENTPD1	Ciliated cell|Un_epithelial cell	0.0	AE_gill	0.0839787536903313
ADORA2A_ENTPD1_Ciliated cell|Un_immune cell	ADORA2A_ENTPD1_AE_gill	Ciliated cell|Un_immune cell	1.0	ADORA2A_ENTPD1	Ciliated cell|Un_immune cell	0.0	AE_gill	0.1368830229192851
ADORA2A_ENTPD1_CTSG_high|B cell_like	ADORA2A_ENTPD1_AE_gill	CTSG_high|B cell_like	1.0	ADORA2A_ENTPD1	CTSG_high|B cell_like	0.0	AE_gill	0.1576869830039963
ADORA2A_ENTPD1_CTSG_high|Basal epithelial cell	ADORA2A_ENTPD1_AE_gill	CTSG_high|Basal epithelial cell	1.0	ADORA2A_ENTPD1	CTSG_high|Basal epithelial cell	0.0	AE_gill	0.23248098042333168
ADORA2A_ENTPD1_CTSG_high|CD8+T cell	ADORA2A_ENTPD1_AE_gill	CTSG_high|CD8+T cell	1.0	ADORA2A_ENTPD1	CTSG_high|CD8+T cell	0.0	AE_gill	0.5141235672164637
ADORA2A_ENTPD1_CTSG_high|Ciliated cell	ADORA2A_ENTPD1_AE_gill	CTSG_high|Ciliated cell	1.0	ADORA2A_ENTPD1	CTSG_high|Ciliated cell	0.0	AE_gill	0.1016248284805367
ADORA2A_ENTPD1_CTSG_high|CTSG_high	ADORA2A_ENTPD1_AE_gill	CTSG_high|CTSG_high	1.0	ADORA2A_ENTPD1	CTSG_high|CTSG_high	0.0	AE_gill	0.0690388412520884
ADORA2A_ENTPD1_CTSG_high|Dendritic cell_like	ADORA2A_ENTPD1_AE_gill	CTSG_high|Dendritic cell_like	1.0	ADORA2A_ENTPD1	CTSG_high|Dendritic cell_like	0.0	AE_gill	0.13286647404601748
ADORA2A_ENTPD1_CTSG_high|Endothelial cell	ADORA2A_ENTPD1_AE_gill	CTSG_high|Endothelial cell	1.0	ADORA2A_ENTPD1	CTSG_high|Endothelial cell	0.0	AE_gill	0.6840496499484862
ADORA2A_ENTPD1_CTSG_high|Epithelial cell_Ca	ADORA2A_ENTPD1_AE_gill	CTSG_high|Epithelial cell_Ca	1.0	ADORA2A_ENTPD1	CTSG_high|Epithelial cell_Ca	0.0	AE_gill	0.0575603643831005
ADORA2A_ENTPD1_CTSG_high|Erythroid cell	ADORA2A_ENTPD1_AE_gill	CTSG_high|Erythroid cell	1.0	ADORA2A_ENTPD1	CTSG_high|Erythroid cell	0.0	AE_gill	0.2280461100607297
ADORA2A_ENTPD1_CTSG_high|Goblet cell	ADORA2A_ENTPD1_AE_gill	CTSG_high|Goblet cell	1.0	ADORA2A_ENTPD1	CTSG_high|Goblet cell	0.0	AE_gill	0.0579892249663929
ADORA2A_ENTPD1_CTSG_high|Ionocyte cell	ADORA2A_ENTPD1_AE_gill	CTSG_high|Ionocyte cell	1.0	ADORA2A_ENTPD1	CTSG_high|Ionocyte cell	0.0	AE_gill	0.1057162516964152
ADORA2A_ENTPD1_CTSG_high|Ionocyte cell_DMRT2	ADORA2A_ENTPD1_AE_gill	CTSG_high|Ionocyte cell_DMRT2	1.0	ADORA2A_ENTPD1	CTSG_high|Ionocyte cell_DMRT2	0.0	AE_gill	0.0715926119313277
ADORA2A_ENTPD1_CTSG_high|Macrophage	ADORA2A_ENTPD1_AE_gill	CTSG_high|Macrophage	1.0	ADORA2A_ENTPD1	CTSG_high|Macrophage	0.0	AE_gill	0.0790266405609351
ADORA2A_ENTPD1_CTSG_high|Neutrophil	ADORA2A_ENTPD1_AE_gill	CTSG_high|Neutrophil	1.0	ADORA2A_ENTPD1	CTSG_high|Neutrophil	0.0	AE_gill	0.0409537314598794
ADORA2A_ENTPD1_CTSG_high|NK cell_like	ADORA2A_ENTPD1_AE_gill	CTSG_high|NK cell_like	1.0	ADORA2A_ENTPD1	CTSG_high|NK cell_like	0.0	AE_gill	0.5955744659359633
ADORA2A_ENTPD1_CTSG_high|Platelet	ADORA2A_ENTPD1_AE_gill	CTSG_high|Platelet	1.0	ADORA2A_ENTPD1	CTSG_high|Platelet	0.0	AE_gill	1.1423222950891416
ADORA2A_ENTPD1_CTSG_high|Proliferative cell	ADORA2A_ENTPD1_AE_gill	CTSG_high|Proliferative cell	1.0	ADORA2A_ENTPD1	CTSG_high|Proliferative cell	0.0	AE_gill	0.2856403889635785
ADORA2A_ENTPD1_CTSG_high|SMC	ADORA2A_ENTPD1_AE_gill	CTSG_high|SMC	1.0	ADORA2A_ENTPD1	CTSG_high|SMC	0.0	AE_gill	0.0725737774693592
ADORA2A_ENTPD1_CTSG_high|Stromal cell	ADORA2A_ENTPD1_AE_gill	CTSG_high|Stromal cell	1.0	ADORA2A_ENTPD1	CTSG_high|Stromal cell	0.0	AE_gill	1.2399288289027894
ADORA2A_ENTPD1_CTSG_high|T cell	ADORA2A_ENTPD1_AE_gill	CTSG_high|T cell	1.0	ADORA2A_ENTPD1	CTSG_high|T cell	0.0	AE_gill	0.3546941752768822
ADORA2A_ENTPD1_CTSG_high|Un_epithelial cell	ADORA2A_ENTPD1_AE_gill	CTSG_high|Un_epithelial cell	1.0	ADORA2A_ENTPD1	CTSG_high|Un_epithelial cell	0.0	AE_gill	0.051392766461883
ADORA2A_ENTPD1_CTSG_high|Un_immune cell	ADORA2A_ENTPD1_AE_gill	CTSG_high|Un_immune cell	1.0	ADORA2A_ENTPD1	CTSG_high|Un_immune cell	0.0	AE_gill	0.1042970356908368
ADORA2A_ENTPD1_Dendritic cell_like|B cell_like	ADORA2A_ENTPD1_AE_gill	Dendritic cell_like|B cell_like	1.0	ADORA2A_ENTPD1	Dendritic cell_like|B cell_like	0.029	AE_gill	0.22151461579792542
ADORA2A_ENTPD1_Dendritic cell_like|Basal epithelial cell	ADORA2A_ENTPD1_AE_gill	Dendritic cell_like|Basal epithelial cell	1.0	ADORA2A_ENTPD1	Dendritic cell_like|Basal epithelial cell	0.044	AE_gill	0.29630861321726076
ADORA2A_ENTPD1_Dendritic cell_like|CD8+T cell	ADORA2A_ENTPD1_AE_gill	Dendritic cell_like|CD8+T cell	1.0	ADORA2A_ENTPD1	Dendritic cell_like|CD8+T cell	0.094	AE_gill	0.5779512000103928
ADORA2A_ENTPD1_Dendritic cell_like|Ciliated cell	ADORA2A_ENTPD1_AE_gill	Dendritic cell_like|Ciliated cell	1.0	ADORA2A_ENTPD1	Dendritic cell_like|Ciliated cell	0.027	AE_gill	0.16545246127446578
ADORA2A_ENTPD1_Dendritic cell_like|CTSG_high	ADORA2A_ENTPD1_AE_gill	Dendritic cell_like|CTSG_high	1.0	ADORA2A_ENTPD1	Dendritic cell_like|CTSG_high	0.026	AE_gill	0.13286647404601748
ADORA2A_ENTPD1_Dendritic cell_like|Dendritic cell_like	ADORA2A_ENTPD1_AE_gill	Dendritic cell_like|Dendritic cell_like	1.0	ADORA2A_ENTPD1	Dendritic cell_like|Dendritic cell_like	0.018	AE_gill	0.19669410683994656
ADORA2A_ENTPD1_Dendritic cell_like|Endothelial cell	ADORA2A_ENTPD1_AE_gill	Dendritic cell_like|Endothelial cell	1.0	ADORA2A_ENTPD1	Dendritic cell_like|Endothelial cell	0.093	AE_gill	0.7478772827424153
ADORA2A_ENTPD1_Dendritic cell_like|Epithelial cell_Ca	ADORA2A_ENTPD1_AE_gill	Dendritic cell_like|Epithelial cell_Ca	1.0	ADORA2A_ENTPD1	Dendritic cell_like|Epithelial cell_Ca	0.022	AE_gill	0.1213879971770296
ADORA2A_ENTPD1_Dendritic cell_like|Erythroid cell	ADORA2A_ENTPD1_AE_gill	Dendritic cell_like|Erythroid cell	1.0	ADORA2A_ENTPD1	Dendritic cell_like|Erythroid cell	0.036	AE_gill	0.29187374285465884
ADORA2A_ENTPD1_Dendritic cell_like|Goblet cell	ADORA2A_ENTPD1_AE_gill	Dendritic cell_like|Goblet cell	1.0	ADORA2A_ENTPD1	Dendritic cell_like|Goblet cell	0.019	AE_gill	0.121816857760322
ADORA2A_ENTPD1_Dendritic cell_like|Ionocyte cell	ADORA2A_ENTPD1_AE_gill	Dendritic cell_like|Ionocyte cell	1.0	ADORA2A_ENTPD1	Dendritic cell_like|Ionocyte cell	0.027	AE_gill	0.1695438844903443
ADORA2A_ENTPD1_Dendritic cell_like|Ionocyte cell_DMRT2	ADORA2A_ENTPD1_AE_gill	Dendritic cell_like|Ionocyte cell_DMRT2	1.0	ADORA2A_ENTPD1	Dendritic cell_like|Ionocyte cell_DMRT2	0.02	AE_gill	0.1354202447252568
ADORA2A_ENTPD1_Dendritic cell_like|Macrophage	ADORA2A_ENTPD1_AE_gill	Dendritic cell_like|Macrophage	1.0	ADORA2A_ENTPD1	Dendritic cell_like|Macrophage	0.021	AE_gill	0.1428542733548642
ADORA2A_ENTPD1_Dendritic cell_like|Neutrophil	ADORA2A_ENTPD1_AE_gill	Dendritic cell_like|Neutrophil	1.0	ADORA2A_ENTPD1	Dendritic cell_like|Neutrophil	0.019	AE_gill	0.10478136425380849
ADORA2A_ENTPD1_Dendritic cell_like|NK cell_like	ADORA2A_ENTPD1_AE_gill	Dendritic cell_like|NK cell_like	1.0	ADORA2A_ENTPD1	Dendritic cell_like|NK cell_like	0.121	AE_gill	0.6594020987298924
ADORA2A_ENTPD1_Dendritic cell_like|Platelet	ADORA2A_ENTPD1_AE_gill	Dendritic cell_like|Platelet	1.0	ADORA2A_ENTPD1	Dendritic cell_like|Platelet	0.029	AE_gill	1.2061499278830707
ADORA2A_ENTPD1_Dendritic cell_like|Proliferative cell	ADORA2A_ENTPD1_AE_gill	Dendritic cell_like|Proliferative cell	1.0	ADORA2A_ENTPD1	Dendritic cell_like|Proliferative cell	0.058	AE_gill	0.3494680217575076
ADORA2A_ENTPD1_Dendritic cell_like|SMC	ADORA2A_ENTPD1_AE_gill	Dendritic cell_like|SMC	1.0	ADORA2A_ENTPD1	Dendritic cell_like|SMC	0.026	AE_gill	0.13640141026328828
ADORA2A_ENTPD1_Dendritic cell_like|Stromal cell	ADORA2A_ENTPD1_AE_gill	Dendritic cell_like|Stromal cell	1.0	ADORA2A_ENTPD1	Dendritic cell_like|Stromal cell	0.143	AE_gill	1.3037564616967185
ADORA2A_ENTPD1_Dendritic cell_like|T cell	ADORA2A_ENTPD1_AE_gill	Dendritic cell_like|T cell	1.0	ADORA2A_ENTPD1	Dendritic cell_like|T cell	0.06	AE_gill	0.4185218080708113
ADORA2A_ENTPD1_Dendritic cell_like|Un_epithelial cell	ADORA2A_ENTPD1_AE_gill	Dendritic cell_like|Un_epithelial cell	1.0	ADORA2A_ENTPD1	Dendritic cell_like|Un_epithelial cell	0.02	AE_gill	0.1152203992558121
ADORA2A_ENTPD1_Dendritic cell_like|Un_immune cell	ADORA2A_ENTPD1_AE_gill	Dendritic cell_like|Un_immune cell	1.0	ADORA2A_ENTPD1	Dendritic cell_like|Un_immune cell	0.025	AE_gill	0.1681246684847659
ADORA2A_ENTPD1_Endothelial cell|B cell_like	ADORA2A_ENTPD1_AE_gill	Endothelial cell|B cell_like	1.0	ADORA2A_ENTPD1	Endothelial cell|B cell_like	0.026	AE_gill	0.7726977917003941
ADORA2A_ENTPD1_Endothelial cell|Basal epithelial cell	ADORA2A_ENTPD1_AE_gill	Endothelial cell|Basal epithelial cell	1.0	ADORA2A_ENTPD1	Endothelial cell|Basal epithelial cell	0.041	AE_gill	0.8474917891197296
ADORA2A_ENTPD1_Endothelial cell|CD8+T cell	ADORA2A_ENTPD1_AE_gill	Endothelial cell|CD8+T cell	1.0	ADORA2A_ENTPD1	Endothelial cell|CD8+T cell	0.091	AE_gill	1.1291343759128614
ADORA2A_ENTPD1_Endothelial cell|Ciliated cell	ADORA2A_ENTPD1_AE_gill	Endothelial cell|Ciliated cell	1.0	ADORA2A_ENTPD1	Endothelial cell|Ciliated cell	0.024	AE_gill	0.7166356371769345
ADORA2A_ENTPD1_Endothelial cell|CTSG_high	ADORA2A_ENTPD1_AE_gill	Endothelial cell|CTSG_high	1.0	ADORA2A_ENTPD1	Endothelial cell|CTSG_high	0.023	AE_gill	0.6840496499484862
ADORA2A_ENTPD1_Endothelial cell|Dendritic cell_like	ADORA2A_ENTPD1_AE_gill	Endothelial cell|Dendritic cell_like	1.0	ADORA2A_ENTPD1	Endothelial cell|Dendritic cell_like	0.015	AE_gill	0.7478772827424153
ADORA2A_ENTPD1_Endothelial cell|Endothelial cell	ADORA2A_ENTPD1_AE_gill	Endothelial cell|Endothelial cell	1.0	ADORA2A_ENTPD1	Endothelial cell|Endothelial cell	0.09	AE_gill	1.299060458644884
ADORA2A_ENTPD1_Endothelial cell|Epithelial cell_Ca	ADORA2A_ENTPD1_AE_gill	Endothelial cell|Epithelial cell_Ca	1.0	ADORA2A_ENTPD1	Endothelial cell|Epithelial cell_Ca	0.019	AE_gill	0.6725711730794983
ADORA2A_ENTPD1_Endothelial cell|Erythroid cell	ADORA2A_ENTPD1_AE_gill	Endothelial cell|Erythroid cell	1.0	ADORA2A_ENTPD1	Endothelial cell|Erythroid cell	0.033	AE_gill	0.8430569187571275
ADORA2A_ENTPD1_Endothelial cell|Goblet cell	ADORA2A_ENTPD1_AE_gill	Endothelial cell|Goblet cell	1.0	ADORA2A_ENTPD1	Endothelial cell|Goblet cell	0.016	AE_gill	0.6730000336627906
ADORA2A_ENTPD1_Endothelial cell|Ionocyte cell	ADORA2A_ENTPD1_AE_gill	Endothelial cell|Ionocyte cell	1.0	ADORA2A_ENTPD1	Endothelial cell|Ionocyte cell	0.024	AE_gill	0.720727060392813
ADORA2A_ENTPD1_Endothelial cell|Ionocyte cell_DMRT2	ADORA2A_ENTPD1_AE_gill	Endothelial cell|Ionocyte cell_DMRT2	1.0	ADORA2A_ENTPD1	Endothelial cell|Ionocyte cell_DMRT2	0.017	AE_gill	0.6866034206277254
ADORA2A_ENTPD1_Endothelial cell|Macrophage	ADORA2A_ENTPD1_AE_gill	Endothelial cell|Macrophage	1.0	ADORA2A_ENTPD1	Endothelial cell|Macrophage	0.018	AE_gill	0.6940374492573329
ADORA2A_ENTPD1_Endothelial cell|Neutrophil	ADORA2A_ENTPD1_AE_gill	Endothelial cell|Neutrophil	1.0	ADORA2A_ENTPD1	Endothelial cell|Neutrophil	0.016	AE_gill	0.6559645401562771
ADORA2A_ENTPD1_Endothelial cell|NK cell_like	ADORA2A_ENTPD1_AE_gill	Endothelial cell|NK cell_like	1.0	ADORA2A_ENTPD1	Endothelial cell|NK cell_like	0.118	AE_gill	1.210585274632361
ADORA2A_ENTPD1_Endothelial cell|Platelet	ADORA2A_ENTPD1_AE_gill	Endothelial cell|Platelet	1.0	ADORA2A_ENTPD1	Endothelial cell|Platelet	0.026	AE_gill	1.7573331037855395
ADORA2A_ENTPD1_Endothelial cell|Proliferative cell	ADORA2A_ENTPD1_AE_gill	Endothelial cell|Proliferative cell	1.0	ADORA2A_ENTPD1	Endothelial cell|Proliferative cell	0.055	AE_gill	0.9006511976599763
ADORA2A_ENTPD1_Endothelial cell|SMC	ADORA2A_ENTPD1_AE_gill	Endothelial cell|SMC	1.0	ADORA2A_ENTPD1	Endothelial cell|SMC	0.023	AE_gill	0.687584586165757
ADORA2A_ENTPD1_Endothelial cell|Stromal cell	ADORA2A_ENTPD1_AE_gill	Endothelial cell|Stromal cell	1.0	ADORA2A_ENTPD1	Endothelial cell|Stromal cell	0.141	AE_gill	1.8549396375991871
ADORA2A_ENTPD1_Endothelial cell|T cell	ADORA2A_ENTPD1_AE_gill	Endothelial cell|T cell	1.0	ADORA2A_ENTPD1	Endothelial cell|T cell	0.057	AE_gill	0.96970498397328
ADORA2A_ENTPD1_Endothelial cell|Un_epithelial cell	ADORA2A_ENTPD1_AE_gill	Endothelial cell|Un_epithelial cell	1.0	ADORA2A_ENTPD1	Endothelial cell|Un_epithelial cell	0.017	AE_gill	0.6664035751582809
ADORA2A_ENTPD1_Endothelial cell|Un_immune cell	ADORA2A_ENTPD1_AE_gill	Endothelial cell|Un_immune cell	1.0	ADORA2A_ENTPD1	Endothelial cell|Un_immune cell	0.022	AE_gill	0.7193078443872345
ADORA2A_ENTPD1_Epithelial cell_Ca|B cell_like	ADORA2A_ENTPD1_AE_gill	Epithelial cell_Ca|B cell_like	1.0	ADORA2A_ENTPD1	Epithelial cell_Ca|B cell_like	0.0	AE_gill	0.1462085061350084
ADORA2A_ENTPD1_Epithelial cell_Ca|Basal epithelial cell	ADORA2A_ENTPD1_AE_gill	Epithelial cell_Ca|Basal epithelial cell	1.0	ADORA2A_ENTPD1	Epithelial cell_Ca|Basal epithelial cell	0.0	AE_gill	0.22100250355434378
ADORA2A_ENTPD1_Epithelial cell_Ca|CD8+T cell	ADORA2A_ENTPD1_AE_gill	Epithelial cell_Ca|CD8+T cell	1.0	ADORA2A_ENTPD1	Epithelial cell_Ca|CD8+T cell	0.0	AE_gill	0.5026450903474757
ADORA2A_ENTPD1_Epithelial cell_Ca|Ciliated cell	ADORA2A_ENTPD1_AE_gill	Epithelial cell_Ca|Ciliated cell	1.0	ADORA2A_ENTPD1	Epithelial cell_Ca|Ciliated cell	0.0	AE_gill	0.0901463516115488
ADORA2A_ENTPD1_Epithelial cell_Ca|CTSG_high	ADORA2A_ENTPD1_AE_gill	Epithelial cell_Ca|CTSG_high	1.0	ADORA2A_ENTPD1	Epithelial cell_Ca|CTSG_high	0.0	AE_gill	0.0575603643831005
ADORA2A_ENTPD1_Epithelial cell_Ca|Dendritic cell_like	ADORA2A_ENTPD1_AE_gill	Epithelial cell_Ca|Dendritic cell_like	1.0	ADORA2A_ENTPD1	Epithelial cell_Ca|Dendritic cell_like	0.0	AE_gill	0.1213879971770296
ADORA2A_ENTPD1_Epithelial cell_Ca|Endothelial cell	ADORA2A_ENTPD1_AE_gill	Epithelial cell_Ca|Endothelial cell	1.0	ADORA2A_ENTPD1	Epithelial cell_Ca|Endothelial cell	0.0	AE_gill	0.6725711730794983
ADORA2A_ENTPD1_Epithelial cell_Ca|Epithelial cell_Ca	ADORA2A_ENTPD1_AE_gill	Epithelial cell_Ca|Epithelial cell_Ca	1.0	ADORA2A_ENTPD1	Epithelial cell_Ca|Epithelial cell_Ca	0.0	AE_gill	0.0460818875141126
ADORA2A_ENTPD1_Epithelial cell_Ca|Erythroid cell	ADORA2A_ENTPD1_AE_gill	Epithelial cell_Ca|Erythroid cell	1.0	ADORA2A_ENTPD1	Epithelial cell_Ca|Erythroid cell	0.0	AE_gill	0.2165676331917418
ADORA2A_ENTPD1_Epithelial cell_Ca|Goblet cell	ADORA2A_ENTPD1_AE_gill	Epithelial cell_Ca|Goblet cell	1.0	ADORA2A_ENTPD1	Epithelial cell_Ca|Goblet cell	0.0	AE_gill	0.046510748097405005
ADORA2A_ENTPD1_Epithelial cell_Ca|Ionocyte cell	ADORA2A_ENTPD1_AE_gill	Epithelial cell_Ca|Ionocyte cell	1.0	ADORA2A_ENTPD1	Epithelial cell_Ca|Ionocyte cell	0.0	AE_gill	0.0942377748274273
ADORA2A_ENTPD1_Epithelial cell_Ca|Ionocyte cell_DMRT2	ADORA2A_ENTPD1_AE_gill	Epithelial cell_Ca|Ionocyte cell_DMRT2	1.0	ADORA2A_ENTPD1	Epithelial cell_Ca|Ionocyte cell_DMRT2	0.0	AE_gill	0.0601141350623398
ADORA2A_ENTPD1_Epithelial cell_Ca|Macrophage	ADORA2A_ENTPD1_AE_gill	Epithelial cell_Ca|Macrophage	1.0	ADORA2A_ENTPD1	Epithelial cell_Ca|Macrophage	0.0	AE_gill	0.0675481636919472
ADORA2A_ENTPD1_Epithelial cell_Ca|Neutrophil	ADORA2A_ENTPD1_AE_gill	Epithelial cell_Ca|Neutrophil	1.0	ADORA2A_ENTPD1	Epithelial cell_Ca|Neutrophil	0.0	AE_gill	0.029475254590891502
ADORA2A_ENTPD1_Epithelial cell_Ca|NK cell_like	ADORA2A_ENTPD1_AE_gill	Epithelial cell_Ca|NK cell_like	1.0	ADORA2A_ENTPD1	Epithelial cell_Ca|NK cell_like	0.0	AE_gill	0.5840959890669755
ADORA2A_ENTPD1_Epithelial cell_Ca|Platelet	ADORA2A_ENTPD1_AE_gill	Epithelial cell_Ca|Platelet	1.0	ADORA2A_ENTPD1	Epithelial cell_Ca|Platelet	0.0	AE_gill	1.1308438182201537
ADORA2A_ENTPD1_Epithelial cell_Ca|Proliferative cell	ADORA2A_ENTPD1_AE_gill	Epithelial cell_Ca|Proliferative cell	1.0	ADORA2A_ENTPD1	Epithelial cell_Ca|Proliferative cell	0.0	AE_gill	0.2741619120945906
ADORA2A_ENTPD1_Epithelial cell_Ca|SMC	ADORA2A_ENTPD1_AE_gill	Epithelial cell_Ca|SMC	1.0	ADORA2A_ENTPD1	Epithelial cell_Ca|SMC	0.0	AE_gill	0.0610953006003713
ADORA2A_ENTPD1_Epithelial cell_Ca|Stromal cell	ADORA2A_ENTPD1_AE_gill	Epithelial cell_Ca|Stromal cell	1.0	ADORA2A_ENTPD1	Epithelial cell_Ca|Stromal cell	0.0	AE_gill	1.2284503520338015
ADORA2A_ENTPD1_Epithelial cell_Ca|T cell	ADORA2A_ENTPD1_AE_gill	Epithelial cell_Ca|T cell	1.0	ADORA2A_ENTPD1	Epithelial cell_Ca|T cell	0.0	AE_gill	0.34321569840789434
ADORA2A_ENTPD1_Epithelial cell_Ca|Un_epithelial cell	ADORA2A_ENTPD1_AE_gill	Epithelial cell_Ca|Un_epithelial cell	1.0	ADORA2A_ENTPD1	Epithelial cell_Ca|Un_epithelial cell	0.0	AE_gill	0.0399142895928951
ADORA2A_ENTPD1_Epithelial cell_Ca|Un_immune cell	ADORA2A_ENTPD1_AE_gill	Epithelial cell_Ca|Un_immune cell	1.0	ADORA2A_ENTPD1	Epithelial cell_Ca|Un_immune cell	0.0	AE_gill	0.0928185588218489
ADORA2A_ENTPD1_Erythroid cell|B cell_like	ADORA2A_ENTPD1_AE_gill	Erythroid cell|B cell_like	1.0	ADORA2A_ENTPD1	Erythroid cell|B cell_like	0.02	AE_gill	0.3166942518126376
ADORA2A_ENTPD1_Erythroid cell|Basal epithelial cell	ADORA2A_ENTPD1_AE_gill	Erythroid cell|Basal epithelial cell	1.0	ADORA2A_ENTPD1	Erythroid cell|Basal epithelial cell	0.035	AE_gill	0.391488249231973
ADORA2A_ENTPD1_Erythroid cell|CD8+T cell	ADORA2A_ENTPD1_AE_gill	Erythroid cell|CD8+T cell	1.0	ADORA2A_ENTPD1	Erythroid cell|CD8+T cell	0.084	AE_gill	0.6731308360251049
ADORA2A_ENTPD1_Erythroid cell|Ciliated cell	ADORA2A_ENTPD1_AE_gill	Erythroid cell|Ciliated cell	1.0	ADORA2A_ENTPD1	Erythroid cell|Ciliated cell	0.017	AE_gill	0.260632097289178
ADORA2A_ENTPD1_Erythroid cell|CTSG_high	ADORA2A_ENTPD1_AE_gill	Erythroid cell|CTSG_high	1.0	ADORA2A_ENTPD1	Erythroid cell|CTSG_high	0.016	AE_gill	0.22804611006072972
ADORA2A_ENTPD1_Erythroid cell|Dendritic cell_like	ADORA2A_ENTPD1_AE_gill	Erythroid cell|Dendritic cell_like	1.0	ADORA2A_ENTPD1	Erythroid cell|Dendritic cell_like	0.009	AE_gill	0.29187374285465884
ADORA2A_ENTPD1_Erythroid cell|Endothelial cell	ADORA2A_ENTPD1_AE_gill	Erythroid cell|Endothelial cell	1.0	ADORA2A_ENTPD1	Erythroid cell|Endothelial cell	0.084	AE_gill	0.8430569187571275
ADORA2A_ENTPD1_Erythroid cell|Epithelial cell_Ca	ADORA2A_ENTPD1_AE_gill	Erythroid cell|Epithelial cell_Ca	1.0	ADORA2A_ENTPD1	Erythroid cell|Epithelial cell_Ca	0.012	AE_gill	0.21656763319174183
ADORA2A_ENTPD1_Erythroid cell|Erythroid cell	ADORA2A_ENTPD1_AE_gill	Erythroid cell|Erythroid cell	1.0	ADORA2A_ENTPD1	Erythroid cell|Erythroid cell	0.026	AE_gill	0.387053378869371
ADORA2A_ENTPD1_Erythroid cell|Goblet cell	ADORA2A_ENTPD1_AE_gill	Erythroid cell|Goblet cell	1.0	ADORA2A_ENTPD1	Erythroid cell|Goblet cell	0.01	AE_gill	0.2169964937750342
ADORA2A_ENTPD1_Erythroid cell|Ionocyte cell	ADORA2A_ENTPD1_AE_gill	Erythroid cell|Ionocyte cell	1.0	ADORA2A_ENTPD1	Erythroid cell|Ionocyte cell	0.018	AE_gill	0.26472352050505654
ADORA2A_ENTPD1_Erythroid cell|Ionocyte cell_DMRT2	ADORA2A_ENTPD1_AE_gill	Erythroid cell|Ionocyte cell_DMRT2	1.0	ADORA2A_ENTPD1	Erythroid cell|Ionocyte cell_DMRT2	0.01	AE_gill	0.230599880739969
ADORA2A_ENTPD1_Erythroid cell|Macrophage	ADORA2A_ENTPD1_AE_gill	Erythroid cell|Macrophage	1.0	ADORA2A_ENTPD1	Erythroid cell|Macrophage	0.011	AE_gill	0.2380339093695764
ADORA2A_ENTPD1_Erythroid cell|Neutrophil	ADORA2A_ENTPD1_AE_gill	Erythroid cell|Neutrophil	1.0	ADORA2A_ENTPD1	Erythroid cell|Neutrophil	0.009	AE_gill	0.1999610002685207
ADORA2A_ENTPD1_Erythroid cell|NK cell_like	ADORA2A_ENTPD1_AE_gill	Erythroid cell|NK cell_like	1.0	ADORA2A_ENTPD1	Erythroid cell|NK cell_like	0.111	AE_gill	0.7545817347446047
ADORA2A_ENTPD1_Erythroid cell|Platelet	ADORA2A_ENTPD1_AE_gill	Erythroid cell|Platelet	1.0	ADORA2A_ENTPD1	Erythroid cell|Platelet	0.019	AE_gill	1.3013295638977829
ADORA2A_ENTPD1_Erythroid cell|Proliferative cell	ADORA2A_ENTPD1_AE_gill	Erythroid cell|Proliferative cell	1.0	ADORA2A_ENTPD1	Erythroid cell|Proliferative cell	0.048	AE_gill	0.4446476577722198
ADORA2A_ENTPD1_Erythroid cell|SMC	ADORA2A_ENTPD1_AE_gill	Erythroid cell|SMC	1.0	ADORA2A_ENTPD1	Erythroid cell|SMC	0.016	AE_gill	0.23158104627800052
ADORA2A_ENTPD1_Erythroid cell|Stromal cell	ADORA2A_ENTPD1_AE_gill	Erythroid cell|Stromal cell	1.0	ADORA2A_ENTPD1	Erythroid cell|Stromal cell	0.134	AE_gill	1.3989360977114307
ADORA2A_ENTPD1_Erythroid cell|T cell	ADORA2A_ENTPD1_AE_gill	Erythroid cell|T cell	1.0	ADORA2A_ENTPD1	Erythroid cell|T cell	0.05	AE_gill	0.5137014440855235
ADORA2A_ENTPD1_Erythroid cell|Un_epithelial cell	ADORA2A_ENTPD1_AE_gill	Erythroid cell|Un_epithelial cell	1.0	ADORA2A_ENTPD1	Erythroid cell|Un_epithelial cell	0.01	AE_gill	0.2104000352705243
ADORA2A_ENTPD1_Erythroid cell|Un_immune cell	ADORA2A_ENTPD1_AE_gill	Erythroid cell|Un_immune cell	1.0	ADORA2A_ENTPD1	Erythroid cell|Un_immune cell	0.016	AE_gill	0.2633043044994781
ADORA2A_ENTPD1_Goblet cell|B cell_like	ADORA2A_ENTPD1_AE_gill	Goblet cell|B cell_like	1.0	ADORA2A_ENTPD1	Goblet cell|B cell_like	0.014	AE_gill	0.1466373667183008
ADORA2A_ENTPD1_Goblet cell|Basal epithelial cell	ADORA2A_ENTPD1_AE_gill	Goblet cell|Basal epithelial cell	1.0	ADORA2A_ENTPD1	Goblet cell|Basal epithelial cell	0.029	AE_gill	0.2214313641376362
ADORA2A_ENTPD1_Goblet cell|CD8+T cell	ADORA2A_ENTPD1_AE_gill	Goblet cell|CD8+T cell	1.0	ADORA2A_ENTPD1	Goblet cell|CD8+T cell	0.079	AE_gill	0.5030739509307682
ADORA2A_ENTPD1_Goblet cell|Ciliated cell	ADORA2A_ENTPD1_AE_gill	Goblet cell|Ciliated cell	1.0	ADORA2A_ENTPD1	Goblet cell|Ciliated cell	0.012	AE_gill	0.09057521219484119
ADORA2A_ENTPD1_Goblet cell|CTSG_high	ADORA2A_ENTPD1_AE_gill	Goblet cell|CTSG_high	1.0	ADORA2A_ENTPD1	Goblet cell|CTSG_high	0.01	AE_gill	0.057989224966392895
ADORA2A_ENTPD1_Goblet cell|Dendritic cell_like	ADORA2A_ENTPD1_AE_gill	Goblet cell|Dendritic cell_like	1.0	ADORA2A_ENTPD1	Goblet cell|Dendritic cell_like	0.003	AE_gill	0.12181685776032199
ADORA2A_ENTPD1_Goblet cell|Endothelial cell	ADORA2A_ENTPD1_AE_gill	Goblet cell|Endothelial cell	1.0	ADORA2A_ENTPD1	Goblet cell|Endothelial cell	0.078	AE_gill	0.6730000336627906
ADORA2A_ENTPD1_Goblet cell|Epithelial cell_Ca	ADORA2A_ENTPD1_AE_gill	Goblet cell|Epithelial cell_Ca	1.0	ADORA2A_ENTPD1	Goblet cell|Epithelial cell_Ca	0.007	AE_gill	0.046510748097405
ADORA2A_ENTPD1_Goblet cell|Erythroid cell	ADORA2A_ENTPD1_AE_gill	Goblet cell|Erythroid cell	1.0	ADORA2A_ENTPD1	Goblet cell|Erythroid cell	0.02	AE_gill	0.21699649377503422
ADORA2A_ENTPD1_Goblet cell|Goblet cell	ADORA2A_ENTPD1_AE_gill	Goblet cell|Goblet cell	1.0	ADORA2A_ENTPD1	Goblet cell|Goblet cell	0.004	AE_gill	0.046939608680697395
ADORA2A_ENTPD1_Goblet cell|Ionocyte cell	ADORA2A_ENTPD1_AE_gill	Goblet cell|Ionocyte cell	1.0	ADORA2A_ENTPD1	Goblet cell|Ionocyte cell	0.012	AE_gill	0.09466663541071971
ADORA2A_ENTPD1_Goblet cell|Ionocyte cell_DMRT2	ADORA2A_ENTPD1_AE_gill	Goblet cell|Ionocyte cell_DMRT2	1.0	ADORA2A_ENTPD1	Goblet cell|Ionocyte cell_DMRT2	0.004	AE_gill	0.0605429956456322
ADORA2A_ENTPD1_Goblet cell|Macrophage	ADORA2A_ENTPD1_AE_gill	Goblet cell|Macrophage	1.0	ADORA2A_ENTPD1	Goblet cell|Macrophage	0.006	AE_gill	0.0679770242752396
ADORA2A_ENTPD1_Goblet cell|Neutrophil	ADORA2A_ENTPD1_AE_gill	Goblet cell|Neutrophil	1.0	ADORA2A_ENTPD1	Goblet cell|Neutrophil	0.004	AE_gill	0.0299041151741839
ADORA2A_ENTPD1_Goblet cell|NK cell_like	ADORA2A_ENTPD1_AE_gill	Goblet cell|NK cell_like	1.0	ADORA2A_ENTPD1	Goblet cell|NK cell_like	0.105	AE_gill	0.5845248496502679
ADORA2A_ENTPD1_Goblet cell|Platelet	ADORA2A_ENTPD1_AE_gill	Goblet cell|Platelet	1.0	ADORA2A_ENTPD1	Goblet cell|Platelet	0.013	AE_gill	1.1312726788034462
ADORA2A_ENTPD1_Goblet cell|Proliferative cell	ADORA2A_ENTPD1_AE_gill	Goblet cell|Proliferative cell	1.0	ADORA2A_ENTPD1	Goblet cell|Proliferative cell	0.042	AE_gill	0.274590772677883
ADORA2A_ENTPD1_Goblet cell|SMC	ADORA2A_ENTPD1_AE_gill	Goblet cell|SMC	1.0	ADORA2A_ENTPD1	Goblet cell|SMC	0.01	AE_gill	0.061524161183663696
ADORA2A_ENTPD1_Goblet cell|Stromal cell	ADORA2A_ENTPD1_AE_gill	Goblet cell|Stromal cell	1.0	ADORA2A_ENTPD1	Goblet cell|Stromal cell	0.128	AE_gill	1.2288792126170938
ADORA2A_ENTPD1_Goblet cell|T cell	ADORA2A_ENTPD1_AE_gill	Goblet cell|T cell	1.0	ADORA2A_ENTPD1	Goblet cell|T cell	0.044	AE_gill	0.34364455899118673
ADORA2A_ENTPD1_Goblet cell|Un_epithelial cell	ADORA2A_ENTPD1_AE_gill	Goblet cell|Un_epithelial cell	1.0	ADORA2A_ENTPD1	Goblet cell|Un_epithelial cell	0.004	AE_gill	0.040343150176187496
ADORA2A_ENTPD1_Goblet cell|Un_immune cell	ADORA2A_ENTPD1_AE_gill	Goblet cell|Un_immune cell	1.0	ADORA2A_ENTPD1	Goblet cell|Un_immune cell	0.01	AE_gill	0.09324741940514131
ADORA2A_ENTPD1_Ionocyte cell_DMRT2|B cell_like	ADORA2A_ENTPD1_AE_gill	Ionocyte cell_DMRT2|B cell_like	1.0	ADORA2A_ENTPD1	Ionocyte cell_DMRT2|B cell_like	0.016	AE_gill	0.1602407536832356
ADORA2A_ENTPD1_Ionocyte cell_DMRT2|Basal epithelial cell	ADORA2A_ENTPD1_AE_gill	Ionocyte cell_DMRT2|Basal epithelial cell	1.0	ADORA2A_ENTPD1	Ionocyte cell_DMRT2|Basal epithelial cell	0.031	AE_gill	0.235034751102571
ADORA2A_ENTPD1_Ionocyte cell_DMRT2|CD8+T cell	ADORA2A_ENTPD1_AE_gill	Ionocyte cell_DMRT2|CD8+T cell	1.0	ADORA2A_ENTPD1	Ionocyte cell_DMRT2|CD8+T cell	0.08	AE_gill	0.516677337895703
ADORA2A_ENTPD1_Ionocyte cell_DMRT2|Ciliated cell	ADORA2A_ENTPD1_AE_gill	Ionocyte cell_DMRT2|Ciliated cell	1.0	ADORA2A_ENTPD1	Ionocyte cell_DMRT2|Ciliated cell	0.013	AE_gill	0.104178599159776
ADORA2A_ENTPD1_Ionocyte cell_DMRT2|CTSG_high	ADORA2A_ENTPD1_AE_gill	Ionocyte cell_DMRT2|CTSG_high	1.0	ADORA2A_ENTPD1	Ionocyte cell_DMRT2|CTSG_high	0.012	AE_gill	0.0715926119313277
ADORA2A_ENTPD1_Ionocyte cell_DMRT2|Dendritic cell_like	ADORA2A_ENTPD1_AE_gill	Ionocyte cell_DMRT2|Dendritic cell_like	1.0	ADORA2A_ENTPD1	Ionocyte cell_DMRT2|Dendritic cell_like	0.005	AE_gill	0.1354202447252568
ADORA2A_ENTPD1_Ionocyte cell_DMRT2|Endothelial cell	ADORA2A_ENTPD1_AE_gill	Ionocyte cell_DMRT2|Endothelial cell	1.0	ADORA2A_ENTPD1	Ionocyte cell_DMRT2|Endothelial cell	0.079	AE_gill	0.6866034206277254
ADORA2A_ENTPD1_Ionocyte cell_DMRT2|Epithelial cell_Ca	ADORA2A_ENTPD1_AE_gill	Ionocyte cell_DMRT2|Epithelial cell_Ca	1.0	ADORA2A_ENTPD1	Ionocyte cell_DMRT2|Epithelial cell_Ca	0.008	AE_gill	0.0601141350623398
ADORA2A_ENTPD1_Ionocyte cell_DMRT2|Erythroid cell	ADORA2A_ENTPD1_AE_gill	Ionocyte cell_DMRT2|Erythroid cell	1.0	ADORA2A_ENTPD1	Ionocyte cell_DMRT2|Erythroid cell	0.022	AE_gill	0.230599880739969
ADORA2A_ENTPD1_Ionocyte cell_DMRT2|Goblet cell	ADORA2A_ENTPD1_AE_gill	Ionocyte cell_DMRT2|Goblet cell	1.0	ADORA2A_ENTPD1	Ionocyte cell_DMRT2|Goblet cell	0.005	AE_gill	0.0605429956456322
ADORA2A_ENTPD1_Ionocyte cell_DMRT2|Ionocyte cell	ADORA2A_ENTPD1_AE_gill	Ionocyte cell_DMRT2|Ionocyte cell	1.0	ADORA2A_ENTPD1	Ionocyte cell_DMRT2|Ionocyte cell	0.013	AE_gill	0.1082700223756545
ADORA2A_ENTPD1_Ionocyte cell_DMRT2|Ionocyte cell_DMRT2	ADORA2A_ENTPD1_AE_gill	Ionocyte cell_DMRT2|Ionocyte cell_DMRT2	1.0	ADORA2A_ENTPD1	Ionocyte cell_DMRT2|Ionocyte cell_DMRT2	0.006	AE_gill	0.074146382610567
ADORA2A_ENTPD1_Ionocyte cell_DMRT2|Macrophage	ADORA2A_ENTPD1_AE_gill	Ionocyte cell_DMRT2|Macrophage	1.0	ADORA2A_ENTPD1	Ionocyte cell_DMRT2|Macrophage	0.007	AE_gill	0.0815804112401744
ADORA2A_ENTPD1_Ionocyte cell_DMRT2|Neutrophil	ADORA2A_ENTPD1_AE_gill	Ionocyte cell_DMRT2|Neutrophil	1.0	ADORA2A_ENTPD1	Ionocyte cell_DMRT2|Neutrophil	0.005	AE_gill	0.0435075021391187
ADORA2A_ENTPD1_Ionocyte cell_DMRT2|NK cell_like	ADORA2A_ENTPD1_AE_gill	Ionocyte cell_DMRT2|NK cell_like	1.0	ADORA2A_ENTPD1	Ionocyte cell_DMRT2|NK cell_like	0.107	AE_gill	0.5981282366152026
ADORA2A_ENTPD1_Ionocyte cell_DMRT2|Platelet	ADORA2A_ENTPD1_AE_gill	Ionocyte cell_DMRT2|Platelet	1.0	ADORA2A_ENTPD1	Ionocyte cell_DMRT2|Platelet	0.015	AE_gill	1.144876065768381
ADORA2A_ENTPD1_Ionocyte cell_DMRT2|Proliferative cell	ADORA2A_ENTPD1_AE_gill	Ionocyte cell_DMRT2|Proliferative cell	1.0	ADORA2A_ENTPD1	Ionocyte cell_DMRT2|Proliferative cell	0.044	AE_gill	0.2881941596428178
ADORA2A_ENTPD1_Ionocyte cell_DMRT2|SMC	ADORA2A_ENTPD1_AE_gill	Ionocyte cell_DMRT2|SMC	1.0	ADORA2A_ENTPD1	Ionocyte cell_DMRT2|SMC	0.012	AE_gill	0.0751275481485985
ADORA2A_ENTPD1_Ionocyte cell_DMRT2|Stromal cell	ADORA2A_ENTPD1_AE_gill	Ionocyte cell_DMRT2|Stromal cell	1.0	ADORA2A_ENTPD1	Ionocyte cell_DMRT2|Stromal cell	0.13	AE_gill	1.2424825995820286
ADORA2A_ENTPD1_Ionocyte cell_DMRT2|T cell	ADORA2A_ENTPD1_AE_gill	Ionocyte cell_DMRT2|T cell	1.0	ADORA2A_ENTPD1	Ionocyte cell_DMRT2|T cell	0.046	AE_gill	0.3572479459561215
ADORA2A_ENTPD1_Ionocyte cell_DMRT2|Un_epithelial cell	ADORA2A_ENTPD1_AE_gill	Ionocyte cell_DMRT2|Un_epithelial cell	1.0	ADORA2A_ENTPD1	Ionocyte cell_DMRT2|Un_epithelial cell	0.006	AE_gill	0.0539465371411223
ADORA2A_ENTPD1_Ionocyte cell_DMRT2|Un_immune cell	ADORA2A_ENTPD1_AE_gill	Ionocyte cell_DMRT2|Un_immune cell	1.0	ADORA2A_ENTPD1	Ionocyte cell_DMRT2|Un_immune cell	0.011	AE_gill	0.1068508063700761
ADORA2A_ENTPD1_Ionocyte cell|B cell_like	ADORA2A_ENTPD1_AE_gill	Ionocyte cell|B cell_like	1.0	ADORA2A_ENTPD1	Ionocyte cell|B cell_like	0.0	AE_gill	0.19436439344832313
ADORA2A_ENTPD1_Ionocyte cell|Basal epithelial cell	ADORA2A_ENTPD1_AE_gill	Ionocyte cell|Basal epithelial cell	1.0	ADORA2A_ENTPD1	Ionocyte cell|Basal epithelial cell	0.0	AE_gill	0.26915839086765847
ADORA2A_ENTPD1_Ionocyte cell|CD8+T cell	ADORA2A_ENTPD1_AE_gill	Ionocyte cell|CD8+T cell	1.0	ADORA2A_ENTPD1	Ionocyte cell|CD8+T cell	0.0	AE_gill	0.5508009776607905
ADORA2A_ENTPD1_Ionocyte cell|Ciliated cell	ADORA2A_ENTPD1_AE_gill	Ionocyte cell|Ciliated cell	1.0	ADORA2A_ENTPD1	Ionocyte cell|Ciliated cell	0.0	AE_gill	0.13830223892486349
ADORA2A_ENTPD1_Ionocyte cell|CTSG_high	ADORA2A_ENTPD1_AE_gill	Ionocyte cell|CTSG_high	1.0	ADORA2A_ENTPD1	Ionocyte cell|CTSG_high	0.0	AE_gill	0.1057162516964152
ADORA2A_ENTPD1_Ionocyte cell|Dendritic cell_like	ADORA2A_ENTPD1_AE_gill	Ionocyte cell|Dendritic cell_like	1.0	ADORA2A_ENTPD1	Ionocyte cell|Dendritic cell_like	0.0	AE_gill	0.16954388449034427
ADORA2A_ENTPD1_Ionocyte cell|Endothelial cell	ADORA2A_ENTPD1_AE_gill	Ionocyte cell|Endothelial cell	1.0	ADORA2A_ENTPD1	Ionocyte cell|Endothelial cell	0.0	AE_gill	0.720727060392813
ADORA2A_ENTPD1_Ionocyte cell|Epithelial cell_Ca	ADORA2A_ENTPD1_AE_gill	Ionocyte cell|Epithelial cell_Ca	1.0	ADORA2A_ENTPD1	Ionocyte cell|Epithelial cell_Ca	0.0	AE_gill	0.0942377748274273
ADORA2A_ENTPD1_Ionocyte cell|Erythroid cell	ADORA2A_ENTPD1_AE_gill	Ionocyte cell|Erythroid cell	1.0	ADORA2A_ENTPD1	Ionocyte cell|Erythroid cell	0.0	AE_gill	0.26472352050505654
ADORA2A_ENTPD1_Ionocyte cell|Goblet cell	ADORA2A_ENTPD1_AE_gill	Ionocyte cell|Goblet cell	1.0	ADORA2A_ENTPD1	Ionocyte cell|Goblet cell	0.0	AE_gill	0.09466663541071971
ADORA2A_ENTPD1_Ionocyte cell|Ionocyte cell	ADORA2A_ENTPD1_AE_gill	Ionocyte cell|Ionocyte cell	1.0	ADORA2A_ENTPD1	Ionocyte cell|Ionocyte cell	0.0	AE_gill	0.142393662140742
ADORA2A_ENTPD1_Ionocyte cell|Ionocyte cell_DMRT2	ADORA2A_ENTPD1_AE_gill	Ionocyte cell|Ionocyte cell_DMRT2	1.0	ADORA2A_ENTPD1	Ionocyte cell|Ionocyte cell_DMRT2	0.0	AE_gill	0.1082700223756545
ADORA2A_ENTPD1_Ionocyte cell|Macrophage	ADORA2A_ENTPD1_AE_gill	Ionocyte cell|Macrophage	1.0	ADORA2A_ENTPD1	Ionocyte cell|Macrophage	0.0	AE_gill	0.1157040510052619
ADORA2A_ENTPD1_Ionocyte cell|Neutrophil	ADORA2A_ENTPD1_AE_gill	Ionocyte cell|Neutrophil	1.0	ADORA2A_ENTPD1	Ionocyte cell|Neutrophil	0.0	AE_gill	0.0776311419042062
ADORA2A_ENTPD1_Ionocyte cell|NK cell_like	ADORA2A_ENTPD1_AE_gill	Ionocyte cell|NK cell_like	1.0	ADORA2A_ENTPD1	Ionocyte cell|NK cell_like	0.0	AE_gill	0.6322518763802901
ADORA2A_ENTPD1_Ionocyte cell|Platelet	ADORA2A_ENTPD1_AE_gill	Ionocyte cell|Platelet	1.0	ADORA2A_ENTPD1	Ionocyte cell|Platelet	0.0	AE_gill	1.1789997055334684
ADORA2A_ENTPD1_Ionocyte cell|Proliferative cell	ADORA2A_ENTPD1_AE_gill	Ionocyte cell|Proliferative cell	1.0	ADORA2A_ENTPD1	Ionocyte cell|Proliferative cell	0.0	AE_gill	0.3223177994079053
ADORA2A_ENTPD1_Ionocyte cell|SMC	ADORA2A_ENTPD1_AE_gill	Ionocyte cell|SMC	1.0	ADORA2A_ENTPD1	Ionocyte cell|SMC	0.0	AE_gill	0.109251187913686
ADORA2A_ENTPD1_Ionocyte cell|Stromal cell	ADORA2A_ENTPD1_AE_gill	Ionocyte cell|Stromal cell	1.0	ADORA2A_ENTPD1	Ionocyte cell|Stromal cell	0.0	AE_gill	1.2766062393471163
ADORA2A_ENTPD1_Ionocyte cell|T cell	ADORA2A_ENTPD1_AE_gill	Ionocyte cell|T cell	1.0	ADORA2A_ENTPD1	Ionocyte cell|T cell	0.0	AE_gill	0.391371585721209
ADORA2A_ENTPD1_Ionocyte cell|Un_epithelial cell	ADORA2A_ENTPD1_AE_gill	Ionocyte cell|Un_epithelial cell	1.0	ADORA2A_ENTPD1	Ionocyte cell|Un_epithelial cell	0.0	AE_gill	0.0880701769062098
ADORA2A_ENTPD1_Ionocyte cell|Un_immune cell	ADORA2A_ENTPD1_AE_gill	Ionocyte cell|Un_immune cell	1.0	ADORA2A_ENTPD1	Ionocyte cell|Un_immune cell	0.0	AE_gill	0.1409744461351636
ADORA2A_ENTPD1_Macrophage|B cell_like	ADORA2A_ENTPD1_AE_gill	Macrophage|B cell_like	1.0	ADORA2A_ENTPD1	Macrophage|B cell_like	0.019	AE_gill	0.167674782312843
ADORA2A_ENTPD1_Macrophage|Basal epithelial cell	ADORA2A_ENTPD1_AE_gill	Macrophage|Basal epithelial cell	1.0	ADORA2A_ENTPD1	Macrophage|Basal epithelial cell	0.034	AE_gill	0.2424687797321784
ADORA2A_ENTPD1_Macrophage|CD8+T cell	ADORA2A_ENTPD1_AE_gill	Macrophage|CD8+T cell	1.0	ADORA2A_ENTPD1	Macrophage|CD8+T cell	0.084	AE_gill	0.5241113665253104
ADORA2A_ENTPD1_Macrophage|Ciliated cell	ADORA2A_ENTPD1_AE_gill	Macrophage|Ciliated cell	1.0	ADORA2A_ENTPD1	Macrophage|Ciliated cell	0.017	AE_gill	0.1116126277893834
ADORA2A_ENTPD1_Macrophage|CTSG_high	ADORA2A_ENTPD1_AE_gill	Macrophage|CTSG_high	1.0	ADORA2A_ENTPD1	Macrophage|CTSG_high	0.016	AE_gill	0.0790266405609351
ADORA2A_ENTPD1_Macrophage|Dendritic cell_like	ADORA2A_ENTPD1_AE_gill	Macrophage|Dendritic cell_like	1.0	ADORA2A_ENTPD1	Macrophage|Dendritic cell_like	0.008	AE_gill	0.1428542733548642
ADORA2A_ENTPD1_Macrophage|Endothelial cell	ADORA2A_ENTPD1_AE_gill	Macrophage|Endothelial cell	1.0	ADORA2A_ENTPD1	Macrophage|Endothelial cell	0.083	AE_gill	0.6940374492573329
ADORA2A_ENTPD1_Macrophage|Epithelial cell_Ca	ADORA2A_ENTPD1_AE_gill	Macrophage|Epithelial cell_Ca	1.0	ADORA2A_ENTPD1	Macrophage|Epithelial cell_Ca	0.012	AE_gill	0.0675481636919472
ADORA2A_ENTPD1_Macrophage|Erythroid cell	ADORA2A_ENTPD1_AE_gill	Macrophage|Erythroid cell	1.0	ADORA2A_ENTPD1	Macrophage|Erythroid cell	0.026	AE_gill	0.2380339093695764
ADORA2A_ENTPD1_Macrophage|Goblet cell	ADORA2A_ENTPD1_AE_gill	Macrophage|Goblet cell	1.0	ADORA2A_ENTPD1	Macrophage|Goblet cell	0.009	AE_gill	0.0679770242752396
ADORA2A_ENTPD1_Macrophage|Ionocyte cell	ADORA2A_ENTPD1_AE_gill	Macrophage|Ionocyte cell	1.0	ADORA2A_ENTPD1	Macrophage|Ionocyte cell	0.017	AE_gill	0.1157040510052619
ADORA2A_ENTPD1_Macrophage|Ionocyte cell_DMRT2	ADORA2A_ENTPD1_AE_gill	Macrophage|Ionocyte cell_DMRT2	1.0	ADORA2A_ENTPD1	Macrophage|Ionocyte cell_DMRT2	0.01	AE_gill	0.0815804112401744
ADORA2A_ENTPD1_Macrophage|Macrophage	ADORA2A_ENTPD1_AE_gill	Macrophage|Macrophage	1.0	ADORA2A_ENTPD1	Macrophage|Macrophage	0.011	AE_gill	0.0890144398697818
ADORA2A_ENTPD1_Macrophage|Neutrophil	ADORA2A_ENTPD1_AE_gill	Macrophage|Neutrophil	1.0	ADORA2A_ENTPD1	Macrophage|Neutrophil	0.009	AE_gill	0.0509415307687261
ADORA2A_ENTPD1_Macrophage|NK cell_like	ADORA2A_ENTPD1_AE_gill	Macrophage|NK cell_like	1.0	ADORA2A_ENTPD1	Macrophage|NK cell_like	0.111	AE_gill	0.60556226524481
ADORA2A_ENTPD1_Macrophage|Platelet	ADORA2A_ENTPD1_AE_gill	Macrophage|Platelet	1.0	ADORA2A_ENTPD1	Macrophage|Platelet	0.019	AE_gill	1.1523100943979883
ADORA2A_ENTPD1_Macrophage|Proliferative cell	ADORA2A_ENTPD1_AE_gill	Macrophage|Proliferative cell	1.0	ADORA2A_ENTPD1	Macrophage|Proliferative cell	0.048	AE_gill	0.2956281882724252
ADORA2A_ENTPD1_Macrophage|SMC	ADORA2A_ENTPD1_AE_gill	Macrophage|SMC	1.0	ADORA2A_ENTPD1	Macrophage|SMC	0.016	AE_gill	0.0825615767782059
ADORA2A_ENTPD1_Macrophage|Stromal cell	ADORA2A_ENTPD1_AE_gill	Macrophage|Stromal cell	1.0	ADORA2A_ENTPD1	Macrophage|Stromal cell	0.134	AE_gill	1.249916628211636
ADORA2A_ENTPD1_Macrophage|T cell	ADORA2A_ENTPD1_AE_gill	Macrophage|T cell	1.0	ADORA2A_ENTPD1	Macrophage|T cell	0.05	AE_gill	0.36468197458572893
ADORA2A_ENTPD1_Macrophage|Un_epithelial cell	ADORA2A_ENTPD1_AE_gill	Macrophage|Un_epithelial cell	1.0	ADORA2A_ENTPD1	Macrophage|Un_epithelial cell	0.01	AE_gill	0.0613805657707297
ADORA2A_ENTPD1_Macrophage|Un_immune cell	ADORA2A_ENTPD1_AE_gill	Macrophage|Un_immune cell	1.0	ADORA2A_ENTPD1	Macrophage|Un_immune cell	0.015	AE_gill	0.1142848349996835
ADORA2A_ENTPD1_Neutrophil|B cell_like	ADORA2A_ENTPD1_AE_gill	Neutrophil|B cell_like	1.0	ADORA2A_ENTPD1	Neutrophil|B cell_like	0.0	AE_gill	0.1296018732117873
ADORA2A_ENTPD1_Neutrophil|Basal epithelial cell	ADORA2A_ENTPD1_AE_gill	Neutrophil|Basal epithelial cell	1.0	ADORA2A_ENTPD1	Neutrophil|Basal epithelial cell	0.0	AE_gill	0.2043958706311227
ADORA2A_ENTPD1_Neutrophil|CD8+T cell	ADORA2A_ENTPD1_AE_gill	Neutrophil|CD8+T cell	1.0	ADORA2A_ENTPD1	Neutrophil|CD8+T cell	0.0	AE_gill	0.48603845742425467
ADORA2A_ENTPD1_Neutrophil|Ciliated cell	ADORA2A_ENTPD1_AE_gill	Neutrophil|Ciliated cell	1.0	ADORA2A_ENTPD1	Neutrophil|Ciliated cell	0.0	AE_gill	0.07353971868832769
ADORA2A_ENTPD1_Neutrophil|CTSG_high	ADORA2A_ENTPD1_AE_gill	Neutrophil|CTSG_high	1.0	ADORA2A_ENTPD1	Neutrophil|CTSG_high	0.0	AE_gill	0.0409537314598794
ADORA2A_ENTPD1_Neutrophil|Dendritic cell_like	ADORA2A_ENTPD1_AE_gill	Neutrophil|Dendritic cell_like	1.0	ADORA2A_ENTPD1	Neutrophil|Dendritic cell_like	0.0	AE_gill	0.10478136425380849
ADORA2A_ENTPD1_Neutrophil|Endothelial cell	ADORA2A_ENTPD1_AE_gill	Neutrophil|Endothelial cell	1.0	ADORA2A_ENTPD1	Neutrophil|Endothelial cell	0.0	AE_gill	0.6559645401562771
ADORA2A_ENTPD1_Neutrophil|Epithelial cell_Ca	ADORA2A_ENTPD1_AE_gill	Neutrophil|Epithelial cell_Ca	1.0	ADORA2A_ENTPD1	Neutrophil|Epithelial cell_Ca	0.0	AE_gill	0.029475254590891502
ADORA2A_ENTPD1_Neutrophil|Erythroid cell	ADORA2A_ENTPD1_AE_gill	Neutrophil|Erythroid cell	1.0	ADORA2A_ENTPD1	Neutrophil|Erythroid cell	0.0	AE_gill	0.1999610002685207
ADORA2A_ENTPD1_Neutrophil|Goblet cell	ADORA2A_ENTPD1_AE_gill	Neutrophil|Goblet cell	1.0	ADORA2A_ENTPD1	Neutrophil|Goblet cell	0.0	AE_gill	0.0299041151741839
ADORA2A_ENTPD1_Neutrophil|Ionocyte cell	ADORA2A_ENTPD1_AE_gill	Neutrophil|Ionocyte cell	1.0	ADORA2A_ENTPD1	Neutrophil|Ionocyte cell	0.0	AE_gill	0.0776311419042062
ADORA2A_ENTPD1_Neutrophil|Ionocyte cell_DMRT2	ADORA2A_ENTPD1_AE_gill	Neutrophil|Ionocyte cell_DMRT2	1.0	ADORA2A_ENTPD1	Neutrophil|Ionocyte cell_DMRT2	0.0	AE_gill	0.04350750213911869
ADORA2A_ENTPD1_Neutrophil|Macrophage	ADORA2A_ENTPD1_AE_gill	Neutrophil|Macrophage	1.0	ADORA2A_ENTPD1	Neutrophil|Macrophage	0.0	AE_gill	0.050941530768726095
ADORA2A_ENTPD1_Neutrophil|Neutrophil	ADORA2A_ENTPD1_AE_gill	Neutrophil|Neutrophil	1.0	ADORA2A_ENTPD1	Neutrophil|Neutrophil	0.0	AE_gill	0.0128686216676704
ADORA2A_ENTPD1_Neutrophil|NK cell_like	ADORA2A_ENTPD1_AE_gill	Neutrophil|NK cell_like	1.0	ADORA2A_ENTPD1	Neutrophil|NK cell_like	0.0	AE_gill	0.5674893561437543
ADORA2A_ENTPD1_Neutrophil|Platelet	ADORA2A_ENTPD1_AE_gill	Neutrophil|Platelet	1.0	ADORA2A_ENTPD1	Neutrophil|Platelet	0.0	AE_gill	1.1142371852969326
ADORA2A_ENTPD1_Neutrophil|Proliferative cell	ADORA2A_ENTPD1_AE_gill	Neutrophil|Proliferative cell	1.0	ADORA2A_ENTPD1	Neutrophil|Proliferative cell	0.0	AE_gill	0.2575552791713695
ADORA2A_ENTPD1_Neutrophil|SMC	ADORA2A_ENTPD1_AE_gill	Neutrophil|SMC	1.0	ADORA2A_ENTPD1	Neutrophil|SMC	0.0	AE_gill	0.0444886676771502
ADORA2A_ENTPD1_Neutrophil|Stromal cell	ADORA2A_ENTPD1_AE_gill	Neutrophil|Stromal cell	1.0	ADORA2A_ENTPD1	Neutrophil|Stromal cell	0.0	AE_gill	1.2118437191105804
ADORA2A_ENTPD1_Neutrophil|T cell	ADORA2A_ENTPD1_AE_gill	Neutrophil|T cell	1.0	ADORA2A_ENTPD1	Neutrophil|T cell	0.0	AE_gill	0.3266090654846732
ADORA2A_ENTPD1_Neutrophil|Un_epithelial cell	ADORA2A_ENTPD1_AE_gill	Neutrophil|Un_epithelial cell	1.0	ADORA2A_ENTPD1	Neutrophil|Un_epithelial cell	0.0	AE_gill	0.023307656669674
ADORA2A_ENTPD1_Neutrophil|Un_immune cell	ADORA2A_ENTPD1_AE_gill	Neutrophil|Un_immune cell	1.0	ADORA2A_ENTPD1	Neutrophil|Un_immune cell	0.0	AE_gill	0.0762119258986278
ADORA2A_ENTPD1_NK cell_like|B cell_like	ADORA2A_ENTPD1_AE_gill	NK cell_like|B cell_like	1.0	ADORA2A_ENTPD1	NK cell_like|B cell_like	0.019	AE_gill	0.6842226076878712
ADORA2A_ENTPD1_NK cell_like|Basal epithelial cell	ADORA2A_ENTPD1_AE_gill	NK cell_like|Basal epithelial cell	1.0	ADORA2A_ENTPD1	NK cell_like|Basal epithelial cell	0.034	AE_gill	0.7590166051072067
ADORA2A_ENTPD1_NK cell_like|CD8+T cell	ADORA2A_ENTPD1_AE_gill	NK cell_like|CD8+T cell	1.0	ADORA2A_ENTPD1	NK cell_like|CD8+T cell	0.083	AE_gill	1.0406591919003385
ADORA2A_ENTPD1_NK cell_like|Ciliated cell	ADORA2A_ENTPD1_AE_gill	NK cell_like|Ciliated cell	1.0	ADORA2A_ENTPD1	NK cell_like|Ciliated cell	0.016	AE_gill	0.6281604531644116
ADORA2A_ENTPD1_NK cell_like|CTSG_high	ADORA2A_ENTPD1_AE_gill	NK cell_like|CTSG_high	1.0	ADORA2A_ENTPD1	NK cell_like|CTSG_high	0.015	AE_gill	0.5955744659359633
ADORA2A_ENTPD1_NK cell_like|Dendritic cell_like	ADORA2A_ENTPD1_AE_gill	NK cell_like|Dendritic cell_like	1.0	ADORA2A_ENTPD1	NK cell_like|Dendritic cell_like	0.008	AE_gill	0.6594020987298924
ADORA2A_ENTPD1_NK cell_like|Endothelial cell	ADORA2A_ENTPD1_AE_gill	NK cell_like|Endothelial cell	1.0	ADORA2A_ENTPD1	NK cell_like|Endothelial cell	0.082	AE_gill	1.210585274632361
ADORA2A_ENTPD1_NK cell_like|Epithelial cell_Ca	ADORA2A_ENTPD1_AE_gill	NK cell_like|Epithelial cell_Ca	1.0	ADORA2A_ENTPD1	NK cell_like|Epithelial cell_Ca	0.011	AE_gill	0.5840959890669755
ADORA2A_ENTPD1_NK cell_like|Erythroid cell	ADORA2A_ENTPD1_AE_gill	NK cell_like|Erythroid cell	1.0	ADORA2A_ENTPD1	NK cell_like|Erythroid cell	0.025	AE_gill	0.7545817347446047
ADORA2A_ENTPD1_NK cell_like|Goblet cell	ADORA2A_ENTPD1_AE_gill	NK cell_like|Goblet cell	1.0	ADORA2A_ENTPD1	NK cell_like|Goblet cell	0.009	AE_gill	0.5845248496502677
ADORA2A_ENTPD1_NK cell_like|Ionocyte cell	ADORA2A_ENTPD1_AE_gill	NK cell_like|Ionocyte cell	1.0	ADORA2A_ENTPD1	NK cell_like|Ionocyte cell	0.017	AE_gill	0.6322518763802901
ADORA2A_ENTPD1_NK cell_like|Ionocyte cell_DMRT2	ADORA2A_ENTPD1_AE_gill	NK cell_like|Ionocyte cell_DMRT2	1.0	ADORA2A_ENTPD1	NK cell_like|Ionocyte cell_DMRT2	0.009	AE_gill	0.5981282366152025
ADORA2A_ENTPD1_NK cell_like|Macrophage	ADORA2A_ENTPD1_AE_gill	NK cell_like|Macrophage	1.0	ADORA2A_ENTPD1	NK cell_like|Macrophage	0.01	AE_gill	0.60556226524481
ADORA2A_ENTPD1_NK cell_like|Neutrophil	ADORA2A_ENTPD1_AE_gill	NK cell_like|Neutrophil	1.0	ADORA2A_ENTPD1	NK cell_like|Neutrophil	0.008	AE_gill	0.5674893561437543
ADORA2A_ENTPD1_NK cell_like|NK cell_like	ADORA2A_ENTPD1_AE_gill	NK cell_like|NK cell_like	1.0	ADORA2A_ENTPD1	NK cell_like|NK cell_like	0.11	AE_gill	1.1221100906198382
ADORA2A_ENTPD1_NK cell_like|Platelet	ADORA2A_ENTPD1_AE_gill	NK cell_like|Platelet	1.0	ADORA2A_ENTPD1	NK cell_like|Platelet	0.018	AE_gill	1.6688579197730167
ADORA2A_ENTPD1_NK cell_like|Proliferative cell	ADORA2A_ENTPD1_AE_gill	NK cell_like|Proliferative cell	1.0	ADORA2A_ENTPD1	NK cell_like|Proliferative cell	0.047	AE_gill	0.8121760136474534
ADORA2A_ENTPD1_NK cell_like|SMC	ADORA2A_ENTPD1_AE_gill	NK cell_like|SMC	1.0	ADORA2A_ENTPD1	NK cell_like|SMC	0.015	AE_gill	0.5991094021532342
ADORA2A_ENTPD1_NK cell_like|Stromal cell	ADORA2A_ENTPD1_AE_gill	NK cell_like|Stromal cell	1.0	ADORA2A_ENTPD1	NK cell_like|Stromal cell	0.133	AE_gill	1.7664644535866643
ADORA2A_ENTPD1_NK cell_like|T cell	ADORA2A_ENTPD1_AE_gill	NK cell_like|T cell	1.0	ADORA2A_ENTPD1	NK cell_like|T cell	0.049	AE_gill	0.8812297999607571
ADORA2A_ENTPD1_NK cell_like|Un_epithelial cell	ADORA2A_ENTPD1_AE_gill	NK cell_like|Un_epithelial cell	1.0	ADORA2A_ENTPD1	NK cell_like|Un_epithelial cell	0.009	AE_gill	0.577928391145758
ADORA2A_ENTPD1_NK cell_like|Un_immune cell	ADORA2A_ENTPD1_AE_gill	NK cell_like|Un_immune cell	1.0	ADORA2A_ENTPD1	NK cell_like|Un_immune cell	0.014	AE_gill	0.6308326603747116
ADORA2A_ENTPD1_Platelet|B cell_like	ADORA2A_ENTPD1_AE_gill	Platelet|B cell_like	1.0	ADORA2A_ENTPD1	Platelet|B cell_like	0.156	AE_gill	1.2309704368410497
ADORA2A_ENTPD1_Platelet|Basal epithelial cell	ADORA2A_ENTPD1_AE_gill	Platelet|Basal epithelial cell	1.0	ADORA2A_ENTPD1	Platelet|Basal epithelial cell	0.171	AE_gill	1.305764434260385
ADORA2A_ENTPD1_Platelet|CD8+T cell	ADORA2A_ENTPD1_AE_gill	Platelet|CD8+T cell	0.0	ADORA2A_ENTPD1	Platelet|CD8+T cell	0.22	AE_gill	1.587407021053517
ADORA2A_ENTPD1_Platelet|Ciliated cell	ADORA2A_ENTPD1_AE_gill	Platelet|Ciliated cell	1.0	ADORA2A_ENTPD1	Platelet|Ciliated cell	0.153	AE_gill	1.17490828231759
ADORA2A_ENTPD1_Platelet|CTSG_high	ADORA2A_ENTPD1_AE_gill	Platelet|CTSG_high	1.0	ADORA2A_ENTPD1	Platelet|CTSG_high	0.152	AE_gill	1.1423222950891416
ADORA2A_ENTPD1_Platelet|Dendritic cell_like	ADORA2A_ENTPD1_AE_gill	Platelet|Dendritic cell_like	1.0	ADORA2A_ENTPD1	Platelet|Dendritic cell_like	0.145	AE_gill	1.2061499278830707
ADORA2A_ENTPD1_Platelet|Endothelial cell	ADORA2A_ENTPD1_AE_gill	Platelet|Endothelial cell	1.0	ADORA2A_ENTPD1	Platelet|Endothelial cell	0.219	AE_gill	1.7573331037855393
ADORA2A_ENTPD1_Platelet|Epithelial cell_Ca	ADORA2A_ENTPD1_AE_gill	Platelet|Epithelial cell_Ca	1.0	ADORA2A_ENTPD1	Platelet|Epithelial cell_Ca	0.148	AE_gill	1.1308438182201537
ADORA2A_ENTPD1_Platelet|Erythroid cell	ADORA2A_ENTPD1_AE_gill	Platelet|Erythroid cell	1.0	ADORA2A_ENTPD1	Platelet|Erythroid cell	0.162	AE_gill	1.3013295638977829
ADORA2A_ENTPD1_Platelet|Goblet cell	ADORA2A_ENTPD1_AE_gill	Platelet|Goblet cell	1.0	ADORA2A_ENTPD1	Platelet|Goblet cell	0.145	AE_gill	1.1312726788034462
ADORA2A_ENTPD1_Platelet|Ionocyte cell	ADORA2A_ENTPD1_AE_gill	Platelet|Ionocyte cell	1.0	ADORA2A_ENTPD1	Platelet|Ionocyte cell	0.153	AE_gill	1.1789997055334684
ADORA2A_ENTPD1_Platelet|Ionocyte cell_DMRT2	ADORA2A_ENTPD1_AE_gill	Platelet|Ionocyte cell_DMRT2	1.0	ADORA2A_ENTPD1	Platelet|Ionocyte cell_DMRT2	0.146	AE_gill	1.144876065768381
ADORA2A_ENTPD1_Platelet|Macrophage	ADORA2A_ENTPD1_AE_gill	Platelet|Macrophage	1.0	ADORA2A_ENTPD1	Platelet|Macrophage	0.147	AE_gill	1.1523100943979885
ADORA2A_ENTPD1_Platelet|Neutrophil	ADORA2A_ENTPD1_AE_gill	Platelet|Neutrophil	1.0	ADORA2A_ENTPD1	Platelet|Neutrophil	0.145	AE_gill	1.1142371852969326
ADORA2A_ENTPD1_Platelet|NK cell_like	ADORA2A_ENTPD1_AE_gill	Platelet|NK cell_like	0.0	ADORA2A_ENTPD1	Platelet|NK cell_like	0.247	AE_gill	1.6688579197730165
ADORA2A_ENTPD1_Platelet|Platelet	ADORA2A_ENTPD1_AE_gill	Platelet|Platelet	1.0	ADORA2A_ENTPD1	Platelet|Platelet	0.155	AE_gill	2.2156057489261953
ADORA2A_ENTPD1_Platelet|Proliferative cell	ADORA2A_ENTPD1_AE_gill	Platelet|Proliferative cell	1.0	ADORA2A_ENTPD1	Platelet|Proliferative cell	0.184	AE_gill	1.3589238428006316
ADORA2A_ENTPD1_Platelet|SMC	ADORA2A_ENTPD1_AE_gill	Platelet|SMC	1.0	ADORA2A_ENTPD1	Platelet|SMC	0.152	AE_gill	1.1458572313064124
ADORA2A_ENTPD1_Platelet|Stromal cell	ADORA2A_ENTPD1_AE_gill	Platelet|Stromal cell	0.0	ADORA2A_ENTPD1	Platelet|Stromal cell	0.27	AE_gill	2.3132122827398427
ADORA2A_ENTPD1_Platelet|T cell	ADORA2A_ENTPD1_AE_gill	Platelet|T cell	1.0	ADORA2A_ENTPD1	Platelet|T cell	0.186	AE_gill	1.4279776291139354
ADORA2A_ENTPD1_Platelet|Un_epithelial cell	ADORA2A_ENTPD1_AE_gill	Platelet|Un_epithelial cell	1.0	ADORA2A_ENTPD1	Platelet|Un_epithelial cell	0.146	AE_gill	1.1246762202989362
ADORA2A_ENTPD1_Platelet|Un_immune cell	ADORA2A_ENTPD1_AE_gill	Platelet|Un_immune cell	1.0	ADORA2A_ENTPD1	Platelet|Un_immune cell	0.151	AE_gill	1.17758048952789
ADORA2A_ENTPD1_Proliferative cell|B cell_like	ADORA2A_ENTPD1_AE_gill	Proliferative cell|B cell_like	1.0	ADORA2A_ENTPD1	Proliferative cell|B cell_like	0.015	AE_gill	0.3742885307154864
ADORA2A_ENTPD1_Proliferative cell|Basal epithelial cell	ADORA2A_ENTPD1_AE_gill	Proliferative cell|Basal epithelial cell	1.0	ADORA2A_ENTPD1	Proliferative cell|Basal epithelial cell	0.03	AE_gill	0.4490825281348218
ADORA2A_ENTPD1_Proliferative cell|CD8+T cell	ADORA2A_ENTPD1_AE_gill	Proliferative cell|CD8+T cell	1.0	ADORA2A_ENTPD1	Proliferative cell|CD8+T cell	0.079	AE_gill	0.7307251149279539
ADORA2A_ENTPD1_Proliferative cell|Ciliated cell	ADORA2A_ENTPD1_AE_gill	Proliferative cell|Ciliated cell	1.0	ADORA2A_ENTPD1	Proliferative cell|Ciliated cell	0.012	AE_gill	0.3182263761920268
ADORA2A_ENTPD1_Proliferative cell|CTSG_high	ADORA2A_ENTPD1_AE_gill	Proliferative cell|CTSG_high	1.0	ADORA2A_ENTPD1	Proliferative cell|CTSG_high	0.011	AE_gill	0.2856403889635785
ADORA2A_ENTPD1_Proliferative cell|Dendritic cell_like	ADORA2A_ENTPD1_AE_gill	Proliferative cell|Dendritic cell_like	1.0	ADORA2A_ENTPD1	Proliferative cell|Dendritic cell_like	0.004	AE_gill	0.34946802175750763
ADORA2A_ENTPD1_Proliferative cell|Endothelial cell	ADORA2A_ENTPD1_AE_gill	Proliferative cell|Endothelial cell	1.0	ADORA2A_ENTPD1	Proliferative cell|Endothelial cell	0.078	AE_gill	0.9006511976599763
ADORA2A_ENTPD1_Proliferative cell|Epithelial cell_Ca	ADORA2A_ENTPD1_AE_gill	Proliferative cell|Epithelial cell_Ca	1.0	ADORA2A_ENTPD1	Proliferative cell|Epithelial cell_Ca	0.007	AE_gill	0.2741619120945906
ADORA2A_ENTPD1_Proliferative cell|Erythroid cell	ADORA2A_ENTPD1_AE_gill	Proliferative cell|Erythroid cell	1.0	ADORA2A_ENTPD1	Proliferative cell|Erythroid cell	0.021	AE_gill	0.4446476577722198
ADORA2A_ENTPD1_Proliferative cell|Goblet cell	ADORA2A_ENTPD1_AE_gill	Proliferative cell|Goblet cell	1.0	ADORA2A_ENTPD1	Proliferative cell|Goblet cell	0.004	AE_gill	0.27459077267788307
ADORA2A_ENTPD1_Proliferative cell|Ionocyte cell	ADORA2A_ENTPD1_AE_gill	Proliferative cell|Ionocyte cell	1.0	ADORA2A_ENTPD1	Proliferative cell|Ionocyte cell	0.012	AE_gill	0.32231779940790534
ADORA2A_ENTPD1_Proliferative cell|Ionocyte cell_DMRT2	ADORA2A_ENTPD1_AE_gill	Proliferative cell|Ionocyte cell_DMRT2	1.0	ADORA2A_ENTPD1	Proliferative cell|Ionocyte cell_DMRT2	0.005	AE_gill	0.28819415964281786
ADORA2A_ENTPD1_Proliferative cell|Macrophage	ADORA2A_ENTPD1_AE_gill	Proliferative cell|Macrophage	1.0	ADORA2A_ENTPD1	Proliferative cell|Macrophage	0.006	AE_gill	0.2956281882724252
ADORA2A_ENTPD1_Proliferative cell|Neutrophil	ADORA2A_ENTPD1_AE_gill	Proliferative cell|Neutrophil	1.0	ADORA2A_ENTPD1	Proliferative cell|Neutrophil	0.004	AE_gill	0.25755527917136956
ADORA2A_ENTPD1_Proliferative cell|NK cell_like	ADORA2A_ENTPD1_AE_gill	Proliferative cell|NK cell_like	1.0	ADORA2A_ENTPD1	Proliferative cell|NK cell_like	0.106	AE_gill	0.8121760136474534
ADORA2A_ENTPD1_Proliferative cell|Platelet	ADORA2A_ENTPD1_AE_gill	Proliferative cell|Platelet	1.0	ADORA2A_ENTPD1	Proliferative cell|Platelet	0.014	AE_gill	1.3589238428006318
ADORA2A_ENTPD1_Proliferative cell|Proliferative cell	ADORA2A_ENTPD1_AE_gill	Proliferative cell|Proliferative cell	1.0	ADORA2A_ENTPD1	Proliferative cell|Proliferative cell	0.043	AE_gill	0.5022419366750687
ADORA2A_ENTPD1_Proliferative cell|SMC	ADORA2A_ENTPD1_AE_gill	Proliferative cell|SMC	1.0	ADORA2A_ENTPD1	Proliferative cell|SMC	0.011	AE_gill	0.2891753251808493
ADORA2A_ENTPD1_Proliferative cell|Stromal cell	ADORA2A_ENTPD1_AE_gill	Proliferative cell|Stromal cell	1.0	ADORA2A_ENTPD1	Proliferative cell|Stromal cell	0.129	AE_gill	1.4565303766142794
ADORA2A_ENTPD1_Proliferative cell|T cell	ADORA2A_ENTPD1_AE_gill	Proliferative cell|T cell	1.0	ADORA2A_ENTPD1	Proliferative cell|T cell	0.045	AE_gill	0.5712957229883724
ADORA2A_ENTPD1_Proliferative cell|Un_epithelial cell	ADORA2A_ENTPD1_AE_gill	Proliferative cell|Un_epithelial cell	1.0	ADORA2A_ENTPD1	Proliferative cell|Un_epithelial cell	0.005	AE_gill	0.2679943141733731
ADORA2A_ENTPD1_Proliferative cell|Un_immune cell	ADORA2A_ENTPD1_AE_gill	Proliferative cell|Un_immune cell	1.0	ADORA2A_ENTPD1	Proliferative cell|Un_immune cell	0.01	AE_gill	0.32089858340232696
ADORA2A_ENTPD1_SMC|B cell_like	ADORA2A_ENTPD1_AE_gill	SMC|B cell_like	1.0	ADORA2A_ENTPD1	SMC|B cell_like	0.0	AE_gill	0.1612219192212671
ADORA2A_ENTPD1_SMC|Basal epithelial cell	ADORA2A_ENTPD1_AE_gill	SMC|Basal epithelial cell	1.0	ADORA2A_ENTPD1	SMC|Basal epithelial cell	0.0	AE_gill	0.23601591664060248
ADORA2A_ENTPD1_SMC|CD8+T cell	ADORA2A_ENTPD1_AE_gill	SMC|CD8+T cell	1.0	ADORA2A_ENTPD1	SMC|CD8+T cell	0.0	AE_gill	0.5176585034337344
ADORA2A_ENTPD1_SMC|Ciliated cell	ADORA2A_ENTPD1_AE_gill	SMC|Ciliated cell	1.0	ADORA2A_ENTPD1	SMC|Ciliated cell	0.0	AE_gill	0.1051597646978075
ADORA2A_ENTPD1_SMC|CTSG_high	ADORA2A_ENTPD1_AE_gill	SMC|CTSG_high	1.0	ADORA2A_ENTPD1	SMC|CTSG_high	0.0	AE_gill	0.0725737774693592
ADORA2A_ENTPD1_SMC|Dendritic cell_like	ADORA2A_ENTPD1_AE_gill	SMC|Dendritic cell_like	1.0	ADORA2A_ENTPD1	SMC|Dendritic cell_like	0.0	AE_gill	0.13640141026328828
ADORA2A_ENTPD1_SMC|Endothelial cell	ADORA2A_ENTPD1_AE_gill	SMC|Endothelial cell	1.0	ADORA2A_ENTPD1	SMC|Endothelial cell	0.0	AE_gill	0.687584586165757
ADORA2A_ENTPD1_SMC|Epithelial cell_Ca	ADORA2A_ENTPD1_AE_gill	SMC|Epithelial cell_Ca	1.0	ADORA2A_ENTPD1	SMC|Epithelial cell_Ca	0.0	AE_gill	0.0610953006003713
ADORA2A_ENTPD1_SMC|Erythroid cell	ADORA2A_ENTPD1_AE_gill	SMC|Erythroid cell	1.0	ADORA2A_ENTPD1	SMC|Erythroid cell	0.0	AE_gill	0.2315810462780005
ADORA2A_ENTPD1_SMC|Goblet cell	ADORA2A_ENTPD1_AE_gill	SMC|Goblet cell	1.0	ADORA2A_ENTPD1	SMC|Goblet cell	0.0	AE_gill	0.0615241611836637
ADORA2A_ENTPD1_SMC|Ionocyte cell	ADORA2A_ENTPD1_AE_gill	SMC|Ionocyte cell	1.0	ADORA2A_ENTPD1	SMC|Ionocyte cell	0.0	AE_gill	0.109251187913686
ADORA2A_ENTPD1_SMC|Ionocyte cell_DMRT2	ADORA2A_ENTPD1_AE_gill	SMC|Ionocyte cell_DMRT2	1.0	ADORA2A_ENTPD1	SMC|Ionocyte cell_DMRT2	0.0	AE_gill	0.0751275481485985
ADORA2A_ENTPD1_SMC|Macrophage	ADORA2A_ENTPD1_AE_gill	SMC|Macrophage	1.0	ADORA2A_ENTPD1	SMC|Macrophage	0.0	AE_gill	0.0825615767782059
ADORA2A_ENTPD1_SMC|Neutrophil	ADORA2A_ENTPD1_AE_gill	SMC|Neutrophil	1.0	ADORA2A_ENTPD1	SMC|Neutrophil	0.0	AE_gill	0.0444886676771502
ADORA2A_ENTPD1_SMC|NK cell_like	ADORA2A_ENTPD1_AE_gill	SMC|NK cell_like	1.0	ADORA2A_ENTPD1	SMC|NK cell_like	0.0	AE_gill	0.5991094021532342
ADORA2A_ENTPD1_SMC|Platelet	ADORA2A_ENTPD1_AE_gill	SMC|Platelet	1.0	ADORA2A_ENTPD1	SMC|Platelet	0.0	AE_gill	1.1458572313064124
ADORA2A_ENTPD1_SMC|Proliferative cell	ADORA2A_ENTPD1_AE_gill	SMC|Proliferative cell	1.0	ADORA2A_ENTPD1	SMC|Proliferative cell	0.0	AE_gill	0.2891753251808493
ADORA2A_ENTPD1_SMC|SMC	ADORA2A_ENTPD1_AE_gill	SMC|SMC	1.0	ADORA2A_ENTPD1	SMC|SMC	0.0	AE_gill	0.07610871368663
ADORA2A_ENTPD1_SMC|Stromal cell	ADORA2A_ENTPD1_AE_gill	SMC|Stromal cell	1.0	ADORA2A_ENTPD1	SMC|Stromal cell	0.0	AE_gill	1.2434637651200602
ADORA2A_ENTPD1_SMC|T cell	ADORA2A_ENTPD1_AE_gill	SMC|T cell	1.0	ADORA2A_ENTPD1	SMC|T cell	0.0	AE_gill	0.35822911149415304
ADORA2A_ENTPD1_SMC|Un_epithelial cell	ADORA2A_ENTPD1_AE_gill	SMC|Un_epithelial cell	1.0	ADORA2A_ENTPD1	SMC|Un_epithelial cell	0.0	AE_gill	0.0549277026791538
ADORA2A_ENTPD1_SMC|Un_immune cell	ADORA2A_ENTPD1_AE_gill	SMC|Un_immune cell	1.0	ADORA2A_ENTPD1	SMC|Un_immune cell	0.0	AE_gill	0.1078319719081076
ADORA2A_ENTPD1_Stromal cell|B cell_like	ADORA2A_ENTPD1_AE_gill	Stromal cell|B cell_like	1.0	ADORA2A_ENTPD1	Stromal cell|B cell_like	0.013	AE_gill	1.3285769706546975
ADORA2A_ENTPD1_Stromal cell|Basal epithelial cell	ADORA2A_ENTPD1_AE_gill	Stromal cell|Basal epithelial cell	1.0	ADORA2A_ENTPD1	Stromal cell|Basal epithelial cell	0.028	AE_gill	1.4033709680740327
ADORA2A_ENTPD1_Stromal cell|CD8+T cell	ADORA2A_ENTPD1_AE_gill	Stromal cell|CD8+T cell	1.0	ADORA2A_ENTPD1	Stromal cell|CD8+T cell	0.078	AE_gill	1.6850135548671648
ADORA2A_ENTPD1_Stromal cell|Ciliated cell	ADORA2A_ENTPD1_AE_gill	Stromal cell|Ciliated cell	1.0	ADORA2A_ENTPD1	Stromal cell|Ciliated cell	0.011	AE_gill	1.2725148161312378
ADORA2A_ENTPD1_Stromal cell|CTSG_high	ADORA2A_ENTPD1_AE_gill	Stromal cell|CTSG_high	1.0	ADORA2A_ENTPD1	Stromal cell|CTSG_high	0.01	AE_gill	1.2399288289027894
ADORA2A_ENTPD1_Stromal cell|Dendritic cell_like	ADORA2A_ENTPD1_AE_gill	Stromal cell|Dendritic cell_like	1.0	ADORA2A_ENTPD1	Stromal cell|Dendritic cell_like	0.002	AE_gill	1.3037564616967185
ADORA2A_ENTPD1_Stromal cell|Endothelial cell	ADORA2A_ENTPD1_AE_gill	Stromal cell|Endothelial cell	1.0	ADORA2A_ENTPD1	Stromal cell|Endothelial cell	0.077	AE_gill	1.8549396375991871
ADORA2A_ENTPD1_Stromal cell|Epithelial cell_Ca	ADORA2A_ENTPD1_AE_gill	Stromal cell|Epithelial cell_Ca	1.0	ADORA2A_ENTPD1	Stromal cell|Epithelial cell_Ca	0.006	AE_gill	1.2284503520338015
ADORA2A_ENTPD1_Stromal cell|Erythroid cell	ADORA2A_ENTPD1_AE_gill	Stromal cell|Erythroid cell	1.0	ADORA2A_ENTPD1	Stromal cell|Erythroid cell	0.02	AE_gill	1.3989360977114307
ADORA2A_ENTPD1_Stromal cell|Goblet cell	ADORA2A_ENTPD1_AE_gill	Stromal cell|Goblet cell	1.0	ADORA2A_ENTPD1	Stromal cell|Goblet cell	0.003	AE_gill	1.228879212617094
ADORA2A_ENTPD1_Stromal cell|Ionocyte cell	ADORA2A_ENTPD1_AE_gill	Stromal cell|Ionocyte cell	1.0	ADORA2A_ENTPD1	Stromal cell|Ionocyte cell	0.011	AE_gill	1.2766062393471163
ADORA2A_ENTPD1_Stromal cell|Ionocyte cell_DMRT2	ADORA2A_ENTPD1_AE_gill	Stromal cell|Ionocyte cell_DMRT2	1.0	ADORA2A_ENTPD1	Stromal cell|Ionocyte cell_DMRT2	0.004	AE_gill	1.2424825995820288
ADORA2A_ENTPD1_Stromal cell|Macrophage	ADORA2A_ENTPD1_AE_gill	Stromal cell|Macrophage	1.0	ADORA2A_ENTPD1	Stromal cell|Macrophage	0.005	AE_gill	1.2499166282116363
ADORA2A_ENTPD1_Stromal cell|Neutrophil	ADORA2A_ENTPD1_AE_gill	Stromal cell|Neutrophil	1.0	ADORA2A_ENTPD1	Stromal cell|Neutrophil	0.003	AE_gill	1.2118437191105804
ADORA2A_ENTPD1_Stromal cell|NK cell_like	ADORA2A_ENTPD1_AE_gill	Stromal cell|NK cell_like	1.0	ADORA2A_ENTPD1	Stromal cell|NK cell_like	0.105	AE_gill	1.7664644535866643
ADORA2A_ENTPD1_Stromal cell|Platelet	ADORA2A_ENTPD1_AE_gill	Stromal cell|Platelet	1.0	ADORA2A_ENTPD1	Stromal cell|Platelet	0.013	AE_gill	2.3132122827398427
ADORA2A_ENTPD1_Stromal cell|Proliferative cell	ADORA2A_ENTPD1_AE_gill	Stromal cell|Proliferative cell	1.0	ADORA2A_ENTPD1	Stromal cell|Proliferative cell	0.042	AE_gill	1.4565303766142794
ADORA2A_ENTPD1_Stromal cell|SMC	ADORA2A_ENTPD1_AE_gill	Stromal cell|SMC	1.0	ADORA2A_ENTPD1	Stromal cell|SMC	0.01	AE_gill	1.2434637651200602
ADORA2A_ENTPD1_Stromal cell|Stromal cell	ADORA2A_ENTPD1_AE_gill	Stromal cell|Stromal cell	1.0	ADORA2A_ENTPD1	Stromal cell|Stromal cell	0.128	AE_gill	2.4108188165534905
ADORA2A_ENTPD1_Stromal cell|T cell	ADORA2A_ENTPD1_AE_gill	Stromal cell|T cell	1.0	ADORA2A_ENTPD1	Stromal cell|T cell	0.044	AE_gill	1.5255841629275833
ADORA2A_ENTPD1_Stromal cell|Un_epithelial cell	ADORA2A_ENTPD1_AE_gill	Stromal cell|Un_epithelial cell	1.0	ADORA2A_ENTPD1	Stromal cell|Un_epithelial cell	0.004	AE_gill	1.222282754112584
ADORA2A_ENTPD1_Stromal cell|Un_immune cell	ADORA2A_ENTPD1_AE_gill	Stromal cell|Un_immune cell	1.0	ADORA2A_ENTPD1	Stromal cell|Un_immune cell	0.009	AE_gill	1.2751870233415379
ADORA2A_ENTPD1_T cell|B cell_like	ADORA2A_ENTPD1_AE_gill	T cell|B cell_like	1.0	ADORA2A_ENTPD1	T cell|B cell_like	0.022	AE_gill	0.44334231702879007
ADORA2A_ENTPD1_T cell|Basal epithelial cell	ADORA2A_ENTPD1_AE_gill	T cell|Basal epithelial cell	1.0	ADORA2A_ENTPD1	T cell|Basal epithelial cell	0.037	AE_gill	0.5181363144481255
ADORA2A_ENTPD1_T cell|CD8+T cell	ADORA2A_ENTPD1_AE_gill	T cell|CD8+T cell	1.0	ADORA2A_ENTPD1	T cell|CD8+T cell	0.086	AE_gill	0.7997789012412575
ADORA2A_ENTPD1_T cell|Ciliated cell	ADORA2A_ENTPD1_AE_gill	T cell|Ciliated cell	1.0	ADORA2A_ENTPD1	T cell|Ciliated cell	0.019	AE_gill	0.3872801625053305
ADORA2A_ENTPD1_T cell|CTSG_high	ADORA2A_ENTPD1_AE_gill	T cell|CTSG_high	1.0	ADORA2A_ENTPD1	T cell|CTSG_high	0.018	AE_gill	0.3546941752768822
ADORA2A_ENTPD1_T cell|Dendritic cell_like	ADORA2A_ENTPD1_AE_gill	T cell|Dendritic cell_like	1.0	ADORA2A_ENTPD1	T cell|Dendritic cell_like	0.011	AE_gill	0.4185218080708113
ADORA2A_ENTPD1_T cell|Endothelial cell	ADORA2A_ENTPD1_AE_gill	T cell|Endothelial cell	1.0	ADORA2A_ENTPD1	T cell|Endothelial cell	0.085	AE_gill	0.96970498397328
ADORA2A_ENTPD1_T cell|Epithelial cell_Ca	ADORA2A_ENTPD1_AE_gill	T cell|Epithelial cell_Ca	1.0	ADORA2A_ENTPD1	T cell|Epithelial cell_Ca	0.014	AE_gill	0.3432156984078943
ADORA2A_ENTPD1_T cell|Erythroid cell	ADORA2A_ENTPD1_AE_gill	T cell|Erythroid cell	1.0	ADORA2A_ENTPD1	T cell|Erythroid cell	0.028	AE_gill	0.5137014440855234
ADORA2A_ENTPD1_T cell|Goblet cell	ADORA2A_ENTPD1_AE_gill	T cell|Goblet cell	1.0	ADORA2A_ENTPD1	T cell|Goblet cell	0.012	AE_gill	0.34364455899118673
ADORA2A_ENTPD1_T cell|Ionocyte cell	ADORA2A_ENTPD1_AE_gill	T cell|Ionocyte cell	1.0	ADORA2A_ENTPD1	T cell|Ionocyte cell	0.02	AE_gill	0.391371585721209
ADORA2A_ENTPD1_T cell|Ionocyte cell_DMRT2	ADORA2A_ENTPD1_AE_gill	T cell|Ionocyte cell_DMRT2	1.0	ADORA2A_ENTPD1	T cell|Ionocyte cell_DMRT2	0.012	AE_gill	0.3572479459561215
ADORA2A_ENTPD1_T cell|Macrophage	ADORA2A_ENTPD1_AE_gill	T cell|Macrophage	1.0	ADORA2A_ENTPD1	T cell|Macrophage	0.013	AE_gill	0.3646819745857289
ADORA2A_ENTPD1_T cell|Neutrophil	ADORA2A_ENTPD1_AE_gill	T cell|Neutrophil	1.0	ADORA2A_ENTPD1	T cell|Neutrophil	0.011	AE_gill	0.3266090654846732
ADORA2A_ENTPD1_T cell|NK cell_like	ADORA2A_ENTPD1_AE_gill	T cell|NK cell_like	1.0	ADORA2A_ENTPD1	T cell|NK cell_like	0.113	AE_gill	0.8812297999607571
ADORA2A_ENTPD1_T cell|Platelet	ADORA2A_ENTPD1_AE_gill	T cell|Platelet	1.0	ADORA2A_ENTPD1	T cell|Platelet	0.021	AE_gill	1.4279776291139354
ADORA2A_ENTPD1_T cell|Proliferative cell	ADORA2A_ENTPD1_AE_gill	T cell|Proliferative cell	1.0	ADORA2A_ENTPD1	T cell|Proliferative cell	0.05	AE_gill	0.5712957229883724
ADORA2A_ENTPD1_T cell|SMC	ADORA2A_ENTPD1_AE_gill	T cell|SMC	1.0	ADORA2A_ENTPD1	T cell|SMC	0.018	AE_gill	0.358229111494153
ADORA2A_ENTPD1_T cell|Stromal cell	ADORA2A_ENTPD1_AE_gill	T cell|Stromal cell	1.0	ADORA2A_ENTPD1	T cell|Stromal cell	0.136	AE_gill	1.5255841629275833
ADORA2A_ENTPD1_T cell|T cell	ADORA2A_ENTPD1_AE_gill	T cell|T cell	1.0	ADORA2A_ENTPD1	T cell|T cell	0.052	AE_gill	0.640349509301676
ADORA2A_ENTPD1_T cell|Un_epithelial cell	ADORA2A_ENTPD1_AE_gill	T cell|Un_epithelial cell	1.0	ADORA2A_ENTPD1	T cell|Un_epithelial cell	0.012	AE_gill	0.33704810048667677
ADORA2A_ENTPD1_T cell|Un_immune cell	ADORA2A_ENTPD1_AE_gill	T cell|Un_immune cell	1.0	ADORA2A_ENTPD1	T cell|Un_immune cell	0.017	AE_gill	0.38995236971563063
ADORA2A_ENTPD1_Un_epithelial cell|B cell_like	ADORA2A_ENTPD1_AE_gill	Un_epithelial cell|B cell_like	1.0	ADORA2A_ENTPD1	Un_epithelial cell|B cell_like	0.013	AE_gill	0.1400409082137909
ADORA2A_ENTPD1_Un_epithelial cell|Basal epithelial cell	ADORA2A_ENTPD1_AE_gill	Un_epithelial cell|Basal epithelial cell	1.0	ADORA2A_ENTPD1	Un_epithelial cell|Basal epithelial cell	0.028	AE_gill	0.2148349056331263
ADORA2A_ENTPD1_Un_epithelial cell|CD8+T cell	ADORA2A_ENTPD1_AE_gill	Un_epithelial cell|CD8+T cell	1.0	ADORA2A_ENTPD1	Un_epithelial cell|CD8+T cell	0.078	AE_gill	0.49647749242625827
ADORA2A_ENTPD1_Un_epithelial cell|Ciliated cell	ADORA2A_ENTPD1_AE_gill	Un_epithelial cell|Ciliated cell	1.0	ADORA2A_ENTPD1	Un_epithelial cell|Ciliated cell	0.011	AE_gill	0.0839787536903313
ADORA2A_ENTPD1_Un_epithelial cell|CTSG_high	ADORA2A_ENTPD1_AE_gill	Un_epithelial cell|CTSG_high	1.0	ADORA2A_ENTPD1	Un_epithelial cell|CTSG_high	0.009	AE_gill	0.051392766461883
ADORA2A_ENTPD1_Un_epithelial cell|Dendritic cell_like	ADORA2A_ENTPD1_AE_gill	Un_epithelial cell|Dendritic cell_like	1.0	ADORA2A_ENTPD1	Un_epithelial cell|Dendritic cell_like	0.002	AE_gill	0.1152203992558121
ADORA2A_ENTPD1_Un_epithelial cell|Endothelial cell	ADORA2A_ENTPD1_AE_gill	Un_epithelial cell|Endothelial cell	1.0	ADORA2A_ENTPD1	Un_epithelial cell|Endothelial cell	0.077	AE_gill	0.6664035751582807
ADORA2A_ENTPD1_Un_epithelial cell|Epithelial cell_Ca	ADORA2A_ENTPD1_AE_gill	Un_epithelial cell|Epithelial cell_Ca	1.0	ADORA2A_ENTPD1	Un_epithelial cell|Epithelial cell_Ca	0.006	AE_gill	0.0399142895928951
ADORA2A_ENTPD1_Un_epithelial cell|Erythroid cell	ADORA2A_ENTPD1_AE_gill	Un_epithelial cell|Erythroid cell	1.0	ADORA2A_ENTPD1	Un_epithelial cell|Erythroid cell	0.02	AE_gill	0.2104000352705243
ADORA2A_ENTPD1_Un_epithelial cell|Goblet cell	ADORA2A_ENTPD1_AE_gill	Un_epithelial cell|Goblet cell	1.0	ADORA2A_ENTPD1	Un_epithelial cell|Goblet cell	0.003	AE_gill	0.040343150176187496
ADORA2A_ENTPD1_Un_epithelial cell|Ionocyte cell	ADORA2A_ENTPD1_AE_gill	Un_epithelial cell|Ionocyte cell	1.0	ADORA2A_ENTPD1	Un_epithelial cell|Ionocyte cell	0.011	AE_gill	0.0880701769062098
ADORA2A_ENTPD1_Un_epithelial cell|Ionocyte cell_DMRT2	ADORA2A_ENTPD1_AE_gill	Un_epithelial cell|Ionocyte cell_DMRT2	1.0	ADORA2A_ENTPD1	Un_epithelial cell|Ionocyte cell_DMRT2	0.003	AE_gill	0.0539465371411223
ADORA2A_ENTPD1_Un_epithelial cell|Macrophage	ADORA2A_ENTPD1_AE_gill	Un_epithelial cell|Macrophage	1.0	ADORA2A_ENTPD1	Un_epithelial cell|Macrophage	0.005	AE_gill	0.0613805657707297
ADORA2A_ENTPD1_Un_epithelial cell|Neutrophil	ADORA2A_ENTPD1_AE_gill	Un_epithelial cell|Neutrophil	1.0	ADORA2A_ENTPD1	Un_epithelial cell|Neutrophil	0.003	AE_gill	0.023307656669674
ADORA2A_ENTPD1_Un_epithelial cell|NK cell_like	ADORA2A_ENTPD1_AE_gill	Un_epithelial cell|NK cell_like	1.0	ADORA2A_ENTPD1	Un_epithelial cell|NK cell_like	0.104	AE_gill	0.5779283911457579
ADORA2A_ENTPD1_Un_epithelial cell|Platelet	ADORA2A_ENTPD1_AE_gill	Un_epithelial cell|Platelet	1.0	ADORA2A_ENTPD1	Un_epithelial cell|Platelet	0.013	AE_gill	1.1246762202989362
ADORA2A_ENTPD1_Un_epithelial cell|Proliferative cell	ADORA2A_ENTPD1_AE_gill	Un_epithelial cell|Proliferative cell	1.0	ADORA2A_ENTPD1	Un_epithelial cell|Proliferative cell	0.042	AE_gill	0.2679943141733731
ADORA2A_ENTPD1_Un_epithelial cell|SMC	ADORA2A_ENTPD1_AE_gill	Un_epithelial cell|SMC	1.0	ADORA2A_ENTPD1	Un_epithelial cell|SMC	0.009	AE_gill	0.0549277026791538
ADORA2A_ENTPD1_Un_epithelial cell|Stromal cell	ADORA2A_ENTPD1_AE_gill	Un_epithelial cell|Stromal cell	1.0	ADORA2A_ENTPD1	Un_epithelial cell|Stromal cell	0.127	AE_gill	1.222282754112584
ADORA2A_ENTPD1_Un_epithelial cell|T cell	ADORA2A_ENTPD1_AE_gill	Un_epithelial cell|T cell	1.0	ADORA2A_ENTPD1	Un_epithelial cell|T cell	0.044	AE_gill	0.3370481004866768
ADORA2A_ENTPD1_Un_epithelial cell|Un_epithelial cell	ADORA2A_ENTPD1_AE_gill	Un_epithelial cell|Un_epithelial cell	1.0	ADORA2A_ENTPD1	Un_epithelial cell|Un_epithelial cell	0.003	AE_gill	0.0337466916716776
ADORA2A_ENTPD1_Un_epithelial cell|Un_immune cell	ADORA2A_ENTPD1_AE_gill	Un_epithelial cell|Un_immune cell	1.0	ADORA2A_ENTPD1	Un_epithelial cell|Un_immune cell	0.009	AE_gill	0.0866509609006314
ADORA2A_ENTPD1_Un_immune cell|B cell_like	ADORA2A_ENTPD1_AE_gill	Un_immune cell|B cell_like	1.0	ADORA2A_ENTPD1	Un_immune cell|B cell_like	0.015	AE_gill	0.1929451774427447
ADORA2A_ENTPD1_Un_immune cell|Basal epithelial cell	ADORA2A_ENTPD1_AE_gill	Un_immune cell|Basal epithelial cell	1.0	ADORA2A_ENTPD1	Un_immune cell|Basal epithelial cell	0.03	AE_gill	0.2677391748620801
ADORA2A_ENTPD1_Un_immune cell|CD8+T cell	ADORA2A_ENTPD1_AE_gill	Un_immune cell|CD8+T cell	1.0	ADORA2A_ENTPD1	Un_immune cell|CD8+T cell	0.08	AE_gill	0.5493817616552121
ADORA2A_ENTPD1_Un_immune cell|Ciliated cell	ADORA2A_ENTPD1_AE_gill	Un_immune cell|Ciliated cell	1.0	ADORA2A_ENTPD1	Un_immune cell|Ciliated cell	0.012	AE_gill	0.1368830229192851
ADORA2A_ENTPD1_Un_immune cell|CTSG_high	ADORA2A_ENTPD1_AE_gill	Un_immune cell|CTSG_high	1.0	ADORA2A_ENTPD1	Un_immune cell|CTSG_high	0.011	AE_gill	0.1042970356908368
ADORA2A_ENTPD1_Un_immune cell|Dendritic cell_like	ADORA2A_ENTPD1_AE_gill	Un_immune cell|Dendritic cell_like	1.0	ADORA2A_ENTPD1	Un_immune cell|Dendritic cell_like	0.004	AE_gill	0.1681246684847659
ADORA2A_ENTPD1_Un_immune cell|Endothelial cell	ADORA2A_ENTPD1_AE_gill	Un_immune cell|Endothelial cell	1.0	ADORA2A_ENTPD1	Un_immune cell|Endothelial cell	0.079	AE_gill	0.7193078443872345
ADORA2A_ENTPD1_Un_immune cell|Epithelial cell_Ca	ADORA2A_ENTPD1_AE_gill	Un_immune cell|Epithelial cell_Ca	1.0	ADORA2A_ENTPD1	Un_immune cell|Epithelial cell_Ca	0.008	AE_gill	0.0928185588218489
ADORA2A_ENTPD1_Un_immune cell|Erythroid cell	ADORA2A_ENTPD1_AE_gill	Un_immune cell|Erythroid cell	1.0	ADORA2A_ENTPD1	Un_immune cell|Erythroid cell	0.021	AE_gill	0.2633043044994781
ADORA2A_ENTPD1_Un_immune cell|Goblet cell	ADORA2A_ENTPD1_AE_gill	Un_immune cell|Goblet cell	1.0	ADORA2A_ENTPD1	Un_immune cell|Goblet cell	0.005	AE_gill	0.09324741940514131
ADORA2A_ENTPD1_Un_immune cell|Ionocyte cell	ADORA2A_ENTPD1_AE_gill	Un_immune cell|Ionocyte cell	1.0	ADORA2A_ENTPD1	Un_immune cell|Ionocyte cell	0.013	AE_gill	0.1409744461351636
ADORA2A_ENTPD1_Un_immune cell|Ionocyte cell_DMRT2	ADORA2A_ENTPD1_AE_gill	Un_immune cell|Ionocyte cell_DMRT2	1.0	ADORA2A_ENTPD1	Un_immune cell|Ionocyte cell_DMRT2	0.005	AE_gill	0.1068508063700761
ADORA2A_ENTPD1_Un_immune cell|Macrophage	ADORA2A_ENTPD1_AE_gill	Un_immune cell|Macrophage	1.0	ADORA2A_ENTPD1	Un_immune cell|Macrophage	0.006	AE_gill	0.1142848349996835
ADORA2A_ENTPD1_Un_immune cell|Neutrophil	ADORA2A_ENTPD1_AE_gill	Un_immune cell|Neutrophil	1.0	ADORA2A_ENTPD1	Un_immune cell|Neutrophil	0.005	AE_gill	0.0762119258986278
ADORA2A_ENTPD1_Un_immune cell|NK cell_like	ADORA2A_ENTPD1_AE_gill	Un_immune cell|NK cell_like	1.0	ADORA2A_ENTPD1	Un_immune cell|NK cell_like	0.106	AE_gill	0.6308326603747118
ADORA2A_ENTPD1_Un_immune cell|Platelet	ADORA2A_ENTPD1_AE_gill	Un_immune cell|Platelet	1.0	ADORA2A_ENTPD1	Un_immune cell|Platelet	0.014	AE_gill	1.17758048952789
ADORA2A_ENTPD1_Un_immune cell|Proliferative cell	ADORA2A_ENTPD1_AE_gill	Un_immune cell|Proliferative cell	1.0	ADORA2A_ENTPD1	Un_immune cell|Proliferative cell	0.043	AE_gill	0.3208985834023269
ADORA2A_ENTPD1_Un_immune cell|SMC	ADORA2A_ENTPD1_AE_gill	Un_immune cell|SMC	1.0	ADORA2A_ENTPD1	Un_immune cell|SMC	0.011	AE_gill	0.1078319719081076
ADORA2A_ENTPD1_Un_immune cell|Stromal cell	ADORA2A_ENTPD1_AE_gill	Un_immune cell|Stromal cell	1.0	ADORA2A_ENTPD1	Un_immune cell|Stromal cell	0.129	AE_gill	1.2751870233415377
ADORA2A_ENTPD1_Un_immune cell|T cell	ADORA2A_ENTPD1_AE_gill	Un_immune cell|T cell	1.0	ADORA2A_ENTPD1	Un_immune cell|T cell	0.045	AE_gill	0.38995236971563063
ADORA2A_ENTPD1_Un_immune cell|Un_epithelial cell	ADORA2A_ENTPD1_AE_gill	Un_immune cell|Un_epithelial cell	1.0	ADORA2A_ENTPD1	Un_immune cell|Un_epithelial cell	0.005	AE_gill	0.0866509609006314
ADORA2A_ENTPD1_Un_immune cell|Un_immune cell	ADORA2A_ENTPD1_AE_gill	Un_immune cell|Un_immune cell	1.0	ADORA2A_ENTPD1	Un_immune cell|Un_immune cell	0.011	AE_gill	0.1395552301295852
CALCB_CALCR_B cell_like|B cell_like	CALCB_CALCR_AE_gill	B cell_like|B cell_like	1.0	CALCB_CALCR	B cell_like|B cell_like	0.0	AE_gill	0.1399227266830862
CALCB_CALCR_B cell_like|Basal epithelial cell	CALCB_CALCR_AE_gill	B cell_like|Basal epithelial cell	1.0	CALCB_CALCR	B cell_like|Basal epithelial cell	0.0	AE_gill	0.385360012258196
CALCB_CALCR_B cell_like|CD8+T cell	CALCB_CALCR_AE_gill	B cell_like|CD8+T cell	1.0	CALCB_CALCR	B cell_like|CD8+T cell	0.0	AE_gill	0.08389918054979299
CALCB_CALCR_B cell_like|Ciliated cell	CALCB_CALCR_AE_gill	B cell_like|Ciliated cell	1.0	CALCB_CALCR	B cell_like|Ciliated cell	0.0	AE_gill	0.1321745718367429
CALCB_CALCR_B cell_like|CTSG_high	CALCB_CALCR_AE_gill	B cell_like|CTSG_high	1.0	CALCB_CALCR	B cell_like|CTSG_high	0.0	AE_gill	0.0699613633415431
CALCB_CALCR_B cell_like|Dendritic cell_like	CALCB_CALCR_AE_gill	B cell_like|Dendritic cell_like	1.0	CALCB_CALCR	B cell_like|Dendritic cell_like	0.0	AE_gill	0.2071670643485891
CALCB_CALCR_B cell_like|Endothelial cell	CALCB_CALCR_AE_gill	B cell_like|Endothelial cell	1.0	CALCB_CALCR	B cell_like|Endothelial cell	0.0	AE_gill	0.2083949521853032
CALCB_CALCR_B cell_like|Epithelial cell_Ca	CALCB_CALCR_AE_gill	B cell_like|Epithelial cell_Ca	1.0	CALCB_CALCR	B cell_like|Epithelial cell_Ca	0.0	AE_gill	0.39782625454766307
CALCB_CALCR_B cell_like|Erythroid cell	CALCB_CALCR_AE_gill	B cell_like|Erythroid cell	1.0	CALCB_CALCR	B cell_like|Erythroid cell	0.0	AE_gill	0.1255518902741656
CALCB_CALCR_B cell_like|Goblet cell	CALCB_CALCR_AE_gill	B cell_like|Goblet cell	1.0	CALCB_CALCR	B cell_like|Goblet cell	0.0	AE_gill	0.1362523147279274
CALCB_CALCR_B cell_like|Ionocyte cell	CALCB_CALCR_AE_gill	B cell_like|Ionocyte cell	1.0	CALCB_CALCR	B cell_like|Ionocyte cell	0.0	AE_gill	0.1425648666002333
CALCB_CALCR_B cell_like|Ionocyte cell_DMRT2	CALCB_CALCR_AE_gill	B cell_like|Ionocyte cell_DMRT2	1.0	CALCB_CALCR	B cell_like|Ionocyte cell_DMRT2	0.0	AE_gill	1.840999048992
CALCB_CALCR_B cell_like|Macrophage	CALCB_CALCR_AE_gill	B cell_like|Macrophage	1.0	CALCB_CALCR	B cell_like|Macrophage	0.0	AE_gill	0.1290044459385422
CALCB_CALCR_B cell_like|Neutrophil	CALCB_CALCR_AE_gill	B cell_like|Neutrophil	1.0	CALCB_CALCR	B cell_like|Neutrophil	0.0	AE_gill	0.1209292665372296
CALCB_CALCR_B cell_like|NK cell_like	CALCB_CALCR_AE_gill	B cell_like|NK cell_like	1.0	CALCB_CALCR	B cell_like|NK cell_like	0.0	AE_gill	0.0857058623716509
CALCB_CALCR_B cell_like|Platelet	CALCB_CALCR_AE_gill	B cell_like|Platelet	1.0	CALCB_CALCR	B cell_like|Platelet	0.0	AE_gill	0.0699613633415431
CALCB_CALCR_B cell_like|Proliferative cell	CALCB_CALCR_AE_gill	B cell_like|Proliferative cell	1.0	CALCB_CALCR	B cell_like|Proliferative cell	0.0	AE_gill	0.0699613633415431
CALCB_CALCR_B cell_like|SMC	CALCB_CALCR_AE_gill	B cell_like|SMC	1.0	CALCB_CALCR	B cell_like|SMC	0.0	AE_gill	0.4240852360604781
CALCB_CALCR_B cell_like|Stromal cell	CALCB_CALCR_AE_gill	B cell_like|Stromal cell	1.0	CALCB_CALCR	B cell_like|Stromal cell	0.0	AE_gill	0.27367966021257106
CALCB_CALCR_B cell_like|T cell	CALCB_CALCR_AE_gill	B cell_like|T cell	1.0	CALCB_CALCR	B cell_like|T cell	0.0	AE_gill	0.0765127715890705
CALCB_CALCR_B cell_like|Un_epithelial cell	CALCB_CALCR_AE_gill	B cell_like|Un_epithelial cell	1.0	CALCB_CALCR	B cell_like|Un_epithelial cell	0.0	AE_gill	0.39509127691830626
CALCB_CALCR_B cell_like|Un_immune cell	CALCB_CALCR_AE_gill	B cell_like|Un_immune cell	1.0	CALCB_CALCR	B cell_like|Un_immune cell	0.0	AE_gill	0.0922256831668686
CALCB_CALCR_Basal epithelial cell|B cell_like	CALCB_CALCR_AE_gill	Basal epithelial cell|B cell_like	1.0	CALCB_CALCR	Basal epithelial cell|B cell_like	0.022	AE_gill	0.38536001225819594
CALCB_CALCR_Basal epithelial cell|Basal epithelial cell	CALCB_CALCR_AE_gill	Basal epithelial cell|Basal epithelial cell	1.0	CALCB_CALCR	Basal epithelial cell|Basal epithelial cell	0.047	AE_gill	0.6307972978333057
CALCB_CALCR_Basal epithelial cell|CD8+T cell	CALCB_CALCR_AE_gill	Basal epithelial cell|CD8+T cell	1.0	CALCB_CALCR	Basal epithelial cell|CD8+T cell	0.013	AE_gill	0.32933646612490275
CALCB_CALCR_Basal epithelial cell|Ciliated cell	CALCB_CALCR_AE_gill	Basal epithelial cell|Ciliated cell	1.0	CALCB_CALCR	Basal epithelial cell|Ciliated cell	0.021	AE_gill	0.37761185741185266
CALCB_CALCR_Basal epithelial cell|CTSG_high	CALCB_CALCR_AE_gill	Basal epithelial cell|CTSG_high	1.0	CALCB_CALCR	Basal epithelial cell|CTSG_high	0.0	AE_gill	0.31539864891665287
CALCB_CALCR_Basal epithelial cell|Dendritic cell_like	CALCB_CALCR_AE_gill	Basal epithelial cell|Dendritic cell_like	1.0	CALCB_CALCR	Basal epithelial cell|Dendritic cell_like	0.018	AE_gill	0.45260434992369886
CALCB_CALCR_Basal epithelial cell|Endothelial cell	CALCB_CALCR_AE_gill	Basal epithelial cell|Endothelial cell	1.0	CALCB_CALCR	Basal epithelial cell|Endothelial cell	0.027	AE_gill	0.4538322377604129
CALCB_CALCR_Basal epithelial cell|Epithelial cell_Ca	CALCB_CALCR_AE_gill	Basal epithelial cell|Epithelial cell_Ca	1.0	CALCB_CALCR	Basal epithelial cell|Epithelial cell_Ca	0.068	AE_gill	0.6432635401227729
CALCB_CALCR_Basal epithelial cell|Erythroid cell	CALCB_CALCR_AE_gill	Basal epithelial cell|Erythroid cell	1.0	CALCB_CALCR	Basal epithelial cell|Erythroid cell	0.014	AE_gill	0.3709891758492754
CALCB_CALCR_Basal epithelial cell|Goblet cell	CALCB_CALCR_AE_gill	Basal epithelial cell|Goblet cell	1.0	CALCB_CALCR	Basal epithelial cell|Goblet cell	0.021	AE_gill	0.38168960030303717
CALCB_CALCR_Basal epithelial cell|Ionocyte cell	CALCB_CALCR_AE_gill	Basal epithelial cell|Ionocyte cell	1.0	CALCB_CALCR	Basal epithelial cell|Ionocyte cell	0.021	AE_gill	0.38800215217534306
CALCB_CALCR_Basal epithelial cell|Ionocyte cell_DMRT2	CALCB_CALCR_AE_gill	Basal epithelial cell|Ionocyte cell_DMRT2	1.0	CALCB_CALCR	Basal epithelial cell|Ionocyte cell_DMRT2	0.114	AE_gill	2.08643633456711
CALCB_CALCR_Basal epithelial cell|Macrophage	CALCB_CALCR_AE_gill	Basal epithelial cell|Macrophage	1.0	CALCB_CALCR	Basal epithelial cell|Macrophage	0.02	AE_gill	0.37444173151365195
CALCB_CALCR_Basal epithelial cell|Neutrophil	CALCB_CALCR_AE_gill	Basal epithelial cell|Neutrophil	1.0	CALCB_CALCR	Basal epithelial cell|Neutrophil	0.024	AE_gill	0.36636655211233937
CALCB_CALCR_Basal epithelial cell|NK cell_like	CALCB_CALCR_AE_gill	Basal epithelial cell|NK cell_like	1.0	CALCB_CALCR	Basal epithelial cell|NK cell_like	0.015	AE_gill	0.3311431479467607
CALCB_CALCR_Basal epithelial cell|Platelet	CALCB_CALCR_AE_gill	Basal epithelial cell|Platelet	1.0	CALCB_CALCR	Basal epithelial cell|Platelet	0.0	AE_gill	0.31539864891665287
CALCB_CALCR_Basal epithelial cell|Proliferative cell	CALCB_CALCR_AE_gill	Basal epithelial cell|Proliferative cell	1.0	CALCB_CALCR	Basal epithelial cell|Proliferative cell	0.0	AE_gill	0.31539864891665287
CALCB_CALCR_Basal epithelial cell|SMC	CALCB_CALCR_AE_gill	Basal epithelial cell|SMC	1.0	CALCB_CALCR	Basal epithelial cell|SMC	0.053	AE_gill	0.6695225216355878
CALCB_CALCR_Basal epithelial cell|Stromal cell	CALCB_CALCR_AE_gill	Basal epithelial cell|Stromal cell	1.0	CALCB_CALCR	Basal epithelial cell|Stromal cell	0.024	AE_gill	0.5191169457876809
CALCB_CALCR_Basal epithelial cell|T cell	CALCB_CALCR_AE_gill	Basal epithelial cell|T cell	1.0	CALCB_CALCR	Basal epithelial cell|T cell	0.011	AE_gill	0.3219500571641803
CALCB_CALCR_Basal epithelial cell|Un_epithelial cell	CALCB_CALCR_AE_gill	Basal epithelial cell|Un_epithelial cell	1.0	CALCB_CALCR	Basal epithelial cell|Un_epithelial cell	0.061	AE_gill	0.640528562493416
CALCB_CALCR_Basal epithelial cell|Un_immune cell	CALCB_CALCR_AE_gill	Basal epithelial cell|Un_immune cell	1.0	CALCB_CALCR	Basal epithelial cell|Un_immune cell	0.013	AE_gill	0.3376629687419784
CALCB_CALCR_CD8+T cell|B cell_like	CALCB_CALCR_AE_gill	CD8+T cell|B cell_like	1.0	CALCB_CALCR	CD8+T cell|B cell_like	0.0	AE_gill	0.08389918054979299
CALCB_CALCR_CD8+T cell|Basal epithelial cell	CALCB_CALCR_AE_gill	CD8+T cell|Basal epithelial cell	1.0	CALCB_CALCR	CD8+T cell|Basal epithelial cell	0.0	AE_gill	0.32933646612490275
CALCB_CALCR_CD8+T cell|CD8+T cell	CALCB_CALCR_AE_gill	CD8+T cell|CD8+T cell	1.0	CALCB_CALCR	CD8+T cell|CD8+T cell	0.0	AE_gill	0.0278756344164998
CALCB_CALCR_CD8+T cell|Ciliated cell	CALCB_CALCR_AE_gill	CD8+T cell|Ciliated cell	1.0	CALCB_CALCR	CD8+T cell|Ciliated cell	0.0	AE_gill	0.0761510257034497
CALCB_CALCR_CD8+T cell|CTSG_high	CALCB_CALCR_AE_gill	CD8+T cell|CTSG_high	1.0	CALCB_CALCR	CD8+T cell|CTSG_high	0.0	AE_gill	0.0139378172082499
CALCB_CALCR_CD8+T cell|Dendritic cell_like	CALCB_CALCR_AE_gill	CD8+T cell|Dendritic cell_like	1.0	CALCB_CALCR	CD8+T cell|Dendritic cell_like	0.0	AE_gill	0.1511435182152959
CALCB_CALCR_CD8+T cell|Endothelial cell	CALCB_CALCR_AE_gill	CD8+T cell|Endothelial cell	1.0	CALCB_CALCR	CD8+T cell|Endothelial cell	0.0	AE_gill	0.15237140605201
CALCB_CALCR_CD8+T cell|Epithelial cell_Ca	CALCB_CALCR_AE_gill	CD8+T cell|Epithelial cell_Ca	1.0	CALCB_CALCR	CD8+T cell|Epithelial cell_Ca	0.0	AE_gill	0.3418027084143699
CALCB_CALCR_CD8+T cell|Erythroid cell	CALCB_CALCR_AE_gill	CD8+T cell|Erythroid cell	1.0	CALCB_CALCR	CD8+T cell|Erythroid cell	0.0	AE_gill	0.0695283441408724
CALCB_CALCR_CD8+T cell|Goblet cell	CALCB_CALCR_AE_gill	CD8+T cell|Goblet cell	1.0	CALCB_CALCR	CD8+T cell|Goblet cell	0.0	AE_gill	0.08022876859463421
CALCB_CALCR_CD8+T cell|Ionocyte cell	CALCB_CALCR_AE_gill	CD8+T cell|Ionocyte cell	1.0	CALCB_CALCR	CD8+T cell|Ionocyte cell	0.0	AE_gill	0.0865413204669401
CALCB_CALCR_CD8+T cell|Ionocyte cell_DMRT2	CALCB_CALCR_AE_gill	CD8+T cell|Ionocyte cell_DMRT2	1.0	CALCB_CALCR	CD8+T cell|Ionocyte cell_DMRT2	0.0	AE_gill	1.7849755028587069
CALCB_CALCR_CD8+T cell|Macrophage	CALCB_CALCR_AE_gill	CD8+T cell|Macrophage	1.0	CALCB_CALCR	CD8+T cell|Macrophage	0.0	AE_gill	0.07298089980524901
CALCB_CALCR_CD8+T cell|Neutrophil	CALCB_CALCR_AE_gill	CD8+T cell|Neutrophil	1.0	CALCB_CALCR	CD8+T cell|Neutrophil	0.0	AE_gill	0.0649057204039364
CALCB_CALCR_CD8+T cell|NK cell_like	CALCB_CALCR_AE_gill	CD8+T cell|NK cell_like	1.0	CALCB_CALCR	CD8+T cell|NK cell_like	0.0	AE_gill	0.029682316238357702
CALCB_CALCR_CD8+T cell|Platelet	CALCB_CALCR_AE_gill	CD8+T cell|Platelet	1.0	CALCB_CALCR	CD8+T cell|Platelet	0.0	AE_gill	0.0139378172082499
CALCB_CALCR_CD8+T cell|Proliferative cell	CALCB_CALCR_AE_gill	CD8+T cell|Proliferative cell	1.0	CALCB_CALCR	CD8+T cell|Proliferative cell	0.0	AE_gill	0.0139378172082499
CALCB_CALCR_CD8+T cell|SMC	CALCB_CALCR_AE_gill	CD8+T cell|SMC	1.0	CALCB_CALCR	CD8+T cell|SMC	0.0	AE_gill	0.36806168992718485
CALCB_CALCR_CD8+T cell|Stromal cell	CALCB_CALCR_AE_gill	CD8+T cell|Stromal cell	1.0	CALCB_CALCR	CD8+T cell|Stromal cell	0.0	AE_gill	0.21765611407927787
CALCB_CALCR_CD8+T cell|T cell	CALCB_CALCR_AE_gill	CD8+T cell|T cell	1.0	CALCB_CALCR	CD8+T cell|T cell	0.0	AE_gill	0.0204892254557773
CALCB_CALCR_CD8+T cell|Un_epithelial cell	CALCB_CALCR_AE_gill	CD8+T cell|Un_epithelial cell	1.0	CALCB_CALCR	CD8+T cell|Un_epithelial cell	0.0	AE_gill	0.33906773078501307
CALCB_CALCR_CD8+T cell|Un_immune cell	CALCB_CALCR_AE_gill	CD8+T cell|Un_immune cell	1.0	CALCB_CALCR	CD8+T cell|Un_immune cell	0.0	AE_gill	0.0362021370335754
CALCB_CALCR_Ciliated cell|B cell_like	CALCB_CALCR_AE_gill	Ciliated cell|B cell_like	1.0	CALCB_CALCR	Ciliated cell|B cell_like	0.0	AE_gill	0.1321745718367429
CALCB_CALCR_Ciliated cell|Basal epithelial cell	CALCB_CALCR_AE_gill	Ciliated cell|Basal epithelial cell	1.0	CALCB_CALCR	Ciliated cell|Basal epithelial cell	0.0	AE_gill	0.37761185741185266
CALCB_CALCR_Ciliated cell|CD8+T cell	CALCB_CALCR_AE_gill	Ciliated cell|CD8+T cell	1.0	CALCB_CALCR	Ciliated cell|CD8+T cell	0.0	AE_gill	0.0761510257034497
CALCB_CALCR_Ciliated cell|Ciliated cell	CALCB_CALCR_AE_gill	Ciliated cell|Ciliated cell	1.0	CALCB_CALCR	Ciliated cell|Ciliated cell	0.0	AE_gill	0.1244264169903996
CALCB_CALCR_Ciliated cell|CTSG_high	CALCB_CALCR_AE_gill	Ciliated cell|CTSG_high	1.0	CALCB_CALCR	Ciliated cell|CTSG_high	0.0	AE_gill	0.0622132084951998
CALCB_CALCR_Ciliated cell|Dendritic cell_like	CALCB_CALCR_AE_gill	Ciliated cell|Dendritic cell_like	1.0	CALCB_CALCR	Ciliated cell|Dendritic cell_like	0.0	AE_gill	0.19941890950224578
CALCB_CALCR_Ciliated cell|Endothelial cell	CALCB_CALCR_AE_gill	Ciliated cell|Endothelial cell	1.0	CALCB_CALCR	Ciliated cell|Endothelial cell	0.0	AE_gill	0.2006467973389599
CALCB_CALCR_Ciliated cell|Epithelial cell_Ca	CALCB_CALCR_AE_gill	Ciliated cell|Epithelial cell_Ca	1.0	CALCB_CALCR	Ciliated cell|Epithelial cell_Ca	0.0	AE_gill	0.3900780997013198
CALCB_CALCR_Ciliated cell|Erythroid cell	CALCB_CALCR_AE_gill	Ciliated cell|Erythroid cell	1.0	CALCB_CALCR	Ciliated cell|Erythroid cell	0.0	AE_gill	0.1178037354278223
CALCB_CALCR_Ciliated cell|Goblet cell	CALCB_CALCR_AE_gill	Ciliated cell|Goblet cell	1.0	CALCB_CALCR	Ciliated cell|Goblet cell	0.0	AE_gill	0.1285041598815841
CALCB_CALCR_Ciliated cell|Ionocyte cell	CALCB_CALCR_AE_gill	Ciliated cell|Ionocyte cell	1.0	CALCB_CALCR	Ciliated cell|Ionocyte cell	0.0	AE_gill	0.13481671175389
CALCB_CALCR_Ciliated cell|Ionocyte cell_DMRT2	CALCB_CALCR_AE_gill	Ciliated cell|Ionocyte cell_DMRT2	1.0	CALCB_CALCR	Ciliated cell|Ionocyte cell_DMRT2	0.0	AE_gill	1.833250894145657
CALCB_CALCR_Ciliated cell|Macrophage	CALCB_CALCR_AE_gill	Ciliated cell|Macrophage	1.0	CALCB_CALCR	Ciliated cell|Macrophage	0.0	AE_gill	0.1212562910921989
CALCB_CALCR_Ciliated cell|Neutrophil	CALCB_CALCR_AE_gill	Ciliated cell|Neutrophil	1.0	CALCB_CALCR	Ciliated cell|Neutrophil	0.0	AE_gill	0.1131811116908863
CALCB_CALCR_Ciliated cell|NK cell_like	CALCB_CALCR_AE_gill	Ciliated cell|NK cell_like	1.0	CALCB_CALCR	Ciliated cell|NK cell_like	0.0	AE_gill	0.07795770752530759
CALCB_CALCR_Ciliated cell|Platelet	CALCB_CALCR_AE_gill	Ciliated cell|Platelet	1.0	CALCB_CALCR	Ciliated cell|Platelet	0.0	AE_gill	0.0622132084951998
CALCB_CALCR_Ciliated cell|Proliferative cell	CALCB_CALCR_AE_gill	Ciliated cell|Proliferative cell	1.0	CALCB_CALCR	Ciliated cell|Proliferative cell	0.0	AE_gill	0.0622132084951998
CALCB_CALCR_Ciliated cell|SMC	CALCB_CALCR_AE_gill	Ciliated cell|SMC	1.0	CALCB_CALCR	Ciliated cell|SMC	0.0	AE_gill	0.41633708121413476
CALCB_CALCR_Ciliated cell|Stromal cell	CALCB_CALCR_AE_gill	Ciliated cell|Stromal cell	1.0	CALCB_CALCR	Ciliated cell|Stromal cell	0.0	AE_gill	0.2659315053662278
CALCB_CALCR_Ciliated cell|T cell	CALCB_CALCR_AE_gill	Ciliated cell|T cell	1.0	CALCB_CALCR	Ciliated cell|T cell	0.0	AE_gill	0.0687646167427272
CALCB_CALCR_Ciliated cell|Un_epithelial cell	CALCB_CALCR_AE_gill	Ciliated cell|Un_epithelial cell	1.0	CALCB_CALCR	Ciliated cell|Un_epithelial cell	0.0	AE_gill	0.387343122071963
CALCB_CALCR_Ciliated cell|Un_immune cell	CALCB_CALCR_AE_gill	Ciliated cell|Un_immune cell	1.0	CALCB_CALCR	Ciliated cell|Un_immune cell	0.0	AE_gill	0.0844775283205253
CALCB_CALCR_CTSG_high|B cell_like	CALCB_CALCR_AE_gill	CTSG_high|B cell_like	1.0	CALCB_CALCR	CTSG_high|B cell_like	0.0	AE_gill	0.0699613633415431
CALCB_CALCR_CTSG_high|Basal epithelial cell	CALCB_CALCR_AE_gill	CTSG_high|Basal epithelial cell	1.0	CALCB_CALCR	CTSG_high|Basal epithelial cell	0.0	AE_gill	0.31539864891665287
CALCB_CALCR_CTSG_high|CD8+T cell	CALCB_CALCR_AE_gill	CTSG_high|CD8+T cell	1.0	CALCB_CALCR	CTSG_high|CD8+T cell	0.0	AE_gill	0.0139378172082499
CALCB_CALCR_CTSG_high|Ciliated cell	CALCB_CALCR_AE_gill	CTSG_high|Ciliated cell	1.0	CALCB_CALCR	CTSG_high|Ciliated cell	0.0	AE_gill	0.0622132084951998
CALCB_CALCR_CTSG_high|CTSG_high	CALCB_CALCR_AE_gill	CTSG_high|CTSG_high	1.0	CALCB_CALCR	CTSG_high|CTSG_high	0.0	AE_gill	0.0
CALCB_CALCR_CTSG_high|Dendritic cell_like	CALCB_CALCR_AE_gill	CTSG_high|Dendritic cell_like	1.0	CALCB_CALCR	CTSG_high|Dendritic cell_like	0.0	AE_gill	0.137205701007046
CALCB_CALCR_CTSG_high|Endothelial cell	CALCB_CALCR_AE_gill	CTSG_high|Endothelial cell	1.0	CALCB_CALCR	CTSG_high|Endothelial cell	0.0	AE_gill	0.1384335888437601
CALCB_CALCR_CTSG_high|Epithelial cell_Ca	CALCB_CALCR_AE_gill	CTSG_high|Epithelial cell_Ca	1.0	CALCB_CALCR	CTSG_high|Epithelial cell_Ca	0.0	AE_gill	0.32786489120612
CALCB_CALCR_CTSG_high|Erythroid cell	CALCB_CALCR_AE_gill	CTSG_high|Erythroid cell	1.0	CALCB_CALCR	CTSG_high|Erythroid cell	0.0	AE_gill	0.0555905269326225
CALCB_CALCR_CTSG_high|Goblet cell	CALCB_CALCR_AE_gill	CTSG_high|Goblet cell	1.0	CALCB_CALCR	CTSG_high|Goblet cell	0.0	AE_gill	0.0662909513863843
CALCB_CALCR_CTSG_high|Ionocyte cell	CALCB_CALCR_AE_gill	CTSG_high|Ionocyte cell	1.0	CALCB_CALCR	CTSG_high|Ionocyte cell	0.0	AE_gill	0.0726035032586902
CALCB_CALCR_CTSG_high|Ionocyte cell_DMRT2	CALCB_CALCR_AE_gill	CTSG_high|Ionocyte cell_DMRT2	1.0	CALCB_CALCR	CTSG_high|Ionocyte cell_DMRT2	0.0	AE_gill	1.771037685650457
CALCB_CALCR_CTSG_high|Macrophage	CALCB_CALCR_AE_gill	CTSG_high|Macrophage	1.0	CALCB_CALCR	CTSG_high|Macrophage	0.0	AE_gill	0.0590430825969991
CALCB_CALCR_CTSG_high|Neutrophil	CALCB_CALCR_AE_gill	CTSG_high|Neutrophil	1.0	CALCB_CALCR	CTSG_high|Neutrophil	0.0	AE_gill	0.0509679031956865
CALCB_CALCR_CTSG_high|NK cell_like	CALCB_CALCR_AE_gill	CTSG_high|NK cell_like	1.0	CALCB_CALCR	CTSG_high|NK cell_like	0.0	AE_gill	0.0157444990301078
CALCB_CALCR_CTSG_high|Platelet	CALCB_CALCR_AE_gill	CTSG_high|Platelet	1.0	CALCB_CALCR	CTSG_high|Platelet	0.0	AE_gill	0.0
CALCB_CALCR_CTSG_high|Proliferative cell	CALCB_CALCR_AE_gill	CTSG_high|Proliferative cell	1.0	CALCB_CALCR	CTSG_high|Proliferative cell	0.0	AE_gill	0.0
CALCB_CALCR_CTSG_high|SMC	CALCB_CALCR_AE_gill	CTSG_high|SMC	1.0	CALCB_CALCR	CTSG_high|SMC	0.0	AE_gill	0.354123872718935
CALCB_CALCR_CTSG_high|Stromal cell	CALCB_CALCR_AE_gill	CTSG_high|Stromal cell	1.0	CALCB_CALCR	CTSG_high|Stromal cell	0.0	AE_gill	0.203718296871028
CALCB_CALCR_CTSG_high|T cell	CALCB_CALCR_AE_gill	CTSG_high|T cell	1.0	CALCB_CALCR	CTSG_high|T cell	0.0	AE_gill	0.0065514082475274
CALCB_CALCR_CTSG_high|Un_epithelial cell	CALCB_CALCR_AE_gill	CTSG_high|Un_epithelial cell	1.0	CALCB_CALCR	CTSG_high|Un_epithelial cell	0.0	AE_gill	0.3251299135767632
CALCB_CALCR_CTSG_high|Un_immune cell	CALCB_CALCR_AE_gill	CTSG_high|Un_immune cell	1.0	CALCB_CALCR	CTSG_high|Un_immune cell	0.0	AE_gill	0.0222643198253255
CALCB_CALCR_Dendritic cell_like|B cell_like	CALCB_CALCR_AE_gill	Dendritic cell_like|B cell_like	1.0	CALCB_CALCR	Dendritic cell_like|B cell_like	0.0	AE_gill	0.2071670643485891
CALCB_CALCR_Dendritic cell_like|Basal epithelial cell	CALCB_CALCR_AE_gill	Dendritic cell_like|Basal epithelial cell	1.0	CALCB_CALCR	Dendritic cell_like|Basal epithelial cell	0.0	AE_gill	0.45260434992369886
CALCB_CALCR_Dendritic cell_like|CD8+T cell	CALCB_CALCR_AE_gill	Dendritic cell_like|CD8+T cell	1.0	CALCB_CALCR	Dendritic cell_like|CD8+T cell	0.0	AE_gill	0.1511435182152959
CALCB_CALCR_Dendritic cell_like|Ciliated cell	CALCB_CALCR_AE_gill	Dendritic cell_like|Ciliated cell	1.0	CALCB_CALCR	Dendritic cell_like|Ciliated cell	0.0	AE_gill	0.19941890950224578
CALCB_CALCR_Dendritic cell_like|CTSG_high	CALCB_CALCR_AE_gill	Dendritic cell_like|CTSG_high	1.0	CALCB_CALCR	Dendritic cell_like|CTSG_high	0.0	AE_gill	0.137205701007046
CALCB_CALCR_Dendritic cell_like|Dendritic cell_like	CALCB_CALCR_AE_gill	Dendritic cell_like|Dendritic cell_like	1.0	CALCB_CALCR	Dendritic cell_like|Dendritic cell_like	0.0	AE_gill	0.274411402014092
CALCB_CALCR_Dendritic cell_like|Endothelial cell	CALCB_CALCR_AE_gill	Dendritic cell_like|Endothelial cell	1.0	CALCB_CALCR	Dendritic cell_like|Endothelial cell	0.0	AE_gill	0.2756392898508061
CALCB_CALCR_Dendritic cell_like|Epithelial cell_Ca	CALCB_CALCR_AE_gill	Dendritic cell_like|Epithelial cell_Ca	1.0	CALCB_CALCR	Dendritic cell_like|Epithelial cell_Ca	0.0	AE_gill	0.465070592213166
CALCB_CALCR_Dendritic cell_like|Erythroid cell	CALCB_CALCR_AE_gill	Dendritic cell_like|Erythroid cell	1.0	CALCB_CALCR	Dendritic cell_like|Erythroid cell	0.0	AE_gill	0.1927962279396685
CALCB_CALCR_Dendritic cell_like|Goblet cell	CALCB_CALCR_AE_gill	Dendritic cell_like|Goblet cell	1.0	CALCB_CALCR	Dendritic cell_like|Goblet cell	0.0	AE_gill	0.2034966523934303
CALCB_CALCR_Dendritic cell_like|Ionocyte cell	CALCB_CALCR_AE_gill	Dendritic cell_like|Ionocyte cell	1.0	CALCB_CALCR	Dendritic cell_like|Ionocyte cell	0.0	AE_gill	0.20980920426573618
CALCB_CALCR_Dendritic cell_like|Ionocyte cell_DMRT2	CALCB_CALCR_AE_gill	Dendritic cell_like|Ionocyte cell_DMRT2	1.0	CALCB_CALCR	Dendritic cell_like|Ionocyte cell_DMRT2	0.0	AE_gill	1.908243386657503
CALCB_CALCR_Dendritic cell_like|Macrophage	CALCB_CALCR_AE_gill	Dendritic cell_like|Macrophage	1.0	CALCB_CALCR	Dendritic cell_like|Macrophage	0.0	AE_gill	0.1962487836040451
CALCB_CALCR_Dendritic cell_like|Neutrophil	CALCB_CALCR_AE_gill	Dendritic cell_like|Neutrophil	1.0	CALCB_CALCR	Dendritic cell_like|Neutrophil	0.0	AE_gill	0.1881736042027325
CALCB_CALCR_Dendritic cell_like|NK cell_like	CALCB_CALCR_AE_gill	Dendritic cell_like|NK cell_like	1.0	CALCB_CALCR	Dendritic cell_like|NK cell_like	0.0	AE_gill	0.1529502000371538
CALCB_CALCR_Dendritic cell_like|Platelet	CALCB_CALCR_AE_gill	Dendritic cell_like|Platelet	1.0	CALCB_CALCR	Dendritic cell_like|Platelet	0.0	AE_gill	0.137205701007046
CALCB_CALCR_Dendritic cell_like|Proliferative cell	CALCB_CALCR_AE_gill	Dendritic cell_like|Proliferative cell	1.0	CALCB_CALCR	Dendritic cell_like|Proliferative cell	0.0	AE_gill	0.137205701007046
CALCB_CALCR_Dendritic cell_like|SMC	CALCB_CALCR_AE_gill	Dendritic cell_like|SMC	1.0	CALCB_CALCR	Dendritic cell_like|SMC	0.0	AE_gill	0.49132957372598096
CALCB_CALCR_Dendritic cell_like|Stromal cell	CALCB_CALCR_AE_gill	Dendritic cell_like|Stromal cell	1.0	CALCB_CALCR	Dendritic cell_like|Stromal cell	0.0	AE_gill	0.340923997878074
CALCB_CALCR_Dendritic cell_like|T cell	CALCB_CALCR_AE_gill	Dendritic cell_like|T cell	1.0	CALCB_CALCR	Dendritic cell_like|T cell	0.0	AE_gill	0.14375710925457338
CALCB_CALCR_Dendritic cell_like|Un_epithelial cell	CALCB_CALCR_AE_gill	Dendritic cell_like|Un_epithelial cell	1.0	CALCB_CALCR	Dendritic cell_like|Un_epithelial cell	0.0	AE_gill	0.4623356145838092
CALCB_CALCR_Dendritic cell_like|Un_immune cell	CALCB_CALCR_AE_gill	Dendritic cell_like|Un_immune cell	1.0	CALCB_CALCR	Dendritic cell_like|Un_immune cell	0.0	AE_gill	0.1594700208323715
CALCB_CALCR_Endothelial cell|B cell_like	CALCB_CALCR_AE_gill	Endothelial cell|B cell_like	1.0	CALCB_CALCR	Endothelial cell|B cell_like	0.014	AE_gill	0.2083949521853032
CALCB_CALCR_Endothelial cell|Basal epithelial cell	CALCB_CALCR_AE_gill	Endothelial cell|Basal epithelial cell	1.0	CALCB_CALCR	Endothelial cell|Basal epithelial cell	0.039	AE_gill	0.453832237760413
CALCB_CALCR_Endothelial cell|CD8+T cell	CALCB_CALCR_AE_gill	Endothelial cell|CD8+T cell	1.0	CALCB_CALCR	Endothelial cell|CD8+T cell	0.005	AE_gill	0.15237140605201002
CALCB_CALCR_Endothelial cell|Ciliated cell	CALCB_CALCR_AE_gill	Endothelial cell|Ciliated cell	1.0	CALCB_CALCR	Endothelial cell|Ciliated cell	0.013	AE_gill	0.2006467973389599
CALCB_CALCR_Endothelial cell|CTSG_high	CALCB_CALCR_AE_gill	Endothelial cell|CTSG_high	1.0	CALCB_CALCR	Endothelial cell|CTSG_high	0.0	AE_gill	0.1384335888437601
CALCB_CALCR_Endothelial cell|Dendritic cell_like	CALCB_CALCR_AE_gill	Endothelial cell|Dendritic cell_like	1.0	CALCB_CALCR	Endothelial cell|Dendritic cell_like	0.01	AE_gill	0.2756392898508061
CALCB_CALCR_Endothelial cell|Endothelial cell	CALCB_CALCR_AE_gill	Endothelial cell|Endothelial cell	1.0	CALCB_CALCR	Endothelial cell|Endothelial cell	0.019	AE_gill	0.2768671776875202
CALCB_CALCR_Endothelial cell|Epithelial cell_Ca	CALCB_CALCR_AE_gill	Endothelial cell|Epithelial cell_Ca	1.0	CALCB_CALCR	Endothelial cell|Epithelial cell_Ca	0.061	AE_gill	0.4662984800498801
CALCB_CALCR_Endothelial cell|Erythroid cell	CALCB_CALCR_AE_gill	Endothelial cell|Erythroid cell	1.0	CALCB_CALCR	Endothelial cell|Erythroid cell	0.007	AE_gill	0.19402411577638262
CALCB_CALCR_Endothelial cell|Goblet cell	CALCB_CALCR_AE_gill	Endothelial cell|Goblet cell	1.0	CALCB_CALCR	Endothelial cell|Goblet cell	0.013	AE_gill	0.20472454023014441
CALCB_CALCR_Endothelial cell|Ionocyte cell	CALCB_CALCR_AE_gill	Endothelial cell|Ionocyte cell	1.0	CALCB_CALCR	Endothelial cell|Ionocyte cell	0.013	AE_gill	0.2110370921024503
CALCB_CALCR_Endothelial cell|Ionocyte cell_DMRT2	CALCB_CALCR_AE_gill	Endothelial cell|Ionocyte cell_DMRT2	1.0	CALCB_CALCR	Endothelial cell|Ionocyte cell_DMRT2	0.107	AE_gill	1.9094712744942173
CALCB_CALCR_Endothelial cell|Macrophage	CALCB_CALCR_AE_gill	Endothelial cell|Macrophage	1.0	CALCB_CALCR	Endothelial cell|Macrophage	0.013	AE_gill	0.19747667144075923
CALCB_CALCR_Endothelial cell|Neutrophil	CALCB_CALCR_AE_gill	Endothelial cell|Neutrophil	1.0	CALCB_CALCR	Endothelial cell|Neutrophil	0.017	AE_gill	0.18940149203944662
CALCB_CALCR_Endothelial cell|NK cell_like	CALCB_CALCR_AE_gill	Endothelial cell|NK cell_like	1.0	CALCB_CALCR	Endothelial cell|NK cell_like	0.007	AE_gill	0.15417808787386791
CALCB_CALCR_Endothelial cell|Platelet	CALCB_CALCR_AE_gill	Endothelial cell|Platelet	1.0	CALCB_CALCR	Endothelial cell|Platelet	0.0	AE_gill	0.1384335888437601
CALCB_CALCR_Endothelial cell|Proliferative cell	CALCB_CALCR_AE_gill	Endothelial cell|Proliferative cell	1.0	CALCB_CALCR	Endothelial cell|Proliferative cell	0.0	AE_gill	0.1384335888437601
CALCB_CALCR_Endothelial cell|SMC	CALCB_CALCR_AE_gill	Endothelial cell|SMC	1.0	CALCB_CALCR	Endothelial cell|SMC	0.045	AE_gill	0.4925574615626951
CALCB_CALCR_Endothelial cell|Stromal cell	CALCB_CALCR_AE_gill	Endothelial cell|Stromal cell	1.0	CALCB_CALCR	Endothelial cell|Stromal cell	0.017	AE_gill	0.3421518857147881
CALCB_CALCR_Endothelial cell|T cell	CALCB_CALCR_AE_gill	Endothelial cell|T cell	1.0	CALCB_CALCR	Endothelial cell|T cell	0.003	AE_gill	0.1449849970912875
CALCB_CALCR_Endothelial cell|Un_epithelial cell	CALCB_CALCR_AE_gill	Endothelial cell|Un_epithelial cell	1.0	CALCB_CALCR	Endothelial cell|Un_epithelial cell	0.054	AE_gill	0.4635635024205233
CALCB_CALCR_Endothelial cell|Un_immune cell	CALCB_CALCR_AE_gill	Endothelial cell|Un_immune cell	1.0	CALCB_CALCR	Endothelial cell|Un_immune cell	0.006	AE_gill	0.16069790866908562
CALCB_CALCR_Epithelial cell_Ca|B cell_like	CALCB_CALCR_AE_gill	Epithelial cell_Ca|B cell_like	1.0	CALCB_CALCR	Epithelial cell_Ca|B cell_like	0.0	AE_gill	0.39782625454766307
CALCB_CALCR_Epithelial cell_Ca|Basal epithelial cell	CALCB_CALCR_AE_gill	Epithelial cell_Ca|Basal epithelial cell	1.0	CALCB_CALCR	Epithelial cell_Ca|Basal epithelial cell	0.0	AE_gill	0.6432635401227729
CALCB_CALCR_Epithelial cell_Ca|CD8+T cell	CALCB_CALCR_AE_gill	Epithelial cell_Ca|CD8+T cell	1.0	CALCB_CALCR	Epithelial cell_Ca|CD8+T cell	0.0	AE_gill	0.3418027084143699
CALCB_CALCR_Epithelial cell_Ca|Ciliated cell	CALCB_CALCR_AE_gill	Epithelial cell_Ca|Ciliated cell	1.0	CALCB_CALCR	Epithelial cell_Ca|Ciliated cell	0.0	AE_gill	0.3900780997013198
CALCB_CALCR_Epithelial cell_Ca|CTSG_high	CALCB_CALCR_AE_gill	Epithelial cell_Ca|CTSG_high	1.0	CALCB_CALCR	Epithelial cell_Ca|CTSG_high	0.0	AE_gill	0.32786489120612
CALCB_CALCR_Epithelial cell_Ca|Dendritic cell_like	CALCB_CALCR_AE_gill	Epithelial cell_Ca|Dendritic cell_like	1.0	CALCB_CALCR	Epithelial cell_Ca|Dendritic cell_like	0.0	AE_gill	0.465070592213166
CALCB_CALCR_Epithelial cell_Ca|Endothelial cell	CALCB_CALCR_AE_gill	Epithelial cell_Ca|Endothelial cell	1.0	CALCB_CALCR	Epithelial cell_Ca|Endothelial cell	0.0	AE_gill	0.46629848004988006
CALCB_CALCR_Epithelial cell_Ca|Epithelial cell_Ca	CALCB_CALCR_AE_gill	Epithelial cell_Ca|Epithelial cell_Ca	1.0	CALCB_CALCR	Epithelial cell_Ca|Epithelial cell_Ca	0.0	AE_gill	0.65572978241224
CALCB_CALCR_Epithelial cell_Ca|Erythroid cell	CALCB_CALCR_AE_gill	Epithelial cell_Ca|Erythroid cell	1.0	CALCB_CALCR	Epithelial cell_Ca|Erythroid cell	0.0	AE_gill	0.3834554181387425
CALCB_CALCR_Epithelial cell_Ca|Goblet cell	CALCB_CALCR_AE_gill	Epithelial cell_Ca|Goblet cell	1.0	CALCB_CALCR	Epithelial cell_Ca|Goblet cell	0.0	AE_gill	0.3941558425925043
CALCB_CALCR_Epithelial cell_Ca|Ionocyte cell	CALCB_CALCR_AE_gill	Epithelial cell_Ca|Ionocyte cell	1.0	CALCB_CALCR	Epithelial cell_Ca|Ionocyte cell	0.0	AE_gill	0.4004683944648102
CALCB_CALCR_Epithelial cell_Ca|Ionocyte cell_DMRT2	CALCB_CALCR_AE_gill	Epithelial cell_Ca|Ionocyte cell_DMRT2	1.0	CALCB_CALCR	Epithelial cell_Ca|Ionocyte cell_DMRT2	0.0	AE_gill	2.098902576856577
CALCB_CALCR_Epithelial cell_Ca|Macrophage	CALCB_CALCR_AE_gill	Epithelial cell_Ca|Macrophage	1.0	CALCB_CALCR	Epithelial cell_Ca|Macrophage	0.0	AE_gill	0.3869079738031191
CALCB_CALCR_Epithelial cell_Ca|Neutrophil	CALCB_CALCR_AE_gill	Epithelial cell_Ca|Neutrophil	1.0	CALCB_CALCR	Epithelial cell_Ca|Neutrophil	0.0	AE_gill	0.3788327944018065
CALCB_CALCR_Epithelial cell_Ca|NK cell_like	CALCB_CALCR_AE_gill	Epithelial cell_Ca|NK cell_like	1.0	CALCB_CALCR	Epithelial cell_Ca|NK cell_like	0.0	AE_gill	0.34360939023622783
CALCB_CALCR_Epithelial cell_Ca|Platelet	CALCB_CALCR_AE_gill	Epithelial cell_Ca|Platelet	1.0	CALCB_CALCR	Epithelial cell_Ca|Platelet	0.0	AE_gill	0.32786489120612
CALCB_CALCR_Epithelial cell_Ca|Proliferative cell	CALCB_CALCR_AE_gill	Epithelial cell_Ca|Proliferative cell	1.0	CALCB_CALCR	Epithelial cell_Ca|Proliferative cell	0.0	AE_gill	0.32786489120612
CALCB_CALCR_Epithelial cell_Ca|SMC	CALCB_CALCR_AE_gill	Epithelial cell_Ca|SMC	1.0	CALCB_CALCR	Epithelial cell_Ca|SMC	0.0	AE_gill	0.681988763925055
CALCB_CALCR_Epithelial cell_Ca|Stromal cell	CALCB_CALCR_AE_gill	Epithelial cell_Ca|Stromal cell	1.0	CALCB_CALCR	Epithelial cell_Ca|Stromal cell	0.0	AE_gill	0.531583188077148
CALCB_CALCR_Epithelial cell_Ca|T cell	CALCB_CALCR_AE_gill	Epithelial cell_Ca|T cell	1.0	CALCB_CALCR	Epithelial cell_Ca|T cell	0.0	AE_gill	0.3344162994536474
CALCB_CALCR_Epithelial cell_Ca|Un_epithelial cell	CALCB_CALCR_AE_gill	Epithelial cell_Ca|Un_epithelial cell	1.0	CALCB_CALCR	Epithelial cell_Ca|Un_epithelial cell	0.0	AE_gill	0.6529948047828832
CALCB_CALCR_Epithelial cell_Ca|Un_immune cell	CALCB_CALCR_AE_gill	Epithelial cell_Ca|Un_immune cell	1.0	CALCB_CALCR	Epithelial cell_Ca|Un_immune cell	0.0	AE_gill	0.3501292110314455
CALCB_CALCR_Erythroid cell|B cell_like	CALCB_CALCR_AE_gill	Erythroid cell|B cell_like	1.0	CALCB_CALCR	Erythroid cell|B cell_like	0.014	AE_gill	0.1255518902741656
CALCB_CALCR_Erythroid cell|Basal epithelial cell	CALCB_CALCR_AE_gill	Erythroid cell|Basal epithelial cell	1.0	CALCB_CALCR	Erythroid cell|Basal epithelial cell	0.039	AE_gill	0.3709891758492754
CALCB_CALCR_Erythroid cell|CD8+T cell	CALCB_CALCR_AE_gill	Erythroid cell|CD8+T cell	1.0	CALCB_CALCR	Erythroid cell|CD8+T cell	0.005	AE_gill	0.0695283441408724
CALCB_CALCR_Erythroid cell|Ciliated cell	CALCB_CALCR_AE_gill	Erythroid cell|Ciliated cell	1.0	CALCB_CALCR	Erythroid cell|Ciliated cell	0.013	AE_gill	0.1178037354278223
CALCB_CALCR_Erythroid cell|CTSG_high	CALCB_CALCR_AE_gill	Erythroid cell|CTSG_high	1.0	CALCB_CALCR	Erythroid cell|CTSG_high	0.0	AE_gill	0.0555905269326225
CALCB_CALCR_Erythroid cell|Dendritic cell_like	CALCB_CALCR_AE_gill	Erythroid cell|Dendritic cell_like	1.0	CALCB_CALCR	Erythroid cell|Dendritic cell_like	0.01	AE_gill	0.1927962279396685
CALCB_CALCR_Erythroid cell|Endothelial cell	CALCB_CALCR_AE_gill	Erythroid cell|Endothelial cell	1.0	CALCB_CALCR	Erythroid cell|Endothelial cell	0.019	AE_gill	0.19402411577638262
CALCB_CALCR_Erythroid cell|Epithelial cell_Ca	CALCB_CALCR_AE_gill	Erythroid cell|Epithelial cell_Ca	1.0	CALCB_CALCR	Erythroid cell|Epithelial cell_Ca	0.06	AE_gill	0.3834554181387425
CALCB_CALCR_Erythroid cell|Erythroid cell	CALCB_CALCR_AE_gill	Erythroid cell|Erythroid cell	1.0	CALCB_CALCR	Erythroid cell|Erythroid cell	0.007	AE_gill	0.11118105386524499
CALCB_CALCR_Erythroid cell|Goblet cell	CALCB_CALCR_AE_gill	Erythroid cell|Goblet cell	1.0	CALCB_CALCR	Erythroid cell|Goblet cell	0.013	AE_gill	0.12188147831900681
CALCB_CALCR_Erythroid cell|Ionocyte cell	CALCB_CALCR_AE_gill	Erythroid cell|Ionocyte cell	1.0	CALCB_CALCR	Erythroid cell|Ionocyte cell	0.013	AE_gill	0.1281940301913127
CALCB_CALCR_Erythroid cell|Ionocyte cell_DMRT2	CALCB_CALCR_AE_gill	Erythroid cell|Ionocyte cell_DMRT2	1.0	CALCB_CALCR	Erythroid cell|Ionocyte cell_DMRT2	0.106	AE_gill	1.8266282125830795
CALCB_CALCR_Erythroid cell|Macrophage	CALCB_CALCR_AE_gill	Erythroid cell|Macrophage	1.0	CALCB_CALCR	Erythroid cell|Macrophage	0.012	AE_gill	0.1146336095296216
CALCB_CALCR_Erythroid cell|Neutrophil	CALCB_CALCR_AE_gill	Erythroid cell|Neutrophil	1.0	CALCB_CALCR	Erythroid cell|Neutrophil	0.016	AE_gill	0.106558430128309
CALCB_CALCR_Erythroid cell|NK cell_like	CALCB_CALCR_AE_gill	Erythroid cell|NK cell_like	1.0	CALCB_CALCR	Erythroid cell|NK cell_like	0.007	AE_gill	0.07133502596273031
CALCB_CALCR_Erythroid cell|Platelet	CALCB_CALCR_AE_gill	Erythroid cell|Platelet	1.0	CALCB_CALCR	Erythroid cell|Platelet	0.0	AE_gill	0.0555905269326225
CALCB_CALCR_Erythroid cell|Proliferative cell	CALCB_CALCR_AE_gill	Erythroid cell|Proliferative cell	1.0	CALCB_CALCR	Erythroid cell|Proliferative cell	0.0	AE_gill	0.0555905269326225
CALCB_CALCR_Erythroid cell|SMC	CALCB_CALCR_AE_gill	Erythroid cell|SMC	1.0	CALCB_CALCR	Erythroid cell|SMC	0.045	AE_gill	0.4097143996515575
CALCB_CALCR_Erythroid cell|Stromal cell	CALCB_CALCR_AE_gill	Erythroid cell|Stromal cell	1.0	CALCB_CALCR	Erythroid cell|Stromal cell	0.017	AE_gill	0.2593088238036505
CALCB_CALCR_Erythroid cell|T cell	CALCB_CALCR_AE_gill	Erythroid cell|T cell	1.0	CALCB_CALCR	Erythroid cell|T cell	0.003	AE_gill	0.062141935180149904
CALCB_CALCR_Erythroid cell|Un_epithelial cell	CALCB_CALCR_AE_gill	Erythroid cell|Un_epithelial cell	1.0	CALCB_CALCR	Erythroid cell|Un_epithelial cell	0.054	AE_gill	0.3807204405093857
CALCB_CALCR_Erythroid cell|Un_immune cell	CALCB_CALCR_AE_gill	Erythroid cell|Un_immune cell	1.0	CALCB_CALCR	Erythroid cell|Un_immune cell	0.006	AE_gill	0.077854846757948
CALCB_CALCR_Goblet cell|B cell_like	CALCB_CALCR_AE_gill	Goblet cell|B cell_like	1.0	CALCB_CALCR	Goblet cell|B cell_like	0.013	AE_gill	0.1362523147279274
CALCB_CALCR_Goblet cell|Basal epithelial cell	CALCB_CALCR_AE_gill	Goblet cell|Basal epithelial cell	1.0	CALCB_CALCR	Goblet cell|Basal epithelial cell	0.039	AE_gill	0.38168960030303717
CALCB_CALCR_Goblet cell|CD8+T cell	CALCB_CALCR_AE_gill	Goblet cell|CD8+T cell	1.0	CALCB_CALCR	Goblet cell|CD8+T cell	0.004	AE_gill	0.0802287685946342
CALCB_CALCR_Goblet cell|Ciliated cell	CALCB_CALCR_AE_gill	Goblet cell|Ciliated cell	1.0	CALCB_CALCR	Goblet cell|Ciliated cell	0.012	AE_gill	0.1285041598815841
CALCB_CALCR_Goblet cell|CTSG_high	CALCB_CALCR_AE_gill	Goblet cell|CTSG_high	1.0	CALCB_CALCR	Goblet cell|CTSG_high	0.0	AE_gill	0.0662909513863843
CALCB_CALCR_Goblet cell|Dendritic cell_like	CALCB_CALCR_AE_gill	Goblet cell|Dendritic cell_like	1.0	CALCB_CALCR	Goblet cell|Dendritic cell_like	0.01	AE_gill	0.2034966523934303
CALCB_CALCR_Goblet cell|Endothelial cell	CALCB_CALCR_AE_gill	Goblet cell|Endothelial cell	1.0	CALCB_CALCR	Goblet cell|Endothelial cell	0.018	AE_gill	0.20472454023014441
CALCB_CALCR_Goblet cell|Epithelial cell_Ca	CALCB_CALCR_AE_gill	Goblet cell|Epithelial cell_Ca	1.0	CALCB_CALCR	Goblet cell|Epithelial cell_Ca	0.06	AE_gill	0.3941558425925043
CALCB_CALCR_Goblet cell|Erythroid cell	CALCB_CALCR_AE_gill	Goblet cell|Erythroid cell	1.0	CALCB_CALCR	Goblet cell|Erythroid cell	0.006	AE_gill	0.12188147831900681
CALCB_CALCR_Goblet cell|Goblet cell	CALCB_CALCR_AE_gill	Goblet cell|Goblet cell	1.0	CALCB_CALCR	Goblet cell|Goblet cell	0.012	AE_gill	0.1325819027727686
CALCB_CALCR_Goblet cell|Ionocyte cell	CALCB_CALCR_AE_gill	Goblet cell|Ionocyte cell	1.0	CALCB_CALCR	Goblet cell|Ionocyte cell	0.012	AE_gill	0.1388944546450745
CALCB_CALCR_Goblet cell|Ionocyte cell_DMRT2	CALCB_CALCR_AE_gill	Goblet cell|Ionocyte cell_DMRT2	1.0	CALCB_CALCR	Goblet cell|Ionocyte cell_DMRT2	0.106	AE_gill	1.8373286370368414
CALCB_CALCR_Goblet cell|Macrophage	CALCB_CALCR_AE_gill	Goblet cell|Macrophage	1.0	CALCB_CALCR	Goblet cell|Macrophage	0.012	AE_gill	0.1253340339833834
CALCB_CALCR_Goblet cell|Neutrophil	CALCB_CALCR_AE_gill	Goblet cell|Neutrophil	1.0	CALCB_CALCR	Goblet cell|Neutrophil	0.016	AE_gill	0.1172588545820708
CALCB_CALCR_Goblet cell|NK cell_like	CALCB_CALCR_AE_gill	Goblet cell|NK cell_like	1.0	CALCB_CALCR	Goblet cell|NK cell_like	0.006	AE_gill	0.0820354504164921
CALCB_CALCR_Goblet cell|Platelet	CALCB_CALCR_AE_gill	Goblet cell|Platelet	1.0	CALCB_CALCR	Goblet cell|Platelet	0.0	AE_gill	0.0662909513863843
CALCB_CALCR_Goblet cell|Proliferative cell	CALCB_CALCR_AE_gill	Goblet cell|Proliferative cell	1.0	CALCB_CALCR	Goblet cell|Proliferative cell	0.0	AE_gill	0.0662909513863843
CALCB_CALCR_Goblet cell|SMC	CALCB_CALCR_AE_gill	Goblet cell|SMC	1.0	CALCB_CALCR	Goblet cell|SMC	0.044	AE_gill	0.4204148241053193
CALCB_CALCR_Goblet cell|Stromal cell	CALCB_CALCR_AE_gill	Goblet cell|Stromal cell	1.0	CALCB_CALCR	Goblet cell|Stromal cell	0.016	AE_gill	0.2700092482574123
CALCB_CALCR_Goblet cell|T cell	CALCB_CALCR_AE_gill	Goblet cell|T cell	1.0	CALCB_CALCR	Goblet cell|T cell	0.003	AE_gill	0.0728423596339117
CALCB_CALCR_Goblet cell|Un_epithelial cell	CALCB_CALCR_AE_gill	Goblet cell|Un_epithelial cell	1.0	CALCB_CALCR	Goblet cell|Un_epithelial cell	0.053	AE_gill	0.3914208649631475
CALCB_CALCR_Goblet cell|Un_immune cell	CALCB_CALCR_AE_gill	Goblet cell|Un_immune cell	1.0	CALCB_CALCR	Goblet cell|Un_immune cell	0.005	AE_gill	0.08855527121170981
CALCB_CALCR_Ionocyte cell_DMRT2|B cell_like	CALCB_CALCR_AE_gill	Ionocyte cell_DMRT2|B cell_like	1.0	CALCB_CALCR	Ionocyte cell_DMRT2|B cell_like	0.226	AE_gill	1.840999048992
CALCB_CALCR_Ionocyte cell_DMRT2|Basal epithelial cell	CALCB_CALCR_AE_gill	Ionocyte cell_DMRT2|Basal epithelial cell	1.0	CALCB_CALCR	Ionocyte cell_DMRT2|Basal epithelial cell	0.251	AE_gill	2.08643633456711
CALCB_CALCR_Ionocyte cell_DMRT2|CD8+T cell	CALCB_CALCR_AE_gill	Ionocyte cell_DMRT2|CD8+T cell	1.0	CALCB_CALCR	Ionocyte cell_DMRT2|CD8+T cell	0.217	AE_gill	1.7849755028587069
CALCB_CALCR_Ionocyte cell_DMRT2|Ciliated cell	CALCB_CALCR_AE_gill	Ionocyte cell_DMRT2|Ciliated cell	1.0	CALCB_CALCR	Ionocyte cell_DMRT2|Ciliated cell	0.225	AE_gill	1.833250894145657
CALCB_CALCR_Ionocyte cell_DMRT2|CTSG_high	CALCB_CALCR_AE_gill	Ionocyte cell_DMRT2|CTSG_high	1.0	CALCB_CALCR	Ionocyte cell_DMRT2|CTSG_high	0.0	AE_gill	1.771037685650457
CALCB_CALCR_Ionocyte cell_DMRT2|Dendritic cell_like	CALCB_CALCR_AE_gill	Ionocyte cell_DMRT2|Dendritic cell_like	1.0	CALCB_CALCR	Ionocyte cell_DMRT2|Dendritic cell_like	0.222	AE_gill	1.908243386657503
CALCB_CALCR_Ionocyte cell_DMRT2|Endothelial cell	CALCB_CALCR_AE_gill	Ionocyte cell_DMRT2|Endothelial cell	1.0	CALCB_CALCR	Ionocyte cell_DMRT2|Endothelial cell	0.231	AE_gill	1.9094712744942173
CALCB_CALCR_Ionocyte cell_DMRT2|Epithelial cell_Ca	CALCB_CALCR_AE_gill	Ionocyte cell_DMRT2|Epithelial cell_Ca	0.0	CALCB_CALCR	Ionocyte cell_DMRT2|Epithelial cell_Ca	0.272	AE_gill	2.098902576856577
CALCB_CALCR_Ionocyte cell_DMRT2|Erythroid cell	CALCB_CALCR_AE_gill	Ionocyte cell_DMRT2|Erythroid cell	1.0	CALCB_CALCR	Ionocyte cell_DMRT2|Erythroid cell	0.219	AE_gill	1.8266282125830795
CALCB_CALCR_Ionocyte cell_DMRT2|Goblet cell	CALCB_CALCR_AE_gill	Ionocyte cell_DMRT2|Goblet cell	1.0	CALCB_CALCR	Ionocyte cell_DMRT2|Goblet cell	0.225	AE_gill	1.8373286370368414
CALCB_CALCR_Ionocyte cell_DMRT2|Ionocyte cell	CALCB_CALCR_AE_gill	Ionocyte cell_DMRT2|Ionocyte cell	1.0	CALCB_CALCR	Ionocyte cell_DMRT2|Ionocyte cell	0.225	AE_gill	1.8436411889091473
CALCB_CALCR_Ionocyte cell_DMRT2|Ionocyte cell_DMRT2	CALCB_CALCR_AE_gill	Ionocyte cell_DMRT2|Ionocyte cell_DMRT2	0.0	CALCB_CALCR	Ionocyte cell_DMRT2|Ionocyte cell_DMRT2	0.319	AE_gill	3.542075371300914
CALCB_CALCR_Ionocyte cell_DMRT2|Macrophage	CALCB_CALCR_AE_gill	Ionocyte cell_DMRT2|Macrophage	1.0	CALCB_CALCR	Ionocyte cell_DMRT2|Macrophage	0.224	AE_gill	1.830080768247456
CALCB_CALCR_Ionocyte cell_DMRT2|Neutrophil	CALCB_CALCR_AE_gill	Ionocyte cell_DMRT2|Neutrophil	1.0	CALCB_CALCR	Ionocyte cell_DMRT2|Neutrophil	0.228	AE_gill	1.8220055888461435
CALCB_CALCR_Ionocyte cell_DMRT2|NK cell_like	CALCB_CALCR_AE_gill	Ionocyte cell_DMRT2|NK cell_like	1.0	CALCB_CALCR	Ionocyte cell_DMRT2|NK cell_like	0.219	AE_gill	1.786782184680565
CALCB_CALCR_Ionocyte cell_DMRT2|Platelet	CALCB_CALCR_AE_gill	Ionocyte cell_DMRT2|Platelet	1.0	CALCB_CALCR	Ionocyte cell_DMRT2|Platelet	0.0	AE_gill	1.771037685650457
CALCB_CALCR_Ionocyte cell_DMRT2|Proliferative cell	CALCB_CALCR_AE_gill	Ionocyte cell_DMRT2|Proliferative cell	1.0	CALCB_CALCR	Ionocyte cell_DMRT2|Proliferative cell	0.0	AE_gill	1.771037685650457
CALCB_CALCR_Ionocyte cell_DMRT2|SMC	CALCB_CALCR_AE_gill	Ionocyte cell_DMRT2|SMC	1.0	CALCB_CALCR	Ionocyte cell_DMRT2|SMC	0.257	AE_gill	2.125161558369392
CALCB_CALCR_Ionocyte cell_DMRT2|Stromal cell	CALCB_CALCR_AE_gill	Ionocyte cell_DMRT2|Stromal cell	1.0	CALCB_CALCR	Ionocyte cell_DMRT2|Stromal cell	0.229	AE_gill	1.974755982521485
CALCB_CALCR_Ionocyte cell_DMRT2|T cell	CALCB_CALCR_AE_gill	Ionocyte cell_DMRT2|T cell	1.0	CALCB_CALCR	Ionocyte cell_DMRT2|T cell	0.215	AE_gill	1.7775890938979844
CALCB_CALCR_Ionocyte cell_DMRT2|Un_epithelial cell	CALCB_CALCR_AE_gill	Ionocyte cell_DMRT2|Un_epithelial cell	1.0	CALCB_CALCR	Ionocyte cell_DMRT2|Un_epithelial cell	0.266	AE_gill	2.09616759922722
CALCB_CALCR_Ionocyte cell_DMRT2|Un_immune cell	CALCB_CALCR_AE_gill	Ionocyte cell_DMRT2|Un_immune cell	1.0	CALCB_CALCR	Ionocyte cell_DMRT2|Un_immune cell	0.218	AE_gill	1.7933020054757824
CALCB_CALCR_Ionocyte cell|B cell_like	CALCB_CALCR_AE_gill	Ionocyte cell|B cell_like	1.0	CALCB_CALCR	Ionocyte cell|B cell_like	0.014	AE_gill	0.1425648666002333
CALCB_CALCR_Ionocyte cell|Basal epithelial cell	CALCB_CALCR_AE_gill	Ionocyte cell|Basal epithelial cell	1.0	CALCB_CALCR	Ionocyte cell|Basal epithelial cell	0.04	AE_gill	0.38800215217534306
CALCB_CALCR_Ionocyte cell|CD8+T cell	CALCB_CALCR_AE_gill	Ionocyte cell|CD8+T cell	1.0	CALCB_CALCR	Ionocyte cell|CD8+T cell	0.005	AE_gill	0.08654132046694009
CALCB_CALCR_Ionocyte cell|Ciliated cell	CALCB_CALCR_AE_gill	Ionocyte cell|Ciliated cell	1.0	CALCB_CALCR	Ionocyte cell|Ciliated cell	0.013	AE_gill	0.13481671175388998
CALCB_CALCR_Ionocyte cell|CTSG_high	CALCB_CALCR_AE_gill	Ionocyte cell|CTSG_high	1.0	CALCB_CALCR	Ionocyte cell|CTSG_high	0.0	AE_gill	0.0726035032586902
CALCB_CALCR_Ionocyte cell|Dendritic cell_like	CALCB_CALCR_AE_gill	Ionocyte cell|Dendritic cell_like	1.0	CALCB_CALCR	Ionocyte cell|Dendritic cell_like	0.011	AE_gill	0.20980920426573618
CALCB_CALCR_Ionocyte cell|Endothelial cell	CALCB_CALCR_AE_gill	Ionocyte cell|Endothelial cell	1.0	CALCB_CALCR	Ionocyte cell|Endothelial cell	0.019	AE_gill	0.2110370921024503
CALCB_CALCR_Ionocyte cell|Epithelial cell_Ca	CALCB_CALCR_AE_gill	Ionocyte cell|Epithelial cell_Ca	1.0	CALCB_CALCR	Ionocyte cell|Epithelial cell_Ca	0.061	AE_gill	0.4004683944648102
CALCB_CALCR_Ionocyte cell|Erythroid cell	CALCB_CALCR_AE_gill	Ionocyte cell|Erythroid cell	1.0	CALCB_CALCR	Ionocyte cell|Erythroid cell	0.007	AE_gill	0.1281940301913127
CALCB_CALCR_Ionocyte cell|Goblet cell	CALCB_CALCR_AE_gill	Ionocyte cell|Goblet cell	1.0	CALCB_CALCR	Ionocyte cell|Goblet cell	0.013	AE_gill	0.1388944546450745
CALCB_CALCR_Ionocyte cell|Ionocyte cell	CALCB_CALCR_AE_gill	Ionocyte cell|Ionocyte cell	1.0	CALCB_CALCR	Ionocyte cell|Ionocyte cell	0.013	AE_gill	0.1452070065173804
CALCB_CALCR_Ionocyte cell|Ionocyte cell_DMRT2	CALCB_CALCR_AE_gill	Ionocyte cell|Ionocyte cell_DMRT2	1.0	CALCB_CALCR	Ionocyte cell|Ionocyte cell_DMRT2	0.107	AE_gill	1.8436411889091473
CALCB_CALCR_Ionocyte cell|Macrophage	CALCB_CALCR_AE_gill	Ionocyte cell|Macrophage	1.0	CALCB_CALCR	Ionocyte cell|Macrophage	0.013	AE_gill	0.1316465858556893
CALCB_CALCR_Ionocyte cell|Neutrophil	CALCB_CALCR_AE_gill	Ionocyte cell|Neutrophil	1.0	CALCB_CALCR	Ionocyte cell|Neutrophil	0.017	AE_gill	0.1235714064543767
CALCB_CALCR_Ionocyte cell|NK cell_like	CALCB_CALCR_AE_gill	Ionocyte cell|NK cell_like	1.0	CALCB_CALCR	Ionocyte cell|NK cell_like	0.007	AE_gill	0.088348002288798
CALCB_CALCR_Ionocyte cell|Platelet	CALCB_CALCR_AE_gill	Ionocyte cell|Platelet	1.0	CALCB_CALCR	Ionocyte cell|Platelet	0.0	AE_gill	0.0726035032586902
CALCB_CALCR_Ionocyte cell|Proliferative cell	CALCB_CALCR_AE_gill	Ionocyte cell|Proliferative cell	1.0	CALCB_CALCR	Ionocyte cell|Proliferative cell	0.0	AE_gill	0.0726035032586902
CALCB_CALCR_Ionocyte cell|SMC	CALCB_CALCR_AE_gill	Ionocyte cell|SMC	1.0	CALCB_CALCR	Ionocyte cell|SMC	0.045	AE_gill	0.42672737597762517
CALCB_CALCR_Ionocyte cell|Stromal cell	CALCB_CALCR_AE_gill	Ionocyte cell|Stromal cell	1.0	CALCB_CALCR	Ionocyte cell|Stromal cell	0.017	AE_gill	0.2763218001297182
CALCB_CALCR_Ionocyte cell|T cell	CALCB_CALCR_AE_gill	Ionocyte cell|T cell	1.0	CALCB_CALCR	Ionocyte cell|T cell	0.004	AE_gill	0.07915491150621759
CALCB_CALCR_Ionocyte cell|Un_epithelial cell	CALCB_CALCR_AE_gill	Ionocyte cell|Un_epithelial cell	1.0	CALCB_CALCR	Ionocyte cell|Un_epithelial cell	0.054	AE_gill	0.3977334168354534
CALCB_CALCR_Ionocyte cell|Un_immune cell	CALCB_CALCR_AE_gill	Ionocyte cell|Un_immune cell	1.0	CALCB_CALCR	Ionocyte cell|Un_immune cell	0.006	AE_gill	0.0948678230840157
CALCB_CALCR_Macrophage|B cell_like	CALCB_CALCR_AE_gill	Macrophage|B cell_like	1.0	CALCB_CALCR	Macrophage|B cell_like	0.013	AE_gill	0.1290044459385422
CALCB_CALCR_Macrophage|Basal epithelial cell	CALCB_CALCR_AE_gill	Macrophage|Basal epithelial cell	1.0	CALCB_CALCR	Macrophage|Basal epithelial cell	0.038	AE_gill	0.374441731513652
CALCB_CALCR_Macrophage|CD8+T cell	CALCB_CALCR_AE_gill	Macrophage|CD8+T cell	1.0	CALCB_CALCR	Macrophage|CD8+T cell	0.004	AE_gill	0.072980899805249
CALCB_CALCR_Macrophage|Ciliated cell	CALCB_CALCR_AE_gill	Macrophage|Ciliated cell	1.0	CALCB_CALCR	Macrophage|Ciliated cell	0.012	AE_gill	0.1212562910921989
CALCB_CALCR_Macrophage|CTSG_high	CALCB_CALCR_AE_gill	Macrophage|CTSG_high	1.0	CALCB_CALCR	Macrophage|CTSG_high	0.0	AE_gill	0.0590430825969991
CALCB_CALCR_Macrophage|Dendritic cell_like	CALCB_CALCR_AE_gill	Macrophage|Dendritic cell_like	1.0	CALCB_CALCR	Macrophage|Dendritic cell_like	0.009	AE_gill	0.19624878360404507
CALCB_CALCR_Macrophage|Endothelial cell	CALCB_CALCR_AE_gill	Macrophage|Endothelial cell	1.0	CALCB_CALCR	Macrophage|Endothelial cell	0.018	AE_gill	0.1974766714407592
CALCB_CALCR_Macrophage|Epithelial cell_Ca	CALCB_CALCR_AE_gill	Macrophage|Epithelial cell_Ca	1.0	CALCB_CALCR	Macrophage|Epithelial cell_Ca	0.059	AE_gill	0.3869079738031191
CALCB_CALCR_Macrophage|Erythroid cell	CALCB_CALCR_AE_gill	Macrophage|Erythroid cell	1.0	CALCB_CALCR	Macrophage|Erythroid cell	0.005	AE_gill	0.1146336095296216
CALCB_CALCR_Macrophage|Goblet cell	CALCB_CALCR_AE_gill	Macrophage|Goblet cell	1.0	CALCB_CALCR	Macrophage|Goblet cell	0.012	AE_gill	0.12533403398338339
CALCB_CALCR_Macrophage|Ionocyte cell	CALCB_CALCR_AE_gill	Macrophage|Ionocyte cell	1.0	CALCB_CALCR	Macrophage|Ionocyte cell	0.012	AE_gill	0.1316465858556893
CALCB_CALCR_Macrophage|Ionocyte cell_DMRT2	CALCB_CALCR_AE_gill	Macrophage|Ionocyte cell_DMRT2	1.0	CALCB_CALCR	Macrophage|Ionocyte cell_DMRT2	0.105	AE_gill	1.8300807682474562
CALCB_CALCR_Macrophage|Macrophage	CALCB_CALCR_AE_gill	Macrophage|Macrophage	1.0	CALCB_CALCR	Macrophage|Macrophage	0.011	AE_gill	0.1180861651939982
CALCB_CALCR_Macrophage|Neutrophil	CALCB_CALCR_AE_gill	Macrophage|Neutrophil	1.0	CALCB_CALCR	Macrophage|Neutrophil	0.015	AE_gill	0.11001098579268559
CALCB_CALCR_Macrophage|NK cell_like	CALCB_CALCR_AE_gill	Macrophage|NK cell_like	1.0	CALCB_CALCR	Macrophage|NK cell_like	0.005	AE_gill	0.0747875816271069
CALCB_CALCR_Macrophage|Platelet	CALCB_CALCR_AE_gill	Macrophage|Platelet	1.0	CALCB_CALCR	Macrophage|Platelet	0.0	AE_gill	0.0590430825969991
CALCB_CALCR_Macrophage|Proliferative cell	CALCB_CALCR_AE_gill	Macrophage|Proliferative cell	1.0	CALCB_CALCR	Macrophage|Proliferative cell	0.0	AE_gill	0.0590430825969991
CALCB_CALCR_Macrophage|SMC	CALCB_CALCR_AE_gill	Macrophage|SMC	1.0	CALCB_CALCR	Macrophage|SMC	0.043	AE_gill	0.41316695531593406
CALCB_CALCR_Macrophage|Stromal cell	CALCB_CALCR_AE_gill	Macrophage|Stromal cell	1.0	CALCB_CALCR	Macrophage|Stromal cell	0.015	AE_gill	0.2627613794680271
CALCB_CALCR_Macrophage|T cell	CALCB_CALCR_AE_gill	Macrophage|T cell	1.0	CALCB_CALCR	Macrophage|T cell	0.002	AE_gill	0.0655944908445265
CALCB_CALCR_Macrophage|Un_epithelial cell	CALCB_CALCR_AE_gill	Macrophage|Un_epithelial cell	1.0	CALCB_CALCR	Macrophage|Un_epithelial cell	0.052	AE_gill	0.38417299617376227
CALCB_CALCR_Macrophage|Un_immune cell	CALCB_CALCR_AE_gill	Macrophage|Un_immune cell	1.0	CALCB_CALCR	Macrophage|Un_immune cell	0.004	AE_gill	0.08130740242232459
CALCB_CALCR_Neutrophil|B cell_like	CALCB_CALCR_AE_gill	Neutrophil|B cell_like	1.0	CALCB_CALCR	Neutrophil|B cell_like	0.0	AE_gill	0.1209292665372296
CALCB_CALCR_Neutrophil|Basal epithelial cell	CALCB_CALCR_AE_gill	Neutrophil|Basal epithelial cell	1.0	CALCB_CALCR	Neutrophil|Basal epithelial cell	0.0	AE_gill	0.36636655211233937
CALCB_CALCR_Neutrophil|CD8+T cell	CALCB_CALCR_AE_gill	Neutrophil|CD8+T cell	1.0	CALCB_CALCR	Neutrophil|CD8+T cell	0.0	AE_gill	0.0649057204039364
CALCB_CALCR_Neutrophil|Ciliated cell	CALCB_CALCR_AE_gill	Neutrophil|Ciliated cell	1.0	CALCB_CALCR	Neutrophil|Ciliated cell	0.0	AE_gill	0.1131811116908863
CALCB_CALCR_Neutrophil|CTSG_high	CALCB_CALCR_AE_gill	Neutrophil|CTSG_high	1.0	CALCB_CALCR	Neutrophil|CTSG_high	0.0	AE_gill	0.0509679031956865
CALCB_CALCR_Neutrophil|Dendritic cell_like	CALCB_CALCR_AE_gill	Neutrophil|Dendritic cell_like	1.0	CALCB_CALCR	Neutrophil|Dendritic cell_like	0.0	AE_gill	0.1881736042027325
CALCB_CALCR_Neutrophil|Endothelial cell	CALCB_CALCR_AE_gill	Neutrophil|Endothelial cell	1.0	CALCB_CALCR	Neutrophil|Endothelial cell	0.0	AE_gill	0.18940149203944662
CALCB_CALCR_Neutrophil|Epithelial cell_Ca	CALCB_CALCR_AE_gill	Neutrophil|Epithelial cell_Ca	1.0	CALCB_CALCR	Neutrophil|Epithelial cell_Ca	0.0	AE_gill	0.3788327944018065
CALCB_CALCR_Neutrophil|Erythroid cell	CALCB_CALCR_AE_gill	Neutrophil|Erythroid cell	1.0	CALCB_CALCR	Neutrophil|Erythroid cell	0.0	AE_gill	0.10655843012830898
CALCB_CALCR_Neutrophil|Goblet cell	CALCB_CALCR_AE_gill	Neutrophil|Goblet cell	1.0	CALCB_CALCR	Neutrophil|Goblet cell	0.0	AE_gill	0.1172588545820708
CALCB_CALCR_Neutrophil|Ionocyte cell	CALCB_CALCR_AE_gill	Neutrophil|Ionocyte cell	1.0	CALCB_CALCR	Neutrophil|Ionocyte cell	0.0	AE_gill	0.1235714064543767
CALCB_CALCR_Neutrophil|Ionocyte cell_DMRT2	CALCB_CALCR_AE_gill	Neutrophil|Ionocyte cell_DMRT2	1.0	CALCB_CALCR	Neutrophil|Ionocyte cell_DMRT2	0.0	AE_gill	1.8220055888461435
CALCB_CALCR_Neutrophil|Macrophage	CALCB_CALCR_AE_gill	Neutrophil|Macrophage	1.0	CALCB_CALCR	Neutrophil|Macrophage	0.0	AE_gill	0.11001098579268559
CALCB_CALCR_Neutrophil|Neutrophil	CALCB_CALCR_AE_gill	Neutrophil|Neutrophil	1.0	CALCB_CALCR	Neutrophil|Neutrophil	0.0	AE_gill	0.101935806391373
CALCB_CALCR_Neutrophil|NK cell_like	CALCB_CALCR_AE_gill	Neutrophil|NK cell_like	1.0	CALCB_CALCR	Neutrophil|NK cell_like	0.0	AE_gill	0.0667124022257943
CALCB_CALCR_Neutrophil|Platelet	CALCB_CALCR_AE_gill	Neutrophil|Platelet	1.0	CALCB_CALCR	Neutrophil|Platelet	0.0	AE_gill	0.0509679031956865
CALCB_CALCR_Neutrophil|Proliferative cell	CALCB_CALCR_AE_gill	Neutrophil|Proliferative cell	1.0	CALCB_CALCR	Neutrophil|Proliferative cell	0.0	AE_gill	0.0509679031956865
CALCB_CALCR_Neutrophil|SMC	CALCB_CALCR_AE_gill	Neutrophil|SMC	1.0	CALCB_CALCR	Neutrophil|SMC	0.0	AE_gill	0.4050917759146215
CALCB_CALCR_Neutrophil|Stromal cell	CALCB_CALCR_AE_gill	Neutrophil|Stromal cell	1.0	CALCB_CALCR	Neutrophil|Stromal cell	0.0	AE_gill	0.2546862000667145
CALCB_CALCR_Neutrophil|T cell	CALCB_CALCR_AE_gill	Neutrophil|T cell	1.0	CALCB_CALCR	Neutrophil|T cell	0.0	AE_gill	0.0575193114432139
CALCB_CALCR_Neutrophil|Un_epithelial cell	CALCB_CALCR_AE_gill	Neutrophil|Un_epithelial cell	1.0	CALCB_CALCR	Neutrophil|Un_epithelial cell	0.0	AE_gill	0.3760978167724497
CALCB_CALCR_Neutrophil|Un_immune cell	CALCB_CALCR_AE_gill	Neutrophil|Un_immune cell	1.0	CALCB_CALCR	Neutrophil|Un_immune cell	0.0	AE_gill	0.073232223021012
CALCB_CALCR_NK cell_like|B cell_like	CALCB_CALCR_AE_gill	NK cell_like|B cell_like	1.0	CALCB_CALCR	NK cell_like|B cell_like	0.0	AE_gill	0.0857058623716509
CALCB_CALCR_NK cell_like|Basal epithelial cell	CALCB_CALCR_AE_gill	NK cell_like|Basal epithelial cell	1.0	CALCB_CALCR	NK cell_like|Basal epithelial cell	0.0	AE_gill	0.3311431479467607
CALCB_CALCR_NK cell_like|CD8+T cell	CALCB_CALCR_AE_gill	NK cell_like|CD8+T cell	1.0	CALCB_CALCR	NK cell_like|CD8+T cell	0.0	AE_gill	0.029682316238357702
CALCB_CALCR_NK cell_like|Ciliated cell	CALCB_CALCR_AE_gill	NK cell_like|Ciliated cell	1.0	CALCB_CALCR	NK cell_like|Ciliated cell	0.0	AE_gill	0.07795770752530759
CALCB_CALCR_NK cell_like|CTSG_high	CALCB_CALCR_AE_gill	NK cell_like|CTSG_high	1.0	CALCB_CALCR	NK cell_like|CTSG_high	0.0	AE_gill	0.0157444990301078
CALCB_CALCR_NK cell_like|Dendritic cell_like	CALCB_CALCR_AE_gill	NK cell_like|Dendritic cell_like	1.0	CALCB_CALCR	NK cell_like|Dendritic cell_like	0.0	AE_gill	0.1529502000371538
CALCB_CALCR_NK cell_like|Endothelial cell	CALCB_CALCR_AE_gill	NK cell_like|Endothelial cell	1.0	CALCB_CALCR	NK cell_like|Endothelial cell	0.0	AE_gill	0.15417808787386791
CALCB_CALCR_NK cell_like|Epithelial cell_Ca	CALCB_CALCR_AE_gill	NK cell_like|Epithelial cell_Ca	1.0	CALCB_CALCR	NK cell_like|Epithelial cell_Ca	0.0	AE_gill	0.34360939023622783
CALCB_CALCR_NK cell_like|Erythroid cell	CALCB_CALCR_AE_gill	NK cell_like|Erythroid cell	1.0	CALCB_CALCR	NK cell_like|Erythroid cell	0.0	AE_gill	0.07133502596273031
CALCB_CALCR_NK cell_like|Goblet cell	CALCB_CALCR_AE_gill	NK cell_like|Goblet cell	1.0	CALCB_CALCR	NK cell_like|Goblet cell	0.0	AE_gill	0.0820354504164921
CALCB_CALCR_NK cell_like|Ionocyte cell	CALCB_CALCR_AE_gill	NK cell_like|Ionocyte cell	1.0	CALCB_CALCR	NK cell_like|Ionocyte cell	0.0	AE_gill	0.088348002288798
CALCB_CALCR_NK cell_like|Ionocyte cell_DMRT2	CALCB_CALCR_AE_gill	NK cell_like|Ionocyte cell_DMRT2	1.0	CALCB_CALCR	NK cell_like|Ionocyte cell_DMRT2	0.0	AE_gill	1.786782184680565
CALCB_CALCR_NK cell_like|Macrophage	CALCB_CALCR_AE_gill	NK cell_like|Macrophage	1.0	CALCB_CALCR	NK cell_like|Macrophage	0.0	AE_gill	0.0747875816271069
CALCB_CALCR_NK cell_like|Neutrophil	CALCB_CALCR_AE_gill	NK cell_like|Neutrophil	1.0	CALCB_CALCR	NK cell_like|Neutrophil	0.0	AE_gill	0.0667124022257943
CALCB_CALCR_NK cell_like|NK cell_like	CALCB_CALCR_AE_gill	NK cell_like|NK cell_like	1.0	CALCB_CALCR	NK cell_like|NK cell_like	0.0	AE_gill	0.0314889980602156
CALCB_CALCR_NK cell_like|Platelet	CALCB_CALCR_AE_gill	NK cell_like|Platelet	1.0	CALCB_CALCR	NK cell_like|Platelet	0.0	AE_gill	0.0157444990301078
CALCB_CALCR_NK cell_like|Proliferative cell	CALCB_CALCR_AE_gill	NK cell_like|Proliferative cell	1.0	CALCB_CALCR	NK cell_like|Proliferative cell	0.0	AE_gill	0.0157444990301078
CALCB_CALCR_NK cell_like|SMC	CALCB_CALCR_AE_gill	NK cell_like|SMC	1.0	CALCB_CALCR	NK cell_like|SMC	0.0	AE_gill	0.36986837174904275
CALCB_CALCR_NK cell_like|Stromal cell	CALCB_CALCR_AE_gill	NK cell_like|Stromal cell	1.0	CALCB_CALCR	NK cell_like|Stromal cell	0.0	AE_gill	0.21946279590113577
CALCB_CALCR_NK cell_like|T cell	CALCB_CALCR_AE_gill	NK cell_like|T cell	1.0	CALCB_CALCR	NK cell_like|T cell	0.0	AE_gill	0.0222959072776352
CALCB_CALCR_NK cell_like|Un_epithelial cell	CALCB_CALCR_AE_gill	NK cell_like|Un_epithelial cell	1.0	CALCB_CALCR	NK cell_like|Un_epithelial cell	0.0	AE_gill	0.340874412606871
CALCB_CALCR_NK cell_like|Un_immune cell	CALCB_CALCR_AE_gill	NK cell_like|Un_immune cell	1.0	CALCB_CALCR	NK cell_like|Un_immune cell	0.0	AE_gill	0.0380088188554333
CALCB_CALCR_Platelet|B cell_like	CALCB_CALCR_AE_gill	Platelet|B cell_like	1.0	CALCB_CALCR	Platelet|B cell_like	0.0	AE_gill	0.0699613633415431
CALCB_CALCR_Platelet|Basal epithelial cell	CALCB_CALCR_AE_gill	Platelet|Basal epithelial cell	1.0	CALCB_CALCR	Platelet|Basal epithelial cell	0.0	AE_gill	0.31539864891665287
CALCB_CALCR_Platelet|CD8+T cell	CALCB_CALCR_AE_gill	Platelet|CD8+T cell	1.0	CALCB_CALCR	Platelet|CD8+T cell	0.0	AE_gill	0.0139378172082499
CALCB_CALCR_Platelet|Ciliated cell	CALCB_CALCR_AE_gill	Platelet|Ciliated cell	1.0	CALCB_CALCR	Platelet|Ciliated cell	0.0	AE_gill	0.0622132084951998
CALCB_CALCR_Platelet|CTSG_high	CALCB_CALCR_AE_gill	Platelet|CTSG_high	1.0	CALCB_CALCR	Platelet|CTSG_high	0.0	AE_gill	0.0
CALCB_CALCR_Platelet|Dendritic cell_like	CALCB_CALCR_AE_gill	Platelet|Dendritic cell_like	1.0	CALCB_CALCR	Platelet|Dendritic cell_like	0.0	AE_gill	0.137205701007046
CALCB_CALCR_Platelet|Endothelial cell	CALCB_CALCR_AE_gill	Platelet|Endothelial cell	1.0	CALCB_CALCR	Platelet|Endothelial cell	0.0	AE_gill	0.1384335888437601
CALCB_CALCR_Platelet|Epithelial cell_Ca	CALCB_CALCR_AE_gill	Platelet|Epithelial cell_Ca	1.0	CALCB_CALCR	Platelet|Epithelial cell_Ca	0.0	AE_gill	0.32786489120612
CALCB_CALCR_Platelet|Erythroid cell	CALCB_CALCR_AE_gill	Platelet|Erythroid cell	1.0	CALCB_CALCR	Platelet|Erythroid cell	0.0	AE_gill	0.0555905269326225
CALCB_CALCR_Platelet|Goblet cell	CALCB_CALCR_AE_gill	Platelet|Goblet cell	1.0	CALCB_CALCR	Platelet|Goblet cell	0.0	AE_gill	0.0662909513863843
CALCB_CALCR_Platelet|Ionocyte cell	CALCB_CALCR_AE_gill	Platelet|Ionocyte cell	1.0	CALCB_CALCR	Platelet|Ionocyte cell	0.0	AE_gill	0.0726035032586902
CALCB_CALCR_Platelet|Ionocyte cell_DMRT2	CALCB_CALCR_AE_gill	Platelet|Ionocyte cell_DMRT2	1.0	CALCB_CALCR	Platelet|Ionocyte cell_DMRT2	0.0	AE_gill	1.771037685650457
CALCB_CALCR_Platelet|Macrophage	CALCB_CALCR_AE_gill	Platelet|Macrophage	1.0	CALCB_CALCR	Platelet|Macrophage	0.0	AE_gill	0.0590430825969991
CALCB_CALCR_Platelet|Neutrophil	CALCB_CALCR_AE_gill	Platelet|Neutrophil	1.0	CALCB_CALCR	Platelet|Neutrophil	0.0	AE_gill	0.0509679031956865
CALCB_CALCR_Platelet|NK cell_like	CALCB_CALCR_AE_gill	Platelet|NK cell_like	1.0	CALCB_CALCR	Platelet|NK cell_like	0.0	AE_gill	0.0157444990301078
CALCB_CALCR_Platelet|Platelet	CALCB_CALCR_AE_gill	Platelet|Platelet	1.0	CALCB_CALCR	Platelet|Platelet	0.0	AE_gill	0.0
CALCB_CALCR_Platelet|Proliferative cell	CALCB_CALCR_AE_gill	Platelet|Proliferative cell	1.0	CALCB_CALCR	Platelet|Proliferative cell	0.0	AE_gill	0.0
CALCB_CALCR_Platelet|SMC	CALCB_CALCR_AE_gill	Platelet|SMC	1.0	CALCB_CALCR	Platelet|SMC	0.0	AE_gill	0.354123872718935
CALCB_CALCR_Platelet|Stromal cell	CALCB_CALCR_AE_gill	Platelet|Stromal cell	1.0	CALCB_CALCR	Platelet|Stromal cell	0.0	AE_gill	0.203718296871028
CALCB_CALCR_Platelet|T cell	CALCB_CALCR_AE_gill	Platelet|T cell	1.0	CALCB_CALCR	Platelet|T cell	0.0	AE_gill	0.0065514082475274
CALCB_CALCR_Platelet|Un_epithelial cell	CALCB_CALCR_AE_gill	Platelet|Un_epithelial cell	1.0	CALCB_CALCR	Platelet|Un_epithelial cell	0.0	AE_gill	0.3251299135767632
CALCB_CALCR_Platelet|Un_immune cell	CALCB_CALCR_AE_gill	Platelet|Un_immune cell	1.0	CALCB_CALCR	Platelet|Un_immune cell	0.0	AE_gill	0.0222643198253255
CALCB_CALCR_Proliferative cell|B cell_like	CALCB_CALCR_AE_gill	Proliferative cell|B cell_like	1.0	CALCB_CALCR	Proliferative cell|B cell_like	0.0	AE_gill	0.0699613633415431
CALCB_CALCR_Proliferative cell|Basal epithelial cell	CALCB_CALCR_AE_gill	Proliferative cell|Basal epithelial cell	1.0	CALCB_CALCR	Proliferative cell|Basal epithelial cell	0.0	AE_gill	0.31539864891665287
CALCB_CALCR_Proliferative cell|CD8+T cell	CALCB_CALCR_AE_gill	Proliferative cell|CD8+T cell	1.0	CALCB_CALCR	Proliferative cell|CD8+T cell	0.0	AE_gill	0.0139378172082499
CALCB_CALCR_Proliferative cell|Ciliated cell	CALCB_CALCR_AE_gill	Proliferative cell|Ciliated cell	1.0	CALCB_CALCR	Proliferative cell|Ciliated cell	0.0	AE_gill	0.0622132084951998
CALCB_CALCR_Proliferative cell|CTSG_high	CALCB_CALCR_AE_gill	Proliferative cell|CTSG_high	1.0	CALCB_CALCR	Proliferative cell|CTSG_high	0.0	AE_gill	0.0
CALCB_CALCR_Proliferative cell|Dendritic cell_like	CALCB_CALCR_AE_gill	Proliferative cell|Dendritic cell_like	1.0	CALCB_CALCR	Proliferative cell|Dendritic cell_like	0.0	AE_gill	0.137205701007046
CALCB_CALCR_Proliferative cell|Endothelial cell	CALCB_CALCR_AE_gill	Proliferative cell|Endothelial cell	1.0	CALCB_CALCR	Proliferative cell|Endothelial cell	0.0	AE_gill	0.1384335888437601
CALCB_CALCR_Proliferative cell|Epithelial cell_Ca	CALCB_CALCR_AE_gill	Proliferative cell|Epithelial cell_Ca	1.0	CALCB_CALCR	Proliferative cell|Epithelial cell_Ca	0.0	AE_gill	0.32786489120612
CALCB_CALCR_Proliferative cell|Erythroid cell	CALCB_CALCR_AE_gill	Proliferative cell|Erythroid cell	1.0	CALCB_CALCR	Proliferative cell|Erythroid cell	0.0	AE_gill	0.0555905269326225
CALCB_CALCR_Proliferative cell|Goblet cell	CALCB_CALCR_AE_gill	Proliferative cell|Goblet cell	1.0	CALCB_CALCR	Proliferative cell|Goblet cell	0.0	AE_gill	0.0662909513863843
CALCB_CALCR_Proliferative cell|Ionocyte cell	CALCB_CALCR_AE_gill	Proliferative cell|Ionocyte cell	1.0	CALCB_CALCR	Proliferative cell|Ionocyte cell	0.0	AE_gill	0.0726035032586902
CALCB_CALCR_Proliferative cell|Ionocyte cell_DMRT2	CALCB_CALCR_AE_gill	Proliferative cell|Ionocyte cell_DMRT2	1.0	CALCB_CALCR	Proliferative cell|Ionocyte cell_DMRT2	0.0	AE_gill	1.771037685650457
CALCB_CALCR_Proliferative cell|Macrophage	CALCB_CALCR_AE_gill	Proliferative cell|Macrophage	1.0	CALCB_CALCR	Proliferative cell|Macrophage	0.0	AE_gill	0.0590430825969991
CALCB_CALCR_Proliferative cell|Neutrophil	CALCB_CALCR_AE_gill	Proliferative cell|Neutrophil	1.0	CALCB_CALCR	Proliferative cell|Neutrophil	0.0	AE_gill	0.0509679031956865
CALCB_CALCR_Proliferative cell|NK cell_like	CALCB_CALCR_AE_gill	Proliferative cell|NK cell_like	1.0	CALCB_CALCR	Proliferative cell|NK cell_like	0.0	AE_gill	0.0157444990301078
CALCB_CALCR_Proliferative cell|Platelet	CALCB_CALCR_AE_gill	Proliferative cell|Platelet	1.0	CALCB_CALCR	Proliferative cell|Platelet	0.0	AE_gill	0.0
CALCB_CALCR_Proliferative cell|Proliferative cell	CALCB_CALCR_AE_gill	Proliferative cell|Proliferative cell	1.0	CALCB_CALCR	Proliferative cell|Proliferative cell	0.0	AE_gill	0.0
CALCB_CALCR_Proliferative cell|SMC	CALCB_CALCR_AE_gill	Proliferative cell|SMC	1.0	CALCB_CALCR	Proliferative cell|SMC	0.0	AE_gill	0.354123872718935
CALCB_CALCR_Proliferative cell|Stromal cell	CALCB_CALCR_AE_gill	Proliferative cell|Stromal cell	1.0	CALCB_CALCR	Proliferative cell|Stromal cell	0.0	AE_gill	0.203718296871028
CALCB_CALCR_Proliferative cell|T cell	CALCB_CALCR_AE_gill	Proliferative cell|T cell	1.0	CALCB_CALCR	Proliferative cell|T cell	0.0	AE_gill	0.0065514082475274
CALCB_CALCR_Proliferative cell|Un_epithelial cell	CALCB_CALCR_AE_gill	Proliferative cell|Un_epithelial cell	1.0	CALCB_CALCR	Proliferative cell|Un_epithelial cell	0.0	AE_gill	0.3251299135767632
CALCB_CALCR_Proliferative cell|Un_immune cell	CALCB_CALCR_AE_gill	Proliferative cell|Un_immune cell	1.0	CALCB_CALCR	Proliferative cell|Un_immune cell	0.0	AE_gill	0.0222643198253255
CALCB_CALCR_SMC|B cell_like	CALCB_CALCR_AE_gill	SMC|B cell_like	1.0	CALCB_CALCR	SMC|B cell_like	0.0	AE_gill	0.4240852360604781
CALCB_CALCR_SMC|Basal epithelial cell	CALCB_CALCR_AE_gill	SMC|Basal epithelial cell	1.0	CALCB_CALCR	SMC|Basal epithelial cell	0.0	AE_gill	0.6695225216355878
CALCB_CALCR_SMC|CD8+T cell	CALCB_CALCR_AE_gill	SMC|CD8+T cell	1.0	CALCB_CALCR	SMC|CD8+T cell	0.0	AE_gill	0.36806168992718485
CALCB_CALCR_SMC|Ciliated cell	CALCB_CALCR_AE_gill	SMC|Ciliated cell	1.0	CALCB_CALCR	SMC|Ciliated cell	0.0	AE_gill	0.41633708121413476
CALCB_CALCR_SMC|CTSG_high	CALCB_CALCR_AE_gill	SMC|CTSG_high	1.0	CALCB_CALCR	SMC|CTSG_high	0.0	AE_gill	0.354123872718935
CALCB_CALCR_SMC|Dendritic cell_like	CALCB_CALCR_AE_gill	SMC|Dendritic cell_like	1.0	CALCB_CALCR	SMC|Dendritic cell_like	0.0	AE_gill	0.49132957372598096
CALCB_CALCR_SMC|Endothelial cell	CALCB_CALCR_AE_gill	SMC|Endothelial cell	1.0	CALCB_CALCR	SMC|Endothelial cell	0.0	AE_gill	0.4925574615626951
CALCB_CALCR_SMC|Epithelial cell_Ca	CALCB_CALCR_AE_gill	SMC|Epithelial cell_Ca	1.0	CALCB_CALCR	SMC|Epithelial cell_Ca	0.0	AE_gill	0.681988763925055
CALCB_CALCR_SMC|Erythroid cell	CALCB_CALCR_AE_gill	SMC|Erythroid cell	1.0	CALCB_CALCR	SMC|Erythroid cell	0.0	AE_gill	0.4097143996515575
CALCB_CALCR_SMC|Goblet cell	CALCB_CALCR_AE_gill	SMC|Goblet cell	1.0	CALCB_CALCR	SMC|Goblet cell	0.0	AE_gill	0.4204148241053193
CALCB_CALCR_SMC|Ionocyte cell	CALCB_CALCR_AE_gill	SMC|Ionocyte cell	1.0	CALCB_CALCR	SMC|Ionocyte cell	0.0	AE_gill	0.42672737597762517
CALCB_CALCR_SMC|Ionocyte cell_DMRT2	CALCB_CALCR_AE_gill	SMC|Ionocyte cell_DMRT2	1.0	CALCB_CALCR	SMC|Ionocyte cell_DMRT2	0.0	AE_gill	2.125161558369392
CALCB_CALCR_SMC|Macrophage	CALCB_CALCR_AE_gill	SMC|Macrophage	1.0	CALCB_CALCR	SMC|Macrophage	0.0	AE_gill	0.41316695531593406
CALCB_CALCR_SMC|Neutrophil	CALCB_CALCR_AE_gill	SMC|Neutrophil	1.0	CALCB_CALCR	SMC|Neutrophil	0.0	AE_gill	0.4050917759146215
CALCB_CALCR_SMC|NK cell_like	CALCB_CALCR_AE_gill	SMC|NK cell_like	1.0	CALCB_CALCR	SMC|NK cell_like	0.0	AE_gill	0.36986837174904275
CALCB_CALCR_SMC|Platelet	CALCB_CALCR_AE_gill	SMC|Platelet	1.0	CALCB_CALCR	SMC|Platelet	0.0	AE_gill	0.354123872718935
CALCB_CALCR_SMC|Proliferative cell	CALCB_CALCR_AE_gill	SMC|Proliferative cell	1.0	CALCB_CALCR	SMC|Proliferative cell	0.0	AE_gill	0.354123872718935
CALCB_CALCR_SMC|SMC	CALCB_CALCR_AE_gill	SMC|SMC	1.0	CALCB_CALCR	SMC|SMC	0.0	AE_gill	0.70824774543787
CALCB_CALCR_SMC|Stromal cell	CALCB_CALCR_AE_gill	SMC|Stromal cell	1.0	CALCB_CALCR	SMC|Stromal cell	0.0	AE_gill	0.557842169589963
CALCB_CALCR_SMC|T cell	CALCB_CALCR_AE_gill	SMC|T cell	1.0	CALCB_CALCR	SMC|T cell	0.0	AE_gill	0.3606752809664624
CALCB_CALCR_SMC|Un_epithelial cell	CALCB_CALCR_AE_gill	SMC|Un_epithelial cell	1.0	CALCB_CALCR	SMC|Un_epithelial cell	0.0	AE_gill	0.6792537862956982
CALCB_CALCR_SMC|Un_immune cell	CALCB_CALCR_AE_gill	SMC|Un_immune cell	1.0	CALCB_CALCR	SMC|Un_immune cell	0.0	AE_gill	0.3763881925442605
CALCB_CALCR_Stromal cell|B cell_like	CALCB_CALCR_AE_gill	Stromal cell|B cell_like	1.0	CALCB_CALCR	Stromal cell|B cell_like	0.023	AE_gill	0.27367966021257106
CALCB_CALCR_Stromal cell|Basal epithelial cell	CALCB_CALCR_AE_gill	Stromal cell|Basal epithelial cell	1.0	CALCB_CALCR	Stromal cell|Basal epithelial cell	0.048	AE_gill	0.5191169457876809
CALCB_CALCR_Stromal cell|CD8+T cell	CALCB_CALCR_AE_gill	Stromal cell|CD8+T cell	1.0	CALCB_CALCR	Stromal cell|CD8+T cell	0.014	AE_gill	0.2176561140792779
CALCB_CALCR_Stromal cell|Ciliated cell	CALCB_CALCR_AE_gill	Stromal cell|Ciliated cell	1.0	CALCB_CALCR	Stromal cell|Ciliated cell	0.022	AE_gill	0.2659315053662278
CALCB_CALCR_Stromal cell|CTSG_high	CALCB_CALCR_AE_gill	Stromal cell|CTSG_high	1.0	CALCB_CALCR	Stromal cell|CTSG_high	0.0	AE_gill	0.203718296871028
CALCB_CALCR_Stromal cell|Dendritic cell_like	CALCB_CALCR_AE_gill	Stromal cell|Dendritic cell_like	1.0	CALCB_CALCR	Stromal cell|Dendritic cell_like	0.019	AE_gill	0.340923997878074
CALCB_CALCR_Stromal cell|Endothelial cell	CALCB_CALCR_AE_gill	Stromal cell|Endothelial cell	1.0	CALCB_CALCR	Stromal cell|Endothelial cell	0.028	AE_gill	0.3421518857147881
CALCB_CALCR_Stromal cell|Epithelial cell_Ca	CALCB_CALCR_AE_gill	Stromal cell|Epithelial cell_Ca	1.0	CALCB_CALCR	Stromal cell|Epithelial cell_Ca	0.069	AE_gill	0.531583188077148
CALCB_CALCR_Stromal cell|Erythroid cell	CALCB_CALCR_AE_gill	Stromal cell|Erythroid cell	1.0	CALCB_CALCR	Stromal cell|Erythroid cell	0.015	AE_gill	0.2593088238036505
CALCB_CALCR_Stromal cell|Goblet cell	CALCB_CALCR_AE_gill	Stromal cell|Goblet cell	1.0	CALCB_CALCR	Stromal cell|Goblet cell	0.022	AE_gill	0.2700092482574123
CALCB_CALCR_Stromal cell|Ionocyte cell	CALCB_CALCR_AE_gill	Stromal cell|Ionocyte cell	1.0	CALCB_CALCR	Stromal cell|Ionocyte cell	0.022	AE_gill	0.2763218001297182
CALCB_CALCR_Stromal cell|Ionocyte cell_DMRT2	CALCB_CALCR_AE_gill	Stromal cell|Ionocyte cell_DMRT2	1.0	CALCB_CALCR	Stromal cell|Ionocyte cell_DMRT2	0.115	AE_gill	1.974755982521485
CALCB_CALCR_Stromal cell|Macrophage	CALCB_CALCR_AE_gill	Stromal cell|Macrophage	1.0	CALCB_CALCR	Stromal cell|Macrophage	0.021	AE_gill	0.2627613794680271
CALCB_CALCR_Stromal cell|Neutrophil	CALCB_CALCR_AE_gill	Stromal cell|Neutrophil	1.0	CALCB_CALCR	Stromal cell|Neutrophil	0.025	AE_gill	0.2546862000667145
CALCB_CALCR_Stromal cell|NK cell_like	CALCB_CALCR_AE_gill	Stromal cell|NK cell_like	1.0	CALCB_CALCR	Stromal cell|NK cell_like	0.016	AE_gill	0.2194627959011358
CALCB_CALCR_Stromal cell|Platelet	CALCB_CALCR_AE_gill	Stromal cell|Platelet	1.0	CALCB_CALCR	Stromal cell|Platelet	0.0	AE_gill	0.203718296871028
CALCB_CALCR_Stromal cell|Proliferative cell	CALCB_CALCR_AE_gill	Stromal cell|Proliferative cell	1.0	CALCB_CALCR	Stromal cell|Proliferative cell	0.0	AE_gill	0.203718296871028
CALCB_CALCR_Stromal cell|SMC	CALCB_CALCR_AE_gill	Stromal cell|SMC	1.0	CALCB_CALCR	Stromal cell|SMC	0.054	AE_gill	0.5578421695899629
CALCB_CALCR_Stromal cell|Stromal cell	CALCB_CALCR_AE_gill	Stromal cell|Stromal cell	1.0	CALCB_CALCR	Stromal cell|Stromal cell	0.025	AE_gill	0.407436593742056
CALCB_CALCR_Stromal cell|T cell	CALCB_CALCR_AE_gill	Stromal cell|T cell	1.0	CALCB_CALCR	Stromal cell|T cell	0.012	AE_gill	0.2102697051185554
CALCB_CALCR_Stromal cell|Un_epithelial cell	CALCB_CALCR_AE_gill	Stromal cell|Un_epithelial cell	1.0	CALCB_CALCR	Stromal cell|Un_epithelial cell	0.062	AE_gill	0.5288482104477912
CALCB_CALCR_Stromal cell|Un_immune cell	CALCB_CALCR_AE_gill	Stromal cell|Un_immune cell	1.0	CALCB_CALCR	Stromal cell|Un_immune cell	0.015	AE_gill	0.2259826166963535
CALCB_CALCR_T cell|B cell_like	CALCB_CALCR_AE_gill	T cell|B cell_like	1.0	CALCB_CALCR	T cell|B cell_like	0.0	AE_gill	0.0765127715890705
CALCB_CALCR_T cell|Basal epithelial cell	CALCB_CALCR_AE_gill	T cell|Basal epithelial cell	1.0	CALCB_CALCR	T cell|Basal epithelial cell	0.0	AE_gill	0.3219500571641803
CALCB_CALCR_T cell|CD8+T cell	CALCB_CALCR_AE_gill	T cell|CD8+T cell	1.0	CALCB_CALCR	T cell|CD8+T cell	0.0	AE_gill	0.0204892254557773
CALCB_CALCR_T cell|Ciliated cell	CALCB_CALCR_AE_gill	T cell|Ciliated cell	1.0	CALCB_CALCR	T cell|Ciliated cell	0.0	AE_gill	0.0687646167427272
CALCB_CALCR_T cell|CTSG_high	CALCB_CALCR_AE_gill	T cell|CTSG_high	1.0	CALCB_CALCR	T cell|CTSG_high	0.0	AE_gill	0.0065514082475274
CALCB_CALCR_T cell|Dendritic cell_like	CALCB_CALCR_AE_gill	T cell|Dendritic cell_like	1.0	CALCB_CALCR	T cell|Dendritic cell_like	0.0	AE_gill	0.14375710925457338
CALCB_CALCR_T cell|Endothelial cell	CALCB_CALCR_AE_gill	T cell|Endothelial cell	1.0	CALCB_CALCR	T cell|Endothelial cell	0.0	AE_gill	0.1449849970912875
CALCB_CALCR_T cell|Epithelial cell_Ca	CALCB_CALCR_AE_gill	T cell|Epithelial cell_Ca	1.0	CALCB_CALCR	T cell|Epithelial cell_Ca	0.0	AE_gill	0.3344162994536474
CALCB_CALCR_T cell|Erythroid cell	CALCB_CALCR_AE_gill	T cell|Erythroid cell	1.0	CALCB_CALCR	T cell|Erythroid cell	0.0	AE_gill	0.062141935180149904
CALCB_CALCR_T cell|Goblet cell	CALCB_CALCR_AE_gill	T cell|Goblet cell	1.0	CALCB_CALCR	T cell|Goblet cell	0.0	AE_gill	0.0728423596339117
CALCB_CALCR_T cell|Ionocyte cell	CALCB_CALCR_AE_gill	T cell|Ionocyte cell	1.0	CALCB_CALCR	T cell|Ionocyte cell	0.0	AE_gill	0.0791549115062176
CALCB_CALCR_T cell|Ionocyte cell_DMRT2	CALCB_CALCR_AE_gill	T cell|Ionocyte cell_DMRT2	1.0	CALCB_CALCR	T cell|Ionocyte cell_DMRT2	0.0	AE_gill	1.7775890938979844
CALCB_CALCR_T cell|Macrophage	CALCB_CALCR_AE_gill	T cell|Macrophage	1.0	CALCB_CALCR	T cell|Macrophage	0.0	AE_gill	0.06559449084452651
CALCB_CALCR_T cell|Neutrophil	CALCB_CALCR_AE_gill	T cell|Neutrophil	1.0	CALCB_CALCR	T cell|Neutrophil	0.0	AE_gill	0.0575193114432139
CALCB_CALCR_T cell|NK cell_like	CALCB_CALCR_AE_gill	T cell|NK cell_like	1.0	CALCB_CALCR	T cell|NK cell_like	0.0	AE_gill	0.0222959072776352
CALCB_CALCR_T cell|Platelet	CALCB_CALCR_AE_gill	T cell|Platelet	1.0	CALCB_CALCR	T cell|Platelet	0.0	AE_gill	0.0065514082475274
CALCB_CALCR_T cell|Proliferative cell	CALCB_CALCR_AE_gill	T cell|Proliferative cell	1.0	CALCB_CALCR	T cell|Proliferative cell	0.0	AE_gill	0.0065514082475274
CALCB_CALCR_T cell|SMC	CALCB_CALCR_AE_gill	T cell|SMC	1.0	CALCB_CALCR	T cell|SMC	0.0	AE_gill	0.3606752809664624
CALCB_CALCR_T cell|Stromal cell	CALCB_CALCR_AE_gill	T cell|Stromal cell	1.0	CALCB_CALCR	T cell|Stromal cell	0.0	AE_gill	0.21026970511855542
CALCB_CALCR_T cell|T cell	CALCB_CALCR_AE_gill	T cell|T cell	1.0	CALCB_CALCR	T cell|T cell	0.0	AE_gill	0.0131028164950548
CALCB_CALCR_T cell|Un_epithelial cell	CALCB_CALCR_AE_gill	T cell|Un_epithelial cell	1.0	CALCB_CALCR	T cell|Un_epithelial cell	0.0	AE_gill	0.3316813218242906
CALCB_CALCR_T cell|Un_immune cell	CALCB_CALCR_AE_gill	T cell|Un_immune cell	1.0	CALCB_CALCR	T cell|Un_immune cell	0.0	AE_gill	0.0288157280728529
CALCB_CALCR_Un_epithelial cell|B cell_like	CALCB_CALCR_AE_gill	Un_epithelial cell|B cell_like	1.0	CALCB_CALCR	Un_epithelial cell|B cell_like	0.017	AE_gill	0.39509127691830626
CALCB_CALCR_Un_epithelial cell|Basal epithelial cell	CALCB_CALCR_AE_gill	Un_epithelial cell|Basal epithelial cell	1.0	CALCB_CALCR	Un_epithelial cell|Basal epithelial cell	0.042	AE_gill	0.640528562493416
CALCB_CALCR_Un_epithelial cell|CD8+T cell	CALCB_CALCR_AE_gill	Un_epithelial cell|CD8+T cell	1.0	CALCB_CALCR	Un_epithelial cell|CD8+T cell	0.008	AE_gill	0.33906773078501307
CALCB_CALCR_Un_epithelial cell|Ciliated cell	CALCB_CALCR_AE_gill	Un_epithelial cell|Ciliated cell	1.0	CALCB_CALCR	Un_epithelial cell|Ciliated cell	0.016	AE_gill	0.387343122071963
CALCB_CALCR_Un_epithelial cell|CTSG_high	CALCB_CALCR_AE_gill	Un_epithelial cell|CTSG_high	1.0	CALCB_CALCR	Un_epithelial cell|CTSG_high	0.0	AE_gill	0.3251299135767632
CALCB_CALCR_Un_epithelial cell|Dendritic cell_like	CALCB_CALCR_AE_gill	Un_epithelial cell|Dendritic cell_like	1.0	CALCB_CALCR	Un_epithelial cell|Dendritic cell_like	0.013	AE_gill	0.4623356145838092
CALCB_CALCR_Un_epithelial cell|Endothelial cell	CALCB_CALCR_AE_gill	Un_epithelial cell|Endothelial cell	1.0	CALCB_CALCR	Un_epithelial cell|Endothelial cell	0.022	AE_gill	0.46356350242052324
CALCB_CALCR_Un_epithelial cell|Epithelial cell_Ca	CALCB_CALCR_AE_gill	Un_epithelial cell|Epithelial cell_Ca	1.0	CALCB_CALCR	Un_epithelial cell|Epithelial cell_Ca	0.063	AE_gill	0.6529948047828832
CALCB_CALCR_Un_epithelial cell|Erythroid cell	CALCB_CALCR_AE_gill	Un_epithelial cell|Erythroid cell	1.0	CALCB_CALCR	Un_epithelial cell|Erythroid cell	0.009	AE_gill	0.3807204405093857
CALCB_CALCR_Un_epithelial cell|Goblet cell	CALCB_CALCR_AE_gill	Un_epithelial cell|Goblet cell	1.0	CALCB_CALCR	Un_epithelial cell|Goblet cell	0.016	AE_gill	0.3914208649631475
CALCB_CALCR_Un_epithelial cell|Ionocyte cell	CALCB_CALCR_AE_gill	Un_epithelial cell|Ionocyte cell	1.0	CALCB_CALCR	Un_epithelial cell|Ionocyte cell	0.016	AE_gill	0.3977334168354534
CALCB_CALCR_Un_epithelial cell|Ionocyte cell_DMRT2	CALCB_CALCR_AE_gill	Un_epithelial cell|Ionocyte cell_DMRT2	1.0	CALCB_CALCR	Un_epithelial cell|Ionocyte cell_DMRT2	0.109	AE_gill	2.09616759922722
CALCB_CALCR_Un_epithelial cell|Macrophage	CALCB_CALCR_AE_gill	Un_epithelial cell|Macrophage	1.0	CALCB_CALCR	Un_epithelial cell|Macrophage	0.015	AE_gill	0.38417299617376227
CALCB_CALCR_Un_epithelial cell|Neutrophil	CALCB_CALCR_AE_gill	Un_epithelial cell|Neutrophil	1.0	CALCB_CALCR	Un_epithelial cell|Neutrophil	0.019	AE_gill	0.3760978167724497
CALCB_CALCR_Un_epithelial cell|NK cell_like	CALCB_CALCR_AE_gill	Un_epithelial cell|NK cell_like	1.0	CALCB_CALCR	Un_epithelial cell|NK cell_like	0.009	AE_gill	0.340874412606871
CALCB_CALCR_Un_epithelial cell|Platelet	CALCB_CALCR_AE_gill	Un_epithelial cell|Platelet	1.0	CALCB_CALCR	Un_epithelial cell|Platelet	0.0	AE_gill	0.3251299135767632
CALCB_CALCR_Un_epithelial cell|Proliferative cell	CALCB_CALCR_AE_gill	Un_epithelial cell|Proliferative cell	1.0	CALCB_CALCR	Un_epithelial cell|Proliferative cell	0.0	AE_gill	0.3251299135767632
CALCB_CALCR_Un_epithelial cell|SMC	CALCB_CALCR_AE_gill	Un_epithelial cell|SMC	1.0	CALCB_CALCR	Un_epithelial cell|SMC	0.047	AE_gill	0.6792537862956982
CALCB_CALCR_Un_epithelial cell|Stromal cell	CALCB_CALCR_AE_gill	Un_epithelial cell|Stromal cell	1.0	CALCB_CALCR	Un_epithelial cell|Stromal cell	0.019	AE_gill	0.5288482104477912
CALCB_CALCR_Un_epithelial cell|T cell	CALCB_CALCR_AE_gill	Un_epithelial cell|T cell	1.0	CALCB_CALCR	Un_epithelial cell|T cell	0.006	AE_gill	0.3316813218242906
CALCB_CALCR_Un_epithelial cell|Un_epithelial cell	CALCB_CALCR_AE_gill	Un_epithelial cell|Un_epithelial cell	1.0	CALCB_CALCR	Un_epithelial cell|Un_epithelial cell	0.056	AE_gill	0.6502598271535264
CALCB_CALCR_Un_epithelial cell|Un_immune cell	CALCB_CALCR_AE_gill	Un_epithelial cell|Un_immune cell	1.0	CALCB_CALCR	Un_epithelial cell|Un_immune cell	0.008	AE_gill	0.3473942334020887
CALCB_CALCR_Un_immune cell|B cell_like	CALCB_CALCR_AE_gill	Un_immune cell|B cell_like	1.0	CALCB_CALCR	Un_immune cell|B cell_like	0.0	AE_gill	0.0922256831668686
CALCB_CALCR_Un_immune cell|Basal epithelial cell	CALCB_CALCR_AE_gill	Un_immune cell|Basal epithelial cell	1.0	CALCB_CALCR	Un_immune cell|Basal epithelial cell	0.0	AE_gill	0.3376629687419784
CALCB_CALCR_Un_immune cell|CD8+T cell	CALCB_CALCR_AE_gill	Un_immune cell|CD8+T cell	1.0	CALCB_CALCR	Un_immune cell|CD8+T cell	0.0	AE_gill	0.0362021370335754
CALCB_CALCR_Un_immune cell|Ciliated cell	CALCB_CALCR_AE_gill	Un_immune cell|Ciliated cell	1.0	CALCB_CALCR	Un_immune cell|Ciliated cell	0.0	AE_gill	0.0844775283205253
CALCB_CALCR_Un_immune cell|CTSG_high	CALCB_CALCR_AE_gill	Un_immune cell|CTSG_high	1.0	CALCB_CALCR	Un_immune cell|CTSG_high	0.0	AE_gill	0.0222643198253255
CALCB_CALCR_Un_immune cell|Dendritic cell_like	CALCB_CALCR_AE_gill	Un_immune cell|Dendritic cell_like	1.0	CALCB_CALCR	Un_immune cell|Dendritic cell_like	0.0	AE_gill	0.1594700208323715
CALCB_CALCR_Un_immune cell|Endothelial cell	CALCB_CALCR_AE_gill	Un_immune cell|Endothelial cell	1.0	CALCB_CALCR	Un_immune cell|Endothelial cell	0.0	AE_gill	0.16069790866908562
CALCB_CALCR_Un_immune cell|Epithelial cell_Ca	CALCB_CALCR_AE_gill	Un_immune cell|Epithelial cell_Ca	1.0	CALCB_CALCR	Un_immune cell|Epithelial cell_Ca	0.0	AE_gill	0.3501292110314455
CALCB_CALCR_Un_immune cell|Erythroid cell	CALCB_CALCR_AE_gill	Un_immune cell|Erythroid cell	1.0	CALCB_CALCR	Un_immune cell|Erythroid cell	0.0	AE_gill	0.077854846757948
CALCB_CALCR_Un_immune cell|Goblet cell	CALCB_CALCR_AE_gill	Un_immune cell|Goblet cell	1.0	CALCB_CALCR	Un_immune cell|Goblet cell	0.0	AE_gill	0.08855527121170981
CALCB_CALCR_Un_immune cell|Ionocyte cell	CALCB_CALCR_AE_gill	Un_immune cell|Ionocyte cell	1.0	CALCB_CALCR	Un_immune cell|Ionocyte cell	0.0	AE_gill	0.0948678230840157
CALCB_CALCR_Un_immune cell|Ionocyte cell_DMRT2	CALCB_CALCR_AE_gill	Un_immune cell|Ionocyte cell_DMRT2	1.0	CALCB_CALCR	Un_immune cell|Ionocyte cell_DMRT2	0.0	AE_gill	1.7933020054757824
CALCB_CALCR_Un_immune cell|Macrophage	CALCB_CALCR_AE_gill	Un_immune cell|Macrophage	1.0	CALCB_CALCR	Un_immune cell|Macrophage	0.0	AE_gill	0.0813074024223246
CALCB_CALCR_Un_immune cell|Neutrophil	CALCB_CALCR_AE_gill	Un_immune cell|Neutrophil	1.0	CALCB_CALCR	Un_immune cell|Neutrophil	0.0	AE_gill	0.073232223021012
CALCB_CALCR_Un_immune cell|NK cell_like	CALCB_CALCR_AE_gill	Un_immune cell|NK cell_like	1.0	CALCB_CALCR	Un_immune cell|NK cell_like	0.0	AE_gill	0.0380088188554333
CALCB_CALCR_Un_immune cell|Platelet	CALCB_CALCR_AE_gill	Un_immune cell|Platelet	1.0	CALCB_CALCR	Un_immune cell|Platelet	0.0	AE_gill	0.0222643198253255
CALCB_CALCR_Un_immune cell|Proliferative cell	CALCB_CALCR_AE_gill	Un_immune cell|Proliferative cell	1.0	CALCB_CALCR	Un_immune cell|Proliferative cell	0.0	AE_gill	0.0222643198253255
CALCB_CALCR_Un_immune cell|SMC	CALCB_CALCR_AE_gill	Un_immune cell|SMC	1.0	CALCB_CALCR	Un_immune cell|SMC	0.0	AE_gill	0.3763881925442605
CALCB_CALCR_Un_immune cell|Stromal cell	CALCB_CALCR_AE_gill	Un_immune cell|Stromal cell	1.0	CALCB_CALCR	Un_immune cell|Stromal cell	0.0	AE_gill	0.2259826166963535
CALCB_CALCR_Un_immune cell|T cell	CALCB_CALCR_AE_gill	Un_immune cell|T cell	1.0	CALCB_CALCR	Un_immune cell|T cell	0.0	AE_gill	0.0288157280728529
CALCB_CALCR_Un_immune cell|Un_epithelial cell	CALCB_CALCR_AE_gill	Un_immune cell|Un_epithelial cell	1.0	CALCB_CALCR	Un_immune cell|Un_epithelial cell	0.0	AE_gill	0.3473942334020887
CALCB_CALCR_Un_immune cell|Un_immune cell	CALCB_CALCR_AE_gill	Un_immune cell|Un_immune cell	1.0	CALCB_CALCR	Un_immune cell|Un_immune cell	0.0	AE_gill	0.044528639650651
CD44_HBEGF_B cell_like|B cell_like	CD44_HBEGF_AE_gill	B cell_like|B cell_like	1.0	CD44_HBEGF	B cell_like|B cell_like	0.075	AE_gill	0.832143149834478
CD44_HBEGF_B cell_like|Basal epithelial cell	CD44_HBEGF_AE_gill	B cell_like|Basal epithelial cell	1.0	CD44_HBEGF	B cell_like|Basal epithelial cell	0.218	AE_gill	2.448260741370019
CD44_HBEGF_B cell_like|CD8+T cell	CD44_HBEGF_AE_gill	B cell_like|CD8+T cell	1.0	CD44_HBEGF	B cell_like|CD8+T cell	0.063	AE_gill	0.8678276080038951
CD44_HBEGF_B cell_like|Ciliated cell	CD44_HBEGF_AE_gill	B cell_like|Ciliated cell	1.0	CD44_HBEGF	B cell_like|Ciliated cell	0.069	AE_gill	0.6255685051617486
CD44_HBEGF_B cell_like|CTSG_high	CD44_HBEGF_AE_gill	B cell_like|CTSG_high	1.0	CD44_HBEGF	B cell_like|CTSG_high	0.08	AE_gill	1.125614365493506
CD44_HBEGF_B cell_like|Dendritic cell_like	CD44_HBEGF_AE_gill	B cell_like|Dendritic cell_like	1.0	CD44_HBEGF	B cell_like|Dendritic cell_like	0.076	AE_gill	1.2631754895381948
CD44_HBEGF_B cell_like|Endothelial cell	CD44_HBEGF_AE_gill	B cell_like|Endothelial cell	1.0	CD44_HBEGF	B cell_like|Endothelial cell	0.045	AE_gill	0.4836273698473189
CD44_HBEGF_B cell_like|Epithelial cell_Ca	CD44_HBEGF_AE_gill	B cell_like|Epithelial cell_Ca	1.0	CD44_HBEGF	B cell_like|Epithelial cell_Ca	0.091	AE_gill	0.747572347430759
CD44_HBEGF_B cell_like|Erythroid cell	CD44_HBEGF_AE_gill	B cell_like|Erythroid cell	1.0	CD44_HBEGF	B cell_like|Erythroid cell	0.056	AE_gill	0.5703655064121878
CD44_HBEGF_B cell_like|Goblet cell	CD44_HBEGF_AE_gill	B cell_like|Goblet cell	1.0	CD44_HBEGF	B cell_like|Goblet cell	0.073	AE_gill	0.948869074860394
CD44_HBEGF_B cell_like|Ionocyte cell	CD44_HBEGF_AE_gill	B cell_like|Ionocyte cell	1.0	CD44_HBEGF	B cell_like|Ionocyte cell	0.057	AE_gill	0.6458120125578111
CD44_HBEGF_B cell_like|Ionocyte cell_DMRT2	CD44_HBEGF_AE_gill	B cell_like|Ionocyte cell_DMRT2	1.0	CD44_HBEGF	B cell_like|Ionocyte cell_DMRT2	0.157	AE_gill	1.0800005747823587
CD44_HBEGF_B cell_like|Macrophage	CD44_HBEGF_AE_gill	B cell_like|Macrophage	1.0	CD44_HBEGF	B cell_like|Macrophage	0.05	AE_gill	1.0086539112627106
CD44_HBEGF_B cell_like|Neutrophil	CD44_HBEGF_AE_gill	B cell_like|Neutrophil	1.0	CD44_HBEGF	B cell_like|Neutrophil	0.248	AE_gill	1.499966898151945
CD44_HBEGF_B cell_like|NK cell_like	CD44_HBEGF_AE_gill	B cell_like|NK cell_like	1.0	CD44_HBEGF	B cell_like|NK cell_like	0.052	AE_gill	0.9596479536291088
CD44_HBEGF_B cell_like|Platelet	CD44_HBEGF_AE_gill	B cell_like|Platelet	1.0	CD44_HBEGF	B cell_like|Platelet	0.133	AE_gill	1.048631942739068
CD44_HBEGF_B cell_like|Proliferative cell	CD44_HBEGF_AE_gill	B cell_like|Proliferative cell	1.0	CD44_HBEGF	B cell_like|Proliferative cell	0.039	AE_gill	0.42826456101869115
CD44_HBEGF_B cell_like|SMC	CD44_HBEGF_AE_gill	B cell_like|SMC	1.0	CD44_HBEGF	B cell_like|SMC	0.131	AE_gill	1.1663469595492904
CD44_HBEGF_B cell_like|Stromal cell	CD44_HBEGF_AE_gill	B cell_like|Stromal cell	1.0	CD44_HBEGF	B cell_like|Stromal cell	0.092	AE_gill	1.065076194502726
CD44_HBEGF_B cell_like|T cell	CD44_HBEGF_AE_gill	B cell_like|T cell	1.0	CD44_HBEGF	B cell_like|T cell	0.046	AE_gill	0.6874950655222065
CD44_HBEGF_B cell_like|Un_epithelial cell	CD44_HBEGF_AE_gill	B cell_like|Un_epithelial cell	1.0	CD44_HBEGF	B cell_like|Un_epithelial cell	0.184	AE_gill	1.49436143284133
CD44_HBEGF_B cell_like|Un_immune cell	CD44_HBEGF_AE_gill	B cell_like|Un_immune cell	1.0	CD44_HBEGF	B cell_like|Un_immune cell	0.048	AE_gill	0.6960066284313966
CD44_HBEGF_Basal epithelial cell|B cell_like	CD44_HBEGF_AE_gill	Basal epithelial cell|B cell_like	1.0	CD44_HBEGF	Basal epithelial cell|B cell_like	0.15	AE_gill	2.448260741370019
CD44_HBEGF_Basal epithelial cell|Basal epithelial cell	CD44_HBEGF_AE_gill	Basal epithelial cell|Basal epithelial cell	0.0	CD44_HBEGF	Basal epithelial cell|Basal epithelial cell	0.293	AE_gill	4.0643783329055605
CD44_HBEGF_Basal epithelial cell|CD8+T cell	CD44_HBEGF_AE_gill	Basal epithelial cell|CD8+T cell	1.0	CD44_HBEGF	Basal epithelial cell|CD8+T cell	0.138	AE_gill	2.483945199539436
CD44_HBEGF_Basal epithelial cell|Ciliated cell	CD44_HBEGF_AE_gill	Basal epithelial cell|Ciliated cell	1.0	CD44_HBEGF	Basal epithelial cell|Ciliated cell	0.144	AE_gill	2.24168609669729
CD44_HBEGF_Basal epithelial cell|CTSG_high	CD44_HBEGF_AE_gill	Basal epithelial cell|CTSG_high	1.0	CD44_HBEGF	Basal epithelial cell|CTSG_high	0.155	AE_gill	2.7417319570290473
CD44_HBEGF_Basal epithelial cell|Dendritic cell_like	CD44_HBEGF_AE_gill	Basal epithelial cell|Dendritic cell_like	1.0	CD44_HBEGF	Basal epithelial cell|Dendritic cell_like	0.152	AE_gill	2.8792930810737363
CD44_HBEGF_Basal epithelial cell|Endothelial cell	CD44_HBEGF_AE_gill	Basal epithelial cell|Endothelial cell	1.0	CD44_HBEGF	Basal epithelial cell|Endothelial cell	0.12	AE_gill	2.0997449613828603
CD44_HBEGF_Basal epithelial cell|Epithelial cell_Ca	CD44_HBEGF_AE_gill	Basal epithelial cell|Epithelial cell_Ca	0.14	CD44_HBEGF	Basal epithelial cell|Epithelial cell_Ca	0.166	AE_gill	2.3636899389663
CD44_HBEGF_Basal epithelial cell|Erythroid cell	CD44_HBEGF_AE_gill	Basal epithelial cell|Erythroid cell	1.0	CD44_HBEGF	Basal epithelial cell|Erythroid cell	0.131	AE_gill	2.186483097947729
CD44_HBEGF_Basal epithelial cell|Goblet cell	CD44_HBEGF_AE_gill	Basal epithelial cell|Goblet cell	1.0	CD44_HBEGF	Basal epithelial cell|Goblet cell	0.148	AE_gill	2.564986666395935
CD44_HBEGF_Basal epithelial cell|Ionocyte cell	CD44_HBEGF_AE_gill	Basal epithelial cell|Ionocyte cell	1.0	CD44_HBEGF	Basal epithelial cell|Ionocyte cell	0.132	AE_gill	2.261929604093352
CD44_HBEGF_Basal epithelial cell|Ionocyte cell_DMRT2	CD44_HBEGF_AE_gill	Basal epithelial cell|Ionocyte cell_DMRT2	0.0	CD44_HBEGF	Basal epithelial cell|Ionocyte cell_DMRT2	0.232	AE_gill	2.6961181663178997
CD44_HBEGF_Basal epithelial cell|Macrophage	CD44_HBEGF_AE_gill	Basal epithelial cell|Macrophage	1.0	CD44_HBEGF	Basal epithelial cell|Macrophage	0.125	AE_gill	2.624771502798252
CD44_HBEGF_Basal epithelial cell|Neutrophil	CD44_HBEGF_AE_gill	Basal epithelial cell|Neutrophil	0.0	CD44_HBEGF	Basal epithelial cell|Neutrophil	0.323	AE_gill	3.116084489687486
CD44_HBEGF_Basal epithelial cell|NK cell_like	CD44_HBEGF_AE_gill	Basal epithelial cell|NK cell_like	1.0	CD44_HBEGF	Basal epithelial cell|NK cell_like	0.127	AE_gill	2.57576554516465
CD44_HBEGF_Basal epithelial cell|Platelet	CD44_HBEGF_AE_gill	Basal epithelial cell|Platelet	0.023	CD44_HBEGF	Basal epithelial cell|Platelet	0.208	AE_gill	2.664749534274609
CD44_HBEGF_Basal epithelial cell|Proliferative cell	CD44_HBEGF_AE_gill	Basal epithelial cell|Proliferative cell	1.0	CD44_HBEGF	Basal epithelial cell|Proliferative cell	0.114	AE_gill	2.044382152554232
CD44_HBEGF_Basal epithelial cell|SMC	CD44_HBEGF_AE_gill	Basal epithelial cell|SMC	1.0	CD44_HBEGF	Basal epithelial cell|SMC	0.206	AE_gill	2.7824645510848316
CD44_HBEGF_Basal epithelial cell|Stromal cell	CD44_HBEGF_AE_gill	Basal epithelial cell|Stromal cell	1.0	CD44_HBEGF	Basal epithelial cell|Stromal cell	0.167	AE_gill	2.6811937860382673
CD44_HBEGF_Basal epithelial cell|T cell	CD44_HBEGF_AE_gill	Basal epithelial cell|T cell	1.0	CD44_HBEGF	Basal epithelial cell|T cell	0.121	AE_gill	2.303612657057748
CD44_HBEGF_Basal epithelial cell|Un_epithelial cell	CD44_HBEGF_AE_gill	Basal epithelial cell|Un_epithelial cell	0.0	CD44_HBEGF	Basal epithelial cell|Un_epithelial cell	0.259	AE_gill	3.110479024376871
CD44_HBEGF_Basal epithelial cell|Un_immune cell	CD44_HBEGF_AE_gill	Basal epithelial cell|Un_immune cell	1.0	CD44_HBEGF	Basal epithelial cell|Un_immune cell	0.123	AE_gill	2.312124219966938
CD44_HBEGF_CD8+T cell|B cell_like	CD44_HBEGF_AE_gill	CD8+T cell|B cell_like	1.0	CD44_HBEGF	CD8+T cell|B cell_like	0.116	AE_gill	0.867827608003895
CD44_HBEGF_CD8+T cell|Basal epithelial cell	CD44_HBEGF_AE_gill	CD8+T cell|Basal epithelial cell	0.0	CD44_HBEGF	CD8+T cell|Basal epithelial cell	0.259	AE_gill	2.483945199539436
CD44_HBEGF_CD8+T cell|CD8+T cell	CD44_HBEGF_AE_gill	CD8+T cell|CD8+T cell	1.0	CD44_HBEGF	CD8+T cell|CD8+T cell	0.104	AE_gill	0.903512066173312
CD44_HBEGF_CD8+T cell|Ciliated cell	CD44_HBEGF_AE_gill	CD8+T cell|Ciliated cell	1.0	CD44_HBEGF	CD8+T cell|Ciliated cell	0.11	AE_gill	0.6612529633311655
CD44_HBEGF_CD8+T cell|CTSG_high	CD44_HBEGF_AE_gill	CD8+T cell|CTSG_high	1.0	CD44_HBEGF	CD8+T cell|CTSG_high	0.121	AE_gill	1.161298823662923
CD44_HBEGF_CD8+T cell|Dendritic cell_like	CD44_HBEGF_AE_gill	CD8+T cell|Dendritic cell_like	1.0	CD44_HBEGF	CD8+T cell|Dendritic cell_like	0.118	AE_gill	1.2988599477076122
CD44_HBEGF_CD8+T cell|Endothelial cell	CD44_HBEGF_AE_gill	CD8+T cell|Endothelial cell	1.0	CD44_HBEGF	CD8+T cell|Endothelial cell	0.086	AE_gill	0.5193118280167359
CD44_HBEGF_CD8+T cell|Epithelial cell_Ca	CD44_HBEGF_AE_gill	CD8+T cell|Epithelial cell_Ca	0.553	CD44_HBEGF	CD8+T cell|Epithelial cell_Ca	0.132	AE_gill	0.783256805600176
CD44_HBEGF_CD8+T cell|Erythroid cell	CD44_HBEGF_AE_gill	CD8+T cell|Erythroid cell	1.0	CD44_HBEGF	CD8+T cell|Erythroid cell	0.098	AE_gill	0.6060499645816046
CD44_HBEGF_CD8+T cell|Goblet cell	CD44_HBEGF_AE_gill	CD8+T cell|Goblet cell	1.0	CD44_HBEGF	CD8+T cell|Goblet cell	0.114	AE_gill	0.984553533029811
CD44_HBEGF_CD8+T cell|Ionocyte cell	CD44_HBEGF_AE_gill	CD8+T cell|Ionocyte cell	1.0	CD44_HBEGF	CD8+T cell|Ionocyte cell	0.098	AE_gill	0.681496470727228
CD44_HBEGF_CD8+T cell|Ionocyte cell_DMRT2	CD44_HBEGF_AE_gill	CD8+T cell|Ionocyte cell_DMRT2	0.0	CD44_HBEGF	CD8+T cell|Ionocyte cell_DMRT2	0.198	AE_gill	1.1156850329517758
CD44_HBEGF_CD8+T cell|Macrophage	CD44_HBEGF_AE_gill	CD8+T cell|Macrophage	1.0	CD44_HBEGF	CD8+T cell|Macrophage	0.091	AE_gill	1.0443383694321278
CD44_HBEGF_CD8+T cell|Neutrophil	CD44_HBEGF_AE_gill	CD8+T cell|Neutrophil	0.0	CD44_HBEGF	CD8+T cell|Neutrophil	0.289	AE_gill	1.535651356321362
CD44_HBEGF_CD8+T cell|NK cell_like	CD44_HBEGF_AE_gill	CD8+T cell|NK cell_like	1.0	CD44_HBEGF	CD8+T cell|NK cell_like	0.093	AE_gill	0.9953324117985259
CD44_HBEGF_CD8+T cell|Platelet	CD44_HBEGF_AE_gill	CD8+T cell|Platelet	0.107	CD44_HBEGF	CD8+T cell|Platelet	0.174	AE_gill	1.084316400908485
CD44_HBEGF_CD8+T cell|Proliferative cell	CD44_HBEGF_AE_gill	CD8+T cell|Proliferative cell	1.0	CD44_HBEGF	CD8+T cell|Proliferative cell	0.08	AE_gill	0.46394901918810816
CD44_HBEGF_CD8+T cell|SMC	CD44_HBEGF_AE_gill	CD8+T cell|SMC	1.0	CD44_HBEGF	CD8+T cell|SMC	0.172	AE_gill	1.2020314177187075
CD44_HBEGF_CD8+T cell|Stromal cell	CD44_HBEGF_AE_gill	CD8+T cell|Stromal cell	1.0	CD44_HBEGF	CD8+T cell|Stromal cell	0.134	AE_gill	1.1007606526721432
CD44_HBEGF_CD8+T cell|T cell	CD44_HBEGF_AE_gill	CD8+T cell|T cell	1.0	CD44_HBEGF	CD8+T cell|T cell	0.087	AE_gill	0.7231795236916235
CD44_HBEGF_CD8+T cell|Un_epithelial cell	CD44_HBEGF_AE_gill	CD8+T cell|Un_epithelial cell	0.0	CD44_HBEGF	CD8+T cell|Un_epithelial cell	0.225	AE_gill	1.5300458910107468
CD44_HBEGF_CD8+T cell|Un_immune cell	CD44_HBEGF_AE_gill	CD8+T cell|Un_immune cell	1.0	CD44_HBEGF	CD8+T cell|Un_immune cell	0.09	AE_gill	0.7316910866008136
CD44_HBEGF_Ciliated cell|B cell_like	CD44_HBEGF_AE_gill	Ciliated cell|B cell_like	1.0	CD44_HBEGF	Ciliated cell|B cell_like	0.052	AE_gill	0.6255685051617486
CD44_HBEGF_Ciliated cell|Basal epithelial cell	CD44_HBEGF_AE_gill	Ciliated cell|Basal epithelial cell	1.0	CD44_HBEGF	Ciliated cell|Basal epithelial cell	0.196	AE_gill	2.24168609669729
CD44_HBEGF_Ciliated cell|CD8+T cell	CD44_HBEGF_AE_gill	Ciliated cell|CD8+T cell	1.0	CD44_HBEGF	Ciliated cell|CD8+T cell	0.04	AE_gill	0.6612529633311655
CD44_HBEGF_Ciliated cell|Ciliated cell	CD44_HBEGF_AE_gill	Ciliated cell|Ciliated cell	1.0	CD44_HBEGF	Ciliated cell|Ciliated cell	0.046	AE_gill	0.418993860489019
CD44_HBEGF_Ciliated cell|CTSG_high	CD44_HBEGF_AE_gill	Ciliated cell|CTSG_high	1.0	CD44_HBEGF	Ciliated cell|CTSG_high	0.058	AE_gill	0.9190397208207766
CD44_HBEGF_Ciliated cell|Dendritic cell_like	CD44_HBEGF_AE_gill	Ciliated cell|Dendritic cell_like	1.0	CD44_HBEGF	Ciliated cell|Dendritic cell_like	0.054	AE_gill	1.0566008448654656
CD44_HBEGF_Ciliated cell|Endothelial cell	CD44_HBEGF_AE_gill	Ciliated cell|Endothelial cell	1.0	CD44_HBEGF	Ciliated cell|Endothelial cell	0.022	AE_gill	0.2770527251745894
CD44_HBEGF_Ciliated cell|Epithelial cell_Ca	CD44_HBEGF_AE_gill	Ciliated cell|Epithelial cell_Ca	1.0	CD44_HBEGF	Ciliated cell|Epithelial cell_Ca	0.069	AE_gill	0.5409977027580295
CD44_HBEGF_Ciliated cell|Erythroid cell	CD44_HBEGF_AE_gill	Ciliated cell|Erythroid cell	1.0	CD44_HBEGF	Ciliated cell|Erythroid cell	0.034	AE_gill	0.3637908617394582
CD44_HBEGF_Ciliated cell|Goblet cell	CD44_HBEGF_AE_gill	Ciliated cell|Goblet cell	1.0	CD44_HBEGF	Ciliated cell|Goblet cell	0.05	AE_gill	0.7422944301876644
CD44_HBEGF_Ciliated cell|Ionocyte cell	CD44_HBEGF_AE_gill	Ciliated cell|Ionocyte cell	1.0	CD44_HBEGF	Ciliated cell|Ionocyte cell	0.035	AE_gill	0.4392373678850815
CD44_HBEGF_Ciliated cell|Ionocyte cell_DMRT2	CD44_HBEGF_AE_gill	Ciliated cell|Ionocyte cell_DMRT2	1.0	CD44_HBEGF	Ciliated cell|Ionocyte cell_DMRT2	0.135	AE_gill	0.8734259301096292
CD44_HBEGF_Ciliated cell|Macrophage	CD44_HBEGF_AE_gill	Ciliated cell|Macrophage	1.0	CD44_HBEGF	Ciliated cell|Macrophage	0.028	AE_gill	0.8020792665899812
CD44_HBEGF_Ciliated cell|Neutrophil	CD44_HBEGF_AE_gill	Ciliated cell|Neutrophil	1.0	CD44_HBEGF	Ciliated cell|Neutrophil	0.226	AE_gill	1.2933922534792155
CD44_HBEGF_Ciliated cell|NK cell_like	CD44_HBEGF_AE_gill	Ciliated cell|NK cell_like	1.0	CD44_HBEGF	Ciliated cell|NK cell_like	0.029	AE_gill	0.7530733089563794
CD44_HBEGF_Ciliated cell|Platelet	CD44_HBEGF_AE_gill	Ciliated cell|Platelet	1.0	CD44_HBEGF	Ciliated cell|Platelet	0.11	AE_gill	0.8420572980663386
CD44_HBEGF_Ciliated cell|Proliferative cell	CD44_HBEGF_AE_gill	Ciliated cell|Proliferative cell	1.0	CD44_HBEGF	Ciliated cell|Proliferative cell	0.016	AE_gill	0.22168991634596158
CD44_HBEGF_Ciliated cell|SMC	CD44_HBEGF_AE_gill	Ciliated cell|SMC	1.0	CD44_HBEGF	Ciliated cell|SMC	0.108	AE_gill	0.9597723148765609
CD44_HBEGF_Ciliated cell|Stromal cell	CD44_HBEGF_AE_gill	Ciliated cell|Stromal cell	1.0	CD44_HBEGF	Ciliated cell|Stromal cell	0.07	AE_gill	0.8585015498299966
CD44_HBEGF_Ciliated cell|T cell	CD44_HBEGF_AE_gill	Ciliated cell|T cell	1.0	CD44_HBEGF	Ciliated cell|T cell	0.023	AE_gill	0.48092042084947695
CD44_HBEGF_Ciliated cell|Un_epithelial cell	CD44_HBEGF_AE_gill	Ciliated cell|Un_epithelial cell	1.0	CD44_HBEGF	Ciliated cell|Un_epithelial cell	0.161	AE_gill	1.2877867881686005
CD44_HBEGF_Ciliated cell|Un_immune cell	CD44_HBEGF_AE_gill	Ciliated cell|Un_immune cell	1.0	CD44_HBEGF	Ciliated cell|Un_immune cell	0.026	AE_gill	0.4894319837586671
CD44_HBEGF_CTSG_high|B cell_like	CD44_HBEGF_AE_gill	CTSG_high|B cell_like	1.0	CD44_HBEGF	CTSG_high|B cell_like	0.103	AE_gill	1.125614365493506
CD44_HBEGF_CTSG_high|Basal epithelial cell	CD44_HBEGF_AE_gill	CTSG_high|Basal epithelial cell	1.0	CD44_HBEGF	CTSG_high|Basal epithelial cell	0.247	AE_gill	2.741731957029047
CD44_HBEGF_CTSG_high|CD8+T cell	CD44_HBEGF_AE_gill	CTSG_high|CD8+T cell	1.0	CD44_HBEGF	CTSG_high|CD8+T cell	0.092	AE_gill	1.1612988236629231
CD44_HBEGF_CTSG_high|Ciliated cell	CD44_HBEGF_AE_gill	CTSG_high|Ciliated cell	1.0	CD44_HBEGF	CTSG_high|Ciliated cell	0.097	AE_gill	0.9190397208207766
CD44_HBEGF_CTSG_high|CTSG_high	CD44_HBEGF_AE_gill	CTSG_high|CTSG_high	1.0	CD44_HBEGF	CTSG_high|CTSG_high	0.109	AE_gill	1.419085581152534
CD44_HBEGF_CTSG_high|Dendritic cell_like	CD44_HBEGF_AE_gill	CTSG_high|Dendritic cell_like	1.0	CD44_HBEGF	CTSG_high|Dendritic cell_like	0.105	AE_gill	1.556646705197223
CD44_HBEGF_CTSG_high|Endothelial cell	CD44_HBEGF_AE_gill	CTSG_high|Endothelial cell	1.0	CD44_HBEGF	CTSG_high|Endothelial cell	0.074	AE_gill	0.7770985855063469
CD44_HBEGF_CTSG_high|Epithelial cell_Ca	CD44_HBEGF_AE_gill	CTSG_high|Epithelial cell_Ca	1.0	CD44_HBEGF	CTSG_high|Epithelial cell_Ca	0.12	AE_gill	1.041043563089787
CD44_HBEGF_CTSG_high|Erythroid cell	CD44_HBEGF_AE_gill	CTSG_high|Erythroid cell	1.0	CD44_HBEGF	CTSG_high|Erythroid cell	0.085	AE_gill	0.8638367220712158
CD44_HBEGF_CTSG_high|Goblet cell	CD44_HBEGF_AE_gill	CTSG_high|Goblet cell	1.0	CD44_HBEGF	CTSG_high|Goblet cell	0.102	AE_gill	1.2423402905194219
CD44_HBEGF_CTSG_high|Ionocyte cell	CD44_HBEGF_AE_gill	CTSG_high|Ionocyte cell	1.0	CD44_HBEGF	CTSG_high|Ionocyte cell	0.086	AE_gill	0.9392832282168391
CD44_HBEGF_CTSG_high|Ionocyte cell_DMRT2	CD44_HBEGF_AE_gill	CTSG_high|Ionocyte cell_DMRT2	1.0	CD44_HBEGF	CTSG_high|Ionocyte cell_DMRT2	0.186	AE_gill	1.373471790441387
CD44_HBEGF_CTSG_high|Macrophage	CD44_HBEGF_AE_gill	CTSG_high|Macrophage	1.0	CD44_HBEGF	CTSG_high|Macrophage	0.079	AE_gill	1.3021251269217387
CD44_HBEGF_CTSG_high|Neutrophil	CD44_HBEGF_AE_gill	CTSG_high|Neutrophil	1.0	CD44_HBEGF	CTSG_high|Neutrophil	0.277	AE_gill	1.7934381138109732
CD44_HBEGF_CTSG_high|NK cell_like	CD44_HBEGF_AE_gill	CTSG_high|NK cell_like	1.0	CD44_HBEGF	CTSG_high|NK cell_like	0.081	AE_gill	1.253119169288137
CD44_HBEGF_CTSG_high|Platelet	CD44_HBEGF_AE_gill	CTSG_high|Platelet	1.0	CD44_HBEGF	CTSG_high|Platelet	0.162	AE_gill	1.342103158398096
CD44_HBEGF_CTSG_high|Proliferative cell	CD44_HBEGF_AE_gill	CTSG_high|Proliferative cell	1.0	CD44_HBEGF	CTSG_high|Proliferative cell	0.068	AE_gill	0.721735776677719
CD44_HBEGF_CTSG_high|SMC	CD44_HBEGF_AE_gill	CTSG_high|SMC	1.0	CD44_HBEGF	CTSG_high|SMC	0.16	AE_gill	1.4598181752083184
CD44_HBEGF_CTSG_high|Stromal cell	CD44_HBEGF_AE_gill	CTSG_high|Stromal cell	1.0	CD44_HBEGF	CTSG_high|Stromal cell	0.121	AE_gill	1.358547410161754
CD44_HBEGF_CTSG_high|T cell	CD44_HBEGF_AE_gill	CTSG_high|T cell	1.0	CD44_HBEGF	CTSG_high|T cell	0.075	AE_gill	0.9809662811812345
CD44_HBEGF_CTSG_high|Un_epithelial cell	CD44_HBEGF_AE_gill	CTSG_high|Un_epithelial cell	1.0	CD44_HBEGF	CTSG_high|Un_epithelial cell	0.213	AE_gill	1.7878326485003582
CD44_HBEGF_CTSG_high|Un_immune cell	CD44_HBEGF_AE_gill	CTSG_high|Un_immune cell	1.0	CD44_HBEGF	CTSG_high|Un_immune cell	0.077	AE_gill	0.9894778440904246
CD44_HBEGF_Dendritic cell_like|B cell_like	CD44_HBEGF_AE_gill	Dendritic cell_like|B cell_like	1.0	CD44_HBEGF	Dendritic cell_like|B cell_like	0.177	AE_gill	1.263175489538195
CD44_HBEGF_Dendritic cell_like|Basal epithelial cell	CD44_HBEGF_AE_gill	Dendritic cell_like|Basal epithelial cell	0.0	CD44_HBEGF	Dendritic cell_like|Basal epithelial cell	0.32	AE_gill	2.879293081073736
CD44_HBEGF_Dendritic cell_like|CD8+T cell	CD44_HBEGF_AE_gill	Dendritic cell_like|CD8+T cell	1.0	CD44_HBEGF	Dendritic cell_like|CD8+T cell	0.165	AE_gill	1.2988599477076122
CD44_HBEGF_Dendritic cell_like|Ciliated cell	CD44_HBEGF_AE_gill	Dendritic cell_like|Ciliated cell	1.0	CD44_HBEGF	Dendritic cell_like|Ciliated cell	0.171	AE_gill	1.0566008448654656
CD44_HBEGF_Dendritic cell_like|CTSG_high	CD44_HBEGF_AE_gill	Dendritic cell_like|CTSG_high	1.0	CD44_HBEGF	Dendritic cell_like|CTSG_high	0.182	AE_gill	1.556646705197223
CD44_HBEGF_Dendritic cell_like|Dendritic cell_like	CD44_HBEGF_AE_gill	Dendritic cell_like|Dendritic cell_like	1.0	CD44_HBEGF	Dendritic cell_like|Dendritic cell_like	0.179	AE_gill	1.694207829241912
CD44_HBEGF_Dendritic cell_like|Endothelial cell	CD44_HBEGF_AE_gill	Dendritic cell_like|Endothelial cell	1.0	CD44_HBEGF	Dendritic cell_like|Endothelial cell	0.147	AE_gill	0.9146597095510359
CD44_HBEGF_Dendritic cell_like|Epithelial cell_Ca	CD44_HBEGF_AE_gill	Dendritic cell_like|Epithelial cell_Ca	0.008	CD44_HBEGF	Dendritic cell_like|Epithelial cell_Ca	0.193	AE_gill	1.178604687134476
CD44_HBEGF_Dendritic cell_like|Erythroid cell	CD44_HBEGF_AE_gill	Dendritic cell_like|Erythroid cell	1.0	CD44_HBEGF	Dendritic cell_like|Erythroid cell	0.158	AE_gill	1.0013978461159048
CD44_HBEGF_Dendritic cell_like|Goblet cell	CD44_HBEGF_AE_gill	Dendritic cell_like|Goblet cell	1.0	CD44_HBEGF	Dendritic cell_like|Goblet cell	0.175	AE_gill	1.3799014145641109
CD44_HBEGF_Dendritic cell_like|Ionocyte cell	CD44_HBEGF_AE_gill	Dendritic cell_like|Ionocyte cell	1.0	CD44_HBEGF	Dendritic cell_like|Ionocyte cell	0.159	AE_gill	1.076844352261528
CD44_HBEGF_Dendritic cell_like|Ionocyte cell_DMRT2	CD44_HBEGF_AE_gill	Dendritic cell_like|Ionocyte cell_DMRT2	0.0	CD44_HBEGF	Dendritic cell_like|Ionocyte cell_DMRT2	0.259	AE_gill	1.511032914486076
CD44_HBEGF_Dendritic cell_like|Macrophage	CD44_HBEGF_AE_gill	Dendritic cell_like|Macrophage	1.0	CD44_HBEGF	Dendritic cell_like|Macrophage	0.152	AE_gill	1.4396862509664277
CD44_HBEGF_Dendritic cell_like|Neutrophil	CD44_HBEGF_AE_gill	Dendritic cell_like|Neutrophil	0.0	CD44_HBEGF	Dendritic cell_like|Neutrophil	0.35	AE_gill	1.9309992378556622
CD44_HBEGF_Dendritic cell_like|NK cell_like	CD44_HBEGF_AE_gill	Dendritic cell_like|NK cell_like	1.0	CD44_HBEGF	Dendritic cell_like|NK cell_like	0.154	AE_gill	1.390680293332826
CD44_HBEGF_Dendritic cell_like|Platelet	CD44_HBEGF_AE_gill	Dendritic cell_like|Platelet	0.008	CD44_HBEGF	Dendritic cell_like|Platelet	0.235	AE_gill	1.479664282442785
CD44_HBEGF_Dendritic cell_like|Proliferative cell	CD44_HBEGF_AE_gill	Dendritic cell_like|Proliferative cell	1.0	CD44_HBEGF	Dendritic cell_like|Proliferative cell	0.141	AE_gill	0.859296900722408
CD44_HBEGF_Dendritic cell_like|SMC	CD44_HBEGF_AE_gill	Dendritic cell_like|SMC	1.0	CD44_HBEGF	Dendritic cell_like|SMC	0.233	AE_gill	1.5973792992530074
CD44_HBEGF_Dendritic cell_like|Stromal cell	CD44_HBEGF_AE_gill	Dendritic cell_like|Stromal cell	1.0	CD44_HBEGF	Dendritic cell_like|Stromal cell	0.194	AE_gill	1.496108534206443
CD44_HBEGF_Dendritic cell_like|T cell	CD44_HBEGF_AE_gill	Dendritic cell_like|T cell	1.0	CD44_HBEGF	Dendritic cell_like|T cell	0.148	AE_gill	1.1185274052259235
CD44_HBEGF_Dendritic cell_like|Un_epithelial cell	CD44_HBEGF_AE_gill	Dendritic cell_like|Un_epithelial cell	0.0	CD44_HBEGF	Dendritic cell_like|Un_epithelial cell	0.286	AE_gill	1.9253937725450472
CD44_HBEGF_Dendritic cell_like|Un_immune cell	CD44_HBEGF_AE_gill	Dendritic cell_like|Un_immune cell	1.0	CD44_HBEGF	Dendritic cell_like|Un_immune cell	0.15	AE_gill	1.1270389681351136
CD44_HBEGF_Endothelial cell|B cell_like	CD44_HBEGF_AE_gill	Endothelial cell|B cell_like	1.0	CD44_HBEGF	Endothelial cell|B cell_like	0.045	AE_gill	0.4836273698473189
CD44_HBEGF_Endothelial cell|Basal epithelial cell	CD44_HBEGF_AE_gill	Endothelial cell|Basal epithelial cell	1.0	CD44_HBEGF	Endothelial cell|Basal epithelial cell	0.188	AE_gill	2.09974496138286
CD44_HBEGF_Endothelial cell|CD8+T cell	CD44_HBEGF_AE_gill	Endothelial cell|CD8+T cell	1.0	CD44_HBEGF	Endothelial cell|CD8+T cell	0.033	AE_gill	0.5193118280167359
CD44_HBEGF_Endothelial cell|Ciliated cell	CD44_HBEGF_AE_gill	Endothelial cell|Ciliated cell	1.0	CD44_HBEGF	Endothelial cell|Ciliated cell	0.039	AE_gill	0.2770527251745894
CD44_HBEGF_Endothelial cell|CTSG_high	CD44_HBEGF_AE_gill	Endothelial cell|CTSG_high	1.0	CD44_HBEGF	Endothelial cell|CTSG_high	0.05	AE_gill	0.7770985855063469
CD44_HBEGF_Endothelial cell|Dendritic cell_like	CD44_HBEGF_AE_gill	Endothelial cell|Dendritic cell_like	1.0	CD44_HBEGF	Endothelial cell|Dendritic cell_like	0.047	AE_gill	0.9146597095510359
CD44_HBEGF_Endothelial cell|Endothelial cell	CD44_HBEGF_AE_gill	Endothelial cell|Endothelial cell	1.0	CD44_HBEGF	Endothelial cell|Endothelial cell	0.015	AE_gill	0.1351115898601598
CD44_HBEGF_Endothelial cell|Epithelial cell_Ca	CD44_HBEGF_AE_gill	Endothelial cell|Epithelial cell_Ca	1.0	CD44_HBEGF	Endothelial cell|Epithelial cell_Ca	0.061	AE_gill	0.3990565674435999
CD44_HBEGF_Endothelial cell|Erythroid cell	CD44_HBEGF_AE_gill	Endothelial cell|Erythroid cell	1.0	CD44_HBEGF	Endothelial cell|Erythroid cell	0.026	AE_gill	0.2218497264250286
CD44_HBEGF_Endothelial cell|Goblet cell	CD44_HBEGF_AE_gill	Endothelial cell|Goblet cell	1.0	CD44_HBEGF	Endothelial cell|Goblet cell	0.043	AE_gill	0.6003532948732349
CD44_HBEGF_Endothelial cell|Ionocyte cell	CD44_HBEGF_AE_gill	Endothelial cell|Ionocyte cell	1.0	CD44_HBEGF	Endothelial cell|Ionocyte cell	0.027	AE_gill	0.2972962325706519
CD44_HBEGF_Endothelial cell|Ionocyte cell_DMRT2	CD44_HBEGF_AE_gill	Endothelial cell|Ionocyte cell_DMRT2	1.0	CD44_HBEGF	Endothelial cell|Ionocyte cell_DMRT2	0.127	AE_gill	0.7314847947951997
CD44_HBEGF_Endothelial cell|Macrophage	CD44_HBEGF_AE_gill	Endothelial cell|Macrophage	1.0	CD44_HBEGF	Endothelial cell|Macrophage	0.02	AE_gill	0.6601381312755517
CD44_HBEGF_Endothelial cell|Neutrophil	CD44_HBEGF_AE_gill	Endothelial cell|Neutrophil	1.0	CD44_HBEGF	Endothelial cell|Neutrophil	0.218	AE_gill	1.151451118164786
CD44_HBEGF_Endothelial cell|NK cell_like	CD44_HBEGF_AE_gill	Endothelial cell|NK cell_like	1.0	CD44_HBEGF	Endothelial cell|NK cell_like	0.022	AE_gill	0.6111321736419498
CD44_HBEGF_Endothelial cell|Platelet	CD44_HBEGF_AE_gill	Endothelial cell|Platelet	1.0	CD44_HBEGF	Endothelial cell|Platelet	0.103	AE_gill	0.7001161627519089
CD44_HBEGF_Endothelial cell|Proliferative cell	CD44_HBEGF_AE_gill	Endothelial cell|Proliferative cell	1.0	CD44_HBEGF	Endothelial cell|Proliferative cell	0.009	AE_gill	0.079748781031532
CD44_HBEGF_Endothelial cell|SMC	CD44_HBEGF_AE_gill	Endothelial cell|SMC	1.0	CD44_HBEGF	Endothelial cell|SMC	0.101	AE_gill	0.8178311795621312
CD44_HBEGF_Endothelial cell|Stromal cell	CD44_HBEGF_AE_gill	Endothelial cell|Stromal cell	1.0	CD44_HBEGF	Endothelial cell|Stromal cell	0.062	AE_gill	0.716560414515567
CD44_HBEGF_Endothelial cell|T cell	CD44_HBEGF_AE_gill	Endothelial cell|T cell	1.0	CD44_HBEGF	Endothelial cell|T cell	0.016	AE_gill	0.3389792855350474
CD44_HBEGF_Endothelial cell|Un_epithelial cell	CD44_HBEGF_AE_gill	Endothelial cell|Un_epithelial cell	1.0	CD44_HBEGF	Endothelial cell|Un_epithelial cell	0.154	AE_gill	1.145845652854171
CD44_HBEGF_Endothelial cell|Un_immune cell	CD44_HBEGF_AE_gill	Endothelial cell|Un_immune cell	1.0	CD44_HBEGF	Endothelial cell|Un_immune cell	0.018	AE_gill	0.3474908484442375
CD44_HBEGF_Epithelial cell_Ca|B cell_like	CD44_HBEGF_AE_gill	Epithelial cell_Ca|B cell_like	1.0	CD44_HBEGF	Epithelial cell_Ca|B cell_like	0.073	AE_gill	0.7475723474307591
CD44_HBEGF_Epithelial cell_Ca|Basal epithelial cell	CD44_HBEGF_AE_gill	Epithelial cell_Ca|Basal epithelial cell	0.0	CD44_HBEGF	Epithelial cell_Ca|Basal epithelial cell	0.217	AE_gill	2.3636899389663
CD44_HBEGF_Epithelial cell_Ca|CD8+T cell	CD44_HBEGF_AE_gill	Epithelial cell_Ca|CD8+T cell	1.0	CD44_HBEGF	Epithelial cell_Ca|CD8+T cell	0.062	AE_gill	0.7832568056001761
CD44_HBEGF_Epithelial cell_Ca|Ciliated cell	CD44_HBEGF_AE_gill	Epithelial cell_Ca|Ciliated cell	1.0	CD44_HBEGF	Epithelial cell_Ca|Ciliated cell	0.067	AE_gill	0.5409977027580295
CD44_HBEGF_Epithelial cell_Ca|CTSG_high	CD44_HBEGF_AE_gill	Epithelial cell_Ca|CTSG_high	1.0	CD44_HBEGF	Epithelial cell_Ca|CTSG_high	0.079	AE_gill	1.041043563089787
CD44_HBEGF_Epithelial cell_Ca|Dendritic cell_like	CD44_HBEGF_AE_gill	Epithelial cell_Ca|Dendritic cell_like	1.0	CD44_HBEGF	Epithelial cell_Ca|Dendritic cell_like	0.075	AE_gill	1.178604687134476
CD44_HBEGF_Epithelial cell_Ca|Endothelial cell	CD44_HBEGF_AE_gill	Epithelial cell_Ca|Endothelial cell	1.0	CD44_HBEGF	Epithelial cell_Ca|Endothelial cell	0.043	AE_gill	0.39905656744359985
CD44_HBEGF_Epithelial cell_Ca|Epithelial cell_Ca	CD44_HBEGF_AE_gill	Epithelial cell_Ca|Epithelial cell_Ca	0.992	CD44_HBEGF	Epithelial cell_Ca|Epithelial cell_Ca	0.09	AE_gill	0.66300154502704
CD44_HBEGF_Epithelial cell_Ca|Erythroid cell	CD44_HBEGF_AE_gill	Epithelial cell_Ca|Erythroid cell	1.0	CD44_HBEGF	Epithelial cell_Ca|Erythroid cell	0.055	AE_gill	0.4857947040084687
CD44_HBEGF_Epithelial cell_Ca|Goblet cell	CD44_HBEGF_AE_gill	Epithelial cell_Ca|Goblet cell	1.0	CD44_HBEGF	Epithelial cell_Ca|Goblet cell	0.071	AE_gill	0.864298272456675
CD44_HBEGF_Epithelial cell_Ca|Ionocyte cell	CD44_HBEGF_AE_gill	Epithelial cell_Ca|Ionocyte cell	1.0	CD44_HBEGF	Epithelial cell_Ca|Ionocyte cell	0.056	AE_gill	0.561241210154092
CD44_HBEGF_Epithelial cell_Ca|Ionocyte cell_DMRT2	CD44_HBEGF_AE_gill	Epithelial cell_Ca|Ionocyte cell_DMRT2	0.211	CD44_HBEGF	Epithelial cell_Ca|Ionocyte cell_DMRT2	0.156	AE_gill	0.9954297723786397
CD44_HBEGF_Epithelial cell_Ca|Macrophage	CD44_HBEGF_AE_gill	Epithelial cell_Ca|Macrophage	1.0	CD44_HBEGF	Epithelial cell_Ca|Macrophage	0.049	AE_gill	0.9240831088589918
CD44_HBEGF_Epithelial cell_Ca|Neutrophil	CD44_HBEGF_AE_gill	Epithelial cell_Ca|Neutrophil	0.0	CD44_HBEGF	Epithelial cell_Ca|Neutrophil	0.247	AE_gill	1.4153960957482261
CD44_HBEGF_Epithelial cell_Ca|NK cell_like	CD44_HBEGF_AE_gill	Epithelial cell_Ca|NK cell_like	1.0	CD44_HBEGF	Epithelial cell_Ca|NK cell_like	0.05	AE_gill	0.8750771512253899
CD44_HBEGF_Epithelial cell_Ca|Platelet	CD44_HBEGF_AE_gill	Epithelial cell_Ca|Platelet	0.609	CD44_HBEGF	Epithelial cell_Ca|Platelet	0.131	AE_gill	0.964061140335349
CD44_HBEGF_Epithelial cell_Ca|Proliferative cell	CD44_HBEGF_AE_gill	Epithelial cell_Ca|Proliferative cell	1.0	CD44_HBEGF	Epithelial cell_Ca|Proliferative cell	0.038	AE_gill	0.34369375861497214
CD44_HBEGF_Epithelial cell_Ca|SMC	CD44_HBEGF_AE_gill	Epithelial cell_Ca|SMC	1.0	CD44_HBEGF	Epithelial cell_Ca|SMC	0.129	AE_gill	1.0817761571455713
CD44_HBEGF_Epithelial cell_Ca|Stromal cell	CD44_HBEGF_AE_gill	Epithelial cell_Ca|Stromal cell	1.0	CD44_HBEGF	Epithelial cell_Ca|Stromal cell	0.091	AE_gill	0.980505392099007
CD44_HBEGF_Epithelial cell_Ca|T cell	CD44_HBEGF_AE_gill	Epithelial cell_Ca|T cell	1.0	CD44_HBEGF	Epithelial cell_Ca|T cell	0.045	AE_gill	0.6029242631184875
CD44_HBEGF_Epithelial cell_Ca|Un_epithelial cell	CD44_HBEGF_AE_gill	Epithelial cell_Ca|Un_epithelial cell	0.024	CD44_HBEGF	Epithelial cell_Ca|Un_epithelial cell	0.183	AE_gill	1.409790630437611
CD44_HBEGF_Epithelial cell_Ca|Un_immune cell	CD44_HBEGF_AE_gill	Epithelial cell_Ca|Un_immune cell	1.0	CD44_HBEGF	Epithelial cell_Ca|Un_immune cell	0.047	AE_gill	0.6114358260276775
CD44_HBEGF_Erythroid cell|B cell_like	CD44_HBEGF_AE_gill	Erythroid cell|B cell_like	1.0	CD44_HBEGF	Erythroid cell|B cell_like	0.041	AE_gill	0.5703655064121878
CD44_HBEGF_Erythroid cell|Basal epithelial cell	CD44_HBEGF_AE_gill	Erythroid cell|Basal epithelial cell	1.0	CD44_HBEGF	Erythroid cell|Basal epithelial cell	0.185	AE_gill	2.186483097947729
CD44_HBEGF_Erythroid cell|CD8+T cell	CD44_HBEGF_AE_gill	Erythroid cell|CD8+T cell	1.0	CD44_HBEGF	Erythroid cell|CD8+T cell	0.03	AE_gill	0.6060499645816046
CD44_HBEGF_Erythroid cell|Ciliated cell	CD44_HBEGF_AE_gill	Erythroid cell|Ciliated cell	1.0	CD44_HBEGF	Erythroid cell|Ciliated cell	0.035	AE_gill	0.3637908617394582
CD44_HBEGF_Erythroid cell|CTSG_high	CD44_HBEGF_AE_gill	Erythroid cell|CTSG_high	1.0	CD44_HBEGF	Erythroid cell|CTSG_high	0.047	AE_gill	0.8638367220712158
CD44_HBEGF_Erythroid cell|Dendritic cell_like	CD44_HBEGF_AE_gill	Erythroid cell|Dendritic cell_like	1.0	CD44_HBEGF	Erythroid cell|Dendritic cell_like	0.043	AE_gill	1.0013978461159048
CD44_HBEGF_Erythroid cell|Endothelial cell	CD44_HBEGF_AE_gill	Erythroid cell|Endothelial cell	1.0	CD44_HBEGF	Erythroid cell|Endothelial cell	0.011	AE_gill	0.2218497264250286
CD44_HBEGF_Erythroid cell|Epithelial cell_Ca	CD44_HBEGF_AE_gill	Erythroid cell|Epithelial cell_Ca	1.0	CD44_HBEGF	Erythroid cell|Epithelial cell_Ca	0.058	AE_gill	0.4857947040084687
CD44_HBEGF_Erythroid cell|Erythroid cell	CD44_HBEGF_AE_gill	Erythroid cell|Erythroid cell	1.0	CD44_HBEGF	Erythroid cell|Erythroid cell	0.023	AE_gill	0.3085878629898974
CD44_HBEGF_Erythroid cell|Goblet cell	CD44_HBEGF_AE_gill	Erythroid cell|Goblet cell	1.0	CD44_HBEGF	Erythroid cell|Goblet cell	0.04	AE_gill	0.6870914314381036
CD44_HBEGF_Erythroid cell|Ionocyte cell	CD44_HBEGF_AE_gill	Erythroid cell|Ionocyte cell	1.0	CD44_HBEGF	Erythroid cell|Ionocyte cell	0.024	AE_gill	0.3840343691355207
CD44_HBEGF_Erythroid cell|Ionocyte cell_DMRT2	CD44_HBEGF_AE_gill	Erythroid cell|Ionocyte cell_DMRT2	1.0	CD44_HBEGF	Erythroid cell|Ionocyte cell_DMRT2	0.124	AE_gill	0.8182229313600684
CD44_HBEGF_Erythroid cell|Macrophage	CD44_HBEGF_AE_gill	Erythroid cell|Macrophage	1.0	CD44_HBEGF	Erythroid cell|Macrophage	0.017	AE_gill	0.7468762678404204
CD44_HBEGF_Erythroid cell|Neutrophil	CD44_HBEGF_AE_gill	Erythroid cell|Neutrophil	1.0	CD44_HBEGF	Erythroid cell|Neutrophil	0.215	AE_gill	1.2381892547296547
CD44_HBEGF_Erythroid cell|NK cell_like	CD44_HBEGF_AE_gill	Erythroid cell|NK cell_like	1.0	CD44_HBEGF	Erythroid cell|NK cell_like	0.019	AE_gill	0.6978703102068186
CD44_HBEGF_Erythroid cell|Platelet	CD44_HBEGF_AE_gill	Erythroid cell|Platelet	1.0	CD44_HBEGF	Erythroid cell|Platelet	0.1	AE_gill	0.7868542993167777
CD44_HBEGF_Erythroid cell|Proliferative cell	CD44_HBEGF_AE_gill	Erythroid cell|Proliferative cell	1.0	CD44_HBEGF	Erythroid cell|Proliferative cell	0.006	AE_gill	0.16648691759640077
CD44_HBEGF_Erythroid cell|SMC	CD44_HBEGF_AE_gill	Erythroid cell|SMC	1.0	CD44_HBEGF	Erythroid cell|SMC	0.098	AE_gill	0.9045693161270001
CD44_HBEGF_Erythroid cell|Stromal cell	CD44_HBEGF_AE_gill	Erythroid cell|Stromal cell	1.0	CD44_HBEGF	Erythroid cell|Stromal cell	0.059	AE_gill	0.8032985510804358
CD44_HBEGF_Erythroid cell|T cell	CD44_HBEGF_AE_gill	Erythroid cell|T cell	1.0	CD44_HBEGF	Erythroid cell|T cell	0.013	AE_gill	0.42571742209991614
CD44_HBEGF_Erythroid cell|Un_epithelial cell	CD44_HBEGF_AE_gill	Erythroid cell|Un_epithelial cell	1.0	CD44_HBEGF	Erythroid cell|Un_epithelial cell	0.151	AE_gill	1.2325837894190397
CD44_HBEGF_Erythroid cell|Un_immune cell	CD44_HBEGF_AE_gill	Erythroid cell|Un_immune cell	1.0	CD44_HBEGF	Erythroid cell|Un_immune cell	0.015	AE_gill	0.4342289850091063
CD44_HBEGF_Goblet cell|B cell_like	CD44_HBEGF_AE_gill	Goblet cell|B cell_like	1.0	CD44_HBEGF	Goblet cell|B cell_like	0.11	AE_gill	0.948869074860394
CD44_HBEGF_Goblet cell|Basal epithelial cell	CD44_HBEGF_AE_gill	Goblet cell|Basal epithelial cell	0.0	CD44_HBEGF	Goblet cell|Basal epithelial cell	0.254	AE_gill	2.564986666395935
CD44_HBEGF_Goblet cell|CD8+T cell	CD44_HBEGF_AE_gill	Goblet cell|CD8+T cell	1.0	CD44_HBEGF	Goblet cell|CD8+T cell	0.099	AE_gill	0.984553533029811
CD44_HBEGF_Goblet cell|Ciliated cell	CD44_HBEGF_AE_gill	Goblet cell|Ciliated cell	1.0	CD44_HBEGF	Goblet cell|Ciliated cell	0.104	AE_gill	0.7422944301876644
CD44_HBEGF_Goblet cell|CTSG_high	CD44_HBEGF_AE_gill	Goblet cell|CTSG_high	1.0	CD44_HBEGF	Goblet cell|CTSG_high	0.116	AE_gill	1.2423402905194219
CD44_HBEGF_Goblet cell|Dendritic cell_like	CD44_HBEGF_AE_gill	Goblet cell|Dendritic cell_like	1.0	CD44_HBEGF	Goblet cell|Dendritic cell_like	0.112	AE_gill	1.3799014145641109
CD44_HBEGF_Goblet cell|Endothelial cell	CD44_HBEGF_AE_gill	Goblet cell|Endothelial cell	1.0	CD44_HBEGF	Goblet cell|Endothelial cell	0.08	AE_gill	0.6003532948732349
CD44_HBEGF_Goblet cell|Epithelial cell_Ca	CD44_HBEGF_AE_gill	Goblet cell|Epithelial cell_Ca	0.687	CD44_HBEGF	Goblet cell|Epithelial cell_Ca	0.127	AE_gill	0.8642982724566749
CD44_HBEGF_Goblet cell|Erythroid cell	CD44_HBEGF_AE_gill	Goblet cell|Erythroid cell	1.0	CD44_HBEGF	Goblet cell|Erythroid cell	0.092	AE_gill	0.6870914314381037
CD44_HBEGF_Goblet cell|Goblet cell	CD44_HBEGF_AE_gill	Goblet cell|Goblet cell	1.0	CD44_HBEGF	Goblet cell|Goblet cell	0.109	AE_gill	1.06559499988631
CD44_HBEGF_Goblet cell|Ionocyte cell	CD44_HBEGF_AE_gill	Goblet cell|Ionocyte cell	1.0	CD44_HBEGF	Goblet cell|Ionocyte cell	0.093	AE_gill	0.7625379375837269
CD44_HBEGF_Goblet cell|Ionocyte cell_DMRT2	CD44_HBEGF_AE_gill	Goblet cell|Ionocyte cell_DMRT2	0.0	CD44_HBEGF	Goblet cell|Ionocyte cell_DMRT2	0.193	AE_gill	1.1967264998082747
CD44_HBEGF_Goblet cell|Macrophage	CD44_HBEGF_AE_gill	Goblet cell|Macrophage	1.0	CD44_HBEGF	Goblet cell|Macrophage	0.086	AE_gill	1.1253798362886267
CD44_HBEGF_Goblet cell|Neutrophil	CD44_HBEGF_AE_gill	Goblet cell|Neutrophil	0.0	CD44_HBEGF	Goblet cell|Neutrophil	0.284	AE_gill	1.616692823177861
CD44_HBEGF_Goblet cell|NK cell_like	CD44_HBEGF_AE_gill	Goblet cell|NK cell_like	1.0	CD44_HBEGF	Goblet cell|NK cell_like	0.088	AE_gill	1.076373878655025
CD44_HBEGF_Goblet cell|Platelet	CD44_HBEGF_AE_gill	Goblet cell|Platelet	0.146	CD44_HBEGF	Goblet cell|Platelet	0.169	AE_gill	1.165357867764984
CD44_HBEGF_Goblet cell|Proliferative cell	CD44_HBEGF_AE_gill	Goblet cell|Proliferative cell	1.0	CD44_HBEGF	Goblet cell|Proliferative cell	0.075	AE_gill	0.544990486044607
CD44_HBEGF_Goblet cell|SMC	CD44_HBEGF_AE_gill	Goblet cell|SMC	1.0	CD44_HBEGF	Goblet cell|SMC	0.167	AE_gill	1.2830728845752062
CD44_HBEGF_Goblet cell|Stromal cell	CD44_HBEGF_AE_gill	Goblet cell|Stromal cell	1.0	CD44_HBEGF	Goblet cell|Stromal cell	0.128	AE_gill	1.1818021195286421
CD44_HBEGF_Goblet cell|T cell	CD44_HBEGF_AE_gill	Goblet cell|T cell	1.0	CD44_HBEGF	Goblet cell|T cell	0.082	AE_gill	0.8042209905481225
CD44_HBEGF_Goblet cell|Un_epithelial cell	CD44_HBEGF_AE_gill	Goblet cell|Un_epithelial cell	0.0	CD44_HBEGF	Goblet cell|Un_epithelial cell	0.22	AE_gill	1.611087357867246
CD44_HBEGF_Goblet cell|Un_immune cell	CD44_HBEGF_AE_gill	Goblet cell|Un_immune cell	1.0	CD44_HBEGF	Goblet cell|Un_immune cell	0.084	AE_gill	0.8127325534573125
CD44_HBEGF_Ionocyte cell_DMRT2|B cell_like	CD44_HBEGF_AE_gill	Ionocyte cell_DMRT2|B cell_like	1.0	CD44_HBEGF	Ionocyte cell_DMRT2|B cell_like	0.054	AE_gill	1.0800005747823587
CD44_HBEGF_Ionocyte cell_DMRT2|Basal epithelial cell	CD44_HBEGF_AE_gill	Ionocyte cell_DMRT2|Basal epithelial cell	1.0	CD44_HBEGF	Ionocyte cell_DMRT2|Basal epithelial cell	0.197	AE_gill	2.6961181663178997
CD44_HBEGF_Ionocyte cell_DMRT2|CD8+T cell	CD44_HBEGF_AE_gill	Ionocyte cell_DMRT2|CD8+T cell	1.0	CD44_HBEGF	Ionocyte cell_DMRT2|CD8+T cell	0.042	AE_gill	1.1156850329517758
CD44_HBEGF_Ionocyte cell_DMRT2|Ciliated cell	CD44_HBEGF_AE_gill	Ionocyte cell_DMRT2|Ciliated cell	1.0	CD44_HBEGF	Ionocyte cell_DMRT2|Ciliated cell	0.048	AE_gill	0.8734259301096292
CD44_HBEGF_Ionocyte cell_DMRT2|CTSG_high	CD44_HBEGF_AE_gill	Ionocyte cell_DMRT2|CTSG_high	1.0	CD44_HBEGF	Ionocyte cell_DMRT2|CTSG_high	0.059	AE_gill	1.3734717904413867
CD44_HBEGF_Ionocyte cell_DMRT2|Dendritic cell_like	CD44_HBEGF_AE_gill	Ionocyte cell_DMRT2|Dendritic cell_like	1.0	CD44_HBEGF	Ionocyte cell_DMRT2|Dendritic cell_like	0.056	AE_gill	1.511032914486076
CD44_HBEGF_Ionocyte cell_DMRT2|Endothelial cell	CD44_HBEGF_AE_gill	Ionocyte cell_DMRT2|Endothelial cell	1.0	CD44_HBEGF	Ionocyte cell_DMRT2|Endothelial cell	0.024	AE_gill	0.7314847947951997
CD44_HBEGF_Ionocyte cell_DMRT2|Epithelial cell_Ca	CD44_HBEGF_AE_gill	Ionocyte cell_DMRT2|Epithelial cell_Ca	1.0	CD44_HBEGF	Ionocyte cell_DMRT2|Epithelial cell_Ca	0.07	AE_gill	0.9954297723786397
CD44_HBEGF_Ionocyte cell_DMRT2|Erythroid cell	CD44_HBEGF_AE_gill	Ionocyte cell_DMRT2|Erythroid cell	1.0	CD44_HBEGF	Ionocyte cell_DMRT2|Erythroid cell	0.036	AE_gill	0.8182229313600685
CD44_HBEGF_Ionocyte cell_DMRT2|Goblet cell	CD44_HBEGF_AE_gill	Ionocyte cell_DMRT2|Goblet cell	1.0	CD44_HBEGF	Ionocyte cell_DMRT2|Goblet cell	0.052	AE_gill	1.1967264998082747
CD44_HBEGF_Ionocyte cell_DMRT2|Ionocyte cell	CD44_HBEGF_AE_gill	Ionocyte cell_DMRT2|Ionocyte cell	1.0	CD44_HBEGF	Ionocyte cell_DMRT2|Ionocyte cell	0.036	AE_gill	0.8936694375056917
CD44_HBEGF_Ionocyte cell_DMRT2|Ionocyte cell_DMRT2	CD44_HBEGF_AE_gill	Ionocyte cell_DMRT2|Ionocyte cell_DMRT2	1.0	CD44_HBEGF	Ionocyte cell_DMRT2|Ionocyte cell_DMRT2	0.136	AE_gill	1.3278579997302395
CD44_HBEGF_Ionocyte cell_DMRT2|Macrophage	CD44_HBEGF_AE_gill	Ionocyte cell_DMRT2|Macrophage	1.0	CD44_HBEGF	Ionocyte cell_DMRT2|Macrophage	0.029	AE_gill	1.2565113362105915
CD44_HBEGF_Ionocyte cell_DMRT2|Neutrophil	CD44_HBEGF_AE_gill	Ionocyte cell_DMRT2|Neutrophil	1.0	CD44_HBEGF	Ionocyte cell_DMRT2|Neutrophil	0.227	AE_gill	1.7478243230998258
CD44_HBEGF_Ionocyte cell_DMRT2|NK cell_like	CD44_HBEGF_AE_gill	Ionocyte cell_DMRT2|NK cell_like	1.0	CD44_HBEGF	Ionocyte cell_DMRT2|NK cell_like	0.031	AE_gill	1.2075053785769898
CD44_HBEGF_Ionocyte cell_DMRT2|Platelet	CD44_HBEGF_AE_gill	Ionocyte cell_DMRT2|Platelet	1.0	CD44_HBEGF	Ionocyte cell_DMRT2|Platelet	0.112	AE_gill	1.2964893676869487
CD44_HBEGF_Ionocyte cell_DMRT2|Proliferative cell	CD44_HBEGF_AE_gill	Ionocyte cell_DMRT2|Proliferative cell	1.0	CD44_HBEGF	Ionocyte cell_DMRT2|Proliferative cell	0.018	AE_gill	0.6761219859665718
CD44_HBEGF_Ionocyte cell_DMRT2|SMC	CD44_HBEGF_AE_gill	Ionocyte cell_DMRT2|SMC	1.0	CD44_HBEGF	Ionocyte cell_DMRT2|SMC	0.11	AE_gill	1.4142043844971712
CD44_HBEGF_Ionocyte cell_DMRT2|Stromal cell	CD44_HBEGF_AE_gill	Ionocyte cell_DMRT2|Stromal cell	1.0	CD44_HBEGF	Ionocyte cell_DMRT2|Stromal cell	0.072	AE_gill	1.312933619450607
CD44_HBEGF_Ionocyte cell_DMRT2|T cell	CD44_HBEGF_AE_gill	Ionocyte cell_DMRT2|T cell	1.0	CD44_HBEGF	Ionocyte cell_DMRT2|T cell	0.025	AE_gill	0.9353524904700873
CD44_HBEGF_Ionocyte cell_DMRT2|Un_epithelial cell	CD44_HBEGF_AE_gill	Ionocyte cell_DMRT2|Un_epithelial cell	1.0	CD44_HBEGF	Ionocyte cell_DMRT2|Un_epithelial cell	0.163	AE_gill	1.7422188577892106
CD44_HBEGF_Ionocyte cell_DMRT2|Un_immune cell	CD44_HBEGF_AE_gill	Ionocyte cell_DMRT2|Un_immune cell	1.0	CD44_HBEGF	Ionocyte cell_DMRT2|Un_immune cell	0.028	AE_gill	0.9438640533792774
CD44_HBEGF_Ionocyte cell|B cell_like	CD44_HBEGF_AE_gill	Ionocyte cell|B cell_like	1.0	CD44_HBEGF	Ionocyte cell|B cell_like	0.063	AE_gill	0.6458120125578111
CD44_HBEGF_Ionocyte cell|Basal epithelial cell	CD44_HBEGF_AE_gill	Ionocyte cell|Basal epithelial cell	1.0	CD44_HBEGF	Ionocyte cell|Basal epithelial cell	0.207	AE_gill	2.261929604093352
CD44_HBEGF_Ionocyte cell|CD8+T cell	CD44_HBEGF_AE_gill	Ionocyte cell|CD8+T cell	1.0	CD44_HBEGF	Ionocyte cell|CD8+T cell	0.052	AE_gill	0.681496470727228
CD44_HBEGF_Ionocyte cell|Ciliated cell	CD44_HBEGF_AE_gill	Ionocyte cell|Ciliated cell	1.0	CD44_HBEGF	Ionocyte cell|Ciliated cell	0.057	AE_gill	0.4392373678850815
CD44_HBEGF_Ionocyte cell|CTSG_high	CD44_HBEGF_AE_gill	Ionocyte cell|CTSG_high	1.0	CD44_HBEGF	Ionocyte cell|CTSG_high	0.069	AE_gill	0.9392832282168391
CD44_HBEGF_Ionocyte cell|Dendritic cell_like	CD44_HBEGF_AE_gill	Ionocyte cell|Dendritic cell_like	1.0	CD44_HBEGF	Ionocyte cell|Dendritic cell_like	0.065	AE_gill	1.0768443522615279
CD44_HBEGF_Ionocyte cell|Endothelial cell	CD44_HBEGF_AE_gill	Ionocyte cell|Endothelial cell	1.0	CD44_HBEGF	Ionocyte cell|Endothelial cell	0.034	AE_gill	0.29729623257065185
CD44_HBEGF_Ionocyte cell|Epithelial cell_Ca	CD44_HBEGF_AE_gill	Ionocyte cell|Epithelial cell_Ca	1.0	CD44_HBEGF	Ionocyte cell|Epithelial cell_Ca	0.08	AE_gill	0.561241210154092
CD44_HBEGF_Ionocyte cell|Erythroid cell	CD44_HBEGF_AE_gill	Ionocyte cell|Erythroid cell	1.0	CD44_HBEGF	Ionocyte cell|Erythroid cell	0.045	AE_gill	0.3840343691355207
CD44_HBEGF_Ionocyte cell|Goblet cell	CD44_HBEGF_AE_gill	Ionocyte cell|Goblet cell	1.0	CD44_HBEGF	Ionocyte cell|Goblet cell	0.062	AE_gill	0.7625379375837269
CD44_HBEGF_Ionocyte cell|Ionocyte cell	CD44_HBEGF_AE_gill	Ionocyte cell|Ionocyte cell	1.0	CD44_HBEGF	Ionocyte cell|Ionocyte cell	0.046	AE_gill	0.459480875281144
CD44_HBEGF_Ionocyte cell|Ionocyte cell_DMRT2	CD44_HBEGF_AE_gill	Ionocyte cell|Ionocyte cell_DMRT2	1.0	CD44_HBEGF	Ionocyte cell|Ionocyte cell_DMRT2	0.146	AE_gill	0.8936694375056917
CD44_HBEGF_Ionocyte cell|Macrophage	CD44_HBEGF_AE_gill	Ionocyte cell|Macrophage	1.0	CD44_HBEGF	Ionocyte cell|Macrophage	0.039	AE_gill	0.8223227739860437
CD44_HBEGF_Ionocyte cell|Neutrophil	CD44_HBEGF_AE_gill	Ionocyte cell|Neutrophil	1.0	CD44_HBEGF	Ionocyte cell|Neutrophil	0.237	AE_gill	1.313635760875278
CD44_HBEGF_Ionocyte cell|NK cell_like	CD44_HBEGF_AE_gill	Ionocyte cell|NK cell_like	1.0	CD44_HBEGF	Ionocyte cell|NK cell_like	0.041	AE_gill	0.7733168163524419
CD44_HBEGF_Ionocyte cell|Platelet	CD44_HBEGF_AE_gill	Ionocyte cell|Platelet	1.0	CD44_HBEGF	Ionocyte cell|Platelet	0.122	AE_gill	0.8623008054624011
CD44_HBEGF_Ionocyte cell|Proliferative cell	CD44_HBEGF_AE_gill	Ionocyte cell|Proliferative cell	1.0	CD44_HBEGF	Ionocyte cell|Proliferative cell	0.028	AE_gill	0.2419334237420241
CD44_HBEGF_Ionocyte cell|SMC	CD44_HBEGF_AE_gill	Ionocyte cell|SMC	1.0	CD44_HBEGF	Ionocyte cell|SMC	0.12	AE_gill	0.9800158222726234
CD44_HBEGF_Ionocyte cell|Stromal cell	CD44_HBEGF_AE_gill	Ionocyte cell|Stromal cell	1.0	CD44_HBEGF	Ionocyte cell|Stromal cell	0.081	AE_gill	0.8787450572260591
CD44_HBEGF_Ionocyte cell|T cell	CD44_HBEGF_AE_gill	Ionocyte cell|T cell	1.0	CD44_HBEGF	Ionocyte cell|T cell	0.035	AE_gill	0.5011639282455395
CD44_HBEGF_Ionocyte cell|Un_epithelial cell	CD44_HBEGF_AE_gill	Ionocyte cell|Un_epithelial cell	1.0	CD44_HBEGF	Ionocyte cell|Un_epithelial cell	0.173	AE_gill	1.308030295564663
CD44_HBEGF_Ionocyte cell|Un_immune cell	CD44_HBEGF_AE_gill	Ionocyte cell|Un_immune cell	1.0	CD44_HBEGF	Ionocyte cell|Un_immune cell	0.037	AE_gill	0.5096754911547297
CD44_HBEGF_Macrophage|B cell_like	CD44_HBEGF_AE_gill	Macrophage|B cell_like	1.0	CD44_HBEGF	Macrophage|B cell_like	0.15	AE_gill	1.0086539112627106
CD44_HBEGF_Macrophage|Basal epithelial cell	CD44_HBEGF_AE_gill	Macrophage|Basal epithelial cell	0.0	CD44_HBEGF	Macrophage|Basal epithelial cell	0.293	AE_gill	2.624771502798252
CD44_HBEGF_Macrophage|CD8+T cell	CD44_HBEGF_AE_gill	Macrophage|CD8+T cell	1.0	CD44_HBEGF	Macrophage|CD8+T cell	0.138	AE_gill	1.0443383694321278
CD44_HBEGF_Macrophage|Ciliated cell	CD44_HBEGF_AE_gill	Macrophage|Ciliated cell	1.0	CD44_HBEGF	Macrophage|Ciliated cell	0.144	AE_gill	0.8020792665899812
CD44_HBEGF_Macrophage|CTSG_high	CD44_HBEGF_AE_gill	Macrophage|CTSG_high	1.0	CD44_HBEGF	Macrophage|CTSG_high	0.155	AE_gill	1.3021251269217387
CD44_HBEGF_Macrophage|Dendritic cell_like	CD44_HBEGF_AE_gill	Macrophage|Dendritic cell_like	1.0	CD44_HBEGF	Macrophage|Dendritic cell_like	0.152	AE_gill	1.4396862509664277
CD44_HBEGF_Macrophage|Endothelial cell	CD44_HBEGF_AE_gill	Macrophage|Endothelial cell	1.0	CD44_HBEGF	Macrophage|Endothelial cell	0.12	AE_gill	0.6601381312755517
CD44_HBEGF_Macrophage|Epithelial cell_Ca	CD44_HBEGF_AE_gill	Macrophage|Epithelial cell_Ca	0.07	CD44_HBEGF	Macrophage|Epithelial cell_Ca	0.166	AE_gill	0.9240831088589917
CD44_HBEGF_Macrophage|Erythroid cell	CD44_HBEGF_AE_gill	Macrophage|Erythroid cell	1.0	CD44_HBEGF	Macrophage|Erythroid cell	0.131	AE_gill	0.7468762678404205
CD44_HBEGF_Macrophage|Goblet cell	CD44_HBEGF_AE_gill	Macrophage|Goblet cell	1.0	CD44_HBEGF	Macrophage|Goblet cell	0.148	AE_gill	1.1253798362886267
CD44_HBEGF_Macrophage|Ionocyte cell	CD44_HBEGF_AE_gill	Macrophage|Ionocyte cell	1.0	CD44_HBEGF	Macrophage|Ionocyte cell	0.132	AE_gill	0.8223227739860437
CD44_HBEGF_Macrophage|Ionocyte cell_DMRT2	CD44_HBEGF_AE_gill	Macrophage|Ionocyte cell_DMRT2	0.0	CD44_HBEGF	Macrophage|Ionocyte cell_DMRT2	0.232	AE_gill	1.2565113362105915
CD44_HBEGF_Macrophage|Macrophage	CD44_HBEGF_AE_gill	Macrophage|Macrophage	1.0	CD44_HBEGF	Macrophage|Macrophage	0.125	AE_gill	1.1851646726909435
CD44_HBEGF_Macrophage|Neutrophil	CD44_HBEGF_AE_gill	Macrophage|Neutrophil	0.0	CD44_HBEGF	Macrophage|Neutrophil	0.323	AE_gill	1.6764776595801778
CD44_HBEGF_Macrophage|NK cell_like	CD44_HBEGF_AE_gill	Macrophage|NK cell_like	1.0	CD44_HBEGF	Macrophage|NK cell_like	0.127	AE_gill	1.1361587150573418
CD44_HBEGF_Macrophage|Platelet	CD44_HBEGF_AE_gill	Macrophage|Platelet	0.023	CD44_HBEGF	Macrophage|Platelet	0.208	AE_gill	1.2251427041673009
CD44_HBEGF_Macrophage|Proliferative cell	CD44_HBEGF_AE_gill	Macrophage|Proliferative cell	1.0	CD44_HBEGF	Macrophage|Proliferative cell	0.114	AE_gill	0.6047753224469238
CD44_HBEGF_Macrophage|SMC	CD44_HBEGF_AE_gill	Macrophage|SMC	1.0	CD44_HBEGF	Macrophage|SMC	0.206	AE_gill	1.342857720977523
CD44_HBEGF_Macrophage|Stromal cell	CD44_HBEGF_AE_gill	Macrophage|Stromal cell	1.0	CD44_HBEGF	Macrophage|Stromal cell	0.167	AE_gill	1.241586955930959
CD44_HBEGF_Macrophage|T cell	CD44_HBEGF_AE_gill	Macrophage|T cell	1.0	CD44_HBEGF	Macrophage|T cell	0.121	AE_gill	0.8640058269504393
CD44_HBEGF_Macrophage|Un_epithelial cell	CD44_HBEGF_AE_gill	Macrophage|Un_epithelial cell	0.0	CD44_HBEGF	Macrophage|Un_epithelial cell	0.259	AE_gill	1.6708721942695628
CD44_HBEGF_Macrophage|Un_immune cell	CD44_HBEGF_AE_gill	Macrophage|Un_immune cell	1.0	CD44_HBEGF	Macrophage|Un_immune cell	0.123	AE_gill	0.8725173898596293
CD44_HBEGF_Neutrophil|B cell_like	CD44_HBEGF_AE_gill	Neutrophil|B cell_like	1.0	CD44_HBEGF	Neutrophil|B cell_like	0.068	AE_gill	1.499966898151945
CD44_HBEGF_Neutrophil|Basal epithelial cell	CD44_HBEGF_AE_gill	Neutrophil|Basal epithelial cell	1.0	CD44_HBEGF	Neutrophil|Basal epithelial cell	0.212	AE_gill	3.116084489687486
CD44_HBEGF_Neutrophil|CD8+T cell	CD44_HBEGF_AE_gill	Neutrophil|CD8+T cell	1.0	CD44_HBEGF	Neutrophil|CD8+T cell	0.057	AE_gill	1.535651356321362
CD44_HBEGF_Neutrophil|Ciliated cell	CD44_HBEGF_AE_gill	Neutrophil|Ciliated cell	1.0	CD44_HBEGF	Neutrophil|Ciliated cell	0.062	AE_gill	1.2933922534792155
CD44_HBEGF_Neutrophil|CTSG_high	CD44_HBEGF_AE_gill	Neutrophil|CTSG_high	1.0	CD44_HBEGF	Neutrophil|CTSG_high	0.074	AE_gill	1.793438113810973
CD44_HBEGF_Neutrophil|Dendritic cell_like	CD44_HBEGF_AE_gill	Neutrophil|Dendritic cell_like	1.0	CD44_HBEGF	Neutrophil|Dendritic cell_like	0.07	AE_gill	1.9309992378556617
CD44_HBEGF_Neutrophil|Endothelial cell	CD44_HBEGF_AE_gill	Neutrophil|Endothelial cell	1.0	CD44_HBEGF	Neutrophil|Endothelial cell	0.039	AE_gill	1.151451118164786
CD44_HBEGF_Neutrophil|Epithelial cell_Ca	CD44_HBEGF_AE_gill	Neutrophil|Epithelial cell_Ca	1.0	CD44_HBEGF	Neutrophil|Epithelial cell_Ca	0.085	AE_gill	1.4153960957482261
CD44_HBEGF_Neutrophil|Erythroid cell	CD44_HBEGF_AE_gill	Neutrophil|Erythroid cell	1.0	CD44_HBEGF	Neutrophil|Erythroid cell	0.05	AE_gill	1.2381892547296545
CD44_HBEGF_Neutrophil|Goblet cell	CD44_HBEGF_AE_gill	Neutrophil|Goblet cell	1.0	CD44_HBEGF	Neutrophil|Goblet cell	0.067	AE_gill	1.616692823177861
CD44_HBEGF_Neutrophil|Ionocyte cell	CD44_HBEGF_AE_gill	Neutrophil|Ionocyte cell	1.0	CD44_HBEGF	Neutrophil|Ionocyte cell	0.051	AE_gill	1.313635760875278
CD44_HBEGF_Neutrophil|Ionocyte cell_DMRT2	CD44_HBEGF_AE_gill	Neutrophil|Ionocyte cell_DMRT2	1.0	CD44_HBEGF	Neutrophil|Ionocyte cell_DMRT2	0.151	AE_gill	1.7478243230998256
CD44_HBEGF_Neutrophil|Macrophage	CD44_HBEGF_AE_gill	Neutrophil|Macrophage	1.0	CD44_HBEGF	Neutrophil|Macrophage	0.044	AE_gill	1.6764776595801778
CD44_HBEGF_Neutrophil|Neutrophil	CD44_HBEGF_AE_gill	Neutrophil|Neutrophil	1.0	CD44_HBEGF	Neutrophil|Neutrophil	0.242	AE_gill	2.167790646469412
CD44_HBEGF_Neutrophil|NK cell_like	CD44_HBEGF_AE_gill	Neutrophil|NK cell_like	1.0	CD44_HBEGF	Neutrophil|NK cell_like	0.046	AE_gill	1.6274717019465759
CD44_HBEGF_Neutrophil|Platelet	CD44_HBEGF_AE_gill	Neutrophil|Platelet	1.0	CD44_HBEGF	Neutrophil|Platelet	0.127	AE_gill	1.716455691056535
CD44_HBEGF_Neutrophil|Proliferative cell	CD44_HBEGF_AE_gill	Neutrophil|Proliferative cell	1.0	CD44_HBEGF	Neutrophil|Proliferative cell	0.033	AE_gill	1.0960883093361582
CD44_HBEGF_Neutrophil|SMC	CD44_HBEGF_AE_gill	Neutrophil|SMC	1.0	CD44_HBEGF	Neutrophil|SMC	0.125	AE_gill	1.8341707078667573
CD44_HBEGF_Neutrophil|Stromal cell	CD44_HBEGF_AE_gill	Neutrophil|Stromal cell	1.0	CD44_HBEGF	Neutrophil|Stromal cell	0.086	AE_gill	1.732899942820193
CD44_HBEGF_Neutrophil|T cell	CD44_HBEGF_AE_gill	Neutrophil|T cell	1.0	CD44_HBEGF	Neutrophil|T cell	0.04	AE_gill	1.3553188138396735
CD44_HBEGF_Neutrophil|Un_epithelial cell	CD44_HBEGF_AE_gill	Neutrophil|Un_epithelial cell	1.0	CD44_HBEGF	Neutrophil|Un_epithelial cell	0.178	AE_gill	2.162185181158797
CD44_HBEGF_Neutrophil|Un_immune cell	CD44_HBEGF_AE_gill	Neutrophil|Un_immune cell	1.0	CD44_HBEGF	Neutrophil|Un_immune cell	0.042	AE_gill	1.3638303767488635
CD44_HBEGF_NK cell_like|B cell_like	CD44_HBEGF_AE_gill	NK cell_like|B cell_like	1.0	CD44_HBEGF	NK cell_like|B cell_like	0.15	AE_gill	0.9596479536291089
CD44_HBEGF_NK cell_like|Basal epithelial cell	CD44_HBEGF_AE_gill	NK cell_like|Basal epithelial cell	0.0	CD44_HBEGF	NK cell_like|Basal epithelial cell	0.294	AE_gill	2.57576554516465
CD44_HBEGF_NK cell_like|CD8+T cell	CD44_HBEGF_AE_gill	NK cell_like|CD8+T cell	1.0	CD44_HBEGF	NK cell_like|CD8+T cell	0.138	AE_gill	0.995332411798526
CD44_HBEGF_NK cell_like|Ciliated cell	CD44_HBEGF_AE_gill	NK cell_like|Ciliated cell	1.0	CD44_HBEGF	NK cell_like|Ciliated cell	0.144	AE_gill	0.7530733089563795
CD44_HBEGF_NK cell_like|CTSG_high	CD44_HBEGF_AE_gill	NK cell_like|CTSG_high	1.0	CD44_HBEGF	NK cell_like|CTSG_high	0.156	AE_gill	1.253119169288137
CD44_HBEGF_NK cell_like|Dendritic cell_like	CD44_HBEGF_AE_gill	NK cell_like|Dendritic cell_like	1.0	CD44_HBEGF	NK cell_like|Dendritic cell_like	0.152	AE_gill	1.3906802933328257
CD44_HBEGF_NK cell_like|Endothelial cell	CD44_HBEGF_AE_gill	NK cell_like|Endothelial cell	1.0	CD44_HBEGF	NK cell_like|Endothelial cell	0.12	AE_gill	0.6111321736419498
CD44_HBEGF_NK cell_like|Epithelial cell_Ca	CD44_HBEGF_AE_gill	NK cell_like|Epithelial cell_Ca	0.109	CD44_HBEGF	NK cell_like|Epithelial cell_Ca	0.167	AE_gill	0.8750771512253899
CD44_HBEGF_NK cell_like|Erythroid cell	CD44_HBEGF_AE_gill	NK cell_like|Erythroid cell	1.0	CD44_HBEGF	NK cell_like|Erythroid cell	0.132	AE_gill	0.6978703102068187
CD44_HBEGF_NK cell_like|Goblet cell	CD44_HBEGF_AE_gill	NK cell_like|Goblet cell	1.0	CD44_HBEGF	NK cell_like|Goblet cell	0.148	AE_gill	1.076373878655025
CD44_HBEGF_NK cell_like|Ionocyte cell	CD44_HBEGF_AE_gill	NK cell_like|Ionocyte cell	1.0	CD44_HBEGF	NK cell_like|Ionocyte cell	0.133	AE_gill	0.773316816352442
CD44_HBEGF_NK cell_like|Ionocyte cell_DMRT2	CD44_HBEGF_AE_gill	NK cell_like|Ionocyte cell_DMRT2	0.0	CD44_HBEGF	NK cell_like|Ionocyte cell_DMRT2	0.233	AE_gill	1.2075053785769896
CD44_HBEGF_NK cell_like|Macrophage	CD44_HBEGF_AE_gill	NK cell_like|Macrophage	1.0	CD44_HBEGF	NK cell_like|Macrophage	0.126	AE_gill	1.1361587150573418
CD44_HBEGF_NK cell_like|Neutrophil	CD44_HBEGF_AE_gill	NK cell_like|Neutrophil	0.0	CD44_HBEGF	NK cell_like|Neutrophil	0.324	AE_gill	1.6274717019465759
CD44_HBEGF_NK cell_like|NK cell_like	CD44_HBEGF_AE_gill	NK cell_like|NK cell_like	1.0	CD44_HBEGF	NK cell_like|NK cell_like	0.127	AE_gill	1.0871527574237398
CD44_HBEGF_NK cell_like|Platelet	CD44_HBEGF_AE_gill	NK cell_like|Platelet	0.023	CD44_HBEGF	NK cell_like|Platelet	0.208	AE_gill	1.176136746533699
CD44_HBEGF_NK cell_like|Proliferative cell	CD44_HBEGF_AE_gill	NK cell_like|Proliferative cell	1.0	CD44_HBEGF	NK cell_like|Proliferative cell	0.114	AE_gill	0.555769364813322
CD44_HBEGF_NK cell_like|SMC	CD44_HBEGF_AE_gill	NK cell_like|SMC	1.0	CD44_HBEGF	NK cell_like|SMC	0.206	AE_gill	1.2938517633439213
CD44_HBEGF_NK cell_like|Stromal cell	CD44_HBEGF_AE_gill	NK cell_like|Stromal cell	1.0	CD44_HBEGF	NK cell_like|Stromal cell	0.168	AE_gill	1.192580998297357
CD44_HBEGF_NK cell_like|T cell	CD44_HBEGF_AE_gill	NK cell_like|T cell	1.0	CD44_HBEGF	NK cell_like|T cell	0.121	AE_gill	0.8149998693168374
CD44_HBEGF_NK cell_like|Un_epithelial cell	CD44_HBEGF_AE_gill	NK cell_like|Un_epithelial cell	0.0	CD44_HBEGF	NK cell_like|Un_epithelial cell	0.259	AE_gill	1.6218662366359609
CD44_HBEGF_NK cell_like|Un_immune cell	CD44_HBEGF_AE_gill	NK cell_like|Un_immune cell	1.0	CD44_HBEGF	NK cell_like|Un_immune cell	0.124	AE_gill	0.8235114322260275
CD44_HBEGF_Platelet|B cell_like	CD44_HBEGF_AE_gill	Platelet|B cell_like	1.0	CD44_HBEGF	Platelet|B cell_like	0.0	AE_gill	1.048631942739068
CD44_HBEGF_Platelet|Basal epithelial cell	CD44_HBEGF_AE_gill	Platelet|Basal epithelial cell	1.0	CD44_HBEGF	Platelet|Basal epithelial cell	0.0	AE_gill	2.664749534274609
CD44_HBEGF_Platelet|CD8+T cell	CD44_HBEGF_AE_gill	Platelet|CD8+T cell	1.0	CD44_HBEGF	Platelet|CD8+T cell	0.0	AE_gill	1.0843164009084851
CD44_HBEGF_Platelet|Ciliated cell	CD44_HBEGF_AE_gill	Platelet|Ciliated cell	1.0	CD44_HBEGF	Platelet|Ciliated cell	0.0	AE_gill	0.8420572980663386
CD44_HBEGF_Platelet|CTSG_high	CD44_HBEGF_AE_gill	Platelet|CTSG_high	1.0	CD44_HBEGF	Platelet|CTSG_high	0.0	AE_gill	1.342103158398096
CD44_HBEGF_Platelet|Dendritic cell_like	CD44_HBEGF_AE_gill	Platelet|Dendritic cell_like	1.0	CD44_HBEGF	Platelet|Dendritic cell_like	0.0	AE_gill	1.4796642824427848
CD44_HBEGF_Platelet|Endothelial cell	CD44_HBEGF_AE_gill	Platelet|Endothelial cell	1.0	CD44_HBEGF	Platelet|Endothelial cell	0.0	AE_gill	0.7001161627519089
CD44_HBEGF_Platelet|Epithelial cell_Ca	CD44_HBEGF_AE_gill	Platelet|Epithelial cell_Ca	1.0	CD44_HBEGF	Platelet|Epithelial cell_Ca	0.0	AE_gill	0.964061140335349
CD44_HBEGF_Platelet|Erythroid cell	CD44_HBEGF_AE_gill	Platelet|Erythroid cell	1.0	CD44_HBEGF	Platelet|Erythroid cell	0.0	AE_gill	0.7868542993167777
CD44_HBEGF_Platelet|Goblet cell	CD44_HBEGF_AE_gill	Platelet|Goblet cell	1.0	CD44_HBEGF	Platelet|Goblet cell	0.0	AE_gill	1.165357867764984
CD44_HBEGF_Platelet|Ionocyte cell	CD44_HBEGF_AE_gill	Platelet|Ionocyte cell	1.0	CD44_HBEGF	Platelet|Ionocyte cell	0.0	AE_gill	0.8623008054624011
CD44_HBEGF_Platelet|Ionocyte cell_DMRT2	CD44_HBEGF_AE_gill	Platelet|Ionocyte cell_DMRT2	1.0	CD44_HBEGF	Platelet|Ionocyte cell_DMRT2	0.0	AE_gill	1.2964893676869487
CD44_HBEGF_Platelet|Macrophage	CD44_HBEGF_AE_gill	Platelet|Macrophage	1.0	CD44_HBEGF	Platelet|Macrophage	0.0	AE_gill	1.2251427041673009
CD44_HBEGF_Platelet|Neutrophil	CD44_HBEGF_AE_gill	Platelet|Neutrophil	1.0	CD44_HBEGF	Platelet|Neutrophil	0.0	AE_gill	1.716455691056535
CD44_HBEGF_Platelet|NK cell_like	CD44_HBEGF_AE_gill	Platelet|NK cell_like	1.0	CD44_HBEGF	Platelet|NK cell_like	0.0	AE_gill	1.176136746533699
CD44_HBEGF_Platelet|Platelet	CD44_HBEGF_AE_gill	Platelet|Platelet	1.0	CD44_HBEGF	Platelet|Platelet	0.0	AE_gill	1.265120735643658
CD44_HBEGF_Platelet|Proliferative cell	CD44_HBEGF_AE_gill	Platelet|Proliferative cell	1.0	CD44_HBEGF	Platelet|Proliferative cell	0.0	AE_gill	0.644753353923281
CD44_HBEGF_Platelet|SMC	CD44_HBEGF_AE_gill	Platelet|SMC	1.0	CD44_HBEGF	Platelet|SMC	0.0	AE_gill	1.3828357524538804
CD44_HBEGF_Platelet|Stromal cell	CD44_HBEGF_AE_gill	Platelet|Stromal cell	1.0	CD44_HBEGF	Platelet|Stromal cell	0.0	AE_gill	1.281564987407316
CD44_HBEGF_Platelet|T cell	CD44_HBEGF_AE_gill	Platelet|T cell	1.0	CD44_HBEGF	Platelet|T cell	0.0	AE_gill	0.9039838584267965
CD44_HBEGF_Platelet|Un_epithelial cell	CD44_HBEGF_AE_gill	Platelet|Un_epithelial cell	1.0	CD44_HBEGF	Platelet|Un_epithelial cell	0.0	AE_gill	1.71085022574592
CD44_HBEGF_Platelet|Un_immune cell	CD44_HBEGF_AE_gill	Platelet|Un_immune cell	1.0	CD44_HBEGF	Platelet|Un_immune cell	0.0	AE_gill	0.9124954213359866
CD44_HBEGF_Proliferative cell|B cell_like	CD44_HBEGF_AE_gill	Proliferative cell|B cell_like	1.0	CD44_HBEGF	Proliferative cell|B cell_like	0.04	AE_gill	0.42826456101869115
CD44_HBEGF_Proliferative cell|Basal epithelial cell	CD44_HBEGF_AE_gill	Proliferative cell|Basal epithelial cell	1.0	CD44_HBEGF	Proliferative cell|Basal epithelial cell	0.184	AE_gill	2.044382152554232
CD44_HBEGF_Proliferative cell|CD8+T cell	CD44_HBEGF_AE_gill	Proliferative cell|CD8+T cell	1.0	CD44_HBEGF	Proliferative cell|CD8+T cell	0.028	AE_gill	0.4639490191881081
CD44_HBEGF_Proliferative cell|Ciliated cell	CD44_HBEGF_AE_gill	Proliferative cell|Ciliated cell	1.0	CD44_HBEGF	Proliferative cell|Ciliated cell	0.034	AE_gill	0.22168991634596158
CD44_HBEGF_Proliferative cell|CTSG_high	CD44_HBEGF_AE_gill	Proliferative cell|CTSG_high	1.0	CD44_HBEGF	Proliferative cell|CTSG_high	0.046	AE_gill	0.721735776677719
CD44_HBEGF_Proliferative cell|Dendritic cell_like	CD44_HBEGF_AE_gill	Proliferative cell|Dendritic cell_like	1.0	CD44_HBEGF	Proliferative cell|Dendritic cell_like	0.042	AE_gill	0.8592969007224082
CD44_HBEGF_Proliferative cell|Endothelial cell	CD44_HBEGF_AE_gill	Proliferative cell|Endothelial cell	1.0	CD44_HBEGF	Proliferative cell|Endothelial cell	0.01	AE_gill	0.07974878103153199
CD44_HBEGF_Proliferative cell|Epithelial cell_Ca	CD44_HBEGF_AE_gill	Proliferative cell|Epithelial cell_Ca	1.0	CD44_HBEGF	Proliferative cell|Epithelial cell_Ca	0.057	AE_gill	0.3436937586149721
CD44_HBEGF_Proliferative cell|Erythroid cell	CD44_HBEGF_AE_gill	Proliferative cell|Erythroid cell	1.0	CD44_HBEGF	Proliferative cell|Erythroid cell	0.022	AE_gill	0.1664869175964008
CD44_HBEGF_Proliferative cell|Goblet cell	CD44_HBEGF_AE_gill	Proliferative cell|Goblet cell	1.0	CD44_HBEGF	Proliferative cell|Goblet cell	0.038	AE_gill	0.5449904860446071
CD44_HBEGF_Proliferative cell|Ionocyte cell	CD44_HBEGF_AE_gill	Proliferative cell|Ionocyte cell	1.0	CD44_HBEGF	Proliferative cell|Ionocyte cell	0.023	AE_gill	0.2419334237420241
CD44_HBEGF_Proliferative cell|Ionocyte cell_DMRT2	CD44_HBEGF_AE_gill	Proliferative cell|Ionocyte cell_DMRT2	1.0	CD44_HBEGF	Proliferative cell|Ionocyte cell_DMRT2	0.123	AE_gill	0.6761219859665718
CD44_HBEGF_Proliferative cell|Macrophage	CD44_HBEGF_AE_gill	Proliferative cell|Macrophage	1.0	CD44_HBEGF	Proliferative cell|Macrophage	0.016	AE_gill	0.6047753224469239
CD44_HBEGF_Proliferative cell|Neutrophil	CD44_HBEGF_AE_gill	Proliferative cell|Neutrophil	1.0	CD44_HBEGF	Proliferative cell|Neutrophil	0.214	AE_gill	1.0960883093361582
CD44_HBEGF_Proliferative cell|NK cell_like	CD44_HBEGF_AE_gill	Proliferative cell|NK cell_like	1.0	CD44_HBEGF	Proliferative cell|NK cell_like	0.017	AE_gill	0.555769364813322
CD44_HBEGF_Proliferative cell|Platelet	CD44_HBEGF_AE_gill	Proliferative cell|Platelet	1.0	CD44_HBEGF	Proliferative cell|Platelet	0.098	AE_gill	0.6447533539232811
CD44_HBEGF_Proliferative cell|Proliferative cell	CD44_HBEGF_AE_gill	Proliferative cell|Proliferative cell	1.0	CD44_HBEGF	Proliferative cell|Proliferative cell	0.004	AE_gill	0.0243859722029042
CD44_HBEGF_Proliferative cell|SMC	CD44_HBEGF_AE_gill	Proliferative cell|SMC	1.0	CD44_HBEGF	Proliferative cell|SMC	0.096	AE_gill	0.7624683707335035
CD44_HBEGF_Proliferative cell|Stromal cell	CD44_HBEGF_AE_gill	Proliferative cell|Stromal cell	1.0	CD44_HBEGF	Proliferative cell|Stromal cell	0.058	AE_gill	0.6611976056869391
CD44_HBEGF_Proliferative cell|T cell	CD44_HBEGF_AE_gill	Proliferative cell|T cell	1.0	CD44_HBEGF	Proliferative cell|T cell	0.011	AE_gill	0.2836164767064196
CD44_HBEGF_Proliferative cell|Un_epithelial cell	CD44_HBEGF_AE_gill	Proliferative cell|Un_epithelial cell	1.0	CD44_HBEGF	Proliferative cell|Un_epithelial cell	0.149	AE_gill	1.090482844025543
CD44_HBEGF_Proliferative cell|Un_immune cell	CD44_HBEGF_AE_gill	Proliferative cell|Un_immune cell	1.0	CD44_HBEGF	Proliferative cell|Un_immune cell	0.014	AE_gill	0.2921280396156097
CD44_HBEGF_SMC|B cell_like	CD44_HBEGF_AE_gill	SMC|B cell_like	1.0	CD44_HBEGF	SMC|B cell_like	0.055	AE_gill	1.1663469595492904
CD44_HBEGF_SMC|Basal epithelial cell	CD44_HBEGF_AE_gill	SMC|Basal epithelial cell	1.0	CD44_HBEGF	SMC|Basal epithelial cell	0.199	AE_gill	2.782464551084831
CD44_HBEGF_SMC|CD8+T cell	CD44_HBEGF_AE_gill	SMC|CD8+T cell	1.0	CD44_HBEGF	SMC|CD8+T cell	0.044	AE_gill	1.2020314177187075
CD44_HBEGF_SMC|Ciliated cell	CD44_HBEGF_AE_gill	SMC|Ciliated cell	1.0	CD44_HBEGF	SMC|Ciliated cell	0.049	AE_gill	0.9597723148765609
CD44_HBEGF_SMC|CTSG_high	CD44_HBEGF_AE_gill	SMC|CTSG_high	1.0	CD44_HBEGF	SMC|CTSG_high	0.061	AE_gill	1.4598181752083184
CD44_HBEGF_SMC|Dendritic cell_like	CD44_HBEGF_AE_gill	SMC|Dendritic cell_like	1.0	CD44_HBEGF	SMC|Dendritic cell_like	0.057	AE_gill	1.5973792992530074
CD44_HBEGF_SMC|Endothelial cell	CD44_HBEGF_AE_gill	SMC|Endothelial cell	1.0	CD44_HBEGF	SMC|Endothelial cell	0.025	AE_gill	0.8178311795621312
CD44_HBEGF_SMC|Epithelial cell_Ca	CD44_HBEGF_AE_gill	SMC|Epithelial cell_Ca	1.0	CD44_HBEGF	SMC|Epithelial cell_Ca	0.072	AE_gill	1.0817761571455713
CD44_HBEGF_SMC|Erythroid cell	CD44_HBEGF_AE_gill	SMC|Erythroid cell	1.0	CD44_HBEGF	SMC|Erythroid cell	0.037	AE_gill	0.9045693161270001
CD44_HBEGF_SMC|Goblet cell	CD44_HBEGF_AE_gill	SMC|Goblet cell	1.0	CD44_HBEGF	SMC|Goblet cell	0.053	AE_gill	1.2830728845752062
CD44_HBEGF_SMC|Ionocyte cell	CD44_HBEGF_AE_gill	SMC|Ionocyte cell	1.0	CD44_HBEGF	SMC|Ionocyte cell	0.038	AE_gill	0.9800158222726234
CD44_HBEGF_SMC|Ionocyte cell_DMRT2	CD44_HBEGF_AE_gill	SMC|Ionocyte cell_DMRT2	1.0	CD44_HBEGF	SMC|Ionocyte cell_DMRT2	0.138	AE_gill	1.4142043844971712
CD44_HBEGF_SMC|Macrophage	CD44_HBEGF_AE_gill	SMC|Macrophage	1.0	CD44_HBEGF	SMC|Macrophage	0.031	AE_gill	1.342857720977523
CD44_HBEGF_SMC|Neutrophil	CD44_HBEGF_AE_gill	SMC|Neutrophil	1.0	CD44_HBEGF	SMC|Neutrophil	0.229	AE_gill	1.8341707078667575
CD44_HBEGF_SMC|NK cell_like	CD44_HBEGF_AE_gill	SMC|NK cell_like	1.0	CD44_HBEGF	SMC|NK cell_like	0.032	AE_gill	1.2938517633439213
CD44_HBEGF_SMC|Platelet	CD44_HBEGF_AE_gill	SMC|Platelet	1.0	CD44_HBEGF	SMC|Platelet	0.113	AE_gill	1.3828357524538804
CD44_HBEGF_SMC|Proliferative cell	CD44_HBEGF_AE_gill	SMC|Proliferative cell	1.0	CD44_HBEGF	SMC|Proliferative cell	0.02	AE_gill	0.7624683707335034
CD44_HBEGF_SMC|SMC	CD44_HBEGF_AE_gill	SMC|SMC	1.0	CD44_HBEGF	SMC|SMC	0.111	AE_gill	1.5005507692641027
CD44_HBEGF_SMC|Stromal cell	CD44_HBEGF_AE_gill	SMC|Stromal cell	1.0	CD44_HBEGF	SMC|Stromal cell	0.073	AE_gill	1.3992800042175384
CD44_HBEGF_SMC|T cell	CD44_HBEGF_AE_gill	SMC|T cell	1.0	CD44_HBEGF	SMC|T cell	0.027	AE_gill	1.0216988752370189
CD44_HBEGF_SMC|Un_epithelial cell	CD44_HBEGF_AE_gill	SMC|Un_epithelial cell	1.0	CD44_HBEGF	SMC|Un_epithelial cell	0.165	AE_gill	1.8285652425561425
CD44_HBEGF_SMC|Un_immune cell	CD44_HBEGF_AE_gill	SMC|Un_immune cell	1.0	CD44_HBEGF	SMC|Un_immune cell	0.029	AE_gill	1.030210438146209
CD44_HBEGF_Stromal cell|B cell_like	CD44_HBEGF_AE_gill	Stromal cell|B cell_like	1.0	CD44_HBEGF	Stromal cell|B cell_like	0.089	AE_gill	1.065076194502726
CD44_HBEGF_Stromal cell|Basal epithelial cell	CD44_HBEGF_AE_gill	Stromal cell|Basal epithelial cell	1.0	CD44_HBEGF	Stromal cell|Basal epithelial cell	0.232	AE_gill	2.681193786038267
CD44_HBEGF_Stromal cell|CD8+T cell	CD44_HBEGF_AE_gill	Stromal cell|CD8+T cell	1.0	CD44_HBEGF	Stromal cell|CD8+T cell	0.077	AE_gill	1.1007606526721432
CD44_HBEGF_Stromal cell|Ciliated cell	CD44_HBEGF_AE_gill	Stromal cell|Ciliated cell	1.0	CD44_HBEGF	Stromal cell|Ciliated cell	0.083	AE_gill	0.8585015498299966
CD44_HBEGF_Stromal cell|CTSG_high	CD44_HBEGF_AE_gill	Stromal cell|CTSG_high	1.0	CD44_HBEGF	Stromal cell|CTSG_high	0.094	AE_gill	1.358547410161754
CD44_HBEGF_Stromal cell|Dendritic cell_like	CD44_HBEGF_AE_gill	Stromal cell|Dendritic cell_like	1.0	CD44_HBEGF	Stromal cell|Dendritic cell_like	0.091	AE_gill	1.496108534206443
CD44_HBEGF_Stromal cell|Endothelial cell	CD44_HBEGF_AE_gill	Stromal cell|Endothelial cell	1.0	CD44_HBEGF	Stromal cell|Endothelial cell	0.059	AE_gill	0.716560414515567
CD44_HBEGF_Stromal cell|Epithelial cell_Ca	CD44_HBEGF_AE_gill	Stromal cell|Epithelial cell_Ca	1.0	CD44_HBEGF	Stromal cell|Epithelial cell_Ca	0.106	AE_gill	0.980505392099007
CD44_HBEGF_Stromal cell|Erythroid cell	CD44_HBEGF_AE_gill	Stromal cell|Erythroid cell	1.0	CD44_HBEGF	Stromal cell|Erythroid cell	0.071	AE_gill	0.8032985510804358
CD44_HBEGF_Stromal cell|Goblet cell	CD44_HBEGF_AE_gill	Stromal cell|Goblet cell	1.0	CD44_HBEGF	Stromal cell|Goblet cell	0.087	AE_gill	1.181802119528642
CD44_HBEGF_Stromal cell|Ionocyte cell	CD44_HBEGF_AE_gill	Stromal cell|Ionocyte cell	1.0	CD44_HBEGF	Stromal cell|Ionocyte cell	0.071	AE_gill	0.8787450572260591
CD44_HBEGF_Stromal cell|Ionocyte cell_DMRT2	CD44_HBEGF_AE_gill	Stromal cell|Ionocyte cell_DMRT2	1.0	CD44_HBEGF	Stromal cell|Ionocyte cell_DMRT2	0.171	AE_gill	1.312933619450607
CD44_HBEGF_Stromal cell|Macrophage	CD44_HBEGF_AE_gill	Stromal cell|Macrophage	1.0	CD44_HBEGF	Stromal cell|Macrophage	0.065	AE_gill	1.2415869559309587
CD44_HBEGF_Stromal cell|Neutrophil	CD44_HBEGF_AE_gill	Stromal cell|Neutrophil	1.0	CD44_HBEGF	Stromal cell|Neutrophil	0.263	AE_gill	1.7328999428201932
CD44_HBEGF_Stromal cell|NK cell_like	CD44_HBEGF_AE_gill	Stromal cell|NK cell_like	1.0	CD44_HBEGF	Stromal cell|NK cell_like	0.066	AE_gill	1.192580998297357
CD44_HBEGF_Stromal cell|Platelet	CD44_HBEGF_AE_gill	Stromal cell|Platelet	1.0	CD44_HBEGF	Stromal cell|Platelet	0.147	AE_gill	1.281564987407316
CD44_HBEGF_Stromal cell|Proliferative cell	CD44_HBEGF_AE_gill	Stromal cell|Proliferative cell	1.0	CD44_HBEGF	Stromal cell|Proliferative cell	0.053	AE_gill	0.6611976056869391
CD44_HBEGF_Stromal cell|SMC	CD44_HBEGF_AE_gill	Stromal cell|SMC	1.0	CD44_HBEGF	Stromal cell|SMC	0.145	AE_gill	1.3992800042175384
CD44_HBEGF_Stromal cell|Stromal cell	CD44_HBEGF_AE_gill	Stromal cell|Stromal cell	1.0	CD44_HBEGF	Stromal cell|Stromal cell	0.107	AE_gill	1.298009239170974
CD44_HBEGF_Stromal cell|T cell	CD44_HBEGF_AE_gill	Stromal cell|T cell	1.0	CD44_HBEGF	Stromal cell|T cell	0.06	AE_gill	0.9204281101904546
CD44_HBEGF_Stromal cell|Un_epithelial cell	CD44_HBEGF_AE_gill	Stromal cell|Un_epithelial cell	1.0	CD44_HBEGF	Stromal cell|Un_epithelial cell	0.198	AE_gill	1.7272944775095782
CD44_HBEGF_Stromal cell|Un_immune cell	CD44_HBEGF_AE_gill	Stromal cell|Un_immune cell	1.0	CD44_HBEGF	Stromal cell|Un_immune cell	0.063	AE_gill	0.9289396730996446
CD44_HBEGF_T cell|B cell_like	CD44_HBEGF_AE_gill	T cell|B cell_like	1.0	CD44_HBEGF	T cell|B cell_like	0.083	AE_gill	0.6874950655222065
CD44_HBEGF_T cell|Basal epithelial cell	CD44_HBEGF_AE_gill	T cell|Basal epithelial cell	1.0	CD44_HBEGF	T cell|Basal epithelial cell	0.226	AE_gill	2.3036126570577475
CD44_HBEGF_T cell|CD8+T cell	CD44_HBEGF_AE_gill	T cell|CD8+T cell	1.0	CD44_HBEGF	T cell|CD8+T cell	0.071	AE_gill	0.7231795236916236
CD44_HBEGF_T cell|Ciliated cell	CD44_HBEGF_AE_gill	T cell|Ciliated cell	1.0	CD44_HBEGF	T cell|Ciliated cell	0.077	AE_gill	0.480920420849477
CD44_HBEGF_T cell|CTSG_high	CD44_HBEGF_AE_gill	T cell|CTSG_high	1.0	CD44_HBEGF	T cell|CTSG_high	0.089	AE_gill	0.9809662811812345
CD44_HBEGF_T cell|Dendritic cell_like	CD44_HBEGF_AE_gill	T cell|Dendritic cell_like	1.0	CD44_HBEGF	T cell|Dendritic cell_like	0.085	AE_gill	1.1185274052259235
CD44_HBEGF_T cell|Endothelial cell	CD44_HBEGF_AE_gill	T cell|Endothelial cell	1.0	CD44_HBEGF	T cell|Endothelial cell	0.053	AE_gill	0.3389792855350474
CD44_HBEGF_T cell|Epithelial cell_Ca	CD44_HBEGF_AE_gill	T cell|Epithelial cell_Ca	1.0	CD44_HBEGF	T cell|Epithelial cell_Ca	0.1	AE_gill	0.6029242631184875
CD44_HBEGF_T cell|Erythroid cell	CD44_HBEGF_AE_gill	T cell|Erythroid cell	1.0	CD44_HBEGF	T cell|Erythroid cell	0.065	AE_gill	0.4257174220999162
CD44_HBEGF_T cell|Goblet cell	CD44_HBEGF_AE_gill	T cell|Goblet cell	1.0	CD44_HBEGF	T cell|Goblet cell	0.081	AE_gill	0.8042209905481225
CD44_HBEGF_T cell|Ionocyte cell	CD44_HBEGF_AE_gill	T cell|Ionocyte cell	1.0	CD44_HBEGF	T cell|Ionocyte cell	0.065	AE_gill	0.5011639282455396
CD44_HBEGF_T cell|Ionocyte cell_DMRT2	CD44_HBEGF_AE_gill	T cell|Ionocyte cell_DMRT2	1.0	CD44_HBEGF	T cell|Ionocyte cell_DMRT2	0.165	AE_gill	0.9353524904700872
CD44_HBEGF_T cell|Macrophage	CD44_HBEGF_AE_gill	T cell|Macrophage	1.0	CD44_HBEGF	T cell|Macrophage	0.059	AE_gill	0.8640058269504393
CD44_HBEGF_T cell|Neutrophil	CD44_HBEGF_AE_gill	T cell|Neutrophil	1.0	CD44_HBEGF	T cell|Neutrophil	0.257	AE_gill	1.3553188138396735
CD44_HBEGF_T cell|NK cell_like	CD44_HBEGF_AE_gill	T cell|NK cell_like	1.0	CD44_HBEGF	T cell|NK cell_like	0.06	AE_gill	0.8149998693168373
CD44_HBEGF_T cell|Platelet	CD44_HBEGF_AE_gill	T cell|Platelet	1.0	CD44_HBEGF	T cell|Platelet	0.141	AE_gill	0.9039838584267965
CD44_HBEGF_T cell|Proliferative cell	CD44_HBEGF_AE_gill	T cell|Proliferative cell	1.0	CD44_HBEGF	T cell|Proliferative cell	0.047	AE_gill	0.28361647670641965
CD44_HBEGF_T cell|SMC	CD44_HBEGF_AE_gill	T cell|SMC	1.0	CD44_HBEGF	T cell|SMC	0.139	AE_gill	1.0216988752370189
CD44_HBEGF_T cell|Stromal cell	CD44_HBEGF_AE_gill	T cell|Stromal cell	1.0	CD44_HBEGF	T cell|Stromal cell	0.101	AE_gill	0.9204281101904546
CD44_HBEGF_T cell|T cell	CD44_HBEGF_AE_gill	T cell|T cell	1.0	CD44_HBEGF	T cell|T cell	0.054	AE_gill	0.542846981209935
CD44_HBEGF_T cell|Un_epithelial cell	CD44_HBEGF_AE_gill	T cell|Un_epithelial cell	1.0	CD44_HBEGF	T cell|Un_epithelial cell	0.192	AE_gill	1.3497133485290584
CD44_HBEGF_T cell|Un_immune cell	CD44_HBEGF_AE_gill	T cell|Un_immune cell	1.0	CD44_HBEGF	T cell|Un_immune cell	0.057	AE_gill	0.5513585441191251
CD44_HBEGF_Un_epithelial cell|B cell_like	CD44_HBEGF_AE_gill	Un_epithelial cell|B cell_like	1.0	CD44_HBEGF	Un_epithelial cell|B cell_like	0.103	AE_gill	1.49436143284133
CD44_HBEGF_Un_epithelial cell|Basal epithelial cell	CD44_HBEGF_AE_gill	Un_epithelial cell|Basal epithelial cell	0.0	CD44_HBEGF	Un_epithelial cell|Basal epithelial cell	0.247	AE_gill	3.110479024376871
CD44_HBEGF_Un_epithelial cell|CD8+T cell	CD44_HBEGF_AE_gill	Un_epithelial cell|CD8+T cell	1.0	CD44_HBEGF	Un_epithelial cell|CD8+T cell	0.091	AE_gill	1.530045891010747
CD44_HBEGF_Un_epithelial cell|Ciliated cell	CD44_HBEGF_AE_gill	Un_epithelial cell|Ciliated cell	1.0	CD44_HBEGF	Un_epithelial cell|Ciliated cell	0.097	AE_gill	1.2877867881686005
CD44_HBEGF_Un_epithelial cell|CTSG_high	CD44_HBEGF_AE_gill	Un_epithelial cell|CTSG_high	1.0	CD44_HBEGF	Un_epithelial cell|CTSG_high	0.109	AE_gill	1.787832648500358
CD44_HBEGF_Un_epithelial cell|Dendritic cell_like	CD44_HBEGF_AE_gill	Un_epithelial cell|Dendritic cell_like	1.0	CD44_HBEGF	Un_epithelial cell|Dendritic cell_like	0.105	AE_gill	1.9253937725450467
CD44_HBEGF_Un_epithelial cell|Endothelial cell	CD44_HBEGF_AE_gill	Un_epithelial cell|Endothelial cell	1.0	CD44_HBEGF	Un_epithelial cell|Endothelial cell	0.073	AE_gill	1.145845652854171
CD44_HBEGF_Un_epithelial cell|Epithelial cell_Ca	CD44_HBEGF_AE_gill	Un_epithelial cell|Epithelial cell_Ca	0.796	CD44_HBEGF	Un_epithelial cell|Epithelial cell_Ca	0.12	AE_gill	1.409790630437611
CD44_HBEGF_Un_epithelial cell|Erythroid cell	CD44_HBEGF_AE_gill	Un_epithelial cell|Erythroid cell	1.0	CD44_HBEGF	Un_epithelial cell|Erythroid cell	0.085	AE_gill	1.2325837894190395
CD44_HBEGF_Un_epithelial cell|Goblet cell	CD44_HBEGF_AE_gill	Un_epithelial cell|Goblet cell	1.0	CD44_HBEGF	Un_epithelial cell|Goblet cell	0.101	AE_gill	1.611087357867246
CD44_HBEGF_Un_epithelial cell|Ionocyte cell	CD44_HBEGF_AE_gill	Un_epithelial cell|Ionocyte cell	1.0	CD44_HBEGF	Un_epithelial cell|Ionocyte cell	0.085	AE_gill	1.308030295564663
CD44_HBEGF_Un_epithelial cell|Ionocyte cell_DMRT2	CD44_HBEGF_AE_gill	Un_epithelial cell|Ionocyte cell_DMRT2	0.0	CD44_HBEGF	Un_epithelial cell|Ionocyte cell_DMRT2	0.185	AE_gill	1.7422188577892106
CD44_HBEGF_Un_epithelial cell|Macrophage	CD44_HBEGF_AE_gill	Un_epithelial cell|Macrophage	1.0	CD44_HBEGF	Un_epithelial cell|Macrophage	0.079	AE_gill	1.6708721942695628
CD44_HBEGF_Un_epithelial cell|Neutrophil	CD44_HBEGF_AE_gill	Un_epithelial cell|Neutrophil	0.0	CD44_HBEGF	Un_epithelial cell|Neutrophil	0.277	AE_gill	2.162185181158797
CD44_HBEGF_Un_epithelial cell|NK cell_like	CD44_HBEGF_AE_gill	Un_epithelial cell|NK cell_like	1.0	CD44_HBEGF	Un_epithelial cell|NK cell_like	0.08	AE_gill	1.6218662366359609
CD44_HBEGF_Un_epithelial cell|Platelet	CD44_HBEGF_AE_gill	Un_epithelial cell|Platelet	0.231	CD44_HBEGF	Un_epithelial cell|Platelet	0.161	AE_gill	1.71085022574592
CD44_HBEGF_Un_epithelial cell|Proliferative cell	CD44_HBEGF_AE_gill	Un_epithelial cell|Proliferative cell	1.0	CD44_HBEGF	Un_epithelial cell|Proliferative cell	0.067	AE_gill	1.0904828440255432
CD44_HBEGF_Un_epithelial cell|SMC	CD44_HBEGF_AE_gill	Un_epithelial cell|SMC	1.0	CD44_HBEGF	Un_epithelial cell|SMC	0.159	AE_gill	1.8285652425561423
CD44_HBEGF_Un_epithelial cell|Stromal cell	CD44_HBEGF_AE_gill	Un_epithelial cell|Stromal cell	1.0	CD44_HBEGF	Un_epithelial cell|Stromal cell	0.121	AE_gill	1.727294477509578
CD44_HBEGF_Un_epithelial cell|T cell	CD44_HBEGF_AE_gill	Un_epithelial cell|T cell	1.0	CD44_HBEGF	Un_epithelial cell|T cell	0.074	AE_gill	1.3497133485290584
CD44_HBEGF_Un_epithelial cell|Un_epithelial cell	CD44_HBEGF_AE_gill	Un_epithelial cell|Un_epithelial cell	0.0	CD44_HBEGF	Un_epithelial cell|Un_epithelial cell	0.212	AE_gill	2.156579715848182
CD44_HBEGF_Un_epithelial cell|Un_immune cell	CD44_HBEGF_AE_gill	Un_epithelial cell|Un_immune cell	1.0	CD44_HBEGF	Un_epithelial cell|Un_immune cell	0.077	AE_gill	1.3582249114382485
CD44_HBEGF_Un_immune cell|B cell_like	CD44_HBEGF_AE_gill	Un_immune cell|B cell_like	1.0	CD44_HBEGF	Un_immune cell|B cell_like	0.087	AE_gill	0.6960066284313966
CD44_HBEGF_Un_immune cell|Basal epithelial cell	CD44_HBEGF_AE_gill	Un_immune cell|Basal epithelial cell	0.0	CD44_HBEGF	Un_immune cell|Basal epithelial cell	0.231	AE_gill	2.312124219966938
CD44_HBEGF_Un_immune cell|CD8+T cell	CD44_HBEGF_AE_gill	Un_immune cell|CD8+T cell	1.0	CD44_HBEGF	Un_immune cell|CD8+T cell	0.076	AE_gill	0.7316910866008137
CD44_HBEGF_Un_immune cell|Ciliated cell	CD44_HBEGF_AE_gill	Un_immune cell|Ciliated cell	1.0	CD44_HBEGF	Un_immune cell|Ciliated cell	0.081	AE_gill	0.4894319837586671
CD44_HBEGF_Un_immune cell|CTSG_high	CD44_HBEGF_AE_gill	Un_immune cell|CTSG_high	1.0	CD44_HBEGF	Un_immune cell|CTSG_high	0.093	AE_gill	0.9894778440904246
CD44_HBEGF_Un_immune cell|Dendritic cell_like	CD44_HBEGF_AE_gill	Un_immune cell|Dendritic cell_like	1.0	CD44_HBEGF	Un_immune cell|Dendritic cell_like	0.089	AE_gill	1.1270389681351136
CD44_HBEGF_Un_immune cell|Endothelial cell	CD44_HBEGF_AE_gill	Un_immune cell|Endothelial cell	1.0	CD44_HBEGF	Un_immune cell|Endothelial cell	0.057	AE_gill	0.3474908484442375
CD44_HBEGF_Un_immune cell|Epithelial cell_Ca	CD44_HBEGF_AE_gill	Un_immune cell|Epithelial cell_Ca	0.961	CD44_HBEGF	Un_immune cell|Epithelial cell_Ca	0.104	AE_gill	0.6114358260276775
CD44_HBEGF_Un_immune cell|Erythroid cell	CD44_HBEGF_AE_gill	Un_immune cell|Erythroid cell	1.0	CD44_HBEGF	Un_immune cell|Erythroid cell	0.069	AE_gill	0.4342289850091063
CD44_HBEGF_Un_immune cell|Goblet cell	CD44_HBEGF_AE_gill	Un_immune cell|Goblet cell	1.0	CD44_HBEGF	Un_immune cell|Goblet cell	0.085	AE_gill	0.8127325534573125
CD44_HBEGF_Un_immune cell|Ionocyte cell	CD44_HBEGF_AE_gill	Un_immune cell|Ionocyte cell	1.0	CD44_HBEGF	Un_immune cell|Ionocyte cell	0.07	AE_gill	0.5096754911547297
CD44_HBEGF_Un_immune cell|Ionocyte cell_DMRT2	CD44_HBEGF_AE_gill	Un_immune cell|Ionocyte cell_DMRT2	0.008	CD44_HBEGF	Un_immune cell|Ionocyte cell_DMRT2	0.17	AE_gill	0.9438640533792773
CD44_HBEGF_Un_immune cell|Macrophage	CD44_HBEGF_AE_gill	Un_immune cell|Macrophage	1.0	CD44_HBEGF	Un_immune cell|Macrophage	0.063	AE_gill	0.8725173898596293
CD44_HBEGF_Un_immune cell|Neutrophil	CD44_HBEGF_AE_gill	Un_immune cell|Neutrophil	0.0	CD44_HBEGF	Un_immune cell|Neutrophil	0.261	AE_gill	1.3638303767488638
CD44_HBEGF_Un_immune cell|NK cell_like	CD44_HBEGF_AE_gill	Un_immune cell|NK cell_like	1.0	CD44_HBEGF	Un_immune cell|NK cell_like	0.064	AE_gill	0.8235114322260274
CD44_HBEGF_Un_immune cell|Platelet	CD44_HBEGF_AE_gill	Un_immune cell|Platelet	0.397	CD44_HBEGF	Un_immune cell|Platelet	0.145	AE_gill	0.9124954213359866
CD44_HBEGF_Un_immune cell|Proliferative cell	CD44_HBEGF_AE_gill	Un_immune cell|Proliferative cell	1.0	CD44_HBEGF	Un_immune cell|Proliferative cell	0.051	AE_gill	0.29212803961560974
CD44_HBEGF_Un_immune cell|SMC	CD44_HBEGF_AE_gill	Un_immune cell|SMC	1.0	CD44_HBEGF	Un_immune cell|SMC	0.143	AE_gill	1.030210438146209
CD44_HBEGF_Un_immune cell|Stromal cell	CD44_HBEGF_AE_gill	Un_immune cell|Stromal cell	1.0	CD44_HBEGF	Un_immune cell|Stromal cell	0.105	AE_gill	0.9289396730996446
CD44_HBEGF_Un_immune cell|T cell	CD44_HBEGF_AE_gill	Un_immune cell|T cell	1.0	CD44_HBEGF	Un_immune cell|T cell	0.058	AE_gill	0.5513585441191251
CD44_HBEGF_Un_immune cell|Un_epithelial cell	CD44_HBEGF_AE_gill	Un_immune cell|Un_epithelial cell	0.0	CD44_HBEGF	Un_immune cell|Un_epithelial cell	0.196	AE_gill	1.3582249114382487
CD44_HBEGF_Un_immune cell|Un_immune cell	CD44_HBEGF_AE_gill	Un_immune cell|Un_immune cell	1.0	CD44_HBEGF	Un_immune cell|Un_immune cell	0.061	AE_gill	0.5598701070283152
COPA_P2RY6_B cell_like|B cell_like	COPA_P2RY6_AE_gill	B cell_like|B cell_like	1.0	COPA_P2RY6	B cell_like|B cell_like	0.195	AE_gill	2.391079131115268
COPA_P2RY6_B cell_like|Basal epithelial cell	COPA_P2RY6_AE_gill	B cell_like|Basal epithelial cell	0.705	COPA_P2RY6	B cell_like|Basal epithelial cell	0.287	AE_gill	2.992092767587672
COPA_P2RY6_B cell_like|CD8+T cell	COPA_P2RY6_AE_gill	B cell_like|CD8+T cell	1.0	COPA_P2RY6	B cell_like|CD8+T cell	0.189	AE_gill	2.4218283380301378
COPA_P2RY6_B cell_like|Ciliated cell	COPA_P2RY6_AE_gill	B cell_like|Ciliated cell	1.0	COPA_P2RY6	B cell_like|Ciliated cell	0.205	AE_gill	2.9604018799123235
COPA_P2RY6_B cell_like|CTSG_high	COPA_P2RY6_AE_gill	B cell_like|CTSG_high	1.0	COPA_P2RY6	B cell_like|CTSG_high	0.0	AE_gill	2.3238956496305336
COPA_P2RY6_B cell_like|Dendritic cell_like	COPA_P2RY6_AE_gill	B cell_like|Dendritic cell_like	0.023	COPA_P2RY6	B cell_like|Dendritic cell_like	0.337	AE_gill	2.730085648705431
COPA_P2RY6_B cell_like|Endothelial cell	COPA_P2RY6_AE_gill	B cell_like|Endothelial cell	1.0	COPA_P2RY6	B cell_like|Endothelial cell	0.202	AE_gill	2.755118394368187
COPA_P2RY6_B cell_like|Epithelial cell_Ca	COPA_P2RY6_AE_gill	B cell_like|Epithelial cell_Ca	1.0	COPA_P2RY6	B cell_like|Epithelial cell_Ca	0.213	AE_gill	1.748272805909425
COPA_P2RY6_B cell_like|Erythroid cell	COPA_P2RY6_AE_gill	B cell_like|Erythroid cell	1.0	COPA_P2RY6	B cell_like|Erythroid cell	0.224	AE_gill	1.97492861863207
COPA_P2RY6_B cell_like|Goblet cell	COPA_P2RY6_AE_gill	B cell_like|Goblet cell	0.82	COPA_P2RY6	B cell_like|Goblet cell	0.28	AE_gill	5.00345496365966
COPA_P2RY6_B cell_like|Ionocyte cell	COPA_P2RY6_AE_gill	B cell_like|Ionocyte cell	1.0	COPA_P2RY6	B cell_like|Ionocyte cell	0.199	AE_gill	2.5875013215698863
COPA_P2RY6_B cell_like|Ionocyte cell_DMRT2	COPA_P2RY6_AE_gill	B cell_like|Ionocyte cell_DMRT2	0.0	COPA_P2RY6	B cell_like|Ionocyte cell_DMRT2	0.428	AE_gill	3.7769353599405138
COPA_P2RY6_B cell_like|Macrophage	COPA_P2RY6_AE_gill	B cell_like|Macrophage	0.023	COPA_P2RY6	B cell_like|Macrophage	0.332	AE_gill	2.5924407135369556
COPA_P2RY6_B cell_like|Neutrophil	COPA_P2RY6_AE_gill	B cell_like|Neutrophil	1.0	COPA_P2RY6	B cell_like|Neutrophil	0.193	AE_gill	2.2113740681004486
COPA_P2RY6_B cell_like|NK cell_like	COPA_P2RY6_AE_gill	B cell_like|NK cell_like	1.0	COPA_P2RY6	B cell_like|NK cell_like	0.193	AE_gill	2.3741125164793493
COPA_P2RY6_B cell_like|Platelet	COPA_P2RY6_AE_gill	B cell_like|Platelet	1.0	COPA_P2RY6	B cell_like|Platelet	0.0	AE_gill	2.662102326640544
COPA_P2RY6_B cell_like|Proliferative cell	COPA_P2RY6_AE_gill	B cell_like|Proliferative cell	1.0	COPA_P2RY6	B cell_like|Proliferative cell	0.19	AE_gill	2.3184272807737134
COPA_P2RY6_B cell_like|SMC	COPA_P2RY6_AE_gill	B cell_like|SMC	1.0	COPA_P2RY6	B cell_like|SMC	0.249	AE_gill	2.504159778588849
COPA_P2RY6_B cell_like|Stromal cell	COPA_P2RY6_AE_gill	B cell_like|Stromal cell	1.0	COPA_P2RY6	B cell_like|Stromal cell	0.192	AE_gill	2.3029413588231744
COPA_P2RY6_B cell_like|T cell	COPA_P2RY6_AE_gill	B cell_like|T cell	1.0	COPA_P2RY6	B cell_like|T cell	0.191	AE_gill	2.653737061559525
COPA_P2RY6_B cell_like|Un_epithelial cell	COPA_P2RY6_AE_gill	B cell_like|Un_epithelial cell	0.257	COPA_P2RY6	B cell_like|Un_epithelial cell	0.309	AE_gill	2.86278416646205
COPA_P2RY6_B cell_like|Un_immune cell	COPA_P2RY6_AE_gill	B cell_like|Un_immune cell	0.712	COPA_P2RY6	B cell_like|Un_immune cell	0.285	AE_gill	3.118395545366793
COPA_P2RY6_Basal epithelial cell|B cell_like	COPA_P2RY6_AE_gill	Basal epithelial cell|B cell_like	1.0	COPA_P2RY6	Basal epithelial cell|B cell_like	0.206	AE_gill	2.992092767587672
COPA_P2RY6_Basal epithelial cell|Basal epithelial cell	COPA_P2RY6_AE_gill	Basal epithelial cell|Basal epithelial cell	0.535	COPA_P2RY6	Basal epithelial cell|Basal epithelial cell	0.299	AE_gill	3.593106404060076
COPA_P2RY6_Basal epithelial cell|CD8+T cell	COPA_P2RY6_AE_gill	Basal epithelial cell|CD8+T cell	1.0	COPA_P2RY6	Basal epithelial cell|CD8+T cell	0.2	AE_gill	3.022841974502542
COPA_P2RY6_Basal epithelial cell|Ciliated cell	COPA_P2RY6_AE_gill	Basal epithelial cell|Ciliated cell	1.0	COPA_P2RY6	Basal epithelial cell|Ciliated cell	0.216	AE_gill	3.561415516384727
COPA_P2RY6_Basal epithelial cell|CTSG_high	COPA_P2RY6_AE_gill	Basal epithelial cell|CTSG_high	1.0	COPA_P2RY6	Basal epithelial cell|CTSG_high	0.0	AE_gill	2.9249092861029378
COPA_P2RY6_Basal epithelial cell|Dendritic cell_like	COPA_P2RY6_AE_gill	Basal epithelial cell|Dendritic cell_like	0.008	COPA_P2RY6	Basal epithelial cell|Dendritic cell_like	0.348	AE_gill	3.3310992851778347
COPA_P2RY6_Basal epithelial cell|Endothelial cell	COPA_P2RY6_AE_gill	Basal epithelial cell|Endothelial cell	1.0	COPA_P2RY6	Basal epithelial cell|Endothelial cell	0.214	AE_gill	3.356132030840591
COPA_P2RY6_Basal epithelial cell|Epithelial cell_Ca	COPA_P2RY6_AE_gill	Basal epithelial cell|Epithelial cell_Ca	1.0	COPA_P2RY6	Basal epithelial cell|Epithelial cell_Ca	0.225	AE_gill	2.3492864423818287
COPA_P2RY6_Basal epithelial cell|Erythroid cell	COPA_P2RY6_AE_gill	Basal epithelial cell|Erythroid cell	1.0	COPA_P2RY6	Basal epithelial cell|Erythroid cell	0.235	AE_gill	2.575942255104474
COPA_P2RY6_Basal epithelial cell|Goblet cell	COPA_P2RY6_AE_gill	Basal epithelial cell|Goblet cell	0.643	COPA_P2RY6	Basal epithelial cell|Goblet cell	0.291	AE_gill	5.604468600132064
COPA_P2RY6_Basal epithelial cell|Ionocyte cell	COPA_P2RY6_AE_gill	Basal epithelial cell|Ionocyte cell	1.0	COPA_P2RY6	Basal epithelial cell|Ionocyte cell	0.211	AE_gill	3.18851495804229
COPA_P2RY6_Basal epithelial cell|Ionocyte cell_DMRT2	COPA_P2RY6_AE_gill	Basal epithelial cell|Ionocyte cell_DMRT2	0.0	COPA_P2RY6	Basal epithelial cell|Ionocyte cell_DMRT2	0.439	AE_gill	4.377948996412918
COPA_P2RY6_Basal epithelial cell|Macrophage	COPA_P2RY6_AE_gill	Basal epithelial cell|Macrophage	0.016	COPA_P2RY6	Basal epithelial cell|Macrophage	0.343	AE_gill	3.19345435000936
COPA_P2RY6_Basal epithelial cell|Neutrophil	COPA_P2RY6_AE_gill	Basal epithelial cell|Neutrophil	1.0	COPA_P2RY6	Basal epithelial cell|Neutrophil	0.204	AE_gill	2.8123877045728523
COPA_P2RY6_Basal epithelial cell|NK cell_like	COPA_P2RY6_AE_gill	Basal epithelial cell|NK cell_like	1.0	COPA_P2RY6	Basal epithelial cell|NK cell_like	0.204	AE_gill	2.975126152951753
COPA_P2RY6_Basal epithelial cell|Platelet	COPA_P2RY6_AE_gill	Basal epithelial cell|Platelet	1.0	COPA_P2RY6	Basal epithelial cell|Platelet	0.0	AE_gill	3.2631159631129476
COPA_P2RY6_Basal epithelial cell|Proliferative cell	COPA_P2RY6_AE_gill	Basal epithelial cell|Proliferative cell	1.0	COPA_P2RY6	Basal epithelial cell|Proliferative cell	0.201	AE_gill	2.919440917246117
COPA_P2RY6_Basal epithelial cell|SMC	COPA_P2RY6_AE_gill	Basal epithelial cell|SMC	1.0	COPA_P2RY6	Basal epithelial cell|SMC	0.26	AE_gill	3.1051734150612527
COPA_P2RY6_Basal epithelial cell|Stromal cell	COPA_P2RY6_AE_gill	Basal epithelial cell|Stromal cell	1.0	COPA_P2RY6	Basal epithelial cell|Stromal cell	0.203	AE_gill	2.9039549952955785
COPA_P2RY6_Basal epithelial cell|T cell	COPA_P2RY6_AE_gill	Basal epithelial cell|T cell	1.0	COPA_P2RY6	Basal epithelial cell|T cell	0.202	AE_gill	3.2547506980319287
COPA_P2RY6_Basal epithelial cell|Un_epithelial cell	COPA_P2RY6_AE_gill	Basal epithelial cell|Un_epithelial cell	0.11	COPA_P2RY6	Basal epithelial cell|Un_epithelial cell	0.32	AE_gill	3.4637978029344536
COPA_P2RY6_Basal epithelial cell|Un_immune cell	COPA_P2RY6_AE_gill	Basal epithelial cell|Un_immune cell	0.561	COPA_P2RY6	Basal epithelial cell|Un_immune cell	0.296	AE_gill	3.7194091818391968
COPA_P2RY6_CD8+T cell|B cell_like	COPA_P2RY6_AE_gill	CD8+T cell|B cell_like	1.0	COPA_P2RY6	CD8+T cell|B cell_like	0.221	AE_gill	2.421828338030138
COPA_P2RY6_CD8+T cell|Basal epithelial cell	COPA_P2RY6_AE_gill	CD8+T cell|Basal epithelial cell	0.125	COPA_P2RY6	CD8+T cell|Basal epithelial cell	0.314	AE_gill	3.022841974502542
COPA_P2RY6_CD8+T cell|CD8+T cell	COPA_P2RY6_AE_gill	CD8+T cell|CD8+T cell	1.0	COPA_P2RY6	CD8+T cell|CD8+T cell	0.216	AE_gill	2.4525775449450076
COPA_P2RY6_CD8+T cell|Ciliated cell	COPA_P2RY6_AE_gill	CD8+T cell|Ciliated cell	1.0	COPA_P2RY6	CD8+T cell|Ciliated cell	0.231	AE_gill	2.9911510868271938
COPA_P2RY6_CD8+T cell|CTSG_high	COPA_P2RY6_AE_gill	CD8+T cell|CTSG_high	1.0	COPA_P2RY6	CD8+T cell|CTSG_high	0.0	AE_gill	2.354644856545404
COPA_P2RY6_CD8+T cell|Dendritic cell_like	COPA_P2RY6_AE_gill	CD8+T cell|Dendritic cell_like	0.0	COPA_P2RY6	CD8+T cell|Dendritic cell_like	0.364	AE_gill	2.760834855620301
COPA_P2RY6_CD8+T cell|Endothelial cell	COPA_P2RY6_AE_gill	CD8+T cell|Endothelial cell	1.0	COPA_P2RY6	CD8+T cell|Endothelial cell	0.229	AE_gill	2.7858676012830568
COPA_P2RY6_CD8+T cell|Epithelial cell_Ca	COPA_P2RY6_AE_gill	CD8+T cell|Epithelial cell_Ca	1.0	COPA_P2RY6	CD8+T cell|Epithelial cell_Ca	0.24	AE_gill	1.779022012824295
COPA_P2RY6_CD8+T cell|Erythroid cell	COPA_P2RY6_AE_gill	CD8+T cell|Erythroid cell	1.0	COPA_P2RY6	CD8+T cell|Erythroid cell	0.251	AE_gill	2.00567782554694
COPA_P2RY6_CD8+T cell|Goblet cell	COPA_P2RY6_AE_gill	CD8+T cell|Goblet cell	0.172	COPA_P2RY6	CD8+T cell|Goblet cell	0.307	AE_gill	5.0342041705745295
COPA_P2RY6_CD8+T cell|Ionocyte cell	COPA_P2RY6_AE_gill	CD8+T cell|Ionocyte cell	1.0	COPA_P2RY6	CD8+T cell|Ionocyte cell	0.226	AE_gill	2.618250528484756
COPA_P2RY6_CD8+T cell|Ionocyte cell_DMRT2	COPA_P2RY6_AE_gill	CD8+T cell|Ionocyte cell_DMRT2	0.0	COPA_P2RY6	CD8+T cell|Ionocyte cell_DMRT2	0.455	AE_gill	3.807684566855384
COPA_P2RY6_CD8+T cell|Macrophage	COPA_P2RY6_AE_gill	CD8+T cell|Macrophage	0.0	COPA_P2RY6	CD8+T cell|Macrophage	0.359	AE_gill	2.623189920451826
COPA_P2RY6_CD8+T cell|Neutrophil	COPA_P2RY6_AE_gill	CD8+T cell|Neutrophil	1.0	COPA_P2RY6	CD8+T cell|Neutrophil	0.22	AE_gill	2.242123275015319
COPA_P2RY6_CD8+T cell|NK cell_like	COPA_P2RY6_AE_gill	CD8+T cell|NK cell_like	1.0	COPA_P2RY6	CD8+T cell|NK cell_like	0.219	AE_gill	2.404861723394219
COPA_P2RY6_CD8+T cell|Platelet	COPA_P2RY6_AE_gill	CD8+T cell|Platelet	1.0	COPA_P2RY6	CD8+T cell|Platelet	0.0	AE_gill	2.692851533555414
COPA_P2RY6_CD8+T cell|Proliferative cell	COPA_P2RY6_AE_gill	CD8+T cell|Proliferative cell	1.0	COPA_P2RY6	CD8+T cell|Proliferative cell	0.217	AE_gill	2.3491764876885832
COPA_P2RY6_CD8+T cell|SMC	COPA_P2RY6_AE_gill	CD8+T cell|SMC	1.0	COPA_P2RY6	CD8+T cell|SMC	0.276	AE_gill	2.5349089855037192
COPA_P2RY6_CD8+T cell|Stromal cell	COPA_P2RY6_AE_gill	CD8+T cell|Stromal cell	1.0	COPA_P2RY6	CD8+T cell|Stromal cell	0.218	AE_gill	2.3336905657380442
[truncated: 33,817 more rows]
