# Supplementary material for: A single-cell atlas of West African lungfish respiratory system reveals evolutionary adaptations to terrestrialization
Source: Nat Commun. 2023 Sep 13;14:5630. doi: 10.1038/s41467-023-41309-3 (PMC10497629; doi:10.1038/s41467-023-41309-3)
Supplement: Supplementary file 6 — Source Data [file 41467_2023_41309_MOESM6_ESM.zip › 3.figs3b.gill_ionocyte_inter_hg_GO_CC.txt]

Term	Overlap	P-value	Adjusted P-value	Old P-value	Old Adjusted P-value	Odds Ratio	Combined Score	Genes
Cytosolic Small Ribosomal Subunit	5/41	8.92492635934012E-6	4.6877745953781907E-4	0	0	20.703842940685046	240.71659393899068	RPS15A;RPS18;RPS29;RPS21;RPS23
Small Ribosomal Subunit	5/42	1.0075096955186891E-5	4.6877745953781907E-4	0	0	20.143263564316197	231.75718742835645	RPS15A;RPS18;RPS29;RPS21;RPS23
Mitochondrial Inner Membrane	12/370	1.0117499126715519E-5	4.6877745953781907E-4	0	0	5.188613993083266	59.67551579759076	ATP5F1A;NDUFB7;ATP5F1B;NDUFA11;ATP5PB;NDUFS5;ATP5PO;SDHD;UQCRC2;SLC25A5;COX5A;SLC25A6
Organelle Inner Membrane	12/398	2.0879105000435976E-5	7.255488987651502E-4	0	0	4.805329385640267	51.785889486033604	ATP5F1A;NDUFB7;ATP5F1B;NDUFA11;ATP5PB;NDUFS5;ATP5PO;SDHD;UQCRC2;SLC25A5;COX5A;SLC25A6
Polysomal Ribosome	4/28	3.906384841022771E-5	0.0010859749858043303	0	0	24.67412935323383	250.45013869543115	RPS29;RPL10A;RPS21;RPS23
Ribosome	5/61	6.343692368872495E-5	0.0014696220654554614	0	0	13.296186895810957	128.51382207420033	RPS18;RPS29;RPL10A;RPS21;RPS23
Mitochondrial Membrane	13/540	9.548026234024942E-5	0.00189596520932781	0	0	3.8156356736242882	35.319778869722754	NDUFB7;NDUFA11;ATP5PB;SDHD;COX5A;ATP5F1A;ATP5F1B;NDUFS5;ATP5PO;TMBIM6;UQCRC2;SLC25A5;SLC25A6
Mitochondrial Respiratory Chain Complex I	4/41	1.8024356042810376E-4	0.0027837616555007137	0	0	15.99435256151674	137.89053642631345	NDUFB7;NDUFA11;NDUFS5;NDUFC2-KCTD14
Respiratory Chain Complex I	4/41	1.8024356042810376E-4	0.0027837616555007137	0	0	15.99435256151674	137.89053642631345	NDUFB7;NDUFA11;NDUFS5;NDUFC2-KCTD14
Mitochondrial Proton-Transporting ATP Synthase Complex	3/18	2.431033751067044E-4	0.002834282555481149	0	0	29.402962962962963	244.6921573661213	ATP5F1B;ATP5PB;ATP5PO
Proton-Transporting ATP Synthase Complex	3/18	2.431033751067044E-4	0.002834282555481149	0	0	29.402962962962963	244.6921573661213	ATP5F1B;ATP5PB;ATP5PO
Bicellular Tight Junction	5/81	2.446862637825452E-4	0.002834282555481149	0	0	9.787297190344281	81.38659985332987	CYTH3;CLDN4;PARD3;CLDN7;SHROOM2
Focal Adhesion	10/387	3.6039451647160647E-4	0.003798944097056684	0	0	4.037839854111406	32.013251130807724	ACTC1;HSPA5;RPS18;RPS29;RPL37A;P4HB;RPL10A;RPL7;CORO1C;ARF6
Proton-Transporting V-type ATPase Complex	3/21	3.9027661339545845E-4	0.003798944097056684	0	0	24.498765432098764	192.28235302848424	ATP6V0B;ATP6AP2;ATP6V1G3
Cell-Substrate Junction	10/395	4.231569228011587E-4	0.003798944097056684	0	0	3.952313311688312	30.70065078098659	ACTC1;HSPA5;RPS18;RPS29;RPL37A;P4HB;RPL10A;RPL7;CORO1C;ARF6
Actin Cytoskeleton	9/327	4.527939604483637E-4	0.003798944097056684	0	0	4.287845546292234	33.01672530309094	EEF1A1;NOTCH3;MACF1;ACTC1;SHROOM2;RARA;PDXP;CORO1C;SPTBN2
Tight Junction	5/93	4.646190622299542E-4	0.003798944097056684	0	0	8.447539302802461	64.8288892816087	CYTH3;CLDN4;PARD3;CLDN7;SHROOM2
Mitochondrial Envelope	6/146	5.322128146599514E-4	0.004109865624318513	0	0	6.403246753246753	48.27066511735937	NDUFB7;ATP5F1B;AK2;TMBIM6;SDHD;SOD1
Nucleus	48/4487	6.089403842226229E-4	0.0042656281887620065	0	0	1.8530299617030863	13.719445045388479	DAZAP2;GPI;TENM2;PANK3;THRB;ANP32A;CHD8;CTNND1;MYCBP2;DLST;PRKX;ENO1;RPL10A;OAZ1;NDRG1;RPL7;PTBP1;ATP5F1B;FTMT;PSMB2;RPS18;TRA2A;SRSF10;XBP1;GOT1;HSPA5;ATP5PB;PRKCD;ATRX;GATAD2B;U2SURP;NME1;SOD1;EEF1A1;PCP4;STAG1;SLTM;ELF3;NFIA;DKC1;ID1;RPL37A;RARA;ATP5PO;TMBIM6;ATF5;SLC25A5;SLC25A6
Adherens Junction	6/150	6.137594516204325E-4	0.0042656281887620065	0	0	6.224116161616162	46.03298727101462	MAGI1;CYTH3;PARD3;CTNND1;SHROOM2;NDRG1
Apical Junction Complex	5/106	8.435525713447652E-4	0.005583514638901065	0	0	7.35539343408025	52.06065336930846	CYTH3;CLDN4;PARD3;CLDN7;SHROOM2
Mitochondrial Proton-Transporting ATP Synthase Complex, Coupling Factor F(o)	2/7	9.703169779147824E-4	0.006130639087734307	0	0	58.40294117647059	405.1930506482103	ATP5PB;ATP5PO
Cell-Cell Junction	8/299	0.0011264758453403498	0.006807832282709071	0	0	4.138725878932065	28.096407959529326	MAGI1;CYTH3;CLDN4;PARD3;CTNND1;NPHP1;SHROOM2;NDRG1
Organelle Envelope Lumen	4/68	0.001255406973831874	0.007270898723442937	0	0	9.234141791044776	61.68679564095779	NDUFB7;AK2;SORL1;SOD1
Intracellular Membrane-Bounded Organelle	52/5175	0.0014621795219387154	0.008129718141979258	0	0	1.7395966208026727	11.355786022045015	DAZAP2;GPI;TENM2;PANK3;THRB;CHD8;CTNND1;LDLRAD4;ENO1;RPL10A;RPL7;PTBP1;RPS18;PRKCD;ATRX;NME1;EEF1A1;PCP4;SLTM;ELF3;DKC1;RPL37A;RARA;TMBIM6;ATF5;SLC25A5;SLC25A6;ANP32A;MYCBP2;DLST;PRKX;OAZ1;NDRG1;ZNRF2;ATP5F1B;FTMT;PSMB2;TRA2A;SRSF10;SPTBN2;ABCA2;XBP1;GOT1;HSPA5;ATP5PB;GATAD2B;U2SURP;SOD1;STAG1;NFIA;ID1;ATP5PO
Cortical Actin Cytoskeleton	3/44	0.00346172644056904	0.018506922124580636	0	0	10.743089430894308	60.87021411272461	EEF1A1;SHROOM2;SPTBN2
TIM23 Mitochondrial Import Inner Membrane Translocase Complex	2/15	0.004679199439347674	0.02408921192849358	0	0	22.45361990950226	120.45532353877532	ROMO1;SLC25A6
Large Ribosomal Subunit	3/52	0.005549755270756982	0.02660055112535243	0	0	8.985487528344672	46.67063522921075	RPL37A;RPL10A;RPL7
Cytosolic Large Ribosomal Subunit	3/52	0.005549755270756982	0.02660055112535243	0	0	8.985487528344672	46.67063522921075	RPL37A;RPL10A;RPL7
Mitochondrial Respiratory Chain Complex IV	2/17	0.006006249087381534	0.027828954104867777	0	0	19.4578431372549	99.52598887619564	UQCRC2;COX5A
Respiratory Chain Complex IV	2/19	0.007484226238104656	0.03355830474504991	0	0	17.16695501730104	84.03151764248334	UQCRC2;COX5A
Filopodium	3/60	0.008256856091962146	0.03586571864946057	0	0	7.721247563352827	37.03659607276277	TENM2;ACTC1;ARF6
Mitochondrial Intermembrane Space	3/62	0.009034968624822304	0.03805638299546364	0	0	7.458757062146892	35.105780016712664	NDUFB7;AK2;SOD1
Cortical Cytoskeleton	3/63	0.009439570401742361	0.03859118487771142	0	0	7.334074074074074	34.197649218885765	EEF1A1;SHROOM2;SPTBN2
Vacuolar Proton-Transporting V-type ATPase Complex	2/24	0.01181120790179809	0.04690736852428384	0	0	13.262032085561497	58.86626637848856	ATP6V0B;ATP6V1G3
Endosome Membrane	7/361	0.01275192812130299	0.04923661135725321	0	0	2.9446672704532713	12.844852986680523	ATP6V0B;ATP6AP2;LDLRAD4;NDRG1;SORL1;CORO1C;ARF6
Endolysosome	2/28	0.01588853268941831	0.05968935253592284	0	0	11.21945701357466	46.47275963544886	PRKCD;CTSB
Intracellular Non-Membrane-Bounded Organelle	15/1195	0.018011809965778336	0.06581988760146845	0	0	1.93075651095494	7.755323018604563	MAGI1;MACF1;SHROOM2;RPL7;EEF1A1;PTBP1;STAG1;RPS18;DKC1;TRA2A;RARA;SRSF5;P4HB;DEDD;RPS23
Cytoplasmic Vesicle Membrane	7/389	0.018467450478109854	0.06581988760146845	0	0	2.7249110746972542	10.877151602437495	RAB1A;ATP6V0B;ZNRF2;GPR161;ATP6AP2;SORL1;CORO1C
Recycling Endosome	4/159	0.024493423587469847	0.08511464696645772	0	0	3.795281656234954	14.078030373985598	GPR161;NDRG1;SORL1;ARF6
Nuclear Envelope Lumen	1/5	0.03403033237866217	0.11000502792172188	0	0	36.237226277372265	122.5000529863789	SORL1
THO Complex Part Of Transcription Export Complex	1/5	0.03403033237866217	0.11000502792172188	0	0	36.237226277372265	122.5000529863789	THOC2
Rough Endoplasmic Reticulum Membrane	1/5	0.03403033237866217	0.11000502792172188	0	0	36.237226277372265	122.5000529863789	RPS29
Intracellular Organelle Lumen	11/856	0.034934124833513346	0.11036007617859898	0	0	1.9492801565484787	6.538453155704959	EEF1A1;GPI;ATP5F1A;ATP5F1B;HSPA5;FTMT;ATP5PB;DLST;P4HB;CTSB;SOD1
Mitochondrial Matrix	6/355	0.03673881857151301	0.1134821284764513	0	0	2.5414170356863766	8.396642019154175	ATP5F1A;ATP5F1B;FTMT;ATP5PB;DLST;SOD1
Ficolin-1-Rich Granule	4/184	0.03878585512542194	0.11544707578720236	0	0	3.2640132669983415	10.60706279565622	EEF1A1;GPI;ATP6AP2;CTSB
Proton-Transporting V-type ATPase, V0 Domain	1/6	0.040697170601244	0.11544707578720236	0	0	28.98832116788321	92.80891360261387	ATP6V0B
Vacuolar Proton-Transporting V-type ATPase, V0 Domain	1/6	0.040697170601244	0.11544707578720236	0	0	28.98832116788321	92.80891360261387	ATP6V0B
Flotillin Complex	1/6	0.040697170601244	0.11544707578720236	0	0	28.98832116788321	92.80891360261387	CORO1C
Death-Inducing Signaling Complex	1/7	0.04731832919082012	0.12896564230439211	0	0	24.155717761557177	73.69565388984178	CFLAR
Dihydrolipoyl Dehydrogenase Complex	1/7	0.04731832919082012	0.12896564230439211	0	0	24.155717761557177	73.69565388984178	DLST
Ficolin-1-Rich Granule Lumen	3/123	0.053514252142049634	0.13620513570110374	0	0	3.655925925925926	10.703846487611814	EEF1A1;GPI;CTSB
Phosphatidylinositol 3-Kinase Complex, Class I	1/8	0.05389411844288278	0.13620513570110374	0	0	20.70385818561001	60.47046101876616	PIK3CG
Phosphatidylinositol 3-Kinase Complex, Class IA	1/8	0.05389411844288278	0.13620513570110374	0	0	20.70385818561001	60.47046101876616	PIK3CG
Dendrite Cytoplasm	1/8	0.05389411844288278	0.13620513570110374	0	0	20.70385818561001	60.47046101876616	SOD1
Cytoskeleton	8/599	0.05596837446009492	0.13892150089202132	0	0	2.00661200052063	5.784999168269339	NOTCH3;MACF1;SHROOM2;RARA;PDXP;P4HB;NDRG1;CORO1C
Vacuolar Membrane	2/59	0.06266643451803719	0.1528181473334591	0	0	5.109649122807017	14.153366865637933	ATP6AP2;ATP6V1G3
Neuron Projection Cytoplasm	1/10	0.06691082028574227	0.1603552417192789	0	0	16.101378751013787	43.544481533030364	SOD1
Lytic Vacuole	4/223	0.06886249537061342	0.16223537044941128	0	0	2.67743474408778	7.163861093017007	AKR1B10;HGS;ATP6AP2;CTSB
Mitochondrial Respiratory Chain Complex III	1/11	0.0733523435107302	0.16445122174179833	0	0	14.49051094890511	37.8561820013699	UQCRC2
Respiratory Chain Complex III	1/11	0.0733523435107302	0.16445122174179833	0	0	14.49051094890511	37.8561820013699	UQCRC2
Filopodium Membrane	1/11	0.0733523435107302	0.16445122174179833	0	0	14.49051094890511	37.8561820013699	ARF6
Clathrin Coat Of Coated Pit	1/12	0.07974971869342204	0.17320642028727598	0	0	13.172528201725282	33.31150686525226	EPS15L1
Cytoplasmic Side Of Lysosomal Membrane	1/12	0.07974971869342204	0.17320642028727598	0	0	13.172528201725282	33.31150686525226	EEF1A1
Recycling Endosome Membrane	2/70	0.08428228202132486	0.1787475598225885	0	0	4.280709342560554	10.588692484974608	NDRG1;ARF6
Cytoplasmic Side Of Endoplasmic Reticulum Membrane	1/13	0.08610324610485237	0.1787475598225885	0	0	12.074209245742093	29.608474518767785	RPS29
Nucleolus	9/771	0.08615889574182323	0.1787475598225885	0	0	1.7487639626442044	4.287203387231001	MAGI1;EEF1A1;PTBP1;DKC1;TRA2A;RARA;SRSF5;DEDD;RPL7
Small-Subunit Processome	2/73	0.09052117906291479	0.18327807174383495	0	0	4.099212924606462	9.847012184702926	RPS15A;RPS23
Nuclear Lumen	9/780	0.09097976223255116	0.18327807174383495	0	0	1.7275359695955117	4.141107897023694	MAGI1;EEF1A1;PTBP1;DKC1;TRA2A;RARA;SRSF5;DEDD;RPL7
Muscle Myosin Complex	1/14	0.09241322402797937	0.18350625914127333	0	0	11.14486243683324	26.54132487567407	MYL9
Cytoplasmic Stress Granule	2/76	0.09689147799394504	0.1896889498754699	0	0	3.9324324324324325	9.178941077194413	DAZAP2;RC3H1
Clathrin Coat	1/16	0.10490371453377287	0.2025224488915893	0	0	9.657907542579075	21.775803449759422	EPS15L1
Bounding Membrane Of Organelle	9/819	0.11368403473205016	0.21500252815046006	0	0	1.6409991386735572	3.568077437742318	CYTH3;NOTCH3;RAB1A;ATP6V0B;GPR161;ATP6AP2;LDLRAD4;SORL1;CORO1C
Actin-Based Cell Projection	2/84	0.11446177757650391	0.21500252815046006	0	0	3.547345767575323	7.6889227918172995	TENM2;ACTC1
Nuclear Outer Membrane	1/19	0.12332017162698487	0.22855338474867862	0	0	8.047039740470398	16.84222309997927	ENO1
Lysosome	6/503	0.13527599056952314	0.24440229525400212	0	0	1.7710810316444119	3.5429381737457266	ATP6V0B;AKR1B10;HGS;PRKCD;ATP6AP2;CTSB
Endocytic Vesicle Lumen	1/21	0.1353883218313537	0.24440229525400212	0	0	7.241605839416058	14.480374212167852	HGS
Phagocytic Vesicle	2/100	0.15168521568771406	0.2703108330845161	0	0	2.9657863145258103	5.59331833808979	ATP6V0B;HGS
Endosome Lumen	1/25	0.15903204229034548	0.27981587187794965	0	0	6.03345498783455	11.093409438463027	CTSB
Cell Projection Membrane	2/105	0.16376382734151143	0.2845396500058761	0	0	2.8211022272986863	5.104304797710531	GPR161;ARF6
Golgi Membrane	5/427	0.1732861235054223	0.297367545274737	0	0	1.731817695898514	3.0355493802385345	CYTH3;NOTCH3;RAB1A;LDLRAD4;SORL1
Catenin Complex	1/28	0.17634256298463047	0.29892214944955653	0	0	5.362260070289268	9.305273582235055	CTNND1
Myofibril	1/29	0.18203375877425593	0.30485171650146475	0	0	5.170490093847758	8.808256243109229	MYL9
MLL1 Complex	1/30	0.1876859133337811	0.3080746908245356	0	0	4.991945633022905	8.351452096947407	CHD8
Cytoplasmic Vesicle Lumen	2/115	0.1883909979862268	0.3080746908245356	0	0	2.5701457574180115	4.290179050868795	EEF1A1;GPI
Golgi Stack	1/31	0.1932992925327151	0.3088345018626138	0	0	4.825304136253042	7.93046239453176	SORL1
MLL1/2 Complex	1/31	0.1932992925327151	0.3088345018626138	0	0	4.825304136253042	7.93046239453176	CHD8
Ciliary Membrane	1/38	0.23152919597711236	0.36106383294642436	0	0	3.911027816137305	5.722026496462423	GPR161
Lysosomal Membrane	4/356	0.23168380062397928	0.36106383294642436	0	0	1.6545115332428766	2.419527496680283	EEF1A1;ABCA2;ATP6V0B;ATP6AP2
Asymmetric Synapse	2/133	0.23378233787897978	0.36106383294642436	0	0	2.214975303098339	3.219167086373048	RPS18;RPL7
Phagocytic Vesicle Membrane	1/45	0.2679598744034873	0.40930134661631573	0	0	3.287657597876576	4.329575573869056	ATP6V0B
Polymeric Cytoskeletal Fiber	3/265	0.27653459730641744	0.4178077067999133	0	0	1.6624257845631891	2.136914254734306	MACF1;ACTC1;NDRG1
Postsynaptic Density	2/151	0.27974950699530765	0.4181202308854598	0	0	1.9456178444532175	2.4784460977811	RPS18;RPL7
Dendrite	3/270	0.28590220601050176	0.4213925652007627	0	0	1.6308780690803162	2.042031340862481	TENM2;KCNA2;SOD1
Heterochromatin	1/49	0.28800211290699607	0.4213925652007627	0	0	3.0130778588807785	3.7506415419411385	ATRX
Multivesicular Body	1/50	0.29292695661244944	0.4241338225951091	0	0	2.9514375093102934	3.6238694077781934	SORL1
Golgi Cisterna	1/51	0.2978179806035515	0.4257383357665464	0	0	2.892262773722628	3.503319177465605	SORL1
Endocytic Vesicle Membrane	2/159	0.30016084104403995	0.4257383357665464	0	0	1.8457287373548146	2.2212179059901103	ATP6V0B;GPR161
Serine/Threonine Protein Kinase Complex	1/60	0.3403528412471977	0.46840638547881663	0	0	2.44995669924533	2.6404957878529167	PARD3
Transport Vesicle Membrane	1/60	0.3403528412471977	0.46840638547881663	0	0	2.44995669924533	2.6404957878529167	RAB1A
Ficolin-1-Rich Granule Membrane	1/60	0.3403528412471977	0.46840638547881663	0	0	2.44995669924533	2.6404957878529167	ATP6AP2
Caveola	1/62	0.3494519807242441	0.47621397373205815	0	0	2.3693909297594833	2.4911518468406877	CORO1C
Early Endosome	3/307	0.35564553306622004	0.47994882617674356	0	0	1.4296783625730993	1.4780311396070394	HGS;LDLRAD4;SORL1
Microtubule	2/185	0.36561527158490686	0.48865887259905816	0	0	1.581404693024751	1.5911677621245321	MACF1;NDRG1
Secretory Granule Lumen	3/316	0.37256092795969714	0.49309583478949187	0	0	1.3879304224352147	1.3703796113540572	EEF1A1;GPI;PRKCD
Intermediate Filament	1/69	0.38032867885975796	0.49309583478949187	0	0	2.1247316444826105	2.0540194189536156	MACF1
Vesicle Membrane	1/69	0.38032867885975796	0.49309583478949187	0	0	2.1247316444826105	2.0540194189536156	ZNRF2
Actin Filament	1/71	0.3888802389887655	0.49309583478949187	0	0	2.0638164754953077	1.9492413339540735	ACTC1
Endocytic Vesicle	2/196	0.39264710519654705	0.49309583478949187	0	0	1.4909035779260158	1.3937622967050984	GPR161;ARF6
Tertiary Granule Membrane	1/72	0.3931119803671688	0.49309583478949187	0	0	2.0346458311915288	1.899668994198224	ATP6AP2
Motile Cilium	1/73	0.3973146294706697	0.49309583478949187	0	0	2.0062854825628547	1.851855258048188	NPHP1
Voltage-Gated Potassium Channel Complex	1/73	0.3973146294706697	0.49309583478949187	0	0	2.0062854825628547	1.851855258048188	KCNA2
Late Endosome	2/205	0.414379068698748	0.505111973173929	0	0	1.4241524195885251	1.2546413949838529	KIDINS220;SORL1
Axon	2/205	0.414379068698748	0.505111973173929	0	0	1.4241524195885251	1.2546413949838529	CALCR;KCNA2
Glutamatergic Synapse	1/78	0.41789839507195564	0.505111973173929	0	0	1.8755332258981894	1.6364345298753245	TRIO
Intermediate Filament Cytoskeleton	1/81	0.4299120504312469	0.5107502137601994	0	0	1.80492700729927	1.5236735797111651	MACF1
Potassium Channel Complex	1/81	0.4299120504312469	0.5107502137601994	0	0	1.80492700729927	1.5236735797111651	KCNA2
P-body	1/83	0.43778407410015835	0.5156947991518814	0	0	1.7607263663877515	1.4544118701783342	RC3H1
Lysosomal Lumen	1/86	0.44939021233737086	0.524917979116761	0	0	1.69832546157149	1.3584288855754332	CTSB
Azurophil Granule Lumen	1/89	0.46075845843736035	0.5337118810232758	0	0	1.6401791639017917	1.2709442031463603	PRKCD
Endoplasmic Reticulum Membrane	6/801	0.4778160728416178	0.5488961497932634	0	0	1.0901658090337336	0.8051195067216893	NOTCH3;SPCS1;HSPA5;ATP6AP2;SARAF;TMBIM6
Cilium	2/257	0.5314747295326366	0.6055326836478401	0	0	1.1307381776239909	0.7147391813223922	GPR161;NPHP1
Early Endosome Membrane	1/116	0.5531349414185782	0.6250874541234339	0	0	1.253379879403364	0.7421930194533263	LDLRAD4
Cytoplasmic Side Of Plasma Membrane	1/124	0.5773555046822699	0.6471968963777057	0	0	1.1713844875675035	0.6434380741689268	MIEN1
Endoplasmic Reticulum Lumen	2/284	0.5857528995636324	0.6477474102426843	0	0	1.0210680016687526	0.5461256248995819	HSPA5;P4HB
Lytic Vacuole Membrane	2/287	0.5914918856097923	0.6477474102426843	0	0	1.0101651186790506	0.5304450921503222	ATP6V0B;ATP6AP2
Peroxisome	1/129	0.5918267705095029	0.6477474102426843	0	0	1.1253421532846715	0.5902884408694538	SOD1
Azurophil Granule	1/155	0.6595108462935837	0.7161875596469386	0	0	0.9341169779125984	0.3888326007735597	PRKCD
Vacuolar Lumen	1/161	0.6734741740566454	0.721782576615207	0	0	0.8988138686131387	0.35530618234829137	PRKCD
Tertiary Granule	1/162	0.6757454768218548	0.721782576615207	0	0	0.8931858366958335	0.35007417377112493	ATP6AP2
Chromosome	1/164	0.6802411333567777	0.721782576615207	0	0	0.8821369396802651	0.33989436331485495	STAG1
Microtubule Cytoskeleton	2/342	0.6863562530697442	0.722753933156776	0	0	0.8443771626297578	0.3177884942541541	MACF1;NDRG1
Organelle Outer Membrane	1/170	0.6933601626740372	0.7246395685089563	0	0	0.8505593227659483	0.3114796717929933	ENO1
Neuron Projection	3/557	0.7431380940226999	0.7708671273817559	0	0	0.774488567990373	0.2299250478392727	TENM2;CALCR;KCNA2
Nuclear Membrane	1/227	0.7941695505637175	0.8177005002100499	0	0	0.6341967573154189	0.14615590705019454	ENO1
Vesicle	1/235	0.8053868394011705	0.8231527255644315	0	0	0.6122652691995758	0.13251414643796774	CORO1C
trans-Golgi Network	1/241	0.8133995593543111	0.8252740054762718	0	0	0.5967761557177615	0.12325386667114556	SORL1
Secretory Granule Membrane	1/279	0.8570646151803194	0.8632752283338	0	0	0.5142046946384499	0.07931194317317303	ATP6AP2
Collagen-Containing Extracellular Matrix	1/373	0.9262449103824554	0.9262449103824554	0	0	0.3824268110823326	0.029300240962558153	CTSB
