# Supplementary material for: A single-cell atlas of West African lungfish respiratory system reveals evolutionary adaptations to terrestrialization
Source: Nat Commun. 2023 Sep 13;14:5630. doi: 10.1038/s41467-023-41309-3 (PMC10497629; doi:10.1038/s41467-023-41309-3)
Supplement: Supplementary file 6 — Source Data [file 41467_2023_41309_MOESM6_ESM.zip › 3.figs3c.gill_ionocyte_hg_GO_BP.txt]

Term	Overlap	P-value	Adjusted P-value	Old P-value	Old Adjusted P-value	Odds Ratio	Combined Score	Genes
Cytoplasmic Translation	10/93	1.0761708554338473E-7	1.7606155194897742E-4	0	0	10.881507682104566	174.59037847357894	RPS4X;RWDD1;RPL7A;RPS14;EIF3M;RPL21;RPL14;RPS3;RPL24;RPS2
mRNA Splicing, Via Spliceosome	12/211	5.811744171868308E-6	0.003358928727210749	0	0	5.464265773310999	65.87516545825395	HNRNPM;SFPQ;HNRNPA3;PUF60;HNRNPH1;YTHDC1;SNRPG;SRSF2;HNRNPU;PRPF4B;HNRNPA1;SNRPB
mRNA Processing	12/214	6.712092833632992E-6	0.003358928727210749	0	0	5.382288228822882	64.11166316339911	HNRNPM;SFPQ;HNRNPA3;HNRNPH1;YTHDC1;SNRPG;SRSF2;HNRNPU;PRPF4B;HNRNPA1;FBXO11;SNRPB
Gene Expression	14/296	8.212539675331905E-6	0.003358928727210749	0	0	4.521442301319016	52.94540364040777	RPL21;YTHDC1;HNRNPU;SMG6;HNRNPL;RPS4X;RPS14;RPL7A;GOLPH3;HNRNPH1;RPS3;RPL14;RPL24;RPS2
Regulation Of Telomere Maintenance Via Telomerase	6/51	2.4110720221840898E-5	0.00788902765658634	0	0	11.848048048048048	125.97856500747446	CCT3;CCT2;HNRNPU;CCT7;HNRNPA1;SMG6
Regulation Of Alternative mRNA Splicing, Via Spliceosome	6/53	3.0157231992521743E-5	0.008222871923294262	0	0	11.342725704427831	118.06740502324448	RBM38;HNRNPL;PUF60;YTHDC1;HNRNPU;HNRNPA1
RNA Splicing, Via Transesterification Reactions With Bulged Adenosine As Nucleophile	10/180	4.29282944729059E-5	0.010032955679667721	0	0	5.289260658391797	53.18869624640936	HNRNPM;HNRNPA3;YTHDC1;HNRNPH1;SNRPG;SRSF2;HNRNPU;PRPF4B;HNRNPA1;SNRPB
RNA Processing	10/183	4.9374795510431514E-5	0.010097145681883244	0	0	5.196743914726627	51.53127890577706	HNRNPL;SFPQ;HNRNPH1;KHSRP;SNRPG;SRSF2;HNRNPU;PRPF4B;FBXO11;SNRPB
Regulation Of mRNA Splicing, Via Spliceosome	7/94	1.0073359706238904E-4	0.018311129421563162	0	0	7.166744681957664	65.95577475788144	RBM38;HNRNPL;PUF60;YTHDC1;CIRBP;HNRNPU;HNRNPA1
Regulation Of DNA Repair	8/129	1.1779532908914747E-4	0.019271315838984525	0	0	5.905634861006762	53.425691557612595	MRGBP;RPS3;EPC2;ARID1A;TAF5L;EGFR;TAF2;SMARCA4
calcineurin-NFAT Signaling Cascade	3/10	1.6538164058070752E-4	0.022608721963185686	0	0	37.647619047619045	327.8074109702049	NFAT5;PPP3CA;NFATC3
Positive Regulation Of Cellular Biosynthetic Process	9/174	1.7827231931214613E-4	0.022608721963185686	0	0	4.883437110834371	42.15479749200036	RPS4X;IRS1;CIRBP;HBB;LARP4B;HIF1A;ELAVL1;LARP6;PTPN2
Regulation Of Potassium Ion Transmembrane Transporter Activity	4/26	2.0192267783053248E-4	0.022608721963185686	0	0	16.030844155844157	136.38442200324027	NEDD4;AKAP9;ATP1B2;ATP1B1
Protein Localization	13/351	2.0750217312834776E-4	0.022608721963185686	0	0	3.476565295169946	29.482555670642903	COPB2;USP9X;ITSN1;ERBIN;VPS26A;NBEAL2;EGFR;PARD3B;FGF7;RAB14;ABHD17A;RAB18;ARF5
Retrograde Vesicle-Mediated Transport, Golgi To Endoplasmic Reticulum	5/48	2.1164852549839712E-4	0.022608721963185686	0	0	10.287308374178746	87.03663208376653	COPB2;GOLPH3;GBF1;HTT;ARF5
Calcineurin-Mediated Signaling	3/11	2.254884693768995E-4	0.022608721963185686	0	0	32.94	276.60513612707774	NFAT5;PPP3CA;NFATC3
Positive Regulation Of Calcium Ion Transmembrane Transporter Activity	4/27	2.3493170744141604E-4	0.022608721963185686	0	0	15.33307453416149	128.12647803949469	PPP3CA;HTT;ATP1B1;SLC9A1
Macromolecule Biosynthetic Process	9/183	2.597199667103471E-4	0.023605659196562656	0	0	4.628719886632027	38.21427886950082	RPS4X;RPS14;RPL7A;GOLPH3;RPL21;RPL14;RPS3;RPL24;RPS2
Sodium Ion Export Across Plasma Membrane	3/12	2.981255926305556E-4	0.025670182607557313	0	0	29.278518518518517	237.68288768352699	ATP1B2;ATP1B1;SLC9A1
Translation	10/234	3.688129363604401E-4	0.02843253761587759	0	0	4.003112712975098	31.645490643937684	RPS4X;RWDD1;RPS14;RPL7A;NDUFA7;RPL21;RPS3;RPL14;RPL24;RPS2
Modification-Dependent Protein Catabolic Process	9/192	3.6987781526530693E-4	0.02843253761587759	0	0	4.399056815629913	34.76283311632175	COPS3;RNF167;NDFIP2;ANKIB1;OS9;KLHL15;NEDD4;FBXO11;RBX1
Positive Regulation Of Potassium Ion Transmembrane Transporter Activity	3/13	3.843091004223109E-4	0.02843253761587759	0	0	26.349333333333334	207.21282735823854	AKAP9;ATP1B2;ATP1B1
Negative Regulation Of Intracellular Steroid Hormone Receptor Signaling Pathway	4/31	4.064323960197612E-4	0.02843253761587759	0	0	13.058862433862434	101.96481170827586	CNOT1;STRN3;FOXP1;SMARCA4
Regulation Of Stem Cell Population Maintenance	5/56	4.3852945231365707E-4	0.02843253761587759	0	0	8.670095841026994	67.03790570985703	CNOT1;ARID1A;ELAVL1;TAF5L;SMARCA4
Positive Regulation Of DNA-templated Transcription	28/1243	4.464587883313483E-4	0.02843253761587759	0	0	2.1382551440329216	16.494849702987317	NFAT5;KMT2B;HNRNPU;HIF1A;EGFR;TAF5L;SLC9A1;PPP3CA;FGF7;SPIN1;EPC2;GABPA;RTRAF;MAP3K5;BPTF;MAP2K3;BCAS3;ZBTB16;NFATC3;TFEB;MITF;ARID1A;SMARCA4;SFPQ;MRGBP;TFCP2;ASXL2;TAF2
Positive Regulation Of Telomere Maintenance Via Telomerase	4/32	4.6037074235722033E-4	0.02843253761587759	0	0	12.591836734693878	96.74910596333105	CCT3;CCT2;CCT7;HNRNPA1
Peptide Biosynthetic Process	8/158	4.692411464723074E-4	0.02843253761587759	0	0	4.756848484848485	36.458359797332	RPS4X;RPS14;RPL7A;RPL21;RPL14;RPS3;RPL24;RPS2
Positive Regulation Of Ion Transmembrane Transporter Activity	4/33	5.192212903264317E-4	0.030172243880701683	0	0	12.157019704433498	91.94573299772757	AKAP9;ATP1B2;ATP1B1;CFTR
Regulation Of Translation	9/202	5.348380638999687E-4	0.030172243880701683	0	0	4.168997089928313	31.40733360704198	RPS4X;EIF5B;RNF139;CNOT1;CIRBP;RPS3;LARP4B;ELAVL1;LARP6
Mitochondrial Electron Transport, NADH To Ubiquinone	4/34	5.832307018721879E-4	0.03030696981156475	0	0	11.751190476190477	87.51026627455047	NDUFA7;NDUFB5;NDUFB4;NDUFV2
Golgi To Endosome Transport	3/15	6.011846137522822E-4	0.03030696981156475	0	0	21.955555555555556	162.83575980129635	RAB14;VPS13C;GBF1
Proton Motive Force-Driven ATP Synthesis	5/60	6.043030289221152E-4	0.03030696981156475	0	0	8.037912759885854	59.57246620592926	NDUFA7;NDUFB5;NDUFB4;NDUFV2;ATP5MC1
Regulation Of RNA Metabolic Process	6/91	6.113264081794845E-4	0.03030696981156475	0	0	6.259777424483307	46.32159877465286	RBM38;HNRNPL;HNRNPH1;MITF;HNRNPA1;TAF5L
Positive Regulation Of Telomere Maintenance Via Telomere Lengthening	4/35	6.526469976281804E-4	0.03140383788587362	0	0	11.371543778801843	83.4042940096915	CCT3;CCT2;CCT7;HNRNPA1
Positive Regulation Of Nucleic Acid-Templated Transcription	16/557	6.887664725659627E-4	0.032194912831940425	0	0	2.682802636626792	19.53243509297496	MAP2K3;ZBTB16;KMT2B;TFEB;MITF;ARID1A;HIF1A;EGFR;TAF5L;SMARCA4;FGF7;MRGBP;SPIN1;EPC2;TAF2;MAP3K5
Alternative mRNA Splicing, Via Spliceosome	3/16	7.337165109745062E-4	0.03334333922095256	0	0	20.265641025641024	146.2649908809703	HNRNPM;SFPQ;PUF60
RNA Stabilization	4/37	8.086974630022348E-4	0.03575754187761233	0	0	10.681277056277056	76.05160775908655	RBM38;CIRBP;HNRNPU;ELAVL1
Positive Regulation Of Potassium Ion Transmembrane Transport	3/17	8.834763541290837E-4	0.03791405575252152	0	0	18.81714285714286	132.31548787533802	AKAP9;ATP1B2;ATP1B1
RNA Splicing	6/98	9.03819177474535E-4	0.03791405575252152	0	0	5.781433607520564	40.52138156649438	SFPQ;KHSRP;SNRPG;SRSF2;PRPF4B;SNRPB
Response To Reactive Oxygen Species	5/66	9.357066332539525E-4	0.03827040130008666	0	0	7.245092994192458	50.52878955364533	PRDX5;RPS3;HBB;HIF1A;EGFR
Regulation Of Organelle Organization	6/100	0.00100446748527118	0.04008070258301587	0	0	5.6578493387004025	39.057818571788616	TJP1;DIAPH1;GOLPH3;TMEM33;TAOK1;AKAP9
Intracellular Sodium Ion Homeostasis	3/18	0.0010512932800764577	0.0409503763382163	0	0	17.561777777777777	120.43400368285464	ATP1B2;ATP1B1;SLC9A1
Regulation Of RNA Splicing	6/102	0.0011135143141953656	0.04236533530287483	0	0	5.539414414414415	37.66931543867994	HNRNPL;RBM38;YTHDC1;HNRNPH1;HNRNPA1;TAF5L
Negative Regulation Of mRNA Catabolic Process	4/41	0.0011966818708766362	0.044494807744413105	0	0	9.5246138996139	64.08353257259628	RBM38;CIRBP;HNRNPU;ELAVL1
Inositol Phosphate-Mediated Signaling	3/19	0.0012379616437614722	0.045006783315417076	0	0	16.463333333333335	110.21031267921312	NFAT5;PPP3CA;NFATC3
Positive Regulation Of Translation	6/108	0.001495663765133321	0.053193606951263336	0	0	5.211976682564917	33.904873477148776	RPS4X;CIRBP;HNRNPU;LARP4B;ELAVL1;LARP6
Regulation Of mRNA Stability	5/74	0.0015670601193949671	0.05454702883681205	0	0	6.402482615194645	41.35077938689451	RBM38;KHSRP;CIRBP;HNRNPU;ELAVL1
Regulation Of Stress Fiber Assembly	5/75	0.0016636528213932003	0.05653082259309137	0	0	6.310698270339526	40.38051492191644	TJP1;CARMIL1;CGNL1;SLC9A1;CLASP2
protein-RNA Complex Assembly	7/150	0.0016931603343896561	0.05653082259309137	0	0	4.3477834382811755	27.74389513904185	RPS14;EIF3M;PUF60;EIF3K;YTHDC1;SNRPG;SNRPB
Regulation Of Oxidative Stress-Induced Neuron Intrinsic Apoptotic Signaling Pathway	2/6	0.0018831534986304321	0.06161678247518774	0	0	43.73451327433628	274.42565253697944	HIF1A;MCL1
Regulation Of Nuclear-Transcribed mRNA Catabolic Process, Deadenylation-Dependent Decay	3/23	0.00218786530895799	0.07018328716578964	0	0	13.168	80.65174768331647	CNOT1;HNRNPU;TNRC6B
Proton Transmembrane Transport	4/49	0.002332124435766168	0.07337222263295097	0	0	7.828174603174603	47.44637566797378	ATP6V0A4;ATP1B1;TMEM175;SLC9A1
Regulation Of Gene Expression	24/1127	0.00243583716984709	0.07518923792207244	0	0	1.991253799797344	11.982299597602605	RBM38;NDFIP2;YTHDC1;PHF1;GCGR;HP1BP3;TFEB;MITF;ZBTB34;ASH1L;ATP1B1;HIF1A;TAF5L;FOXP1;HNRNPL;FGF7;SFPQ;GON4L;HNRNPH1;KHSRP;SPIN1;RPS3;HNRNPA1;BPTF
Regulation Of Chemokine-Mediated Signaling Pathway	2/7	0.0026166293349310604	0.07747872822167028	0	0	34.9858407079646	208.0212013145018	HIF1A;SH2B3
Positive Regulation Of Macromolecule Biosynthetic Process	6/122	0.002770756853049373	0.07747872822167028	0	0	4.579683131407269	26.968081295508668	RPS4X;IRS1;CIRBP;LARP4B;ELAVL1;LARP6
Sodium Ion Homeostasis	3/25	0.002794159514106691	0.07747872822167028	0	0	11.969696969696969	70.384498533485	ATP1B2;ATP1B1;SLC9A1
Lamellipodium Assembly	3/25	0.002794159514106691	0.07747872822167028	0	0	11.969696969696969	70.384498533485	CARMIL1;GOLPH3;ABLIM3
Negative Regulation Of Stress Fiber Assembly	3/25	0.002794159514106691	0.07747872822167028	0	0	11.969696969696969	70.384498533485	TJP1;CGNL1;CLASP2
Regulation Of Actin Cytoskeleton Reorganization	3/25	0.002794159514106691	0.07747872822167028	0	0	11.969696969696969	70.384498533485	BCAS3;CARMIL1;ARHGDIB
Positive Regulation Of Amide Metabolic Process	5/85	0.00288488981829	0.078661329045374	0	0	5.5190582959641254	32.27693517372294	RPS4X;CIRBP;LARP4B;ELAVL1;LARP6
mRNA Stabilization	4/53	0.003110991893391241	0.08133981099160661	0	0	7.187682215743441	41.493150128081446	RBM38;CIRBP;HNRNPU;ELAVL1
Proton Motive Force-Driven Mitochondrial ATP Synthesis	4/53	0.003110991893391241	0.08133981099160661	0	0	7.187682215743441	41.493150128081446	NDUFA7;NDUFB5;NDUFB4;NDUFV2
Establishment Or Maintenance Of Apical/Basal Cell Polarity	3/26	0.0031322787851291055	0.08133981099160661	0	0	11.448695652173914	66.01311608201149	DLG3;ERBIN;PARD3B
Glucose Homeostasis	5/87	0.0031908094493997307	0.08156506655028062	0	0	5.383900251558569	30.943862509179997	IRS1;GCGR;SELENOT;HIF1A;PTPN2
Ubiquitin-Dependent Protein Catabolic Process	11/367	0.0033857571759144506	0.08521690368916986	0	0	2.764666286956972	15.725913154544957	RNF167;COPS3;NDFIP2;PSMD7;ANKIB1;OS9;USP9X;KLHL15;NEDD4;FBXO11;RBX1
Negative Regulation Of cAMP-mediated Signaling	2/8	0.003462679240235197	0.0853271340738738	0	0	29.153392330383483	165.17474350313532	PDE11A;PDE4D
Regulation Of Androgen Receptor Signaling Pathway	3/27	0.0034944486448346846	0.0853271340738738	0	0	10.971111111111112	62.058964081073725	PKN1;FOXP1;SMARCA4
Positive Regulation Of Gene Expression	13/480	0.0035769285241493767	0.08605669213982912	0	0	2.4995269159902396	14.08046200155072	PHF1;GCGR;CIRBP;MITF;LARP4B;ARID1A;HIF1A;ELAVL1;LARP6;SMARCA4;RPS4X;FGF7;RPS3
Golgi Organization	6/130	0.0037930333162604075	0.08818916978745364	0	0	4.282476024411508	23.873044734965966	BCAS3;GOLPH3;GBF1;VPS13B;HTT;CLASP2
Establishment Of Endothelial Barrier	3/28	0.003881185956416053	0.08818916978745364	0	0	10.531733333333333	58.468123622285376	PPP1R16B;TJP1;PDE4D
Negative Regulation Of Actin Filament Bundle Assembly	3/28	0.003881185956416053	0.08818916978745364	0	0	10.531733333333333	58.468123622285376	TJP1;CGNL1;CLASP2
Protein Localization To Golgi Apparatus	3/28	0.003881185956416053	0.08818916978745364	0	0	10.531733333333333	58.468123622285376	GOLPH3;VPS13C;GBF1
Dosage Compensation	2/9	0.004418663957007489	0.09267864402133656	0	0	24.987357774968395	135.4794024127013	YTHDC1;HNRNPU
Negative Regulation Of Tyrosine Phosphorylation Of STAT Protein	2/9	0.004418663957007489	0.09267864402133656	0	0	24.987357774968395	135.4794024127013	SH2B3;PTPN2
Positive Regulation Of Establishment Of Protein Localization To Telomere	2/9	0.004418663957007489	0.09267864402133656	0	0	24.987357774968395	135.4794024127013	CCT3;CCT7
Positive Regulation Of Protein Acetylation	2/9	0.004418663957007489	0.09267864402133656	0	0	24.987357774968395	135.4794024127013	TAOK1;DIP2B
Positive Regulation Of Sodium Ion Transmembrane Transport	2/9	0.004418663957007489	0.09267864402133656	0	0	24.987357774968395	135.4794024127013	ATP1B2;ATP1B1
Protein Localization To Microtubule	2/9	0.004418663957007489	0.09267864402133656	0	0	24.987357774968395	135.4794024127013	DIAPH1;HNRNPU
Aerobic Respiration	4/59	0.0045856153921138565	0.09362909976169415	0	0	6.401623376623377	34.471659776494015	NDUFA7;NDUFB5;NDUFB4;NDUFV2
Regulation Of miRNA Transcription	4/59	0.0045856153921138565	0.09362909976169415	0	0	6.401623376623377	34.471659776494015	NFATC3;HIF1A;EGFR;SMARCA4
Positive Regulation Of Epithelial Cell Migration	5/95	0.004650786635017955	0.09362909976169415	0	0	4.90333831589437	26.334451790143586	BCAS3;FGF7;HIF1A;FOXP1;CLASP2
Lamellipodium Organization	3/30	0.004730295291890646	0.09362909976169415	0	0	9.750617283950618	52.20253937114954	CARMIL1;GOLPH3;ABLIM3
Chromatin Remodeling	8/228	0.0047501315893769035	0.09362909976169415	0	0	3.2317355371900827	17.288437355460623	NFAT5;SFPQ;PHF1;HP1BP3;ARID1A;CHD1;SMARCA4;BPTF
Histone Acetylation	4/60	0.004869995750165785	0.09484896484846694	0	0	6.286989795918367	33.4760970095497	MRGBP;EPC2;TAF5L;TAF2
Spliceosomal Complex Assembly	4/62	0.005473778293447636	0.09965038319123473	0	0	6.069581280788177	31.609081457417652	PUF60;YTHDC1;SNRPG;SNRPB
Regulation Of Establishment Of Protein Localization To Telomere	2/10	0.005481989295361324	0.09965038319123473	0	0	21.86283185840708	113.82418239896597	CCT3;CCT7
Regulation Of Protein Localization To Cajal Body	2/10	0.005481989295361324	0.09965038319123473	0	0	21.86283185840708	113.82418239896597	CCT3;CCT7
Insulin-Like Growth Factor Receptor Signaling Pathway	2/10	0.005481989295361324	0.09965038319123473	0	0	21.86283185840708	113.82418239896597	GIGYF1;IRS1
Negative Regulation Of Intracellular Estrogen Receptor Signaling Pathway	2/10	0.005481989295361324	0.09965038319123473	0	0	21.86283185840708	113.82418239896597	CNOT1;STRN3
Positive Regulation Of Protein Localization To Cajal Body	2/10	0.005481989295361324	0.09965038319123473	0	0	21.86283185840708	113.82418239896597	CCT3;CCT7
Oxidative Phosphorylation	4/63	0.0057935927103503005	0.10415733707838562	0	0	5.966404358353511	30.732964823006796	NDUFA7;NDUFB5;NDUFB4;NDUFV2
Endocytic Recycling	4/64	0.006125625017999009	0.1089295927113737	0	0	5.866666666666666	29.89227697281476	DENND1B;RAB14;VPS13B;VPS26A
Monoubiquitinated Protein Deubiquitination	3/33	0.006199611486040193	0.10905983216302963	0	0	8.774222222222223	44.601728771733406	USP9X;TAF5L;TAF2
Positive Regulation Of DNA Biosynthetic Process	4/65	0.006470072680290024	0.11216054163609496	0	0	5.77019906323185	29.085080388826746	CCT3;CCT2;CCT7;HNRNPA1
Regulation Of DNA-templated Transcription	34/1922	0.006594441024095333	0.11216054163609496	0	0	1.6601214398042985	8.336346714939076	NFAT5;KDM3B;PHF1;KMT2B;HP1BP3;HIF1A;CHD1;EGFR;TAF5L;FGF7;BTAF1;SPIN1;EPC2;GABPA;MAP3K5;BPTF;MAP2K3;ZBTB16;NFATC3;TFEB;MITF;ASH1L;ARID1A;SMARCA4;FOXP1;HNRNPL;SFPQ;MRGBP;GON4L;TFCP2;SUB1;PKN1;MXD1;TAF2
Dosage Compensation By Inactivation Of X Chromosome	2/11	0.0066501054637537966	0.11216054163609496	0	0	19.432645034414946	97.41823132411149	YTHDC1;HNRNPU
Positive Regulation Of Protein Localization To Chromosome, Telomeric Region	2/11	0.0066501054637537966	0.11216054163609496	0	0	19.432645034414946	97.41823132411149	CCT3;CCT7
Establishment Of Mitotic Spindle Localization	3/34	0.006743133997136486	0.1125690532583193	0	0	8.490752688172043	42.44722961470326	GPSM1;HTT;CLASP2
Regulation Of Cell Population Proliferation	17/766	0.006953664783452908	0.11491106652251472	0	0	2.0462733882143014	10.166881605226175	IRS1;HP1BP3;EGFR;SMARCA4;TJP1;RPS4X;PPP3CA;FGF7;GAREM1;RNF139;GRK5;DLG3;SGK1;SGK2;TP53I11;SH2B3;PTPN2
Regulation Of Cardiac Muscle Contraction	3/35	0.007314118981185253	0.11918986326544935	0	0	8.225	40.45012798999652	PDE4D;ATP1B1;SLC9A1
Positive Regulation Of Protein Metabolic Process	7/196	0.007358298404529575	0.11918986326544935	0	0	3.2818836936483997	16.120371707943104	RPS4X;NEDD4;CIRBP;LARP4B;ELAVL1;LARP6;RBX1
Aerobic Electron Transport Chain	4/68	0.007579828178865955	0.12157449902573238	0	0	5.498883928571429	26.8470071538519	NDUFA7;NDUFB5;NDUFB4;NDUFV2
Protein Modification Process	16/711	0.0076944300676990846	0.12221444262869614	0	0	2.071616668929008	10.083094005716072	PRKAG2;PRPF4B;PPP4R3A;FBXO11;RBX1;PPP3CA;GRK5;TAOK1;PTPN9;MAN2B1;CSK;PKN1;SGK1;SGK2;TAF2;MAP3K5
Positive Regulation Of Nuclear-Transcribed mRNA poly(A) Tail Shortening	2/12	0.007920506405546668	0.12340903313785094	0	0	17.48849557522124	84.61459050438674	CNOT1;TNRC6B
Positive Regulation Of Sodium Ion Transmembrane Transporter Activity	2/12	0.007920506405546668	0.12340903313785094	0	0	17.48849557522124	84.61459050438674	ATP1B1;SLC9A1
Mitochondrial ATP Synthesis Coupled Electron Transport	4/70	0.008385197689395184	0.1293610403739152	0	0	5.331709956709957	25.49243714292663	NDUFA7;NDUFB5;NDUFB4;NDUFV2
Regulation Of Transcription By RNA Polymerase II	35/2028	0.00848494852564053	0.1293610403739152	0	0	1.6177476088589857	7.715784851149426	NFAT5;KDM3B;PHF1;HNRNPU;HIF1A;CHD1;EGFR;TAF5L;SLC9A1;RPS14;PPP3CA;EPC2;GABPA;RTRAF;BPTF;BCAS3;USP9X;ZBTB16;NFATC3;TFEB;MITF;ZBTB34;ARID1A;SMARCA4;FOXP1;SFPQ;MRGBP;TFCP2;BIN1;CNOT1;SUB1;ASXL2;PKN1;MXD1;TAF2
Positive Regulation Of Exocytosis	3/37	0.008539726381652103	0.1293610403739152	0	0	7.740392156862745	36.86769150302678	SYTL4;CFTR;CLASP2
Organelle Organization	11/418	0.008751237985693282	0.13134885637242394	0	0	2.4118819280109602	11.428847480936913	DIAPH1;BCAS3;GOLPH3;RAB14;BIN1;VPS13C;GBF1;RAB18;HTT;VPS13B;CLASP2
Intracellular Potassium Ion Homeostasis	2/13	0.00929072913653967	0.13817848061253546	0	0	15.897827835880934	74.38177507738472	ATP1B2;ATP1B1
Cellular Response To Reactive Oxygen Species	4/73	0.009695089678788538	0.1410153413824157	0	0	5.099120082815735	23.64021286015777	PRDX5;RPS3;EGFR;MAP3K5
Positive Regulation Of Secretion By Cell	4/73	0.009695089678788538	0.1410153413824157	0	0	5.099120082815735	23.64021286015777	GOLPH3;SYTL4;CFTR;CLASP2
Internal Peptidyl-Lysine Acetylation	3/39	0.009878716676288838	0.1410153413824157	0	0	7.3096296296296295	33.75128405571908	MRGBP;EPC2;TAF5L
Positive Regulation Of ATP-dependent Activity	3/39	0.009878716676288838	0.1410153413824157	0	0	7.3096296296296295	33.75128405571908	HNRNPU;ATP1B2;ATP1B1
Response To Endoplasmic Reticulum Stress	5/114	0.009912447591062228	0.1410153413824157	0	0	4.044719628090673	18.66219066993938	OS9;RNF139;TMEM33;CFTR;MAP3K5
Establishment Or Maintenance Of Epithelial Cell Apical/Basal Polarity	3/40	0.010591351899483506	0.14194085219786762	0	0	7.1117117117117115	32.342055588667414	DLG3;ERBIN;PARD3B
Regulation Of Nuclear-Transcribed mRNA poly(A) Tail Shortening	2/14	0.010758353100571874	0.14194085219786762	0	0	14.572271386430678	66.04259469038799	CNOT1;TNRC6B
Formation Of Cytoplasmic Translation Initiation Complex	2/14	0.010758353100571874	0.14194085219786762	0	0	14.572271386430678	66.04259469038799	EIF3M;EIF3K
Negative Regulation Of Androgen Receptor Signaling Pathway	2/14	0.010758353100571874	0.14194085219786762	0	0	14.572271386430678	66.04259469038799	FOXP1;SMARCA4
Negative Regulation Of Receptor Signaling Pathway Via STAT	2/14	0.010758353100571874	0.14194085219786762	0	0	14.572271386430678	66.04259469038799	SH2B3;PTPN2
Positive Regulation Of Nuclear-Transcribed mRNA Catabolic Process, Deadenylation-Dependent Decay	2/14	0.010758353100571874	0.14194085219786762	0	0	14.572271386430678	66.04259469038799	CNOT1;TNRC6B
Positive Regulation Of Telomerase RNA Localization To Cajal Body	2/14	0.010758353100571874	0.14194085219786762	0	0	14.572271386430678	66.04259469038799	CCT3;CCT7
Positive Regulation Of Transporter Activity	2/14	0.010758353100571874	0.14194085219786762	0	0	14.572271386430678	66.04259469038799	SGK1;SGK2
Regulation Of Carbohydrate Catabolic Process	2/14	0.010758353100571874	0.14194085219786762	0	0	14.572271386430678	66.04259469038799	PRKAG2;HIF1A
Regulation Of Microtubule-Based Process	3/41	0.011333038391262776	0.1483268064648472	0	0	6.92421052631579	31.020692125424667	DIAPH1;TAOK1;CLASP2
Positive Regulation Of Signal Transduction	8/266	0.011536692607015776	0.14931226104330242	0	0	2.7503875968992246	12.272841862770695	IRS1;CTSK;ASXL2;SPIN1;RPS3;HTT;HIF1A;SMARCA4
Chromatin Organization	8/268	0.012027210866161564	0.14931226104330242	0	0	2.728951048951049	12.063556317897675	SFPQ;PHF1;HNRNPU;BANF1;ARID1A;CHD1;SMARCA4;BPTF
Cellular Response To Amino Acid Starvation	3/42	0.012103970363968193	0.14931226104330242	0	0	6.746324786324786	29.779773610757875	RNF167;TFEB;MAP3K5
Lysosome Localization	3/42	0.012103970363968193	0.14931226104330242	0	0	6.746324786324786	29.779773610757875	RNF167;TFEB;SYTL4
Regulation Of Dephosphorylation	2/15	0.01232099953596933	0.14931226104330242	0	0	13.450646698434308	59.13509827332484	PPP1R16B;SMG6
Endoplasmic Reticulum To Cytosol Transport	2/15	0.01232099953596933	0.14931226104330242	0	0	13.450646698434308	59.13509827332484	OS9;SEC61B
Negative Regulation Of Cell-Substrate Junction Organization	2/15	0.01232099953596933	0.14931226104330242	0	0	13.450646698434308	59.13509827332484	BCAS3;CLASP2
Negative Regulation Of Focal Adhesion Assembly	2/15	0.01232099953596933	0.14931226104330242	0	0	13.450646698434308	59.13509827332484	BCAS3;CLASP2
Positive Regulation Of Glucose Metabolic Process	2/15	0.01232099953596933	0.14931226104330242	0	0	13.450646698434308	59.13509827332484	IRS1;PTPN2
Protein Localization To Cell-Cell Junction	2/15	0.01232099953596933	0.14931226104330242	0	0	13.450646698434308	59.13509827332484	TJP1;CGNL1
Positive Regulation Of miRNA Transcription	3/43	0.012904323297409502	0.15523141848942607	0	0	6.577333333333334	28.61266866517174	HIF1A;EGFR;SMARCA4
Cell Communication By Electrical Coupling Involved In Cardiac Conduction	2/16	0.013976330834800335	0.16332340889809532	0	0	12.489254108723136	53.33398628789423	ATP1B2;ATP1B1
Endoplasmic Reticulum Tubular Network Organization	2/16	0.013976330834800335	0.16332340889809532	0	0	12.489254108723136	53.33398628789423	TMEM33;RAB18
Negative Regulation Of Receptor Signaling Pathway Via JAK-STAT	2/16	0.013976330834800335	0.16332340889809532	0	0	12.489254108723136	53.33398628789423	SH2B3;PTPN2
Positive Regulation By Host Of Viral Transcription	2/16	0.013976330834800335	0.16332340889809532	0	0	12.489254108723136	53.33398628789423	CHD1;SMARCA4
Epidermal Growth Factor Receptor Signaling Pathway	3/45	0.014593903424237309	0.168138211282058	0	0	6.2634920634920634	26.47672931496986	GAREM1;ERBIN;EGFR
Positive Regulation Of mRNA Catabolic Process	3/45	0.014593903424237309	0.168138211282058	0	0	6.2634920634920634	26.47672931496986	CNOT1;KHSRP;TNRC6B
Regulation Of Nucleic Acid-Templated Transcription	11/452	0.014986836681985385	0.1714577958862104	0	0	2.222023678903205	9.333794930507263	SFPQ;GON4L;PHF1;HP1BP3;SPIN1;TFEB;MITF;ASH1L;HIF1A;TAF5L;BPTF
Cardiac Conduction	3/46	0.015483392524299958	0.17147515787813591	0	0	6.117519379844961	25.497742957380535	BIN1;AKAP9;SLC9A1
Response To Hydrogen Peroxide	3/46	0.015483392524299958	0.17147515787813591	0	0	6.117519379844961	25.497742957380535	RPS3;HBB;MAP3K5
Positive Regulation Of Double-Strand Break Repair	4/84	0.015608462225747627	0.17147515787813591	0	0	4.395535714285714	18.285173900380283	MRGBP;EPC2;ARID1A;SMARCA4
Positive Regulation Of Protein Ubiquitination	4/84	0.015608462225747627	0.17147515787813591	0	0	4.395535714285714	18.285173900380283	NDFIP2;HUWE1;RPS2;RBX1
Regulation Of Telomerase RNA Localization To Cajal Body	2/17	0.01572204992770195	0.17147515787813591	0	0	11.656047197640119	48.403963435008826	CCT3;CCT7
Retrograde Protein Transport, ER To Cytosol	2/17	0.01572204992770195	0.17147515787813591	0	0	11.656047197640119	48.403963435008826	OS9;SEC61B
rRNA Transcription	2/17	0.01572204992770195	0.17147515787813591	0	0	11.656047197640119	48.403963435008826	GTF3C2;SPIN1
Cellular Respiration	4/85	0.016236788061499034	0.17312919738677365	0	0	4.341049382716049	17.887188681835564	NDUFA7;NDUFB5;NDUFB4;NDUFV2
Positive Regulation Of Endothelial Cell Migration	4/85	0.016236788061499034	0.17312919738677365	0	0	4.341049382716049	17.887188681835564	MAP2K3;BCAS3;HIF1A;FOXP1
Insulin Receptor Signaling Pathway	3/47	0.016402827380776232	0.17312919738677365	0	0	5.9781818181818185	24.57213003975276	IRS1;SOGA1;PTPN2
Positive Regulation Of TOR Signaling	3/47	0.016402827380776232	0.17312919738677365	0	0	5.9781818181818185	24.57213003975276	RNF167;GOLPH3;USP9X
Regulation Of T Cell Differentiation	3/47	0.016402827380776232	0.17312919738677365	0	0	5.9781818181818185	24.57213003975276	CLPTM1;ARID1A;SMARCA4
Transmembrane Receptor Protein Tyrosine Kinase Signaling Pathway	8/284	0.01652026499565327	0.1732509841851843	0	0	2.568642951251647	10.539572199925837	GIGYF1;FGF7;RAB14;IRS1;ANKS1A;SOGA1;EGFR;PTPN2
Endosomal Transport	6/180	0.017355539272591255	0.17513080404184603	0	0	3.0441130785958372	12.340358190786652	ITSN2;DENND1B;RAB14;ITSN1;GBF1;VPS26A
Regulation Of Protein Neddylation	2/18	0.017555899671676495	0.17513080404184603	0	0	10.926991150442477	44.170889006910734	COPS3;HIF1A
Renal Absorption	2/18	0.017555899671676495	0.17513080404184603	0	0	10.926991150442477	44.170889006910734	HBB;SGK1
Membrane Repolarization	2/18	0.017555899671676495	0.17513080404184603	0	0	10.926991150442477	44.170889006910734	ATP1B2;ATP1B1
ncRNA-mediated Post-Transcriptional Gene Silencing	2/18	0.017555899671676495	0.17513080404184603	0	0	10.926991150442477	44.170889006910734	CNOT1;TNRC6B
Negative Regulation Of ERBB Signaling Pathway	2/18	0.017555899671676495	0.17513080404184603	0	0	10.926991150442477	44.170889006910734	EGFR;PTPN2
Positive Regulation Of Establishment Of Protein Localization	2/18	0.017555899671676495	0.17513080404184603	0	0	10.926991150442477	44.170889006910734	CCT3;CCT7
Regulation Of cAMP-mediated Signaling	2/18	0.017555899671676495	0.17513080404184603	0	0	10.926991150442477	44.170889006910734	PDE11A;PDE4D
Plasma Membrane Bounded Cell Projection Organization	5/132	0.017745987666167223	0.17595415649605806	0	0	3.4682744253380884	13.982680729875211	CARMIL1;NEDD4;VPS13B;ATP1B2;FRY
Regulation Of Double-Strand Break Repair	4/88	0.018216169304468316	0.17851755457987603	0	0	4.1853741496598635	16.764288706453655	MRGBP;EPC2;ARID1A;SMARCA4
Erythrocyte Differentiation	3/49	0.01833187602042737	0.17851755457987603	0	0	5.71768115942029	22.865658059591475	RPS14;SH2B3;PTPN2
Positive Regulation Of miRNA Metabolic Process	3/49	0.01833187602042737	0.17851755457987603	0	0	5.71768115942029	22.865658059591475	HIF1A;EGFR;SMARCA4
Positive Regulation Of DNA Repair	4/89	0.01890778145795224	0.1820696195474196	0	0	4.135924369747899	16.412099497107796	RPS3;ARID1A;EGFR;SMARCA4
Positive Regulation Of Fat Cell Differentiation	3/50	0.019341621609260208	0.1820696195474196	0	0	5.595744680851064	22.077987947798558	ZBTB16;ASXL2;HNRNPU
Negative Regulation Of Calcium Ion Transmembrane Transport	2/19	0.01947566223765185	0.1820696195474196	0	0	10.283706402915149	40.50329994463581	PPP3CA;BIN1
Negative Regulation Of Telomere Maintenance Via Telomerase	2/19	0.01947566223765185	0.1820696195474196	0	0	10.283706402915149	40.50329994463581	HNRNPU;HNRNPA1
Positive Regulation Of Activated T Cell Proliferation	2/19	0.01947566223765185	0.1820696195474196	0	0	10.283706402915149	40.50329994463581	PPP3CA;RPS3
Positive Regulation Of calcineurin-NFAT Signaling Cascade	2/19	0.01947566223765185	0.1820696195474196	0	0	10.283706402915149	40.50329994463581	PPP3CA;SLC9A1
Positive Regulation Of Calcineurin-Mediated Signaling	2/19	0.01947566223765185	0.1820696195474196	0	0	10.283706402915149	40.50329994463581	PPP3CA;SLC9A1
Vesicle-Mediated Transport	10/411	0.019919262876255818	0.18515860264519612	0	0	2.215905191150564	8.677635480374672	ITSN2;DENND1B;GOLGA4;RAB14;BIN1;ITSN1;VPS13B;SYTL4;ARF5;RHOBTB2
Positive Regulation Of Binding	4/91	0.02033932030551899	0.1879139215994476	0	0	4.040435139573071	15.738300149830186	GPSM1;ZNF618;USP9X;SUB1
Negative Regulation Of Cellular Biosynthetic Process	5/137	0.02048700849383201	0.1879139215994476	0	0	3.3360510938986274	12.970447641920357	RNF139;CNOT1;KHSRP;RPS3;SOGA1
Negative Regulation Of Response To Stimulus	3/52	0.021451772492455102	0.1879139215994476	0	0	5.366802721088435	20.618976998611807	VPS13C;RPS3;SH2B3
Ameboidal-Type Cell Migration	2/20	0.021479158520230256	0.1879139215994476	0	0	9.71189773844641	37.30021550902055	AMOTL2;PKN1
Endothelial Cell Development	2/20	0.021479158520230256	0.1879139215994476	0	0	9.71189773844641	37.30021550902055	PPP1R16B;PDE4D
Stress-Activated Protein Kinase Signaling Cascade	2/20	0.021479158520230256	0.1879139215994476	0	0	9.71189773844641	37.30021550902055	MAP2K3;MAP3K5
Hydrogen Peroxide Catabolic Process	2/20	0.021479158520230256	0.1879139215994476	0	0	9.71189773844641	37.30021550902055	PRDX5;HBB
Negative Regulation Of miRNA Transcription	2/20	0.021479158520230256	0.1879139215994476	0	0	9.71189773844641	37.30021550902055	NFATC3;HIF1A
Negative Regulation Of Microtubule Depolymerization	2/20	0.021479158520230256	0.1879139215994476	0	0	9.71189773844641	37.30021550902055	TAOK1;CLASP2
Positive Regulation Of Antigen Receptor-Mediated Signaling Pathway	2/20	0.021479158520230256	0.1879139215994476	0	0	9.71189773844641	37.30021550902055	RPS3;FOXP1
Regulation Of Cardiac Muscle Contraction By Calcium Ion Signaling	2/20	0.021479158520230256	0.1879139215994476	0	0	9.71189773844641	37.30021550902055	ATP1B1;SLC9A1
Negative Regulation Of Amide Metabolic Process	4/93	0.021835875090395442	0.1895884685927421	0	0	3.9492375601926164	15.102678287866487	RNF139;BIN1;CNOT1;RPS3
Positive Regulation Of Transcription By RNA Polymerase II	18/938	0.02190233530808573	0.1895884685927421	0	0	1.7563975155279503	6.711479465663207	BCAS3;NFAT5;NFATC3;TFEB;HNRNPU;MITF;HIF1A;EGFR;SMARCA4;SLC9A1;PPP3CA;SFPQ;TFCP2;ASXL2;GABPA;TAF2;RTRAF;BPTF
Glycoprotein Metabolic Process	3/53	0.02255222153952826	0.19316981381501694	0	0	5.2592	19.942474613688535	GOLPH3;MAN2B1;HIF1A
Positive Regulation Of NIK/NF-kappaB Signaling	3/53	0.02255222153952826	0.19316981381501694	0	0	5.2592	19.942474613688535	NFAT5;RPS3;EGFR
Histone H2A Acetylation	2/21	0.023564247552044733	0.1966764807961684	0	0	9.200279459711226	34.48287420058995	MRGBP;EPC2
Negative Regulation Of GTPase Activity	2/21	0.023564247552044733	0.1966764807961684	0	0	9.200279459711226	34.48287420058995	GPSM1;BCAS3
Negative Regulation Of miRNA Metabolic Process	2/21	0.023564247552044733	0.1966764807961684	0	0	9.200279459711226	34.48287420058995	NFATC3;HIF1A
ERBB Signaling Pathway	3/54	0.02368292586604228	0.1966764807961684	0	0	5.155816993464052	19.298227739920705	GAREM1;ERBIN;EGFR
Regulation Of Exocytosis	3/54	0.02368292586604228	0.1966764807961684	0	0	5.155816993464052	19.298227739920705	SYTL4;CFTR;CLASP2
Regulation Of Focal Adhesion Assembly	3/54	0.02368292586604228	0.1966764807961684	0	0	5.155816993464052	19.298227739920705	BCAS3;SLC9A1;CLASP2
Endomembrane System Organization	6/196	0.025135583687787545	0.20768593390515366	0	0	2.7854907539118066	10.260273744270933	BCAS3;GOLPH3;GBF1;HTT;VPS13B;CLASP2
Golgi Vesicle Transport	6/197	0.025687773069372533	0.20909388288867742	0	0	2.7707655299278335	10.145823404751415	COPB2;GOLGA4;GOLPH3;GBF1;HTT;ARF5
Regulation Of Vascular Endothelial Growth Factor Receptor Signaling Pathway	2/22	0.025728825920877788	0.20909388288867742	0	0	8.739823008849557	31.989004493355413	NEDD4;HIF1A
Protein Neddylation	2/22	0.025728825920877788	0.20909388288867742	0	0	8.739823008849557	31.989004493355413	COPS3;RBX1
Phosphorylation	10/429	0.025817215368895377	0.20909388288867742	0	0	2.11874055746535	7.747627723265152	GRK5;TAOK1;PRKAG2;PRPF4B;CSK;PKN1;SGK1;SGK2;TAF2;MAP3K5
post-Golgi Vesicle-Mediated Transport	3/56	0.026035039788471544	0.2092276608469301	0	0	4.960754716981132	18.09838078492727	RAB14;VPS13C;GBF1
Positive Regulation Of Cellular Catabolic Process	5/146	0.02608951272174434	0.2092276608469301	0	0	3.121680501224438	11.38233967360068	IRS1;CNOT1;KHSRP;TFEB;HIF1A
Myeloid Cell Differentiation	3/57	0.02725638749919727	0.2148369637921068	0	0	4.868641975308642	17.539123909229016	RPS14;ZBTB16;PTPN2
Protein Transport	8/313	0.027560182161295584	0.2148369637921068	0	0	2.3209538002980628	8.335434540287975	COPB2;GOLGA4;GOLPH3;RAB14;ARRDC2;RAB18;VPS26A;ARF5
Response To UV	4/100	0.027594721165834325	0.2148369637921068	0	0	3.659970238095238	13.139771830042902	NEDD4;CIRBP;EGFR;RBX1
Protein Ubiquitination	10/434	0.027657430295763855	0.2148369637921068	0	0	2.0932144711788125	7.510162273405494	RNF167;ANKIB1;CAND1;OS9;RNF139;USP9X;NEDD4;HUWE1;FBXO11;RBX1
U2-type Prespliceosome Assembly	2/23	0.02797082719298212	0.2148369637921068	0	0	8.323219553308048	29.768770439092485	SNRPG;SNRPB
Negative Regulation Of Epidermal Growth Factor Receptor Signaling Pathway	2/23	0.02797082719298212	0.2148369637921068	0	0	8.323219553308048	29.768770439092485	EGFR;PTPN2
Negative Regulation Of Protein Depolymerization	2/23	0.02797082719298212	0.2148369637921068	0	0	8.323219553308048	29.768770439092485	TAOK1;CLASP2
Potassium Ion Homeostasis	2/23	0.02797082719298212	0.2148369637921068	0	0	8.323219553308048	29.768770439092485	ATP1B2;ATP1B1
Protein Localization To Cell Junction	2/23	0.02797082719298212	0.2148369637921068	0	0	8.323219553308048	29.768770439092485	TJP1;CGNL1
rRNA Processing	4/101	0.028484424532462735	0.21775943240705156	0	0	3.6220544918998527	12.888710911959798	RPS14;NEDD4;RPL14;PIN4
Protein Phosphorylation	11/500	0.028846861847288775	0.2195044929402997	0	0	1.9989350974904112	7.087732251066186	GRK5;TAOK1;PRKAG2;PRPF4B;CSK;PKN1;SGK1;SGK2;EGFR;TAF2;MAP3K5
Regulation Of Microtubule Depolymerization	2/24	0.03028822135395667	0.22546997530063242	0	0	7.944489139179405	27.781849730759703	TAOK1;CLASP2
Amyloid Fibril Formation	2/24	0.03028822135395667	0.22546997530063242	0	0	7.944489139179405	27.781849730759703	USP9X;HNRNPA1
Negative Regulation Of Cell Junction Assembly	2/24	0.03028822135395667	0.22546997530063242	0	0	7.944489139179405	27.781849730759703	BCAS3;CLASP2
Protein Exit From Endoplasmic Reticulum	2/24	0.03028822135395667	0.22546997530063242	0	0	7.944489139179405	27.781849730759703	OS9;SEC61B
Cellular Response To Organic Cyclic Compound	5/152	0.0303199233289359	0.22546997530063242	0	0	2.993349806290229	10.464601994478697	DIAPH1;GOLPH3;AKAP9;CFTR;EGFR
Regulation Of Cellular Component Organization	5/153	0.031064473258745888	0.22919453385971988	0	0	2.972972972972973	10.321241883463593	TJP1;NEDD4;HNRNPU;SGK1;SGK2
protein-DNA Complex Organization	3/60	0.03110096975358057	0.22919453385971988	0	0	4.6116959064327485	16.004965714747915	PHF1;HNRNPU;BANF1
Positive Regulation Of Kinase Activity	4/104	0.031255190345264014	0.229298167734762	0	0	3.512857142857143	12.17405171572845	MAP2K3;PRKAG2;EGFR;MAP3K5
Regulation Of Apoptotic Process	14/705	0.03180897736982226	0.2294543661898682	0	0	1.8064974234821538	6.228815259099053	HTT;FBXO11;EGFR;TJP1;PRDX5;GOLPH3;MRGBP;GRK5;BIN1;RPS3;EPC2;SGK1;MAP3K5;MCL1
Cellular Response To Organonitrogen Compound	4/105	0.03221279731399031	0.2294543661898682	0	0	3.4778995756718527	11.947946547171552	DIAPH1;GOLPH3;AKAP9;CFTR
Protein Stabilization	6/208	0.03230051269561873	0.2294543661898682	0	0	2.6184104896976184	8.98814483320096	CCT3;CCT2;USP9X;ATP1B2;CCT7;ATP1B1
DNA Damage Response	9/384	0.0325397896474405	0.2294543661898682	0	0	2.1256986301369865	7.281137750458843	VAV3;NFAT5;PHF1;TAOK1;RPS3;PPP4R3A;RBX1;FOXP1;MCL1
Ribosome Biogenesis	5/155	0.03258780633862396	0.2294543661898682	0	0	2.933034379671151	10.042173261870472	RPS4X;RPS14;PNO1;RPL14;PIN4
ATP Biosynthetic Process	2/25	0.03267901425564749	0.2294543661898682	0	0	7.598691804540207	25.995293148982135	PRKAG2;ATP5MC1
Regulation Of Intracellular Estrogen Receptor Signaling Pathway	2/25	0.03267901425564749	0.2294543661898682	0	0	7.598691804540207	25.995293148982135	CNOT1;STRN3
Negative Regulation Of Protein Transport	2/25	0.03267901425564749	0.2294543661898682	0	0	7.598691804540207	25.995293148982135	NDFIP2;CSK
Negative Regulation Of Telomere Maintenance Via Telomere Lengthening	2/25	0.03267901425564749	0.2294543661898682	0	0	7.598691804540207	25.995293148982135	HNRNPU;HNRNPA1
Positive Regulation Of Interleukin-2 Production	2/25	0.03267901425564749	0.2294543661898682	0	0	7.598691804540207	25.995293148982135	PDE4D;RPS3
Negative Regulation Of Kinase Activity	3/62	0.03381372687978696	0.23540109436311263	0	0	4.454915254237288	15.088300967888996	HNRNPU;PRKAG2;RTRAF
Phosphatidylinositol-Mediated Signaling	3/62	0.03381372687978696	0.23540109436311263	0	0	4.454915254237288	15.088300967888996	PLCB3;IRS1;PITPNM2
Negative Regulation Of Translation	4/107	0.03417923784581932	0.2369374284566119	0	0	3.4100208044382803	11.512697066926485	RNF139;CNOT1;RPS3;TNRC6B
Regulation Of Nucleotide-Excision Repair	2/26	0.03514124707466645	0.2395461675589763	0	0	7.281710914454277	24.381933066231863	ARID1A;SMARCA4
cAMP-mediated Signaling	2/26	0.03514124707466645	0.2395461675589763	0	0	7.281710914454277	24.381933066231863	PDE4D;PDE7B
miRNA-mediated Gene Silencing	2/26	0.03514124707466645	0.2395461675589763	0	0	7.281710914454277	24.381933066231863	CNOT1;TNRC6B
Negative Regulation Of Insulin Receptor Signaling Pathway	2/26	0.03514124707466645	0.2395461675589763	0	0	7.281710914454277	24.381933066231863	IRS1;PTPN2
Response To Metal Ion	3/64	0.03664535002356146	0.24876262505620972	0	0	4.308415300546448	14.245640483950254	PPP3CA;NEDD4;HIF1A
Cellular Response To Epidermal Growth Factor Stimulus	2/27	0.037672995746377495	0.2495264009760064	0	0	6.990088495575221	22.919184183704356	GAREM1;EGFR
Clathrin-Dependent Endocytosis	2/27	0.037672995746377495	0.2495264009760064	0	0	6.990088495575221	22.919184183704356	ITSN2;ITSN1
Monoubiquitinated Histone H2A Deubiquitination	2/27	0.037672995746377495	0.2495264009760064	0	0	6.990088495575221	22.919184183704356	TAF5L;TAF2
Monoubiquitinated Histone Deubiquitination	2/27	0.037672995746377495	0.2495264009760064	0	0	6.990088495575221	22.919184183704356	TAF5L;TAF2
Myeloid Cell Development	2/27	0.037672995746377495	0.2495264009760064	0	0	6.990088495575221	22.919184183704356	SH2B3;FOXP1
Negative Regulation Of Cellular Response To Insulin Stimulus	2/27	0.037672995746377495	0.2495264009760064	0	0	6.990088495575221	22.919184183704356	IRS1;PTPN2
RNA Export From Nucleus	3/65	0.038105446296500686	0.2513730247623997	0	0	4.2387096774193544	13.849551775422956	YTHDC1;HNRNPA1;SMG6
Golgi To Plasma Membrane Protein Transport	2/28	0.04027237045329955	0.26354239224639225	0	0	6.720898570456092	21.58812868209123	GOLGA4;GOLPH3
Regulation Of Nitric-Oxide Synthase Activity	2/28	0.04027237045329955	0.26354239224639225	0	0	6.720898570456092	21.58812868209123	HIF1A;EGFR
Regulation Of Protein Modification By Small Protein Conjugation Or Removal	2/29	0.04293751511653297	0.27558778006744233	0	0	6.471648639790232	20.37281047289181	COPS3;HIF1A
Establishment Of Mitotic Spindle Orientation	2/29	0.04293751511653297	0.27558778006744233	0	0	6.471648639790232	20.37281047289181	GPSM1;HTT
mRNA Splice Site Recognition	2/29	0.04293751511653297	0.27558778006744233	0	0	6.471648639790232	20.37281047289181	PUF60;YTHDC1
Peptidyl-Tyrosine Dephosphorylation	2/29	0.04293751511653297	0.27558778006744233	0	0	6.471648639790232	20.37281047289181	PTPN9;PTPN2
Central Nervous System Development	7/283	0.044027756433931836	0.27558778006744233	0	0	2.23739261590924	6.9872317445577306	TMX2;ZBTB16;RAB18;VPS13B;GRIK1;DSCAML1;BPTF
Cellular Response To Oxidative Stress	4/117	0.04504069502034087	0.27558778006744233	0	0	3.106668773704172	9.631259936653505	PRDX5;RPS3;HIF1A;EGFR
Response To Epidermal Growth Factor	2/30	0.04566660683731623	0.27558778006744233	0	0	6.240202275600506	19.259685121173963	GAREM1;EGFR
Cytoplasmic Translational Initiation	2/30	0.04566660683731623	0.27558778006744233	0	0	6.240202275600506	19.259685121173963	EIF3M;EIF3K
Negative Regulation Of Peptidyl-Tyrosine Phosphorylation	2/30	0.04566660683731623	0.27558778006744233	0	0	6.240202275600506	19.259685121173963	SH2B3;PTPN2
Positive Regulation Of JUN Kinase Activity	2/30	0.04566660683731623	0.27558778006744233	0	0	6.240202275600506	19.259685121173963	RPS3;MAP3K5
Sensory Organ Development	3/70	0.04584321629408988	0.27558778006744233	0	0	3.9213930348258708	12.087804007488346	MAB21L2;MYO7B;RAB18
Positive Regulation Of Protein Polymerization	3/70	0.04584321629408988	0.27558778006744233	0	0	3.9213930348258708	12.087804007488346	CARMIL1;BIN1;RPS3
Positive Regulation Of Protein Transport	3/70	0.04584321629408988	0.27558778006744233	0	0	3.9213930348258708	12.087804007488346	BCAS3;GOLPH3;SYTL4
Negative Regulation Of DNA-templated Transcription	18/1025	0.04609978226316501	0.27558778006744233	0	0	1.5972478365725635	4.914647022266875	USP9X;ZBTB16;NFATC3;HNRNPU;MITF;ZBTB34;HIF1A;SMARCA4;FOXP1;HNRNPL;RPS14;PRDX5;SFPQ;BTAF1;BIN1;CNOT1;MXD1;BPTF
Ribonucleoprotein Complex Biogenesis	4/118	0.0462213191310997	0.27558778006744233	0	0	3.0792606516290726	9.466614544426434	RPS4X;RPS14;PNO1;RPL14
Regulation Of Protein Kinase Activity	4/119	0.04741909374059176	0.27558778006744233	0	0	3.052329192546584	9.305728524988632	MAP2K3;PRKAG2;MAP3K5;RTRAF
Regulation Of Double-Strand Break Repair Via Homologous Recombination	3/71	0.04747712156578199	0.27558778006744233	0	0	3.863529411764706	11.774134222189058	MRGBP;KLHL15;EPC2
Regulation Of Gluconeogenesis	2/31	0.048457855408756044	0.27558778006744233	0	0	6.02471772963076	18.237186987599365	SOGA1;PTPN2
Actin Filament Polymerization	2/31	0.048457855408756044	0.27558778006744233	0	0	6.02471772963076	18.237186987599365	DIAPH1;DIAPH2
Cellular Response To cAMP	2/31	0.048457855408756044	0.27558778006744233	0	0	6.02471772963076	18.237186987599365	AKAP9;CFTR
Response To Estradiol	2/31	0.048457855408756044	0.27558778006744233	0	0	6.02471772963076	18.237186987599365	EGFR;STRN3
Negative Regulation Of DNA Biosynthetic Process	2/31	0.048457855408756044	0.27558778006744233	0	0	6.02471772963076	18.237186987599365	HNRNPU;HNRNPA1
Negative Regulation Of Cell-Matrix Adhesion	2/31	0.048457855408756044	0.27558778006744233	0	0	6.02471772963076	18.237186987599365	BCAS3;CLASP2
Negative Regulation Of Microtubule Polymerization Or Depolymerization	2/31	0.048457855408756044	0.27558778006744233	0	0	6.02471772963076	18.237186987599365	TAOK1;CLASP2
Positive Regulation Of Proteolysis Involved In Protein Catabolic Process	2/31	0.048457855408756044	0.27558778006744233	0	0	6.02471772963076	18.237186987599365	RNF139;CTSC
Positive Regulation Of Protein Localization To Nucleus	3/72	0.04913940490814956	0.27558778006744233	0	0	3.807342995169082	11.471882418804281	CCT3;CCT2;CCT7
Positive Regulation Of Cell Population Proliferation	10/483	0.050861709657975436	0.27558778006744233	0	0	1.8716178210524275	5.5748848859826765	TJP1;RPS4X;FGF7;GAREM1;GRK5;IRS1;HNRNPU;EGFR;SMARCA4;FOXP1
Regulation Of Metaphase/Anaphase Transition Of Cell Cycle	2/32	0.05130950281603889	0.27558778006744233	0	0	5.823598820058997	17.295385609801983	ARID1A;SMARCA4
Female Gamete Generation	2/32	0.05130950281603889	0.27558778006744233	0	0	5.823598820058997	17.295385609801983	DIAPH2;USP9X
Modulation Of Chemical Synaptic Transmission	4/123	0.052381290333183624	0.27558778006744233	0	0	2.949129651860744	8.69759029228189	PPP3CA;RNF167;AKAP9;GRIK1
Positive Regulation Of Epithelial Cell Proliferation	4/123	0.052381290333183624	0.27558778006744233	0	0	2.949129651860744	8.69759029228189	PPP1R16B;FGF7;HIF1A;EGFR
Regulation Of Cell Motility	4/123	0.052381290333183624	0.27558778006744233	0	0	2.949129651860744	8.69759029228189	FGF7;AMOTL2;PKN1;SGK1
Protein Dephosphorylation	4/124	0.05366448408771504	0.27558778006744233	0	0	2.924404761904762	8.553895253813762	PPP3CA;PTPN9;PPP4R3A;PTPN2
Regulation Of DNA Metabolic Process	4/124	0.05366448408771504	0.27558778006744233	0	0	2.924404761904762	8.553895253813762	SUB1;TAF5L;TAF2;SMG6
Regulation Of Potassium Ion Transmembrane Transport	2/33	0.05421982274698046	0.27558778006744233	0	0	5.635455324007993	16.425710684236094	BIN1;NEDD4
Regulation Of Sprouting Angiogenesis	2/33	0.05421982274698046	0.27558778006744233	0	0	5.635455324007993	16.425710684236094	PPP1R16B;TJP1
Inositol Lipid-Mediated Signaling	2/33	0.05421982274698046	0.27558778006744233	0	0	5.635455324007993	16.425710684236094	PLCB3;PITPNM2
Positive Regulation Of Small Molecule Metabolic Process	2/33	0.05421982274698046	0.27558778006744233	0	0	5.635455324007993	16.425710684236094	IRS1;HIF1A
Regulation Of G0 To G1 Transition	2/33	0.05421982274698046	0.27558778006744233	0	0	5.635455324007993	16.425710684236094	ARID1A;SMARCA4
Regulation Of Activated T Cell Proliferation	2/33	0.05421982274698046	0.27558778006744233	0	0	5.635455324007993	16.425710684236094	PPP3CA;RPS3
Nucleosome Organization	3/75	0.054294602754916134	0.27558778006744233	0	0	3.6481481481481484	10.628261099832319	ARID1A;CHD1;SMARCA4
Regulation Of Cell Cycle	7/298	0.05520141735268563	0.27558778006744233	0	0	2.120430408483774	6.142392089562631	RNF167;MRGBP;GRK5;BIN1;GBF1;HNRNPU;EPC2
5S Class rRNA Transcription By RNA Polymerase III	1/5	0.05572032903214463	0.27558778006744233	0	0	21.770925110132158	62.861591770453565	GTF3C2
COPI Coating Of Golgi Vesicle	1/5	0.05572032903214463	0.27558778006744233	0	0	21.770925110132158	62.861591770453565	GBF1
COPI-coated Vesicle Budding	1/5	0.05572032903214463	0.27558778006744233	0	0	21.770925110132158	62.861591770453565	GBF1
Regulation Of Enamel Mineralization	1/5	0.05572032903214463	0.27558778006744233	0	0	21.770925110132158	62.861591770453565	CFTR
ERBB2-EGFR Signaling Pathway	1/5	0.05572032903214463	0.27558778006744233	0	0	21.770925110132158	62.861591770453565	EGFR
Regulation Of Endoplasmic Reticulum Tubular Network Organization	1/5	0.05572032903214463	0.27558778006744233	0	0	21.770925110132158	62.861591770453565	TMEM33
Golgi Disassembly	1/5	0.05572032903214463	0.27558778006744233	0	0	21.770925110132158	62.861591770453565	GBF1
Golgi Transport Vesicle Coating	1/5	0.05572032903214463	0.27558778006744233	0	0	21.770925110132158	62.861591770453565	GBF1
R-loop Processing	1/5	0.05572032903214463	0.27558778006744233	0	0	21.770925110132158	62.861591770453565	NFAT5
Regulation Of Hormone Biosynthetic Process	1/5	0.05572032903214463	0.27558778006744233	0	0	21.770925110132158	62.861591770453565	HIF1A
Adenylate Cyclase-Activating Dopamine Receptor Signaling Pathway	1/5	0.05572032903214463	0.27558778006744233	0	0	21.770925110132158	62.861591770453565	GNAS
Regulation Of mRNA Binding	1/5	0.05572032903214463	0.27558778006744233	0	0	21.770925110132158	62.861591770453565	LARP6
Regulation Of Nitric Oxide Mediated Signal Transduction	1/5	0.05572032903214463	0.27558778006744233	0	0	21.770925110132158	62.861591770453565	EGFR
Regulation Of Plasma Membrane Repair	1/5	0.05572032903214463	0.27558778006744233	0	0	21.770925110132158	62.861591770453565	SYTL4
Regulation Of Protein Autoubiquitination	1/5	0.05572032903214463	0.27558778006744233	0	0	21.770925110132158	62.861591770453565	RBX1
Regulation Of Relaxation Of Cardiac Muscle	1/5	0.05572032903214463	0.27558778006744233	0	0	21.770925110132158	62.861591770453565	PDE4D
tRNA Transport	1/5	0.05572032903214463	0.27558778006744233	0	0	21.770925110132158	62.861591770453565	XPOT
Vocal Learning	1/5	0.05572032903214463	0.27558778006744233	0	0	21.770925110132158	62.861591770453565	HTT
Imitative Learning	1/5	0.05572032903214463	0.27558778006744233	0	0	21.770925110132158	62.861591770453565	HTT
Intracellular Oxygen Homeostasis	1/5	0.05572032903214463	0.27558778006744233	0	0	21.770925110132158	62.861591770453565	HIF1A
Kidney Morphogenesis	1/5	0.05572032903214463	0.27558778006744233	0	0	21.770925110132158	62.861591770453565	PPP3CA
Negative Regulation Of T Cell Differentiation In Thymus	1/5	0.05572032903214463	0.27558778006744233	0	0	21.770925110132158	62.861591770453565	PTPN2
Negative Regulation Of Chemokine-Mediated Signaling Pathway	1/5	0.05572032903214463	0.27558778006744233	0	0	21.770925110132158	62.861591770453565	SH2B3
Negative Regulation Of Heterochromatin Formation	1/5	0.05572032903214463	0.27558778006744233	0	0	21.770925110132158	62.861591770453565	PHF1
Negative Regulation Of Relaxation Of Muscle	1/5	0.05572032903214463	0.27558778006744233	0	0	21.770925110132158	62.861591770453565	PDE4D
Negative Regulation Of Trophoblast Cell Migration	1/5	0.05572032903214463	0.27558778006744233	0	0	21.770925110132158	62.861591770453565	ARHGDIB
Positive Regulation Of Autophagy Of Mitochondrion In Response To Mitochondrial Depolarization	1/5	0.05572032903214463	0.27558778006744233	0	0	21.770925110132158	62.861591770453565	HUWE1
Positive Regulation Of Growth Hormone Secretion	1/5	0.05572032903214463	0.27558778006744233	0	0	21.770925110132158	62.861591770453565	SELENOT
Regulation Of 3'-UTR-mediated mRNA Stabilization	1/5	0.05572032903214463	0.27558778006744233	0	0	21.770925110132158	62.861591770453565	LARP4B
Regulation Of cGMP-mediated Signaling	1/5	0.05572032903214463	0.27558778006744233	0	0	21.770925110132158	62.861591770453565	PDE11A
Cellular Response To Starvation	4/126	0.0562818190917033	0.27558778006744233	0	0	2.8761709601873537	8.275847511415918	GCGR;TFEB;HNRNPA1;MAP3K5
ATP Metabolic Process	2/34	0.05718712005985302	0.27558778006744233	0	0	5.459070796460177	15.620730277622243	PRKAG2;ATP1B1
Cellular Response To Hydrogen Peroxide	2/34	0.05718712005985302	0.27558778006744233	0	0	5.459070796460177	15.620730277622243	RPS3;MAP3K5
Transcription Initiation-Coupled Chromatin Remodeling	2/34	0.05718712005985302	0.27558778006744233	0	0	5.459070796460177	15.620730277622243	PHF1;SMARCA4
Histone Deubiquitination	2/34	0.05718712005985302	0.27558778006744233	0	0	5.459070796460177	15.620730277622243	TAF5L;TAF2
Positive Regulation Of Carbohydrate Metabolic Process	2/34	0.05718712005985302	0.27558778006744233	0	0	5.459070796460177	15.620730277622243	IRS1;HIF1A
Protein Targeting To Vacuole	2/34	0.05718712005985302	0.27558778006744233	0	0	5.459070796460177	15.620730277622243	VPS13C;NEDD4
Regulation Of T Cell Receptor Signaling Pathway	2/34	0.05718712005985302	0.27558778006744233	0	0	5.459070796460177	15.620730277622243	RPS3;PTPN2
Regulation Of calcineurin-NFAT Signaling Cascade	2/34	0.05718712005985302	0.27558778006744233	0	0	5.459070796460177	15.620730277622243	PPP3CA;SLC9A1
Cytosolic Transport	4/127	0.05761588345746706	0.27558778006744233	0	0	2.852642276422764	8.141318378526416	RAB14;VPS13C;GBF1;VPS26A
Protein Modification By Small Protein Conjugation	8/364	0.05773911879391881	0.27558778006744233	0	0	1.9832482124616957	5.6558676440957605	COPS3;CAND1;OS9;RNF139;USP9X;NEDD4;FBXO11;RBX1
Cellular Response To Nutrient Levels	3/78	0.05969801259384764	0.27558778006744233	0	0	3.501688888888889	9.869357981529962	GCGR;TFEB;PRKAG2
Proteolysis Involved In Protein Catabolic Process	3/78	0.05969801259384764	0.27558778006744233	0	0	3.501688888888889	9.869357981529962	USP9X;CTSK;CTSC
Adherens Junction Organization	2/35	0.06020973037571995	0.27558778006744233	0	0	5.293376240278895	14.873970676013702	TJP1;CSK
Establishment Of Spindle Orientation	2/35	0.06020973037571995	0.27558778006744233	0	0	5.293376240278895	14.873970676013702	GPSM1;HTT
One-Carbon Compound Transport	2/35	0.06020973037571995	0.27558778006744233	0	0	5.293376240278895	14.873970676013702	HBB;CFTR
Platelet Aggregation	2/35	0.06020973037571995	0.27558778006744233	0	0	5.293376240278895	14.873970676013702	GNAS;HBB
Regulation Of Axon Extension	2/35	0.06020973037571995	0.27558778006744233	0	0	5.293376240278895	14.873970676013702	GOLGA4;DIP2B
Positive Regulation Of Catabolic Process	3/79	0.06155329252645403	0.27558778006744233	0	0	3.455438596491228	9.633251174936298	RNF139;NEDD4;RBX1
Positive Regulation Of Cytoskeleton Organization	3/79	0.06155329252645403	0.27558778006744233	0	0	3.455438596491228	9.633251174936298	BCAS3;CARMIL1;BIN1
Regulation Of Glucose Import	2/36	0.06328601953758209	0.27558778006744233	0	0	5.137428422696512	14.179769102954703	IRS1;PRKAG2
Regulation Of Trans-Synaptic Signaling	2/36	0.06328601953758209	0.27558778006744233	0	0	5.137428422696512	14.179769102954703	PPP3CA;GRIK1
Histone H3 Acetylation	2/36	0.06328601953758209	0.27558778006744233	0	0	5.137428422696512	14.179769102954703	TAF5L;TAF2
Positive Regulation Of Double-Strand Break Repair Via Homologous Recombination	2/36	0.06328601953758209	0.27558778006744233	0	0	5.137428422696512	14.179769102954703	MRGBP;EPC2
Protein Destabilization	2/36	0.06328601953758209	0.27558778006744233	0	0	5.137428422696512	14.179769102954703	RNF139;HTT
Cellular Response To Cytokine Stimulus	7/308	0.06355193353301004	0.27558778006744233	0	0	2.048931916236978	5.646647075923929	NFAT5;KHSRP;RPS3;ERBIN;HNRNPU;HIF1A;SH2B3
Histone Modification	3/81	0.06534368637648835	0.27558778006744233	0	0	3.3664957264957267	9.184118327694012	MRGBP;EPC2;TAF5L
Spliceosomal snRNP Assembly	2/37	0.06641438316859084	0.27558778006744233	0	0	4.99039190897598	13.533152538619126	SNRPG;SNRPB
Negative Regulation Of Transferase Activity	2/37	0.06641438316859084	0.27558778006744233	0	0	4.99039190897598	13.533152538619126	HNRNPU;BANF1
Regulation Of Digestive System Process	1/6	0.06648778609503218	0.27558778006744233	0	0	17.415859030837005	47.209813739164225	SGK1
Regulation Of Growth Hormone Secretion	1/6	0.06648778609503218	0.27558778006744233	0	0	17.415859030837005	47.209813739164225	SELENOT
Adherens Junction Maintenance	1/6	0.06648778609503218	0.27558778006744233	0	0	17.415859030837005	47.209813739164225	TJP1
Antigen Processing And Presentation Of Exogenous Peptide Antigen Via MHC Class I	1/6	0.06648778609503218	0.27558778006744233	0	0	17.415859030837005	47.209813739164225	IFI30
Cellular Hyperosmotic Response	1/6	0.06648778609503218	0.27558778006744233	0	0	17.415859030837005	47.209813739164225	NFAT5
Regulation Of Saliva Secretion	1/6	0.06648778609503218	0.27558778006744233	0	0	17.415859030837005	47.209813739164225	PPP3CA
Cellular Response To Histamine	1/6	0.06648778609503218	0.27558778006744233	0	0	17.415859030837005	47.209813739164225	DIAPH1
Regulation Of Transforming Growth Factor Beta2 Production	1/6	0.06648778609503218	0.27558778006744233	0	0	17.415859030837005	47.209813739164225	HIF1A
Regulation Of Vascular Associated Smooth Muscle Cell Differentiation	1/6	0.06648778609503218	0.27558778006744233	0	0	17.415859030837005	47.209813739164225	NFATC3
Insulin Secretion Involved In Cellular Response To Glucose Stimulus	1/6	0.06648778609503218	0.27558778006744233	0	0	17.415859030837005	47.209813739164225	SELENOT
Maintenance Of Lens Transparency	1/6	0.06648778609503218	0.27558778006744233	0	0	17.415859030837005	47.209813739164225	VPS13B
Negative Regulation Of Cardiocyte Differentiation	1/6	0.06648778609503218	0.27558778006744233	0	0	17.415859030837005	47.209813739164225	EGFR
Negative Regulation Of Lipoprotein Particle Clearance	1/6	0.06648778609503218	0.27558778006744233	0	0	17.415859030837005	47.209813739164225	KHSRP
Negative Regulation Of Response To Type II Interferon	1/6	0.06648778609503218	0.27558778006744233	0	0	17.415859030837005	47.209813739164225	PTPN2
Negative Regulation Of Retinoic Acid Receptor Signaling Pathway	1/6	0.06648778609503218	0.27558778006744233	0	0	17.415859030837005	47.209813739164225	CNOT1
Negative Regulation Of Telomere Capping	1/6	0.06648778609503218	0.27558778006744233	0	0	17.415859030837005	47.209813739164225	SMG6
Negative Regulation Of Type II Interferon-Mediated Signaling Pathway	1/6	0.06648778609503218	0.27558778006744233	0	0	17.415859030837005	47.209813739164225	PTPN2
Positive Regulation Of B Cell Receptor Signaling Pathway	1/6	0.06648778609503218	0.27558778006744233	0	0	17.415859030837005	47.209813739164225	FOXP1
Positive Regulation Of IRE1-mediated Unfolded Protein Response	1/6	0.06648778609503218	0.27558778006744233	0	0	17.415859030837005	47.209813739164225	TMEM33
Positive Regulation Of RNA Binding	1/6	0.06648778609503218	0.27558778006744233	0	0	17.415859030837005	47.209813739164225	LARP6
Positive Regulation Of Hormone Metabolic Process	1/6	0.06648778609503218	0.27558778006744233	0	0	17.415859030837005	47.209813739164225	HIF1A
Positive Regulation Of Interleukin-5 Production	1/6	0.06648778609503218	0.27558778006744233	0	0	17.415859030837005	47.209813739164225	PDE4D
Positive Regulation Of Kidney Development	1/6	0.06648778609503218	0.27558778006744233	0	0	17.415859030837005	47.209813739164225	PPP3CA
Positive Regulation Of mRNA Binding	1/6	0.06648778609503218	0.27558778006744233	0	0	17.415859030837005	47.209813739164225	LARP6
Positive Regulation Of Mitophagy In Response To Mitochondrial Depolarization	1/6	0.06648778609503218	0.27558778006744233	0	0	17.415859030837005	47.209813739164225	HUWE1
Protein Import Into Peroxisome Matrix, Receptor Recycling	1/6	0.06648778609503218	0.27558778006744233	0	0	17.415859030837005	47.209813739164225	USP9X
Protein Localization To Endoplasmic Reticulum Exit Site	1/6	0.06648778609503218	0.27558778006744233	0	0	17.415859030837005	47.209813739164225	GBF1
Regulation Of TORC2 Signaling	1/6	0.06648778609503218	0.27558778006744233	0	0	17.415859030837005	47.209813739164225	USP9X
Regulation Of Blood-Brain Barrier Permeability	1/6	0.06648778609503218	0.27558778006744233	0	0	17.415859030837005	47.209813739164225	TJP1
Regulation Of Cardiac Muscle Cell Membrane Potential	1/6	0.06648778609503218	0.27558778006744233	0	0	17.415859030837005	47.209813739164225	SLC9A1
Sodium Ion Transmembrane Transport	3/82	0.0672783218419011	0.27558778006744233	0	0	3.323713080168776	8.9704264216209	ATP1B2;ATP1B1;SLC9A1
Antigen Receptor-Mediated Signaling Pathway	4/134	0.06742406697124306	0.27558778006744233	0	0	2.6980769230769233	7.276047705866384	VAV3;DENND1B;PDE4D;CSK
Vesicle-Mediated Transport To The Plasma Membrane	3/83	0.06923892269056095	0.27558778006744233	0	0	3.282	8.763570497986583	DENND1B;RAB14;VPS26A
Positive Regulation Of Ubiquitin-Dependent Protein Catabolic Process	3/83	0.06923892269056095	0.27558778006744233	0	0	3.282	8.763570497986583	ANKIB1;RNF139;RBX1
Regulation Of NIK/NF-kappaB Signaling	3/83	0.06923892269056095	0.27558778006744233	0	0	3.282	8.763570497986583	NFAT5;RPS3;EGFR
Transcription By RNA Polymerase II	5/192	0.06924046922114624	0.27558778006744233	0	0	2.3482650296155967	6.270266298634726	NFAT5;TFCP2;SUB1;TAF5L;TAF2
Response To cAMP	2/38	0.06959324620998429	0.27558778006744233	0	0	4.851524090462144	12.929737439606761	AKAP9;CFTR
Connective Tissue Development	2/38	0.06959324620998429	0.27558778006744233	0	0	4.851524090462144	12.929737439606761	ZBTB16;VPS13B
Response To Peptide	2/38	0.06959324620998429	0.27558778006744233	0	0	4.851524090462144	12.929737439606761	IRS1;ERBIN
Establishment Of Protein Localization To Plasma Membrane	2/38	0.06959324620998429	0.27558778006744233	0	0	4.851524090462144	12.929737439606761	GOLGA4;GOLPH3
mRNA Transcription By RNA Polymerase II	2/38	0.06959324620998429	0.27558778006744233	0	0	4.851524090462144	12.929737439606761	TFCP2;TAF2
Negative Regulation Of Type I Interferon Production	2/38	0.06959324620998429	0.27558778006744233	0	0	4.851524090462144	12.929737439606761	BANF1;RBX1
Positive Regulation Of Cation Channel Activity	2/38	0.06959324620998429	0.27558778006744233	0	0	4.851524090462144	12.929737439606761	PPP3CA;HTT
Positive Regulation Of Myoblast Differentiation	2/38	0.06959324620998429	0.27558778006744233	0	0	4.851524090462144	12.929737439606761	ARID1A;SMARCA4
Ribosomal Small Subunit Biogenesis	3/84	0.07122523796606514	0.27558778006744233	0	0	3.2413168724279835	8.56326116236246	RPS4X;RPS14;PNO1
Potassium Ion Transmembrane Transport	4/137	0.07187615532835698	0.27558778006744233	0	0	2.6368152524167563	6.942235425938164	ATP1B2;ATP1B1;TMEM175;SLC9A1
RNA Transport	2/39	0.07282106246499102	0.27558778006744233	0	0	4.720162640516623	12.36564629485824	HNRNPA1;RTRAF
Regulation Of Nitric Oxide Biosynthetic Process	2/39	0.07282106246499102	0.27558778006744233	0	0	4.720162640516623	12.36564629485824	KHSRP;HBB
Fibroblast Growth Factor Receptor Signaling Pathway	2/39	0.07282106246499102	0.27558778006744233	0	0	4.720162640516623	12.36564629485824	FGF7;RAB14
Vesicle Cytoskeletal Trafficking	2/39	0.07282106246499102	0.27558778006744233	0	0	4.720162640516623	12.36564629485824	MYO7B;HTT
Histone H4 Acetylation	2/39	0.07282106246499102	0.27558778006744233	0	0	4.720162640516623	12.36564629485824	MRGBP;EPC2
Positive Regulation Of Intracellular Transport	2/39	0.07282106246499102	0.27558778006744233	0	0	4.720162640516623	12.36564629485824	BCAS3;NEDD4
Positive Regulation Of Intrinsic Apoptotic Signaling Pathway	2/39	0.07282106246499102	0.27558778006744233	0	0	4.720162640516623	12.36564629485824	SFPQ;RPS3
Positive Regulation Of Lymphocyte Differentiation	2/39	0.07282106246499102	0.27558778006744233	0	0	4.720162640516623	12.36564629485824	ARID1A;SMARCA4
Regulation Of Programmed Cell Death	5/195	0.07292307987729352	0.27558778006744233	0	0	2.3108331366532924	6.050570159828627	MRGBP;RPS3;EPC2;SGK1;FBXO11
Calcium-Mediated Signaling	3/85	0.07323701243047263	0.27558778006744233	0	0	3.2016260162601626	8.369224419708479	PPP3CA;ATP1B1;SLC9A1
mRNA Metabolic Process	3/85	0.07323701243047263	0.27558778006744233	0	0	3.2016260162601626	8.369224419708479	SFPQ;SRSF2;FBXO11
Regulation Of Glycolytic Process	2/40	0.07609631415089119	0.27558778006744233	0	0	4.595714951094551	11.837437829964715	PRKAG2;HIF1A
Regulation Of Microtubule Cytoskeleton Organization	2/40	0.07609631415089119	0.27558778006744233	0	0	4.595714951094551	11.837437829964715	TAOK1;CLASP2
Regulation Of Microtubule Polymerization	2/40	0.07609631415089119	0.27558778006744233	0	0	4.595714951094551	11.837437829964715	AKAP9;RPS3
Regulation Of Protein Dephosphorylation	2/40	0.07609631415089119	0.27558778006744233	0	0	4.595714951094551	11.837437829964715	PPP1R16B;HTT
Regulation Of Small Molecule Metabolic Process	2/40	0.07609631415089119	0.27558778006744233	0	0	4.595714951094551	11.837437829964715	PRKAG2;HIF1A
Cyclic-Nucleotide-Mediated Signaling	2/40	0.07609631415089119	0.27558778006744233	0	0	4.595714951094551	11.837437829964715	PDE4D;PDE7B
Synaptic Vesicle Endocytosis	2/40	0.07609631415089119	0.27558778006744233	0	0	4.595714951094551	11.837437829964715	ITSN2;ITSN1
Positive Regulation Of Stem Cell Population Maintenance	2/40	0.07609631415089119	0.27558778006744233	0	0	4.595714951094551	11.837437829964715	ARID1A;SMARCA4
7-Methylguanosine Cap Hypermethylation	1/7	0.07713299803433944	0.27558778006744233	0	0	14.512481644640236	37.184230219329436	SNRPG
Regulation Of Endodeoxyribonuclease Activity	1/7	0.07713299803433944	0.27558778006744233	0	0	14.512481644640236	37.184230219329436	RPS3
RNA Capping	1/7	0.07713299803433944	0.27558778006744233	0	0	14.512481644640236	37.184230219329436	SNRPG
Aldehyde Catabolic Process	1/7	0.07713299803433944	0.27558778006744233	0	0	14.512481644640236	37.184230219329436	ALDH2
Regulation Of Myeloid Leukocyte Differentiation	1/7	0.07713299803433944	0.27558778006744233	0	0	14.512481644640236	37.184230219329436	FOXP1
Aromatic Amino Acid Transport	1/7	0.07713299803433944	0.27558778006744233	0	0	14.512481644640236	37.184230219329436	SLC3A2
Cellular Response To Epinephrine Stimulus	1/7	0.07713299803433944	0.27558778006744233	0	0	14.512481644640236	37.184230219329436	SLC9A1
Regulation Of Transcription From RNA Polymerase II Promoter In Response To Hypoxia	1/7	0.07713299803433944	0.27558778006744233	0	0	14.512481644640236	37.184230219329436	HIF1A
Regulation Of Wound Healing, Spreading Of Epidermal Cells	1/7	0.07713299803433944	0.27558778006744233	0	0	14.512481644640236	37.184230219329436	CLASP2
Response To Epinephrine	1/7	0.07713299803433944	0.27558778006744233	0	0	14.512481644640236	37.184230219329436	SLC9A1
Establishment Of Centrosome Localization	1/7	0.07713299803433944	0.27558778006744233	0	0	14.512481644640236	37.184230219329436	PARD3B
Sulfur Amino Acid Transport	1/7	0.07713299803433944	0.27558778006744233	0	0	14.512481644640236	37.184230219329436	SLC3A2
tRNA Transcription By RNA Polymerase III	1/7	0.07713299803433944	0.27558778006744233	0	0	14.512481644640236	37.184230219329436	GTF3C2
Fructose Metabolic Process	1/7	0.07713299803433944	0.27558778006744233	0	0	14.512481644640236	37.184230219329436	KHSRP
Thyroid Hormone Transport	1/7	0.07713299803433944	0.27558778006744233	0	0	14.512481644640236	37.184230219329436	SLC3A2
Histone Lysine Demethylation	1/7	0.07713299803433944	0.27558778006744233	0	0	14.512481644640236	37.184230219329436	KDM3B
Hyperosmotic Response	1/7	0.07713299803433944	0.27558778006744233	0	0	14.512481644640236	37.184230219329436	NFAT5
Intracellular pH Elevation	1/7	0.07713299803433944	0.27558778006744233	0	0	14.512481644640236	37.184230219329436	TMEM175
Macromolecule Depalmitoylation	1/7	0.07713299803433944	0.27558778006744233	0	0	14.512481644640236	37.184230219329436	ABHD17A
Negative Regulation Of B Cell Apoptotic Process	1/7	0.07713299803433944	0.27558778006744233	0	0	14.512481644640236	37.184230219329436	FOXP1
Negative Regulation Of Circadian Rhythm	1/7	0.07713299803433944	0.27558778006744233	0	0	14.512481644640236	37.184230219329436	SFPQ
Negative Regulation Of miRNA-mediated Gene Silencing	1/7	0.07713299803433944	0.27558778006744233	0	0	14.512481644640236	37.184230219329436	ELAVL1
Negative Regulation Of Mitochondrial Fusion	1/7	0.07713299803433944	0.27558778006744233	0	0	14.512481644640236	37.184230219329436	HUWE1
Negative Regulation Of Nitric Oxide Biosynthetic Process	1/7	0.07713299803433944	0.27558778006744233	0	0	14.512481644640236	37.184230219329436	KHSRP
Negative Regulation Of Nitric Oxide Metabolic Process	1/7	0.07713299803433944	0.27558778006744233	0	0	14.512481644640236	37.184230219329436	KHSRP
Negative Regulation Of Vascular Associated Smooth Muscle Cell Differentiation	1/7	0.07713299803433944	0.27558778006744233	0	0	14.512481644640236	37.184230219329436	NFATC3
Positive Regulation Of DNA Demethylation	1/7	0.07713299803433944	0.27558778006744233	0	0	14.512481644640236	37.184230219329436	USP9X
Positive Regulation Of T-helper 2 Cell Cytokine Production	1/7	0.07713299803433944	0.27558778006744233	0	0	14.512481644640236	37.184230219329436	DENND1B
Positive Regulation Of Attachment Of Mitotic Spindle Microtubules To Kinetochore	1/7	0.07713299803433944	0.27558778006744233	0	0	14.512481644640236	37.184230219329436	HNRNPU
Positive Regulation Of Extracellular Matrix Disassembly	1/7	0.07713299803433944	0.27558778006744233	0	0	14.512481644640236	37.184230219329436	CLASP2
Positive Regulation Of Gluconeogenesis	1/7	0.07713299803433944	0.27558778006744233	0	0	14.512481644640236	37.184230219329436	PTPN2
Positive Regulation Of Isomerase Activity	1/7	0.07713299803433944	0.27558778006744233	0	0	14.512481644640236	37.184230219329436	HNRNPU
Positive Regulation Of Tooth Mineralization	1/7	0.07713299803433944	0.27558778006744233	0	0	14.512481644640236	37.184230219329436	CFTR
Post-Translational Protein Targeting To Membrane, Translocation	1/7	0.07713299803433944	0.27558778006744233	0	0	14.512481644640236	37.184230219329436	SEC61B
Protein Deglycosylation	1/7	0.07713299803433944	0.27558778006744233	0	0	14.512481644640236	37.184230219329436	MAN2B1
Protein Depalmitoylation	1/7	0.07713299803433944	0.27558778006744233	0	0	14.512481644640236	37.184230219329436	ABHD17A
Protein Deubiquitination Involved In Ubiquitin-Dependent Protein Catabolic Process	1/7	0.07713299803433944	0.27558778006744233	0	0	14.512481644640236	37.184230219329436	USP9X
Protein Retention In ER Lumen	1/7	0.07713299803433944	0.27558778006744233	0	0	14.512481644640236	37.184230219329436	OS9
Regulation Of Golgi To Plasma Membrane Protein Transport	1/7	0.07713299803433944	0.27558778006744233	0	0	14.512481644640236	37.184230219329436	CSK
Regulation Of Attachment Of Mitotic Spindle Microtubules To Kinetochore	1/7	0.07713299803433944	0.27558778006744233	0	0	14.512481644640236	37.184230219329436	HNRNPU
Positive Regulation Of Cellular Process	11/594	0.07881366141416397	0.27558778006744233	0	0	1.6684636118598384	4.23901365772728	TJP1;RPS4X;PPP3CA;FGF7;GAREM1;GRK5;IRS1;HBB;ARID1A;EGFR;SMARCA4
Regulation Of Chemokine Production	2/41	0.07941751145587365	0.27558778006744233	0	0	4.477649194463353	11.34204834112306	HIF1A;FOXP1
Response To Amino Acid Starvation	2/41	0.07941751145587365	0.27558778006744233	0	0	4.477649194463353	11.34204834112306	TFEB;MAP3K5
Visual System Development	2/41	0.07941751145587365	0.27558778006744233	0	0	4.477649194463353	11.34204834112306	MAB21L2;RAB18
Positive Regulation Of Actin Filament Polymerization	2/41	0.07941751145587365	0.27558778006744233	0	0	4.477649194463353	11.34204834112306	CARMIL1;BIN1
ERAD Pathway	3/89	0.08153345770297238	0.27558778006744233	0	0	3.052093023255814	7.650809216917366	OS9;RNF139;SEC61B
Sensory Perception Of Mechanical Stimulus	3/89	0.08153345770297238	0.27558778006744233	0	0	3.052093023255814	7.650809216917366	MYO7B;ATP6V0A4;SLC26A4
Stress-Activated MAPK Cascade	2/42	0.082783192097931	0.27558778006744233	0	0	4.365486725663716	10.876742155186172	MAP2K3;MAP3K5
Modulation By Host Of Symbiont Process	2/42	0.082783192097931	0.27558778006744233	0	0	4.365486725663716	10.876742155186172	CHD1;SMARCA4
Monoatomic Cation Transport	2/42	0.082783192097931	0.27558778006744233	0	0	4.365486725663716	10.876742155186172	NDFIP2;ATP1B1
Potassium Ion Import Across Plasma Membrane	2/42	0.082783192097931	0.27558778006744233	0	0	4.365486725663716	10.876742155186172	ATP1B2;ATP1B1
Actin Filament Organization	4/144	0.08283099581703621	0.27558778006744233	0	0	2.5040816326530613	6.237549509926362	CARMIL1;MYO7B;ARPC4;CGNL1
Regulation Of Phosphatidylinositol 3-Kinase Signaling	3/90	0.08366856260984386	0.27558778006744233	0	0	3.0168582375478925	7.484499370428248	PPP1R16B;NEDD4;EGFR
Positive Regulation Of Protein Kinase Activity	4/145	0.08445957896108815	0.27558778006744233	0	0	2.4861955420466058	6.144588064080521	MAP2K3;DLG3;PRKAG2;MAP3K5
Positive Regulation Of MAP Kinase Activity	3/91	0.08582751581667013	0.27558778006744233	0	0	2.9824242424242424	7.323091090406481	RPS3;EGFR;MAP3K5
rRNA Metabolic Process	3/91	0.08582751581667013	0.27558778006744233	0	0	2.9824242424242424	7.323091090406481	SPIN1;RPL14;PIN4
Regulation Of Actin Cytoskeleton Organization	3/91	0.08582751581667013	0.27558778006744233	0	0	2.9824242424242424	7.323091090406481	CARMIL1;TAOK1;ARHGDIB
Regulation Of Filopodium Assembly	2/43	0.08619192090523785	0.27558778006744233	0	0	4.258795596805526	10.439069611177414	PPP1R16B;BCAS3
SCF-dependent Proteasomal Ubiquitin-Dependent Protein Catabolic Process	2/43	0.08619192090523785	0.27558778006744233	0	0	4.258795596805526	10.439069611177414	FBXL20;RBX1
Intracellular Steroid Hormone Receptor Signaling Pathway	2/43	0.08619192090523785	0.27558778006744233	0	0	4.258795596805526	10.439069611177414	NEDD4;ARID1A
Lysosome Organization	2/43	0.08619192090523785	0.27558778006744233	0	0	4.258795596805526	10.439069611177414	TFEB;TMEM175
mRNA Destabilization	2/43	0.08619192090523785	0.27558778006744233	0	0	4.258795596805526	10.439069611177414	CNOT1;KHSRP
mRNA Transcription	2/43	0.08619192090523785	0.27558778006744233	0	0	4.258795596805526	10.439069611177414	TFCP2;TAF2
Regulation Of JUN Kinase Activity	2/43	0.08619192090523785	0.27558778006744233	0	0	4.258795596805526	10.439069611177414	RPS3;MAP3K5
Regulation Of Cellular Component Size	2/43	0.08619192090523785	0.27558778006744233	0	0	4.258795596805526	10.439069611177414	VAV3;HP1BP3
Cdc42 Protein Signal Transduction	1/8	0.08765734614871648	0.27558778006744233	0	0	12.438640654499686	30.279629961972624	RHOBTB2
Regulation Of Defense Response To Bacterium	1/8	0.08765734614871648	0.27558778006744233	0	0	12.438640654499686	30.279629961972624	FOXP1
Golgi Ribbon Formation	1/8	0.08765734614871648	0.27558778006744233	0	0	12.438640654499686	30.279629961972624	GOLPH3
Actin Filament Network Formation	1/8	0.08765734614871648	0.27558778006744233	0	0	12.438640654499686	30.279629961972624	CARMIL1
Regulation Of Morphogenesis Of An Epithelium	1/8	0.08765734614871648	0.27558778006744233	0	0	12.438640654499686	30.279629961972624	FOXP1
Auditory Behavior	1/8	0.08765734614871648	0.27558778006744233	0	0	12.438640654499686	30.279629961972624	HTT
Regulation Of Tumor Necrosis Factor Superfamily Cytokine Production	1/8	0.08765734614871648	0.27558778006744233	0	0	12.438640654499686	30.279629961972624	FOXP1
Selenocysteine Incorporation	1/8	0.08765734614871648	0.27558778006744233	0	0	12.438640654499686	30.279629961972624	SELENOT
Embryonic Placenta Development	1/8	0.08765734614871648	0.27558778006744233	0	0	12.438640654499686	30.279629961972624	TFEB
tRNA Transcription	1/8	0.08765734614871648	0.27558778006744233	0	0	12.438640654499686	30.279629961972624	GTF3C2
Fructose 1,6-Bisphosphate Metabolic Process	1/8	0.08765734614871648	0.27558778006744233	0	0	12.438640654499686	30.279629961972624	KHSRP
Glucan Metabolic Process	1/8	0.08765734614871648	0.27558778006744233	0	0	12.438640654499686	30.279629961972624	PRKAG2
Translational Readthrough	1/8	0.08765734614871648	0.27558778006744233	0	0	12.438640654499686	30.279629961972624	SELENOT
Tricarboxylic Acid Metabolic Process	1/8	0.08765734614871648	0.27558778006744233	0	0	12.438640654499686	30.279629961972624	IDH2
Learned Vocalization Behavior Or Vocal Learning	1/8	0.08765734614871648	0.27558778006744233	0	0	12.438640654499686	30.279629961972624	HTT
Monocyte Activation	1/8	0.08765734614871648	0.27558778006744233	0	0	12.438640654499686	30.279629961972624	FOXP1
ncRNA Export From Nucleus	1/8	0.08765734614871648	0.27558778006744233	0	0	12.438640654499686	30.279629961972624	XPOT
Negative Regulation Of Chromosome Organization	1/8	0.08765734614871648	0.27558778006744233	0	0	12.438640654499686	30.279629961972624	SUB1
Negative Regulation Of Oxidative Stress-Induced Neuron Death	1/8	0.08765734614871648	0.27558778006744233	0	0	12.438640654499686	30.279629961972624	HIF1A
Negative Regulation Of Platelet Aggregation	1/8	0.08765734614871648	0.27558778006744233	0	0	12.438640654499686	30.279629961972624	SH2B3
Negative Regulation Of Retrograde Protein Transport, ER To Cytosol	1/8	0.08765734614871648	0.27558778006744233	0	0	12.438640654499686	30.279629961972624	OS9
Negative Regulation Of Smooth Muscle Cell Differentiation	1/8	0.08765734614871648	0.27558778006744233	0	0	12.438640654499686	30.279629961972624	NFATC3
Negative Regulation Of Transporter Activity	1/8	0.08765734614871648	0.27558778006744233	0	0	12.438640654499686	30.279629961972624	NDFIP2
Nucleic Acid Transport	1/8	0.08765734614871648	0.27558778006744233	0	0	12.438640654499686	30.279629961972624	RTRAF
p38MAPK Cascade	1/8	0.08765734614871648	0.27558778006744233	0	0	12.438640654499686	30.279629961972624	MAP2K3
Positive Regulation Of Actin Cytoskeleton Reorganization	1/8	0.08765734614871648	0.27558778006744233	0	0	12.438640654499686	30.279629961972624	BCAS3
Positive Regulation Of Blood Vessel Endothelial Cell Proliferation Involved In Sprouting Angiogenesis	1/8	0.08765734614871648	0.27558778006744233	0	0	12.438640654499686	30.279629961972624	PPP1R16B
Positive Regulation Of Calcium Ion Import Across Plasma Membrane	1/8	0.08765734614871648	0.27558778006744233	0	0	12.438640654499686	30.279629961972624	PPP3CA
Positive Regulation Of Cell-Cell Adhesion Mediated By Cadherin	1/8	0.08765734614871648	0.27558778006744233	0	0	12.438640654499686	30.279629961972624	TJP1
Positive Regulation Of Chromatin Binding	1/8	0.08765734614871648	0.27558778006744233	0	0	12.438640654499686	30.279629961972624	ZNF618
Positive Regulation Of Extracellular Matrix Assembly	1/8	0.08765734614871648	0.27558778006744233	0	0	12.438640654499686	30.279629961972624	CLASP2
Positive Regulation Of Fatty Acid Beta-Oxidation	1/8	0.08765734614871648	0.27558778006744233	0	0	12.438640654499686	30.279629961972624	IRS1
Positive Regulation Of Mitochondrial Calcium Ion Concentration	1/8	0.08765734614871648	0.27558778006744233	0	0	12.438640654499686	30.279629961972624	MICU1
Proline Transport	1/8	0.08765734614871648	0.27558778006744233	0	0	12.438640654499686	30.279629961972624	SLC3A2
Protein K29-linked Ubiquitination	1/8	0.08765734614871648	0.27558778006744233	0	0	12.438640654499686	30.279629961972624	RNF167
Regulation Of DNA Demethylation	1/8	0.08765734614871648	0.27558778006744233	0	0	12.438640654499686	30.279629961972624	USP9X
Regulation Of DNA-templated Transcription Initiation	1/8	0.08765734614871648	0.27558778006744233	0	0	12.438640654499686	30.279629961972624	MITF
Regulation Of RNA Biosynthetic Process	1/8	0.08765734614871648	0.27558778006744233	0	0	12.438640654499686	30.279629961972624	MITF
Regulation Of Aspartic-Type Endopeptidase Activity Involved In Amyloid Precursor Protein Catabolic Process	1/8	0.08765734614871648	0.27558778006744233	0	0	12.438640654499686	30.279629961972624	BIN1
Negative Regulation Of Protein Metabolic Process	4/147	0.08776359010705223	0.27558778006744233	0	0	2.451173826173826	5.963972007757965	RNF139;CNOT1;RPS3;EGFR
Sensory Perception Of Sound	3/92	0.08801003737205278	0.27583222440742977	0	0	2.9487640449438204	7.166394262365363	MYO7B;ATP6V0A4;SLC26A4
Positive Regulation Of Apoptotic Process	6/270	0.08942587880594606	0.27934244844940787	0	0	1.997133497133497	4.821769605837902	BIN1;CTSK;RPS3;HTT;MAP3K5;MCL1
Regulation Of Insulin Receptor Signaling Pathway	2/44	0.08964228938627086	0.27934244844940787	0	0	4.157184997892963	10.026831274202257	IRS1;PTPN2
Cellular Response To Ketone	2/44	0.08964228938627086	0.27934244844940787	0	0	4.157184997892963	10.026831274202257	GOLPH3;CFTR
Negative Regulation Of Gene Expression	7/336	0.09082178716692693	0.2824799311883887	0	0	1.8718590545874652	4.490320465361917	NDFIP2;RNF139;CNOT1;RPS3;HIF1A;FOXP1;TNRC6B
Positive Regulation Of Cell Migration	6/272	0.09184365097600672	0.28294489114193905	0	0	1.9819142450721399	4.7321524161388515	TJP1;CARMIL1;PPP3CA;HIF1A;EGFR;CLASP2
Neuron Development	4/150	0.09283532573496006	0.28294489114193905	0	0	2.400440313111546	5.705673903889306	NEDD4;TAOK1;VPS13B;FRY
Regulation Of Cellular Metabolic Process	2/45	0.09313291531406241	0.28294489114193905	0	0	4.060300473348426	9.638047335370407	PRKAG2;HIF1A
Regulation Of Telomerase Activity	2/45	0.09313291531406241	0.28294489114193905	0	0	4.060300473348426	9.638047335370407	CCT2;SMG6
Regulation Of Apoptotic Signaling Pathway	2/45	0.09313291531406241	0.28294489114193905	0	0	4.060300473348426	9.638047335370407	CTSK;RPS3
T Cell Receptor Signaling Pathway	3/95	0.09469617135374479	0.28294489114193905	0	0	2.8521739130434782	6.7228069608029495	DENND1B;PDE4D;CSK
Regulation Of Epidermal Growth Factor Receptor Signaling Pathway	2/46	0.09666244231150678	0.28294489114193905	0	0	3.9678197908286403	9.270931348136912	EGFR;PTPN2
Regulation Of mRNA Catabolic Process	2/46	0.09666244231150678	0.28294489114193905	0	0	3.9678197908286403	9.270931348136912	CNOT1;KHSRP
Vacuolar Transport	2/46	0.09666244231150678	0.28294489114193905	0	0	3.9678197908286403	9.270931348136912	VPS13C;NEDD4
Homotypic Cell-Cell Adhesion	2/46	0.09666244231150678	0.28294489114193905	0	0	3.9678197908286403	9.270931348136912	GNAS;HBB
Positive Regulation Of Blood Vessel Endothelial Cell Migration	2/46	0.09666244231150678	0.28294489114193905	0	0	3.9678197908286403	9.270931348136912	MAP2K3;HIF1A
Regulation Of Macroautophagy	3/96	0.09697011295717178	0.28294489114193905	0	0	2.821362007168459	6.583231985053162	GPSM1;NEDD4;VPS26A
Positive Regulation Of Supramolecular Fiber Organization	3/96	0.09697011295717178	0.28294489114193905	0	0	2.821362007168459	6.583231985053162	CARMIL1;BIN1;RPS3
Golgi Inheritance	1/9	0.0980621963798774	0.28294489114193905	0	0	10.883259911894273	25.27259840546606	GBF1
Calcium Import Into The Mitochondrion	1/9	0.0980621963798774	0.28294489114193905	0	0	10.883259911894273	25.27259840546606	MICU1
Regulation Of Protein Acetylation	1/9	0.0980621963798774	0.28294489114193905	0	0	10.883259911894273	25.27259840546606	TAOK1
Regulation Of Sequestering Of Calcium Ion	1/9	0.0980621963798774	0.28294489114193905	0	0	10.883259911894273	25.27259840546606	DIAPH1
Response To Histamine	1/9	0.0980621963798774	0.28294489114193905	0	0	10.883259911894273	25.27259840546606	DIAPH1
Skeletal Muscle Tissue Regeneration	1/9	0.0980621963798774	0.28294489114193905	0	0	10.883259911894273	25.27259840546606	PPP3CA
Fructose 6-Phosphate Metabolic Process	1/9	0.0980621963798774	0.28294489114193905	0	0	10.883259911894273	25.27259840546606	KHSRP
Hormone Transport	1/9	0.0980621963798774	0.28294489114193905	0	0	10.883259911894273	25.27259840546606	SLC3A2
Leucine Transport	1/9	0.0980621963798774	0.28294489114193905	0	0	10.883259911894273	25.27259840546606	SLC3A2
Microtubule Anchoring	1/9	0.0980621963798774	0.28294489114193905	0	0	10.883259911894273	25.27259840546606	CLASP2
Mitotic Nuclear Membrane Organization	1/9	0.0980621963798774	0.28294489114193905	0	0	10.883259911894273	25.27259840546606	BANF1
Mitotic Nuclear Membrane Reassembly	1/9	0.0980621963798774	0.28294489114193905	0	0	10.883259911894273	25.27259840546606	BANF1
Necroptotic Process	1/9	0.0980621963798774	0.28294489114193905	0	0	10.883259911894273	25.27259840546606	ITPK1
Negative Regulation Of Establishment Of Protein Localization	1/9	0.0980621963798774	0.28294489114193905	0	0	10.883259911894273	25.27259840546606	NDFIP2
Negative Regulation Of Lipid Localization	1/9	0.0980621963798774	0.28294489114193905	0	0	10.883259911894273	25.27259840546606	PTPN2
Negative Regulation Of Lymphocyte Apoptotic Process	1/9	0.0980621963798774	0.28294489114193905	0	0	10.883259911894273	25.27259840546606	FOXP1
Negative Regulation Of Protein Exit From Endoplasmic Reticulum	1/9	0.0980621963798774	0.28294489114193905	0	0	10.883259911894273	25.27259840546606	OS9
Negative Regulation Of Sodium Ion Transmembrane Transport	1/9	0.0980621963798774	0.28294489114193905	0	0	10.883259911894273	25.27259840546606	NEDD4
Neuron Remodeling	1/9	0.0980621963798774	0.28294489114193905	0	0	10.883259911894273	25.27259840546606	ANKS1A
Peptidyl-Serine Dephosphorylation	1/9	0.0980621963798774	0.28294489114193905	0	0	10.883259911894273	25.27259840546606	PPP3CA
Pinocytosis	1/9	0.0980621963798774	0.28294489114193905	0	0	10.883259911894273	25.27259840546606	CARMIL1
Positive Regulation Of Keratinocyte Migration	1/9	0.0980621963798774	0.28294489114193905	0	0	10.883259911894273	25.27259840546606	FGF7
Positive Regulation Of Transcription Of Nucleolar Large rRNA By RNA Polymerase I	1/9	0.0980621963798774	0.28294489114193905	0	0	10.883259911894273	25.27259840546606	SMARCA4
Positive Regulation Of Vascular Endothelial Growth Factor Receptor Signaling Pathway	1/9	0.0980621963798774	0.28294489114193905	0	0	10.883259911894273	25.27259840546606	HIF1A
Protein Localization To Microtubule Cytoskeleton	1/9	0.0980621963798774	0.28294489114193905	0	0	10.883259911894273	25.27259840546606	DIAPH1
Regulation Of ER To Golgi Vesicle-Mediated Transport	1/9	0.0980621963798774	0.28294489114193905	0	0	10.883259911894273	25.27259840546606	RNF139
Regulation Of PERK-mediated Unfolded Protein Response	1/9	0.0980621963798774	0.28294489114193905	0	0	10.883259911894273	25.27259840546606	TMEM33
Regulation Of Actin Filament-Based Movement	1/9	0.0980621963798774	0.28294489114193905	0	0	10.883259911894273	25.27259840546606	PDE4D
Regulation Of Protein Localization	3/97	0.09926618421081149	0.28591457283254856	0	0	2.7912056737588653	6.447546404708118	RAB14;GBF1;SLC26A4
Golgi To Plasma Membrane Transport	2/47	0.10022953946128246	0.286670500976675	0	0	3.8794493608652902	8.92386760466954	GOLGA4;GOLPH3
Regulation Of Interleukin-2 Production	2/47	0.10022953946128246	0.286670500976675	0	0	3.8794493608652902	8.92386760466954	PDE4D;RPS3
Negative Regulation Of Hydrolase Activity	2/47	0.10022953946128246	0.286670500976675	0	0	3.8794493608652902	8.92386760466954	GPSM1;BCAS3
Protein Monoubiquitination	2/47	0.10022953946128246	0.286670500976675	0	0	3.8794493608652902	8.92386760466954	HUWE1;RBX1
MAPK Cascade	3/98	0.10158409073502546	0.28953235617160566	0	0	2.7616842105263157	6.315608195389089	MAP2K3;MAP3K5;RBX1
Negative Regulation Of Macromolecule Biosynthetic Process	3/98	0.10158409073502546	0.28953235617160566	0	0	2.7616842105263157	6.315608195389089	RNF139;CNOT1;RPS3
Post-Translational Protein Modification	2/48	0.10383290087581931	0.2901126013139129	0	0	3.794921123509042	8.595391583488565	PKN1;RBX1
Cellular Response To Insulin Stimulus	3/99	0.10392353626584921	0.2901126013139129	0	0	2.7327777777777778	6.187281834542802	IRS1;SOGA1;PTPN2
Protein Complex Oligomerization	3/100	0.106284222826077	0.2901126013139129	0	0	2.70446735395189	6.062437942083994	MICU1;ELAVL1;SLC9A1
Regulation Of Mitotic Metaphase/Anaphase Transition	2/49	0.10747124533827711	0.2901126013139129	0	0	3.7139898324232723	8.284172992184233	ARID1A;SMARCA4
Negative Regulation Of DNA Metabolic Process	2/49	0.10747124533827711	0.2901126013139129	0	0	3.7139898324232723	8.284172992184233	SUB1;RPS3
Regulation Of Chromatin Binding	1/10	0.10834889939046503	0.2901126013139129	0	0	9.673519334312285	21.498416879687177	ZNF618
CRD-mediated mRNA Stabilization	1/10	0.10834889939046503	0.2901126013139129	0	0	9.673519334312285	21.498416879687177	HNRNPU
SRP-dependent Cotranslational Protein Targeting To Membrane	1/10	0.10834889939046503	0.2901126013139129	0	0	9.673519334312285	21.498416879687177	SEC61B
Regulation Of Low-Density Lipoprotein Particle Clearance	1/10	0.10834889939046503	0.2901126013139129	0	0	9.673519334312285	21.498416879687177	KHSRP
Regulation Of Peptidyl-Lysine Acetylation	1/10	0.10834889939046503	0.2901126013139129	0	0	9.673519334312285	21.498416879687177	DIP2B
Regulation Of Peroxisome Proliferator Activated Receptor Signaling Pathway	1/10	0.10834889939046503	0.2901126013139129	0	0	9.673519334312285	21.498416879687177	ASXL2
Branched-Chain Amino Acid Transport	1/10	0.10834889939046503	0.2901126013139129	0	0	9.673519334312285	21.498416879687177	SLC3A2
Cardiac Muscle Cell Membrane Repolarization	1/10	0.10834889939046503	0.2901126013139129	0	0	9.673519334312285	21.498416879687177	ATP1B1
Cellular Response To Forskolin	1/10	0.10834889939046503	0.2901126013139129	0	0	9.673519334312285	21.498416879687177	CFTR
Response To Forskolin	1/10	0.10834889939046503	0.2901126013139129	0	0	9.673519334312285	21.498416879687177	CFTR
Establishment Of Endothelial Intestinal Barrier	1/10	0.10834889939046503	0.2901126013139129	0	0	9.673519334312285	21.498416879687177	TJP1
Thyroid Hormone Generation	1/10	0.10834889939046503	0.2901126013139129	0	0	9.673519334312285	21.498416879687177	CTSK
Heparan Sulfate Proteoglycan Biosynthetic Process, Enzymatic Modification	1/10	0.10834889939046503	0.2901126013139129	0	0	9.673519334312285	21.498416879687177	HS6ST2
Lipoprotein Catabolic Process	1/10	0.10834889939046503	0.2901126013139129	0	0	9.673519334312285	21.498416879687177	ABHD17A
Megakaryocyte Development	1/10	0.10834889939046503	0.2901126013139129	0	0	9.673519334312285	21.498416879687177	SH2B3
Mesonephros Development	1/10	0.10834889939046503	0.2901126013139129	0	0	9.673519334312285	21.498416879687177	ZBTB16
Negative Regulation Of Dephosphorylation	1/10	0.10834889939046503	0.2901126013139129	0	0	9.673519334312285	21.498416879687177	PPP1R16B
Negative Regulation Of Homotypic Cell-Cell Adhesion	1/10	0.10834889939046503	0.2901126013139129	0	0	9.673519334312285	21.498416879687177	SH2B3
Negative Regulation Of Response To Cytokine Stimulus	1/10	0.10834889939046503	0.2901126013139129	0	0	9.673519334312285	21.498416879687177	SH2B3
Negative Regulation Of Sodium Ion Transmembrane Transporter Activity	1/10	0.10834889939046503	0.2901126013139129	0	0	9.673519334312285	21.498416879687177	NEDD4
Negative Regulation Of Vascular Endothelial Growth Factor Receptor Signaling Pathway	1/10	0.10834889939046503	0.2901126013139129	0	0	9.673519334312285	21.498416879687177	NEDD4
Oxygen Transport	1/10	0.10834889939046503	0.2901126013139129	0	0	9.673519334312285	21.498416879687177	HBB
Positive Regulation Of Actin Filament Depolymerization	1/10	0.10834889939046503	0.2901126013139129	0	0	9.673519334312285	21.498416879687177	CARMIL1
Positive Regulation Of Attachment Of Spindle Microtubules To Kinetochore	1/10	0.10834889939046503	0.2901126013139129	0	0	9.673519334312285	21.498416879687177	HNRNPU
Positive Regulation Of Autophagy Of Mitochondrion	1/10	0.10834889939046503	0.2901126013139129	0	0	9.673519334312285	21.498416879687177	HTT
Positive Regulation Of Chondrocyte Differentiation	1/10	0.10834889939046503	0.2901126013139129	0	0	9.673519334312285	21.498416879687177	ZBTB16
Progesterone Receptor Signaling Pathway	1/10	0.10834889939046503	0.2901126013139129	0	0	9.673519334312285	21.498416879687177	NEDD4
Protein Deneddylation	1/10	0.10834889939046503	0.2901126013139129	0	0	9.673519334312285	21.498416879687177	COPS3
Purine Ribonucleoside Triphosphate Biosynthetic Process	1/10	0.10834889939046503	0.2901126013139129	0	0	9.673519334312285	21.498416879687177	PRKAG2
Regulation Of B Cell Apoptotic Process	1/10	0.10834889939046503	0.2901126013139129	0	0	9.673519334312285	21.498416879687177	FOXP1
Regulation Of T-helper 2 Cell Cytokine Production	1/10	0.10834889939046503	0.2901126013139129	0	0	9.673519334312285	21.498416879687177	DENND1B
Regulation Of Calcium Ion Import Across Plasma Membrane	1/10	0.10834889939046503	0.2901126013139129	0	0	9.673519334312285	21.498416879687177	PPP3CA
Protein Catabolic Process	3/102	0.11106811924980234	0.2951793259400172	0	0	2.6495622895622897	5.822708766727048	CTSK;SLC16A3;CTSC
Regulation Of Epithelial Cell Migration	2/50	0.11114331587961529	0.2951793259400172	0	0	3.6364306784660765	7.989001019548246	HIF1A;CLASP2
Positive Regulation Of Cell Death	2/50	0.11114331587961529	0.2951793259400172	0	0	3.6364306784660765	7.989001019548246	HBB;MAP3K5
Positive Regulation Of Developmental Growth	2/50	0.11114331587961529	0.2951793259400172	0	0	3.6364306784660765	7.989001019548246	ITSN2;GOLGA4
Positive Regulation Of Transport	2/50	0.11114331587961529	0.2951793259400172	0	0	3.6364306784660765	7.989001019548246	SGK1;SGK2
Inorganic Cation Import Across Plasma Membrane	3/103	0.11349072577126058	0.29709491034958374	0	0	2.622933333333333	5.707592523990232	ATP1B2;ATP1B1;SLC9A1
Regulation Of Macromolecule Metabolic Process	4/162	0.11445914677846905	0.29709491034958374	0	0	2.2167721518987342	4.804936361084936	KHSRP;ATP1B1;HIF1A;FOXP1
Regulation Of Release Of Sequestered Calcium Ion Into Cytosol	2/51	0.11484787943670824	0.29709491034958374	0	0	3.5620372042622357	7.708771466175121	DIAPH1;PDE4D
Regulation Of Stress-Activated MAPK Cascade	2/51	0.11484787943670824	0.29709491034958374	0	0	3.5620372042622357	7.708771466175121	TAOK1;EGFR
Positive Regulation Of DNA Recombination	2/51	0.11484787943670824	0.29709491034958374	0	0	3.5620372042622357	7.708771466175121	MRGBP;EPC2
Positive Regulation Of Protein Localization To Cell Periphery	2/51	0.11484787943670824	0.29709491034958374	0	0	3.5620372042622357	7.708771466175121	PTPN9;EGFR
Positive Regulation Of Protein Localization To Plasma Membrane	2/51	0.11484787943670824	0.29709491034958374	0	0	3.5620372042622357	7.708771466175121	PTPN9;EGFR
Negative Regulation Of Cell Migration	4/163	0.11635389499389875	0.29709491034958374	0	0	2.202717879604672	4.738308091409686	ARHGDIB;MITF;ATP1B2;CLASP2
Nitrogen Compound Transport	4/163	0.11635389499389875	0.29709491034958374	0	0	2.202717879604672	4.738308091409686	ARRDC2;HBB;SLC3A2;SLC26A4
Protein Polyubiquitination	5/226	0.11697703914743324	0.29709491034958374	0	0	1.9835440212649393	4.256244349371707	RNF167;ANKIB1;NEDD4;HUWE1;RBX1
Regulation Of Fatty Acid Metabolic Process	1/11	0.11851879070185428	0.29709491034958374	0	0	8.705726872246697	18.566562316427337	PRKAG2
Regulation Of Glycogen Metabolic Process	1/11	0.11851879070185428	0.29709491034958374	0	0	8.705726872246697	18.566562316427337	GCGR
RNA Splicing, Via Endonucleolytic Cleavage And Ligation	1/11	0.11851879070185428	0.29709491034958374	0	0	8.705726872246697	18.566562316427337	RTRAF
Regulation Of Keratinocyte Migration	1/11	0.11851879070185428	0.29709491034958374	0	0	8.705726872246697	18.566562316427337	FGF7
Regulation Of Mitochondrial Fusion	1/11	0.11851879070185428	0.29709491034958374	0	0	8.705726872246697	18.566562316427337	HUWE1
Carbon Dioxide Transport	1/11	0.11851879070185428	0.29709491034958374	0	0	8.705726872246697	18.566562316427337	HBB
Regulation Of Type II Interferon-Mediated Signaling Pathway	1/11	0.11851879070185428	0.29709491034958374	0	0	8.705726872246697	18.566562316427337	PTPN2
Skeletal Muscle Fiber Development	1/11	0.11851879070185428	0.29709491034958374	0	0	8.705726872246697	18.566562316427337	PPP3CA
Erythrocyte Development	1/11	0.11851879070185428	0.29709491034958374	0	0	8.705726872246697	18.566562316427337	SH2B3
Sulfate Transport	1/11	0.11851879070185428	0.29709491034958374	0	0	8.705726872246697	18.566562316427337	SLC26A4
Exit From Mitosis	1/11	0.11851879070185428	0.29709491034958374	0	0	8.705726872246697	18.566562316427337	CLASP2
tRNA Splicing, Via Endonucleolytic Cleavage And Ligation	1/11	0.11851879070185428	0.29709491034958374	0	0	8.705726872246697	18.566562316427337	RTRAF
Glutamine Family Amino Acid Biosynthetic Process	1/11	0.11851879070185428	0.29709491034958374	0	0	8.705726872246697	18.566562316427337	GLS
Intrinsic Apoptotic Signaling Pathway In Response To Oxidative Stress	1/11	0.11851879070185428	0.29709491034958374	0	0	8.705726872246697	18.566562316427337	MAP3K5
Maintenance Of Protein Localization In Endoplasmic Reticulum	1/11	0.11851879070185428	0.29709491034958374	0	0	8.705726872246697	18.566562316427337	OS9
Melanocyte Differentiation	1/11	0.11851879070185428	0.29709491034958374	0	0	8.705726872246697	18.566562316427337	MITF
Negative Regulation Of Heart Contraction	1/11	0.11851879070185428	0.29709491034958374	0	0	8.705726872246697	18.566562316427337	PDE4D
Negative Regulation Of Nuclear-Transcribed mRNA Catabolic Process, Deadenylation-Dependent Decay	1/11	0.11851879070185428	0.29709491034958374	0	0	8.705726872246697	18.566562316427337	HNRNPU
Negative Regulation Of Platelet-Derived Growth Factor Receptor Signaling Pathway	1/11	0.11851879070185428	0.29709491034958374	0	0	8.705726872246697	18.566562316427337	PTPN2
Negative Regulation Of Potassium Ion Transmembrane Transport	1/11	0.11851879070185428	0.29709491034958374	0	0	8.705726872246697	18.566562316427337	BIN1
Positive Regulation Of Endoplasmic Reticulum Unfolded Protein Response	1/11	0.11851879070185428	0.29709491034958374	0	0	8.705726872246697	18.566562316427337	TMEM33
Positive Regulation Of Keratinocyte Proliferation	1/11	0.11851879070185428	0.29709491034958374	0	0	8.705726872246697	18.566562316427337	FGF7
Positive Regulation Of Vascular Permeability	1/11	0.11851879070185428	0.29709491034958374	0	0	8.705726872246697	18.566562316427337	TJP1
Programmed Necrotic Cell Death	1/11	0.11851879070185428	0.29709491034958374	0	0	8.705726872246697	18.566562316427337	ITPK1
Regulation Of Cell Communication By Electrical Coupling Involved In Cardiac Conduction	1/11	0.11851879070185428	0.29709491034958374	0	0	8.705726872246697	18.566562316427337	PDE4D
Rho Protein Signal Transduction	2/52	0.11858372644149033	0.29709491034958374	0	0	3.490619469026549	7.442475486835754	ARHGDIB;RHOBTB2
Negative Regulation Of Innate Immune Response	2/52	0.11858372644149033	0.29709491034958374	0	0	3.490619469026549	7.442475486835754	BANF1;PTPN2
Positive Regulation Of Cell Growth	3/106	0.12087753359868975	0.2996378066825591	0	0	2.546148867313916	5.379954924409067	ITSN2;GOLGA4;EGFR
Regulation Of G1/S Transition Of Mitotic Cell Cycle	3/106	0.12087753359868975	0.2996378066825591	0	0	2.546148867313916	5.379954924409067	ARID1A;EGFR;SMARCA4
NADH Dehydrogenase Complex Assembly	2/53	0.1223496704459944	0.2996378066825591	0	0	3.4220024292903	7.189189712595361	NDUFB5;NDUFB4
Actin Polymerization Or Depolymerization	2/53	0.1223496704459944	0.2996378066825591	0	0	3.4220024292903	7.189189712595361	DIAPH1;DIAPH2
Carboxylic Acid Transport	2/53	0.1223496704459944	0.2996378066825591	0	0	3.4220024292903	7.189189712595361	SLC3A2;SLC16A3
Regulation Of Receptor Signaling Pathway Via JAK-STAT	2/53	0.1223496704459944	0.2996378066825591	0	0	3.4220024292903	7.189189712595361	SH2B3;PTPN2
Cellular Response To Alcohol	2/53	0.1223496704459944	0.2996378066825591	0	0	3.4220024292903	7.189189712595361	GOLPH3;CFTR
Mitochondrial Respiratory Chain Complex I Assembly	2/53	0.1223496704459944	0.2996378066825591	0	0	3.4220024292903	7.189189712595361	NDUFB5;NDUFB4
Positive Regulation Of Autophagy	3/107	0.12337844733374638	0.2996378066825591	0	0	2.5215384615384617	5.276316305038228	GPSM1;TFEB;HTT
Regulation Of Cell Migration	8/434	0.12443041694994181	0.2996378066825591	0	0	1.6513871105420401	3.4415049722046613	TJP1;CARMIL1;PPP3CA;FGF7;MITF;AMOTL2;SGK1;EGFR
Negative Regulation Of Intracellular Signal Transduction	5/231	0.12505559842099884	0.2996378066825591	0	0	1.9391642525497044	4.031516378889589	MAP2K3;PDE11A;PDE4D;SH2B3;CGNL1
Positive Regulation Of DNA Metabolic Process	3/108	0.1258981721891866	0.2996378066825591	0	0	2.4973968253968253	5.175310128487949	USP9X;RPS3;EGFR
Regulation Of Myoblast Differentiation	2/54	0.12614454778518916	0.2996378066825591	0	0	3.3560245064669845	6.948067560836599	ARID1A;SMARCA4
Ribosomal Large Subunit Biogenesis	2/54	0.12614454778518916	0.2996378066825591	0	0	3.3560245064669845	6.948067560836599	NEDD4;RPL14
Endoplasmic Reticulum Organization	2/54	0.12614454778518916	0.2996378066825591	0	0	3.3560245064669845	6.948067560836599	TMEM33;RAB18
Protein K63-linked Ubiquitination	2/54	0.12614454778518916	0.2996378066825591	0	0	3.3560245064669845	6.948067560836599	RNF167;NEDD4
Regulation Of Blood Vessel Endothelial Cell Migration	2/54	0.12614454778518916	0.2996378066825591	0	0	3.3560245064669845	6.948067560836599	MAP2K3;HIF1A
Brain Development	4/169	0.128006418690097	0.2996378066825591	0	0	2.121969696969697	4.3620797816059405	TMX2;RAB18;DSCAML1;BPTF
Regulation Of Proteasomal Ubiquitin-Dependent Protein Catabolic Process	3/109	0.12843640049848315	0.2996378066825591	0	0	2.4737106918238996	5.076849476630809	ANKIB1;USP9X;RBX1
Positive Regulation Of Wnt Signaling Pathway	3/109	0.12843640049848315	0.2996378066825591	0	0	2.4737106918238996	5.076849476630809	SPIN1;EGFR;SMARCA4
Regulation Of Chemokine (C-X-C Motif) Ligand 2 Production	1/12	0.128573190887015	0.2996378066825591	0	0	7.9138966760112135	16.23343562083357	FOXP1
Regulation Of Interleukin-5 Production	1/12	0.128573190887015	0.2996378066825591	0	0	7.9138966760112135	16.23343562083357	PDE4D
Regulation Of Leukocyte Adhesion To Vascular Endothelial Cell	1/12	0.128573190887015	0.2996378066825591	0	0	7.9138966760112135	16.23343562083357	NFAT5
Adipose Tissue Development	1/12	0.128573190887015	0.2996378066825591	0	0	7.9138966760112135	16.23343562083357	VPS13B
Regulation Of Monooxygenase Activity	1/12	0.128573190887015	0.2996378066825591	0	0	7.9138966760112135	16.23343562083357	EGFR
Axonal Transport Of Mitochondrion	1/12	0.128573190887015	0.2996378066825591	0	0	7.9138966760112135	16.23343562083357	HIF1A
Calcium Ion Import	1/12	0.128573190887015	0.2996378066825591	0	0	7.9138966760112135	16.23343562083357	MICU1
Cell-Cell Junction Maintenance	1/12	0.128573190887015	0.2996378066825591	0	0	7.9138966760112135	16.23343562083357	TJP1
Regulation Of Retinoic Acid Receptor Signaling Pathway	1/12	0.128573190887015	0.2996378066825591	0	0	7.9138966760112135	16.23343562083357	CNOT1
Regulation Of Retrograde Protein Transport, ER To Cytosol	1/12	0.128573190887015	0.2996378066825591	0	0	7.9138966760112135	16.23343562083357	OS9
Cellular Response To Acidic pH	1/12	0.128573190887015	0.2996378066825591	0	0	7.9138966760112135	16.23343562083357	SLC9A1
Cellular Response To Leucine Starvation	1/12	0.128573190887015	0.2996378066825591	0	0	7.9138966760112135	16.23343562083357	RNF167
Regulation Of Transcription From RNA Polymerase II Promoter In Response To Stress	1/12	0.128573190887015	0.2996378066825591	0	0	7.9138966760112135	16.23343562083357	HIF1A
Relaxation Of Cardiac Muscle	1/12	0.128573190887015	0.2996378066825591	0	0	7.9138966760112135	16.23343562083357	ATP1B1
Response To Iron Ion	1/12	0.128573190887015	0.2996378066825591	0	0	7.9138966760112135	16.23343562083357	HIF1A
Dendrite Self-Avoidance	1/12	0.128573190887015	0.2996378066825591	0	0	7.9138966760112135	16.23343562083357	DSCAML1
Response To Muramyl Dipeptide	1/12	0.128573190887015	0.2996378066825591	0	0	7.9138966760112135	16.23343562083357	ERBIN
Negative Regulation Of Hippo Signaling	1/12	0.128573190887015	0.2996378066825591	0	0	7.9138966760112135	16.23343562083357	MAP2K3
Negative Regulation Of Locomotion	1/12	0.128573190887015	0.2996378066825591	0	0	7.9138966760112135	16.23343562083357	PTPN2
Negative Regulation Of Potassium Ion Transport	1/12	0.128573190887015	0.2996378066825591	0	0	7.9138966760112135	16.23343562083357	BIN1
Negative Regulation Of Stem Cell Differentiation	1/12	0.128573190887015	0.2996378066825591	0	0	7.9138966760112135	16.23343562083357	HNRNPU
Negative Regulation Of Voltage-Gated Calcium Channel Activity	1/12	0.128573190887015	0.2996378066825591	0	0	7.9138966760112135	16.23343562083357	PPP3CA
Positive Regulation Of Fatty Acid Oxidation	1/12	0.128573190887015	0.2996378066825591	0	0	7.9138966760112135	16.23343562083357	IRS1
Positive Regulation Of Insulin Receptor Signaling Pathway	1/12	0.128573190887015	0.2996378066825591	0	0	7.9138966760112135	16.23343562083357	IRS1
Positive Regulation Of mRNA Metabolic Process	1/12	0.128573190887015	0.2996378066825591	0	0	7.9138966760112135	16.23343562083357	KHSRP
Positive Regulation Of Voltage-Gated Calcium Channel Activity	1/12	0.128573190887015	0.2996378066825591	0	0	7.9138966760112135	16.23343562083357	PPP3CA
Regulation Of T Cell Differentiation In Thymus	1/12	0.128573190887015	0.2996378066825591	0	0	7.9138966760112135	16.23343562083357	CLPTM1
Regulation Of Actomyosin Structure Organization	1/12	0.128573190887015	0.2996378066825591	0	0	7.9138966760112135	16.23343562083357	SLC9A1
Regulation Of Cell Communication By Electrical Coupling	1/12	0.128573190887015	0.2996378066825591	0	0	7.9138966760112135	16.23343562083357	PDE4D
Cellular Response To Fibroblast Growth Factor Stimulus	2/55	0.1299672172170134	0.30159768420855876	0	0	3.2925363165803976	6.718331572656199	FGF7;RAB14
Regulation Of Synaptic Transmission, Glutamatergic	2/55	0.1299672172170134	0.30159768420855876	0	0	3.2925363165803976	6.718331572656199	RNF167;GRIK1
Neuron Migration	2/55	0.1299672172170134	0.30159768420855876	0	0	3.2925363165803976	6.718331572656199	USP9X;ASTN2
Response To Lipid	3/110	0.1309928242026586	0.30311776576456784	0	0	2.4504672897196262	4.980851018217352	ERBIN;FOXP1;STRN3
Regulation Of JNK Cascade	3/110	0.1309928242026586	0.30311776576456784	0	0	2.4504672897196262	4.980851018217352	TAOK1;EGFR;MAP3K5
RNA Metabolic Process	3/111	0.1335671347804421	0.3066413147661958	0	0	2.427654320987654	4.88723483390936	HNRNPL;HNRNPH1;HNRNPU
T Cell Activation	3/111	0.1335671347804421	0.3066413147661958	0	0	2.427654320987654	4.88723483390936	PPP3CA;KIF13B;PTPN2
Positive Regulation Of DNA-templated Transcription Initiation	2/56	0.1338165595085121	0.3066413147661958	0	0	3.2313995411340546	6.4992666404600765	MITF;TAF2
Monoatomic Anion Transport	2/57	0.13769147716588329	0.3066413147661958	0	0	3.1724859211584877	6.2902140036892895	CLCN5;SLC26A4
ERBB2 Signaling Pathway	1/13	0.13851340563094053	0.3066413147661958	0	0	7.254038179148312	14.33969683173166	EGFR
Regulation Of Fatty Acid Beta-Oxidation	1/13	0.13851340563094053	0.3066413147661958	0	0	7.254038179148312	14.33969683173166	IRS1
Regulation Of Gastrulation	1/13	0.13851340563094053	0.3066413147661958	0	0	7.254038179148312	14.33969683173166	CLASP2
Regulation Of Lamellipodium Organization	1/13	0.13851340563094053	0.3066413147661958	0	0	7.254038179148312	14.33969683173166	CARMIL1
Regulation Of Nitrogen Compound Metabolic Process	1/13	0.13851340563094053	0.3066413147661958	0	0	7.254038179148312	14.33969683173166	ALDH2
Cellular Response To Arsenic-Containing Substance	1/13	0.13851340563094053	0.3066413147661958	0	0	7.254038179148312	14.33969683173166	HNRNPA1
Regulation Of Transcription Of Nucleolar Large rRNA By RNA Polymerase I	1/13	0.13851340563094053	0.3066413147661958	0	0	7.254038179148312	14.33969683173166	SMARCA4
Regulation Of Trophoblast Cell Migration	1/13	0.13851340563094053	0.3066413147661958	0	0	7.254038179148312	14.33969683173166	ARHGDIB
Relaxation Of Muscle	1/13	0.13851340563094053	0.3066413147661958	0	0	7.254038179148312	14.33969683173166	ATP1B1
Response To UV-A	1/13	0.13851340563094053	0.3066413147661958	0	0	7.254038179148312	14.33969683173166	EGFR
Response To Chemokine	1/13	0.13851340563094053	0.3066413147661958	0	0	7.254038179148312	14.33969683173166	SH2B3
Embryonic Hemopoiesis	1/13	0.13851340563094053	0.3066413147661958	0	0	7.254038179148312	14.33969683173166	SH2B3
Endoplasmic Reticulum Mannose Trimming	1/13	0.13851340563094053	0.3066413147661958	0	0	7.254038179148312	14.33969683173166	RNF139
Glutamine Metabolic Process	1/13	0.13851340563094053	0.3066413147661958	0	0	7.254038179148312	14.33969683173166	GLS
Heparan Sulfate Proteoglycan Metabolic Process	1/13	0.13851340563094053	0.3066413147661958	0	0	7.254038179148312	14.33969683173166	HS6ST2
Microtubule-Based Transport	1/13	0.13851340563094053	0.3066413147661958	0	0	7.254038179148312	14.33969683173166	HTT
ncRNA Transcription	1/13	0.13851340563094053	0.3066413147661958	0	0	7.254038179148312	14.33969683173166	SPIN1
Peptidyl-Tyrosine Autophosphorylation	1/13	0.13851340563094053	0.3066413147661958	0	0	7.254038179148312	14.33969683173166	EGFR
Positive Regulation Of T Cell Receptor Signaling Pathway	1/13	0.13851340563094053	0.3066413147661958	0	0	7.254038179148312	14.33969683173166	RPS3
Positive Regulation Of Brown Fat Cell Differentiation	1/13	0.13851340563094053	0.3066413147661958	0	0	7.254038179148312	14.33969683173166	HNRNPU
Positive Regulation Of Cellular Response To Insulin Stimulus	1/13	0.13851340563094053	0.3066413147661958	0	0	7.254038179148312	14.33969683173166	IRS1
Positive Regulation Of Glycogen Biosynthetic Process	1/13	0.13851340563094053	0.3066413147661958	0	0	7.254038179148312	14.33969683173166	IRS1
Positive Regulation Of Insulin Secretion Involved In Cellular Response To Glucose Stimulus	1/13	0.13851340563094053	0.3066413147661958	0	0	7.254038179148312	14.33969683173166	CFTR
Positive Regulation Of Type 2 Immune Response	1/13	0.13851340563094053	0.3066413147661958	0	0	7.254038179148312	14.33969683173166	DENND1B
Protein Import Into Peroxisome Matrix	1/13	0.13851340563094053	0.3066413147661958	0	0	7.254038179148312	14.33969683173166	USP9X
Regulation Of IRE1-mediated Unfolded Protein Response	1/13	0.13851340563094053	0.3066413147661958	0	0	7.254038179148312	14.33969683173166	TMEM33
Regulation Of cAMP-dependent Protein Kinase Activity	1/13	0.13851340563094053	0.3066413147661958	0	0	7.254038179148312	14.33969683173166	HTT
Regulation Of Cellular Ketone Metabolic Process	1/13	0.13851340563094053	0.3066413147661958	0	0	7.254038179148312	14.33969683173166	PRKAG2
Regulation Of Protein Ubiquitination	3/113	0.13876818140450534	0.30679019564563614	0	0	2.383272727272727	4.706845659098087	NDFIP2;RPS3;HUWE1
Regulation Of Cytoskeleton Organization	3/114	0.14139429951988136	0.311347718581168	0	0	2.3616816816816817	4.619928415011346	TJP1;DIAPH1;TAOK1
Eye Development	2/58	0.14159089402468766	0.311347718581168	0	0	3.115676359039191	6.090565920160373	MAB21L2;RAB18
Inorganic Anion Transport	2/58	0.14159089402468766	0.311347718581168	0	0	3.115676359039191	6.090565920160373	CLCN5;SLC26A4
mRNA Transport	2/58	0.14159089402468766	0.311347718581168	0	0	3.115676359039191	6.090565920160373	YTHDC1;SMG6
Regulation Of Autophagy	5/241	0.14195792777441757	0.3117357984415398	0	0	1.8560462111423577	3.6234189766542366	NEDD4;TFEB;VPS26A;SOGA1;MCL1
Positive Regulation Of Hydrolase Activity	4/176	0.14218964133832554	0.3118260767151482	0	0	2.0348837209302326	3.969231183115966	BCAS3;CTSK;RPS3;RAP1GAP
Regulation Of Type I Interferon Production	2/59	0.14551375495745167	0.31517588016622633	0	0	3.0608601148889925	5.89976092106451	BANF1;RBX1
Negative Regulation Of Cytokine-Mediated Signaling Pathway	2/59	0.14551375495745167	0.31517588016622633	0	0	3.0608601148889925	5.89976092106451	SH2B3;PTPN2
Positive Regulation Of Protein Binding	2/59	0.14551375495745167	0.31517588016622633	0	0	3.0608601148889925	5.89976092106451	USP9X;SUB1
Positive Regulation Of Proteolysis	2/59	0.14551375495745167	0.31517588016622633	0	0	3.0608601148889925	5.89976092106451	CTSK;CTSC
2-Oxoglutarate Metabolic Process	1/14	0.14834072599510653	0.31517588016622633	0	0	6.695696374110471	12.777018739420685	IDH2
Regulation Of Extracellular Matrix Disassembly	1/14	0.14834072599510653	0.31517588016622633	0	0	6.695696374110471	12.777018739420685	CLASP2
Regulation Of Macrophage Differentiation	1/14	0.14834072599510653	0.31517588016622633	0	0	6.695696374110471	12.777018739420685	PTPN2
Regulation Of Phosphate Metabolic Process	1/14	0.14834072599510653	0.31517588016622633	0	0	6.695696374110471	12.777018739420685	SMG6
Response To Muscle Stretch	1/14	0.14834072599510653	0.31517588016622633	0	0	6.695696374110471	12.777018739420685	SLC9A1
Striated Muscle Tissue Development	1/14	0.14834072599510653	0.31517588016622633	0	0	6.695696374110471	12.777018739420685	NDUFV2
Establishment Of Spindle Localization	1/14	0.14834072599510653	0.31517588016622633	0	0	6.695696374110471	12.777018739420685	CLASP2
Membrane Repolarization During Cardiac Muscle Cell Action Potential	1/14	0.14834072599510653	0.31517588016622633	0	0	6.695696374110471	12.777018739420685	ATP1B1
miRNA-mediated Gene Silencing By Inhibition Of Translation	1/14	0.14834072599510653	0.31517588016622633	0	0	6.695696374110471	12.777018739420685	TNRC6B
Mitochondrial Calcium Ion Transmembrane Transport	1/14	0.14834072599510653	0.31517588016622633	0	0	6.695696374110471	12.777018739420685	MICU1
Mitochondrion Transport Along Microtubule	1/14	0.14834072599510653	0.31517588016622633	0	0	6.695696374110471	12.777018739420685	HIF1A
Myotube Cell Development	1/14	0.14834072599510653	0.31517588016622633	0	0	6.695696374110471	12.777018739420685	PPP3CA
Negative Regulation Of Transcription Elongation By RNA Polymerase II	1/14	0.14834072599510653	0.31517588016622633	0	0	6.695696374110471	12.777018739420685	HNRNPU
Neuron Cell-Cell Adhesion	1/14	0.14834072599510653	0.31517588016622633	0	0	6.695696374110471	12.777018739420685	ASTN2
Pancreas Development	1/14	0.14834072599510653	0.31517588016622633	0	0	6.695696374110471	12.777018739420685	SELENOT
Phagolysosome Assembly	1/14	0.14834072599510653	0.31517588016622633	0	0	6.695696374110471	12.777018739420685	RAB14
Positive Regulation Of Cytoplasmic Translation	1/14	0.14834072599510653	0.31517588016622633	0	0	6.695696374110471	12.777018739420685	HNRNPU
Positive Regulation Of Glycogen Metabolic Process	1/14	0.14834072599510653	0.31517588016622633	0	0	6.695696374110471	12.777018739420685	IRS1
Positive Regulation Of Transcription From RNA Polymerase II Promoter Involved In Cellular Response To Chemical Stimulus	1/14	0.14834072599510653	0.31517588016622633	0	0	6.695696374110471	12.777018739420685	HIF1A
Post-Translational Protein Targeting To Endoplasmic Reticulum Membrane	1/14	0.14834072599510653	0.31517588016622633	0	0	6.695696374110471	12.777018739420685	SEC61B
Response To Light Stimulus	2/60	0.1494590254781006	0.3171400333102109	0	0	3.007934086054318	5.717279581555349	COPS3;CIRBP
Regulation Of Small GTPase Mediated Signal Transduction	3/118	0.1520621968396775	0.32224579537527515	0	0	2.279072463768116	4.29255470414603	VAV3;ITSN1;CGNL1
Positive Regulation Of Organelle Assembly	2/61	0.15342569150607713	0.3228218689594954	0	0	2.9568021598920056	5.542640738070684	CNOT1;HTT
Regulation Of Embryonic Development	2/62	0.1574127589135595	0.3228218689594954	0	0	2.9073746312684365	5.375398105858405	RAB14;CLASP2
RNA Methylation	2/62	0.1574127589135595	0.3228218689594954	0	0	2.9073746312684365	5.375398105858405	SNRPG;SNRPB
mRNA Export From Nucleus	2/62	0.1574127589135595	0.3228218689594954	0	0	2.9073746312684365	5.375398105858405	YTHDC1;SMG6
Positive Regulation Of Apoptotic Signaling Pathway	2/62	0.1574127589135595	0.3228218689594954	0	0	2.9073746312684365	5.375398105858405	CTSK;RPS3
3'-UTR-mediated mRNA Destabilization	1/15	0.15805642850645218	0.3228218689594954	0	0	6.217117684078037	11.46935839487409	KHSRP
Regulation Of Intrinsic Apoptotic Signaling Pathway In Response To DNA Damage	1/15	0.15805642850645218	0.3228218689594954	0	0	6.217117684078037	11.46935839487409	RPS3
Regulation Of miRNA-mediated Gene Silencing	1/15	0.15805642850645218	0.3228218689594954	0	0	6.217117684078037	11.46935839487409	ELAVL1
Regulation Of Monocyte Differentiation	1/15	0.15805642850645218	0.3228218689594954	0	0	6.217117684078037	11.46935839487409	FOXP1
Cellular Response To Corticosteroid Stimulus	1/15	0.15805642850645218	0.3228218689594954	0	0	6.217117684078037	11.46935839487409	HNRNPU
Cellular Response To Estrogen Stimulus	1/15	0.15805642850645218	0.3228218689594954	0	0	6.217117684078037	11.46935839487409	BCAS3
Regulation Of Systemic Arterial Blood Pressure	1/15	0.15805642850645218	0.3228218689594954	0	0	6.217117684078037	11.46935839487409	PLCB3
Renal Filtration	1/15	0.15805642850645218	0.3228218689594954	0	0	6.217117684078037	11.46935839487409	PPP3CA
Gas Transport	1/15	0.15805642850645218	0.3228218689594954	0	0	6.217117684078037	11.46935839487409	HBB
Glutamine Family Amino Acid Catabolic Process	1/15	0.15805642850645218	0.3228218689594954	0	0	6.217117684078037	11.46935839487409	GLS
Membrane Repolarization During Action Potential	1/15	0.15805642850645218	0.3228218689594954	0	0	6.217117684078037	11.46935839487409	ATP1B1
miRNA Metabolic Process	1/15	0.15805642850645218	0.3228218689594954	0	0	6.217117684078037	11.46935839487409	KHSRP
Negative Regulation Of Cation Transmembrane Transport	1/15	0.15805642850645218	0.3228218689594954	0	0	6.217117684078037	11.46935839487409	BIN1
Negative Regulation Of Gluconeogenesis	1/15	0.15805642850645218	0.3228218689594954	0	0	6.217117684078037	11.46935839487409	SOGA1
Negative Regulation Of Platelet Activation	1/15	0.15805642850645218	0.3228218689594954	0	0	6.217117684078037	11.46935839487409	SH2B3
Negative Regulation Of Telomere Maintenance	1/15	0.15805642850645218	0.3228218689594954	0	0	6.217117684078037	11.46935839487409	SMG6
Negative Regulation Of Type I Interferon-Mediated Signaling Pathway	1/15	0.15805642850645218	0.3228218689594954	0	0	6.217117684078037	11.46935839487409	PTPN2
Phagosome Maturation	1/15	0.15805642850645218	0.3228218689594954	0	0	6.217117684078037	11.46935839487409	RAB14
Positive Regulation Of Collagen Biosynthetic Process	1/15	0.15805642850645218	0.3228218689594954	0	0	6.217117684078037	11.46935839487409	LARP6
Positive Regulation Of Cyclin-Dependent Protein Serine/Threonine Kinase Activity	1/15	0.15805642850645218	0.3228218689594954	0	0	6.217117684078037	11.46935839487409	EGFR
Positive Regulation Of Secretion	1/15	0.15805642850645218	0.3228218689594954	0	0	6.217117684078037	11.46935839487409	PPP3CA
Positive Regulation Of Sprouting Angiogenesis	1/15	0.15805642850645218	0.3228218689594954	0	0	6.217117684078037	11.46935839487409	TJP1
Receptor Catabolic Process	1/15	0.15805642850645218	0.3228218689594954	0	0	6.217117684078037	11.46935839487409	NEDD4
Regulation Of Bicellular Tight Junction Assembly	1/15	0.15805642850645218	0.3228218689594954	0	0	6.217117684078037	11.46935839487409	TJP1
Proteasome-Mediated Ubiquitin-Dependent Protein Catabolic Process	6/319	0.15830834973444616	0.3229332421016882	0	0	1.6802521371211467	3.097058494730318	FBXL20;PSMD7;OS9;KLHL15;SEC61B;RBX1
Phosphatidylinositol Metabolic Process	2/63	0.1614192533157668	0.32846007266740607	0	0	2.859567677353837	5.215137240214502	PLCB3;PITPNM2
Protein Polymerization	2/63	0.1614192533157668	0.32846007266740607	0	0	2.859567677353837	5.215137240214502	DIAPH1;DIAPH2
Regulation Of Protein Catabolic Process	3/122	0.1629767813493584	0.3300778151772043	0	0	2.202016806722689	3.9947833598111933	NEDD4;EGFR;RBX1
Negative Regulation Of Transcription By RNA Polymerase II	12/763	0.1634453966387047	0.3300778151772043	0	0	1.4070868471667406	2.548623072295991	RPS14;SFPQ;BIN1;USP9X;CNOT1;ZBTB16;HNRNPU;MITF;ZBTB34;MXD1;SMARCA4;BPTF
Negative Regulation Of Macromolecule Metabolic Process	4/186	0.16346477024465228	0.3300778151772043	0	0	1.9220957613814758	3.48121870053475	NDFIP2;SUB1;HIF1A;FOXP1
Cellular Response To Virus	2/64	0.16544421970586712	0.3300778151772043	0	0	2.8133028832429345	5.061472808703605	GBF1;HIF1A
Positive Regulation Of T Cell Differentiation	2/64	0.16544421970586712	0.3300778151772043	0	0	2.8133028832429345	5.061472808703605	ARID1A;SMARCA4
Positive Regulation Of Macroautophagy	2/64	0.16544421970586712	0.3300778151772043	0	0	2.8133028832429345	5.061472808703605	GPSM1;HTT
DNA Repair-Dependent Chromatin Remodeling	1/16	0.16766177531311538	0.3300778151772043	0	0	5.802349486049927	10.361873839767965	PHF1
Regulation Of Fatty Acid Oxidation	1/16	0.16766177531311538	0.3300778151772043	0	0	5.802349486049927	10.361873839767965	PRKAG2
Regulation Of Interleukin-1 Production	1/16	0.16766177531311538	0.3300778151772043	0	0	5.802349486049927	10.361873839767965	FOXP1
Regulation Of Nucleocytoplasmic Transport	1/16	0.16766177531311538	0.3300778151772043	0	0	5.802349486049927	10.361873839767965	NEDD4
Regulation Of Response To Cytokine Stimulus	1/16	0.16766177531311538	0.3300778151772043	0	0	5.802349486049927	10.361873839767965	SH2B3
Regulation Of Secretion	1/16	0.16766177531311538	0.3300778151772043	0	0	5.802349486049927	10.361873839767965	SGK1
Regulation Of Stem Cell Proliferation	1/16	0.16766177531311538	0.3300778151772043	0	0	5.802349486049927	10.361873839767965	HNRNPU
Cellular Response To Fatty Acid	1/16	0.16766177531311538	0.3300778151772043	0	0	5.802349486049927	10.361873839767965	IRS1
Regulation Of Transforming Growth Factor Beta Production	1/16	0.16766177531311538	0.3300778151772043	0	0	5.802349486049927	10.361873839767965	HIF1A
Ruffle Organization	1/16	0.16766177531311538	0.3300778151772043	0	0	5.802349486049927	10.361873839767965	CARMIL1
Extrinsic Apoptotic Signaling Pathway In Absence Of Ligand	1/16	0.16766177531311538	0.3300778151772043	0	0	5.802349486049927	10.361873839767965	MCL1
Maturation Of 5.8S rRNA	1/16	0.16766177531311538	0.3300778151772043	0	0	5.802349486049927	10.361873839767965	NEDD4
Negative Regulation Of Amyloid-Beta Formation	1/16	0.16766177531311538	0.3300778151772043	0	0	5.802349486049927	10.361873839767965	BIN1
Negative Regulation Of Anoikis	1/16	0.16766177531311538	0.3300778151772043	0	0	5.802349486049927	10.361873839767965	MCL1
Positive Regulation Of Collagen Metabolic Process	1/16	0.16766177531311538	0.3300778151772043	0	0	5.802349486049927	10.361873839767965	LARP6
Positive Regulation Of Muscle Hypertrophy	1/16	0.16766177531311538	0.3300778151772043	0	0	5.802349486049927	10.361873839767965	SLC9A1
Positive Regulation Of Stem Cell Proliferation	1/16	0.16766177531311538	0.3300778151772043	0	0	5.802349486049927	10.361873839767965	HNRNPU
Protein Alpha-1,2-Demannosylation	1/16	0.16766177531311538	0.3300778151772043	0	0	5.802349486049927	10.361873839767965	RNF139
Protein Localization To Endoplasmic Reticulum	1/16	0.16766177531311538	0.3300778151772043	0	0	5.802349486049927	10.361873839767965	GBF1
Regulation Of B Cell Receptor Signaling Pathway	1/16	0.16766177531311538	0.3300778151772043	0	0	5.802349486049927	10.361873839767965	FOXP1
Regulation Of Blood Vessel Endothelial Cell Proliferation Involved In Sprouting Angiogenesis	1/16	0.16766177531311538	0.3300778151772043	0	0	5.802349486049927	10.361873839767965	PPP1R16B
Intracellular Protein Transport	6/325	0.16801768647831594	0.33038093158476545	0	0	1.648140303312717	2.9397648319663796	COPB2;RAB14;KIF13B;RAB18;VPS26A;ARF5
Cellular Response To Light Stimulus	2/65	0.16948672214884883	0.33207218854552895	0	0	2.7685068127546004	4.914046134530952	NEDD4;RBX1
Regulation Of Tyrosine Phosphorylation Of STAT Protein	2/65	0.16948672214884883	0.33207218854552895	0	0	2.7685068127546004	4.914046134530952	SH2B3;PTPN2
Positive Regulation Of T Cell Proliferation	2/65	0.16948672214884883	0.33207218854552895	0	0	2.7685068127546004	4.914046134530952	PPP3CA;RPS3
Response To Cytokine	3/125	0.1713127995498375	0.33429124753294964	0	0	2.1475409836065573	3.7888295816969237	NFAT5;KHSRP;MCL1
Neuron Projection Development	4/192	0.17675128510792518	0.33429124753294964	0	0	1.8601823708206686	3.223717819212774	NEDD4;VPS13B;FRY;SGK1
Regulation Of Anatomical Structure Morphogenesis	3/127	0.17693704496193716	0.33429124753294964	0	0	2.112688172043011	3.6590941272938515	NEDD4;KIF13B;CLASP2
Regulation Of Establishment Of Cell Polarity	1/17	0.17715801443219276	0.33429124753294964	0	0	5.43942731277533	9.414088692848171	BCAS3
Regulation Of Glucose Transmembrane Transport	1/17	0.17715801443219276	0.33429124753294964	0	0	5.43942731277533	9.414088692848171	PRKAG2
Androgen Receptor Signaling Pathway	1/17	0.17715801443219276	0.33429124753294964	0	0	5.43942731277533	9.414088692848171	ARID1A
Cellular Response To Glucocorticoid Stimulus	1/17	0.17715801443219276	0.33429124753294964	0	0	5.43942731277533	9.414088692848171	HNRNPU
Regulation Of Telomere Maintenance Via Telomere Lengthening	1/17	0.17715801443219276	0.33429124753294964	0	0	5.43942731277533	9.414088692848171	SMG6
Central Nervous System Neuron Development	1/17	0.17715801443219276	0.33429124753294964	0	0	5.43942731277533	9.414088692848171	TAOK1
Response To Acidic pH	1/17	0.17715801443219276	0.33429124753294964	0	0	5.43942731277533	9.414088692848171	SLC9A1
Ribosomal Small Subunit Assembly	1/17	0.17715801443219276	0.33429124753294964	0	0	5.43942731277533	9.414088692848171	RPS14
Hippo Signaling	1/17	0.17715801443219276	0.33429124753294964	0	0	5.43942731277533	9.414088692848171	AMOTL2
Intracellular Estrogen Receptor Signaling Pathway	1/17	0.17715801443219276	0.33429124753294964	0	0	5.43942731277533	9.414088692848171	ARID1A
Leukocyte Tethering Or Rolling	1/17	0.17715801443219276	0.33429124753294964	0	0	5.43942731277533	9.414088692848171	GOLPH3
Megakaryocyte Differentiation	1/17	0.17715801443219276	0.33429124753294964	0	0	5.43942731277533	9.414088692848171	SH2B3
ncRNA Metabolic Process	1/17	0.17715801443219276	0.33429124753294964	0	0	5.43942731277533	9.414088692848171	KHSRP
Negative Regulation Of Insulin Secretion	1/17	0.17715801443219276	0.33429124753294964	0	0	5.43942731277533	9.414088692848171	IRS1
Negative Regulation Of Oxidative Stress-Induced Intrinsic Apoptotic Signaling Pathway	1/17	0.17715801443219276	0.33429124753294964	0	0	5.43942731277533	9.414088692848171	HIF1A
Neuron Maturation	1/17	0.17715801443219276	0.33429124753294964	0	0	5.43942731277533	9.414088692848171	ANKS1A
Nicotinamide Nucleotide Metabolic Process	1/17	0.17715801443219276	0.33429124753294964	0	0	5.43942731277533	9.414088692848171	IDH2
Positive Chemotaxis	1/17	0.17715801443219276	0.33429124753294964	0	0	5.43942731277533	9.414088692848171	FGF7
Positive Regulation Of Cardiac Muscle Hypertrophy	1/17	0.17715801443219276	0.33429124753294964	0	0	5.43942731277533	9.414088692848171	SLC9A1
Positive Regulation Of Cartilage Development	1/17	0.17715801443219276	0.33429124753294964	0	0	5.43942731277533	9.414088692848171	ZBTB16
Positive Regulation Of Dendrite Extension	1/17	0.17715801443219276	0.33429124753294964	0	0	5.43942731277533	9.414088692848171	ITSN2
Positive Regulation Of Heart Rate	1/17	0.17715801443219276	0.33429124753294964	0	0	5.43942731277533	9.414088692848171	PDE4D
Positive Regulation Of Leukocyte Adhesion To Vascular Endothelial Cell	1/17	0.17715801443219276	0.33429124753294964	0	0	5.43942731277533	9.414088692848171	NFAT5
Positive Regulation Of Nitric-Oxide Synthase Activity	1/17	0.17715801443219276	0.33429124753294964	0	0	5.43942731277533	9.414088692848171	HIF1A
Positive Regulation Of Peptidyl-Lysine Acetylation	1/17	0.17715801443219276	0.33429124753294964	0	0	5.43942731277533	9.414088692848171	DIP2B
Positive Regulation Of Transcription From RNA Polymerase II Promoter In Response To Stress	1/17	0.17715801443219276	0.33429124753294964	0	0	5.43942731277533	9.414088692848171	HIF1A
Receptor Recycling	1/17	0.17715801443219276	0.33429124753294964	0	0	5.43942731277533	9.414088692848171	USP9X
Regulation Of Brown Fat Cell Differentiation	1/17	0.17715801443219276	0.33429124753294964	0	0	5.43942731277533	9.414088692848171	HNRNPU
Regulation Of Cartilage Development	1/17	0.17715801443219276	0.33429124753294964	0	0	5.43942731277533	9.414088692848171	ZBTB16
Regulation Of Cell Differentiation	4/193	0.1790009157974777	0.33737960627266533	0	0	1.8502456538170824	3.183096674460832	BIN1;ARID1A;SMARCA4;CLASP2
Cell-Cell Junction Organization	2/68	0.18171036599173176	0.33834797920828646	0	0	2.642263341378386	4.505960683076567	TJP1;CSK
Protein Homooligomerization	3/129	0.18261199230992736	0.33834797920828646	0	0	2.078941798941799	3.535015250137793	MICU1;ELAVL1;GLS
Regulation Of Cell Cycle Process	3/130	0.18546772971314263	0.33834797920828646	0	0	2.06246719160105	3.4749981222190276	BIN1;ARID1A;SMARCA4
Response To Molecule Of Bacterial Origin	2/69	0.18581402398469937	0.33834797920828646	0	0	2.6026944921410644	4.380358193421558	ERBIN;FOXP1
3'-UTR-mediated mRNA Stabilization	1/18	0.18654637973464205	0.33834797920828646	0	0	5.119201865768334	8.5955258483212	ELAVL1
Regulation Of Collagen Biosynthetic Process	1/18	0.18654637973464205	0.33834797920828646	0	0	5.119201865768334	8.5955258483212	LARP6
Regulation Of Dendrite Extension	1/18	0.18654637973464205	0.33834797920828646	0	0	5.119201865768334	8.5955258483212	ITSN2
Regulation Of Establishment Or Maintenance Of Cell Polarity	1/18	0.18654637973464205	0.33834797920828646	0	0	5.119201865768334	8.5955258483212	BCAS3
T-helper Cell Differentiation	1/18	0.18654637973464205	0.33834797920828646	0	0	5.119201865768334	8.5955258483212	FOXP1
Actin Filament Capping	1/18	0.18654637973464205	0.33834797920828646	0	0	5.119201865768334	8.5955258483212	ADD3
Adrenergic Receptor Signaling Pathway	1/18	0.18654637973464205	0.33834797920828646	0	0	5.119201865768334	8.5955258483212	PDE4D
Antigen Processing And Presentation Of Peptide Antigen Via MHC Class I	1/18	0.18654637973464205	0.33834797920828646	0	0	5.119201865768334	8.5955258483212	IFI30
Barbed-End Actin Filament Capping	1/18	0.18654637973464205	0.33834797920828646	0	0	5.119201865768334	8.5955258483212	ADD3
Regulation Of Oxidative Stress-Induced Intrinsic Apoptotic Signaling Pathway	1/18	0.18654637973464205	0.33834797920828646	0	0	5.119201865768334	8.5955258483212	SFPQ
Energy Reserve Metabolic Process	1/18	0.18654637973464205	0.33834797920828646	0	0	5.119201865768334	8.5955258483212	PRKAG2
Vesicle Transport Along Actin Filament	1/18	0.18654637973464205	0.33834797920828646	0	0	5.119201865768334	8.5955258483212	MYO7B
Maintenance Of Protein Localization In Organelle	1/18	0.18654637973464205	0.33834797920828646	0	0	5.119201865768334	8.5955258483212	HNRNPU
Maintenance Of Protein Location In Nucleus	1/18	0.18654637973464205	0.33834797920828646	0	0	5.119201865768334	8.5955258483212	HNRNPU
Mitochondrial Fusion	1/18	0.18654637973464205	0.33834797920828646	0	0	5.119201865768334	8.5955258483212	MCL1
Negative Regulation Of DNA-templated Transcription, Elongation	1/18	0.18654637973464205	0.33834797920828646	0	0	5.119201865768334	8.5955258483212	HNRNPU
Negative Regulation Of T Cell Receptor Signaling Pathway	1/18	0.18654637973464205	0.33834797920828646	0	0	5.119201865768334	8.5955258483212	PTPN2
Negative Regulation Of Amyloid Precursor Protein Catabolic Process	1/18	0.18654637973464205	0.33834797920828646	0	0	5.119201865768334	8.5955258483212	BIN1
Negative Regulation Of Lipid Storage	1/18	0.18654637973464205	0.33834797920828646	0	0	5.119201865768334	8.5955258483212	PTPN2
Negative Regulation Of Monoatomic Ion Transport	1/18	0.18654637973464205	0.33834797920828646	0	0	5.119201865768334	8.5955258483212	NEDD4
Negative Regulation Of Peptide Hormone Secretion	1/18	0.18654637973464205	0.33834797920828646	0	0	5.119201865768334	8.5955258483212	IRS1
Nucleosome Disassembly	1/18	0.18654637973464205	0.33834797920828646	0	0	5.119201865768334	8.5955258483212	SMARCA4
Positive Regulation Of DNA Replication	1/18	0.18654637973464205	0.33834797920828646	0	0	5.119201865768334	8.5955258483212	EGFR
Positive Regulation Of Cyclin-Dependent Protein Kinase Activity	1/18	0.18654637973464205	0.33834797920828646	0	0	5.119201865768334	8.5955258483212	EGFR
Positive Regulation Of Cytokine Production Involved In Inflammatory Response	1/18	0.18654637973464205	0.33834797920828646	0	0	5.119201865768334	8.5955258483212	HIF1A
Positive Regulation Of Extracellular Matrix Organization	1/18	0.18654637973464205	0.33834797920828646	0	0	5.119201865768334	8.5955258483212	CLASP2
Positive Regulation Of Glycolytic Process	1/18	0.18654637973464205	0.33834797920828646	0	0	5.119201865768334	8.5955258483212	HIF1A
Positive Regulation Of Osteoclast Differentiation	1/18	0.18654637973464205	0.33834797920828646	0	0	5.119201865768334	8.5955258483212	PPP3CA
Positive Regulation Of Stress-Activated Protein Kinase Signaling Cascade	1/18	0.18654637973464205	0.33834797920828646	0	0	5.119201865768334	8.5955258483212	TAOK1
Regulation Of Cell-Cell Adhesion Mediated By Cadherin	1/18	0.18654637973464205	0.33834797920828646	0	0	5.119201865768334	8.5955258483212	TJP1
Negative Regulation Of Extrinsic Apoptotic Signaling Pathway	2/70	0.18993081376312737	0.34372434880141195	0	0	2.564289432587194	4.259529409522903	HTT;MCL1
Regulation Of Actin Filament Polymerization	2/70	0.18993081376312737	0.34372434880141195	0	0	2.564289432587194	4.259529409522903	CARMIL1;BIN1
Anterograde Trans-Synaptic Signaling	4/199	0.19269686564118516	0.345603837449948	0	0	1.7927655677655678	2.9520340609527986	DLG3;AKAP9;GRIK1;PDE7B
Regulation Of Hydrolase Activity	2/71	0.19405990756684277	0.345603837449948	0	0	2.52699756316532	4.1432358047114315	VAV3;RAP1GAP
Negative Regulation Of Supramolecular Fiber Organization	2/71	0.19405990756684277	0.345603837449948	0	0	2.52699756316532	4.1432358047114315	TAOK1;CLASP2
Arp2/3 Complex-Mediated Actin Nucleation	1/19	0.19582809126901088	0.345603837449948	0	0	4.8345570239843365	7.8828326846377825	ARPC4
NADP Metabolic Process	1/19	0.19582809126901088	0.345603837449948	0	0	4.8345570239843365	7.8828326846377825	IDH2
Bicarbonate Transport	1/19	0.19582809126901088	0.345603837449948	0	0	4.8345570239843365	7.8828326846377825	CFTR
Calcium-Independent Cell-Cell Adhesion Via Plasma Membrane Cell-Adhesion Molecules	1/19	0.19582809126901088	0.345603837449948	0	0	4.8345570239843365	7.8828326846377825	CLDN9
Cellular Response To Catecholamine Stimulus	1/19	0.19582809126901088	0.345603837449948	0	0	4.8345570239843365	7.8828326846377825	SLC9A1
Cellular Response To Misfolded Protein	1/19	0.19582809126901088	0.345603837449948	0	0	4.8345570239843365	7.8828326846377825	KLHL15
Release Of Cytochrome C From Mitochondria	1/19	0.19582809126901088	0.345603837449948	0	0	4.8345570239843365	7.8828326846377825	MCL1
Response To Fatty Acid	1/19	0.19582809126901088	0.345603837449948	0	0	4.8345570239843365	7.8828326846377825	IRS1
Establishment Of Epithelial Cell Polarity	1/19	0.19582809126901088	0.345603837449948	0	0	4.8345570239843365	7.8828326846377825	GOLPH3
Glycogen Metabolic Process	1/19	0.19582809126901088	0.345603837449948	0	0	4.8345570239843365	7.8828326846377825	PRKAG2
Water Transport	1/19	0.19582809126901088	0.345603837449948	0	0	4.8345570239843365	7.8828326846377825	CFTR
Insulin Secretion	1/19	0.19582809126901088	0.345603837449948	0	0	4.8345570239843365	7.8828326846377825	SELENOT
Leukocyte Adhesion To Vascular Endothelial Cell	1/19	0.19582809126901088	0.345603837449948	0	0	4.8345570239843365	7.8828326846377825	GOLPH3
Mitotic Sister Chromatid Cohesion	1/19	0.19582809126901088	0.345603837449948	0	0	4.8345570239843365	7.8828326846377825	MAU2
Multicellular Organismal-Level Water Homeostasis	1/19	0.19582809126901088	0.345603837449948	0	0	4.8345570239843365	7.8828326846377825	CFTR
Negative Regulation Of Peptidyl-Serine Phosphorylation	1/19	0.19582809126901088	0.345603837449948	0	0	4.8345570239843365	7.8828326846377825	PDE4D
Negative Regulation Of Protein Dephosphorylation	1/19	0.19582809126901088	0.345603837449948	0	0	4.8345570239843365	7.8828326846377825	PPP1R16B
Positive Regulation Of Axon Extension	1/19	0.19582809126901088	0.345603837449948	0	0	4.8345570239843365	7.8828326846377825	GOLGA4
Protein Insertion Into Membrane	1/19	0.19582809126901088	0.345603837449948	0	0	4.8345570239843365	7.8828326846377825	EGFR
Regulation Of Autophagy Of Mitochondrion	1/19	0.19582809126901088	0.345603837449948	0	0	4.8345570239843365	7.8828326846377825	HTT
Regulation Of Cellular Localization	2/72	0.19820049456523	0.3486623753857164	0	0	2.4907711757269277	4.0312537724266875	RAB14;SLC26A4
Cellular Response To Hypoxia	2/72	0.19820049456523	0.3486623753857164	0	0	2.4907711757269277	4.0312537724266875	HP1BP3;HIF1A
Plasma Membrane Organization	2/72	0.19820049456523	0.3486623753857164	0	0	2.4907711757269277	4.0312537724266875	BIN1;SYTL4
Cellular Response To Decreased Oxygen Levels	2/73	0.20235178068596338	0.35341109105093693	0	0	2.4555652499065186	3.923373503514527	HP1BP3;HIF1A
Ubiquitin-Dependent ERAD Pathway	2/73	0.20235178068596338	0.35341109105093693	0	0	2.4555652499065186	3.923373503514527	OS9;SEC61B
Fc-gamma Receptor Signaling Pathway Involved In Phagocytosis	1/20	0.20500435538345912	0.35341109105093693	0	0	4.579874797124971	7.257837756669995	VAV3
Actin Filament-Based Transport	1/20	0.20500435538345912	0.35341109105093693	0	0	4.579874797124971	7.257837756669995	MYO7B
Regulation Of Mitotic Spindle Assembly	1/20	0.20500435538345912	0.35341109105093693	0	0	4.579874797124971	7.257837756669995	HNRNPU
Regulation Of Phosphatase Activity	1/20	0.20500435538345912	0.35341109105093693	0	0	4.579874797124971	7.257837756669995	HTT
Cellular Response To Estradiol Stimulus	1/20	0.20500435538345912	0.35341109105093693	0	0	4.579874797124971	7.257837756669995	EGFR
Cellular Response To pH	1/20	0.20500435538345912	0.35341109105093693	0	0	4.579874797124971	7.257837756669995	SLC9A1
Glutamate Metabolic Process	1/20	0.20500435538345912	0.35341109105093693	0	0	4.579874797124971	7.257837756669995	GLS
Long-Term Memory	1/20	0.20500435538345912	0.35341109105093693	0	0	4.579874797124971	7.257837756669995	SGK1
Maturation Of LSU-rRNA	1/20	0.20500435538345912	0.35341109105093693	0	0	4.579874797124971	7.257837756669995	NEDD4
Negative Regulation Of Protein Localization To Plasma Membrane	1/20	0.20500435538345912	0.35341109105093693	0	0	4.579874797124971	7.257837756669995	CSK
Negative Regulation Of Reproductive Process	1/20	0.20500435538345912	0.35341109105093693	0	0	4.579874797124971	7.257837756669995	ARHGDIB
Negative Regulation Of Small GTPase Mediated Signal Transduction	1/20	0.20500435538345912	0.35341109105093693	0	0	4.579874797124971	7.257837756669995	CGNL1
Positive Regulation Of Lipid Catabolic Process	1/20	0.20500435538345912	0.35341109105093693	0	0	4.579874797124971	7.257837756669995	IRS1
Protein Deacylation	1/20	0.20500435538345912	0.35341109105093693	0	0	4.579874797124971	7.257837756669995	ABHD17A
protein-DNA Complex Disassembly	1/20	0.20500435538345912	0.35341109105093693	0	0	4.579874797124971	7.257837756669995	SMARCA4
Receptor Metabolic Process	1/20	0.20500435538345912	0.35341109105093693	0	0	4.579874797124971	7.257837756669995	NEDD4
Regulation Of Calcium Ion Transmembrane Transport	1/20	0.20500435538345912	0.35341109105093693	0	0	4.579874797124971	7.257837756669995	DIAPH1
Regulation Of Cell Cycle G1/S Phase Transition	2/74	0.20651298832629444	0.3556371041071765	0	0	2.42133726647001	3.8193979634431905	ARID1A;SMARCA4
Regulation Of Fat Cell Differentiation	2/75	0.2106833560588319	0.3624374032726067	0	0	2.388047036004364	3.7191419579891627	ZBTB16;ASXL2
Negative Regulation Of Cell Differentiation	4/207	0.2114459317529149	0.36293153652089394	0	0	1.7214109781843772	2.674704200699359	ZBTB16;HNRNPU;EGFR;SMARCA4
Regulation Of Lipid Storage	1/21	0.21407636475712874	0.36293153652089394	0	0	4.350660792951542	6.706206361965109	PTPN2
Regulation Of Transferase Activity	1/21	0.21407636475712874	0.36293153652089394	0	0	4.350660792951542	6.706206361965109	SMG6
Chaperone-Mediated Protein Complex Assembly	1/21	0.21407636475712874	0.36293153652089394	0	0	4.350660792951542	6.706206361965109	CCT2
Response To Cadmium Ion	1/21	0.21407636475712874	0.36293153652089394	0	0	4.350660792951542	6.706206361965109	EGFR
Sodium Ion Import Across Plasma Membrane	1/21	0.21407636475712874	0.36293153652089394	0	0	4.350660792951542	6.706206361965109	SLC9A1
Sulfur Compound Transport	1/21	0.21407636475712874	0.36293153652089394	0	0	4.350660792951542	6.706206361965109	SLC26A4
Mitochondrial Calcium Ion Homeostasis	1/21	0.21407636475712874	0.36293153652089394	0	0	4.350660792951542	6.706206361965109	MICU1
Negative Regulation Of Double-Strand Break Repair Via Homologous Recombination	1/21	0.21407636475712874	0.36293153652089394	0	0	4.350660792951542	6.706206361965109	KLHL15
Negative Regulation Of Tumor Necrosis Factor-Mediated Signaling Pathway	1/21	0.21407636475712874	0.36293153652089394	0	0	4.350660792951542	6.706206361965109	PTPN2
Plasma Membrane Repair	1/21	0.21407636475712874	0.36293153652089394	0	0	4.350660792951542	6.706206361965109	SYTL4
Positive Regulation Of T Cell Cytokine Production	1/21	0.21407636475712874	0.36293153652089394	0	0	4.350660792951542	6.706206361965109	DENND1B
Regulation Of Anoikis	1/21	0.21407636475712874	0.36293153652089394	0	0	4.350660792951542	6.706206361965109	MCL1
Regulation Of Cell-Substrate Junction Assembly	1/21	0.21407636475712874	0.36293153652089394	0	0	4.350660792951542	6.706206361965109	SLC9A1
Positive Regulation Of Protein Secretion	2/76	0.21486213838995305	0.3638866029047238	0	0	2.3556565414972495	3.6224312780334285	GOLPH3;SYTL4
Regulation Of Immune Response	2/77	0.21904860555382055	0.36868674761939346	0	0	2.3241297935103247	3.5291019160337584	DENND1B;CSK
Chloride Transport	2/77	0.21904860555382055	0.36868674761939346	0	0	2.3241297935103247	3.5291019160337584	CLCN5;CFTR
Embryonic Organ Development	2/77	0.21904860555382055	0.36868674761939346	0	0	2.3241297935103247	3.5291019160337584	TFEB;SH2B3
Positive Regulation Of JNK Cascade	2/77	0.21904860555382055	0.36868674761939346	0	0	2.3241297935103247	3.5291019160337584	TAOK1;MAP3K5
Positive Regulation Of Endothelial Cell Proliferation	2/77	0.21904860555382055	0.36868674761939346	0	0	2.3241297935103247	3.5291019160337584	PPP1R16B;HIF1A
Positive Regulation Of Response To Stimulus	2/77	0.21904860555382055	0.36868674761939346	0	0	2.3241297935103247	3.5291019160337584	RPS3;EGFR
Positive Regulation Of Cell Differentiation	5/283	0.22225521040465693	0.36896067611325606	0	0	1.5722489273155467	2.36455069564773	PPP3CA;ZBTB16;ASXL2;ARID1A;SMARCA4
Fc Receptor Mediated Stimulatory Signaling Pathway	1/22	0.22304529870171777	0.36896067611325606	0	0	4.143276693937487	6.216491122475225	VAV3
Fc-epsilon Receptor Signaling Pathway	1/22	0.22304529870171777	0.36896067611325606	0	0	4.143276693937487	6.216491122475225	VAV3
Regulation Of Intracellular Steroid Hormone Receptor Signaling Pathway	1/22	0.22304529870171777	0.36896067611325606	0	0	4.143276693937487	6.216491122475225	PKN1
Regulation Of Release Of Sequestered Calcium Ion Into Cytosol By Sarcoplasmic Reticulum	1/22	0.22304529870171777	0.36896067611325606	0	0	4.143276693937487	6.216491122475225	PDE4D
Cellular Response To Cadmium Ion	1/22	0.22304529870171777	0.36896067611325606	0	0	4.143276693937487	6.216491122475225	EGFR
Regulation Of Telomere Capping	1/22	0.22304529870171777	0.36896067611325606	0	0	4.143276693937487	6.216491122475225	SMG6
Cytoskeleton-Dependent Intracellular Transport	1/22	0.22304529870171777	0.36896067611325606	0	0	4.143276693937487	6.216491122475225	KIF13B
Vesicle Transport Along Microtubule	1/22	0.22304529870171777	0.36896067611325606	0	0	4.143276693937487	6.216491122475225	HTT
Negative Regulation Of Axonogenesis	1/22	0.22304529870171777	0.36896067611325606	0	0	4.143276693937487	6.216491122475225	DIP2B
Negative Regulation Of Extrinsic Apoptotic Signaling Pathway In Absence Of Ligand	1/22	0.22304529870171777	0.36896067611325606	0	0	4.143276693937487	6.216491122475225	MCL1
Negative Regulation Of Myeloid Cell Differentiation	1/22	0.22304529870171777	0.36896067611325606	0	0	4.143276693937487	6.216491122475225	ZBTB16
Negative Regulation Of Signal Transduction In Absence Of Ligand	1/22	0.22304529870171777	0.36896067611325606	0	0	4.143276693937487	6.216491122475225	MCL1
Placenta Development	1/22	0.22304529870171777	0.36896067611325606	0	0	4.143276693937487	6.216491122475225	TFEB
Positive Regulation Of Cholesterol Efflux	1/22	0.22304529870171777	0.36896067611325606	0	0	4.143276693937487	6.216491122475225	EEPD1
Positive Regulation Of Cilium Assembly	1/22	0.22304529870171777	0.36896067611325606	0	0	4.143276693937487	6.216491122475225	HTT
Postreplication Repair	1/22	0.22304529870171777	0.36896067611325606	0	0	4.143276693937487	6.216491122475225	USP43
Positive Regulation Of Transferase Activity	3/143	0.22355765478074133	0.3694346699204978	0	0	1.8697142857142857	2.8009926738420083	CCT2;RPS2;EGFR
Nervous System Development	7/433	0.2259453527237588	0.37300362972358164	0	0	1.4384254243409174	2.1396033182867003	ZBTB16;MAB21L2;VPS13B;GRIK1;NDUFV2;DSCAML1;EGFR
Cellular Response To UV	2/79	0.22744175158522498	0.374340750093992	0	0	2.2635329272497415	3.3519778839884973	NEDD4;RBX1
Positive Regulation Of Protein Localization To Membrane	2/79	0.22744175158522498	0.374340750093992	0	0	2.2635329272497415	3.3519778839884973	PTPN9;EGFR
Positive Regulation Of Protein Modification By Small Protein Conjugation Or Removal	2/79	0.22744175158522498	0.374340750093992	0	0	2.2635329272497415	3.3519778839884973	NDFIP2;HUWE1
Regulation Of GTPase Activity	4/214	0.22825519122274535	0.3753020028546848	0	0	1.66343537414966	2.4573781342323278	VAV3;GPSM1;BCAS3;RAP1GAP
Regulation Of Protein Localization To Plasma Membrane	2/80	0.23164704687497625	0.376024341749284	0	0	2.234399818470615	3.267900038720694	PTPN9;EGFR
Wound Healing	2/80	0.23164704687497625	0.376024341749284	0	0	2.234399818470615	3.267900038720694	PPP3CA;SYTL4
Actin Nucleation	1/23	0.23191232324268188	0.376024341749284	0	0	3.9547456948338007	5.779449127370273	ARPC4
Axon Extension	1/23	0.23191232324268188	0.376024341749284	0	0	3.9547456948338007	5.779449127370273	USP9X
Translesion Synthesis	1/23	0.23191232324268188	0.376024341749284	0	0	3.9547456948338007	5.779449127370273	USP43
Heparan Sulfate Proteoglycan Biosynthetic Process	1/23	0.23191232324268188	0.376024341749284	0	0	3.9547456948338007	5.779449127370273	HS6ST2
Hepaticobiliary System Development	1/23	0.23191232324268188	0.376024341749284	0	0	3.9547456948338007	5.779449127370273	PHF1
Microtubule Nucleation	1/23	0.23191232324268188	0.376024341749284	0	0	3.9547456948338007	5.779449127370273	CLASP2
Nuclear Membrane Reassembly	1/23	0.23191232324268188	0.376024341749284	0	0	3.9547456948338007	5.779449127370273	BANF1
Positive Regulation Of mRNA Splicing, Via Spliceosome	1/23	0.23191232324268188	0.376024341749284	0	0	3.9547456948338007	5.779449127370273	CIRBP
Positive Regulation Of Neuron Apoptotic Process	1/23	0.23191232324268188	0.376024341749284	0	0	3.9547456948338007	5.779449127370273	MCL1
Protein Alkylation	1/23	0.23191232324268188	0.376024341749284	0	0	3.9547456948338007	5.779449127370273	SNRPB
Regulation Of Cardiac Muscle Hypertrophy	1/23	0.23191232324268188	0.376024341749284	0	0	3.9547456948338007	5.779449127370273	SLC9A1
Regulation Of Cell Junction Assembly	1/23	0.23191232324268188	0.376024341749284	0	0	3.9547456948338007	5.779449127370273	TJP1
Dephosphorylation	3/147	0.23557988879719355	0.38128703165538247	0	0	1.8174074074074074	2.6274353257586975	PPP3CA;PTPN9;PPP4R3A
Spindle Assembly	2/81	0.23585725919024883	0.38128703165538247	0	0	2.2060042567491878	3.1866359998811404	RPS3;CLASP2
Macromolecule Modification	2/81	0.23585725919024883	0.38128703165538247	0	0	2.2060042567491878	3.1866359998811404	MAN2B1;FBXO11
Cellular Response To Organic Substance	2/82	0.240071733192209	0.38339841796212043	0	0	2.1783185840707966	3.108063102461778	NFAT5;KHSRP
Regulation Of Cytoplasmic Translation	1/24	0.2406785912268323	0.38339841796212043	0	0	3.782608695652174	5.387542640423176	HNRNPU
Fc-gamma Receptor Signaling Pathway	1/24	0.2406785912268323	0.38339841796212043	0	0	3.782608695652174	5.387542640423176	VAV3
RNA Splicing, Via Transesterification Reactions	1/24	0.2406785912268323	0.38339841796212043	0	0	3.782608695652174	5.387542640423176	KHSRP
Regulation Of Proteolysis Involved In Protein Catabolic Process	1/24	0.2406785912268323	0.38339841796212043	0	0	3.782608695652174	5.387542640423176	CTSC
Regulation Of Ryanodine-Sensitive Calcium-Release Channel Activity	1/24	0.2406785912268323	0.38339841796212043	0	0	3.782608695652174	5.387542640423176	PDE4D
Response To Hexose	1/24	0.2406785912268323	0.38339841796212043	0	0	3.782608695652174	5.387542640423176	SELENOT
Stress Granule Assembly	1/24	0.2406785912268323	0.38339841796212043	0	0	3.782608695652174	5.387542640423176	CIRBP
Multivesicular Body Sorting Pathway	1/24	0.2406785912268323	0.38339841796212043	0	0	3.782608695652174	5.387542640423176	SYTL4
Negative Regulation Of Antigen Receptor-Mediated Signaling Pathway	1/24	0.2406785912268323	0.38339841796212043	0	0	3.782608695652174	5.387542640423176	PTPN2
Negative Regulation Of Ion Transmembrane Transporter Activity	1/24	0.2406785912268323	0.38339841796212043	0	0	3.782608695652174	5.387542640423176	NEDD4
Neuromuscular Junction Development	1/24	0.2406785912268323	0.38339841796212043	0	0	3.782608695652174	5.387542640423176	NEDD4
Positive Regulation Of Peptidyl-Threonine Phosphorylation	1/24	0.2406785912268323	0.38339841796212043	0	0	3.782608695652174	5.387542640423176	PRKAG2
Positive Regulation Of Vascular Endothelial Growth Factor Production	1/24	0.2406785912268323	0.38339841796212043	0	0	3.782608695652174	5.387542640423176	HIF1A
Regulation Of Actin Nucleation	1/24	0.2406785912268323	0.38339841796212043	0	0	3.782608695652174	5.387542640423176	CARMIL1
Negative Regulation Of Protein Phosphorylation	3/149	0.2416337860683856	0.3845455972839288	0	0	1.7923287671232877	2.5457018660820405	PDE4D;PRKAG2;RTRAF
Epigenetic Regulation Of Gene Expression	2/83	0.24428982783433414	0.3880176294533696	0	0	2.151316508248662	3.0320653567745364	PHF1;SMARCA4
Positive Regulation Of Proteasomal Ubiquitin-Dependent Protein Catabolic Process	2/83	0.24428982783433414	0.3880176294533696	0	0	2.151316508248662	3.0320653567745364	ANKIB1;RBX1
Positive Regulation Of Cell Motility	4/221	0.24538923834203294	0.38938583310142183	0	0	1.6092001316655695	2.260780715235488	TJP1;CARMIL1;PPP3CA;EGFR
Regulation Of Chondrocyte Differentiation	1/25	0.24934524263513702	0.3903625042594107	0	0	3.6248164464023493	5.034568554428955	ZBTB16
Regulation Of Glycogen Biosynthetic Process	1/25	0.24934524263513702	0.3903625042594107	0	0	3.6248164464023493	5.034568554428955	IRS1
Regulation Of Hippo Signaling	1/25	0.24934524263513702	0.3903625042594107	0	0	3.6248164464023493	5.034568554428955	MAP2K3
Regulation Of Keratinocyte Proliferation	1/25	0.24934524263513702	0.3903625042594107	0	0	3.6248164464023493	5.034568554428955	FGF7
Regulation Of Lysosomal Lumen pH	1/25	0.24934524263513702	0.3903625042594107	0	0	3.6248164464023493	5.034568554428955	TMEM175
Regulation Of Platelet Aggregation	1/25	0.24934524263513702	0.3903625042594107	0	0	3.6248164464023493	5.034568554428955	SH2B3
Regulation Of Protein Processing	1/25	0.24934524263513702	0.3903625042594107	0	0	3.6248164464023493	5.034568554428955	RNF139
Regulation Of Synapse Organization	1/25	0.24934524263513702	0.3903625042594107	0	0	3.6248164464023493	5.034568554428955	NEDD4
Response To dsRNA	1/25	0.24934524263513702	0.3903625042594107	0	0	3.6248164464023493	5.034568554428955	SLC3A2
Negative Regulation Of TORC1 Signaling	1/25	0.24934524263513702	0.3903625042594107	0	0	3.6248164464023493	5.034568554428955	RNF167
Osteoclast Differentiation	1/25	0.24934524263513702	0.3903625042594107	0	0	3.6248164464023493	5.034568554428955	FOXP1
Positive Regulation Of Glucose Import	1/25	0.24934524263513702	0.3903625042594107	0	0	3.6248164464023493	5.034568554428955	IRS1
Positive Regulation Of Peptidase Activity	1/25	0.24934524263513702	0.3903625042594107	0	0	3.6248164464023493	5.034568554428955	CTSK
Regulation Of Cell Size	1/25	0.24934524263513702	0.3903625042594107	0	0	3.6248164464023493	5.034568554428955	VAV3
Regulation Of Intracellular Signal Transduction	5/297	0.2516472234942315	0.3935897300540753	0	0	1.495792124823392	2.0637848992105225	VAV3;PPP1R16B;ITSN1;SGK1;EGFR
Regulation Of Kinase Activity	2/85	0.25273438380950836	0.3937842399165292	0	0	2.099264313892739	2.8873621624474217	HNRNPU;EGFR
Epidermis Development	2/85	0.25273438380950836	0.3937842399165292	0	0	2.099264313892739	2.8873621624474217	PPP3CA;FGF7
Macromolecule Catabolic Process	2/85	0.25273438380950836	0.3937842399165292	0	0	2.099264313892739	2.8873621624474217	NEDD4;SLC16A3
Nuclear-Transcribed mRNA Catabolic Process	2/85	0.25273438380950836	0.3937842399165292	0	0	2.099264313892739	2.8873621624474217	CNOT1;SMG6
Regulation Of Mitotic Cell Cycle Phase Transition	2/86	0.2569596317529225	0.3943423641895452	0	0	2.0741677201854194	2.8184543517220715	ARID1A;SMARCA4
Fc Receptor Signaling Pathway	1/26	0.25791340445159744	0.3943423641895452	0	0	3.479647577092511	4.715379665027979	VAV3
L-amino Acid Transport	1/26	0.25791340445159744	0.3943423641895452	0	0	3.479647577092511	4.715379665027979	SLC3A2
Antigen Processing And Presentation Of Exogenous Peptide Antigen Via MHC Class II	1/26	0.25791340445159744	0.3943423641895452	0	0	3.479647577092511	4.715379665027979	IFI30
Regulation Of Myeloid Cell Differentiation	1/26	0.25791340445159744	0.3943423641895452	0	0	3.479647577092511	4.715379665027979	ZBTB16
Cardiac Muscle Cell Development	1/26	0.25791340445159744	0.3943423641895452	0	0	3.479647577092511	4.715379665027979	SORBS2
Regulation Of Transcription By RNA Polymerase III	1/26	0.25791340445159744	0.3943423641895452	0	0	3.479647577092511	4.715379665027979	PRDX5
Regulation Of Vascular Endothelial Growth Factor Production	1/26	0.25791340445159744	0.3943423641895452	0	0	3.479647577092511	4.715379665027979	HIF1A
Response To Glucocorticoid	1/26	0.25791340445159744	0.3943423641895452	0	0	3.479647577092511	4.715379665027979	HNRNPU
Histone H3-K4 Methylation	1/26	0.25791340445159744	0.3943423641895452	0	0	3.479647577092511	4.715379665027979	KMT2B
Negative Regulation Of Catalytic Activity	1/26	0.25791340445159744	0.3943423641895452	0	0	3.479647577092511	4.715379665027979	CAND1
Organelle Fusion	1/26	0.25791340445159744	0.3943423641895452	0	0	3.479647577092511	4.715379665027979	MCL1
Positive Regulation Of Erythrocyte Differentiation	1/26	0.25791340445159744	0.3943423641895452	0	0	3.479647577092511	4.715379665027979	HIF1A
Positive Regulation Of Microtubule Polymerization Or Depolymerization	1/26	0.25791340445159744	0.3943423641895452	0	0	3.479647577092511	4.715379665027979	RPS3
Positive Regulation Of Monooxygenase Activity	1/26	0.25791340445159744	0.3943423641895452	0	0	3.479647577092511	4.715379665027979	HIF1A
Positive Regulation Of Phosphatidylinositol 3-Kinase Activity	1/26	0.25791340445159744	0.3943423641895452	0	0	3.479647577092511	4.715379665027979	IRS1
Protein Localization To Cell Surface	1/26	0.25791340445159744	0.3943423641895452	0	0	3.479647577092511	4.715379665027979	FGF7
Protein Targeting To Lysosome	1/26	0.25791340445159744	0.3943423641895452	0	0	3.479647577092511	4.715379665027979	NEDD4
Regulation Of Actin Filament Bundle Assembly	1/26	0.25791340445159744	0.3943423641895452	0	0	3.479647577092511	4.715379665027979	SLC9A1
Regulation Of Cardiac Muscle Cell Contraction	1/26	0.25791340445159744	0.3943423641895452	0	0	3.479647577092511	4.715379665027979	PDE4D
Cellular Response To Growth Factor Stimulus	3/155	0.2599410499971909	0.39707148253539154	0	0	1.7210526315789474	2.3187749066128567	MAP2K3;GAREM1;EGFR
Regulation Of Cell Growth	4/227	0.2602967635275952	0.3972439413536807	0	0	1.565422805893658	2.106954057932106	SGK1;SGK2;EGFR;SMARCA4
Positive Regulation Of Protein Phosphorylation	6/377	0.2611543915913168	0.39818134635917457	0	0	1.4133459605157719	1.8976197782825899	MAP2K3;FGF7;AKAP9;PRKAG2;EGFR;MAP3K5
Regulation Of Endothelial Cell Migration	2/88	0.26541313346718465	0.3983588085907452	0	0	2.025725457913151	2.6870593337885973	BCAS3;FOXP1
Negative Regulation Of Protein Kinase Activity	2/88	0.26541313346718465	0.3983588085907452	0	0	2.025725457913151	2.6870593337885973	PRKAG2;RTRAF
Positive Regulation Of Plasma Membrane Bounded Cell Projection Assembly	2/88	0.26541313346718465	0.3983588085907452	0	0	2.025725457913151	2.6870593337885973	BCAS3;HTT
Regulation Of Chromatin Organization	1/27	0.2663841910747404	0.3983588085907452	0	0	3.345645543883429	4.4256724015289715	HNRNPU
DNA Synthesis Involved In DNA Repair	1/27	0.2663841910747404	0.3983588085907452	0	0	3.345645543883429	4.4256724015289715	USP43
Regulation Of Extrinsic Apoptotic Signaling Pathway In Absence Of Ligand	1/27	0.2663841910747404	0.3983588085907452	0	0	3.345645543883429	4.4256724015289715	MCL1
Regulation Of Insulin Secretion Involved In Cellular Response To Glucose Stimulus	1/27	0.2663841910747404	0.3983588085907452	0	0	3.345645543883429	4.4256724015289715	CFTR
Activation Of Phospholipase C Activity	1/27	0.2663841910747404	0.3983588085907452	0	0	3.345645543883429	4.4256724015289715	EGFR
Amino Acid Import Across Plasma Membrane	1/27	0.2663841910747404	0.3983588085907452	0	0	3.345645543883429	4.4256724015289715	SLC3A2
Regulation Of Microtubule Polymerization Or Depolymerization	1/27	0.2663841910747404	0.3983588085907452	0	0	3.345645543883429	4.4256724015289715	CLASP2
Regulation Of Peptidase Activity	1/27	0.2663841910747404	0.3983588085907452	0	0	3.345645543883429	4.4256724015289715	CTSK
Respiratory Tube Development	1/27	0.2663841910747404	0.3983588085907452	0	0	3.345645543883429	4.4256724015289715	FGF7
Dorsal/Ventral Pattern Formation	1/27	0.2663841910747404	0.3983588085907452	0	0	3.345645543883429	4.4256724015289715	DSCAML1
Establishment Of Protein Localization To Vacuole	1/27	0.2663841910747404	0.3983588085907452	0	0	3.345645543883429	4.4256724015289715	VPS13C
Synaptic Transmission, Glutamatergic	1/27	0.2663841910747404	0.3983588085907452	0	0	3.345645543883429	4.4256724015289715	GRIK1
In Utero Embryonic Development	1/27	0.2663841910747404	0.3983588085907452	0	0	3.345645543883429	4.4256724015289715	TFEB
Positive Regulation Of TORC1 Signaling	1/27	0.2663841910747404	0.3983588085907452	0	0	3.345645543883429	4.4256724015289715	RNF167
Positive Regulation Of Filopodium Assembly	1/27	0.2663841910747404	0.3983588085907452	0	0	3.345645543883429	4.4256724015289715	BCAS3
Positive Regulation Of Nitric Oxide Biosynthetic Process	1/27	0.2663841910747404	0.3983588085907452	0	0	3.345645543883429	4.4256724015289715	HBB
Positive Regulation Of Ubiquitin-Protein Transferase Activity	1/27	0.2663841910747404	0.3983588085907452	0	0	3.345645543883429	4.4256724015289715	RPS2
Protein Quality Control For Misfolded Or Incompletely Synthesized Proteins	1/27	0.2663841910747404	0.3983588085907452	0	0	3.345645543883429	4.4256724015289715	KLHL15
Negative Regulation Of Programmed Cell Death	6/381	0.268851265150135	0.40139349713251365	0	0	1.397981981981982	1.8363848955805966	TJP1;PRDX5;GOLPH3;GRK5;EGFR;MCL1
Peptidyl-Serine Phosphorylation	3/158	0.26916377029281374	0.40139349713251365	0	0	1.687483870967742	2.2147133551017286	PKN1;SGK1;SGK2
Cellular Response To Chemical Stress	2/89	0.26964025265808833	0.40139349713251365	0	0	2.002339538195504	2.6243995665408155	PRDX5;RBX1
Cellular Response To Peptide Hormone Stimulus	2/89	0.26964025265808833	0.40139349713251365	0	0	2.002339538195504	2.6243995665408155	IRS1;GCGR
Sodium Ion Transport	2/89	0.26964025265808833	0.40139349713251365	0	0	2.002339538195504	2.6243995665408155	ATP1B1;SGK1
Negative Regulation Of Cellular Process	8/537	0.27051550104672806	0.4020619322972151	0	0	1.3227702354356419	1.7294240353640684	RNF167;RNF139;DLG3;VPS13C;TP53I11;SH2B3;PTPN2;SMARCA4
Regulation Of Peptidyl-Tyrosine Phosphorylation	2/90	0.27386688213071675	0.4020619322972151	0	0	1.9794851166532583	2.563657149951854	FGF7;EGFR
Mitochondrial Respiratory Chain Complex Assembly	2/90	0.27386688213071675	0.4020619322972151	0	0	1.9794851166532583	2.563657149951854	NDUFB5;NDUFB4
Positive Regulation Of Proteasomal Protein Catabolic Process	2/90	0.27386688213071675	0.4020619322972151	0	0	1.9794851166532583	2.563657149951854	ANKIB1;RBX1
Regulation Of Chemotaxis	1/28	0.2747587043449184	0.4020619322972151	0	0	3.2215695872083536	4.161823346938365	PTPN2
Regulation Of Glucose Metabolic Process	1/28	0.2747587043449184	0.4020619322972151	0	0	3.2215695872083536	4.161823346938365	IRS1
Antigen Processing And Presentation Of Peptide Antigen Via MHC Class II	1/28	0.2747587043449184	0.4020619322972151	0	0	3.2215695872083536	4.161823346938365	IFI30
Regulation Of Monoatomic Ion Transport	1/28	0.2747587043449184	0.4020619322972151	0	0	3.2215695872083536	4.161823346938365	NEDD4
Regulation Of Protein Transport	1/28	0.2747587043449184	0.4020619322972151	0	0	3.2215695872083536	4.161823346938365	NDFIP2
Cellular Response To Osmotic Stress	1/28	0.2747587043449184	0.4020619322972151	0	0	3.2215695872083536	4.161823346938365	NFAT5
Sterol Biosynthetic Process	1/28	0.2747587043449184	0.4020619322972151	0	0	3.2215695872083536	4.161823346938365	PRKAG2
Transcription By RNA Polymerase III	1/28	0.2747587043449184	0.4020619322972151	0	0	3.2215695872083536	4.161823346938365	GTF3C2
Negative Regulation Of Cation Channel Activity	1/28	0.2747587043449184	0.4020619322972151	0	0	3.2215695872083536	4.161823346938365	PPP3CA
Negative Regulation Of Signaling	1/28	0.2747587043449184	0.4020619322972151	0	0	3.2215695872083536	4.161823346938365	PPP3CA
Negative Regulation Of Wound Healing	1/28	0.2747587043449184	0.4020619322972151	0	0	3.2215695872083536	4.161823346938365	CLASP2
Nuclear-Transcribed mRNA Catabolic Process, Nonsense-Mediated Decay	1/28	0.2747587043449184	0.4020619322972151	0	0	3.2215695872083536	4.161823346938365	SMG6
Positive Regulation Of mRNA Processing	1/28	0.2747587043449184	0.4020619322972151	0	0	3.2215695872083536	4.161823346938365	CIRBP
Positive Regulation Of Nitric Oxide Metabolic Process	1/28	0.2747587043449184	0.4020619322972151	0	0	3.2215695872083536	4.161823346938365	HBB
Regulation Of DNA Damage Response, Signal Transduction By P53 Class Mediator	1/28	0.2747587043449184	0.4020619322972151	0	0	3.2215695872083536	4.161823346938365	COPS3
Positive Regulation Of Developmental Process	4/233	0.27537628619162857	0.40260554442314955	0	0	1.523939488459139	1.9652979713452121	ZBTB16;ARID1A;SMARCA4;CLASP2
Regulation Of Epithelial Cell Proliferation	2/91	0.27809248596034414	0.4062136669920741	0	0	1.9571442776175798	2.5047562552280085	FGF7;EGFR
Protein Autophosphorylation	3/162	0.28151717663575343	0.40761463296190353	0	0	1.6446960167714886	2.084753868174522	GRK5;TAOK1;EGFR
Positive Regulation Of Protein Catabolic Process	2/92	0.2823165404440522	0.40761463296190353	0	0	1.935299901671583	2.447624787983819	NEDD4;RBX1
JNK Cascade	1/29	0.28303803364591834	0.40761463296190353	0	0	3.106356198867212	3.9207620160902223	MAP3K5
RNA-mediated Gene Silencing	1/29	0.28303803364591834	0.40761463296190353	0	0	3.106356198867212	3.9207620160902223	TNRC6B
Regulation Of Monoatomic Ion Transmembrane Transport	1/29	0.28303803364591834	0.40761463296190353	0	0	3.106356198867212	3.9207620160902223	NEDD4
Carbohydrate Derivative Biosynthetic Process	1/29	0.28303803364591834	0.40761463296190353	0	0	3.106356198867212	3.9207620160902223	GOLPH3
Cardiac Muscle Cell Action Potential	1/29	0.28303803364591834	0.40761463296190353	0	0	3.106356198867212	3.9207620160902223	ATP1B1
Regulation Of Spindle Assembly	1/29	0.28303803364591834	0.40761463296190353	0	0	3.106356198867212	3.9207620160902223	HNRNPU
Regulation Of Voltage-Gated Calcium Channel Activity	1/29	0.28303803364591834	0.40761463296190353	0	0	3.106356198867212	3.9207620160902223	PPP3CA
Vacuolar Acidification	1/29	0.28303803364591834	0.40761463296190353	0	0	3.106356198867212	3.9207620160902223	ATP6V0A4
Lipid Droplet Organization	1/29	0.28303803364591834	0.40761463296190353	0	0	3.106356198867212	3.9207620160902223	RAB18
Maintenance Of Blood-Brain Barrier	1/29	0.28303803364591834	0.40761463296190353	0	0	3.106356198867212	3.9207620160902223	TJP1
Negative Regulation Of Plasma Membrane Bounded Cell Projection Assembly	1/29	0.28303803364591834	0.40761463296190353	0	0	3.106356198867212	3.9207620160902223	RAP1GAP
Positive Regulation Of B Cell Proliferation	1/29	0.28303803364591834	0.40761463296190353	0	0	3.106356198867212	3.9207620160902223	VAV3
Positive Regulation Of Dephosphorylation	1/29	0.28303803364591834	0.40761463296190353	0	0	3.106356198867212	3.9207620160902223	PPP1R16B
Positive Regulation Of Microtubule Polymerization	1/29	0.28303803364591834	0.40761463296190353	0	0	3.106356198867212	3.9207620160902223	RPS3
Adenylate Cyclase-Modulating G Protein-Coupled Receptor Signaling Pathway	3/163	0.28461398809149485	0.4095237330850357	0	0	1.6343333333333334	2.053738314175155	GRK5;GCGR;GNAS
Regulation Of Endothelial Cell Proliferation	2/93	0.28653853377195315	0.4115689563221382	0	0	1.9139356219002237	2.392194168231148	PPP1R16B;HIF1A
Regulation Of Peptidyl-Serine Phosphorylation	2/93	0.28653853377195315	0.4115689563221382	0	0	1.9139356219002237	2.392194168231148	PDE4D;EGFR
Retrograde Transport, Endosome To Golgi	2/94	0.2907579659475648	0.4132187745465174	0	0	1.893035782993459	2.3383991238749378	GBF1;VPS26A
Embryonic Skeletal System Morphogenesis	1/30	0.29122325614433653	0.4132187745465174	0	0	2.999088561446149	3.6998708982092623	DSCAML1
Intrinsic Apoptotic Signaling Pathway In Response To Endoplasmic Reticulum Stress	1/30	0.29122325614433653	0.4132187745465174	0	0	2.999088561446149	3.6998708982092623	MAP3K5
Maturation Of SSU-rRNA From Tricistronic rRNA Transcript (SSU-rRNA, 5.8S rRNA, LSU-rRNA)	1/30	0.29122325614433653	0.4132187745465174	0	0	2.999088561446149	3.6998708982092623	RPS14
Mitotic G2 DNA Damage Checkpoint Signaling	1/30	0.29122325614433653	0.4132187745465174	0	0	2.999088561446149	3.6998708982092623	TAOK1
Negative Regulation Of Axon Extension	1/30	0.29122325614433653	0.4132187745465174	0	0	2.999088561446149	3.6998708982092623	DIP2B
Negative Regulation Of Calcium Ion Transmembrane Transporter Activity	1/30	0.29122325614433653	0.4132187745465174	0	0	2.999088561446149	3.6998708982092623	PPP3CA
Negative Regulation Of Carbohydrate Metabolic Process	1/30	0.29122325614433653	0.4132187745465174	0	0	2.999088561446149	3.6998708982092623	SOGA1
Negative Regulation Of Myeloid Leukocyte Differentiation	1/30	0.29122325614433653	0.4132187745465174	0	0	2.999088561446149	3.6998708982092623	PTPN2
Positive Regulation Of Lipid Kinase Activity	1/30	0.29122325614433653	0.4132187745465174	0	0	2.999088561446149	3.6998708982092623	IRS1
Positive Regulation Of Phosphate Metabolic Process	1/30	0.29122325614433653	0.4132187745465174	0	0	2.999088561446149	3.6998708982092623	EGFR
Positive Regulation Of Protein Targeting To Mitochondrion	1/30	0.29122325614433653	0.4132187745465174	0	0	2.999088561446149	3.6998708982092623	HUWE1
Regulation Of Arp2/3 Complex-Mediated Actin Nucleation	1/30	0.29122325614433653	0.4132187745465174	0	0	2.999088561446149	3.6998708982092623	CARMIL1
Regulation Of Calcium-Mediated Signaling	1/30	0.29122325614433653	0.4132187745465174	0	0	2.999088561446149	3.6998708982092623	HTT
Supramolecular Fiber Organization	5/316	0.29294714766832886	0.4153046218244246	0	0	1.403039522443153	1.7226001108738997	CARMIL1;USP9X;MYO7B;HNRNPA1;CGNL1
Peptidyl-Serine Modification	3/166	0.29392093631695776	0.4163243738654051	0	0	1.6040081799591002	1.9640189488365143	PKN1;SGK1;SGK2
Membrane Organization	3/167	0.29702798438627953	0.4196058737128108	0	0	1.5941463414634147	1.9351803483608112	BIN1;TMEM33;EGFR
Regulation Of Dendrite Morphogenesis	1/31	0.2993154368110331	0.4196058737128108	0	0	2.898972099853157	3.496906226263745	NEDD4
Antigen Processing And Presentation Of Exogenous Peptide Antigen	1/31	0.2993154368110331	0.4196058737128108	0	0	2.898972099853157	3.496906226263745	IFI30
Regulation Of Protein Localization To Cell Surface	1/31	0.2993154368110331	0.4196058737128108	0	0	2.898972099853157	3.496906226263745	GBF1
Regulation Of Response To Biotic Stimulus	1/31	0.2993154368110331	0.4196058737128108	0	0	2.898972099853157	3.496906226263745	FOXP1
Central Nervous System Neuron Differentiation	1/31	0.2993154368110331	0.4196058737128108	0	0	2.898972099853157	3.496906226263745	TAOK1
Negative Regulation Of Chemotaxis	1/31	0.2993154368110331	0.4196058737128108	0	0	2.898972099853157	3.496906226263745	PTPN2
Negative Regulation Of Developmental Growth	1/31	0.2993154368110331	0.4196058737128108	0	0	2.898972099853157	3.496906226263745	DIP2B
Positive Regulation Of G1/S Transition Of Mitotic Cell Cycle	1/31	0.2993154368110331	0.4196058737128108	0	0	2.898972099853157	3.496906226263745	EGFR
Positive Regulation Of Cholesterol Transport	1/31	0.2993154368110331	0.4196058737128108	0	0	2.898972099853157	3.496906226263745	EEPD1
Positive Regulation Of Glucose Transmembrane Transport	1/31	0.2993154368110331	0.4196058737128108	0	0	2.898972099853157	3.496906226263745	IRS1
Positive Regulation Of Lamellipodium Organization	1/31	0.2993154368110331	0.4196058737128108	0	0	2.898972099853157	3.496906226263745	CARMIL1
Positive Regulation Of Programmed Cell Death	4/245	0.3059325977107466	0.4253539495955109	0	0	1.4471695317131001	1.7140138021416467	BIN1;HTT;MAP3K5;MCL1
'De Novo' Post-Translational Protein Folding	1/32	0.30731562861973954	0.4253539495955109	0	0	2.8053147648145518	3.3099346536478724	CCT2
Regulation Of Cholesterol Efflux	1/32	0.30731562861973954	0.4253539495955109	0	0	2.8053147648145518	3.3099346536478724	EEPD1
Regulation Of Transmembrane Transport	1/32	0.30731562861973954	0.4253539495955109	0	0	2.8053147648145518	3.3099346536478724	NEDD4
Regulation Of Ubiquitin-Protein Transferase Activity	1/32	0.30731562861973954	0.4253539495955109	0	0	2.8053147648145518	3.3099346536478724	RPS2
Respiratory System Development	1/32	0.30731562861973954	0.4253539495955109	0	0	2.8053147648145518	3.3099346536478724	FGF7
Gluconeogenesis	1/32	0.30731562861973954	0.4253539495955109	0	0	2.8053147648145518	3.3099346536478724	KHSRP
Vesicle Budding From Membrane	1/32	0.30731562861973954	0.4253539495955109	0	0	2.8053147648145518	3.3099346536478724	GOLPH3
Histone Lysine Methylation	1/32	0.30731562861973954	0.4253539495955109	0	0	2.8053147648145518	3.3099346536478724	KMT2B
Intracellular pH Reduction	1/32	0.30731562861973954	0.4253539495955109	0	0	2.8053147648145518	3.3099346536478724	ATP6V0A4
Muscle Cell Development	1/32	0.30731562861973954	0.4253539495955109	0	0	2.8053147648145518	3.3099346536478724	BIN1
Negative Regulation Of Proteasomal Ubiquitin-Dependent Protein Catabolic Process	1/32	0.30731562861973954	0.4253539495955109	0	0	2.8053147648145518	3.3099346536478724	USP9X
Phosphatidylinositol 3-Kinase Signaling	1/32	0.30731562861973954	0.4253539495955109	0	0	2.8053147648145518	3.3099346536478724	IRS1
Purine Ribonucleoside Triphosphate Metabolic Process	1/32	0.30731562861973954	0.4253539495955109	0	0	2.8053147648145518	3.3099346536478724	ATP1B1
Regulation Of Calcium Ion Transmembrane Transporter Activity	1/32	0.30731562861973954	0.4253539495955109	0	0	2.8053147648145518	3.3099346536478724	PDE4D
Positive Regulation Of Cold-Induced Thermogenesis	2/98	0.3076004838846579	0.4253883276714288	0	0	1.8137905604719764	2.1383746719562873	GNAS;SMARCA4
Metal Ion Transport	3/171	0.3094737915774114	0.4276175025512205	0	0	1.5558730158730159	1.8248552528409114	NDFIP2;SLC3A2;SGK1
Cardiac Muscle Contraction	1/33	0.3152248727780374	0.4308336607058222	0	0	2.717511013215859	3.137282257281704	ATP1B1
Regulation Of Type I Interferon-Mediated Signaling Pathway	1/33	0.3152248727780374	0.4308336607058222	0	0	2.717511013215859	3.137282257281704	PTPN2
Ubiquitin-Dependent Protein Catabolic Process Via The Multivesicular Body Sorting Pathway	1/33	0.3152248727780374	0.4308336607058222	0	0	2.717511013215859	3.137282257281704	NEDD4
intra-Golgi Vesicle-Mediated Transport	1/33	0.3152248727780374	0.4308336607058222	0	0	2.717511013215859	3.137282257281704	COPB2
Lung Development	1/33	0.3152248727780374	0.4308336607058222	0	0	2.717511013215859	3.137282257281704	FGF7
Negative Regulation Of Double-Strand Break Repair	1/33	0.3152248727780374	0.4308336607058222	0	0	2.717511013215859	3.137282257281704	KLHL15
Negative Regulation Of Small Molecule Metabolic Process	1/33	0.3152248727780374	0.4308336607058222	0	0	2.717511013215859	3.137282257281704	SOGA1
Positive Regulation Of Establishment Of Protein Localization To Mitochondrion	1/33	0.3152248727780374	0.4308336607058222	0	0	2.717511013215859	3.137282257281704	HUWE1
Positive Regulation Of Protein Dephosphorylation	1/33	0.3152248727780374	0.4308336607058222	0	0	2.717511013215859	3.137282257281704	PPP1R16B
Positive Regulation Of Release Of Sequestered Calcium Ion Into Cytosol	1/33	0.3152248727780374	0.4308336607058222	0	0	2.717511013215859	3.137282257281704	HTT
Positive Regulation Of Telomerase Activity	1/33	0.3152248727780374	0.4308336607058222	0	0	2.717511013215859	3.137282257281704	CCT2
Protein K63-linked Deubiquitination	1/33	0.3152248727780374	0.4308336607058222	0	0	2.717511013215859	3.137282257281704	USP9X
Regulation Of Amyloid-Beta Formation	1/33	0.3152248727780374	0.4308336607058222	0	0	2.717511013215859	3.137282257281704	BIN1
ncRNA Processing	2/100	0.3159942077050888	0.43152464424501275	0	0	1.776593823370056	2.046691861769839	RPL14;PIN4
Cellular Response To Oxygen-Containing Compound	6/406	0.3180809223487032	0.4340120008027344	0	0	1.308918918918919	1.4993004633358291	PRDX5;IRS1;AKAP9;RPS3;CFTR;EGFR
Regulation Of Neuron Projection Development	3/174	0.31882047191171387	0.4346585767063032	0	0	1.5283430799220272	1.7470904211765685	KIF13B;PTPN9;ATP1B2
Hemopoiesis	2/101	0.32018265900611836	0.4360563604574094	0	0	1.7585590417448824	2.002758945534693	ZBTB16;SH2B3
Apoptotic Mitochondrial Changes	1/34	0.323044198578472	0.4360563604574094	0	0	2.6350287011079963	2.9774931770227475	MCL1
Regulation Of Phosphatidylinositol 3-Kinase Activity	1/34	0.323044198578472	0.4360563604574094	0	0	2.6350287011079963	2.9774931770227475	IRS1
Cellular Response To Glucose Stimulus	1/34	0.323044198578472	0.4360563604574094	0	0	2.6350287011079963	2.9774931770227475	SELENOT
Cellular Response To Vascular Endothelial Growth Factor Stimulus	1/34	0.323044198578472	0.4360563604574094	0	0	2.6350287011079963	2.9774931770227475	MAP2K3
Response To Estrogen	1/34	0.323044198578472	0.4360563604574094	0	0	2.6350287011079963	2.9774931770227475	BCAS3
Embryonic Skeletal System Development	1/34	0.323044198578472	0.4360563604574094	0	0	2.6350287011079963	2.9774931770227475	DSCAML1
Microtubule Polymerization	1/34	0.323044198578472	0.4360563604574094	0	0	2.6350287011079963	2.9774931770227475	CLASP2
Positive Regulation Of Neuron Death	1/34	0.323044198578472	0.4360563604574094	0	0	2.6350287011079963	2.9774931770227475	MAP3K5
Positive Regulation Of Transcription By RNA Polymerase I	1/34	0.323044198578472	0.4360563604574094	0	0	2.6350287011079963	2.9774931770227475	SMARCA4
Purine Nucleotide Metabolic Process	1/34	0.323044198578472	0.4360563604574094	0	0	2.6350287011079963	2.9774931770227475	IDH2
Regulation Of DNA Biosynthetic Process	1/34	0.323044198578472	0.4360563604574094	0	0	2.6350287011079963	2.9774931770227475	SMG6
Activation Of GTPase Activity	2/102	0.3243649494066087	0.4371178395627775	0	0	1.7408849557522124	1.9600380167536513	BCAS3;RAP1GAP
Regulation Of Protein Secretion	2/102	0.3243649494066087	0.4371178395627775	0	0	1.7408849557522124	1.9600380167536513	GOLPH3;SYTL4
Regulation Of mRNA Processing	1/35	0.33077462394256346	0.4417528855265582	0	0	2.557398289712361	2.8292958376779866	YTHDC1
Regulation Of Sodium Ion Transport	1/35	0.33077462394256346	0.4417528855265582	0	0	2.557398289712361	2.8292958376779866	NEDD4
Response To Exogenous dsRNA	1/35	0.33077462394256346	0.4417528855265582	0	0	2.557398289712361	2.8292958376779866	SLC3A2
Response To Nutrient Levels	1/35	0.33077462394256346	0.4417528855265582	0	0	2.557398289712361	2.8292958376779866	PRKAG2
Glutamate Receptor Signaling Pathway	1/35	0.33077462394256346	0.4417528855265582	0	0	2.557398289712361	2.8292958376779866	GRIK1
Hexose Biosynthetic Process	1/35	0.33077462394256346	0.4417528855265582	0	0	2.557398289712361	2.8292958376779866	KHSRP
Liver Development	1/35	0.33077462394256346	0.4417528855265582	0	0	2.557398289712361	2.8292958376779866	PHF1
Macrophage Activation	1/35	0.33077462394256346	0.4417528855265582	0	0	2.557398289712361	2.8292958376779866	FOXP1
Neutral Amino Acid Transport	1/35	0.33077462394256346	0.4417528855265582	0	0	2.557398289712361	2.8292958376779866	SLC3A2
Positive Regulation Of Substrate Adhesion-Dependent Cell Spreading	1/35	0.33077462394256346	0.4417528855265582	0	0	2.557398289712361	2.8292958376779866	CARMIL1
Protein Methylation	1/35	0.33077462394256346	0.4417528855265582	0	0	2.557398289712361	2.8292958376779866	SNRPB
Intrinsic Apoptotic Signaling Pathway	2/105	0.33687087720964154	0.44649231111166926	0	0	1.6899218145888821	1.838728852915402	MAP3K5;MCL1
Lysosomal Transport	2/105	0.33687087720964154	0.44649231111166926	0	0	1.6899218145888821	1.838728852915402	BIN1;NEDD4
Negative Regulation Of MAPK Cascade	2/105	0.33687087720964154	0.44649231111166926	0	0	1.6899218145888821	1.838728852915402	SH2B3;PTPN2
Positive Regulation Of Stress-Activated MAPK Cascade	2/105	0.33687087720964154	0.44649231111166926	0	0	1.6899218145888821	1.838728852915402	TAOK1;MAP3K5
Regulation Of Erythrocyte Differentiation	1/36	0.3384171551213141	0.44649231111166926	0	0	2.484203901825047	2.6915752017316366	HIF1A
Regulation Of Intracellular Protein Transport	1/36	0.3384171551213141	0.44649231111166926	0	0	2.484203901825047	2.6915752017316366	BCAS3
Base-Excision Repair	1/36	0.3384171551213141	0.44649231111166926	0	0	2.484203901825047	2.6915752017316366	HUWE1
Regulation Of Peptidyl-Threonine Phosphorylation	1/36	0.3384171551213141	0.44649231111166926	0	0	2.484203901825047	2.6915752017316366	PRKAG2
Lytic Vacuole Organization	1/36	0.3384171551213141	0.44649231111166926	0	0	2.484203901825047	2.6915752017316366	TFEB
Negative Regulation Of Protein Kinase B Signaling	1/36	0.3384171551213141	0.44649231111166926	0	0	2.484203901825047	2.6915752017316366	SH2B3
Negative Regulation Of Sequestering Of Calcium Ion	1/36	0.3384171551213141	0.44649231111166926	0	0	2.484203901825047	2.6915752017316366	PLCB3
Positive Regulation Of RNA Splicing	1/36	0.3384171551213141	0.44649231111166926	0	0	2.484203901825047	2.6915752017316366	CIRBP
Positive Regulation Of Myeloid Cell Differentiation	1/36	0.3384171551213141	0.44649231111166926	0	0	2.484203901825047	2.6915752017316366	HIF1A
Positive Regulation Of Phospholipase C Activity	1/36	0.3384171551213141	0.44649231111166926	0	0	2.484203901825047	2.6915752017316366	EGFR
Positive Regulation Of Signaling Receptor Activity	1/36	0.3384171551213141	0.44649231111166926	0	0	2.484203901825047	2.6915752017316366	HIF1A
Response To Calcium Ion	2/106	0.34102459481711495	0.4495698929257051	0	0	1.6735874744724302	1.8004465409617707	PPP3CA;NEDD4
Regulation Of Cellular Response To Stress	2/107	0.3451702351332454	0.4531717212255079	0	0	1.6575642646439106	1.7631801960368163	TAF5L;TAF2
Monoatomic Ion Transport	2/107	0.3451702351332454	0.4531717212255079	0	0	1.6575642646439106	1.7631801960368163	SLC26A4;SLC9A1
Positive Regulation Of T Cell Activation	2/107	0.3451702351332454	0.4531717212255079	0	0	1.6575642646439106	1.7631801960368163	ARID1A;SMARCA4
Regulation Of Ossification	1/37	0.3459727871703297	0.4531717212255079	0	0	2.415075868820362	2.5633498305047913	ZBTB16
Regulation Of Phosphoprotein Phosphatase Activity	1/37	0.3459727871703297	0.4531717212255079	0	0	2.415075868820362	2.5633498305047913	HTT
Regulation Of Sodium Ion Transmembrane Transporter Activity	1/37	0.3459727871703297	0.4531717212255079	0	0	2.415075868820362	2.5633498305047913	NEDD4
Mitochondrion Disassembly	1/37	0.3459727871703297	0.4531717212255079	0	0	2.415075868820362	2.5633498305047913	CTSK
Regulation Of Cellular Component Biogenesis	1/37	0.3459727871703297	0.4531717212255079	0	0	2.415075868820362	2.5633498305047913	TJP1
Response To Tumor Necrosis Factor	2/108	0.34930744322855406	0.45680813518938	0	0	1.6418433795291367	1.7268954939783778	RPS3;ERBIN
Positive Regulation Of Metabolic Process	2/108	0.34930744322855406	0.45680813518938	0	0	1.6418433795291367	1.7268954939783778	GNAS;SMARCA4
Phosphate-Containing Compound Metabolic Process	3/184	0.34997502061961855	0.4573156020237188	0	0	1.4431675874769798	1.5151722647458592	PPP3CA;KHSRP;TAOK1
Negative Regulation Of Developmental Process	2/109	0.3534358732737007	0.4585503062519012	0	0	1.626416342734265	1.6915595466247901	HUWE1;SMARCA4
Positive Regulation Of Cysteine-Type Endopeptidase Activity Involved In Apoptotic Process	2/109	0.3534358732737007	0.4585503062519012	0	0	1.626416342734265	1.6915595466247901	RPS3;MAP3K5
Regulation Of Wnt Signaling Pathway	2/109	0.3534358732737007	0.4585503062519012	0	0	1.626416342734265	1.6915595466247901	SPIN1;SMARCA4
G2/M Transition Of Mitotic Cell Cycle	1/38	0.3534425037797356	0.4585503062519012	0	0	2.349684486248363	2.443752824793769	TAF2
Regulation Of Intracellular Transport	1/38	0.3534425037797356	0.4585503062519012	0	0	2.349684486248363	2.443752824793769	RNF139
Regulation Of Telomere Maintenance	1/38	0.3534425037797356	0.4585503062519012	0	0	2.349684486248363	2.443752824793769	SMG6
Maturation Of SSU-rRNA	1/38	0.3534425037797356	0.4585503062519012	0	0	2.349684486248363	2.443752824793769	RPS14
Positive Regulation Of Axonogenesis	1/38	0.3534425037797356	0.4585503062519012	0	0	2.349684486248363	2.443752824793769	GOLGA4
Positive Regulation Of Protein Tyrosine Kinase Activity	1/38	0.3534425037797356	0.4585503062519012	0	0	2.349684486248363	2.443752824793769	DLG3
Adenylate Cyclase-Activating G Protein-Coupled Receptor Signaling Pathway	2/110	0.35755518830866756	0.46226579983879207	0	0	1.6112749918059652	1.6571408301087076	GCGR;GNAS
Regulation Of Mitotic Spindle Organization	1/39	0.3608272777470278	0.46226579983879207	0	0	2.2877347553906793	2.332015897984914	HNRNPU
Axonal Transport	1/39	0.3608272777470278	0.46226579983879207	0	0	2.2877347553906793	2.332015897984914	HIF1A
Carboxylic Acid Transmembrane Transport	1/39	0.3608272777470278	0.46226579983879207	0	0	2.2877347553906793	2.332015897984914	SLC16A3
Regulation Of Protein Targeting To Mitochondrion	1/39	0.3608272777470278	0.46226579983879207	0	0	2.2877347553906793	2.332015897984914	HUWE1
Regulation Of Protein Tyrosine Kinase Activity	1/39	0.3608272777470278	0.46226579983879207	0	0	2.2877347553906793	2.332015897984914	DLG3
Release Of Sequestered Calcium Ion Into Cytosol	1/39	0.3608272777470278	0.46226579983879207	0	0	2.2877347553906793	2.332015897984914	PLCB3
Retina Homeostasis	1/39	0.3608272777470278	0.46226579983879207	0	0	2.2877347553906793	2.332015897984914	ATP1B2
Heterochromatin Organization	1/39	0.3608272777470278	0.46226579983879207	0	0	2.2877347553906793	2.332015897984914	HP1BP3
Negative Regulation Of Mitochondrion Organization	1/39	0.3608272777470278	0.46226579983879207	0	0	2.2877347553906793	2.332015897984914	HUWE1
Negative Regulation Of Proteasomal Protein Catabolic Process	1/39	0.3608272777470278	0.46226579983879207	0	0	2.2877347553906793	2.332015897984914	USP9X
Negative Regulation Of Protein Secretion	1/39	0.3608272777470278	0.46226579983879207	0	0	2.2877347553906793	2.332015897984914	IRS1
Negative Regulation Of Transport	1/39	0.3608272777470278	0.46226579983879207	0	0	2.2877347553906793	2.332015897984914	NDFIP2
Negative Regulation Of Ubiquitin-Dependent Protein Catabolic Process	1/39	0.3608272777470278	0.46226579983879207	0	0	2.2877347553906793	2.332015897984914	USP9X
Neuron Projection Extension	1/39	0.3608272777470278	0.46226579983879207	0	0	2.2877347553906793	2.332015897984914	USP9X
Organelle Transport Along Microtubule	1/39	0.3608272777470278	0.46226579983879207	0	0	2.2877347553906793	2.332015897984914	HTT
Cytoskeleton Organization	2/111	0.36166506010871374	0.4626145725862828	0	0	1.5964114638304783	1.6236091169092488	DIAPH1;BIN1
Mitotic Cell Cycle Phase Transition	2/111	0.36166506010871374	0.4626145725862828	0	0	1.5964114638304783	1.6236091169092488	TAF2;CLASP2
Negative Regulation Of Signal Transduction	4/267	0.3626789901446145	0.46354908427858543	0	0	1.3246197718631179	1.3434785963334523	IRS1;CNOT1;NEDD4;PTPN2
Endocytosis	3/189	0.36550730288647004	0.46640048065767864	0	0	1.4040143369175628	1.413096932977303	DENND1B;BIN1;RHOBTB2
Calcium Ion Transport	2/112	0.36576516912212814	0.46640048065767864	0	0	1.5818181818181818	1.5909354115521999	SLC3A2;MICU1
Negative Regulation Of Defense Response	2/112	0.36576516912212814	0.46640048065767864	0	0	1.5818181818181818	1.5909354115521999	BANF1;PTPN2
Regulation Of Cytokine-Mediated Signaling Pathway	1/40	0.368128070698557	0.46650466588910866	0	0	2.228961933807749	2.2274560095781673	PTPN2
L-alpha-amino Acid Transmembrane Transport	1/40	0.368128070698557	0.46650466588910866	0	0	2.228961933807749	2.2274560095781673	SLC3A2
Notch Signaling Pathway	1/40	0.368128070698557	0.46650466588910866	0	0	2.228961933807749	2.2274560095781673	SORBS2
Cell Cycle G2/M Phase Transition	1/40	0.368128070698557	0.46650466588910866	0	0	2.228961933807749	2.2274560095781673	TAF2
Positive Regulation Of Catalytic Activity	1/40	0.368128070698557	0.46650466588910866	0	0	2.228961933807749	2.2274560095781673	BCAS3
Positive Regulation Of Cell Cycle G1/S Phase Transition	1/40	0.368128070698557	0.46650466588910866	0	0	2.228961933807749	2.2274560095781673	EGFR
Positive Regulation Of Insulin Secretion	1/40	0.368128070698557	0.46650466588910866	0	0	2.228961933807749	2.2274560095781673	CFTR
Positive Regulation Of Myeloid Leukocyte Differentiation	1/40	0.368128070698557	0.46650466588910866	0	0	2.228961933807749	2.2274560095781673	PPP3CA
Intracellular Monoatomic Cation Homeostasis	3/190	0.368607179341421	0.4667502673394464	0	0	1.3964349376114082	1.393675242300092	ATP1B2;ATP1B1;SLC9A1
Protein Modification By Small Protein Removal	2/114	0.3739348622703848	0.47199522197539484	0	0	1.5534134007585334	1.528051848195545	COPS3;USP9X
Regulation Of MAP Kinase Activity	2/114	0.3739348622703848	0.47199522197539484	0	0	1.5534134007585334	1.528051848195545	SH2B3;EGFR
Protein Localization To Membrane	3/192	0.3747989445432048	0.47199522197539484	0	0	1.3815167548500882	1.3557729426013494	ABHD17A;ATP1B1;CLASP2
Regulation Of Dendrite Development	1/41	0.3753458336124625	0.47199522197539484	0	0	2.1731277533039646	2.129464086198391	NEDD4
Regulation Of Heart Rate By Cardiac Conduction	1/41	0.3753458336124625	0.47199522197539484	0	0	2.1731277533039646	2.129464086198391	BIN1
Heart Contraction	1/41	0.3753458336124625	0.47199522197539484	0	0	2.1731277533039646	2.129464086198391	ATP1B1
Negative Regulation Of DNA Recombination	1/41	0.3753458336124625	0.47199522197539484	0	0	2.1731277533039646	2.129464086198391	KLHL15
Positive Regulation Of Ossification	1/41	0.3753458336124625	0.47199522197539484	0	0	2.1731277533039646	2.129464086198391	ZBTB16
Protein Localization To Lysosome	1/41	0.3753458336124625	0.47199522197539484	0	0	2.1731277533039646	2.129464086198391	NEDD4
Regulation Of Signal Transduction	3/193	0.3778904916848507	0.4744677659128818	0	0	1.3741754385964913	1.33727996846051	GRK5;CSK;PTPN2
Endoplasmic Reticulum To Golgi Vesicle-Mediated Transport	2/115	0.37800384888672656	0.4744677659128818	0	0	1.5395880648445455	1.4977896363213214	COPB2;GBF1
Chemical Synaptic Transmission	4/273	0.37818213126552436	0.4744677659128818	0	0	1.294676048858205	1.2589162815972805	DLG3;AKAP9;GRIK1;PDE7B
Regulation Of Osteoclast Differentiation	1/42	0.38248150658342317	0.47693578107506124	0	0	2.120017191361341	2.037495470641281	PPP3CA
Cellular Response To Glucose Starvation	1/42	0.38248150658342317	0.47693578107506124	0	0	2.120017191361341	2.037495470641281	HNRNPA1
Regulation Of Ubiquitin-Dependent Protein Catabolic Process	1/42	0.38248150658342317	0.47693578107506124	0	0	2.120017191361341	2.037495470641281	RNF139
Skeletal Muscle Tissue Development	1/42	0.38248150658342317	0.47693578107506124	0	0	2.120017191361341	2.037495470641281	PPP3CA
Keratinocyte Differentiation	1/42	0.38248150658342317	0.47693578107506124	0	0	2.120017191361341	2.037495470641281	PPP3CA
Organic Hydroxy Compound Biosynthetic Process	1/42	0.38248150658342317	0.47693578107506124	0	0	2.120017191361341	2.037495470641281	PRKAG2
Positive Regulation Of Calcium Ion Transmembrane Transport	1/42	0.38248150658342317	0.47693578107506124	0	0	2.120017191361341	2.037495470641281	PPP3CA
Regulation Of Axonogenesis	1/42	0.38248150658342317	0.47693578107506124	0	0	2.120017191361341	2.037495470641281	KIF13B
Plasma Membrane Bounded Cell Projection Assembly	4/275	0.38334334993248165	0.47764639793567404	0	0	1.2849894570374276	1.232079009194938	CARMIL1;GOLPH3;ABLIM3;GBF1
Regulation Of Chromosome Organization	1/43	0.3895360191733778	0.48388832753807604	0	0	2.069435703796937	1.9510617931816179	SMG6
Skeletal System Morphogenesis	1/43	0.3895360191733778	0.48388832753807604	0	0	2.069435703796937	1.9510617931816179	DSCAML1
Intracellular Glucose Homeostasis	1/43	0.3895360191733778	0.48388832753807604	0	0	2.069435703796937	1.9510617931816179	HIF1A
Positive Regulation Of Stress Fiber Assembly	1/43	0.3895360191733778	0.48388832753807604	0	0	2.069435703796937	1.9510617931816179	CARMIL1
Regulation Of Protein Binding	2/118	0.3901439515062051	0.4839086464474235	0	0	1.499542264266097	1.411428413348932	USP9X;SUB1
Positive Regulation Of Cell Projection Organization	2/118	0.3901439515062051	0.4839086464474235	0	0	1.499542264266097	1.411428413348932	CARMIL1;ATP1B2
Cellular Response To Tumor Necrosis Factor	2/119	0.39416746279075987	0.4866397864236108	0	0	1.4866500264730353	1.3840405905700308	RPS3;ERBIN
Positive Regulation Of Angiogenesis	2/119	0.39416746279075987	0.4866397864236108	0	0	1.4866500264730353	1.3840405905700308	TJP1;HIF1A
DNA-templated Transcription	3/199	0.39636867120826474	0.4866397864236108	0	0	1.3317006802721087	1.2323698095977726	GTF3C2;NFAT5;TAF5L
Bone Development	1/44	0.39651029052730635	0.4866397864236108	0	0	2.0212068435611106	1.8697240299639728	GNAS
Embryonic Organ Morphogenesis	1/44	0.39651029052730635	0.4866397864236108	0	0	2.0212068435611106	1.8697240299639728	DSCAML1
Extracellular Matrix Disassembly	1/44	0.39651029052730635	0.4866397864236108	0	0	2.0212068435611106	1.8697240299639728	CTSK
Mitotic Spindle Assembly	1/44	0.39651029052730635	0.4866397864236108	0	0	2.0212068435611106	1.8697240299639728	CLASP2
Nucleus Organization	1/44	0.39651029052730635	0.4866397864236108	0	0	2.0212068435611106	1.8697240299639728	BIN1
Positive Regulation Of Biosynthetic Process	1/44	0.39651029052730635	0.4866397864236108	0	0	2.0212068435611106	1.8697240299639728	LARP6
Positive Regulation Of Cytokine-Mediated Signaling Pathway	1/44	0.39651029052730635	0.4866397864236108	0	0	2.0212068435611106	1.8697240299639728	HIF1A
Positive Regulation Of Leukocyte Cell-Cell Adhesion	1/44	0.39651029052730635	0.4866397864236108	0	0	2.0212068435611106	1.8697240299639728	NFAT5
Positive Regulation Of Nucleocytoplasmic Transport	1/44	0.39651029052730635	0.4866397864236108	0	0	2.0212068435611106	1.8697240299639728	NEDD4
Positive Regulation Of Osteoblast Differentiation	1/44	0.39651029052730635	0.4866397864236108	0	0	2.0212068435611106	1.8697240299639728	PPP3CA
Regulation Of B Cell Proliferation	1/44	0.39651029052730635	0.4866397864236108	0	0	2.0212068435611106	1.8697240299639728	VAV3
Monoatomic Cation Transmembrane Transport	4/281	0.39879572500433097	0.4890778156724779	0	0	1.2567689530685922	1.1553551896530119	ATP6V0A4;ATP1B1;TMEM175;SLC9A1
Positive Regulation Of Macromolecule Metabolic Process	5/364	0.4007722001514941	0.49113357262010815	0	0	1.212448630350875	1.1086170667164224	FGF7;GCGR;RPS3;MITF;HIF1A
Regulation Of Protein Modification Process	1/45	0.403405229314952	0.49214836328058276	0	0	1.975170204245094	1.793086552372792	PPP1R16B
Regulation Of Stem Cell Differentiation	1/45	0.403405229314952	0.49214836328058276	0	0	1.975170204245094	1.793086552372792	HNRNPU
Establishment Of Protein Localization To Extracellular Region	1/45	0.403405229314952	0.49214836328058276	0	0	1.975170204245094	1.793086552372792	GOLPH3
Hexose Metabolic Process	1/45	0.403405229314952	0.49214836328058276	0	0	1.975170204245094	1.793086552372792	KHSRP
Mitotic Nuclear Division	1/45	0.403405229314952	0.49214836328058276	0	0	1.975170204245094	1.793086552372792	CLASP2
Negative Regulation Of Response To Biotic Stimulus	1/45	0.403405229314952	0.49214836328058276	0	0	1.975170204245094	1.793086552372792	BANF1
Potassium Ion Transport	2/122	0.40616484125609953	0.49514581244037165	0	0	1.4492625368731564	1.3057800223444918	TMEM175;SLC9A1
Inorganic Cation Transmembrane Transport	4/284	0.4064992931397009	0.4951845447330981	0	0	1.2431122448979592	1.119016189326167	ATP6V0A4;ATP1B1;TMEM175;SLC9A1
B Cell Receptor Signaling Pathway	1/46	0.4102217340250427	0.49565934775847104	0	0	1.9311796377875674	1.720792005037741	VAV3
Regulation Of Cytokine Production Involved In Inflammatory Response	1/46	0.4102217340250427	0.49565934775847104	0	0	1.9311796377875674	1.720792005037741	HIF1A
T Cell Differentiation	1/46	0.4102217340250427	0.49565934775847104	0	0	1.9311796377875674	1.720792005037741	PTPN2
Amino Acid Transport	1/46	0.4102217340250427	0.49565934775847104	0	0	1.9311796377875674	1.720792005037741	SLC3A2
Cellular Component Disassembly	1/46	0.4102217340250427	0.49565934775847104	0	0	1.9311796377875674	1.720792005037741	CTSK
Response To Glucose	1/46	0.4102217340250427	0.49565934775847104	0	0	1.9311796377875674	1.720792005037741	SELENOT
Epithelial Cell Migration	1/46	0.4102217340250427	0.49565934775847104	0	0	1.9311796377875674	1.720792005037741	PKN1
Intracellular Protein Transmembrane Transport	1/46	0.4102217340250427	0.49565934775847104	0	0	1.9311796377875674	1.720792005037741	SEC61B
Mitotic G2/M Transition Checkpoint	1/46	0.4102217340250427	0.49565934775847104	0	0	1.9311796377875674	1.720792005037741	TAOK1
Positive Regulation Of Cell-Cell Adhesion	1/46	0.4102217340250427	0.49565934775847104	0	0	1.9311796377875674	1.720792005037741	TJP1
Positive Regulation Of Peptide Hormone Secretion	1/46	0.4102217340250427	0.49565934775847104	0	0	1.9311796377875674	1.720792005037741	SELENOT
Bicellular Tight Junction Assembly	1/47	0.41696069300796107	0.5015791865889885	0	0	1.8891017046542808	1.6525168846445912	CLDN9
Regulation Of Signal Transduction By P53 Class Mediator	1/47	0.41696069300796107	0.5015791865889885	0	0	1.8891017046542808	1.6525168846445912	SGK1
Response To Organonitrogen Compound	1/47	0.41696069300796107	0.5015791865889885	0	0	1.8891017046542808	1.6525168846445912	RNF139
Secondary Alcohol Metabolic Process	1/47	0.41696069300796107	0.5015791865889885	0	0	1.8891017046542808	1.6525168846445912	IDH2
Epithelial To Mesenchymal Transition	1/47	0.41696069300796107	0.5015791865889885	0	0	1.8891017046542808	1.6525168846445912	HIF1A
Positive Regulation Of Smooth Muscle Cell Proliferation	1/47	0.41696069300796107	0.5015791865889885	0	0	1.8891017046542808	1.6525168846445912	FOXP1
Regulation Of Mitotic Cell Cycle	2/125	0.41804748581458806	0.5021480813455698	0	0	1.4136988272537592	1.2329719232843188	GBF1;HNRNPU
Negative Regulation Of Cell Growth	2/125	0.41804748581458806	0.5021480813455698	0	0	1.4136988272537592	1.2329719232843188	DIP2B;SMARCA4
Negative Regulation Of Nucleic Acid-Templated Transcription	6/456	0.4193775431642442	0.5033761266446833	0	0	1.1604804804804805	1.0084386299422654	HNRNPL;SFPQ;BTAF1;ZBTB16;SMARCA4;FOXP1
Positive Regulation Of Intracellular Protein Transport	2/126	0.4219818241611408	0.5061306923223067	0	0	1.4022266628604054	1.2098314004254223	BCAS3;HUWE1
Cellular Response To Mechanical Stimulus	1/48	0.4236229846208039	0.5066134523681544	0	0	1.8488143218670916	1.5879677096016058	SLC9A1
Regulation Of Tumor Necrosis Factor-Mediated Signaling Pathway	1/48	0.4236229846208039	0.5066134523681544	0	0	1.8488143218670916	1.5879677096016058	PTPN2
Chloride Transmembrane Transport	1/48	0.4236229846208039	0.5066134523681544	0	0	1.8488143218670916	1.5879677096016058	CFTR
Negative Regulation Of ERK1 And ERK2 Cascade	1/48	0.4236229846208039	0.5066134523681544	0	0	1.8488143218670916	1.5879677096016058	PTPN2
Autophagy Of Mitochondrion	1/49	0.43020947725873465	0.512616682298099	0	0	1.8102055800293686	1.5268776920934581	CTSK
Intrinsic Apoptotic Signaling Pathway In Response To DNA Damage	1/49	0.43020947725873465	0.512616682298099	0	0	1.8102055800293686	1.5268776920934581	MCL1
Neurogenesis	1/49	0.43020947725873465	0.512616682298099	0	0	1.8102055800293686	1.5268776920934581	EGFR
Nuclear Export	1/49	0.43020947725873465	0.512616682298099	0	0	1.8102055800293686	1.5268776920934581	HNRNPA1
Regulation Of Cell Communication	1/49	0.43020947725873465	0.512616682298099	0	0	1.8102055800293686	1.5268776920934581	GRK5
Protein Targeting	2/129	0.43370230204492627	0.5158668623514637	0	0	1.368894153717511	1.1435699601431029	VPS13C;KIF13B
Negative Regulation Of Cell Population Proliferation	5/379	0.43446464910139043	0.5158668623514637	0	0	1.1629217524759599	0.9694589009154291	RNF139;DLG3;TP53I11;SH2B3;PTPN2
Regulation Of Interleukin-12 Production	1/50	0.43672102955793235	0.5158668623514637	0	0	1.7731727052054302	1.4690038367998461	FOXP1
Regulation Of Mitochondrion Organization	1/50	0.43672102955793235	0.5158668623514637	0	0	1.7731727052054302	1.4690038367998461	GOLPH3
Dicarboxylic Acid Metabolic Process	1/50	0.43672102955793235	0.5158668623514637	0	0	1.7731727052054302	1.4690038367998461	IDH2
Ribosome Assembly	1/50	0.43672102955793235	0.5158668623514637	0	0	1.7731727052054302	1.4690038367998461	RPS14
Steroid Biosynthetic Process	1/50	0.43672102955793235	0.5158668623514637	0	0	1.7731727052054302	1.4690038367998461	PRKAG2
tRNA Processing	1/50	0.43672102955793235	0.5158668623514637	0	0	1.7731727052054302	1.4690038367998461	RTRAF
Negative Regulation Of Cell Projection Organization	1/50	0.43672102955793235	0.5158668623514637	0	0	1.7731727052054302	1.4690038367998461	PTPN9
Nucleocytoplasmic Transport	1/50	0.43672102955793235	0.5158668623514637	0	0	1.7731727052054302	1.4690038367998461	HNRNPA1
Plasma Membrane Bounded Cell Projection Morphogenesis	1/50	0.43672102955793235	0.5158668623514637	0	0	1.7731727052054302	1.4690038367998461	SGK1
Regulation Of TORC1 Signaling	1/50	0.43672102955793235	0.5158668623514637	0	0	1.7731727052054302	1.4690038367998461	RNF167
Positive Regulation Of Peptidyl-Tyrosine Phosphorylation	2/130	0.43758096593056284	0.5165097115890337	0	0	1.3581305309734513	1.122486090392687	FGF7;DLG3
Amide Biosynthetic Process	1/51	0.44315849047407396	0.5208385707008513	0	0	1.7376211453744494	1.4141244054643558	GLS
Regulation Of Substrate Adhesion-Dependent Cell Spreading	1/51	0.44315849047407396	0.5208385707008513	0	0	1.7376211453744494	1.4141244054643558	CARMIL1
Sensory Perception	1/51	0.44315849047407396	0.5208385707008513	0	0	1.7376211453744494	1.4141244054643558	GNAS
Negative Regulation Of MAP Kinase Activity	1/51	0.44315849047407396	0.5208385707008513	0	0	1.7376211453744494	1.4141244054643558	SH2B3
Positive Regulation Of Actin Filament Bundle Assembly	1/51	0.44315849047407396	0.5208385707008513	0	0	1.7376211453744494	1.4141244054643558	CARMIL1
Receptor Internalization	1/51	0.44315849047407396	0.5208385707008513	0	0	1.7376211453744494	1.4141244054643558	NEDD4
Cardiac Muscle Tissue Development	1/52	0.4495226994043456	0.5264274418221255	0	0	1.7034637643603696	1.3620366944480153	NDUFV2
Cartilage Development	1/52	0.4495226994043456	0.5264274418221255	0	0	1.7034637643603696	1.3620366944480153	ZBTB16
Regulation Of Proteolysis	1/52	0.4495226994043456	0.5264274418221255	0	0	1.7034637643603696	1.3620366944480153	RNF139
Positive Regulation Of B Cell Activation	1/52	0.4495226994043456	0.5264274418221255	0	0	1.7034637643603696	1.3620366944480153	VAV3
Positive Regulation Of Transcription Initiation By RNA Polymerase II	1/52	0.4495226994043456	0.5264274418221255	0	0	1.7034637643603696	1.3620366944480153	TAF2
Actin Cytoskeleton Reorganization	1/53	0.4558144861733793	0.5315128292085877	0	0	1.6706201287699085	1.312555082142876	FGF7
Regulation Of Macromolecule Biosynthetic Process	1/53	0.4558144861733793	0.5315128292085877	0	0	1.6706201287699085	1.312555082142876	MITF
Tight Junction Assembly	1/53	0.4558144861733793	0.5315128292085877	0	0	1.6706201287699085	1.312555082142876	CLDN9
Negative Regulation Of Viral Genome Replication	1/53	0.4558144861733793	0.5315128292085877	0	0	1.6706201287699085	1.312555082142876	BANF1
Positive Regulation Of Chemokine Production	1/53	0.4558144861733793	0.5315128292085877	0	0	1.6706201287699085	1.312555082142876	HIF1A
Protein Homotetramerization	1/53	0.4558144861733793	0.5315128292085877	0	0	1.6706201287699085	1.312555082142876	GLS
Non-Membrane-Bounded Organelle Assembly	2/135	0.4567549822903421	0.5322301645491451	0	0	1.3067403020826402	1.0239723841622792	CIRBP;RPS3
Proteasomal Protein Catabolic Process	3/220	0.4596890528328314	0.5326911362753055	0	0	1.2015360983102918	0.9338398514805841	PSMD7;RNF139;RBX1
Regulation Of Protein Kinase B Signaling	2/136	0.4605447690126319	0.5326911362753055	0	0	1.2969224673094704	1.0055626224373677	SH2B3;EGFR
Regulation Of Lipid Metabolic Process	1/54	0.46203467137815313	0.5326911362753055	0	0	1.639015875654559	1.265509307378844	PRKAG2
Apical Junction Assembly	1/54	0.46203467137815313	0.5326911362753055	0	0	1.639015875654559	1.265509307378844	CLDN9
Regulation Of Smooth Muscle Cell Proliferation	1/54	0.46203467137815313	0.5326911362753055	0	0	1.639015875654559	1.265509307378844	FOXP1
Epidermal Cell Differentiation	1/54	0.46203467137815313	0.5326911362753055	0	0	1.639015875654559	1.265509307378844	PPP3CA
Mesenchymal Cell Differentiation	1/54	0.46203467137815313	0.5326911362753055	0	0	1.639015875654559	1.265509307378844	HIF1A
Monoatomic Anion Transmembrane Transport	1/54	0.46203467137815313	0.5326911362753055	0	0	1.639015875654559	1.265509307378844	CFTR
Negative Regulation Of TOR Signaling	1/54	0.46203467137815313	0.5326911362753055	0	0	1.639015875654559	1.265509307378844	RNF167
Negative Regulation Of Neuron Projection Development	1/54	0.46203467137815313	0.5326911362753055	0	0	1.639015875654559	1.265509307378844	PTPN9
Negative Regulation Of Protein Catabolic Process	1/54	0.46203467137815313	0.5326911362753055	0	0	1.639015875654559	1.265509307378844	EGFR
Negative Regulation Of Protein Modification By Small Protein Conjugation Or Removal	1/54	0.46203467137815313	0.5326911362753055	0	0	1.639015875654559	1.265509307378844	RPS3
Negative Regulation Of Protein Ubiquitination	1/54	0.46203467137815313	0.5326911362753055	0	0	1.639015875654559	1.265509307378844	RPS3
Organelle Disassembly	1/54	0.46203467137815313	0.5326911362753055	0	0	1.639015875654559	1.265509307378844	GBF1
Peptidyl-Tyrosine Modification	1/54	0.46203467137815313	0.5326911362753055	0	0	1.639015875654559	1.265509307378844	EGFR
Protein Localization To Plasma Membrane	2/137	0.46431919104391084	0.5349480257379142	0	0	1.2872500819403474	0.9875564459402636	ATP1B1;CLASP2
Response To Peptide Hormone	1/55	0.46818406632770065	0.5386421466329946	0	0	1.6085821504323707	1.2207429504093106	IRS1
Purine Ribonucleotide Biosynthetic Process	1/55	0.46818406632770065	0.5386421466329946	0	0	1.6085821504323707	1.2207429504093106	PRKAG2
Negative Regulation Of Apoptotic Process	6/482	0.47168974749080883	0.5420644434694837	0	0	1.0956166250283896	0.8232833903590996	TJP1;PRDX5;GOLPH3;GRK5;EGFR;MCL1
Intracellular Calcium Ion Homeostasis	2/139	0.4718213737778391	0.5420644434694837	0	0	1.2683289193204574	0.9527113689310013	ATP1B1;MICU1
RNA Polymerase II Preinitiation Complex Assembly	1/56	0.47426347312887607	0.5434592368137594	0	0	1.5792551061273528	1.178112087681899	TAF2
Mitotic DNA Damage Checkpoint Signaling	1/56	0.47426347312887607	0.5434592368137594	0	0	1.5792551061273528	1.178112087681899	TAOK1
Regulation Of Cation Channel Activity	1/56	0.47426347312887607	0.5434592368137594	0	0	1.5792551061273528	1.178112087681899	PDE4D
Positive Regulation Of Protein Modification Process	3/225	0.47436417492056754	0.5434592368137594	0	0	1.1741741741741742	0.8756755577985784	PPP1R16B;TAOK1;EGFR
Regulation Of Transcription Initiation By RNA Polymerase II	1/57	0.4802736848601198	0.548309663943584	0	0	1.5509754562618	1.1374840980086083	TAF2
Chemokine-Mediated Signaling Pathway	1/57	0.4802736848601198	0.548309663943584	0	0	1.5509754562618	1.1374840980086083	SH2B3
Endosome To Lysosome Transport	1/57	0.4802736848601198	0.548309663943584	0	0	1.5509754562618	1.1374840980086083	BIN1
Striated Muscle Contraction	1/57	0.4802736848601198	0.548309663943584	0	0	1.5509754562618	1.1374840980086083	ATP1B1
Post-Transcriptional Regulation Of Gene Expression	1/57	0.4802736848601198	0.548309663943584	0	0	1.5509754562618	1.1374840980086083	YTHDC1
Protein Localization To Cell Periphery	2/142	0.48295600207284795	0.5507472064989122	0	0	1.240960809102402	0.9032081613169949	ATP1B1;CLASP2
Cellular Response To Lipid	3/228	0.4830820546002072	0.5507472064989122	0	0	1.1583407407407407	0.8427725299784683	IRS1;CFTR;EGFR
Regulation Of Neuron Death	1/58	0.4862154856625144	0.5523948156554677	0	0	1.523688074812582	1.0987366013271629	MAP3K5
Response To Organic Cyclic Compound	1/58	0.4862154856625144	0.5523948156554677	0	0	1.523688074812582	1.0987366013271629	STRN3
Memory	1/58	0.4862154856625144	0.5523948156554677	0	0	1.523688074812582	1.0987366013271629	SGK1
Positive Regulation Of Mitochondrion Organization	1/58	0.4862154856625144	0.5523948156554677	0	0	1.523688074812582	1.0987366013271629	HTT
Positive Regulation Of Type II Interferon Production	1/58	0.4862154856625144	0.5523948156554677	0	0	1.523688074812582	1.0987366013271629	PDE4D
DNA-templated Transcription Initiation	1/59	0.49208965086780826	0.5563639729231059	0	0	1.4973416375512685	1.0617565129933393	TAF2
Regulation Of Multicellular Organismal Development	1/59	0.49208965086780826	0.5563639729231059	0	0	1.4973416375512685	1.0617565129933393	RAB14
Cellular Response To Chemokine	1/59	0.49208965086780826	0.5563639729231059	0	0	1.4973416375512685	1.0617565129933393	SH2B3
Transcription Preinitiation Complex Assembly	1/59	0.49208965086780826	0.5563639729231059	0	0	1.4973416375512685	1.0617565129933393	TAF2
Glucose Metabolic Process	1/59	0.49208965086780826	0.5563639729231059	0	0	1.4973416375512685	1.0617565129933393	KHSRP
Microtubule Cytoskeleton Organization Involved In Mitosis	1/59	0.49208965086780826	0.5563639729231059	0	0	1.4973416375512685	1.0617565129933393	CLASP2
Regulation Of Cell Death	1/59	0.49208965086780826	0.5563639729231059	0	0	1.4973416375512685	1.0617565129933393	HBB
Positive Regulation Of Cytokine Production	4/320	0.49681069954899765	0.5602196734388257	0	0	1.0994575045207957	0.7691213321691298	PDE4D;RPS3;HIF1A;FOXP1
Regulation Of Cold-Induced Thermogenesis	2/146	0.49757564052492204	0.5602196734388257	0	0	1.206243854473943	0.8419674896761727	GNAS;SMARCA4
Negative Regulation Of Response To External Stimulus	2/146	0.49757564052492204	0.5602196734388257	0	0	1.206243854473943	0.8419674896761727	BANF1;PTPN2
Neuron Projection Morphogenesis	2/146	0.49757564052492204	0.5602196734388257	0	0	1.206243854473943	0.8419674896761727	SGK1;DSCAML1
Regulation Of Extrinsic Apoptotic Signaling Pathway	1/60	0.4978969469315725	0.5602196734388257	0	0	1.4718882998581349	1.0264392000106786	HTT
Sterol Metabolic Process	1/60	0.4978969469315725	0.5602196734388257	0	0	1.4718882998581349	1.0264392000106786	PRKAG2
Homophilic Cell Adhesion Via Plasma Membrane Adhesion Molecules	1/60	0.4978969469315725	0.5602196734388257	0	0	1.4718882998581349	1.0264392000106786	DSCAML1
BMP Signaling Pathway	1/61	0.503638131845946	0.5655126861358735	0	0	1.4472834067547724	0.9926877248152519	USP9X
Negative Regulation Of Autophagy	1/61	0.503638131845946	0.5655126861358735	0	0	1.4472834067547724	0.9926877248152519	MCL1
Negative Regulation Of Viral Process	1/61	0.503638131845946	0.5655126861358735	0	0	1.4472834067547724	0.9926877248152519	BANF1
Skeletal System Development	2/149	0.5083667448068023	0.5704307232537232	0	0	1.1814460297393294	0.7993098554041321	ZBTB16;GNAS
Cell Junction Organization	1/62	0.5093139549087139	0.5707107056374355	0	0	1.4234852314580775	0.9604121693771757	TJP1
Glycerophospholipid Metabolic Process	1/62	0.5093139549087139	0.5707107056374355	0	0	1.4234852314580775	0.9604121693771757	PLCB3
Inorganic Anion Transmembrane Transport	1/63	0.5149251570015803	0.575815144808329	0	0	1.4004547392354696	0.9295290268878776	CFTR
Positive Regulation Of Mitotic Cell Cycle Phase Transition	1/63	0.5149251570015803	0.575815144808329	0	0	1.4004547392354696	0.9295290268878776	EGFR
Regulation Of Cellular Catabolic Process	1/63	0.5149251570015803	0.575815144808329	0	0	1.4004547392354696	0.9295290268878776	SOGA1
Protein-Containing Complex Assembly	4/328	0.5161289139225874	0.5767670103670445	0	0	1.0718694885361553	0.7089330986358199	CCT2;CAND1;MITF;SLC9A1
Positive Regulation Of Cysteine-Type Endopeptidase Activity	1/64	0.520472470593956	0.5812238647724995	0	0	1.3781553737500873	0.8999606553708338	MAP3K5
Regulation Of Translational Initiation	1/65	0.5259566200492538	0.5861478408723292	0	0	1.3565528634361232	0.8716347846028701	EIF5B
Positive Regulation Of Cell Cycle	1/65	0.5259566200492538	0.5861478408723292	0	0	1.3565528634361232	0.8716347846028701	EGFR
Regulation Of Cell-Matrix Adhesion	1/65	0.5259566200492538	0.5861478408723292	0	0	1.3565528634361232	0.8716347846028701	SLC9A1
Regulation Of ERK1 And ERK2 Cascade	3/244	0.5283613551759544	0.588426941502969	0	0	1.0805532503457815	0.6893657919253589	GAREM1;EGFR;PTPN2
Cellular Response To BMP Stimulus	1/66	0.5313783214194491	0.5905807974471595	0	0	1.3356150457472042	0.8444840724482998	USP9X
Negative Regulation Of Endopeptidase Activity	1/66	0.5313783214194491	0.5905807974471595	0	0	1.3356150457472042	0.8444840724482998	BIN1
Negative Regulation Of Immune Response	1/66	0.5313783214194491	0.5905807974471595	0	0	1.3356150457472042	0.8444840724482998	BANF1
Regulation Of Viral Genome Replication	1/67	0.5367382826072765	0.5945185039576875	0	0	1.315311707382192	0.8184457028884674	BANF1
Extrinsic Apoptotic Signaling Pathway	1/67	0.5367382826072765	0.5945185039576875	0	0	1.315311707382192	0.8184457028884674	MCL1
Negative Regulation Of Cellular Catabolic Process	1/67	0.5367382826072765	0.5945185039576875	0	0	1.315311707382192	0.8184457028884674	MCL1
Peptidyl-Tyrosine Phosphorylation	1/67	0.5367382826072765	0.5945185039576875	0	0	1.315311707382192	0.8184457028884674	EGFR
Protein Secretion	1/67	0.5367382826072765	0.5945185039576875	0	0	1.315311707382192	0.8184457028884674	GOLPH3
B Cell Differentiation	1/68	0.5420372037279935	0.5995759738329934	0	0	1.2956144388191202	0.7934610216559015	PTPN2
Skin Development	1/68	0.5420372037279935	0.5995759738329934	0	0	1.2956144388191202	0.7934610216559015	PPP3CA
Response To Lipopolysaccharide	2/159	0.5432309942921586	0.6004904774743051	0	0	1.105631024181275	0.6746788774307751	ERBIN;FOXP1
Regulation Of Heart Contraction	1/69	0.5472757769336092	0.6033309778055153	0	0	1.2764965016843741	0.76947520717281	PDE4D
Regulation Of Monoatomic Ion Transmembrane Transporter Activity	1/69	0.5472757769336092	0.6033309778055153	0	0	1.2764965016843741	0.76947520717281	NEDD4
Establishment Of Protein Localization To Membrane	1/69	0.5472757769336092	0.6033309778055153	0	0	1.2764965016843741	0.76947520717281	EGFR
Positive Regulation Of Phosphatidylinositol 3-Kinase Signaling	1/69	0.5472757769336092	0.6033309778055153	0	0	1.2764965016843741	0.76947520717281	NEDD4
Neutrophil Chemotaxis	1/70	0.5524546862938752	0.6069952093866889	0	0	1.257932707654983	0.7464369716151863	GBF1
Protein K48-linked Ubiquitination	1/70	0.5524546862938752	0.6069952093866889	0	0	1.257932707654983	0.7464369716151863	RBX1
Regulation Of G Protein-Coupled Receptor Signaling Pathway	1/70	0.5524546862938752	0.6069952093866889	0	0	1.257932707654983	0.7464369716151863	GRK5
Regulation Of Actin Filament-Based Process	1/70	0.5524546862938752	0.6069952093866889	0	0	1.257932707654983	0.7464369716151863	TAOK1
Regulation Of Cellular Biosynthetic Process	1/70	0.5524546862938752	0.6069952093866889	0	0	1.257932707654983	0.7464369716151863	MITF
Mitochondrion Organization	2/162	0.55335164771757	0.6075726816549962	0	0	1.0847345132743362	0.6419042187439313	VPS13C;MCL1
Positive Regulation Of Intracellular Signal Transduction	6/525	0.5549165497735646	0.6088822772834016	0	0	1.0026037598291933	0.5904709892109183	NFAT5;NDFIP2;GOLPH3;NEDD4;RPS3;EGFR
Regulation Of Cilium Assembly	1/71	0.5575746086513002	0.6093467333022893	0	0	1.2398993077407174	0.7242982869214261	HTT
Cell-Cell Junction Assembly	1/71	0.5575746086513002	0.6093467333022893	0	0	1.2398993077407174	0.7242982869214261	TJP1
Kidney Development	1/71	0.5575746086513002	0.6093467333022893	0	0	1.2398993077407174	0.7242982869214261	ZBTB16
Myeloid Leukocyte Differentiation	1/71	0.5575746086513002	0.6093467333022893	0	0	1.2398993077407174	0.7242982869214261	FOXP1
Negative Regulation Of Cellular Response To Growth Factor Stimulus	1/71	0.5575746086513002	0.6093467333022893	0	0	1.2398993077407174	0.7242982869214261	NEDD4
Positive Regulation Of Cell-Substrate Adhesion	1/71	0.5575746086513002	0.6093467333022893	0	0	1.2398993077407174	0.7242982869214261	CARMIL1
Transforming Growth Factor Beta Receptor Signaling Pathway	1/72	0.5626362127453908	0.6140579346574112	0	0	1.2223738909226283	0.7030141391751509	USP9X
Negative Regulation Of Catabolic Process	1/72	0.5626362127453908	0.6140579346574112	0	0	1.2223738909226283	0.7030141391751509	EGFR
Granulocyte Chemotaxis	1/73	0.5676401600218424	0.6178704602766029	0	0	1.205335291238375	0.6825423009996844	GBF1
Monocarboxylic Acid Transport	1/73	0.5676401600218424	0.6178704602766029	0	0	1.205335291238375	0.6825423009996844	SLC16A3
Protein Tetramerization	1/73	0.5676401600218424	0.6178704602766029	0	0	1.205335291238375	0.6825423009996844	GLS
Regulation Of Rho Protein Signal Transduction	1/73	0.5676401600218424	0.6178704602766029	0	0	1.205335291238375	0.6825423009996844	ARHGDIB
Regulation Of Cytokine Production	2/167	0.5698664943785201	0.6198813728745073	0	0	1.05159560203808	0.5913681161325324	ZBTB34;FOXP1
Gland Development	1/74	0.5725871044128812	0.621188662347131	0	0	1.188763502504375	0.6628431259976015	PHF1
Import Into Nucleus	1/74	0.5725871044128812	0.621188662347131	0	0	1.188763502504375	0.6628431259976015	HNRNPA1
Negative Regulation Of Neuron Apoptotic Process	1/74	0.5725871044128812	0.621188662347131	0	0	1.188763502504375	0.6628431259976015	HIF1A
Positive Regulation Of Lymphocyte Proliferation	1/74	0.5725871044128812	0.621188662347131	0	0	1.188763502504375	0.6628431259976015	VAV3
Regulation Of Plasma Membrane Bounded Cell Projection Assembly	1/75	0.5774776923918818	0.625250499505704	0	0	1.1726395999523753	0.6438793602812369	PPP1R16B
Negative Regulation Of Phosphorylation	1/75	0.5774776923918818	0.625250499505704	0	0	1.1726395999523753	0.6438793602812369	HNRNPU
Regulation Of DNA Replication	1/75	0.5774776923918818	0.625250499505704	0	0	1.1726395999523753	0.6438793602812369	EGFR
Transcription Initiation At RNA Polymerase II Promoter	1/76	0.5823125631691778	0.6296519189324356	0	0	1.1569456681350954	0.6256159697192035	TAF2
Regulation Of Ras Protein Signal Transduction	1/76	0.5823125631691778	0.6296519189324356	0	0	1.1569456681350954	0.6256159697192035	ARHGDIB
Cell-Cell Adhesion Via Plasma-Membrane Adhesion Molecules	2/172	0.5859371234996047	0.6323127602387344	0	0	1.0204060385216034	0.5454506937684523	CLDN9;DSCAML1
Generation Of Neurons	2/172	0.5859371234996047	0.6323127602387344	0	0	1.0204060385216034	0.5454506937684523	USP9X;ASTN2
Actomyosin Structure Organization	1/77	0.5870923489013677	0.6323127602387344	0	0	1.1416647345235336	0.6080199816444908	TJP1
Cell Morphogenesis Involved In Neuron Differentiation	1/77	0.5870923489013677	0.6323127602387344	0	0	1.1416647345235336	0.6080199816444908	DSCAML1
Regulation Of Transcription Elongation By RNA Polymerase II	1/77	0.5870923489013677	0.6323127602387344	0	0	1.1416647345235336	0.6080199816444908	HNRNPU
Neutrophil Migration	1/77	0.5870923489013677	0.6323127602387344	0	0	1.1416647345235336	0.6080199816444908	GBF1
Regulation Of Innate Immune Response	1/78	0.5918176742155679	0.635727980969579	0	0	1.1267807082785057	0.5910603409757793	BANF1
Negative Regulation Of Protein Modification Process	1/78	0.5918176742155679	0.635727980969579	0	0	1.1267807082785057	0.5910603409757793	PPP1R16B
Organonitrogen Compound Catabolic Process	1/78	0.5918176742155679	0.635727980969579	0	0	1.1267807082785057	0.5910603409757793	SLC16A3
Regulation Of TOR Signaling	1/78	0.5918176742155679	0.635727980969579	0	0	1.1267807082785057	0.5910603409757793	GOLPH3
Regulation Of Cyclin-Dependent Protein Serine/Threonine Kinase Activity	1/79	0.5964891570616322	0.6390676234137723	0	0	1.1122783237320681	0.5747077755750866	EGFR
Regulation Of Neuron Differentiation	1/79	0.5964891570616322	0.6390676234137723	0	0	1.1122783237320681	0.5747077755750866	BIN1
Response To Insulin	1/79	0.5964891570616322	0.6390676234137723	0	0	1.1122783237320681	0.5747077755750866	IRS1
Negative Regulation Of Cellular Component Organization	1/79	0.5964891570616322	0.6390676234137723	0	0	1.1122783237320681	0.5747077755750866	CARMIL1
Calcium Ion Transmembrane Transport	1/80	0.601107408286266	0.6427527581413929	0	0	1.09814308816149	0.5589346748694266	MICU1
Glycoprotein Biosynthetic Process	1/80	0.601107408286266	0.6427527581413929	0	0	1.09814308816149	0.5589346748694266	GOLPH3
Negative Regulation Of Protein Serine/Threonine Kinase Activity	1/80	0.601107408286266	0.6427527581413929	0	0	1.09814308816149	0.5589346748694266	SH2B3
Negative Regulation Of Cytokine Production	2/178	0.6046328505744251	0.6459459452720351	0	0	0.9853177795655672	0.4957467414239965	BANF1;RBX1
Cellular Response To Interleukin-1	1/81	0.6056730318137542	0.6459459452720351	0	0	1.0843612334801762	0.5437149770261739	HIF1A
Negative Regulation Of NF-kappaB Transcription Factor Activity	1/81	0.6056730318137542	0.6459459452720351	0	0	1.0843612334801762	0.5437149770261739	ERBIN
Positive Regulation Of Growth	1/81	0.6056730318137542	0.6459459452720351	0	0	1.0843612334801762	0.5437149770261739	EGFR
Positive Regulation Of ERK1 And ERK2 Cascade	2/179	0.607686273548005	0.6476708426869943	0	0	0.9797010149492525	0.48798567367396606	GAREM1;EGFR
Regulation Of Phosphorylation	1/82	0.6101866246427475	0.6494894716431587	0	0	1.070919671507043	0.5290240653480525	EGFR
Negative Regulation Of Apoptotic Signaling Pathway	1/82	0.6101866246427475	0.6494894716431587	0	0	1.070919671507043	0.5290240653480525	HTT
Regulation Of Epithelial To Mesenchymal Transition	1/83	0.6146487773584597	0.6529645452976883	0	0	1.0578059525088643	0.5148386718418934	CLASP2
Calcium Ion Transmembrane Import Into Cytosol	1/83	0.6146487773584597	0.6529645452976883	0	0	1.0578059525088643	0.5148386718418934	PLCB3
Vascular Transport	1/83	0.6146487773584597	0.6529645452976883	0	0	1.0578059525088643	0.5148386718418934	ATP1B2
Regulation Of Cysteine-Type Endopeptidase Activity Involved In Apoptotic Process	1/84	0.6190600734442875	0.656372184157391	0	0	1.0450082267395573	0.5011367902628693	MAP3K5
Regulation Of Interleukin-1 Beta Production	1/84	0.6190600734442875	0.656372184157391	0	0	1.0450082267395573	0.5011367902628693	FOXP1
Purine Ribonucleotide Metabolic Process	1/84	0.6190600734442875	0.656372184157391	0	0	1.0450082267395573	0.5011367902628693	ATP1B1
Regulation Of Osteoblast Differentiation	1/85	0.6234210900543836	0.65801090537353	0	0	1.0325152087266625	0.48789759330367743	PPP3CA
Response To Interleukin-1	1/85	0.6234210900543836	0.65801090537353	0	0	1.0325152087266625	0.48789759330367743	HIF1A
Transport Across Blood-Brain Barrier	1/85	0.6234210900543836	0.65801090537353	0	0	1.0325152087266625	0.48789759330367743	ATP1B2
Integrin-Mediated Signaling Pathway	1/85	0.6234210900543836	0.65801090537353	0	0	1.0325152087266625	0.48789759330367743	ERBIN
Mitotic Spindle Organization	1/85	0.6234210900543836	0.65801090537353	0	0	1.0325152087266625	0.48789759330367743	CLASP2
Negative Regulation Of Cell Cycle	1/85	0.6234210900543836	0.65801090537353	0	0	1.0325152087266625	0.48789759330367743	RNF167
Positive Regulation Of Canonical Wnt Signaling Pathway	1/85	0.6234210900543836	0.65801090537353	0	0	1.0325152087266625	0.48789759330367743	EGFR
Exocytosis	1/86	0.6277323978801912	0.6617076049819541	0	0	1.020316144078777	0.4751013575268402	SYTL4
Negative Regulation Of Binding	1/86	0.6277323978801912	0.6617076049819541	0	0	1.020316144078777	0.4751013575268402	BTAF1
Regulation Of Insulin Secretion	1/87	0.6319945609243225	0.6653430512691065	0	0	1.008400778608749	0.4627293940128467	IRS1
Regulation Of Type II Interferon Production	1/87	0.6319945609243225	0.6653430512691065	0	0	1.008400778608749	0.4627293940128467	PDE4D
Axonogenesis	2/188	0.6343649744064515	0.6674090663208712	0	0	0.9318679227328956	0.42412181252095776	USP9X;DSCAML1
Positive Regulation Of Cell Adhesion	1/88	0.6362081370567122	0.6689180669825072	0	0	0.9967593295863082	0.45076398286445757	PPP3CA
Regulation Of Vesicle-Mediated Transport	1/89	0.6403736776522129	0.6720021402431176	0	0	0.9853824589507408	0.43918831391348223	RNF139
Organic Anion Transport	1/89	0.6403736776522129	0.6720021402431176	0	0	0.9853824589507408	0.43918831391348223	CFTR
Positive Regulation Of Peptidyl-Serine Phosphorylation	1/89	0.6403736776522129	0.6720021402431176	0	0	0.9853824589507408	0.43918831391348223	EGFR
Positive Regulation Of Multicellular Organismal Process	4/387	0.6463986716844994	0.677889889022975	0	0	0.904000372995151	0.39445046210795764	ZBTB16;GNAS;ARID1A;SMARCA4
Lymphocyte Differentiation	1/91	0.6485628270645017	0.6797237572565823	0	0	0.9633871757219775	0.4171431782438352	PTPN2
B Cell Activation	1/92	0.6525875079471924	0.6830666429952699	0	0	0.9527520937212567	0.4066441563549024	PTPN2
Positive Regulation Of Neuron Projection Development	1/92	0.6525875079471924	0.6830666429952699	0	0	0.9527520937212567	0.4066441563549024	ATP1B2
Positive Regulation Of Cellular Component Biogenesis	1/93	0.6565662975384491	0.6863530113564874	0	0	0.9423482091553342	0.39647567355367147	RPS3
Positive Regulation Of Protein Kinase B Signaling	1/93	0.6565662975384491	0.6863530113564874	0	0	0.9423482091553342	0.39647567355367147	EGFR
Cellular Response To Hormone Stimulus	1/94	0.6604997168328015	0.6900239698202192	0	0	0.9321680640424423	0.3866247060464274	BCAS3
Cell Junction Assembly	1/95	0.6643882809834637	0.6932010380669301	0	0	0.9222045177617396	0.377078858751476	TJP1
Recombinational Repair	1/95	0.6643882809834637	0.6932010380669301	0	0	0.9222045177617396	0.377078858751476	SFPQ
Cellular Response To Transforming Growth Factor Beta Stimulus	1/96	0.6682324991873885	0.6967676027218405	0	0	0.9124507303501044	0.36782632937243337	USP9X
Organic Substance Transport	2/201	0.6703760265852284	0.6985574391677922	0	0	0.8704140169875928	0.34809291879950344	ARRDC2;SLC3A2
Regulation Of Defense Response	1/97	0.6720328749917572	0.6998381817227974	0	0	0.9029001468428781	0.358855874299378	FOXP1
Mitochondrial Translation	1/98	0.675789906299703	0.7024093308172263	0	0	0.8935464825832236	0.35015677717395466	NDUFA7
Phosphatidylinositol Biosynthetic Process	1/98	0.675789906299703	0.7024093308172263	0	0	0.8935464825832236	0.35015677717395466	PITPNM2
Positive Regulation Of Protein-Containing Complex Assembly	1/98	0.675789906299703	0.7024093308172263	0	0	0.8935464825832236	0.35015677717395466	RPS3
Axon Development	1/99	0.6795040852130458	0.7058213862911384	0	0	0.8843837094309089	0.34171881972396356	DSCAML1
Regulation Of Angiogenesis	2/205	0.6808658148388307	0.7067871022057913	0	0	0.8530886263568594	0.3279187657495125	PPP1R16B;HIF1A
Regulation Of Canonical Wnt Signaling Pathway	2/207	0.6860081394011979	0.7116736309831071	0	0	0.844679473343406	0.3183307939017473	EGFR;RBX1
Positive Regulation Of MAPK Cascade	3/310	0.6891734389863964	0.7145042751468597	0	0	0.845385450597177	0.31470514404129346	GAREM1;TAOK1;EGFR
Calcium Ion Homeostasis	1/102	0.6903943469226466	0.7153167520997149	0	0	0.8579840362890915	0.3178765024471359	ATP1B1
Mitochondrial Gene Expression	1/103	0.693941928166221	0.7185373382784415	0	0	0.8495292390083787	0.31038994859406954	NDUFA7
Positive Regulation Of Vasculature Development	1/104	0.6974490359053971	0.7217119688432824	0	0	0.8412386125486506	0.30312000529761035	HIF1A
Glycerophospholipid Biosynthetic Process	1/108	0.7110818484787419	0.7353539216885092	0	0	0.809625756515295	0.2760562631446086	PITPNM2
Cellular Response To Salt	1/109	0.7143933814472493	0.7383117953554642	0	0	0.8020884320443792	0.2697595957903929	HNRNPA1
Sensory Perception Of Chemical Stimulus	1/110	0.7176671225600912	0.7412269018360539	0	0	0.7946894071050398	0.26363776184104837	GNAS
Double-Strand Break Repair Via Homologous Recombination	1/111	0.7209035011107847	0.7431620213089122	0	0	0.7874249098918702	0.25768479467549393	SFPQ
Mitotic Sister Chromatid Segregation	1/111	0.7209035011107847	0.7431620213089122	0	0	0.7874249098918702	0.25768479467549393	CLASP2
Negative Regulation Of Inflammatory Response	1/111	0.7209035011107847	0.7431620213089122	0	0	0.7874249098918702	0.25768479467549393	PTPN2
Regulation Of Protein Serine/Threonine Kinase Activity	1/112	0.7241029417158564	0.7450518318535478	0	0	0.7802913045203794	0.2518949747943572	HTT
Small GTPase Mediated Signal Transduction	1/112	0.7241029417158564	0.7450518318535478	0	0	0.7802913045203794	0.2518949747943572	RAB18
Protein Deubiquitination	1/112	0.7241029417158564	0.7450518318535478	0	0	0.7802913045203794	0.2518949747943572	USP9X
Positive Regulation Of Cellular Component Organization	1/113	0.7272658640564125	0.747835923064922	0	0	0.7732850849590938	0.24626281798933455	RPS3
Proteolysis	3/330	0.7289704834236836	0.7491179088449412	0	0	0.7928644240570846	0.25064191673744846	CAPN9;CTSK;CTSC
Negative Regulation Of Canonical Wnt Signaling Pathway	1/114	0.7303926832105575	0.7501082421421671	0	0	0.7664028692838486	0.24078306356082088	RBX1
Cilium Organization	2/228	0.7359919858124891	0.755384497358364	0	0	0.7653692536612108	0.23461326716146091	ABLIM3;GBF1
Positive Regulation Of Protein Serine/Threonine Kinase Activity	1/117	0.7395606013168431	0.7585712500027305	0	0	0.746468175603828	0.22520874029076202	EGFR
Negative Regulation Of Multicellular Organismal Process	2/231	0.7425535929506737	0.761163958688786	0	0	0.755226649147892	0.2248009394861093	ARHGDIB;EGFR
Regulation Of Protein-Containing Complex Assembly	1/119	0.7454994300997156	0.7637051143663962	0	0	0.7337415067572612	0.21550054767542842	RPS3
Positive Regulation Of GTPase Activity	2/234	0.748975773237771	0.7667862108992449	0	0	0.7453463533719866	0.21544135086305344	BCAS3;RAP1GAP
Inflammatory Response	2/236	0.7531806935988731	0.7706088897609482	0	0	0.7389002344754557	0.2094413564581179	PRDX5;NFATC3
Protein Localization To Nucleus	1/122	0.7541557954843678	0.7706426492269992	0	0	0.7154403465977355	0.201866006080124	HNRNPU
Receptor-Mediated Endocytosis	1/122	0.7541557954843678	0.7706426492269992	0	0	0.7154403465977355	0.201866006080124	NEDD4
Organonitrogen Compound Biosynthetic Process	1/123	0.7569756032113217	0.7730412527176794	0	0	0.7095399725572327	0.1975531377684579	GOLPH3
Enzyme-Linked Receptor Protein Signaling Pathway	1/124	0.7597632079597663	0.7744377621321978	0	0	0.7037355395580388	0.19335025765731848	EGFR
Negative Regulation Of Growth	1/124	0.7597632079597663	0.7744377621321978	0	0	0.7037355395580388	0.19335025765731848	SMARCA4
Neuron Projection Guidance	1/124	0.7597632079597663	0.7744377621321978	0	0	0.7037355395580388	0.19335025765731848	DSCAML1
Regulation Of Inflammatory Response	2/240	0.7614093996576633	0.7756324893150294	0	0	0.7263330110805384	0.1979868227755838	PTPN2;FOXP1
Protein-Containing Complex Organization	1/126	0.765243269218681	0.7790528863981095	0	0	0.6924052863436123	0.1852609947564015	MITF
Cilium Assembly	2/243	0.7674246967930826	0.7803379037694662	0	0	0.71718136084897	0.18984860603330972	ABLIM3;GBF1
Regulation Of Response To External Stimulus	1/127	0.7679364456411005	0.7803379037694662	0	0	0.6868750437032375	0.18136818920280318	FOXP1
Regulation Of Tumor Necrosis Factor Production	1/127	0.7679364456411005	0.7803379037694662	0	0	0.6868750437032375	0.18136818920280318	FOXP1
Positive Regulation Of DNA-binding Transcription Factor Activity	2/246	0.7733082604805875	0.7853086990355315	0	0	0.7082547511968664	0.18207637872520502	RPS3;SMARCA4
Transmembrane Receptor Protein Serine/Threonine Kinase Signaling Pathway	1/130	0.7758327926680872	0.7873836531048329	0	0	0.670798756957962	0.1702609702038237	USP9X
Synapse Organization	1/131	0.778405000638495	0.7895043899842392	0	0	0.665604879701796	0.16673956277913388	NEDD4
Negative Regulation Of Cell Motility	1/133	0.7834615894475361	0.7941407437027069	0	0	0.6554532105192898	0.1599523724043684	MITF
Cellular Response To Metal Ion	1/135	0.7884032852912226	0.7986549688770528	0	0	0.6456045762377539	0.1534896064582574	EGFR
Protein Localization To Organelle	1/137	0.7932326872415425	0.8030499234697794	0	0	0.6360456076703809	0.14733276107164078	GBF1
Cellular Component Assembly	2/260	0.7990818030164534	0.8084711377457748	0	0	0.6693421142896343	0.1501280525216035	MYO7B;MITF
Negative Regulation Of Wnt Signaling Pathway	1/140	0.8002717816459631	0.8091746815653867	0	0	0.6222229265046113	0.13863368346409322	RBX1
Ras Protein Signal Transduction	1/144	0.8092874498279707	0.8172804122954076	0	0	0.6046948646067589	0.12795410458734013	ARHGDIB
Regulation Of Cell Adhesion	1/144	0.8092874498279707	0.8172804122954076	0	0	0.6046948646067589	0.12795410458734013	PPP3CA
Axon Guidance	1/149	0.8199892761418862	0.8270668654550715	0	0	0.5841171568043815	0.11592623715407965	DSCAML1
Negative Regulation Of DNA-binding Transcription Factor Activity	1/149	0.8199892761418862	0.8270668654550715	0	0	0.5841171568043815	0.11592623715407965	ERBIN
Positive Regulation Of NF-kappaB Transcription Factor Activity	1/152	0.826121133985895	0.8327382471971191	0	0	0.5724246579338915	0.10934104627530837	RPS3
DNA Repair	2/291	0.8471248796774709	0.8533844231233635	0	0	0.5965949107388921	0.09897936585676627	RPS3;HUWE1
Double-Strand Break Repair	1/168	0.8554782672503929	0.8612691970594726	0	0	0.517159513571975	0.08072580199631278	SFPQ
Heart Development	1/171	0.8604058813199699	0.8656974304055784	0	0	0.5079554288675823	0.07637163007554729	NDUFV2
Positive Regulation Of I-kappaB kinase/NF-kappaB Signaling	1/175	0.866716767929548	0.8715111446421269	0	0	0.4961770216213479	0.0709746676465753	NDFIP2
Extracellular Matrix Organization	1/176	0.8682495887207694	0.872516171466326	0	0	0.4933165512901196	0.06969381921488431	CTSK
Organelle Assembly	2/322	0.8845273677089303	0.888328283346722	0	0	0.5379424778761062	0.0660065234657444	ABLIM3;GBF1
Defense Response To Bacterium	1/204	0.9047226118859699	0.9074961330750746	0	0	0.4246652633406393	0.042520411458821024	TFEB
Regulation Of MAPK Cascade	1/204	0.9047226118859699	0.9074961330750746	0	0	0.4246652633406393	0.042520411458821024	EGFR
Apoptotic Process	1/228	0.9278596931420668	0.9301338590566307	0	0	0.37930097614935276	0.02840006590107576	ZBTB16
Positive Regulation Of Phosphorylation	1/231	0.9303267281892202	0.9320358403659303	0	0	0.3742961118559663	0.027031453309174832	EGFR
Regulation Of I-kappaB kinase/NF-kappaB Signaling	1/232	0.9311302610310207	0.9322699553529682	0	0	0.3726567118637603	0.02659132822379431	NDFIP2
Regulation Of Protein Phosphorylation	1/265	0.953049584450617	0.9536324893952352	0	0	0.32552396208783874	0.01565390918960636	EGFR
DNA Metabolic Process	1/288	0.9640658206493747	0.9640658206493747	0	0	0.29908363904280955	0.010945177528134387	RPS3
