# Supplementary material for: A single-cell atlas of West African lungfish respiratory system reveals evolutionary adaptations to terrestrialization
Source: Nat Commun. 2023 Sep 13;14:5630. doi: 10.1038/s41467-023-41309-3 (PMC10497629; doi:10.1038/s41467-023-41309-3)
Supplement: Supplementary file 6 — Source Data [file 41467_2023_41309_MOESM6_ESM.zip › 4.fig4b.LFLG_HMLG_cell_type_gene_FC]

LFLG_Alveolar cell	LFLG_Stromal cell	LFLG_Un_epithelial cell	LFLG_Erythroid cell	LFLG_Vasc_Endo	LFLG_Macrophage	LFLG_Un_lymphoid cell	LFLG_Vasc_SMC	LFLG_SMC	LFLG_Goblet cell	LFLG_Stromal cell_CLDN	LFLG_Ciliated cell	LFLG_Immune cell_F13A1	LFLG_Fibroblast	HMLG_ATI	HMLG_ATII	HMLG_Ciliated	HMLG_Fib	HMLG_EC-cap	HMLG_EC-lymph	HMLG_EC-vasc	HMLG_Secretory	HMLG_SMC	HMLG_T-CD8	HMLG_T_cell	HMLG_B_cell	HMLG_B-Jchain+	HMLG_NK	HMLG_DC	HMLG_DC-like	HMLG_Mac-alv	HMLG_Mac-Inter	HMLG_Mast	HMLG_Mo
Gene6415	1.01196808222243	0.997035729517612	1.00389791335968	1.01324595521839	0.994799263514849	0.989245496948704	1.00510163412053	0.98348843876348	0.995593492822711	1.036737613333	1.06809387206684	0.997883632517365	1.01836477409824	1.00226540232797	0.994304275414129	1.00136230787591	0.997111393662596	0.998433211743824	0.982692829161436	0.997701472400405	1.00787529241118	1.00487543748591	0.991808674698574	0.989997870719413	1.00732784872257	1.00622757491249	1.15738838740544	0.993551632909819	1.00499157839354	1.01260358951781	1.00763857225264	0.998329581498092	1.00476753366426	1.00789245563574
Gene37248	1.02218505011128	1.00990886588812	1.00026592938776	1.00620862639001	1.00939128023078	1.01448901488705	1.01167974412036	1.01435631113347	1.00006242437419	1.03882857584794	1.00454613584577	1.00235516750564	1.03110362508543	1.00775195253975	0.832824774248944	0.855782765204006	0.898357127595439	2.85908597688064	2.36008173380149	1.45818474270706	2.38043178327417	0.827200089503358	4.76018001561983	2.73446826882985	1.10186243762341	0.901283128633399	0.967767611744533	1.70660984015853	1.08898390009113	0.869067369765795	0.933604369141235	0.922251220465455	2.23227266408942	0.799239870623713
Gene9670	0.958314175054108	1.04154675771108	1.04487935503896	0.963964503329085	1.01121664104207	1.54228820913875	1.09277281243277	1.18885678984446	0.901888770090672	0.963842511427646	0.864794894332259	0.980402597032184	1.20049724590075	0.834846137349417	0.98863347383257	1.00282936385498	0.985702588639618	1.00966421465283	1.00518365902295	0.98235983469827	1.01296565930196	1.0036203688296	0.986943820726077	0.988820247144773	0.987638280838331	1.00666734965184	1.06627111788643	0.981082783290559	1.03054379922808	1.00480598937263	1.02569159045745	1.01613719536215	0.999290370165293	1.0391321553529
Gene3508	0.980971447360068	0.945712240251757	0.989578098732557	1.03578439245713	1.17943522995084	1.01711285863343	1.14595529487188	1.04268398421537	1.02735179903679	0.995155050662691	0.993288827607836	0.991723356161973	1.20826870997477	0.996692686109343	0.994037454997231	1.03503475096342	1.04795264951468	1.54228820913875	1.28475161074898	1.70794376340439	1.45215234420378	1.51732769586103	1.49556988312777	0.960344137586944	0.966574483612743	0.983617927506084	1.00076664336302	0.961245849556599	0.989165002409827	0.996248408332707	1.08212687182011	0.991763398867253	0.990316187549142	0.977966609579592
Gene20138	1.09321657338393	1.0519190059403	1.30059282889388	0.951096401234703	0.922459079186712	0.936697845685796	1.06927986659227	0.872738879873064	0.906384401280878	1.04347434103252	1.08537497670249	1.13469702993018	0.995527544927296	0.855562232561971	0.993873510348878	1.00171492752319	0.995157943975353	0.995102851287994	1.00213843073054	0.983959527159062	0.986742736643085	1.00421167707936	0.9913678199642	0.998495975176781	0.991101008963971	1.00563154936776	1.05876186043566	0.992654840817696	1.01729814651975	1.01182217581045	1.03545442732249	1.00020431098191	1.00406817945248	1.01018726689133
Gene18950	0.946531510735231	0.984086139419473	1.10003910880855	0.974964276934813	0.972101194415994	1.12531459871124	1.12034816169416	1.10265506743329	0.96178291706393	0.927497837079457	0.920725411774646	1.01793961278322	0.959439885531701	1.01927343721934	1.01948392791023	0.998102992385796	1.01968520537197	1.0501314706136	1.00436371164361	1.01042351057585	0.985443299715479	0.992948148140656	1.04380791504879	1.02925424569101	0.990854651056001	0.949710446047566	1.1227862850769	1.01360743405494	0.994390563588233	0.990559846380668	1.01031644053971	1.02878070819815	0.995507155462878	0.994137900708759
Gene12442	0.986467019465585	1.00694109646517	0.991929688414751	0.985461230880235	0.993185787690853	1.06109268496706	0.986478083138919	1.01886409263996	0.965766160935669	0.968174403544821	0.985558413883358	1.02233833371734	1.08005907830168	1.19913064666734	1.03479151985399	1.09212620141505	1.00124595760263	1.10308347121058	0.919816456345248	0.981397975771059	0.965027797272002	1.06922933353268	0.956323290657671	1.03775160375121	1.04566345749448	0.984568755096841	1.17565139524144	1.05729376590511	0.96664444373465	0.990610886989304	0.982687339335903	0.981217939374585	1.04713310056893	0.977105649618597
Gene13007	1.00493541714677	0.987638280838331	1.00738880870487	1.01854557936758	0.98554633810579	1.02625925323205	1.01167974412036	1.00361562592551	1.00006242437419	1.00795227097749	1.00454613584577	1.00235516750564	1.03110362508543	1.00775195253975	0.999442746703657	1.21982590930165	1.00257574512215	1.0068281361566	0.986234371089942	0.988852856149327	0.990588201348109	1.14646431821887	0.993835127122649	0.993556301903105	0.995060445029033	0.998812234133521	1.17911440612781	0.988458484819302	1.01964410234795	1.01806182862982	1.01622181428898	1.02218505011128	1.00827563869902	1.03706842727119
Gene39518	0.997108409487485	0.968761295820113	1.01306233304349	1.01854557936758	0.98554633810579	0.993215970245781	1.01167974412036	0.988699274786167	1.00006242437419	1.00795227097749	1.00454613584577	1.00235516750564	1.03110362508543	1.00775195253975	0.987947179326543	1.01429650186709	1.70660984015853	1.0858876926327	0.99543697158666	0.989419046612301	0.996215622514111	1.09907572667565	0.990559846380668	0.997253399839255	1.00803358979495	1.01174037882156	1.05396583099266	0.988620053449047	1.00223658103348	1.01014515479651	1.00823793804544	0.999960810884539	1.00316332819202	1.00536069953764
Gene9816	0.963165213342787	1.01016686200268	1.3107523100368	0.983713022786134	0.981303214329661	0.995968857047334	0.964165527513328	0.975526631065275	1.03714072385505	1.18704588585996	0.97236723717288	1.14311399060505	1.06671133604191	0.963472021322118	1.0105542702258	1.07134957056746	1.02504600926015	0.986433445167115	0.978509549449343	1.00166507757351	0.994998548775407	1.01853472134445	1.0191502224829	0.986420686169643	0.999792786612559	1.01046106415217	1.04691647736024	0.979282645279043	1.00716154593195	1.00825168365784	1.00818934799188	1.00356352021914	1.00167827485158	1.00606709215318
LZX-Unigene35848-All-g	1.13338766492898	0.856179056885451	1.10140867131289	0.953089711388356	1.25456680280364	0.852028026464387	0.816150511897615	1.02344391433155	0.889678347226472	0.993440195561197	1.23891753139634	1.12989332565249	1.00923845756691	1.01448901488705	1.01543698647063	0.98779108338331	1.0739072864387	0.958642354556017	0.895941181763327	0.900093718317577	0.990164523314905	0.989410566375975	1.03657530394515	1.02767348432054	1.0366753863102	1.00326221989639	1.03325817860305	0.974150042498927	0.997557572545006	0.962875161587773	1.10330044432125	1.06614803900824	1.32132884056776	1.04367293818722
Gene16302	1.09016402093153	1.0010930946466	1.00347413663008	0.981758130628784	1.06214993584472	0.978717946948822	0.965713087718059	0.959653528624863	0.995944652238807	1.06321188656105	1.14311399060505	0.973861030682914	0.992252620332145	1.01698086369849	1.0728713770446	1.0061773923735	1.13795862937675	1.05976228345849	1.04946305109384	1.03686721222119	0.948805716466596	1.08754084642436	0.96156904010938	1.05550264781407	0.980234914952527	1.10966653653464	0.98279933218049	1.01252572332339	0.973798204140292	0.927361250144938	0.961216748778739	0.987034783772686	0.970990241315117	1.01514496546018
Gene19317	1.02516873500785	1.20374401907163	0.982330371309668	0.907801219907754	1.18981824794573	1.10272905139909	0.948124326477376	1.50749858118433	0.968837128284536	0.837425707570432	0.815327558739912	1.04151415264152	0.876283490832201	1.48983249852453	0.910464077400164	0.824847130616214	0.811297409151468	0.805925232681179	1.12761302678497	1.02079231533439	1.39072402869629	0.785341576205973	0.981496526627988	1.39797417775391	1.50934065461568	0.678726351119328	0.845881375907772	1.33965420284221	1.038819572112	0.769847543874172	1.20286535970545	1.13017773638296	0.816749456348865	1.09547843219669
Gene13665	0.993128510961501	0.992684545531403	1.01164375968401	1.00936968693022	0.976088504321406	1.0226758348164	1.00269351272188	1.00182233611465	0.994027544429643	1.03425961051329	0.997952476153259	1.02777240028328	1.01446048929094	1.00063498744784	1.18335571241885	0.989434448700899	1.02921153081752	1.21065011210184	1.19664897154286	1.08867806058709	1.11556239832642	1.04220284240095	1.14459414588415	1.00746555711744	0.96132872327137	0.987848708024083	0.972387305435662	1.00203778605789	0.850084116722733	0.876868542544018	0.942439692339356	0.899586255821254	0.9708537055208	0.874335001936019
Gene15047	0.860991974324621	0.985366380576546	1.33549374868498	0.945500095432714	0.878419243693709	1.0729239608153	1.11745651239607	1.03548149708118	1.10726635917225	0.997039304559184	0.898665027290004	1.13458080505522	0.956323290657671	0.906151440059395	1.00591307214644	1.00215013213677	1.00986280928772	1.05832322317882	1.03545442732249	1.06134853051179	1.04924860482508	1.00429868682746	1.29364429002322	1.0480509536767	0.939179837152827	0.889824731954057	0.97795469287228	1.01552510251339	0.902277921134678	0.922587418845114	0.96343031099528	0.846740374755977	0.95901557360561	0.877395820114319
Gene5096	0.994548431487501	0.968761295820113	1.00738880870487	1.00620862639001	0.996728471836629	1.00426465956476	1.01167974412036	0.988699274786167	1.00006242437419	1.00795227097749	1.00454613584577	1.00235516750564	1.03110362508543	1.00775195253975	0.989490311006657	0.995837466092221	0.976588171320182	0.977316224113307	1.01542038257822	0.976065167970888	0.996797255275811	0.99011453823131	1.00166507757351	1.01790375063188	0.993458164781057	1.02442846951435	1.05420808215653	0.986535795897545	1.08925738084739	1.04579918241416	0.999846129476056	1.02922583545889	0.993846235140058	1.05923375993459
Gene4361	1.02894881537208	1.00035451365513	1.01049604437722	1.11605979802357	0.99213659177731	1.00108977539594	1.00179796163253	1.02589191121846	0.993340690213482	0.999300183723663	0.997114432213392	0.995432725258668	1.01326763354196	1.00005597177205	1.01829646448161	0.992413291974259	0.988684319548771	1.00311587735268	1.01466312335087	0.978589649757273	0.997017560753242	1.02227201485898	0.999940019981819	0.971457406944297	0.966784238888341	1.01688811840143	0.996031287324731	1.02396545623583	0.993986609447714	1.00211055708203	1.02925424569101	0.971521288273721	0.983023781344333	1.01563025399574
LZX-Unigene30647-All-g	0.979298961161712	1.08315450649198	1.54373220224906	0.927555282552184	0.918456706827933	1.00270660907059	2.64444450809853	0.771725091037171	0.917014733691513	1.88624116632752	1.44176652657601	1.04405889761001	0.898963044318981	0.972251689164095	1.06138866367732	0.990095531128548	1.0315415361191	0.989235451082237	0.997367425847933	1.02803789746684	0.951978450599761	0.968246581052257	0.911765140787247	1.06813771607835	1.0333423109738	1.01844579564877	1.82793767788645	1.01503037924082	0.9062367028249	0.905954745311777	0.954641312172477	0.902767969240453	1.01496317752829	0.846364825850476
Gene1896	0.976656751237992	0.977960651225936	1.0488630523846	1.00048404627067	1.00054371186218	1.03205442180496	0.979074955017219	1.02187801120458	0.969991504963672	1.07617750205347	0.989960282461102	0.996313288835409	1.08499947914134	0.977966609579592	0.989742482210737	1.00103777254305	0.99723895119293	0.996980863018828	0.965993922928179	0.973564883136546	0.998475996223001	0.994880323860155	1.01451415188554	1.00126467927258	0.993312594722633	1.01377270158981	1.02451167704948	0.997351130988646	1.02377988632872	0.999982089264424	1.00809851078682	1.00576675597948	1.00737958292795	1.00070938078452
Gene10375	0.997687375931231	1.00842807781971	0.98692635245345	0.993754819697888	0.988572519375708	0.990477469921956	1.07565935662597	0.994680190317432	1.06011950080589	0.985853982904235	1.01308377116824	0.982160341555078	0.998307067292907	0.988979552003077	1.02632194862142	1.0201558566656	1.0339269472585	1.08925738084739	1.00397342890647	0.957474549349003	0.981898741833009	0.991642223053329	1.04123492717186	1.02597901494544	1.01360743405494	1.03665189323631	0.989393230331813	1.01300821407782	0.976428031901996	0.952108660352784	0.989763371586446	0.991530031546227	0.971457406944297	0.982472214163383
Gene13679	0.988932487357439	0.972975395871001	0.998318343458172	0.996303397065829	0.992684545531403	1.0295362515425	0.990302091056898	0.99854303709856	1.01080626812037	1.01898077370909	0.989848660049852	1.0544019903348	0.989907077827179	0.977874142100335	1.0111534350665	1.00274991001906	1.02271489354675	1.00871508905049	1.01745056056606	1.00343263970251	1.01773464132381	0.986978563029261	0.963607385397152	0.999906657863299	0.999751937382771	1.01258349050796	1.00178356451062	0.966240831148902	0.977616687863983	0.976352805864505	1.0339269472585	0.978368865154996	1.00138558170147	0.983821414110185
Gene3424	0.979282645279043	0.947851807215234	1.10349383138948	0.991782196987046	0.995923816784053	1.0932923364731	0.988938834477135	1.00615427053643	0.981386593960116	1.23123712098915	1.02732637474164	1.03019176677702	0.998199853597285	0.988875201885076	1.16749334916493	1.45215234420378	0.973874589747271	1.91605769240057	1.33771167277045	1.13498205416406	1.30059282889388	1.44772079892821	2.00095868961953	1.00766718367128	0.951296553524323	0.976726988032912	0.986734144738671	0.935646015484012	0.884378556575727	0.943419028355873	0.948667430689752	0.929326875496345	1.41475079278523	0.925630643682949
Gene5252	1.09937046013096	1.19261524137846	0.966553032464976	0.981542477393306	1.20568843352379	0.884113146453941	0.997071203224403	0.824233690108643	0.765845848043741	1.309195143549	1.18704588585996	0.744291244253892	1.37210965522409	1.01480185671007	0.944057290125272	0.932102393164615	0.994831491484008	1.02298363328163	0.94479482215088	1.00836448582324	1.04663156638569	0.877034539402145	0.866192936531307	1.18614181554779	1.08054368340623	1.02232659632087	0.9538948360486	1.11959603439547	1.00208116615008	0.983527244768433	1.0245643131339	0.981964762945806	0.915151404191319	1.07376444674973
Gene3234	0.962060206587382	1.15300262882696	0.9979619323923	0.988054198087346	1.07993900584621	1.02495744634184	0.983527244768433	1.11756436712243	1.003824967903	0.950580778904005	1.07854438576518	0.972641336451511	0.978441365720837	1.10067227641152	1.27179385020844	1.30606541474295	1.00391030043366	0.966505890212245	1.0873628852196	0.962712897530605	1.08434598611041	1.21597670112503	0.9700008980457	0.952436805126802	0.96225875902778	0.968749256734282	1.00197441845959	0.983361788053151	1.03814375042996	0.994154937860575	1.02592512927185	1.24367697788459	0.985461230880235	1.33300842050486
Gene4467	0.985570042882322	1.60261961609267	0.870570596076531	0.974491154876379	1.65001672462454	0.942166690875847	0.957256954242341	0.868356707143773	1.37597393994128	0.94921403438053	2.30784538485011	1.00907208613971	1.11319145603784	1.12339119137522	0.957997037427881	0.978193824370771	1.0433375042828	1.04207049106912	0.9468351856772	0.917084638640718	0.976744098936872	0.98853216017534	1.04290124155209	1.05841420325557	1.09642357151045	1.02817897735938	0.985764675122686	1.05474815132443	1.06337417836612	0.995172550414214	1.00009761086815	1.01578628417652	0.995492191871467	1.04405889761001
Gene6008	1.0432182292156	1.0001035601212	1.0085523366915	1.05614698444519	0.976627157296078	1.08462556138038	1.03055524879215	0.974026186872755	0.988896349359551	1.05076784603513	0.99191802945146	0.990615183496652	1.00607183202078	0.995584836720029	1.6069652376784	0.852232652392636	0.776175456839872	2.32393673242171	0.776175456839872	1.06407739273908	1.12432162741926	0.753902083251897	1.06021054012003	0.670168670067023	0.664988357088179	0.907358436460195	0.833104085976535	0.666750128226478	1.32288041347319	0.842634340040899	1.26363208992767	3.11991724403	2.47123288427151	3.26238387844023
Gene15209	0.990198308561438	0.996722009934842	0.995498486555315	0.995306295973665	0.990710604056526	1.01215770331044	1.06138866367732	0.97201046680376	1.02454646476917	0.992258924029818	1.02120477916917	1.02012858869175	1.00409849496976	0.994315168403094	0.97853185381197	1.00321822550989	1.00966421465283	1.00429868682746	1.00205249222848	0.979658459666996	0.991015275574309	1.04878313400464	0.973235111242742	0.978077130433005	0.999617365746198	0.996537608129669	1.01209308069981	1.00968178910016	1.02190023024855	0.998325115333744	1.01520129108476	0.997454572839922	1.0334462111201	1.0705448941437
Gene7901	0.981898741833009	1.15103847229181	0.975319701638169	1.36002308916506	0.960570721174565	1.09624145022061	1.02259219740194	1.00673501359826	1.00857884961334	0.999989632788858	0.966459342947987	0.989749080693586	0.986844926991284	1.19785033497169	0.990302091056898	0.993769073752974	1.03401724044381	1.01728399757964	1.00469052234993	0.970833351357961	1.00419705291283	0.997678914645662	1.01205115313703	1.02790542933483	1.02680234079233	0.984904126655246	1.02495744634184	1.03683099574026	0.997003754860467	1.07107992825918	0.995219592028191	0.98991960804808	0.991839899252604	0.9912198933795
Gene4355	1.44886577932286	1.00728397523512	0.940038287414581	1.16965934268283	0.925811966054385	0.943326791564489	0.954518835571968	0.984706440626951	1.05147241161355	1.01331864323106	1.01075503660471	0.965505083109493	1.04986856414974	0.942853621229491	2.1941081241734	5.78679913339847	0.947021449418334	0.997140477309016	1.03676356447124	1.1482085724257	1.00262812000487	1.73377012825145	0.916291643651228	1.00070261581813	0.969283550264667	1.0441941840438	0.98783336739329	0.960230877731419	1.00056924302279	0.995469005412398	0.97707525270223	1.05752539244645	0.954552282784284	0.974546851306485
Gene2452	1.25960865776971	0.874335001936019	0.842634340040899	1.29174361090336	1.10997212640091	0.888883478168457	0.905722885182876	0.920580989329971	1.11539578517843	0.824528311876701	1.09454721187991	0.86823118520623	1.22794672225617	1.02444448949579	1.05769359511951	1.01679017789077	1.26325875855169	1.0315415361191	0.817064494617204	1.01870295415974	0.884255321700225	1.02847326583269	1.00719042760331	1.07913140913619	1.0100059229507	0.994117441900259	1.03496428128618	1.06359531504107	0.866375123961294	0.984043603500511	0.853481257621672	0.806289249257772	0.938108792121093	0.802304342479197
Gene196	0.995374315360743	1.00253825811594	0.989562331095293	1.26105375535322	1.0283775034403	0.990427315418793	0.995627505843211	1.00584003090259	1.02545762402675	0.993222512804857	1.02278990011557	0.989909599919368	1.00517714453187	0.995068169742596	1.0024221139917	0.94805366436771	1.03548149708118	0.973405398528137	0.978871274107982	0.97377401232046	0.984883498441272	0.953956018184258	1.00945536804252	1.03308788304446	1.02250969091268	0.947098539910691	0.984568755096841	1.02632194862142	1.08335893134405	1.16450356987386	1.02884054661984	1.03087396450113	0.926219047578074	0.978488076812445
Gene15114	0.970039340497406	0.998821993026196	1.0464407654176	0.989795104663771	0.949829994795915	0.998689343203854	1.0356340282074	1.01024659918491	1.0161283329615	0.998855586743757	0.980963802092682	1.05303090510184	0.995589182706566	0.985877496470509	0.969138092393181	0.998325115333744	1.00563154936776	0.984894732067862	0.991556649178872	0.998668614693327	1.00294158877733	1.01390618516015	0.986079063426626	1.00902172075181	1.01881130653036	0.995046272642106	1.05907673411291	1.00525258575786	1.01416890751522	1.01676819434627	1.01049067013306	0.989480774729873	0.9983420932779	1.02120477916917
Gene11827	1.0017197278642	1.01029388272654	1.04027841959587	1.00047308681947	1.04070345600687	1.13611651351982	0.996763009611569	1.08027004123696	0.976261874932244	0.980136166370174	0.978912687296367	1.00995849308489	0.994193274342157	0.983895820805509	0.973640506081788	0.999852973611818	0.99628398025158	0.985421307011225	0.976929052450829	0.985558413883358	1.00991656588733	0.998111757506611	0.988496841257295	0.985378789584901	1.0082546690167	1.13317354731087	1.21644267320815	1.00417983597481	1.07413126178891	1.08375082375562	1.02107212643676	1.01980172450521	1.00096107664912	1.01072547422889
Gene15007	1.40040481844155	1.49109938269261	0.832824774248944	1.7850410402569	1.48302211886179	0.851269026827124	0.937330214324142	1.01860262711181	1.49773024619842	0.952253492622043	2.04979407086257	0.85107310460126	0.919107226202115	0.729487361788419	1.01238094230462	1.01418490113824	1.02675591527534	1.07239624187824	0.992691355122573	1.02848743790669	1.00122772024644	1.02513809787849	1.00756974012677	0.984043603500511	0.989034627947746	0.98634769886648	1.18427544677185	0.981148596659019	0.984933362783281	0.995769719166905	0.993532776667568	0.981978390662242	0.986438997687171	1.00728397523512
Gene7189	1.00743675276891	1.07854438576518	0.944458571083766	0.997955340872757	1.04586718639606	1.00732784872257	0.962807395742886	1.03944664046173	1.11231277523725	0.937187842158488	0.95901557360561	0.987693515912651	1.05634935899588	0.950097894568029	0.968587639650228	0.977105649618597	0.929636331116897	0.963682804835851	1.00514319957317	1.01153352430829	0.991361883626735	0.956013378109017	1.06285273418429	0.996826880197373	1.0247727379079	1.18072704875767	0.976079524351968	1.01915848697625	0.999143477409059	1.03527362205384	0.970322367780093	1.04748274341656	1.07022306639958	0.996810187469877
Gene11016	0.977217278180096	0.991411756274262	1.08145627196775	0.935400769290506	0.886059268377444	1.07726032688273	1.04505011542439	1.05249236145798	0.907126498335569	1.10330044432125	0.949381381014113	0.983787702980436	0.958235202169171	1.09633906063633	1.04253529009808	1.01968520537197	1.02048577366028	0.999982089264424	0.995788708847499	0.940460380998609	0.942243612640874	1.01867228287932	0.982139811495224	1.00588420041322	0.965582176785509	0.992300913357123	0.996942802012625	1.00344050345217	0.986633744722546	0.985399993340713	0.996612015702668	1.03288517918463	1.10835336965722	1.00091627490954
Gene38285	0.995821773242722	0.96371737750963	1.0055033296032	1.01539486323443	1.00862218778735	1.00333289132984	1.13236730011986	0.984377973585295	0.99631956803181	1.00336288962117	1.03542172377249	0.99860384918999	1.0201558566656	1.00299665812786	1.00531021283902	1.0366753863102	0.994943851885135	0.979533167427467	0.976656751237992	0.940038287414581	0.959732464383937	1.03639887696715	0.988245315582661	1.02530164915162	1.02893192715192	1.01119960701913	2.03426171000593	1.00836448582324	0.97236723717288	0.988567817036171	0.979282645279043	0.963941941599301	1.0349825312865	0.988763592993424
Gene9644	1.96094876151046	1.01858500793351	0.930933545953137	1.79900920024829	1.38856838205707	0.927631838019542	0.854858265911126	0.945124908280022	0.930454089257301	1.15944783217359	0.997678914645662	1.00828258991049	1.78056555782151	0.831919388685512	1.27108844957583	0.718362217803803	0.895583375602217	1.35892862375052	1.09445873911473	1.0066738371218	1.09315280097955	0.986103715797559	0.697830496937605	2.0053131767704	4.25192726907466	1.28378100977399	0.926499030377316	1.24240628251997	0.956044868409452	0.9713454687657	0.958023296986012	0.968861683145521	2.48270132766615	0.978574865883681
Gene81	0.960398701817391	1.01272034802425	0.965505083109493	0.985702588639618	0.947263017436414	1.03372243128111	1.08097497622092	1.01703132875795	1.00807561628274	0.965112601196487	1.04011158389777	0.96163015605731	1.07791003090628	0.971728883528743	1.02338822971313	0.988297540579703	1.00934208598038	0.97815985914751	0.947059630659905	1.00312277365448	0.983702634541743	1.06059146397755	0.99793948286025	1.01228888872496	1.01290053388744	1.02168960552091	1.00175642545247	1.00937535693717	0.995760778618665	1.00300145257246	0.99595131161034	1.00564343490178	1.00754436996796	0.998016624373909
Gene18369	0.964881290793166	1.01224183538977	0.98634769886648	1.03482020496658	1.02025384135477	0.999417622833193	0.998153022677032	1.00987166823897	1.01569806777352	0.998087781430584	1.03479151985399	0.977837960997137	0.995242852339551	0.985372585080724	0.994100355613993	1.01062139698741	0.982733098037823	1.00398104707634	0.982963367812806	0.994868402972917	0.982687339335903	1.00495770095283	0.99813910906561	0.984724316719447	1.02139904485744	0.997367425847933	1.01842717564915	1.01093304484694	1.03630053630352	0.998564176626359	1.00088719402415	0.991570528369938	0.996446040129402	1.05235821330982
Gene6265	0.991435001442994	0.983315409093422	1.00447535475906	0.996660994924434	0.969470086870527	1.03543164719746	0.993852541936143	1.00871508905049	1.06599797335178	1.02199860264661	1.01979517161276	0.988160855351216	1.00324200457099	0.993510545098882	1.00000622438679	1.01846797894537	1.0135107518045	1.03011823703102	1.00197957987232	1.00105810665003	0.997201899337489	0.996532817438923	0.973098922230312	1.00704104159361	1.00733525573599	0.990183039784158	1.02579013445928	0.976508492064179	1.0379449741224	1.00404975820037	0.997859201165317	0.991564714735295	0.996022372426684	0.998832859774178
LZX-Unigene131-All-g	1.23490066749941	0.949990899550552	0.982687339335903	1.35892862375052	1.04449062197664	0.955482597419231	0.975469558730588	0.948206278732763	0.965551540182714	1.03548149708118	1.01413610109539	1.01214579731912	1.16909460628878	0.97373717954252	1.11910130894364	0.994117441900259	1.00945536804252	0.999512809908338	0.977813796994544	0.923970099921662	1.04151415264152	1.32966503254633	1.01501969457747	0.928152244654005	0.923110507507537	0.935577778964076	0.989755455058526	0.911835483224709	1.09809718065991	0.99071408425627	1.49464526057688	1.54741318950062	0.966615047817427	1.15616781351651
Gene14099	0.975486813486689	1.01114538177191	0.974964276934813	1.01411191840971	1.04700305632248	1.09205546420177	1.08537497670249	1.11137126343809	1.00709031156435	0.96178291706393	0.998579784676954	0.958953891907533	0.984635925399397	0.969300508519539	1.02233833371734	2.03857336391092	0.960147821787153	0.966820401694517	1.57186168852983	0.792169818033782	1.79646330884647	1.8092029249128	0.905187040235033	1.01471761761376	1.02358357974046	0.97226745418643	0.966336986909303	0.90046640046343	1.32449031136137	1.22322548314992	0.905658774684476	0.942024681439199	3.65705258635981	0.885927890175973
Gene1223	1.00493541714677	0.99177951325039	1.00026592938776	1.64677157275348	0.996728471836629	0.993215970245781	1.01167974412036	1.04240404567492	1.00006242437419	1.00795227097749	1.03675058890212	1.00235516750564	1.03110362508543	1.00775195253975	1.01773464132381	0.979645433644764	1.33019166638635	0.996678559799083	0.990899446460412	1.00062575710582	0.998123715835586	1.30832666947199	0.957771926751525	0.992491588314793	1.01959836652778	0.995414539560095	0.99756948485796	1.01922350748494	0.982211829783895	0.984915315836212	1.0030668132229	1.07555201761258	0.965551540182714	0.980836346766444
Gene20020	0.987194704232618	1.02246532281312	0.994327270845874	1.07192710498697	1.01802052948044	0.989997870719413	0.980705460526302	0.999868347028733	1.09719539096745	0.975052152874396	0.991964776485083	1.00684131138651	0.991167770264472	1.12034816169416	0.991460531020482	1.00250650795421	0.999960810884539	0.999365463409175	1.7214422581537	0.982211829783895	1.37871077318545	1.01831292158354	1.00236843220565	0.980234914952527	1.0104354047889	0.989490311006657	1.03686721222119	0.997201899337489	1.01397673201998	1.00705019718427	1.00080520765649	0.991510695458284	0.994960702562077	0.998801075563634
Gene22178	0.990800404378919	1.01943027957373	1.01683291546922	0.994886818148791	1.00503546733781	0.997150342797018	0.990223650132905	1.04630280965159	0.982998478284702	0.987206097666993	1.01469210193649	1.04284670650742	0.999613960056056	0.990227225115784	1.0206415216586	1.48882739457543	1.01102377339382	1.32586111985405	0.971437361479042	0.986478083138919	1.01978861872031	1.14378847369666	1.03986346941237	0.977399770142673	0.982744170548713	1.01217888339413	1.0158308194151	0.994711503899023	0.989480774729873	1.00079583774035	0.995143737735406	1.02662845454921	0.99118385666855	0.995886824151773
Gene17618	1.42532177043241	0.975092941033261	0.994126164113429	0.956790743741239	1.02710326993134	1.13218002159883	1.02281097952849	0.952045483955548	1.00679251339901	1.00206744080476	0.934484996175789	0.960147821787153	0.958879192169504	1.15778927293621	0.972764990348275	1.00014406865817	1.02708803728666	0.984834697988788	0.993507145679688	1.00069232915893	0.999595858927566	0.993524351421734	0.988112198571588	1.08074503211224	1.08841918517971	1.03825123568545	1.04185105531095	1.01016686200268	1.00369649001308	1.06031619773549	1.00654043510309	1.00761178155092	1.00046236829796	1.00945536804252
Gene2857	1.26402409216858	0.992226485466053	0.956469249963568	1.21462872088545	1.05784837367481	1.00098725339563	0.998655591162994	0.911189173601974	1.02879836579382	1.50434462775985	0.946376491765723	0.9444150511051	0.989698052321379	0.888585098482293	1.21125421063807	1.32288041347319	1.22911733573086	1.03642564494489	1.01099824882655	0.931896112649558	1.00371328954868	1.15317912425575	0.984724316719447	1.01044718240794	0.921713784141736	0.967626041807731	0.954296251366695	1.03491617570497	0.827409398858665	0.890605920291536	0.926499030377316	0.899363871698365	1.06285273418429	0.920802019292105
Gene9068	1.31651195726105	1.21065011210184	0.949381381014113	0.98077982844971	1.02452811394497	0.829441710329815	1.34930559983293	0.915793154461206	0.759339044823624	1.16600430653386	1.31167869671207	0.9349064840961	1.44994845163655	0.738676706256702	1.00491050904777	0.986216482593368	0.99827280547468	1.04079117575148	1.05079658744296	1.12256328504682	1.0648528953871	1.00388471696583	0.988828735729709	0.99274814300193	0.989367872486109	0.977616687863983	0.995192710462413	0.997233656847025	0.977909144307108	0.999581912986915	1.05005822467136	1.02483452446661	0.96448515001797	0.931179932614289
Gene19598	0.96664444373465	1.0096507427655	0.964988122639347	0.986947228872547	1.03496428128618	1.00800755781926	0.995668243079874	1.02046445769958	1.0144147413876	1.00008067491316	1.01611114617168	1.00818070869227	0.978657440073949	0.960412239114185	1.05994477324159	0.979178578933723	0.883634289351701	1.02688468654245	1.08664437193928	0.899840187020656	1.11701946522576	1.02829925223098	0.870917055321485	1.06316379044343	1.19681990356388	1.10029900230064	0.963103792116019	1.22936284368215	0.857607013052655	0.892417174549569	0.989252289754754	0.937963516273514	1.17329087680619	0.816749456348865
Gene10694	1.06512980786584	1.05981488335485	1.14658375440011	0.992834352194152	1.05477425018469	0.965551540182714	0.98100075198917	1.23525400371645	0.980016652205757	0.965088980075725	0.970163452688644	1.01340322910966	1.05271928210186	0.946142322198613	1.00533068884466	0.994311220091758	1.00569539835468	1.08172894982917	0.93943148175502	1.00803894379384	1.01971163674222	0.990732299301745	1.07891760531242	1.01820673784833	1.01104414017448	0.968587639650228	0.997544624259267	0.995618868128789	0.982842608618656	1.08949925667862	0.987417311700019	0.972940676437466	1.00499520643991	0.987669213585192
Gene13103	1.03807293161041	1.08123501569651	0.931179932614289	0.971437361479042	1.06479226215229	0.89145430926311	0.997803763951446	0.998061749518816	1.03752050966281	1.02148777950273	0.929246391858027	0.926106409670632	0.894651120658454	1.10520555743846	1.00357850508318	0.999162131501998	0.990797010251976	1.00680148506673	0.976559633692255	1.02020889902585	0.994532562363254	0.98564450727086	1.01600337911185	1.0135730826342	1.05211881071996	0.986207734149443	1.00451723537111	1.00426465956476	0.975221778674915	0.98683524995948	1.00995069294099	1.00962920397141	1.00695066950496	0.980930459183791
Gene9207	0.978116867201823	0.99441402499486	1.00843940952521	1.00050253799673	1.01410097616817	0.979450850104558	0.988454612397396	0.96340419421325	1.01820673784833	0.98521153693843	1.01220507460523	1.04033778935017	0.997726800005051	1.04957046216152	0.968193533020664	0.985019190628411	0.974050915870969	1.00613094831204	1.04126855198819	0.992580447357504	1.16431617921167	0.985357301347594	1.01073051225933	0.998528137459278	0.994487588673	1.00523578071724	1.0050846321651	1.00818934799188	0.985849111717032	1.01849139720128	1.37825256257993	1.08705713212066	0.974219580394031	0.981120196242984
Gene18670	1.00091627490954	0.961065353164748	1.02693908561973	1.01122465212294	1.01384008012283	1.01688183957854	0.997333959522868	0.999485273396604	1.06944812229924	0.994996495654991	0.993049353399725	0.991570528369938	1.0074151023347	0.996529587348613	0.970272504184323	1.0332396094197	1.01462592272032	0.994930004252539	0.992159418446244	0.975961780804465	0.998047080123849	1.00945536804252	0.986742736643085	0.982269400596494	0.992515549506396	0.995827746660663	1.34024957166765	0.995589182706566	1.01106332602472	1.01934464344963	0.999860298275479	0.995703100309838	1.02036336635044	1.00389791335968
Gene15798	1.00131303649982	0.990152810218318	1.0216502505491	1.01854557936758	0.98554633810579	0.993215970245781	1.01167974412036	0.988699274786167	1.00006242437419	1.00795227097749	1.03675058890212	1.03130997070111	1.03110362508543	1.00775195253975	1.00034227809575	1.00952882501964	1.0138938767332	1.01058159914515	0.97974508846036	0.981707573383409	1.00652382607646	1.00033061432288	0.990074721607546	0.994468393747578	0.991943641984014	1.00377799893271	1.13510884480434	0.98772004350483	1.0044931618042	1.03454228301519	1.01390003094668	0.997326564014385	1.00255116043649	1.02762848946027
Gene381	0.999356980362464	0.99177951325039	1.03184719493207	1.02995331919713	0.98554633810579	0.993215970245781	1.01167974412036	0.988699274786167	1.03497340628634	1.08303601802208	1.00454613584577	1.00235516750564	1.03110362508543	1.00775195253975	0.983068374483184	1.01360743405494	0.998118134417093	1.00455122860409	1.00666734965184	0.987315075147117	0.995046272642106	0.99925274177862	1.00630457177455	0.993215970245781	0.99987764933486	1.00286862357948	1.04706612788184	0.986301821327104	1.02056061511086	1.00828258991049	1.00485750432868	1.0105542702258	1.00169794521566	1.01318409012169
LZX-CL9895.Contig1-All-g	0.997108409487485	0.987638280838331	1.00026592938776	1.00620862639001	0.98554633810579	0.993215970245781	1.01167974412036	0.988699274786167	1.00006242437419	1.03882857584794	1.00454613584577	1.00235516750564	1.03110362508543	1.00775195253975	0.982804555813462	1.00077254938008	0.9796105003047	1.00070261581813	0.978288806818146	1.00045709555658	0.994831491484008	1.01835736803046	0.989211300203495	1.00093772653582	1.01105655046871	0.992515549506396	1.04619748364991	1.00129906317339	1.00673898336646	1.00806860038353	1.01536945173158	1.01023988986053	1.02458408786629	1.00580917073179
Gene13773	1.11784924197948	0.831919388685512	0.908317433650253	0.952166802956516	1.07698013528015	1.11222094653333	0.994642131158885	0.888883478168457	0.839946994673999	0.966682527737125	1.3345872002736	1.01268562338255	1.2856262780114	1.07907578114703	1.01643133438586	0.981889989158332	1.01748845936825	1.03524089228633	1.00308179329434	0.980550869785882	0.953646045335326	0.99276913928268	0.999170973073086	1.03132021495918	1.03311270860151	1.02308518357937	1.00001382975431	1.0115673365286	0.992933092211126	0.999868347028733	1.04426272118229	0.984749630426429	0.996095341693293	0.990913560794297
Gene5771	0.990251679619096	0.977147383649583	0.995534078812574	1.02264701963789	1.0050846321651	1.01217888339413	0.994732568469847	1.02142181215949	0.987409759377	0.99228516609952	1.117108381288	1.04812310450254	1.00412701373468	0.994339519492029	1.05231640789762	1.07961508474294	1.17589893045854	0.977909144307108	1.00841771436701	0.973081549289439	0.994346030444785	1.14534276538434	1.02855319386821	0.969100318416488	0.967154563610618	0.966414863907733	1.01051504529513	1.00444818140376	1.00121233897709	0.995414539560095	1.03763923359876	0.990559846380668	1.02665258989886	1.0136460023357
Gene13813	0.979405976535062	0.942939764053075	0.971102739420375	0.965795451966181	1.00494901255634	1.07472289728842	1.02630066867291	1.00695927691167	1.03816970710412	0.996797255275811	1.03416203709765	0.936115966640901	0.997955340872757	1.01834544425891	0.997853769434885	0.991648603843926	0.957107340856005	0.962746218438277	0.999365463409175	0.975592987031912	0.995155050662691	0.972319791887182	0.993300999144434	1.03700790467942	1.01204157002881	1.02628122733631	0.989090748540098	1.02769637722263	1.03473077730023	1.09008984577404	0.990325406548668	0.98779108338331	1.00482303502767	1.04971444330451
Gene17143	1.02411359654833	1.03134185010989	0.953089711388356	1.21007761695114	1.0111534350665	1.01184501702618	0.992557280276301	0.943024520840581	1.13808613160764	0.961353103359526	1.03123352121824	0.958660770752511	0.984426827029887	0.968998445202734	1.04476798456827	1.07035933848573	0.98958029798704	1.02240061198536	0.981359271157739	0.998468544201863	0.975469558730588	1.16785430857859	1.06610572364415	0.978657440073949	0.98237007987501	1.02430526846289	1.02096049550992	0.942243612640874	1.00493942347656	0.989795104663771	1.00998372104218	1.01567385845211	1.03825123568545	0.992543833013677
Gene16451	0.982198706902475	1.05253588109068	0.987136140077896	1.06427544795518	1.29422077851417	1.23411903109645	1.02790542933483	0.945016701509406	1.04247712767085	0.964039945986931	1.07059924520171	0.987426884528631	0.985558413883358	0.970810134730529	0.982715849812064	1.00391030043366	0.991452922527098	0.987107938761773	0.991031007455413	1.00356959213101	1.00224148831146	0.99895616006989	0.985421307011225	1.00100693916601	1.00613656228087	0.98821429329767	1.05531306527329	0.999720732076756	1.00275732726823	1.00302771379242	1.01523114316166	1.01840684922261	1.03659312528853	1.00932408414772
Gene5762	0.971268598850303	0.993171275235281	1.00574256299176	0.994650012190673	0.977616687863983	0.999310364286605	1.02241565402459	0.996446040129402	1.02185592295142	1.01923376684225	0.987502219627419	0.98604402392522	1.00140711235834	0.991747961006104	0.999695642333306	0.994456012688034	0.994405706810398	0.999898915815513	0.96523259710532	0.967611397494607	0.973356056820722	0.992320359719484	0.972764990348275	1.01112139312583	1.03305788431155	1.03358364058283	1.02462900800042	1.05322312981049	1.10540652328569	0.997812133725424	1.06540097738831	1.03255505355494	0.995611743196698	1.00345393687946
Gene19091	0.998821993026196	0.871075467837523	0.996404271597299	0.937471399786483	1.02978976334921	1.01956909678986	0.975128090256258	1.10340771597023	1.29794889903776	0.948357279895075	0.961479379254838	1.06832975646724	0.986313492565603	1.05820605171927	0.996915827579668	0.99509529236824	1.01846797894537	0.970208793911317	1.0404011843246	0.982304621717117	0.956206250899536	0.973235111242742	0.99866193227592	0.96391699212085	0.950321748577934	0.990541873356424	0.99118385666855	1.02033893729085	1.08234010089107	0.996958948486623	1.08925738084739	1.04055587729393	1.1792290863275	1.07333608650087
Gene5529	1.1405230967724	2.30163143593036	1.76531461900987	0.900265838116322	1.41475079278523	0.808574755512637	0.692119877561753	4.58983372487806	0.901394829277014	0.549051631942652	0.565068590542326	2.2088823921768	0.761078946239494	1.52381820321041	1.02616148423457	0.990779116390998	0.999049557064687	0.986292788138973	1.08861525424319	0.988142414768017	1.06062960979364	0.977986394575378	1.01176824449055	1.117108381288	1.04187325230421	0.97042860802948	0.990006241179186	1.53279158204845	0.985450319553252	0.984157683302333	1.00177471745574	1.00599932143696	0.956663025488956	1.02347718842427
Gene9108	1.00629178268208	0.905103465833001	1.05298881771985	0.91440375417807	1.31504577198282	0.985327158936535	1.22721734045384	0.971023436189553	0.879150127986859	1.08544195561024	1.05634935899588	1.03665189323631	0.86001683697527	0.841456868700407	0.995540983173396	0.956498033830324	1.13094599334996	0.932695229534124	1.02832997092689	2.12788209579192	1.07510799559368	0.948617310278512	0.986874153250301	1.33135848327971	1.12690868037587	1.31707613249834	0.97680699041625	1.45304511911983	0.964561653452117	0.982472214163383	0.930218654469126	0.940271740154452	1.92773865259777	0.991782196987046
Gene16561	1.37730444037179	1.00240793019772	1.06031619773549	0.931675705839314	0.942401494841921	0.844847018725263	0.775082515911315	1.01495192418862	0.875461906480047	1.29422077851417	2.28208847300161	1.15333310138137	0.918150090395372	0.719095480178293	1.16041213249569	1.15038098173878	1.04555216981114	0.898140858880494	1.53983002814598	0.901283128633399	1.19109149872143	1.13487383924748	0.896302373743387	0.898140858880494	0.917160423896662	0.920151963362377	0.990037657893058	0.89739517864329	1.3250178461751	1.11950425840838	0.920802019292105	1.12774670540468	0.946452073078066	1.60593782007589
Gene9701	0.974330130078657	0.977515600952822	1.06896289211224	0.984522230883413	0.94470492305639	0.987743384754562	1.14782253545729	1.01930558522714	1.00919880883784	0.994163976251956	1.01515663758934	0.99166907983408	0.987824471948595	1.03719539922771	1.06424152444093	0.986200469668202	1.02925424569101	0.927288544601647	1.05095020087261	1.03516060850974	0.970254664563764	0.990484244517558	1.00142181737596	1.1879650717711	1.31371414393293	1.26105375535322	0.988820247144773	1.16120397507668	0.988112198571588	0.862257684498713	0.935196441963717	0.973235111242742	0.964723465033147	1.04531107355541
Gene16885	0.977356151026915	0.999728450602508	0.997883632517365	0.981105185364666	1.00975050413845	1.03436378535962	1.01902230435831	1.0404011843246	0.95845376276267	0.959073180864649	0.976869902492024	1.0404011843246	0.983068374483184	1.10790326011655	1.32586111985405	1.71712655626146	1.22757125446133	0.765284518596304	0.716352221484133	1.14975718139085	0.64817547502162	1.46413449115091	1.00240109857614	0.991635032596099	0.807444470311795	0.724463117705418	0.852478670032323	1.52745490783669	1.01558401868847	0.980590039290858	0.97680699041625	1.09898866827042	0.979736310702361	1.1915913806387
Gene52979	0.997108409487485	0.987638280838331	1.00026592938776	1.00620862639001	0.98554633810579	1.01448901488705	1.04950744722387	0.988699274786167	1.00006242437419	1.00795227097749	1.00454613584577	1.05734206522147	1.03110362508543	1.00775195253975	1.02908781874199	0.820801608853506	0.96462032155528	0.766416291629099	1.00484022742914	0.683791266372496	0.875159040964359	0.843251640633	0.652187196753035	1.28342696732209	1.40905542606008	1.26704427137022	1.70537923435269	1.37020090257998	0.86001683697527	1.12867341010207	0.865444745384025	1.05396583099266	1.10452058096486	0.959939900087282
Gene24725	1.00584714240699	1.00001946930774	1.0329700353817	1.11329100060206	0.972950091564239	1.07395100255244	1.0010552784954	0.979380463160152	0.992474671129481	1.05616622971027	0.996390592742128	0.994736023316317	1.01206687886227	1.0638988447367	1.00086248946548	1.03768433144492	1.00058434290557	1.00350759337436	0.99142715801541	1.00619279051805	0.986137074767126	1.03165537155555	0.997528187286311	0.986177631741545	0.978788643083642	0.967860484346747	1.01401295644183	1.00242958264946	0.986803321645968	0.992491588314793	1.00367815813257	1.01077121035959	1.00629178268208	0.991891816648995
Gene11933	1.00565283193639	1.04433258505241	0.99231211380817	1.03214436671255	1.02795708803713	1.0238334344994	1.00236843220565	0.963188967030331	1.01796830579405	0.984834697988788	1.01183263527574	0.981120196242984	0.997445747149914	0.988057208746429	1.0072483154111	1.23446961473861	0.901670870876683	1.09944201504935	1.03652432422408	0.92550046399632	1.09363845849126	1.09547843219669	0.808574755512637	0.871075467837523	0.956571386914607	0.930106029996795	0.983992795089973	1.02313246590947	0.87867362037796	0.729487361788419	2.40213154302113	1.3940248263908	0.833104085976535	1.26704427137022
Gene16398	0.943770173388851	0.949990899550552	0.970339994210378	0.988407747237265	1.02913586496144	0.969180222556121	1.09779067043007	1.0464742669199	1.08963300343874	0.984207799047519	1.01413610109539	1.02203672688715	1.07993900584621	0.97373717954252	0.904800030165938	0.958292403739761	1.06379929195346	0.959182324577761	1.0961343317169	1.10734374904643	1.10140867131289	0.948509680383877	1.00522370486836	0.945670920676439	0.928869158850733	1.00256864836806	0.987298598149555	0.989106245446299	1.43457830354192	1.08102157898268	1.00484916345901	1.13946011407149	0.98283578672439	1.26738103850686
Gene6175	0.996310450448307	0.988733738548419	1.00352365975432	1.00319232237432	0.989045311286007	1.0349825312865	1.02587470497341	1.03479151985399	0.986301821327104	0.991306869015604	0.989334141309196	0.987980163265442	1.00304358461296	0.993359471980996	1.05179954616683	1.00603108026418	0.992827415572355	0.953863882414306	0.987059986491448	1.0031554554768	0.964384640353885	0.991839899252604	1.01631922400947	0.938803508864662	0.968174403544821	0.973987143314362	0.993350711325789	1.02316645735314	1.04544341057794	1.00075798402303	1.1131229757854	1.08102157898268	1.09821255743953	1.00514319957317
Gene11251	0.943231746784104	1.02801343604313	0.957314608418055	0.987236552476593	1.01893341847817	0.995794672632444	1.00650949231425	1.01275827159657	1.08165420395694	0.958515817414713	0.99431911671443	0.956391915928975	1.07134957056746	1.07765246332262	0.875461906480047	0.787549823874088	1.01679017789077	0.739436646242926	0.963103792116019	0.977732262365026	0.85365626893627	1.04941686067989	0.724463117705418	1.46979990910223	1.54373220224906	1.52086289536317	0.859035963913791	1.6328579859942	1.17265956678868	1.50632550839693	0.900186546839975	1.02594412074499	0.941032612522685	1.03920265323393
LZX-CL3193.Contig1-All-g	1.18406764054599	1.05701093562878	1.00966421465283	0.999604639830468	0.81158274397753	0.860991974324621	0.844847018725263	0.896846751637935	0.975651067056478	1.04703861346484	1.1261171198104	1.03703943321435	0.976337001481331	1.16082364116165	1.44294452608594	1.05630495633105	1.41951711957449	1.23146291006296	1.13977348063071	1.16543026470484	1.19422657058501	1.17329087680619	1.51202316135116	0.893857614620969	0.936751389764139	0.943419028355873	0.922002133924906	0.923218041999724	0.96639236669144	1.13487383924748	0.831438391217604	0.833917685842957	0.909704489948601	0.79554641134703
Gene7917	1.16376911731155	1.14859296435413	1.04324992957805	1.19422657058501	1.04862181343814	0.983985775108368	0.979503679484503	0.974227207243178	0.970509545836239	1.01981082750932	1.15687106465135	0.969494092084025	0.990223650132905	0.978411920793563	1.04286513248655	1.03427620345473	0.929520278911514	1.72640336319472	1.05550264781407	1.08361689532141	1.07423670279259	0.971745641524875	1.21695033557574	1.05734206522147	0.97524176892839	0.867945449358816	0.874722427592921	1.1103806204659	0.952534239304388	1.77165633634437	0.81103934246415	0.860753323449905	0.912477352996811	0.790007497592948
Gene2977	0.959998412910981	1.05808029103051	0.966414863907733	0.968320983869783	1.06015540176623	0.973334905048191	0.979355834116063	1.10045156441944	1.00771682872112	1.06547382973981	0.92087217394264	1.1260385672065	1.28183031028152	0.967111557125577	0.946629744750408	0.979556654318919	0.92699022737308	1.702981607956	1.22322548314992	1.38856838205707	1.71253753138925	0.923917380490004	1.00886810931677	0.87728266667719	0.917084638640718	0.967437680217736	0.985029913237214	0.926934468690945	1.84096874825146	1.19261524137846	1.68617126377786	2.08363150403386	0.963746629510953	1.37157062190138
Gene23251	0.964537386301026	1.02181126815532	1.00465290823514	1.0017440137934	1.00440532981557	1.03509081022418	0.992902020141135	1.00032691165441	1.01233766401304	0.992195553173032	0.975171642697243	1.03273046960844	0.991618734011476	0.980534006787846	2.08363150403386	1.17009152547173	1.10576551970603	1.74245704758855	1.90985046263145	2.82416011476269	3.86137445345876	1.23243438811643	0.74611815385896	0.966900127112293	1.02103519946366	0.873113976761665	0.879572996628241	1.04534342993426	0.544591742481796	0.66199467721464	0.663416656290205	0.580745967484834	0.700993565583366	0.596203219833717
Gene36274	0.997108409487485	0.990152810218318	1.02371277436424	1.00620862639001	0.98554633810579	1.00426465956476	1.01167974412036	0.988699274786167	1.00006242437419	1.03882857584794	1.00454613584577	1.05734206522147	1.03110362508543	1.00775195253975	0.988558906858295	0.994068923180565	0.985936274871244	1.02058727345631	1.02156885745352	1.16640457390736	1.0819354057235	0.987124679706317	1.32022300861449	1.06985079083122	1.04850068289065	1.01677911456976	1.00466788059222	1.02774871874528	0.973130628575333	0.987136140077896	0.979875790222538	0.965505083109493	0.978368865154996	0.98438549194451
Gene12892	1.32179205648295	1.31270910975443	1.28342696732209	0.967782475135467	2.0108390955164	0.790941982085413	0.785341576205973	1.02360042847536	0.885172739766352	1.20645586025555	0.768766992559131	0.882141720219551	0.921445491271342	1.97004329135693	0.963340729993894	1.04812310450254	0.968837128284536	1.14493755774164	1.24695042520273	1.8221861423002	1.40905542606008	1.01681919292058	1.03624603254405	0.970092282036782	0.970254664563764	0.974405530132195	1.01600337911185	0.953685619191999	1.010924784767	0.997140477309016	1.01141791387633	1.08619108256072	1.0072483154111	1.08453956805493
Gene34908	1.01881130653036	1.0200983252748	0.992929532711773	1.00864941770979	1.01639691177362	1.15359221223788	1.00664334700267	0.965484298725514	0.982842608618656	1.04207049106912	0.985399993340713	1.04270074631913	0.999491023220599	0.99010006915486	1.49679686828061	1.30113856292146	1.24933859375835	0.966993327074305	1.02142181215949	1.24172624953094	1.05694882194157	1.27532771444458	1.00731587785384	0.971957444243875	0.985268157477138	0.997735222203724	1.0130681005156	0.958612902252858	0.987642928364376	0.995498486555315	0.995492191871467	1.00614489103001	1.05915962485233	0.992732868742291
Gene6127	1.26060459572777	0.866848931046452	0.933105093891907	1.05016282476378	1.31453545745484	0.979093940095204	1.5803397848888	0.843879112886419	1.79397341819707	1.10458973372735	0.956593709585785	1.24695042520273	1.00165097113207	0.700993565583366	0.777949351066046	1.01802052948044	1.17678195636913	0.921445491271342	1.06008359984554	0.757349385834196	1.15038098173878	0.965795451966181	0.98988203741788	0.778873887327711	0.772899558021753	1.12219746411924	0.783079827671894	0.894891367633176	1.59095555726681	1.73377012825145	1.31453545745484	1.79900920024829	0.711915024774262	1.32089547428704
Gene11674	1.00316781781348	0.968761295820113	1.01306233304349	1.00620862639001	0.98554633810579	1.00426465956476	1.01167974412036	0.988699274786167	1.00006242437419	1.00795227097749	1.00454613584577	1.00235516750564	1.03110362508543	1.00775195253975	0.976573174965436	0.997117470764189	0.99749750047443	0.985180457951203	0.991782196987046	0.981074038825169	0.979093940095204	1.00828258991049	1.01726344490806	1.00220162691899	1.01154554847958	1.01317043812179	1.03535100493729	0.995046272642106	1.0128648912668	1.00403907491937	1.01603871242603	0.999989632788858	0.99860384918999	1.00435754390672
Gene41561	1.04115941609682	0.961065353164748	0.989382092733312	1.01122465212294	1.04690099059028	1.41852933290116	1.14550264349483	0.975269721456081	0.989742482210737	0.994996495654991	0.993049353399725	1.02311068171596	1.40412982865333	0.996529587348613	0.958422606154844	0.910215870207961	0.828931621537817	0.74660525709039	1.00144285811457	0.696507651703182	0.861386207409084	0.888146288573529	0.75688077089965	1.28429915525937	1.35407452595384	0.927423888234161	0.962416386799857	1.07876283978255	1.13900416222845	1.14378847369666	1.65001672462454	1.4279650510107	1.81716096956586	1.43538966847555
Gene24364	0.932755866872406	0.974063225800813	0.978574865883681	0.976428031901996	0.99866193227592	1.03788292384855	0.994518050459681	1.05915962485233	1.09702747735964	1.00286048575761	1.03833863153616	1.14522212297747	0.966900127112293	0.942651473344606	0.993319257318992	0.997701472400405	1.04247712767085	1.02708803728666	0.956544161896631	1.00437349755549	1.00903784682548	0.988346792985432	1.01002513981602	1.04236358796094	1.02749781877257	1.06656891715907	0.99794961143376	1.02532011550118	0.985336284842782	0.985378789584901	0.97623158635776	0.99071408425627	0.988797578478274	0.999587772142077
Gene6936	1.02356464916404	1.02001077316858	0.992684545531403	0.997393220849299	1.01201644086515	1.00323834406041	0.982548783980771	0.979816236777783	1.05224994222799	0.977529268843854	0.994826311145594	1.00868532421961	1.18335571241885	0.981847177706121	0.934663848442268	0.915867780560983	0.985830640648461	0.944517145722252	1.00576675597948	0.99298030333321	0.936491682912378	0.950495711321377	0.93573453911966	1.00261428575205	0.944057290125272	1.0580429661327	0.977441969504697	0.994943851885135	1.04337101801831	1.10475533949393	0.99036585792876	1.04679003785994	1.03110362508543	1.06062960979364
Gene17534	1.27259167089468	1.26402409216858	0.985961675731654	0.969470086870527	1.20079223930719	0.897665619217509	1.41170410718214	0.925874672265082	0.817817585957191	0.960705757042434	1.01988615037967	0.981642801773851	1.69798434624933	1.35344349386909	0.928214449212924	0.957354598888156	0.970748445876336	1.00008067491316	1.02434367269925	1.01601984031343	0.983012222215641	1.01045550997366	1.00847118236848	1.08079417787116	1.068790503091	1.0256200707429	0.991810715561621	1.06627111788643	0.971712126094003	0.960124322251679	0.974388858426947	0.939012935122659	1.14963312784432	0.977616687863983
Gene17287	0.956819510288742	1.08595765156299	0.9700008980457	0.988245315582661	1.02304019164131	1.00954470132577	0.991872722348888	1.03161189540035	1.04971444330451	0.974705665273026	0.974080775888297	1.03035745320691	0.990985850403724	1.04119936899079	1.14015921114106	0.976955272056282	0.963026570126453	1.02545762402675	1.01458348372528	1.03503475096342	0.929326875496345	0.987861342001531	1.23059198966803	1.09920030858501	1.08059876595377	1.01810740391194	0.993263292734539	1.05542302764572	0.971416525610519	0.974705665273026	0.968480352426289	0.983546397704233	0.909612271498765	1.15333310138137
Gene19714	0.980050367302829	1.04179176890143	0.989034627947746	0.988250461432801	1.00193195645484	1.0021943872153	1.36695642111033	0.962919893611109	1.16672123332514	0.984641466698133	0.982907737183193	0.98091419388621	1.10186243762341	1.04889705595916	0.989319637845217	1.34452169185317	0.845616307332842	1.86604984897599	0.878141871041863	0.832824774248944	0.864652630479773	1.24731584475224	1.02081074218707	1.35534473831383	1.37084910650025	0.997695699355994	0.999720732076756	1.11662840929226	0.943883359312892	2.24887017866368	0.894507733023956	1.02038492364917	0.88348939699372	0.94493293171704
Gene10530	1.30189771219104	0.9194547718494	0.911765140787247	0.946531510735231	1.04683747066081	1.09920030858501	1.05911608761426	0.794395739094549	0.887798465273892	1.19480576914395	1.13405188289015	0.913360862430542	1.38020520088078	0.79170245175025	1.01341848622406	1.00428513146453	1.07668900701507	0.98043099133152	0.965551540182714	0.985029913237214	0.981523125213525	1.00368464609324	1.00958742061743	0.977363011247967	0.998655591162994	0.984861201298039	1.06832975646724	0.975930341256704	1.05216506864767	1.07436902559135	1.00656362701128	1.01434661121994	1.01316190450123	1.06836656613215
Gene1114	0.925442708561546	0.922517979015868	1.06700981618141	0.964316966551362	1.01058159914515	0.958268925766485	0.969455551700377	1.00568622427315	1.01606825707029	1.05313817522427	0.953279227598	1.03933882320726	0.969455551700377	1.08979146578647	1.18240461566246	1.13900416222845	0.966212074560267	1.16543026470484	0.976370282715045	0.924028164410384	0.950457917548569	0.988297540579703	0.969323217188953	1.0709652167335	1.10246835808433	0.981349128678787	0.983501179249518	1.14196365496494	1.12298695841026	0.986365155590176	1.20927760843242	1.20049724590075	0.962335997726719	1.03819853423835
Gene22649	0.976191022753081	0.888042050696336	0.951901038979682	0.990601043227134	0.990741209880625	1.02504600926015	1.08824559212907	1.05091837479989	1.05888007917482	1.00088114010889	0.990037657893058	1.01573018032033	1.18406764054599	0.94751299394509	1.40490474620378	1.95171774839493	1.09263607923118	1.07578724566533	0.992060782307999	1.07867109121304	1.07436902559135	1.40124186731417	0.998759169759868	0.950254507193572	0.952640242939804	0.995639160925517	0.91509022283764	0.9979619323923	0.731607601427649	0.830727892341243	0.80373707665892	0.795969502401322	0.8499254469751	0.740224887817019
Gene13142	1.0189515989535	1.02142181215949	0.990055695523459	1.03449732618267	0.966311018031521	1.00600964391503	0.992727677535002	1.02839955730885	1.06499842352004	0.990325406548668	1.1131229757854	0.986940412579608	1.00214143891563	0.992491588314793	0.99793948286025	0.933340015279828	1.00051183538026	1.11348892138605	1.05244622394064	0.977380266080916	1.39982934409401	0.943849786696726	1.17353180249554	1.00812573639246	1.00925978159064	0.962003048287465	1.00625638886665	0.924875646181367	0.924361975621534	0.935196441963717	1.20105033443478	1.02739094960394	0.923429911725237	0.965582176785509
Gene13417	1.00387903039239	0.996553899163507	0.967782475135467	1.15824875420569	0.975640912277265	1.04099670856014	0.995068169742596	0.993095009158982	0.944819845814758	0.983682401222265	1.14743278201489	0.991015275574309	1.32449031136137	0.952756087079947	1.02214217621488	0.997122962855207	1.06311606261394	1.04337101801831	0.977678624333205	1.00835312524329	0.975156899672727	1.05596488559128	1.03188345985651	0.956924399704689	0.979391848107244	1.03740864154568	0.993893307486165	1.00939128023078	1.01536244443243	0.994831491484008	1.00754436996796	1.01773464132381	0.951788349797855	0.995005923711966
Gene17036	0.894273959753265	0.989442874696575	1.46559331060763	0.92115582708379	0.965924336942285	1.03991521766684	0.970449099309901	0.902466987156256	1.16264226318949	1.38020520088078	0.984095229057203	1.29930496389394	0.9062367028249	1.01551056201555	1.00463550907024	0.994780713356843	1.01251661949642	1.01304239091049	1.03953683162832	0.966212074560267	0.967727040087524	0.983437175089386	1.01324595521839	1.00861098724422	0.995862893355766	0.97157480934816	0.999558307385093	1.00345393687946	0.993312594722633	0.98855029053904	1.02110538763406	1.01641329588664	1.01321043730585	0.984171517370857
LZX-Unigene11799-All-g	1.09412705353287	1.03381130441622	0.964933407681882	1.14782253545729	1.02018653856697	0.989426484155699	1.0196697749858	0.998074084650938	0.937852421685384	1.09150067202507	0.96865950607102	0.934663848442268	0.968905091100093	0.945124908280022	1.15244146335961	1.25895104652885	1.011320699712	1.03457209454994	0.979851371620307	0.981859425167894	1.00168780448787	1.0705448941437	1.04393562310532	0.987493810359871	0.992024051074056	0.993685579666573	1.05147241161355	0.987927124845795	1.01824277989349	1.00950395200871	1.01870295415974	1.0175083330269	1.00267913559001	1.01093304484694
Gene2285	0.959732464383937	0.983456560284514	1.07833883115878	0.983361788053151	0.970449099309901	1.02057349819906	1.0008486941298	1.00689056540282	0.955410404417639	1.10045156441944	0.991123426630654	1.08681675355925	0.981166326573761	1.03086376003012	1.02564319464249	1.02165742340409	1.08986345674421	0.983315409093422	0.999200475905831	1.05609848515038	0.929246391858027	0.994278611788121	1.20349143935459	0.978368865154996	0.966168962658301	1.12241282346158	0.992958258987205	0.999192215980007	0.946259716692828	0.929246391858027	1.03075230945877	0.957574943379585	1.04873757669833	0.888146288573529
Gene12840	1.04679003785994	1.06232364600624	1.10790326011655	0.979503679484503	0.965582176785509	0.94479482215088	0.95962316534731	0.954615120263108	1.04151415264152	1.0219494514186	1.19531315912145	0.983422025497155	1.22144743604363	0.946871897906623	1.04518517093704	1.0189515989535	0.990356960448924	1.00039517475187	0.960676791894926	1.15719711345002	0.98958029798704	1.01114538177191	1.0419510706328	0.949405034838906	0.943624034657115	0.912113442102597	0.985702588639618	1.00210234017507	0.964068268257586	0.958537003926538	1.12930518741877	1.06003008421663	0.974470329363068	0.956132830475411
Gene6264	1.18358258689093	1.08361689532141	0.899245266138645	0.973587919404942	0.935577778964076	1.02401634433726	0.869347509824891	1.16082364116165	1.41761045230813	0.978000740598114	1.15719711345002	0.955039437333074	0.907358436460195	1.1957487308637	1.04454744217715	1.25960865776971	1.02210330421583	1.00301027867508	0.97882998449509	0.929097712955368	0.973405398528137	1.35220283390744	1.02971027483605	1.0353214388162	1.05634935899588	1.00865450091884	0.994837999420174	1.01127005707795	0.937471399786483	0.97623158635776	0.979480954681748	0.962807395742886	0.973384251264381	0.969198546604775
Gene16219	0.959298592233263	1.00980782312172	1.00937535693717	0.98803021282568	0.960255776112953	1.31556454506095	1.14378847369666	1.0308205897712	1.01204157002881	0.999868347028733	0.947472332239455	1.10486170915597	0.965766160935669	0.941108215817793	1.09761952813239	0.996672984339884	0.915440667500999	1.10595193225633	0.994739478162788	0.95845376276267	0.935788986786711	1.03211470320756	1.08629372734428	0.865444745384025	0.843018054993946	0.794395739094549	1.59453573299149	0.911381404440454	1.0985613860111	1.06599797335178	1.26825881276526	1.19310732430217	0.995330734429424	0.990348361009713
Gene17273	1.02152552507016	1.1103806204659	1.00026592938776	1.04209858657102	0.996728471836629	0.993215970245781	1.01167974412036	1.00361562592551	1.10486170915597	1.00795227097749	1.00454613584577	1.00235516750564	1.03110362508543	1.00775195253975	0.990183039784158	1.01793961278322	0.980694713867405	1.00077254938008	0.993397400161508	0.984461857142339	1.04337101801831	0.993446814188439	0.988048953919066	0.990773162797837	0.9952360052749	0.998210486470286	1.0415304551763	0.99287368773648	1.01688811840143	1.06027655799872	1.00494901255634	1.01039891891877	1.00038455533029	1.03014168051476
Gene12651	1.06427544795518	1.07078817643551	0.926553346293232	0.972875353617239	1.10540652328569	1.13703918089686	1.28999068489735	0.898963044318981	0.951662767877778	0.937693097402428	0.887146659520272	0.943964569050865	1.20645586025555	1.03521871070435	0.773936545644401	0.716352221484133	0.89212161705132	0.796764610746481	1.10458973372735	0.997890574469003	0.983751596726534	0.72698730654096	0.832095834978291	1.06646039950439	1.06499842352004	1.1386235110428	0.868502956043464	1.17353180249554	0.9787620688637	1.04920584001323	1.04611581063695	1.1103806204659	0.860991974324621	1.19004569265861
Gene9413	0.99166907983408	1.07791003090628	0.957078359218238	0.966784238888341	0.914098097114395	1.00200177984371	1.02788264293359	0.94470492305639	1.25090322936063	1.01462592272032	0.970289340843782	1.05500305453332	0.964165527513328	1.33619134581735	1.0216046489088	0.994378287473051	0.980762423052132	1.01927343721934	1.02072736064207	0.96701505549627	0.986129135854162	1.00332337505267	1.03555913799275	1.01091190784515	0.979810576693444	0.966311018031521	1.30875880507464	1.00188700320746	1.00600964391503	0.984732661610841	1.00073099648641	1.02991255390661	0.98100075198917	1.03205442180496
Gene14151	1.45818474270706	1.12083793938654	1.12171228256063	0.949279881258333	0.861386207409084	0.795234868074789	1.77165633634437	0.912762129002956	1.24933859375835	1.69256678433161	0.879875772284302	0.869639071541696	1.3607148509505	0.682840890947945	1.00743675276891	1.10802294019848	1.00916913340469	1.08544195561024	1.15765173535496	1.09315280097955	1.09088941280553	0.936186195084798	1.08221345163069	0.902374356233456	0.993846235140058	1.00389791335968	0.937963516273514	0.930283333032677	0.749490523658494	0.764641585507715	1.03842586625173	0.896421806833065	0.876579524895046	0.74611815385896
Gene1503	1.02888753008867	0.939587400723642	1.0025459856689	0.965603957782755	0.941930108831583	1.02737138070001	1.00364345657173	0.984302170516233	0.965841759759523	1.54373220224906	0.998083730444986	1.08352445132894	1.07572604450255	1.01503037924082	0.965603957782755	1.12241282346158	0.975347662890417	1.01875593136599	1.01574263369067	0.923846539560702	1.02207113776432	0.98716605034155	0.922251220465455	1.04830266154025	1.05902870323201	0.97718962171819	1.00208116615008	1.05734206522147	1.06083842260034	1.00779334650658	0.989672101956056	1.02224824784314	0.984138430374363	1.0366753863102
Gene2042	0.976819975337415	0.69899738777293	1.32586111985405	0.831438391217604	0.941974628226222	0.951590097882126	1.03243555301633	1.08727392276778	1.19332438617496	2.06418840991019	0.771725091037171	1.24305871013063	0.860393482143052	1.28301671323221	1.14841540802959	1.07825244050551	1.1131229757854	1.00259585813715	0.832377099232722	0.858361431492704	1.02792243411545	0.989480774729873	0.835067977992894	0.968174403544821	0.955316389872925	1.01084496348191	0.999344814972335	0.967918772558056	0.998183418365573	0.878951559390609	1.08308014837981	1.17542221072322	1.18565104718153	1.03611588123654
Gene5501	0.991072574722916	0.978431109587789	1.01455429230563	0.991322699738703	0.993071591562395	1.01766237850256	1.03867902438673	0.961699788560933	0.979450850104558	1.03491617570497	1.01031644053971	0.979869136757142	0.996488476521495	0.987005013382491	1.01295428498748	1.01534966933351	1.00147326479017	1.02989088934078	1.00678338210334	0.99543697158666	0.987399904084169	1.03178165456323	0.99122931816494	0.987511519493579	1.01086481784868	1.00789245563574	1.01256531258981	1.00885926071911	0.987693515912651	0.986519313841532	0.987649929538089	0.960760430524433	0.992060782307999	0.987758503408833
Gene11535	1.03909842113245	1.02100860908901	1.0436003940965	0.9979619323923	1.04317601793499	0.990083121987305	1.00359101514193	1.03116060100911	0.981276267408741	1.01383327591206	0.983828823369254	1.01375281271796	0.998097351720529	0.988751883738594	1.01422312517272	0.951662767877778	0.978288806818146	0.946425144647227	1.02535631825197	0.953685619191999	0.971158468685761	0.947168341915553	0.913256816902021	1.10549684276269	1.09633906063633	1.02481491599703	0.98716605034155	1.09321657338393	1.05630495633105	1.05461416482792	1.00115773158899	1.07811812260379	0.993480190949778	1.03657530394515
Gene10440	1.00872787408364	0.866696074514827	1.18448819426396	0.934862574295391	1.16431617921167	1.26135591345762	0.87728266667719	0.874335001936019	0.979236072498253	1.39231654590609	0.995200304489036	1.21800810975107	0.910360617938993	1.08893333823518	0.973744771550875	1.01734498916739	1.00224148831146	0.988979552003077	0.993915426562725	0.98570583635503	0.99396772311947	0.998183418365573	0.988536857963903	1.00433083814626	1.01139313103252	1.01622181428898	1.08445286686152	0.997918460578961	1.0129317787294	1.00696318237838	1.00895026223945	0.995028856397756	1.02357411445225	1.00468254745988
Gene19068	0.939804017971872	1.04416904204542	1.01520129108476	0.968341326730097	0.994856053670214	0.961137417095229	0.972151815174922	0.977627892952076	1.31504577198282	0.976708023584727	1.03923626365443	1.04275934337654	0.970620572277611	1.09122960672976	1.00495770095283	1.00995849308489	1.01536244443243	1.01676819434627	0.997319591251562	1.00970093266376	0.99723895119293	1.01038009515505	0.966959443578794	0.978394557024787	0.976006983960128	0.973640506081788	1.00676746179527	1.00253825811594	0.992092149351941	1.01601984031343	0.997122962855207	0.992001617572076	1.02042034317642	0.996383088458675
Gene22581	1.01485233368647	0.960705757042434	1.02304019164131	1.01158922413188	1.00507451153384	1.00910822123027	1.00030192643977	0.978633738350588	0.991914376389586	0.997673199170849	1.02875145299518	0.994121803006844	1.12183932372354	0.998721381225666	0.963188967030331	1.00189675320405	0.981397975771059	1.02925424569101	1.45818474270706	1.00053627488612	1.09484888648389	1.02151595474	0.978488076812445	0.987158033526042	1.00086248946548	0.991256707907571	1.01886409263996	0.982165963441637	1.05652354674262	1.01377270158981	1.26704427137022	1.23031662742695	1.00158953249721	1.04778668847775
Gene14330	0.990140923672794	0.986260485184348	1.01171154144927	1.0135730826342	0.966784238888341	1.00671079336156	1.03332746771539	1.02382272958061	0.990104607181172	0.99544395887422	0.993559422806544	0.991990628202673	1.11796478008954	0.996874046791566	0.993679559559993	1.02879836579382	1.00140711235834	0.99674674392567	0.981769974608589	0.995405537842315	1.02921153081752	1.01563025399574	0.991212655350355	0.998303634858024	0.990764547745783	1.00536885199424	1.05784837367481	0.992338809728687	1.00054371186218	1.01147456115638	1.0061773923735	0.996958948486623	1.00389791335968	1.01439765074946
Gene10586	0.965766160935669	1.3890795187406	0.926428867554185	0.85365626893627	1.19422657058501	0.826546850314919	0.773936545644401	1.27726750958757	1.00770854928132	0.859035963913791	1.19004569265861	1.1406432238144	0.835067977992894	1.3987504318623	0.958292403739761	0.976744098936872	1.03454228301519	0.955071085925387	1.04808737514242	1.02274583770313	1.20286535970545	1.09597805893166	1.06254483093248	1.01688811840143	1.03216619173126	1.02346301414078	1.00520518827456	0.936236239873276	0.9161962289087	0.961216748778739	0.969757308497934	0.922383886097211	1.08079417787116	0.948094620517614
Gene13596	0.990484244517558	1.00277004654648	0.995126594441799	0.987230261204881	1.03956259868158	0.971683521107461	0.977369871469018	1.02023047877456	1.00988847386819	1.01563025399574	1.0170760072265	1.02465099866755	0.988693405874189	0.975891696913255	0.879272967371129	0.857955611902247	0.857396977006727	0.915793154461206	1.61065701515275	1.37597393994128	1.6779155852312	0.926873846969997	0.87338836585342	0.940493753684674	0.910720672564554	0.90200929244223	0.907695458009079	1.01813829429564	1.48983249852453	1.68617126377786	2.21477767001474	1.73377012825145	2.9553805651725	1.3913546888781
Gene17380	1.00316781781348	0.987638280838331	1.00026592938776	1.12860441007341	1.00337295293804	1.00426465956476	1.01167974412036	0.988699274786167	1.00006242437419	1.00795227097749	1.18358258689093	1.00235516750564	1.03110362508543	1.00775195253975	1.03461844398582	0.999452042460645	0.967544058419258	0.994943851885135	1.03342186235557	1.03736469206942	0.98634769886648	1.00602407143901	0.999233157852277	0.997312841103454	0.981523125213525	0.987693515912651	1.05334767860655	0.988733738548419	1.02590129849101	1.22881815428965	0.989291253853773	1.00952882501964	0.99062922733935	1.00390276852467
Gene24616	0.999989632788858	0.931377280923263	0.997147076673636	1.00250212347457	1.00133744763099	0.996441522670763	0.995306295973665	1.00190359292627	1.0135730826342	1.06373088622316	1.02879836579382	0.974450768395589	0.993227287501714	0.982607611605936	1.01906316183439	0.976191022753081	1.01185657406443	0.973110815638465	1.02521182841613	0.997465136944996	1.01703132875795	0.959298592233263	0.886651846952823	1.03730695857849	1.05500305453332	1.00565283193639	0.950652218688185	1.02641778797629	0.961656807904123	0.904412684375223	0.966052912075642	1.07524061272949	0.987957977909189	1.00795227097749
Gene25135	0.954066972115941	1.41761045230813	0.976760955321113	1.48059907700573	1.51359625475537	0.979596899026295	1.02733908688922	1.03399089830393	0.96730588088695	0.969787765616744	1.37450035253482	0.992510364161849	0.98831499915286	1.20153172817408	0.977616687863983	0.979736310702361	0.952993854101638	1.71874041879304	0.992913957951595	1.69798434624933	1.29930496389394	1.11360384945523	1.13977348063071	0.959182324577761	0.948545801535452	0.963340729993894	1.00429868682746	0.943075937624103	1.03123352121824	1.00821901123828	1.31504577198282	1.21505872854066	0.962986492176664	1.22080922640302
Gene9165	0.962589962863502	1.01411191840971	1.03457209454994	0.971902114448425	1.01728399757964	0.975681239171623	0.95786245917876	1.16283780566421	1.0476383673062	1.03023142935043	0.945746918503063	0.972049258678137	0.964748797534914	1.02151595474	1.05782469552011	1.00404684361726	1.03004224352938	1.09898866827042	1.01935327327659	1.01931662114664	1.00313847168077	0.997032154476041	0.991833329951205	0.990037657893058	0.995099071828117	1.01362549602142	1.06201947986101	0.984191004310875	1.0415791729204	1.05511532908799	1.01490152045362	0.995923816784053	1.00479833827586	1.00794257423345
Gene5626	1.46888925242399	1.16041213249569	0.825153655861607	0.941830394721049	1.16764986375623	1.00633759788989	0.99433397596784	1.24172624953094	0.765284518596304	1.41761045230813	0.951724976826826	0.783079827671894	1.26738103850686	0.868661345555141	1.03474914129045	0.989951995389112	1.05599889910326	1.1176653691303	1.03369198560419	1.19090098577604	1.06463157752941	0.952506157381193	0.93752980302639	1.08681675355925	1.03894849532004	0.953357599054866	0.982256980315573	1.0216046489088	0.955588625956463	0.984440891892237	0.988268383462555	0.98739200981561	0.955646952145651	1.04271750842289
Gene15104	1.02670468079569	1.01141791387633	1.00626233834194	1.05873586534409	1.00112065252586	1.06301986409365	1.07517640351946	0.981386593960116	0.994311220091758	1.00049329695758	0.998318343458172	0.996434184326536	1.01512731602619	1.00093050134778	0.986370521843292	1.01099824882655	0.991823744764534	0.991763398867253	0.988403443192631	0.991059180634528	0.992691355122573	1.0085523366915	0.995339282749242	0.995507155462878	0.99695605984664	1.00102520175185	1.09894574664005	0.991005792683394	1.01631922400947	1.02255712363551	1.02231855252147	1.00215932649027	1.01103316437169	1.02637309334404
LZX-CL9596.Contig1-All-g	1.02152552507016	0.987638280838331	1.02371277436424	1.06973749714448	1.00337295293804	0.993215970245781	1.01167974412036	0.988699274786167	1.00006242437419	1.00795227097749	1.00454613584577	1.00235516750564	1.03110362508543	1.00775195253975	1.04449062197664	1.09537283999315	0.99627442267771	1.24731584475224	1.23091055253566	1.18164622354076	1.24897972566147	0.964537386301026	1.02948000708496	0.948443780176765	0.982598009753325	0.940038287414581	0.991964776485083	0.974050915870969	0.931054434483965	0.928413256110187	1.85403604743473	1.09108840076827	0.930509048042173	0.937330214324142
Gene1458	2.41809698323331	1.05326138755313	1.79900920024829	0.773356879172652	1.28611548552353	0.734039567408291	0.874846731269664	0.618805862994294	0.779909676299118	3.48589157194546	1.60261961609267	1.3862645322082	0.96208720433809	0.921235969860882	1.03091113584244	1.05310526905112	0.950356322965761	0.918901355289439	0.966682527737125	0.942310258964036	0.905024906831883	0.956733535679564	0.978688336467054	1.0682575762491	1.08867806058709	1.07066886973429	0.99147643734769	1.0729239608153	1.02337226277704	0.955482597419231	1.00242958264946	1.03023142935043	1.08172894982917	1.06379929195346
Gene13615	0.994548431487501	0.981088472526147	1.00026592938776	1.01854557936758	0.98554633810579	1.00426465956476	1.01167974412036	0.988699274786167	1.00006242437419	1.00795227097749	1.00454613584577	1.00235516750564	1.03110362508543	1.00775195253975	0.995971439849172	1.01099824882655	0.991823744764534	0.991763398867253	0.988403443192631	0.991059180634528	0.992691355122573	1.00143986389636	0.995339282749242	1.00192376610104	0.99695605984664	1.00102520175185	1.18691221532549	0.991005792683394	1.02665258989886	1.02255712363551	1.02545762402675	1.02927872997272	1.01103316437169	1.1274993412498
Gene15470	0.965738735564002	1.03758829551474	1.07084623641229	1.03395198143352	1.04518517093704	0.964214720792554	0.968819752528411	0.952333505888235	1.05514938206794	0.995571150635165	1.07732225813664	1.03858913441416	0.968978051079163	0.945254444725934	1.00027832748721	1.16624421001377	0.98077982844971	1.05404890204407	0.969484972974364	1.03730695857849	0.99954617067614	1.04630280965159	1.04659426004075	0.942701125049813	0.968450183091638	0.964019343547723	0.991994837955419	0.98100075198917	0.966362915087262	1.03645619427758	1.75428236887831	1.15229343951797	0.991850973169074	0.928713493873415
Gene3106	2.43899734913445	0.72283178311646	1.77165633634437	1.34551622156466	1.09270413409073	0.92087217394264	0.64817547502162	0.607121701348991	1.57381363242855	3.92474986463129	0.805644192613192	1.08315450649198	0.860991974324621	0.568247423674778	0.961373112427265	1.04683747066081	1.20192158718554	1.00098725339563	0.937013051490902	0.995624141589616	1.02945683510304	1.09205546420177	1.01024659918491	0.989534564767767	0.963103792116019	0.993786810561828	1.00944622605823	0.960344137586944	1.06003008421663	0.989749080693586	0.994311220091758	1.03785218355894	1.12943319928284	1.00035113345026
Gene10985	0.996383088458675	0.90994327467477	0.995275820315275	1.22292345480882	0.801536016382779	1.0775877938056	1.05461416482792	0.98414646287822	0.971634679703773	1.21669386832571	1.028155815457	0.951127064313917	1.18207417113865	0.855782765204006	1.14459414588415	1.24305871013063	0.974664355242819	0.948394713634253	1.01877156919958	0.915339226887295	1.10662876653014	1.09993433744576	1.0031554554768	1.00703289546956	1.01973306749422	0.969198546604775	0.981562330136373	0.949244065777776	0.958580002706932	0.9161962289087	1.27146332435259	1.10790326011655	0.995011667344909	0.930933545953137
Gene15204	0.9458741546972	0.962228789023125	1.09959298872037	1.05660122987043	0.942358970268649	0.95292557705246	0.972535862395315	0.945086659959574	1.00781235187631	1.05346877974005	1.00978173697891	1.01833623321398	0.985671040410229	1.03482020496658	0.991437194546142	0.999663444731689	0.99423837204649	0.996790565292982	0.965738735564002	0.973158773072274	0.980178646935849	0.994703616202478	0.981665784771394	1.02888753008867	1.01249362153365	1.0061773923735	1.03676356447124	1.00640857801329	0.996595861958136	1.00703289546956	1.22547414489832	1.0328384292602	1.03072579345522	1.00225137837416
Gene4408	1.01062139698741	0.997787772506455	1.03012995877289	1.04015009380798	0.99213659177731	1.04745922111049	1.00179796163253	1.00151739778374	0.993340690213482	0.999300183723663	0.997114432213392	0.995432725258668	1.01326763354196	1.00005597177205	1.11690890701403	0.998624299469349	1.0216046489088	1.01107735612804	0.956705149694643	0.98743313152015	0.980296595698195	0.980276021691646	0.994144444781976	1.00835312524329	0.992011251859901	0.995138334303423	1.00830679736832	1.01764317994886	1.02441455095808	1.02597901494544	1.04119936899079	1.02847326583269	0.99866193227592	1.06072645547573
Gene14241	1.00568274050003	0.998403281745976	0.993394760941097	1.0279716323459	1.03665189323631	1.0304003907395	1.03488723185985	0.976744098936872	0.990921241564308	1.02925424569101	0.994431093766336	0.992775977038007	1.00904574903185	0.997567009030767	0.994132003462061	0.887908554524441	0.942805589125631	1.02430526846289	1.04099670856014	1.04408591743581	0.98242208369137	0.901394829277014	0.903245639394522	0.892774123907661	0.987649929538089	1.14595529487188	0.959182324577761	0.831438391217604	1.5960464587802	1.45536655037489	1.06122823292436	1.30312151075167	0.861770592607888	1.44480555416276
Gene4423	1.33403462570777	0.95555572485747	1.01691807638497	0.925442708561546	0.981182945018639	0.996012774802398	0.980722654903632	1.07578724566533	1.00777593036986	0.869347509824891	0.904516646494111	1.21393390382772	0.922251220465455	1.02392842049186	1.1405230967724	1.07753984480008	1.06398577158742	1.19443244003404	1.0256200707429	0.881425973084144	1.01734498916739	1.05711276910842	1.00045709555658	0.913776049262594	0.914166747728322	0.899840187020656	0.980678863960047	0.973885835858777	0.938246181608683	0.892774123907661	1.33549374868498	1.11950425840838	0.968130519119118	0.971541543408469
LZX-CL2074.Contig1-All-g	1.02609669594144	1.00302771379242	1.00437926854634	1.0819354057235	0.979503679484503	1.00626233834194	1.03226632737024	0.975194722007184	0.98970133095643	0.994948678703208	0.993005830584827	1.02305843020451	1.00732784872257	0.996483415366317	1.02246532281312	1.01532400703064	1.10045156441944	1.00941908825412	1.00164281232038	0.930663408089978	1.02198331830033	0.998594888847434	0.936697845685796	0.998448082621835	1.02978976334921	0.976307862321614	0.998280293107401	0.997450097385009	0.965551540182714	0.958879192169504	0.97094979157789	0.970933617368268	1.03369198560419	0.975202099651508
Gene975	0.616271209041592	0.623171988339864	1.27482856174413	0.730857137858698	0.73619754904377	2.0799510973835	1.99145254692367	1.49353893158367	1.50206730738379	0.678726351119328	0.669295401258727	1.90612828357898	0.759339044823624	1.16226218687038	0.99618853999861	1.15264099823231	1.00731587785384	1.00539343049489	0.885927890175973	1.00862583509024	0.868867807756762	1.01241107658679	1.00562148864767	1.03714072385505	0.94151992627731	0.980762423052132	0.990086442784037	1.06758573813928	0.913006353744439	0.923110507507537	0.998907311546793	0.942805589125631	1.05656987792249	0.88376128821727
Gene19892	0.979480954681748	0.83550230508204	0.932050473388299	0.899503186578602	0.999014427138609	1.28429915525937	1.07561147275657	1.25960865776971	1.35892862375052	0.939354288758197	1.08453956805493	0.945746918503063	0.989077320757693	1.07002713530971	1.01637797679668	1.01619928450625	0.985006445597982	1.0374324599456	0.954422894039362	1.05538796229187	0.986703755579072	1.03553268245371	0.99723895119293	0.908317433650253	0.934523848709894	0.937013051490902	1.13308037317353	0.926619462678592	0.995991786420204	0.97409187373218	1.23891753139634	1.23411903109645	0.970933617368268	1.05351659014645
Gene19143	0.987693515912651	0.942985739737404	0.972683230839378	0.987758503408833	0.992320359719484	1.14196365496494	1.02725386328587	1.15874918884676	0.982784516300341	0.952333505888235	1.16511159684136	1.01601984031343	0.970873980133055	1.17329087680619	1.0367105209142	1.02624075734772	0.896421806833065	0.957196425362455	0.995428478930676	0.992870874807919	0.919736554454992	0.975111427165094	0.965841759759523	0.98066380001313	0.994930004252539	1.08205157218449	0.995961995297006	0.931632768569734	1.37661084705701	1.05794942958015	7.15516705573816	5.12474181635425	0.960316214759787	1.09937046013096
Gene14058	1.00189675320405	0.811890090535859	1.07010801555033	0.863399277567501	1.26862743283846	0.987348367289241	0.967803419852578	1.10151404264197	1.0366753863102	0.825399171393227	0.908470337429506	1.14211231030671	0.849116053820528	1.18381387616793	1.01282822912878	1.01735716569033	1.03136720083249	0.978607381306209	0.983036948154044	0.978353105178211	0.998655591162994	1.04383816724136	1.00206008716203	0.974109858122823	1.04099670856014	0.980643147747511	1.00869993885647	1.01912472822182	0.987662947814119	1.07376444674973	1.02420337696431	0.964642778724859	0.993808945132398	0.989742482210737
LZX-Unigene5656-All-g	1.02152552507016	0.987638280838331	1.00026592938776	1.11231277523725	1.00337295293804	0.993215970245781	1.10830190150431	0.988699274786167	1.00006242437419	1.03882857584794	1.00454613584577	1.00235516750564	1.03110362508543	1.00775195253975	0.992374854966778	0.995311886185093	1.01004862269942	1.00497817651465	0.998245004257142	0.984944667183122	1.00256864836806	0.986633744722546	0.999327655508787	0.98248154993818	0.994082756010806	0.993742495179845	1.03298145724194	0.989480774729873	1.02905926885554	1.04978878482671	1.01054641943225	1.00340836626952	0.990764547745783	1.02995331919713
LZX-CL12677.Contig2-All-g	1.0172239782819	0.939496347794336	0.983895820805509	1.01032753526835	1.05208450755962	0.989525682383555	1.04268398421537	1.00594534044243	0.980951600485966	1.02636180208591	0.983443698225925	1.01344737232775	0.997812133725424	0.988450739975491	1.02096049550992	1.13077980021468	1.0083342097168	0.986095666407415	0.972284861331691	0.975384204938597	0.972341477936882	1.05794942958015	0.976792978939366	0.972704457634066	0.991763398867253	1.00570362186822	1.02392842049186	0.961656807904123	1.06427544795518	1.08117801102745	0.993758003916916	1.02921153081752	1.02136079162457	1.07413126178891
Gene15682	1.00316781781348	0.987638280838331	1.01306233304349	1.02995331919713	0.98554633810579	0.993215970245781	1.01167974412036	0.988699274786167	1.00006242437419	1.00795227097749	1.00454613584577	1.00235516750564	1.03110362508543	1.00775195253975	0.992199618116164	1.00421899887058	0.980373878823456	0.987469849207433	1.00140711235834	1.01038009515505	1.03032830487773	1.00809851078682	0.990032770553503	0.994394318049373	1.00110054105403	1.00369382809517	1.13418608859664	0.980609819436787	1.00134192273418	1.03439747967699	1.00602063229376	0.997253399839255	1.0024221139917	1.01996532201136
Gene319	0.910056008488641	0.997450097385009	1.00466788059222	0.974294570921794	0.922317548515815	1.37943738428077	1.11885934666549	0.98312078732278	0.942752730994996	1.06433049474248	0.959148990932007	1.01865937697768	1.05652354674262	0.950321748577934	0.991132634722492	1.00672618553123	1.06719888376868	1.01912472822182	0.992584212185514	1.00020794613453	0.982176973799563	0.991101008963971	0.978026112991885	0.993114360168917	1.01644346760897	1.02483452446661	1.22794672225617	0.969438064732095	1.00710671976723	1.00234689884663	1.0011506200289	1.01422312517272	0.992338809728687	1.00060097358944
Gene42071	0.953548949821002	0.998849996540607	0.997890574469003	0.969699784699051	0.896846751637935	1.08085521083729	1.0638988447367	1.01624864757524	0.971858702358715	0.956374526951953	0.945780222726061	1.0323379011519	1.04693196413019	1.02155023365265	1.27797457226741	1.14363942400578	1.10854674104935	0.988236251570849	0.936330763535475	0.945500095432714	0.914011560626963	1.09733066930029	0.962919893611109	1.01515663758934	0.981359271157739	0.984452909479884	1.16640457390736	0.978090440494867	1.02677918179347	1.06530096624765	1.14078992366124	1.00775669115636	0.978353105178211	0.974388858426947
Gene18072	0.990541873356424	0.976605118517161	1.09473603844907	0.989525682383555	0.975949368244771	1.02481491599703	0.987927124845795	0.969982111881644	1.04592995610366	1.1182266443889	1.0165014671798	1.07974192160207	0.988450739975491	0.975421268287991	0.952713598231771	0.971521288273721	1.04637580088828	0.997402067528855	1.01269929647779	0.929860941210854	0.924734804793825	0.993646008885225	0.967326199337659	1.06437519432882	1.04819870715532	1.21828366370721	1.30720148361998	1.07739324790566	1.06566967638842	1.01087501986339	0.986978563029261	0.985976573671615	0.98982425986227	1.03890633392853
Gene4493	1.23205767386096	1.11690890701403	1.0451568316096	1.24590190442858	1.03516060850974	0.969138092393181	0.940905556018289	0.943231746784104	0.976914712041427	1.11393065769996	0.965690616858421	1.03771810453134	0.94470492305639	0.909331344668871	1.00526966690803	1.61208564888853	0.994298185019923	0.929636331116897	0.854491734309235	0.799643328219285	0.803364302589925	1.09384972416743	0.858361431492704	0.986551662007111	0.969954500006251	1.34326268649418	0.974294570921794	0.958480496054571	5.12474181635425	1.6328579859942	3.45688006723167	4.86438607144113	0.870114931388809	6.22710501090108
Gene12438	1.1546586829331	1.11177911644511	0.972341477936882	0.950728834632196	0.968401804564151	1.00103777254305	0.948206278732763	1.04393562310532	0.933604369141235	0.991348179493048	0.975564984651606	1.06927986659227	1.22600984432744	1.26363208992767	1.01507075546933	1.18358258689093	0.999407644428458	0.974150042498927	1.16764986375623	0.876579524895046	0.970555397614368	1.1176653691303	0.932755866872406	0.889502360946704	0.833104085976535	0.839566296018755	0.87586628302469	1.01142760832289	2.03857336391092	0.775550799333463	1.21695033557574	2.31552473924416	0.816150511897615	2.5576552865928
Gene6994	1.04975736041587	1.03557974110173	0.986746329908472	1.0089565760012	1.00897472549608	0.990340252990425	1.00377799893271	1.07465974063897	1.01871375391897	0.985735267834492	1.02741496148434	0.982040064726805	0.998226304018364	0.988900488360684	1.10486170915597	1.98538710831966	0.799239870623713	1.35057295767951	0.939496347794336	0.852232652392636	1.0226758348164	0.952963033539293	0.867237605455485	0.83932651481378	0.866192936531307	0.912574077231885	0.951230429428496	0.843454077553877	1.33243097630148	1.17507297807454	1.30832666947199	2.01568870424078	4.6507334490708	1.68803447445284
Gene4280	1.12897230726555	1.11244184480979	0.89212161705132	2.0053131767704	0.999421183510248	0.900660693477567	0.948699954026447	0.993612614221904	0.914316806259959	0.998540078615949	0.965993922928179	1.04551635303841	0.96367235078533	1.11773897750494	0.996532817438923	1.00184951379235	1.00330654342844	1.17307511251765	0.954101542562139	1.07840844073049	0.989897640353044	0.987258337985289	0.936491682912378	0.998083730444986	0.970555397614368	1.10708439403889	1.00366109870254	0.995157943975353	1.09829271174446	0.99623998028319	1.13418608859664	1.03471111507426	0.985495063799833	0.991504746706383
Gene15160	0.993161465195393	0.946943335737128	1.00253825811594	1.06751130758541	0.995527544927296	1.04982976006577	1.00342627605345	0.994464219705645	1.05951868497422	0.985399993340713	0.983617927506084	1.0135458421164	0.997897808635712	0.988517039356588	1.13510884480434	1.08554648205885	1.13498205416406	1.00951755846373	0.942651473344606	0.900265838116322	0.905470825321477	1.03816970710412	0.977604997211722	1.11735382234097	1.07974192160207	1.02783088898286	1.48882739457543	1.17074401567632	0.950017239450127	0.988021744907342	0.978130054344508	0.921522076011513	0.965738735564002	0.958979152065172
Gene10916	0.998633432159161	1.02494026430283	1.02767348432054	0.990892183502739	0.994732568469847	1.07663317110963	1.08139478160852	0.983174443642565	0.975705150915275	0.979405976535062	1.04982976006577	0.975221778674915	0.993769073752974	0.983315409093422	1.19130518043671	1.53666225059594	1.01423894837388	0.952534239304388	1.09080144559056	0.947851807215234	1.05542302764572	1.07716159289224	1.06836656613215	0.826546850314919	0.852601399441868	0.885172739766352	0.984679232816694	0.840397076253378	0.976955272056282	1.0353214388162	1.00326221989639	1.07578724566533	0.881866273840913	1.05044975954408
Gene6977	1.00260566513456	0.982918869353693	1.02241565402459	1.02099683649247	0.975764449435149	1.00142181737596	1.0025459856689	0.980904130468151	0.993893307486165	1.03395198143352	0.99778493532726	0.995991786420204	1.12375189990966	1.00053627488612	1.10494431617037	1.62750615113766	1.02532011550118	1.36204329859469	0.940870599717298	1.06105123158772	0.994880323860155	1.19785033497169	1.19183112953613	0.959229372468199	0.98803021282568	0.998403281745976	0.999975366151529	1.00160209191893	0.969739118119629	0.981964762945806	0.997744048201965	1.01851488728369	0.97707525270223	0.976850559193484
Gene31913	1.02242467625232	0.968761295820113	1.03630053630352	1.00620862639001	1.00337295293804	1.01448901488705	1.10830190150431	0.988699274786167	1.00006242437419	1.00795227097749	1.00454613584577	1.03130997070111	1.03110362508543	1.00775195253975	0.986370521843292	1.01003081851348	0.987813432110801	0.991763398867253	0.988403443192631	0.991059180634528	0.992691355122573	1.00143986389636	0.995339282749242	0.995507155462878	0.99695605984664	1.00102520175185	1.09894574664005	0.991005792683394	1.00902172075181	1.02255712363551	1.02004015254574	1.00683661147333	1.01103316437169	1.02637309334404
LZX-Unigene7570-All-g	0.963103792116019	1.00317230743495	0.95901557360561	0.988225465040801	1.02751244497054	0.956705149694643	1.18028844402567	0.958342161404659	3.75589159047777	0.937471399786483	1.0894245989607	0.961353103359526	1.05656987792249	1.17507297807454	1.00695927691167	1.00775669115636	1.01860262711181	1.11434867251635	1.02162064251502	0.970390130681166	0.978589649757273	1.01838648732793	5.96916729424958	1.1092063509607	1.17893636450989	1.02322037354636	1.02511534460602	0.981478661968244	0.991736274709401	1.00581895251564	1.00683661147333	0.999822351089411	0.985345781938332	0.994971787019013
Gene2724	1.03266062151255	0.825971846321194	1.08781240283481	0.933885738312959	0.943326791564489	1.32449031136137	1.32397386356342	0.909612271498765	1.0458357380539	0.930933545953137	0.898454693756106	1.05920256964291	0.95517339137547	1.09244865171194	1.37373138356422	0.618805862994294	0.572419513533142	0.799239870623713	1.05734206522147	0.937330214324142	0.893857614620969	0.692119877561753	1.88277672230619	1.16283780566421	0.847125133001999	0.675731093159748	0.335290231292169	1.01658345888486	1.24695042520273	1.61208564888853	1.98538710831966	1.56498729997066	0.697830496937605	1.85694704256664
Gene15162	0.9502901073733	0.94106346215848	1.76863856467779	0.862737254478819	0.863399277567501	1.32132884056776	0.958392668010362	1.65659943215921	1.81983410677541	1.32966503254633	1.01826729946928	1.65001672462454	0.837908138461731	0.958979152065172	0.986370521843292	1.00536069953764	0.987813432110801	0.991763398867253	0.988403443192631	0.991059180634528	0.992691355122573	1.00143986389636	1.0369003861856	0.995507155462878	1.00219800706715	1.00102520175185	1.09894574664005	0.991005792683394	1.00902172075181	1.02255712363551	1.01272487366967	1.00215932649027	1.01103316437169	1.01754002658834
LZX-CL4802.Contig2-All-g	1.00649624329039	0.935846654095895	0.989165002409827	0.998176421576046	1.18207417113865	1.50041565029897	2.04979407086257	1.02340449924234	0.971618591099654	1.04227100700972	0.978672657645521	0.971825146102463	1.39982934409401	0.93943148175502	1.37450035253482	0.815327558739912	0.931675705839314	1.18164622354076	1.19706594235702	0.910056008488641	1.21644267320815	1.30151977381503	1.65001672462454	0.928546338440509	0.83266244506192	0.706006034296544	0.599078901857687	0.967648909427477	1.03650141591615	1.7776703081634	1.29930496389394	0.968294738551555	0.719095480178293	1.14183440258343
Gene12440	0.757879649133493	0.749490523658494	1.835001778841	0.825736496353921	0.901394829277014	1.46559331060763	1.14459414588415	0.908708163484763	1.02850980941088	1.18406764054599	0.841239787560151	1.5960464587802	0.829785107330703	1.04505011542439	1.02190023024855	1.01946825080628	1.02201354376262	1.01737308559111	1.07524061272949	1.04603358590446	1.01114538177191	0.99639784075983	1.00440532981557	1.02599540029844	1.00433836226863	0.988297540579703	0.996012774802398	0.957078359218238	0.971023436189553	0.96902124876901	0.991489566004157	0.950801849887132	0.957256954242341	0.964295070495574
LZX-CL7385.Contig3-All-g	0.957997037427881	0.984812552797692	1.02292817074046	0.985357301347594	0.994487588673	0.984641466698133	1.06966154691495	0.974945468484202	0.971060289719643	1.02035334496229	0.991046993942715	1.01755085139805	0.990619480004	1.04081382683967	0.976588171320182	1.00051183538026	0.99276913928268	0.997253399839255	1.00477092410685	1.00886810931677	0.987642928364376	0.995571150635165	0.986365155590176	1.0022108634788	0.991833329951205	1.00582986077426	1.03539797134213	0.998924413634692	1.02754014329009	1.01774172154644	1.02771054465218	0.995074628570856	0.998614887873031	1.02226013135106
Gene14894	0.891216903772306	1.06441649306394	0.954264406344867	0.97892584962009	1.11212563482528	1.23676585617742	1.10718061019996	1.09122960672976	1.53279158204845	0.889502360946704	0.973015103023842	0.988923649354014	1.05249236145798	0.914878557656885	1.01924402619957	0.72698730654096	0.979450850104558	0.999436290918576	1.01044718240794	1.85694704256664	1.59095555726681	0.759339044823624	1.61208564888853	0.642768725253248	0.666750128226478	0.653571767436951	0.839566296018755	0.635025926068823	0.87586628302469	1.45215234420378	1.42088758996999	1.34551622156466	0.629320782615665	1.10966653653464
Gene15173	0.996492200418086	0.990992524999035	1.02544060700725	1.00284833041036	1.00580917073179	1.02141042850847	1.00131303649982	0.9796105003047	1.07305135306964	1.03289362741078	0.99665169734934	0.994941039570126	1.01249882376067	0.999610554365914	0.979341835173427	1.0104354047889	0.994224515420143	1.00127169156444	0.975586218449006	1.00433083814626	1.00455402912538	1.00502469052145	0.987820592003254	1.00355750521303	1.00439579894599	1.01504120955863	1.04066212807805	0.992320359719484	1.00709031156435	1.00584714240699	1.00826414940224	0.991936066701226	1.00015666848988	1.00353023532145
Gene1002	1.13308037317353	1.05538796229187	1.00526966690803	0.986121119261996	1.14493755774164	0.920934240019806	0.979282645279043	0.982044565496756	1.04213461457232	1.04161049118552	1.09016402093153	0.936862723783607	0.975292105738719	0.901494710074771	1.34983841929216	1.03586409890376	1.02690482755503	0.712745400826747	1.18406764054599	0.773356879172652	1.16000798809569	1.38856838205707	1.22721734045384	1.01575203820817	0.981261853522447	0.639099802817137	0.832824774248944	1.04538241510734	0.949829994795915	0.742795774264596	0.852874362280889	0.883880288544479	0.80299699733189	1.04586718639606
Gene15102	0.817817585957191	0.861770592607888	1.24061322174028	0.855562232561971	1.02560224062763	1.26625612132559	0.976884590859902	0.922317548515815	1.10520555743846	1.19506858969047	0.845353944428111	1.10955134201005	0.877034539402145	1.04935237338364	1.0709652167335	0.99918582792913	1.01574263369067	1.10802294019848	1.07166517640593	1.05058617734301	0.95568112358155	0.98567595144537	1.1037921139046	1.04866630994115	0.962633350000117	0.895151396440965	0.966553032464976	1.01539486323443	0.968998445202734	0.937238419688933	1.03449732618267	1.01155880386535	0.947632457440983	0.933105093891907
Gene19156	1.08421521158177	1.30957216031048	1.10169842855616	0.926499030377316	1.03928548607744	0.901783049314214	0.823684613534651	0.943770173388851	1.19531315912145	1.06707466813336	0.924168890178935	1.04954243914174	0.92087217394264	0.753381748685096	1.11106253874852	0.947660472251497	0.913948974556731	0.986703755579072	1.05275627315431	1.04487935503896	0.981349128678787	0.878141871041863	1.04935237338364	1.01946825080628	1.00765687638661	0.915967513648676	0.943193031427448	1.03752050966281	1.05876186043566	0.992563339454547	1.03445104096546	0.981806953041225	1.01746653030988	0.99954617067614
Gene1423	0.954460655387231	1.03288517918463	0.977283161249687	0.961137417095229	0.990234849951309	1.19090098577604	1.06932712518862	1.00215013213677	0.994938227255116	0.946871897906623	0.940493753684674	1.05769359511951	1.32179205648295	0.921586892212696	0.869347509824891	0.720331165660027	0.823960639887268	0.697830496937605	1.01837218016602	0.939992761755836	0.974294570921794	0.660902885198818	0.692119877561753	1.09462509490599	1.01380823012508	1.08221345163069	0.829205324493641	1.14346010399768	1.5385087420483	1.09180036698763	1.5836677379058	1.6415097774307	0.978949556919389	1.53983002814598
Gene15036	1.44994845163655	0.653571767436951	0.666750128226478	0.785341576205973	1.60261961609267	5.12474181635425	7.15516705573816	0.870434041625989	1.99145254692367	0.890202288119688	1.17507297807454	0.590443487933218	4.86438607144113	0.776574927147418	0.849330982725364	0.756082313154545	0.901494710074771	0.702813895892296	1.04774254413843	0.976744098936872	1.07333608650087	0.749490523658494	0.985976573671615	1.00466029749307	0.961871393450188	0.965841759759523	0.836292123022642	1.04247712767085	1.18260821607298	1.38708418133187	1.31309241509864	1.22416398538607	1.15751410824522	1.21828366370721
Gene11142	1.01358493182279	1.01193064649869	1.04015009380798	1.09547843219669	0.959594583132102	0.982080962037123	0.990396350970733	1.01826729946928	0.983144672648993	0.987348367289241	0.985750722860256	1.04306191231398	0.999743872025534	1.0518806993968	0.955588625956463	0.99674674392567	1.08335893134405	1.02503175709377	1.04179176890143	0.973384251264381	1.01611114617168	1.09115064957003	1.00152107530601	1.00864433450073	0.975347662890417	1.01047812948734	0.989806061623298	0.999215652144905	0.894995333254094	0.945254444725934	0.944183216500583	0.913522844330662	1.14444173335445	0.936115966640901
Gene23041	0.986963114123436	0.98883646482879	1.0858876926327	0.992323233468592	0.992945237711634	0.983674009160431	0.991493676360939	0.967611397494607	1.02139904485744	1.01844579564877	1.04693196413019	1.01672000783139	1.00083393174211	0.991233690366696	0.988581922812502	1.00317939119172	0.995254980278021	0.999655221606986	0.977041559152248	0.988699274786167	0.984095229057203	0.994075698305601	1.01031644053971	1.03134185010989	1.03162988746573	1.02743079438035	1.01951662475029	1.02576634171826	1.00055129378697	1.00552978035399	1.02698120233127	0.988509064411988	1.01647406285032	0.998705854701788
LZX-Unigene30315-All-g	1.05902870323201	1.00297726532101	0.97290016533319	0.992782814793334	1.0132574976944	1.0161283329615	0.995571150635165	0.999860298275479	0.94824303197939	1.02434367269925	0.953416605291992	0.985249944966787	1.05701093562878	0.919320657965894	1.02136079162457	0.981051244721123	1.0770320451168	1.01096772684773	1.07617750205347	1.03047650283942	1.03401724044381	0.990251679619096	0.989324551697374	1.10595193225633	1.08508797581468	1.00891562483484	0.990720772926709	1.03572510669391	0.977460323402948	0.978254357079778	0.988726179866271	0.972535862395315	0.988699274786167	0.955520977733347
Gene16274	0.953736270809004	1.00613094831204	1.17984742532423	0.95517339137547	0.936078340282879	1.07298045997133	1.06605466310987	0.955731659715055	0.990494796695894	1.11348892138605	1.01530267501331	1.05275627315431	0.951062944533881	0.919248231882401	0.997130847910411	1.00233298571777	0.965871697661101	0.969549499462764	0.960028717631259	0.979041139944367	0.998102992385796	0.984749630426429	0.997969444099374	1.00301027867508	1.00006568941811	1.02179408555305	1.07436902559135	1.01101379567933	1.0332396094197	0.992855349959435	1.03752050966281	0.992374854966778	1.05538796229187	1.00497817651465
Gene15580	1.08664437193928	1.19058549155813	0.971521288273721	1.00301027867508	1.0458357380539	0.98454664697354	0.94921403438053	0.999751937382771	1.01777829446015	0.950801849887132	1.00961009981956	1.01500794868339	0.970289340843782	0.947133029673918	1.00625638886665	1.08664437193928	1.05461416482792	1.00582986077426	0.991418890011336	0.961537600618067	1.0015500659204	1.1227862850769	0.998495975176781	0.931992315158093	1.0025459856689	0.922002133924906	0.987633633312286	0.870247483646359	0.984689321443989	0.961537600618067	1.00685167712692	1.1176653691303	0.979491790463527	1.00047308681947
Gene19853	0.993915426562725	1.01036487543939	0.996067111622559	1.00838368941292	0.981769974608589	1.05911608761426	1.00355135879274	1.01704689293515	0.981182945018639	1.01370446981711	0.983774982781179	1.01370446981711	1.10349383138948	0.988684319548771	0.880996562876456	1.02553274653233	1.07239624187824	1.02790542933483	1.0502870532757	1.03454228301519	1.21272671297055	1.01142760832289	0.988169079884169	0.844847018725263	0.869199320214992	0.859035963913791	0.95568112358155	0.860165958119495	0.85047006146523	0.860991974324621	0.960570721174565	1.04548575164465	1.16526818622639	1.14534276538434
Gene15657	0.910720672564554	0.944667036767406	1.0215040652207	0.968905091100093	0.920085012240713	1.07676452917971	0.978141485201435	1.0043077943648	1.03211470320756	0.981204719682233	1.11580710374247	1.10520555743846	0.993243812617471	1.03755802171118	0.993569689162607	1.00259585813715	1.00835312524329	0.973158773072274	0.971521288273721	0.987337825825359	1.00400500167764	0.994494779172334	0.990164523314905	1.0111534350665	1.04106359055478	1.0419510706328	1.21828366370721	0.995414539560095	1.01375281271796	1.16672123332514	0.994642131158885	0.983870853425258	1.00078151969466	0.99245549371255
Gene15971	0.966933052790375	1.05298881771985	0.962502866315183	1.12072885437902	1.04275934337654	0.982061367100076	0.965973923919416	1.05201568723218	1.00553362666617	0.972284861331691	1.05474815132443	0.97913999406622	0.981699415129519	1.03117449304735	0.999686406890304	0.990140923672794	1.07536517175094	1.13977348063071	1.01210172028828	1.02407496288598	0.916938181429448	1.08079417787116	1.159634412771	1.02065806225645	1.19183112953613	0.863997409645162	0.956733535679564	1.09284881680938	0.89703869277289	0.958082227562204	0.905470825321477	0.94648418809772	0.926499030377316	0.96902124876901
Gene11464	1.02826982777378	1.03451961389409	1.03714072385505	0.990152810218318	0.967648909427477	0.990083121987305	0.988820247144773	1.01706851708274	0.981276267408741	1.01383327591206	1.08544195561024	1.01375281271796	0.998097351720529	0.988751883738594	1.02820080032994	1.00787529241118	1.03062068719802	0.989631079249671	1.0021173564444	1.0327508488825	1.0222042141463	0.996860069094722	1.02530164915162	0.990528825753718	0.992902020141135	0.989165002409827	1.15778927293621	1.00689056540282	1.03509081022418	1.00120295864517	1.00484022742914	0.986192226735872	0.991437194546142	1.00700432920912
Gene19033	0.975456365505212	1.29085777593237	1.02190023024855	0.966290790403706	3.86137445345876	1.1147012756247	0.927288544601647	1.56498729997066	1.07219129070447	0.949405034838906	0.92629496467013	0.991101008963971	0.993296273405816	1.9035485169293	0.964165527513328	0.988726179866271	0.980580631857963	1.24543680860486	2.35152954070646	1.3607148509505	1.7909382156005	1.0089565760012	1.00929007894278	0.982607611605936	0.990673824763021	0.989208190013319	1.03657530394515	0.974763529951244	1.0215851625567	0.997589252104903	1.34387361831837	1.13183757367212	0.988307380690453	1.06220831768177
Gene55242	0.935788986786711	0.926219047578074	1.09642357151045	0.96343031099528	0.96371737750963	0.980951600485966	1.1724898432269	1.07497451370396	0.9755794498661	1.02311068171596	1.09030824599277	1.06127890844585	0.967400237141478	1.02281097952849	0.998146281189437	0.966081285208294	1.4279650510107	1.21695033557574	1.36695642111033	0.998452899153919	1.11784924197948	0.983793880899179	0.994207114406702	1.04383816724136	1.04870349769452	0.998579784676954	0.984138430374363	1.0415791729204	0.845053770720148	0.880721978517443	0.962633350000117	0.926682403048128	1.01303904805714	0.847606008562074
Gene21205	1.20645586025555	0.973729587534165	1.07961508474294	0.990797010251976	0.934523848709894	0.989892210513327	0.979188056582337	1.0058675923088	1.04834126139501	1.08392987982639	0.990193372283254	1.02785914603264	0.990095531128548	0.978141485201435	0.842131844692802	0.876868542544018	1.07413126178891	0.866696074514827	0.90607956055824	0.882442095679507	0.865639118650008	0.902466987156256	0.966414863907733	1.07726032688273	1.06922933353268	1.03807293161041	0.993319257318992	1.04566345749448	1.23356663268382	1.30957216031048	1.48720968492016	1.60869074183055	0.852478670032323	1.41852933290116
Gene10152	1.00067380261171	0.9458741546972	0.995548315949615	1.03724248723746	1.00818070869227	1.09166144073594	1.0528000277522	1.01327805680824	0.975867883594234	0.9796105003047	0.978515551760819	1.03566560704092	0.993869748155259	0.983472664773358	0.983870853425258	1.013479913066	0.991097693667285	0.989835646556226	0.986234371089942	0.995934708947239	1.00950395200871	0.999709236757738	0.993835127122649	0.993556301903105	1.01093304484694	1.00875303287978	1.0799051181409	0.998303634858024	1.00603108026418	1.01806182862982	1.01622181428898	1.01147884745171	1.00827563869902	1.03399089830393
Gene16284	0.906535633565102	0.884630442958274	1.19261524137846	0.953685619191999	0.94031100126725	1.26988270643329	1.3830111928524	0.932974145279956	1.05734206522147	0.936593889221022	1.03812407650202	1.15317912425575	0.955761024847265	1.01808774935438	0.999344814972335	1.0169008807699	0.99914980984149	1.05293814250218	1.01561390751142	0.980568102947641	0.995818444686226	0.980520275761121	1.02967177732041	1.00795227097749	1.02208889037467	0.977560657489548	1.00203778605789	1.00473049079741	0.988726179866271	0.995330734429424	1.00525258575786	0.997612040644935	0.989284485223928	0.996537608129669
Gene16294	1.06620258046606	1.13183757367212	0.889678347226472	0.907695458009079	1.1915913806387	1.00253825811594	0.895374487541846	1.20531990171199	0.902083828585103	0.78894414060661	1.02783088898286	0.99103537688105	0.916593665464545	1.2119928425004	1.15857044408837	0.877830091495187	0.992236693772164	0.898768003517725	1.0323379011519	2.07344694339412	1.02956569050371	0.957631237823469	0.875310600756521	1.03966145635187	0.977230449705894	0.906672439608801	0.901066305254409	1.31120315448008	1.00182233611465	0.753902083251897	1.04487935503896	1.1973473588699	0.7436270879779	1.37943738428077
Gene6086	0.996390592742128	0.993852541936143	1.01138214001111	0.997039304559184	0.979645433644764	1.04989724108796	0.988225465040801	0.994100355613993	1.01790375063188	1.00309508587427	0.982994220997986	1.03998451672591	0.997382073658225	0.987957977909189	0.999835941175656	1.00268436776407	0.989763371586446	0.997003754860467	0.980534006787846	0.982385968324709	1.01136804790391	1.01997377864005	0.99053887839164	0.987903629332549	0.997835712166979	1.00446432842645	1.1405831602934	0.981642801773851	1.00556865457322	1.0101217949593	1.00964629256492	1.00136230787591	1.02701854586731	1.0219494514186
Gene1454	1.030937161945	1.02432675824911	0.975976059478472	1.22721734045384	1.06867708558458	1.1223238601476	0.984788855114191	1.1149876659243	0.963941941599301	0.966240831148902	0.983516267433415	1.1405230967724	0.986535795897545	0.972387305435662	0.861946844867741	1.00271769674243	0.835305602265402	1.10576551970603	0.998668614693327	0.87799487130833	1.05711276910842	0.912923345911917	0.880858363981924	0.779338942368699	0.841897756895716	1.13049323904688	0.922967981065812	0.862257684498713	1.42439731748825	1.09928848825087	2.04979407086257	1.59916245772315	1.01489199328908	1.15598699125043
Gene13273	0.962475168987884	0.990452797665441	0.968837128284536	1.05656987792249	0.963817580277799	1.13107416799141	1.31120315448008	1.02850980941088	1.04616595910207	0.970231043527141	0.987600610952732	0.966212074560267	0.98863347383257	1.03837334547514	0.78894414060661	0.753381748685096	0.818351039869362	1.0085994098321	1.08530458533146	1.85403604743473	0.751509250402146	0.747817362518232	1.09993433744576	1.13900416222845	3.23478706060855	1.64337244038172	1.6415097774307	0.811297409151468	1.42088758996999	2.2088823921768	0.773936545644401	0.768766992559131	0.783079827671894	0.992184885273526
Gene11830	0.967661021212487	1.09080144559056	0.929572123602706	0.989698052321379	1.14700039522587	1.00638768486761	0.99423837204649	1.07953381687223	0.958023296986012	0.922784241438403	0.969100318416488	1.11745651239607	1.33300842050486	1.07578724566533	0.980635704921226	0.99017587575975	1.05235821330982	1.02943307544912	0.971416525610519	1.1176653691303	1.01941401395347	1.01789088816092	0.927787593284079	1.06427544795518	1.03220729527893	1.03947476218822	0.998655591162994	1.04132348126295	0.994278611788121	1.00706256840973	0.972437755433943	0.970479244896022	1.0165014671798	0.969138092393181
Gene15934	1.01449697256529	0.990803798505862	0.982090855058263	1.00959363583852	0.981166326573761	1.02890461893768	1.15578988519734	0.958612902252858	0.976097484290845	1.02881506303323	1.06437519432882	0.975748978056012	0.994033865188626	0.983691062834207	0.973212092048335	1.02017080233456	1.00216600863029	1.01111275024901	1.00990886588812	1.06494311442471	1.22936284368215	0.993794381531203	0.977460323402948	0.993120250981758	1.15103847229181	1.00882516969393	1.02516873500785	1.00139143795707	0.98929676497804	1.00180156238494	0.994575152044501	0.991742936037361	0.991897466979969	1.023100576849
Gene19722	0.971521288273721	0.93285099980736	0.994755492281383	0.991062425294846	0.965795451966181	1.44090096096887	1.04142691842178	0.99405465463471	1.01788282678231	0.984684277130341	1.01156307019697	0.980983763580007	1.15719711345002	1.12897230726555	0.920666886979613	0.973603574812985	0.966784238888341	0.943281105362186	0.904079380921074	0.909042019144385	0.956233858130169	1.53666225059594	0.97290016533319	1.01359366798302	0.953610470091904	29.2405522606795	3.26238387844023	1.09016402093153	3.26238387844023	1.98119450857023	0.978949556919389	1.27621500980221	1.19090098577604	1.42635489914156
Gene9719	1.10330044432125	1.27981790841337	0.96371737750963	0.986250425857056	1.08375082375562	0.970339994210378	0.970063539870596	1.01507075546933	1.90985046263145	1.11090105482394	1.03112895857681	0.958642354556017	0.984406865936384	0.968978051079163	0.99169283536013	1.01127005707795	0.985618180394656	1.25815789792122	0.985830640648461	1.03928548607744	0.990231037533547	0.999392998164896	1.03645619427758	0.993149414296472	1.00442417511713	0.998475996223001	1.07659857189411	0.995903842863148	1.01355332955651	1.0170760072265	1.02338024624509	0.999331831816948	1.00780787128446	1.02301343835729
LZX-Unigene22911-All-g	1.00991656588733	0.968761295820113	1.00026592938776	1.01854557936758	0.996728471836629	0.993215970245781	1.01167974412036	0.988699274786167	1.00006242437419	1.06040762058346	1.00454613584577	1.00235516750564	1.03110362508543	1.00775195253975	0.944142727004908	0.979972330863833	0.970139868145354	0.954518835571968	0.956171920696091	0.938246181608683	0.937693097402428	1.02281097952849	0.942211235369965	1.10913735581917	1.09066233582419	1.04416904204542	1.01269929647779	1.37871077318545	1.29085777593237	1.37730444037179	0.984322299787854	1.26295525655778	1.30151977381503	1.21644267320815
Gene19365	1.06169202288479	1.01985271622779	1.06970471689669	0.957196425362455	1.00584003090259	1.02936792466318	0.983555655355047	1.1274993412498	0.958852729994183	0.988428898549136	1.0536154060121	0.958235202169171	0.957354598888156	0.928349246873194	1.10734374904643	1.06579449049766	0.875310600756521	1.12326146618373	0.95781153001694	1.01073555028978	1.010924784767	1.43645994106558	1.04551635303841	0.690006483837175	0.642768725253248	0.691088433146807	0.753381748685096	0.700993565583366	1.20852677645285	0.929173685460597	0.80411749462205	1.28105310796474	0.751509250402146	1.14942779422655
Gene13692	0.988739756322079	1.91271233359497	1.09122960672976	1.00022652621218	1.15905221190553	0.973201579682457	0.990325406548668	0.965752448249835	1.02013775217815	1.01647406285032	1.04498653280275	1.22911733573086	0.999679514973766	0.99028430290764	0.983580192045271	1.21100204436818	0.976413617649166	1.86933710608876	1.23955498554102	1.37526678221586	2.04546475640719	1.05846365505411	2.90260751336195	1.01929038718629	0.976869902492024	0.985461230880235	1.01429650186709	1.0864478818156	0.983702634541743	0.999792786612559	0.998495975176781	1.00468254745988	0.997925263489269	0.992505178817301
Gene7507	0.995478740244073	1.09436742020892	0.991542813136089	1.13458080505522	0.940698763207168	0.999916466167929	0.998869171445453	1.02861388641472	1.05673973248122	1.06758573813928	1.00075117763123	0.978271342629129	0.99544395887422	0.985694935851065	0.952680567894685	0.9912198933795	1.01445495952584	0.978090440494867	0.99751986129048	0.997010369016653	1.00467496533761	1.00523251450763	0.998985770479211	0.994441010212768	0.997969444099374	1.01683291546922	1.0314150684751	0.987727379531482	0.992130888459799	1.03050399991807	1.02094389200124	0.982139811495224	0.99036585792876	0.990452797665441
Gene17900	0.995821773242722	1.14168065990813	1.0226758348164	1.00351256863076	1.00862218778735	1.02546738833009	1.00637149933866	0.984377973585295	0.99631956803181	1.00336288962117	1.03542172377249	1.03027691835952	1.0201558566656	1.00299665812786	0.977334385052782	1.00318450591328	1.0136675545212	1.36847474052936	0.990436187096135	1.10308347121058	0.96497191269231	0.989475756943752	1.11796478008954	0.971315321088882	0.977986394575378	0.978431109587789	1.02233833371734	0.965650933618738	1.03052058057955	1.05044975954408	1.10112451361302	1.02712638370289	0.998794374414754	1.06646039950439
Gene11102	1.0136460023357	1.10752731098614	0.984157683302333	1.13308037317353	1.01670437646837	0.982022732390086	1.03305788431155	0.995330734429424	0.983090019602636	0.987315075147117	0.985709084070443	1.01540822007484	0.999720732076756	0.990325406548668	1.00026592938776	1.01811945785672	1.02081074218707	1.07084623641229	1.01148313374704	1.00587570463497	0.975867883594234	1.01956909678986	1.00105245034077	0.982080962037123	0.994224515420143	0.99949950629445	1.11910130894364	0.999310364286605	1.00236341509575	1.00348307842672	0.99756948485796	0.987583833158311	0.992948148140656	1.00031358531791
Gene17274	1.58788124574617	1.04217972954432	0.992973982940422	1.62199572422823	1.02690482755503	0.983329417537331	0.991534623576614	1.0252579984777	0.98454664697354	1.01834544425891	0.992104810545044	0.940178179511121	0.971764358443611	1.31270910975443	0.995886824151773	1.00088114010889	0.954422894039362	1.31167869671207	0.938001188205696	1.02760495587741	1.01272939931509	1.10986365680243	1.01368215526948	1.24061322174028	1.22201728090215	0.954868205081278	1.00013656317692	1.26660949344865	1.01799393527349	0.992001617572076	0.956544161896631	0.936862723783607	0.994390563588233	0.987511519493579
Gene12551	0.987151355092584	2.43899734913445	1.010924784767	1.1847418561704	0.907442762055271	0.966290790403706	0.947133029673918	1.05396583099266	1.00871508905049	1.05752539244645	1.18047488339979	0.992060782307999	0.961537600618067	0.934562334408658	0.982330371309668	0.998528137459278	0.991348179493048	2.05865768689998	0.96639236669144	0.920293268194802	1.04096360645476	0.964904954195895	1.33503158629343	0.97128386400569	1.0139167916705	0.97393667080953	1.01254298952352	0.977575886427424	1.12650916994128	1.02908781874199	1.0282185608252	1.71482109984889	0.96336530686939	1.6045137620617
Gene6578	1.03476623035357	1.02349993435421	0.979222519304674	1.0269582501569	1.00489266702314	0.956323290657671	1.0229693241861	0.960281281069146	1.04058674090491	0.976985990566319	0.997411198601601	1.13628506837982	0.984267924056819	0.968849405715029	0.976656751237992	1.0867361372462	0.999143477409059	1.17565139524144	1.11113816892203	0.965766160935669	1.2370323548578	1.08117801102745	1.06499842352004	0.96300837078251	0.968130519119118	1.00763857225264	1.03050399991807	0.999670217496679	0.986028114981596	0.989727402048635	0.982256980315573	0.966784238888341	1.05769359511951	0.98564450727086
Gene5192	1.02223739326948	1.2403328459393	1.00026592938776	1.14942779422655	1.00939128023078	0.993215970245781	1.01167974412036	0.988699274786167	1.00006242437419	1.00795227097749	1.55311745334644	1.00235516750564	1.03110362508543	1.00775195253975	0.968687963561434	1.02741496148434	0.995774943754071	1.62575033126108	1.35800365242937	1.6045137620617	1.96094876151046	0.999617365746198	1.96548789292494	1.0208550139195	0.994068923180565	0.988662325386813	1.03388447464904	0.99423837204649	0.997088694234831	1.00341880714617	1.01795454162107	0.994327270845874	0.998022547359719	1.00229542178483
Gene14778	0.992320359719484	1.10486170915597	1.00309508587427	1.00272415865072	1.01735716569033	1.01009778997247	1.00122324736755	1.01233766401304	0.992612199448832	0.998567923399272	1.06346775884695	1.0537586793079	1.01233766401304	0.999505558904565	0.991265293803103	1.02810009597263	0.984843865295925	1.41353977585025	0.997190617040088	1.25284472718225	1.00890768698243	0.998646241938262	1.0083342097168	0.992236693772164	1.00372554229526	0.997748748815264	1.07271411404753	0.98700909709793	1.00431730047486	1.01590958694288	1.01145630697437	1.00322773720841	1.00709427171461	1.02098373384933
Gene10148	1.01290053388744	1.02338822971313	1.07504450862123	0.988581922812502	0.969778915946488	1.00039517475187	0.971332387977212	1.07219129070447	0.957056146338155	0.970289340843782	0.978193824370771	1.11375047516033	0.997032154476041	1.07510799559368	0.972284861331691	0.973081549289439	0.998210486470286	1.0775877938056	1.4990407626182	1.08322244376983	1.20645586025555	0.957771926751525	1.066774988129	1.02805676195202	0.953863882414306	1.19757108147423	0.998724875564792	0.992104810545044	0.971060289719643	0.970533573147042	1.01153352430829	0.969381261122048	1.07608996747834	0.982035563956854
Gene17247	1.00197068848148	1.12728331296962	1.02301343835729	1.00027832748721	1.07668900701507	0.972553983257797	0.981806953041225	1.03251906664026	0.949667718544565	0.964295070495574	1.29828145646924	0.947715510690201	0.97707525270223	1.45631899683871	0.971654981225401	0.998381066660293	0.995519819727574	1.03631862015523	1.02969518311376	1.01228888872496	1.00881972458605	0.992839993098787	1.00536069953764	0.983472664773358	0.993942287716391	1.00735797754428	1.0391321553529	0.996526357258303	0.997454572839922	1.00542336361878	1.02058727345631	0.99129245818245	1.21007761695114	1.00093772653582
Gene4230	0.983296918593189	1.11796478008954	1.06479226215229	1.00106311465047	0.9502901073733	0.997472258483951	0.966240831148902	1.0522077998627	0.956351939193827	1.01851488728369	0.974727068159886	1.0379449741224	1.06966154691495	0.965713087718059	1.03214436671255	1.59282855459534	0.979887299446851	1.31504577198282	3.20037329499199	6.75122198712483	10.364393979388	1.14522212297747	2.69634728497384	0.964692366277562	0.965200781789404	0.975564984651606	1.00389791335968	0.960921255901366	0.982715849812064	1.03197419732566	0.988441595785968	0.996194736474861	1.02362335442273	0.993087487678012
Gene8703	0.958820496976341	1.08291296928101	0.973315226750615	1.02653492911518	1.0012794225105	0.964748797534914	0.988357192497979	1.01543698647063	0.967918772558056	1.04179176890143	1.04787179463664	0.993489863963222	0.988736747435249	1.03847140318531	1.01158922413188	0.981523125213525	1.0328384292602	1.66474153858402	1.00369116617727	1.11974634062868	1.19531315912145	1.15504409816219	1.79900920024829	0.917370650429287	0.927211403776752	0.99877657451666	0.991897466979969	0.992994018352187	0.956268553647619	1.08264385673282	0.962206321122172	0.959939900087282	0.998842462636444	0.958721712415607
Gene7774	1.02902419148686	1.01483926103176	1.01756546201004	0.995683857895278	0.967918772558056	1.00335003985574	0.988900488360684	1.01719029135329	1.01868682582214	0.985653351187915	0.983954364394697	1.0138938767332	0.998176421576046	0.988852856149327	0.977263393790941	1.01480185671007	0.985151637721117	1.20878885561154	1.08434598611041	0.981819661650015	0.988142414768017	0.992218619917286	1.06751130758541	1.00248355317513	1.00179436088013	1.00634631926736	1.06379929195346	0.999284289824382	1.01411191840971	1.00448765280946	1.02062799190616	0.995639160925517	0.998930694341744	1.00622757491249
Gene8760	0.95120814248486	1.13977348063071	0.974644296648028	0.99627442267771	0.96343031099528	1.00123777186457	0.975681239171623	0.996107520813339	1.00900455590099	1.03630053630352	1.04438651727721	1.0222929269799	0.987511519493579	0.973885835858777	1.00848373520616	1.01659481155579	1.02958821525857	1.62916165937448	0.999960810884539	1.74863674037823	1.01621574523801	1.02326954863842	1.71874041879304	0.966732381423347	0.962447713792507	0.994311220091758	1.00810684008122	0.970112985243073	0.977488722658226	0.988558906858295	0.975837205566109	0.955588625956463	1.03491617570497	0.978130054344508
Gene18564	0.859208058490019	1.51616397461852	0.991856632520903	0.947263017436414	1.29794889903776	0.942243612640874	0.926873846969997	2.84487057026622	1.01840684922261	0.953736270809004	1.17984742532423	1.00944622605823	0.947557458443964	1.61851026255926	0.983793880899179	1.00763857225264	0.961431519371456	1.10103717006413	0.96448515001797	1.01330604224287	1.01495192418862	0.993546963916533	0.989981175656812	0.943154202211361	0.990220075150027	0.967274526102979	1.00138558170147	0.954518835571968	1.07953381687223	1.07134957056746	1.14794637055993	1.12056450377287	1.0768206529335	1.11530313032696
Gene5942	1.01909718752594	1.00049905775285	1.02806875687739	1.01854557936758	1.00939128023078	0.993215970245781	1.01167974412036	0.988699274786167	1.00006242437419	1.03882857584794	1.00454613584577	1.00235516750564	1.03110362508543	1.00775195253975	1.00507451153384	1.02632194862142	0.98460496747086	1.02521182841613	0.980983763580007	0.982931248513376	0.9857784859481	1.0343848027993	0.99082837015776	1.0095574550889	1.01228888872496	0.994398072510513	1.05550264781407	0.989393230331813	1.01462592272032	1.036737613333	1.01476405190708	0.996208502082534	1.0451568316096	1.00584714240699
Gene12867	1.36277337333736	1.11113816892203	1.07791003090628	0.964881290793166	0.893646718838133	1.64337244038172	0.974747486293471	0.997427732488173	1.08145627196775	0.99062922733935	0.950457917548569	1.28342696732209	0.95845376276267	0.929934107191771	1.03972079473901	1.07953381687223	1.02597901494544	0.960281281069146	0.830191957089859	0.829205324493641	0.892306674036224	1.01664337149643	0.960053201071741	0.966486898810544	0.902660287586105	0.987493810359871	0.97518734436286	1.08027004123696	1.29045822486996	0.990203244839623	1.17766971465936	1.36204329859469	1.04651762869495	1.36204329859469
Gene18203	1.02913586496144	1.05812229262894	1.07443601613702	0.984689321443989	1.02368346592688	1.12466141530427	1.07345196871593	1.17191039933586	0.967860484346747	0.986855820713711	0.969824701069296	0.966414863907733	0.988676366905011	0.975854253585636	1.0147510578802	0.860165958119495	1.00406817945248	0.865777959979159	0.991861284239563	0.97795469287228	1.07632896442845	0.869474157411407	0.969796615287	1.09753873523209	1.06227085361752	1.12125725711155	0.976370282715045	1.15103847229181	0.962919893611109	0.929382825116132	1.02494026430283	0.996363665961548	1.06351473517859	0.943193031427448
Gene15574	0.992834352194152	1.11605979802357	0.977316224113307	0.967248202907929	1.24512835451094	1.00838368941292	1.01906316183439	1.21773158594602	1.08059876595377	0.940178179511121	0.917936527021101	0.984279128886595	0.99954617067614	1.66474153858402	0.898768003517725	0.921445491271342	0.990535883426856	1.23644504898209	1.15005451531883	0.98752746152959	1.08681675355925	0.92699022737308	1.54228820913875	1.03103116096512	1.10894249782258	1.00880594427512	0.979680469139941	0.953022376876159	0.924245776911961	0.926156882403894	0.914820037073362	0.953787159510938	1.10317188442841	1.06813771607835
Gene11912	0.991483304380441	0.992406975371788	0.998114945961852	0.988845646660558	0.994626208730185	1.00593232073223	0.994674129225567	1.00552201822951	1.04236358796094	0.979934927380187	1.00935858740897	0.987118034783017	0.985416495629986	1.03457209454994	0.949919395398308	0.997088694234831	1.01457025201458	1.00329769868905	1.01489199328908	0.99597402265101	0.962305976571608	1.17698274947119	1.5960464587802	1.02354538121932	1.08180709187353	1.0818670302153	1.00545890153677	1.01961576677152	0.984974221056243	0.997695699355994	0.988962210315901	0.995011667344909	0.986590364118931	0.988733738548419
Gene18469	0.987130409892106	0.952534239304388	1.01514496546018	1.15925112783799	1.01732922122761	1.02037338773858	1.02388377125172	1.05596488559128	0.985312822128498	0.990231037533547	0.988272290830011	1.01800783709696	1.00209893132051	0.992436486734624	0.952768235785422	0.993446814188439	0.973531614093242	0.993668901327668	0.996073225495455	0.98855029053904	1.01634659782163	1.0451127013261	1.00671079336156	1.13703918089686	1.08066715581285	1.04927900899862	1.01493497332539	1.02040046300106	1.00359605144851	1.02886419626123	0.997812133725424	0.984984533695645	0.985430092811503	0.99995674890023
Gene15535	1.02686428222511	1.05784837367481	0.985666129375088	0.991510695458284	1.00191780383302	1.02116866191461	0.981991903721837	1.09624145022061	0.925811966054385	0.960460154298892	0.985522299788589	1.01789088816092	1.00200177984371	1.01926063417187	1.00316332819202	0.988054198087346	1.00234689884663	0.989621187212343	1.01376284208568	0.985858854091438	0.999399693234649	1.02051838103473	1.02322037354636	0.983925730293056	0.976413617649166	1.00318450591328	0.999604639830468	0.993392121720686	0.990583488888281	0.994304275414129	1.01811945785672	1.02240061198536	0.985274739145604	0.994930004252539
Gene10991	1.00723704980833	1.00738880870487	0.989351610856055	0.992051501245459	0.971975684280845	1.01083218424671	0.989099159368615	1.02083270703691	1.04703861346484	1.04275934337654	0.97094979157789	1.07780120427671	0.989259984780167	0.976671851311533	0.996031287324731	0.995630870096806	1.00440532981557	0.983174443642565	0.99947952357261	0.995025759519855	1.01445495952584	1.01292706861486	0.974026186872755	1.00695927691167	1.01561390751142	0.996012774802398	1.01517070209838	1.00619279051805	0.999134582279515	1.04115941609682	0.991173538264652	0.985961675731654	0.995597802938856	0.994814406664162
Gene11865	0.973081549289439	1.03827649884217	0.978744989000873	0.99794961143376	1.02037338773858	0.999644801592059	0.947263017436414	0.937283369984375	1.01567385845211	1.05240125517791	0.952877068711245	1.01262477292051	0.969076509185175	1.02349993435421	0.974859762724094	1.00199285067639	1.21360513224809	1.08971566479339	1.0522077998627	1.01773464132381	1.02248102030923	1.19290509180633	0.997333959522868	0.976588171320182	1.00160935534218	1.04173022152607	1.00142910159857	1.00882516969393	0.992252620332145	0.992252620332145	0.995780956357777	0.990803798505862	0.994787865741948	0.999822351089411
Gene8458	0.938707661032008	1.00299186368326	1.02326954863842	0.983580192045271	0.960993043199704	1.06254483093248	0.996268810744524	1.04812310450254	1.01491104761815	0.951693729570569	1.11481287435618	1.08250258539725	0.978912687296367	0.961052598155997	0.861187762972995	0.899245266138645	0.917202688611176	1.17054716585481	0.862429493268347	0.866192936531307	0.882685176034075	0.927787593284079	1.63679843128898	1.04239101062524	1.03173186223687	1.19183112953613	0.971557461531032	0.914878557656885	1.18109729409266	1.23676585617742	1.11796478008954	1.17698274947119	0.983691062834207	1.08907038910576
Gene15693	1.57186168852983	1.11539578517843	0.923429911725237	1.44599438941159	0.940990431023714	0.948000569517049	1.11290020088784	1.00187589780367	1.05009618031603	0.941369104497989	1.22455789062177	0.930663408089978	0.966505890212245	0.941974628226222	0.98929676497804	1.00071716778543	0.989140612635072	1.0165014671798	1.00323179373698	1.00133744763099	0.994525000662048	1.00441446934886	1.21065011210184	0.977488722658226	1.00869042303645	0.999436290918576	1.02881506303323	1.00175642545247	1.00350759337436	1.00150557000926	1.00344862353834	0.991005792683394	0.99628398025158	0.998102992385796
Gene18152	1.14427933478708	0.960993043199704	0.880019858638521	1.01126105474173	1.16984755225476	1.04637580088828	1.13717468896936	0.934801837419783	0.916452485160657	1.23356663268382	0.893857614620969	0.950185891684277	0.932102393164615	1.32221544907098	0.915793154461206	1.03606249776566	0.945337993535394	0.970139868145354	0.886059268377444	0.880487711529856	0.907897549906213	0.970973172618465	0.924361975621534	1.09733066930029	1.06027655799872	0.956889859121586	0.996617543097553	1.20986300374309	1.0714097339308	1.10140867131289	1.04770706853907	1.07668900701507	1.10997212640091	1.07259861236742
Gene11792	0.95467340757519	1.20852677645285	0.996526357258303	1.05957737740448	0.990095531128548	1.02020889902585	0.960847779741272	1.15944783217359	0.945124908280022	1.09733066930029	0.933502740224792	1.09651230390527	0.987855681090326	0.9161962289087	0.994803356639677	1.20349143935459	0.991281154205271	0.978368865154996	0.981051244721123	0.992623436202145	1.0011506200289	1.02989088934078	1.00204544662101	1.00043823480887	0.995327407807786	0.994971787019013	1.02332936637822	0.975486813486689	0.996614779400111	1.02927872997272	0.996031287324731	1.01939895369664	1.00583494583842	1.00344050345217
Gene4377	1.20349143935459	1.32816291371538	0.810068304915662	1.47677986180672	1.56498729997066	0.847606008562074	0.884866724118878	0.849523469289234	1.00903784682548	0.906771512556274	1.12044846139413	0.816749456348865	1.9035485169293	0.98665897351889	1.84517153871688	1.4617281570877	1.57657990929068	1.14168065990813	1.15522756948801	0.93056723641701	1.01891927320341	1.60869074183055	1.4990407626182	1.04414594153007	0.960872993744093	0.827200089503358	0.950847070386964	1.08462556138038	0.816453699787244	0.918456706827933	0.869474157411407	0.84240145818069	0.896846751637935	0.955709870873241
Gene11787	1.21224206594966	0.999125460338081	0.968998445202734	1.22628641798243	0.949045974584557	1.0089794658394	0.992184885273526	1.00968178910016	1.27532771444458	0.960895223950067	0.978703373025922	1.01542038257822	0.984198985564849	0.968749256734282	0.986370521843292	1.00536069953764	0.991823744764534	0.997619892931409	0.988403443192631	0.991059180634528	1.00013138756334	1.00143986389636	0.995339282749242	0.995507155462878	0.99695605984664	1.00102520175185	1.09894574664005	0.991005792683394	1.00902172075181	1.02255712363551	1.01272487366967	1.00215932649027	1.01103316437169	1.01754002658834
Gene10173	0.733335828237508	4.50004287056276	1.07867109121304	0.898768003517725	1.01198230422471	0.780983628841947	0.882553806052374	1.0353214388162	1.02285177911726	0.844051729834407	0.981642801773851	0.860586417440731	1.47091921203713	1.12072885437902	1.28342696732209	1.04946305109384	1.03736469206942	1.07825244050551	1.36349634193891	1.20286535970545	1.47563442089081	0.953357599054866	1.2377097003548	0.938246181608683	0.929976958010497	1.09363845849126	0.939992761755836	1.21623892820918	0.928808088743589	0.970603709393925	0.929675357238065	0.962668742013707	0.892994525942203	0.97395687571555
Gene18891	0.977753598324816	0.943666641150889	0.98582632702193	0.996601382873348	0.970588932874867	1.11060423930723	1.06656891715907	1.09237701513205	1.06138866367732	0.986757987268198	1.01405632925526	0.983301619013947	1.1055746628856	1.71001802640342	1.0075807753416	0.991265293803103	1.00113911333698	0.981082783290559	0.996145730481871	1.08342444130792	1.02698120233127	0.990272409452912	1.02199860264661	0.999982089264424	0.991300227948433	1.0394241560381	1.0085994098321	0.984309653752031	1.02100860908901	1.04132348126295	0.990699579615554	0.988788772455394	0.98683524995948	1.00616502253377
Gene6328	0.913522844330662	2.02141931460821	0.955709870873241	1.72392055459615	1.04501759021018	1.10199146326509	0.970139868145354	1.75428236887831	1.05290033595833	0.765284518596304	0.965551540182714	0.924483577057666	1.07166517640593	0.95102229895335	0.847606008562074	0.886416479986252	1.11580710374247	1.6415097774307	1.01006043807936	1.57057925105798	0.848738609365228	0.93323769365077	0.866539539005326	1.12207261864304	1.15778927293621	1.23059198966803	0.920725411774646	1.39333260920788	0.826546850314919	0.989001171927909	0.898357127595439	1.07273917910544	0.724463117705418	1.50206730738379
Gene6739	0.977041559152248	0.989460057105726	1.00859495254037	1.02368346592688	0.995317999479821	1.00295966143441	1.00284833041036	0.994405706810398	0.980941519793159	0.985296894388463	0.983415871249467	1.01343079526945	0.99779060968565	0.98842389130791	0.992632260968034	1.00536069953764	1.01138763552182	0.991763398867253	0.988403443192631	1.00267301291859	0.992691355122573	1.00143986389636	0.995339282749242	0.995507155462878	0.99695605984664	1.00102520175185	1.18691221532549	0.991005792683394	1.01631922400947	1.02255712363551	1.02004015254574	1.00215932649027	1.01103316437169	1.02637309334404
Gene19292	1.01093304484694	1.13900416222845	0.979658459666996	1.0251840055163	1.2577315259968	1.02881506303323	1.00003365411582	1.23490066749941	0.979105366724914	0.983283380652674	0.981707573383409	0.979330484930217	0.996182907841171	1.04739893401395	1.17542221072322	1.11177911644511	1.0222929269799	1.01777829446015	0.944973026200142	1.05346877974005	0.995011667344909	1.20018967107425	1.14580013577776	0.958342161404659	0.979282645279043	0.9828739058198	0.999177235057963	0.950885056030353	0.974794984606285	1.07974192160207	1.04363524188466	0.999032463159689	0.987230261204881	0.984267924056819
Gene9318	1.30875880507464	1.17329087680619	0.858716686571883	0.96156904010938	1.10279134217238	0.82998874272124	0.772899558021753	1.3607148509505	0.740224887817019	0.97623158635776	1.04603358590446	1.05985814439524	0.947715510690201	1.22936284368215	1.09016402093153	1.30312151075167	1.09959298872037	1.15925112783799	0.997175258806208	1.02936792466318	0.999552331174027	1.41761045230813	1.0344818319223	0.962219575665396	0.954945643061459	0.970339994210378	1.00070261581813	1.01002513981602	0.997537220272485	1.00624261844548	0.978394557024787	0.982784516300341	0.993374552763738	0.977587741260081
Gene11807	0.965200781789404	1.00806158448433	0.991810715561621	1.02677918179347	1.01217888339413	1.0027982263736	1.08085521083729	1.0728713770446	1.06861687835929	0.977575886427424	0.981806953041225	0.967803419852578	0.975526631065275	0.955288438229992	0.990381456403752	1.00335759711071	0.989077320757693	0.98739200981561	0.983357269417142	0.985750722860256	0.998016624373909	0.99756948485796	0.992199618116164	1.00380313427937	0.995978289296608	0.996286872013455	1.1620586907039	0.994269720410264	1.00621582649548	1.04018179470809	1.01432834229609	1.00448102745788	1.00549273124783	1.02371277436424
Gene1082	0.975651067056478	1.03654797076292	1.01574263369067	1.00138558170147	1.00871508905049	1.02735179903679	0.98455651125798	1.0483727078935	1.00407856250057	0.951788349797855	0.953610470091904	1.05888007917482	0.978995717298615	0.961194376775167	0.986370521843292	1.00536069953764	1.0137093670042	0.996007318590359	0.988403443192631	0.991059180634528	0.992691355122573	1.00143986389636	0.995339282749242	1.00579072159923	1.00219800706715	1.00102520175185	1.2370323548578	1.00237146393805	1.02127552154194	1.02255712363551	1.01703132875795	1.00683661147333	1.01103316437169	1.01754002658834
Gene8540	1.01233766401304	1.06836656613215	0.990095531128548	0.980502063481842	1.02572843537315	1.17374778913151	1.05618547497535	1.02628122733631	0.965004332586383	0.967476329225468	0.96713503573428	0.963340729993894	0.987183684641375	1.03642564494489	0.948667430689752	0.987439963039395	0.990992524999035	1.44772079892821	1.01124624145096	0.986510635457896	1.13683314308352	1.07753984480008	1.31789242289944	0.960617396302799	0.977575886427424	0.996915827579668	1.00663064667048	0.94891877815187	1.10975055643121	1.00579072159923	1.0422297325562	1.06547382973981	0.977768096200098	1.21773158594602
Gene13536	1.03496428128618	2.82416011476269	0.973744771550875	1.22455789062177	1.35220283390744	0.938494936173522	0.942243612640874	1.06579449049766	1.01144066534725	0.972228017689926	1.18028844402567	0.949324610500099	0.965070503982245	0.939992761755836	1.25090322936063	1.60103160641283	1.00322368067984	2.16824622699713	0.976530387122861	0.992276679403423	0.956171920696091	1.24590190442858	1.74658177054201	0.93550436520655	0.942439692339356	1.01590280669483	1.00260079808663	0.975666544974266	1.04367293818722	1.15373101511348	0.981508488655573	0.986814901140044	0.983329417537331	1.01442558516603
Gene7865	1.02339636447774	1.01110609963039	1.01306233304349	1.05497884671871	1.02587470497341	1.01448901488705	1.01167974412036	0.988699274786167	1.00006242437419	1.00795227097749	1.00454613584577	1.00235516750564	1.03110362508543	1.00775195253975	0.995519819727574	1.0188780473864	0.981964762945806	0.997897808635712	0.981884630816268	0.992798438204321	0.986587102714145	1.01014515479651	0.991296343065442	0.998396125079821	1.00563154936776	1.02557010736044	1.15038098173878	0.983125512091563	1.01089576986751	1.01166257183014	1.00761178155092	0.997156321529025	1.0039897306227	1.01490152045362
Gene40014	1.00707154263695	0.98548163952486	1.00389791335968	1.03737418130184	0.979821896862123	0.989245496948704	1.04614167972014	1.013479913066	0.995593492822711	1.00235103317613	0.999852973611818	1.0294208089668	1.01836477409824	1.00226540232797	0.969100318416488	0.98803021282568	0.981162148877195	0.983306319434704	0.996323008841109	0.981642801773851	0.949876470190942	0.982784516300341	1.00498795034716	1.00597357552181	0.992001617572076	1.00539343049489	1.00917936855691	0.980930459183791	1.02511534460602	1.05426893245626	1.14672894531838	1.0404011843246	1.04142691842178	1.19598301714243
Gene28157	0.96371737750963	4.0530810433841	0.959732464383937	2.03426171000593	0.943486148333124	1.04414594153007	0.999134582279515	0.948579244313649	1.0298715050593	0.968284647043581	1.01457025201458	1.06494311442471	1.08013500577926	0.974072000844555	0.921445491271342	0.971007772680936	0.942939764053075	1.06297339619053	0.995114599894573	0.916593665464545	1.04030746886043	0.972284861331691	0.988121858965248	0.950428003189823	0.96426996133749	0.960316214759787	0.998537120133337	1.00149005602723	2.05865768689998	1.23446961473861	1.05825551861368	1.54228820913875	1.69486323061157	2.76601338075868
Gene20143	1.01360743405494	2.84487057026622	0.979791342966662	1.57657990929068	0.958122902218059	1.01517070209838	1.03351865579429	0.992497410092188	1.0562322188372	0.997724461182448	1.00008067491316	0.977596369235901	0.995079064093275	0.985170235168308	1.36002308916506	0.900660693477567	0.907358436460195	1.22322548314992	1.34276752563895	1.43645994106558	1.43538966847555	0.946425144647227	1.88624116632752	1.00978644900799	0.943570745071694	0.898249500007662	0.893535866685974	0.981432812099705	0.940783672413363	0.868867807756762	1.14211231030671	1.17329087680619	0.680219802437505	1.03421911512614
Gene68461	0.994548431487501	0.968761295820113	1.00026592938776	1.00620862639001	0.98554633810579	0.993215970245781	1.01167974412036	0.988699274786167	1.00006242437419	1.00795227097749	1.00454613584577	1.00235516750564	1.03110362508543	1.00775195253975	0.64817547502162	0.862429493268347	0.809327321036051	0.636784678487597	0.836292123022642	0.593233001150851	0.485422920027893	0.694538728052533	0.831919388685512	4.00141812042316	4.40006950944568	2.38043178327417	0.996818974019367	3.70785508422224	1.63982808935134	1.21732427680064	1.09000622639803	1.3187682476432	1.26402409216858	1.4382654566854
Gene8433	0.948161587428347	1.04558641604617	1.09944201504935	1.03665189323631	1.25960865776971	1.1955863621205	0.988399139147996	1.05495463890411	0.970620572277611	0.935351913192703	0.993036720188637	0.972782765672783	0.97853185381197	1.0536154060121	1.00175035864243	1.25284472718225	1.13250310955274	0.981148596659019	0.997111393662596	0.975782070163841	0.993861450842758	1.2869010247141	0.983174443642565	0.998310499727789	0.992600101826798	0.986159339139448	1.04259282825991	0.992958258987205	0.995654919720594	1.05235821330982	1.00313217156529	1.00131698260689	1.02569159045745	1.00078886483545
Gene13984	1.02618278371367	1.00011868299432	0.978288806818146	0.999192215980007	0.992584212185514	1.15778927293621	0.984618028176402	1.00282201715568	0.97624662512279	0.996316127222511	1.12669132185851	0.975949368244771	1.09445873911473	0.983870853425258	1.00880594427512	0.991782196987046	0.997658168405607	1.15551733001719	1.02984333839587	1.08554648205885	1.0437005903381	1.00416280269025	1.01980172450521	0.960705757042434	0.972802461151264	1.00705019718427	1.0022108634788	0.966761041601344	0.996289763775329	0.994603473785206	1.02634635160607	0.994664963545416	1.00160935534218	1.01138214001111
Gene17937	1.00466029749307	1.00140335184871	1.03378841728984	1.02659214479697	1.00587164847188	1.01020146214302	1.00138023658997	1.02566675458417	0.992775977038007	0.998717886886539	0.996718517895623	0.995000601895823	1.01261081785067	0.999679514973766	0.979093940095204	1.00275732726823	0.995607854087762	1.04011158389777	1.00883470624037	0.997039304559184	0.999049557064687	1.00459799401153	0.987574541737919	0.989848660049852	0.9912198933795	0.990619480004	1.17374778913151	0.996656953256125	0.997678914645662	1.02792243411545	1.00418997864559	0.993471676362895	1.02190023024855	1.00309508587427
Gene470	0.998462696157177	1.09173424652164	0.972727123583315	1.00205249222848	1.56885976139454	1.23386480634037	1.00150557000926	1.11177911644511	1.00967339827541	0.969982111881644	0.969438064732095	0.99292040061136	1.08205157218449	0.975456365505212	1.08227431839565	1.15244146335961	0.97958787351814	0.978223241162834	1.26105375535322	0.960425776410979	1.81716096956586	1.20374401907163	1.11106253874852	0.973255781566834	0.978703373025922	0.98454664697354	1.0244608779258	0.973015103023842	1.04538241510734	1.13795862937675	0.997305005447623	1.01449697256529	1.05550264781407	0.999354131148962
Gene14344	0.986111998992643	0.988756009333859	0.988261273969668	0.992258924029818	0.998350531881698	1.0185564373907	0.991460531020482	1.04679003785994	1.02136079162457	1.01842717564915	1.0163360824505	0.985336284842782	1.0008192239061	0.9912198933795	0.996369079195298	1.00890768698243	0.996268810744524	1.0039897306227	1.00856265865806	0.988297540579703	1.00978644900799	1.01287910003437	0.983194000739475	0.998325115333744	0.992606280911284	0.998426278129964	1.02762848946027	0.97958787351814	0.997658168405607	1.01004862269942	1.00234689884663	0.992092149351941	1.0433375042828	1.03211470320756
Gene19979	0.954803444826968	0.988962210315901	0.963026570126453	0.985170235168308	1.01181036227352	0.982661170096867	0.966459342947987	1.14399974414123	1.00568622427315	0.972940676437466	1.09008984577404	0.979708176245968	1.07002713530971	1.0315415361191	1.01361884746268	1.02756021265041	1.06321188656105	0.994803356639677	1.0282185608252	1.04931048146985	1.08352445132894	1.0169520074081	0.942985739737404	0.968729514465758	0.931428369778785	0.938927193936031	0.986893686748202	1.00949246198319	0.952713598231771	1.07429378730967	0.939496347794336	0.920725411774646	1.006808653039	0.945124908280022
Gene14652	0.900976109109285	1.49679686828061	0.93264748787215	0.996518200186781	1.42863260390456	1.0027131166271	1.00380313427937	0.994787865741948	1.21462872088545	0.939544131884754	1.13746029348088	0.973175203532979	1.04748274341656	0.940408398045312	1.01467335524514	1.01711285863343	1.01893341847817	1.13946011407149	7.15516705573816	1.00818070869227	1.54228820913875	1.12115454326036	1.31167869671207	0.960872993744093	0.949749141811402	1.02572843537315	0.98595285595935	0.96957407191732	0.925811966054385	0.970112985243073	0.957574943379585	0.980389859627301	0.975202099651508	1.00516845018055
Gene8505	0.918208275689806	1.13808613160764	2.0053131767704	0.990213144608348	1.92773865259777	0.986653838132774	0.915504996357126	1.03476623035357	0.938763321560141	1.90612828357898	0.926106409670632	1.94285635463631	0.945763570614562	1.01410644728894	1.01377270158981	1.00305231931445	1.00048055637903	1.03311270860151	1.25366412345129	0.977175382619783	1.0285783029182	0.986947228872547	1.96094876151046	0.986005505220844	0.999452042460645	0.983925730293056	1.0030355695787	1.01683291546922	0.981679785286814	1.07561147275657	0.98248154993818	1.00812573639246	0.984322299787854	0.985612869969545
Gene2624	0.928262373747614	0.940271740154452	0.974256041218459	1.17565139524144	10.364393979388	0.967782475135467	0.940990431023714	1.35800365242937	1.00601719314852	0.982198706902475	1.04651762869495	1.0304003907395	0.957283115150463	1.15522756948801	0.959966401145217	0.993877272542496	0.981630374720708	0.999491023220599	2.40213154302113	1.04614167972014	2.41809698323331	1.00397342890647	1.02274583770313	0.966526108505637	1.00452548567511	1.0137870376895	1.02544060700725	0.989551955657839	0.998334047662441	1.01679017789077	0.996376445547547	1.00332337505267	1.02532011550118	0.998639402469415
Gene8594	1.0200983252748	1.03085355555911	0.9776904851674	1.04570343246958	0.950217309342852	1.17589893045854	1.14477698048694	1.05997872469073	1.00864433450073	0.966993327074305	0.984267924056819	0.989892210513327	0.986967485118655	0.973110815638465	1.66742001851757	2.03011290876366	1.53031622746569	0.976605118517161	0.992803984025418	1.00828258991049	1.00786424248264	1.76863856467779	0.96391699212085	0.973367619918062	0.971200557660243	0.957609165263719	0.996738595389591	1.02323807420481	1.02643997276772	0.985170235168308	0.993915426562725	1.10616330605264	0.99323206219857	1.00632120800124
Gene9213	1.00646468641311	0.988699274786167	1.02944495527608	1.01207358013944	1.00770854928132	1.03651287007011	1.10566229191315	0.982815742546506	0.995089951871199	1.00165405478045	0.999233157852277	0.997233656847025	1.0170048496586	1.00175339204745	1.15038098173878	1.16848863467762	1.0128648912668	1.50346591777061	0.911765140787247	0.979821896862123	0.976261874932244	1.10501874298779	1.50041565029897	1.01201234792118	0.926553346293232	0.937471399786483	0.968379947032408	1.00328513434536	0.871911957892011	0.935351913192703	1.09212620141505	1.01487818837806	0.934862574295391	0.898869544502289
Gene11867	1.01376284208568	1.02223739326948	1.07644203653399	0.990404648465841	1.01086481784868	0.972187647610968	0.983178916516053	1.01271479209839	0.974897617084247	1.0265460837953	0.995777950055924	1.0091742509808	0.993045293336231	0.982397536747482	0.979972330863833	1.0432182292156	1.06944812229924	1.18088079121	0.991816156158977	0.99745937502259	0.965365538648873	1.0544019903348	1.27833999151406	1.06342761055593	1.04464880710762	0.945337993535394	0.991087405921745	1.10510163413132	0.945670920676439	0.977159375681572	0.945296104256246	0.903351876033044	0.974280336639201	0.940408398045312
Gene1827	1.04579918241416	0.925764963597313	1.16000798809569	0.991956513341812	0.86774845304125	1.00861854048446	1.03819853423835	0.931675705839314	0.882141720219551	1.22080922640302	0.959594583132102	1.03016482238563	1.25167618032419	0.884113146453941	1.45942400877786	1.47563442089081	0.984472402791932	1.49556988312777	0.959514404678316	1.18922476001574	1.18514188025061	1.46297088996138	1.76531461900987	0.900976109109285	0.945050490008328	0.904897449841761	1.00845004181158	0.898869544502289	0.935064888161953	0.896514583492144	1.02155023365265	1.06342761055593	1.14026934608979	0.964881290793166
Gene16264	1.09898866827042	0.772899558021753	0.977604997211722	0.849523469289234	1.06734347025648	0.934204393005126	0.883340341627166	1.04924860482508	1.12298695841026	0.771725091037171	1.03042403065986	1.33243097630148	0.893535866685974	1.36767193787099	1.08035249416725	1.14311399060505	1.09066233582419	0.87867362037796	0.993714216611115	1.00107917154461	0.898031883998669	0.995157943975353	0.893102552455827	0.907235695216674	0.865444745384025	0.889384336936912	0.987810152163687	0.855562232561971	1.1055746628856	0.913948974556731	1.21773158594602	1.15054544340803	1.06893678270455	1.20483047475545
LZX-Unigene36058-All-g	1.0366753863102	1.03260894855286	0.981642801773851	0.986530709688782	1.06158488738354	1.06540097738831	0.939266029756842	0.911765140787247	0.946186135844956	0.956469249963568	1.22479150419517	0.909149055646977	1.16694534600654	1.0158308194151	0.908641683928911	1.07002713530971	0.962954289558086	0.861583531649259	1.98119450857023	0.810345222568242	1.61573942065236	0.992884250646439	0.941683119785681	1.23525400371645	1.09058249999548	0.988441595785968	0.928546338440509	1.1879650717711	0.979041139944367	0.837908138461731	1.8731456406562	1.56088453816217	1.02432675824911	1.17074401567632
Gene6452	1.34326268649418	1.07134957056746	0.794838876750196	0.910870344607709	1.21065011210184	1.90985046263145	1.23356663268382	0.757349385834196	0.752769495328357	0.928869158850733	1.1227862850769	0.656469730006257	1.46979990910223	0.696507651703182	2.0691689460181	2.44950341888458	1.29875975697607	1.00340036481459	0.750845712923265	0.781561155361487	0.76047852265607	2.33360949097452	0.885927890175973	1.08257162730552	1.19598301714243	2.02141931460821	0.937187842158488	1.0283775034403	0.942243612640874	0.73619754904377	0.744291244253892	0.997955340872757	0.952993854101638	1.0253345605259
Gene7995	1.49679686828061	2.63379769393364	0.976458100165543	1.06641739071216	0.849116053820528	0.975716602667483	0.928869158850733	1.08117801102745	0.892867361634346	0.939496347794336	1.2520165785256	1.19954596949911	1.05500305453332	0.898454693756106	0.891359846157599	0.933885738312959	0.919603205936614	2.30784538485011	1.33549374868498	1.24061322174028	1.07259861236742	1.03903940353188	1.02465099866755	0.952370232356784	0.932695229534124	0.933502740224792	0.995825101799218	0.904800030165938	1.20221310974857	0.962238002380855	1.11950425840838	1.86301889071727	0.967421829912376	2.15021447289068
Gene29993	1.12171228256063	0.985961675731654	1.00290969373035	1.23525400371645	0.980935989488475	1.00022144485292	0.980287064186544	0.975496423519603	1.13154000626897	0.974619110690784	0.991489566004157	1.05629198207759	0.990910350455593	0.979419092907344	0.980694713867405	1.0197012445842	0.98929676497804	0.987674459990463	0.99668362380193	0.986001075015706	1.00357850508318	0.997787772506455	0.992362410021018	1.00397342890647	1.00264464525889	1.00701350067024	1.33196401753154	0.998414527689918	1.00686721313689	1.01368215526948	1.01517883376614	0.999792786612559	1.00587164847188	1.01359366798302
Gene32508	0.992006434715989	1.00421899887058	1.02842084759807	0.989027174024865	0.989566052083852	0.983810932974937	0.985366380576546	1.00426764670929	0.977124653619772	1.03086376003012	1.066774988129	1.01063775561055	0.994889600219464	0.984807235704787	1.03797320866772	0.971437361479042	1.06236915533408	0.95038733531036	1.01593011772864	1.0367105209142	0.955618519869756	0.976337001481331	0.997835712166979	1.48476081745308	1.364148581679	1.53279158204845	0.929636331116897	1.43103872511523	0.987447945603572	0.922517979015868	0.926682403048128	0.996414708073034	1.14631401269351	0.980804927161997
Gene11034	1.03788292384855	1.02458408786629	0.96252453719354	0.970231043527141	1.001939535022	0.966784238888341	0.939012935122659	1.03683099574026	1.03706842727119	1.27573529953919	0.989943188632874	0.933408785365566	0.980963802092682	1.0580429661327	1.01746653030988	0.993615784124533	0.917882581606338	0.929860941210854	0.818351039869362	1.05268187429067	1.02138035873532	0.957283115150463	0.925559660749959	1.00682012030868	1.11488880602297	1.03631862015523	0.957609165263719	1.04421825369548	0.974875105732521	0.954840137119233	0.98883646482879	1.05555083775857	1.14550264349483	1.10975055643121
Gene6793	1.04989724108796	1.00022144485292	0.922784241438403	0.991591967153592	1.09607477718749	1.00060097358944	0.999040009192296	0.894748698759932	1.01175333654722	1.18842889330467	1.21941992495245	0.867945449358816	0.980534006787846	0.852478670032323	1.01554313862011	1.02808075180276	0.977704371559774	1.00489266702314	1.00878858972107	0.978977658504186	1.00783653289509	0.990436187096135	1.01837218016602	0.991585869254536	1.01742728771873	0.988142414768017	1.00710671976723	0.981411410684801	1.01563025399574	0.99399335677598	1.09624145022061	1.03220729527893	0.999852973611818	0.995016086229333
Gene16535	1.00227266293326	0.996369079195298	0.994906250915119	0.993002694030528	1.01075503660471	1.03603536491781	1.02693908561973	1.00521496539942	1.06662301654733	0.991872722348888	0.989997870719413	0.988567817036171	1.00369116617727	0.993915426562725	0.989646412970608	1.04213461457232	0.982586606043433	0.99827280547468	0.994503940524557	0.980449332233512	0.983726252311136	0.994732568469847	0.98934764510494	0.986382944476593	0.994033865188626	0.992628468010875	1.12531459871124	0.986129135854162	1.01510974131763	1.0327508488825	1.05694882194157	1.00748669783	1.02489035348557	1.01293648884394
Gene16932	1.00493541714677	0.968761295820113	1.00026592938776	1.01854557936758	1.00667747071088	1.00426465956476	1.01167974412036	0.988699274786167	1.00006242437419	1.03882857584794	1.00454613584577	1.00235516750564	1.03110362508543	1.00775195253975	0.942561386313242	0.9378014783343	0.966820401694517	0.935448295042012	0.904182004183802	0.815076397437669	0.800418953682539	0.856418283578952	0.786206338552314	1.01356081699663	1.02701854586731	1.21040443440346	0.966311018031521	1.01561390751142	1.24093396256461	1.15778927293621	1.37084910650025	1.29320561480491	1.07974192160207	1.24367697788459
Gene2270	1.0067754219493	1.00266211401053	1.02627024028418	1.04209858657102	0.98554633810579	0.993215970245781	1.04950744722387	0.988699274786167	1.00006242437419	1.00795227097749	1.03675058890212	1.00235516750564	1.03110362508543	1.00775195253975	1.01241969720328	0.996526357258303	0.966900127112293	0.973315226750615	1.01806182862982	0.998702000819438	0.981642801773851	0.984198985564849	1.00373833576397	0.96156904010938	0.97936907821306	0.974931531780306	1.01145025257545	0.96252453719354	1.14378847369666	1.07298045997133	1.11014542268684	1.06311606261394	1.15522756948801	1.07780120427671
Gene13593	1.0067754219493	0.99177951325039	1.01306233304349	1.06311606261394	1.00337295293804	0.993215970245781	1.01167974412036	0.988699274786167	1.00006242437419	1.00795227097749	1.00454613584577	1.00235516750564	1.03110362508543	1.00775195253975	0.993540324783863	1.02389237894832	1.02619898118121	1.0027422566645	0.998737304990263	1.00138558170147	0.997729138827654	0.992650387917029	1.02511534460602	0.987144401176934	1.00752125404765	1.00500303078165	1.03488723185985	0.983793880899179	1.00116884324297	1.00926852796845	0.995360682545218	0.992727677535002	0.991238062568452	1.00900455590099
Gene131	1.05816087915774	1.17745548808718	0.945544809893452	0.958109209192204	0.96701505549627	1.02893192715192	1.02817897735938	0.857396977006727	1.09694332047331	1.02641778797629	1.08027004123696	0.861770592607888	0.995330734429424	0.797674475174452	1.12679750244264	1.02584939434063	1.22144743604363	1.0156895955494	0.950185891684277	0.994210106115159	1.00197957987232	1.03519533340965	0.972118790826931	1.02706538677255	0.993071591562395	1.02156885745352	0.989785569485684	0.936862723783607	0.975335021410311	0.976337001481331	1.06351473517859	0.993594757171277	0.994650012190673	0.961307478900604
LZX-CL7486.Contig2-All-g	1.01344097794908	0.993778915904957	0.995938306111535	0.992070335485805	0.948305071810857	0.962852886359383	1.10340771597023	0.955445656695653	0.973015103023842	1.08074503211224	1.07765246332262	1.00764483724448	1.08898390009113	0.980771125750921	0.944884793857732	0.987236552476593	0.97094979157789	0.987236552476593	0.948836806961402	1.00329769868905	0.980971447360068	0.977753598324816	1.00062575710582	1.06366754232439	1.11580710374247	1.06666235598538	1.01085664325487	1.01262477292051	1.01766237850256	1.03052058057955	1.00695066950496	0.975052152874396	1.12072885437902	1.03519533340965
Gene19945	1.01139958520408	1.00266211401053	1.00738880870487	1.00620862639001	1.00337295293804	1.00426465956476	1.01167974412036	1.00361562592551	1.00006242437419	1.00795227097749	1.00454613584577	1.00235516750564	1.03110362508543	1.00775195253975	0.994611527615394	1.00273051865235	0.997420938394829	1.14444173335445	0.976337001481331	0.997708395214341	0.991123426630654	1.01163249026441	1.01856898032783	0.991101008963971	0.995654919720594	0.998594888847434	1.04239101062524	1.00476414322167	1.01153352430829	1.03008638181596	1.00462540463652	1.00393022484144	1.00060097358944	1.00204544662101
Gene19881	0.965841759759523	0.989704609591482	0.984440891892237	0.995452114640193	1.01345376670643	1.02238230345075	1.02922583545889	0.957667666826425	1.01372710905263	0.978871274107982	0.977783141568507	1.03509081022418	0.993402756442571	1.08949925667862	0.994791518065984	1.0031430090489	0.99947952357261	1.02153509540032	0.993763538834945	0.997944768541509	0.991530031546227	1.02057349819906	1.00587570463497	1.00015427563882	0.992486172209188	0.999010566765907	1.04323407939683	0.977798144307464	1.00146203433039	1.06100261011971	1.00233565756553	0.992889421210148	1.00085759989733	1.01973306749422
Gene6397	0.994548431487501	0.968761295820113	1.00026592938776	1.00620862639001	0.98554633810579	0.993215970245781	1.01167974412036	0.988699274786167	1.00006242437419	1.00795227097749	1.00454613584577	1.00235516750564	1.03110362508543	1.00775195253975	0.986370521843292	1.01202507013299	0.999591815534821	1.01903513074401	0.988403443192631	0.991059180634528	0.992691355122573	1.0682575762491	0.995339282749242	0.995507155462878	0.99695605984664	1.00102520175185	1.09894574664005	0.991005792683394	1.00902172075181	1.02255712363551	1.01703132875795	1.00683661147333	1.03276454516263	1.01754002658834
Gene8551	0.994548431487501	0.968761295820113	1.00026592938776	1.00620862639001	0.98554633810579	1.23170771775283	1.01167974412036	0.988699274786167	1.00006242437419	1.00795227097749	1.00454613584577	1.00235516750564	1.03110362508543	1.00775195253975	0.986370521843292	1.0085484442759	0.987813432110801	0.991763398867253	0.988403443192631	0.991059180634528	1.00996613014055	1.00143986389636	1.0369003861856	0.995507155462878	0.99695605984664	1.00102520175185	1.09894574664005	0.991005792683394	1.00902172075181	1.02255712363551	1.01272487366967	1.00215932649027	1.01103316437169	1.01754002658834
Gene6537	1.27532771444458	1.00189675320405	1.00473761544404	1.00163141703335	1.08697374987691	1.09263607923118	0.99757332960251	1.07650374708251	0.989844356303101	0.995141036019415	1.0576580267237	0.991712082925026	1.00764170474856	0.996678559799083	1.24206414696587	1.05271928210186	1.12799659607069	0.979753866218359	1.702981607956	0.96639236669144	1.08139478160852	1.09418677931837	1.0139167916705	1.02322037354636	1.00927839449576	0.98865135106265	1.03404317869389	1.0061048932677	0.99544395887422	0.999233157852277	0.996887125127126	0.987194704232618	0.994298185019923	1.00096663002167
Gene9606	0.987443954321483	0.999799722896523	1.22495217322528	1.01097189195696	0.999284289824382	0.989102702407457	0.99491025023172	0.972259571675262	0.987638280838331	1.08123501569651	1.13250310955274	2.04546475640719	1.00440989958221	0.994532562363254	1.47348807047148	1.23003530014773	1.00603108026418	0.878294568343295	1.08291296928101	0.994339519492029	1.03543164719746	1.41475079278523	0.881593051146277	1.19183112953613	0.992913957951595	0.962690932746793	0.996049685544786	1.12728331296962	0.9111029350894	0.915007155101345	1.00662116058957	0.931833059222879	1.60261961609267	0.931054434483965
Gene4444	0.926499030377316	0.98627569344857	1.05825551861368	0.97201046680376	1.00262252087952	1.06262360461322	0.998979006510487	0.995228014417726	1.15229343951797	0.940870599717298	0.947759315569116	1.10540652328569	0.966168962658301	0.941468537985099	0.912923345911917	0.875310600756521	0.967421829912376	0.985478503823217	1.08172894982917	1.00005278421384	1.03171191552637	0.939587400723642	1.09659478248558	1.03336844576555	0.927361250144938	0.929572123602706	0.973315226750615	1.01161918145052	1.03956259868158	1.03461844398582	1.13123279677091	1.01518696543389	0.872738879873064	0.973885835858777
Gene1470	0.872927571953961	0.950801849887132	1.2358973407321	0.927787593284079	0.891863359414543	1.22479150419517	0.964537386301026	0.994478819207131	1.00699433882377	1.2358973407321	0.92533589660791	1.11507131742927	0.98772004350483	1.01434661121994	0.999792786612559	0.991618734011476	1.04253529009808	1.06083842260034	0.980520275761121	0.967591742233737	0.955896498057178	1.11160919156004	0.94751299394509	1.07321523384815	1.13469702993018	0.984222129087223	0.985709084070443	0.951901038979682	1.06127890844585	1.00317230743495	1.02808075180276	1.05527434163473	1.21462872088545	0.964642778724859
Gene1946	0.895374487541846	0.871626850516092	1.23123712098915	0.947472332239455	0.959704975019717	1.05535091019842	0.928214449212924	0.921586892212696	1.0432182292156	1.11662840929226	1.06337417836612	1.72640336319472	0.948124326477376	1.01512731602619	1.00801739087431	0.997803763951446	1.02820080032994	0.964933407681882	0.943624034657115	0.997439985117345	0.933177755602558	0.973710639425131	0.971177595593462	1.1983306359843	1.19785033497169	1.13760838091346	0.993632418575826	1.27076299665876	0.996923579012561	0.988428898549136	0.976413617649166	1.08074503211224	1.04247712767085	1.06512980786584
Gene15384	0.977678624333205	1.09579326268207	0.990024633510852	1.9035485169293	0.975119758710676	0.998450490887877	0.991265293803103	1.00732784872257	1.02107212643676	0.988281032604111	1.10966653653464	0.984944667183122	1.00057399885201	1.05306462436603	0.987710593616332	1.02774871874528	1.0528000277522	1.00571681732895	0.993659077628412	0.968923488044156	1.03211470320756	1.06764030370033	1.0267277570086	0.982319167394555	0.993145445507223	0.981758130628784	1.02008102060845	0.971397988731719	1.02717624031409	0.997984358646513	1.00345393687946	0.986535795897545	1.02616148423457	1.01499815580163
Gene19615	0.792632486934757	7.55846192613484	1.20018967107425	2.1013534349984	2.16824622699713	0.856418283578952	0.847125133001999	0.849725841931726	2.76601338075868	0.841239787560151	1.51359625475537	0.821907143559286	0.897858271479062	1.23146291006296	0.973130628575333	1.03372243128111	0.971457406944297	3.00513499745836	1.05490819924648	1.07940922170218	1.15403669634391	0.997803763951446	2.67999379120353	0.979270091281767	0.975456365505212	1.01380823012508	1.16657417867674	0.995025759519855	0.991763398867253	1.00178882412792	0.997796725245665	0.984963435473273	1.02255712363551	0.99777186733313
LZX-CL4659.Contig1-All-g	1.0196697749858	0.983277640211653	0.993407166848735	0.990683007034619	0.963607385397152	1.01058971269157	0.986459056801124	0.996145730481871	0.96572591164103	1.02494026430283	1.01436939160864	1.04967683010486	0.987533835521245	0.973928210163287	0.866375123961294	0.950801849887132	1.16027279827431	1.01565701720721	0.996627045326342	1.11580710374247	0.855562232561971	0.985388953421914	1.19706594235702	1.20105033443478	1.26168879818902	1.22259167108649	0.869474157411407	1.21828366370721	0.941974628226222	1.00372933826421	0.841060794409085	0.837684534339519	1.23091055253566	0.918901355289439
Gene16209	1.196164280102	1.1182266443889	1.26363208992767	0.88348939699372	0.697830496937605	0.861386207409084	1.14794637055993	0.678726351119328	1.04464880710762	1.26587595621611	0.937187842158488	1.1973473588699	0.845881375907772	0.65504905293929	1.00048055637903	0.989490311006657	0.966459342947987	0.994552261048877	1.01939895369664	0.958480496054571	0.97329739351305	0.976929052450829	0.968103953940477	1.0705448941437	1.08329319387345	1.08172894982917	1.18291927494603	1.03925925259324	1.02338822971313	1.06985079083122	1.00800755781926	0.969100318416488	0.990836006158773	0.985327158936535
Gene5326	0.995968857047334	0.99723895119293	0.966362915087262	0.981411410684801	1.05106702178086	1.17542221072322	1.02574358163548	1.12883916181792	0.930887094854041	1.00327684841155	0.976155982865958	0.9468351856772	1.01358493182279	1.0208550139195	1.10029900230064	0.949381381014113	1.06394043664927	1.00664651231045	1.09220576928383	0.903245639394522	1.09685030444375	0.987957977909189	1.01789088816092	1.11910130894364	1.03465128224614	0.951261579430277	0.969364993356755	1.24543680860486	0.918378488501457	0.969935926196648	1.07993900584621	0.96132872327137	0.91904374857354	0.953992694675287
Gene8583	1.066774988129	2.13386327608444	0.863997409645162	1.08402408182955	2.22475113641719	0.884866724118878	0.895269450833254	1.46760274507266	1.07854438576518	0.906384401280878	1.36204329859469	0.922057325161139	0.99914980984149	0.877528656591797	1.14243048264852	0.985522299788589	0.959472409359867	1.26168879818902	1.07549181908829	1.04687195416598	1.4382654566854	1.03038068487191	1.05454414894003	1.06248244277453	1.1092063509607	0.903245639394522	0.982864847892922	1.01597234044478	0.838076063026192	0.898963044318981	0.913256816902021	0.862257684498713	0.917936527021101	0.902983230584219
Gene23249	1.00021523111178	1.03513541247817	0.993136918008456	1.00121233897709	1.03070027971431	1.03578439245713	0.991378943491794	1.01359366798302	1.00655541661986	0.959998412910981	0.961458417512511	0.983183389389541	0.983674009160431	1.0332396094197	0.972299288276131	0.999057293136813	1.01241969720328	1.02974191049385	1.01893341847817	0.993097828325413	1.16624421001377	1.0433375042828	1.07357565039296	1.01038009515505	0.992994018352187	1.00752125404765	1.07765246332262	0.993193843284408	0.984963435473273	0.998618587831571	0.990899446460412	0.981642801773851	0.99651174607934	0.994478819207131
Gene2046	1.03228283299194	1.18822976825433	1.20483047475545	0.91904374857354	1.13293223210746	0.890605920291536	0.864476195842954	1.32753861583144	0.822953025485752	0.899750563811366	1.06003008421663	1.26234563276842	0.925389977169769	0.987734555961715	2.51718988501938	1.85917376777853	1.86933710608876	1.12339119137522	2.03857336391092	1.73722767451014	1.79900920024829	2.26380117299527	0.854858265911126	0.806641681743126	0.848925504977361	1.01443842817789	0.948964173075107	0.747817362518232	1.12488285943764	1.00305231931445	0.913522844330662	0.770329224389514	0.776574927147418	0.683791266372496
Gene7337	1.08315450649198	0.985702588639618	1.04498653280275	0.971023436189553	1.04357773928078	0.947715510690201	0.950728834632196	1.09547843219669	1.0464102913195	0.986222936150803	0.995046272642106	1.08270962079046	0.96391699212085	0.938387953808783	1.10929808584797	4.86438607144113	0.925707583342565	0.895473979258574	5.12474181635425	0.824233690108643	1.17418422408563	1.57057925105798	1.10016629024251	1.00487543748591	0.958687955622375	14.748788133636	0.976279530798722	0.893102552455827	1.81983410677541	1.89275845540185	0.88839999439333	0.988974902816805	0.843879112886419	0.943024520840581
Gene13167	1.18863188055137	1.06072645547573	0.833387189927763	1.18207417113865	1.08745535002805	0.888146288573529	1.07891760531242	1.02240061198536	0.775550799333463	0.788063519993052	0.905103465833001	0.78894414060661	1.17542221072322	0.977627892952076	0.91779417389395	0.998930694341744	0.82998874272124	0.911189173601974	1.12989332565249	0.87338836585342	1.15857044408837	0.972341477936882	1.00476414322167	0.918208275689806	0.966212074560267	1.08212687182011	0.784917058672779	1.07328623882357	1.16848863467762	0.963985466396669	1.02741496148434	1.24172624953094	1.08612229867757	1.19506858969047
Gene578	0.973492226135518	1.11546828910298	0.966336986909303	1.16325684526682	0.955482597419231	0.989584462048165	0.976929052450829	0.996923579012561	1.04573665822145	1.01431498577721	1.14982841715432	0.965566858484112	0.988341764007362	1.03790892832698	1.01579758368623	1.02351308202398	1.11934545091399	0.996562729825666	1.00516845018055	0.975292105738719	0.956819510288742	0.983565939310759	1.00218964863243	1.00698861199255	0.978368865154996	1.06857148236248	0.99699620732261	0.938001188205696	0.975681239171623	1.01236001695763	1.02788264293359	1.04096360645476	0.943964569050865	0.983223063222141
Gene11114	0.930343895396752	1.01680358921003	1.07974192160207	0.95722809323781	1.02731014720379	1.07772960052206	0.970671695595655	1.09937046013096	0.915967513648676	0.96156904010938	0.981736934242315	1.07891760531242	0.991173538264652	1.01651536629561	1.03998451672591	0.991306869015604	0.97893446746488	1.09492554486429	0.995108322876097	1.02298363328163	0.979533167427467	1.00917936855691	0.996672984339884	1.02277171720165	1.00523904692685	0.991530031546227	0.989951995389112	1.02273201440432	0.986947228872547	0.98564450727086	1.01067126252912	1.03591677343658	0.997382073658225	0.993366660740697
Gene241	1.04797613443535	1.01903513074401	1.07423670279259	0.96443324057241	0.953223092978704	1.04161049118552	0.976850559193484	0.945712240251757	1.0071151612858	1.03366761385129	0.92593834597219	1.10975055643121	0.938624669711034	0.988307380690453	0.953192336784025	0.9857784859481	1.03509081022418	0.811297409151468	0.938150599717023	0.931992315158093	0.891053663391513	0.947931940123796	0.898031883998669	0.989442874696575	1.06809387206684	1.29518056097209	0.980287064186544	1.04033778935017	1.31270910975443	1.51878405329763	1.02576634171826	1.16984755225476	1.07549181908829	1.22007108048674
Gene9665	1.24061322174028	0.899750563811366	1.06713945713127	1.16877984361466	0.892658025746086	1.16468161394902	0.974183327687682	0.935400769290506	0.966615047817427	0.979330484930217	1.02758124368873	1.01428035062684	1.00215013213677	1.04790560807109	0.998205607326492	0.993263292734539	0.965257496395894	0.960344137586944	0.920580989329971	1.0045021378842	0.995254980278021	1.01961576677152	0.993222512804857	1.00542336361878	1.0260807944759	0.990836006158773	1.37943738428077	0.966900127112293	1.02756021265041	1.00577745124212	1.07002713530971	1.01563025399574	0.985133958844592	0.987183684641375
Gene8535	0.976929052450829	1.03790892832698	0.952680567894685	1.21149753441069	1.03727038881952	0.936491682912378	0.918456706827933	1.09074087575129	0.909524205262149	0.904412684375223	0.930887094854041	1.0187245536782	1.25537548106148	1.01498313870719	1.01388513753843	1.31924434547218	1.69486323061157	1.46297088996138	1.49556988312777	1.19785033497169	0.979851371620307	1.49247719637754	1.45304511911983	0.880487711529856	0.656469730006257	0.649368069095663	0.811297409151468	1.00075117763123	0.508670200988336	0.544591742481796	0.601499869617032	0.52652731465416	1.36277337333736	0.519626109526951
Gene19989	1.0071151612858	1.00009761086815	1.01626718896412	0.998102992385796	1.0085397128301	1.16583765034477	1.2119928425004	1.03441015655468	0.98564450727086	0.990637569646892	0.988611925763825	0.987283430498948	1.00236843220565	0.9926989558465	0.976307862321614	0.991247991083364	0.971437361479042	0.978744989000873	0.997803763951446	0.972940676437466	0.978116867201823	0.986459056801124	0.975384204938597	1.06689039066566	1.11090105482394	1.03404317869389	1.13915786431449	1.10734374904643	1.03399089830393	1.00746555711744	1.02191766856496	1.01549230587915	1.05298881771985	1.00998372104218
Gene10995	0.949553019090126	1.12298695841026	1.10238584076553	1.01493497332539	0.878141871041863	0.943108343464485	0.939179837152827	0.980848123724091	1.34551622156466	1.01822821829162	0.947715510690201	1.06078206465006	1.06566967638842	1.00074644007108	1.13487383924748	0.9062367028249	1.00275732726823	0.967544058419258	1.22681527562619	1.1092063509607	1.0768206529335	0.940575245098815	0.890605920291536	0.829785107330703	0.865937477208653	0.865639118650008	0.93264748787215	0.865777959979159	1.47563442089081	1.16965934268283	1.09659478248558	1.44772079892821	0.957771926751525	1.13846199727224
Gene55714	0.985510617679147	1.04314590923707	0.99433397596784	0.998681528375646	1.05560174917401	1.00528502198751	1.00481659651011	1.05957737740448	1.0192670356956	1.01476405190708	1.01346570668898	0.982592307898379	0.998648185104556	0.989324551697374	1.00115773158899	0.989426484155699	1.27259167089468	1.03491617570497	1.01401295644183	0.993383698366468	1.00338575464572	1.03062068719802	0.972074688011657	0.992709568942041	1.02581482002939	1.01266257021782	1.00719042760331	1.01056380678692	0.975592987031912	0.995589182706566	0.984267924056819	0.972460484318837	0.979480954681748	0.983870853425258
Gene4137	0.98752746152959	1.0090347917349	1.02711482681712	1.03918232657184	1.02123067764997	0.99625936705966	1.00594916214048	0.964933407681882	0.982342666583265	0.986594963207779	1.01384008012283	1.04233839839746	0.999073470038693	0.989715620343	1.0132574976944	0.966784238888341	1.0868917817201	0.999846129476056	1.12977537148228	1.04896959369546	1.04067449099414	1.00686208283872	0.991322699738703	0.961842943852613	0.973603574812985	1.01041074981775	1.44708660641229	1.00440532981557	0.943964569050865	0.98519362561753	0.953319468917748	0.911276614365409	0.967803419852578	0.921012080986249
Gene10295	0.872261900228081	1.00838368941292	1.30401318072324	0.934562334408658	1.03161189540035	1.18653268748982	0.869067369765795	1.20286535970545	0.866848931046452	1.17607758024209	0.901066305254409	1.51359625475537	0.99110961399912	0.631269907998886	1.00265130719769	0.962184459468225	1.00707154263695	0.94891877815187	0.924028164410384	1.00263696663899	0.975335021410311	1.0215851625567	1.06517173765357	1.20958615685271	1.17911440612781	1.06072645547573	0.994575152044501	1.07918475413823	0.890405650194535	0.978503547137868	0.945500095432714	0.928413256110187	1.16175213064745	0.945911598448449
Gene12524	1.33019166638635	0.839813467798794	1.03611588123654	0.957892216164988	1.04770706853907	1.33503158629343	0.991400055234919	0.830191957089859	0.793520987520288	1.29174361090336	1.24240628251997	0.924168890178935	1.43538966847555	0.886059268377444	1.0045021378842	1.01177871174786	0.858538848535034	0.953685619191999	0.952045483955548	0.986129135854162	1.05224994222799	0.92681060844574	0.934862574295391	0.897932780876047	1.01160683513591	1.05298881771985	0.867029104648777	0.949919395398308	1.2484124425957	1.11231277523725	1.53031622746569	1.94285635463631	0.778873887327711	2.84487057026622
Gene70156	0.997796725245665	0.997361611538063	1.00935315789467	1.00255633520409	1.0089565760012	1.02100860908901	1.00111655763119	0.979469515224686	0.992515549506396	0.998468544201863	1.02978976334921	0.994803356639677	1.01217888339413	1.06398577158742	0.989907077827179	1.03311270860151	0.998403281745976	0.964093925397327	0.964039945986931	1.13077980021468	0.995108322876097	0.998970809441931	1.00709823186488	1.07530091280677	1.1037921139046	1.01879295508652	0.989426484155699	1.01803516536758	0.900660693477567	0.989149867884231	0.953610470091904	0.914011560626963	0.952207374607417	0.930454089257301
Gene24543	0.957960008984303	0.937754473968433	0.998579784676954	0.992037711339301	0.995519819727574	1.05426893245626	0.991929688414751	0.975815822600562	1.01171154144927	0.974794984606285	1.08861525424319	1.00656362701128	1.08745535002805	1.12024438007011	1.09158452130518	0.972940676437466	1.00709823186488	1.00377799893271	1.01189402512844	0.975731119323104	1.01582044890278	0.980930459183791	0.988104037392999	1.02485373868115	1.00079583774035	0.9349064840961	0.996420096413395	0.955016786610409	1.0039897306227	1.07650374708251	1.06901861262154	1.07219129070447	0.966732381423347	0.978845608798634
Gene3545	0.937471399786483	0.926156882403894	1.20192158718554	0.954226217768566	0.997859201165317	1.00541520146534	0.955842174037532	0.954518835571968	1.07166517640593	1.07772960052206	0.993659077628412	1.04607541552063	0.97882998449509	1.12823817427915	1.00118235088566	0.972704457634066	1.01912472822182	0.983626987892863	1.01752268882325	0.997883632517365	0.961078108173498	1.0318026783979	1.00411203896127	1.0099737671962	1.01480185671007	1.04873757669833	1.01528169704845	1.28378100977399	0.95517339137547	0.995108322876097	0.976708023584727	0.972494860197618	0.957078359218238	0.955378839234954
Gene2560	0.993312594722633	1.01835736803046	1.02314854846681	1.00910822123027	0.952045483955548	1.11090105482394	1.06599797335178	0.973492226135518	0.953126186067696	1.05876186043566	0.988392274353073	1.05994477324159	0.9796105003047	0.962133806192974	1.02641778797629	1.00416280269025	1.04408591743581	1.03496428128618	0.969470086870527	1.00491050904777	0.995710107192421	1.02356464916404	0.930837971687186	1.06424152444093	1.038819572112	1.0023804541543	0.996962646258633	1.08257162730552	0.942939764053075	0.971382506120494	0.980580631857963	0.968450183091638	0.994634845636542	0.968025547260423
Gene9465	1.07268904898962	1.42706996570715	0.988992228519881	0.962206321122172	0.921778659812075	0.95467340757519	0.944667036767406	1.16000798809569	1.45215234420378	1.02262614104506	1.07650374708251	0.976508492064179	0.96722760911154	1.16749334916493	0.979723345808336	1.00807561628274	0.995611743196698	1.00106823709625	0.982945600509903	0.985142951497113	0.997753449428563	1.00526107304473	0.992030339045249	0.999491023220599	1.01848300848173	1.00651468990374	1.159634412771	0.984655421020574	1.00559658153677	1.01298767583749	1.00801739087431	1.00778660287999	1.00511075273612	1.00837270533481
Gene11428	0.991132634722492	0.9502901073733	0.992471177004394	1.01174037882156	1.02434367269925	0.981397975771059	0.989785569485684	1.04592995610366	1.01985271622779	1.02866502171442	0.985133958844592	1.01493497332539	0.999290370165293	1.13064751054343	0.99349907241097	0.995907541467383	0.99370304916452	1.05049359108582	0.984904126655246	1.05445242793534	1.03404317869389	1.00394049334886	0.998549180218163	0.992691355122573	0.991432808339845	0.986563476217178	1.01981993051343	0.997117470764189	0.999787251458716	1.00572513275912	0.997253399839255	0.997763711038937	1.01667394754894	1.02549527312781
Gene37907	0.984267924056819	0.984774422032467	1.00841771436701	1.0005166154194	0.99895616006989	1.0022062451989	1.06115908045061	0.971916361544955	0.987311088881711	0.992203683059297	1.05249236145798	0.988888348622147	1.11385274839548	0.994242254360987	1.00233298571777	0.9385445619388	1.00172782798347	0.937963516273514	0.991897466979969	0.985125031361263	0.940271740154452	0.957732105492144	0.931778176586928	1.01803516536758	1.02551011662024	1.09115064957003	0.989711167293185	1.02638438460218	1.10616330605264	0.994435567065274	0.951724976826826	1.08514875668366	0.985601356706978	1.1410335982669
Gene11211	0.95817467102634	1.0014582219183	1.02571161067995	0.981562330136373	1.01073555028978	1.09428604068918	0.976399378821353	1.10904888972047	1.06424152444093	0.956819510288742	0.960993043199704	0.989672101956056	0.972959506691012	1.02554542119738	0.859208058490019	0.989001171927909	0.840752180525216	1.00452548567511	0.834645936373375	0.974912866181099	0.884113146453941	1.0144147413876	0.839946994673999	1.3187682476432	1.46760274507266	1.35712299825006	0.933177755602558	1.20018967107425	1.67323614908705	1.33196401753154	0.800418953682539	1.02539881853472	0.837684534339519	1.23327866357041
Gene2163	1.12419149973424	1.05778956447524	0.920934240019806	0.983964689923427	1.18491859372715	0.953762287976599	1.02490629153855	1.12034816169416	0.902660287586105	1.01725047004404	1.14859296435413	0.897769156805702	0.980762423052132	0.999916466167929	1.159634412771	0.982304621717117	0.972641336451511	1.20349143935459	1.10475533949393	1.08139478160852	1.13510884480434	0.919884671272664	0.822953025485752	1.05923375993459	0.982035563956854	1.01066280462944	0.886416479986252	1.09579326268207	0.996672984339884	0.915339226887295	0.989130989469515	1.06052747091106	1.51732769586103	1.00150557000926
Gene37828	0.990505137789597	1.0097973947562	0.981478661968244	1.02803789746684	1.00208750771079	0.997270348256573	0.996007318590359	1.02652377443507	0.975716602667483	1.02812773921216	0.996763009611569	1.04367293818722	0.993778915904957	0.983329417537331	1.14550264349483	0.955344719257406	1.08322244376983	0.940625443579463	1.03072579345522	1.0267277570086	1.0188780473864	0.959514404678316	1.01089123451895	0.872738879873064	0.940625443579463	0.902277921134678	0.965154286766407	1.01282822912878	1.09030824599277	0.922317548515815	0.983674009160431	1.14728589289797	0.925707583342565	1.22881815428965
Gene19936	1.01975327040607	1.00675796481555	1.02371277436424	1.00620862639001	1.05547399443697	1.02625925323205	1.01167974412036	1.02774116625049	1.00006242437419	1.00795227097749	1.00454613584577	1.00235516750564	1.03110362508543	1.00775195253975	1.44886577932286	1.86933710608876	1.10510163413132	0.965172244907829	1.01799393527349	0.895583375602217	1.01349216720935	1.2370323548578	0.972975395871001	0.917084638640718	0.94380516767677	0.896302373743387	0.972299288276131	0.902563112581149	1.17353180249554	0.981806953041225	1.90045801077996	1.43014290061023	0.987824471948595	1.14658375440011
Gene13829	1.65188995569692	1.06045551894163	1.01988615037967	1.59762627770739	1.2285101259311	0.956498033830324	0.918535522650811	0.997253399839255	0.924168890178935	0.995330734429424	0.970208793911317	0.985558413883358	0.971437361479042	1.04139741558191	1.00912734026229	0.956733535679564	1.02083270703691	0.87972804191878	1.02050253365064	1.06540097738831	1.00503546733781	0.944973026200142	0.920151963362377	1.0448285882331	1.07246052331973	0.919736554454992	0.951096401234703	0.909433346587064	1.08102157898268	1.17745548808718	0.949086999864329	0.991776829513735	0.846938981572602	1.03714072385505
Gene502	1.31270910975443	0.902563112581149	1.28723302286479	0.924664455292623	1.09180036698763	1.45631899683871	0.986814901140044	0.918378488501457	1.00910822123027	1.70063224245361	0.978977658504186	1.13308037317353	0.924558220190687	0.954188373658754	0.866696074514827	0.88310288167138	1.01042351057585	0.887146659520272	0.962852886359383	1.22144743604363	0.987511519493579	0.828331070941195	0.799643328219285	1.51878405329763	1.1620586907039	0.884113146453941	0.946912219568165	1.7514031796223	1.14254028742178	0.890083220802778	1.269185060448	1.6203894600789	1.01745056056606	1.47462634447627
Gene29596	1.12836536300868	1.00771682872112	1.18704588585996	0.911615810351045	0.951353013772644	1.14243048264852	0.927846460878422	1.21360513224809	0.91509022283764	1.03230860602257	0.917160423896662	1.17287890319878	0.896846751637935	0.987767088361656	0.933885738312959	1.04841209316273	1.05471505548595	0.968025547260423	0.984655421020574	1.1724898432269	0.962362441314417	1.00456686928409	1.05310526905112	1.11434867251635	1.13107416799141	1.32861079451305	1.00857884961334	1.06560990504057	0.974859762724094	0.990937138822635	0.979298961161712	0.993540324783863	1.28768429941769	0.975363937037872
Gene15264	1.10323795934936	0.944844869478636	0.968509016199298	1.00160209191893	1.19706594235702	1.23616395669467	1.02077515576221	0.898140858880494	0.935846654095895	1.24396838159605	1.10433623554518	0.918378488501457	1.09016402093153	0.959966401145217	1.02240061198536	0.909704489948601	1.02638438460218	0.965457287008243	0.989831240556101	0.989763371586446	0.938150599717023	0.919736554454992	0.904614474966224	0.968998445202734	1.03279436463346	0.970588932874867	0.96611203558979	1.0501314706136	1.15504409816219	1.1983306359843	1.50041565029897	1.3345872002736	1.309195143549	1.00459799401153
LZX-Unigene13878-All-g	1.45304511911983	0.882685176034075	3.33365459209379	1.31371414393293	0.901888770090672	0.9062367028249	0.898768003517725	0.823960639887268	0.886651846952823	14.748788133636	1.44364735620309	1.24512835451094	1.08123501569651	0.820466015586261	1.40212120672202	2.9553805651725	2.61196706741847	0.970654226951943	0.951261579430277	0.931632768569734	0.973509214031776	4.86438607144113	1.02047154413089	0.967400237141478	1.00919880883784	0.986234371089942	1.25253901797808	0.983738181701208	0.963045695912996	0.990821963378383	1.02554542119738	1.06243492397312	1.1460765722203	0.976006983960128
Gene10805	4.50004287056276	0.687745795931007	11.9852726383434	2.93550945024034	0.668150295396039	0.782553609082262	0.752769495328357	0.759852263566946	1.01058159914515	29.2405522606795	1.57279159751224	5.56484046122003	0.99325126909098	0.784093307495228	2.32393673242171	4.12305544203203	5.56484046122003	0.957695878265283	0.918901355289439	0.898249500007662	0.967502785631348	3.52053236152077	0.987966976071277	0.971060289719643	1.03566560704092	0.998334047662441	1.2856262780114	1.00988847386819	0.981051244721123	0.958687955622375	1.01865937697768	1.08847904626649	1.04750847471161	1.00184206136557
Gene8419	2.66359146306898	0.804437783374487	1.75428236887831	0.933666068483514	1.00549612033704	0.880487711529856	0.852874362280889	1.17104096669743	0.984245496691842	0.975486813486689	1.50346591777061	1.97004329135693	0.930163247470994	4.58983372487806	1.6203894600789	1.11481287435618	1.08428876129057	0.960760430524433	1.01457025201458	1.01988615037967	1.1055746628856	1.24874653086196	0.980389859627301	0.949964559650977	0.941830394721049	0.975891696913255	1.0031977025085	0.943154202211361	0.989689201168865	1.06671133604191	1.07211236851672	1.02504600926015	0.991207034913639	0.98153327244887
Gene18784	1.01071299987757	0.981088472526147	1.00026592938776	1.11761486812636	1.00072687347568	1.01448901488705	1.01167974412036	0.988699274786167	1.00006242437419	1.00795227097749	1.00454613584577	1.00235516750564	1.03110362508543	1.06782618936237	0.966864901269074	1.00394741404098	0.971060289719643	0.974841727534482	1.00237449567044	1.00777593036986	1.0074151023347	0.991273248211348	1.01401295644183	1.00799271031263	0.980534006787846	0.987258337985289	1.02186392614557	0.99323206219857	1.0226758348164	1.00853045099669	2.04546475640719	1.5819675631615	0.991768738048319	1.02102107928175
Gene8676	1.11060423930723	1.05729376590511	0.954803444826968	1.28723302286479	1.06008359984554	1.01574263369067	0.98852565306234	0.943624034657115	0.952436805126802	1.06417064081846	0.974664355242819	0.931239388711051	1.35892862375052	0.922587418845114	1.50434462775985	0.905470825321477	1.0682575762491	0.747233413775422	0.880605836932721	0.890930160476613	1.1721223943173	0.895583375602217	0.74660525709039	1.13628506837982	1.04573665822145	0.96300837078251	0.920367293776707	1.49109938269261	1.28897677249262	1.08462556138038	0.980417561182315	1.37526678221586	0.926873846969997	2.14478471500452
Gene12922	0.993877272542496	1.22416398538607	1.00200177984371	1.0223473203839	0.993528564044651	1.01148313374704	1.00332337505267	0.981597710419082	1.21732427680064	1.00067673876571	1.12823817427915	0.996598622415742	1.01556239017562	1.00111274299017	0.99122931816494	1.01631922400947	0.984749630426429	1.2869010247141	0.99715903413765	0.995165472188357	0.989402777487049	0.998579784676954	1.14399974414123	1.00053627488612	0.99947952357261	0.997658168405607	1.17396459930157	0.995380489559276	1.00417983597481	1.01582044890278	1.00926852796845	0.998222246136282	1.00706256840973	1.01090030521606
Gene32710	1.09197951295699	0.940493753684674	1.02566675458417	0.985100259586275	1.0464742669199	1.18142650099854	1.14196365496494	0.956409304905997	0.956498033830324	1.06424152444093	0.958612902252858	0.954422894039362	0.981889989158332	1.03138946669549	0.958515817414713	0.977922384514138	1.12056450377287	1.13077980021468	1.02602861294602	1.11290020088784	0.934862574295391	0.923218041999724	0.975764449435149	1.00770025974873	0.908641683928911	0.857021129351249	0.960895223950067	1.07709780897072	0.991437194546142	0.832095834978291	1.19356213984234	1.24658643054961	1.03963271331803	1.40490474620378
Gene37761	1.00819999396577	0.990333574760178	0.995324081186149	1.08832661529121	0.991022978739734	1.00015906134095	1.00061097121633	1.00095096235654	0.992195553173032	0.998032911218069	1.02917289473622	0.994494779172334	1.01158246535463	0.999024787260106	0.880487711529856	0.854688087777101	0.899750563811366	0.996845594421862	0.969915308733209	1.03521871070435	1.05673973248122	0.81158274397753	0.991452922527098	1.12897230726555	1.16924062022005	1.18729231016563	0.968294738551555	1.12788265131615	0.993579033354642	1.14687969707236	0.936751389764139	1.13218002159883	0.977105649618597	1.47260202518991
Gene4519	0.996123964840386	0.97236723717288	0.997257159039994	1.00396804661631	1.00031138709483	1.02392842049186	1.04147537188641	0.980580631857963	1.03121188794698	1.03359637043285	0.997351130988646	0.995615305662743	1.01363214458017	1.00023694713836	0.999387328309275	1.0075934275867	1.00305950610265	0.989869495768098	0.967376666570955	0.976155982865958	0.985366380576546	1.02384413941818	1.01727416072951	1.0258825239459	1.04920584001323	1.02198331830033	1.03027691835952	1.00381857352893	0.992536518311247	0.989208190013319	0.991518238532383	0.988297540579703	1.01842717564915	0.99149778671772
Gene28062	1.03944664046173	0.935788986786711	1.02298363328163	1.01277447408975	1.00417118819799	1.18223194266622	0.98519362561753	1.02737138070001	0.976955272056282	0.981126623428053	0.998846229588525	0.977002064046856	0.994803356639677	1.21040443440346	1.20698865689754	1.2370323548578	1.02967177732041	1.30660658002817	1.09347623056195	0.904516646494111	1.06938822064273	1.0895666108573	1.02780756250295	0.777530424056072	0.80119866875399	0.884378556575727	0.940144939246252	0.750179846637105	0.872402374207092	0.836876678073114	1.11264201497644	1.0519190059403	0.976352805864505	0.976773295763682
Gene3408	1.05790067575998	1.08375082375562	1.07066886973429	0.949468879088617	1.06169202288479	0.96300837078251	0.924664455292623	0.921522076011513	0.886539883504849	1.0501314706136	1.26534635657333	0.933291611801998	0.92629496467013	1.0419510706328	1.02911066323546	1.6779155852312	1.08442121145923	0.914650808968737	1.00415522185697	0.918535522650811	1.0105542702258	1.17074401567632	0.860165958119495	1.04146037893041	1.07102160200455	0.980616082990362	0.945465272955834	1.05113878019246	0.88699615672858	1.01130790177349	0.969413499083182	0.920522000229246	1.01861548189945	0.864336078748104
Gene611	0.983978755126763	1.01303570520378	0.966526108505637	1.03421911512614	1.01590280669483	1.09799057500102	0.999032463159689	1.04108910880509	1.07102160200455	0.993446814188439	1.01430756540222	0.96386603811139	0.987502219627419	0.973874589747271	1.22936284368215	1.3607148509505	1.29422077851417	1.25253901797808	0.785341576205973	1.08651187323095	1.03630053630352	1.08893333823518	0.948545801535452	0.939887880686608	0.822953025485752	1.01517070209838	0.929675357238065	1.01495192418862	0.719633958629012	0.836592259643532	0.996310450448307	0.918901355289439	1.51616397461852	0.631269907998886
Gene14890	0.69359921942959	2.16824622699713	0.837684534339519	0.779338942368699	1.35153491504249	0.826979238562307	0.755650422827303	1.1670948351059	2.33869701366582	0.620732689380814	1.65471712836698	1.16909460628878	0.83932651481378	1.22794672225617	1.76531461900987	0.692119877561753	0.820466015586261	1.0770320451168	1.01057374598425	1.14534276538434	1.14755849756707	0.861187762972995	1.03595000186754	0.744291244253892	0.836003464792179	0.673019742139313	0.998426278129964	0.653571767436951	0.899363871698365	1.02737138070001	1.30151977381503	1.18491859372715	1.00818934799188	1.06449426375606
Gene104	0.993485674364141	1.01820673784833	1.00232144839469	0.989763371586446	4.76018001561983	1.04062357738847	0.99028430290764	1.10176596374737	0.98304700271462	0.987243349648063	1.04495923679222	0.983751596726534	0.999655221606986	1.30660658002817	1.00042356417751	0.996215622514111	1.01449697256529	1.05044975954408	0.995051237325735	1.02308518357937	1.12953384373528	0.993433070061635	1.00180156238494	0.973110815638465	0.979779920340531	1.00451070327162	1.0222042141463	0.98047610136782	1.00680148506673	0.999068696250443	0.997094201458204	1.00383183594473	1.10726635917225	0.996353578592514
Gene10771	0.983023781344333	1.01853472134445	0.978672657645521	0.974219580394031	1.12339119137522	1.0589600563486	0.987380598527283	1.06605466310987	1.00528502198751	0.955410404417639	0.973640506081788	1.03679529813232	0.981094161761734	1.15634192798154	1.19913064666734	1.34603088741638	0.856803319884611	0.993045293336231	1.04920584001323	0.876283490832201	1.21462872088545	1.35344349386909	0.65504905293929	0.73619754904377	0.995674480404158	0.708038306496879	0.787201504054778	0.613971557102915	1.34551622156466	1.20852677645285	0.945254444725934	1.15701217510982	1.7440963065547	1.00803894379384
Gene11342	1.00131303649982	0.987638280838331	1.00738880870487	1.00620862639001	0.996728471836629	0.993215970245781	1.01167974412036	0.988699274786167	1.00006242437419	1.03882857584794	1.00454613584577	1.00235516750564	1.03110362508543	1.00775195253975	0.96512610632219	0.998855586743757	0.984157683302333	1.00281474549356	0.990797010251976	0.979851371620307	0.997596737675203	0.989735950266197	1.02504600926015	1.0031430090489	0.978441365720837	0.994494779172334	1.02291594177952	1.0017440137934	1.0877164095474	1.069176092455	1.00856265865806	1.02201354376262	0.999207618537395	1.05409460171127
Gene15031	0.917014733691513	0.995662075451913	0.850084116722733	0.931330649304528	1.16041213249569	0.997557572545006	1.1792290863275	1.74658177054201	1.01448105720881	0.820801608853506	0.969455551700377	0.857021129351249	1.01587311870725	1.04451485102418	1.08315450649198	0.933502740224792	1.22292345480882	0.930509048042173	1.01281928323385	0.929173685460597	0.914316806259959	0.927157087415352	0.918150090395372	1.30957216031048	1.31924434547218	1.22144743604363	0.980104922870518	1.16450356987386	1.00424276010068	0.91904374857354	1.02077515576221	1.11137126343809	1.14415377030752	0.98100075198917
Gene62341	1.00165713842883	0.98455651125798	1.01185657406443	1.00057875468123	1.01432240615219	1.00673501359826	0.984635925399397	1.04161049118552	1.26534635657333	0.980234914952527	0.978949556919389	0.976065167970888	0.994232267115655	0.983954364394697	0.992632260968034	1.00536069953764	0.991823744764534	1.0228306911634	0.988403443192631	0.996584133492475	0.992691355122573	1.00143986389636	0.995339282749242	0.995507155462878	1.00553362666617	1.01665103578259	1.09894574664005	0.991005792683394	1.00902172075181	1.02255712363551	1.02676754853441	1.015767755766	1.03276454516263	1.01754002658834
Gene2089	0.636784678487597	1.48170607094341	1.18406764054599	0.826258083311409	1.3372322806118	0.729487361788419	0.708874798523208	1.22416398538607	1.01194160887805	0.990420424131542	0.763761049583323	1.29045822486996	0.80526556469051	1.01556239017562	1.00406817945248	1.0868917817201	0.95292557705246	1.03112895857681	1.05457742411646	1.04963995672772	1.05431035007363	0.981630374720708	1.05022918457545	0.979210429576124	0.999428632530409	0.990213144608348	0.995639160925517	0.945371984056625	1.06901861262154	1.12488285943764	1.00943349372973	0.97882998449509	0.992426250515192	0.955922387188478
Gene19153	0.987583833158311	0.982392071169307	0.993222512804857	1.02765174734483	0.997658168405607	2.04546475640719	0.998586253837626	1.00007227696404	0.990779116390998	0.996131714973745	1.02641778797629	0.992563339454547	1.21007761695114	0.997407884597002	0.952611586719833	0.963941941599301	0.903893459189612	0.915590774986285	1.04067449099414	0.910286132479113	0.947133029673918	0.941186113995008	0.999829901613326	0.980580631857963	1.0005166154194	1.07305135306964	0.986088360458881	0.986905390604395	5.78679913339847	2.26380117299527	5.56484046122003	11.9852726383434	1.16889959353738	14.748788133636
Gene7518	1.12690868037587	0.915668809138093	1.26704427137022	0.979469515224686	0.894273959753265	0.929382825116132	0.961078108173498	0.949279881258333	1.21623892820918	1.17698274947119	1.04092207743416	1.13218002159883	0.956852336681924	1.01835736803046	0.976508492064179	1.01194160887805	0.981685521081222	1.07497451370396	1.22547414489832	0.997084142853342	1.23356663268382	1.01954196657933	1.08352445132894	0.997088694234831	0.982154719668519	1.02127016819635	1.17307511251765	0.978141485201435	0.993025342135159	1.00045973192727	0.997333959522868	0.986542370855207	1.00871508905049	1.0015526058344
Gene6725	1.02756021265041	0.986129135854162	1.01224901164543	1.04830266154025	1.00515563578757	1.00002294992287	1.00038707917307	0.978726406534824	1.03006455267016	0.997820308409771	0.995971439849172	0.994284605789827	1.01127625499063	0.998812234133521	1.07010801555033	1.028155815457	0.996790565292982	1.10199146326509	1.00027308745842	0.956233858130169	1.00968178910016	1.0576107542699	1.08402408182955	0.956323290657671	0.966362915087262	0.9708537055208	1.03366761385129	0.956233858130169	0.977966609579592	0.992659293718362	1.12339119137522	1.066774988129	0.994774875277487	0.981432812099705
Gene13012	0.993257280912759	0.973090235759875	1.07357565039296	1.08132313736768	0.968773334905944	1.05147241161355	1.03513541247817	1.01124624145096	0.990972586882147	1.06552669453623	0.994491183922667	0.992859653815388	1.00918459275009	0.997615966788172	0.991972980844894	1.02107212643676	1.00197068848148	1.00186887869722	0.972387305435662	0.987209842949597	0.994717574043558	1.01915848697625	0.986028114981596	0.980971447360068	0.986375888096408	0.988910397511143	1.05861252123666	0.985612869969545	1.00582986077426	1.01655601670583	1.05346877974005	1.02023047877456	1.0536154060121	1.05179954616683
Gene45645	0.987855681090326	0.996505320113352	1.06662301654733	0.993458164781057	1.0059844043341	1.02108150052819	0.999739766999765	0.993161465195393	0.978856214977643	0.999916466167929	1.0709652167335	1.01192350631456	0.996026829875708	0.986351630645794	1.00474474009067	0.951590097882126	1.02465099866755	0.997687375931231	1.01890541393585	1.06088914283885	0.969300508519539	0.985996644810567	1.10894249782258	0.992347961934778	0.993562543709983	1.00372933826421	0.942985739737404	0.997934464213938	0.977604997211722	0.897932780876047	1.08503670724779	0.984641466698133	1.06031619773549	0.980694713867405
Gene4773	0.586409208761906	0.64817547502162	2.5576552865928	0.635025926068823	0.49190012752084	0.890930160476613	1.39982934409401	1.34387361831837	1.10854674104935	1.28067837048332	0.741974160807468	2.52834412327329	0.644152693618101	1.11137126343809	1.01540822007484	1.02132622155613	1.00796965013391	0.947098539910691	1.00557618136465	0.963791194523156	0.97236723717288	0.982639519513216	1.01945238177837	1.00672618553123	0.973356056820722	0.989140612635072	0.993097828325413	1.02291594177952	1.06525351624726	1.00175035864243	0.984056345405584	1.03129972644304	1.00046786394122	1.03959792424443
Gene19085	0.831438391217604	0.979270091281767	1.03724248723746	0.894273959753265	1.12823817427915	0.986844926991284	0.877701253580491	1.30235805585342	1.17036970080788	0.934616582637952	0.834846137349417	1.04182043796664	0.884630442958274	1.26295525655778	0.989068755267418	0.980509583589568	0.87867362037796	1.06836656613215	0.887388468479048	0.972875353617239	0.989646412970608	0.938108792121093	1.04429642553826	1.22547414489832	1.09505440823102	1.00561181591617	0.991648603843926	1.09779067043007	1.03243555301633	0.977217278180096	1.06049394206382	0.959653528624863	1.17589893045854	0.980064551545588
Gene8512	1.00029722393545	1.01295428498748	1.00910822123027	1.06832975646724	0.978077130433005	1.03618607333317	1.0037003601593	0.981935216976537	0.994696319964819	1.00099953411302	1.06686325391137	0.996882833439008	1.01606825707029	1.06519399799783	0.995498486555315	0.995233417746623	1.02422014305462	1.02134178441621	1.22416398538607	1.04112849320897	1.06989753810923	0.980204863398018	0.969954500006251	1.02847326583269	1.04710170873006	1.04048314490211	1.00700432920912	1.0333423109738	0.981290537989561	0.986724313190622	0.985702588639618	0.978394557024787	0.977560657489548	0.986159339139448
Gene7641	0.890501643635362	1.01292706861486	0.980863042047346	0.960970888829359	1.00632120800124	1.24446549759339	0.978322588317399	1.01802052948044	0.927704737116668	0.915206062332965	0.937963516273514	1.5355136500009	1.16120397507668	1.01973306749422	2.22475113641719	3.60044758225412	1.45631899683871	1.25506030031211	1.10087517493454	1.04637580088828	1.19757108147423	1.65471712836698	1.27621500980221	0.893985965552784	0.893102552455827	0.889502360946704	0.975363937037872	0.901783049314214	0.817817585957191	0.866539539005326	1.0407387082471	0.98312078732278	0.905954745311777	0.844262784044781
Gene1287	0.73619754904377	0.797188556366953	3.16886277961199	0.69541754697397	0.891216903772306	1.34983841929216	0.83266244506192	1.02281097952849	1.17009152547173	1.94755393887455	1.12267209054247	2.58307412749819	0.81103934246415	0.870709212108545	0.996102764147828	1.0895666108573	1.02123067764997	1.00809851078682	1.02900274137914	1.06173676187299	1.05976228345849	1.13017773638296	1.00984958577134	0.903700844127616	0.874996527193417	0.89212161705132	0.972553983257797	0.89703869277289	0.980204863398018	0.901494710074771	0.997393220849299	0.97226745418643	1.17893636450989	0.982809779446434
Gene9209	1.04846549892309	1.01501969457747	0.971363140968792	0.943419028355873	1.03138946669549	0.933502740224792	0.982139811495224	1.04950744722387	0.838545618442128	1.21360513224809	1.01038009515505	0.997094201458204	0.932591694448573	1.01487818837806	1.11413307743825	1.01217082310147	1.04290124155209	1.14924595303355	1.17524854297855	1.1508577552552	1.07369679902629	1.08664437193928	1.05196184130051	0.990892183502739	0.980951600485966	0.931179932614289	0.982945600509903	0.997596737675203	0.849116053820528	0.874722427592921	0.962746218438277	0.850084116722733	0.973874589747271	0.767526081008128
Gene22356	0.98066380001313	1.01672000783139	1.05171828670703	0.977966609579592	0.918378488501457	0.954153923110558	0.957384810641412	0.995138334303423	1.12056450377287	0.961979726059336	1.05504561622892	1.02605510878585	0.975716602667483	1.02714929674995	0.977732262365026	0.994253982301806	0.983183389389541	1.05126469933321	1.02945683510304	1.27076299665876	1.10975055643121	1.09761952813239	1.19231693364855	0.959564952872495	0.965288998272173	0.989613850720214	1.00536885199424	0.934431090160858	1.03679529813232	0.998869171445453	0.99122931816494	1.24590190442858	1.01699556259722	1.16749334916493
Gene3219	1.02186392614557	1.06747511242978	0.976307862321614	1.11201023352885	0.903893459189612	0.966977040797456	0.993708148645491	1.03132021495918	1.21773158594602	0.98304700271462	0.955143226612743	1.03241259522543	0.970322367780093	1.09080144559056	1.00149967394857	0.990967530840403	0.978042975844436	1.01022948747782	0.984749630426429	1.01107735612804	1.02285177911726	1.02232659632087	0.982379865480111	1.00102520175185	1.01116830121591	1.01903513074401	1.03842586625173	1.06163810571465	1.01478123501226	1.00455122860409	0.996390592742128	0.99828851241079	0.994464219705645	0.989755455058526
Gene9367	0.958200757744672	1.13001433774248	1.11546828910298	0.922784241438403	0.854324646190661	1.01829646448161	1.26234563276842	0.747817362518232	0.636784678487597	1.17484471866645	1.74863674037823	1.15634192798154	0.972921868161927	0.544591742481796	0.991452922527098	0.988134855050085	1.00097222420502	1.06552669453623	1.0284343916533	1.06199858461792	0.986622602254033	0.974256041218459	1.07549181908829	1.00277623673492	0.943193031427448	0.94676426936219	0.979645433644764	0.893231153399901	0.934663848442268	0.834645936373375	1.23738540368315	1.07987123043559	1.19356213984234	0.877528656591797
Gene14815	0.949749141811402	0.927555282552184	1.0144147413876	0.983090019602636	0.9713454687657	0.955410404417639	0.980032541736342	1.06301986409365	1.00654043510309	1.0857044425398	1.10340771597023	2.63379769393364	0.983647796261484	1.10863551864638	1.02304019164131	1.04950744722387	1.98538710831966	0.97830367199958	0.995825101799218	1.00967339827541	1.01087501986339	1.03714072385505	0.999996035719027	0.973212092048335	0.992612199448832	1.00487543748591	1.01380823012508	0.975705150915275	0.99298030333321	0.995205560490106	0.992913957951595	0.975456365505212	1.01930558522714	0.990505137789597
Gene24500	1.01824277989349	1.07040866511704	1.04408591743581	1.11690890701403	0.964384640353885	0.987671836787828	1.00139959133908	1.00545890153677	0.980073914518997	1.05835089996093	1.01111707168742	0.980603555883213	0.997017560753242	0.98759617492245	1.00452548567511	0.997859201165317	2.17795458646524	1.02241565402459	0.990396350970733	0.951901038979682	0.976478781884373	1.04052727166744	1.00848373520616	1.00824869829897	0.975111427165094	1.02047154413089	1.0010930946466	0.988374573198817	0.972577690463567	1.08386388599558	1.02688468654245	0.976337001481331	0.987298598149555	0.985822013395398
Gene5278	1.06359531504107	1.0971174817292	0.975156899672727	0.96659556035574	1.06610572364415	0.945212316292878	0.880858363981924	0.999916466167929	1.00459159457586	0.998696450287728	1.28105310796474	0.9385445619388	1.12072885437902	0.855982732742202	1.08097497622092	1.22259167108649	1.00345393687946	0.975930341256704	0.940408398045312	1.01810740391194	1.00509007387017	1.13154000626897	1.14378847369666	1.05147241161355	1.02881506303323	0.973509214031776	1.00259585813715	0.952472334341048	0.978237619571925	0.995810180731994	1.04275934337654	0.964235095729019	0.994544601926125	0.974294570921794
LZX-Unigene21139-All-g	1.01277109409488	0.968761295820113	1.00738880870487	1.00620862639001	1.00939128023078	0.993215970245781	1.01167974412036	1.01435631113347	1.00006242437419	1.00795227097749	1.00454613584577	1.00235516750564	1.03110362508543	1.00775195253975	1.0267277570086	0.944318184654833	1.12157865953954	0.956544161896631	1.05531306527329	1.01614605776279	0.909239143144204	0.924433222337732	0.905658774684476	1.06809387206684	1.08544195561024	1.13183757367212	0.976559633692255	1.05888007917482	0.96512610632219	0.944362048716824	0.969323217188953	1.08250258539725	0.856803319884611	1.07338581022883
Gene14213	1.09038453782166	1.05997872469073	0.92115582708379	1.08562007211205	1.18109729409266	0.947660472251497	0.9149424496145	1.00910822123027	1.05185109116985	0.921850162583434	0.994751701216601	0.996960797372628	0.944973026200142	1.01388950713582	1.15359221223788	1.01324595521839	1.04739893401395	1.05387351844995	0.978042975844436	1.05514938206794	1.02103519946366	1.02143906526739	0.984618028176402	0.982330371309668	0.988775394681346	1.05701093562878	1.03465128224614	1.00053627488612	0.990340252990425	0.993017375405189	1.00039517475187	0.996176537789574	1.0256200707429	0.99375163547886
Gene16978	1.33196401753154	0.999735661973996	0.714642863416945	0.942358970268649	1.30113856292146	1.41475079278523	2.12292153828606	1.20616498757972	0.96861212316689	0.859805635521724	0.80373707665892	0.688783415907059	1.89677417958204	0.989795104663771	1.02306897112678	1.24759787376008	0.664988357088179	0.681419501854273	0.796764610746481	0.549051631942652	0.572419513533142	0.590443487933218	0.590443487933218	0.944183216500583	1.23561595826957	1.14363942400578	0.616271209041592	0.967274526102979	2.00095868961953	2.32393673242171	1.04043039605965	1.06445355194449	1.8092029249128	1.09799057500102
LZX-CL9794.Contig1-All-g	0.994548431487501	0.968761295820113	1.00026592938776	1.00620862639001	0.98554633810579	0.993215970245781	1.01167974412036	0.988699274786167	1.03497340628634	1.00795227097749	1.00454613584577	1.00235516750564	1.03110362508543	1.00775195253975	0.963472021322118	0.978744989000873	0.959564952872495	0.937754473968433	0.949468879088617	0.96391699212085	0.996231871624633	0.98100075198917	0.991534623576614	1.0457711859528	1.05832322317882	1.06163810571465	1.06605466310987	1.11847229762732	1.05171828670703	1.11385274839548	0.982495202387279	1.01679017789077	1.20676598313269	1.06525351624726
Gene15975	0.978744989000873	1.00882516969393	1.01407590030986	0.998537120133337	1.01141791387633	1.01590280669483	0.974523352241972	1.01815475635862	1.0439902175227	0.966732381423347	1.01298767583749	0.989742482210737	0.98683524995948	0.972959506691012	1.14901631234238	1.16416625492105	2.05865768689998	1.02070864249102	1.01534966933351	0.934862574295391	0.998862509204622	1.16568443335862	1.90045801077996	0.857021129351249	0.893231153399901	0.993178916062992	0.990396350970733	0.870570596076531	1.0770320451168	1.24396838159605	0.931330649304528	0.880165817766522	0.971481284963377	0.915793154461206
Gene2093	1.76235889228833	0.916291643651228	1.7909382156005	1.11137126343809	0.757349385834196	0.763106836243287	0.80411749462205	1.38783786670728	0.887146659520272	2.0108390955164	1.05592099444191	1.18614181554779	0.857955611902247	0.737003538499211	1.60869074183055	1.21007761695114	1.03281270086094	0.987966976071277	1.06407739273908	0.950457917548569	1.02264701963789	0.997420938394829	0.929813738785323	1.06589380521302	1.07413126178891	1.00459799401153	0.988726179866271	1.08963300343874	0.975564984651606	0.960645931437987	1.04505011542439	0.972921868161927	0.929097712955368	0.974450768395589
Gene19268	1.49353893158367	1.00984958577134	1.57279159751224	0.856655981242015	0.8596190264304	0.885727539353845	1.28142757166693	0.762718882389886	0.992030339045249	1.3594902309639	0.934801837419783	1.00902172075181	1.28105310796474	0.609416613816662	0.935400769290506	1.10616330605264	0.929771933956798	1.01023988986053	0.993951057945274	0.879419169216414	1.04302699025707	1.32920396476884	0.985858854091438	1.00295597254804	1.03089059594719	1.09969507276245	0.977369871469018	1.04468285810422	1.17851302487208	0.99693639662388	0.969438064732095	0.971007772680936	0.940271740154452	1.00398104707634
Gene19037	1.15282119478001	0.462268263971978	1.14196365496494	0.462268263971978	0.663416656290205	0.515728364963085	2.18615088471054	1.01084496348191	0.572419513533142	1.50632550839693	0.96523259710532	1.13107416799141	1.30312151075167	0.593233001150851	1.01259636118495	1.00414677073198	1.0306433261898	0.992942327282613	0.949045974584557	0.952743938374471	0.952108660352784	0.98283578672439	0.965895955623695	1.16341251519255	1.05923375993459	1.10494431617037	0.987465394219293	1.15005451531883	1.07594609608901	1.03103116096512	0.973334905048191	0.993609444319276	0.980635704921226	1.0728713770446
Gene12066	1.01747523907928	1.06093852692911	1.06236915533408	0.954705661621348	1.05866450821911	0.939853084505068	0.920223783645806	1.3890795187406	1.00862583509024	0.890083220802778	0.969266062373688	1.15891105090378	1.00515105023287	0.969381261122048	1.41088302734588	1.01227384403893	1.90612828357898	1.01481217835137	0.844262784044781	1.04544341057794	0.840171015777148	0.986192226735872	1.07804868064429	1.19531315912145	1.12195287575834	1.10060056527645	1.06579449049766	1.1176653691303	0.660902885198818	0.745078834373846	0.833591513171732	0.625449978783311	0.976819975337415	0.623171988339864
Gene1331	0.953956018184258	1.00408743735233	1.14924595303355	0.978892292332339	1.06696556941328	1.11385274839548	0.972921868161927	1.24093396256461	0.976985990566319	0.943373774170138	0.940226625748107	1.12977537148228	0.982461660105803	1.09829271174446	0.923917380490004	0.929039940015402	1.00305231931445	0.977334385052782	0.923110507507537	0.957152249217565	1.00397342890647	0.989785569485684	0.888728073467904	1.4279650510107	1.51056182930794	1.35057295767951	0.933502740224792	1.31924434547218	1.1670948351059	1.16694534600654	0.955871464707978	0.961810874101447	1.37871077318545	1.15229343951797
Gene1450	1.00364345657173	0.996887125127126	1.02558291783393	0.989727402048635	0.966052912075642	1.01931662114664	1.00236843220565	1.00573732952615	0.980580631857963	0.984834697988788	1.01183263527574	0.981120196242984	0.997445747149914	1.04915549546583	0.877830091495187	0.96670961217276	0.841456868700407	0.990356960448924	0.932460317399778	0.992413291974259	0.956374526951953	0.832095834978291	0.952534239304388	1.51056182930794	1.5803397848888	1.25696780923088	0.946299481489987	1.14878835575071	1.40591724943663	1.23003530014773	1.77165633634437	1.37597393994128	0.977986394575378	1.42088758996999
Gene7784	0.992051501245459	0.994597048816374	0.989442874696575	0.991747961006104	0.989534564767767	1.06417064081846	1.21272671297055	1.36204329859469	0.972662655319008	0.975731119323104	0.992803984025418	1.00738880870487	0.991524561964476	1.0419077039348	0.827721479722715	0.833917685842957	1.19681990356388	0.927361250144938	0.815600139864302	0.694538728052533	0.824233690108643	0.800849207326409	1.00871508905049	4.34622340911184	2.05865768689998	1.57186168852983	0.991386601049967	4.50004287056276	1.13915786431449	1.13510884480434	0.873963116409657	0.966959443578794	2.14478471500452	1.22681527562619
Gene23880	1.05773951476824	1.07876283978255	0.962219575665396	1.01461249029765	1.19881729578948	0.957354598888156	1.00300145257246	0.930044399600307	0.918150090395372	1.46760274507266	1.27179385020844	0.975363937037872	0.953459308066559	1.19531315912145	0.990660499601654	0.982472214163383	1.06093852692911	1.02686428222511	0.848558756985575	1.04904058050937	0.818880942645096	0.983603700075505	1.07923727356161	0.948161587428347	0.84240145818069	0.952207374607417	1.51616397461852	0.898249500007662	1.30312151075167	1.01292706861486	1.51359625475537	1.3647929473771	1.16600430653386	0.984086139419473
LZX-CL12092.Contig10-All-g	1.36847474052936	1.14508915042133	0.877187134781544	1.20852677645285	1.09685030444375	0.946299481489987	0.947059630659905	0.862257684498713	1.26060459572777	0.941468537985099	1.09537283999315	0.923846539560702	1.15874918884676	0.917292050336481	0.84240145818069	0.838076063026192	0.938842752674292	1.12001459031575	1.03016482238563	0.828931621537817	1.08205157218449	0.93573453911966	0.941730114293514	1.03500237492667	1.00380313427937	1.02214217621488	0.983836232628323	1.04858412638333	1.48720968492016	0.995025759519855	2.45893492666926	1.58660234743651	0.996896894802691	1.00735797754428
Gene19231	0.999356980362464	1.00675796481555	1.00738880870487	1.00620862639001	0.98554633810579	0.993215970245781	1.01167974412036	0.988699274786167	1.41170410718214	1.00795227097749	1.08895861916316	1.03130997070111	1.03110362508543	1.00775195253975	0.986370521843292	1.0085484442759	0.994016057733085	1.00158666949241	0.988403443192631	0.991059180634528	0.992691355122573	1.0085523366915	0.995339282749242	0.995507155462878	1.00219800706715	1.00102520175185	1.09894574664005	0.991005792683394	1.00902172075181	1.02255712363551	1.01703132875795	1.00215932649027	1.01103316437169	1.01754002658834
Gene3771	0.983617927506084	0.984171517370857	0.985612869969545	1.01391148841533	1.01619928450625	0.987762795885245	0.994269720410264	0.997665508026396	0.986912756898182	1.02273201440432	1.02056061511086	1.0197012445842	1.0036039683516	0.993873510348878	1.20105033443478	1.13669418591547	1.14224653565115	1.90985046263145	0.930887094854041	1.28105310796474	1.00641584463069	2.32393673242171	1.0758470924798	0.927555282552184	0.946226555607984	0.958049820664976	0.997557572545006	0.939305467927523	0.953762287976599	0.986967485118655	1.50934065461568	1.04347434103252	0.995016086229333	0.970833351357961
LZX-CL3717.Contig4-All-g	1.00535602379926	0.993960724210175	1.00026592938776	1.10003910880855	0.98554633810579	0.993215970245781	1.01167974412036	0.988699274786167	1.00006242437419	1.00795227097749	1.00454613584577	1.00235516750564	1.03110362508543	1.00775195253975	0.971902114448425	1.01423894837388	0.967767611744533	0.993383698366468	0.975666544974266	0.993915426562725	0.985100259586275	0.993161465195393	1.02077515576221	0.999655221606986	1.00127169156444	0.991901935169409	1.6328579859942	0.996268810744524	1.00654043510309	1.0091551969693	0.997407884597002	1.00407856250057	1.0448285882331	1.00325159012995
Gene1514	0.982330371309668	1.01009288916689	1.01063247023539	0.993145445507223	0.981985147192039	0.976370282715045	0.999192215980007	1.01549230587915	1.0161788542182	0.982615165000888	1.00919431289056	1.0378145886085	1.15393266228447	0.985996644810567	1.07350688543076	1.03797320866772	1.27892189263291	1.09969507276245	0.897478215296787	1.01372710905263	0.944057290125272	1.05235821330982	1.26957725099684	0.977515600952822	0.931778176586928	0.930218654469126	1.00028622850869	0.982687339335903	1.04008673408655	0.990032770553503	1.08758770143632	1.01135387497587	0.991542813136089	0.972251689164095
Gene15354	1.00961009981956	1.07184855431185	0.915793154461206	0.957960008984303	1.08250258539725	0.953058040172274	0.921778659812075	1.02961535453441	1.08153606532199	0.848304524702073	0.966801692888192	0.993178916062992	1.24874653086196	1.01521555945258	1.076384826154	1.10586763558096	1.00375433952985	0.974632535384815	1.03894849532004	0.973235111242742	1.04197862710891	1.0314150684751	1.08462556138038	0.917442111913248	0.929572123602706	0.960075791727088	0.992870874807919	0.993742495179845	0.964511819287168	0.969824701069296	1.11393065769996	1.04201181790927	0.937633898220595	1.01157570657737
Gene1354	0.985170235168308	1.04458345031224	1.02112792180744	0.97303737093262	0.955016786610409	1.01095726925035	0.959998412910981	1.09270413409073	1.07211236851672	0.964904954195895	1.01365532879071	1.03014168051476	0.977428169085411	0.958515817414713	1.02305843020451	0.98627569344857	1.06465978259035	1.0011324342669	0.959939900087282	0.978458513178932	1.00927839449576	1.01152417648722	1.00261428575205	1.01956909678986	1.02148777950273	1.13498205416406	0.989165002409827	1.05990175008322	0.926553346293232	0.988152977767583	0.947557458443964	0.916059001787178	0.970533573147042	0.951933808692448
LZX-Unigene37288-All-g	1.00603630036153	0.987638280838331	1.00026592938776	1.02995331919713	1.02354538121932	1.07426524505113	1.09689681245853	0.988699274786167	1.00006242437419	1.00795227097749	1.00454613584577	1.00235516750564	1.03110362508543	1.00775195253975	0.706006034296544	0.607121701348991	0.708874798523208	1.43906496501596	1.75428236887831	1.47959985899565	1.77435176219325	0.677052280479779	1.52174868368614	1.97004329135693	1.91921913188395	1.48170607094341	0.850690302458706	1.85086609094383	0.887388468479048	0.804844977243617	1.0966904854171	0.771725091037171	0.959966401145217	0.737003538499211
Gene17662	1.08949925667862	1.03340005826422	0.936862723783607	1.0014582219183	1.04866630994115	0.940742686122122	1.02888753008867	0.992760024477646	1.03208302184951	0.965027797272002	0.942125036129876	0.990985850403724	0.993193843284408	1.01723348814881	1.05943634313031	1.01837218016602	1.00376156400864	0.97329739351305	1.02114902964453	0.981204719682233	1.10288159708029	1.01863081388812	1.07028813954359	1.11339145466484	1.08807566142639	0.984732661610841	1.00356959213101	1.01817339686826	0.945086659959574	0.971802559222634	0.981819661650015	0.950885056030353	0.965053134441084	0.965672931899485
LZX-Unigene591-All-g	1.17630977573407	1.14331431367594	0.922057325161139	0.969824701069296	1.41170410718214	0.84808897007253	1.09846881821848	0.951901038979682	1.01008327627551	0.980305334804559	1.54741318950062	0.811297409151468	1.21393390382772	0.785701431117582	1.06850688035842	1.00225837464853	1.00492015675448	0.983617927506084	1.00529268978809	0.995982555942206	0.962569945796552	1.02683738729689	1.02743079438035	1.00986280928772	0.985623490819766	1.00373833576397	1.03273046960844	0.980983763580007	1.0231851893245	0.984267924056819	1.05235821330982	0.992612199448832	0.998786730830944	0.995138334303423
Gene16382	0.850084116722733	0.792632486934757	1.59762627770739	10.364393979388	1.54741318950062	0.999098236572605	0.777530424056072	1.8382759544188	1.08035249416725	0.998448082621835	0.84240145818069	1.52745490783669	0.879875772284302	0.69541754697397	1.03727038881952	1.12920167097222	1.00347413663008	0.963472021322118	0.97377401232046	0.961307478900604	1.03621271886088	1.01365532879071	0.943849786696726	0.931578241318068	0.956544161896631	0.920426211385838	0.965027797272002	0.928504460360081	1.03286772820005	0.930509048042173	1.60261961609267	1.2856262780114	1.20374401907163	1.07709780897072
LZX-CL8344.Contig1-All-g	1.11329100060206	0.890810573447941	0.932102393164615	2.36008173380149	1.04433258505241	1.24933859375835	0.919162792922261	0.883634289351701	1.02083270703691	0.962546700985557	0.909042019144385	1.04579918241416	1.21800810975107	0.88546788351174	0.9776904851674	0.999846129476056	0.984768667615295	0.988797578478274	0.995674480404158	0.992173483323832	1.00711094052652	0.996054925064845	0.990925663120351	0.988399139147996	1.00857884961334	1.0123733944171	1.14587771532482	0.989626133231007	1.0028339942813	1.03689085434101	1.02056061511086	1.0039772379914	1.04522946110281	1.01299773768656
Gene7963	1.06316379044343	1.00359605144851	0.993735531017072	1.01281928323385	1.00756974012677	0.981707573383409	0.983738181701208	0.982139811495224	0.975384204938597	1.02767348432054	1.02945683510304	1.1082504333514	0.99349907241097	0.982893447115713	0.933550498869893	0.973255781566834	1.06453540174013	0.988567817036171	0.997557572545006	0.959813549045282	1.00368464609324	0.98677842822324	0.963560343883893	0.954376044734804	0.950457917548569	1.0208550139195	1.04096360645476	1.00753047041954	1.04808737514242	1.0726525400911	1.02138035873532	1.01144066534725	1.05450009106039	0.998633432159161
Gene6420	0.940527936571465	1.04043039605965	0.961168819440287	1.04693196413019	1.005228109688	0.983917760981285	0.956852336681924	0.997687375931231	1.05445242793534	0.978892292332339	1.01435146117671	0.954945643061459	0.968465267758964	1.02334987326575	0.939630072397896	1.03775160375121	1.02747914964961	1.05812229262894	0.953762287976599	1.00672618553123	0.994005771228161	1.06662301654733	0.973839215848773	1.02047154413089	0.995938306111535	1.01180267724777	1.74245704758855	1.0042893231702	0.952640242939804	0.983992795089973	0.975705150915275	0.951062944533881	0.987540209512899	0.960097900490842
Gene16784	0.977147383649583	1.02596233121178	1.00202775614231	0.993846235140058	1.00381857352893	0.990642401158214	1.00410335224419	1.01732922122761	0.981630374720708	1.0142615915841	1.31371414393293	1.0415791729204	0.998414527689918	0.989063722627372	0.978788643083642	0.987710593616332	0.983647796261484	1.30113856292146	0.991570528369938	1.91605769240057	1.03505899013699	0.98852565306234	1.52899284723613	0.938494936173522	0.976708023584727	0.989930982270118	1.01482282212229	1.03045559317312	1.29930496389394	0.992628468010875	1.71482109984889	2.61196706741847	0.981679785286814	2.90260751336195
Gene17377	0.987051244916285	0.988288367986514	0.972967451281006	1.10844472014354	1.00148612723586	1.00830679736832	1.02013775217815	1.02261456076923	0.970707324859014	1.08503670724779	0.973306310131832	0.997589252104903	0.990396350970733	0.978695854746488	0.988187104604276	1.0037003601593	1.11652555029403	1.07783580301354	0.973830599000874	0.975949368244771	0.998035310501513	1.04696686047298	1.03211470320756	0.997678914645662	1.00533068884466	0.989562331095293	1.16007611340386	0.987348367289241	1.02991255390661	1.0045021378842	1.00438720526251	0.993885559042788	0.99894274293587	1.00168780448787
Gene3885	1.13657962991194	1.51878405329763	1.15824875420569	1.0017197278642	0.922784241438403	0.985702588639618	1.02067380389698	0.819983396064896	0.852028026464387	1.2403328459393	1.92269250500428	1.11701946522576	0.949919395398308	0.812522883055876	0.984181059442075	0.998808345048865	0.980643147747511	1.0420393654694	0.99144452525965	0.974581741728037	0.978672657645521	1.01149114049822	0.985985583962873	0.999852973611818	1.00924410190075	0.994906250915119	1.58660234743651	0.978845608798634	1.02971027483605	1.04256206993819	1.01560128097316	1.00958742061743	0.998210486470286	1.00084467793041
Gene12460	2.38043178327417	2.90260751336195	1.85917376777853	1.67588359279103	0.683791266372496	0.773936545644401	0.762718882389886	0.729487361788419	0.85107310460126	1.25930782535009	3.55545147665978	1.2893542307227	0.833104085976535	0.716352221484133	0.996763009611569	1.0459935517903	0.921374159063638	1.19373268556504	0.971007772680936	0.719633958629012	1.12375189990966	1.2558528118927	1.2157713872214	0.473624674339665	0.544591742481796	0.541139641204462	0.720331165660027	0.508670200988336	1.07524061272949	1.26704427137022	3.23478706060855	1.2520165785256	0.620732689380814	0.927157087415352
LZX-CL410.Contig9-All-g	1.44708660641229	1.13628506837982	0.875461906480047	1.08898390009113	0.99398011200644	0.886059268377444	1.00020067582928	0.787201504054778	0.947931940123796	1.40905542606008	2.5576552865928	0.869067369765795	0.922459079186712	1.61422943433273	1.00556112778178	1.02866502171442	1.19028889496577	0.986734144738671	0.982692829161436	1.0008368504409	0.997528187286311	1.55492317999317	0.991808674698574	0.999200475905831	0.991747961006104	1.01359366798302	1.06189076582136	0.993551632909819	1.00499157839354	1.01260358951781	1.0284343916533	0.998329581498092	1.00476753366426	1.01163249026441
Gene22657	0.974912866181099	0.951096401234703	0.995510442844121	1.00864941770979	1.00486613460537	0.972833152145679	1.00664334700267	1.00663064667048	1.02001077316858	1.01601984031343	1.01443842817789	0.983591573020855	0.999491023220599	1.05161864060051	1.99145254692367	1.22966021677293	1.1119120358329	1.01123266320381	0.994494779172334	1.07765246332262	0.908968627061911	1.67323614908705	0.972857866076726	0.927631838019542	0.950847070386964	0.950695571182814	1.00165713842883	0.962416386799857	0.969156491945504	0.994419800827951	1.32449031136137	1.13405188289015	1.04308440735377	1.00297060002583
Gene19353	0.936862723783607	0.927288544601647	0.942401494841921	0.921914467759123	1.07423670279259	2.87728390129749	0.933816530648737	1.0478283479769	1.04030746886043	0.914011560626963	1.8221861423002	1.01691807638497	0.932921249108796	1.30497516522959	1.51878405329763	1.13717468896936	1.94285635463631	0.994163976251956	0.938387953808783	0.909149055646977	0.921445491271342	1.15891105090378	0.993359471980996	0.927846460878422	0.954066972115941	0.959148990932007	1.00172782798347	0.922383886097211	1.099791555198	0.968401804564151	1.1546586829331	1.13266445000481	1.0222929269799	1.19443244003404
Gene10545	1.00721936402258	1.01717579610422	0.953762287976599	1.1182266443889	1.01023988986053	0.973440375645522	0.966096660399042	0.979062913413284	0.956189085797814	1.01837933374697	0.958200757744672	0.979216474440399	1.28475161074898	1.03122270458261	1.0562322188372	1.10605689442939	1.12811500546527	0.976985990566319	0.980330513275206	0.992659293718362	0.965924336942285	1.09016402093153	0.997187474963094	1.00446968206023	0.995317999479821	1.10452058096486	1.02391561597809	1.01789088816092	0.989324551697374	1.00290605879025	1.00241323539381	0.984126277726173	1.09336741702295	0.994278611788121
Gene1705	1.01579758368623	0.99757717434706	0.990849250204008	1.03235351872231	1.00717906919847	1.00574606570121	0.996654325302732	0.998982388494849	0.989121369362286	0.994219833740914	1.02403816354224	0.990839927755395	1.00644933047642	0.995827746660663	0.994993471643686	1.01401295644183	0.993131012212495	0.985754454421974	0.9775536946715	0.996878541750891	0.994284605789827	1.01768020081772	0.988726179866271	0.992133740118554	1.00966880646412	0.999864322652106	1.11600491311102	0.994082756010806	1.00213542254545	1.00728397523512	1.00363747709912	0.99349907241097	1.02381326444416	1.00776164030819
Gene31746	1.0067754219493	0.99177951325039	1.01306233304349	1.01854557936758	0.98554633810579	0.993215970245781	1.01167974412036	1.01435631113347	1.00006242437419	1.03882857584794	1.00454613584577	1.00235516750564	1.03110362508543	1.00775195253975	0.947632457440983	1.04722031330734	1.02222653869582	1.12125725711155	1.00078151969466	1.07035933848573	0.967648909427477	0.987144401176934	1.04778668847775	1.03548149708118	0.960230877731419	0.939717595234032	0.991861284239563	1.02675591527534	0.925874672265082	0.877701253580491	1.12977537148228	1.02881506303323	0.904516646494111	0.946000748405736
Gene5676	1.00431972508388	0.954188373658754	0.99276913928268	1.05135191036907	1.00048055637903	1.05670221347536	1.03404317869389	8.16536473379482	1.1981022502201	0.995674480404158	0.99383842052362	0.992195553173032	1.00826848418082	0.997010369016653	0.956733535679564	0.893102552455827	0.944362048716824	1.13537961566592	0.836876678073114	1.01044718240794	0.902177871107337	1.02551011662024	1.54866100839451	1.04750847471161	0.941930108831583	0.786644975314885	0.862737254478819	0.908045935502403	1.31832168731442	0.941335393273996	2.36008173380149	1.76863856467779	1.09321657338393	1.78805584460841
Gene4623	1.03949540833495	0.985714576444405	1.03586409890376	0.997184432153009	1.00231279048049	0.966081285208294	0.994996495654991	0.963340729993894	0.962513701754361	1.10279134217238	1.13001433774248	0.960731007695387	0.985648929229387	1.03477887510378	0.994923119304933	1.01382647170128	1.00258194161745	1.0075934275867	1.0138938767332	1.01142760832289	1.0061773923735	1.01573018032033	1.01042351057585	0.986438997687171	0.994863235819826	0.977002064046856	1.0200983252748	0.992505178817301	0.993087487678012	0.999318966115195	0.993120250981758	1.00038960301585	0.997292589647975	0.99095345715582
Gene3461	1.00316781781348	0.968761295820113	1.02627024028418	1.00620862639001	1.00337295293804	1.00426465956476	1.01167974412036	0.988699274786167	1.00006242437419	1.00795227097749	1.00454613584577	1.00235516750564	1.03110362508543	1.00775195253975	0.991948115400623	0.998153022677032	0.999787251458716	0.988054198087346	1.00454104308745	0.998564176626359	1.00278826734904	0.995200304489036	0.985944938009615	1.00152107530601	1.00294158877733	1.01929038718629	1.0344314003756	0.972843885602335	1.0022108634788	1.0522077998627	1.00635679943025	1.0079613272817	0.998183418365573	1.00472243745597
LZX-CL9499.Contig1-All-g	1.10433623554518	0.975074508039314	1.00220162691899	0.998350531881698	1.06605466310987	0.941730114293514	0.971315321088882	0.934523848709894	1.0309565720088	1.02984333839587	1.21307166737765	0.998681528375646	0.977298614647166	0.958342161404659	0.998801075563634	1.01780016161802	1.00166507757351	0.984679232816694	0.962133806192974	0.987778254745176	0.9708537055208	0.990869712983352	1.00839534493555	1.22227152206369	1.14989965291779	1.03650141591615	1.05330451207526	1.12375189990966	0.991816156158977	1.02875145299518	0.996942802012625	1.02112792180744	1.00534046255085	1.00916913340469
Gene22129	0.97794111793251	0.931833059222879	1.07184855431185	0.987077722085153	0.939354288758197	1.07608996747834	1.06719888376868	0.994770643455124	0.990555167894319	1.02420337696431	0.947913739381549	0.96734502980795	1.05983651387505	1.02690482755503	0.856803319884611	0.910360617938993	1.04405889761001	0.998192569816232	0.979838881335874	1.06689039066566	0.938842752674292	0.915668809138093	1.12115454326036	1.17698274947119	1.19954596949911	1.96548789292494	0.940625443579463	1.11160919156004	1.03953683162832	0.83550230508204	0.911615810351045	0.915440667500999	1.78805584460841	0.929934107191771
Gene10489	0.96081182313635	0.898454693756106	1.13915786431449	0.957132393557016	0.90855573528788	1.28142757166693	1.16511159684136	1.04866630994115	1.01101379567933	1.0249962144361	0.99082837015776	1.04931048146985	0.955445656695653	0.958687955622375	0.975681239171623	1.03457209454994	0.99495350552128	1.07716159289224	0.914878557656885	0.998111757506611	0.938387953808783	1.01693136644854	1.00696708784508	0.976191022753081	0.943231746784104	0.983315409093422	1.28768429941769	0.978949556919389	1.07246052331973	0.989165002409827	1.06243492397312	1.0135730826342	0.983399706538562	0.979503679484503
Gene12356	1.02168960552091	1.00822694675435	1.00309508587427	1.00272415865072	1.01735716569033	1.0339269472585	1.04000177946193	1.03982749541285	0.992612199448832	0.998567923399272	0.996553899163507	0.994877698350359	1.01233766401304	0.999505558904565	1.02018653856697	1.03527362205384	0.993107072591655	1.05957737740448	0.960053201071741	1.03771810453134	0.974763529951244	1.03790892832698	1.03584113498474	0.948357279895075	0.98153327244887	0.985790514378355	1.53666225059594	0.942939764053075	0.999982089264424	0.962184459468225	1.1261171198104	1.08867806058709	0.955842174037532	0.986575930507875
Gene12601	1.27026766061252	1.31408900293571	1.17871791612478	1.02576634171826	0.849330982725364	0.927097176514864	0.920085012240713	0.903245639394522	1.2017696421335	0.997260918240733	1.06088914283885	1.1388408859469	0.943326791564489	0.906535633565102	1.01909718752594	1.07543022705946	1.00786424248264	1.0309565720088	0.995254980278021	1.03075230945877	0.99491025023172	1.04683747066081	1.01109083603586	0.941369104497989	0.93550436520655	0.884866724118878	1.79646330884647	0.987957977909189	0.919603205936614	0.921313915415881	0.990292748622372	0.954127666596861	0.937904818829	0.918288028637771
LZX-Unigene626-All-g	1.04527128994773	0.937904818829	1.05951868497422	1.03654797076292	0.978245988325852	0.984267924056819	1.02013775217815	0.999014427138609	1.0111534350665	1.04578518418348	0.973306310131832	0.997589252104903	0.990396350970733	0.978695854746488	0.994163976251956	0.977678624333205	1.01140603937564	0.98434401427173	1.01112139312583	0.988717295698144	1.03059138627827	1.00342627605345	1.00745483417197	1.02391561597809	1.0419510706328	1.03676356447124	1.00391030043366	1.04586718639606	0.964822715535091	0.99627442267771	0.985822013395398	0.981707573383409	0.985849111717032	0.980136166370174
Gene14240	1.35892862375052	1.05450009106039	1.17833943985569	0.945371984056625	1.16136796181242	0.869474157411407	0.898140858880494	0.788063519993052	0.787201504054778	1.27299493586261	1.6712580803146	0.927555282552184	0.843669126113381	1.03080741230811	0.978418015204297	0.985666129375088	1.0422297325562	1.06631991581204	1.03441015655468	1.01151520526784	1.00613094831204	0.993383698366468	0.962416386799857	0.953528791022582	1.02227201485898	0.975202099651508	1.00351754388717	0.996383088458675	0.989749080693586	0.990220075150027	1.03560474849344	1.01924402619957	1.02708803728666	0.964933407681882
Gene870	0.993591799777996	1.0093137275279	1.00949246198319	1.00872148156707	1.03183434245394	0.987591738892169	0.994117441900259	0.997596737675203	0.986783295259829	1.02259219740194	0.989803752122209	1.04738337666266	1.00348616477058	0.993773994828965	1.07891760531242	0.992557280276301	1.02423600695213	1.07945929072292	0.994774875277487	0.937754473968433	0.940226625748107	1.00531021283902	0.977560657489548	0.958292403739761	1.02485373868115	0.996518200186781	0.994917424329335	1.00360688332164	0.971457406944297	0.985411684248748	1.18381387616793	1.11595002819847	0.986427892647058	1.04351347826258
Gene1905	0.999356980362464	0.987638280838331	1.03184719493207	1.01854557936758	0.98554633810579	0.993215970245781	1.01167974412036	0.988699274786167	1.00006242437419	1.00795227097749	1.00454613584577	1.00235516750564	1.03110362508543	1.00775195253975	0.988684319548771	1.05091837479989	0.979491790463527	1.23327866357041	1.01959836652778	0.999679514973766	1.00370423030552	1.009711252228	1.14713307365845	0.988845646660558	0.993053413463218	0.990032770553503	1.16325684526682	0.988104037392999	1.00138558170147	1.00481659651011	1.00158380648762	0.998648185104556	1.0208550139195	1.00568622427315
LZX-CL8775.Contig2-All-g	0.989855797570785	0.955016786610409	1.00588420041322	0.995734872417764	1.01817339686826	1.00340036481459	0.989010317407646	0.994659151604041	0.981452669484644	1.04045630191105	1.07555201761258	0.982080962037123	1.10402357609718	0.988932487357439	1.00448765280946	0.978949556919389	0.981062962604961	0.955520977733347	1.02033893729085	1.00751329677396	1.02681657670702	0.990333574760178	1.028155815457	1.02886419626123	1.04975736041587	1.03833863153616	0.993425935962358	0.985258730446368	1.02020889902585	0.964692366277562	0.983399706538562	0.979150726821568	1.0165737737404	0.990907140116889
Gene12133	0.896722886619604	1.00698302887144	1.21360513224809	0.959379114140096	0.89703869277289	0.899750563811366	0.991332187723846	1.16848863467762	1.41685836578188	1.0322261227016	1.17104096669743	1.15393266228447	0.913256816902021	0.961656807904123	1.00409363769533	0.985897920858345	1.00441446934886	1.0951448128385	0.995696342205515	1.02492374405468	0.99456715626326	1.01435631113347	1.00383827575558	0.968539145309443	0.971437361479042	1.01145025257545	1.01453269232836	1.00192376610104	0.973729587534165	0.98298059893579	1.00691421617913	0.956705149694643	1.00821901123828	0.977768096200098
Gene19093	0.966240831148902	0.957631237823469	1.03755802171118	1.0879021616435	0.9912198933795	0.968174403544821	0.985151637721117	0.995339282749242	1.00850398302519	0.983023781344333	1.0128648912668	1.02065806225645	0.98674992317386	0.972857866076726	0.991015275574309	0.986402835932849	1.03260894855286	1.0176221689213	0.998979006510487	1.00106311465047	1.05634935899588	0.996755789934936	0.982564348367383	1.05293814250218	0.951933808692448	1.00845004181158	1.00730622269535	1.04112849320897	0.967400237141478	0.994664963545416	1.06798878803192	0.980251432392015	0.995607854087762	0.973110815638465
Gene5545	1.10029900230064	1.04508844024135	0.839036883466859	0.956635326159054	1.06589380521302	0.980226844091762	1.18291927494603	1.00451070327162	0.933105093891907	0.988502195573678	1.01822821829162	0.933452875371749	1.11070722970977	0.979120773124207	1.00461167132529	0.987151355092584	1.00296335032077	1.01545978606243	1.01879295508652	0.986622602254033	0.999387328309275	0.987417311700019	1.02030194871666	1.00212949085396	1.00129168165174	1.03968878030794	1.00654857854399	1.01890541393585	0.981217939374585	0.98739200981561	0.994362671154728	0.976496603385506	1.00252858710173	0.986222936150803
LZX-CL11069.Contig2-All-g	1.04862181343814	1.00767947761515	1.01306233304349	1.1620586907039	1.02869991621042	0.993215970245781	1.01167974412036	0.988699274786167	1.00006242437419	1.00795227097749	1.00454613584577	1.00235516750564	1.12774670540468	1.00775195253975	1.05076784603513	0.996138485024467	1.1273764281334	1.05390572523572	0.912298524032035	0.99914980984149	0.940144939246252	0.967574446470412	1.0858876926327	1.19480576914395	1.06832975646724	1.05284331929837	0.993485674364141	1.07999608658024	0.994024813479265	0.947133029673918	0.977089111721598	0.981386593960116	1.18591747595509	0.986449629259501
Gene7057	1.01277109409488	0.995249897011617	1.03184719493207	1.00620862639001	0.98554633810579	1.05253588109068	1.01167974412036	1.01435631113347	1.00006242437419	1.03882857584794	1.00454613584577	1.00235516750564	1.03110362508543	1.00775195253975	1.02432675824911	1.21423181350153	0.998176421576046	1.02681657670702	0.824528311876701	0.970810134730529	0.939124205116564	1.21859365431064	1.12015576391052	0.880605836932721	0.914736496838779	0.967248202907929	1.00982788946673	0.860991974324621	1.18885678984446	1.20724039522513	1.17851302487208	1.04161049118552	0.992011251859901	0.985686960021261
Gene14333	1.05160611039036	1.0222929269799	0.9562977756014	0.996176537789574	1.00187589780367	0.962238002380855	1.02792243411545	0.947931940123796	0.963340729993894	1.21859365431064	1.02017080233456	0.923612650551528	1.07150731341958	0.932050473388299	0.980226844091762	1.03110362508543	0.99745937502259	1.00038455533029	1.00348307842672	1.01945238177837	1.00818070869227	0.98797484079862	0.967918772558056	1.01980172450521	1.01540822007484	0.988467929827169	1.01089123451895	0.988756009333859	0.994845733391846	0.990292748622372	1.01561390751142	1.00987844052652	0.995991786420204	0.995219592028191
Gene8444	0.985336284842782	1.00752125404765	1.02221537642106	1.00298330520406	1.01035900698639	0.996116432227297	1.00575667744151	1.03149138401931	0.982223749968531	0.986463038133355	0.984829501347923	1.01471302529376	0.998934925459284	1.05091837479989	1.00694109646517	0.929572123602706	1.48059907700573	1.03079064858828	1.05211881071996	1.00976250638577	1.04551635303841	0.954705661621348	0.97409187373218	1.13510884480434	1.07913140913619	1.08386388599558	0.987151355092584	1.10662876653014	0.908641683928911	0.899068015291579	0.902660287586105	0.858716686571883	0.9502901073733	0.876007542121325
Gene15537	0.93251023092133	0.973603574812985	0.976884590859902	1.04491868918935	0.981094161761734	1.00968178910016	0.960895223950067	1.00038455533029	1.01877156919958	0.952207374607417	0.93943148175502	0.984933362783281	1.05450009106039	1.02434367269925	0.981542477393306	1.00458309503892	0.994532562363254	0.997047236515766	1.00290605879025	1.00156192663119	0.988852856149327	0.998230361900446	0.992714366398286	1.01556239017562	1.00608518733961	0.997088694234831	1.06938822064273	0.986242189898049	1.0105542702258	1.01476405190708	1.03482020496658	1.01189402512844	1.00652382607646	1.03788292384855
Gene40522	1.02201354376262	0.935251004324746	1.00360688332164	0.996037163248466	0.99242025971606	1.04433258505241	0.979736310702361	1.12140517775364	1.09607477718749	0.990333574760178	0.990977642923891	0.998176421576046	0.990546181382197	1.04075139447388	0.972341477936882	1.00213542254545	1.57851072953227	0.977604997211722	0.994899279079292	0.971007772680936	0.986519313841532	1.05404890204407	1.0017440137934	0.999663444731689	0.999565650069694	1.01153352430829	1.20676598313269	0.974006933673112	0.990967530840403	1.02728636903241	1.00992575182309	0.999414062156139	1.07709780897072	0.997612040644935
Gene62054	1.01372710905263	0.994362671154728	0.987484996214987	0.9912198933795	0.965311687512169	1.0536154060121	1.05596488559128	0.968729514465758	0.985059586163531	0.98982425986227	1.01760265986855	1.01776617915633	1.00182766402586	1.05495463890411	0.960705757042434	0.951901038979682	0.943731961464615	0.919952229516392	1.00027832748721	1.02244432695352	1.00089426995878	0.936330763535475	0.9444150511051	0.910542414130306	0.951590097882126	1.22681527562619	1.04070345600687	0.954840137119233	2.62269010902632	1.364148581679	3.36162966829117	2.49303153410001	3.75589159047777	1.91605769240057
Gene13617	0.984191004310875	1.00659177633052	1.01528169704845	0.983978755126763	0.959126660380052	10.364393979388	6.75122198712483	0.971712126094003	1.01023988986053	1.13846199727224	0.970765020730106	0.967400237141478	4.76018001561983	0.976588171320182	0.934958160627657	0.928349246873194	0.899245266138645	0.863790332523541	0.941830394721049	0.857396977006727	0.893749242633648	0.884113146453941	0.997147076673636	2.19926988684741	2.42713546861009	1.29085777593237	1.00311587735268	2.09519839223894	5.44129971221618	1.0165415231119	8.16536473379482	7.15516705573816	9.09685531884394	1.71001802640342
Gene13441	0.997108409487485	0.968761295820113	1.00738880870487	1.02995331919713	0.98554633810579	0.993215970245781	1.01167974412036	0.988699274786167	1.00006242437419	1.00795227097749	1.00454613584577	1.00235516750564	1.03110362508543	1.00775195253975	0.986370521843292	1.0085484442759	0.987813432110801	0.991763398867253	0.988403443192631	0.991059180634528	0.992691355122573	1.00143986389636	0.995339282749242	0.995507155462878	0.99695605984664	1.00102520175185	1.09894574664005	0.991005792683394	1.00902172075181	1.02255712363551	1.01272487366967	1.00683661147333	1.01103316437169	1.01754002658834
Gene30619	0.995734872417764	1.08322244376983	0.971507965567801	0.990340252990425	1.03080741230811	0.936811804572263	0.943281105362186	0.966311018031521	1.09547843219669	1.46413449115091	1.00070938078452	0.951096401234703	1.12930518741877	1.16600430653386	1.00826848418082	1.11870580291396	1.16245060652254	1.03953683162832	0.99159961644187	0.885583238920273	1.08132313736768	1.06083842260034	0.986049173294406	0.83578977063722	0.903993096406855	0.991921682513335	0.994787865741948	0.839566296018755	1.09140721334739	1.00647425240715	1.0961343317169	1.0419510706328	0.914571109311681	1.00898844414672
Gene838	1.00316781781348	0.987638280838331	1.00738880870487	1.00620862639001	0.996728471836629	0.993215970245781	1.01167974412036	1.00361562592551	1.00006242437419	1.03882857584794	1.00454613584577	1.00235516750564	1.03110362508543	1.00775195253975	0.979556654318919	0.995031953275657	0.983565939310759	0.983909791669515	0.961168819440287	0.979898725658412	0.996254525349854	0.993507145679688	1.00803894379384	1.03785218355894	1.05387351844995	1.03844945720426	1.04873757669833	1.0042539027819	1.08544195561024	1.04595880431504	0.994503940524557	1.02323807420481	0.987005013382491	1.06610572364415
Gene7179	1.03679529813232	1.01066280462944	1.04893436664707	1.06566967638842	1.0284343916533	1.00351754388717	0.995780956357777	1.00987844052652	0.988374573198817	0.993350711325789	0.991452922527098	0.990046736474052	1.00536069953764	0.995165472188357	1.13717468896936	1.04324992957805	0.964136876615093	0.914820037073362	1.02599540029844	1.11701946522576	1.02670468079569	0.968560355315348	1.12531459871124	0.882685176034075	0.912923345911917	0.932102393164615	0.987799943945521	0.880996562876456	1.17607758024209	1.30447275085699	1.34983841929216	1.04064976516196	0.955971965857729	0.952253492622043
Gene8756	1.05876186043566	1.07663317110963	0.996289763775329	1.01207358013944	1.00184206136557	1.0122561879011	1.00424833144129	1.06970471689669	1.70063224245361	1.00165405478045	0.999233157852277	0.997233656847025	1.0170048496586	1.00175339204745	1.12650916994128	3.75589159047777	1.00890768698243	0.982461660105803	0.991483304380441	0.954460655387231	1.14378847369666	2.1013534349984	0.999522255081497	0.959879332731001	0.973710639425131	1.32816291371538	1.02723448312011	0.954264406344867	1.02848743790669	0.987024598990287	0.997088694234831	1.09229852044027	0.983340239062948	1.00936401692327
Gene15109	1.08637457135537	1.05185109116985	0.914166747728322	1.07825244050551	1.09412705353287	0.943024520840581	0.961018446757373	1.04256206993819	1.28611548552353	0.88348939699372	0.943701936220329	0.909042019144385	1.0576580267237	0.990452797665441	1.12207261864304	1.05034133256355	1.10863551864638	1.0589600563486	1.06927986659227	1.02805676195202	1.04173022152607	1.00375433952985	1.05951868497422	0.992964717085534	0.961656807904123	0.990673824763021	0.995645575717264	0.985838802035793	0.966615047817427	0.965053134441084	0.970366969040039	0.98951135348998	2.09519839223894	0.986103715797559
Gene17173	0.991175946513367	0.996417402243215	1.01127005707795	1.03995286737693	0.990119468551176	0.984509301520589	0.999817439623172	1.0006648356417	1.029468421094	1.04670976686561	0.995314942832457	0.993682569613283	1.01047237390901	0.998368126327598	0.984736949012628	1.01426935823332	0.984315976769942	1.00097222420502	0.991700534407463	0.998852791642182	1.00103777254305	0.995488578497219	0.986250425857056	0.996803721372844	0.986690604828799	1.00574256299176	1.0351779709597	0.992732868742291	1.00270660907059	1.04308440735377	1.03091113584244	0.995997056580941	0.998509993654833	1.0052888558878
Gene12217	0.831235553780839	1.08381386150096	1.95171774839493	0.816150511897615	0.864794894332259	0.981261853522447	0.883634289351701	1.73199095524406	1.11934545091399	1.14794637055993	0.838301138002535	1.94755393887455	0.853279519548849	1.01485233368647	1.01398602023826	0.996878541750891	1.00220162691899	0.978995717298615	1.00671653452998	1.01899481755761	1.0219494514186	0.983483530414177	0.972577690463567	0.964316966551362	0.967248202907929	0.980165268933915	1.01310365078493	0.951462661809642	1.06836656613215	1.0327155156434	1.04812310450254	1.08554648205885	1.00457845398442	1.08221345163069
Gene38495	1.03305788431155	0.99431911671443	0.989578098732557	1.03578439245713	1.00812573639246	1.00643460186268	0.997585859971077	1.03736469206942	0.989862646669442	0.995155050662691	0.993288827607836	0.991723356161973	1.16624421001377	0.996692686109343	1.01412845295872	1.03548149708118	1.04893436664707	1.00277623673492	0.96344859834155	1.00743675276891	0.981148596659019	1.04245039866727	1.00357850508318	0.978472164301188	0.993951057945274	0.983821414110185	1.00755789517147	0.993925061209112	0.980971447360068	1.00020067582928	1.02780756250295	0.980305334804559	1.02483452446661	0.984894732067862
Gene7506	0.993494053562303	0.977832250436636	1.00231279048049	1.02462900800042	0.991153073317793	1.00025791539461	1.00070261581813	1.00099953411302	0.99228516609952	0.99813910906561	1.04915549546583	0.99456715626326	1.01175333654722	0.999143477409059	0.983870853425258	1.03042403065986	0.995309091079379	1.00879975167752	1.00338173919509	0.988852856149327	0.990588201348109	1.0135458421164	0.993835127122649	0.993556301903105	0.995060445029033	0.998812234133521	1.0799051181409	0.996157372325892	1.01427485443008	1.01806182862982	1.01622181428898	1.00863039303988	1.00827563869902	1.02991255390661
Gene19003	1.00264464525889	1.15944783217359	1.12669132185851	0.945124908280022	1.02638438460218	1.2377097003548	0.946943335737128	1.28429915525937	1.00817069707094	0.915007155101345	0.993193843284408	0.995956403799426	0.989681264979896	0.95207002072772	0.813748795539193	0.974491154876379	0.795234868074789	0.986648702746658	0.761676858540949	0.99723895119293	0.90076036323273	1.0061773923735	1.07632896442845	1.23003530014773	1.2412983835373	1.52745490783669	0.878141871041863	1.14550264349483	1.20105033443478	1.34930559983293	0.995855914783477	0.942517898325332	1.00575667744151	1.0285783029182
LZX-CL5166.Contig1-All-g	1.13469702993018	0.799239870623713	1.00868022540277	0.965973923919416	1.16657417867674	0.899363871698365	0.91904374857354	1.05445242793534	0.994154937860575	1.04634830975509	1.4617281570877	0.903893459189612	0.978882277410844	1.24658643054961	1.00572513275912	1.17104096669743	0.866539539005326	0.993278040907594	0.816749456348865	1.00209552246596	0.968401804564151	1.07840844073049	0.911189173601974	1.16624421001377	1.297574426454	1.01087501986339	0.894651120658454	1.22007108048674	0.928413256110187	0.96386603811139	1.01038009515505	0.949438274034255	1.06248244277453	0.843669126113381
Gene3828	0.835067977992894	1.96094876151046	1.24623672532878	0.975469558730588	0.752769495328357	0.844051729834407	0.844262784044781	0.843251640633	1.41088302734588	1.10439800276762	2.84487057026622	1.04458345031224	0.954376044734804	1.08335893134405	0.964191138237061	1.01157570657737	0.986893686748202	0.972049258678137	1.02018653856697	1.00078886483545	1.0025459856689	0.994154937860575	0.975543906975913	0.99771869545271	0.99786478537406	1.01785570198228	1.20589630925268	1.02201354376262	0.998517002906078	1.00801739087431	0.997753449428563	0.993524351421734	1.06896289211224	1.00466029749307
Gene17853	1.11690890701403	1.12339119137522	0.879272967371129	1.20394436876008	1.0665092411012	0.920367293776707	1.0415791729204	0.968450183091638	0.929572123602706	0.92213642673807	1.04027841959587	0.912021497943729	0.951485378055846	1.02389237894832	0.892658025746086	0.864652630479773	0.960498165794492	1.00435754390672	1.00509007387017	1.05481823453798	0.997094201458204	0.930837971687186	0.991556649178872	0.982461660105803	0.97002631184383	1.32333996822407	0.973055153233525	1.00717186480405	1.11290020088784	1.16104512224711	1.10439800276762	0.96613797888119	0.918535522650811	1.04256206993819
Gene16268	1.06189076582136	1.1181352254485	0.880351982807166	0.90607956055824	1.00730622269535	1.07709780897072	1.41685836578188	0.923285309647457	1.01010269077806	0.987183684641375	0.936491682912378	0.801536016382779	1.24512835451094	0.642768725253248	0.998675232920193	1.02042034317642	0.989595708155453	1.00346184880216	0.980257633486688	0.996026829875708	0.985239618118486	1.00260566513456	0.990408762596068	0.997017560753242	0.989676683467976	1.0042539027819	1.20349143935459	0.988319685894802	0.999245133064086	1.00991656588733	1.0216046489088	1.00103777254305	1.00294997915244	1.00515105023287
LZX-CL7508.Contig1-All-g	1.0699631945958	1.00285354447618	1.0310132967093	1.13034872720333	1.02203672688715	0.999764243451962	1.00007227696404	0.978377036297399	0.99177951325039	1.09492554486429	0.995513730225363	0.993942287716391	1.01075503660471	0.998549180218163	1.00604152045887	1.21695033557574	0.993374552763738	1.05065070609159	1.13595183899913	0.934374559424585	1.02495744634184	1.04733969495995	0.942439692339356	1.04182043796664	1.03449732618267	0.99405465463471	0.993374552763738	1.03054379922808	0.973158773072274	0.981074038825169	0.971521288273721	0.974350494999807	0.977298614647166	0.963682804835851
LZX-Unigene30925-All-g	1.0067754219493	0.968761295820113	1.00026592938776	1.04209858657102	0.996728471836629	0.993215970245781	1.0798396042552	0.988699274786167	1.00006242437419	1.00795227097749	1.00454613584577	1.00235516750564	1.03110362508543	1.00775195253975	1.00698861199255	1.02261456076923	1.00465290823514	1.0475749107392	1.02719052898373	1.01549230587915	1.01353456419578	1.03779992891686	0.956469249963568	0.96957407191732	0.982127728857015	0.95467340757519	1.00518365902295	1.01287910003437	0.980136166370174	0.992876500665042	1.00098725339563	1.01476405190708	0.986088360458881	0.994224515420143
Gene25811	1.05113878019246	1.00562148864767	0.955316389872925	1.03887271289011	1.04931048146985	0.960676791894926	0.967502785631348	1.0283128739886	0.957925430017396	1.02065806225645	0.994016057733085	0.956029123259235	0.982622718395841	1.03216619173126	1.01600337911185	0.994100355613993	1.03277824144275	0.999663444731689	0.998564176626359	1.06836656613215	1.01219337947755	1.01266257021782	0.999516798542369	0.977147383649583	0.983793880899179	1.01178994442752	1.0226758348164	0.983296918593189	0.995233417746623	1.0332853634453	0.991418890011336	0.988121858965248	0.999014427138609	0.994532562363254
Gene13547	2.29143652398109	1.86301889071727	0.826979238562307	1.37661084705701	2.13828873717442	0.72698730654096	0.720331165660027	0.855351872457889	0.71546606628994	0.897932780876047	2.9166932292639	1.62750615113766	0.796362552872242	2.1941081241734	1.00596794102713	1.01807461801303	0.996123964840386	0.997117470764189	1.00165097113207	0.996264088902092	0.996323008841109	1.00301027867508	0.990656601017266	0.997456973931256	0.989997870719413	0.994260491250611	1.05456078652824	0.988845646660558	0.999617365746198	1.01030334851238	1.00501797665951	0.998381066660293	1.04476798456827	1.01221031196537
Gene16503	1.00493541714677	0.998041098722422	1.00026592938776	1.00620862639001	1.00337295293804	1.00426465956476	1.04950744722387	1.01435631113347	1.00006242437419	1.00795227097749	1.00454613584577	1.00235516750564	1.03110362508543	1.00775195253975	1.00903173664431	1.01953155512285	0.977813796994544	0.999516798542369	0.998230361900446	0.993540324783863	1.01163249026441	0.992030339045249	1.01114538177191	0.992362410021018	0.99103537688105	1.03220729527893	2.0053131767704	0.964851504129504	1.00250650795421	1.04963995672772	1.00172782798347	0.989291253853773	0.990732299301745	0.997779768023882
Gene17258	1.01083857386431	1.06724314371729	1.02665258989886	0.996567314966719	1.0102569146658	1.04813866048618	0.993769073752974	1.06337417836612	0.986420686169643	0.991396712366657	0.989475756943752	1.01926063417187	1.00313532162303	0.993433070061635	0.945544809893452	0.990147624411873	0.961458417512511	0.979952657241608	0.966020309045912	0.948094620517614	1.0165737737404	1.00383827575558	1.00183651939087	1.01121664104207	1.012554449982	0.977380266080916	1.03603536491781	0.987816712057914	1.16764986375623	1.08918359550752	1.06944812229924	1.1388408859469	0.990164523314905	1.37661084705701
Gene8092	0.934484996175789	0.807444470311795	1.06463157752941	4.0530810433841	0.9149424496145	1.4279650510107	0.900660693477567	0.874846731269664	1.06285273418429	1.39982934409401	0.961018446757373	0.855562232561971	3.23478706060855	1.27981790841337	0.932755866872406	0.971825146102463	1.11974634062868	1.18335571241885	1.01881130653036	0.969342503263398	0.952166802956516	1.01183263527574	0.923110507507537	0.957574943379585	0.986478083138919	1.35892862375052	1.61208564888853	0.919390253565472	1.73722767451014	1.12799659607069	0.981204719682233	1.48302211886179	0.969484972974364	1.22721734045384
Gene2978	1.0695218938103	1.37825256257993	0.969180222556121	1.12589220867292	1.01746653030988	0.938337425014275	0.975891696913255	0.913256816902021	0.96167733859907	1.09685030444375	1.45536655037489	1.06015540176623	0.986703755579072	0.862257684498713	1.02227201485898	0.999948447616591	1.03572510669391	1.00203051582689	1.03572510669391	0.970891681279482	1.01012867363486	1.06566967638842	1.00849452581184	0.993485674364141	0.994814406664162	1.00301027867508	1.0085562291071	1.0008368504409	0.97094979157789	0.984115562259332	0.985510617679147	0.965551540182714	1.02774871874528	0.99555606768989
Gene2388	1.01340322910966	0.986940412579608	1.07876283978255	1.04819870715532	0.968174403544821	0.98021439342476	0.988992228519881	1.01183263527574	1.01874071828287	1.30957216031048	0.984032087661776	0.98205694445277	0.998239951360563	0.988916217839224	1.01943027957373	1.12375189990966	1.86604984897599	1.00134639783736	0.961018446757373	0.968978051079163	0.985378789584901	1.18260821607298	1.00792048805065	0.984944667183122	1.00774721392313	1.00916913340469	1.04760617671467	0.96523259710532	0.989930982270118	0.992024051074056	1.02812773921216	0.990325406548668	1.06072645547573	1.00473049079741
Gene2210	0.999356980362464	0.987638280838331	1.00738880870487	1.01854557936758	0.98554633810579	0.993215970245781	1.01167974412036	0.988699274786167	1.00006242437419	1.00795227097749	1.00454613584577	1.00235516750564	1.03110362508543	1.00775195253975	0.986370521843292	1.00536069953764	1.00360688332164	0.998721381225666	0.988403443192631	0.991059180634528	0.992691355122573	1.00143986389636	1.0089794658394	0.995507155462878	0.99695605984664	1.00102520175185	1.09894574664005	0.991005792683394	1.00902172075181	1.02255712363551	1.01272487366967	1.00683661147333	1.01103316437169	1.03132021495918
Gene4844	2.01568870424078	1.12836536300868	0.912477352996811	1.66742001851757	0.999930446171592	1.44364735620309	0.99591458414839	0.925811966054385	0.948579244313649	0.89739517864329	1.24273389565621	0.92699022737308	0.951230429428496	1.51056182930794	0.878951559390609	0.975347662890417	0.938763321560141	1.08470130468807	0.923046050867714	1.02961535453441	1.00444818140376	0.92593834597219	1.04185105531095	0.977892490169035	0.945254444725934	1.92269250500428	0.990203244839623	0.940144939246252	2.07344694339412	1.74658177054201	1.33403462570777	1.7776703081634	0.96512610632219	1.47348807047148
Gene22330	0.990104607181172	1.01321043730585	1.01085664325487	1.04089563732441	0.995040593564614	0.99756948485796	0.984191004310875	1.02936792466318	1.01406518266661	0.979533167427467	0.996947156020171	0.975421268287991	0.993831833721678	0.983399706538562	0.958109209192204	0.964019343547723	1.06214993584472	0.938624669711034	0.942358970268649	0.9756081934195	0.874146181259843	0.966784238888341	1.00246406868292	1.1029617965229	1.10616330605264	1.03072579345522	0.994024813479265	1.11070722970977	1.08315450649198	1.00339608732531	1.04931048146985	1.01909718752594	1.11784924197948	0.975506033552517
Gene38743	1.0332853634453	1.01704689293515	1.00026592938776	1.13487383924748	1.00939128023078	1.02625925323205	1.01167974412036	1.00361562592551	1.00006242437419	1.00795227097749	1.00454613584577	1.00235516750564	1.03110362508543	1.00775195253975	1.01208028141662	0.949086999864329	1.00356959213101	1.00020794613453	1.02314854846681	1.02273201440432	0.982090855058263	0.940832962891197	1.00925978159064	1.06262360461322	1.04866630994115	1.09871172492234	0.994030275380022	1.00629178268208	0.871075467837523	0.946106954238243	0.931896112649558	0.87338836585342	0.955482597419231	0.913858914753027
Gene10313	1.03700790467942	1.0127947120329	0.996627045326342	1.00988847386819	1.00810684008122	0.974491154876379	1.03609171941131	1.00750093835171	1.00912734026229	1.00290605879025	0.985849111717032	0.964408750824126	0.987749469735685	0.974294570921794	0.999267515212816	0.984788855114191	0.994611527615394	0.94151992627731	1.03966145635187	1.01183263527574	1.05117678370038	0.96713503573428	0.973547144042848	1.04873757669833	1.01038771928467	1.00910822123027	0.970731228677962	1.05531306527329	0.969300508519539	0.989010317407646	1.0424170807246	0.992070335485805	0.898249500007662	0.927704737116668
LZX-CL4287.Contig1-All-g	0.870114931388809	2.09519839223894	0.55741458970165	1.48170607094341	1.59095555726681	0.639099802817137	0.932050473388299	0.675731093159748	1.29364429002322	0.613971557102915	1.46559331060763	0.568247423674778	1.13717468896936	2.00095868961953	1.21247121315633	1.21149753441069	1.04706612788184	1.0265460837953	0.890083220802778	1.01941401395347	0.928413256110187	0.997687375931231	1.08392987982639	0.843251640633	0.75509483972966	0.734039567408291	0.929572123602706	0.762076941527308	1.05808029103051	0.850084116722733	1.40412982865333	1.3159570735838	0.949115984270892	1.02868449045124
Gene20784	1.02584939434063	1.00815697382661	0.97881716482378	1.12445515258253	0.995298613421458	1.02291594177952	0.995083499615694	0.945212316292878	0.962633350000117	0.996614779400111	1.08925738084739	1.07035933848573	0.985714576444405	0.971050463349444	1.05734206522147	1.13469702993018	1.04279180016045	0.987701406973398	1.03683099574026	1.00591307214644	1.01097605706618	0.978845608798634	1.0216430776941	0.842821153970213	0.863399277567501	0.85780915783615	0.980836346766444	0.836003464792179	0.926873846969997	0.877395820114319	1.12044846139413	1.05784837367481	1.01645523600452	0.916757063205292
Gene13758	0.956960014021237	0.898357127595439	1.00988847386819	0.968509016199298	0.99333811137801	1.10966653653464	1.00197441845959	1.09197951295699	0.959564952872495	1.04351347826258	0.970390130681166	1.01587311870725	0.936647058539145	1.08476451763833	0.988807637797917	1.01588500116685	0.999686406890304	0.974350494999807	0.978193824370771	0.995210910696606	0.977022753827564	0.989763371586446	1.00143686967816	0.99861118791449	1.00527659159922	0.987426884528631	1.03146499373277	1.00302771379242	1.01160683513591	1.01888839772984	1.02605510878585	0.995624141589616	0.993507145679688	1.00596794102713
LZX-CL7492.Contig1-All-g	1.02441455095808	1.14782253545729	0.863790332523541	0.991823744764534	1.10433623554518	0.878141871041863	0.879272967371129	0.884113146453941	1.00470033492323	0.998183418365573	1.09837960803967	1.0332853634453	1.08514875668366	0.891053663391513	1.03771810453134	1.03315467264837	1.09659478248558	0.862257684498713	0.852028026464387	1.17464278836461	0.818351039869362	0.987118034783017	1.23091055253566	1.12728331296962	1.07436902559135	1.05573747120977	0.914571109311681	1.02032085430437	0.783537719536246	0.828931621537817	0.929976958010497	0.801972077980095	1.04858412638333	0.882685176034075
Gene24541	1.00622757491249	0.994448903753034	0.987799943945521	0.999940019981819	0.9538948360486	0.978845608798634	1.07357565039296	0.963045695912996	0.980502063481842	1.05915962485233	1.01163249026441	0.981029722903305	1.1022178515425	1.04904058050937	1.02571161067995	0.99771869545271	1.02199860264661	1.00810684008122	1.02915574008811	1.0132241757835	0.988160855351216	1.02139904485744	0.969915308733209	1.01622788333996	0.981105185364666	0.999310364286605	1.01532400703064	1.00185505952038	0.994751701216601	0.990316187549142	1.04351347826258	0.990095531128548	1.0008192239061	1.02094389200124
Gene61354	1.02507991505328	0.990647232669536	0.99325126909098	1.0505443108233	0.947115784792304	1.02693908561973	1.00481659651011	0.994883571004473	0.981935216976537	1.01476405190708	1.07635689529123	0.982592307898379	0.998648185104556	0.989324551697374	1.01210172028828	0.973367619918062	1.18109729409266	1.00573209606054	1.04001904219795	1.0638423346709	0.977041559152248	0.984741236414414	0.940990431023714	1.00927839449576	1.01150979236238	0.996323008841109	0.999392998164896	1.01622788333996	0.978672657645521	0.988307380690453	1.02347718842427	0.984568755096841	1.08074503211224	0.984646844417367
Gene12738	0.996037163248466	0.99639784075983	0.981889989158332	1.00331497512095	1.01380823012508	1.00844327168481	0.985877496470509	1.00451723537111	0.977704371559774	0.98205694445277	1.03482020496658	0.977854996970288	1.09761952813239	0.985399993340713	0.935646015484012	0.837120346159597	1.10647724222709	1.02170538931509	1.01130790177349	1.14782253545729	1.00421899887058	0.934431090160858	1.01295428498748	1.0597202759744	1.03876662218535	1.09173424652164	1.03021109586403	1.20374401907163	0.865293844281173	0.913100107935361	0.87972804191878	0.89070041512827	0.952568299673954	0.81158274397753
Gene30985	1.00892630044062	0.992612199448832	0.998022547359719	1.00925978159064	0.976016230279075	1.01104414017448	1.04246376316906	0.980977605470038	0.99396772311947	1.03413490550975	0.997918460578961	1.02766261583268	1.01435631113347	1.00058721580868	0.990340252990425	0.974405530132195	0.974619110690784	1.02191766856496	1.10029900230064	1.03513541247817	0.995249897011617	1.02516873500785	0.999860298275479	1.03601078620925	1.02636180208591	0.97518734436286	0.985151637721117	1.07676452917971	0.894273959753265	0.974747486293471	1.00841771436701	0.973547144042848	0.962769815459288	0.898249500007662
Gene15698	0.931377280923263	1.01614605776279	0.992803984025418	0.968174403544821	1.04033778935017	1.04975736041587	0.962238002380855	0.99390955751075	1.1261171198104	1.01995686538267	0.94516323555746	0.92801611849317	0.964537386301026	1.08386388599558	0.951439945563438	0.988200422183477	1.00706256840973	0.980590039290858	1.20079223930719	1.00621582649548	1.02277171720165	0.988200422183477	0.969100318416488	0.990131997290429	1.00104412589604	0.997292589647975	1.00629178268208	0.994787865741948	1.0310132967093	0.989681264979896	1.08066715581285	1.0665092411012	0.984749630426429	1.08544195561024
Gene434	1.00968178910016	1.01131598392881	1.05729376590511	0.991332187723846	1.04573665822145	0.977546731853452	0.999057293136813	1.0188780473864	0.965822383211297	1.02495744634184	1.04458345031224	0.990998176125565	0.987549798399257	0.97395687571555	0.993594757171277	0.964214720792554	1.00694109646517	0.99828851241079	0.979596899026295	1.01622788333996	1.00063786536871	0.977283161249687	0.966212074560267	1.09363845849126	1.1192182213925	1.150223845449	0.987315075147117	1.05235821330982	0.979450850104558	0.935846654095895	0.984834697988788	0.952506157381193	1.10003910880855	0.976588171320182
Gene12020	0.98386036989534	0.95817467102634	1.02704111350005	1.01407590030986	1.01885184236202	0.981359271157739	0.996665036592743	1.02289650237183	1.06867708558458	1.02618278371367	0.992143533787029	1.05009618031603	1.00646468641311	0.995837466092221	0.960993043199704	0.994538734327146	1.03178165456323	1.43994014699319	1.02812773921216	0.986184983534448	1.01842717564915	1.01619928450625	1.68803447445284	1.00396804661631	0.990006241179186	1.00937535693717	1.07084623641229	0.992037711339301	1.0055845111221	1.00986280928772	0.992570991344142	1.00134639783736	1.06114251530622	1.00504368888655
Gene10189	0.97409187373218	1.01547836346115	0.977211827088243	0.987999868036559	0.941147200972007	1.01674221503689	1.07629459827164	1.00929007894278	1.15103847229181	1.01772387477681	0.989034627947746	0.995055936062354	0.989468338374646	1.03916199990975	0.967248202907929	1.0031977025085	1.00461167132529	0.98312078732278	1.06143327879217	1.42863260390456	1.09579326268207	1.00371328954868	1.22416398538607	0.974546851306485	1.0142037153992	1.09579326268207	1.05816087915774	0.99315338308572	0.984812552797692	1.00156192663119	1.04173022152607	0.986803321645968	0.994419800827951	0.995172550414214
Gene2662	0.98434401427173	1.17721443746246	0.98692635245345	1.21521195301008	0.988572519375708	0.990477469921956	1.04468285810422	0.994680190317432	1.06011950080589	0.985853982904235	0.984081920791927	0.982160341555078	0.998307067292907	1.26988270643329	0.994711503899023	1.00625638886665	0.992714366398286	1.59453573299149	1.03132021495918	0.995280092540345	1.02700014001997	1.00044926061594	1.27892189263291	0.981349128678787	0.986648702746658	1.00573209606054	1.03513541247817	0.97329739351305	0.995726328842809	1.05752539244645	1.01024659918491	0.994943851885135	0.998490471770612	1.00106311465047
Gene7404	0.935909276985452	2.93550945024034	0.950612872808314	1.19332438617496	1.0142037153992	0.942125036129876	0.965200781789404	0.96081182313635	1.68388466967141	0.957543439282358	1.17911440612781	1.02125509707321	0.97329739351305	1.57851072953227	0.992092149351941	1.01931662114664	0.992092149351941	1.25696780923088	1.02749781877257	1.11488880602297	1.03021109586403	1.00796965013391	1.1344150943553	0.987194704232618	0.989259984780167	1.00355750521303	1.05005822467136	0.98739200981561	0.998681528375646	1.00903784682548	1.00362511173369	0.995005923711966	1.00230349388777	1.00437349755549
Gene14128	0.987258337985289	1.01670437646837	0.995324081186149	1.05697987878517	0.991022978739734	1.0404011843246	1.03875711953461	1.02521182841613	0.992195553173032	0.998032911218069	0.996084435099808	1.02575496167687	1.01158246535463	0.999024787260106	0.995492191871467	1.01770857150429	1.03165537155555	1.21941992495245	0.978856214977643	0.980762423052132	0.995165472188357	1.01330604224287	1.00638275967818	1.01449697256529	1.00010880149242	0.99292040061136	1.0475375525846	1.00153168415235	1.00046786394122	1.00846420477305	1.00849452581184	0.99639784075983	1.00185505952038	1.00636752007855
Gene8711	1.00991656588733	1.00504368888655	1.01616171958835	1.06973749714448	0.98554633810579	0.993215970245781	1.01167974412036	0.988699274786167	1.00006242437419	1.00795227097749	1.00454613584577	1.00235516750564	1.03110362508543	1.06782618936237	1.01289110789395	1.00536069953764	0.987813432110801	1.02940854248449	0.988403443192631	0.991059180634528	0.992691355122573	1.00143986389636	0.995339282749242	0.995507155462878	0.99695605984664	1.00102520175185	1.09894574664005	0.991005792683394	1.01631922400947	1.02255712363551	1.01272487366967	1.00215932649027	1.01103316437169	1.01754002658834
Gene20057	1.04558641604617	1.02264701963789	0.975035276489851	4.25192726907466	1.00983804850417	0.973978589929054	1.03505899013699	0.950305927975617	0.996007318590359	1.02128087488752	0.951883479208462	1.0071151612858	0.977976502077485	0.959493407019091	0.993425935962358	0.987502219627419	0.977283161249687	0.976297711508412	0.992432793547205	0.978845608798634	1.01819376189442	0.998618587831571	1.01429650186709	1.02002724856911	1.0308205897712	1.04064976516196	1.26454234674121	1.00134639783736	1.01471761761376	0.994215152061684	0.993193843284408	0.987649929538089	0.987439963039395	0.998239951360563
Gene21459	0.972284861331691	1.0932923364731	1.0243803430401	1.13317354731087	0.998450490887877	1.09907572667565	0.992942327282613	1.01868682582214	1.09846881821848	0.992236693772164	0.993117305575338	0.97190923799669	0.991655964683546	0.980590039290858	0.972319791887182	1.01696610077293	1.01545978606243	1.96094876151046	0.98048789050972	1.13977348063071	1.00645600263171	1.03874761688386	1.20568843352379	0.980836346766444	1.00715277716702	1.13171241278746	0.994117441900259	0.967727040087524	0.988581922812502	1.00699433882377	1.08918359550752	0.985936274871244	0.998067139886088	0.982880209089034
Gene6888	1.297574426454	1.00339009171536	1.08544195561024	1.38856838205707	0.9385445619388	0.946798260746538	1.05412990355454	0.940015524585208	0.941207504811397	1.23411903109645	0.973068351261482	0.985312822128498	1.0548659737027	0.947913739381549	1.69486323061157	6.45948609768156	4.6507334490708	0.969954500006251	0.926934468690945	0.813748795539193	0.842634340040899	4.76018001561983	0.954945643061459	1.66151760493075	3.20037329499199	1.82449475052525	0.980520275761121	0.969503211193686	1.1879650717711	1.32333996822407	0.909524205262149	1.02235630705045	0.908317433650253	0.869199320214992
Gene13858	0.98920155430471	1.03689085434101	0.98852565306234	1.06297339619053	1.00448102745788	0.969676568612049	1.02207113776432	1.00421167707936	1.04045630191105	0.976656751237992	0.996755789934936	0.958023296986012	0.983992795089973	1.0334462111201	1.02805676195202	0.99095345715582	1.00587570463497	1.04328658093829	1.15069745619887	1.06293683416171	1.06747511242978	0.974126279178974	1.0580429661327	1.01631922400947	1.00017974578461	0.997934464213938	0.997912417551673	1.04347434103252	0.959753912339757	0.985830640648461	0.963985466396669	0.956323290657671	0.95555572485747	0.969156491945504
Gene9688	1.07644203653399	0.945465272955834	1.06045551894163	1.14311399060505	0.966052912075642	0.979048907849033	1.00236843220565	0.994117441900259	0.980580631857963	1.05923375993459	1.01183263527574	1.01316190450123	0.997445747149914	0.988057208746429	0.851461959370219	0.953714846844881	1.02057349819906	0.987034783772686	1.02665258989886	1.18885678984446	1.06394043664927	0.906321193148623	0.900186546839975	0.864794894332259	0.877528656591797	1.11070722970977	0.928757576070315	0.879572996628241	1.1274993412498	1.09220576928383	1.02452811394497	1.21247121315633	0.914820037073362	1.2577315259968
Gene2140	0.970254664563764	0.986535795897545	0.997859201165317	0.99144452525965	0.999948447616591	1.03325817860305	0.99956978844419	1.02914580252477	1.01644346760897	0.982945600509903	1.00951755846373	0.978930158542485	0.995900144258914	1.12721931827621	1.02356464916404	1.05135191036907	1.07524061272949	0.995238592803177	0.959356257977739	0.976929052450829	0.966732381423347	1.04161049118552	0.977627892952076	0.992252620332145	1.0085484442759	1.00695927691167	1.07166517640593	1.00359605144851	0.995810180731994	0.996797255275811	1.03642564494489	1.00613094831204	0.99212353322842	0.99370304916452
Gene5040	0.98251845721785	0.990348361009713	1.01172376042157	0.991140950295108	0.991642223053329	1.02403816354224	1.00249262820595	1.01144066534725	1.01803516536758	0.984944667183122	0.983174443642565	0.981182945018639	0.997537220272485	1.04924860482508	1.00184206136557	1.00160209191893	3.92474986463129	1.3862645322082	0.996152863221603	0.934154514856861	0.963503869739673	1.00886810931677	0.974388858426947	1.00622757491249	1.00130909039275	1.01071299987757	1.00301978197758	0.99597402265101	0.982281931413992	0.979875790222538	0.981190454123038	0.973367619918062	1.0597202759744	0.989735950266197
Gene19568	0.975764449435149	1.07423670279259	0.970289340843782	1.22007108048674	1.0475375525846	0.951832978941764	0.968103953940477	0.940575245098815	1.04351347826258	1.02911066323546	1.01922350748494	0.965112601196487	1.11339145466484	0.934154514856861	1.04187325230421	1.01848300848173	1.02391561597809	0.989090748540098	1.05387351844995	0.98077982844971	0.955016786610409	1.00398104707634	1.01268562338255	1.04378030450347	0.993659077628412	1.08365986552451	0.984583099517635	1.00950395200871	0.919670641800488	0.922730184186555	0.96300837078251	1.01095726925035	0.892867361634346	0.98414646287822
Gene11139	1.1131229757854	0.935064888161953	0.974794984606285	1.0458357380539	0.95555572485747	0.999852973611818	0.994016057733085	0.996763009611569	1.07239624187824	0.997326564014385	1.1236381942146	0.971305517207123	0.977627892952076	1.02835044532509	0.913858914753027	0.951407656883664	0.831438391217604	1.01311143861027	0.865124251887739	1.25815789792122	0.951933808692448	1.06683611715709	0.9385445619388	1.26261750806219	1.35107865009376	0.985230050001837	0.954552282784284	1.12943319928284	1.52628093000422	0.882685176034075	0.787201504054778	1.0877164095474	1.03418855712007	1.04770706853907
LZX-CL1956.Contig2-All-g	1.00131303649982	0.968761295820113	1.00738880870487	1.03683099574026	0.98554633810579	1.00426465956476	1.01167974412036	0.988699274786167	1.00006242437419	1.00795227097749	1.00454613584577	1.00235516750564	1.03110362508543	1.00775195253975	0.945254444725934	1.00099544703903	0.935646015484012	0.885583238920273	1.0784862779015	1.07530091280677	1.07716159289224	0.981170504270327	1.00289459473374	1.32586111985405	1.39544727525886	1.12728331296962	0.942125036129876	1.33843329429846	0.997100788081628	0.902374356233456	0.844262784044781	1.00850398302519	0.962546700985557	1.15925112783799
Gene13058	1.07078817643551	1.14444173335445	1.01556239017562	1.17792472773347	1.11546828910298	1.04870349769452	0.999215652144905	1.0004067071887	0.991252349495467	0.99682292710837	0.994865819396372	0.993222512804857	1.00975050413845	0.997925263489269	0.949172979733266	1.10540652328569	1.09566640038083	1.11277997997992	0.960570721174565	1.22227152206369	1.00949246198319	1.01467335524514	1.0006796749197	0.891782020342973	0.934374559424585	0.909331344668871	0.962060206587382	0.894748698759932	0.957925430017396	0.963941941599301	1.23123712098915	1.02494026430283	1.06977027739227	0.999215652144905
Gene10939	0.941032612522685	1.06178535208088	1.0480509536767	0.983352750781133	1.03616546433503	1.09993433744576	0.96328365798465	1.14901631234238	1.20483047475545	0.972802461151264	0.979875790222538	0.949787624241952	0.965384939684852	1.02176196530752	1.2358973407321	0.930403264326349	1.00747465646822	0.995157943975353	1.0353214388162	1.13932862089276	0.988620053449047	0.916129871221892	1.00138558170147	1.05338567623193	1.08102157898268	1.03827649884217	0.981330663121469	1.15373101511348	0.794838876750196	0.952743938374471	0.903245639394522	0.926740503065281	0.906771512556274	0.831438391217604
Gene18021	0.991810715561621	0.974998886465467	1.02483452446661	1.0327508488825	0.977678624333205	0.996579327925994	0.996715025856403	0.974405530132195	1.02634635160607	1.02624075734772	0.992203683059297	1.02242467625232	1.00650429472476	0.995900144258914	1.00150964513537	1.01463400941051	1.02413073457491	0.991763398867253	0.988403443192631	0.991059180634528	0.992691355122573	1.00143986389636	0.995339282749242	1.00192376610104	0.99695605984664	1.00967339827541	1.09894574664005	0.991005792683394	1.01631922400947	1.02255712363551	1.01703132875795	1.00215932649027	1.01103316437169	1.02637309334404
Gene9614	1.02925424569101	1.02411359654833	0.953459308066559	0.999327655508787	1.07650374708251	1.07626023211482	0.993120250981758	1.02668144629769	1.00452548567511	0.888146288573529	0.913179644374601	0.921374159063638	0.946871897906623	1.20286535970545	1.05310526905112	0.989720073392814	0.919816456345248	1.00018850755839	0.984171517370857	1.0448285882331	1.01461249029765	0.966993327074305	0.886295365605066	0.989907077827179	1.02537871340946	1.01026720376095	0.969041486489929	0.979999130437179	1.06274438187232	1.09088941280553	0.921586892212696	1.0319446569531	0.981819661650015	1.02769637722263
Gene10775	0.952743938374471	1.00597357552181	1.01206687886227	0.965871697661101	0.973281238940838	1.02269663038063	1.15147557379387	0.950428003189823	1.08019305033348	1.01792412307203	0.965154286766407	0.958422606154844	1.67990102002083	0.928504460360081	1.01167974412036	0.997465136944996	1.07010801555033	0.96167733859907	0.994100355613993	0.958879192169504	0.9468351856772	0.979250313773462	1.00088719402415	1.07022306639958	1.03203109241107	0.976530387122861	1.00526966690803	1.03679529813232	0.933550498869893	1.07692428499832	1.04259282825991	1.04217972954432	0.942125036129876	0.960230877731419
LZX-CL3758.Contig2-All-g	1.02972609266495	1.00266211401053	1.04681375426038	1.07608996747834	1.00337295293804	0.993215970245781	1.04950744722387	0.988699274786167	1.00006242437419	1.00795227097749	1.00454613584577	1.00235516750564	1.03110362508543	1.00775195253975	0.950535646761819	0.984291956045842	1.03266062151255	1.00891562483484	1.07150731341958	0.994541668126636	0.962986492176664	1.04062357738847	1.00152716223402	1.04971444330451	1.0544019903348	1.05812229262894	0.995769719166905	1.05648083755673	0.951624960507143	1.0012570122094	0.983080427249766	0.981478661968244	1.00579323371873	0.983080427249766
Gene13929	1.10595193225633	1.18491859372715	0.992727677535002	0.965311687512169	1.54602507140615	1.15333310138137	0.990484244517558	0.995527544927296	1.46632208004904	0.973440375645522	0.995589182706566	1.00900455590099	0.9429069666657	0.90607956055824	0.762718882389886	0.777949351066046	0.962030477285359	1.09290950047133	1.099791555198	0.945780222726061	1.05151899783885	0.900093718317577	1.1410335982669	0.857607013052655	0.905722885182876	1.16191693699712	0.902277921134678	1.04154675771108	1.33965420284221	1.29828145646924	0.877034539402145	1.01295428498748	1.00266487369877	1.14508915042133
Gene18148	1.02677918179347	1.1482085724257	1.01948392791023	0.984915315836212	1.06507449361603	0.98283578672439	0.985327158936535	1.15103847229181	0.953163470692735	0.953126186067696	0.954296251366695	1.10718061019996	0.979668933167474	1.24367697788459	1.01146236137328	0.952809465915437	0.90076036323273	0.86823118520623	0.858173747739798	0.838076063026192	0.859805635521724	0.958082227562204	0.940460380998609	1.47563442089081	1.74863674037823	3.55545147665978	1.00130909039275	1.67990102002083	2.24887017866368	2.69634728497384	0.953416605291992	1.346730155435	1.07333608650087	2.24887017866368
Gene11091	0.963770950932924	1.10955134201005	0.892774123907661	0.953058040172274	1.14132632365419	1.01296565930196	0.984944667183122	1.31408900293571	1.32221544907098	0.830191957089859	0.956889859121586	1.17651788244406	0.938246181608683	1.12910188276401	1.02371277436424	0.992674961959405	0.947203762043489	0.945957307595935	0.998579784676954	1.02812773921216	1.05435779119672	0.983329417537331	0.973509214031776	1.06138866367732	1.22259167108649	1.08145627196775	0.980073914518997	1.01461249029765	0.970139868145354	1.11620637182373	0.937963516273514	0.879419169216414	1.10087517493454	0.932290127000437
Gene12733	0.940144939246252	1.43457830354192	0.955520977733347	0.990930084676395	1.02392842049186	1.09771117751338	1.13746029348088	1.01973306749422	0.996007318590359	0.949510168479388	1.51202316135116	1.0071151612858	0.977976502077485	0.959493407019091	1.24336383110322	1.18109729409266	1.07211236851672	0.970092282036782	0.909042019144385	0.995200304489036	0.899363871698365	1.22175854139605	0.951590097882126	0.932238118698092	1.00311587735268	1.54228820913875	0.995180118490899	1.01885184236202	1.06220831768177	0.979887299446851	0.976760955321113	0.996248408332707	0.956819510288742	1.08250258539725
Gene2367	1.08059876595377	1.02255712363551	0.971916361544955	0.962954289558086	1.02701854586731	0.908870620973738	1.14078992366124	0.931708545167365	0.959753912339757	1.14114551052423	0.963229511017609	1.02362335442273	0.914316806259959	1.13524806977654	0.996289763775329	0.954022645146464	0.975930341256704	1.01439765074946	1.03807293161041	1.03138946669549	1.01067126252912	0.933604369141235	1.07772960052206	1.18291927494603	1.22495217322528	1.21272671297055	0.93752980302639	1.16943313673273	0.841060794409085	0.808922703727255	0.851859485208432	0.875727119169602	0.865444745384025	0.921586892212696
Gene19535	0.962388026324393	0.894651120658454	1.09158452130518	0.899245266138645	1.07524061272949	0.970406206196227	0.934326541913213	1.08979146578647	0.896161965136962	1.07891760531242	1.02930451414847	1.29699459404386	0.940870599717298	1.20958615685271	1.02760495587741	0.961307478900604	1.08949925667862	0.953992694675287	0.97303737093262	0.96768141339088	0.96371737750963	0.983591573020855	1.06614803900824	1.14618014469837	1.08284742928633	0.982176973799563	0.992153241352311	1.11633545807544	1.07709780897072	0.965672931899485	1.03535100493729	1.07429378730967	0.953495731605408	1.15562010968651
Gene3507	0.94493293171704	1.03500237492667	1.05686886392679	0.959202621950476	0.904298077983603	0.932460317399778	1.13808613160764	0.896722886619604	0.890501643635362	1.26454234674121	1.09212620141505	0.937583811004168	1.06764030370033	1.02107212643676	0.992933092211126	0.992060782307999	1.01107010158073	1.04573665822145	0.980804927161997	1.02100860908901	1.02618278371367	1.01766237850256	0.985630136268171	1.007929272601	0.988797578478274	1.00722655190537	1.17074401567632	1.00052428159971	0.987399904084169	1.00100693916601	0.992320359719484	0.974183327687682	0.996722009934842	0.990257640268089
Gene6285	0.995821773242722	0.994834745452091	1.01155880386535	1.01539486323443	0.995627505843211	1.03790892832698	1.00637149933866	1.00300586562377	0.99631956803181	1.00336288962117	1.00068282481162	0.99860384918999	1.0201558566656	1.00299665812786	0.996876294271228	1.03410083092988	0.977843671557637	0.981424617695839	0.991105311481545	0.974050915870969	0.977993567586746	1.02604367615719	0.985484775226503	0.986599562296626	0.993619171582083	0.988365237326339	1.05607247752434	0.997897808635712	1.27981790841337	1.20501557904876	1.00585247131337	1.04534342993426	1.01828123680749	1.06944812229924
Gene4008	1.12094412093762	1.20049724590075	1.07268904898962	0.985858854091438	0.886651846952823	0.925016078749326	0.938286165171955	0.962282200648581	1.22479150419517	1.1273764281334	1.10323795934936	0.944057290125272	1.04696686047298	1.00287616568111	1.0424170807246	0.984635925399397	1.54228820913875	1.02068957216888	1.02780756250295	1.02605510878585	1.05457742411646	1.08074503211224	1.02099683649247	0.936491682912378	1.01725047004404	1.00792048805065	0.991437194546142	0.98065423862114	0.92115582708379	0.953416605291992	0.984668529077592	0.96371737750963	0.947312445498226	0.961754417695229
Gene18206	0.978589649757273	1.03369198560419	0.899503186578602	1.06122823292436	1.03413490550975	1.07228077529781	1.00580147734231	0.914166747728322	1.04687195416598	1.01435631113347	1.12432162741926	0.896161965136962	0.942805589125631	0.905807734897672	1.1983306359843	0.970891681279482	1.01726344490806	0.980330513275206	1.01523114316166	1.09140721334739	0.949553019090126	0.962238002380855	0.98954442421824	1.06470236608128	1.09837960803967	1.0620403751041	0.979766719728201	1.09393442747875	0.972802461151264	1.03831053728994	0.948124326477376	0.945544809893452	1.0432182292156	0.952301975604498
Gene10623	1.27179385020844	1.1037921139046	1.1260385672065	0.972319791887182	0.79554641134703	0.797674475174452	0.794838876750196	1.07980797807481	0.900976109109285	1.21521195301008	1.23616395669467	0.986017970613631	0.92699022737308	1.01574263369067	0.790007497592948	1.5151130712829	0.956571386914607	0.625449978783311	0.708874798523208	0.572419513533142	0.677052280479779	1.04548575164465	0.649368069095663	1.36204329859469	3.05487026626021	0.914480669407073	10.364393979388	1.08697374987691	1.15701217510982	0.583898096915624	1.28768429941769	1.29211914989241	3.55545147665978	0.572419513533142
Gene11782	0.973255781566834	0.983493347112783	0.99623998028319	0.992242255697822	0.99017587575975	1.02982470817039	0.98752746152959	1.00536069953764	1.01728399757964	1.00133744763099	1.01072547422889	1.0391321553529	0.996810187469877	0.987348367289241	2.84487057026622	1.2285101259311	0.97290016533319	1.01498313870719	0.97290016533319	1.01035900698639	1.0333423109738	1.08234010089107	0.997312841103454	1.00389791335968	0.982211829783895	0.990452797665441	1.00564343490178	0.950801849887132	0.983144672648993	1.01563025399574	1.02915574008811	1.02974191049385	0.986865504281529	0.992709568942041
Gene12079	1.0067754219493	0.998041098722422	1.00738880870487	1.00620862639001	1.00337295293804	0.993215970245781	1.01167974412036	1.00361562592551	1.00006242437419	1.00795227097749	1.00454613584577	1.00235516750564	1.03110362508543	1.06782618936237	1.0717797516166	0.863248527795786	0.901394829277014	1.18981824794573	1.11098033433882	0.821907143559286	1.28653064430283	0.897126416935945	0.889824731954057	0.984245496691842	1.00889089020644	2.2088823921768	2.17795458646524	0.973744771550875	1.07650374708251	2.3925241432291	0.869199320214992	0.926366785355076	1.14346010399768	0.929326875496345
Gene12258	0.997108409487485	0.968761295820113	1.00026592938776	1.09332987674803	1.00337295293804	1.02625925323205	1.04950744722387	0.988699274786167	1.00006242437419	1.00795227097749	1.00454613584577	1.00235516750564	1.03110362508543	1.00775195253975	1.03538414233675	0.997246639514601	1.11290020088784	0.955016786610409	0.947759315569116	0.917606571243273	0.987816712057914	1.0739072864387	1.02048577366028	1.0810924508798	1.11595002819847	1.24759787376008	2.28208847300161	1.07804868064429	1.01846797894537	0.961194376775167	0.957414009668368	0.978077130433005	0.971177595593462	0.977529268843854
Gene14382	0.986219709372086	1.01912472822182	0.990447874788855	1.03779992891686	1.06798878803192	1.10647724222709	1.02466023937486	1.04787179463664	0.985666129375088	0.990649967551207	0.98862420856355	1.01838648732793	1.00237747491237	0.992711967670164	1.06540097738831	0.972049258678137	0.942125036129876	1.03621271886088	1.1181352254485	1.07376444674973	1.04445003733913	0.97992873400159	1.11252904936134	1.0014510682401	0.989704609591482	0.980136166370174	0.989313576698037	1.01687556075565	0.968174403544821	0.970973172618465	1.03027691835952	0.992300913357123	1.08257162730552	0.971268598850303
Gene22386	0.997537220272485	0.997246639514601	1.04501759021018	1.00202499645774	0.98065423862114	1.029013466433	0.997775817678506	1.01081979267316	0.989997870719413	0.995314942832457	1.02544060700725	1.18448819426396	1.00781235187631	0.996778531194934	0.99544395887422	1.01965397842737	1.24367697788459	1.00321076015037	1.01547836346115	0.992612199448832	1.00737958292795	1.03298145724194	0.98564450727086	0.993778915904957	1.00653287715695	0.994532562363254	1.03376101146477	0.978288806818146	1.00175035864243	1.00335003985574	1.00666734965184	0.992293569031773	1.05310526905112	1.00695066950496
Gene7025	0.911381404440454	1.10501874298779	1.20852677645285	0.896514583492144	1.05892411374279	0.854491734309235	1.13001433774248	1.06793710892774	0.959126660380052	1.02675591527534	0.962133806192974	1.49247719637754	0.89070041512827	0.993679559559993	1.01430756540222	0.978254357079778	0.999344814972335	0.996446040129402	1.04513667231371	1.00201006986981	0.987417311700019	0.969915308733209	1.00484022742914	1.06836656613215	1.03186004741021	1.08697374987691	1.00152716223402	1.01756546201004	0.930218654469126	0.978090440494867	0.958136595243915	0.927423888234161	0.994759283346165	0.953058040172274
Gene13695	1.10929808584797	1.08027004123696	1.02613944638651	1.23411903109645	0.926553346293232	0.938150599717023	1.29794889903776	0.972662655319008	0.931578241318068	0.945415021695011	1.6415097774307	0.953736270809004	1.64851390363821	0.918378488501457	1.00886810931677	0.969455551700377	0.943486148333124	0.976113147102173	1.0597202759744	1.0256200707429	0.982673674375486	0.974632535384815	0.967727040087524	1.09418677931837	1.10016629024251	1.22035841277536	1.01008327627551	1.08165420395694	1.01820673784833	0.997735222203724	1.00026592938776	1.03763923359876	1.00535134806088	1.0441941840438
Gene8728	0.99639784075983	1.02337226277704	1.02050253365064	0.984095229057203	1.0085484442759	1.00941908825412	0.990985850403724	0.984138430374363	0.958820496976341	0.991678798591847	1.02790542933483	1.01397673201998	0.983239513171868	0.967421829912376	1.10726635917225	1.09229852044027	0.972341477936882	0.995011667344909	1.11857622266389	1.05244622394064	1.16909460628878	0.991564714735295	1.01199246838796	0.914316806259959	0.917722259124678	0.933291611801998	0.991452922527098	0.910360617938993	0.979093940095204	1.01467335524514	0.983068374483184	1.02758124368873	1.02582502594392	1.07935620075358
LZX-Unigene50842-All-g	1.03008638181596	0.999565650069694	1.03461844398582	1.04209858657102	0.996728471836629	0.993215970245781	1.09689681245853	0.988699274786167	1.00006242437419	1.00795227097749	1.00454613584577	1.00235516750564	1.03110362508543	1.00775195253975	1.01280809859434	0.991116295238773	1.02165742340409	1.00762249281276	0.985327158936535	1.02743079438035	1.00774721392313	0.99149778671772	0.983793880899179	1.02771054465218	1.03966145635187	1.08963300343874	1.04005537849025	1.03117449304735	0.99954617067614	0.989806061623298	0.993956913639468	1.00585780021976	0.994278611788121	0.985302490583836
LZX-Unigene16570-All-g	1.01277109409488	1.00386355291568	1.00026592938776	1.06973749714448	0.996728471836629	1.01448901488705	1.01167974412036	0.988699274786167	1.00006242437419	1.00795227097749	1.00454613584577	1.00235516750564	1.03110362508543	1.00775195253975	1.00853045099669	0.988169079884169	1.42532177043241	1.00782335348214	0.968274555535606	0.962362441314417	0.945823183236829	1.01820673784833	1.03197419732566	1.12788265131615	1.08470130468807	1.01971163674222	0.987447945603572	1.12458273979389	0.951165802236369	0.933816530648737	0.964588000993711	0.947203762043489	1.2740247233182	0.940905556018289
Gene8473	0.991233690366696	0.975410031748182	0.990079801190572	1.11834636853227	1.01077121035959	1.01175333654722	0.994323193780152	0.997726800005051	1.02420337696431	0.991894641814482	0.990020663636848	0.988581922812502	1.1131229757854	0.993942287716391	0.970748445876336	0.992362410021018	0.998786730830944	1.03390851050567	1.01202053380912	1.00482947627589	1.18532171196795	0.979658459666996	1.03165537155555	1.02077515576221	1.42281377275309	0.958342161404659	1.05856239175238	0.961353103359526	0.981924772120955	1.07002713530971	0.986648702746658	0.981261853522447	0.990930084676395	1.03178165456323
Gene686	1.29263684054315	0.886155727383231	1.13171241278746	1.30606541474295	0.818130905294661	0.916059001787178	0.903893459189612	0.886416479986252	1.02566675458417	1.2412983835373	1.71874041879304	1.09579326268207	0.932050473388299	0.886872259170906	1.13338766492898	1.14646431821887	1.04573665822145	0.978394557024787	0.95458360240854	1.11745651239607	0.968450183091638	1.21423181350153	0.935909276985452	0.950763610923106	0.975142058062648	1.04938919935082	0.993726970513701	0.987877382389338	1.05596488559128	1.13581213162746	0.990892183502739	1.02334987326575	0.96344859834155	1.02337226277704
Gene9434	0.996492200418086	0.99745937502259	1.00982788946673	1.00284833041036	0.99166907983408	1.02141042850847	1.04018179470809	1.03989436272512	0.992721560631145	0.998658761719457	0.99665169734934	0.994941039570126	1.01249882376067	0.999610554365914	0.983925730293056	1.00262812000487	1.43325853372315	0.995810180731994	1.00126467927258	0.987848708024083	0.984256125023276	0.999806125526729	0.989720073392814	0.986899538676298	1.00040994555628	1.010924784767	1.12989332565249	0.979972330863833	1.0037217463263	1.00878277192673	1.02407496288598	1.00443041136191	1.03595000186754	1.02497505106451
Gene17282	1.10854674104935	1.03609171941131	0.989045311286007	0.953022376876159	1.13683314308352	1.05016282476378	0.958791334158337	1.06911295585094	0.888585098482293	0.881866273840913	0.950254507193572	0.918901355289439	1.05113878019246	1.11244184480979	1.36532099267912	0.918990107742214	1.43538966847555	0.895702590904471	1.33019166638635	1.62916165937448	1.22175854139605	0.883994069945248	0.982103348056733	0.875617654388743	0.914650808968737	0.850879200048894	0.95608146989355	0.9062367028249	1.21483533797166	1.13554603277988	1.23059198966803	1.0247727379079	0.804437783374487	1.14700039522587
Gene4345	1.0349825312865	1.04001904219795	0.989943188632874	0.995870681847983	0.998083730444986	1.01856898032783	1.08421521158177	1.00418997864559	0.976929052450829	0.981074038825169	0.979791342966662	1.01058159914515	0.994780713356843	0.984655421020574	1.05690803543616	1.08180709187353	1.05861252123666	1.09189931440298	0.979821896862123	1.00411203896127	0.998205607326492	1.11319145603784	1.00748669783	1.01483926103176	0.989654486757436	0.974470329363068	1.02432675824911	1.01499815580163	0.965484298725514	0.981691256875629	0.989490311006657	0.960645931437987	0.982744170548713	0.965257496395894
Gene4836	0.983130236860345	0.986542370855207	1.24933859375835	0.996138485024467	1.00266487369877	1.00689056540282	0.998091832416182	0.975961780804465	0.990227225115784	1.14168065990813	0.993742495179845	1.10045156441944	1.00814661804527	1.06109268496706	0.985019190628411	1.01555276439787	0.995891088412988	1.00070938078452	0.995208235593356	0.988900488360684	0.995956403799426	1.00239434671631	0.990264106559116	1.00214143891563	1.00154257838572	1.00404684361726	1.05208450755962	0.981029722903305	1.00176498494263	1.00965747870917	1.00835312524329	1.00069981032875	1.00279324686132	1.02103519946366
Gene11504	1.00775669115636	1.03630053630352	0.989551955657839	0.978574865883681	0.971916361544955	1.00841771436701	0.97426818892883	1.01798800262026	1.08850754733783	0.998930694341744	1.01244369836521	0.989419046612301	1.07854438576518	0.972524258708317	1.15616781351651	1.10096917528384	1.09229852044027	1.08315450649198	1.0356340282074	1.0099388069726	1.03224982174853	1.17009152547173	0.977922384514138	0.962003048287465	0.987222290729407	0.99149778671772	1.00956517994403	0.984679232816694	1.01856898032783	1.00001382975431	1.00539343049489	0.986250425857056	1.05577456061366	0.988066199142462
Gene13389	0.996446040129402	0.999284289824382	0.997077140508295	1.03566560704092	1.01401295644183	0.984646844417367	0.998472270212432	1.00457845398442	0.977783141568507	1.10549684276269	1.0005166154194	1.01109083603586	0.995321040332985	0.985522299788589	1.02173297735867	0.934041049606504	2.06418840991019	1.02143906526739	0.940144939246252	0.858716686571883	1.11222094653333	1.05390572523572	1.09753873523209	0.780473995593728	0.830727892341243	0.893402617697005	0.912200337324973	0.898963044318981	1.26625612132559	0.856179056885451	1.1981022502201	1.60103160641283	0.706991492506341	1.81716096956586
Gene16403	0.905383099956908	0.996007318590359	1.22035841277536	0.947312445498226	0.806289249257772	1.08066715581285	0.95876974424103	1.03516060850974	1.08832661529121	1.16831246003789	0.943419028355873	1.16359375299255	0.97992873400159	0.992448315524646	1.01198230422471	0.992191037904994	1.10317188442841	0.960075791727088	1.00004207306491	0.979120773124207	0.999883138470557	0.98954442421824	1.01675072574639	1.1630566581376	1.10140867131289	1.07279997663322	0.999512809908338	1.08410482696669	0.938624669711034	1.00128581704179	0.962954289558086	0.952301975604498	0.988392274353073	1.06093852692911
Gene11214	0.831919388685512	1.0172239782819	1.45215234420378	0.894995333254094	0.88114849663593	1.03430502321583	1.05563956342563	0.95038733531036	0.980389859627301	1.14015921114106	1.04357773928078	1.23411903109645	0.904897449841761	0.914232863527624	0.998594888847434	0.995982555942206	0.972683230839378	0.978385207439802	0.959732464383937	0.995311886185093	1.00069232915893	1.00676746179527	0.969438064732095	0.990420424131542	1.0038717634298	1.00470033492323	1.13595183899913	0.986734144738671	1.10718061019996	1.00753047041954	1.0024391131881	1.02801343604313	0.986095666407415	1.02835044532509
Gene19260	0.989155831550744	0.999975366151529	0.992792892383224	1.04603358590446	0.9913678199642	1.06867708558458	0.990688403934044	0.995571150635165	1.02048577366028	0.987583833158311	0.986017970613631	1.04337101801831	0.999989632788858	0.990559846380668	0.987966976071277	0.993397400161508	0.99213659177731	1.19004569265861	1.00383827575558	1.01241969720328	1.01655601670583	1.07953381687223	1.18072704875767	0.988788772455394	0.994435567065274	1.00421899887058	1.0152419385904	0.999989632788858	1.00698861199255	0.995683857895278	0.993964534780882	0.994575152044501	0.990869712983352	1.00098725339563
Gene10647	1.07357565039296	0.940178179511121	1.0913291939297	0.9444150511051	1.00046786394122	1.07485483802697	0.962133806192974	1.03727038881952	0.964384640353885	0.951590097882126	1.16889959353738	1.068790503091	0.960545115660761	0.880019858638521	1.01955237803581	0.946226555607984	0.959653528624863	0.990348361009713	1.10955134201005	1.16245060652254	1.07035933848573	0.962282200648581	1.01867228287932	0.918150090395372	0.918901355289439	0.947632457440983	0.966732381423347	0.998675232920193	0.932102393164615	1.07035933848573	1.01525938606102	1.01385360790043	0.936186195084798	1.06927986659227
Gene4141	0.973281238940838	1.01965397842737	0.955039437333074	1.07254099493315	1.00241323539381	1.05224994222799	0.982296317173432	1.07692428499832	0.950457917548569	0.981386593960116	0.951062944533881	1.04555216981114	0.977529268843854	1.02832997092689	1.00686208283872	0.990063586781905	0.99383842052362	1.0024391131881	3.00513499745836	1.12015576391052	6.45948609768156	0.997270348256573	1.01593011772864	0.976884590859902	0.973110815638465	1.0054516892429	1.00489266702314	0.973509214031776	1.03574420907842	1.22574717383548	0.987005013382491	0.982607611605936	0.981725510041618	0.994272538625303
Gene8321	0.971437361479042	1.00304358461296	0.981217939374585	1.04354463299973	0.962769815459288	1.11264201497644	0.975434994664892	1.00722655190537	1.0895666108573	0.967860484346747	1.0768206529335	0.96371737750963	0.98739200981561	1.03662596086651	1.00865450091884	1.03819853423835	1.02572843537315	1.03788292384855	1.00110054105403	0.97707525270223	0.997925263489269	1.02618278371367	1.03627166138346	0.987615025705672	0.995947981924573	0.983661520014296	1.01603871242603	0.973440375645522	1.01097189195696	0.997156321529025	0.994739478162788	0.976428031901996	1.00728397523512	1.03433705276063
Gene3971	0.931992315158093	1.05990175008322	1.03570107862788	1.03459713378264	0.93251023092133	0.95458360240854	0.983959527159062	1.03451961389409	1.07465974063897	1.00008067491316	0.969168357250813	1.00818070869227	0.978657440073949	1.10117456879375	0.979934927380187	1.04341229139305	1.11885934666549	0.993433070061635	0.967204441167047	0.981120196242984	1.00058434290557	1.01141791387633	1.01007447365514	1.00014406865817	1.00613094831204	1.02690482755503	1.03550460987246	0.984452909479884	1.00620862639001	0.998786730830944	0.994626208730185	0.986609661819409	1.01579758368623	1.0127487985644
Gene9731	0.923110507507537	1.67323614908705	0.88546788351174	0.941147200972007	1.04207049106912	1.24396838159605	1.03983793231175	0.969244357000082	1.19356213984234	0.917202688611176	0.955842174037532	0.892306674036224	1.3940248263908	1.62199572422823	1.57381363242855	0.961078108173498	0.920151963362377	1.7214422581537	1.35057295767951	1.27833999151406	1.61065701515275	0.964214720792554	1.70537923435269	0.979708176245968	0.986449629259501	0.952506157381193	0.949710446047566	1.02123067764997	1.10029900230064	0.99873093596646	0.855782765204006	1.16543026470484	0.880019858638521	1.03897726740659
Gene12990	0.972151815174922	1.00020794613453	0.986095666407415	1.08963300343874	0.989915865029818	1.05778956447524	1.03315467264837	1.00975050413845	0.977390018111794	0.981707573383409	0.999584842564496	0.97746875514851	0.995005923711966	1.04591188122821	0.979027044061481	1.03388447464904	0.990505137789597	1.04534342993426	0.997420938394829	0.979282645279043	1.00640857801329	1.03676356447124	0.97042860802948	0.967502785631348	0.976478781884373	0.999318966115195	1.33135848327971	0.968007797156328	1.00008067491316	1.03401724044381	1.01512731602619	0.982507261295476	1.08986345674421	0.988142414768017
Gene6054	0.98554633810579	0.998651888133775	1.01432240615219	1.01551783226447	1.00418997864559	0.987140270627415	1.02602861294602	1.03494007036207	0.986499352032802	0.991432808339845	0.98951135348998	0.988112198571588	1.00317584931333	1.18164622354076	1.00171492752319	1.00186355213234	0.980389859627301	0.996722009934842	0.962305976571608	0.980678863960047	0.985151637721117	1.02503175709377	0.979810576693444	0.989277132359823	0.994193274342157	1.01050141862137	1.13034872720333	1.00296335032077	1.01435631113347	0.998350531881698	1.00615427053643	1.01312529693204	1.02723448312011	1.03295861352145
Gene14695	0.993591799777996	0.998979006510487	1.01126105474173	1.00872148156707	1.01597234044478	0.97795469287228	1.08893333823518	1.01597234044478	0.986783295259829	0.991697014692283	0.989803752122209	1.04738337666266	1.00348616477058	0.993773994828965	2.85908597688064	1.13703918089686	1.076384826154	0.989907077827179	0.957609165263719	0.973315226750615	1.0253345605259	1.57279159751224	1.2893542307227	1.00817069707094	0.986159339139448	0.996839603355856	1.00009761086815	0.969716456883311	1.012554449982	0.981276267408741	1.34024957166765	1.09212620141505	0.996268810744524	0.986427892647058
Gene16322	0.784507854896636	0.52652731465416	2.9553805651725	0.696507651703182	0.686119782592768	0.923917380490004	1.16568443335862	2.43899734913445	1.48983249852453	1.14399974414123	0.531435984886407	3.33365459209379	0.718362217803803	1.63982808935134	1.07867109121304	1.04630280965159	0.950217309342852	0.784093307495228	0.915967513648676	0.959329454614089	0.966414863907733	0.918535522650811	0.973798204140292	1.00821901123828	0.967062552627656	0.986192226735872	0.906151440059395	1.03311270860151	1.17329087680619	1.16082364116165	1.12853541004476	1.15103847229181	1.11290020088784	1.22416398538607
Gene9881	1.31924434547218	0.66199467721464	2.40213154302113	0.861770592607888	0.666750128226478	0.95517339137547	1.16014423871202	1.35153491504249	1.0170947265706	1.28723302286479	0.636784678487597	1.93573169544882	0.896970864740761	0.917370650429287	0.979491790463527	0.969364993356755	0.829205324493641	0.947392700954225	0.863248527795786	0.988288367986514	0.911276614365409	0.997589252104903	1.08758770143632	1.06579449049766	1.10685451270951	1.00327684841155	0.928214449212924	0.927288544601647	1.30957216031048	1.09937046013096	1.22292345480882	1.17287890319878	1.0899417940467	1.12669132185851
Gene17595	1.06683611715709	0.55187068925053	2.18615088471054	0.971745641524875	0.613971557102915	0.890083220802778	0.810684152139995	2.24046374842222	1.364148581679	1.38099852126079	0.694538728052533	2.10800096367722	0.810068304915662	1.70660984015853	0.85107310460126	1.06620258046606	1.00366109870254	0.960872993744093	1.05681604024895	1.01277109409488	0.983250880683934	0.962219575665396	0.951407656883664	1.28856230955161	1.25740222343074	1.1406432238144	0.991736274709401	1.24093396256461	0.996369079195298	1.03931014224303	0.946531510735231	0.954264406344867	1.37373138356422	0.973405398528137
Gene16252	1.07413126178891	0.960705757042434	1.01193064649869	1.01158922413188	0.971858702358715	0.984949948096322	1.03798919940247	1.03932448272514	1.18186227733029	0.997673199170849	0.995859404069621	0.994121803006844	1.01108409608195	1.06326149282266	0.933040593261072	0.985985583962873	0.947895538639302	1.08059876595377	0.923917380490004	1.03129972644304	1.01659481155579	1.08705713212066	1.00165713842883	0.934272609275586	0.939544131884754	0.949115984270892	0.989367872486109	0.969364993356755	1.702981607956	1.24759787376008	2.41809698323331	3.55545147665978	0.985694935851065	3.02988041074915
LZX-CL1958.Contig2-All-g	1.00131303649982	1.02288647871432	1.01616171958835	1.06973749714448	0.98554633810579	0.993215970245781	1.01167974412036	0.988699274786167	1.00006242437419	1.00795227097749	1.00454613584577	1.00235516750564	1.03110362508543	1.00775195253975	1.05326138755313	1.20129024354034	1.08315450649198	2.03857336391092	1.08499947914134	0.972764990348275	0.998750742547366	1.3345872002736	2.10800096367722	0.969266062373688	0.986061116837206	0.984007082921842	1.04904058050937	0.980276021691646	1.05404890204407	1.00523251450763	0.995683857895278	0.99172658201352	1.02271489354675	0.992398256856139
LZX-Unigene18780-All-g	0.979041139944367	0.991123426630654	0.990131997290429	1.02329474815188	1.01195239393552	0.985430092811503	1.08595765156299	1.00815697382661	1.02262614104506	1.02038492364917	0.988380818419212	0.986996819306964	1.00217824783758	0.992548946964429	0.800849207326409	0.824233690108643	0.891053663391513	1.12920167097222	1.01418490113824	1.09189931440298	0.775550799333463	0.866848931046452	0.982234027812755	0.895702590904471	1.15054544340803	1.0187245536782	0.965004332586383	0.814398695365573	1.22383173021643	1.28515397220124	0.795234868074789	1.12559303053124	1.27532771444458	1.28221587398055
Gene8845	1.51202316135116	1.33403462570777	0.430439578020555	0.593233001150851	1.18885678984446	0.75688077089965	0.956409304905997	0.452717051104657	1.03768433144492	0.52652731465416	2.71738422124716	0.73619754904377	5.12474181635425	1.36968763715301	1.15522756948801	1.10087517493454	1.05113878019246	1.28809937679643	0.961052598155997	0.884745998388641	0.913948974556731	1.20079223930719	0.683791266372496	0.983992795089973	1.12125725711155	0.335290231292169	0.383130302970427	0.734651146234972	0.968861683145521	0.430439578020555	1.74245704758855	1.61573942065236	1.72392055459615	1.03923626365443
Gene10461	1.13077980021468	0.993556301903105	2.66359146306898	1.19664897154286	0.958721712415607	1.01097605706618	0.990086442784037	0.965505083109493	0.982864847892922	3.16886277961199	0.985430092811503	1.39072402869629	0.999522255081497	0.990140923672794	0.998910629851791	1.0009483023446	1.00893909117726	1.00000100150411	0.981204719682233	0.992173483323832	1.00711094052652	0.996054925064845	1.02020889902585	0.988399139147996	0.998724875564792	1.00491533290113	1.05620884690628	0.989626133231007	1.00675796481555	1.03689085434101	1.0090347917349	0.998890230562328	1.07668900701507	1.01299773768656
LZX-CL8489.Contig1-All-g	0.802304342479197	3.4230297054564	1.34512251639843	0.485422920027893	2.44950341888458	0.485422920027893	0.879875772284302	1.05535091019842	0.914166747728322	0.888585098482293	4.97628801871925	2.33869701366582	0.902870399427885	2.73446826882985	2.06418840991019	0.981707573383409	1.51359625475537	1.27892189263291	0.789416943496382	1.99145254692367	1.15359221223788	2.03011290876366	0.882553806052374	0.586409208761906	0.580745967484834	0.462268263971978	0.649368069095663	0.411528600712447	1.14026934608979	0.744291244253892	2.13828873717442	1.67990102002083	0.335290231292169	1.06535138407506
LZX-Unigene61722-All-g	1.07485483802697	1.14878835575071	0.694538728052533	0.909779578808389	1.61573942065236	1.06316379044343	0.777111108475638	0.658024758711	0.658024758711	2.15688440741342	1.23146291006296	0.620732689380814	1.55311745334644	0.964797605969678	3.81090493789083	1.37526678221586	1.08681675355925	0.993714216611115	1.65001672462454	1.70660984015853	1.68617126377786	1.88994126736527	1.00277004654648	0.968274555535606	0.973618546868926	0.973158773072274	1.05196184130051	0.950580778904005	0.984695981092756	1.05888007917482	0.995102851287994	0.999552331174027	1.00646468641311	0.991386601049967
LZX-CL7539.Contig1-All-g	0.898140858880494	1.47091921203713	0.814398695365573	0.721281202738721	1.85086609094383	2.66359146306898	0.956635326159054	0.576478313519957	1.27726750958757	0.635025926068823	1.68617126377786	1.83191122525385	0.840171015777148	1.02409091166518	1.08462556138038	1.039757402583	0.954615120263108	1.33196401753154	0.990788515903122	1.20105033443478	0.989755455058526	0.866696074514827	1.27573529953919	0.684780631852766	0.692119877561753	0.580745967484834	0.807444470311795	0.531435984886407	1.54120125263065	0.893535866685974	2.66359146306898	2.40213154302113	0.909779578808389	1.49353893158367
Gene15889	0.972403952064838	1.0380437217466	0.973055153233525	1.05235821330982	0.94493293171704	0.997010369016653	1.06311606261394	0.982555109806573	1.10238584076553	0.979192202874377	1.06301986409365	1.00953686181347	0.993626771520691	0.983130236860345	0.94151992627731	0.813748795539193	0.873530047923117	1.44294452608594	0.84808897007253	0.761078946239494	0.790505166573492	0.75688077089965	2.33360949097452	1.6712580803146	1.3372322806118	1.46760274507266	1.74658177054201	1.45631899683871	0.855782765204006	1.72640336319472	0.828083247335614	0.994494779172334	1.01907748927363	1.05961356031791
Gene52114	0.993513944518077	1.04748274341656	1.0544019903348	0.988875201885076	1.12326146618373	0.958023296986012	0.977089111721598	0.953058040172274	1.00373833576397	1.03298145724194	1.14782253545729	0.971712126094003	1.37825256257993	0.903468115830326	0.957152249217565	0.925099527258857	1.10140867131289	1.07676452917971	0.993374552763738	1.18629479480513	0.870709212108545	0.977832250436636	0.985216530641352	1.02936792466318	1.07492450014605	1.0857044425398	0.973281238940838	0.948284627493305	1.03136720083249	1.09158452130518	1.00180156238494	0.993742495179845	1.36204329859469	0.949553019090126
Gene38389	1.04227100700972	0.995607854087762	0.978458513178932	1.00305950610265	1.00211055708203	0.958979152065172	0.994837999420174	0.994047876582836	1.00769273090322	0.980149139385192	1.0095574550889	0.987298598149555	1.07650374708251	0.970717498962272	1.64487506367047	1.05151899783885	1.15751410824522	1.00277004654648	0.978262849854453	0.98029182994237	1.00587164847188	1.35800365242937	0.989192393751046	0.986219709372086	1.00649624329039	1.00261428575205	1.19356213984234	0.978995717298615	1.00671079336156	1.00804534198005	1.00667747071088	0.998276549291041	1.05870987025253	1.0125211714099
Gene18043	1.07974192160207	1.00401444347388	1.14493755774164	1.03578439245713	1.03887271289011	0.982330371309668	0.997585859971077	0.975398795208372	0.989862646669442	1.02762848946027	0.993288827607836	1.12920167097222	1.00765687638661	0.996692686109343	1.00941908825412	1.02984333839587	1.00047308681947	1.01380823012508	1.01195239393552	1.00171492752319	1.03019176677702	1.0374324599456	0.979898725658412	0.977230449705894	0.983130236860345	0.987409759377	1.03134185010989	0.985142951497113	1.00110892834915	1.00437349755549	1.00333289132984	0.991943641984014	1.07565935662597	1.02884054661984
LZX-CL4293.Contig3-All-g	0.965672931899485	1.04573665822145	1.0475749107392	1.02061252152968	0.945823183236829	2.5576552865928	2.06418840991019	0.95845376276267	1.01418490113824	1.11113816892203	0.997382073658225	0.975651067056478	0.993956913639468	0.983580192045271	0.90607956055824	0.90527755824994	0.916059001787178	0.913179644374601	0.899245266138645	1.26625612132559	0.917160423896662	0.91509022283764	1.00178356451062	5.26587443149191	2.16824622699713	0.986485490810034	0.989681264979896	10.364393979388	1.70794376340439	1.14363942400578	1.05504561622892	1.28031179239405	0.946425144647227	2.22475113641719
Gene32221	1.01139958520408	1.13094599334996	1.03184719493207	1.13939436748213	1.03102222883721	0.993215970245781	1.01167974412036	0.988699274786167	1.00006242437419	1.00795227097749	1.00454613584577	1.05734206522147	1.03110362508543	1.00775195253975	0.973492226135518	1.00075117763123	0.996202027726079	1.00567925672691	0.993763538834945	0.993828323593462	0.991530031546227	0.997974085674006	0.988377695809014	1.00417118819799	0.987399904084169	0.99168267698148	1.08250258539725	0.999735661973996	0.996866756763093	1.03079064858828	1.05773951476824	1.01554313862011	1.00085759989733	1.01973306749422
Gene11736	0.953787159510938	1.01329371458911	1.01754002658834	0.99639784075983	1.04132348126295	1.0844845222638	0.951381256391926	1.08270962079046	0.941974628226222	1.61851026255926	0.957892216164988	0.974564110732357	1.05568884587816	0.949279881258333	0.97588186327933	0.992536518311247	0.991542813136089	1.42706996570715	1.00129168165174	0.977428169085411	1.00158380648762	1.00584714240699	2.63379769393364	0.976337001481331	1.00566961013698	0.983870853425258	1.06105123158772	0.995192710462413	0.998030511934626	1.013499654642	1.51056182930794	1.04589380635275	0.988104037392999	1.00248355317513
Gene16436	0.972207364662686	0.998468544201863	0.975666544974266	0.993869748155259	1.00058434290557	0.977380266080916	0.987194704232618	1.01600337911185	0.979298961161712	1.03454228301519	1.03933882320726	1.01224183538977	0.996376445547547	1.0475375525846	0.969041486489929	1.03208302184951	0.98954442421824	2.35152954070646	0.972403952064838	0.987249415211717	0.987088689652585	1.00009761086815	1.07279997663322	1.00546678217369	0.998564176626359	0.994943851885135	1.15120332411461	0.985666129375088	1.01390618516015	1.00370423030552	1.00465290823514	1.00419705291283	0.998251269839162	1.02442846951435
Gene8393	0.878529265436084	1.0648528953871	1.05614698444519	0.943193031427448	1.0953062658962	1.11212563482528	0.980822426347184	1.26738103850686	1.34125355372388	0.909612271498765	0.916452485160657	1.17148969702557	0.942358970268649	0.934705257840695	0.982234027812755	0.937124018506366	0.973970036543746	0.858538848535034	1.02842084759807	0.89703869277289	0.929976958010497	0.955971965857729	0.875461906480047	1.0196697749858	1.00058434290557	1.45818474270706	0.98701318081337	1.00686208283872	1.3159570735838	1.1973473588699	1.3890795187406	1.85917376777853	0.973577118825089	1.35057295767951
Gene30442	0.969528818987254	1.00088719402415	1.01107735612804	1.02599540029844	1.01129551737911	1.03771810453134	0.989359478597752	1.04881700162027	1.03401724044381	0.987927124845795	0.988875201885076	0.994856053670214	0.989402777487049	0.977002064046856	1.22144743604363	1.01608436289815	1.03465128224614	0.918990107742214	0.911835483224709	0.977334385052782	1.04045630191105	0.988611925763825	0.967524344434668	1.05820605171927	1.14286848862653	1.10130105403541	0.938883096780251	1.05355677053757	0.86823118520623	0.873113976761665	0.938246181608683	1.02762848946027	1.00351754388717	1.15210648353803
LZX-CL9382.Contig1-All-g	1.02487441543259	0.998041098722422	1.01616171958835	1.05497884671871	1.039739098661	1.00990366631387	1.01167974412036	0.988699274786167	1.00006242437419	1.00795227097749	1.00454613584577	1.00235516750564	1.03110362508543	1.00775195253975	0.969180222556121	1.00140711235834	0.990234849951309	0.989045311286007	1.00247424027028	0.986192226735872	1.02099683649247	0.988962210315901	0.982256980315573	1.02745499417969	1.02875145299518	1.03165537155555	1.07028813954359	1.00072275046496	0.996335859115654	1.03279436463346	1.04834126139501	0.996254525349854	1.06465978259035	1.00836448582324
LZX-Unigene46053-All-g	1.16398723141358	1.03255505355494	0.660902885198818	0.824847130616214	1.00885926071911	1.39627687148357	1.35598563636436	0.56186763541275	0.519626109526951	0.985694935851065	1.07524061272949	0.697830496937605	1.22322548314992	0.590443487933218	1.04089563732441	0.956663025488956	0.946299481489987	1.13293223210746	0.96902124876901	0.96865950607102	0.960178180946608	0.933340015279828	1.05102930064105	1.03107885688954	1.01500794868339	1.02650660995088	0.976837927946477	1.05454414894003	0.980762423052132	0.959229372468199	1.05705276779441	1.0522077998627	0.988775394681346	1.04573665822145
Gene2489	0.991972980844894	0.979680469139941	0.989588626109289	1.01050141862137	1.16848863467762	0.980276021691646	0.995645575717264	1.00982788946673	1.02549527312781	1.07040866511704	0.9913678199642	0.989930982270118	1.00520518827456	1.05837857674303	1.24273389565621	1.29699459404386	1.18755070348138	0.990297419839635	1.00567925672691	1.00101567875254	0.988867933292982	1.34326268649418	1.00103777254305	0.997162548006865	1.00378606196295	1.00898844414672	1.029013466433	0.983245196927901	1.00106311465047	1.01572538472543	1.00634631926736	0.986216482593368	0.992876500665042	1.00640857801329
Gene16137	1.01405632925526	0.999565650069694	1.01849139720128	1.00620862639001	0.996728471836629	1.00426465956476	1.01167974412036	0.988699274786167	1.00006242437419	1.00795227097749	1.00454613584577	1.00235516750564	1.03110362508543	1.00775195253975	1.06932712518862	1.02237033546217	1.01988615037967	0.981204719682233	1.01344097794908	1.04670976686561	1.00515105023287	1.03016482238563	0.9194547718494	0.913453203281132	0.93943148175502	0.952534239304388	0.982451917667622	0.906151440059395	1.03471111507426	0.960344137586944	1.13049323904688	1.04675361038413	0.933550498869893	0.973425095476256
Gene13680	1.01038771928467	1.00112474742054	0.991132634722492	1.03509081022418	0.999452042460645	1.02460233152617	0.995025759519855	0.972387305435662	0.987734555961715	1.02394007387844	1.02179408555305	0.989402777487049	1.00455682964667	0.994642131158885	0.926682403048128	0.869972101608674	0.832095834978291	0.894273959753265	1.23003530014773	1.07876283978255	1.17396459930157	0.777111108475638	0.998594888847434	0.935577778964076	0.920085012240713	1.00593232073223	0.976136736651444	0.913360862430542	1.835001778841	1.71253753138925	1.0050846321651	1.40324530534672	1.36847474052936	1.92269250500428
Gene19926	0.963045695912996	1.1147012756247	1.04570343246958	0.941633542393503	1.10605689442939	1.013499654642	0.949634333542893	1.22721734045384	0.93285099980736	0.83550230508204	0.938246181608683	1.13352677329509	0.924875646181367	1.13846199727224	0.943770173388851	0.951165802236369	0.971998276465014	1.06248244277453	1.03686721222119	1.06326149282266	1.00888229718571	0.957414009668368	1.11222094653333	0.978744989000873	1.02306897112678	0.980534006787846	1.00108645614528	1.05701093562878	1.0339269472585	0.97393667080953	0.990567386467455	1.0537033980977	0.960053201071741	1.08657815599156
Gene12206	0.971842940218638	1.0560464698983	0.982586606043433	1.03871524911444	1.05205434525698	1.0009483023446	0.99867192380676	1.06045551894163	0.965494690917503	0.984115562259332	0.967476329225468	0.990673824763021	1.07987123043559	1.03656163735403	0.984291956045842	0.866848931046452	0.911765140787247	1.16226218687038	1.03070027971431	1.2090509182236	1.12799659607069	0.934862574295391	1.52481988315268	0.926219047578074	0.868502956043464	0.834645936373375	0.905548942030757	0.992527429672842	1.15765173535496	0.975991523126872	1.45215234420378	1.24476631392807	1.38708418133187	0.949919395398308
Gene25	0.982994220997986	1.44994845163655	0.856179056885451	0.925764963597313	1.80576876475878	0.949045974584557	0.834169930120892	1.08019305033348	1.3913546888781	0.735474971084187	0.862737254478819	1.00977702494982	1.43645994106558	1.18755070348138	0.938707661032008	0.897858271479062	0.865444745384025	1.02120477916917	1.01443842817789	1.18240461566246	1.08329319387345	0.775082515911315	1.09016402093153	0.818351039869362	0.731607601427649	0.772210453633836	0.876460059041746	0.828616244258224	1.70537923435269	1.37157062190138	2.69634728497384	2.9553805651725	0.854688087777101	1.76863856467779
Gene9509	1.3607148509505	0.99006964202452	1.1236381942146	0.845053770720148	0.964316966551362	1.27026766061252	0.87338836585342	1.03099099886961	0.90760701029489	0.855982732742202	0.739436646242926	1.18981824794573	0.854324646190661	1.06884125687041	0.857396977006727	0.794838876750196	0.81960421917095	0.861946844867741	1.07048066533698	0.870434041625989	1.10238584076553	0.706006034296544	0.85780915783615	1.07376444674973	1.03383707896679	1.04967683010486	0.888146288573529	1.13746029348088	1.18186227733029	1.08381386150096	0.980822426347184	1.19058549155813	0.772899558021753	1.19332438617496
Gene16810	1.03260894855286	1.03038068487191	0.982165963441637	1.00005915933026	1.0448285882331	1.04907167210885	0.990452797665441	1.01828123680749	0.983183389389541	1.01659481155579	1.04508844024135	0.983954364394697	0.999792786612559	0.990404648465841	0.990601043227134	1.02344391433155	0.999516798542369	0.997219784734418	0.976542507594595	0.985006445597982	0.982187584937226	1.04438651727721	1.01863081388812	0.984974221056243	1.01002513981602	0.991518238532383	1.08117801102745	0.99771869545271	1.01206687886227	1.00654043510309	1.00222649671246	1.00433083814626	1.00073099648641	1.01011491628374
Gene60599	0.962633350000117	0.986667831108727	0.986622602254033	0.986382944476593	1.01438450936761	1.05825551861368	0.998759169759868	1.15147557379387	1.0868917817201	0.949667718544565	0.940271740154452	1.05041295111715	0.961810874101447	1.0804458754317	1.07918475413823	1.08381386150096	1.03940409642502	0.897769156805702	1.02053789613236	0.977441969504697	0.99749184732401	1.03161189540035	0.890810573447941	0.911440856723877	0.990619480004	0.912298524032035	0.997729138827654	1.02142181215949	0.995288832574386	1.16468161394902	1.04473924500404	1.06083842260034	0.943849786696726	0.963381675424397
Gene62058	1.02751244497054	0.999565650069694	1.01306233304349	1.06973749714448	0.98554633810579	0.993215970245781	1.01167974412036	1.01435631113347	1.00006242437419	1.00795227097749	1.00454613584577	1.00235516750564	1.12774670540468	1.00775195253975	1.10768880274235	0.991437194546142	0.947263017436414	0.995210910696606	1.03433705276063	1.00282936385498	0.988517039356588	1.05290033595833	1.00042356417751	1.00753047041954	0.981373395543102	0.965427840633186	0.981794474002116	1.01679017789077	0.975421268287991	0.93943148175502	0.968749256734282	1.00984958577134	1.08816147448861	0.964669183970039
Gene19467	1.24273389565621	0.891662229174993	0.96178291706393	0.979694875585031	1.01579758368623	1.35407452595384	1.0699631945958	0.969824701069296	0.959966401145217	1.22574717383548	1.02214217621488	0.88839999439333	1.15857044408837	0.9458741546972	0.956571386914607	0.957543439282358	1.05756714937385	1.01384008012283	1.19290509180633	1.00702233681558	1.14168065990813	0.96371737750963	1.17911440612781	1.16226218687038	1.3594902309639	1.06083842260034	1.00267301291859	1.05784837367481	0.969120229132282	0.989393230331813	0.981424617695839	0.950847070386964	0.965949156965055	0.95962316534731
Gene24209	1.03342186235557	1.00121233897709	1.01922350748494	1.03433705276063	0.93943148175502	1.00517279735621	0.985612869969545	0.992497410092188	1.01549230587915	0.997724461182448	1.00008067491316	0.977596369235901	0.995079064093275	0.985170235168308	0.880858363981924	0.955871464707978	0.870434041625989	1.15522756948801	0.875159040964359	1.10054255277331	0.979887299446851	0.864794894332259	1.17440885830303	1.03178165456323	0.969699784699051	1.11106253874852	1.00087692688703	0.952253492622043	0.975764449435149	1.04454744217715	1.19855192591324	1.19130518043671	1.97641075472647	1.13458080505522
Gene16208	0.845616307332842	0.80299699733189	1.25815789792122	0.886752844302271	0.870114931388809	1.37084910650025	1.10169842855616	1.01698086369849	1.08861525424319	0.96132872327137	0.901579567610254	1.05681604024895	0.87728266667719	1.15483469263415	1.06398577158742	0.99914980984149	1.00352365975432	0.981898741833009	0.992834352194152	0.88348939699372	0.929860941210854	1.0107444563894	1.06301986409365	0.905658774684476	0.952877068711245	0.953058040172274	0.992276679403423	1.00840879532355	1.0244608779258	0.935007296126259	1.07478262194395	1.1410335982669	0.969323217188953	1.16325684526682
Gene14733	1.01458348372528	1.00660458956726	1.00335759711071	0.993754819697888	0.988572519375708	0.990477469921956	1.00386355291568	1.00620373678766	0.981528198831198	0.985853982904235	1.04282828052828	1.01400198591786	0.998307067292907	0.988979552003077	1.00805174016627	0.987758503408833	0.977316224113307	0.992659293718362	1.00366957436402	0.997427732488173	0.991437194546142	1.03752050966281	0.980848123724091	1.12977537148228	1.06843182887292	0.989334141309196	1.27146332435259	1.05258912197939	0.985758185983691	1.05465808902504	0.992130888459799	0.997084142853342	0.978431109587789	0.995639160925517
Gene28653	0.98863347383257	0.999304562889081	0.995176334452557	1.03441015655468	1.00588420041322	1.0021173564444	1.02542061838107	0.978418015204297	0.973345480934456	0.976542507594595	0.975731119323104	1.00798787430806	0.991960644913447	1.04245039866727	1.03134185010989	0.97830367199958	0.993278040907594	1.04630280965159	0.999522255081497	1.03775160375121	0.945337993535394	0.954188373658754	1.02103519946366	1.08979146578647	1.0857044425398	1.04380791504879	0.994739478162788	1.05660122987043	0.993594757171277	0.963588015660131	0.982607611605936	0.994144444781976	0.945337993535394	0.977515600952822
Gene16311	1.06351473517859	0.889108417231651	1.00984958577134	0.936811804572263	0.989077320757693	0.898869544502289	0.962060206587382	0.861946844867741	1.21505872854066	1.17589893045854	1.6819834263832	0.998504459626451	0.890810573447941	1.01715629427067	1.02900274137914	0.989981175656812	1.10494431617037	1.01405632925526	1.05179954616683	1.01853472134445	1.00452548567511	1.00548934215862	1.05065070609159	0.973710639425131	0.992527429672842	1.02142181215949	1.02479291316187	1.00768308692719	0.991489566004157	0.999565650069694	0.985037909220826	0.990610886989304	0.986467019465585	0.985976573671615
Gene15515	0.978882277410844	0.963770950932924	0.980104922870518	0.991601796283514	0.981552403764839	1.02497505106451	1.07536517175094	0.963830045852723	1.05967233151438	1.01356694981542	1.01269929647779	1.01363214458017	1.15778927293621	0.988602871304752	0.916386242558577	1.0295362515425	0.993824813465246	0.937693097402428	1.03614077809025	0.999528730765966	1.01498313870719	0.98242208369137	1.05005822467136	1.01217082310147	1.03474914129045	1.01554313862011	0.976884590859902	0.980580631857963	0.925099527258857	0.941289584302681	0.970449099309901	0.976985990566319	1.1037921139046	0.988478573288864
Gene40893	0.992884250646439	1.03295861352145	0.972151815174922	0.993708148645491	1.00555162984326	1.04429642553826	0.97236723717288	1.10122462397448	1.02542061838107	0.996176537789574	1.00953686181347	0.960498165794492	1.07644203653399	0.970697150755755	1.00732784872257	0.960570721174565	0.971728883528743	0.976850559193484	0.976478781884373	0.998737304990263	0.978574865883681	0.919952229516392	0.908225641269211	1.09719539096745	1.09950850473501	1.08117801102745	1.02002724856911	1.16877984361466	1.08492852714961	0.99242025971606	0.999829901613326	1.1119120358329	1.08554648205885	1.10475533949393
Gene4192	1.02401634433726	0.99110961399912	0.922967981065812	0.966486898810544	0.994290673466976	1.15483469263415	1.02330444645564	1.01899481755761	0.993089838835282	0.98701318081337	0.939071785081119	0.948883703831807	0.991300227948433	1.19199512632335	0.974256041218459	0.96300837078251	0.969062086170128	0.9444150511051	1.02648577142681	0.959439885531701	1.0739072864387	0.982165963441637	0.964797605969678	1.00299186368326	1.05673973248122	1.02539881853472	0.992543833013677	1.00352365975432	1.18406764054599	1.28723302286479	0.96252453719354	1.0314150684751	0.935679658896766	1.12445515258253
Gene10213	1.08861525424319	0.993714216611115	0.947715510690201	1.10616330605264	1.02927872997272	1.04501759021018	0.992276679403423	1.07961508474294	0.954127666596861	0.991994837955419	0.943731961464615	1.03953683162832	0.994597048816374	0.925099527258857	0.947931940123796	0.992913957951595	0.993296273405816	1.07048066533698	0.999604639830468	1.11393065769996	0.98550166196121	1.10468280449178	1.01978861872031	0.959042905632847	0.965766160935669	0.971397988731719	0.999505558904565	0.922251220465455	1.12157865953954	1.22681527562619	1.04950744722387	1.02670468079569	0.984780176449639	0.996208502082534
Gene17297	1.00229542178483	1.00892630044062	1.01731145973283	1.07796760829209	1.01835736803046	1.05346877974005	1.00266487369877	0.981029722903305	0.994005771228161	1.00017135640031	0.99793948286025	1.05481823453798	1.01443842817789	1.00062575710582	0.954066972115941	0.979150726821568	1.00035113345026	0.998869171445453	0.991287698514414	1.24731584475224	0.971007772680936	1.01230257557749	1.07578724566533	2.04546475640719	1.48882739457543	0.964904954195895	1.00046236829796	3.4230297054564	0.95875436272219	1.01507075546933	0.97524176892839	0.974945468484202	1.01585296324565	0.982065789747382
LZX-CL1142.Contig2-All-g	1.02492374405468	1.00764483724448	1.02741496148434	1.03899333091545	1.00736912620446	0.981578108163463	0.996849283877875	0.974581741728037	0.989263652754814	0.994416912911406	1.0444210671677	1.02250969091268	1.00662590363002	0.995959199548216	1.08963300343874	0.936398543876331	1.13469702993018	1.03030417326124	1.03485556734029	1.02810009597263	1.02628122733631	0.972251689164095	1.03485556734029	1.03011823703102	1.06173676187299	0.942024681439199	0.973987143314362	1.03270056167836	0.859208058490019	0.909779578808389	0.900265838116322	0.818880942645096	0.918620960540841	0.891557502352508
Gene11136	1.02250969091268	1.20826870997477	0.983462899206563	0.992112410960051	1.03143463777908	2.02541614462474	1.58660234743651	1.00428093975887	0.977147383649583	0.981373395543102	1.03325817860305	0.977175382619783	0.994899279079292	0.984824304707058	0.821907143559286	0.907801219907754	0.902660287586105	1.08523134317315	0.858538848535034	0.738676706256702	0.753381748685096	0.802304342479197	0.839813467798794	2.37024091838987	2.25635945787082	1.89275845540185	0.970092282036782	1.96094876151046	1.50934065461568	1.18277752987231	1.37020090257998	1.76235889228833	0.887388468479048	1.68388466967141
Gene9324	0.897665619217509	1.44772079892821	1.0192025582068	0.920016257886558	1.14415377030752	0.983012222215641	0.87799487130833	1.03566560704092	1.38020520088078	0.862091211157641	1.05981488335485	0.93410439424386	0.899503186578602	1.16175213064745	2.63379769393364	1.17374778913151	1.07923727356161	1.64337244038172	1.8092029249128	1.2577315259968	2.31552473924416	1.04797613443535	1.91605769240057	0.742795774264596	0.769847543874172	0.831235553780839	0.937435100615472	0.752769495328357	0.744291244253892	0.799643328219285	1.08580516082176	0.952253492622043	0.792632486934757	0.844528022867759
Gene13272	0.998894466192884	0.999417622833193	0.996366372578423	1.1114844937933	0.979003256482287	1.01232997093667	1.06517173765357	0.983062845665964	1.03266062151255	1.00186887869722	1.03399089830393	0.997442866133629	1.01756546201004	1.00199731526005	0.987887195831715	0.986510635457896	0.991256707907571	1.00348925111444	0.99555606768989	0.974664355242819	0.97707525270223	0.976726988032912	1.02472677386152	0.994154937860575	0.979952657241608	0.978856214977643	1.00587570463497	0.997724461182448	1.0260807944759	0.994996495654991	0.987348367289241	1.02665258989886	1.01860262711181	1.06873931255759
Gene8394	1.04938919935082	1.12207261864304	0.839566296018755	0.984222129087223	1.10122462397448	0.90686075834015	0.886059268377444	1.01560128097316	1.00669200495849	1.0247727379079	1.11885934666549	0.898963044318981	1.00474474009067	0.787201504054778	1.13846199727224	0.92801611849317	0.972187647610968	0.966311018031521	1.0985613860111	1.07572604450255	1.0238037993077	0.945371984056625	0.943624034657115	1.05379756144827	0.981317842463856	1.02011942520535	0.97290016533319	1.11488880602297	0.999948447616591	1.10814429575628	1.00509007387017	1.07115745588455	0.984788855114191	1.03032830487773
Gene11107	1.01191636613043	0.976191022753081	1.02924004057495	1.02382272958061	1.00168780448787	0.98853216017534	1.00396356175013	0.982304621717117	0.99487173790674	1.03570107862788	0.998946329294917	1.02860396107753	1.01644935180675	1.0014948649879	0.999989632788858	1.06163810571465	1.07219129070447	1.30151977381503	1.01083218424671	0.989301221480677	0.988602871304752	1.0250640611266	1.03228283299194	0.982762440368878	0.990208194723986	1.0066738371218	1.03757315861296	0.981105185364666	1.01507075546933	1.02609669594144	1.00390034094218	0.990652702432877	0.999323310811991	1.01468405830748
Gene16339	0.973158773072274	1.04622953416361	1.04161049118552	0.957283115150463	1.10272905139909	0.970748445876336	0.979680469139941	1.07369679902629	0.985623490819766	1.0699631945958	0.917292050336481	1.02056061511086	0.94901167861943	1.01528169704845	1.08090597424968	1.04505011542439	0.994246136675484	1.00095096235654	0.898963044318981	0.917722259124678	0.9385445619388	0.986061116837206	1.00423425625617	1.02638438460218	0.988668726471021	0.94141189236034	1.00731587785384	1.00884661764827	0.98066380001313	0.973640506081788	1.05326138755313	1.04018179470809	1.11244184480979	1.00161727323973
Gene4685	0.769847543874172	0.89967738963046	1.30113856292146	0.861583531649259	0.840752180525216	1.20243657548438	1.16058554046405	1.22201728090215	0.836592259643532	1.06093852692911	0.882002062281871	1.32449031136137	0.899586255821254	1.16909460628878	0.959732464383937	0.97893446746488	0.995242852339551	0.996346022640389	1.01096772684773	0.999162131501998	0.984115562259332	0.984984533695645	0.947021449418334	0.973271880440912	0.989016245349078	0.966553032464976	1.01851488728369	1.01703132875795	1.02201354376262	1.03665189323631	1.11024581661498	1.04893436664707	1.08090597424968	1.0079613272817
Gene17660	1.37020090257998	0.808038689216412	0.970139868145354	0.902563112581149	1.30957216031048	1.05550264781407	1.16041213249569	1.00485750432868	0.807071188671046	1.66151760493075	1.25815789792122	0.851269026827124	0.978503547137868	0.793108144589552	0.961137417095229	0.953253179067701	0.868661345555141	0.980971447360068	1.14859296435413	1.02998892841843	1.07228077529781	1.01261081785067	0.820801608853506	1.01093304484694	0.918378488501457	0.958480496054571	0.95875436272219	1.00480230917501	1.10439800276762	1.16489534023219	1.12083793938654	1.08442121145923	0.959781011691937	0.957574943379585
Gene18988	1.00250650795421	0.956571386914607	1.53279158204845	0.853279519548849	0.865444745384025	1.346730155435	0.920522000229246	1.18406764054599	1.10673901965751	1.13375140095109	0.86774845304125	1.31651195726105	0.887146659520272	0.876283490832201	1.02187801120458	0.975335021410311	1.00640857801329	0.979196349166417	1.00368464609324	0.958292403739761	1.00286862357948	0.966311018031521	1.00492015675448	1.00633759788989	0.993446814188439	1.00421167707936	0.98864185258519	1.06798878803192	0.958373649991288	0.900570372173722	0.984963435473273	1.038819572112	1.04938919935082	0.942805589125631
Gene19775	0.99786478537406	0.911930761828265	1.05387351844995	0.979898725658412	0.902466987156256	0.959753912339757	1.05976228345849	1.06158488738354	0.99595131161034	1.0665092411012	0.967823994234644	1.01877156919958	0.977854996970288	1.02850980941088	0.999373794915179	1.01537645903072	1.00861854048446	0.943326791564489	0.992884250646439	1.02187801120458	0.953223092978704	0.981508488655573	1.00831909811568	0.942310258964036	0.945670920676439	0.983223063222141	0.980263834581361	0.982809779446434	1.10077961186293	1.12966119609766	1.81983410677541	1.23851553311739	0.937583811004168	0.985601356706978
Gene18304	1.04245039866727	1.02917289473622	0.92550046399632	1.02237033546217	1.03353512149554	1.19332438617496	1.00118235088566	1.02825100222135	0.963560343883893	0.962807395742886	0.92703808792359	0.90837744007223	1.36532099267912	0.989575899478073	0.986370521843292	1.01003081851348	0.987813432110801	0.991763398867253	0.988403443192631	0.991059180634528	1.00013138756334	1.00143986389636	0.995339282749242	0.995507155462878	0.99695605984664	1.00102520175185	1.09894574664005	0.991005792683394	1.00902172075181	1.02255712363551	1.01703132875795	1.00215932649027	1.01103316437169	1.01754002658834
Gene18204	6.75122198712483	1.22080922640302	0.709726183440578	3.45688006723167	3.92474986463129	0.49190012752084	0.500190470845651	0.732456805544327	0.452717051104657	1.54120125263065	1.93162918196399	0.803364302589925	0.728730204786572	1.14989965291779	2.28208847300161	1.54602507140615	1.00158953249721	1.24446549759339	0.908870620973738	1.02008102060845	0.966864901269074	1.53393569163773	1.14211231030671	0.673019742139313	0.718362217803803	0.680219802437505	0.705102000731543	0.83550230508204	0.954742008950681	0.71546606628994	1.94285635463631	1.97641075472647	0.776175456839872	1.59095555726681
Gene26808	1.01582044890278	0.944388549910962	1.06227085361752	0.993970911458057	0.978245988325852	1.08612229867757	1.02013775217815	0.953512261313995	1.04878313400464	1.02017080233456	0.973306310131832	0.997589252104903	0.990396350970733	1.04055587729393	0.941108215817793	0.917292050336481	0.95392960895422	1.00983804850417	1.00391030043366	0.876724419994621	0.966240831148902	0.970570432480476	0.960178180946608	1.58503355976584	1.0518806993968	0.842821153970213	0.973970036543746	2.15021447289068	1.12761302678497	1.25456680280364	1.10045156441944	1.04416904204542	1.17721443746246	0.971507965567801
Gene10020	1.01139958520408	0.987638280838331	1.00026592938776	1.00620862639001	1.00337295293804	0.993215970245781	1.01167974412036	0.988699274786167	1.00006242437419	1.00795227097749	1.00454613584577	1.00235516750564	1.03110362508543	1.00775195253975	0.989048046076249	1.00440989958221	0.997312841103454	0.995025759519855	0.995947981924573	0.99274814300193	0.986539083376376	1.015767755766	1.00726162102191	0.989073038012555	0.990967530840403	0.995005923711966	1.05820605171927	0.992462201181124	1.0108014310284	1.01161300829321	1.00529268978809	0.997114432213392	1.00398104707634	1.02515341644317
Gene17112	1.00316781781348	0.968761295820113	1.00738880870487	1.00620862639001	0.996728471836629	0.993215970245781	1.01167974412036	1.00361562592551	1.00006242437419	1.00795227097749	1.03675058890212	1.00235516750564	1.03110362508543	1.00775195253975	1.00421899887058	1.00723704980833	0.997023153381762	0.984484850459122	0.997341194757824	0.999565650069694	0.983023781344333	1.00421899887058	1.00332337505267	0.998816123218176	1.00316332819202	0.999134582279515	1.02855319386821	0.999233157852277	1.00036575246163	1.01063247023539	1.00403907491937	0.998907311546793	0.99618853999861	1.00541520146534
Gene12748	0.992226485466053	0.974150042498927	0.990550489407969	0.996909470571716	1.00096107664912	1.01572058913054	0.996390592742128	1.08165420395694	0.988916217839224	0.993956913639468	1.04367293818722	1.07451035648741	1.00609560992257	1.13760838091346	0.998939156576824	1.07796760829209	1.22479150419517	7.15516705573816	1.24590190442858	2.03011290876366	1.06433049474248	1.74658177054201	1.09244865171194	0.987283430498948	1.00615427053643	0.973577118825089	1.02777240028328	0.960178180946608	0.981330663121469	0.994774875277487	0.995083499615694	0.989214410393671	0.988066199142462	0.997673199170849
Gene13741	2.08363150403386	0.763106836243287	1.07929469635762	0.855351872457889	1.25997042454737	0.831919388685512	0.965603957782755	2.13828873717442	0.939853084505068	0.712745400826747	1.19480576914395	1.33503158629343	0.848925504977361	3.81090493789083	1.45536655037489	0.943486148333124	1.40591724943663	1.37871077318545	2.73446826882985	4.40006950944568	2.26380117299527	1.53279158204845	1.27797457226741	0.580745967484834	0.688783415907059	0.825736496353921	0.749490523658494	0.544591742481796	0.891863359414543	0.81960421917095	0.866539539005326	1.32221544907098	0.607121701348991	1.11348892138605
Gene5402	1.08090597424968	1.10230791860038	0.931532432816942	1.23059198966803	1.09306636421806	1.02576634171826	0.982744170548713	0.916129871221892	0.928459293397329	0.93323769365077	0.961923352333886	1.09761952813239	1.45631899683871	0.830727892341243	1.01432240615219	0.951788349797855	0.967935984320891	1.03214436671255	1.09642357151045	1.00248355317513	1.20450859045934	0.973425095476256	1.04314590923707	1.09284881680938	1.08013500577926	1.06062960979364	0.96178291706393	1.10475533949393	0.982687339335903	0.902983230584219	0.949244065777776	0.974330130078657	0.996627045326342	0.986184983534448
Gene21594	1.00060097358944	1.01097605706618	0.990977642923891	1.17104096669743	1.01262477292051	1.0478283479769	1.00069232915893	0.961656807904123	1.10894249782258	1.00086248946548	0.982065789747382	1.01239661955359	0.996476724379618	0.9869855310726	1.03645619427758	0.891216903772306	1.13746029348088	1.09205546420177	1.01658345888486	1.02354538121932	1.03188345985651	0.9538948360486	1.09566640038083	0.936964476331681	0.866539539005326	1.04480184361047	0.956705149694643	0.955316389872925	1.04722031330734	1.16943313673273	0.953736270809004	0.955482597419231	0.969244357000082	0.92681060844574
LZX-CL4223.Contig3-All-g	0.959854392647949	1.10763678196721	0.995589182706566	1.0137870376895	1.11571208826302	1.00150557000926	0.980534006787846	0.959966401145217	1.06427544795518	1.02401634433726	1.14794637055993	0.958049820664976	0.984032087661776	0.968379947032408	1.01019260815139	0.942401494841921	1.43756779259382	1.15359221223788	1.0319446569531	1.04538241510734	1.05396583099266	0.950959148578943	0.997564533203573	0.940226625748107	0.992876500665042	1.01220507460523	0.984007082921842	1.03755802171118	0.947059630659905	0.910464077400164	0.98091419388621	0.942243612640874	1.08841918517971	0.896514583492144
Gene17597	0.972727123583315	0.899971934740042	1.16804001878921	0.939945474019182	0.908133246856924	1.09890282500968	1.12572719157839	1.1405230967724	0.952370232356784	1.02777240028328	0.981978390662242	1.12498191960743	0.967454416460819	1.02051838103473	0.989720073392814	1.12572719157839	0.890083220802778	1.05358185639793	0.78894414060661	0.892658025746086	0.838830436545539	0.990748652393882	0.884745998388641	1.09651230390527	1.04286513248655	0.952993854101638	0.911440856723877	0.986250425857056	1.04954243914174	1.0420393654694	1.03030417326124	1.11277997997992	0.762718882389886	1.12115454326036
Gene8904	0.56186763541275	1.23525400371645	3.92474986463129	0.726165071751654	0.864336078748104	0.922251220465455	0.779909676299118	3.75589159047777	3.13989651669655	1.11605979802357	0.616271209041592	3.29911942397542	0.568247423674778	1.86933710608876	1.02138035873532	0.989600628605456	1.06782618936237	0.974026186872755	1.0200983252748	0.99456715626326	1.00809851078682	0.997729138827654	1.05985814439524	1.02495744634184	1.06178535208088	1.0739072864387	0.996571900107771	1.03535100493729	0.950847070386964	0.966240831148902	0.984115562259332	0.939587400723642	0.950728834632196	0.952008693810157
Gene17583	4.25192726907466	0.910870344607709	0.942243612640874	3.75589159047777	0.898544542109378	1.03176050112984	0.957107340856005	0.996708589559532	1.08664437193928	0.968056655827059	0.990157996024763	1.12115454326036	1.11434867251635	0.934523848709894	0.986370521843292	1.0085484442759	0.995654919720594	0.991763398867253	0.988403443192631	0.991059180634528	0.992691355122573	1.00143986389636	0.995339282749242	0.995507155462878	1.00219800706715	1.00102520175185	1.09894574664005	0.996876294271228	1.00902172075181	1.02255712363551	1.01272487366967	1.00683661147333	1.01103316437169	1.01754002658834
Gene1578	1.28378100977399	1.07961508474294	0.938666878126398	1.96094876151046	0.920293268194802	0.966414863907733	0.967860484346747	1.05747757669131	1.02648577142681	0.944142727004908	1.39797417775391	0.945086659959574	1.05961356031791	0.954742008950681	1.06117564559499	3.00513499745836	1.39627687148357	1.00260079808663	0.913948974556731	0.888585098482293	0.973970036543746	2.93550945024034	0.919107226202115	1.04637580088828	1.16624421001377	0.919884671272664	1.74024522104359	0.913858914753027	0.96443324057241	0.997969444099374	1.6203894600789	1.09864511086599	0.997874755420475	0.950959148578943
Gene10641	2.90260751336195	0.939179837152827	0.993622559039632	1.98119450857023	0.992760024477646	0.964537386301026	0.991393369498396	0.952680567894685	1.0158308194151	4.12305544203203	0.986684709509734	1.1460765722203	1.18003304499144	0.945415021695011	3.26238387844023	1.65659943215921	1.03176050112984	0.976744098936872	0.969129160762732	0.97128386400569	0.998210486470286	1.71874041879304	0.983828823369254	0.989960282461102	1.00350759337436	0.999666831114184	1.11761486812636	0.974747486293471	1.00074880885116	1.01111707168742	1.02196592275688	1.03909842113245	1.03430502321583	1.01249362153365
Gene19457	4.34622340911184	1.00226540232797	0.993296273405816	0.94479482215088	0.888728073467904	0.955588625956463	0.947203762043489	0.993742495179845	1.32132884056776	0.855782765204006	1.04426272118229	1.06269799085746	0.917722259124678	1.02102107928175	0.986370521843292	1.0085484442759	0.987813432110801	0.996007318590359	0.988403443192631	0.991059180634528	0.992691355122573	1.00143986389636	0.995339282749242	0.995507155462878	0.99695605984664	1.00102520175185	1.09894574664005	0.991005792683394	1.00902172075181	1.02255712363551	1.01272487366967	1.00215932649027	1.01103316437169	1.01754002658834
Gene16387	0.986402835932849	0.996001767148802	0.99405465463471	1.02127016819635	0.998230361900446	1.08651187323095	1.03606249776566	1.00041697759708	0.991273248211348	0.996839603355856	1.02762848946027	0.99325126909098	1.00978644900799	0.997944768541509	0.962184459468225	1.00222649671246	0.976914712041427	0.980032541736342	0.970833351357961	1.00495770095283	1.00448765280946	0.98455651125798	1.00144285811457	0.989130989469515	1.00038455533029	0.984106788737679	1.06671133604191	0.998035310501513	1.13171241278746	1.05379756144827	1.55830022202277	1.94755393887455	0.992855349959435	2.0053131767704
Gene14998	0.980136166370174	1.03395198143352	1.02934324578962	0.987674459990463	1.02826982777378	1.09642357151045	0.990899446460412	1.02067380389698	0.95875436272219	1.02212410474397	0.960921255901366	0.982379865480111	0.983194000739475	1.03286772820005	0.916757063205292	0.947263017436414	0.960124322251679	0.968587639650228	1.03390851050567	1.05258912197939	1.04518517093704	0.927097176514864	0.893231153399901	1.19231693364855	1.16804001878921	1.17440885830303	0.972975395871001	1.20192158718554	1.06599797335178	1.00925978159064	0.960949152664068	1.05738101820939	0.990032770553503	1.03488723185985
Gene7094	0.963817580277799	1.05067779186456	1.53983002814598	0.983012222215641	0.933776427541438	1.00313217156529	1.00246406868292	0.993114360168917	0.961245849556599	1.32333996822407	1.09799057500102	1.37157062190138	0.984812552797692	0.96957407191732	0.995754347602238	1.05547399443697	1.02244432695352	1.37450035253482	1.0860334449502	1.0138938767332	1.01360743405494	1.21644267320815	1.1181352254485	0.977002064046856	0.974581741728037	0.97707525270223	1.01397673201998	0.947931940123796	0.994435567065274	1.00260566513456	1.04787179463664	0.987767088361656	0.983462899206563	0.982243565215214
Gene17707	1.07239624187824	1.48476081745308	0.947632457440983	0.972996819639311	1.01729814651975	1.16730066650586	1.23644504898209	1.04337101801831	0.956469249963568	1.07825244050551	0.976760955321113	0.936398543876331	0.992674961959405	0.893320890912103	1.02114902964453	0.985430092811503	0.96391699212085	0.94470492305639	0.950987567547181	1.00008067491316	0.940493753684674	1.01534966933351	1.11756436712243	0.968942756679881	1.00433083814626	0.994977628471447	0.993402756442571	1.07854438576518	1.03566560704092	0.991400055234919	1.05652354674262	1.03849970846619	0.998418364663448	1.04993341481678
Gene14170	1.12352316260409	0.952506157381193	0.969138092393181	0.975052152874396	1.03642564494489	1.52381820321041	1.05351659014645	0.946340539535811	1.00472243745597	0.972118790826931	0.946142322198613	1.04651762869495	0.965027797272002	1.0844845222638	1.16468161394902	1.38708418133187	1.06437519432882	0.786644975314885	0.824233690108643	0.767526081008128	0.74660525709039	1.32753861583144	0.939630072397896	0.967993004192845	0.859035963913791	0.898869544502289	0.943964569050865	1.17871791612478	1.14878835575071	0.88546788351174	1.04795264951468	1.23091055253566	1.7909382156005	1.3890795187406
Gene12956	0.939179837152827	0.951865919437243	0.958292403739761	1.02398034940226	2.00095868961953	1.49353893158367	1.23205767386096	1.16191693699712	0.960526404476909	0.961108079762407	0.978960230029134	1.04725488116809	0.98435528409597	1.10986365680243	1.6712580803146	1.10576551970603	0.99491025023172	0.675731093159748	1.00769273090322	0.650641127438671	1.02982470817039	0.998885679304952	0.644152693618101	1.33243097630148	1.39072402869629	1.00356352021914	0.869067369765795	1.45215234420378	0.706991492506341	1.65001672462454	0.761078946239494	0.70397430625856	0.684780631852766	0.876579524895046
Gene17609	1.50527460806888	1.64677157275348	0.674645326644171	0.896421806833065	1.37825256257993	0.652187196753035	0.747233413775422	0.830727892341243	1.71712655626146	2.17795458646524	1.68803447445284	0.663416656290205	0.97236723717288	1.02530164915162	1.02881506303323	1.0144147413876	0.982243565215214	0.971481284963377	1.01116830121591	0.925099527258857	1.00553747297835	0.988374573198817	1.02956569050371	1.04139741558191	1.0589600563486	1.02878070819815	0.995855914783477	1.05135191036907	0.946299481489987	0.918208275689806	0.99889870182344	1.07891760531242	0.989981175656812	0.986855820713711
Gene15974	0.995267799828411	1.02151595474	0.98752746152959	1.00402285074703	0.995102851287994	1.10884637719174	0.990637569646892	1.00225837464853	1.00625638886665	1.00285354447618	1.12298695841026	0.981889989158332	0.983023781344333	0.967043851518458	0.957314608418055	0.915504996357126	0.968773334905944	0.953022376876159	1.00158953249721	0.921778659812075	0.921012080986249	0.93264748787215	1.01430756540222	1.0714097339308	1.03972079473901	1.0436003940965	0.96774228187228	1.16672123332514	1.04603358590446	0.989259984780167	0.98065423862114	1.11571208826302	1.04062357738847	1.1981022502201
Gene26408	1.82793767788645	0.709726183440578	0.847306039238451	0.993735531017072	1.2370323548578	0.929326875496345	1.46979990910223	0.778873887327711	0.681419501854273	1.8382759544188	2.03011290876366	1.01215770331044	1.26295525655778	0.680219802437505	1.03989436272512	1.03491617570497	0.92629496467013	1.03376101146477	1.0215851625567	1.02232659632087	1.03588639806075	0.931476269675823	1.02704111350005	0.962133806192974	0.926740503065281	0.757879649133493	0.913006353744439	0.988867933292982	0.935646015484012	0.771725091037171	1.11934545091399	1.0039897306227	0.923612650551528	1.09321657338393
LZX-Unigene41263-All-g	1.07184855431185	0.942358970268649	0.947557458443964	1.12788265131615	1.10003910880855	1.00099544703903	0.965582176785509	0.952534239304388	0.945544809893452	0.996202027726079	1.22383173021643	0.944458571083766	1.34930559983293	1.01567385845211	1.11991689221065	1.18260821607298	1.01439765074946	1.18223194266622	0.88546788351174	0.935251004324746	1.05143535800861	1.33075136834358	1.08874945946781	1.04018179470809	1.00406159010556	0.832377099232722	0.985239618118486	1.00818070869227	0.992942327282613	0.871761077825453	0.985686960021261	0.995242852339551	0.989711167293185	0.92087217394264
Gene16777	0.828616244258224	1.25997042454737	2.19926988684741	0.55187068925053	0.83932651481378	0.909779578808389	0.732456805544327	1.42863260390456	1.07617750205347	2.47123288427151	0.72698730654096	2.16348231639316	0.658024758711	1.07626023211482	1.0314150684751	0.957056146338155	1.0197012445842	1.00212337908091	0.972641336451511	1.039757402583	0.959042905632847	0.95392960895422	1.02596233121178	1.02017080233456	0.971119231899373	0.90686075834015	0.955896498057178	1.00966421465283	1.11556239832642	1.07543022705946	0.974931531780306	0.98701318081337	0.915206062332965	1.12920167097222
Gene15034	0.824233690108643	0.888146288573529	1.14026934608979	0.852478670032323	1.18358258689093	1.44994845163655	1.14168065990813	1.2964663698766	0.967524344434668	0.882002062281871	0.776574927147418	1.03545442732249	0.872261900228081	1.29045822486996	0.838301138002535	0.645867331076885	0.74611815385896	0.691088433146807	0.821667005026271	0.933776427541438	0.801972077980095	0.670168670067023	0.768766992559131	1.62199572422823	1.30875880507464	1.04846549892309	0.870570596076531	1.45942400877786	1.33403462570777	2.05360889932148	1.1273764281334	1.14286848862653	1.06932712518862	1.0844845222638
Gene19101	1.05985814439524	1.00424276010068	1.06072645547573	0.968025547260423	1.11595002819847	0.898544542109378	0.857396977006727	0.870917055321485	1.23851553311739	0.888728073467904	1.30312151075167	0.976744098936872	1.6203894600789	0.951261579430277	0.864652630479773	1.17484471866645	0.96734502980795	0.951693729570569	1.02645817565781	1.16325684526682	1.08375082375562	1.01291510891097	0.966682527737125	0.90076036323273	0.893749242633648	0.838076063026192	0.988951445873249	1.10685451270951	1.39982934409401	1.30113856292146	0.994711503899023	1.21859365431064	0.999505558904565	1.1149876659243
Gene11002	1.03473077730023	1.10140867131289	0.979753866218359	1.01621574523801	1.09787990947091	1.09986596809549	1.11959603439547	1.11723211261763	0.988418884066684	0.958687955622375	0.997612040644935	0.964881290793166	0.97395687571555	0.953319468917748	0.92593834597219	0.86001683697527	1.03410083092988	0.866848931046452	1.26135591345762	1.16450356987386	1.13293223210746	0.97696866969342	0.920085012240713	1.22007108048674	1.3862645322082	1.27108844957583	0.893102552455827	1.27981790841337	0.938055757764928	1.01616171958835	0.938108792121093	0.934431090160858	1.18047488339979	1.02432675824911
Gene4693	1.1963573026326	1.08097497622092	0.852874362280889	0.962030477285359	1.09277281243277	1.14415377030752	0.874722427592921	0.970555397614368	1.02323807420481	0.849116053820528	0.810345222568242	0.870434041625989	1.41475079278523	1.01537645903072	0.879150127986859	0.933040593261072	0.946670083439819	0.812865200681258	0.999623686942708	1.18981824794573	1.02448603878658	0.950695571182814	0.884515690051492	0.895151396440965	1.00091627490954	1.31453545745484	1.65659943215921	1.01062139698741	1.12140517775364	1.06683611715709	1.00766718367128	1.12326146618373	0.940742686122122	0.98567595144537
Gene965	1.02984333839587	1.01248216844807	1.04024732407858	0.985471682629363	0.960645931437987	1.0055845111221	0.973744771550875	1.00892630044062	0.952008693810157	1.15147557379387	0.969635218177398	1.16325684526682	0.978871274107982	0.960872993744093	1.10317188442841	3.29911942397542	1.91921913188395	0.96448515001797	1.25284472718225	1.0394241560381	1.25253901797808	2.85908597688064	0.998890230562328	0.987209842949597	0.97203184185407	0.967400237141478	1.37157062190138	0.956960014021237	0.966761041601344	0.997582467837251	0.985961675731654	1.05961356031791	0.995788708847499	0.984788855114191
Gene8945	1.11564246966637	1.19028889496577	0.925099527258857	0.967661021212487	1.1181352254485	1.40905542606008	1.0576580267237	0.907358436460195	0.718362217803803	2.29143652398109	0.925764963597313	0.896588194446545	1.47348807047148	0.986967485118655	0.995734872417764	0.986375888096408	1.07254099493315	1.01591636719094	1.02886419626123	1.0314150684751	1.08159757044925	1.01151520526784	1.04286513248655	0.919884671272664	0.934484996175789	0.992855349959435	0.97588186327933	1.02096049550992	0.87338836585342	0.860753323449905	0.92550046399632	0.926156882403894	1.02120477916917	0.922587418845114
Gene14276	0.782067532105467	0.857021129351249	1.45095110246675	0.847306039238451	0.916757063205292	1.24061322174028	1.09462509490599	0.841456868700407	0.932050473388299	1.20483047475545	1.06433049474248	1.19356213984234	0.889256747423784	1.57381363242855	1.06083842260034	1.12488285943764	1.16283780566421	1.0100059229507	1.00215932649027	0.981542477393306	1.05531306527329	1.22322548314992	0.971764358443611	0.974183327687682	0.978657440073949	0.984655421020574	1.44176652657601	0.997333959522868	1.00140711235834	0.982139811495224	0.994525000662048	1.01038009515505	0.975347662890417	0.971083348719125
LZX-CL10021.Contig1-All-g	1.02434367269925	0.948161587428347	0.984923739785048	0.973744771550875	1.0228306911634	1.11375047516033	1.03703943321435	0.924099032615309	0.926619462678592	0.961078108173498	1.01507075546933	1.06088914283885	1.25125769194119	0.931532432816942	1.03676356447124	0.976941333580665	0.983751596726534	1.04505011542439	1.039757402583	1.03346453074742	1.07204250323293	0.971557461531032	1.13250310955274	1.03091113584244	1.00186887869722	0.970063539870596	0.992973982940422	1.02062799190616	0.979708176245968	0.985087554937018	0.986788162296419	0.960147821787153	1.07315466551882	0.981665784771394
Gene1486	0.81103934246415	0.823960639887268	0.804437783374487	6.22710501090108	29.2405522606795	9.09685531884394	4.12305544203203	1.59095555726681	0.869199320214992	0.824233690108643	0.888146288573529	0.756082313154545	2.97549094419802	1.04579918241416	0.979779920340531	1.00461167132529	0.98312078732278	0.992618404393414	0.98298059893579	1.00100693916601	1.00329769868905	1.00526966690803	0.992051501245459	1.00364345657173	1.00494901255634	0.99591458414839	1.06359531504107	0.984689321443989	1.01915848697625	1.03978411933624	1.01142760832289	1.02428489791501	1.00514319957317	1.02264701963789
Gene15138	1.00954470132577	1.0105542702258	1.07663317110963	0.993494053562303	1.01466312335087	1.02958821525857	0.984834697988788	1.00305231931445	0.976635736188705	0.996763009611569	0.979250313773462	1.06236915533408	0.994532562363254	0.98434401427173	0.952534239304388	1.05126469933321	1.06707466813336	0.848925504977361	0.891557502352508	1.00903784682548	0.849330982725364	1.40040481844155	1.12157865953954	1.14631401269351	1.1269999107239	1.0638423346709	1.00548934215862	1.12897230726555	0.824233690108643	0.797188556366953	0.886651846952823	0.856179056885451	1.27797457226741	0.832095834978291
Gene19220	1.16014423871202	0.652187196753035	0.98310108743567	0.776574927147418	0.607121701348991	2.97549094419802	1.24367697788459	1.32022300861449	1.00695066950496	0.790505166573492	0.652187196753035	1.31213963166944	0.80411749462205	1.04168217143196	1.04679003785994	1.01275827159657	1.0038445040352	1.20105033443478	0.953279227598	1.00944622605823	1.0042893231702	1.00559658153677	1.1029617965229	0.960590305790626	0.984536919125346	0.965457287008243	0.993359471980996	1.01988615037967	0.953319468917748	1.0758470924798	0.979105366724914	0.962282200648581	0.998624299469349	1.00894394847769
Gene36804	1.00374597057279	1.01877156919958	0.994284605789827	0.994108331333282	1.06832975646724	1.03933882320726	0.983374270480899	1.14114551052423	0.975074508039314	0.994837999420174	1.04853283727875	0.974405530132195	0.99320103739436	1.20826870997477	0.759852263566946	0.909524205262149	0.792169818033782	1.8092029249128	0.80373707665892	0.970231043527141	0.759339044823624	0.814768131799708	2.29143652398109	1.13498205416406	1.26587595621611	0.852478670032323	0.900093718317577	1.00308179329434	1.49556988312777	1.36532099267912	1.46297088996138	1.52086289536317	0.982439686840336	1.07298045997133
Gene11388	2.03426171000593	0.787549823874088	0.934663848442268	1.41170410718214	1.05079658744296	0.854858265911126	0.866539539005326	0.923429911725237	0.728730204786572	1.49556988312777	1.2558528118927	1.2370323548578	0.900660693477567	1.14224653565115	1.1670948351059	1.19681990356388	1.05951868497422	1.05997872469073	1.20049724590075	0.926740503065281	0.946670083439819	1.10486170915597	1.0100059229507	1.02645817565781	0.987655504369001	1.0099737671962	0.970463309532104	1.1029617965229	0.80526556469051	0.936280421272726	0.874146181259843	0.953528791022582	0.84168836678097	0.975384204938597
Gene20011	0.953126186067696	1.02847326583269	0.978405826382829	0.998426278129964	0.993171275235281	2.12788209579192	1.65188995569692	1.02927872997272	0.96156904010938	1.0518806993968	0.963588015660131	0.959673741592394	0.985125031361263	1.03427620345473	0.652187196753035	0.640931337294121	0.744291244253892	0.696507651703182	0.706006034296544	0.620732689380814	0.55741458970165	0.627352074240069	0.775550799333463	4.40006950944568	5.44129971221618	5.96916729424958	1.30273265707751	3.65705258635981	2.41157081372345	1.56676195864357	0.988509064411988	1.36002308916506	3.33365459209379	2.0691689460181
Gene4610	1.29794889903776	1.01277109409488	0.854858265911126	1.03461844398582	1.13418608859664	1.08530458533146	0.890083220802778	1.03903940353188	0.945254444725934	0.943281105362186	0.993467130271372	0.823271076122658	0.923375587493877	1.30832666947199	0.843669126113381	0.881866273840913	0.833104085976535	1.05547399443697	1.14078992366124	1.21125421063807	1.27652778510332	0.839813467798794	0.939717595234032	1.0356340282074	0.971305517207123	1.11910130894364	0.907235695216674	1.04123492717186	0.803364302589925	0.96426996133749	1.06220831768177	1.0910133579376	0.823960639887268	1.05670221347536
Gene1064	1.03340005826422	0.936811804572263	0.925811966054385	0.975891696913255	0.998696450287728	1.05420808215653	0.951832978941764	0.995563896090204	0.990494796695894	0.968560355315348	1.01530267501331	0.947059630659905	1.22547414489832	1.50934065461568	0.923285309647457	0.88699615672858	1.77165633634437	0.815076397437669	1.73722767451014	0.97251265502132	1.02890461893768	0.95013796389635	0.872098392694549	1.00710671976723	1.06254483093248	0.918150090395372	1.02993701265989	0.903090771182071	2.08960228868521	0.983090019602636	2.32393673242171	2.0691689460181	4.0530810433841	1.23676585617742
Gene14570	0.938150599717023	1.58660234743651	0.951662767877778	1.02326954863842	1.04589380635275	1.04213461457232	1.10694560661247	0.939544131884754	1.31832168731442	0.998210486470286	1.06045551894163	0.953830542343794	0.981630374720708	0.965257496395894	0.993145445507223	1.07395100255244	0.995000601895823	1.20002516192221	1.02594412074499	0.954615120263108	1.05379756144827	1.0961343317169	1.01865937697768	0.957056146338155	0.964295070495574	0.998985770479211	1.01636412278459	0.946568484453725	1.01217082310147	1.11556239832642	0.993588842384715	0.994016057733085	0.991891816648995	0.997402067528855
Gene5191	0.98242208369137	1.52381820321041	0.820801608853506	1.6712580803146	1.15701217510982	0.83266244506192	0.835067977992894	1.27179385020844	1.07923727356161	0.753381748685096	0.906384401280878	1.00995069294099	1.10955134201005	0.950580778904005	1.25167618032419	0.985961675731654	1.05083294368446	1.26234563276842	1.10288159708029	1.22547414489832	1.07772960052206	1.13077980021468	0.976399378821353	0.772899558021753	0.839946994673999	0.855982732742202	0.942853621229491	0.83932651481378	1.04589380635275	0.936751389764139	0.9468351856772	1.1508577552552	0.882975618397604	1.12799659607069
Gene6263	0.970544485380705	0.953646045335326	1.03785218355894	0.997596737675203	1.00693391044064	1.12761302678497	1.00093050134778	1.03004224352938	0.979708176245968	1.00122772024644	1.01057374598425	1.01254298952352	0.996708589559532	1.04802186098821	0.988747758143329	1.00294158877733	0.968729514465758	0.975961780804465	0.982187584937226	0.943883359312892	1.00977702494982	1.04870349769452	1.00178882412792	0.967611397494607	0.983057316848744	0.985142951497113	1.00284311634454	0.969381261122048	1.22681527562619	1.24623672532878	1.11277997997992	1.20002516192221	1.04328658093829	1.09742008445145
Gene24349	1.00404392903416	0.954491590643619	0.987727379531482	1.00184951379235	0.974523352241972	1.00701350067024	1.02045737126828	0.995847850309396	0.983821414110185	0.988068891276005	1.10942509330466	1.01628029586391	1.00043823480887	1.05273777762809	1.33019166638635	1.24590190442858	1.35534473831383	1.30189771219104	0.782553609082262	0.649368069095663	0.663416656290205	1.3372322806118	1.02908781874199	0.664988357088179	0.70397430625856	7.15516705573816	0.885057185314318	0.664988357088179	1.13746029348088	0.752148757789441	0.957314608418055	1.13293223210746	0.69359921942959	1.28256237109002
Gene19408	0.909524205262149	1.02497505106451	0.948094620517614	0.97178427572596	0.999663444731689	1.55694273699477	1.60869074183055	1.2370323548578	1.14672894531838	0.94007955183071	0.944595396454057	0.990412876726295	1.14183440258343	0.952333505888235	0.846740374755977	0.874146181259843	0.901166319743428	0.875727119169602	1.06977027739227	0.974763529951244	0.936964476331681	0.891557502352508	0.90527755824994	1.71001802640342	1.27532771444458	2.90260751336195	1.02028894630221	1.37730444037179	1.10422494315794	1.18072704875767	1.03581557179372	0.974063225800813	1.54373220224906	1.10402357609718
Gene63316	0.968025547260423	0.994137900708759	0.983787702980436	1.00886810931677	0.949595027509825	0.999948447616591	0.998910629851791	1.01537645903072	1.01604587948237	1.05629198207759	1.00078886483545	0.978334679965107	1.09809718065991	0.985739443893194	0.55187068925053	0.819275781049958	0.700993565583366	0.66199467721464	1.82449475052525	1.69486323061157	2.35152954070646	0.828931621537817	0.798925635678354	1.88277672230619	1.43906496501596	0.732456805544327	0.756082313154545	1.81310703302117	1.7440963065547	1.16749334916493	0.916386242558577	1.5385087420483	0.741974160807468	2.41809698323331
Gene5550	0.876460059041746	0.881593051146277	0.933177755602558	1.38391388549085	1.25537548106148	1.63504401268044	1.43756779259382	1.07436902559135	0.949964559650977	0.916291643651228	0.946000748405736	1.01449697256529	1.24476631392807	0.992326107217699	1.08145627196775	1.09428604068918	0.993602433703597	0.906384401280878	1.16468161394902	1.13729702798462	1.00792048805065	1.02353020263823	0.862737254478819	0.887146659520272	0.920293268194802	0.938286165171955	0.985312822128498	1.00265935432229	0.999109568554815	0.997292589647975	0.992432793547205	0.990264106559116	1.03134185010989	1.08853604840917
Gene11020	0.977316224113307	0.986365155590176	0.987124679706317	0.994938227255116	1.01467335524514	1.08971566479339	1.05990175008322	1.00113911333698	1.09986596809549	0.977206375996389	0.994538734327146	0.973281238940838	0.992354702510018	1.04299078279804	1.01644346760897	1.01069836629589	0.985258730446368	1.16848863467762	1.00736912620446	1.01244369836521	1.0560464698983	1.05725687976076	1.00969035407866	1.00883470624037	0.995288832574386	0.979999130437179	1.02569159045745	0.982622718395841	1.00376829061494	1.01723348814881	0.996145730481871	0.985478503823217	1.01397673201998	0.996215622514111
Gene2335	1.02139904485744	1.17607758024209	0.924734804793825	1.71001802640342	1.10288159708029	1.08035249416725	0.985142951497113	1.02385960241203	0.972187647610968	0.923285309647457	0.989654486757436	0.928808088743589	1.16877984361466	0.939945474019182	1.66041109748231	1.3372322806118	1.02087951241237	1.34747849728325	4.12305544203203	2.54251132762794	2.75051367555378	1.39072402869629	1.50434462775985	0.939496347794336	0.933885738312959	0.940575245098815	0.988467929827169	0.905187040235033	0.916452485160657	0.961137417095229	0.951407656883664	0.934374559424585	1.03342186235557	0.995527544927296
Gene24303	0.969364993356755	0.931179932614289	0.972494860197618	0.993288827607836	0.99367423044383	1.30401318072324	1.19231693364855	1.01280809859434	1.01354020315609	0.978503547137868	0.996026829875708	1.00926415477955	1.28256237109002	0.982548783980771	0.866192936531307	0.968480352426289	0.973919749517044	0.867602866171058	0.849725841931726	0.80119866875399	0.852874362280889	1.01735716569033	0.839036883466859	1.41088302734588	1.16082364116165	1.18885678984446	0.989480774729873	1.40724446512892	1.31504577198282	1.13932862089276	1.23146291006296	1.31213963166944	0.964851504129504	1.35153491504249
Gene14744	0.935196441963717	1.13669418591547	0.951485378055846	0.995696342205515	1.69082458206746	1.35057295767951	0.999512809908338	1.66474153858402	1.00501181750037	0.954854171100255	1.1546586829331	0.952660405417245	0.980609819436787	1.6415097774307	1.14859296435413	1.03616546433503	0.822953025485752	0.823960639887268	2.26380117299527	1.53393569163773	1.92773865259777	0.844847018725263	0.795234868074789	0.916593665464545	0.864933391057263	0.980983763580007	0.958392668010362	0.910056008488641	1.59282855459534	1.70660984015853	1.30957216031048	1.14963312784432	1.01481217835137	1.01208028141662
Gene18735	1.06646039950439	1.15120332411461	1.10942509330466	0.981578108163463	1.0985613860111	0.967274526102979	0.952333505888235	0.958049820664976	0.984883498441272	0.979753866218359	1.02389237894832	1.17169378540614	0.971875696531748	1.02497505106451	1.20429060545104	1.46632208004904	1.46888925242399	1.14183440258343	1.02241565402459	1.20221310974857	1.02487441543259	1.69486323061157	1.13960298765901	0.831235553780839	0.805644192613192	0.937904818829	0.944844869478636	0.87586628302469	0.844051729834407	0.930887094854041	0.989319637845217	1.0332396094197	0.895269450833254	0.88699615672858
Gene26	1.34125355372388	1.16245060652254	0.94824303197939	1.02277171720165	1.23059198966803	0.858716686571883	0.848738609365228	0.981869450784468	1.00701350067024	1.0156895955494	1.33965420284221	0.92681060844574	0.922860612194366	0.900186546839975	1.37084910650025	1.07840844073049	0.966414863907733	0.969850678610883	1.00297060002583	1.04915549546583	1.03320805219045	1.03372243128111	1.02652377443507	1.1082504333514	1.12419149973424	0.982639519513216	0.981349128678787	1.00535134806088	0.924664455292623	0.948000569517049	0.928214449212924	0.939179837152827	0.927497837079457	0.909239143144204
Gene11893	0.966682527737125	0.996202027726079	0.993637937704942	0.981303214329661	1.00835312524329	1.03241259522543	1.0194221467636	0.983877664232455	1.00634631926736	0.959424753573305	0.995230716082174	1.01388513753843	1.07254099493315	0.96734502980795	1.02640066977713	1.03080741230811	1.34876118309792	0.992827415572355	0.992515549506396	0.993126009710508	1.00665507621337	1.05457742411646	0.969778915946488	0.989704609591482	1.01471761761376	0.998035310501513	1.08381386150096	0.963661896734808	0.991720130310426	1.00030918887175	0.993653034572479	0.996296930280499	1.02638438460218	0.994650012190673
Gene4995	1.03381130441622	1.01704689293515	1.00026592938776	1.05497884671871	1.04541046040772	1.00426465956476	1.01167974412036	1.04240404567492	1.00006242437419	1.00795227097749	1.00454613584577	1.00235516750564	1.03110362508543	1.00775195253975	0.994880323860155	1.02758124368873	0.990408762596068	0.988979552003077	0.977097380670097	0.994042637761937	0.99396772311947	1.0366753863102	0.988536857963903	0.99175265346961	0.998064444702452	0.999407644428458	1.08445286686152	0.993831833721678	1.00492578378573	1.03109124098749	1.00895026223945	1.01142760832289	1.00101946489747	1.01087501986339
Gene14486	1.02656376428401	0.937583811004168	1.00430324059613	1.02758124368873	1.00738419581641	0.987824471948595	1.0728713770446	1.0055033296032	1.08612229867757	1.00209893132051	0.982575423704933	0.980749614535536	0.997094201458204	0.987674459990463	1.47852831110206	1.10655335517444	1.84517153871688	1.09694332047331	0.917014733691513	0.993685579666573	0.87728266667719	2.28208847300161	1.94285635463631	0.939305467927523	0.917202688611176	1.10317188442841	1.67588359279103	1.0444210671677	0.981074038825169	1.01574263369067	0.946142322198613	0.920934240019806	0.981082783290559	0.938001188205696
Gene25844	0.991747961006104	0.972822418689023	1.0146420961007	1.00383827575558	1.00988847386819	1.13808613160764	1.27621500980221	1.00015136325369	0.990907140116889	0.996251466841281	0.994416912911406	1.02428489791501	1.009014802725	0.997551486156204	1.26738103850686	1.01386814341567	0.92681060844574	0.877034539402145	0.940527936571465	0.802662332865289	0.962690932746793	0.961902033967721	0.838830436545539	1.70660984015853	1.44772079892821	1.53148639669714	1.00265935432229	1.44708660641229	1.2370323548578	1.57279159751224	0.955071085925387	1.05201568723218	1.00454104308745	1.25506030031211
Gene15575	0.958852729994183	1.55694273699477	1.17440885830303	0.878294568343295	1.06620258046606	0.876460059041746	1.05773951476824	1.07817387147595	0.87338836585342	0.933725488577792	0.945465272955834	1.62199572422823	0.846938981572602	1.47677986180672	1.52276254077397	1.19531315912145	1.11796478008954	1.02558291783393	1.00493141081698	1.0775877938056	0.92703808792359	1.13236730011986	0.963260173418309	0.894507733023956	0.935679658896766	1.12458273979389	0.969413499083182	0.950987567547181	1.27259167089468	1.57381363242855	0.917656040163835	0.884113146453941	0.730207724521947	0.861770592607888
Gene14776	0.809650286677974	1.65882435320154	1.04637580088828	0.889824731954057	1.11735382234097	0.965528687215632	0.898869544502289	0.866848931046452	1.7514031796223	0.75688077089965	1.31453545745484	1.08090597424968	1.15672996677071	0.9857784859481	0.910143330338949	0.911930761828265	1.35468984010061	1.92269250500428	1.84096874825146	1.17851302487208	0.952839565921132	0.937283369984375	2.87728390129749	0.877701253580491	0.870247483646359	0.954975630241121	0.990942149805625	0.871285219822874	1.16489534023219	0.879875772284302	1.2157713872214	1.06402181738042	1.7578566225913	1.0678841103262
Gene4854	1.27219641968449	0.873798374554491	0.921374159063638	1.2484124425957	1.04967683010486	1.75428236887831	0.948394713634253	0.898454693756106	0.917292050336481	1.00277004654648	1.02558291783393	1.03277824144275	1.04706612788184	0.887522036064778	0.979694875585031	0.990436187096135	0.96861212316689	0.994845733391846	1.00336818213162	1.00088719402415	0.997969444099374	0.98269831898697	0.96768141339088	0.979503679484503	0.996031287324731	0.994082756010806	1.14975718139085	0.995961995297006	1.01072547422889	0.998495975176781	1.0334462111201	1.02233833371734	0.984509301520589	1.03887271289011
Gene452	0.86823118520623	0.928757576070315	0.911440856723877	1.07436902559135	1.24446549759339	6.75122198712483	7.55846192613484	0.904800030165938	1.09779067043007	0.901283128633399	1.32179205648295	0.914650808968737	3.81090493789083	0.922459079186712	0.576478313519957	0.629320782615665	0.64817547502162	0.515728364963085	0.755650422827303	0.531435984886407	0.83578977063722	0.618805862994294	0.779338942368699	2.90260751336195	2.24887017866368	1.40591724943663	0.856803319884611	2.07344694339412	1.9035485169293	1.1724898432269	1.79397341819707	1.45818474270706	4.34622340911184	1.84785883680071
Gene20828	1.0383986420653	0.916386242558577	0.908133246856924	0.974564110732357	1.05769359511951	1.02173297735867	1.0879021616435	1.04700305632248	1.01031644053971	0.935448295042012	0.93410439424386	0.929813738785323	1.29045822486996	0.904298077983603	1.06525351624726	1.09412705353287	0.905103465833001	0.945712240251757	1.02566675458417	0.963964503329085	0.999770751309618	0.963964503329085	0.919816456345248	1.97641075472647	1.55963598159338	1.24695042520273	0.972474536775757	1.69082458206746	1.0728713770446	0.959781011691937	0.934663848442268	0.991518238532383	0.89070041512827	1.07663317110963
Gene25993	0.989869495768098	1.0156895955494	0.966864901269074	1.11014542268684	0.990958646625659	1.09023751498479	0.990764547745783	1.015767755766	1.07478262194395	0.95120814248486	1.24367697788459	0.973235111242742	0.9787620688637	0.960645931437987	1.00329769868905	1.036737613333	1.0178196391143	1.25024372243771	0.958642354556017	0.920085012240713	0.931109315256018	1.13611651351982	1.36847474052936	0.912574077231885	0.93056723641701	0.952743938374471	0.99597402265101	0.941186113995008	1.2157713872214	0.969180222556121	1.39072402869629	1.34092189824345	0.973281238940838	1.19913064666734
Gene10210	1.03298145724194	1.01190348601874	1.12044846139413	0.958268925766485	0.899971934740042	1.01677911456976	0.938055757764928	0.970620572277611	0.944010518608111	0.969528818987254	1.07279997663322	1.0475375525846	0.949101492067611	1.01534966933351	1.05825551861368	1.06359531504107	1.00973188005937	0.997100788081628	0.984522230883413	0.986905390604395	0.989001171927909	1.10790326011655	0.992834352194152	0.991712082925026	0.99333811137801	1.00745483417197	1.07002713530971	0.986402835932849	1.02168960552091	1.01503037924082	1.02444448949579	1.01430756540222	1.00666734965184	1.0256200707429
Gene14399	1.31832168731442	1.20779660887515	0.988892210358417	1.11385274839548	0.860393482143052	0.964511819287168	0.926619462678592	0.933666068483514	1.73199095524406	0.92699022737308	1.05951868497422	1.13487383924748	0.947435755487931	1.01482282212229	1.1460765722203	1.1460765722203	1.06758573813928	1.14286848862653	0.974450768395589	1.04495923679222	1.03771810453134	1.18164622354076	1.62916165937448	0.979972330863833	1.00106311465047	0.99699620732261	1.01808774935438	0.974564110732357	1.00319232237432	1.01251661949642	1.00753047041954	0.996037163248466	1.02323807420481	1.00978644900799
Gene8560	1.01887107001318	0.995961995297006	1.00389791335968	1.09633906063633	1.00801247434678	0.989245496948704	1.00510163412053	1.00261840331578	0.995593492822711	1.00235103317613	1.03455718878257	0.997883632517365	1.01836477409824	1.00226540232797	0.973885835858777	1.01188124433032	0.985812587340025	0.983546397704233	0.990464112856831	0.997619892931409	0.999512809908338	0.99828851241079	1.0039897306227	1.00448102745788	1.01015647588884	1.00368464609324	1.05167307164047	1.01105655046871	0.99597402265101	1.00257574512215	1.00013138756334	0.994820573488622	1.01715629427067	1.01191636613043
Gene17574	1.66742001851757	0.783079827671894	0.777111108475638	1.015767755766	1.07478262194395	1.61208564888853	1.00255633520409	1.11481287435618	0.826979238562307	0.744291244253892	0.769355249869169	0.778873887327711	1.26060459572777	1.19075860211079	1.22628641798243	1.03807293161041	0.847606008562074	0.946531510735231	1.10814429575628	0.844262784044781	1.06015540176623	0.876007542121325	0.924299568255246	0.985268157477138	0.885583238920273	0.938883096780251	0.937124018506366	1.06707466813336	1.11385274839548	1.14700039522587	0.996215622514111	1.18822976825433	1.0226758348164	1.1029617965229
Gene12746	2.12292153828606	1.0135107518045	0.869972101608674	1.88994126736527	1.33075136834358	0.880996562876456	0.937124018506366	0.998826803479301	0.983462899206563	0.96167733859907	0.870434041625989	0.906672439608801	1.3862645322082	1.16120397507668	3.29911942397542	1.14878835575071	1.12547595232139	1.16376911731155	1.04730222851817	0.958953891907533	1.05009618031603	1.07656397267858	1.15672996677071	0.977678624333205	1.01912472822182	0.99082837015776	0.995380489559276	0.964669183970039	0.956924399704689	0.963682804835851	0.986061116837206	0.971200557660243	1.02384413941818	0.964316966551362
Gene9475	0.942243612640874	1.05832322317882	1.07333608650087	1.7578566225913	2.33360949097452	0.957132393557016	0.999512809908338	1.29174361090336	1.00501181750037	0.986912756898182	0.972632405870329	0.952660405417245	0.980609819436787	1.1043671191564	1.08257162730552	1.05550264781407	1.52899284723613	1.01572058913054	1.01863081388812	1.16583765034477	1.10913735581917	1.26363208992767	1.02723448312011	0.956960014021237	0.932290127000437	0.926619462678592	0.993025342135159	0.946063207266047	0.890605920291536	0.955520977733347	1.25415131817938	0.947435755487931	0.92550046399632	0.917084638640718
Gene16470	0.880019858638521	0.897932780876047	1.19443244003404	0.953163470692735	0.971802559222634	1.02922583545889	1.85917376777853	0.994311220091758	1.00482303502767	1.02416505224808	0.961727597574808	1.07543022705946	0.954868205081278	0.925764963597313	0.789416943496382	0.831438391217604	0.938803508864662	0.903620500506178	1.92269250500428	0.982649309871403	1.32397386356342	1.00462540463652	0.861583531649259	1.77165633634437	1.66474153858402	0.964093925397327	0.848304524702073	2.16824622699713	1.12811500546527	0.952809465915437	1.24367697788459	1.1147012756247	1.00669200495849	1.09074087575129
Gene10928	0.989658479904136	0.977849334263962	0.982256980315573	1.02215934069054	1.05778956447524	1.01691807638497	1.05182531866834	0.995488578497219	0.983296918593189	0.987465394219293	1.07817387147595	0.984111175498505	0.999885099399642	0.99050158237616	0.989374070150534	0.986149688940628	1.17651788244406	0.97159964537656	0.990183039784158	1.01735716569033	1.08874945946781	1.06719888376868	1.01047812948734	0.993877272542496	1.00464499792197	0.96391699212085	1.00561181591617	1.00234689884663	0.973271880440912	0.985877496470509	0.977768096200098	0.960872993744093	1.0243803430401	0.972940676437466
Gene10279	1.00991656588733	1.00266211401053	1.03184719493207	1.05497884671871	0.98554633810579	1.03343403673783	1.01167974412036	1.00361562592551	1.00006242437419	1.00795227097749	1.00454613584577	1.00235516750564	1.03110362508543	1.00775195253975	1.02648577142681	1.89275845540185	1.65882435320154	0.942243612640874	1.0339269472585	1.01867228287932	1.05876186043566	1.46054120482931	1.0240581764818	0.98454664697354	1.0012570122094	0.997032154476041	0.996323008841109	1.01236001695763	0.941186113995008	0.981508488655573	0.955482597419231	0.966553032464976	0.951754157031135	0.948777402909912
Gene3875	0.996457573615412	0.998297740171673	0.997564533203573	1.00063786536871	0.970304792444409	0.975035276489851	1.06751130758541	0.959732464383937	1.01533663699582	1.03099099886961	1.03350219009304	1.0369099180302	0.99495350552128	0.984974221056243	1.00511075273612	0.993131012212495	0.992894591773857	0.985666129375088	0.975398795208372	0.978288806818146	0.997827203506958	0.988733738548419	1.01258349050796	1.02688468654245	1.03388447464904	1.00809851078682	1.02771054465218	1.02285177911726	1.03925925259324	1.0027982263736	1.0001035601212	1.01897037823407	0.992612199448832	1.00531021283902
Gene12600	0.931278693429249	1.02301343835729	0.993824813465246	0.973861030682914	1.04825609158178	1.02143906526739	0.953126186067696	0.995119900005371	1.15196348271964	0.924361975621534	0.931278693429249	1.0087769541324	0.965924336942285	1.08580516082176	1.08470130468807	0.993114360168917	1.01205115313703	1.02311068171596	0.963638978999893	0.978788643083642	1.02178037527312	0.992051501245459	0.998826803479301	1.00338575464572	1.02911066323546	0.989010317407646	0.997375427141744	1.0093137275279	1.02609669594144	1.00707154263695	0.984222129087223	0.993546963916533	0.973191067316579	1.03627166138346
Gene7532	1.17766971465936	1.54602507140615	1.09428604068918	0.906321193148623	1.15147557379387	0.858538848535034	0.855982732742202	5.78679913339847	0.968220961139404	0.872402374207092	0.87149878765586	1.03471111507426	0.905722885182876	1.37306354409827	0.991856632520903	0.991087405921745	0.949172979733266	1.12506698299668	1.02344391433155	1.06297339619053	0.976884590859902	0.996001767148802	1.04501759021018	0.948284627493305	0.987810152163687	0.955520977733347	1.00016333644865	0.923110507507537	1.10458973372735	1.03555913799275	0.987861342001531	1.06379929195346	1.24512835451094	1.12375189990966
Gene37303	1.04592995610366	0.9869855310726	1.01049604437722	1.04834126139501	0.99213659177731	1.00108977539594	1.00179796163253	0.980353017237171	0.993340690213482	0.999300183723663	1.03067058721192	0.995432725258668	1.01326763354196	1.00005597177205	1.10647724222709	1.14901631234238	1.0333423109738	0.990535883426856	1.01150979236238	0.979298961161712	0.983925730293056	1.15349284950066	0.979120773124207	0.982103348056733	1.00824869829897	0.991943641984014	1.11950425840838	0.997382073658225	0.992037711339301	1.01593011772864	1.09864511086599	1.01715629427067	1.00239434671631	1.00545890153677
LZX-CL6824.Contig3-All-g	1.00042356417751	0.968761295820113	1.00738880870487	1.04209858657102	1.00939128023078	0.993215970245781	1.01167974412036	0.988699274786167	1.00006242437419	1.03882857584794	1.00454613584577	1.00235516750564	1.03110362508543	1.00775195253975	0.998381066660293	0.874996527193417	0.931708545167365	0.946871897906623	1.04351347826258	0.884378556575727	0.97409187373218	0.895804680034198	1.01124624145096	1.05240125517791	1.32966503254633	1.03253818488096	0.980983763580007	1.06809387206684	1.03230860602257	1.00336818213162	0.967088015580998	0.9378014783343	1.61208564888853	1.06631991581204
Gene57874	0.99212353322842	0.989058689987326	1.00342627605345	0.991880021046498	0.963503869739673	1.00537819067801	1.0283775034403	1.04005537849025	1.01344097794908	0.99449875359068	0.977217278180096	0.974183327687682	0.992948148140656	1.04351347826258	0.994820573488622	0.842821153970213	0.916593665464545	0.939587400723642	1.0576107542699	1.19881729578948	1.23561595826957	0.808922703727255	1.43404178135318	1.03360910028288	1.19109149872143	1.18260821607298	0.906321193148623	1.23851553311739	0.996037163248466	1.29320561480491	0.955316389872925	0.870247483646359	0.849523469289234	0.917606571243273
Gene7122	0.914011560626963	1.01085664325487	0.981898741833009	0.987493810359871	1.45942400877786	1.0099737671962	0.972662655319008	1.01117934070131	1.01899481755761	0.952370232356784	0.9828739058198	1.06798878803192	0.970891681279482	1.0243803430401	1.03503475096342	0.997003754860467	1.01425382493488	0.962003048287465	0.999573926818687	1.02704111350005	1.01588500116685	0.982842608618656	1.0705448941437	1.04739893401395	1.05284331929837	0.991173538264652	1.00049905775285	1.15229343951797	0.968007797156328	0.979178578933723	0.959939900087282	0.948357279895075	1.02201354376262	0.965112601196487
Gene660	1.06059146397755	1.29471380806273	1.09829271174446	0.993726970513701	1.16120397507668	1.36695642111033	0.986865504281529	1.24543680860486	0.940905556018289	0.996017573614541	0.899840187020656	0.921778659812075	0.984933362783281	1.01460561460494	1.04168217143196	0.916059001787178	1.02978976334921	0.874335001936019	1.08651187323095	0.887908554524441	1.04253529009808	0.907801219907754	1.01567385845211	1.02504600926015	1.07780120427671	1.08470130468807	0.908870620973738	1.14415377030752	0.965973923919416	0.947312445498226	0.896049860855772	0.8499254469751	1.09363845849126	0.913522844330662
Gene1034	1.09597805893166	1.12679750244264	0.932182077554385	0.974201855192772	1.11244184480979	1.1812477753028	0.978703373025922	1.34512251639843	1.02460233152617	0.895473979258574	0.98550166196121	0.946226555607984	0.950321748577934	1.01598679186601	0.910640118552053	0.835305602265402	1.05531306527329	0.939887880686608	1.00663064667048	1.04616595910207	0.955842174037532	0.818351039869362	1.00158380648762	1.21462872088545	1.21247121315633	1.6712580803146	0.758613776833923	1.33196401753154	0.991603976125157	1.5960464587802	0.583898096915624	0.701815523394782	1.56885976139454	0.669295401258727
LZX-Unigene61716-All-g	1.03650141591615	0.976844243569981	0.989130989469515	1.03430502321583	1.04592995610366	0.988292954283108	1.12823817427915	0.978353105178211	0.973289316226944	1.04092207743416	1.02551011662024	0.972299288276131	0.991936066701226	0.981057103663042	1.01196808222243	0.846364825850476	0.918535522650811	0.920522000229246	1.15134298509825	0.93285099980736	1.09173424652164	0.831438391217604	1.0156442664765	1.12072885437902	1.30273265707751	1.18240461566246	0.882852756412375	1.26625612132559	0.888981939980564	1.23327866357041	0.750179846637105	0.818653331036948	1.18406764054599	0.903993096406855
Gene17358	0.994548431487501	1.00386355291568	1.00026592938776	1.37871077318545	1.02587470497341	0.993215970245781	1.01167974412036	1.00361562592551	1.00006242437419	1.00795227097749	1.00454613584577	1.00235516750564	1.03110362508543	1.00775195253975	1.02758124368873	0.98883646482879	0.842821153970213	1.0339269472585	0.942439692339356	0.861386207409084	0.782067532105467	0.903791376070529	0.878951559390609	0.935909276985452	0.902177871107337	1.31556454506095	1.66041109748231	1.00622757491249	1.23616395669467	1.37825256257993	0.94891877815187	1.20483047475545	1.15393266228447	1.23738540368315
Gene14860	0.846118516230191	0.950763610923106	1.21669386832571	0.886651846952823	0.994435567065274	1.309195143549	0.968560355315348	1.57657990929068	1.2964663698766	0.812865200681258	0.791275484615691	1.46979990910223	0.823960639887268	1.22600984432744	1.03219337281694	0.957609165263719	0.906535633565102	0.883634289351701	1.04296699601932	0.94805366436771	0.910945533261994	0.810684152139995	1.07608996747834	1.2403328459393	1.22815699715097	1.03858913441416	0.949964559650977	1.1796609791578	0.970933617368268	1.12621648412454	0.909433346587064	0.980848123724091	1.21423181350153	1.05016282476378
Gene7470	1.03075230945877	1.0951448128385	1.14794637055993	0.906771512556274	0.919603205936614	1.05782469552011	1.36847474052936	0.954153923110558	0.907695458009079	1.06122823292436	1.43103872511523	0.981758130628784	0.98951837611398	0.604584428987899	0.868867807756762	0.766993234281873	0.935400769290506	0.935064888161953	1.27892189263291	1.16283780566421	1.46054120482931	0.873251406227556	0.898249500007662	1.90045801077996	2.1941081241734	1.27026766061252	0.807665486317154	1.88624116632752	0.972996819639311	1.2577315259968	0.660902885198818	0.734651146234972	1.07772960052206	1.06636524421897
Gene19438	1.17094620037011	0.974747486293471	0.959781011691937	1.00239434671631	0.917656040163835	1.14713307365845	1.23170771775283	0.995261084215721	1.04386783127738	0.966414863907733	0.983674009160431	0.962668742013707	1.16848863467762	0.972662655319008	0.747233413775422	0.723708415369932	0.786206338552314	0.892542338022512	1.34747849728325	1.10708439403889	1.62199572422823	0.744291244253892	1.33347318142872	1.17464278836461	1.36277337333736	0.984780176449639	0.969609088285711	1.18653268748982	1.42183724951743	0.990741209880625	0.971481284963377	1.02516873500785	0.973821982152974	1.08365986552451
Gene26225	1.04363524188466	1.01253486304438	0.986467019465585	0.995502821009096	0.981552403764839	1.07945929072292	0.988707682880022	1.00604409243329	1.01848300848173	1.01356694981542	0.983696848687975	1.01363214458017	0.997989193551875	0.988602871304752	0.757879649133493	0.848738609365228	0.711915024774262	1.28856230955161	0.515728364963085	1.51056182930794	0.706006034296544	0.999852973611818	1.41005242619094	1.55311745334644	1.82449475052525	4.34622340911184	1.12432162741926	1.23356663268382	1.49247719637754	0.943024520840581	0.473624674339665	0.988458484819302	0.452717051104657	1.12267209054247
Gene16313	1.27797457226741	1.16104512224711	1.01084496348191	1.19199512632335	1.2132840875356	0.797188556366953	0.843018054993946	0.959879332731001	0.99274814300193	0.922002133924906	1.03788292384855	0.791275484615691	1.32753861583144	0.531435984886407	0.901783049314214	1.14444173335445	0.884745998388641	0.886651846952823	0.808278011397003	0.936964476331681	1.02416505224808	0.987151355092584	0.840752180525216	1.35712299825006	1.71712655626146	1.67323614908705	0.857955611902247	1.28515397220124	1.04154675771108	0.983580192045271	0.894273959753265	1.04001904219795	1.35344349386909	1.15634192798154
Gene16687	1.02048577366028	1.23356663268382	1.07239624187824	1.30350462279298	1.2235093932324	0.987778254745176	0.916757063205292	1.25456680280364	1.00419705291283	0.902767969240453	0.915867780560983	0.960028717631259	0.928757576070315	0.997633618654056	0.92681060844574	0.93323769365077	0.998842462636444	0.994215152061684	1.03279436463346	0.969739118119629	0.950185891684277	0.904800030165938	0.954518835571968	1.36532099267912	1.3987504318623	1.25815789792122	0.959673741592394	1.41088302734588	1.14805322909745	1.01647406285032	0.964214720792554	1.02285177911726	1.09920030858501	1.00448765280946
Gene3621	1.01326763354196	1.01837218016602	1.62375754544745	0.837120346159597	0.834169930120892	0.787201504054778	0.863399277567501	0.848925504977361	0.989806061623298	1.50346591777061	1.60103160641283	1.37871077318545	0.900093718317577	1.48302211886179	1.06579449049766	1.11950425840838	1.06605466310987	1.19480576914395	0.990892183502739	1.09742008445145	0.953382128878943	1.13960298765901	1.1721223943173	0.915272345417594	0.913858914753027	0.954022645146464	1.50934065461568	0.887255108731204	0.915272345417594	0.963260173418309	1.05196184130051	0.998644298771968	0.990958646625659	0.907536829079115
LZX-Unigene24354-All-g	1.04064976516196	0.99668362380193	0.988450739975491	0.996483415366317	0.992351332222398	0.971305517207123	0.982667422236177	0.980142652877683	1.01311143861027	1.02554542119738	1.05990175008322	1.03416203709765	0.992623436202145	0.981935216976537	1.48059907700573	1.23386480634037	1.28067837048332	1.21907397610749	1.23994578702162	1.26862743283846	1.29471380806273	1.16398723141358	0.979990264852606	0.92115582708379	0.957078359218238	1.02191766856496	0.979178578933723	0.927097176514864	0.85365626893627	0.9194547718494	0.931948749684271	0.924433222337732	1.23446961473861	0.935909276985452
Gene8154	0.913100107935361	0.950652218688185	1.13777073020019	0.942752730994996	1.04870349769452	0.907897549906213	1.16283780566421	1.1955863621205	1.00493141081698	0.927846460878422	0.950495711321377	1.12105147554121	0.984245496691842	1.0215040652207	0.959298592233263	0.972494860197618	0.967902176082882	1.0279716323459	0.962475168987884	1.0231851893245	0.945636880656706	0.991123426630654	0.983501179249518	1.09428604068918	1.05627900782413	1.22112585776796	1.01283892551722	1.04878313400464	1.06189076582136	1.03897726740659	1.0308205897712	0.992218619917286	1.04146037893041	0.970933617368268
Gene8440	1.07423670279259	1.0448285882331	0.995053586694044	1.14771187106735	1.2484124425957	1.08013500577926	0.987469849207433	1.05758895182188	0.979708176245968	1.00122772024644	1.01057374598425	0.980198406361886	0.996708589559532	0.98724638242989	0.751509250402146	0.69359921942959	0.747817362518232	0.663416656290205	1.3607148509505	1.47462634447627	1.76863856467779	0.687745795931007	0.565068590542326	1.18260821607298	1.19443244003404	1.13328933710526	0.701815523394782	1.33403462570777	1.03176050112984	0.824847130616214	1.0895666108573	1.14794637055993	0.828083247335614	0.999014427138609
LZX-Unigene20308-All-g	1.02183087615219	1.00496382960882	1.02944495527608	1.01207358013944	0.994362671154728	1.00236341509575	1.00424833144129	0.982815742546506	0.995089951871199	1.00165405478045	0.999233157852277	1.05599889910326	1.0170048496586	1.00175339204745	1.0319446569531	1.00323179373698	1.0356340282074	1.03648374717541	1.01570653999764	1.03467849437398	1.04092207743416	1.03236913629273	1.0895666108573	1.03445104096546	0.978116867201823	0.986301821327104	0.996446040129402	0.993062291988681	0.988324372636744	0.98248154993818	0.985666129375088	0.950580778904005	0.961537600618067	0.941147200972007
Gene15741	0.949510168479388	1.00507451153384	0.954153923110558	0.983738181701208	1.03730695857849	1.04048314490211	1.04055587729393	1.0758470924798	1.03045559317312	0.947660472251497	0.966574483612743	0.986575930507875	0.97696866969342	1.18291927494603	1.09315280097955	1.06646039950439	1.01050141862137	1.20927760843242	1.26704427137022	1.40905542606008	1.15120332411461	0.969100318416488	1.43103872511523	0.792632486934757	0.742795774264596	0.818351039869362	0.908317433650253	0.754631278208711	0.915151404191319	0.880605836932721	1.18240461566246	0.898963044318981	1.24623672532878	0.671675657620847
Gene17921	0.935130544653696	1.00611898745466	0.943570745071694	0.96340419421325	0.896970864740761	0.90994327467477	0.986159339139448	0.88839999439333	1.01021606766079	1.05673973248122	1.03807293161041	1.10894249782258	1.06163810571465	1.05326138755313	1.02156885745352	1.0251840055163	1.01022948747782	0.97862220229906	1.01105655046871	0.976428031901996	0.987824471948595	0.992070335485805	1.01732922122761	1.02107212643676	1.03947476218822	1.04534342993426	1.14427933478708	1.01978861872031	0.992563339454547	1.0135458421164	0.99228516609952	0.984955229009523	0.988191261151943	0.99082837015776
[truncated: 10,001 more rows]
