# Supplementary material for: A single-cell atlas of West African lungfish respiratory system reveals evolutionary adaptations to terrestrialization
Source: Nat Commun. 2023 Sep 13;14:5630. doi: 10.1038/s41467-023-41309-3 (PMC10497629; doi:10.1038/s41467-023-41309-3)
Supplement: Supplementary file 6 — Source Data [file 41467_2023_41309_MOESM6_ESM.zip › 4.fig4b.LFLG_MMLG_cell_type_gene_FC]

LFLG_Alveolar cell	LFLG_Stromal cell	LFLG_Un_epithelial cell	LFLG_Erythroid cell	LFLG_Vasc_Endo	LFLG_Macrophage	LFLG_Un_lymphoid cell	LFLG_Vasc_SMC	LFLG_SMC	LFLG_Goblet cell	LFLG_Stromal cell_CLDN	LFLG_Ciliated cell	LFLG_Immune cell_F13A1	LFLG_Fibroblast	MMLG_ATI	MMLG_ATII	MMLG_Ciliated	MMLG_Fib	MMLG_Peri	MMLG_SMC	MMLG_Meso	MMLG_EC-cap	MMLG_EC-lymph	MMLG_EC-vasc	MMLG_T_cell	MMLG_T-CD8	MMLG_B_cell	MMLG_NK	MMLG_DC-Ccl17	MMLG_DC-CD103	MMLG_DC-CD209	MMLG_Mac-alv	MMLG_Mac-inter	MMLG_Mo-Ly6c-	MMLG_Mo-Ly6c+	MMLG_Neutro
Gene2287	0.805322951088183	1.02531001593929	2.22407674303354	0.92130815995367	0.847597452938368	1.01633530674495	0.875012077617814	0.961004972753548	1.16401290771646	2.11080718392914	1.21379515405852	1.34113638467047	0.853521162684854	0.910467951141187	1.10837097632845	1.02888328250586	0.974720611631912	1.09346634056661	1.06812528591128	0.98862791977263	1.12770712904217	1.16828727460907	1.27767499603705	1.12683045292024	0.980951572566361	0.90501876766673	0.947221241482495	0.880018419259186	1.26952138751575	0.991782774658278	0.955428269597892	1.01952993069359	1.088082991072	0.965661462193694	0.958369106572673	0.982371609103036
Gene13584	0.928578171206281	0.928515184354582	1.11155331890101	1.02704210398743	0.968493055854473	0.974632074895362	0.971837986821946	1.04474857609173	1.09897562131691	0.964342439144218	1.01901760850594	1.15698365871503	1.08396149263722	0.95723354012682	1.1157037939994	1.17300793299773	2.68705430766693	1.01794839589819	0.935755818736562	0.92248959148737	1.08034763144591	0.997099947118282	1.09121713046174	0.992396429923955	1.05703035474238	1.02376056938632	0.96941326366148	0.922214269741533	1.0950645817398	1.00023340893518	0.954137318862009	0.95183048999948	0.947712659815747	0.881009073839234	0.935709696093969	0.995518311359658
Gene19180	1.07646381868316	1.0166371224023	0.87394585360438	1.70380107292042	1.05398149231571	0.844593181723568	1.14169108849386	0.922545309783292	0.81666959595595	0.993814553025258	0.907779626040383	1.01641073248919	2.02455142459296	0.939174929135834	1.17486251977046	0.855710052816134	0.939506105599428	1.08608784160059	1.27906247347516	1.05906769566565	1.01440742133921	1.041014348106	1.074950497534	1.03032862396445	0.922993447090768	1.09857276599829	0.929060599135658	1.03629815208747	0.924425036531838	0.848569640869787	0.980321417771823	1.01292582620838	0.848353999380472	0.933532308317824	0.896516410022009	0.833607495969066
Gene4395	0.825948200273191	0.814491661883473	1.08323631263912	0.878523599735916	1.0157287865531	1.33427402749457	1.20973413255167	1.19110403089276	0.862217610054242	0.980742884429385	0.838959574487493	1.06562399327912	0.886306524989384	1.09107432617134	0.990620939923314	0.971428470198733	0.994758514477804	0.918830963974031	1.03354180943979	1.0002047501429	0.930930374068481	1.01491186013093	0.916112334975418	1.03839323015293	1.11712137427944	1.1405358861662	1.04794858931041	1.14763434730285	1.03533272834735	0.970762355872705	1.11046010443252	0.921746417553152	0.904368364705475	1.04661613336111	1.0021551746737	0.995800096049818
Gene15341	0.992036118409205	0.999127150010015	1.05216086888048	0.976632857400861	1.00757940975141	0.99630654028256	1.05202311624545	1.02882496183466	0.960347106558321	0.96115939074029	0.984938246079417	0.993784197747336	0.986805559388327	1.04983129717494	1.02811379894246	0.99600474689028	1.12484769286279	1.02411626248569	1.01504607706461	0.909419061031712	0.95419930791816	0.914947369028067	1.03911416731211	0.995140482988699	1.03685580656933	1.06158469335637	1.06558028974284	0.967863204704126	0.986953692281717	0.999763680950386	0.900008244767632	0.959536551286977	1.04076960015355	1.03440581986043	0.968757532503157	0.951173362582338
Gene22989	0.995513227246056	0.937784516220892	1.03166527699906	1.0047051911211	0.970852187368702	1.07522974845415	1.06618695908869	0.961579683705213	0.981680079252666	1.02339112767351	1.04116400599952	0.9828570661823	1.12617714810603	0.990692726587005	1.02216903933822	1.00469780465945	0.987324917572511	1.0489774907739	1.02751439299469	1.09586607497344	1.44900625041359	1.07710320612944	1.02408750840502	1.01642441773978	0.987739146727895	0.949038903882846	0.960553115149661	0.899187227866286	0.994262627241196	0.983674548407555	0.932394242811094	1.00554126254284	1.01870599056207	0.952251903601617	0.991808495761929	1.05688894156325
LZX-CL8166.Contig2-All-g	1.00685834512326	1.00449118250963	1.06606364157231	1.02384028095255	0.983377389568338	1.00769635305871	1.01619873227359	0.988749562650888	1.00111144968219	1.01077889729964	1.00641112490785	1.19301027972568	1.0382382494125	1.01217612154247	1.20785035370946	1.12047859475313	1.97551475409484	1.03914372264365	0.989051617137863	0.967524646778174	1.09227642692297	1.0257298976435	1.00080575982063	0.941792038229566	0.97341976397177	0.925882345293442	0.993869656331123	1.01741903384006	0.99207632720907	0.99646520457314	1.18093734041006	0.923813585044191	1.1715458496813	0.989497015823846	0.953532448483406	1.12195365793945
Gene8642	1.01089149054525	1.01169012356384	1.02921824648431	0.997738506795218	1.01662015871278	1.02801652807952	1.04634793251251	1.01836163979994	0.991852381017406	0.996493927175504	0.994968180099604	0.993865808710735	1.01403768145009	0.998397551098768	1.1054586446638	1.00708142691998	1.03398119399124	1.0115079259823	1.37711453449917	1.1543853179333	0.938619868464149	1.19428353465069	1.13169235471661	1.08258064186739	0.913833053141296	0.93347937575903	1.73083611715589	0.915645228979091	0.889249257358292	0.91367272995451	1.32392578640223	1.0358009601165	0.898476022255949	0.947453588788778	0.904196932678174	0.968279413675142
Gene10522	1.62019180378596	1.18109595445048	0.802543591146096	0.905200358888516	1.03096757051972	0.887987260940659	1.3022611765432	0.868888778316701	0.962667861832888	1.33427402749457	1.51655280473549	0.792640426333645	1.56083769330296	0.894027283985388	1.06088053801483	1.02493790386723	0.977547615956201	1.06208651796568	1.03203284649698	1.07210377103527	1.08053329925415	1.06792110611313	0.856762523085259	1.04221313304871	0.948376108473248	0.964918280823475	0.965808684349693	0.939079372661041	0.954902714253747	0.976465091943078	1.02914061088896	1.06020186562104	0.995048822180753	0.984477044848989	1.1203966295664	0.955234976229734
LZX-CL1490.Contig1-All-g	1.02369809663291	0.925580319220837	0.987429849131455	1.01992233923501	0.97691604243266	0.979005048541785	1.02442819314979	0.996357326782707	1.07841296170477	1.02116381974418	1.01970076838252	0.980897393275491	0.999172388629082	0.989415093893044	1.06933664227498	1.04203732974376	1.00840827546338	1.30458735026684	2.59792413995741	0.939550910986761	1.82754135161035	1.04517533394901	1.02392975582346	0.873191396189726	1.03636232167645	1.05147079184978	0.922793184084622	1.04466929559176	0.964594014807136	0.943605909542809	0.904368364705475	1.01784337399783	0.963772306153309	0.904865050721899	0.933171253252011	0.981855283823048
Gene22278	1.15680493207255	1.16384419082026	1.20741682245486	0.981358134920798	1.02545127619008	0.897249366128892	1.13800288846446	0.850174412365678	0.89438296652211	1.51540136152203	1.72487152734073	0.839539332207935	0.859618203853828	0.757352686610508	1.02408750840502	1.01624696777246	1.00439690034321	0.952451036041501	1.07063251168629	1.03994318899535	1.0283831143615	0.990179871494146	0.959152583491789	0.939079372661041	1.07896962499698	1.05675697779976	0.998153417625903	0.952202532229868	0.949364361632791	0.98999075659069	1.02011647852737	0.977942497391358	1.01408412550382	1.03287387059545	0.964236433495099	0.997830476929215
Gene14256	0.998547579222755	0.977481310434036	1.0001255589829	1.03794383310974	1.00611654997698	1.00769635305871	1.01619873227359	1.02120252637395	1.00111144968219	1.01077889729964	1.00641112490785	1.00429037886961	1.0382382494125	1.01217612154247	0.98472233464225	1.01001240454219	1.15012853593394	1.02026063151689	0.98615927382274	1.27720682966105	1.01602633142348	0.958851305649793	1.03021668631748	1.00344291533389	1.0175695822513	0.98085049233647	1.00779540178106	1.00953875489064	1.00634234227409	1.046266697617	0.985649891810553	1.00641421583714	0.991536765296936	0.994740887488132	0.999418775200058	1.010431033932
LZX-Unigene61785-All-g	0.950123894727561	0.644479263780674	1.05501030474607	0.879295862187011	0.559786339840349	1.22495913433374	1.48226817047645	0.731232048437101	0.532339599877613	1.153305517667	1.29663331279778	1.12559038868826	1.21020124857225	0.588216465525398	1.12502608590817	0.991298561968678	1.00260977835665	1.00476639558642	1.05703035474238	1.03924962507827	1.26625589875146	1.01981957967649	1.08987815516243	1.03866914994775	0.94629803173534	0.963434521219423	0.947547538566585	0.949503046192821	0.99843532940108	0.954855326143547	0.984238465322014	1.0089969979266	1.04295432496586	0.979356077235233	1.10066335053533	0.990001622769057
Gene11296	1.00323125047662	0.946171725567837	1.76757229127145	0.922037852991822	0.968789827101416	1.14394163683514	0.953295440944793	0.914155687416477	1.1154748129799	1.3466102626876	1.26701010308493	1.53075772384766	0.912077133724	0.848353999380472	0.973719241030472	0.996098715763899	1.05648803280098	1.01103166840945	0.958322886433302	1.00585992456031	0.991880466773548	0.963564401121157	1.01910912881494	0.926132217562542	1.12870074720829	0.952854820885327	0.998017863278706	1.06599683323427	0.988021016817682	1.12002904934788	1.00238290381357	1.2182136698185	0.978505471438407	0.999516379255228	1.22968007831669	1.16760443816723
Gene9396	1.01944423257154	0.998151543995411	1.02398258093856	1.00937670766419	0.997296015383086	0.993472625357884	1.01619873227359	1.00675002975828	1.04607882003032	1.01077889729964	1.00641112490785	1.00429037886961	1.0382382494125	1.01217612154247	0.99571603566111	1.10072928949612	1.12255239669068	1.01764421024339	0.995914928899667	0.995283511485787	1.02030985260137	0.979619558462889	1.03430203692257	0.971641143302466	1.00774812876966	0.99354339897407	1.00198358827688	0.998109265099186	1.02177162604562	1.05279745827741	0.997091024862074	1.00350053166774	1.00096421865014	1.00674224939335	1.04113085188539	1.02878229982546
Gene17140	0.947994343960345	0.937672482197948	1.01345969120611	1.34540051786993	1.01186934234641	0.989409502547481	1.08076940982388	0.993240120396935	0.971921358462326	0.975111663081674	1.06613789051312	1.04739518316368	0.994212190490934	0.981226640380469	0.973893244091601	1.00549897890306	6.42473807817298	1.02424479035459	0.958584709855852	0.958322886433302	0.963901284851934	0.964098606061368	1.17268538602792	0.98999075659069	1.04183318684008	1.00534127147055	1.00978129282881	1.00916374800901	1.03572437512739	1.00235673318915	1.00257362146711	0.976435974716408	1.16887479323968	0.999797874188836	0.981290180525716	0.992506871325354
Gene2280	1.71673676014309	2.07062359717379	0.91297986682637	1.47704967292429	1.67453551115806	0.660019864885523	0.901658491495648	0.728650411229253	1.21472360969925	0.943605909542809	3.20841646215475	1.06208651796568	0.843150104404663	0.751084685179573	0.854187467393922	0.982779577719516	0.906305003555966	1.5284735564226	1.3466102626876	1.16904306906556	1.15026184243493	0.789605635844963	2.84440641683134	0.80372888876669	1.17820594234457	1.03388564104642	0.767783342829432	4.03198277257152	1.03747213039438	2.81009945678094	0.794657894491916	0.723601128633206	1.00964892097954	0.704278123611317	1.00437080833352	0.887131098713417
Gene5646	0.985698211700706	1.03109479726211	1.05344549337303	1.06109460820705	0.987868522356644	0.989996189679873	0.986789241754741	1.1164649672356	0.97787735405272	0.981759747659022	0.979604426600381	1.05342689585444	0.997636914000784	1.06440383526248	0.957061117371017	0.956142460414882	1.00226792355965	1.04680685436785	1.07500296563255	1.05308099530306	0.919849860332909	1.05495540263764	1.01933927390548	1.06951853946623	1.12379193022535	1.04920839138021	1.26095468231694	0.966314536995882	0.962432320933199	0.99571603566111	1.00251399052856	0.887987260940659	0.967010225909498	0.977778149604	1.05232205899514	1.01829807995773
Gene9489	0.994410255922613	1.00903485192141	1.02609129749387	1.00621135946805	0.965264226305733	1.00039198529751	0.998126916373394	1.00852890929473	0.973405425619173	0.99757548422359	1.00034129885185	1.01705047798393	1.17486251977046	0.982779577719516	0.99571603566111	1.01827900072014	1.08242340191353	0.986171342722099	0.995914928899667	0.995283511485787	0.997087761407077	0.979619558462889	0.99544853796064	0.971641143302466	1.00774812876966	0.99354339897407	1.00198358827688	0.998109265099186	1.02177162604562	1.01789761996044	0.997091024862074	0.995551500785533	1.00096421865014	1.00674224939335	1.01533245333139	1.02878229982546
Gene14807	0.973439996940661	0.874905073611737	1.40117272299038	0.875348313849768	0.852261669498489	1.00516873138748	1.17799401543748	1.76116394927879	0.861134379821225	1.18468373721717	0.901951833464509	1.62019180378596	0.860016601358519	1.34540051786993	1.72923469843799	1.19084086199285	1.236032907143	0.944997608320088	1.01358378414836	0.964845610621878	1.01618958433881	1.11163400970373	1.01319499524322	1.08700802708093	0.987316621967328	1.01101418434313	0.89866955292864	1.06069057244097	4.46159297060671	0.957674506375592	0.778688347361802	0.956671291058972	0.818750196541153	0.657727888245785	0.896879858367199	0.876397257418332
Gene8886	1.14290095466982	0.936826191983193	1.28354528048666	0.995148879877566	1.01535194112378	1.00209458536049	0.975282563985864	0.911644909850216	0.893337736041068	1.32744516477096	1.18912178904197	1.15921760017998	0.914872681669773	0.855710052816134	1.01946595206269	1.01549453959686	1.01212891453317	1.00843286735937	0.980716267403406	0.980621145311437	0.983649829221135	0.986388872536158	1.01288014079458	0.989497015823846	1.00331683808706	1.01988184944105	0.993452854702921	0.994689929406104	1.0006314370599	1.02507849803276	0.978035028654718	1.0222304247504	1.03421171103336	1.03525156701403	1.00207048510681	1.00417159888717
Gene24664	0.96669024616194	0.984643534571224	0.996707899391733	0.989209186901666	0.950696711764636	0.998239578384475	1.02517306566432	0.996516645388855	0.98063718214373	1.02174200859015	0.982643862285199	1.02229732962002	0.99947520236582	1.06686657279402	1.08299384064929	0.949765194315168	0.962143192191374	0.988887828120841	0.912077133724	1.04590241171929	1.0081227900651	1.07215218287082	1.0010561140496	1.01345969120611	0.950845167910269	1.06628955075144	0.961431210782125	1.09907397186454	0.97722040957916	0.97798022988218	1.11380137059233	0.992479893153656	0.933104191171302	0.912367977900683	1.12079122085546	0.954239026236943
Gene4698	0.890450081457294	0.949543711619168	0.883208932235638	1.92445307781519	0.955428269597892	1.06177218698492	0.910886383936029	1.33211445458528	1.07192779684053	0.754761665110117	1.03583383580578	1.07612608556997	1.05836963376252	0.889166287862385	1.09780845897036	0.950885552466072	0.946631178999906	1.15635503941621	1.00772459504239	0.931186797874517	1.01481754208499	1.08775806584333	1.00240082492349	1.10526291692007	0.94783979413408	0.980097760990092	0.95548797057579	0.889352960547821	0.932746392652291	0.93743254857931	0.952417294794305	1.07264374537119	1.06440383526248	1.05159701670625	0.944430163344175	1.27679065396201
Gene13645	0.963854151455178	1.02364841957674	0.943323297002811	0.986267109856607	1.00667486691014	1.07624822463449	1.06464329205751	1.04702375995771	1.09364424604837	0.95800375674852	0.941366900252235	0.93963862130246	0.973836129106084	1.03866914994775	1.00476639558642	0.985975174249789	0.990298026524859	1.01853653534831	1.04845242900968	0.968242230166915	1.07823182434257	1.03933038885794	1.00121634313218	1.02511999143371	0.989914458805955	1.00670606741577	0.98943658330291	1.02093467468819	0.973836129106084	0.987374605859949	1.05120729901276	1.0605599755171	0.972924323508308	0.996383762596518	0.974758586010044	0.95696407958265
Gene8829	1.01282163175147	1.00587360066532	1.00635462648766	0.980563853938417	1.03880178949637	0.988225575639621	0.987507052943925	1.01198480306185	0.908881443298743	0.943041794546566	1.02739392436712	1.13330059063496	0.997333207668907	0.911939329431343	1.01811937512998	0.993042651638489	1.10066335053533	0.975532086556673	1.01252421519454	1.08096063574972	0.971388282318271	0.99745104574886	1.02621845414824	0.96521380509053	0.958489629709924	1.01279602767152	0.94629803173534	0.895330070520645	1.05083685058393	1.02435016371592	1.01211524256188	0.98788998378228	0.959805134275224	0.887900708396889	1.14394163683514	0.986641270232697
Gene7228	0.994820392816357	0.98200308573589	1.03583383580578	0.990372037629548	1.02312254172434	0.966710355198259	1.00929146186209	1.01147094731337	1.02737543165661	0.98335933681141	0.981516879614787	1.05490447557343	0.998720707563639	0.988839985778719	0.99571603566111	1.01358378414836	1.04722617236596	0.9935319047161	0.995914928899667	0.995283511485787	0.997087761407077	0.979619558462889	0.99544853796064	0.999136953362798	1.00774812876966	0.99354339897407	1.01237546747538	1.01610178462659	1.02177162604562	1.01789761996044	0.997091024862074	0.995551500785533	1.00096421865014	1.00674224939335	1.01533245333139	1.02878229982546
Gene8160	1.63233732452191	1.282699646517	1.1139931325321	0.792200902528643	0.769861856322781	0.834399472395165	0.738282744321571	1.58731575213151	4.28496769289314	0.647339468271671	1.24824729289386	2.21679635332644	0.849431662823128	0.939050354640493	1.40628243920641	0.888968361618205	0.993332970198164	1.84803869484743	2.51727116328236	1.86817306099074	1.15183059936198	1.78084438883105	1.44142445291506	1.92445307781519	1.29500325232009	1.03224077382433	0.812806540615492	0.800530858389565	0.668183370509549	0.572115619028248	0.683543923442597	0.862520690844216	1.06238831385223	0.69801219885087	0.734905556394153	0.809318210647916
Gene14483	1.01988184944105	0.961478637517954	1.0609093438371	1.05323389198801	0.997296015383086	0.993472625357884	1.01619873227359	1.030457997203	1.00111144968219	1.01077889729964	1.00641112490785	1.04124728502551	1.0382382494125	1.01217612154247	1.23788396128659	1.226674226696	1.73718109448562	0.99613514211838	0.984345080559752	0.983819373848126	1.24106587616187	0.990110111929779	0.982544670800798	0.956197428382652	1.06997488264113	1.04098348868556	1.00907389346605	1.01954115075639	1.00410429544004	1.02410188544535	0.982974113586699	0.986609584662766	0.989754696703736	0.993254472609016	1.00900432259163	1.00809701769923
Gene19009	1.046266697617	0.941792038229566	1.01614603780287	1.0294524398668	1.01317819351156	0.983268480251996	0.991924952270884	0.963642180079923	0.983177187703106	1.02511999143371	1.15066254346413	0.984643534571224	1.18426552654373	0.992290583016342	1.07442474316839	1.09655074831024	0.984814080167921	0.925201517025166	0.970942465747281	1.03084712259578	1.09713465820884	0.967603072803567	0.704278123611317	0.936486261075214	0.906074239528643	1.01382866908035	0.865684977650494	1.05059355156239	0.954673999043304	0.966664824264234	1.00499301707731	1.09121713046174	1.17408818576672	1.01570243347779	1.06227370211238	0.952148049176271
Gene12515	1.0074829041311	0.956542793318423	1.03214289937092	0.994190249137223	0.987533714428547	0.98425777772979	1.10280325678729	1.01381857470573	0.983983802256192	1.05695780683038	1.10112995725054	0.985560360110639	1.00330646827789	0.992829443660286	1.22905109920503	0.984666268187938	0.983089759002378	1.1489567007606	1.04983129717494	1.02983141504483	1.1697668831583	1.08494373349773	1.16710516214342	1.07823182434257	0.970735559749489	1.00852890929473	1.01784337399783	1.03688055120527	0.940371765337776	0.950845167910269	0.962755741569548	0.957758550538183	0.992996913468478	0.856470048700411	0.952417294794305	0.943074698970085
Gene17004	0.997368809175398	0.983759116563821	0.996485546946489	1.00350973680347	1.00443030846087	1.00542476664588	1.05697535789267	0.982083685416781	0.99630654028256	1.04507214466886	0.9998159001963	1.03929765209898	1.02354437435937	1.00430157051582	1.01525902457908	0.995790685107486	1.09227642692297	0.949839579722527	0.977507827466063	0.958075966916946	0.978505471438407	1.02095158254382	1.06485901562035	1.00003897582096	1.13056999036428	1.03719566849989	1.05892193159369	1.13735854691779	1.00648155066154	0.974821627633216	0.97057663364824	1.00761064882792	0.968889801906036	0.977849980928031	1.07612608556997	0.989679596444153
Gene5437	1.00949967780415	0.991974245030789	1.01091223651892	1.11288512427722	0.997296015383086	1.00769635305871	1.01619873227359	0.988749562650888	1.00111144968219	1.01077889729964	1.00641112490785	1.00429037886961	1.0382382494125	1.01217612154247	1.37035403978068	0.974118613844962	0.944377942428581	1.0015583060017	0.880269153184542	1.08494373349773	1.2491281385414	1.17615128249693	0.98712846031238	0.984490620123172	0.909631199491617	0.943216546569295	0.95800375674852	1.08258064186739	1.20599806206176	0.934779935913545	1.05401737097056	0.985615205443846	0.955428269597892	1.09272248054331	1.04693761408707	0.96407213628031
Gene10611	1.03278801922246	1.02981112706679	0.932927511037051	0.989679596444153	1.04977557960915	1.05763344308786	1.26322856784347	1.00833695756747	0.973252686043763	0.931447116148195	0.972290081477279	0.93890620871252	0.948199918302274	1.03711409674052	1.22821774750591	0.999094087351579	0.974576859457096	1.00295066783096	1.09613157183378	1.07215218287082	1.14144496265261	1.1800136523054	1.05355326539495	1.1855601491272	1.04145406255021	0.929815528610745	1.03034692449667	1.02250459419904	0.944649915243871	0.954735731407227	0.978182877843575	0.959779038762916	0.979595735890742	0.970241190810575	0.865684977650494	0.923331508662393
Gene11974	1.1145724047074	1.07068293009906	0.965326967835181	0.97964702794979	0.920480423526443	1.00924408977428	0.972435011635576	1.15459579466284	1.01999174391656	0.992036118409205	0.933645264233994	1.06968351987251	0.99774872797192	1.20434569229948	1.07084297034689	0.979388306548679	0.954085421744125	0.908881443298743	1.34977700472142	0.998773493937593	0.797225544211117	0.957650020827097	1.03631840768908	1.01567879652137	1.0022582849978	1.08911212929455	1.16310733875143	1.00797104309316	0.999496193111712	0.876397257418332	1.16227096153285	0.972802127057358	0.962384574287387	1.07175368719153	1.08501246990692	0.972195560566288
Gene2305	1.10506869148889	0.890450081457294	1.08283544549919	0.846926676333025	1.31335751936472	0.908681737805762	0.801921557880628	1.15589473504189	0.88820542770663	0.840243686803228	0.924546877861403	1.04245033260319	1.35209579356613	1.26455930272517	1.05836963376252	0.967700726304351	0.962324434620617	1.03985952805043	1.08943497059409	1.01051521326007	1.08047142496702	1.1259532979042	0.937186161843478	1.0322618403716	0.984732139813618	0.939174929135834	1.07527883206067	1.00396734201416	1.01324768049369	0.941792038229566	1.03530823436296	0.93165791420875	1.02893409074052	0.969435746346174	0.968493055854473	0.976782241317677
Gene11223	1.12971437341536	0.888700184132338	1.12502608590817	0.915975629673931	0.989392003287979	1.22403197878425	2.47589600392897	0.64340353754184	0.944053471408363	1.52601856779982	1.22609782879611	0.815756320053632	1.02382317919845	0.792640426333645	1.09747730147324	1.21761724833921	1.00227938841176	1.00339740483069	0.835926986116642	1.06324583859957	1.13841527983955	1.00356554039849	0.879295862187011	0.909419061031712	1.23480988842771	0.953225615894507	0.965907822873148	1.12659026112132	0.984345080559752	1.21519806510381	1.34019790952828	1.16296891256432	0.943216546569295	0.965708053858095	0.96331948526336	0.902700397684209
Gene1100	1.00858734920587	0.941757689620367	0.91013742267979	0.986590124337742	1.02914061088896	1.03568862908978	1.10684372544432	1.00849250523631	1.41350355283547	0.936050220192401	0.92883581372162	0.917586826695265	0.943294082448505	1.02416168240642	0.970151990408676	0.903678876571448	1.13215139847138	1.0545297177214	1.20434569229948	1.11163400970373	0.986233380410802	1.02265887854859	1.1561427228572	1.05688894156325	1.31046637997415	1.65326397331391	0.950696711764636	1.02435016371592	0.954995399861116	0.818750196541153	1.00798054636194	0.915177171744592	0.843390087358215	0.915975629673931	0.903218296603337	0.974338216681172
Gene12923	0.975206717571309	0.914250338964235	1.01955237081918	0.972195560566288	0.889461366135724	0.98720702282266	0.981647715557645	1.01951043773006	1.02884216892245	1.02002902642881	1.05599558043153	1.02555228072671	0.964536400923369	1.03356139793179	1.05298882230141	0.994121914371237	0.989040435180684	0.999556652444982	1.03349474668113	1.00188256166725	1.01056563664958	0.99222092130647	1.03528357008829	0.940409081059235	0.995056461114149	0.956178767222842	0.977164165857731	0.958166449528361	1.00019517829791	0.995458673241055	0.924487696606569	1.02919594343667	1.03064276626997	1.05382436168719	0.969800656011412	1.09844150862638
Gene15054	1.0031001192781	1.02821486963101	1.06858968786865	1.00015398153698	1.09016644034975	1.11295435456557	0.996020007355009	1.04954111704585	0.988014974531076	0.993122180050623	0.991060143033243	1.03012858971721	1.00840424241528	0.995764394120594	0.9033236848758	1.00266877962657	0.994804744468665	1.07732700694115	1.31948023317899	1.02364841957674	1.05401737097056	1.2200050198522	1.12345924933458	1.31230990335022	0.942994973939438	0.942558787131356	0.878629939335869	0.838568714789843	1.52494301003479	1.37819350349714	0.87230061309208	1.00766498587079	1.32864788563356	0.961221493102735	0.894808822602517	0.946797978877158
Gene9920	1.08089639877156	1.09844150862638	0.985401124991416	1.25152950828383	1.01145741559215	1.21878260453926	0.987068332235002	0.95183048999948	1.06576662672435	0.989383964480536	0.963535008511328	1.01775528069465	0.932966331425407	0.889952529008076	1.00417702048949	0.956042007768129	0.964820094560411	0.938042268816452	1.01267501537151	0.819287751883717	0.902619318297893	0.991606385003276	0.971984497498394	1.03195336347124	1.08283544549919	1.08131846372643	1.02916416838876	1.2118499489959	1.03898362814382	0.950531119918086	0.908070851978425	1.11248753367451	1.08019053598549	0.95183048999948	1.00171434651176	0.886204329953477
Gene57451	1.04203732974376	0.878781384185793	0.992956883955758	0.903869258236349	0.99576805605168	1.03776895390431	1.03051757954302	1.186422517141	1.2307491732167	0.91820573421488	0.98712846031238	1.1543853179333	0.938669242253255	0.877340617098741	1.03032862396445	0.992506871325354	1.00761064882792	0.964291775213048	1.08570445479956	1.01946595206269	1.01110305863255	1.03950121966186	0.986499678213134	1.00025552779916	0.995438998622597	1.05753338142802	1.01753769241877	1.0286080448775	0.987374605859949	0.956342841690768	0.913287883016494	1.03518191885282	1.02564441285555	0.991553636352214	0.996598962071112	0.984769824383345
Gene10486	1.00414184131016	0.986388872536158	1.02398258093856	1.05323389198801	0.997296015383086	0.993472625357884	1.01619873227359	1.00675002975828	1.00111144968219	1.01077889729964	1.00641112490785	1.00429037886961	1.0382382494125	1.01217612154247	1.10848927045014	1.16887479323968	1.50387281423863	1.03716368447453	1.19843988251336	1.06232839674402	1.06010975012911	1.02137482989146	0.973893244091601	0.995755961371668	0.973735842355385	0.986233380410802	1.01779054602717	0.977451853245797	0.980707860532487	0.971535452330451	1.0036547584479	0.983077728908787	0.984814080167921	0.896033765525343	0.971293698171196	0.969731688058898
Gene12706	0.992935241118171	0.999916779382447	1.00293309896098	1.10633968849857	1.00887743515682	0.983042260517434	1.00014951546314	1.01870136921543	0.992409360419616	1.03887331283636	1.0367339759061	0.99456090556225	1.01516079633012	0.998974247454982	0.988818892659586	1.03607748743239	1.0127620501961	0.99835471886935	0.98985343592118	0.989093159077377	0.991963398250765	0.966920120333048	0.988756469001862	0.981770141212726	1.04295432496586	1.22223939275021	1.02511999143371	1.02355283892425	1.01093382520432	1.12272465424773	0.990768816472974	1.01860321034223	0.995013981103592	1.03255055182923	1.00480334323599	1.08438138385928
Gene5907	1.02183843041198	1.106209098143	0.962186765479145	0.938415744832302	1.18209596712589	1.11446737637696	1.10749012687501	0.939450222767179	0.954735731407227	0.984412485347303	0.837413965543508	0.988662144912543	1.2372506569311	1.09378264784209	1.00022426995563	0.996954392251811	0.965298559903759	0.94560784452162	1.13373843804742	0.989375016630013	0.939050354640493	0.921192213394826	1.06543392246326	1.0398934032224	1.07189963769747	1.0891956427707	1.09794138496627	1.06908634389535	0.840765285659522	0.880269153184542	1.07662967274171	0.97418694137491	1.14014232860883	1.08561373136313	0.859817740051743	0.966607359373828
Gene27513	1.00530804855776	0.983606619858049	1.00563390858841	1.12141309595922	0.995494631903305	1.03446865943	1.00708795350077	0.981680079252666	1.04374596161146	1.00256099680858	0.999289218554468	0.998080698695712	1.02272763900817	1.0038710350472	0.999528024243182	0.986943116694229	0.992331826009406	1.02170351314194	0.961610386244737	1.00174241016289	1.02751439299469	1.02474607600719	1.00136572193456	0.946959455091684	0.966510686385742	1.01353936925661	1.01613462090678	1.00870687847529	1.04145406255021	1.00196998614321	0.973810488175576	0.992118259038987	1.07015114488945	0.945282036722039	0.97613302990421	0.960859434553776
Gene14854	1.07670015613702	1.0417529450574	0.932036489730104	1.13735854691779	1.05642037099177	0.934932997673745	1.06548675304621	0.957009404273088	0.975189109612304	0.965683854431852	1.03957667404166	0.946835774947996	0.961106224013386	1.0318037046661	0.987833959266771	0.999338731399455	1.04425701878189	1.05129031955322	1.01428531704239	1.07434857340078	1.02529268564998	1.0075261618165	1.02704210398743	1.01253387447298	0.985628347551289	1.02979496496097	0.989616132106475	0.961985618615166	0.993950118841006	0.987963384826132	0.95844443033734	0.967863204704126	1.01116385972349	1.04977557960915	0.984990120454503	0.996502418908043
Gene1351	0.998547579222755	0.986388872536158	1.04980343839204	1.00937670766419	1.00611654997698	0.993472625357884	1.01619873227359	0.988749562650888	1.00111144968219	1.01077889729964	1.00641112490785	1.00429037886961	1.0382382494125	1.01217612154247	0.944936825094662	0.999649390875455	0.996359587581105	1.04645434113558	0.934445185576042	1.06335501287517	1.0628033120622	1.06298420341941	0.958700211217155	1.05586163309794	0.993699857069488	1.0393995094219	0.963071425711066	1.0402645624731	1.11953823406232	0.984182566339842	0.950987851269529	1.07468116306785	0.993065829855982	1.03964767163649	0.978752165305075	1.04901557311718
Gene17897	1.02560785614338	1.1422654868853	0.943416407933964	0.951253298075771	1.14237538115092	1.24614868517134	0.965708053858095	1.40842962010973	1.01272767474803	0.911807772962195	0.941410429360188	0.90798651660052	1.00446096541003	1.02683677906781	1.0065760716385	0.912294205911548	0.938565799341016	0.954085421744125	1.16037204845168	0.830057609288044	0.869704054282751	1.00749463077569	1.21229722521423	1.08681010773998	0.978131989177758	1.15066254346413	1.07390437907831	0.968493055854473	0.947412541828647	0.996451727620586	1.1868652661687	0.949617441061557	0.89374818085807	1.18573738970806	1.0938697875867	1.19976779215479
Gene5099	1.01541432697955	0.995513227246056	1.01091223651892	1.00937670766419	1.0145100172292	1.02124241382705	1.01619873227359	0.988749562650888	1.00111144968219	1.01077889729964	1.08542419021905	1.00429037886961	1.0382382494125	1.01217612154247	0.97749022689105	1.00542476664588	1.01057861627153	0.989299420683658	0.979494144006267	0.979513724447741	1.0121022507556	0.971388282318271	0.977278090973002	0.984757372733119	1.01491186013093	1.01393173815739	0.989691909656778	0.99296756613647	0.999619180308465	1.01091223651892	1.0224118855881	1.02120252637395	1.05467725862086	1.01978005646645	1.06275256771733	1.10880991346173
Gene15370	0.956703215351552	1.02076496315499	1.19892231725512	1.42341093006603	0.959380708157118	0.943371835957128	0.921642352573989	1.26095468231694	0.955565298994027	1.02566692329506	0.945124258447946	1.13935908898766	0.939592617371148	1.10633968849857	0.991338444577765	0.996114739846644	1.02957924064254	1.16442169907556	1.00163624176159	1.10896706823493	1.02189365553046	0.91297986682637	0.961610386244737	0.9828570661823	0.973168140695292	1.0310737733785	1.05074376421288	1.03786862979378	1.04557397915275	0.983638053266253	1.0088482469138	0.988412421382345	0.992417561196239	0.988855361144177	0.992010920333651	0.980914103059817
Gene9306	1.09482861524126	0.951392777024217	0.925631793558968	0.962492873457606	1.05378088588252	1.08283544549919	0.941921082247281	1.15118995888043	0.979464794171586	1.01962520078674	1.0793390809198	0.924262774345773	0.993079699254776	1.05123379737165	0.830735875796748	0.889461366135724	0.844231129854216	1.03340802016945	0.858625326878381	1.00864880788649	0.86379177532827	0.729836281369224	1.0003142078502	0.729836281369224	1.63393135445651	0.956627924366762	1.17036907555489	1.04378758330189	1.74148172646384	1.48904153935493	0.985827657095242	1.13400847104057	1.24576976554363	1.0726982939668	1.0046033461347	0.717120600773003
LZX-Unigene35589-All-g	1.00371869192754	0.979761623626837	1.04447341250678	0.999826524796418	0.993279843116395	1.00296177630963	1.05159701670625	0.978015937206671	0.994198594422491	0.998982419396455	0.997208344731313	0.996027549368356	1.01829807995773	1.08138499337874	0.857607637580297	0.912593441581704	0.978421421403503	0.97108896810537	1.01217612154247	0.918410300226009	1.04536855664599	1.12791300709632	1.0037625047106	1.45005026413102	0.980762972699643	0.838750857858094	0.902209573286245	0.770328674529589	0.847597452938368	0.848962674514122	1.07515035106699	1.52335120063856	1.16710516214342	2.16858713917746	1.21624085164698	1.43564417446414
Gene237	0.976317303060283	0.968153743694965	0.986691208440658	1.0045900930852	0.993643554033084	1.03547798708196	1.06608441978307	1.02720898501784	1.02937450689425	0.985856500640166	0.983782741607457	1.08757879395025	1.0005185220325	0.990640259308581	0.916444166940629	0.904437384539578	0.937092999671792	0.995676801342098	1.12870074720829	1.0528396322009	0.927833556159557	1.00593479056923	0.985684916090178	1.00198358827688	1.23156001475065	1.2494221531476	1.12756262660514	1.08276397004052	1.06903869591219	0.900265771867417	1.06773778675977	0.855710052816134	0.867612668673703	0.993801618757538	0.94699635786105	0.918575869092952
LZX-CL155.Contig4-All-g	0.993074364167241	0.965780854232667	0.9773192541825	0.993784197747336	0.999164940128018	0.976465091943078	0.965738188470141	1.04610450424635	0.940893508795995	1.12227533410924	1.02043324288352	1.01288014079458	0.972860385093336	1.12227533410924	1.26406004004977	0.990714041066183	1.17799401543748	1.02756069814013	1.074950497534	0.89510359608673	0.991191166740586	1.27034353351994	1.19599568686289	1.15961285286593	0.939780960575604	1.05425852487012	0.972344652528201	0.917192681971367	0.976558813807664	0.902700397684209	1.03747213039438	1.00150442309061	0.826301324068392	1.09046512666449	0.971902641752019	0.938857414363499
Gene5654	1.02199722077636	0.977481310434036	1.04045215358257	1.02384028095255	0.983377389568338	1.00769635305871	1.01619873227359	0.988749562650888	1.00111144968219	1.01077889729964	1.00641112490785	1.10042836103009	1.0382382494125	1.01217612154247	1.01372713762562	1.03170591900347	1.13164236220503	0.997147068656935	0.995914928899667	0.995283511485787	0.997087761407077	0.979619558462889	0.99544853796064	0.986838427067724	1.00774812876966	0.99354339897407	1.01906172054275	0.998109265099186	1.02177162604562	1.01789761996044	0.997091024862074	1.00350053166774	1.00096421865014	1.00674224939335	1.01533245333139	1.02878229982546
Gene21233	0.936985876631925	0.981290180525716	1.06749118183204	0.969023193488036	0.894886416296978	0.950017963208152	1.03647783323855	0.97573703124945	0.946328101967177	0.985963459100284	1.01855559747815	1.0176912615607	1.2414171875463	1.04084684375827	1.03300938458326	1.00960433760586	1.010126111851	0.991415977074057	1.01290460336384	1.03614791762039	0.970269594930489	1.01727018459872	0.960247471366314	0.98134042109501	1.02516556470417	0.997667819646909	0.986516013393218	0.97041243933627	0.99232316701275	1.04264061460467	0.953326033531492	0.999026089152814	1.06199156511192	0.971650275327616	0.992790879458356	0.995363356777574
Gene16603	0.964478231633792	0.918987821468006	0.993234089454707	1.05560789866143	0.999812007897344	1.02779518277323	1.03982439707703	0.937224832290789	1.01384285485273	0.956142460414882	1.01723049858053	1.06188435442539	0.983813573666255	0.965832294594338	0.981698064597995	1.01665834406927	1.11134573257076	0.990471032296935	0.983606619858049	0.983199349175684	0.985987137779167	1.01709617025651	0.981616858750247	1.16349407546866	1.03747213039438	1.07365211900164	0.99414561650857	1.00636857565275	1.00336193168469	1.24398396008155	0.982110702631492	0.985698211700706	1.00855077189664	1.02400429886251	1.00772459504239	1.00691880961965
Gene14118	0.997468704415735	0.972924323508308	1.02822285690565	0.997990599856705	0.975344642450128	0.997990599856705	0.996866489884499	1.03287387059545	0.989214555043773	1.03418097574354	1.05767483551371	0.991410360167552	1.01022648777429	0.99657729143992	1.01850883318549	0.993639888710262	1.01167766636313	1.00132677877642	1.06618695908869	1.01860321034223	1.01767809068445	1.06908634389535	0.934445185576042	1.06077786416345	1.1555555122716	0.969938987720439	0.961985618615166	1.19280224353877	1.03772591177095	0.983164748478743	0.939257641773071	0.979681896191951	0.941792038229566	1.03533272834735	0.979273846639407	0.985072671044417
Gene18059	0.982176947038769	0.981638749101133	1.03486402381686	1.04731555308707	0.962943282152492	1.14249707396889	0.993509933614341	0.966176495128475	0.985146736125597	0.990305030656063	1.02591708192453	1.06082042533132	1.00439690034321	1.07235148780272	0.99571603566111	1.01827900072014	1.04722617236596	0.986171342722099	0.995914928899667	0.995283511485787	0.997087761407077	0.979619558462889	0.99544853796064	0.971641143302466	1.02037141615323	1.00397214533597	1.00198358827688	0.998109265099186	1.02177162604562	1.01789761996044	0.997091024862074	0.995551500785533	1.00096421865014	1.00674224939335	1.01533245333139	1.02878229982546
Gene51526	1.03386691634211	1.02050603829755	1.01516079633012	0.997984498758442	0.96727770112573	0.979844483987602	0.989338933535999	0.996544673561545	0.980742884429385	1.06636123232142	1.08011769539882	1.02245374810832	0.999595553840054	0.989804777691645	0.961491406590627	0.981006093290007	0.988776859457167	0.999002503012424	1.05332248208888	1.00158563000657	0.953156980261212	1.18306249727215	1.25191282402174	1.09721066042674	0.99530781751346	1.04720597325755	0.978546747411394	1.02589932720252	0.981582381072761	1.08674608215188	1.00690670679666	1.04576167737187	0.965264226305733	0.986731180999631	0.976317303060283	0.987060968386417
Gene14083	0.98900155989398	0.971283029238328	0.995899866288437	1.32602416611533	1.01248422137118	1.00443870860418	1.00538315278717	1.00465930931949	0.995373031994115	1.00122466016199	1.04178630265237	0.997195242456387	1.19428353465069	1.00263056959732	0.99571603566111	1.02741718383819	1.02142196526185	0.9935319047161	0.995914928899667	0.995283511485787	0.997087761407077	1.14427166110388	1.25992033943087	1.26237332555498	1.05298882230141	0.99354339897407	1.00198358827688	0.998109265099186	1.02177162604562	1.01789761996044	0.997091024862074	1.02356130348913	1.00096421865014	1.03660385032936	1.01533245333139	1.02878229982546
Gene6058	1.02352723824856	0.999887625162137	1.02080635304824	0.948968236977368	0.991382485317492	0.93223665941213	0.920403795869861	1.01915931648742	0.995114725208893	0.971763701263884	0.936826191983193	1.01252904483376	0.942140192772663	1.0233240177164	0.955675683128918	1.11703964947619	2.16858713917746	1.04640960627072	1.07331568368166	0.955461600709226	0.940486674144767	0.937517904462246	1.06704014172866	0.999753401771232	0.940077383679478	0.900008244767632	0.933426705817414	0.917385033967526	0.98661509321637	1.08370831825452	1.03187934422123	1.39449693342831	1.06692873230554	1.06129675628591	0.978969277018871	0.989804777691645
Gene17600	1.02306107530955	1.1469680469617	0.984272057250767	0.936338838185477	1.21379515405852	0.932607006150321	0.892485682993954	1.16842313424338	1.17593091675638	0.948376108473248	0.907859997523761	1.15167015579803	0.947167689673501	1.03647783323855	0.93056128072151	0.886899831015125	0.926571614805631	1.02638074496241	1.07146906049928	1.14627135248921	1.00408963418142	1.9063188355532	1.54481563779084	2.28984357844767	0.902039448102799	0.98137453060872	0.962523223935662	1.02314364528821	0.740308959124068	1.04540124470521	1.04905434361026	0.850755424057744	0.726607176928844	1.07003101938435	0.800832017705176	0.878933210822434
Gene7546	0.984412485347303	1.04271545839012	1.0596624398794	1.02756069814013	0.995708669163075	1.06046510334395	0.995620841796545	0.950123894727561	0.970678947356401	0.994845068528817	1.10047055273691	1.01506126687696	0.993326805258701	0.979625999615758	1.06729490135902	0.993289925166044	0.992532732778165	0.958075966916946	1.05425852487012	1.01160343998457	1.01180382953308	1.0302630593159	1.01661063690303	0.93436156919135	0.999418775200058	0.945989497519304	1.04128231721486	1.0121022507556	1.0367339759061	0.936205415563375	0.963747109720261	0.908126614877124	1.05810982949359	0.947681323558294	0.964918280823475	1.04860222022353
Gene8526	1.02030985260137	1.12746058302574	0.935564501109567	0.97405689202938	1.06590091177289	1.04474857609173	0.995760732189507	1.14570144183757	0.948070352526545	0.905115885521302	0.900528338717911	1.0196340692494	0.997139296073772	1.02532673972191	1.02263439143701	0.881199985249921	0.870198538385947	0.934502247893537	1.19371766006518	0.770328674529589	0.741355806170467	1.0398934032224	1.07415839636593	1.01221603512101	1.97147123304329	1.52067800235752	1.04563842107048	1.31542844402352	1.06124532202961	0.855077728297871	0.965098707880419	0.813061672206234	0.647339468271671	0.853332473015767	0.732996820260625	1.43871394574187
Gene6002	0.964594014807136	0.992996913468478	0.972481400204562	1.03114316390691	0.975555056390879	1.01084150968189	1.02527535536067	1.07256455826295	1.06918900615341	0.973061790564091	0.971921358462326	0.96941326366148	1.10988154267587	0.979595735890742	1.00437080833352	1.01074595431559	1.15103865516826	0.973080666319568	1.12581182026677	1.00670606741577	0.993617453888011	0.9681288750069	1.02108607883516	1.00075633102176	0.993891538025597	1.01610178462659	0.983068783064996	1.03478488889298	0.989166220811827	0.993784197747336	0.970698175141188	1.01184300809558	0.960523658551896	0.983782741607457	1.02271740986112	1.11344900592756
LZX-CL5731.Contig1-All-g	1.00006999296369	0.985306700560099	0.97127236030546	1.02914061088896	1.02269203648064	1.0060632470709	0.989051617137863	0.944053471408363	0.963378957514854	1.06823616732577	1.02635452895768	0.996987632763627	0.98868869253867	0.972740806222909	1.02265887854859	0.970323731385975	2.81009945678094	0.865684977650494	0.976357212146697	0.999833257097581	0.991642360736909	0.994810365911196	1.03415062978333	0.982552202849795	0.992136473177835	1.12079122085546	1.1489567007606	1.09957517579047	0.99371977778525	0.941366900252235	0.936985876631925	0.883463113012985	0.948889607064364	0.889577619774139	1.07750170048533	1.12770712904217
Gene3765	0.899280276803232	0.96790907526188	0.997432943759829	0.991216568641581	1.07454394086766	1.41272487901475	1.11295435456557	1.02214717957778	1.01545423528102	0.901271209895715	0.902282078415314	1.03841390573742	0.930145874056791	0.883882282102826	0.895635374117593	0.938307359705237	0.943294082448505	0.945413231497021	1.04404756157946	0.943294082448505	0.964415140821526	1.03625125863814	0.964640248007635	1.00220505051977	0.890541280631385	0.879083674239574	1.10136149572657	0.81325712249215	0.995943247591393	1.40690649956144	1.67665109152603	1.2307491732167	1.49127826555409	1.84171211111862	1.22495913433374	1.3358476380366
Gene16655	0.985494616847475	1.00818365853821	1.1422654868853	1.04443180433893	0.971313744117322	0.981226640380469	1.02763481295945	1.01267501537151	0.981804800717262	1.22136358838246	0.983958207052406	1.11552044967453	1.0007325389692	0.990871417732078	1.02276412232508	1.90001700593024	2.77813041480354	1.02541071155959	0.967682370713805	0.967863204704126	1.00549897890306	0.9232066639768	0.964291775213048	0.988412421382345	1.00319045503745	1.01517765015701	0.98226018555561	1.00544770655653	0.993880820794842	0.993218974042552	0.984757372733119	0.998022990223196	0.990667827478347	0.97516001198672	1.03007319704141	1.12712311755674
Gene12259	1.04215550356667	0.997731800012496	0.986704383805508	0.974312150068709	0.969663628568454	1.05083685058393	0.992663135804767	0.994226330869172	1.05422105749646	1.11633209184603	1.06636123232142	0.95007639354811	0.981150799218167	0.961299662571149	1.02255083105555	0.981914845551496	0.996235084506818	1.02782218545918	1.06896088101147	1.05054871361911	0.989287944405686	0.999094087351579	1.01092961657825	1.03643299468394	0.962462580401869	1.00939980405262	0.989121736521036	1.01323668008934	0.971697906607799	0.976558813807664	1.00386216478241	0.989209186901666	0.971714028865982	1.08167509531965	0.95364059086725	0.974909768327921
Gene10850	0.975056971027073	0.988887828120841	0.984383926876906	0.994830847725798	0.955166463644331	1.03741153156494	1.15379796155493	0.997233690354345	0.98230022327264	0.986721681885806	0.984356124704277	1.02402795946468	1.12673331152005	1.06925342307053	1.03187934422123	0.978837816035956	0.993406179799726	1.00535468545991	1.00753864588984	1.00022426995563	1.03263391542272	1.02068459724503	1.10646283544456	1.01725979960287	1.06918900615341	0.964892332565128	0.966132816250693	1.10383826295111	0.969750365143567	0.980370361500361	0.917637957705671	0.984990120454503	0.911644909850216	1.02359972152985	0.949812348873691	0.957674506375592
Gene8475	1.00116675139504	0.977481310434036	1.03068436447029	1.02384028095255	1.01110305863255	1.00769635305871	1.01619873227359	0.988749562650888	1.00111144968219	1.01077889729964	1.00641112490785	1.00429037886961	1.0382382494125	1.01217612154247	0.99571603566111	1.05431761437771	1.10015812637327	1.0036495317503	1.02555228072671	0.995283511485787	1.02030985260137	0.995982912174875	1.17866116946121	0.986838427067724	1.00774812876966	0.99354339897407	1.00198358827688	0.998109265099186	1.02177162604562	1.03849247581615	0.997091024862074	0.995551500785533	1.00096421865014	1.00674224939335	1.04113085188539	1.02878229982546
Gene25286	0.979024012624038	0.989540790309153	0.993962809616836	0.998630655307832	0.992455168270733	1.01517765015701	1.0367339759061	0.968457523213336	1.0846133598713	0.992006649403496	1.02857341943806	1.02862965622915	1.00652931465607	0.994928930513709	0.945239679528248	0.903002414297741	0.934563489970116	0.851482919979412	1.03271303918531	1.00130420312129	0.896320043842827	1.05156162054576	0.977547615956201	1.02836452427812	1.01211524256188	1.09052946537416	1.13788422284358	1.07034180905967	1.01389875586184	0.87107581420785	1.04773075747924	0.937784516220892	0.89706235429793	1.17704433368627	1.03535788431301	0.937708974275741
LZX-CL11862.Contig1-All-g	0.961106224013386	1.00792629926222	1.04324827251563	0.977164165857731	0.994414848090381	0.910700551008397	0.92607168559881	0.911335356264916	1.13878341483814	1.05362916902924	1.07427479264961	0.994381811870661	0.939257641773071	1.08889636823224	1.04061739471041	0.948968236977368	0.931186797874517	0.992438388475243	1.20127510031807	0.940597008974153	0.97396988581326	1.01838344693085	1.16082591759982	1.11916267996125	1.02595522112427	1.08575192052879	1.28974500288308	1.03933038885794	0.969560748111414	0.905115885521302	0.958616297702546	0.868067392142628	0.936985876631925	0.997460478833267	1.02776899435494	0.838366122848167
Gene11506	0.943534634333478	1.02300701818776	1.10580956919843	0.963901284851934	0.973917218743811	0.916591589968327	0.953156980261212	1.101891202623	1.01761869822058	0.944340398855963	1.07942131503799	1.11694089797823	1.05805370919054	0.926239798632415	0.977795545946213	0.954085421744125	0.962972447862179	1.00492802330574	0.941971437265193	0.990662585845129	1.0080456793892	0.963715658462824	1.03478488889298	0.853725947716271	1.07448585983492	0.960637191710714	0.953923035718653	1.00388963855029	0.97781234960164	1.18426552654373	1.02858495902193	1.19874075869486	1.0553933621473	1.19025222477717	1.22429405722458	0.988839985778719
Gene769	1.06298420341941	1.00034129885185	0.994093349682017	0.987795765574518	0.929743175646926	0.985615205443846	0.984503657186829	0.994689929406104	1.13294420401946	1.00097822336702	1.01462741100717	1.05064794770248	0.996168918775044	1.06190885008976	0.99571603566111	1.01827900072014	1.02142196526185	1.09144274820009	0.995914928899667	0.995283511485787	0.997087761407077	0.979619558462889	0.99544853796064	0.971641143302466	1.00774812876966	0.99354339897407	1.00198358827688	0.998109265099186	1.02177162604562	1.01789761996044	0.997091024862074	0.995551500785533	1.00096421865014	1.00674224939335	1.01533245333139	1.02878229982546
Gene30267	0.997204144534604	1.01558841270614	0.996557668625814	0.998658483505897	1.00769635305871	0.980786885000502	1.06571336346274	0.996860257017449	0.981459051470222	1.02293014610534	0.98355503162391	1.02314364528821	1.00025552779916	0.990396495798211	1.03494330003081	1.84803869484743	1.13400847104057	1.00065788000614	1.0138084803311	0.966920120333048	0.972125742293159	0.962814473484795	0.963129405027721	1.00981667987802	0.998800510973702	1.01222755905361	1.02746408333636	0.973319362703978	0.993427960017662	0.996930546671483	0.982882726968608	0.966077302800529	0.989254197383451	1.06154127323763	1.03739602049858	1.04613445465553
Gene10272	0.97961311731002	0.918477104584661	1.04145406255021	0.982048095984262	0.92654577633157	1.00003596728771	1.13586025346087	0.996105489351845	1.05725735349584	0.998069654326365	1.01695935331451	1.11845747751325	0.983666075531005	0.965500906752277	0.971559130559211	1.00874367269436	1.04385460910279	0.981403017321772	1.01725979960287	0.975360122953227	0.979444969825523	0.958784932959308	1.03303071718337	0.951766636789488	1.06576662672435	1.03631840768908	1.05658826917782	1.03737256936205	0.997296015383086	1.02877019540064	1.0192298576031	1.00906677346509	0.979754007930686	1.01512838882702	0.996077410147167	0.999679438019451
Gene13034	1.01541432697955	0.986388872536158	1.01091223651892	1.05323389198801	1.00209904644031	0.993472625357884	1.01619873227359	0.988749562650888	1.00111144968219	1.01077889729964	1.00641112490785	1.00429037886961	1.0382382494125	1.01217612154247	0.986721681885806	1.04895474622725	1.81569622721001	1.00490360954586	0.987952320208288	0.987324917572511	0.990298026524859	0.993083029452826	1.0172104042579	0.977507827466063	1.0162952780128	1.00828844753152	0.996596419418429	0.989724520834213	1.00857327183665	1.05437370981096	0.98823841403187	0.992522407298161	1.01489224199296	0.996442683041116	1.03060542903738	1.0128649705337
Gene13132	1.17486251977046	1.0917156685263	0.904308616952307	1.12559038868826	0.854389393357883	0.963129405027721	1.06918900615341	0.907271156669472	0.922603236341785	1.43564417446414	1.06709357145792	1.02996896502759	0.944760913213063	0.947167689673501	1.04290560526437	1.15776670836701	1.05029373661972	1.17951239353537	1.08822280731864	1.12502608590817	1.17389756116342	1.03864097687675	0.862039812245761	0.96494270672145	0.859481774914579	0.865038289538759	0.82347286001699	0.85589399458856	0.99835471886935	0.866414912607773	1.00182102612158	1.07619334728423	0.919085284783216	1.02160826168808	0.924546877861403	1.00550753245535
Gene11202	0.976071125908944	0.999230255869815	1.08833589987486	1.03309894293218	0.963493046753993	0.97375592188154	1.03402551026845	0.998314132632572	0.985209529497064	0.990457751739	0.98788998378228	1.02672919402106	1.0045528614363	1.07249861143872	0.99571603566111	1.1145724047074	1.11064190109929	1.0036495317503	0.995914928899667	1.02249604080252	0.997087761407077	0.979619558462889	0.99544853796064	0.971641143302466	1.02668336250841	1.02205573750271	1.02395246015745	0.998109265099186	1.02177162604562	1.01789761996044	0.997091024862074	1.02020357041423	1.00096421865014	1.00674224939335	1.01533245333139	1.15393767931501
Gene11563	0.981324284479344	1.05298882230141	1.0475762958457	1.48904153935493	1.11867939199015	0.999443119247153	0.945558998199018	1.11601053127962	0.973480862666636	0.951698291267996	0.996015748304754	0.975532086556673	0.960221621981231	1.40473111092702	0.878629939335869	0.938235013764463	0.905875562285871	0.961189830867065	1.0045528614363	1.00475324157128	0.897633758780339	1.05271877306895	1.07927678598401	1.09933362021195	1.07646381868316	1.31335751936472	1.12131911962079	1.07319320099531	0.910213289923143	0.85187840286964	1.10811103608312	0.917802888929694	0.875629846558935	1.09771499572795	0.898584238028859	0.96686527981095
Gene6415	1.01610178462659	0.997187012195167	1.00563390858841	1.0180940292462	0.995494631903305	0.988513713627117	1.00708795350077	0.981680079252666	0.996075166657242	1.04491891613373	1.08359262402355	0.998080698695712	1.02272763900817	1.0038710350472	0.99571603566111	1.02741718383819	1.02142196526185	0.9935319047161	0.995914928899667	0.995283511485787	0.997087761407077	0.979619558462889	0.99544853796064	0.971641143302466	1.02037141615323	0.99354339897407	1.01237546747538	0.998109265099186	1.02177162604562	1.01789761996044	0.997091024862074	1.00350053166774	1.05113145432005	1.00674224939335	1.01533245333139	1.02878229982546
Gene37248	1.02716314492851	1.01493677079013	1.0001255589829	1.00937670766419	1.0145100172292	1.02124241382705	1.01619873227359	1.02120252637395	1.00111144968219	1.04726846328222	1.00641112490785	1.00429037886961	1.0382382494125	1.01217612154247	0.99571603566111	1.01358378414836	1.02142196526185	0.9935319047161	0.995914928899667	0.995283511485787	0.997087761407077	0.979619558462889	0.99544853796064	0.971641143302466	1.02037141615323	0.99354339897407	1.01906172054275	0.998109265099186	1.02177162604562	1.01789761996044	0.997091024862074	0.995551500785533	1.00096421865014	1.00674224939335	1.01533245333139	1.02878229982546
Gene9670	0.947681323558294	1.05295169836657	1.05653910818346	0.955565298994027	1.01696630901727	1.63538096717292	1.10896706823493	1.22456681623715	0.887405553910468	0.952951575060716	0.847169272734445	0.976083742099856	1.22639765847508	0.809596310392265	1.00717889134214	0.998991878010689	0.991325716328079	1.02398258093856	1.03647783323855	1.15992425220107	1.04829094861547	1.0222304247504	1.07057886298801	1.07015114488945	0.976317303060283	0.963159259570343	0.990217402388697	0.965808684349693	1.05279745827741	1.06686657279402	0.985901707710341	0.987840008382505	1.01143065656209	0.955166463644331	0.975957878186879	0.98987341087847
Gene3508	0.975532086556673	0.93347937575903	0.988270594532989	1.04530393720344	1.20518363694326	1.02450873723624	1.16442169907556	1.05753338142802	1.03692206559988	0.994373585090895	0.992577805300468	0.991563032070511	1.23379896786798	0.99668137981779	1.0188251513514	0.996451727620586	0.996818498285393	1.25853005298806	1.33899179168929	1.44620265386185	1.00203073617744	1.53551029512969	1.46615269350376	1.21379515405852	0.987507052943925	0.957401176085214	0.978088857600895	0.99236193897191	1.04037870854523	1.00244934803305	0.948045296005571	0.98787749571531	1.10517699349112	1.0168335761056	0.984288364219761	0.993945512783529
Gene16365	1.33703021633591	0.931391462868807	1.29798794522522	0.990366669006144	0.940644128060708	1.01368925114812	0.990918524236891	1.01288014079458	0.982276692542191	1.05467725862086	1.02189365553046	1.3884287602828	1.00133711000866	0.991349283660384	2.39855336415965	1.98314023845498	1.38458277217443	0.991625633513929	0.972676578646152	0.972815566654554	0.977278090973002	0.994198594422491	1.00840020936717	0.98868869253867	0.997292574675917	1.00298657343533	0.988324247639834	1.00475324157128	0.996144345608855	0.998898153195663	1.01638321777763	1.01308931743935	0.986569874177393	0.998683871385116	0.989040435180684	0.998379299765708
Gene12442	0.983042260517434	1.01095267925579	0.991404743261047	0.982716188466315	0.993814553025258	1.07903741555513	0.983068783064996	1.02666202405324	0.957539925936985	0.958249474086754	0.981741148960875	1.03016484389395	1.09461312798236	1.23221236299447	1.00992833597385	1.14413243118637	0.990631093611884	1.0234833943207	1.06745250231901	0.948766561478412	0.916942400552042	0.826301324068392	0.900265771867417	0.915514317134556	1.05856684876028	1.14153913946847	1.1658723437001	1.00527305542398	1.13247345656433	0.980762972699643	1.24398396008155	0.930071147592864	0.90146462488291	0.998095466689635	0.985887936787078	1.32149714298483
Gene13007	1.00685834512326	0.986388872536158	1.01091223651892	1.02384028095255	0.983377389568338	1.03676093347285	1.01619873227359	1.00675002975828	1.00111144968219	1.01077889729964	1.00641112490785	1.00429037886961	1.0382382494125	1.01217612154247	0.99571603566111	1.03834766330492	1.02142196526185	0.9935319047161	0.995914928899667	0.995283511485787	1.02030985260137	0.979619558462889	0.99544853796064	0.971641143302466	1.00774812876966	0.99354339897407	1.00198358827688	0.998109265099186	1.02177162604562	1.01789761996044	0.997091024862074	0.995551500785533	1.00096421865014	1.00674224939335	1.01533245333139	1.02878229982546
Gene9816	0.953353953508126	1.01524531568429	1.35129404901554	0.980345831876575	0.977030273501272	0.996298668959604	0.954316020990487	0.971632011277315	1.04882396087829	1.20885902440989	0.963772306153309	1.16943741539947	1.0806396474526	0.954239026236943	0.99571603566111	1.01827900072014	1.04722617236596	0.9935319047161	0.995914928899667	0.995283511485787	0.997087761407077	0.995982912174875	0.99544853796064	0.971641143302466	1.0442844937554	0.99354339897407	1.01237546747538	1.01610178462659	1.02177162604562	1.01789761996044	0.997091024862074	0.995551500785533	1.00096421865014	1.00674224939335	1.01533245333139	1.02878229982546
LZX-Unigene35848-All-g	1.1561427228572	0.839539332207935	1.11916267996125	0.942952520127144	1.2892805396716	0.831931954525787	0.791844884643942	1.03263391542272	0.875348313849768	0.992380864503306	1.26908975098565	1.15405125810572	1.01255547703696	1.02072972794604	1.18810510527439	0.99407508801845	0.95035422905582	1.16652442057838	0.915109974692251	1.1139931325321	1.09243955635	1.38785027796071	1.32995413972674	1.29416612760673	0.998475552786234	0.871231248481284	1.01513297764625	0.898165115209021	0.950922335422524	0.897141904926275	1.19450330265221	0.932499156741263	0.949656647160664	1.16442169907556	1.09211775946581	1.00933298755205
Gene16302	1.10920510093843	1.0021934445064	1.00499301707731	0.97781234960164	1.07858945051516	0.974394875742626	0.956112525340159	0.951793990169712	0.996393726594286	1.07549005680461	1.16652442057838	0.967603072803567	0.991689947323012	1.02361606693428	0.985975174249789	0.99485423119475	0.989254197383451	1.10290913809219	0.904708094890024	1.01080803541333	0.959805134275224	0.846121050894955	0.989848138891523	0.920692492012438	1.09721066042674	1.12484769286279	1.01532473554931	1.20334283638375	1.03528357008829	0.999443119247153	1.05763344308786	1.04878447144566	1.17646659768169	1.1252272244279	1.00745226811464	0.957510813663072
Gene19317	1.03099045886778	1.23788396128659	0.978736685945531	0.893634337924317	1.21648301414259	1.12628529850446	0.935232133139369	1.59526911716183	0.961299662571149	0.81420679626503	0.791844884643942	1.05352214925937	0.857796260493923	1.57182746420556	0.958616297702546	0.939450222767179	0.947920311013059	1.0555072027186	1.03892506670892	1.00873658462039	0.979140281858234	1.04005169457736	1.27641839543163	1.19044598160734	1.81847995305207	1.34540051786993	1.04178630265237	1.94219444186621	0.953124391921156	0.767783342829432	1.02366822054007	0.946171725567837	0.783035762832083	0.958726202544651	0.715381903884938	0.890450081457294
Gene13665	0.992136473177835	0.99296756613647	1.01622133914743	1.01359601802706	0.970406599562052	1.03200871730085	1.00350973680347	1.0038422656181	0.994414848090381	1.04171169222559	0.997463069001512	1.03709091161145	1.01868376572573	1.00126094473399	1.47614469572926	1.16442169907556	0.968597286483824	1.18533233558899	1.19954706179372	1.06676554437635	1.0411966723273	1.10936244578362	1.13141527561988	1.10339039095808	0.977105441104316	1.09613157183378	0.889461366135724	0.910089123074433	0.968257118207231	0.932188520246021	1.00624951826341	0.984769824383345	0.919156622906216	0.859618203853828	0.895635374117593	0.987162573469753
Gene15047	0.844593181723568	0.983444234392775	1.38408117071562	0.93469220772526	0.86082932270623	1.09248968843061	1.13390370068226	1.04769552161244	1.13033718635461	0.996235084506818	0.883352859121844	1.15992425220107	0.946363256657747	0.886808058419677	1.2063229587589	0.992331826009406	0.946328101967177	1.00524875945607	1.10011788431039	1.07084297034689	1.06093814965937	1.04016524896455	1.03839323015293	0.995363356777574	0.933812135145906	0.949617441061557	0.862039812245761	0.943126541493923	1.10167876280312	0.910388903121106	0.978816442897603	1.11134573257076	1.05933815873097	0.864866055812807	0.941792038229566	0.875629846558935
Gene5096	0.993699857069488	0.961478637517954	1.01091223651892	1.00937670766419	0.997296015383086	1.00769635305871	1.01619873227359	0.988749562650888	1.00111144968219	1.01077889729964	1.00641112490785	1.00429037886961	1.0382382494125	1.01217612154247	0.980932750129761	1.06485901562035	1.06434852315991	1.01472081620416	0.98292721059853	0.982673445850486	0.985589671749161	0.997603535809111	0.980889338411587	1.00846545058554	0.997957140301046	0.98833141007525	0.991138664857786	1.00570670052305	1.06988309638776	0.998948227814711	0.981150799218167	1.0157866502658	1.00739997426725	0.992126939961174	1.10002573123434	1.11336330133581
Gene4361	1.03554793765146	1.00085765592393	1.01487707231591	1.13850028274624	0.99266977738367	1.00250079922219	1.00209458536049	1.03604680338986	0.993650613296989	0.998408077301414	0.996596419418429	0.995604494184448	1.0172104042579	1.00024715598941	1.08716076755693	1.08530702312068	0.996905163585137	0.977942497391358	1.07636901025971	1.02930723816225	0.972553496271113	0.969435746346174	0.968868100214496	1.01711897540112	1.01517765015701	0.95417045197117	1.06516380008935	0.938235013764463	1.10383826295111	0.990134897872328	0.989093159077377	1.04832987386424	0.965780854232667	1.02304137855075	0.9773192541825	1.04842277167487
LZX-Unigene30647-All-g	0.973349021214028	1.10218907634792	1.63674308940021	0.915258485223168	0.902104523530367	1.00521410285316	2.95563473806664	0.754761665110117	0.904047880179232	2.03495588744803	1.49724283613793	1.05658826917782	0.882603430661204	0.965158434937169	1.11523453513586	0.965098707880419	0.942994973939438	0.917586826695265	1.30968304770281	0.934445185576042	1.01009803841066	1.09074622802443	1.1178870078002	1.00057575642346	0.95902674459398	1.06177218698492	1.04163895049723	1.00830679918967	1.13317358159147	0.897633758780339	0.949543711619168	0.986267109856607	1.06167367117939	0.902529325719146	0.877959642868872	0.835082922235086
Gene1896	0.969780824316382	0.973397880650785	1.06177218698492	1.00071773843003	1.00181060321418	1.0442178809771	0.973412594795471	1.03066103960472	0.962864382422423	1.08926575773034	0.98787749571531	0.996417484780885	1.09983116799689	0.972381089600029	1.00024715598941	1.01034570899465	1.01053269884336	0.99570275920535	1.01605909119448	0.972344652528201	1.05129031955322	0.997325475770916	0.969587798271404	1.00378688632762	1.02366822054007	1.0336124424166	0.992616227724431	1.00380877712041	0.995844016174551	1.05467725862086	1.01576763568541	0.973791951257613	0.985827657095242	0.98102556218628	0.988513713627117	0.998142357328736
Gene10375	0.996885108168368	1.01297336047961	0.984714084651422	0.993891538025597	0.987868522356644	0.989996189679873	1.09107432617134	0.995625423799701	1.0763406439928	0.981759747659022	1.01764421024339	0.97841712234161	0.997636914000784	0.987229838758423	1.02757699532845	0.99130828922942	0.983199349175684	0.98943658330291	1.16139252332681	0.93056128072151	0.932100134736676	0.99523243124246	0.934779935913545	0.978131989177758	0.958700211217155	0.919621117931584	1.03682862792706	1.01232142286414	1.05425852487012	1.07954225647311	0.929621365089023	1.06709357145792	0.996897625573679	1.0140733197731	0.93819176412739	0.963346601835848
Gene13679	0.986489040060526	0.967095189648031	0.997951393996215	0.99635506598431	0.993289925166044	1.041014348106	0.988490793861653	0.999177641068969	1.01681802709958	1.02363188603389	0.987739146727895	1.06928884951615	0.988324247639834	0.972290081477279	1.03533272834735	1.00233117891869	1.07810857908365	0.967792560541619	1.01641073248919	1.02829266814036	0.982110702631492	0.998964374792745	0.879184977274729	0.995034175286642	1.03293623594205	1.05298882230141	0.967524646778174	1.02248748740599	0.945661891703545	0.964291775213048	1.02026063151689	1.04479243028745	0.98402577683952	0.990001622769057	0.936985876631925	0.936205415563375
Gene4005	1.04924074152155	1.07775232635585	1.10144374267981	0.927761373982593	1.16170096245168	0.825653058034304	0.846378372251545	0.861807951003603	0.872794387523018	1.33648843969098	2.6513259579998	0.860203519236039	0.992194679643343	1.18949385090238	0.99571603566111	1.20910085018343	1.04722617236596	1.02124241382705	0.995914928899667	0.995283511485787	0.997087761407077	0.979619558462889	0.99544853796064	0.986838427067724	1.00774812876966	0.99354339897407	1.00198358827688	0.998109265099186	1.02177162604562	1.03849247581615	0.997091024862074	1.00350053166774	1.00096421865014	1.00674224939335	1.01533245333139	1.02878229982546
Gene5252	1.11953823406232	1.22582919050675	0.958427042212926	0.977567261381523	1.23413830862536	0.865972018460842	0.996482603843108	0.807182573417584	0.74374903448261	1.34113638467047	1.21208763955126	0.716232366277537	1.42697996240859	1.02107951431305	0.984875862621529	0.90712162830214	0.954515172484212	0.998825051182406	1.01472081620416	1.03650247833392	0.915645228979091	1.00681995847308	1.01397503208462	0.903121816817785	1.20458324512306	1.0322618403716	1.20842239091524	1.08438138385928	0.958851305649793	1.00158563000657	1.12357418444017	0.951793990169712	1.01445727140232	0.946212291949683	0.839539332207935	0.920609858480685
Gene3234	0.951990738528699	1.18024121029856	0.997564516096045	0.98615927382274	1.09836196559819	1.03503053308038	0.979044718150421	1.14451138866545	1.00728687871579	0.936985876631925	1.09517931797653	0.966155466437729	0.972815566654554	1.12207021241298	0.969750365143567	0.999022126510109	0.999237745653639	0.97081274152185	1.18997198897934	1.04178630265237	1.00874367269436	1.06823616732577	1.06118128187773	1.07985503516376	0.99151110028734	0.973470681718527	0.982363116882884	0.970041382201885	0.996607370873414	0.995048822180753	1.00209904644031	1.09003189446518	1.05059355156239	1.00027208618018	1.07675233279629	1.37624291069967
Gene4467	0.981781518248586	1.71929495176974	0.853332473015767	0.968412761550865	1.77856945385375	0.929932714148269	0.94582350583487	0.85187840286964	1.44716818015844	0.935232133139369	2.51727116328236	1.01434229290214	1.13169235471661	1.14749060440799	1.00835693027927	0.994636071711976	1.03010360210031	1.03212036685938	1.0442178809771	1.05525854976533	1.02317667702977	0.917138258453336	1.02438073430302	0.981235867216049	0.986805559388327	0.997655829277687	0.987391327188055	1.00589140753304	0.992308526819647	1.02492659956657	0.978957720765298	0.971107572979565	0.977125373299699	0.98987341087847	0.987311733856903	1.01874527915085
Gene6008	1.05275333814237	1.00039198529751	1.01242234499302	1.07090210196751	0.971033493395192	1.10574206397509	1.03805945964524	0.969683311548702	0.987804620967148	1.06116224517153	0.990840734292387	0.989774805920372	1.0079873074105	0.995588673130869	1.45110976987158	0.928073688246269	0.936872714493055	1.34019790952828	0.830947694453569	1.03218852122983	1.32246144328777	0.873191396189726	2.33933909076949	0.875191504427415	0.978523260750096	1.03193020101011	1.78932833960095	0.919758201558705	0.922037852991822	0.812352511739488	0.761260032130358	1.55691872650761	4.93714110297916	0.987261297872033	1.05476360537469	1.21379515405852
Gene15209	0.988311136854736	0.996925603746655	0.995263305552676	0.99544853796064	0.990857099441905	1.01861954519201	1.07454394086766	0.967010225909498	1.03337907770661	0.991015214979585	1.02686025789977	1.02723367324318	1.00522133925555	0.994181919592384	0.99571603566111	1.01827900072014	1.02142196526185	0.9935319047161	0.995914928899667	0.995283511485787	0.997087761407077	0.979619558462889	1.01990550513588	0.986838427067724	1.00774812876966	0.99354339897407	1.00198358827688	0.998109265099186	1.02177162604562	1.03849247581615	0.997091024862074	1.00350053166774	1.00096421865014	1.00674224939335	1.01533245333139	1.02878229982546
Gene54767	1.00116675139504	0.961478637517954	1.0001255589829	1.08580777552281	0.983377389568338	1.00769635305871	1.01619873227359	0.988749562650888	1.04607882003032	1.01077889729964	1.00641112490785	1.00429037886961	1.0382382494125	1.01217612154247	0.968493055854473	1.00230219072654	1.03776895390431	0.972779981409853	1.01612967288973	1.01229016185675	0.976986674217938	1.00396734201416	0.970041382201885	0.984112557097397	0.992428389714057	1.01662968052253	1.00952562210003	1.00416617728485	0.995982912174875	1.0027468758608	0.9926480581623	1.01722045141922	1.04318677616365	0.99808396205271	0.999362143989915	1.05582095240271
Gene57236	1.00039198529751	0.985401124991416	0.994301052187027	1.00101205502311	0.999114661764043	1.01417686573484	1.04615969933013	1.00203785871638	0.991764589339522	0.996408450060299	0.99486321246437	0.993723175973859	1.01389875586184	1.07903741555513	1.14552719314937	1.08239316803896	1.1713599245904	1.01333954618821	1.00353399848784	1.02045304952352	1.23306555057176	0.89118541537723	1.00703274702075	0.921695200535702	1.01681802709958	0.946212291949683	0.964536400923369	1.08340816470413	0.995804990612106	0.999979570268324	0.938108869683375	1.08005103625817	0.961833695557591	0.958808666281471	0.986499678213134	1.01540668138109
Gene4355	1.53845476804878	1.01140895853644	0.927624460252465	1.19874075869486	0.909573324965958	0.931497819880632	0.942626111579165	0.983348860183627	1.06604286336156	1.0175695822513	1.01489224199296	0.957510813663072	1.06082042533132	0.928777541873714	1.10797994198543	1.85583825067919	1.08943497059409	0.892590540430789	0.874348427953611	0.851482919979412	0.92419356721056	0.901739994763129	1.09243955635	1.01140895853644	1.02330121728893	1.00853974333361	1.06105242285831	0.956270854351718	0.995199627233242	0.975836215614093	1.03305520284258	0.894646112720822	1.00942955978857	0.997844725145712	0.957967220568565	1.06908634389535
Gene196	0.994674650277683	1.00436257192142	0.988231994835746	1.30791959513034	1.03794383310974	0.989918414564195	0.995072929847226	1.01036038025974	1.03453603243719	0.992126939961174	1.02877019540064	0.988756469001862	1.00664808258362	0.994988465449233	0.97613302990421	1.00288272536554	1.07293400697778	1.01711897540112	0.978453895206762	0.978546747411394	1.01138195610032	0.994190249137223	0.976199445444451	0.997204144534604	0.989232119377096	0.970784482556034	1.04983129717494	1.02288674880214	1.06376537330673	1.00198358827688	0.974909768327921	1.00538315278717	0.993332970198164	1.04321925960509	1.03520852979095	1.00221889856872
Gene20121	1.01449623083719	0.993706674324049	1.00769635305871	1.11892001655618	0.994658559264036	0.987060968386417	1.00505792484251	0.979754007930686	0.995247465953579	1.00070954006895	1.04138043653807	1.03794383310974	1.02041757109677	1.00248186730315	0.989489729898339	1.02620351630485	1.01343018397362	0.990516560227618	0.99034484927066	0.98957631418171	1.01864566463381	0.96820111420014	0.989244274643925	0.998118576435679	1.03408434928562	0.986838427067724	1.03343208449643	1.03248341860276	1.01162051671973	1.08482610675263	0.991451840460979	1.00721625838776	1.01752764822705	0.998370973101198	1.00560116087862	1.08508745980299
Gene11391	0.96066050287342	1.10811103608312	0.952854820885327	1.01247537251029	1.71025696827731	1.04912633344382	1.00959004617272	1.13863612353801	1.33318820623355	0.953674981055904	1.07022445466137	0.985741426137656	0.982507452147336	0.963690221098229	0.938565799341016	0.983177187703106	0.986753150470179	1.00736845640462	1.0046210878025	1.02384028095255	0.948766561478412	1.13471882425366	0.972365099494532	1.59177414206828	1.44142445291506	1.02091752962174	0.9616359226962	2.13525496299995	1.05719130215761	0.987716609151357	0.969101097197764	0.969938987720439	0.949230518344058	1.05847605454085	1.16401290771646	0.996114739846644
LZX-CL3663.Contig3-All-g	1.38996140595708	0.93056128072151	0.934986319268977	1.16205659576462	0.885172256885138	0.928880542538185	0.949364361632791	1.010126111851	1.01215981135098	1.02858495902193	1.15938494486337	0.952987447226085	0.950052572774695	1.09721066042674	0.885481637628698	0.941971437265193	0.959894999194822	0.964845610621878	0.892148774534637	1.03866914994775	1.3980909339859	0.825104558773557	1.0545297177214	0.868351613909681	1.52067800235752	1.01290460336384	0.915405669113199	1.99244745169028	1.12313749840671	1.00543850635302	1.25152950828383	0.861807951003603	1.646219571213	1.01736133225989	1.24106587616187	0.9651855844031
Gene10813	0.958517482924232	1.00408963418142	1.00414184131016	1.02632923513709	0.959326043208925	0.989462168257243	0.986516013393218	1.02432374807366	1.07602358568765	1.0182217118796	0.979255940153181	1.01995110779915	0.99745104574886	0.986943116694229	1.00040066543815	1.00510616988104	0.998626758368334	1.00523347302028	0.972365099494532	0.972505105317996	0.977030273501272	0.988591227340271	1.03068436447029	0.992098849768562	1.00345320741432	1.03486402381686	1.02579841805614	1.02579841805614	0.995993822512065	0.996268321381866	1.05324691308392	0.99797007136461	1.07409456389659	0.981198424993302	0.999379641134986	0.998239578384475
Gene27055	1.00685834512326	0.998151543995411	1.01784337399783	1.05323389198801	0.997296015383086	1.05267563196189	1.01619873227359	0.988749562650888	1.00111144968219	1.01077889729964	1.00641112490785	1.00429037886961	1.0382382494125	1.01217612154247	0.99571603566111	1.03834766330492	1.04722617236596	0.9935319047161	0.995914928899667	0.995283511485787	0.997087761407077	0.979619558462889	0.99544853796064	1.0018628840061	1.00774812876966	1.00397214533597	1.00198358827688	0.998109265099186	1.02177162604562	1.01789761996044	0.997091024862074	1.02020357041423	1.00096421865014	1.00674224939335	1.04113085188539	1.02878229982546
Gene7189	1.01032294779572	1.09771499572795	0.932651255643953	0.997962886605878	1.05882384956645	1.01244618230193	0.952561530826638	1.05352214925937	1.13674594546515	0.921477405967756	0.947793774960669	0.98575574861055	1.06840176740367	0.937623995583168	1.04028667533224	1.0027468758608	0.987664645041769	1.02356130348913	0.939079372661041	0.771160063533324	1.00242198384442	1.05257978361441	1.08801524865804	0.95800375674852	0.985112976561357	1.07094491453248	0.984806276094352	1.02322653279403	1.00512333171939	0.969178594775204	1.03640956162863	1.10657571552103	0.957829323661475	1.08854345147052	1.106209098143	0.877064228498831
Gene11016	0.97057663364824	0.99149277817119	1.09844150862638	0.923685435914141	0.868351613909681	1.09786888321928	1.05512763513928	1.06985565195976	0.892335461621482	1.11916267996125	0.936304181645757	0.980598030946584	0.948453699173076	1.11703964947619	1.02845751743912	1.07189963769747	1.12502608590817	1.03699890279734	0.943041794546566	1.03762244521939	1.00673446902842	0.944802633440478	1.02975689488828	0.958700211217155	0.968889801906036	0.98212588638139	0.99385033468688	0.933812135145906	1.05490447557343	0.995948008531912	1.05836963376252	1.0011288244788	0.985975174249789	0.960637191710714	1.06870190443678	0.984806276094352
LZX-Unigene16857-All-g	0.86773812022702	0.904865050721899	1.23251756624669	0.980816949564297	1.2210838885218	1.02879440425029	1.34408293284249	0.908548782463606	0.918076820747709	1.03488490641505	1.07619334728423	1.28466147507093	0.970071189003959	0.992780781813318	1.03665218528359	1.07039704824179	1.00704810581753	1.00801374249917	0.96894048247118	1.02727367720733	0.97443664421369	1.00833695756747	0.966003837656669	1.01796550432883	1.65976257771226	1.41350355283547	1.1059841122863	1.60613092539282	0.994573091754719	0.998720707563639	0.98720702282266	0.96115939074029	1.01346660654604	0.977018701961681	0.996505473514947	0.997027983119272
Gene9644	2.17541290611975	1.02525964761609	0.91820573421488	1.99640015805844	1.44496708236507	0.913050749707338	0.833607495969066	0.934828356497456	0.918029170634739	1.17951239353537	0.997244797639019	1.01327869923971	1.92445307781519	0.806238643883868	1.01503182718446	0.911086093532111	1.07942131503799	0.980724674274325	1.01282163175147	1.25221613079088	1.02363188603389	0.967700726304351	0.833951389760286	0.81666959595595	1.05867870159	0.857052146191609	0.958584709855852	1.00516873138748	1.39945614803749	1.07700152987062	1.44231226474878	0.961221493102735	1.20762075142351	0.992565633515429	0.973637237789956	0.904624415839715
Gene81	0.95007639354811	1.0182466320241	0.957489958833261	0.983025370724833	0.93469220772526	1.04640960627072	1.09647753163016	1.02424479035459	1.01324768049369	0.95446727014259	1.05074376421288	0.953124391921156	1.09181079479667	0.964536400923369	0.952075698313211	1.00676086808617	0.99797007136461	1.00425898151849	0.95697804640631	1.00545262914082	0.990768816472974	0.992409360419616	0.950954318262391	0.9768258501524	1.08593734558316	0.97749022689105	1.02072126679884	1.01933927390548	1.01392091635642	0.991861952588614	0.94045658367948	0.951733903258589	1.05560789866143	1.05490447557343	1.03346779851614	1.09857276599829
Gene18369	0.955206085070557	1.01760700880042	0.983889142052495	1.04385460910279	1.02799430810341	0.99997410116288	0.997600119881971	1.01561384882076	1.02225576286704	0.997208344731313	1.04374596161146	0.972639664801677	0.994771882615659	0.982363116882884	0.99571603566111	1.02741718383819	1.02142196526185	0.986171342722099	0.995914928899667	0.995283511485787	0.997087761407077	0.995982912174875	1.01990550513588	0.986838427067724	1.03034692449667	1.00397214533597	1.01237546747538	0.998109265099186	1.02177162604562	1.01789761996044	0.997091024862074	1.00350053166774	1.03728019440525	1.00674224939335	1.01533245333139	1.02878229982546
LZX-Unigene131-All-g	1.26952138751575	0.938698216136821	0.97916900952261	1.42268819943513	1.05708612931141	0.945488036732747	0.968732054798837	0.938565799341016	0.957327243628192	1.04321925960509	1.01894998096981	1.01821092652813	1.19214872948993	0.967161481295563	0.981908666205281	1.36037353224815	1.40772476356657	1.01467777765473	0.983701450059429	0.983299932355651	0.986078142579259	1.25356173434273	0.981804800717262	1.02914061088896	1.01219840059831	0.989501187746684	0.991955155173232	1.00652076891479	1.00351599041871	1.07867102850119	0.982245209290648	1.00615484500352	1.37624291069967	0.992785830635837	1.03790569069342	1.00717115366347
Gene1223	1.00685834512326	0.991974245030789	1.0001255589829	1.79467898812134	0.997296015383086	0.993472625357884	1.01619873227359	1.05715001372488	1.00111144968219	1.01077889729964	1.04636196006904	1.00429037886961	1.0382382494125	1.01217612154247	1.43196847404932	0.890268055464462	1.00021603491692	1.04217752044461	1.1333991951308	0.985684916090178	1.01553537384081	1.11712137427944	1.06709357145792	0.997722530886245	1.0322217495636	3.4257831515464	0.841141530216419	0.81359644699414	0.721371137823424	0.607346499780562	0.678147099507965	1.93746531699034	0.92113478778607	1.54992256321579	0.951793990169712	0.980173171519863
Gene22178	0.989128109702858	1.02620351630485	1.02181704656591	0.995064080551571	1.00864880788649	0.9975677821799	0.988390914215479	1.06220560930412	0.979918920315029	0.983680565620443	1.01946595206269	1.05525854976533	0.998978333425719	0.98915282611543	1.0077401580803	1.00944066001088	1.00585992456031	1.56222705826121	1.15026184243493	2.009373458031	0.985816756985955	0.99774872797192	1.14570144183757	0.992455168270733	0.99827354352404	0.976994528007257	0.991484639221513	1.00597358993604	1.07034180905967	0.9992089985613	0.981666672553133	1.0073564711598	1.00795106719383	0.992396429923955	0.997122597537104	1.00658975890718
Gene11556	1.05833187393547	1.28097872959548	1.03711409674052	0.979513724447741	1.13558322887071	1.07164821541323	0.890268055464462	1.42976221311145	0.985274754938242	0.801079976373778	0.90622557685188	1.02625822252003	0.892422778937604	0.846926676333025	1.00978129282881	0.961550411225183	0.967305462217208	0.87782939192906	0.913203060102413	0.942994973939438	1.0767978596643	0.877507838847528	0.891882655597546	1.0098029950097	0.894474776089637	0.970151990408676	1.02017494935907	0.993261989908996	0.926239798632415	1.04192271785004	1.10837097632845	1.0343594081688	1.02765538100389	1.17951239353537	1.196950605654	1.04447341250678
Gene17618	1.51107786892149	0.969800656011412	0.993713280064949	0.94692073607989	1.03662026923725	1.15810844017421	1.02895505566568	0.943216546569295	1.01148361935835	1.00212394989231	0.919686862219774	0.951116834351575	0.949364361632791	1.18374174344682	0.983042260517434	1.01039730966636	1.05232205899514	1.29254679403622	0.984806276094352	1.0180829163256	0.987249730952981	0.956178767222842	1.04076960015355	0.979213019342536	0.994538044422446	0.978925285661856	0.992827164436802	1.00751358511527	1.00448323991433	1.00578891550814	0.98355503162391	1.97551475409484	1.11601053127962	1.30745754548052	1.29596194153277	1.18765342684606
Gene2857	1.30516122993068	0.992506871325354	0.946599748985167	1.25356173434273	1.0735378023896	1.00231696630738	0.998095466689635	0.897348269274767	1.03866914994775	1.57942915371963	0.932805380088965	0.932451108187752	0.988039061230352	0.868204586785017	1.53434583774062	3.81184651918007	1.57182746420556	1.13247345656433	1.00699751882112	1.24614868517134	1.25599587781102	1.0324099713546	1.03562298568647	1.06796372420204	0.929440323902654	0.950200010105692	0.923157546543871	0.959536551286977	0.92419356721056	0.904936206620316	0.852261669498489	1.05877058792745	0.950759061891256	0.878523599735916	0.885481637628698	0.947221241482495
Gene9068	1.37035403978068	1.24643468860757	0.938530304294136	0.976519376204851	1.03352285338153	0.807862334197098	1.38996140595708	0.901560844235159	0.735599260967394	1.18629298477682	1.35209579356613	0.921383466532414	1.52335120063856	0.706104904383235	0.98041586855772	0.983606619858049	0.991230694901718	0.991679149362714	0.991625633513929	0.921192213394826	0.964098606061368	1.0055547503078	0.924955324000776	1.03169391192691	1.06543392246326	1.08430830196219	1.02845751743912	1.00350487069686	1.13958675824124	1.08846636276709	1.08403847010899	1.08207724265065	0.945989497519304	0.902282078415314	0.986691208440658	0.957967220568565
Gene19598	0.957199606105743	1.0145100172292	0.956854029537701	0.984612151839988	1.04601117165366	1.01329310916763	0.995133464724296	1.02895505566568	1.02085677156516	0.999240851867578	1.02081524667738	1.0131181971188	0.973150520342527	0.950297597553528	0.910540185263337	0.92248959148737	0.98134042109501	1.01003808803821	0.894474776089637	1.06077786416345	0.972141839869983	1.05382436168719	0.905263691313136	1.07327509026521	1.02557561178158	1.21878260453926	1.06124532202961	1.31948023317899	0.985560360110639	0.971984497498394	1.47468800547923	1.12971437341536	0.961407427795377	1.01775528069465	1.00150442309061	0.81744339151732
Gene10694	1.08071776869423	1.07619334728423	1.16780117451177	0.992845529336757	1.06958067731125	0.957674506375592	0.975881496980426	1.27641839543163	0.975892748052694	0.954417269780381	0.96103885522756	1.01969009276441	1.06440383526248	0.932805380088965	1.12313749840671	0.979430258850292	0.987739146727895	1.01194811572833	0.97573703124945	1.12647307646472	1.06963208473149	0.971902641752019	0.978467456084177	0.9953154942733	1.07561321171057	1.07192779684053	0.992935241118171	1.01136813179124	0.984911178358245	0.970122238126824	0.878116933477094	1.04275560754254	1.08058324008633	1.01378281892878	0.954515172484212	0.964845610621878
Gene13103	1.04658753745368	1.10055135077216	0.918410300226009	0.96438542672213	1.08144878147307	0.874101569478148	0.997212544928021	0.998702139784022	1.04932430505736	1.02642107515951	0.913926253629744	0.910886383936029	0.878116933477094	1.12673331152005	1.08769375695281	0.969780824316382	0.982209760528568	1.01410989935418	1.0086384253169	1.12025501326664	0.913367315723966	1.02135867604768	1.00383738079293	1.04230550447387	0.993560291431234	1.06064222978992	1.13648029341331	1.04192271785004	0.978247824338522	0.927408394430384	1.00820733733191	0.920346958383247	0.927996431328106	0.968279413675142	0.981730106014378	0.983522080923679
Gene9207	0.971732190706385	0.994538044422446	1.01221603512101	1.00074872540385	1.02047192155596	0.975282563985864	0.986003212615406	0.956216089542462	1.02536554325886	0.980970894069588	1.01671017706797	1.0522289663455	0.997122597537104	1.06379977953534	0.947369191680841	0.965349688789382	0.980345831876575	1.03464289881247	1.01585799560635	1.065207993599	1.06213568423994	1.19280224353877	2.06607341405191	1.42268819943513	0.990761262018611	1.04631514955238	0.943967006854384	1.70188510199043	0.960978402528629	0.954275871097404	1.03400565426542	0.978453895206762	1.01225390954665	0.984612151839988	0.974312150068709	1.01279602767152
Gene18670	1.00046981955396	0.951716097263293	1.03470564784086	1.01590054676893	1.02007586862985	1.02415327878732	0.996746975213447	1.00039198529751	1.08688482587616	0.994134667697679	0.992315291039483	0.99128979964253	1.0100539293927	0.996493927175504	1.01071154983529	1.0164862796543	1.01045374473901	1.01624696777246	0.987785194449984	1.0506323547304	1.0171867701165	1.00433286574359	0.986621414982324	0.976958226274486	1.00080122670605	1.00815583544628	1.00695402682716	0.989524382412555	1.00841945961052	1.0127116516142	0.988032447859176	0.992396429923955	1.01466920116757	0.996286539988597	1.0302630593159	1.01264922720199
Gene15798	1.00116675139504	0.98982953441505	1.02802884794331	1.02384028095255	0.983377389568338	0.993472625357884	1.01619873227359	0.988749562650888	1.00111144968219	1.01077889729964	1.04636196006904	1.04124728502551	1.0382382494125	1.01217612154247	0.99571603566111	1.03170591900347	1.02142196526185	0.997147068656935	0.995914928899667	0.995283511485787	1.02030985260137	0.979619558462889	0.99544853796064	0.971641143302466	1.02037141615323	1.00397214533597	1.01906172054275	0.998109265099186	1.02177162604562	1.01789761996044	0.997091024862074	1.00984404052873	1.00096421865014	1.03660385032936	1.01533245333139	1.02878229982546
Gene13773	1.1405358861662	0.814809026138903	0.892422778937604	0.942061250120942	1.09550519051679	1.13762575316076	0.994050943862458	0.872520658043356	0.82106417419827	0.956400852474738	1.37624291069967	1.01888219078885	1.32055476547379	1.09786888321928	1.04752023872751	1.05173618159266	0.98892575993462	0.992351756305186	0.894808822602517	1.05856684876028	0.992002378473342	0.998246941942057	1.05748114010275	1.07705640522285	0.965456903252436	1.03679735628064	0.976876710736056	0.965158434937169	0.935139849119471	0.973390335682397	0.89866955292864	1.00007941198328	0.953295440944793	1.04302792553103	0.978467456084177	1.0596624398794
Gene5771	0.988383494989837	0.972365099494532	0.99530781751346	1.02885937601024	1.00872002259258	1.01865486770684	0.994152349491802	1.03007319704141	0.985856500640166	0.991040002776768	1.13488042948385	1.06167367117939	1.00525982192155	0.994217837517065	1.04842277167487	1.35032339761193	1.19198676926386	1.05715001372488	0.916591589968327	1.0591738658925	0.945282036722039	1.0109380338304	0.969821348050381	0.941031937263392	1.03300938458326	1.020662316369	1.03169391192691	0.984806276094352	0.978752165305075	1.00178684480672	0.965547637717916	0.956112525340159	0.966546733779454	1.02369809663291	1.2182136698185	0.987316621967328
Gene13813	0.973480862666636	0.930502966350151	0.96391975476898	0.957650020827097	1.00855077189664	1.09468486464463	1.03331248762201	1.01196315178338	1.05024621430487	0.996053131763782	1.04268010541146	0.922715048051617	0.997325475770916	1.02545127619008	1.05207496989932	1.05458569541352	1.06968351987251	0.991974245030789	1.0407912871827	0.957430446664565	1.02194400237744	0.898398020792191	0.988225575639621	0.99622899256462	0.978642261512238	1.01374995481341	0.973613367767495	1.00695402682716	0.954054624209367	0.96626748672268	1.02531001593929	1.0294524398668	0.986295442042858	0.990990275970718	0.983991378205949	0.965456903252436
Gene16654	0.99638011531559	0.961478637517954	1.01784337399783	1.00937670766419	0.997296015383086	0.993472625357884	1.01619873227359	0.988749562650888	1.00111144968219	1.01077889729964	1.00641112490785	1.00429037886961	1.0382382494125	1.01217612154247	0.99571603566111	1.05921156867876	1.02142196526185	1.01990928568347	0.995914928899667	0.995283511485787	0.997087761407077	0.995982912174875	0.99544853796064	0.986838427067724	1.03034692449667	0.99354339897407	1.02395246015745	0.998109265099186	1.02177162604562	1.01789761996044	0.997091024862074	0.995551500785533	1.0211472219814	1.00674224939335	1.04113085188539	1.02878229982546
Gene5762	0.962755741569548	0.993427960017662	1.00851383983051	0.994810365911196	0.972321831028367	0.999843598016666	1.02845751743912	0.997221161621704	1.02972352030247	1.02388045667841	0.984288364219761	0.983562917123202	1.00127350379664	0.99130828922942	0.895920089198638	0.939592617371148	0.959833800912546	0.892232071916995	0.886126157646044	1.00228908121076	0.879754165673799	1.25560258984663	0.891766290959137	1.02547746796879	0.990179871494146	1.03154639589126	0.88661811292519	0.853157175324548	0.924786389521539	1.12014553261002	2.91035300650424	1.03337907770661	1.31020941365807	1.03450930716964	1.15240617588104	1.51655280473549
Gene19091	0.998046670798398	0.854584397817515	0.996105489351845	0.925882345293442	1.0397423688598	1.02769288755565	0.96820111420014	1.12568097328226	1.35930050994858	0.934502247893537	0.950531119918086	1.08608784160059	0.983251872485163	1.07377430778499	1.1296204060488	0.998052725690973	1.13277239151732	1.11937834930669	1.03992258350636	1.17368402594963	1.31020941365807	1.20127510031807	1.12449090503397	1.22609782879611	0.930930374068481	0.927170100196536	0.934011875438537	1.01092961657825	1.00571993990481	0.923568574817923	1.07738410713541	0.92248959148737	0.9738735441685	0.875012077617814	0.995784824064678	0.904437384539578
Gene36637	0.923331508662393	0.892912346788379	1.08403847010899	0.967840833513705	0.895829093053528	1.05120729901276	1.04061739471041	1.10136149572657	1.16478006116495	0.991782774658278	0.924262774345773	1.09803775370247	1.21665033628496	0.902838769528086	1.03346779851614	0.97781234960164	0.933858680297763	0.89322412407313	0.945196701442767	0.948245359961593	0.902282078415314	1.13488042948385	1.18727607062633	1.197914398457	0.9931778400849	1.02589932720252	1.10211196438243	1.03208613118829	0.896203592813135	1.29881114347343	2.09675048479386	1.05352214925937	0.958616297702546	1.02210803600978	0.874506272545133	0.840394033952876
Gene9108	1.00881729799044	0.888824957722799	1.06686657279402	0.90068821087151	1.35822707008635	0.983199349175684	1.24614868517134	0.965832294594338	0.864548946305939	1.09880162315215	1.07131779644933	1.0475762958457	0.840394033952876	0.816022947689797	0.880394171510338	1.17218348257651	1.03887331283636	0.882194832028796	1.00938209509344	0.799104397862016	0.781161004423376	1.09933362021195	2.82318426422079	1.20973413255167	0.995943247591393	1.03979940097444	1.76757229127145	1.19774167274887	0.894306004671043	0.919493847348539	2.99079927471752	0.903002414297741	0.776974142844063	1.02226346139223	0.944163178117706	0.94232115088392
Gene16561	1.44231226474878	1.00421835681846	1.0756606062441	0.920281769057823	0.928777541873714	0.825104558773557	0.749144302041491	1.02185398994758	0.86082932270623	1.32435678248857	2.47589600392897	1.18052816804919	0.903502582125277	0.685576295609618	1.67665109152603	1.16227096153285	0.992444860253645	1.10331111734445	0.898165115209021	0.988601543376293	1.19371766006518	1.11478049816925	1.00504015863139	1.20127510031807	0.98943658330291	1.07920516088578	0.964723073349279	0.95419930791816	0.985030962196808	0.989497015823846	0.906139948619954	1.85844510144725	1.01823249723108	1.01638949742642	0.970323731385975	0.993366168780877
Gene9701	0.96673589181218	0.972877326439277	1.08561373136313	0.981434101616319	0.93160500168192	0.986332613649141	1.16692881405337	1.02728526416749	1.01483529352475	0.993161414633382	1.01985350022645	0.991463014797469	0.985401124991416	1.04815763834527	0.961673486105833	1.06997488264113	1.01153316160182	1.02095158254382	0.971942834366503	1.01909820247071	1.0241975718249	1.01623448264819	1.00781307482365	0.983769835646712	1.04514877528811	1.00983417309075	1.03424139274966	1.04443180433893	0.997155720165782	0.958935167693421	0.967700726304351	0.941699652360355	0.968051551297406	0.988591227340271	0.972529485158219	1.00543850635302
Gene16885	0.970762355872705	0.999957187078486	0.99749120560123	0.97697882042862	1.01499647645451	1.04705570257129	1.02455215267052	1.05449468535934	0.948859358950885	0.946882493193236	0.969981953683838	1.05227116536083	0.978837816035956	1.12918673733536	0.989719546635292	2.58676073406645	0.972063678397429	0.762849945417257	1.0553933621473	1.26095468231694	1.15459579466284	1.6978944254624	0.77788523860376	1.60945513644391	1.20393225647084	0.97481178345825	0.881434222195999	1.15938494486337	1.09140303126673	0.565477437803351	0.748649909208949	0.809011127639792	0.496596208847897	1.09211775946581	0.60146037622755	1.04485749658366
LZX-CL9895.Contig1-All-g	0.99638011531559	0.986388872536158	1.0001255589829	1.00937670766419	0.983377389568338	0.993472625357884	1.01619873227359	0.988749562650888	1.00111144968219	1.04726846328222	1.00641112490785	1.00429037886961	1.0382382494125	1.01217612154247	0.976083742099856	1.00207048510681	1.23098314403872	1.03410076943361	1.01850883318549	1.01521957819895	1.01135703435234	0.994171495052277	0.97613302990421	0.994226330869172	0.993738933687074	0.998239578384475	0.988246323753952	0.976856245706361	1.09704623668403	1.00797104309316	0.974872030408839	1.10249493628702	1.01457102884636	0.987374605859949	0.999075923132164	1.0021934445064
Gene24725	1.00818365853821	1.00027573923491	1.04173816387127	1.13558322887071	0.966176495128475	1.09394622561331	1.00081763219408	0.976071125908944	0.992745512495947	1.06745250231901	0.995884682569932	0.994873557876641	1.01579981106519	1.08026817864629	1.1579314175303	0.987952320208288	1.15269335871486	1.05591111778741	1.01851943955267	1.0313360141813	1.05412528023281	1.08182524871266	1.00090315623695	0.957650020827097	0.885172256885138	0.882603430661204	0.910700551008397	0.869845645322978	1.04178630265237	0.962162278281848	1.01170737234359	1.03303071718337	0.954735731407227	0.962972447862179	0.961319575963403	0.972158898159838
Gene11933	1.00794188819635	1.05623387992959	0.991814625484808	1.0404935071981	1.03744041829544	1.03350880003133	1.00300505576741	0.95583772929225	1.0250371329466	0.98043170231972	1.01622791089781	0.977041529319949	0.9968931609619	0.986072545150069	0.958322886433302	1.30458735026684	0.979005048541785	1.25672894379903	0.959458887108681	1.00210350752012	0.98309860707252	1.06735555613343	1.12195365793945	1.02791786758805	0.86773812022702	0.851174361378749	0.829142204272082	1.01780701262602	0.870642789324793	0.868478024597553	0.784263536439065	1.35351022504878	1.05212352574829	0.863658895739257	1.05303237056322	1.11732530930839
Gene16398	0.931562305961028	0.938698216136821	0.962882059078128	0.986641270232697	1.03890204378737	0.962105115849147	1.11365384951437	1.06243540516257	1.10930273279009	0.97964702794979	1.01894998096981	1.02979496496097	1.09451408775974	0.967161481295563	1.05050725949734	0.995392607118426	1.06784372491713	0.950312707274142	0.972711956299044	0.90910721280411	1.06864214571145	1.00295066783096	1.04533237226747	1.02382317919845	1.07738410713541	0.942265903093806	1.07327509026521	0.92842949371148	1.13701111048333	0.965661462193694	1.28354528048666	0.952854820885327	1.10038616932326	0.893936131935102	0.916672815702069	0.993234089454707
Gene6175	0.995695140566403	0.987952320208288	1.00505792484251	1.00475324157128	0.98855413800188	1.04794858931041	1.03267539533172	1.04672305461892	0.984412485347303	0.989530682108146	0.986943116694229	0.986142141477017	1.00372372349305	0.993212477638619	0.946212291949683	0.990351348632318	1.00409672455943	1.07657266511609	1.06558028974284	1.13071481018185	1.1145724047074	0.995354105779299	1.11074779805376	1.00009587594801	1.63233732452191	1.57182746420556	1.02481765651781	1.3466102626876	0.959928360549685	0.973917218743811	0.948859358950885	0.946715964532609	0.990445950374681	0.944760913213063	0.950987851269529	0.970151990408676
Gene11251	0.931031254708736	1.03679735628064	0.947681323558294	0.984938246079417	1.02635452895768	0.99613514211838	1.00926587678927	1.01952993069359	1.10011788431039	0.946171725567837	0.99371977778525	0.946558796000724	1.0853618285657	1.09647753163016	0.727230576091057	0.637420781864462	0.565477437803351	1.21496634983068	0.829441646959167	0.706928265999671	9.57655317274534	1.36156427519678	0.655611452060901	1.10945622356846	1.28891354845248	1.01492460792407	0.924546877861403	1.04645434113558	0.995925930031489	0.844769741033673	0.963129405027721	1.07090210196751	1.08964474808837	1.29107084866027	0.940737695940715	1.3416635986124
LZX-CL3193.Contig1-All-g	1.21073609006366	1.07282304275518	1.01365181178364	0.999659323489958	0.792200902528643	0.841475194044326	0.823126253186783	0.881108947511427	0.970484870884258	1.05675697779976	1.14570144183757	1.04794858931041	0.970171319977392	1.18810510527439	1.00903485192141	1.09188479736211	1.02960976108368	1.3980909339859	2.02843932868812	1.13141527561988	1.38023118126464	1.38408117071562	1.45660870472672	1.37955394109626	0.885395944886933	0.943690680263389	0.856470048700411	0.99442133786934	0.843150104404663	0.942462870426398	0.90068821087151	0.886989685141012	1.02885937601024	0.841311060391118	0.94516484405698	0.899041571164303
Gene7917	1.18855906082031	1.17560312684258	1.0546345841939	1.22848882763833	1.06213568423994	0.981403017321772	0.97396988581326	0.969994374281941	0.963535008511328	1.02455887665341	1.18209596712589	0.962063749686985	0.988798940955983	0.973000758432706	2.81009945678094	0.933266826389168	0.818255607762929	1.52067800235752	2.0398462686913	1.68995614773408	1.12940397313071	1.14482999883175	1.0168335761056	1.22876581898846	0.801921557880628	0.613189303425558	0.962162278281848	1.12322702179721	1.12918673733536	0.667089252328495	1.16809306387199	0.529494488445477	0.841475194044326	0.873726201126021	0.437602688317832	0.973697389533665
Gene2977	0.949656647160664	1.07409456389659	0.958322886433302	0.960474267875723	1.07646381868316	0.967495023033408	0.973771968617295	1.12313749840671	1.01277751896204	1.07775232635585	0.905417931631274	1.14967702257209	1.31435790107224	0.958461818461754	0.933716652873275	1.00873658462039	0.949812348873691	0.927687765685886	1.11590923585904	1.04769552161244	0.842109889612329	1.04024817814872	0.986020403135234	1.10871769621587	1.15661390141973	0.997830476929215	1.18629298477682	1.06134890066643	0.854740810858388	0.911172445803925	1.13894289415698	1.18468373721717	1.32392578640223	0.972898828013398	0.950123894727561	0.923751505983233
Gene23251	0.954884668373205	1.02901418959515	1.00678541614109	1.00258992872087	1.0077401580803	1.04807648821548	0.992136473177835	1.0015583060017	1.01853653534831	0.990893478972321	0.967654153877868	1.04299768179498	0.990822342830506	0.975909957779464	1.50387281423863	1.0047051911211	0.719888627879196	1.13920817523657	1.09696840054544	1.03970777756535	1.00289648893152	1.4002859956372	0.545795151710236	1.30273387687502	2.09092118662067	2.25162439176305	1.42184892261386	1.44496708236507	0.59283364147388	0.416706277535541	0.624654057566322	0.437602688317832	0.373047588839702	0.453697372181914	0.416706277535541	0.700560848305031
Gene36274	0.99638011531559	0.98982953441505	1.03068436447029	1.00937670766419	0.983377389568338	1.00769635305871	1.01619873227359	0.988749562650888	1.00111144968219	1.04726846328222	1.00641112490785	1.07327509026521	1.0382382494125	1.01217612154247	0.979534094752345	1.00753240385317	1.00422446579692	1.1224853758977	1.01991581245924	1.08746352115343	1.01332641888693	0.949057813212899	1.87816936572674	0.959305598498202	1.03946413510256	1.03617117125264	0.995755961371668	1.00357381936902	1.10095375693751	1.00138750688404	0.979051961677362	1.01455301925678	0.996652316026589	1.02183843041198	1.00334611169298	1.00475981857885
LZX-Unigene27246-All-g	0.993699857069488	0.961478637517954	1.0001255589829	1.00937670766419	0.983377389568338	0.993472625357884	1.01619873227359	0.988749562650888	1.00111144968219	1.01077889729964	1.00641112490785	1.00429037886961	1.0382382494125	1.01217612154247	0.99571603566111	1.01358378414836	1.02142196526185	0.986171342722099	0.995914928899667	0.995283511485787	0.997087761407077	0.979619558462889	0.99544853796064	0.993399306592459	1.00774812876966	0.99354339897407	1.01906172054275	0.998109265099186	1.02177162604562	1.03849247581615	0.997091024862074	1.00350053166774	1.00096421865014	1.00674224939335	1.01533245333139	1.02878229982546
Gene6127	1.30081731420381	0.85033112799949	0.920403795869861	1.06359152262625	1.3576530195629	0.974797949971547	1.66185192620002	0.827890628078834	1.96370927518889	1.12079122085546	0.945239679528248	1.2892805396716	1.00168670023158	0.662461289834091	0.974698806425782	0.950502077318596	1.00122193512212	0.930277538691583	1.00370732798672	0.968353043009096	0.873486992863019	0.889577619774139	0.909901794244054	1.01347352188597	0.970967394223815	1.01760700880042	0.879382353004979	1.12639680069917	0.927996431328106	1.10086973832345	3.27450531474897	2.59792413995741	1.36037353224815	1.45897359077266	1.65507715593928	1.76757229127145
Gene11674	1.00414184131016	0.961478637517954	1.01784337399783	1.00937670766419	0.983377389568338	1.00769635305871	1.01619873227359	0.988749562650888	1.00111144968219	1.01077889729964	1.00641112490785	1.00429037886961	1.0382382494125	1.01217612154247	1.05944641723088	1.05586163309794	1.03154639589126	0.996182232260964	0.984562678682	0.984022152203853	0.986953692281717	1.01158841365686	0.982806944939868	0.978736685945531	0.996740985296726	1.00042653386001	0.997913084570923	1.03699890279734	1.00426551554096	1.00541172011495	0.983216828585838	1.00172849239179	0.989940251764432	1.02523625143278	1.05776220278979	1.00829260867038
Gene41561	1.0501639477808	0.951716097263293	0.987995691612355	1.01590054676893	1.06020186562104	1.49127826555409	1.16401290771646	0.971324583690414	0.989134482884681	0.994134667697679	0.992315291039483	1.03111631818343	1.46760906239571	0.996493927175504	1.00499301707731	0.923046086578024	0.945196701442767	0.917940286075646	0.785510034585453	0.776974142844063	0.804352265409488	0.884978529848705	0.791466259027809	0.957861187417639	1.20066853755544	1.15938494486337	0.950725838560326	1.47011892262707	1.1467945484375	1.21929851844045	1.17718661204921	1.5486288736873	1.01086787583557	1.31809427872747	1.17718661204921	0.982991695121584
Gene17534	1.31376826618064	1.30919662035919	0.98345594051485	0.961735138836975	1.22876581898846	0.881199985249921	1.45255202353274	0.912738721720927	0.799848100464905	0.948889607064364	1.02531001593929	0.97767652789845	1.82422202348003	1.41350355283547	1.04607882003032	0.984368511624149	0.992592484458946	1.01681802709958	1.00556485283468	1.04352080547585	1.02799430810341	0.998839138308336	0.946019900470365	0.989530682108146	1.05679848859356	1.01442827368439	0.992136473177835	0.947712659815747	1.00569079134164	0.993726574162468	0.957199606105743	0.985256139935079	0.95966271064943	0.929565643145127	1.07249861143872	1.09346634056661
Gene17287	0.945948347928541	1.10588231604076	0.962324434620617	0.986388872536158	1.03136174805976	1.01525902457908	0.990761262018611	1.04302792553103	1.06424854727445	0.96686527981095	0.966102202160643	1.03999011209228	0.98987341087847	1.0528759035034	1.0143828171484	0.999172388629082	0.974977765504623	1.0011288244788	0.900451399399236	0.991191166740586	1.02925634880027	1.04824565228465	1.01357179833483	0.944053471408363	1.01243028801054	1.0680190423938	1.02050603829755	0.994583718043178	0.941031937263392	0.996368347213246	0.959704387534813	0.971559130559211	1.10086973832345	0.953017151578868	1.23098314403872	1.84522917045913
Gene19714	0.974357930696986	1.05317709284728	0.987472072767102	0.986401926383312	1.00397694865777	1.00431704522091	1.40628243920641	0.955527891744042	1.20102953658805	0.980127856465495	0.978043463143416	0.976708091693223	1.11953823406232	1.06298420341941	0.763274627574704	0.80372888876669	0.884659514591509	1.4790799500819	0.712369267119804	1.00072593679112	0.952854820885327	0.811971495158114	0.87394585360438	1.20941829967667	2.02843932868812	4.08398735428581	0.990692726587005	1.01174727475794	2.97145378740989	0.970351560901835	0.74086983438708	0.67489339431079	1.0846133598713	1.1296204060488	1.0560757836769	4.11880327354391
Gene10530	1.34917146190955	0.903959407128008	0.896408622095092	0.935902157682069	1.06010975012911	1.1224853758977	1.07199466133689	0.779135146056734	0.873343440464102	1.21787550374411	1.15523258713239	0.898584238028859	1.43965504349276	0.763274627574704	1.41445210839648	1.85335738212521	1.40550174963967	1.09957517579047	0.97481178345825	1.01608892051256	1.10887596584705	0.896320043842827	1.03796882771483	0.865684977650494	0.839389518243983	0.833607495969066	0.866205624635213	0.850755424057744	0.933532308317824	1.00465078982865	0.915109974692251	1.67665109152603	1.13735854691779	1.0145100172292	1.25431890042554	1.01802825037045
Gene1114	0.910004323734618	0.907271156669472	1.08293582483506	0.955992191911199	1.01614603780287	0.948718695682189	0.960705234650586	1.01011255719751	1.02278943892763	1.06370772008888	0.940737695940715	1.05106532902907	0.961088725689567	1.10959589839065	1.3428746349634	1.67875313808467	1.66974093318374	1.33470477352662	1.41171755756483	1.85335738212521	1.54582042305355	1.0280411678071	1.03543047038379	0.946171725567837	0.970377482600395	0.996689026941296	0.845911104334849	0.891766290959137	0.78066625700008	0.808060126422816	0.764734894425669	0.888700184132338	1.01130983182935	0.931447116148195	1.00874367269436	0.843791363841101
Gene22649	0.969153762317834	0.871681830377378	0.94150661404241	0.989819663855734	0.990893478972321	1.03518191885282	1.10383826295111	1.06812528591128	1.074950497534	1.00045583447678	0.987983299109896	1.02224806434185	1.2099693673853	0.934502247893537	1.07153546670557	1.93746531699034	0.993713280064949	1.03627533642907	1.08935458865147	1.00141001415632	0.912229978189146	0.869845645322978	1.08005103625817	0.903959407128008	0.972180134262389	0.941654652921642	0.987664645041769	1.02620351630485	1.08749129981868	0.958851305649793	1.00926587678927	1.02471485610296	0.933858680297763	1.03212036685938	0.915177171744592	0.965428214708466
Gene13417	1.00534127147055	0.996770546862636	0.960040448765087	1.186422517141	0.969974989482827	1.05555746846546	0.994499278622579	0.994066172500843	0.932998583817647	0.978957720765298	1.17179073875123	0.990409724483776	1.36713036042645	0.941009096086088	1.04505303412777	0.996704308593662	1.00653786885912	1.00288272536554	1.07780013859871	1.01507548520797	0.96593182191351	1.00370732798672	1.03525156701403	1.01939359346253	1.09227642692297	0.980646532778688	1.04148726930286	1.01261376921766	1.04124728502551	0.971754576100701	0.949579049754713	0.949976886643912	0.953187498176208	0.946019900470365	0.964098606061368	0.978984793878841
Gene17036	0.878397941262626	0.988901066713805	1.53551029512969	0.908070851978425	0.957266666164329	1.05433936007749	0.961922976164335	0.887131098713417	1.19556267274626	1.43307436184248	0.979625999615758	1.35565924698877	0.890637177377324	1.02181704656591	1.08775806584333	1.06858968786865	0.996536201931344	1.02653835576963	0.988161974761547	1.01253387447298	1.03494330003081	1.04470650055148	1.00924408977428	1.03883013235513	0.975237609541613	0.9596852677821	1.00589804594777	1.00539668628873	0.997830476929215	1.08348903756409	0.991790540410717	0.992725316854968	0.976519376204851	0.971466908345551	0.978622952678916	0.988302291753406
Gene14939	1.01074595431559	1.02116381974418	0.983825174029997	0.98212588638139	1.04705570257129	0.946485341624697	0.999379641134986	0.997343237089414	1.11055225510633	0.98102556218628	1.0200547959382	0.991634914782755	0.985581375028098	1.04820374269357	1.1031538503872	1.12281958952728	0.964129550069953	0.937468773576684	0.827890628078834	1.00154753794091	0.973042495906354	1.08124942329517	1.06069057244097	0.941921082247281	1.75045492529425	0.965326967835181	1.248535903455	1.03461949121084	1.18074434348706	1.13071481018185	1.10758593103073	0.964236433495099	0.804040480773229	0.775138249329458	0.795520839482923	0.804040480773229
Gene2285	0.949429982523671	0.980897393275491	1.09461312798236	0.979864522862947	0.962694750439648	1.02914061088896	1.00057575642346	1.01184300809558	0.945413231497021	1.11523453513586	0.989497015823846	1.10657571552103	0.976399421803168	1.04037870854523	0.986838427067724	0.973120199303927	1.03671000450143	0.999443119247153	1.07249861143872	1.1742424922178	1.46615269350376	1.0219142156046	1.0222304247504	0.896765880492989	0.912738721720927	0.999184463462739	0.929725976009214	0.880613794645559	1.12357418444017	0.964956730636767	0.905787967649233	1.16070179835087	1.10880991346173	0.820561351942322	0.977125373299699	0.859312801560548
Gene12840	1.05758549194071	1.0793390809198	1.12639680069917	0.974842920460971	0.956919124971134	0.933370441336256	0.948528550100255	0.946019900470365	1.05449468535934	1.02693907088462	1.21951037424185	0.980080893691368	1.24886496965222	0.93347937575903	1.11155331890101	1.05106532902907	0.989199003623901	0.941188848005555	0.915847949119658	1.16516612624168	0.993279843116395	0.866707459626691	0.966314536995882	0.885088728139542	1.05054871361911	1.04857285071673	0.958700211217155	1.08383666651426	0.930071147592864	1.02693907088462	1.1054586446638	1.18997198897934	1.12322702179721	0.887746906579402	1.07966186975084	0.941231812284695
Gene6264	1.21020124857225	1.10280325678729	0.884201740536539	0.967330246050312	0.92113478778607	1.03383288274569	0.848353999380472	1.19280224353877	1.49127826555409	0.971107572979565	1.18250507414935	0.944997608320088	0.891535660905994	1.22821774750591	1.12825873803209	1.23505542602223	0.998339666201261	1.35643897245631	1.04654726198888	1.22720448118264	1.00853974333361	1.12639680069917	1.01120080394231	1.07360536951546	0.959591607691472	0.933673548387945	0.953464993708271	0.922107229382269	0.961431210782125	0.972815566654554	1.00653786885912	0.999607595727512	0.974681509610064	0.967682370713805	1.0055547503078	1.01404586463824
Gene16219	0.948889607064364	1.01477735744559	1.01333954618821	0.986135979736411	0.949876104244578	1.36429816317278	1.16191683129805	1.04206602121968	1.01821092652813	0.999038965325431	0.934175334974207	1.12697368378252	0.957097913908787	0.927170100196536	1.03212036685938	1.00271012351594	1.01442827368439	1.01254988708375	0.982141152773341	0.981902486859067	0.984769824383345	1.00032185964719	1.01359601802706	0.997129010851609	1.01479035399916	1.00130420312129	0.987429849131455	1.00443870860418	1.00180255404356	1.00819041518443	1.00945455556693	1.01120080394231	1.01962520078674	0.991338444577765	1.00430744856181	1.00535468545991
Gene17273	1.02646850316363	1.13277239151732	1.0001255589829	1.05323389198801	0.997296015383086	0.993472625357884	1.01619873227359	1.00675002975828	1.1272290765666	1.01077889729964	1.00641112490785	1.00429037886961	1.0382382494125	1.01217612154247	0.99571603566111	1.01358378414836	1.02142196526185	0.986171342722099	0.995914928899667	0.995283511485787	0.997087761407077	0.979619558462889	0.99544853796064	0.986838427067724	1.00774812876966	1.01155016706684	1.00198358827688	0.998109265099186	1.02177162604562	1.01789761996044	0.997091024862074	0.995551500785533	1.00096421865014	1.00674224939335	1.01533245333139	1.02878229982546
Gene17029	0.86192559854987	0.787994052120031	1.10988154267587	0.929932714148269	0.78650100279385	2.91035300650424	3.71683308756863	1.07015114488945	0.952033437321211	1.07959276843812	0.838366122848167	1.15504002420217	1.11306418278569	0.854584397817515	0.973938001351923	0.993271446125076	0.993452854702921	0.956703215351552	1.04045215358257	0.958349017584403	0.963958262326535	0.964140623242669	0.999397748943958	0.984769824383345	1.5592207344981	1.58731575213151	1.50165373589334	1.98314023845498	0.988184771337969	1.11486313320235	1.37543168728281	1.03096757051972	0.978684367649149	0.99984722608718	1.00636857565275	1.20762075142351
Gene12651	1.07974877596579	1.08873032433328	0.913050749707338	0.96626748672268	1.1259532979042	1.16326677321287	1.31756735592665	0.883352859121844	0.940776717512109	0.921902104806495	0.870198538385947	0.931813669096835	1.23251756624669	1.04557397915275	0.821587743862892	0.739609179333181	0.792200902528643	1.18573738970806	1.03994318899535	1.00772459504239	0.92266151059556	1.81847995305207	1.06093814965937	1.37624291069967	0.885481637628698	0.942808806606968	1.02601211820232	0.756302892725258	0.71913947848344	0.88764221112663	1.2719953437408	1.07823182434257	0.848025881693555	1.44716818015844	1.30395807842067	1.00769635305871
Gene9413	0.990351348632318	1.09687175312861	0.947221241482495	0.958616297702546	0.897516556665348	1.00402335595647	1.03500437913425	0.93436156919135	1.29705317942458	1.01909820247071	0.96115939074029	1.07003101938435	0.955095174158105	1.39536352381569	1.01755374486144	0.996848827426958	0.998956059976007	1.11208976481156	1.04084684375827	1.05009824494398	1.0310179236144	1.01365181178364	1.02090456023067	1.04302792553103	0.999443119247153	0.998118576435679	0.99576805605168	0.974929534539575	0.98887005206475	0.997887403049306	0.970191016865541	1.0336459945313	0.979695327143671	0.983421028953945	0.992986357921756	1.07302916951669
Gene14151	1.55143058424453	1.14427166110388	1.14169108849386	0.938857414363499	0.843560829459368	0.77459858882357	1.88295626278986	0.898584238028859	1.29378937712595	1.81847995305207	0.862826438402677	0.852963541879811	1.41022679940909	0.640240132006206	1.03790569069342	1.00918404982589	0.999432049824025	1.06308250645469	1.01823249723108	1.0256228590121	1.15875575118826	0.886306524989384	0.999735670859905	1.00430744856181	0.983919897641281	1.14349117998324	0.9033236848758	0.900978484866499	0.899548238023173	0.936659681631898	1.01647066266418	1.09416604503013	1.13116281923621	0.835082922235086	0.847597452938368	0.927408394430384
Gene1503	1.03544427317503	0.926634008852689	1.00378688632762	0.957430446664565	0.928125444541862	1.03806842753318	1.00487021518406	0.982731331299023	0.95760055310413	1.63054204179281	0.997588384530954	1.1031538503872	1.08973217807806	1.02129595401418	1.0071634159848	1.5192477112901	1.11354426253267	0.992479893153656	0.967700726304351	1.00933298755205	0.991915516858682	0.966607359373828	0.962212562459149	0.950759061891256	1.03274501132431	1.16296891256432	1.01014264538815	0.971732190706385	1.12165541633044	0.992277067617199	1.16567197494376	0.982168226261063	0.953983318323894	1.05355326539495	0.992396429923955	0.974241494966627
Gene2042	0.970006794880044	0.669392525663427	1.37279177140416	0.813061672206234	0.928192760108979	0.940844795895325	1.04037870854523	1.10848927045014	1.23283233187387	2.28421254792454	0.741355806170467	1.2850811076052	0.840765285659522	1.32531876559252	0.86379177532827	0.966196181348789	0.976098466865329	1.03021668631748	1.04005169457736	1.08593734558316	1.00866448222018	1.02450873723624	1.02858495902193	1.08138499337874	0.986126836256666	0.926183905209364	1.18704312710551	0.919621117931584	1.2819406420169	0.978816442897603	1.08365960051835	1.21804012004741	0.975587430444996	0.955934922863031	0.958935167693421	0.954275871097404
Gene11535	1.04769552161244	1.02808934817767	1.05495540263764	0.99797007136461	1.05542595247847	0.989462168257243	1.0047794920047	1.04243001687475	0.977557438668862	1.0182217118796	0.979255940153181	1.01995110779915	0.99745104574886	0.986943116694229	0.986731180999631	0.875898517793011	0.874348427953611	0.907271156669472	0.926132217562542	0.714612404303123	1.03214289937092	1.2578081245663	0.742547439155791	0.898584238028859	1.34408293284249	1.03924962507827	1.31099200081215	1.27600675674474	1.12502608590817	0.93034144090885	1.67453551115806	1.12357418444017	0.7763879540776	1.13660495155553	0.830329381294616	1.04829094861547
Gene10440	1.01209001166333	0.850174412365678	1.20885902440989	0.923111280517358	1.18912178904197	1.30192657493437	0.856762523085259	0.857796260493923	0.974872030408839	1.44496708236507	0.994730030702248	1.25532185066281	0.894808822602517	1.10880991346173	0.99571603566111	1.03170591900347	1.16028782609701	0.986171342722099	0.995914928899667	0.995283511485787	0.997087761407077	0.979619558462889	0.99544853796064	0.971641143302466	1.0442844937554	1.00397214533597	1.00198358827688	0.998109265099186	1.02177162604562	1.01789761996044	0.997091024862074	1.00350053166774	1.00096421865014	1.00674224939335	1.01533245333139	1.02878229982546
Gene19068	0.926911311807522	1.0560757836769	1.02021706455919	0.960499982963568	0.995547009225726	0.952348733889199	0.964212284423072	0.974118613844962	1.37880516540823	0.9693453610605	1.04941228634534	1.05512763513928	0.962492873457606	1.11109754785668	0.957458843484744	0.994381811870661	0.996963287801604	1.00137659323898	0.962300413218132	0.962186765479145	0.967682370713805	0.996742914771993	0.956703215351552	1.00940971211665	1.06745250231901	1.00649166845377	1.04610450424635	1.08124942329517	0.990595139040065	1.0911431074898	1.04848738997209	1.00571993990481	0.992428389714057	0.986148303217623	1.06324583859957	1.01247537251029
Gene14330	0.988215778369367	0.984603663960742	1.01632093621841	1.01851413636908	0.958249474086754	1.01160343998457	1.04160077934328	1.03325968910454	0.989719546635292	0.994712208857048	0.992902592059485	0.991985707695719	1.1372693741024	0.996885108168368	0.99571603566111	1.11171754747265	1.23283233187387	0.9935319047161	0.995914928899667	0.995283511485787	0.997087761407077	0.979619558462889	0.99544853796064	0.993399306592459	1.00774812876966	0.99354339897407	1.00198358827688	0.998109265099186	1.02177162604562	1.05279745827741	0.997091024862074	0.995551500785533	1.00096421865014	1.00674224939335	1.04113085188539	1.08908095474727
Gene22581	1.01931497000244	0.951212766865169	1.02983141504483	1.01625950250008	1.00870687847529	1.01483529352475	0.99984722608718	0.97523120304052	0.992164023743981	0.996809877566462	1.03632877638545	0.9942500691908	1.14086174333113	0.998705694036135	0.99571603566111	1.02270472317088	1.02142196526185	0.9935319047161	0.995914928899667	0.995283511485787	0.997087761407077	1.15364951806057	0.99544853796064	1.17327170604258	1.00774812876966	1.00397214533597	1.00198358827688	0.998109265099186	1.02177162604562	1.03849247581615	0.997091024862074	0.995551500785533	1.00096421865014	1.03660385032936	1.04113085188539	1.02878229982546
Gene10586	0.956142460414882	1.45181150377208	0.912896929418239	0.839174420607237	1.22223939275021	0.805006251568299	0.747746465675705	1.32107934351757	1.0127620501961	0.838750857858094	1.21596545479228	1.16710516214342	0.815052095748637	1.46760906239571	0.916942400552042	1.03081587708669	0.983952234983362	1.04871096682225	1.01455833602509	0.9799450387361	0.918477104584661	2.26958655707876	1.35209579356613	7.32193549355398	1.24728622596813	1.01332641888693	0.915778967344625	0.986475696559441	0.931982431658657	0.949429982523671	0.914390450702032	1.03671000450143	1.22055538873895	1.03864097687675	0.907182624481155	1.01374995481341
Gene17380	1.00414184131016	0.986388872536158	1.0001255589829	1.15261849495742	1.00611654997698	1.00769635305871	1.01619873227359	0.988749562650888	1.00111144968219	1.01077889729964	1.20885902440989	1.00429037886961	1.0382382494125	1.01217612154247	0.989927078389599	1.02915238963886	1.01399303462054	0.99797007136461	0.990718161664104	0.98999075659069	0.99276076592075	0.994671028837116	0.989719546635292	0.983205197877825	1.01548336693559	0.987452094295012	1.01595361830474	0.993086359650875	1.01222755905361	1.06073909346688	0.991955155173232	1.00030884038124	1.03460503548274	1.03365622341961	1.00618748560908	1.08530702312068
Gene24616	0.999246877735904	0.917063081947343	0.996802439724668	1.00380877712041	1.00305099530384	0.996777513242765	0.994804744468665	1.00397214533597	1.01993334158243	1.07606238129341	1.03638840753508	0.968412761550865	0.992785830635837	0.978752165305075	0.820009082596106	0.898763584528414	0.936050220192401	0.870642789324793	0.979464794171586	1.10907798207772	0.825104558773557	1.01846834517519	1.11424627076577	1.10237597625917	1.41792337509427	1.51107786892149	1.5192477112901	1.49972823864465	0.984952974552826	0.966314536995882	1.12683045292024	0.999240851867578	0.995861977156475	1.10560017208478	0.914250338964235	0.905592278134335
Gene25135	0.942462870426398	1.48628014067438	0.971359647395598	1.57463871008035	1.60753315189288	0.975480927084557	1.03441704546365	1.04583542158015	0.959305598498202	0.960026935126159	1.42893769213761	0.992581957156088	0.986083740008449	1.23356284645726	1.18322493921501	1.02495829594533	1.03996665054382	1.0950645817398	0.989450451292508	0.988681586012196	1.05389072354637	1.03877082387685	1.11208976481156	1.52601856779982	1.01255547703696	0.985530368692841	0.998515515854726	0.991433511896144	1.01037809423472	1.02841282783129	0.990140958741988	1.02129595401418	0.994617285011343	0.997436014420133	1.00388963855029	1.01464090866211
Gene9165	0.952783131562283	1.01990928568347	1.04367653682974	0.964980055762195	1.02447964894155	0.970549608888214	0.946450529784425	1.19534245018871	1.06182824849226	1.03722431860112	0.93223665941213	0.965547637717916	0.955905697058177	1.02932520397892	0.99571603566111	1.01827900072014	1.02142196526185	0.9935319047161	0.995914928899667	0.995283511485787	1.11140003810484	1.00249423708156	1.05578359681046	1.0955989034186	1.02037141615323	0.99354339897407	1.01237546747538	0.998109265099186	1.02177162604562	1.01789761996044	0.997091024862074	1.00350053166774	1.00096421865014	1.00674224939335	1.01533245333139	1.02878229982546
Gene5626	1.56711990005988	1.18997198897934	0.804691658177211	0.930930374068481	1.19280224353877	1.01106030252822	0.99367819779443	1.28310893914902	0.742547439155791	1.47263065226953	0.938857414363499	0.758909522489577	1.29842629074358	0.844593181723568	0.897516556665348	2.68705430766693	0.974993918817611	0.995755961371668	1.0823235942836	0.919156622906216	1.04482985764844	1.02050603829755	0.871835872656007	0.942061250120942	0.942362847342468	1.06613789051312	0.978736685945531	1.18148308832571	0.966788969639147	0.993509933614341	1.05776220278979	1.39607127811628	0.969303527356659	1.15776670836701	1.15472794988354	1.01147094731337
Gene15104	1.03298559018392	1.01666442892872	1.00931351068996	1.07454394086766	1.00268439206466	1.08135172855258	1.0903666194881	0.978886547009552	0.994749742728641	0.999863049808212	0.997879750375733	0.996554497792593	1.01936105950691	1.00171434651176	0.99571603566111	1.05431761437771	1.04722617236596	1.00011009887698	0.995914928899667	0.995283511485787	0.997087761407077	0.979619558462889	0.99544853796064	0.993399306592459	1.00774812876966	1.00397214533597	1.01237546747538	1.01610178462659	1.02177162604562	1.03849247581615	0.997091024862074	0.995551500785533	1.03030758790741	1.00674224939335	1.01533245333139	1.02878229982546
Gene10298	1.11074779805376	1.01623448264819	0.890268055464462	0.982689137438914	1.037591449317	0.897728619515599	1.18949385090238	0.94150661404241	1.09211775946581	0.954995399861116	1.05359380892828	0.936753587668606	0.913367315723966	1.03610923891383	1.06940290047443	1.2819406420169	1.03325968910454	1.04024817814872	1.03319019923183	0.946122355639742	0.974698806425782	0.992606220804282	0.98862791977263	1.03001507846244	0.970484870884258	0.956112525340159	0.941112463839981	1.04295432496586	0.98839833344112	0.989121736521036	1.00808912074777	1.15698365871503	1.03631840768908	0.957888428216479	0.976958226274486	0.985344532053195
Gene1458	2.75502071138736	1.06773778675977	1.96765927625358	0.745746381053626	1.32435678248857	0.705297593325065	0.854045360014166	0.605497970675938	0.759476715666827	4.08398735428581	1.67162765766064	1.47263065226953	0.952713318345317	0.903869258236349	1.05501030474607	1.00543850635302	1.07796802412539	1.01869674786879	1.03171792608004	1.07527883206067	1.02133662536182	0.987709559995452	0.985597968470225	1.00380877712041	0.991451840460979	1.1062657053745	1.06968351987251	0.992532732778165	0.980510012238186	0.975399237719656	1.0322618403716	0.979625999615758	0.940539483213814	0.93347937575903	0.992118259038987	0.967985242801378
Gene13615	0.993699857069488	0.977481310434036	1.0001255589829	1.02384028095255	0.983377389568338	1.00769635305871	1.01619873227359	0.988749562650888	1.00111144968219	1.01077889729964	1.00641112490785	1.00429037886961	1.0382382494125	1.01217612154247	0.99571603566111	1.04116400599952	1.04722617236596	0.997147068656935	0.995914928899667	0.995283511485787	0.997087761407077	0.979619558462889	0.99544853796064	0.971641143302466	1.03034692449667	0.99354339897407	1.01237546747538	0.998109265099186	1.02177162604562	1.01789761996044	0.997091024862074	1.01264922720199	1.00096421865014	1.06692873230554	1.04113085188539	5.38634457059755
Gene3106	2.79415530048093	0.693488545131905	1.93345437310664	1.40628243920641	1.11145434363891	0.90622557685188	0.621716465451431	0.59283364147388	1.68233261570577	4.84788133494906	0.779635151603029	1.10270509725838	0.841141530216419	0.525663314007992	1.08586686061235	1.08955994361925	1.04005169457736	1.0149848922872	0.955385487015005	0.955385487015005	0.961221493102735	0.985478312656713	0.949297481191364	0.994896605616547	0.990857099441905	0.958075966916946	0.990964541039157	1.09068408701186	0.986424425919886	1.09655074831024	1.02304137855075	0.992996913468478	0.980693445983632	1.21047731932389	1.08494373349773	1.00356554039849
Gene10985	0.995755961371668	0.894027283985388	0.995039722383636	1.26455930272517	0.779135146056734	1.09836196559819	1.06664839058319	0.982565708851475	0.965132553737181	1.24072233131614	1.03566150975554	0.940311340735172	1.20762075142351	0.831245686747593	1.15405125810572	1.58290142667171	1.46401401931998	1.09211775946581	0.979155007867194	1.06933664227498	1.29378937712595	1.00887743515682	0.979736073308004	0.942223593011451	0.966710355198259	1.02156062769902	0.902104523530367	0.791844884643942	0.955020163140402	0.912367977900683	0.878933210822434	1.12141309595922	1.20666236245072	0.769861856322781	1.04791174218478	0.933171253252011
Gene15204	0.933673548387945	0.953276280444718	1.11723933808029	1.07184843380632	0.928712075646841	0.942462870426398	0.96477452340204	0.934779935913545	1.01290460336384	1.06407955756806	1.01366690381534	1.0253183778306	0.982283024606384	1.04517533394901	1.00807055887738	1.01214072336739	1.0299889831834	1.010218483093	0.983728956838689	1.01765219322447	0.986113708231141	0.989468635414258	0.981855283823048	0.976594394515857	1.01229016185675	0.999905821456188	0.991963398250765	0.983964179121451	1.07107030814937	1.06312942180309	0.982276692542191	0.981094022282604	1.00881729799044	0.992806941113202	0.997535805847189	1.0072371013376
Gene4408	1.01443669456103	0.997916295467611	1.03847977287334	1.05042620760168	0.99266977738367	1.06332424111328	1.00209458536049	1.00334611169298	0.993650613296989	0.998408077301414	0.996596419418429	0.995604494184448	1.0172104042579	1.00024715598941	1.01915931648742	0.978043463143416	0.975909957779464	0.94496859761913	0.91571386392547	0.838750857858094	1.00914581738159	1.08926575773034	1.02675466741729	1.03577441005999	1.13294420401946	1.03662026923725	1.06392299524938	1.12025501326664	0.957920035249568	0.962972447862179	1.02255083105555	0.889074015832985	0.944898046505363	0.962523223935662	0.990631093611884	1.12971437341536
Gene14241	1.00798054636194	0.998482878265808	0.992935241118171	1.03568862908978	1.04791174218478	1.04209176307466	1.04362797018783	0.973168140695292	0.99084757518294	1.03625125863814	0.993861961090346	0.992915443024148	1.01236944127281	0.99761661285941	1.2255064503666	0.94629803173534	0.939257641773071	1.05819875069201	0.943890706012803	1.00208390972995	0.93517870895296	1.04544468322688	1.09836196559819	1.15149939945783	0.975224796539427	0.937784516220892	0.907420248461585	1.01050222091043	1.28682268399039	0.986590124337742	1.02354437435937	0.951173362582338	0.970212934434959	1.32107934351757	1.21665033628496	1.0103103563176
Gene4423	1.38911284957849	0.945124258447946	1.02194400237744	0.912439926722155	0.976876710736056	0.996342522189619	0.975555056390879	1.0955989034186	1.01285691579834	0.848740396183559	0.889352960547821	1.25008670515928	0.907779626040383	1.03212036685938	1.02942430578289	1.27466876165625	1.22795317700857	1.01190412027239	0.854584397817515	0.967887420306794	0.899357905429277	1.05173618159266	1.00109799312794	1.06172777054996	0.866414912607773	0.983715251062239	0.86353602766665	0.840394033952876	1.05355326539495	0.779635151603029	0.796829785907299	2.79415530048093	1.05763344308786	1.08889636823224	0.899357905429277	0.920228398979068
Gene9261	0.949976886643912	1.01612472487267	0.984790989894228	0.991439568593642	1.00199265671364	1.03834766330492	1.09098645461162	1.05324691308392	0.947570915029474	0.978421421403503	0.948070352526545	1.01879143336567	0.977942497391358	1.04166462815286	1.01452705299396	0.987840008382505	0.993418563901416	0.969383492334694	0.90688213193727	1.00125057125713	0.989093159077377	0.987002410734658	0.919758201558705	0.989914458805955	0.969981953683838	0.96438542672213	1.16139252332681	0.99367819779443	0.990940852559845	1.43105141609709	1.16760443816723	1.37035403978068	1.14908929337614	1.13007494042528	1.14537693191725	0.996855832530671
LZX-CL3248.Contig1-All-g	0.948968236977368	0.98319041842379	0.947039593772816	0.972632739284707	1.00928204455381	0.981957884049503	1.03303071718337	0.970967394223815	0.953923035718653	0.930451152260936	1.05697535789267	1.04637598762558	1.32602416611533	1.09747730147324	1.03887331283636	0.99832213868032	1.05385336373302	1.09052946537416	1.03343208449643	1.02547746796879	1.07829598142348	1.05467725862086	0.976748787190088	0.939975610663428	0.912150360419157	1.01946595206269	0.924425036531838	1.03877082387685	0.958550295984972	0.974338216681172	1.01399976187061	0.959400669350964	0.967700726304351	1.05697535789267	0.991525694209164	0.963583796203321
Gene19892	0.973578139976555	0.819026587607979	0.919493847348539	0.884297325750352	0.999659323489958	1.32932100387659	1.09093661616276	1.3022611765432	1.42617127896276	0.924127462738002	1.10151093762142	0.933968771098827	0.987162573469753	1.08764954701201	1.0605599755171	1.00466964663121	0.995504843566449	1.07624822463449	1.01860321034223	0.92130815995367	1.09512665351095	1.00655340823903	1.05490447557343	1.01408412550382	0.959346487919648	0.937517904462246	0.942362847342468	0.931391462868807	0.966077302800529	1.0010561140496	0.908953516429297	1.18912178904197	1.30192657493437	1.0949877289277	0.994190249137223	1.04871096682225
Gene2256	0.999561990296832	0.990162270434106	1.00563390858841	1.04694884459834	1.01296031482418	1.14207948298968	1.13621013737012	0.981680079252666	0.996075166657242	1.00256099680858	0.999289218554468	0.998080698695712	1.02272763900817	1.0038710350472	0.927883526113394	0.966920120333048	0.998109265099186	0.934063827990663	0.962608972921465	0.951284488945576	1.48783488237679	0.897348269274767	0.885281907513362	0.845489818228635	2.13525496299995	1.48628014067438	2.47589600392897	1.37955394109626	1.0555072027186	1.00323125047662	1.00601811032201	1.71296689554183	1.28861725289455	1.29155294008415	1.13277239151732	0.961833695557591
LZX-Unigene5656-All-g	1.02646850316363	0.986388872536158	1.0001255589829	1.13491765059301	1.00611654997698	0.993472625357884	1.12379193022535	0.988749562650888	1.00111144968219	1.04726846328222	1.00641112490785	1.00429037886961	1.0382382494125	1.01217612154247	0.99571603566111	1.02741718383819	1.04722617236596	0.986171342722099	0.995914928899667	0.995283511485787	0.997087761407077	0.995982912174875	0.99544853796064	0.971641143302466	1.00774812876966	0.99354339897407	1.01237546747538	0.998109265099186	1.02177162604562	1.01789761996044	0.997091024862074	0.995551500785533	1.00096421865014	1.00674224939335	1.01533245333139	1.08908095474727
Gene15682	1.00414184131016	0.986388872536158	1.01784337399783	1.03794383310974	0.983377389568338	0.993472625357884	1.01619873227359	0.988749562650888	1.00111144968219	1.01077889729964	1.00641112490785	1.00429037886961	1.0382382494125	1.01217612154247	0.99571603566111	1.02270472317088	1.04722617236596	0.986171342722099	0.995914928899667	0.995283511485787	0.997087761407077	1.03306401355777	1.01990550513588	1.08323631263912	1.00774812876966	0.99354339897407	1.00198358827688	0.998109265099186	1.02177162604562	1.01789761996044	0.997091024862074	0.995551500785533	1.00096421865014	1.03660385032936	1.01533245333139	1.02878229982546
Gene17187	0.999448483237121	0.987609015646302	0.995747055798952	0.999379641134986	1.0068715304319	0.980707860532487	0.998101828315349	1.00124379477869	1.0380504917573	1.03604680338986	1.03383288274569	0.992780781813318	1.01213481895028	0.997486145939707	1.03583383580578	0.999060665449798	0.996848827426958	1.01249783690859	0.968027832431921	0.968301929331776	0.97341976397177	0.942589954717728	0.964820094560411	0.95157826312965	1.36156427519678	1.04634793251251	0.997318301970848	1.03530823436296	1.10196331872098	1.02714150396309	0.985381338287857	0.9681288750069	1.04172338268515	1.02553851110426	1.03147932088484	1.09490685769323
Gene20480	1.01160343998457	0.998151543995411	1.01784337399783	1.05323389198801	0.997296015383086	1.02124241382705	1.01619873227359	0.988749562650888	1.00111144968219	1.01077889729964	1.00641112490785	1.00429037886961	1.0382382494125	1.01217612154247	0.885088728139542	0.949543711619168	1.14627135248921	0.952783131562283	0.980563853938417	1.0046862761353	0.90088681258261	0.914512150002536	1.43965504349276	1.01883792218494	0.950236674568438	0.899041571164303	1.27435645084905	1.032600987407	0.997432943759829	1.10684372544432	1.07684899640834	1.01501362746544	0.968992976628766	1.2225124468635	1.236032907143	0.967792560541619
LZX-Unigene46300-All-g	1.99640015805844	1.31542844402352	1.07461430951407	1.88295626278986	0.860203519236039	0.89070402289693	0.888519473670836	0.919558498647493	0.962608972921465	1.77856945385375	1.62548940975846	0.86353602766665	1.15921760017998	0.845211850915459	0.933104191171302	0.977052785138626	1.39746658195403	0.962022592628602	1.28310893914902	0.932036489730104	0.888416787363993	1.03218852122983	0.899187227866286	0.872149671599866	0.935076853119786	0.894306004671043	1.04385460910279	0.883352859121844	0.959305598498202	1.07556081588326	1.21929851844045	1.1381759821632	1.18351201880209	1.11937834930669	1.07606238129341	1.38177181347709
Gene12438	1.17884481057502	1.1342696416271	0.965514151948593	0.94045658367948	0.960347106558321	1.00240082492349	0.935416168357041	1.05921156867876	0.921477405967756	0.989602970236143	0.968178843451383	1.08764954701201	1.25510393765052	1.30355834298752	0.889166287862385	1.04334815464644	1.75765203377745	1.09155451131448	1.01784337399783	1.1203966295664	0.906074239528643	0.858265611906904	0.920281769057823	0.984814080167921	1.05776220278979	2.70916831767155	0.994045095693639	1.02767413807841	0.918410300226009	0.966102202160643	0.818457523250512	0.87152719285145	1.33166168410358	0.987293066774661	0.90035129429985	1.05101837743101
Gene6994	1.06120031858392	1.04554230650224	0.984490620123172	1.01308156390525	1.01406098371787	0.989787053729152	1.00513445628867	1.09416604503013	1.02587808306561	0.981616858750247	1.03491995384703	0.978230776641554	0.997559527333631	0.987101665242631	0.999843598016666	3.7762303543791	1.15472794988354	0.884659514591509	0.831742432469077	0.956076206435427	1.03197545434204	1.02977797281735	0.898476022255949	0.831742432469077	1.14928969853449	1.18533233558899	0.923568574817923	0.987445986316534	0.941921082247281	1.01026556409304	1.8753906103798	1.12002904934788	1.16037204845168	1.19717628859856	0.852261669498489	0.973168140695292
Gene4280	1.15134445205192	1.13509404245949	0.876574117676299	2.28984357844767	1.00007941198328	0.884575070313398	0.935902157682069	0.994604955073019	0.901062457541664	0.997659265228199	0.956178767222842	1.05861450930505	0.954529934940984	1.14075780676828	0.99571603566111	1.02053532069641	1.02142196526185	0.986171342722099	0.995914928899667	0.995283511485787	0.997087761407077	0.979619558462889	0.99544853796064	0.986838427067724	1.00774812876966	0.99354339897407	1.00198358827688	0.998109265099186	1.02177162604562	1.01789761996044	0.997091024862074	1.00350053166774	1.00096421865014	1.00674224939335	1.01533245333139	1.02878229982546
Gene400	0.962462580401869	1.02164750930395	0.987507052943925	0.996387409877445	0.974151772402067	0.969663628568454	1.02650733600993	0.958297620435865	1.01350963353687	1.03909105417526	1.01585799560635	1.0903065800578	0.983390800473364	1.13488042948385	0.92505123722748	1.2954306306959	1.35930050994858	0.889074015832985	0.971632011277315	0.902104523530367	0.860360475970967	0.80372888876669	0.826685792664017	0.805588838284144	1.07999506592099	1.05291547352797	1.51298401169006	1.0354077710278	1.06232839674402	1.28097872959548	1.01897428322065	1.16082591759982	0.967305462217208	1.51655280473549	0.981582381072761	0.955604040484071
Gene10916	0.99783835280662	1.03293623594205	1.03568862908978	0.990351348632318	0.995438998622597	1.09696840054544	1.09687175312861	0.981217413544889	0.970549608888214	0.972992142612681	1.06335501287517	0.969363780328176	0.993289925166044	0.979562563075197	1.04835686990868	1.00357381936902	1.20352461721574	0.995790685107486	1.09780845897036	1.04195429235231	0.951148911246559	0.880613794645559	1.02276412232508	0.867451669817104	1.11354426253267	1.06951853946623	0.953674981055904	1.22968007831669	0.963236177544445	0.926453957820381	0.952713318345317	0.862039812245761	0.908953516429297	1.10693522486898	0.99500146078538	1.14427166110388
Gene6977	1.00333462133897	0.980120938615575	1.02905846082456	1.02676578166955	0.970122238126824	1.00310577288728	1.00327675371001	0.978174140057077	0.994259312657636	1.04134993441255	0.997321888870882	0.996088751872288	1.14336696864607	1.00109118213717	1.06613789051312	1.38177181347709	1.00486022405704	1.50165373589334	0.974929534539575	1.12697368378252	1.03004408610813	0.998499676899897	0.972321831028367	0.990457751739	0.987516185929348	0.985615205443846	0.990746575292254	0.985245196021707	1.11109754785668	1.01129377348936	0.969023193488036	1.00141001415632	1.02400429886251	1.0143671539437	1.00255565923126	0.999362143989915
Gene31913	1.02754958919509	0.961478637517954	1.04590241171929	1.00937670766419	1.00611654997698	1.02124241382705	1.12379193022535	0.988749562650888	1.00111144968219	1.01077889729964	1.00641112490785	1.04124728502551	1.0382382494125	1.01217612154247	0.99571603566111	1.02270472317088	1.04722617236596	1.00011009887698	0.995914928899667	0.995283511485787	0.997087761407077	1.00249423708156	0.99544853796064	0.993399306592459	1.00774812876966	0.99354339897407	1.00198358827688	0.998109265099186	1.08491240599421	1.01789761996044	0.997091024862074	1.00350053166774	1.00096421865014	1.00674224939335	1.01533245333139	1.02878229982546
Gene156	0.993699857069488	0.986388872536158	1.0001255589829	1.00937670766419	0.983377389568338	0.993472625357884	1.01619873227359	1.00675002975828	1.1576977911732	1.01077889729964	1.00641112490785	1.00429037886961	1.0382382494125	1.01217612154247	1.00711277703747	0.993600789700774	1.00815583544628	1.26701010308493	1.68995614773408	12.0760617226151	1.13762575316076	0.988855361144177	1.02339112767351	0.931297094413076	0.982957286503137	0.977451853245797	0.974797949971547	0.981543961308868	0.991618302741352	0.986253762167444	1.00756762709844	1.00149130872026	0.994262627241196	0.969663628568454	1.07920516088578	1.63233732452191
Gene2724	1.04002001457151	0.808406551374671	1.10451411575513	0.922107229382269	0.929878648031925	1.37465208900399	1.35930050994858	0.895452328308178	1.05975354565817	0.91367272995451	0.883103247440649	1.07574036459985	0.945080621211421	1.11248753367451	1.12581182026677	0.588216465525398	0.429780802951943	0.609284777606641	0.754176067835511	0.767224396956809	0.992235807832705	1.03551862600765	0.629148016101845	0.747746465675705	0.796561971583353	0.823126253186783	0.790219358186428	1.39109804018009	2.60838024055933	1.88598237228674	1.00359343403476	2.664309972705	1.48140293411031	1.51298401169006	1.76556718736418	1.71929495176974
Gene15162	0.938307359705237	0.928465728881465	1.92845274405453	0.848169946125666	0.845733843813999	1.37098745087297	0.947116673934391	1.79206671860527	2.00498307605307	1.36510737872874	1.02342510253562	1.79708065493483	0.817756462224081	0.948453699173076	0.99571603566111	1.02270472317088	1.02142196526185	0.986171342722099	1.09637632416022	2.49578007985589	0.997087761407077	0.979619558462889	0.99544853796064	0.971641143302466	1.00774812876966	0.99354339897407	1.00198358827688	0.998109265099186	1.02177162604562	1.01789761996044	0.997091024862074	1.00350053166774	1.0211472219814	1.00674224939335	1.01533245333139	1.08908095474727
LZX-CL4802.Contig2-All-g	1.00912657741886	0.922107229382269	0.987692328067108	0.99816119287028	1.20842239091524	1.58399875251286	2.2316768492334	1.03257103524088	0.965098707880419	1.05142901852736	0.972462076424329	0.965264226305733	1.46208252344877	0.925457123818468	1.05054871361911	0.833380071665628	0.836319305375498	0.764267557226509	0.69801219885087	0.901739994763129	1.00880346088426	0.993289925166044	0.607346499780562	0.945080621211421	0.733488342182739	0.80372888876669	0.633960405985503	1.1272290765666	2.48623841826112	2.28984357844767	1.023503707563	1.20334283638375	0.984603663960742	1.14952714234586	2.13103121773633	1.70004641581682
Gene12440	0.731232048437101	0.726607176928844	2.01317147254434	0.806238643883868	0.884575070313398	1.54316288255778	1.16280244291181	0.89438296652211	1.03834766330492	1.204734903915	0.819287751883717	1.71673676014309	0.80989624575212	1.05789722383648	1.01630324799149	1.03328131878774	0.986681890784101	0.972418750008761	1.13361646324485	0.972045144326603	0.983334316562476	1.01205746274752	0.946797978877158	1.0237438497174	1.12227533410924	1.15183059936198	1.14855673538423	1.18468373721717	0.965428214708466	0.994928930513709	1.03906305313589	0.975679235136297	0.951871795164618	1.09402763012717	1.00220505051977	0.986590124337742
LZX-CL7385.Contig3-All-g	0.947369191680841	0.982673445850486	1.02975689488828	0.982507452147336	0.995154851709941	0.98219252019553	1.08389425913036	0.970871594541948	0.964315272309373	1.0251323262612	0.989375016630013	1.02424479035459	0.989326045647268	1.05249755379377	0.99571603566111	1.02524794952444	1.02142196526185	0.997147068656935	0.995914928899667	0.995283511485787	0.997087761407077	0.979619558462889	0.99544853796064	0.993399306592459	1.00774812876966	1.00397214533597	1.00198358827688	0.998109265099186	1.02177162604562	1.05279745827741	0.997091024862074	0.995551500785533	1.0211472219814	1.03660385032936	1.01533245333139	1.02878229982546
Gene14894	0.875348313849768	1.08195557594796	0.9442162698522	0.974134057594968	1.13294420401946	1.27435645084905	1.1224853758977	1.11281589398888	1.62897222280945	0.869440886475278	0.964572424356525	0.987429849131455	1.06419145944962	0.896516410022009	1.41571698354501	1.12673331152005	1.43965504349276	1.08370831825452	0.897633758780339	1.13828568507574	0.821299977489452	1.06020186562104	0.977759620590288	0.830525114963782	1.51107786892149	0.983239170374838	0.650460811871097	0.59283364147388	1.58089966503838	1.04203732974376	0.773297582613691	1.36429816317278	0.548627374844955	0.474529487582542	0.505945049543636	1.25262327734406
Gene15173	0.995864683627616	0.990918524236891	1.03284122630357	1.00431224689136	1.0098029950097	1.03011609590876	1.00121634313218	0.976295355160513	1.09021686397777	1.04015018020887	0.996147436559822	0.995106598128268	1.01626772701932	0.999683448955444	1.12971437341536	1.00359343403476	1.00936201607783	1.04098348868556	1.04374596161146	1.11506770344275	1.26502368806931	0.955781346135821	1.0032671847128	0.999619180308465	0.983848511665909	0.960953346123329	0.982022326295326	1.00522133925555	1.04401294932137	0.992663135804767	1.00822029631533	1.03906305313589	0.995296557488564	0.970801435153015	0.986838427067724	0.995140482988699
Gene1002	1.15573402514965	1.07074127755486	1.00776960167904	0.983638053266253	1.1658723437001	0.906410125191167	0.973697389533665	0.97971359218776	1.05529500602949	1.0506323547304	1.10710025854145	0.923568574817923	0.968868100214496	0.882194832028796	1.17408818576672	1.0933858205194	1.19998228346453	0.758579979375161	1.19672246696592	1.13215139847138	1.49256044320714	1.24106587616187	1.42444271398896	1.60753315189288	0.961491406590627	1.15680493207255	0.963129405027721	1.09794138496627	0.771705016691294	0.785510034585453	0.88639536275042	0.891654598642111	0.724269940575702	0.924786389521539	0.77788523860376	0.82347286001699
Gene15102	0.797586480998353	0.845211850915459	1.26952138751575	0.840765285659522	1.03497439204741	1.3082303160838	0.970400759787834	0.908778932754378	1.12756262660514	1.2182136698185	0.824901396562338	1.13183413985676	0.858763733152635	1.06353271423051	1.16868523807275	0.941654652921642	0.902929852617108	0.955750927480111	1.17079871860922	0.99084757518294	1.02585715650103	1.15892766241836	0.954937124696609	1.01281124354382	1.15012853593394	1.03475800588031	0.982141152773341	1.02623814440042	0.969938987720439	0.967579699382861	1.05939213532074	0.916993717262256	1.00685834512326	0.893529481245199	0.998279394896151	1.17197733366701
Gene19156	1.10321843437158	1.35930050994858	1.11937834930669	0.913747946696088	1.05054871361911	0.885693100816397	0.800530858389565	0.933426705817414	1.23505542602223	1.07927678598401	0.908630505752347	1.06318046585998	0.906139948619954	0.722821267934094	1.0088482469138	0.800832017705176	0.797586480998353	0.846378372251545	0.982565708851475	0.883352859121844	1.0143828171484	1.07966186975084	0.849280377385731	1.08071776869423	1.04019687402509	1.09121713046174	1.35707765530524	1.14278987606562	0.809011127639792	0.864705445124676	1.16999071508279	0.966581829838714	0.771160063533324	1.27641839543163	1.09662793787834	0.912593441581704
Gene1423	0.942890665792614	1.04252039255237	0.972125742293159	0.952148049176271	0.990351348632318	1.22349807495855	1.08365960051835	1.00442190831757	0.995468875111668	0.932746392652291	0.926183905209364	1.07377430778499	1.36510737872874	0.904308616952307	0.934502247893537	0.663505206701248	0.756302892725258	0.687876773750386	1.05054871361911	0.532339599877613	0.820561351942322	0.861299368857517	1.04651181184305	0.824385876812692	0.949543711619168	0.880394171510338	1.15644259420538	1.24697665671981	1.23221236299447	1.21543827355236	1.10047055273691	2.06607341405191	0.973212820942962	1.42094674179636	1.18074434348706	1.07784605657617
Gene15036	1.54023395299178	0.615057719280149	0.632322963113484	0.760095211825038	1.71296689554183	5.82168272744032	8.50518363493308	0.854389393357883	2.2316768492334	0.869973646697227	1.20102953658805	0.551964391307709	6.29917926300066	0.748649909208949	0.633960405985503	0.609284777606641	0.60146037622755	0.487790890983451	0.764267557226509	0.46931633798091	0.545795151710236	0.795520839482923	0.487790890983451	0.655611452060901	1.05785909404853	1.02516556470417	1.15134445205192	1.42976221311145	1.62548940975846	1.84522917045913	0.968521099963018	1.04835686990868	1.13414428938685	1.4348167320226	1.97147123304329	1.5284735564226
Gene11142	1.01785879612988	1.01728617885626	1.05066354067456	1.11535998664349	0.949076722542952	0.97891203601858	0.988601543376293	1.02595522112427	0.980080893691368	0.983836654987668	0.982022326295326	1.05546699500853	0.999085855509937	1.06636123232142	0.99571603566111	1.01827900072014	1.02142196526185	1.05603506402982	0.995914928899667	0.995283511485787	0.997087761407077	0.995982912174875	0.99544853796064	0.986838427067724	1.03034692449667	1.00397214533597	1.08304379930546	0.998109265099186	1.02177162604562	1.01789761996044	0.997091024862074	1.00350053166774	1.03728019440525	1.00674224939335	1.04113085188539	1.02878229982546
Gene23041	0.983666075531005	0.988118740325267	1.10249493628702	0.992269932752647	0.993523308509722	0.980989186300648	0.990213256249374	0.961345824160407	1.02921824648431	1.02312254172434	1.05985639574948	1.02328160869479	1.00037204027886	0.990507034343978	1.03936251756104	0.980097760990092	0.979140281858234	0.948045296005571	1.01205746274752	1.05675697779976	1.04109025481774	1.00772459504239	0.929365166999972	0.94880913990189	1.06490264196026	1.07293400697778	1.02491529526591	1.10731751979373	0.976594394515857	0.977052785138626	1.0775678394482	0.913050749707338	0.989602970236143	1.05429586867794	0.970071189003959	0.979099956883554
LZX-Unigene30315-All-g	1.07327509026521	1.00495567150446	0.966176495128475	0.992813430301442	1.0193253016987	1.02320302107415	0.995026908987513	1.00086296267006	0.937029546879097	1.0299889831834	0.940944806567417	0.982450353277167	1.06918900615341	0.901360177801481	1.02702699965869	0.990087087432258	1.03287387059545	0.980473630930747	1.05012412899895	1.03722431860112	0.957358404870275	1.03870069210959	0.984695292066524	0.90982488854056	1.04245033260319	0.946882493193236	0.993775032439574	1.01743118768814	0.965854808343658	0.972141839869983	1.01160343998457	1.02688288941381	0.948344875352694	1.02471485610296	0.952891825756801	1.06985565195976
Gene16274	0.942017718889007	1.0098029950097	1.20352461721574	0.945080621211421	0.921586482418701	1.09256430521084	1.07985503516376	0.947323632237567	0.990213256249374	1.12981816234982	1.02000197959752	1.06755684936002	0.940210628168473	0.901186203982747	1.01773940765439	0.993348365284272	1.05819875069201	1.03957667404166	1.00027208618018	0.971902641752019	0.937907202983649	1.03398119399124	0.962477726929738	1.03776895390431	1.06968351987251	1.04874713108895	0.968009478969797	0.967373274401574	0.994011924753089	0.979071696472686	1.11410870830184	1.0128649705337	1.04474857609173	0.987526560770989	0.976083742099856	1.01525217013169
Gene15580	1.10560017208478	1.22403197878425	0.964536400923369	1.0045528614363	1.05877058792745	0.982057825995394	0.936486261075214	1.00074872540385	1.02486703477211	0.937275258169256	1.01345266760063	1.02139675317088	0.962143192191374	0.933858680297763	1.07912603047916	1.10158016690035	0.99485423119475	1.13558322887071	1.16636240406409	0.970071189003959	1.08862488983631	1.01689290334637	1.65145638517543	1.12639680069917	0.811753286382407	0.779635151603029	0.806238643883868	0.803146935713381	1.09897562131691	0.943568322945064	0.977590633948812	0.935416168357041	1.02461552039692	1.04002001457151	0.964478231633792	0.9208837684608
Gene19853	0.993065829855982	1.01553537384081	0.99583722225293	1.01238149367795	0.977795545946213	1.07700152987062	1.00474092900877	1.02427853566729	0.977432220447194	1.0180829163256	0.979181755692255	1.01990928568347	1.12131911962079	0.986838427067724	1.01610178462659	1.07074127755486	1.13674594546515	1.03535788431301	0.940690829288799	0.990918524236891	1.04586418345563	1.2182136698185	0.967010225909498	1.10823763318223	0.994381811870661	0.988901066713805	1.00667486691014	0.951793990169712	0.995072929847226	0.986003212615406	0.961955028310212	1.19717628859856	0.988194212780128	1.02455215267052	1.00158563000657	1.16857259725346
Gene15657	0.89438296652211	0.932451108187752	1.02776899435494	0.960978402528629	0.903411333593938	1.09704623668403	0.972180134262389	1.00799406845906	1.04261345982635	0.975399237719656	1.1333991951308	1.12746058302574	0.99280082661922	1.04845242900968	0.990151775963836	1.02033383699259	1.01427768402646	0.998857692687597	0.990953568493355	0.990156532316024	1.01906803473376	0.994788183679905	0.989968821694075	0.995723599729966	1.05050725949734	1.00201543756731	1.01627595153857	0.993348365284272	1.08101030130472	1.06124532202961	0.992249211625876	1.05298882230141	0.995980235629491	0.999099080096958	1.00652076891479	1.01716942312951
Gene15971	0.95756502662678	1.06729490135902	0.953892366886618	1.14380188295963	1.05481068570841	0.978865245489944	0.956523941566133	1.06933664227498	1.00985353948334	0.96331948526336	1.06925342307053	0.974540000288316	0.977093441036103	1.04076960015355	1.02618846309132	0.999639715650203	0.990557852568775	1.11119113241557	1.53717154598757	0.9992089985613	0.991985707695719	1.09864635934332	1.00545755172512	1.02455215267052	1.1605347618398	0.915320202000082	0.886808058419677	0.942890665792614	0.98200308573589	0.933171253252011	1.23356284645726	0.976609094027438	1.01903401780986	1.02848518272126	0.993050263722552	0.906822170753493
Gene11464	1.03475800588031	1.04454675612016	1.04693761408707	0.989258953364598	0.959326043208925	0.989462168257243	0.986516013393218	1.02432374807366	0.977557438668862	1.0182217118796	1.10227665872201	1.01995110779915	0.99745104574886	0.986943116694229	1.36806503765535	1.02568946868725	1.0726982939668	0.98987341087847	1.32932100387659	1.04724637147438	0.971650275327616	1.02925634880027	1.02613815723714	1.05344549337303	0.946715964532609	0.987769355923438	0.941188848005555	0.912593441581704	0.975499854912322	0.990330992921923	1.05344549337303	1.04151157974722	0.977234658079695	0.974375596663911	0.978131989177758	0.982343416147837
Gene19033	0.9681288750069	1.33963171281965	1.02836452427812	0.958111452319407	4.77609075515111	1.14014232860883	0.911465047285321	1.67665109152603	1.08935458865147	0.935357808234686	0.910765434897682	0.990548751412148	0.992827164436802	2.09092118662067	0.849431662823128	0.883208932235638	0.920228398979068	1.23972127965095	1.08207724265065	1.05836963376252	0.933645264233994	6.69234537662599	1.15053583807203	4.70565811941628	0.849604574193727	0.811441776999157	0.837413965543508	0.809596310392265	1.04684276481492	1.44231226474878	0.847169272734445	1.08943497059409	1.21857204528417	0.98887005206475	1.06303328785493	0.869845645322978
Gene17143	1.02974109245766	1.04055315684165	0.942808806606968	1.24824729289386	1.01691072220886	1.01823249723108	0.991709651305972	0.932651255643953	1.16760443816723	0.949812348873691	1.03930904471016	0.949466958662609	0.980563853938417	0.960685007544311	1.00416617728485	1.06397880089156	1.03404662419107	1.02536554325886	1.01813437700826	1.01479035399916	0.981275449816028	0.965264226305733	0.975378623637325	0.958640318951091	1.04729055509007	0.969911735920521	1.03410076943361	1.0310179236144	0.99852472574496	0.995518311359658	0.973578139976555	1.12237541877492	1.04407711549746	0.986499678213134	0.998367586436372	1.00150442309061
Gene19495	0.931242454724857	0.996809877566462	0.959122804899284	1.06015356507805	1.14482999883175	1.28310893914902	1.07974877596579	0.967863204704126	1.01647066266418	0.962814473484795	1.10095375693751	0.960474267875723	0.987916898450544	0.971697906607799	1.13863612353801	1.07545729498055	1.09724949062089	1.04230550447387	0.995914928899667	0.995283511485787	0.997087761407077	0.979619558462889	1.0470397312645	1.03374279539321	1.02037141615323	0.99354339897407	1.00198358827688	0.998109265099186	1.02177162604562	1.03849247581615	0.997091024862074	1.02501200205302	1.0211472219814	1.00674224939335	1.01533245333139	1.02878229982546
Gene55242	0.922352838338173	0.911335356264916	1.11354426253267	0.954902714253747	0.954489437250257	0.977278090973002	1.19280224353877	1.09461312798236	0.970400759787834	1.02833960219043	1.10722767792789	1.07816644227194	0.958640318951091	1.03064276626997	1.13648029341331	1.02571021590187	1.22403197878425	0.950502077318596	1.05665092385028	1.0010843711464	1.05789722383648	1.00465930931949	0.975463392666332	0.881009073839234	1.10203369238013	1.1259532979042	0.970442533129432	1.02109264335727	0.891001370272273	0.958369106572673	0.939926847500096	0.967887420306794	0.895738208830754	0.937224832290789	1.00442190831757	1.06720463898188
Gene16294	1.08189144899565	1.15661390141973	0.874258077380599	0.893529481245199	1.21857204528417	1.00495567150446	0.876019638707318	1.24251033368938	0.88764221112663	0.763865279316225	1.03530823436296	0.990457751739	0.901739994763129	1.2454529294548	1.23932386121802	0.907182624481155	0.897516556665348	0.931982431658657	1.07700152987062	0.884885281000031	0.985948428107254	1.16170096245168	1.54167208967496	1.07947884791355	0.955095174158105	1.20599806206176	1.27083699600381	1.10270509725838	0.749774982480346	0.809318210647916	1.02021706455919	1.12854875958422	0.845211850915459	1.02137482989146	0.800530858389565	0.982429496830304
Gene6745	1.00196998614321	1.07942131503799	0.983919897641281	1.00065788000614	1.07732700694115	1.01625950250008	0.989445201484788	1.0346756459603	1.106209098143	0.99688869635012	0.955428269597892	0.953295440944793	0.983149656775409	1.04571060226691	0.973558319103731	1.00065788000614	1.25319546210233	0.998080698695712	1.01782559175545	1.01428114567942	1.01046190357776	1.24752410408847	2.25868573532563	0.97700713042209	1.24886496965222	1.68233261570577	0.998691521926317	1.01051521326007	0.998000047601935	0.996897625573679	0.971962696092232	0.979805779744306	0.981308788773015	0.985478312656713	1.00137659323898	1.00081763219408
Gene1454	1.03779616178232	1.03212036685938	0.970377482600395	1.26799403195131	1.08554120803959	1.14821046929056	0.980881283547684	1.14075780676828	0.95548797057579	0.955781346135821	0.978816442897603	1.16669772804836	0.983586762465923	0.965298559903759	0.924487696606569	0.990478541020809	0.928515184354582	0.997901998842863	1.01225390954665	0.98723388485933	1.0028419177835	0.885693100816397	0.896663875970955	1.0407373631645	0.931859916692223	0.951871795164618	1.06109460820705	1.04530393720344	1.01395756210298	0.942223593011451	1.06208651796568	1.38023118126464	1.40257627254922	1.01359601802706	0.996873026264448	1.14237538115092
Gene13273	0.952667144434616	0.990217402388697	0.961088725689567	1.07175368719153	0.954607863684605	1.15726557062055	1.34337181901098	1.03911416731211	1.06020186562104	0.960523658551896	0.984429168453631	0.958189135795201	0.986499678213134	1.049486407225	0.817965888536704	2.2316768492334	0.89131842617951	0.821587743862892	1.27942328030894	1.02879440425029	0.728650411229253	0.985597968470225	1.09542594827309	0.777460493455628	1.00350973680347	0.807862334197098	1.10364473766859	0.706104904383235	2.61804084740229	1.56595670578602	1.30081731420381	0.661092619324149	2.35899164936162	0.681306163083923	0.79058860336806	1.26869648179865
Gene11830	0.958489629709924	1.11134573257076	0.916379134218549	0.98862791977263	1.16828727460907	1.01113859738024	0.99354339897407	1.09991881859863	0.948245359961593	0.905263691313136	0.959833800912546	1.140370224726	1.37819350349714	1.09409408895594	0.989338933535999	1.99640015805844	1.85335738212521	1.02632923513709	0.94232115088392	0.941366900252235	0.97481178345825	0.908126614877124	1.0073564711598	1.00987628953987	0.971359647395598	0.997919506364299	0.965158434937169	0.947116673934391	1.26237332555498	1.22376820197486	1.01467777765473	1.56083769330296	1.77523605562793	0.938042268816452	1.00438272809396	0.984315873625563
Gene19026	1.12089336743334	0.995513227246056	1.01784337399783	1.05323389198801	0.983377389568338	1.02124241382705	1.01619873227359	0.988749562650888	1.00111144968219	1.01077889729964	1.00641112490785	1.00429037886961	1.0382382494125	1.08526525112308	0.99571603566111	1.10182512416705	2.15069938172042	0.997147068656935	1.02555228072671	0.995283511485787	0.997087761407077	0.979619558462889	0.99544853796064	0.993399306592459	1.0442844937554	0.99354339897407	1.00198358827688	0.998109265099186	1.02177162604562	1.01789761996044	1.01753769241877	0.995551500785533	1.0211472219814	1.00674224939335	1.01533245333139	1.02878229982546
Gene9719	1.12435912743363	1.32392578640223	0.955234976229734	0.983813573666255	1.101891202623	0.963792690376425	0.961407427795377	1.02202202195808	2.13525496299995	1.12746058302574	1.03922008981529	0.949429982523671	0.980531439511073	0.96066050287342	0.99571603566111	1.02741718383819	1.02142196526185	1.03179005287855	1.22223939275021	1.8753906103798	2.17541290611975	0.979619558462889	1.0470397312645	0.971641143302466	1.00774812876966	0.99354339897407	1.00198358827688	0.998109265099186	1.02177162604562	1.05279745827741	0.997091024862074	1.06571336346274	1.52196573860997	1.00674224939335	1.01533245333139	1.02878229982546
Gene6843	0.932451108187752	1.03728019440525	0.952618399899321	1.00358461805141	0.943924082244212	2.12029854575447	3.52042162349646	1.02359972152985	1.01295063465168	0.953602315215194	1.01388554802178	0.952304251822299	0.982429496830304	1.04521754596844	0.96103885522756	0.991689947323012	1.25356173434273	0.99622899256462	0.947570915029474	1.00145750151896	0.952751615715954	0.937186161843478	1.03450930716964	0.980250768929515	1.00097822336702	0.954937124696609	0.968027832431921	0.964315272309373	2.42696047960326	2.30094343090417	0.950123894727561	0.963464699323438	1.00772459504239	1.0614937225169	1.64099096046664	5.82168272744032
Gene19365	1.07641761703281	1.02668336250841	1.08645951211588	0.947453588788778	1.00983898717644	1.0407912871827	0.979071696472686	1.1560424974327	0.949333672028837	0.985366815457463	1.06784372491713	0.9489233251968	0.947412541828647	0.912667788914479	1.54715670088638	0.973480862666636	0.956370171146564	1.31702590919501	1.07390437907831	1.39109804018009	0.857411912575619	0.994698725557093	0.973719241030472	1.09227642692297	0.915574041899692	0.910089123074433	1.12547369953848	1.13247345656433	0.99222092130647	1.11723933808029	0.938857414363499	1.19301027972568	1.76556718736418	0.990489291531811	0.975378623637325	0.972740806222909
Gene13692	0.986279599548392	2.1253104334599	1.10823763318223	1.00037595570563	1.18395197480663	0.96736290349335	0.988513713627117	0.959077274108254	1.02765538100389	1.02096840988029	1.05738448692068	1.26701010308493	0.999018163867404	0.989199003623901	1.03147932088484	1.31099200081215	0.991689947323012	1.98853984054957	1.05096404623842	3.98839637350053	1.07651599844146	1.38699664091886	1.07763700587309	2.30734348413914	0.943853899421016	0.938857414363499	0.928125444541862	0.919493847348539	1.01313037392278	0.966059006594337	0.949230518344058	0.99887616039503	0.953050649346762	1.04163895049723	0.973061790564091	0.994491127966071
Gene17900	0.995188928020712	1.16741359799157	1.0294113248354	1.00525429068881	1.01363864384336	1.03575785789743	1.00905376938413	0.982847193686157	0.996774030052701	1.00395909231193	1.04443180433893	1.03990799336438	1.02479359955996	1.00487914658875	0.99571603566111	1.07109787403217	1.04722617236596	1.44059956483425	0.995914928899667	1.26908975098565	1.26585287534929	0.979619558462889	1.15914547462894	0.971641143302466	1.00774812876966	0.99354339897407	1.00198358827688	0.998109265099186	1.08491240599421	1.01789761996044	0.997091024862074	1.00350053166774	1.03030758790741	1.00674224939335	1.01533245333139	1.02878229982546
Gene11102	1.01796550432883	1.12929409594487	0.981290180525716	1.1576288739794	1.02372084080715	0.978780973879653	1.04128231721486	0.996239826466206	0.980017336512179	0.983813573666255	0.981971850783445	1.02189365553046	0.999060665449798	0.989244274643925	0.99571603566111	1.01358378414836	1.02142196526185	0.986171342722099	0.995914928899667	0.995283511485787	0.997087761407077	0.979619558462889	0.99544853796064	0.971641143302466	1.02037141615323	0.99354339897407	1.00198358827688	0.998109265099186	1.02177162604562	1.01789761996044	0.997091024862074	0.995551500785533	1.00096421865014	1.00674224939335	1.01533245333139	1.02878229982546
Gene17274	1.72923469843799	1.05362916902924	0.992506871325354	1.75926465650698	1.03643299468394	0.980550487895776	0.990270169600735	1.03508396203063	0.982035979496939	1.02302614328197	0.99107369165623	0.927408394430384	0.964129550069953	1.36638622202167	0.948652109733968	0.993117896655321	0.991840731861301	1.47468800547923	1.03699890279734	2.77813041480354	1.02697458365275	1.03303071718337	0.986205272613103	1.03890204378737	0.988060926311706	1.02585715650103	0.96790907526188	0.980278187698987	1.12673331152005	0.994226330869172	1.00717889134214	0.976029960991223	1.01323668008934	1.02601211820232	0.977164165857731	0.990284160970983
Gene12551	0.983938569705158	2.82318426422079	1.01539215122847	1.21719139085713	0.89070402289693	0.958489629709924	0.934219960360718	1.07179886153868	1.01420784738492	1.06928884951615	1.20599806206176	0.992048649852472	0.952148049176271	0.919849860332909	0.9732626574747	1.00191506536623	1.06933664227498	2.76471662922189	1.19350958978475	1.97953241471139	1.77024798225777	0.938962576230806	1.05101837743101	0.965281393104746	1.01224663142397	0.968257118207231	0.99042070917183	0.987827910151036	1.06120031858392	1.03303071718337	1.01995110779915	1.13509404245949	0.990995653342952	0.985287729739013	1.00645121609053	1.0006314370599
Gene4230	0.978453895206762	1.14075780676828	1.0806396474526	1.00167689033676	0.937907202983649	0.997863865476537	0.956919124971134	1.06958067731125	0.946363256657747	1.0231861821928	0.967010225909498	1.04916857143097	1.08348903756409	0.95676621946332	1.00691880961965	1.01203437769522	1.13701111048333	1.00849250523631	0.982209760528568	0.981944470243972	1.01374995481341	0.987938902701602	0.980142668936065	0.998017863278706	1.02552184360217	1.01357179833483	0.997894640422468	0.981887201407994	1.00184119679463	1.00830679918967	0.980063909219831	0.97891203601858	1.00599061758871	1.04752023872751	1.0343594081688	1.00541172011495
Gene6578	1.04247875957586	1.03104860885318	0.974457080699459	1.03442827106687	1.00849250523631	0.946558796000724	1.02914061088896	0.952667144434616	1.05332248208888	0.969765594729974	0.996925603746655	1.16159779399384	0.980333624824199	0.960474267875723	0.911032913970611	0.962755741569548	0.957401176085214	1.00817690189198	1.1422654868853	1.00857327183665	0.887900708396889	0.992956883955758	0.86716250739499	0.919849860332909	1.02806077356406	1.08987815516243	1.06576662672435	1.04890379179309	0.903002414297741	1.10887596584705	1.05020734269088	1.03224077382433	0.99232316701275	0.934175334974207	0.888519473670836	0.921192213394826
Gene5192	1.02722132913051	1.28310893914902	1.0001255589829	1.17668591213506	1.0145100172292	0.993472625357884	1.01619873227359	0.988749562650888	1.00111144968219	1.01077889729964	1.61782498023401	1.00429037886961	1.0382382494125	1.01217612154247	0.99571603566111	1.01358378414836	1.02142196526185	1.11694089797823	0.995914928899667	1.12990841554567	0.997087761407077	0.979619558462889	1.3266704666234	0.996633845287829	1.02037141615323	0.99354339897407	1.00198358827688	0.998109265099186	1.02177162604562	1.01789761996044	0.997091024862074	1.00350053166774	1.03030758790741	1.00674224939335	1.01533245333139	1.02878229982546
Gene14778	0.991169879361683	1.12697368378252	1.00445724398575	1.00416182975786	1.02456560063629	1.01599709910182	1.00110313000715	1.01906803473376	0.992896916094993	0.997681887809424	1.07896962499698	1.06840176740367	1.01609535256957	0.999546953707123	0.987716609151357	1.01053269884336	1.18912178904197	1.2118499489959	1.02339720974206	1.34113638467047	1.43628738864386	0.964667523895455	1.23757782770202	0.99442133786934	0.99816961887749	1.00019169415891	0.997507171565723	0.990709705666349	1.00954502425375	1.02623814440042	0.989403911201917	1.01525902457908	0.993986808896728	1.04631514955238	1.00286943485973	1.01399303462054
Gene10148	1.01711897540112	1.03091965788466	1.09133116351473	0.986880920162298	0.961868348734103	1.00125057125713	0.963093137442351	1.09133116351473	0.947116673934391	0.960637191710714	0.97185614090846	1.1363566375123	0.996473443155904	1.09373308472111	0.761260032130358	0.915645228979091	0.85207325170526	0.886126157646044	0.771160063533324	1.16999071508279	0.939975610663428	0.712369267119804	0.924893581343378	0.823744144979846	2.22407674303354	2.009373458031	2.04295830443377	1.40205025075085	1.09107432617134	1.62019180378596	1.49025220918113	1.17704433368627	0.951355345918038	1.12971437341536	1.22055538873895	0.776974142844063
Gene17247	1.00231696630738	1.15149939945783	1.02981112706679	1.0004434814396	1.09517931797653	0.966641142974214	0.976764939590633	1.04415110847049	0.938804792089942	0.953532448483406	1.33703021633591	0.93637289719813	0.971175222712906	1.53192410843438	0.99571603566111	1.05336046940513	1.02142196526185	1.11732530930839	0.995914928899667	1.0538720436397	1.06597064101701	1.00249423708156	0.99544853796064	0.995408244204402	1.00774812876966	0.99354339897407	1.01237546747538	0.998109265099186	1.02177162604562	1.03849247581615	0.997091024862074	0.995551500785533	1.03728019440525	1.00674224939335	1.01533245333139	1.02878229982546
Gene67191	1.01360984104022	1.00449118250963	1.02398258093856	1.05323389198801	0.983377389568338	0.993472625357884	1.01619873227359	1.00675002975828	1.00111144968219	1.01077889729964	1.00641112490785	1.00429037886961	1.0382382494125	1.01217612154247	0.95417045197117	1.20066853755544	0.998415242979457	2.79415530048093	1.44815772157809	2.28984357844767	1.23329749724566	1.55233850475425	1.96370927518889	3.46204839417692	0.990640259308581	0.962814473484795	0.982486691924196	0.932119148725202	1.03633914508183	0.987187178145018	0.965158434937169	1.07336457029277	0.975620381854429	1.05753338142802	0.988412421382345	1.01576763568541
Gene8703	0.948344875352694	1.10196331872098	0.966710355198259	1.03401558226693	1.00294147245044	0.95676621946332	0.985872898647282	1.02239747236251	0.960159653822114	1.05078882902996	1.06073909346688	0.993564667147899	0.986660894405331	1.04965507527869	1.58290142667171	2.11080718392914	1.05971228659928	1.50774115939791	0.947961706199445	1.02591708192453	5.94684844938279	0.930502966350151	2.23868565130273	0.988513713627117	0.967010225909498	0.972195560566288	0.980881283547684	0.957510813663072	0.999812007897344	1.0047794920047	0.976156624726948	0.961833695557591	1.02960976108368	0.968992976628766	1.03159049027854	1.05291547352797
Gene7774	1.03566150975554	1.02072126679884	1.02269203648064	0.995818918092321	0.959742052602807	1.00614329030441	0.98661509321637	1.02447964894155	1.02585715650103	0.981516879614787	0.979430258850292	1.02006744234071	0.997523867207954	0.987060968386417	1.00543850635302	1.02018785686293	1.01086787583557	1.91010320020303	0.979695327143671	1.33703021633591	0.982716188466315	0.995169688843499	1.03656151952345	1.01955237081918	1.00063677511418	0.972603887520694	0.992490028446094	0.993399306592459	1.06567418705917	1.06238831385223	1.00776960167904	0.985112976561357	1.04195429235231	0.988763375352837	0.994528089264279	1.00328632270722
Gene8760	0.939079372661041	1.16516612624168	0.968576378654601	0.996313414695482	0.954085421744125	1.00277230192398	0.969023193488036	0.99688869635012	1.01455833602509	1.04439320878227	1.05632382568809	1.03007319704141	0.984911178358245	0.96727770112573	1.05202311624545	0.997962886605878	1.15726557062055	1.01550571225812	2.92714114062353	1.04178630265237	1.00874367269436	1.04206602121968	1.0932910819592	1.02784921840674	0.99151110028734	0.965003362869925	0.984737731672037	0.983586762465923	0.996607370873414	1.00472202021208	1.00209904644031	0.991138664857786	0.97829970523904	1.00027208618018	1.02892587928759	0.998804072570601
Gene16539	0.997804021232343	0.999819792495255	1.01892136660842	1.07858945051516	1.02925634880027	0.988134574280667	1.00643432404208	1.03728019440525	1.04345381039752	1.00198358827688	0.998948227814711	0.997718078509339	1.02202820077032	1.00353785683032	1.23098314403872	0.99673905582146	1.16780117451177	1.36510737872874	1.34763313010332	1.27600675674474	1.41272487901475	1.68995614773408	1.00582278216046	1.0005628837043	0.979071696472686	0.975756064772209	0.980473630930747	0.976029960991223	0.994212190490934	0.997204144534604	0.959380708157118	0.986072545150069	1.14463670451858	0.976071125908944	1.03255055182923	0.996711490189805
Gene5053	1.05173618159266	0.940026371959827	1.02118793186571	1.13022773035953	0.99234715996284	1.15149939945783	1.08034763144591	0.968189978825762	0.962266860961517	0.963059030283672	0.987212659756823	0.995823102109931	1.41445210839648	0.971890165271227	0.956042007768129	0.974100467617076	0.984288364219761	0.973791951257613	0.926688486793653	1.2591607515448	1.03334985258904	0.93062058098872	0.911086093532111	0.875012077617814	0.952987447226085	0.966480095674381	1.04212554830739	1.04432971811943	1.95003524203573	0.991100094436153	1.0072371013376	1.14967702257209	1.2247933200205	1.66974093318374	1.39688344630333	1.1252272244279
Gene18203	1.03577441005999	1.07415839636593	1.09059498051713	0.981626511328225	1.03238222108755	1.15043262853981	1.08827935895688	1.204917619949	0.960066513696663	0.983211046579965	0.96066050287342	0.958398432477634	0.986561358427381	0.969639801850874	0.978026594166021	0.987727312054186	0.988021016817682	0.94182212102135	0.927996431328106	0.924013578630716	0.960099105197878	1.01183379086361	1.03023758468957	1.03352285338153	1.07119064987158	0.981041925138801	1.07585478492422	0.962324434620617	0.987324917572511	1.07486088658232	1.02237633068237	0.977472393977022	1.01442827368439	1.08757879395025	1.13046475037152	1.05298882230141
Gene15574	0.991790540410717	1.13863612353801	0.972158898159838	0.959152583491789	1.27811041748453	1.0138084803311	1.02458650357394	1.25599587781102	1.09888960511559	0.924996358555859	0.902039448102799	0.981217413544889	0.998907073347863	1.79708065493483	0.986816293048928	0.982048095984262	0.984612151839988	4.59218736891357	1.00070017818941	2.32745204425622	1.01904550633813	1.01598988556086	1.78932833960095	1.06124532202961	1.02574942252781	0.96896195911623	0.979337017228239	0.959563591370602	1.09378264784209	0.988412421382345	0.950654851666596	3.15071454498868	1.03051757954302	0.978661806443335	0.9942500691908	0.979454881998555
Gene11912	0.990073227582647	0.99271293123646	0.997753371010735	0.987306845746478	0.99532541274423	1.010431033932	0.994086085731632	1.00985798508565	1.05555746846546	0.973677891056989	1.01309624932431	0.984836598969246	0.981937070054411	1.04485749658366	1.00475324157128	0.995334094043489	1.00110826688636	1.00577708843075	0.943853899421016	0.999887625162137	0.976484571042762	1.04033582259141	0.971877688790436	1.00350973680347	1.00298657343533	1.11892001655618	0.967010225909498	0.989403911201917	0.978984793878841	1.08548771965315	1.00194931001598	1.08189144899565	1.0347301357061	0.941031937263392	0.977609514139314	1.14868457109626
Gene18469	0.983909087259139	0.941654652921642	1.02015916175504	1.18765342684606	1.02455215267052	1.02885937601024	1.03027285769451	1.07405097004853	0.98311646988883	0.988035754544764	0.985391231639636	1.02488713488835	1.00241521801656	0.992212958207215	0.987176246836887	0.998617348977187	0.991159611245796	1.02989163887288	1.00073914114728	1.04315571222799	0.967118646966689	0.99797007136461	1.00226792355965	1.0182466320241	0.989392003287979	1.01367224092174	1.07131779644933	1.00722209375067	0.991790540410717	0.993480180401975	1.04786709901723	0.972740806222909	1.01373763981962	0.947547538566585	0.957888428216479	0.97961311731002
Gene10991	1.01008741163572	1.01157122998975	0.987929831018823	0.991955155173232	0.964980055762195	1.01696630901727	0.986892820846702	1.02942430578289	1.06129675628591	1.05202311624545	0.962050685111307	1.09696840054544	0.987458202273489	0.970784482556034	1.00469780465945	0.990908866960001	1.00438272809396	1.03206579035882	1.06490264196026	0.999857708871057	1.16082591759982	0.971942834366503	0.934407300127736	1.00658975890718	1.08790899292451	0.957430446664565	0.992978066660892	1.01075622874509	0.978925285661856	1.05591111778741	1.00180255404356	0.975014410188753	1.12141309595922	0.981680079252666	0.998800510973702	0.985129641094478
Gene11865	0.965003362869925	1.04890379179309	0.973917218743811	0.997951393996215	1.02817916587588	1.0002047501429	0.93436156919135	0.926183905209364	1.0222304247504	1.06291336811922	0.940162232251027	1.01880656275617	0.960705234650586	1.03163693144751	1.00721042302485	0.995925930031489	1.19084086199285	2.41163529042209	5.53174762697214	3.25631156718664	1.0285618798542	1.15680493207255	1.00279726228966	0.923932125167237	0.985209529497064	0.968576378654601	0.97867591214868	1.02541071155959	0.991654883697153	1.00680514823324	0.951116834351575	0.960685007544311	1.01071154983529	1.01914257894679	0.991679149362714	0.994883229381762
Gene8458	0.925690121906965	1.00499301707731	1.03010360210031	0.980142668936065	0.950759061891256	1.08071776869423	0.995744335877145	1.06493569105669	1.02142834941255	0.938307359705237	1.13226595630387	1.10203369238013	0.973522514196427	0.951148911246559	0.971151227819856	0.97891203601858	0.982450353277167	1.0175695822513	1.23221236299447	1.18395197480663	1.05249755379377	0.930930374068481	0.981198424993302	0.994025729688092	1.09947484069727	1.07631227772589	1.04192271785004	1.12141309595922	0.964021545005415	0.975691600177912	0.930873517210786	1.03047245227473	1.13141527561988	0.929815528610745	0.99414561650857	0.973272628905637
Gene15693	1.70380107292042	1.13788422284358	0.909573324965958	1.52929766846605	0.927289456983302	0.936705617670102	1.12846581182082	1.00394739357457	1.06464329205751	0.926634008852689	1.25221613079088	0.916112334975418	0.95772892376418	0.928073688246269	1.32195306610202	1.06864214571145	1.00491591383523	0.99774872797192	1.09811635451911	1.59331997140667	1.02650733600993	0.950954318262391	1.01375597362715	0.961419319288751	0.997318301970848	1.0015583060017	0.995222242642959	1.0048108233003	1.00195944433593	1.00870687847529	1.02471485610296	1.01970076838252	0.987645900850088	0.991521770890394	1.00475324157128	1.00555980157124
Gene11792	0.943216546569295	1.24362940450879	0.996214099745665	1.07556081588326	0.990134897872328	1.02862965622915	0.949876104244578	1.19159159113904	0.933426705817414	1.1120348961043	0.918575869092952	1.11798911468864	0.985442183087643	0.89806597648828	1.02665472233378	1.0005185220325	1.00396321716305	0.995970309940771	7.32193549355398	0.973905231417706	1.00874367269436	1.31839630124516	1.00903485192141	1.00221889856872	0.986731180999631	0.973470681718527	0.992006649403496	1.01867285195893	0.996607370873414	0.997184364387423	1.00209904644031	1.01452705299396	0.987576961838434	1.00027208618018	0.994926230440096	1.10232631749059
Gene4377	1.23446387845261	1.37955394109626	0.786869575867015	1.56865571810502	1.66364935606872	0.827300552109937	0.86520714107156	0.832456972552143	1.01462741100717	0.88820542770663	1.13920817523657	0.796208891629811	2.06607341405191	0.98408698354217	1.39449693342831	1.14614328385248	1.00069459676533	1.12697368378252	1.83120543574285	1.00323125047662	1.33470477352662	1.93345437310664	1.03305520284258	1.3022611765432	0.878629939335869	0.89706235429793	0.886204329953477	0.868204586785017	1.0756606062441	0.927833556159557	0.781161004423376	0.899913177031455	1.21402554955668	0.925631793558968	0.916726410205138	0.916672815702069
Gene10173	0.707715089244442	5.94684844938279	1.0950645817398	0.883620291388352	1.01784337399783	0.758909522489577	0.863009199464597	1.04742556056696	1.03096757051972	0.822419343371663	0.976378715894183	0.842375950023599	1.55233850475425	1.14394163683514	1.08266106456564	0.892335461621482	0.901062457541664	1.21100306242633	1.16516612624168	0.850565029131591	1.27435645084905	1.06468866131541	1.1489567007606	1.10445036006578	1.14837812719352	0.93517870895296	1.24185208994217	1.04654726198888	0.972567247438382	0.750484924741831	0.855552808131223	1.09864635934332	0.9208837684608	0.654331464919868	0.685576295609618	0.869973646697227
Gene18891	0.971293698171196	0.931297094413076	0.983268480251996	0.996620217329308	0.962830589625757	1.13546584456218	1.08047142496702	1.11424627076577	1.07763700587309	0.98309860707252	1.01884525697436	0.979929945534197	1.12367385521471	1.85583825067919	0.99571603566111	1.02270472317088	1.02142196526185	0.9935319047161	0.995914928899667	0.995283511485787	0.997087761407077	0.979619558462889	1.01990550513588	0.971641143302466	1.02037141615323	0.99354339897407	1.00198358827688	1.01610178462659	1.02177162604562	1.01789761996044	0.997091024862074	0.995551500785533	1.00096421865014	1.03660385032936	1.01533245333139	1.02878229982546
Gene6328	0.897249366128892	2.26958655707876	0.945782875261453	1.91010320020303	1.05771381412053	1.125369010584	0.961517753670858	1.92445307781519	1.06768370547903	0.739609179333181	0.955604040484071	0.90924752794566	1.08561373136313	0.938619868464149	0.679208227012924	0.848569640869787	0.909499263467292	0.894745789244362	1.08743574248819	0.868204586785017	1.11467984996288	1.45660870472672	1.45181150377208	1.36241749065871	1.28235260185843	0.82869589005187	2.30734348413914	1.1697668831583	0.902700397684209	0.913447316623749	0.622943975478912	1.02534860429225	0.749774982480346	1.73083611715589	1.42341093006603	0.99708449795208
Gene6739	0.970323731385975	0.988914471936542	1.01247537251029	1.03016484389395	0.996024266405265	1.00563390858841	1.0037625047106	0.995397862909585	0.977144200410049	0.981094022282604	0.978736685945531	1.01970076838252	0.997212544928021	0.986551141395566	0.99571603566111	1.03532048135515	1.04722617236596	0.9935319047161	0.995914928899667	0.995283511485787	0.997087761407077	0.979619558462889	0.99544853796064	0.971641143302466	1.02037141615323	1.00397214533597	1.01906172054275	1.01610178462659	1.02177162604562	1.01789761996044	0.997091024862074	0.995551500785533	1.00096421865014	1.00674224939335	1.01533245333139	1.02878229982546
Gene19292	1.01487707231591	1.16442169907556	0.974949833269082	1.03206579035882	1.29211349249373	1.04008574289714	0.999516379255228	1.27600675674474	0.974698806425782	0.978318586721372	0.976484571042762	0.974758586010044	0.995708669163075	1.06120031858392	1.01069963703723	0.998611099725723	0.996704308593662	1.1800136523054	1.4169229193018	1.10167876280312	0.972835169761083	1.14117762671844	1.29705317942458	1.19350958978475	0.99220499510796	0.957458843484744	0.981872736547167	0.974561017190468	0.993726574162468	1.11670329361236	1.01169012356384	0.999299425365081	0.995670745570067	0.974894090594536	1.0294524398668	0.996368347213246
Gene9318	1.35991514563803	1.20393225647084	0.841141530216419	0.952713318345317	1.12367385521471	0.808406551374671	0.746444135794079	1.42268819943513	0.716232366277537	0.968663736022355	1.05882384956645	1.07651599844146	0.936541113767304	1.2627971070862	1.09517931797653	1.10837097632845	1.06464329205751	1.04586418345563	1.00985798508565	0.95760055310413	1.03825742974479	1.32932100387659	1.07515035106699	1.47263065226953	0.981324284479344	0.996482603843108	0.963880903595234	0.959400669350964	0.98767477726505	0.992235807832705	0.993348365284272	0.975399237719656	0.977831861484708	1.03206579035882	0.980510012238186	0.992164023743981
Gene1082	0.968353043009096	1.04672305461892	1.02079582550746	1.00208390972995	1.01374995481341	1.0380504917573	0.980448031320501	1.06526486499946	1.00776960167904	0.938415744832302	0.941147074204304	1.07527883206067	0.973578139976555	0.951284488945576	0.99571603566111	1.02270472317088	1.02142196526185	1.02720898501784	0.995914928899667	0.995283511485787	1.02030985260137	0.995982912174875	1.01990550513588	0.986838427067724	1.0442844937554	1.00397214533597	1.01237546747538	1.03966237417995	1.02177162604562	1.01789761996044	0.997091024862074	0.995551500785533	1.00096421865014	1.00674224939335	1.01533245333139	1.02878229982546
Gene8540	1.01650574441195	1.08631681817882	0.989051617137863	0.976098466865329	1.03511342421397	1.20458324512306	1.06870190443678	1.03653834550963	0.95676621946332	0.957458843484744	0.95756502662678	0.955234976229734	0.984513040259357	1.04718313187613	0.981477165808552	0.990557852568775	0.996408450060299	1.01843401077992	0.946672850335057	1.00109799312794	1.00925452237875	0.945703174141944	1.01068040674983	0.989922370322434	1.02774135707925	1.01104600460395	0.99411467730766	1.06077786416345	0.980833770459969	0.99485423119475	1.02015916175504	0.951529072429075	1.01198480306185	0.966788969639147	1.03380679162213	0.986516013393218
LZX-Unigene23806-All-g	0.993699857069488	0.961478637517954	1.0001255589829	1.00937670766419	0.983377389568338	1.02124241382705	1.01619873227359	0.988749562650888	1.00111144968219	1.01077889729964	1.00641112490785	1.00429037886961	1.0382382494125	1.01217612154247	0.944519131004348	0.992490028446094	0.992827164436802	0.957888428216479	1.03478488889298	1.00257362146711	0.955604040484071	0.924845360094983	0.980159240443987	0.990217402388697	0.977694858087484	0.935076853119786	0.99276076592075	1.00939980405262	1.04845242900968	1.30036740009269	0.927408394430384	1.85583825067919	7.32193549355398	1.83120543574285	2.01892970993632	1.37819350349714
Gene8433	0.935755818736562	1.05824255706558	1.11712137427944	1.046266697617	1.29378937712595	1.22848882763833	0.985916400301005	1.07298272224906	0.963772306153309	0.91939731457644	0.992301498095124	0.966288761730118	0.972949779419718	1.06823616732577	1.27499381233698	3.09724952659428	1.21496634983068	0.918076820747709	0.91095652014676	0.888968361618205	1.24494293609858	4.59218736891357	2.16858713917746	4.59218736891357	0.891882655597546	0.882847504964565	0.915975629673931	0.886712821657823	0.9931778400849	0.970071189003959	0.917192681971367	1.09021686397777	0.99107369165623	1.3416635986124	1.0367339759061	1.0756606062441
Gene13984	1.0322217495636	1.00041298291439	0.973405425619173	0.999145677480551	0.993194169912065	1.18595436064593	0.980550487895776	1.00541172011495	0.971151227819856	0.995659528507985	1.14664622238555	0.970269594930489	1.11064190109929	0.980300667493671	0.99571603566111	1.02741718383819	1.04722617236596	1.08475838261592	0.995914928899667	1.25853005298806	0.997087761407077	0.979619558462889	1.01990550513588	0.971641143302466	1.02037141615323	0.99354339897407	1.01237546747538	0.998109265099186	1.02177162604562	1.01789761996044	0.997091024862074	1.00350053166774	1.00096421865014	1.00674224939335	1.01533245333139	1.02878229982546
Gene7154	1.05087628873789	1.02099464081078	1.02213905014407	1.09721066042674	1.01512838882702	1.02599546375581	0.998060932078561	1.03383288274569	0.990635676460233	0.995504843566449	0.993706674324049	0.992704317643411	1.01203437769522	0.997436014420133	1.0086105463809	1.0086384253169	1.00691275820816	1.01215981135098	1.02126945314927	0.984161088062298	0.987201385888496	0.990362857362794	0.983077728908787	0.999683448955444	1.04005169457736	0.997191127325777	1.01750915715473	0.985171008801675	1.00442190831757	1.00054370002467	0.983499235908566	0.9926480581623	0.990120119748137	1.02543059825975	1.02243063884627	1.07556081588326
Gene470	0.997646929926589	1.11248753367451	0.96597340821293	1.00316033424056	1.66785650319308	1.27129237459146	1.0015951650137	1.13648029341331	1.01534017111346	0.960284570574917	0.960247471366314	0.993035558906302	1.09662793787834	0.969077252423104	1.01297336047961	0.978062277066663	0.99777729970516	1.37401127644816	3.90124821983092	1.2182136698185	1.13007494042528	1.17951239353537	0.912896929418239	1.3466102626876	0.944163178117706	0.92883581372162	0.933207926430402	0.921586482418701	3.4257831515464	1.2247933200205	1.02864587861743	0.954673999043304	1.4169229193018	0.958640318951091	0.975076974796604	0.98788998378228
Gene14344	0.982552202849795	0.987995691612355	0.986499678213134	0.992176105079013	0.998839138308336	1.02623814440042	0.990168008552187	1.06291336811922	1.02916416838876	1.02308442258312	1.02107951431305	0.982584404964376	1.00035334775336	0.990489291531811	0.99571603566111	1.01827900072014	1.02142196526185	0.997147068656935	0.995914928899667	0.995283511485787	0.997087761407077	0.979619558462889	0.99544853796064	0.986838427067724	1.02037141615323	1.00397214533597	1.02395246015745	0.998109265099186	1.02177162604562	1.01789761996044	0.997091024862074	0.995551500785533	1.00096421865014	1.00674224939335	1.01533245333139	1.02878229982546
Gene19979	0.943478358779116	0.988260098116575	0.954489437250257	0.982245209290648	1.0176362272623	0.979681896191951	0.957097913908787	1.17347941111305	1.01011255719751	0.964270402662753	1.10700328775724	0.975300199323916	1.08389425913036	1.04124728502551	0.939874944403811	1.10301675291549	1.05599558043153	1.10196331872098	1.11092626035058	1.18765342684606	1.15012853593394	1.26058471510863	1.00972997451207	1.21951037424185	1.19256036826607	1.0294524398668	0.972802127057358	0.978062277066663	0.997816623306269	0.972740806222909	0.918941498589991	0.953086963035699	0.97108896810537	0.964478231633792	0.972290081477279	0.996523639319015
Gene14652	0.885088728139542	1.58399875251286	0.920001410846064	0.996551326959371	1.49533086663367	1.00522133925555	1.00514441875425	0.99571603566111	1.25532185066281	0.92432314067726	1.15992425220107	0.966815508442333	1.05824255706558	0.926399911992236	0.944859910928891	0.997432943759829	1.03104860885318	0.989209186901666	1.16809306387199	1.68057766302155	0.921586482418701	3.74170349384336	1.19892231725512	3.15071454498868	0.917940286075646	0.940371765337776	0.916870811314438	0.954673999043304	0.935076853119786	1.03235349780693	1.0122393533013	1.44496708236507	0.996787242818917	1.07816644227194	0.925580319220837	0.967118646966689
Gene8505	0.902282078415314	1.16367954318695	2.26958655707876	0.989361390945398	2.13525496299995	0.984776700653189	0.899041571164303	1.04669302630496	0.92607168559881	2.06183387866745	0.9106242032458	2.20203601670705	0.934097193441063	1.0203175449084	0.955461600709226	0.93743254857931	0.969178594775204	2.59792413995741	8.50518363493308	1.58526383913663	1.04512246548377	3.556445850123	0.933171253252011	10.9580366986332	0.878933210822434	0.865684977650494	0.892689468632329	0.847169272734445	0.979963258304907	1.26370385790921	0.849431662823128	3.68886837609727	1.15698365871503	1.30081731420381	1.09003189446518	0.980394848001605
Gene2624	0.913367315723966	0.927564084064559	0.968101270544101	1.20573257717087	12.0760617226151	0.960347106558321	0.926813092526785	1.41900237653459	1.01046190357776	0.976708091693223	1.05933815873097	1.04005169457736	0.947323632237567	1.18052816804919	1.01191995409612	1.00011586233851	1.00682960999684	1.01997493272049	0.951392777024217	0.951212766865169	0.984477044848989	2.54270666870628	1.88906093043368	5.30244505248207	0.981914845551496	0.978642261512238	0.983268480251996	1.08813848452004	0.984053992803613	1.00373749435725	1.02796806678815	1.08340816470413	0.979822336542391	1.07131779644933	1.03386691634211	1.06020186562104
Gene8594	1.02461552039692	1.0398934032224	0.972603887520694	1.05776220278979	0.937784516220892	1.20717902708125	1.16296891256432	1.07823182434257	1.01412906314656	0.956832053753953	0.979963258304907	0.988724347971641	0.984153666325521	0.966398564918519	0.95419930791816	0.994873557876641	1.40628243920641	1.0075261618165	1.0774507489317	1.03232096057947	0.993202547135548	0.990040978497634	1.02064976619233	0.97848775580536	0.980531439511073	1.00615484500352	0.986665551846556	0.974338216681172	0.98862791977263	0.98788998378228	0.969587798271404	0.962281367443405	1.05882384956645	1.17718661204921	1.00799406845906	1.19428353465069
LZX-Unigene8972-All-g	1.03030758790741	1.01194811572833	1.01937925149437	1.07770250275907	0.99266977738367	0.984553361422096	1.00209458536049	0.9773192541825	0.993650613296989	0.998408077301414	1.03855982724663	1.0360148825359	1.0172104042579	1.00024715598941	0.973836129106084	1.00560116087862	1.04086925523361	2.58676073406645	0.97708144096789	1.08328164537798	1.53845476804878	0.963129405027721	1.01091223651892	0.99570275920535	0.995734982030631	0.978421421403503	0.991256781804343	0.974540000288316	0.99816119287028	1.05887392600922	1.02036378070826	0.980550487895776	1.01246289429355	1.01716942312951	0.997554538571217	1.0628033120622
Gene9213	1.00907389346605	0.987916898450544	1.03780523959443	1.01678820660273	1.01262405884138	1.05011118697147	1.12093697459952	0.980786885000502	0.995604494184448	1.0015529219713	0.998644177760162	0.997405155123985	1.02119522911983	1.0030227768959	1.14749060440799	0.977144200410049	0.981759747659022	1.05332248208888	1.00575063888658	1.06493569105669	1.12581182026677	1.08898052553843	1.05054871361911	1.00808912074777	1.07716993668908	1.0442178809771	0.968375829861613	0.951212766865169	0.960759792532888	0.990049855146508	1.06040260696061	0.911807772962195	0.953923035718653	0.875348313849768	0.977795545946213	0.945989497519304
LZX-Unigene18561-All-g	1.03662026923725	1.00908101346701	1.0143567194233	1.1112686602904	1.010218483093	1.00226310427872	1.00170712253976	1.00322190391808	0.993332970198164	0.998175581608133	0.996359587581105	0.995386306137939	1.01669185597839	0.999948084332188	0.960738423305876	0.991642360736909	1.0589909225657	1.10167876280312	0.970890943667321	0.961088725689567	1.00492802330574	1.32479446446286	0.933968771098827	0.981394183921188	0.99978060065208	1.03892506670892	0.952532262857789	1.04693761408707	0.996689026941296	1.13686258972613	0.990871417732078	1.05275333814237	1.3069741836842	0.987652855647208	1.1154748129799	0.99236193897191
Gene16264	1.11906518019697	0.748649909208949	0.972505105317996	0.834146736852843	1.08389425913036	0.920609858480685	0.863658895739257	1.06613789051312	1.14882717803763	0.747127027075261	1.03825742974479	1.39945614803749	0.876574117676299	1.42976221311145	1.12185424211555	0.99207632720907	0.913108475772706	0.820285496213658	0.936753587668606	0.871984144397264	0.829142204272082	1.12825873803209	1.18949385090238	1.09163719501019	0.902929852617108	0.936138643681888	1.05092121026077	1.15459579466284	0.944163178117706	0.804691658177211	0.73053935065086	1.1164649672356	1.10499363293741	1.64462409177087	1.57182746420556	2.87421107273114
LZX-Unigene36058-All-g	1.04505303412777	1.04217752044461	0.977694858087484	0.984112557097397	1.07805032964171	1.08365960051835	0.925201517025166	0.897854097520571	0.934502247893537	0.943568322945064	1.25262327734406	0.89438296652211	1.19025222477717	1.02219220010239	1.03386691634211	1.1746707302197	1.24006712718904	0.891654598642111	0.855211173656899	0.845489818228635	0.881009073839234	0.986489040060526	0.852805382806545	1.1949796358959	0.984593487709266	0.988601543376293	0.964845610621878	1.10356593935964	0.99399958303892	0.976519376204851	1.83439395554414	5.23068707550439	0.871681830377378	1.35822707008635	1.05150950486737	1.10979034038785
Gene6452	1.39887933507218	1.08935458865147	0.769861856322781	0.897141904926275	1.23891259382343	2.0472238144959	1.25431890042554	0.742547439155791	0.729836281369224	0.911086093532111	1.14144496265261	0.620098820559421	1.55143058424453	0.655611452060901	1.3884287602828	5.38634457059755	0.947888449863627	1.38023118126464	2.61804084740229	1.39449693342831	2.60838024055933	1.47614469572926	0.834888473472975	1.42341093006603	1.65326397331391	0.874506272545133	0.817756462224081	0.693488545131905	0.807862334197098	0.966607359373828	1.86169383576836	1.0211472219814	0.978336445309667	0.729836281369224	0.855077728297871	0.882738416857763
Gene7995	1.60945513644391	3.13012085387805	0.970967394223815	1.08239316803896	0.830057609288044	0.970595113879875	0.912896929418239	1.10182512416705	0.878781384185793	0.924262774345773	1.28553542239755	1.23306555057176	1.06699715332736	0.878933210822434	0.979822336542391	1.00666421490997	1.01384285485273	1.36241749065871	0.981902486859067	1.23186869187613	1.07377430778499	1.02216903933822	1.16553973776376	1.00030347291227	0.994491127966071	0.986148303217623	1.03483376481168	0.981516879614787	1.12111138503974	1.02868856933356	1.00924408977428	0.983290817651145	1.0582895965503	0.991054182813773	0.996114739846644	1.0050768084659
Gene11034	1.04645434113558	1.0324099713546	0.953923035718653	0.962608972921465	1.00398588208252	0.959060367396585	0.924845360094983	1.04957678680022	1.04871096682225	1.30516122993068	0.987840008382505	0.919240801108453	0.976119403585266	1.0735378023896	1.0241975718249	1.00213514740162	1.06129675628591	1.01904550633813	1.20573257717087	0.943251513120242	0.94840750839829	1.01510866038148	1.11182229865705	1.00901164725667	0.972683540802497	0.999491214189118	0.969279047936832	0.963093137442351	0.997063432064802	0.996765878393543	1.00221197454425	1.06208651796568	0.996944595133504	1.08530702312068	0.970530601015776	0.995977559084106
Gene6793	1.06158469335637	1.00062609900562	0.908778932754378	0.991331007847755	1.1157037939994	1.0015951650137	0.998426280634552	0.878523599735916	1.01785879612988	1.21020124857225	1.24643468860757	0.850565029131591	0.975604920502311	0.827890628078834	1.04826264699017	0.972740806222909	0.998519269527407	1.10936244578362	1.12261941748366	0.916112334975418	1.05642037099177	1.17593091675638	0.920403795869861	1.01232142286414	0.984112557097397	1.08299384064929	0.955858303469512	0.900071162900379	0.972290081477279	0.977735435831877	0.86773812022702	1.18282075562754	1.12416721790742	1.03803087166825	1.07641761703281	0.955428269597892
Gene16535	1.0027468758608	0.996593876765745	0.99456090556225	0.993074364167241	1.01638321777763	1.049486407225	1.03406792913764	1.00934835004508	1.08335180637555	0.990489291531811	0.987929831018823	0.986906509935916	1.0046033461347	0.993765077066989	0.99571603566111	1.09696840054544	1.06606364157231	0.9935319047161	0.995914928899667	0.995283511485787	0.997087761407077	0.979619558462889	0.99544853796064	0.986838427067724	1.00774812876966	0.99354339897407	1.00198358827688	0.998109265099186	1.02177162604562	1.01789761996044	0.997091024862074	0.995551500785533	1.00096421865014	1.00674224939335	1.04113085188539	1.02878229982546
Gene12843	0.900978484866499	0.890903777816983	0.944711209311527	0.976435974716408	1.10517699349112	1.22081692652333	1.33318820623355	1.36713036042645	0.941231812284695	0.978736685945531	1.09662793787834	1.02769288755565	4.84788133494906	0.950759061891256	0.97041243933627	0.986233380410802	0.99499236666574	1.11064190109929	0.955604040484071	0.955698724829993	0.961431210782125	0.990857099441905	1.10710025854145	1.01423366973068	1.14207948298968	1.01510866038148	0.988579624672685	2.02843932868812	2.09092118662067	1.00349619263862	1.01455833602509	0.95364059086725	0.966059006594337	1.07405097004853	1.13586025346087	0.991298561968678
Gene16932	1.00685834512326	0.961478637517954	1.0001255589829	1.02384028095255	1.01110305863255	1.00769635305871	1.01619873227359	0.988749562650888	1.00111144968219	1.04726846328222	1.00641112490785	1.00429037886961	1.0382382494125	1.01217612154247	1.03433533067096	0.986332613649141	0.985442183087643	1.08854345147052	0.973319362703978	1.00681995847308	1.00639615241101	1.04170000176604	0.973009374252731	1.01296031482418	1.09696840054544	0.950502077318596	1.1333991951308	0.981582381072761	1.0411966723273	0.999833257097581	2.05266518486234	0.984112557097397	0.972835169761083	0.962212562459149	1.07763700587309	1.00739363794581
Gene2270	1.00949967780415	1.00449118250963	1.03400565426542	1.05323389198801	0.983377389568338	0.993472625357884	1.06066640111545	0.988749562650888	1.00111144968219	1.01077889729964	1.04636196006904	1.00429037886961	1.0382382494125	1.01217612154247	1.03418097574354	0.85187840286964	0.94831678568748	1.09482861524126	0.859481774914579	1.08026817864629	0.814809026138903	1.03081587708669	1.0047794920047	0.992471654370971	0.858625326878381	0.958877092258606	0.911644909850216	0.92248959148737	0.993212477638619	1.00019517829791	0.920609858480685	1.03737256936205	1.09235792826795	1.14190183262313	1.1579314175303	1.36510737872874
Gene13559	1.00414184131016	0.977481310434036	1.02398258093856	1.00937670766419	0.983377389568338	1.02124241382705	1.01619873227359	0.988749562650888	1.00111144968219	1.01077889729964	1.00641112490785	1.00429037886961	1.0382382494125	1.01217612154247	0.99571603566111	1.06618695908869	1.02142196526185	0.9935319047161	0.995914928899667	0.995283511485787	0.997087761407077	0.979619558462889	0.99544853796064	0.986838427067724	1.00774812876966	0.99354339897407	1.01906172054275	0.998109265099186	1.02177162604562	1.03849247581615	0.997091024862074	0.995551500785533	1.0211472219814	1.00674224939335	1.04113085188539	1.02878229982546
Gene131	1.07241617008861	1.20941829967667	0.933769129527699	0.94840750839829	0.958550295984972	1.0402645624731	1.03530823436296	0.840583938958082	1.1178870078002	1.03271303918531	1.09728832081504	0.843390087358215	0.994873557876641	0.770771516081492	0.990239404837062	0.987081948538241	0.972529485158219	1.02210803600978	1.21543827355236	0.999127150010015	0.967887420306794	1.0010561140496	1.02344642755613	1.03480722466562	0.978837816035956	0.915258485223168	0.99222092130647	1.04050677065956	1.20717902708125	0.951173362582338	1.00447053628557	1.0500685381729	1.00784541160348	0.865834765357528	0.954417269780381	0.941321887422672
LZX-CL7486.Contig2-All-g	1.01765219322447	0.993972318413556	0.995687469607412	0.991974245030789	0.935732757415266	0.95446727014259	1.11798911468864	0.946882493193236	0.966962771483769	1.09434407793824	1.09441127037522	1.01238149367795	1.10436870162403	0.976186220417376	0.949157701454544	1.0734713844806	1.00972997451207	0.995561320070261	1.14537693191725	0.885566291350095	0.953464993708271	0.908446544102446	0.945703174141944	1.00825098985959	1.05671939923696	1.00645121609053	1.06464329205751	1.10203369238013	0.965298559903759	0.953257119944643	0.9313411184069	1.01047850446245	0.919493847348539	0.950424818447951	1.07131779644933	1.10499363293741
Gene19945	1.01541432697955	1.00449118250963	1.01091223651892	1.00937670766419	1.00611654997698	1.00769635305871	1.01619873227359	1.00675002975828	1.00111144968219	1.01077889729964	1.00641112490785	1.00429037886961	1.0382382494125	1.01217612154247	1.00664318846739	1.00509315595168	1.01367224092174	1.69224487504989	0.981741148960875	1.04654726198888	0.984451898172345	0.997031502980653	1.01341567467837	0.981561579335505	0.996711490189805	0.974929534539575	0.98957631418171	1.0037625047106	1.10129039985063	1.01217612154247	1.00908956533083	0.998057333146157	0.996873026264448	0.990871417732078	1.00358461805141	1.07007988707111
Gene19881	0.956216089542462	0.989311790164782	0.981616858750247	0.995609135281303	1.01958734569952	1.03144933424294	1.03668750946251	0.949579049754713	1.02011647852737	0.9722224360571	0.971388282318271	1.04576167737187	0.99296756613647	1.10936244578362	0.984272057250767	1.01669185597839	1.00805597479438	1.13237372282686	1.25742091549202	1.01864566463381	1.01579226613716	0.958040568542385	0.984356124704277	0.959779038762916	1.00184119679463	1.00167689033676	0.993814553025258	1.00905376938413	1.12568097328226	1.00768500333492	1.01221603512101	0.99859458000419	0.991246797448632	0.994448280016296	1.02503093080823	1.00987628953987
Gene6397	0.993699857069488	0.961478637517954	1.0001255589829	1.00937670766419	0.983377389568338	0.993472625357884	1.01619873227359	0.988749562650888	1.00111144968219	1.01077889729964	1.00641112490785	1.00429037886961	1.0382382494125	1.01217612154247	0.99571603566111	1.01358378414836	1.12255239669068	0.986171342722099	0.995914928899667	0.995283511485787	0.997087761407077	0.979619558462889	0.99544853796064	0.971641143302466	1.02668336250841	0.99354339897407	1.00198358827688	0.998109265099186	1.02177162604562	1.0803698899226	0.997091024862074	1.01904550633813	1.00096421865014	1.00674224939335	1.01533245333139	1.02878229982546
Gene6537	1.31496447860789	1.00353399848784	1.00693664136251	1.00242912599308	1.10506869148889	1.11478049816925	0.997000410935089	1.09647753163016	0.989332489591633	0.9943524831217	1.07293400697778	0.991541572109271	1.01037194675416	0.996652316026589	1.05425852487012	0.99879176599716	1.16442169907556	0.947323632237567	1.00667486691014	0.949364361632791	1.03246271334161	1.59526911716183	0.979981996123712	1.63674308940021	0.971921358462326	0.942100701685441	0.954054624209367	1.03689877398128	1.00212394989231	0.97867591214868	1.00892814128675	1.16367954318695	1.15539584931773	1.06567418705917	0.978736685945531	0.999002503012424
Gene15149	0.929760375284638	1.18727607062633	1.05636538096558	1.01540668138109	1.19998228346453	1.10136149572657	1.16037204845168	0.95417045197117	0.962814473484795	0.952075698313211	0.950160544912005	0.998246941942057	0.954735731407227	1.10203369238013	1.53551029512969	0.889684111199007	1.01019867040668	1.02794688697008	0.830057609288044	0.972006196005789	0.853872823973364	1.41171755756483	1.25431890042554	1.8753906103798	0.877222177132054	0.962050685111307	1.01773940765439	0.78066625700008	0.860203519236039	0.969886379762992	0.723601128633206	1.13071481018185	1.42617127896276	1.18306249727215	1.1715458496813	1.50387281423863
LZX-CL650.Contig2-All-g	0.998547579222755	1.01996302025982	1.0001255589829	1.06951853946623	1.23379896786798	0.993472625357884	1.01619873227359	0.988749562650888	1.00111144968219	1.01077889729964	1.00641112490785	1.00429037886961	1.0382382494125	1.01217612154247	0.990372037629548	1.02551188415457	1.04271545839012	1.31020941365807	0.991185463185591	0.990369353317846	0.993102675811573	0.969911735920521	1.0188251513514	0.983638053266253	1.03528357008829	0.987989495361125	1.00831291993636	1.01429472690665	1.01285691579834	1.04892926901017	0.992465868130444	1.0008523491778	1.018313848412	0.999267233525158	1.0067791915367	1.01748043334048
Gene4444	0.911172445803925	0.984612151839988	1.07336457029277	0.965132553737181	1.00497739045576	1.08076940982388	0.998395179343841	0.99613514211838	1.18322493921501	0.925825911714923	0.934407300127736	1.12770712904217	0.957430446664565	0.927624460252465	1.09416604503013	0.982537138751802	0.946171725567837	1.02357669532579	1.05512763513928	1.07264374537119	1.04342046957022	1.15472794988354	0.958398432477634	1.06485901562035	0.965298559903759	1.07249861143872	0.91095652014676	1.06963208473149	1.04148726930286	0.949195682842968	1.13546584456218	0.917138258453336	0.991216568641581	0.94606931136559	0.991579200035526	0.960040448765087
Gene1470	0.857244097059743	0.939550910986761	1.26455930272517	0.915514317134556	0.873594314478222	1.25946828319469	0.954635371967183	0.995463746303573	1.01177699122846	1.26095468231694	0.90982488854056	1.13800288846446	0.985274754938242	1.02055235848208	1.05476360537469	1.18912178904197	1.00005736747351	0.943216546569295	1.01182730229759	1.106209098143	1.01273749852493	1.00359343403476	1.04275560754254	1.01641073248919	1.08950843104099	1.11424627076577	0.988442656561015	0.88131247039366	0.962022592628602	0.986196826496267	0.822419343371663	1.01233624628223	0.922352838338173	0.918329754799203	0.933370441336256	0.927761373982593
Gene7171	0.997155720165782	0.999404080205484	0.996610091886386	0.993146804257497	0.956112525340159	0.982330254602279	1.02932520397892	1.01310318120926	0.982716188466315	1.02450873723624	1.02247818098802	1.05836963376252	1.00190080219884	0.991768234010012	1.22609782879611	0.915405669113199	1.00587360066532	0.889747212010264	0.738973165913811	0.926183905209364	1.12511805728647	0.997270787105686	1.02133662536182	0.994020106398398	1.16478006116495	1.03315112471244	1.05236852947446	1.11354426253267	0.981256868586444	0.988513713627117	1.14336696864607	0.82347286001699	0.709719982717288	0.841475194044326	1.1543853179333	0.801921557880628
Gene15384	0.971175222712906	1.11745859980857	0.988945157977903	2.13896870638518	0.969212068661769	0.998804072570601	0.989824599135392	1.01235156155535	1.02868856933356	0.985188623110946	1.12781127953076	0.982102050695408	1.00005266072589	1.06768370547903	0.935615563554134	1.59705200096331	1.14967702257209	0.941147074204304	1.01785879612988	0.919085284783216	0.955817155114988	0.917311546942169	0.945911666224968	0.872794387523018	0.942462870426398	0.941757689620367	0.993945512783529	1.04987302799296	0.984705834660594	1.33470477352662	1.52196573860997	1.00523347302028	1.18666031912591	2.40555924828164	2.84440641683134	1.66364935606872
Gene19615	0.770328674529589	10.9580366986332	1.22639765847508	2.42696047960326	2.47589600392897	0.835926986116642	0.824901396562338	0.832894200538323	3.30827622347158	0.819026587607979	1.57321036949779	0.801489486806167	0.881434222195999	1.26585287534929	0.972603887520694	1.20378182385045	2.05782553433963	2.19538806066501	1.21208763955126	2.1437227666835	8.50518363493308	0.992380864503306	1.85335738212521	1.02525964761609	0.998239578384475	0.98839833344112	0.985040502622057	0.987201385888496	0.997633305297366	1.00316033424056	0.971002867896919	0.99857872982083	1.01057861627153	0.984700563363559	1.00544770655653	1.00026843312546
LZX-CL4659.Contig1-All-g	1.02400429886251	0.980686482879792	0.992972816398681	0.989976567668725	0.954275871097404	1.01665834406927	0.983042260517434	0.996915412304895	0.957500386248167	1.03064276626997	1.01915931648742	1.06345034282713	0.984945610316121	0.967341389317719	0.901560844235159	0.932346112657665	0.937319141913976	0.928777541873714	1.21329212455853	0.990990275970718	1.10458095003794	1.08716076755693	0.938727190020387	1.0256228590121	1.87816936572674	1.33648843969098	0.965547637717916	1.00330646827789	2.64049775425604	1.49388812409563	0.795815037165161	1.30791959513034	1.02737543165661	0.932138162713728	0.82106417419827	0.962324434620617
Gene16209	1.22456681623715	1.14117762671844	1.29746618575545	0.869169425433442	0.663505206701248	0.841901271016303	1.16710516214342	0.660019864885523	1.05833187393547	1.29416612760673	0.92248959148737	1.23098314403872	0.826685792664017	0.607346499780562	0.957097913908787	0.99189658070325	1.0149848922872	1.00196998614321	1.00465078982865	1.00005736747351	0.976958226274486	0.995380005157451	0.935357808234686	1.00246598206543	1.05591111778741	0.974643950093489	1.05219984757142	0.976484571042762	0.979239260829069	0.995034175286642	1.00271939406531	1.03589491725587	1.01942345603204	1.05481068570841	0.994035268396849	0.985401124991416
Gene5326	0.995354105779299	0.997390860678167	0.958275094699555	0.977386155633126	1.06500231878683	1.20666236245072	1.03248341860276	1.15726557062055	0.918477104584661	1.00382649502947	0.969023193488036	0.935232133139369	1.0175695822513	1.02848518272126	0.972481400204562	1.39607127811628	0.966155466437729	1.16669772804836	0.685576295609618	0.971204601149654	1.28097872959548	1.15539584931773	1.05187807287444	1.0921921867584	1.3980909339859	1.40628243920641	0.858977816389434	1.3166235886717	1.01132403777887	1.02963630188345	1.12918673733536	0.866563585808366	0.992455168270733	0.647339468271671	0.706104904383235	0.825948200273191
Gene17302	1.02707073472157	0.932805380088965	1.04557397915275	1.02660592575169	0.956993725339699	0.99742180362532	0.979554953174604	0.980489812398807	1.02030985260137	0.97269774855077	1.23221236299447	0.969114137517696	1.10956389347813	0.979273846639407	0.99571603566111	1.02270472317088	1.02142196526185	0.986171342722099	0.995914928899667	0.995283511485787	0.997087761407077	0.979619558462889	0.99544853796064	0.971641143302466	1.00774812876966	0.99354339897407	1.01237546747538	0.998109265099186	1.02177162604562	1.01789761996044	0.997091024862074	1.00350053166774	1.00096421865014	1.00674224939335	1.01533245333139	1.02878229982546
Gene8583	1.08245363578809	2.45408242201469	0.845733843813999	1.10175465802944	2.54270666870628	0.866855224780076	0.875898517793011	1.54316288255778	1.09662793787834	0.887746906579402	1.41350355283547	0.90649769257609	0.998482878265808	0.855552808131223	0.975909957779464	0.952451036041501	0.970071189003959	1.41171755756483	1.125369010584	1.31995532665305	1.37819350349714	1.0779017619569	1.28586954984352	1.10301675291549	0.945703174141944	1.05401737097056	0.936753587668606	0.859129042867846	1.04848738997209	1.07336457029277	0.904123571594448	1.53717154598757	0.904789117725483	0.92700626931659	0.922162924029537	0.992813430301442
Gene23249	0.999595553840054	1.04514877528811	0.992676418962573	1.00190080219884	1.04084684375827	1.04901557311718	0.990049855146508	1.02036378070826	1.01113859738024	0.948119889211621	0.950502077318596	0.979754007930686	0.979625999615758	1.04324827251563	0.985564902921537	1.00363264354776	1.03566150975554	1.05382436168719	2.64049775425604	1.140370224726	1.37880516540823	1.12484769286279	0.985569445732436	1.07527883206067	1.01326292590863	0.998696830855169	0.998187629582788	1.01057212646056	1.00721625838776	1.10614001114609	0.986656236964107	0.990620939923314	0.992376364006477	0.995468875111668	1.0002047501429	1.01143737347879
Gene7337	1.10175465802944	0.983848511665909	1.05665092385028	0.963715658462824	1.05578359681046	0.93642734873129	0.938307359705237	1.11754636439965	1.0605599755171	0.982317667593129	0.994528089264279	1.10227665872201	0.95482234955418	0.924127462738002	0.990192856603969	1.00027573923491	0.998566730415572	1.037345308972	4.33295059449447	1.18178751475373	1.01176353358638	1.1122791935381	0.960887695699289	0.98102556218628	0.999574693464236	1.01939359346253	0.988302291753406	0.962755741569548	1.04497420629272	1.02799430810341	0.9788765192383	0.958297620435865	0.991484639221513	0.949876104244578	1.05054871361911	1.0674101311954
Gene13167	1.21568246853767	1.07722487213993	0.81325712249215	1.21351510183513	1.1054586446638	0.870347623946502	1.09461312798236	1.03124875295937	0.754176067835511	0.763274627574704	0.889952529008076	0.766311934645658	1.20066853755544	0.971984497498394	0.990918524236891	0.743269330810828	0.718167607451946	1.16567197494376	1.04203732974376	1.08623489113245	0.978984793878841	1.00707054735396	1.04762371732725	1.15875575118826	1.53845476804878	1.01618958433881	1.96765927625358	0.789605635844963	0.839808300791118	0.831245686747593	1.00245886640991	0.798233230069832	0.9953154942733	0.815756320053632	0.753223405376462	1.18791199904462
Gene11114	0.91592369521814	1.02294699007136	1.09596886240819	0.947487480232587	1.03682862792706	1.09851729651478	0.962212562459149	1.12207021241298	0.902929852617108	0.950017963208152	0.976519376204851	1.09818858914228	0.990192856603969	1.02304137855075	1.02364841957674	0.965428214708466	0.980932750129761	1.21131565507572	0.980235984287377	1.06729490135902	1.05776220278979	0.906015410242132	1.07241617008861	0.983836654987668	0.99757548422359	0.997481086278183	0.99392933521018	0.993726574162468	1.00269944588959	1.00208390972995	0.980881283547684	1.02357669532579	1.33262852451836	1.18666031912591	1.16780117451177	0.947712659815747
Gene241	1.0589909225657	1.02579841805614	1.0903666194881	0.956178767222842	0.94150661404241	1.05628583416915	0.970351560901835	0.935564501109567	1.01193789994622	1.04093014363102	0.910540185263337	1.13215139847138	0.926519937857509	0.986380137499169	0.953532448483406	0.917940286075646	0.98496864687432	0.845211850915459	1.00323125047662	0.766784492525712	0.884575070313398	0.898954496276504	0.961134471849399	0.933317154009314	0.974611986113524	1.20810554891782	1.12357418444017	0.977567261381523	1.73508896933886	1.33060171722445	1.11365384951437	1.20102953658805	1.26129552851581	1.25319546210233	1.25510393765052	1.23306555057176
Gene9665	1.27679065396201	0.883208932235638	1.08310433805587	1.1974581765062	0.874348427953611	1.19371766006518	0.967010225909498	0.92419356721056	0.958398432477634	0.972877326439277	1.03508396203063	1.02050603829755	1.00248186730315	1.06177218698492	1.27466876165625	1.07612608556997	1.05344549337303	1.08304379930546	0.939257641773071	1.01044558590027	1.15661390141973	1.14552719314937	1.06581775281059	1.03679735628064	0.952667144434616	0.955020163140402	0.932036489730104	0.939687988661565	0.955385487015005	0.980097760990092	1.03166527699906	0.983042260517434	1.0158277965541	0.886513864430872	0.980951572566361	0.975604920502311
Gene8535	0.970171319977392	1.04845242900968	0.942362847342468	1.24976343646058	1.04845242900968	0.9232066639768	0.902039448102799	1.11217358064681	0.895543194608143	0.885481637628698	0.91571386392547	1.02564441285555	1.28774194988872	1.02124241382705	0.881009073839234	0.995296557488564	0.991203064433768	1.76757229127145	3.556445850123	1.00370732798672	1.90001700593024	1.99640015805844	1.4684683020494	2.16243642620029	0.758909522489577	0.710487993080156	0.738973165913811	0.703360194172493	1.38023118126464	0.815052095748637	0.693488545131905	2.25868573532563	1.25630008059249	0.708557043939837	0.807862334197098	1.204734903915
Gene19989	1.00995772867312	1.00036812485209	1.02121578581091	0.998095466689635	1.01355686615092	1.19575919270599	1.23098314403872	1.046266697617	0.983536054124251	0.988566833618585	0.98592977247607	0.985055646131319	1.00278319529114	0.992506871325354	1.01110305863255	0.995026908987513	0.993289925166044	1.00481830336461	0.957920035249568	0.957920035249568	0.963583796203321	0.939975610663428	0.95191151172432	0.913518460120647	1.40690649956144	1.29107084866027	1.24463958691531	1.58914305348097	1.0347301357061	1.13509404245949	1.21543827355236	0.991974245030789	0.98723388485933	1.03253198497414	0.99189658070325	1.15776670836701
Gene10995	0.93743254857931	1.1467945484375	1.12025501326664	1.01990928568347	0.860360475970967	0.931242454724857	0.924996358555859	0.978102397028646	1.4092488367964	1.02294699007136	0.93436156919135	1.0775678394482	1.07954225647311	1.00141001415632	1.2491281385414	1.21472360969925	1.0314217595206	0.970299815647517	1.0398934032224	1.00226792355965	0.975315191811379	0.999085855509937	1.03448024250561	0.998022990223196	0.984743323530456	1.00624951826341	0.943371835957128	0.946328101967177	0.938727190020387	1.01059016528767	1.01870599056207	1.07959276843812	0.978435545074574	0.923111280517358	0.971466908345551	0.963818260292774
Gene55714	0.981741148960875	1.05481068570841	0.993945512783529	0.998611099725723	1.07051854221435	1.00936666815639	1.00666421490997	1.07775232635585	1.02642107515951	1.01924436529426	1.01811225864839	0.978977035448856	0.997990599856705	0.987727312054186	0.97354333179651	0.993086359650875	1.51788457398936	1.00612341674182	0.983290817651145	1.01050222091043	0.956832053753953	0.999223782766187	1.0380504917573	0.989184636170512	0.997018617244536	1.10072928949612	0.987374605859949	1.08522347912547	1.00696316706137	1.12971437341536	1.00549897890306	0.976578919681053	0.931242454724857	0.984238465322014	1.20885902440989	0.974223890257686
Gene4137	0.984477044848989	1.0137887180837	1.03491995384703	1.04912633344382	1.02929038835259	0.996587888998183	1.00846545058554	0.958150844089354	0.979140281858234	0.982915877489709	1.01861954519201	1.0545297177214	0.998411660140435	0.988362617562929	1.03711409674052	0.981872736547167	1.25385844583164	1.08827935895688	1.11583230834177	1.01517765015701	1.03218852122983	1.00828428639267	1.06060831354673	0.918263062547646	0.981795829610131	0.978247824338522	1.02172045036089	0.952618399899321	0.942589954717728	0.953892366886618	0.985581375028098	0.953326033531492	1.0647302545795	0.837240928568696	1.06925342307053	0.966641142974214
Gene39087	0.979198547626154	1.01979147051846	1.04842277167487	0.994517836657741	0.975657661523685	0.996855832530671	1.02688288941381	1.01644252855475	1.11754636439965	0.966342570184861	0.989691909656778	1.03953510207987	0.98957631418171	0.974312150068709	0.958808666281471	1.0528759035034	1.12547369953848	0.983638053266253	1.04287369708235	0.963236177544445	1.02224806434185	0.997338890095331	0.958189135795201	0.97689395073281	1.01799021185685	1.02534860429225	1.04665580493077	1.01501362746544	0.991298561968678	1.00544770655653	0.975853999104486	1.0077401580803	0.993665347020357	0.98755430629938	0.991100094436153	0.994636071711976
Gene16941	0.964415140821526	1.0211472219814	0.942061250120942	0.989948717072099	1.01539215122847	1.03543047038379	0.955166463644331	1.00103419330311	1.049486407225	0.974797949971547	1.02734705281069	0.942808806606968	0.97625587349232	1.0402645624731	1.00813595751683	1.12367385521471	0.990087087432258	0.994758514477804	0.909573324965958	1.07399871489162	0.980473630930747	0.920281769057823	1.06308250645469	1.00200656020918	0.977052785138626	2.77813041480354	0.998057333146157	1.05129031955322	0.949692736485829	0.993225032747257	1.00640803397857	1.09148246513345	1.00669504833902	0.947221241482495	0.964594014807136	0.962076814262663
Gene24543	0.947323632237567	0.924262774345773	0.99816961887749	0.991945700880351	0.996188539533853	1.07146906049928	0.99084757518294	0.971962696092232	1.01782559175545	0.966962771483769	1.10560017208478	1.0109380338304	1.10280325678729	1.14349117998324	0.946363256657747	0.97443664421369	0.966940996128609	1.04590241171929	0.999938981585891	1.03206579035882	1.04583542158015	0.924262774345773	1.04901557311718	1.07448585983492	0.981582381072761	1.04086925523361	0.997169282094187	1.10588231604076	0.904308616952307	0.893634337924317	1.10768896042621	1.02352723824856	0.910388903121106	0.928249166685858	0.914663035368317	1.09188479736211
Gene2560	0.99238942280296	1.02497989538874	1.02996896502759	1.01330288517204	0.940077383679478	1.13558322887071	1.07979800438821	0.968992976628766	0.942626111579165	1.07057886298801	0.985560360110639	1.07662967274171	0.974338216681172	0.952417294794305	0.948528550100255	0.983536054124251	1.11712137427944	1.05467725862086	1.01645460515214	0.967200867956296	1.02840147566373	0.965547637717916	0.941971437265193	0.949264785786249	0.97185614090846	1.01324768049369	1.01449623083719	1.02977797281735	0.982702257618455	0.985666821079077	1.07382767687586	1.07415839636593	1.02356130348913	1.11879511337489	0.984757372733119	1.01473976333231
Gene9465	1.08950843104099	1.49724283613793	0.98741553789176	0.953573903892635	0.905115885521302	0.944377942428581	0.931083592043518	1.19214872948993	1.53075772384766	1.02774135707925	1.09289551349681	0.971002867896919	0.958427042212926	1.196950605654	0.99571603566111	1.04437859956065	1.06606364157231	0.997147068656935	0.995914928899667	0.995283511485787	0.997087761407077	0.979619558462889	0.99544853796064	0.993399306592459	1.02037141615323	0.99354339897407	1.00198358827688	1.01610178462659	1.02177162604562	1.03849247581615	0.997091024862074	1.00984404052873	1.00096421865014	1.00674224939335	1.01533245333139	1.02878229982546
Gene47820	0.993699857069488	0.977481310434036	1.01784337399783	1.00937670766419	0.997296015383086	0.993472625357884	1.01619873227359	0.988749562650888	1.00111144968219	1.01077889729964	1.04636196006904	1.00429037886961	1.0382382494125	1.08526525112308	1.32149714298483	1.53845476804878	2.70048504420915	1.59177414206828	0.896663875970955	1.03122476289909	0.89510359608673	0.91095652014676	0.963434521219423	0.991359294531947	0.90378035588701	0.873191396189726	0.920001410846064	0.857607637580297	0.975836215614093	1.12559038868826	0.989025811117027	1.86817306099074	2.2316768492334	1.22495913433374	0.978005280247322	1.04718313187613
Gene37907	0.979844483987602	0.982619597231431	1.01219840059831	1.00076548811027	0.999552034741542	1.00433642734315	1.07434857340078	0.96690518094998	0.985717546504846	0.990908866960001	1.06664839058319	0.987374605859949	1.13237372282686	0.994105496333763	0.961004972753548	1.04699406922774	1.0005628837043	1.14463670451858	0.98335933681141	1.09402763012717	1.02226346139223	0.889249257358292	1.00104286691782	0.891766290959137	0.964640248007635	1.03614791762039	1.07796802412539	1.05763344308786	1.20863782638484	0.898476022255949	1.00740631058869	0.957861187417639	0.993699857069488	1.0445880330068	0.899845376660011	0.969514812427606
Gene11211	0.947547538566585	1.00278319529114	1.03323468757592	0.977590633948812	1.01635458450959	1.11681991032539	0.9698624378743	1.13317358159147	1.08076940982388	0.944113189917983	0.950017963208152	0.988479074445631	0.965780854232667	1.03421171103336	0.811208681045206	0.836605586757331	0.922545309783292	0.893851848202154	0.886306524989384	0.915514317134556	0.713976370399877	0.993452854702921	0.870084455526163	1.00437080833352	1.14942201344878	1.33262852451836	1.14463670451858	1.2182136698185	0.911939329431343	1.12712311755674	1.0846133598713	0.980345831876575	0.853332473015767	1.10670956188606	1.14086174333113	1.62726799134426
Gene2163	1.14627135248921	1.07377430778499	0.906966549753458	0.980627831508773	1.21131565507572	0.943294082448505	1.0314217595206	1.14778857236304	0.888095665624029	1.02177162604562	1.17327170604258	0.882847504964565	0.975853999104486	1.0000636802186	1.0318412180765	0.863361459604392	0.882450649050732	1.23186869187613	1.07805032964171	1.12237541877492	0.78722420394962	1.00074872540385	1.38458277217443	1.07094491453248	1.01300934853751	0.989170882417506	0.976609094027438	1.11365384951437	1.15012853593394	0.833777018986188	0.821847633352713	0.916444166940629	1.12880567053641	0.998074777641764	0.741963910454662	0.795520839482923
Gene37828	0.98870152658155	1.01475501194983	0.977472393977022	1.03577441005999	1.00420621138811	0.997662701178712	0.995479416705793	1.03685580656933	0.97057663364824	1.03491995384703	0.996239826466206	1.05614671056992	0.993297359920774	0.979577746031065	1.21047731932389	1.1259532979042	1.08827935895688	1.12345924933458	0.9998159001963	0.928633020494086	0.991517847571623	0.987018208163604	0.955675683128918	1.02364841957674	0.942186732704801	0.933589015675068	0.997851925364534	0.942713362205486	0.990213256249374	0.983348860183627	1.14803535791026	1.04048024373665	1.09394622561331	0.999992913064742	0.979369287073446	1.10207282838128
Gene19936	1.02410188544535	1.01064619012227	1.03068436447029	1.00937670766419	1.07028116621305	1.03676093347285	1.01619873227359	1.03812053886327	1.00111144968219	1.01077889729964	1.00641112490785	1.00429037886961	1.0382382494125	1.01217612154247	1.04284061133985	0.993751150093389	0.997445483073773	0.991760944669032	0.991634914782755	0.92794138014308	1.00850190677827	0.990383965453162	0.95417045197117	1.01736133225989	0.977372531995476	0.97091673924493	1.00689323372039	0.967150140196672	1.08880708455613	1.14207948298968	1.01828898922473	1.08681010773998	0.988383494989837	0.998101828315349	1.06530960108199	1.00021603491692
Gene13829	1.81847995305207	1.07689864339755	1.0257298976435	1.73718109448562	1.25813387819177	0.946752791233393	0.902104523530367	0.997913084570923	0.911465047285321	0.994568778662015	0.961059423058569	0.982891570834332	0.963583796203321	1.05308099530306	1.05733064114181	1.13488042948385	1.01135703435234	1.09008371584509	1.05257978361441	0.800295463874305	1.15043262853981	1.12357418444017	1.01176353358638	1.07816644227194	1.0231861821928	1.06468866131541	0.960499982963568	1.49256044320714	0.938108869683375	1.00563390858841	0.924996358555859	0.911465047285321	0.973930395114761	0.915045887424184	0.794190867378518	0.89131842617951
Gene29596	1.15066254346413	1.01204458346206	1.21161593880073	0.89806597648828	0.939257641773071	1.16809306387199	0.911939329431343	1.25191282402174	0.902039448102799	1.03943531097055	0.901186203982747	1.204734903915	0.880269153184542	0.985717546504846	0.939257641773071	0.958461818461754	0.960159653822114	1.10837097632845	1.153305517667	0.985461431814993	0.88012746693183	1.02545127619008	0.78066625700008	1.0382382494125	0.992164023743981	1.1467945484375	0.936205415563375	0.974797949971547	0.957650020827097	0.978622952678916	1.02606519174596	1.06699715332736	1.01492460792407	1.10290913809219	1.1108277441913	1.1697668831583
LZX-Unigene13878-All-g	1.54481563779084	0.865684977650494	3.90124821983092	1.37279177140416	0.885088728139542	0.890450081457294	0.880477587197656	0.806811644025327	0.872149671599866	34.6996358547925	1.49972823864465	1.28728669961389	1.09576307497917	0.793446405865788	0.99571603566111	1.01358378414836	1.17514371219566	0.9935319047161	0.995914928899667	0.995283511485787	0.997087761407077	0.979619558462889	0.99544853796064	0.999136953362798	1.03034692449667	0.99354339897407	1.02179556298235	0.998109265099186	1.02177162604562	1.03849247581615	0.997091024862074	1.00350053166774	1.00096421865014	1.03660385032936	1.05194401724805	1.02878229982546
Gene8419	3.09724952659428	0.784263536439065	1.9169609816428	0.921821581845812	1.00926587678927	0.862217610054242	0.831463359400311	1.20434569229948	0.981638749101133	0.967732835383704	1.56411189414532	2.24462273914151	0.917252195305997	6.1564956887042	2.00498307605307	1.09991881859863	1.08083170694728	1.04425701878189	1.35565924698877	1.06407955756806	1.33899179168929	1.0921921867584	0.991143359521181	1.13373843804742	0.973359869049316	0.952148049176271	0.967654153877868	0.985963459100284	1.03411274666106	0.98649435913683	0.9409655307381	1.01890580527902	0.977590633948812	0.961534082448021	0.994205392456712	0.992092889396124
Gene18784	1.01457102884636	0.977481310434036	1.0001255589829	1.14014232860883	1.00209904644031	1.02124241382705	1.01619873227359	0.988749562650888	1.00111144968219	1.01077889729964	1.00641112490785	1.00429037886961	1.0382382494125	1.08526525112308	0.849280377385731	0.924893581343378	0.978765184323462	0.947039593772816	0.868652674516198	1.0322618403716	1.03377719148212	1.03656151952345	1.04134993441255	1.01618958433881	1.3309359134172	3.13012085387805	1.60405568963947	1.10086973832345	1.05989904022886	0.918744047353548	1.26839253271276	0.963046634856279	0.934600472745788	0.843390087358215	0.842375950023599	0.904047880179232
Gene17154	0.970852187368702	0.967352532585126	0.984612151839988	1.00530120716228	1.00694255140929	1.02895505566568	0.97586889084778	1.00115373165699	1.06505316732626	1.02739392436712	0.966984752752284	1.0258232359577	0.990445950374681	0.975365763217832	0.884297325750352	0.977864890626259	0.958166449528361	0.969363780328176	1.0030654082804	0.966132816250693	0.871231248481284	1.03136174805976	1.046266697617	1.0002047501429	0.944859910928891	1.04536855664599	1.03114316390691	1.02739392436712	0.925457123818468	1.08822280731864	0.976241715358851	1.19371766006518	0.888824957722799	1.26625589875146	1.14868457109626	0.97722040957916
Gene12922	0.993025368539205	1.26370385790921	1.0028419177835	1.02841282783129	0.99417670732233	1.01774734417452	1.00437676821374	0.979099956883554	1.25894446336115	1.000140104414	1.14837812719352	0.996734528288672	1.01978005646645	1.00205777660774	0.99571603566111	1.01358378414836	1.02142196526185	1.10693522486898	0.995914928899667	0.995283511485787	0.997087761407077	0.979619558462889	0.99544853796064	0.986838427067724	1.03034692449667	0.99354339897407	1.01237546747538	1.01610178462659	1.13443472096021	1.05279745827741	0.997091024862074	0.995551500785533	1.00096421865014	1.00674224939335	1.04113085188539	1.02878229982546
Gene13849	1.07204973217073	1.02224806434185	1.09794138496627	0.991907186981071	0.969212068661769	0.998804072570601	0.989824599135392	0.960705234650586	0.981217413544889	1.02255083105555	0.983299932355651	1.13909705958994	1.00005266072589	1.35822707008635	1.01372713762562	1.01827900072014	1.02142196526185	0.986171342722099	0.995914928899667	0.995283511485787	0.997087761407077	0.979619558462889	0.99544853796064	0.971641143302466	1.00774812876966	0.99354339897407	1.00198358827688	0.998109265099186	1.02177162604562	1.01789761996044	0.997091024862074	0.995551500785533	1.00096421865014	1.00674224939335	1.01533245333139	1.02878229982546
Gene37761	1.01127654183079	0.990049855146508	0.995102900020427	1.10693522486898	0.991267088604166	1.00089560481575	1.00024715598941	1.00246242423767	0.992465868130444	0.997169282094187	1.03689877398128	0.994651888506767	1.01533245333139	0.999049380181375	0.980742884429385	0.936985876631925	0.959950850885928	1.02760205972985	1.35500153091533	1.03671000450143	0.911172445803925	1.0841195904064	1.01128528974988	1.074950497534	1.0398934032224	1.05564571191985	1.32246144328777	1.02294699007136	1.23544331371077	0.969279047936832	0.876895736176099	0.972584201691014	0.892912346788379	0.885693100816397	0.794657894491916	0.890268055464462
Gene4519	0.995507207971069	0.96626748672268	0.996920508025775	1.00609229080197	1.00142906104004	1.03366645230792	1.05066354067456	0.977609514139314	1.041547816966	1.04085804949594	0.996852329978815	0.995758346780588	1.01761869822058	1.00056932006388	0.970801435153015	1.00499301707731	1.01473976333231	1.01727018459872	1.01705047798393	0.974758586010044	1.0783717843477	0.935357808234686	1.03248341860276	0.941699652360355	1.0853618285657	1.05833187393547	1.06010975012911	0.985003288681442	0.997040825345701	1.08304379930546	0.968909956429947	0.968686782984825	1.00769635305871	0.983334316562476	1.06604286336156	1.05956510647662
Gene28062	1.04807648821548	0.922037852991822	1.02977797281735	1.0175457186401	1.00736845640462	1.21351510183513	0.981468108639387	1.03776895390431	0.972034890932486	0.975334802211633	0.998299304189861	0.971559130559211	0.994262627241196	1.24304873818365	0.987404808166534	1.11966988973127	0.996909792498037	1.20026279859142	0.891766290959137	1.05137081380455	1.22301690883941	0.952591492145858	1.14552719314937	1.03404662419107	0.938804792089942	1.00523347302028	0.963409293699724	0.913287883016494	1.03825742974479	0.985245196021707	1.03004408610813	1.05078882902996	1.04466929559176	0.953892366886618	0.956627924366762	0.986753150470179
Gene3408	1.07192779684053	1.10301675291549	1.08716076755693	0.939002939025049	1.07816644227194	0.95469989649191	0.908548782463606	0.90798651660052	0.871984144397264	1.06046510334395	1.29934921688464	0.919085284783216	0.912517223763341	1.05385336373302	1.05902756912492	1.12854875958422	0.900528338717911	0.756302892725258	0.813940703294709	0.861134379821225	1.12781127953076	0.771160063533324	0.959400669350964	0.810234421585678	1.51540136152203	1.04138043653807	1.04432971811943	0.918076820747709	2.42076760455872	1.44142445291506	0.970678947356401	0.721929128938821	1.03232096057947	1.19198676926386	1.1713599245904	0.974681509610064
LZX-Unigene40399-All-g	1.00339740483069	0.900265771867417	0.967172822394455	0.97916900952261	1.04022838014967	0.985684916090178	1.02825543597168	1.02070482692369	0.950725838560326	0.969279047936832	0.97209926816244	1.20973413255167	1.54481563779084	1.04352080547585	1.00704810581753	0.955934922863031	1.19214872948993	1.03235349780693	0.985332567866849	1.0294971356745	0.959175237088401	0.957539925936985	1.05481068570841	1.05939213532074	1.03346779851614	1.0647302545795	0.968789827101416	1.01222755905361	0.971466908345551	0.955781346135821	1.03001507846244	0.861595248243322	0.873594314478222	0.916444166940629	0.916942400552042	1.12207021241298
Gene14890	0.663505206701248	2.51727116328236	0.818750196541153	0.753735440190112	1.40772476356657	0.805588838284144	0.73053935065086	1.20102953658805	2.70916831767155	0.585889899918208	1.74148172646384	1.19998228346453	0.819287751883717	1.25992033943087	2.48623841826112	0.748649909208949	0.785510034585453	1.34113638467047	0.830735875796748	1.29663331279778	1.62548940975846	0.659017006496213	1.26952138751575	0.854045360014166	0.683543923442597	0.537412656257245	0.537412656257245	1.46509626429998	0.81359644699414	1.34710893272222	1.52335120063856	1.13330059063496	1.10321843437158	0.776974142844063	2.21679635332644	0.565477437803351
Gene15527	0.99638011531559	0.977481310434036	1.05059355156239	1.00937670766419	0.983377389568338	1.03676093347285	1.06066640111545	0.988749562650888	1.00111144968219	1.07212797695304	1.00641112490785	1.00429037886961	1.0382382494125	1.01217612154247	1.83758126004145	1.02905846082456	0.997990599856705	1.32864788563356	1.03383288274569	1.91943375104941	3.02390010840055	0.948766561478412	1.45005026413102	1.01089889939489	0.988818892659586	0.961465868445281	0.993470997121653	0.979595735890742	0.995348239550217	0.995463746303573	0.990015194094215	1.1561427228572	1.01578103439444	0.979482116313021	0.987516185929348	1.05340829833586
Gene10771	0.978117408042628	1.02518056662447	0.973851681418338	0.968153743694965	1.14494521491644	1.07689864339755	0.984356124704277	1.08454846143899	1.00949114857954	0.942462870426398	0.965403394128668	1.04773075747924	0.976295355160513	1.18209596712589	1.00912657741886	0.990239404837062	1.02888328250586	0.910540185263337	0.910765434897682	0.900169911930175	0.993690244882934	1.57321036949779	1.1224853758977	1.42533734769531	0.983686582833331	0.94606931136559	0.954275871097404	0.954607863684605	1.14821046929056	2.08491412142211	1.24106587616187	0.902929852617108	1.03831868772016	1.13674594546515	1.58290142667171	0.995072929847226
Gene15031	0.90068821087151	0.995873541061556	0.831245686747593	0.919849860332909	1.1855601491272	0.997934273412906	1.19954706179372	1.91396601677997	1.02095158254382	0.796208891629811	0.960284570574917	0.837826775485374	1.0201396350463	1.05727222858861	1.05619518184037	0.8875234363272	1.08898052553843	0.998175581608133	1.03960269011443	0.989161559206148	0.984911178358245	0.987490969278337	1.0205820730308	0.99859458000419	0.935970141908968	1.08071776869423	0.996536201931344	0.966155466437729	1.10038616932326	0.970824047890685	1.01304372847559	0.913926253629744	1.06928884951615	0.938108869683375	1.0036547584479	0.912294205911548
LZX-Unigene11932-All-g	1.0397423688598	0.945413231497021	1.0528396322009	1.02003760551534	1.09409408895594	0.976271858303397	1.00369320189483	0.933370441336256	0.95248849100852	1.03268735775748	1.02675466741729	0.950200010105692	1.18704312710551	0.961491406590627	1.04098348868556	1.04338991972478	0.964342439144218	1.07146906049928	1.13909705958994	0.934130558891463	1.11495448195343	1.06840176740367	0.919493847348539	1.07189963769747	0.94582350583487	0.969279047936832	1.06452075512793	1.02344642755613	0.917192681971367	0.90712162830214	1.21284375855307	1.12981816234982	0.991066103252713	0.96894048247118	0.98043170231972	0.975657661523685
Gene16310	0.753735440190112	0.577055097290138	0.919933679328781	0.830947694453569	1.06704014172866	2.16858713917746	1.22223939275021	1.23972127965095	0.926399911992236	0.852963541879811	1.24614868517134	1.27499381233698	0.877507838847528	1.08688482587616	0.966196181348789	0.912077133724	0.917252195305997	0.794190867378518	0.82106417419827	0.833777018986188	0.755439302769043	0.878933210822434	1.07090210196751	0.795520839482923	1.1157037939994	0.885395944886933	0.96477452340204	1.03836850236093	1.32806288756388	1.1508150333678	1.03028265607312	1.40550174963967	1.27083699600381	1.37098745087297	1.43196847404932	1.074950497534
Gene195	0.938042268816452	1.13674594546515	1.05263301661327	0.970096370548383	1.07094491453248	1.01521957819895	0.961802052287304	1.04645434113558	0.993483379729763	0.994857001341937	1.01677356593929	1.22376820197486	0.970645605928618	0.946615463992537	1.02504934412582	1.12791300709632	1.04722617236596	1.06177218698492	0.995914928899667	0.995283511485787	0.997087761407077	0.979619558462889	0.99544853796064	0.986838427067724	1.00774812876966	0.99354339897407	1.00198358827688	0.998109265099186	1.02177162604562	1.01789761996044	0.997091024862074	1.00350053166774	1.00096421865014	1.00674224939335	1.01533245333139	1.02878229982546
LZX-Unigene76260-All-g	1.00116675139504	0.961478637517954	1.01784337399783	1.00937670766419	0.983377389568338	0.993472625357884	1.01619873227359	0.988749562650888	1.00111144968219	1.01077889729964	1.00641112490785	1.00429037886961	1.0382382494125	1.01217612154247	1.01665834406927	1.06073909346688	1.07235148780272	1.01310318120926	1.00974132110421	0.957358404870275	0.991054182813773	0.997212544928021	0.951355345918038	0.947547538566585	1.01434229290214	0.968789827101416	0.998658483505897	1.00781307482365	1.03370594931699	0.996523639319015	0.940690829288799	1.05033677566982	1.01821092652813	0.981616858750247	1.00660369995766	0.992010920333651
Gene15074	0.989914458805955	1.01632093621841	0.981855283823048	0.98105345332376	1.00714525772642	0.95248849100852	0.980038854733112	1.00928204455381	1.00753864588984	0.957401176085214	1.05939213532074	1.02784921840674	0.973405425619173	1.03839323015293	1.01063845547118	0.983290817651145	0.986032015894072	1.01570243347779	1.15907334907789	1.02645374281583	0.953892366886618	1.02538414451622	0.982837321190014	1.02354437435937	0.983715251062239	0.917871125824821	0.96626748672268	0.989349931893129	0.967840833513705	0.955461600709226	1.04233513532889	1.03709091161145	1.03392130332116	1.01777426937349	0.928578171206281	1.19110403089276
Gene62341	1.00182102612158	0.982330254602279	1.01645460515214	1.00082832336756	1.02073818909325	1.01164058270292	0.980614459114102	1.056111512468	1.31622437712086	0.973945607589086	0.972898828013398	0.97041243933627	0.993690244882934	0.98043170231972	0.99571603566111	1.01827900072014	1.02142196526185	1.00011009887698	0.995914928899667	0.995283511485787	0.997087761407077	0.979619558462889	0.99544853796064	0.971641143302466	1.00774812876966	0.99354339897407	1.02395246015745	0.998109265099186	1.02177162604562	1.01789761996044	0.997091024862074	0.995551500785533	1.0211472219814	1.00674224939335	1.01533245333139	1.15393767931501
Gene2089	0.599391299157233	1.56711990005988	1.20785035370946	0.806811644025327	1.39109804018009	0.701498604797253	0.68006336538755	1.26237332555498	1.01811937512998	0.988302291753406	0.732996820260625	1.34408293284249	0.784263536439065	1.02187316801156	0.910827749991406	0.909334922546026	0.93165791420875	1.10920510093843	1.01288014079458	1.02734705281069	1.065207993599	1.12416721790742	0.98200308573589	1.11295435456557	0.895635374117593	0.940844795895325	1.15364951806057	0.933716652873275	1.07810857908365	0.904047880179232	0.955020163140402	1.05665092385028	0.969363780328176	1.10506869148889	1.04439320878227	0.889855514167624
Gene7518	1.14908929337614	0.899845376660011	1.29985460819807	0.974797949971547	0.876019638707318	0.915177171744592	0.950123894727561	0.940026371959827	1.2578081245663	1.197914398457	1.0517765011928	1.15680493207255	0.946882493193236	1.02547746796879	1.01372713762562	1.15053583807203	1.02142196526185	1.01764421024339	0.995914928899667	0.995283511485787	1.06597064101701	0.979619558462889	0.99544853796064	0.998087225409708	1.00774812876966	0.99354339897407	1.00198358827688	0.998109265099186	1.17951239353537	1.01789761996044	0.997091024862074	1.00350053166774	1.00096421865014	1.00674224939335	1.01533245333139	1.02878229982546
Gene6725	1.03402551026845	0.984356124704277	1.0168750250236	1.06077786416345	1.00878648341921	1.00068207158756	0.999905821456188	0.975307695567647	1.04015018020887	0.996958840026708	0.995507207971069	0.994418092979861	1.01488465715443	0.998804072570601	0.971064168053921	1.03021668631748	1.00337908364082	1.03166527699906	1.00539668628873	1.12055805727066	1.23505542602223	0.997667819646909	0.938415744832302	0.957788242717667	0.95772892376418	0.961004972753548	0.953427082009984	0.980187965140401	1.06218552164609	0.985332567866849	0.962324434620617	1.12449090503397	1.05398149231571	1.05872139516575	1.06040260696061	0.997040825345701
Gene13012	0.992319229026117	0.967291581671469	1.08980704780751	1.09818858914228	0.960721828978231	1.0680190423938	1.04394948656429	1.01757578178334	0.990928317332032	1.07780013859871	0.993919200834297	0.992982212291324	1.01249102913988	0.99766526041281	1.01372713762562	1.09243955635	1.08242340191353	0.9935319047161	0.995914928899667	0.995283511485787	0.997087761407077	0.979619558462889	0.99544853796064	0.986838427067724	1.00774812876966	1.00875516458261	1.00198358827688	0.998109265099186	1.02177162604562	1.03849247581615	0.997091024862074	1.00350053166774	1.0211472219814	1.00674224939335	1.05861450930505	1.02878229982546
Gene1768	0.958166449528361	1.0376536394556	1.03525156701403	0.992592484458946	1.00519386518717	0.99742180362532	0.99532541274423	0.980489812398807	1.47614469572926	0.97269774855077	1.03766481663765	1.01489224199296	0.993146804257497	0.979273846639407	1.33211445458528	1.9063188355532	2.39855336415965	1.29705317942458	1.15199442394446	1.45897359077266	0.874506272545133	0.993922829893674	1.56411189414532	0.878116933477094	0.99285564500319	0.896408622095092	0.951253298075771	1.08973217807806	0.824901396562338	0.992767068295584	1.13800288846446	1.03398119399124	0.957758550538183	0.781993970727741	0.926634008852689	0.821299977489452
Gene45645	0.984911178358245	0.99672100872306	1.08258064186739	0.993577395584467	1.01002875592159	1.02972352030247	0.999149777699853	0.994140142103125	0.974414513499296	0.999099080096958	1.08656891642992	1.01785879612988	0.995522485200671	0.983657602654455	1.0059607573254	0.921053708445812	0.924996358555859	0.971175222712906	1.14367363828853	1.0346756459603	1.11833575015984	0.893128584714896	0.977567261381523	0.861595248243322	1.10797994198543	1.11766103999185	0.992565633515429	1.04807648821548	1.00585992456031	1.09148246513345	1.03293623594205	1.00699751882112	0.95401055516777	0.880394171510338	1.11248753367451	0.870642789324793
Gene4773	0.537412656257245	0.609284777606641	2.87421107273114	0.599391299157233	0.445879581267784	0.873486992863019	1.44231226474878	1.40325127818754	1.13198128415732	1.30968304770281	0.711599407943668	3.07355207718864	0.618083455392146	1.13277239151732	1.01372713762562	1.03532048135515	1.02142196526185	0.997147068656935	0.995914928899667	1.02249604080252	0.997087761407077	0.979619558462889	0.99544853796064	0.986838427067724	1.00774812876966	0.99354339897407	1.02875578136927	0.998109265099186	1.02177162604562	1.05279745827741	1.01753769241877	1.00350053166774	1.00096421865014	1.00674224939335	1.01533245333139	1.02878229982546
Gene19085	0.81359644699414	0.975029765794273	1.04699406922774	0.879534716761099	1.14952714234586	0.985003288681442	0.857411912575619	1.34851388353184	1.20551720284403	0.918329754799203	0.813940703294709	1.05389072354637	0.866707459626691	1.3022611765432	0.933769129527699	0.918410300226009	0.964536400923369	0.971485918098441	1.08514419930067	1.04005169457736	1.40550174963967	1.00682960999684	1.0519797255247	0.994377119384211	1.05771381412053	0.870198538385947	0.96012155565554	1.01931497000244	0.912593441581704	0.881919207455673	1.01209001166333	0.899116371695503	0.887405553910468	1.02363188603389	1.11523453513586	0.990457751739
Gene8512	0.999679438019451	1.01853653534831	1.01302279874312	1.0841195904064	0.972992142612681	1.04977557960915	1.00497016013104	0.979604426600381	0.995192877581067	1.00065358135407	1.08235838116128	0.99705566019167	1.0202989968631	1.08220739140667	0.99571603566111	1.01827900072014	1.02142196526185	0.986171342722099	1.0614449323974	0.995283511485787	0.997087761407077	0.979619558462889	0.99544853796064	0.971641143302466	1.00774812876966	0.99354339897407	1.00198358827688	0.998109265099186	1.02177162604562	1.01789761996044	0.997091024862074	0.995551500785533	1.00096421865014	1.00674224939335	1.01533245333139	1.02878229982546
Gene10345	0.771705016691294	0.980489812398807	1.33427402749457	0.919156622906216	0.800530858389565	0.983701450059429	1.06735555613343	1.38996140595708	1.07028116621305	0.93637289719813	0.969197379865194	1.22905109920503	0.839174420607237	1.0299889831834	1.11046010443252	1.03741153156494	1.00997363059285	0.99816119287028	2.47589600392897	0.971754576100701	1.1039351777052	1.07175368719153	1.03004408610813	1.0109380338304	0.987047557029857	0.998026739557839	0.984558922125924	0.967172822394455	1.05311714675344	1.00729672136222	0.990828118116169	0.977234658079695	1.01645460515214	0.980256063508916	0.987952320208288	0.997891021735887
Gene7641	0.874506272545133	1.01850883318549	0.976632857400861	0.951954435365653	1.01049017449498	1.28354528048666	0.972395338577292	1.02557561178158	0.915045887424184	0.896133741932507	0.9232066639768	1.64462409177087	1.18351201880209	1.02720898501784	1.01133175816372	1.32479446446286	1.47011892262707	1.21929851844045	0.988730823107159	1.42184892261386	1.27942328030894	0.964640248007635	0.987754232060014	0.997318301970848	1.00285451264947	0.984541256966898	1.01708881388043	0.990657344211912	1.00944760778891	1.0063616010702	0.989318917906025	0.998175581608133	1.06046510334395	0.996997435481903	1.03274501132431	1.01389875586184
Gene1287	0.710487993080156	0.7763879540776	3.71683308756863	0.662461289834091	0.872925494819521	1.40550174963967	0.809596310392265	1.03191126534767	1.204917619949	2.1253104334599	1.14131578644141	3.11531179063855	0.79058860336806	0.848025881693555	1.1410043017911	0.987293066774661	0.965456903252436	0.909168798442764	1.00125057125713	0.985987137779167	0.963535008511328	0.895452328308178	0.845733843813999	0.844769741033673	1.10768896042621	1.20248344942829	1.12461508071893	0.819725026135248	1.46928603431612	0.988324247639834	1.14278987606562	1.13686258972613	1.05009824494398	1.22771432934223	1.35565924698877	0.938619868464149
Gene9209	1.05956510647662	1.02090456023067	0.964183004762835	0.932394242811094	1.04178630265237	0.919933679328781	0.977297860996683	1.06636123232142	0.819725026135248	1.23658966399424	1.0143671539437	0.997282238741177	0.919933679328781	1.0211472219814	1.14190183262313	1.06792110611313	1.18322493921501	1.15907334907789	1.11478049816925	1.29107084866027	1.44815772157809	1.1139931325321	0.889684111199007	1.12493025708838	0.913747946696088	1.02361606693428	0.928192760108979	1.15012853593394	0.95364059086725	0.911807772962195	0.970006794880044	0.94516484405698	0.880018419259186	0.855710052816134	0.90501876766673	0.931747662101885
Gene22356	0.975189109612304	1.02284401698801	1.06543392246326	0.972835169761083	0.902039448102799	0.94372434819883	0.945989497519304	0.996053131763782	1.14537693191725	0.950502077318596	1.06963208473149	1.03483376481168	0.969324604195699	1.03629815208747	0.986026209514653	1.05232205899514	1.0506323547304	0.995873541061556	1.0582895965503	0.986704383805508	1.25471965239509	1.01046190357776	1.07382767687586	0.99042070917183	1.02405024725951	0.999007998850225	0.995599853087594	0.988596385358282	1.00751987346588	1.00398588208252	0.987162573469753	1.00074872540385	0.992704317643411	0.99572877815544	1.00065788000614	1.01182730229759
Gene9367	0.947570915029474	1.15459579466284	1.1342696416271	0.909755169981418	0.835082922235086	1.02589932720252	1.28728669961389	0.733488342182739	0.60308996989763	1.19556267274626	1.86468620483785	1.18426552654373	0.965738188470141	0.501557206208324	0.986135979736411	0.902619318297893	0.995522485200671	0.846121050894955	1.00311718311415	0.926519937857509	1.01638321777763	1.00917346298729	0.952033437321211	0.961319575963403	0.90688213193727	1.27906247347516	1.00908956533083	1.07780013859871	0.958961940530878	1.07549005680461	1.02442819314979	1.01873381319257	0.942100701685441	1.02312254172434	1.04838917444125	0.904368364705475
Gene14815	0.937708974275741	0.912667788914479	1.01946595206269	0.979408405314045	0.964129550069953	0.945413231497021	0.974632074895362	1.08167509531965	1.01112525070882	1.09924199531733	1.12178006156709	3.18936432934635	0.979595735890742	1.12990841554567	0.983512780685508	1.06526486499946	4.03198277257152	0.974375596663911	1.01302279874312	0.965077898464382	1.00406781824662	1.01162671229634	0.960511820757732	1.02541071155959	0.987150261543945	1.00630714681715	0.985332567866849	0.970784482556034	1.09687175312861	1.00753864588984	0.979540719013178	1.01542197257802	1.04385460910279	0.99022827525213	1.00887743515682	1.04278556714776
Gene5278	1.07891904441613	1.11892001655618	0.969226757458343	0.958427042212926	1.08251570130283	0.933812135145906	0.86082932270623	1.00091239620012	1.00857327183665	0.997816623306269	1.3166235886717	0.925519174971576	1.14014232860883	0.831463359400311	1.05249755379377	1.14494521491644	0.994388883543442	1.04050677065956	1.06370772008888	1.05603506402982	1.02541071155959	1.04794858931041	1.05628583416915	1.09622877210915	0.998857692687597	1.15907334907789	0.971064168053921	0.932346112657665	0.995948008531912	0.978505471438407	0.965235518712365	0.972063678397429	1.01000294556105	0.937741818473286	0.994771882615659	0.984182566339842
LZX-CL2193.Contig2-All-g	1.0475762958457	1.02509296759813	0.982537138751802	1.11055225510633	1.06154127323763	0.966581829838714	1.03653834550963	1.00420621138811	0.9698624378743	0.994190249137223	1.03694809117106	0.968521099963018	0.99285564500319	0.978800527600272	1.01433062568893	0.946882493193236	0.945355518276545	0.927219423061527	1.04160077934328	0.835926986116642	0.993650613296989	0.99442863732716	1.0841195904064	0.9393098632876	1.11182229865705	0.996641949447762	1.27003467600547	1.07920516088578	0.908953516429297	0.933317154009314	1.30036740009269	0.955020163140402	1.08955994361925	1.09373308472111	0.940944806567417	0.950160544912005
Gene14213	1.10959589839065	1.07641761703281	0.907182624481155	1.1039351777052	1.20741682245486	0.93637289719813	0.898317824796117	1.01467777765473	1.06654997618985	0.903959407128008	0.994212190490934	0.997129010851609	0.933589015675068	1.02009763610915	1.08288566958085	1.19627001642719	0.981730106014378	1.03796882771483	1.2491281385414	1.17901272604027	1.00213514740162	1.03159049027854	1.11523453513586	1.08288566958085	0.964845610621878	1.0283831143615	0.94560784452162	1.03303071718337	0.937956968831502	0.943294082448505	0.990548751412148	0.900528338717911	0.911939329431343	0.825653058034304	0.854887097594229	0.940986254908783
Gene16978	1.38785027796071	0.999968632057435	0.682426606822357	0.931447116148195	1.34113638467047	1.48628014067438	2.30734348413914	1.24333187132933	0.96103885522756	0.839389518243983	0.778305018724197	0.662461289834091	2.05782553433963	0.988490793861653	1.59177414206828	0.940737695940715	0.787655228890017	1.21434961859036	0.755439302769043	0.999189709382899	0.721371137823424	1.14952714234586	0.939079372661041	0.874258077380599	1.84522917045913	0.986347824890339	1.44231226474878	0.946558796000724	1.86817306099074	0.933426705817414	1.03976889699022	1.17268538602792	0.844988177399391	1.16723907717371	0.945558998199018	1.1467945484375
Gene24784	1.02527535536067	1.00914581738159	1.00682960999684	1.18727607062633	0.964845610621878	0.987916898450544	0.994111487570496	1.01496455703337	1.08359262402355	1.0589909225657	0.988457122238685	0.987516185929348	1.00524111623817	0.994198594422491	0.986656236964107	0.987683765240248	1.13261547583517	0.98200308573589	1.0065760716385	1.02672919402106	1.01130983182935	0.993406179799726	1.01274788904733	0.92113478778607	0.988749562650888	0.998035701064043	1.0647302545795	1.06109460820705	0.9828570661823	0.99585034068837	1.00282758125188	0.9442162698522	0.986499678213134	1.03271303918531	0.971577983816584	0.988021016817682
Gene15975	0.972567247438382	1.01353936925661	1.01907434892477	0.998482878265808	1.0171867701165	1.02298329278336	0.967524646778174	1.0258232359577	1.05748114010275	0.956461876579082	1.01751760403533	0.988566833618585	0.983991378205949	0.966176495128475	0.924996358555859	0.97586889084778	0.997031502980653	1.01696630901727	1.05398149231571	1.36510737872874	0.962557025535511	1.02001221527848	0.953326033531492	0.928073688246269	1.25630008059249	1.16723907717371	1.04530393720344	1.02224806434185	0.989025811117027	0.985597968470225	1.00231696630738	0.923046086578024	0.996802439724668	1.04439320878227	0.998239578384475	1.22821774750591
Gene19268	1.60753315189288	1.01483529352475	1.67453551115806	0.841901271016303	0.841901271016303	0.86773812022702	1.3082303160838	0.745746381053626	0.992290583016342	1.4039001046459	0.920228398979068	1.01427422237351	1.31301281528005	0.563495640275664	1.02538414451622	0.9424168663056	0.929725976009214	0.947961706199445	1.00256099680858	1.22905109920503	0.95157826312965	1.02316717186675	0.979419332082168	1.07851772015186	1.57022847528963	1.76757229127145	1.71929495176974	1.79206671860527	0.981161908381591	0.982716188466315	1.11145434363891	0.883103247440649	0.970191016865541	1.16227096153285	0.965780854232667	0.987626212045537
Gene19037	1.17704433368627	0.416706277535541	1.16280244291181	0.416706277535541	0.630828705500154	0.474529487582542	2.40555924828164	1.01717804428439	0.525663314007992	1.58399875251286	0.955166463644331	1.15573402514965	1.34113638467047	0.545795151710236	1.11937834930669	0.949730828404241	0.988724347971641	1.02910768259748	1.13524027539021	0.93391186679788	1.00573656424483	1.01906172054275	0.979115546685818	1.02020357041423	1.10492032611243	1.10002573123434	1.18266573885214	1.10095375693751	0.929760375284638	0.911032913970611	0.898398020792191	0.852963541879811	1.21624085164698	0.780337284254578	0.812806540615492	0.933968771098827
Gene12066	1.02168882003618	1.0774507489317	1.07805032964171	0.944711209311527	1.07448585983492	0.927170100196536	0.904123571594448	1.45468259092997	1.0140733197731	0.869845645322978	0.959974030992262	1.18746967827355	1.00660369995766	0.961004972753548	1.16924517232502	0.996626875635871	1.61782498023401	1.0442178809771	1.24333187132933	0.925519174971576	0.934986319268977	1.20973413255167	0.909499263467292	1.13400847104057	0.978005280247322	1.04672305461892	1.03799641353425	1.03610923891383	1.24278756869764	0.896203592813135	1.29985460819807	0.791844884643942	0.801921557880628	0.737252874089562	0.850977269760782	0.885172256885138
Gene1331	0.942265903093806	1.00664318846739	1.17056140217147	0.974100467617076	1.08340816470413	1.13935908898766	0.965158434937169	1.28235260185843	0.972063678397429	0.928712075646841	0.925882345293442	1.15393767931501	0.978062277066663	1.11925897436871	0.899116371695503	0.860360475970967	0.89510359608673	0.853872823973364	0.903869258236349	0.932451108187752	0.827624699192281	1.01185544240473	0.979782312835641	0.991230694901718	1.21519806510381	1.41022679940909	1.31301281528005	1.47614469572926	0.958640318951091	1.11134573257076	1.15269335871486	0.953225615894507	0.990953568493355	1.16159779399384	1.25630008059249	1.31542844402352
Gene1450	1.00493626654917	0.997078952442961	1.03309894293218	0.988681586012196	0.957358404870275	1.0274836342174	1.00300505576741	1.01020857674984	0.976668389661802	0.98043170231972	1.01622791089781	0.977041529319949	0.9968931609619	1.06335501287517	0.934600472745788	0.868762834676543	0.915778967344625	1.08276397004052	1.45110976987158	1.12801428471355	0.961673486105833	1.03631840768908	1.00010433541545	0.960705234650586	1.10499363293741	1.18125742995736	1.0361950257031	1.17593091675638	0.798442129255635	0.76569323592767	1.04385460910279	1.02324833378397	0.901186203982747	0.884575070313398	0.942952520127144	0.918263062547646
Gene7784	0.990857099441905	0.994771882615659	0.988039061230352	0.991563032070511	0.989349931893129	1.08239316803896	1.23156001475065	1.42444271398896	0.966581829838714	0.968051551297406	0.992002378473342	1.01211524256188	0.990692726587005	1.05382436168719	0.872925494819521	0.952823653127383	1.00531488995324	0.860203519236039	1.00894485565037	0.96597340821293	0.90649769257609	0.879534716761099	0.884201740536539	0.844413948603195	1.15312612286322	0.962462580401869	1.14778857236304	1.32602416611533	1.19599568686289	1.33648843969098	0.97041243933627	1.1396972964101	1.01895781319645	1.41792337509427	1.05311714675344	1.50500839673261
Gene23880	1.07170345637628	1.09794138496627	0.953573903892635	1.01962520078674	1.22720448118264	0.947712659815747	1.0039333221179	0.917586826695265	0.905417931631274	1.53551029512969	1.3069741836842	0.969538747223673	0.942994973939438	1.22742847170194	1.15026184243493	1.17901272604027	0.890360442036325	0.819725026135248	0.981582381072761	0.946212291949683	1.04019687402509	1.0473488066061	0.884978529848705	1.07107030814937	0.616536615910303	0.705297593325065	0.629148016101845	0.729244797982402	1.05308099530306	1.06116224517153	1.09763312285958	1.84171211111862	1.36638622202167	0.640240132006206	1.16553973776376	0.581208388101349
Gene19231	0.998547579222755	1.01064619012227	1.01091223651892	1.00937670766419	0.983377389568338	0.993472625357884	1.01619873227359	0.988749562650888	1.484350212097	1.01077889729964	1.1059841122863	1.04124728502551	1.0382382494125	1.01217612154247	0.987060968386417	0.988472356995045	1.03967707672341	0.975957878186879	1.02400429886251	1.09133116351473	1.02172045036089	0.912593441581704	0.896879858367199	0.984666268187938	0.99704526541482	1.09670687749519	1.04672305461892	1.13033718635461	0.979320322270907	0.984938246079417	0.940260637738222	1.02354437435937	1.20863782638484	0.936205415563375	1.0920266914699	0.946715964532609
LZX-CL12092.Contig10-All-g	1.43196847404932	1.17099432692602	0.860360475970967	1.24614868517134	1.11670329361236	0.934986319268977	0.934130558891463	0.844769741033673	1.31020941365807	0.926688486793653	1.11281589398888	0.908446544102446	1.18093734041006	0.899116371695503	1.05753338142802	1.24886496965222	0.955132809242684	1.07479460156916	0.927219423061527	0.949264785786249	1.04329995000093	0.907628594374609	0.917637957705671	1.04016524896455	1.12079122085546	1.0756606062441	0.995254336048425	1.04170000176604	0.949466958662609	0.962105115849147	0.906074239528643	1.20741682245486	1.15118995888043	0.983512780685508	1.0283831143615	0.907628594374609
Gene3771	0.978969277018871	0.981795829610131	0.983058338423419	1.01889399803393	1.02294699007136	0.986369793200977	0.993580254134601	0.998284170630906	0.985188623110946	1.02786902004207	1.02603345358932	1.02670785191195	1.00447688809995	0.9937165289251	0.99571603566111	1.22456681623715	1.08242340191353	1.02455887665341	0.995914928899667	0.995283511485787	1.04207889214717	0.995982912174875	0.99544853796064	0.986838427067724	1.03034692449667	0.99354339897407	1.01237546747538	0.998109265099186	1.13443472096021	1.01789761996044	0.997091024862074	1.00350053166774	1.00096421865014	1.00674224939335	1.01533245333139	1.02878229982546
LZX-CL3717.Contig3-All-g	0.99638011531559	0.986388872536158	1.0001255589829	1.15261849495742	0.983377389568338	1.05267563196189	1.01619873227359	0.988749562650888	1.00111144968219	1.01077889729964	1.00641112490785	1.04124728502551	1.0382382494125	1.01217612154247	0.99571603566111	1.03532048135515	1.02142196526185	0.9935319047161	0.995914928899667	0.995283511485787	0.997087761407077	0.995982912174875	0.99544853796064	0.971641143302466	1.00774812876966	0.99354339897407	1.00198358827688	0.998109265099186	1.02177162604562	1.01789761996044	0.997091024862074	0.995551500785533	1.00096421865014	1.00674224939335	1.01533245333139	1.02878229982546
LZX-CL3717.Contig1-All-g	0.977942497391358	1.00438272809396	0.993050263722552	1.17530002281419	0.993639888710262	1.07319320099531	1.03203284649698	0.964751481578113	0.984112557097397	1.05708612931141	1.06458233178903	0.985649891810553	1.00337908364082	0.992924781218162	0.99571603566111	1.02990583309411	1.02142196526185	0.9935319047161	0.995914928899667	0.995283511485787	0.997087761407077	0.995982912174875	0.99544853796064	0.986838427067724	1.00774812876966	1.00397214533597	1.01906172054275	0.998109265099186	1.02177162604562	1.03849247581615	0.997091024862074	1.00350053166774	1.00096421865014	1.00674224939335	1.04113085188539	1.02878229982546
Gene1514	0.977278090973002	1.01514411844367	1.01503182718446	0.993212477638619	0.978230776641554	0.971413402777414	0.99859458000419	1.02243063884627	1.02285371473716	0.977287975984843	1.01289135741909	1.04896611850058	1.17530002281419	0.983170968090925	1.10426714033565	1.37098745087297	1.26732491283733	1.05236852947446	1.00862565926685	0.94516484405698	1.06840176740367	0.987306845746478	0.859481774914579	0.938235013764463	0.986656236964107	1.00266877962657	1.0158277965541	0.942764043525306	0.956671291058972	1.28235260185843	0.933769129527699	0.990692726587005	0.974698806425782	0.884885281000031	1.07579553248252	0.940162232251027
Gene8062	0.997063432064802	1.00064302890809	0.996746975213447	1.08053329925415	1.01003808803821	0.975957878186879	1.03656151952345	1.01547658690569	1.03434736941988	0.991940075321074	0.989638937778519	0.98862791977263	1.0064556589929	0.99488571658367	1.06341010786452	1.10574206397509	1.01378281892878	1.14614328385248	1.18487696102157	1.13850028274624	1.04710714861457	1.15254363119998	1.19575919270599	1.06213568423994	0.907628594374609	0.957294737005752	0.967248542374019	0.932607006150321	0.978412823279716	0.940944806567417	1.00336193168469	0.979337017228239	1.10574206397509	0.978146772553617	0.938669242253255	0.96626748672268
Gene1354	0.98118123809813	1.05653910818346	1.02737543165661	0.966527996092124	0.94372434819883	1.01714701932713	0.948968236977368	1.1145724047074	1.08926575773034	0.954239026236943	1.01836163979994	1.03985952805043	0.971598332434339	0.948045296005571	0.909499263467292	1.16367954318695	0.973009374252731	1.12178006156709	0.896879858367199	1.09085521404598	1.11208976481156	0.856086522099131	1.08251570130283	1.03070982687351	1.00209458536049	1.04882396087829	0.940108634847435	1.09188479736211	0.85187840286964	0.940371765337776	1.0194851122204	0.998415242979457	0.927083562672802	0.894808822602517	0.982048095984262	1.25510393765052
LZX-Unigene37288-All-g	1.00843286735937	0.986388872536158	1.0001255589829	1.03794383310974	1.03220513539671	1.09425257626775	1.11277001028136	0.988749562650888	1.00111144968219	1.01077889729964	1.00641112490785	1.00429037886961	1.0382382494125	1.01217612154247	1.19816211211547	0.622943975478912	0.770771516081492	1.13488042948385	1.24752410408847	1.50901986056239	1.00495567150446	1.25510393765052	0.709719982717288	1.17632811617983	0.992996913468478	0.783472389580842	1.80674928184223	0.77788523860376	1.58526383913663	1.19256036826607	1.07028116621305	0.474529487582542	0.46931633798091	0.935649972402542	0.648229066503478	0.719888627879196
Gene17662	1.10848927045014	1.04310038518232	0.924069601150251	1.00216488156409	1.06218552164609	0.92794138014308	1.03636232167645	0.993784197747336	1.04256203522472	0.954316020990487	0.928192760108979	0.990359045719444	0.99276076592075	1.02392975582346	1.05389072354637	1.04443180433893	1.14322690310467	1.07131779644933	1.22275973563347	1.02047192155596	1.03911416731211	0.997078952442961	1.06876394701433	1.03957667404166	0.958808666281471	1.01314967229492	0.957920035249568	0.890637177377324	0.981680079252666	0.923619862583317	0.9208837684608	0.879295862187011	0.990810575487472	0.821847633352713	0.928959079703703	0.975029765794273
LZX-Unigene591-All-g	1.20192240429434	1.16868523807275	0.907915764329081	0.962105115849147	1.47263065226953	0.827624699192281	1.1139931325321	0.943126541493923	1.01585799560635	0.974085470526687	1.61290612948396	0.788855321675542	1.24072233131614	0.756835447235698	1.29059077186529	2.00042781070618	1.38911284957849	1.00528638205122	1.01598988556086	0.962162278281848	2.27527944166658	1.00054941787396	0.950464426582633	1.02172045036089	0.953947924768023	0.981759747659022	1.05856684876028	1.12281958952728	0.914155687416477	0.993801618757538	1.00599061758871	0.958111452319407	0.964572424356525	0.867018040573797	0.861807951003603	0.935232133139369
Gene16382	0.83458618585744	0.771160063533324	1.70617426636414	13.5638303921109	1.646219571213	0.999595553840054	0.75222572437501	2.02843932868812	1.09880162315215	0.997564516096045	0.820810628327522	1.63233732452191	0.86192559854987	0.654331464919868	1.04930082587017	1.21519806510381	5.30244505248207	1.38785027796071	1.05374607100498	1.13747697146885	0.983222610591711	1.16082591759982	0.762849945417257	1.34460036654163	0.778688347361802	0.783787217743656	0.834146736852843	0.708557043939837	0.853521162684854	0.767224396956809	0.751566126031271	1.24576976554363	1.02474607600719	0.793026894786585	0.867317721231593	1.09517931797653
Gene7963	1.07845413906184	1.00591441353974	0.993340495449541	1.01758198131538	1.01243028801054	0.978336445309667	0.979337017228239	0.979864522862947	0.970151990408676	1.03438050809379	1.03737256936205	1.13022773035953	0.993025368539205	0.978984793878841	0.929760375284638	0.981656682014157	0.990882983536246	1.07631227772589	0.911465047285321	0.953746692729949	1.01834415962865	0.923862473343629	0.925580319220837	0.909755169981418	0.984769824383345	1.01846834517519	1.10301675291549	1.05471467035599	1.09606042125302	1.10418651293017	0.979213019342536	1.06308250645469	1.13198128415732	1.02675466741729	0.997662701178712	1.05407919263543
Gene6420	0.92794138014308	1.05168362125589	0.952033437321211	1.0591738658925	1.00892814128675	0.98134042109501	0.945413231497021	0.998306474029286	1.06933664227498	0.972265904346404	1.01914257894679	0.94496859761913	0.960099105197878	1.03136174805976	1.02779518277323	1.13294420401946	1.11344900592756	1.15539584931773	0.918744047353548	1.06745250231901	0.992409360419616	0.987626212045537	1.00542476664588	0.891882655597546	0.943478358779116	0.957967220568565	0.869440886475278	0.987002410734658	0.927833556159557	0.990147019611648	0.853332473015767	2.02843932868812	0.91678475860922	1.52494301003479	1.27538683287035	1.86817306099074
Gene16784	0.970484870884258	1.03440581986043	1.00290381616107	0.993962809616836	1.00677296693231	0.990213256249374	1.00564894563477	1.02471485610296	0.978026594166021	1.01869025679726	1.35351022504878	1.05355326539495	0.997735153403857	0.987365153462427	1.00853974333361	1.00456052470046	1.00679413307782	1.04113085188539	1.02121578581091	1.07107030814937	2.86055147182597	0.955675683128918	0.982864881800084	0.956561645070713	0.996782378030841	0.997078952442961	0.998035701064043	1.00729180003901	2.99079927471752	1.13129888782841	0.983279648951571	0.986899665391309	1.00988838278427	0.993433749863314	0.998109265099186	1.07479460156916
Gene17377	0.983798575046	0.987355701064904	0.96626748672268	1.13141527561988	1.00331165318247	1.01366156670894	1.02573966008566	1.03160411530652	0.963891094223584	1.09844150862638	0.964930493772463	0.997804021232343	0.989046026159274	0.973450248855539	1.00829260867038	1.31702590919501	1.06908634389535	1.0367339759061	0.984098468667978	1.01780701262602	0.986499678213134	0.954575905692299	0.982245209290648	0.99393530350599	0.99633738919048	1.01196315178338	0.994553100673397	1.00685834512326	1.00386216478241	1.0000135616204	1.02621845414824	1.01955237081918	1.03331248762201	0.993133364869556	0.99775801404955	1.00778424749708
Gene3885	1.15992425220107	1.61290612948396	1.18074434348706	1.0025663343859	0.906139948619954	0.983728956838689	1.02642107515951	0.80372888876669	0.837240928568696	1.26542201309948	2.08491412142211	1.13985534897872	0.939002939025049	0.785879968188306	0.99571603566111	1.02741718383819	1.02142196526185	0.997147068656935	0.995914928899667	0.995283511485787	0.997087761407077	0.979619558462889	0.99544853796064	0.999136953362798	1.02037141615323	0.99354339897407	1.01906172054275	0.998109265099186	1.02177162604562	1.01789761996044	0.997091024862074	1.01619873227359	1.00096421865014	1.00674224939335	1.04113085188539	1.02878229982546
Gene12460	2.70916831767155	3.58758950921047	2.0472238144959	1.83439395554414	0.650460811871097	0.75222572437501	0.738973165913811	0.712369267119804	0.835926986116642	1.28653946533475	4.11880327354391	1.34227418724207	0.81325712249215	0.681306163083923	1.24494293609858	1.59331997140667	1.82112126149888	1.65507715593928	1.37098745087297	2.05782553433963	1.43196847404932	1.32531876559252	0.626046645440126	1.78659804469397	0.463247116600645	0.529494488445477	0.899548238023173	0.429780802951943	0.416706277535541	0.437602688317832	0.917252195305997	0.537412656257245	1.08353847340417	0.941654652921642	1.37035403978068	0.906139948619954
Gene22657	0.967393947169427	0.939975610663428	0.99527562463082	1.01271966318111	1.00843286735937	0.966973762118027	1.00949967780415	1.01151893255557	1.0274836342174	1.02052931795129	1.01923711144868	0.980351435786454	0.998825051182406	1.0661624248009	1.02504934412582	1.07732700694115	1.42094674179636	0.997147068656935	0.995914928899667	1.02249604080252	0.997087761407077	0.995982912174875	0.99544853796064	0.986838427067724	1.04161986492025	0.99354339897407	1.01237546747538	0.998109265099186	1.02177162604562	1.01789761996044	0.997091024862074	0.995551500785533	1.00096421865014	1.00674224939335	1.01533245333139	1.02878229982546
LZX-CL410.Contig9-All-g	1.53551029512969	1.16101599628029	0.858265611906904	1.10789469676975	0.994636071711976	0.868067392142628	0.999719569373168	0.771705016691294	0.936705617670102	1.46115764767887	2.87421107273114	0.85187840286964	0.908070851978425	1.73508896933886	1.21648301414259	1.15979166571239	1.08700802708093	1.03309894293218	1.00368809269072	1.02947765122162	0.975378623637325	1.01596058678276	0.866205624635213	1.00427204956343	0.948344875352694	0.945355518276545	0.978197687430669	0.924655632238746	0.999117013479468	0.956042007768129	0.868652674516198	1.06745250231901	0.952348733889199	1.07891904441613	1.05401737097056	1.00087808622911
Gene12884	1.01937925149437	1.00833695756747	0.988270594532989	1.04530393720344	1.02032523721543	1.04013511145319	1.04086925523361	0.971514841476312	0.989368203787706	1.06284541970439	0.992577805300468	0.991563032070511	1.01039730966636	0.99668137981779	1.62397437915529	0.985901707710341	3.50121412168675	0.978318586721372	1.00063677511418	0.925201517025166	1.03671000450143	0.920609858480685	0.855409950128538	0.855552808131223	0.886513864430872	0.886043132364386	0.944936825094662	0.842375950023599	0.954417269780381	1.07805032964171	1.22821774750591	1.39688344630333	1.2454529294548	1.25221613079088	1.38023118126464	1.35080247913834
Gene19353	0.923477352305462	0.912294205911548	0.930451152260936	0.908778932754378	1.09194818073669	3.27450531474897	0.918830963974031	1.06452075512793	1.05298882230141	0.894745789244362	1.95003524203573	1.0234833943207	0.920346958383247	1.35425962488589	0.99571603566111	1.02741718383819	1.02142196526185	1.00011009887698	0.995914928899667	0.995283511485787	0.997087761407077	0.979619558462889	1.01990550513588	0.971641143302466	1.02037141615323	0.99354339897407	1.02875578136927	0.998109265099186	1.02177162604562	1.06432766080373	1.01753769241877	0.995551500785533	1.07215218287082	1.00674224939335	1.08239316803896	1.02878229982546
Gene10545	1.0100539293927	1.02342510253562	0.943534634333478	1.14086174333113	1.01567879652137	0.967700726304351	0.956649607712867	0.975685417657104	0.946212291949683	1.02305122693015	0.946715964532609	0.974632074895362	1.31884953881314	1.04081947062793	1.01235156155535	1.06599683323427	1.11633209184603	1.07282304275518	1.06034013238137	1.02099464081078	1.01893175767579	0.969265714998307	1.01867285195893	1.00094073365754	1.01548336693559	0.987452094295012	0.996818498285393	0.993086359650875	1.01222755905361	1.00980983744386	0.991955155173232	1.00030884038124	0.995804990612106	0.998898153195663	1.00618748560908	1.01678820660273
Gene10374	1.08570445479956	1.00386216478241	1.58914305348097	0.838959574487493	0.740308959124068	0.962076814262663	1.27129237459146	0.775958851468059	0.96846742307056	2.04295830443377	1.42094674179636	1.32149714298483	0.71913947848344	0.925399549775406	1.18949385090238	1.12628529850446	1.03402551026845	1.20666236245072	1.22199438596944	1.07382767687586	1.43965504349276	1.01555647208504	1.06199156511192	0.958670206892809	0.928959079703703	1.75242135923474	0.916287566230031	0.825104558773557	0.894118786625781	0.90035129429985	0.80868985636676	0.873486992863019	1.17884481057502	0.919493847348539	0.831742432469077	0.920772053797658
Gene1705	1.0201396350463	0.997662701178712	0.989918414564195	1.04071912909183	1.01185544240473	1.01014804761281	0.996091331725576	0.999699880018125	0.988090653897381	0.993222003394904	1.0304027745307	0.990110111929779	1.00853432631417	0.995802543330962	0.99571603566111	1.04116400599952	1.02142196526185	0.9935319047161	0.995914928899667	0.995283511485787	0.997087761407077	0.979619558462889	0.99544853796064	0.986838427067724	1.02037141615323	1.01723049858053	1.01237546747538	0.998109265099186	1.02177162604562	1.01789761996044	0.997091024862074	0.995551500785533	1.0211472219814	1.00674224939335	1.01533245333139	1.02878229982546
Gene2763	1.06613789051312	1.01898526612105	1.18765342684606	0.999275623626581	0.971313744117322	0.981226640380469	1.02763481295945	0.961879399456629	0.981804800717262	1.17368402594963	1.19084086199285	1.11552044967453	1.0007325389692	0.990871417732078	0.988501861641059	1.06477934123191	0.956178767222842	0.924546877861403	0.834888473472975	0.797586480998353	1.0506323547304	1.02174200859015	1.00925452237875	0.876397257418332	0.963642180079923	0.998456038343344	0.949617441061557	0.93637289719813	0.953674981055904	1.14380188295963	1.08283544549919	1.10887596584705	1.20458324512306	1.20352461721574	1.11011962972396	0.892072577933812
Gene5676	1.00601811032201	0.943478358779116	0.99232316701275	1.06516380008935	1.00171434651176	1.07409456389659	1.04230550447387	10.9580366986332	1.23694810603766	0.994928930513709	0.993167549138306	0.992183794891313	1.01122443998853	0.997006631194973	1.82112126149888	0.925631793558968	1.42184892261386	1.33829355749282	1.01075622874509	1.15118995888043	1.57321036949779	1.02845751743912	0.962846705766719	1.00677296693231	0.81698067054327	0.609284777606641	0.843560829459368	0.717120600773003	0.940210628168473	0.895920089198638	1.13443472096021	1.27906247347516	0.894202448991515	0.911335356264916	0.92339472251925	1.09319727379406
Gene4623	1.04811144910199	0.983867637191587	1.04544468322688	0.997239243996682	1.00454122529837	0.958322886433302	0.99442133786934	0.956112525340159	0.95387146364205	1.11798911468864	1.15053583807203	0.951954435365653	0.982235340301072	1.04510686034685	0.972125742293159	1.00759309794052	1.00567190270964	0.991504353003056	1.01740643980479	1.01379461723862	0.979695327143671	0.959805134275224	1.00997363059285	0.995676801342098	0.995334094043489	1.01008741163572	1.02811379894246	0.972381089600029	0.997439085080437	0.996088751872288	1.03374279539321	1.00514441875425	1.02532673972191	1.08071776869423	0.996359587581105	0.999938981585891
LZX-CL9499.Contig1-All-g	1.125369010584	0.969780824316382	1.00324570313058	0.998301545613686	1.08245363578809	0.929503632272735	0.963071425711066	0.923111280517358	1.04124728502551	1.03679735628064	1.23891259382343	0.998929503850094	0.971466908345551	0.94783979413408	1.00202431492544	1.03334985258904	1.00121075114223	0.989842954788763	0.956197428382652	1.00510616988104	0.989948717072099	0.959094180819923	0.989403911201917	1.00238290381357	1.01731329723097	1.00966947129862	1.03152164700689	0.992371863509648	1.01260397845421	0.98823841403187	1.07657266511609	0.984053992803613	0.985256139935079	1.07468116306785	0.990557852568775	1.0677107461194
Gene22129	0.971514841476312	0.917637957705671	1.08813848452004	0.984783576923033	0.925457123818468	1.09622877210915	1.08116750151212	0.99570275920535	0.990305030656063	1.02979496496097	0.934581981357952	0.95955007132879	1.072671019669	1.03599706960421	0.909690675634952	0.970824047890685	0.980080893691368	0.997976779001164	1.00023340893518	1.08608784160059	0.992086929023685	0.967226890330456	1.0354077710278	0.998779064860478	0.960184034384057	1.07636901025971	0.978026594166021	0.991618302741352	0.97573703124945	0.978709802001514	1.04863647816214	1.04699406922774	1.0092274937972	1.17615128249693	1.13621013737012	0.942362847342468
Gene2409	1.12165541633044	1.00126094473399	0.915320202000082	0.936930821992277	1.1073977838621	0.964980055762195	0.868762834676543	0.915574041899692	0.972603887520694	0.886712821657823	1.15810844017421	1.11100225745526	1.26017694853527	1.19816211211547	1.02168882003618	1.12122781369921	1.00205777660774	1.14207948298968	1.03627533642907	1.28392944608099	1.0258232359577	1.16809306387199	1.06010975012911	1.18109595445048	0.97964702794979	1.06968351987251	1.03577441005999	0.938804792089942	0.951284488945576	0.934502247893537	0.92607168559881	0.934445185576042	0.931447116148195	0.945661891703545	0.945047863588938	0.940597008974153
Gene10489	0.950581616224491	0.881704323543638	1.15921760017998	0.947412541828647	0.891979350266707	1.32479446446286	1.18509157464131	1.06558028974284	1.01707105077381	1.03074858415596	0.989081807414743	1.06303328785493	0.945323085259761	0.948168560957579	1.05244820840614	1.125369010584	1.06134890066643	1.01165655052916	0.986113708231141	0.974357930696986	1.01302279874312	1.01109044156303	0.949157701454544	0.96331948526336	0.992002378473342	1.02255083105555	1.01617581569848	0.960759792532888	0.966940996128609	0.952251903601617	1.22136358838246	0.998499676899897	1.03592027714465	0.935755818736562	0.987626212045537	0.975237609541613
LZX-Unigene12931-All-g	1.12404893587885	0.920833916802442	1.03946413510256	1.10670956188606	0.829829407832072	1.19534245018871	1.50061007838405	0.912593441581704	0.907915764329081	1.18052816804919	0.978026594166021	0.976685748927998	1.23932386121802	0.872794387523018	1.03953510207987	0.990262504741161	0.995844016174551	0.998617348977187	1.0003142078502	0.93062058098872	1.02986013348153	0.999117013479468	1.06397880089156	1.0149848922872	0.967393947169427	0.957861187417639	0.99887616039503	1.04206602121968	0.971313744117322	0.995790685107486	1.00536514559704	1.01230796053118	0.973061790564091	0.966176495128475	1.02214717957778	0.978765184323462
Gene12601	1.31099200081215	1.36510737872874	1.20248344942829	1.03300938458326	0.830329381294616	0.912517223763341	0.903959407128008	0.888095665624029	1.24185208994217	0.996451727620586	1.07646381868316	1.1646247673447	0.931813669096835	0.887405553910468	1.26322856784347	0.98300671078187	0.957294737005752	1.00092316825809	0.928959079703703	0.845733843813999	0.969303527356659	1.04969936018757	1.18836736648992	1.01246289429355	1.09756767672662	1.01949679735514	1.02507849803276	1.15423807310194	0.947039593772816	0.984593487709266	1.12581182026677	0.942923118439716	1.10604785163423	0.932036489730104	0.998419903485904	0.885566291350095
Gene2434	0.989338933535999	0.996456857372672	0.967010225909498	1.03511342421397	0.990305030656063	0.999683448955444	1.03858951948714	0.936659681631898	1.01366156670894	0.997704454746158	1.08943497059409	0.987692328067108	0.983522080923679	0.9651855844031	1.00688557204032	0.998387401092985	0.996168918775044	1.04867961019454	1.00536514559704	1.02501200205302	0.951079580993333	1.01589250065037	1.06203970039069	1.04930082587017	0.98335933681141	0.960738423305876	0.986499678213134	0.994086085731632	1.06188435442539	0.983586762465923	1.01978005646645	0.998419903485904	0.972418750008761	1.04957678680022	0.980187965140401	0.996987632763627
Gene14240	1.42268819943513	1.06933664227498	1.20172158307517	0.934600472745788	1.1868652661687	0.851482919979412	0.879754165673799	0.772813891504296	0.768289201387148	1.30273387687502	1.75765203377745	0.912517223763341	0.824385876812692	1.04031296374222	0.979356077235233	1.007339272006	1.03077244860409	1.00419217277607	0.962694750439648	1.00778424749708	1.00245886640991	0.949812348873691	0.957131138112694	0.999352140228003	0.988513713627117	1.04714560158505	0.986388872536158	0.993880820794842	0.990893478972321	1.10481569094784	1.00641421583714	1.0853618285657	1.12367385521471	0.968101270544101	1.03012858971721	0.994314001559593
Gene17845	1.36806503765535	1.04794858931041	0.903218296603337	1.35080247913834	1.33963171281965	0.892072577933812	0.958550295984972	0.969455038346998	1.01024995239049	2.33933909076949	0.972195560566288	0.884297325750352	0.937386904164548	1.07293400697778	1.0532208708921	0.99128979964253	0.994377119384211	1.02261288373281	1.09235792826795	0.949076722542952	0.989403911201917	0.955206085070557	1.04385460910279	1.03703253336726	1.04188754305432	0.941231812284695	1.08083170694728	0.91571386392547	1.04019687402509	0.982035979496939	0.972195560566288	1.08138499337874	1.11732530930839	1.10959589839065	0.968447623356113	0.974977765504623
Gene870	0.992718609555822	1.01414286803665	1.01345266760063	1.01281124354382	1.04223824291266	0.986126836256666	0.993462166696484	0.998219823972124	0.985055646131319	1.02769288755565	0.987692328067108	1.06069057244097	1.00431704522091	0.993639888710262	0.968051551297406	1.09512665351095	1.09880162315215	1.01358378414836	1.01594664982672	0.972141839869983	1.00762147681328	0.951030428322169	0.969279047936832	0.995561320070261	1.03914372264365	1.00675002975828	0.98982953441505	0.981150799218167	0.995731880093035	1.02896768277241	0.991725661181123	1.00182102612158	0.99523243124246	0.997538630502051	0.998902613271763	1.15992425220107
LZX-CL8775.Contig2-All-g	0.987859548997979	0.944481255182887	1.00872002259258	0.995867390098757	1.02550192470696	1.00621135946805	0.986753150470179	0.995592926508474	0.977759620590288	1.04932430505736	1.09163719501019	0.978318586721372	1.12178006156709	0.987176246836887	0.991439568593642	0.940162232251027	0.958996927096468	0.89070402289693	0.956342841690768	0.937517904462246	0.906015410242132	0.829142204272082	0.999104072842337	0.977372531995476	1.31542844402352	1.07034180905967	1.29934921688464	1.15218480746623	1.04058436350639	1.22081692652333	1.49127826555409	1.10823763318223	0.961955028310212	0.799848100464905	1.03044354213127	0.934828356497456
Gene12133	0.880613794645559	1.01104600460395	1.24006712718904	0.950017963208152	0.879083674239574	0.883532201825996	0.989948717072099	1.20297442187912	1.49025220918113	1.03933038885794	1.1974581765062	1.18109595445048	0.898398020792191	0.951793990169712	0.980627831508773	1.00429569246983	1.01568558452133	0.994866653439617	0.982643862285199	1.0172104042579	0.985350327354968	0.988520527339168	1.01399303462054	0.991825263457274	1.01636175365262	1.01046190357776	1.03427095375447	1.02666202405324	1.00241521801656	1.0029460701407	0.980762972699643	1.01198967501425	1.00678977460945	0.991866863003113	1.00551310626318	1.00595321803059
Gene19093	0.956739107614637	0.947712659815747	1.04742556056696	1.1062657053745	0.991504353003056	0.960923377835461	0.981411850722356	0.996246717022299	1.01389875586184	0.977889817479181	1.01740643980479	1.02801652807952	0.983859013357443	0.966033615625984	0.94582350583487	0.99500146078538	1.03084712259578	0.99532541274423	1.00730852763522	1.12791300709632	0.957009404273088	0.946019900470365	0.98219252019553	1.00154753794091	1.00151355116786	1.01743118768814	1.04640960627072	1.01138195610032	1.07068293009906	0.999453847227089	1.01967358414595	0.959704387534813	1.01046190357776	0.973480862666636	0.97375592188154	1.00009587594801
Gene5545	1.12055805727066	1.05743152040169	0.820285496213658	0.946672850335057	1.0823235942836	0.976199445444451	1.20334283638375	1.00830679918967	0.92095566573988	0.985524618402863	1.02337231668332	0.91933108644106	1.12870074720829	0.974085470526687	0.953187498176208	0.992839751204237	1.03658743142148	1.00177069907595	0.958249474086754	1.00582278216046	0.963715658462824	0.96331948526336	1.01906172054275	0.984315873625563	1.1697668831583	1.03964767163649	1.0546345841939	1.05619518184037	0.987952320208288	0.996963287801604	1.00226792355965	0.992277067617199	1.01933927390548	0.999432049824025	0.996827555477901	0.99238942280296
LZX-CL11069.Contig2-All-g	1.05971228659928	1.01200820228156	1.01784337399783	1.19034910319225	1.03834766330492	0.993472625357884	1.01619873227359	0.988749562650888	1.00111144968219	1.01077889729964	1.00641112490785	1.00429037886961	1.14812291360041	1.01217612154247	1.08239316803896	1.18973230770676	0.965326967835181	1.16296891256432	1.23480988842771	1.23283233187387	1.52601856779982	1.19556267274626	1.0938697875867	1.14062502880661	0.924716095219311	1.15835323931815	1.02536554325886	0.985256139935079	0.88661811292519	0.762849945417257	0.710487993080156	0.849099313544712	0.681306163083923	0.907182624481155	0.876270436274795	1.00122193512212
Gene7057	1.01697432055233	0.995513227246056	1.04045215358257	1.00937670766419	0.983377389568338	1.06928884951615	1.01619873227359	1.02120252637395	1.00111144968219	1.04726846328222	1.00641112490785	1.00429037886961	1.0382382494125	1.01217612154247	1.18573738970806	1.14380188295963	0.987060968386417	0.991439568593642	0.904196932678174	0.94606931136559	1.044614026739	0.96360536732924	0.988591227340271	1.02284401698801	0.975657661523685	1.01616019275054	1.02052931795129	1.00807055887738	1.10920510093843	1.13330059063496	1.04780232042025	0.957888428216479	0.93637289719813	0.937708974275741	0.967579699382861	0.972924323508308
Gene14333	1.06359152262625	1.0295410314243	0.946400264533173	0.996220425676355	1.00389580997355	0.953746692729949	1.03503053308038	0.93819176412739	0.954798444549418	1.24304873818365	1.0256228590121	0.908278993060286	1.08554120803959	0.917311546942169	1.03906305313589	0.982388980003423	1.01352830672588	0.998134725161647	1.05789722383648	0.934323684511405	0.892072577933812	1.03263391542272	0.974611986113524	1.02566692329506	1.10930273279009	1.25813387819177	1.22495913433374	1.03924962507827	0.93391186679788	0.980951572566361	1.03825742974479	0.999516379255228	0.976578919681053	0.943605909542809	0.957131138112694	0.97971359218776
Gene1764	1.00271012351594	0.967373274401574	1.18855906082031	0.990168008552187	0.996401536173658	0.998419903485904	0.980679519775952	0.98292721059853	0.971359647395598	1.06452075512793	0.997507171565723	1.27435645084905	0.993745893333021	0.980510012238186	0.99571603566111	1.01827900072014	1.02142196526185	0.986171342722099	0.995914928899667	0.995283511485787	0.997087761407077	0.979619558462889	0.99544853796064	0.971641143302466	1.00774812876966	0.99354339897407	1.00198358827688	0.998109265099186	1.02177162604562	1.01789761996044	0.997091024862074	1.00350053166774	1.0211472219814	1.00674224939335	1.01533245333139	1.02878229982546
Gene8444	0.981459051470222	1.01177699122846	1.02872553262359	1.00450338985923	1.0158167953068	0.996442683041116	1.00818365853821	1.04290560526437	0.978963498892084	0.982751949062142	0.980796091556037	1.02103098478885	0.998301545613686	1.06548675304621	0.964640248007635	1.10526291692007	1.15852341311281	1.66558811807552	0.957430446664565	2.52639488504791	1.08688482587616	0.999968632057435	0.917192681971367	1.01308931743935	0.950622595802764	1.13056999036428	0.960523658551896	1.00339740483069	1.14552719314937	1.12025501326664	0.838568714789843	0.988270594532989	0.977641784604795	0.917063081947343	0.976098466865329	1.01851943955267
Gene62054	1.01806709375294	0.994491127966071	0.985442183087643	0.99084757518294	0.956523941566133	1.07063251168629	1.06840176740367	0.962882059078128	0.982760442544698	0.987526560770989	1.02271740986112	1.02456560063629	1.00200656020918	1.06980583612867	1.0046033461347	0.999352140228003	1.04295432496586	0.991709651305972	0.96727770112573	0.967352532585126	0.972603887520694	0.9534950697671	1.00513445628867	0.989754696703736	0.998964374792745	0.974169844911898	0.986347824890339	0.97418694137491	0.993610061389472	1.10604785163423	0.983848511665909	2.15541515669144	1.69506544494359	1.13198128415732	1.06335501287517	1.68703625926453
Gene13617	0.979754007930686	1.01038424171528	1.02030985260137	0.980646532778688	0.948491746914791	13.5638303921109	8.15600128166612	0.96669024616194	1.01607288366683	1.15810844017421	0.961833695557591	0.959591607691472	6.1564956887042	0.970645605928618	1.01539215122847	0.977759620590288	0.987176246836887	0.955461600709226	0.965683854431852	0.901658491495648	0.913050749707338	1.00178684480672	0.890171121684531	1.01028981378798	0.949976886643912	0.913108475772706	0.93223665941213	0.931083592043518	1.23891259382343	15.5892141843841	8.50518363493308	6.1564956887042	4.84788133494906	7.7671490866859	12.0760617226151	8.50518363493308
Gene30619	0.995083627708202	1.10227665872201	0.964478231633792	0.989468635414258	1.04093014363102	0.923477352305462	0.929565643145127	0.959742052602807	1.11619404854026	1.53192410843438	1.00053798217537	0.940260637738222	1.14967702257209	1.19450330265221	0.86540190235649	0.973212820942962	0.961890450179155	1.1422654868853	1.16943741539947	0.930806267768135	0.850755424057744	0.854887097594229	1.01816273188285	0.840765285659522	1.05836963376252	0.986489040060526	0.976685748927998	0.974659796575068	1.21379515405852	1.66558811807552	1.32320765776337	0.999857708871057	1.63854997798401	1.68233261570577	1.5592207344981	0.969800656011412
Gene838	1.00414184131016	0.986388872536158	1.01091223651892	1.00937670766419	0.997296015383086	0.993472625357884	1.01619873227359	1.00675002975828	1.00111144968219	1.04726846328222	1.00641112490785	1.00429037886961	1.0382382494125	1.01217612154247	1.00154753794091	1.00316033424056	1.01281124354382	0.959621802841433	0.974203480610847	0.974126335719965	0.978318586721372	0.955584669739049	1.09373308472111	0.989403911201917	1.01785879612988	0.984153666325521	1.07164821541323	1.02746408333636	1.75242135923474	1.34763313010332	0.96790907526188	1.04362797018783	1.00626268595978	1.00049535097135	1.04927078369586	0.998941072947871
Gene7179	1.04517533394901	1.01587289296119	1.06188435442539	1.08144878147307	1.03796882771483	1.00638393312889	0.99523243124246	1.01564077053754	0.987047557029857	0.992245023680407	0.990049855146508	0.988962656705953	1.00683817922638	0.995091358843345	1.01645460515214	1.05715001372488	1.00518194256225	1.04290560526437	0.975224796539427	1.13586025346087	1.00960433760586	0.958398432477634	0.972740806222909	0.951355345918038	1.03175054875716	1.00964892097954	0.991203064433768	1.0080456793892	0.997204144534604	1.00467792088581	0.969560748111414	1.00695402682716	1.02447964894155	1.03883013235513	0.990893478972321	0.999567328148682
Gene8756	1.07308600592852	1.09542594827309	0.996044866238333	1.01678820660273	1.0038422656181	1.01874527915085	1.00585259373037	1.08880708455613	1.86169383576836	1.0015529219713	0.998644177760162	0.997405155123985	1.02119522911983	1.0030227768959	1.05123379737165	1.00575063888658	0.99727621937895	1.13390370068226	1.03799641353425	1.03032862396445	0.988939401162249	1.00490360954586	1.08304379930546	0.999968632057435	0.997282238741177	0.970967394223815	1.0055547503078	1.01766387321068	1.07851772015186	1.01282163175147	1.01426301317065	0.973945607589086	0.965738188470141	0.958761199637145	0.97860939959632	0.991066103252713
Gene15109	1.10526291692007	1.06608441978307	0.89866955292864	1.09473661031119	1.11316345451303	0.931125137245494	0.95007639354811	1.05738448692068	1.3406543459743	0.86379177532827	0.929760375284638	0.894306004671043	1.06997488264113	0.989392003287979	0.939450222767179	0.991553636352214	0.993699857069488	0.981275449816028	1.18912178904197	0.987609015646302	1.03877082387685	1.06548675304621	0.945047863588938	1.04961140197142	1.08153925088993	1.10237597625917	1.10848927045014	1.05352214925937	0.964845610621878	0.986347824890339	1.04203732974376	0.999289218554468	1.05074376421288	0.881434222195999	0.985072671044417	0.952926178236609
Gene17331	0.997006631194973	0.954085421744125	1.00429569246983	1.01487707231591	0.991934449761797	1.02407271373118	1.04888528372721	1.00293728570571	0.99282053092138	0.99761661285941	0.995991048757936	0.994978173917588	1.01600930508335	0.999453847227089	0.99571603566111	1.01358378414836	1.04722617236596	0.986171342722099	0.995914928899667	0.995283511485787	0.997087761407077	0.995982912174875	0.99544853796064	0.971641143302466	1.00774812876966	0.99354339897407	1.00198358827688	0.998109265099186	1.02177162604562	1.03849247581615	0.997091024862074	0.995551500785533	1.00096421865014	1.00674224939335	1.01533245333139	1.02878229982546
Gene17173	0.989553028133133	0.99663036046185	1.0158167953068	1.05012412899895	0.990192856603969	0.982022326295326	0.999217860346339	1.00208924754522	1.03951816087087	1.05636538096558	0.994892404701063	0.993801618757538	1.01398630737046	0.998367586436372	0.99571603566111	1.02270472317088	1.02142196526185	1.00011009887698	0.995914928899667	0.995283511485787	0.997087761407077	0.995982912174875	0.99544853796064	0.996633845287829	1.00774812876966	1.01723049858053	1.01237546747538	0.998109265099186	1.08491240599421	1.03849247581615	0.997091024862074	0.995551500785533	1.00096421865014	1.00674224939335	1.01533245333139	1.02878229982546
Gene12217	0.81325712249215	1.1031538503872	2.20203601670705	0.796208891629811	0.847169272734445	0.977657833597409	0.863945355373092	1.89267365437988	1.14380188295963	1.16842313424338	0.81698067054327	2.20876300887254	0.833951389760286	1.02113196156015	0.968815615165636	0.972395338577292	1.0008523491778	0.989415093893044	0.977849980928031	0.899548238023173	1.07636901025971	1.12079122085546	0.990657344211912	1.07264374537119	0.994434097583791	1.76556718736418	0.973132899989763	1.07003101938435	1.12683045292024	1.44323311258309	1.19843988251336	1.4039001046459	1.04791174218478	0.954607863684605	0.972632739284707	0.926399911992236
Gene38495	1.04050677065956	0.994448280016296	0.988270594532989	1.04530393720344	1.0131181971188	1.01120907407919	0.997013410780116	1.05033677566982	0.989368203787706	0.994373585090895	0.992577805300468	0.991563032070511	1.1889457383733	0.99668137981779	1.02794688697008	1.07796802412539	1.0061641004142	1.05033677566982	1.00992833597385	1.03166527699906	1.03841390573742	1.01850883318549	1.01892136660842	1.00632516427052	1.00190080219884	0.952713318345317	0.988060926311706	0.959742052602807	1.03478488889298	0.991298561968678	0.941860940766449	1.00138750688404	0.987278736854976	0.982110702631492	0.991934449761797	0.992301498095124
Gene7797	1.00949967780415	0.986388872536158	1.01784337399783	1.02384028095255	0.983377389568338	0.993472625357884	1.01619873227359	0.988749562650888	1.00111144968219	1.01077889729964	1.00641112490785	1.00429037886961	1.0382382494125	1.01217612154247	0.99571603566111	1.02741718383819	1.02142196526185	0.9935319047161	0.995914928899667	0.995283511485787	0.997087761407077	0.979619558462889	0.99544853796064	0.971641143302466	1.02037141615323	0.99354339897407	1.00198358827688	0.998109265099186	1.02177162604562	1.06958067731125	0.997091024862074	0.995551500785533	1.0211472219814	1.00674224939335	1.01533245333139	1.08908095474727
Gene19003	1.00341016956885	1.1889457383733	1.14763434730285	0.93436156919135	1.03592027714465	1.27538683287035	0.93391186679788	1.32932100387659	1.01339214946097	0.895829093053528	0.992490028446094	0.996064573211768	0.988021016817682	0.940162232251027	0.885790640025131	0.824385876812692	0.747127027075261	0.934885877825561	1.48904153935493	0.969279047936832	0.843390087358215	1.24278756869764	1.16538074111218	1.22720448118264	1.13033718635461	1.36806503765535	1.18093734041006	0.957788242717667	1.1203966295664	0.701498604797253	1.06991054081577	0.741355806170467	1.04334815464644	1.09655074831024	0.916591589968327	0.918830963974031
LZX-CL5166.Contig1-All-g	1.1576288739794	0.778688347361802	1.01259418769076	0.957788242717667	1.19181190944218	0.883208932235638	0.902929852617108	1.07241617008861	0.994528089264279	1.05586163309794	1.5192477112901	0.889166287862385	0.973480862666636	1.28097872959548	0.960953346123329	0.990582385333101	0.997662701178712	0.928192760108979	1.00192507214442	0.977759620590288	1.10749012687501	0.996641949447762	1.0376759938197	1.03051757954302	1.34588841718262	1.04776247319919	0.989383964480536	1.09827715851146	0.984394915831847	0.886306524989384	0.872386559895704	1.02405024725951	0.809318210647916	1.15589473504189	0.963715658462824	1.12673331152005
Gene3828	0.817965888536704	2.18229395079077	1.27600675674474	0.969683311548702	0.727230576091057	0.824385876812692	0.822419343371663	0.827300552109937	1.48328825359034	1.12055805727066	3.2278120083465	1.05738448692068	0.944113189917983	1.10270509725838	0.99571603566111	1.04277058734515	1.04722617236596	0.986171342722099	0.995914928899667	0.995283511485787	0.997087761407077	0.979619558462889	0.99544853796064	0.971641143302466	1.04747386419375	0.99354339897407	1.02395246015745	1.01610178462659	1.02177162604562	1.03849247581615	0.997091024862074	0.995551500785533	1.00096421865014	1.00674224939335	1.01533245333139	1.02878229982546
Gene13878	0.986233380410802	0.968773679802286	0.974394875742626	1.04912633344382	0.989524382412555	0.996587888998183	1.00846545058554	0.958150844089354	1.07741742803356	1.0198584488824	0.980980040185118	1.02113196156015	0.998411660140435	0.988362617562929	0.976708091693223	1.25262327734406	0.993517377433793	0.999246877735904	0.883620291388352	0.969127177837627	1.01445727140232	1.02825543597168	1.00198358827688	0.980003672137806	0.946752791233393	0.931391462868807	0.961922976164335	0.993665347020357	1.18610731414302	0.985413273844725	0.952148049176271	1.17408818576672	1.34408293284249	0.902039448102799	1.08375842821017	1.07119064987158
Gene17853	1.13946741322868	1.147124217925	0.863009199464597	1.24045891502715	1.08293582483506	0.905875562285871	1.05087628873789	0.962573864078975	0.917063081947343	0.904308616952307	1.05101837743101	0.89706235429793	0.940737695940715	1.03208613118829	1.15199442394446	1.10218907634792	0.989209186901666	0.97767652789845	1.01802825037045	0.772813891504296	0.88661811292519	1.18973230770676	1.01054540365618	1.06105242285831	0.937468773576684	0.874665238625375	1.09181079479667	1.00769635305871	0.970678947356401	0.942516560756658	1.26129552851581	1.0398934032224	0.990595139040065	0.880613794645559	0.86353602766665	1.10863341451467
LZX-CL7508.Contig1-All-g	1.0861543750153	1.00474092900877	1.03950121966186	1.15472794988354	1.03011609590876	1.00034129885185	0.999554343593262	0.974919651433748	0.991993558046317	1.11011962972396	0.995097129431886	0.994086085731632	1.01433062568893	0.998521997636184	0.905501216208404	1.12918673733536	0.994777256800571	0.980235984287377	1.01009803841066	0.898398020792191	1.03705928452448	1.05074376421288	1.1508150333678	1.09074622802443	1.01711897540112	1.11390267609904	1.03337907770661	0.929760375284638	0.997169282094187	0.993389560671619	1.00632516427052	1.07867102850119	0.918575869092952	0.991203064433768	0.9208837684608	0.990857099441905
Gene39694	1.00414184131016	0.977481310434036	1.0001255589829	1.02384028095255	0.983377389568338	1.00769635305871	1.01619873227359	1.00675002975828	1.04607882003032	1.01077889729964	1.00641112490785	1.00429037886961	1.0382382494125	1.01217612154247	1.14855673538423	0.979769239322989	1.10237597625917	1.11074779805376	0.970986764009953	0.988362617562929	1.09662793787834	1.05132473021807	0.978165402270579	1.06858968786865	0.942764043525306	0.902838769528086	1.00929146186209	0.99280082661922	1.08950843104099	0.980003672137806	1.04994750587777	1.08446316590633	0.98693406865364	1.01976900789138	0.978043463143416	0.883882282102826
Gene25811	1.06308250645469	1.00887743515682	0.945355518276545	1.04860222022353	1.0628033120622	0.951766636789488	0.958427042212926	1.03887331283636	0.948168560957579	1.02555228072671	0.993399306592459	0.94623204386583	0.978291547941194	1.04190513045218	0.975354482688623	1.02479359955996	1.0347301357061	1.02796806678815	0.978109902535637	0.978088857600895	1.01113859738024	1.00043438833403	0.975756064772209	1.04245033260319	1.00205137893153	0.98019621409674	0.988989857507061	1.00668731054833	0.998705694036135	1.06812528591128	0.974223890257686	0.990217402388697	0.982974113586699	1.06500231878683	1.02358820842782	1.06434852315991
Gene13547	2.58676073406645	2.0472238144959	0.806238643883868	1.44401785028281	2.43693961749953	0.698989103664904	0.690784316299854	0.838366122848167	0.687876773750386	0.878116933477094	3.39299995489183	1.76331961927946	0.774211763502251	2.48623841826112	1.83120543574285	1.32055476547379	1.17704433368627	1.2578081245663	1.14791297668618	1.00375512703537	1.41073284041775	1.24304873818365	1.07084297034689	1.41022679940909	0.968618967780837	0.955132809242684	0.955992191911199	0.953086963035699	0.985178035630344	0.979337017228239	0.933370441336256	0.96896195911623	0.962846705766719	0.975799449050571	0.987727312054186	1.13509404245949
Gene16503	1.00685834512326	0.998151543995411	1.0001255589829	1.00937670766419	1.00611654997698	1.00769635305871	1.06066640111545	1.02120252637395	1.00111144968219	1.01077889729964	1.00641112490785	1.00429037886961	1.0382382494125	1.01217612154247	0.969560748111414	1.05980692946839	1.248535903455	1.08764954701201	0.954902714253747	1.00443870860418	0.960523658551896	1.03786862979378	1.05902756912492	1.11856778589391	1.0000135616204	1.13701111048333	0.9681288750069	0.955279647810917	0.986072545150069	1.0553492231753	0.963071425711066	1.04514877528811	1.00875516458261	0.977963554665528	0.999771446313384	1.00289648893152
Gene17258	1.01473028976824	1.08508745980299	1.03438050809379	0.996596419418429	1.01570243347779	1.06422000336204	0.99309694133731	1.08195557594796	0.984574436636031	0.98971478039412	0.987201385888496	1.02620351630485	1.00382256048353	0.993289925166044	0.967467797080543	0.995970309940771	0.999328377630076	1.02395246015745	0.952873323321064	1.02858495902193	1.07215218287082	0.987533714428547	0.984924575850421	0.94381140021967	0.984612151839988	1.00171434651176	0.975224796539427	0.992810185707322	1.07409456389659	1.06120031858392	0.985856500640166	1.04199539220925	0.962354657027923	1.02421187904169	1.06908634389535	1.06222569696215
Gene2978	1.08561373136313	1.4379662148497	0.961345824160407	1.14980376129833	1.02471485610296	0.925270592728514	0.969303527356659	0.898855680646735	0.952823653127383	1.11171754747265	1.51107786892149	1.07684899640834	0.983798575046	0.837625224729202	1.00662857453654	1.10936244578362	1.106209098143	1.00883311326708	1.01207672756097	1.00798054636194	0.968629306475384	0.988071728270291	1.00243626814173	0.962864382422423	0.991579200035526	0.950464426582633	1.00739997426725	0.980448031320501	0.991143359521181	0.991349283660384	0.975463392666332	0.955675683128918	0.974720611631912	1.01841520068532	0.999164940128018	1.06243540516257
Gene2388	1.01761869822058	0.985344532053195	1.09512665351095	1.06069057244097	0.960040448765087	0.9761729953903	0.986721681885806	1.01846834517519	1.02589932720252	1.3416635986124	0.979494144006267	0.978247824338522	0.997571048263756	0.98712846031238	1.04342046957022	1.03594787120146	1.10936244578362	1.04583542158015	1.07896962499698	0.963071425711066	1.02499674969742	1.01167766636313	0.972898828013398	1.00337908364082	0.997299456090256	1.03825742974479	0.98887005206475	0.963792690376425	1.0582895965503	0.955166463644331	0.892912346788379	0.971335423263506	1.0181051421668	0.961985618615166	0.977105441104316	0.988579624672685
Gene4844	2.23868565130273	1.15284878128691	0.897249366128892	1.82422202348003	1.00081763219408	1.51788457398936	0.995397862909585	0.912667788914479	0.937319141913976	0.877222177132054	1.27335433419937	0.911939329431343	0.940409081059235	1.59864044002331	0.977590633948812	0.955858303469512	0.967095189648031	0.991393302152924	0.898231391277135	1.06213568423994	0.897249366128892	0.966418559258941	1.09794138496627	1.01921138154904	0.905701256589223	0.906966549753458	0.966372473567682	0.848740396183559	0.965456903252436	1.85335738212521	1.10167876280312	2.06183387866745	1.46115764767887	1.58399875251286	1.71025696827731	1.23251756624669
Gene22330	0.988161974761547	1.01883792218494	1.01529314916468	1.05150950486737	0.995755961371668	0.997951393996215	0.979981996123712	1.04016524896455	1.02048680472985	0.973132899989763	0.996419573658959	0.969639801850874	0.993340495449541	0.979681896191951	1.03818197853911	0.97867591214868	0.995064080551571	1.02623814440042	0.954673999043304	1.01214072336739	0.981741148960875	1.00350973680347	1.08586686061235	1.00310577288728	1.19181190944218	1.00953875489064	1.04415110847049	0.952926178236609	0.983089759002378	0.99437005079758	1.10175465802944	0.915045887424184	1.07405097004853	0.936753587668606	0.93517870895296	0.978546747411394
Gene38743	1.04076960015355	1.02328160869479	1.0001255589829	1.15985795895673	1.0145100172292	1.03676093347285	1.01619873227359	1.00675002975828	1.00111144968219	1.01077889729964	1.00641112490785	1.00429037886961	1.0382382494125	1.01217612154247	1.01506126687696	0.99276076592075	0.994866653439617	1.03818197853911	1.00223297986723	1.13308485158623	1.27600675674474	1.04302792553103	1.03257103524088	1.08955994361925	0.986953692281717	0.998617348977187	0.996188539533853	1.00523347302028	0.994626242141469	0.967603072803567	0.963792690376425	1.04954111704585	0.941112463839981	0.9926480581623	0.950282487832913	0.959536551286977
Gene10313	1.04533237226747	1.01834415962865	0.996313414695482	1.01423366973068	1.01308931743935	0.969101097197764	1.04521754596844	1.01261376921766	1.01472081620416	1.00345320741432	0.982141152773341	0.956461876579082	0.985306700560099	0.967840833513705	1.0582895965503	0.967495023033408	0.975237609541613	1.05642037099177	0.950424818447951	0.966077302800529	0.958224616642562	1.04901557311718	1.31046637997415	1.13056999036428	0.968789827101416	0.955992191911199	1.05684316807157	1.13330059063496	0.942890665792614	1.00522133925555	1.00497739045576	1.01914257894679	0.986032015894072	1.13033718635461	1.08943497059409	0.970721259381762
LZX-CL4287.Contig1-All-g	0.854740810858388	2.38222348751912	0.516579151821199	1.57624424471624	1.70004641581682	0.613189303425558	0.916726410205138	0.657727888245785	1.35425962488589	0.577055097290138	1.52067800235752	0.541806937216126	1.15726557062055	2.22407674303354	1.31948023317899	0.971798317394038	0.989025811117027	1.16741359799157	1.15875575118826	1.05555746846546	1.08258064186739	1.08723178648337	1.30576026466343	1.13958675824124	0.858763733152635	0.82808215630687	0.795815037165161	0.930806267768135	0.986011580182925	0.997355599638309	1.01036038025974	1.1868652661687	1.07579553248252	0.858106757585725	0.861134379821225	0.831742432469077
Gene20784	1.03177640109101	1.01259418769076	0.973987130669484	1.14855673538423	0.99600474689028	1.03232096057947	0.994538044422446	0.934932997673745	0.954085421744125	0.995892356641587	1.10614001114609	1.08873032433328	0.982354624662731	0.963464699323438	1.18468373721717	1.71025696827731	1.4199618663392	1.10896706823493	0.826497678053547	1.01553537384081	1.44142445291506	0.993202547135548	0.769080803945245	0.895216490442504	0.815756320053632	0.9033236848758	0.826685792664017	0.812588931784479	1.00331683808706	1.19371766006518	0.911335356264916	0.932927511037051	1.08202911792407	1.10019836843614	1.22609782879611	0.830525114963782
Gene13758	0.94606931136559	0.881434222195999	1.01402949826194	0.960606838741156	0.993945512783529	1.13443472096021	1.00238290381357	1.11371953591256	0.950052572774695	1.0528396322009	0.961279486611803	1.02231408430444	0.92432314067726	1.10418651293017	0.961251907148406	0.996598962071112	0.996044866238333	1.0354077710278	0.965598893942907	1.00917346298729	1.00429569246983	1.04512246548377	0.961279486611803	1.04050677065956	0.999308037605976	1.03312744501326	1.01027532717218	0.958189135795201	0.992725316854968	1.00463940763835	1.02414487516822	1.01477735744559	1.16924517232502	1.02156062769902	0.982519989582313	0.995620841796545
Gene23312	0.995072929847226	1.01779054602717	0.971466908345551	0.992331826009406	1.01667051378817	0.97749022689105	1.10373647355909	1.04994750587777	1.01252421519454	0.95183048999948	1.0005628837043	0.950759061891256	1.08980704780751	0.962409465438067	1.04690752030584	0.90622557685188	0.931125137245494	0.904624415839715	0.908881443298743	1.25599587781102	0.944262990699077	1.12237541877492	1.17486251977046	1.06530960108199	1.06312942180309	1.12178006156709	1.08011769539882	1.02424479035459	0.900008244767632	0.934011875438537	1.05244820840614	0.853332473015767	0.884659514591509	1.20973413255167	0.988194212780128	0.868652674516198
Gene24541	1.00875516458261	0.994577404847423	0.98592977247607	1.00003897582096	0.94232115088392	0.974540000288316	1.08846636276709	0.95564468614749	0.976541654512834	1.07090210196751	1.01598141867753	0.976876710736056	1.11975762179188	1.06318046585998	1.07592296849089	0.951318373230706	0.999198204744997	1.03852138085735	1.05799720951858	0.938962576230806	1.05336046940513	0.99777729970516	1.05216086888048	1.03950121966186	0.988270594532989	1.05054871361911	0.928633020494086	1.0360148825359	0.983135245522845	0.905787967649233	0.933171253252011	1.01780701262602	1.11238144637146	0.936985876631925	0.96597340821293	0.952251903601617
Gene61354	1.03089673250025	0.990478541020809	0.992790879458356	1.06413929216568	0.934473716734789	1.03757522114981	1.00666421490997	0.995784824064678	0.978453895206762	1.01924436529426	1.09268679387724	0.978977035448856	0.997990599856705	0.987727312054186	1.04022838014967	1.17668591213506	1.05636538096558	1.04233513532889	0.918329754799203	1.00003295875447	1.08645951211588	1.02947765122162	1.05449468535934	1.02825543597168	0.971023800144779	1.02986013348153	0.970241190810575	1.00421835681846	0.98043170231972	0.933030836209888	0.992606220804282	0.950581616224491	0.900528338717911	0.869845645322978	0.933426705817414	0.959862860501447
Gene12738	0.995429109608642	0.996610091886386	0.978131989177758	1.00494672749516	1.02001221527848	1.01388554802178	0.98230022327264	1.00831904068305	0.973009374252731	0.976484571042762	1.04378758330189	0.972669616489807	1.11434118628852	0.982407940098453	0.817756462224081	0.853157175324548	0.847799224484399	1.03047245227473	1.06925342307053	1.11190790663089	1.11478049816925	1.05159701670625	0.940162232251027	1.03114316390691	0.978307862536886	1.75045492529425	1.10167876280312	1.06586293027884	0.812588931784479	0.794657894491916	1.52730611698747	0.89131842617951	0.789082096563918	1.04494278450889	0.879083674239574	0.68006336538755
Gene13149	2.67582349412817	0.981839687255868	0.919621117931584	0.996499364301138	1.69506544494359	3.15071454498868	6.29917926300066	0.796561971583353	0.869845645322978	1.54715670088638	0.99544853796064	0.944711209311527	2.009373458031	0.813940703294709	0.922925210386752	0.998030488892482	0.988709990596341	0.995592926508474	0.989199003623901	1.25894446336115	1.04540124470521	1.01139200419738	0.957650020827097	1.00285451264947	1.04526569561184	1.04696007510961	1.0152708276361	1.03218852122983	0.973522514196427	0.965027288458385	1.08454846143899	0.931859916692223	0.943690680263389	1.02557561178158	0.967887420306794	0.972180134262389
Gene15698	0.916942400552042	1.02213092071036	0.992351756305186	0.960376029784773	1.05202311624545	1.06594444879974	0.951733903258589	0.994888203785578	1.153305517667	1.02471485610296	0.931562305961028	0.913108475772706	0.955604040484071	1.10331111734445	1.0124144019755	1.00579920798514	1.0010561140496	0.969101097197764	0.969514812427606	1.01099563625383	1.00670606741577	1.00878648341921	0.966664824264234	1.00165645657783	1.02352723824856	0.968618967780837	0.991066103252713	1.01310318120926	0.994771882615659	1.04916857143097	1.01343576451048	1.03070982687351	0.992902592059485	0.97771738826074	0.992098849768562	1.1800136523054
Gene434	1.01332641888693	1.01652983541386	1.07228942350387	0.990977489725701	1.05856684876028	0.972898828013398	0.998456038343344	1.02668336250841	0.95756502662678	1.03066103960472	1.05665092385028	0.990372037629548	0.98496864687432	0.967373274401574	1.07542453315648	0.929725976009214	0.952951575060716	0.90088681258261	1.10112995725054	1.00709448008156	0.869973646697227	1.05902756912492	1.05429586867794	1.08299384064929	1.04580457660364	1.04124728502551	1.24886496965222	0.991474532719525	1.12178006156709	0.84535612798958	1.00404777487041	0.916726410205138	0.954575905692299	0.98892575993462	0.853332473015767	0.884080369008898
Gene12020	0.979320322270907	0.948275944632585	1.03480722466562	1.01907434892477	1.02625822252003	0.97781234960164	0.996098715763899	1.03197545434204	1.08580777552281	1.03235349780693	0.991124530034241	1.06413929216568	1.00855077189664	0.995811792830269	0.926688486793653	0.97708144096789	0.99282053092138	3.50121412168675	6.42473807817298	1.98314023845498	0.991415977074057	1.101891202623	1.08468485384328	1.01371663543163	0.967985242801378	1.07796802412539	0.955604040484071	2.32040614028974	1.06413929216568	0.971359647395598	1.00408963418142	0.933266826389168	0.919933679328781	0.964445943662316	0.966196181348789	1.06034013238137
Gene10189	0.966480095674381	1.02141558111114	0.972015416772079	0.986101322354941	0.927408394430384	1.02398258093856	1.09163719501019	1.01492460792407	1.18178751475373	1.02220010352911	0.986542037303665	0.995244728265595	0.987716609151357	1.05050725949734	0.977889817479181	1.00295066783096	1.00286943485973	1.0921921867584	1.73915279843458	1.16326677321287	0.982815685294177	1.01492460792407	1.27129237459146	1.05816141649322	1.04718313187613	0.972683540802497	0.994896605616547	1.0143567194233	0.999857708871057	1.00443870860418	0.976724833728355	0.980531439511073	1.01655027961203	1.0200547959382	1.02879440425029	1.00331683808706
Gene2662	0.979963258304907	1.20910085018343	0.984714084651422	1.25510393765052	0.987868522356644	0.989996189679873	1.0546345841939	0.995625423799701	1.0763406439928	0.981759747659022	0.979604426600381	0.97841712234161	0.997636914000784	1.31156680856329	0.99571603566111	1.03170591900347	1.04722617236596	1.01272767474803	0.995914928899667	0.995283511485787	0.997087761407077	0.979619558462889	0.99544853796064	0.971641143302466	1.0442844937554	0.99354339897407	1.17799401543748	0.998109265099186	1.02177162604562	1.01789761996044	0.997091024862074	0.995551500785533	1.0211472219814	1.00674224939335	1.01533245333139	1.02878229982546
Gene7404	0.92248959148737	3.65482530094947	0.939780960575604	1.22771432934223	1.0205820730308	0.929878648031925	0.955461600709226	0.953257119944643	1.83439395554414	0.945196701442767	1.20458324512306	1.02879440425029	0.966238287289157	1.68057766302155	1.00045583447678	0.997376909545381	1.09966180783426	1.54167208967496	2.41163529042209	2.55392102265809	1.05147079184978	1.0582895965503	1.04807648821548	0.992164023743981	0.992506871325354	1.03120010577985	0.980598030946584	0.968178843451383	0.996030832331447	1.00916374800901	0.966033615625984	0.974223890257686	0.986267109856607	0.981308788773015	1.02589932720252	0.998279394896151
Gene5314	0.997564516096045	1.02105973967603	0.991415977074057	1.00465078982865	1.03617117125264	1.08708593752986	1.41792337509427	0.94606931136559	0.965867566917659	0.989918414564195	0.96669024616194	1.0115079259823	1.30968304770281	0.97510057889592	1.02914061088896	1.09947484069727	0.999279316547166	1.44815772157809	2.60838024055933	1.27435645084905	1.05398149231571	1.02172045036089	1.02121578581091	0.936753587668606	0.9788765192383	0.989040435180684	0.970484870884258	0.962724397325181	0.989276514363032	0.991852381017406	0.945413231497021	1.47172434115897	1.09194818073669	0.983964179121451	1.02340329181062	0.993297359920774
Gene8711	1.01360984104022	1.00805597479438	1.02112242626529	1.08580777552281	0.983377389568338	0.993472625357884	1.01619873227359	0.988749562650888	1.00111144968219	1.01077889729964	1.00641112490785	1.00429037886961	1.0382382494125	1.08526525112308	1.01199454696665	1.01136813179124	1.01293370983143	1.00143431017337	0.989918414564195	1.02074527954002	1.61782498023401	0.967172822394455	0.98882451320895	0.995169688843499	1.01413596559161	0.986295442042858	1.00630275457969	1.01334584034931	1.0110388365067	1.00850787330439	1.0793390809198	1.01212891453317	0.995091358843345	1.03266343290596	1.00492196857048	1.0154620210784
Gene11139	1.13524027539021	0.921383466532414	0.968757532503157	1.05789722383648	0.9442162698522	1.00046981955396	0.993348365284272	0.997471749661714	1.08950843104099	0.996482603843108	1.14237538115092	0.964572424356525	0.971772826427068	1.03762244521939	1.0756606062441	0.982519989582313	0.977125373299699	1.10657571552103	0.953746692729949	0.934407300127736	0.87050490966878	0.94831678568748	1.67453551115806	0.893128584714896	1.18374174344682	0.879892218851348	1.03144933424294	1.13277239151732	0.962694750439648	1.47263065226953	1.02476529571152	0.892485682993954	1.31192643763327	1.06618695908869	1.17846986941817	0.932545983215006
Gene20057	1.05596007610667	1.03007319704141	0.969101097197764	5.53174762697214	1.01510866038148	0.968353043009096	1.04388835719957	0.941050847876984	0.996456857372672	1.02618846309132	0.939064863650767	1.01180382953308	0.972169516211114	0.949098449330198	1.05906769566565	1.02006744234071	1.00573656424483	0.995373031994115	0.983251872485163	1.01743118768814	0.985741426137656	1.01439408825184	0.981161908381591	0.990548751412148	0.998198048867877	1.00805597479438	0.988830133758313	1.03589491725587	1.00293309896098	1.153305517667	0.981561579335505	1.02653835576963	1.08943497059409	0.992342563620494	1.00707054735396	1.00647421067214
Gene21459	0.964021545005415	1.11434118628852	1.03163693144751	1.15776670836701	0.998948227814711	1.12237541877492	0.99220499510796	1.02642107515951	1.11966988973127	0.990977489725701	0.992396429923955	0.965392339985701	0.990871417732078	0.975979814295468	0.890809976087773	0.950390211713286	0.961704840418867	1.29059077186529	1.75242135923474	1.56711990005988	0.94372434819883	1.14322690310467	1.31496447860789	1.17884481057502	0.949008300834761	1.00605019537279	0.97041243933627	0.949876104244578	1.03985952805043	1.47704967292429	0.907031850108352	1.03206579035882	1.47468800547923	0.955604040484071	0.9436491056126	1.01169012356384
Gene6888	1.34227418724207	1.00557742846623	1.10203369238013	1.46016253777994	0.924362296592892	0.935416168357041	1.06594444879974	0.929402745451313	0.928919811120944	1.25946828319469	0.964627129404947	0.982552202849795	1.06681922459934	0.935056474545153	1.04482985764844	15.5892141843841	7.32193549355398	1.02255083105555	0.95772892376418	0.886808058419677	1.041547816966	1.00323125047662	1.2627971070862	1.00545755172512	0.90902006298255	1.18250507414935	0.918136898866062	0.952713318345317	0.95183048999948	0.976199445444451	0.825324318843022	0.982673445850486	1.01603920546986	0.898231391277135	0.981795829610131	1.15043262853981
Gene13858	0.986892820846702	1.04710714861457	0.986789241754741	1.07871608499668	1.00781307482365	0.962814473484795	1.02801652807952	1.0078568034832	1.05308099530306	0.969226757458343	0.996235084506818	0.948652109733968	0.980017336512179	1.04345381039752	1.02288674880214	1.02898030987913	1.01051521326007	0.999217860346339	0.987868522356644	0.987261297872033	0.990251735565974	1.00437080833352	0.986713032845657	1.01657371302965	1.01600930508335	1.00822029631533	0.996469323864522	1.02210803600978	1.00849720600729	1.00496291581775	1.01376199244089	1.00184119679463	1.01476618469771	0.996333063814779	1.00165085145449	1.01270734926438
Gene16829	0.973522514196427	1.00079669359148	0.970071189003959	0.992498809516338	1.73915279843458	1.01386724089275	0.98226018555561	1.16227096153285	1.02220800695583	0.976445035769746	0.974592615886918	1.01678156763311	0.994767018836118	1.0596624398794	0.974842920460971	1.07675233279629	1.00802922452997	1.1209805817657	0.97771738826074	0.977735435831877	0.981139690054742	0.989540790309153	1.03475800588031	0.992417561196239	0.988194212780128	0.979356077235233	0.984705834660594	0.989661723494422	0.998447052536605	1.1296204060488	0.973405425619173	1.02520373361737	1.24304873818365	1.08365960051835	1.10259840906656	1.06379977953534
Gene2140	0.961465868445281	0.984875862621529	0.99745104574886	0.991159611245796	1.00084409130675	1.04583542158015	0.998964374792745	1.03993288625086	1.02316717186675	0.977768885097144	1.01332641888693	0.974252585458008	0.99541719977929	1.15158477762793	0.99571603566111	1.01827900072014	1.1424362275599	0.986171342722099	0.995914928899667	0.995283511485787	0.997087761407077	0.979619558462889	1.01990550513588	0.971641143302466	1.00774812876966	1.00397214533597	1.00198358827688	0.998109265099186	1.02177162604562	1.03849247581615	0.997091024862074	0.995551500785533	1.00096421865014	1.00674224939335	1.01533245333139	1.02878229982546
Gene444	0.969226757458343	0.988008932244469	0.993117896655321	0.989326045647268	0.993534569846549	1.18704312710551	1.38911284957849	1.00345320741432	1.06762230532939	0.993308465872084	0.970191016865541	1.04501057676268	0.992371863509648	0.978182877843575	1.47011892262707	1.15269335871486	3.20841646215475	0.998367586436372	0.971962696092232	1.01200820228156	0.976594394515857	0.930728918591923	0.969153762317834	1.00353399848784	1.01302279874312	0.998331647992937	0.994482660727056	0.967603072803567	0.995687469607412	1.04536855664599	1.03074858415596	0.992438388475243	0.985381338287857	0.980679519775952	0.98823841403187	1.0548588910864
Gene19568	0.968555832368623	1.09243955635	0.96279319969919	1.26095468231694	1.06088053801483	0.941278791751883	0.959281315107462	0.930145874056791	1.05675697779976	1.03607748743239	1.02445183371757	0.957165525216022	1.13198128415732	0.919493847348539	0.958166449528361	0.918263062547646	0.936753587668606	0.992547851382748	1.0742165650916	1.0402645624731	0.831463359400311	1.19874075869486	0.981459051470222	1.23694810603766	0.979369287073446	1.03060542903738	1.47263065226953	0.942462870426398	0.948859358950885	0.989199003623901	1.106209098143	0.987859548997979	1.09425257626775	1.32246144328777	1.23251756624669	0.996098715763899
Gene13058	1.08723178648337	1.16999071508279	1.02064976619233	1.20863782638484	1.13660495155553	1.0647302545795	0.998617348977187	1.00166094916707	0.991312656326102	0.996066980997	0.994358182193761	0.993326805258701	1.01314967229492	0.997976779001164	1.00142381190671	0.858470018997645	0.809596310392265	0.860688177371074	0.929124300330973	1.01491186013093	0.880872605750691	1.01516079633012	0.962300413218132	1.09915729465227	0.985800248866311	1.07170345637628	1.20573257717087	1.04041003658525	1.05560789866143	0.907713864461995	1.25285784378452	1.07527883206067	0.932607006150321	1.11916267996125	1.00216488156409	0.847169272734445
Gene10939	0.928515184354582	1.07858945051516	1.06082042533132	0.979844483987602	1.0473488066061	1.12357418444017	0.953257119944643	1.17884481057502	1.2454529294548	0.964021545005415	0.974007288252803	0.939002939025049	0.956523941566133	1.02951868885681	1.03268735775748	0.926284094451799	0.914001586969756	0.919493847348539	1.01266308350801	1.01382866908035	1.0061641004142	1.06064222978992	0.948119889211621	1.05047140999883	1.46696807191992	1.197914398457	1.26772927479256	1.37167063142658	1.00022426995563	0.892689468632329	1.06392299524938	0.958369106572673	0.799458397731219	0.922793184084622	0.937956968831502	0.94182212102135
Gene18021	0.990535994567198	0.969663628568454	1.03212036685938	1.04124728502551	0.972381089600029	0.996963287801604	0.996147436559822	0.970191016865541	1.03583383580578	1.03246271334161	0.991216568641581	1.03028265607312	1.00862565926685	0.995861977156475	0.99571603566111	1.01358378414836	1.02142196526185	0.9935319047161	0.995914928899667	0.995283511485787	0.997087761407077	0.979619558462889	0.99544853796064	0.971641143302466	1.00774812876966	0.99354339897407	1.00198358827688	0.998109265099186	1.02177162604562	1.03849247581615	0.997091024862074	0.995551500785533	1.00096421865014	1.00674224939335	1.01533245333139	1.02878229982546
Gene9614	1.03589491725587	1.03187934422123	0.943174037361905	0.999240851867578	1.09490685769323	1.09637632416022	0.992396429923955	1.03705928452448	1.00849250523631	0.868204586785017	0.897249366128892	0.905875562285871	0.935266008701937	1.236276280099	0.986083740008449	0.993517377433793	1.05719130215761	1.01023449245557	1.05440921833717	1.02002044734227	1.04321925960509	0.957888428216479	0.95687600532145	0.934445185576042	0.937623995583168	0.914712594853797	1.11754636439965	0.941231812284695	0.950654851666596	1.08749129981868	1.0605599755171	0.976836653047532	1.01345266760063	1.14394163683514	1.22942715628889	1.00187280684037
Gene10775	0.941069758490575	1.00952562210003	1.01667051378817	0.95769917031073	0.96669024616194	1.03203284649698	1.17056140217147	0.941188848005555	1.09864635934332	1.02248748740599	0.955095174158105	0.949157701454544	1.80379194968338	0.912896929418239	1.04116400599952	0.99078437927385	1.01274788904733	0.946882493193236	1.03212036685938	0.999217860346339	1.04349197216817	1.07015114488945	0.986279599548392	1.02848518272126	1.0358009601165	1.01933927390548	0.955020163140402	1.03599706960421	1.01075622874509	0.974100467617076	1.1333991951308	1.01172138227945	0.920152566709406	0.865551725473111	0.97477457549486	0.971962696092232
LZX-CL3758.Contig2-All-g	1.03644292036467	1.00449118250963	1.05902756912492	1.09268679387724	1.00611654997698	0.993472625357884	1.06066640111545	0.988749562650888	1.00111144968219	1.01077889729964	1.00641112490785	1.00429037886961	1.0382382494125	1.01217612154247	1.05074376421288	0.984477044848989	0.998857692687597	1.01135703435234	1.05227116536083	1.07689864339755	1.00104286691782	1.04450850815726	0.98839833344112	0.965098707880419	0.99857872982083	0.911735853179467	0.952823653127383	1.10953188856561	0.990179871494146	0.924127462738002	1.05694025576809	1.01082371419382	1.02380636364229	1.1543853179333	0.945196701442767	0.958427042212926
Gene13929	1.12756262660514	1.2182136698185	0.992262797888095	0.957061117371017	1.64462409177087	1.18109595445048	0.98870152658155	0.996393726594286	1.5486288736873	0.965027288458385	0.995184978460357	1.01425073137188	0.9313411184069	0.886712821657823	0.855211173656899	0.983149656775409	0.982371609103036	0.950531119918086	1.10848927045014	1.18704312710551	1.00372372349305	0.970484870884258	0.999516379255228	1.07399871489162	1.50635011324901	1.59526911716183	1.25471965239509	1.26017694853527	0.953819109408686	0.995169688843499	1.54023395299178	0.946631178999906	0.944566551206337	0.938857414363499	1.06654997618985	0.948718695682189
Gene18148	1.03305520284258	1.17530002281419	1.02536554325886	0.981902486859067	1.08172252071725	0.979864522862947	0.981626511328225	1.18125742995736	0.942713362205486	0.939687988661565	0.942265903093806	1.12904774670987	0.974414513499296	1.27767499603705	0.811971495158114	0.785088115415537	0.812806540615492	0.887131098713417	0.885395944886933	0.917707877395326	0.876151112562106	0.991668600313126	0.733488342182739	0.911172445803925	1.31809427872747	1.14249707396889	1.41571698354501	1.49835903064581	1.14928969853449	1.00202431492544	1.07884762349404	1.125369010584	1.03380679162213	1.06006512415557	0.99585034068837	1.23186869187613
Gene11091	0.954085421744125	1.13183413985676	0.877222177132054	0.942923118439716	1.16205659576462	1.01969009276441	0.981094022282604	1.36370584192888	1.38699664091886	0.804352265409488	0.945525074859782	1.20885902440989	0.926183905209364	1.15348968588438	1.14980376129833	0.833163214075789	0.860490124001209	1.34977700472142	1.05906769566565	1.35274035999914	5.53174762697214	1.06203970039069	0.990977489725701	1.03312744501326	1.32806288756388	0.896564358852602	1.0062017482942	1.19235416839758	0.923862473343629	0.581208388101349	1.07750170048533	0.662461289834091	0.678147099507965	0.648229066503478	0.551964391307709	0.884575070313398
Gene12733	0.927289456983302	1.50500839673261	0.945525074859782	0.990409724483776	1.032600987407	1.1206716030635	1.15539584931773	1.02783570193296	0.996456857372672	0.935564501109567	1.57182746420556	1.01180382953308	0.972169516211114	0.949098449330198	0.815052095748637	0.943853899421016	0.888824957722799	1.23851725898147	0.853332473015767	0.836605586757331	0.773297582613691	1.00571993990481	1.06925342307053	1.22683789474349	0.991415977074057	1.10445036006578	1.197914398457	1.36429816317278	1.09771499572795	0.96066050287342	1.12647307646472	0.96790907526188	0.912022193461564	1.08508745980299	0.942664886068523	1.05852431427581
Gene2367	1.09888960511559	1.02989163887288	0.965077898464382	0.954275871097404	1.03647783323855	0.892912346788379	1.15907334907789	0.919933679328781	0.95035422905582	1.16070179835087	0.952854820885327	1.03195336347124	0.899463729974182	1.15892766241836	0.990908866960001	0.992086929023685	0.971772826427068	1.02974109245766	1.16553973776376	0.857411912575619	1.00779540178106	0.991709651305972	1.18973230770676	1.02090456023067	1.13373843804742	1.01794839589819	1.07592296849089	0.99022827525213	0.864548946305939	0.934986319268977	0.865834765357528	0.998456038343344	0.805322951088183	0.986704383805508	0.921902104806495	1.38996140595708
Gene19535	0.952561530826638	0.877644428827247	1.10871769621587	0.884080369008898	1.09346634056661	0.963880903595234	0.91939731457644	1.11109754785668	0.881919207455673	1.0920266914699	1.03705928452448	1.35209579356613	0.928959079703703	1.24251033368938	0.947039593772816	0.977889817479181	0.988939401162249	0.976295355160513	1.00142381190671	1.00757940975141	0.939002939025049	0.947888449863627	1.00329283777192	0.916326716131102	0.983239170374838	1.04957678680022	1.04597754808298	1.06303328785493	0.973390335682397	0.991404743261047	1.02239747236251	1.0180829163256	1.06124532202961	1.01856915831784	1.08071776869423	0.992235807832705
Gene3507	0.932692753496906	1.04497420629272	1.07179886153868	0.949812348873691	0.887987260940659	0.918883357442892	1.15589473504189	0.881009073839234	0.876397257418332	1.29254679403622	1.10936244578362	0.924362296592892	1.08189144899565	1.02879440425029	0.990061853561154	0.984272057250767	0.996809877566462	0.990049855146508	0.976958226274486	1.03319019923183	1.0193253016987	0.897516556665348	1.02290779857283	0.98335933681141	0.99232316701275	1.0233240177164	0.98355503162391	1.01929112989516	0.999649390875455	0.981600055423738	1.02003760551534	1.00813595751683	1.01202241418188	1.13350802143012	0.980235984287377	0.994845068528817
LZX-CL1956.Contig2-All-g	1.00116675139504	0.961478637517954	1.01091223651892	1.04648594381964	0.983377389568338	1.00769635305871	1.01619873227359	0.988749562650888	1.00111144968219	1.01077889729964	1.00641112490785	1.00429037886961	1.0382382494125	1.01217612154247	0.880872605750691	0.888519473670836	0.915320202000082	1.00563390858841	1.36370584192888	0.987576961838434	0.907350209518291	0.989311790164782	1.13007494042528	1.10047055273691	0.957401176085214	1.16567197494376	1.0553933621473	1.13361646324485	0.906305003555966	0.889249257358292	1.03216813293463	1.15348968588438	0.924845360094983	1.05495540263764	0.858625326878381	0.977234658079695
Gene6285	0.995188928020712	0.995052641647451	1.01612472487267	1.02034243676975	0.996261307408692	1.05182547853651	1.00905376938413	1.0056656222558	0.996774030052701	1.00395909231193	1.00045583447678	0.998800510973702	1.02479359955996	1.00487914658875	0.99571603566111	1.04277058734515	1.02142196526185	0.997147068656935	0.995914928899667	0.995283511485787	0.997087761407077	0.979619558462889	0.99544853796064	0.986838427067724	1.02037141615323	0.99354339897407	1.00198358827688	0.998109265099186	1.02177162604562	1.01789761996044	0.997091024862074	0.995551500785533	1.0211472219814	1.00674224939335	1.01533245333139	1.1774969627903
Gene4008	1.14367363828853	1.23480988842771	1.08904978019999	0.983268480251996	0.868888778316701	0.910213289923143	0.923932125167237	0.954902714253747	1.26660886865334	1.14585161939963	1.12154362475552	0.931909889850659	1.05758549194071	1.00474092900877	1.02079582550746	0.993792452514867	1.03936251756104	1.02560785614338	1.08522347912547	1.0098029950097	1.03074858415596	0.959621802841433	1.09567009642434	1.01600431264279	0.99442863732716	1.02290779857283	1.02099464081078	0.954884668373205	0.96407213628031	0.956671291058972	0.930984943335554	1.01946595206269	0.928880542538185	0.989121736521036	0.965487661555961	0.973291355332497
Gene18206	0.972381089600029	1.04352080547585	0.884297325750352	1.07705640522285	1.04491891613373	1.0917156685263	1.00826583284784	0.900008244767632	1.06116224517153	1.01877325472542	1.14322690310467	0.880872605750691	0.931297094413076	0.886513864430872	0.974949833269082	0.99442863732716	1.03440581986043	1.06213568423994	1.03668750946251	1.01092961657825	0.984288364219761	1.04669302630496	1.03887331283636	1.02233024013127	0.998547579222755	1.04192271785004	0.972321831028367	0.98425777772979	1.19198676926386	0.995818918092321	1.16868523807275	1.02974109245766	0.972898828013398	0.992351756305186	0.981324284479344	0.974737657883167
Gene10623	1.31230990335022	1.12605498286147	1.14664622238555	0.965620641212104	0.772287535098864	0.77788523860376	0.767783342829432	1.10019836843614	0.886808058419677	1.23891259382343	1.26660886865334	0.983522080923679	0.913287883016494	1.02209608868807	0.969455038346998	1.10151093762142	0.984153666325521	0.969178594775204	1.39310119661599	1.00180255404356	1.18109595445048	0.994804744468665	1.16868523807275	1.11055225510633	1.15379796155493	1.08723178648337	1.2182136698185	0.941699652360355	0.913108475772706	0.868351613909681	1.03880178949637	0.88012746693183	0.853872823973364	0.882086642130433	0.846378372251545	0.945661891703545
Gene11782	0.965264226305733	0.980970894069588	0.996001500045791	0.992156611178525	0.990284160970983	1.04134993441255	0.984582438033988	1.00955129361687	1.0241975718249	1.00111463247803	1.01485310650879	1.05074376421288	0.996239826466206	0.985030962196808	1.36638622202167	1.12261941748366	1.13762575316076	0.990298026524859	1.25471965239509	0.983149656775409	1.10373647355909	1.08096063574972	0.981561579335505	1.00719759793723	1.03936251756104	1.01972754622354	0.996604649860443	1.00624951826341	1.00324570313058	0.999418775200058	0.981986565612405	0.985494616847475	0.988805309533355	0.992532732778165	0.99727621937895	1.00678541614109
Gene12079	1.00949967780415	0.998151543995411	1.01091223651892	1.00937670766419	1.00611654997698	0.993472625357884	1.01619873227359	1.00675002975828	1.00111144968219	1.01077889729964	1.00641112490785	1.00429037886961	1.0382382494125	1.08526525112308	0.938108869683375	0.987391327188055	1.47614469572926	0.967524646778174	0.9436491056126	0.942764043525306	0.947761177073125	2.57474288250163	1.00837844150385	2.39855336415965	0.985245196021707	0.965098707880419	1.16002867772437	0.943323297002811	4.17204590620199	1.00087808622911	0.942140192772663	1.00912657741886	1.08608784160059	1.35129404901554	1.10953188856561	6.69234537662599
Gene14382	0.982731331299023	1.02589932720252	0.989420518775106	1.04742556056696	1.08488107849069	1.13056999036428	1.03114316390691	1.06458233178903	0.983578782544208	0.988591227340271	0.985963459100284	1.02536554325886	1.00280643167978	0.992517012413684	1.03587845403309	1.39746658195403	1.03268735775748	1.01906172054275	0.987429849131455	1.00313055824674	1.02340329181062	1.18074434348706	1.13294420401946	1.12237541877492	0.908070851978425	0.908778932754378	0.933317154009314	0.897728619515599	0.93034144090885	0.943967006854384	0.991124530034241	1.03917084521552	1.06974427634563	0.980187965140401	0.880018419259186	0.935709696093969
Gene8956	1.45468259092997	1.04905434361026	0.787994052120031	1.75417740431368	0.841141530216419	1.5192477112901	1.81847995305207	0.913833053141296	0.929621365089023	0.826685792664017	0.907420248461585	0.843560829459368	1.83439395554414	1.36309725860166	0.878933210822434	0.49238280086403	0.829829407832072	0.647339468271671	1.01050222091043	0.520678787975937	0.565477437803351	1.2850811076052	0.350441709102078	1.31435790107224	1.45897359077266	0.833380071665628	1.42812859299005	2.25868573532563	1.35209579356613	1.2210838885218	0.940371765337776	0.891076248246958	0.885172256885138	2.3916613078044	1.17236436458681	1.41508002501988
LZX-CL3989.Contig1-All-g	1.02430148688424	0.982201140362049	1.30968304770281	0.992571719407948	0.964224358959086	0.97041243933627	0.997789204533241	0.952561530826638	0.973080666319568	1.15103865516826	1.16553973776376	1.70828889174996	1.1145724047074	0.982497072035766	0.99571603566111	1.03982439707703	1.34710893272222	0.986171342722099	0.995914928899667	0.995283511485787	0.997087761407077	0.995982912174875	0.99544853796064	0.986838427067724	1.0442844937554	0.99354339897407	1.01237546747538	0.998109265099186	1.08491240599421	1.01789761996044	0.997091024862074	0.995551500785533	1.00096421865014	1.00674224939335	1.01533245333139	1.02878229982546
Gene7025	0.895330070520645	1.1272290765666	1.23329749724566	0.881434222195999	1.07479460156916	0.834146736852843	1.14763434730285	1.08688482587616	0.949579049754713	1.03315112471244	0.951423540536994	1.59331997140667	0.873486992863019	0.993551336696969	1.24576976554363	1.15698365871503	0.998530144662454	1.06446432238785	1.00795106719383	1.03584790118191	1.06567418705917	1.24494293609858	1.29328952246381	1.09441127037522	0.960523658551896	1.02282181708924	0.954417269780381	0.913518460120647	0.963943863512788	0.965598893942907	0.946959455091684	1.00603180996327	0.992935241118171	0.951698291267996	0.965381285842733	0.985774794298835
Gene13695	1.13129888782841	1.09966180783426	1.03386691634211	1.27499381233698	0.910388903121106	0.924955324000776	1.32806288756388	0.967929981474233	0.919156622906216	0.930930374068481	1.72744555005586	0.943568322945064	1.76331961927946	0.900071162900379	0.983390800473364	0.986880920162298	0.988615573200953	1.01579226613716	1.01185544240473	0.979482116313021	0.93469220772526	0.998374359766025	0.955527891744042	1.01708145750435	0.988615573200953	0.998339666201261	1.06379977953534	0.975711593684147	1.06407955756806	1.00022426995563	1.15134445205192	1.02817916587588	0.994777256800571	1.07527883206067	1.05291547352797	1.00088805339455
Gene8728	0.99576805605168	1.03089673250025	1.02648326351142	0.980805298111572	1.01357179833483	1.01514411844367	0.989415093893044	0.982552202849795	0.949264785786249	0.990209110110051	1.03538841084977	1.02015916175504	0.979044718150421	0.958851305649793	1.01157122998975	1.00957293692968	1.03163693144751	1.0109380338304	1.15459579466284	0.94150661404241	1.00645121609053	1.16999071508279	1.16887479323968	1.21073609006366	0.979430258850292	1.16401290771646	0.971559130559211	0.986551141395566	0.977910732043252	0.993406179799726	0.9393098632876	1.01864566463381	1.0258232359577	0.959536551286977	0.96894048247118	0.984429168453631
LZX-Unigene50842-All-g	1.0368681788873	0.999721778336937	1.04378758330189	1.05323389198801	0.997296015383086	0.993472625357884	1.11277001028136	0.988749562650888	1.00111144968219	1.01077889729964	1.00641112490785	1.00429037886961	1.0382382494125	1.01217612154247	0.9828570661823	0.999516379255228	0.997677498620077	1.03319019923183	1.06312942180309	0.907713864461995	1.00528638205122	0.998198048867877	0.896564358852602	1.02813898655722	1.00021603491692	1.0294971356745	1.00920299550227	0.986765502283199	1.05546699500853	0.996058832719225	1.08220739140667	1.0118150661346	1.01587289296119	0.959950850885928	1.003478725346	0.981459051470222
LZX-Unigene20313-All-g	1.15218480746623	1.10492032611243	0.92794138014308	0.941366900252235	1.08514419930067	0.879295862187011	0.803146935713381	0.832650260266726	0.925631793558968	1.39179543278626	1.38632606505035	1.18973230770676	0.844769741033673	1.03144933424294	1.01243028801054	1.1206716030635	1.03206579035882	0.969127177837627	0.90798651660052	0.950200010105692	0.990433999729989	1.02131321488887	1.04514877528811	1.00050696159791	1.12929409594487	1.10871769621587	0.988709990596341	1.05422105749646	1.04141620858862	0.987701079996252	1.044614026739	0.9596852677821	0.963493046753993	0.998720707563639	0.947920311013059	0.960828947875251
Gene8473	0.989700961904863	0.970284705289003	0.989025811117027	1.1410043017911	1.01638949742642	1.0181051421668	0.993657980158673	0.998335657097099	1.03278801922246	0.990507034343978	0.98795785251721	0.986921121936836	1.13159236969344	0.993784197747336	0.979681896191951	1.00137659323898	1.01370436520463	0.969841099790781	0.981770141212726	0.981531737693363	1.01343576451048	0.987563581284641	0.979595735890742	0.994971783602452	1.07427479264961	1.03627533642907	1.07448585983492	0.981290180525716	1.00133711000866	1.11272412657385	1.03896618113845	1.00532806968147	1.01918840789686	0.990893478972321	1.05249755379377	1.00499301707731
Gene4560	0.99638011531559	0.961478637517954	1.01091223651892	1.00937670766419	1.00611654997698	0.993472625357884	1.01619873227359	0.988749562650888	1.00111144968219	1.01077889729964	1.00641112490785	1.00429037886961	1.0382382494125	1.01217612154247	0.99571603566111	1.03383288274569	1.04722617236596	1.01897428322065	0.995914928899667	0.995283511485787	0.997087761407077	0.979619558462889	0.99544853796064	0.986838427067724	1.03034692449667	1.02002044734227	1.01237546747538	0.998109265099186	1.02177162604562	1.01789761996044	0.997091024862074	1.00350053166774	1.00096421865014	1.00674224939335	1.01533245333139	1.02878229982546
Gene9434	0.995864683627616	0.997541455156914	1.01393173815739	1.00431224689136	0.992118259038987	1.03011609590876	1.04930082587017	1.05394237843007	0.993050263722552	0.99777514244327	0.996147436559822	0.995106598128268	1.01626772701932	0.999683448955444	0.99571603566111	1.01827900072014	1.35080247913834	0.997147068656935	0.995914928899667	0.995283511485787	0.997087761407077	0.995982912174875	0.99544853796064	0.971641143302466	1.00774812876966	0.99354339897407	1.01906172054275	0.998109265099186	1.08491240599421	1.01789761996044	0.997091024862074	0.995551500785533	1.03728019440525	1.05968736323934	1.0718236476725	1.08908095474727
Gene14851	1.09637632416022	0.986388872536158	1.03068436447029	1.17990789389033	0.983377389568338	0.993472625357884	1.01619873227359	0.988749562650888	1.00111144968219	1.04726846328222	1.00641112490785	1.00429037886961	1.0382382494125	1.01217612154247	1.07131779644933	1.04019687402509	1.01589250065037	1.01332641888693	1.01256106699017	1.03562298568647	1.00359343403476	0.933858680297763	0.959346487919648	0.994093349682017	0.997343237089414	0.996839520063199	1.03953510207987	0.969153762317834	0.991985707695719	0.996954392251811	1.09864635934332	0.974326571470565	0.99499236666574	0.988792572378611	0.996941795103747	1.08403847010899
Gene17282	1.13056999036428	1.04618494400473	0.987490969278337	0.942890665792614	1.15776670836701	1.06628955075144	0.947599613431748	1.08790899292451	0.874101569478148	0.861807951003603	0.937319141913976	0.90378035588701	1.06232839674402	1.13373843804742	1.12426168407533	0.997830476929215	0.984182566339842	1.09468486464463	0.986789241754741	0.916038981599603	0.917802888929694	1.30968304770281	1.02235559783684	1.53434583774062	0.830329381294616	0.935755818736562	0.892828087914678	1.00968131485212	0.875348313849768	0.983876261025732	1.04731555308707	0.844593181723568	1.29155294008415	1.32149714298483	1.15875575118826	1.42976221311145
Gene11504	1.01071154983529	1.04648594381964	0.988205981099113	0.973719241030472	0.964918280823475	1.01385767152215	0.967095189648031	1.02553017735322	1.10774373871032	0.998069654326365	1.01695935331451	0.988047793734343	1.09243955635	0.965500906752277	0.99571603566111	1.07109787403217	1.04722617236596	1.0036495317503	0.995914928899667	1.02249604080252	1.06597064101701	0.979619558462889	0.99544853796064	0.998087225409708	1.03034692449667	0.99354339897407	1.00198358827688	1.01610178462659	1.02177162604562	1.03849247581615	0.997091024862074	0.995551500785533	1.06458233178903	1.00674224939335	1.01533245333139	1.02878229982546
Gene13389	0.995818918092321	0.999379641134986	0.996695549605754	1.04512246548377	1.02030985260137	0.982209760528568	0.997910676760529	1.00840424241528	0.973212820942962	1.12178006156709	1.00022426995563	1.01688226846766	0.99486321246437	0.982611063368873	1.02020357041423	1.02270472317088	1.18117669220392	0.9935319047161	0.995914928899667	0.995283511485787	0.997087761407077	0.979619558462889	0.99544853796064	0.971641143302466	1.04961140197142	1.0506323547304	1.02395246015745	1.03405727666436	1.02177162604562	1.01789761996044	1.02599546375581	1.00350053166774	1.00096421865014	1.00674224939335	1.01533245333139	1.02878229982546
Gene16403	0.889249257358292	0.99622899256462	1.24752410408847	0.936753587668606	0.785088115415537	1.10151093762142	0.947547538566585	1.04720597325755	1.10749012687501	1.18836736648992	0.929440323902654	1.19256036826607	0.974720611631912	0.992235807832705	1.00248186730315	1.00235673318915	1.07119064987158	1.01870599056207	0.956671291058972	1.00534797846523	1.03772591177095	0.938530304294136	0.950759061891256	0.998566730415572	1.0131181971188	1.01903401780986	0.987859548997979	1.03206579035882	1.01373763981962	0.99749120560123	0.99285564500319	0.959742052602807	0.967603072803567	1.03104860885318	1.03248341860276	0.991861952588614
Gene11214	0.81420679626503	1.0234833943207	1.51655280473549	0.88012746693183	0.863361459604392	1.04699406922774	1.06796372420204	0.941147074204304	0.976421168184728	1.15992425220107	1.05525854976533	1.27538683287035	0.889166287862385	0.895920089198638	1.02957924064254	0.99978060065208	0.96742067810438	1.00792629926222	1.0010561140496	1.06599683323427	0.940210628168473	0.990918524236891	0.929725976009214	1.00062609900562	0.974737657883167	1.10768896042621	0.998482878265808	1.00309446566891	0.977297860996683	0.971598332434339	0.882847504964565	1.11694089797823	1.01336922636936	0.884978529848705	0.924955324000776	1.14062502880661
Gene19260	0.986838427067724	1.0002047501429	0.992342563620494	1.05824255706558	0.991721285465598	1.08749129981868	0.989062854405855	0.996432427697221	1.02801652807952	0.984182566339842	0.982354624662731	1.05586163309794	0.999299425365081	0.989518082716964	3.2278120083465	1.22403197878425	1.3082303160838	1.03486402381686	1.01918840789686	1.19235416839758	1.78932833960095	0.995254336048425	0.977609514139314	0.938042268816452	0.997554538571217	0.972759269206718	0.990147019611648	0.978800527600272	0.999887625162137	1.00823311351618	0.976764939590633	1.00014951546314	0.984990120454503	1.0201396350463	0.994740887488132	1.06735555613343
Gene10647	1.09074622802443	0.927450081657808	1.10837097632845	0.933673548387945	1.00168670023158	1.09482861524126	0.951502427428897	1.05020734269088	0.956076206435427	0.938157569680308	1.1949796358959	1.08674608215188	0.951079580993333	0.858470018997645	1.07891904441613	1.09713465820884	0.997600119881971	1.09637632416022	1.00075252821281	1.01002058023189	1.02892587928759	0.985500833658828	0.98575574861055	1.00567190270964	1.03870069210959	0.957009404273088	0.987749839119325	0.981600055423738	0.925270592728514	0.941602921484427	0.9489233251968	1.01300934853751	1.01256106699017	0.898165115209021	0.946122355639742	1.01887282226258
Gene8321	0.963093137442351	1.0050768084659	0.977144200410049	1.05522240030636	0.953257119944643	1.13800288846446	0.968686782984825	1.0122393533013	1.10920510093843	0.957943273940678	1.0933858205194	0.955675683128918	0.984783576923033	1.04742556056696	0.966962771483769	1.00296977581774	1.00193669386348	1.02930723816225	1.04829094861547	0.971224096517309	0.975799449050571	1.01544256886987	1.00724992907199	1.00823311351618	1.071601042769	1.02720898501784	1.00561615040973	1.01466062468041	0.9953154942733	1.01059968204138	0.963434521219423	0.97209926816244	1.0596624398794	0.979408405314045	1.00883311326708	1.05327886889133
Gene9731	0.907350209518291	1.80674928184223	0.869295008184414	0.93022279724929	1.05401737097056	1.282699646517	1.04878447144566	0.963564401121157	1.23306555057176	0.898855680646735	0.944293647492543	0.876758154982635	1.45385521613544	1.74414743880382	1.04392469196029	1.09021686397777	0.932692753496906	1.01331641984955	1.204734903915	0.949812348873691	1.14614328385248	1.11467984996288	1.07486088658232	1.25191282402174	0.864866055812807	2.15541515669144	1.05446526854397	0.772813891504296	0.615057719280149	0.669392525663427	0.707715089244442	0.913447316623749	1.0068715304319	1.00002339713702	0.663505206701248	0.841901271016303
Gene12990	0.963901284851934	1.00061231176487	0.98359738134999	1.10896706823493	0.989858732950836	1.07549005680461	1.04143513556941	1.01550571225812	0.972541490714666	0.975938956997296	0.999026089152814	0.9721125052278	0.994448280016296	1.05904763239528	0.99571603566111	1.06618695908869	1.04722617236596	1.0036495317503	0.995914928899667	0.995283511485787	0.997087761407077	0.979619558462889	0.99544853796064	0.996633845287829	1.03034692449667	0.99354339897407	1.01906172054275	0.998109265099186	1.02177162604562	1.03849247581615	0.997091024862074	0.995551500785533	1.03030758790741	1.00674224939335	1.01533245333139	1.02878229982546
Gene6054	0.981770141212726	0.998751842322047	1.01931497000244	1.02045304952352	1.00739363794581	0.985461431814993	1.03287387059545	1.04693761408707	0.984679843705045	0.989787053729152	0.987255514412507	0.986353636896562	1.00388346712703	1.21229722521423	0.991399022706985	1.00401061037582	1.00837844150385	1.01355686615092	0.970122238126824	0.970255392870532	1.02701583769567	0.985765271454692	1.02908595765947	1.00664318846739	1.06505316732626	1.01701366536995	0.983149656775409	0.993198358523807	1.05147079184978	1.00466964663121	1.02910768259748	1.01825967703135	1.03960269011443	0.996058832719225	0.986948404487973	0.99738299975289
Gene19369	1.04132000703407	0.955660184638204	1.19816211211547	1.03284122630357	0.933645264233994	1.08304379930546	0.991054182813773	1.03293623594205	0.965620641212104	1.42976221311145	0.990620939923314	1.01110844347336	0.990061853561154	0.974919651433748	0.99571603566111	1.04848738997209	1.02142196526185	0.9935319047161	0.995914928899667	0.995283511485787	1.04207889214717	0.995982912174875	0.99544853796064	0.971641143302466	1.00774812876966	0.99354339897407	1.01237546747538	0.998109265099186	1.02177162604562	1.01789761996044	0.997091024862074	0.995551500785533	1.00096421865014	1.00674224939335	1.01533245333139	1.02878229982546
Gene16322	0.76233058348063	0.46931633798091	3.46204839417692	0.663505206701248	0.653051756755051	0.909168798442764	1.18573738970806	2.74327643033294	1.57624424471624	1.16442169907556	0.505945049543636	3.90124821983092	0.686667469076025	1.76556718736418	0.965003362869925	0.989858732950836	0.971043186645606	0.715381903884938	0.81359644699414	0.979782312835641	0.927564084064559	1.1746707302197	1.04407711549746	1.34337181901098	1.32932100387659	1.16442169907556	1.03334985258904	1.20666236245072	0.867451669817104	0.707715089244442	1.0911431074898	0.957061117371017	1.04634793251251	1.76556718736418	0.972158898159838	1.37955394109626
Gene9881	1.37354934576879	0.626046645440126	2.72058564029142	0.847436234229279	0.633960405985503	0.945124258447946	1.17951239353537	1.41073284041775	1.02398258093856	1.31756735592665	0.594980344182318	2.18942530151613	0.880394171510338	0.899187227866286	0.89070402289693	0.86773812022702	0.862217610054242	0.846926676333025	0.985597968470225	0.856086522099131	1.05298882230141	0.754761665110117	0.910467951141187	0.806811644025327	1.16326677321287	1.91943375104941	1.04170000176604	1.33262852451836	1.18233214034392	1.27851283523751	1.20084314861395	1.33963171281965	1.01542197257802	0.964820094560411	1.08674608215188	0.737778294942367
Gene17595	1.08251570130283	0.510727021647031	2.47589600392897	0.964800890676339	0.577055097290138	0.872520658043356	0.785510034585453	2.53422326583833	1.43405186204798	1.43405186204798	0.659017006496213	2.47589600392897	0.789605635844963	1.85030871200688	0.788855321675542	0.944430163344175	0.93743254857931	0.930806267768135	0.961345824160407	0.873063192966965	1.08019053598549	1.06034013238137	1.00442190831757	1.10930273279009	0.993289925166044	2.79415530048093	1.11163400970373	1.0130353504263	0.806238643883868	1.22275973563347	1.31020941365807	1.06858968786865	1.04773075747924	0.985717546504846	0.810944674248548	0.840036292441155
LZX-CL1958.Contig2-All-g	1.00116675139504	1.03033777423056	1.02112242626529	1.08580777552281	0.983377389568338	0.993472625357884	1.01619873227359	0.988749562650888	1.00111144968219	1.01077889729964	1.00641112490785	1.00429037886961	1.0382382494125	1.01217612154247	1.0030227768959	2.05782553433963	1.10121162409527	1.79708065493483	1.4738563584101	2.25162439176305	1.22848882763833	1.43628738864386	1.02767413807841	1.69224487504989	0.958461818461754	0.980345831876575	0.944711209311527	0.930502966350151	0.996001500045791	0.990323296199037	0.950017963208152	1.01849545737817	0.942186732704801	0.932746392652291	0.991298561968678	0.974394875742626
Gene8845	1.62726799134426	1.38699664091886	0.405888362534678	0.551964391307709	1.21568246853767	0.732996820260625	0.94496859761913	0.437602688317832	1.04954111704585	0.49238280086403	3.07355207718864	0.707715089244442	6.69234537662599	1.43105141609709	2.42696047960326	0.818750196541153	2.05266518486234	1.48783488237679	0.699772818442326	1.05933815873097	1.74640518832366	0.636135670410814	1.02638074496241	0.577055097290138	0.648229066503478	0.590843680500598	0.624654057566322	1.09256430521084	0.692713473423008	1.9063188355532	0.579405078297094	1.73323572109722	0.942952520127144	0.795520839482923	2.16858713917746	2.33933909076949
Gene19014	1.4039001046459	0.80372888876669	1.06676554437635	0.932100134736676	1.27600675674474	2.01317147254434	0.807862334197098	0.887900708396889	0.776974142844063	3.81184651918007	0.9698624378743	0.910004323734618	1.10211196438243	1.03829164088186	1.51298401169006	0.979981996123712	1.11681991032539	0.961517753670858	1.26502368806931	1.01416357511232	1.18912178904197	1.0950645817398	0.945782875261453	0.917871125824821	0.896203592813135	0.883352859121844	0.871374627505917	0.937468773576684	1.03543047038379	1.14131578644141	0.846121050894955	1.25319546210233	0.90798651660052	0.999552034741542	1.05437370981096	1.9063188355532
Gene10461	1.15379796155493	0.993765077066989	3.07355207718864	1.23186869187613	0.948045296005571	1.01717804428439	0.988194212780128	0.958851305649793	0.979736073308004	3.71683308756863	0.981626511328225	1.4790799500819	0.99887616039503	0.989012880014075	0.99571603566111	1.01827900072014	1.09724949062089	0.986171342722099	0.995914928899667	0.995283511485787	0.997087761407077	0.979619558462889	0.99544853796064	0.986838427067724	1.00774812876966	0.99354339897407	1.01906172054275	0.998109265099186	1.08491240599421	1.05279745827741	0.997091024862074	1.00350053166774	1.0211472219814	1.00674224939335	1.01533245333139	1.02878229982546
LZX-CL8489.Contig1-All-g	0.78066625700008	4.28496769289314	1.39310119661599	0.445879581267784	2.82318426422079	0.445879581267784	0.859618203853828	1.07336457029277	0.90088681258261	0.868478024597553	6.42473807817298	2.75502071138736	0.886899831015125	3.2278120083465	1.80379194968338	0.973558319103731	1.21904419318933	0.913108475772706	0.895330070520645	0.915847949119658	1.55522700679631	0.791844884643942	1.30919662035919	1.01126443403208	0.453697372181914	0.947712659815747	0.373047588839702	2.28984357844767	2.13525496299995	1.58290142667171	0.581208388101349	3.74170349384336	0.350441709102078	0.890637177377324	1.9063188355532	1.91943375104941
LZX-Unigene61722-All-g	1.0920266914699	1.17572491022459	0.663505206701248	0.895920089198638	1.73083611715589	1.08161202722009	0.751566126031271	0.641982572165098	0.624654057566322	2.42696047960326	1.2591607515448	0.588216465525398	1.64885705769773	0.955675683128918	4.52680856546974	2.54270666870628	1.36429816317278	0.847169272734445	1.27395652758598	0.961106224013386	2.95563473806664	3.52042162349646	0.9436491056126	2.2316768492334	0.791844884643942	0.78990062530995	0.794190867378518	0.744424232457475	5.23068707550439	0.817756462224081	0.71913947848344	1.06735555613343	1.8753906103798	0.90798651660052	1.08841157661627	0.919085284783216
LZX-CL7539.Contig1-All-g	0.882307772064558	1.55233850475425	0.791466259027809	0.692713473423008	2.04295830443377	3.02390010840055	0.945196701442767	0.565477437803351	1.32932100387659	0.60146037622755	1.77024798225777	2.02843932868812	0.820009082596106	1.03238222108755	3.58758950921047	0.916870811314438	0.929878648031925	1.60405568963947	1.06664839058319	1.31948023317899	1.37401127644816	1.00840020936717	1.40257627254922	0.860203519236039	0.577055097290138	0.597468551040343	0.453697372181914	0.537412656257245	1.10175465802944	0.98102556218628	0.691694341842813	2.22407674303354	2.07062359717379	0.931242454724857	1.38344201238182	0.636135670410814
Gene15889	0.964212284423072	1.04860222022353	0.966372473567682	1.06613789051312	0.931836792894529	0.99742180362532	1.07670015613702	0.980489812398807	1.12416721790742	0.97269774855077	1.07858945051516	1.01489224199296	0.993146804257497	0.979273846639407	1.14928969853449	1.28728669961389	0.900071162900379	1.18610731414302	1.09309828996826	1.16280244291181	0.956239182256021	1.00841945961052	1.03852138085735	0.992956883955758	1.24211959061337	0.830947694453569	0.884885281000031	1.77523605562793	0.577055097290138	1.26772927479256	0.831463359400311	0.657727888245785	0.74374903448261	0.594980344182318	0.997405155123985	0.83614201018078
Gene52114	0.992606220804282	1.06098895396889	1.06870190443678	0.987341430879474	1.14451138866545	0.948528550100255	0.970762355872705	0.944262990699077	1.0071634159848	1.04022838014967	1.17253320767449	0.965132553737181	1.43564417446414	0.883981889873505	1.44900625041359	0.992479893153656	0.987709559995452	1.15589473504189	0.86082932270623	1.1715458496813	1.48140293411031	1.10373647355909	1.35425962488589	1.11446737637696	0.821587743862892	0.856307907750468	0.916112334975418	0.775958851468059	1.28774194988872	0.952783131562283	1.04411560663016	1.00096421865014	0.99467827171825	0.90688213193727	1.13894289415698	0.856762523085259
LZX-CL2625.Contig1-All-g	1.03650247833392	0.982723759882669	1.07700152987062	0.997701385164221	0.995064080551571	1.01075622874509	0.996593876765745	0.970929602496106	0.988756469001862	1.03354180943979	0.991968821640777	0.990828118116169	1.13621013737012	0.996237455486512	1.0799300710793	1.06681922459934	1.00694255140929	1.0224118855881	1.04443180433893	0.965298559903759	1.06903869591219	0.996711490189805	1.1209805817657	1.00995772867312	0.977889817479181	0.962523223935662	0.978709802001514	0.984547800718267	0.992616227724431	0.985099432341503	0.954381046223132	1.00539668628873	0.996920508025775	0.990582385333101	1.07694471907182	1.04327411125828
LZX-CL4293.Contig3-All-g	0.956076206435427	1.05836963376252	1.06020186562104	1.02630603695724	0.932927511037051	2.87421107273114	2.24462273914151	0.950464426582633	1.02061641161569	1.12770712904217	0.996905163585137	0.969911735920521	0.993444867589554	0.9799450387361	0.991284726777796	0.996401536173658	1.00139364370041	0.982731331299023	0.969968025281816	0.970171319977392	1.02691303348402	0.928192760108979	1.02898030987913	0.998326893336628	0.987938902701602	0.996920508025775	0.985178035630344	3.52042162349646	1.05122054819221	0.997102455604773	0.988591227340271	1.01153316160182	3.58758950921047	1.11390267609904	1.79467898812134	1.21073609006366
Gene32221	1.01541432697955	1.1555555122716	1.04045215358257	1.16487281896891	1.04126480112018	0.993472625357884	1.01619873227359	0.988749562650888	1.00111144968219	1.01077889729964	1.00641112490785	1.07327509026521	1.0382382494125	1.01217612154247	0.983848511665909	1.00998108781504	1.03284122630357	0.992508899447306	0.985469872235853	0.984869343356244	0.987795765574518	0.998511762182046	0.983898276876996	0.984893645222788	1.04132000703407	0.997677498620077	1.01442827368439	0.986039834487759	1.00537414919211	1.02736124223365	1.01184300809558	1.03511342421397	0.990799613942778	0.994128291034458	0.998669651818848	1.07670015613702
Gene16436	0.96391975476898	0.998538429647403	0.969886379762992	0.993990382861031	1.00188256166725	0.972646590318646	0.98408698354217	1.02302614328197	0.974977765504623	1.04209176307466	1.04961140197142	1.01828898922473	0.995884682569932	1.06129675628591	1.03284122630357	1.19280224353877	1.66185192620002	1.21568246853767	0.983334316562476	1.19627001642719	1.01425073137188	1.01681802709958	1.01433062568893	1.01091223651892	0.998225664201373	0.97691604243266	0.993745893333021	1.00587360066532	1.00296977581774	1.00751358511527	0.981626511328225	0.98043170231972	1.03911416731211	0.99236193897191	0.99708449795208	1.00651222317352
Gene8393	0.861595248243322	1.08245363578809	1.07090210196751	0.932188520246021	1.1145724047074	1.13747697146885	0.975657661523685	1.31046637997415	1.40550174963967	0.890637177377324	0.900451399399236	1.20315167487931	0.930873517210786	0.920152566709406	1.11609709235919	1.14153913946847	0.994964576596755	0.933673548387945	0.935970141908968	0.867018040573797	0.9651855844031	0.926688486793653	0.926399911992236	0.93022279724929	1.12746058302574	1.01202241418188	1.10887596584705	1.03890204378737	1.09526847121084	1.26701010308493	1.21761724833921	1.09567009642434	1.75765203377745	0.967150140196672	0.971064168053921	0.959122804899284
Gene18297	1.35822707008635	1.18374174344682	0.940026371959827	1.16442169907556	1.35351022504878	0.967929981474233	0.976199445444451	0.963772306153309	0.797586480998353	1.18109595445048	0.958275094699555	0.97510057889592	1.06548675304621	1.02891766783465	1.04512246548377	0.933317154009314	1.0302630593159	0.890903777816983	1.03099045886778	0.969560748111414	0.883981889873505	1.00058739968861	0.990734188464157	1.03755899298263	0.954275871097404	1.07199466133689	1.08144878147307	1.13308485158623	0.983769835646712	0.944053471408363	0.970241190810575	1.03617117125264	0.931982431658657	1.19214872948993	0.989051617137863	1.22639765847508
LZX-Unigene46053-All-g	1.18872828665732	1.04215550356667	0.624654057566322	0.805322951088183	1.01393173815739	1.4684683020494	1.39746658195403	0.545795151710236	0.487790890983451	0.981561579335505	1.09121713046174	0.672995132570344	1.25152950828383	0.541806937216126	0.991590445906954	0.933645264233994	0.995363356777574	0.957758550538183	1.23186869187613	0.965738188470141	1.19402612788464	0.993551336696969	0.923619862583317	0.922603236341785	1.01209001166333	1.0821538222691	1.19450330265221	0.978005280247322	0.936753587668606	1.08071776869423	1.0139431421056	0.988383494989837	0.960606838741156	1.09696840054544	1.08708593752986	1.12047859475313
Gene2489	0.990761262018611	0.975515957151346	0.988302291753406	1.01510866038148	1.19402612788464	0.976317303060283	0.995102900020427	1.01557108289393	1.03459057975465	1.08288566958085	0.98987341087847	0.988805309533355	1.00669504833902	1.07390437907831	1.27003467600547	1.26370385790921	1.15573402514965	0.982709223042385	0.984996704567972	0.984376219250528	0.987452094295012	0.990553301990462	0.983384095020851	0.979625999615758	1.05887392600922	1.00565934180195	1.0528759035034	1.01995110779915	1.00479141762035	1.02581082700692	1.01167766636313	0.987404808166534	0.990338349909001	0.993699857069488	0.998411660140435	1.00882520562876
Gene16137	1.01851943955267	0.999721778336937	1.02398258093856	1.00937670766419	0.997296015383086	1.00769635305871	1.01619873227359	0.988749562650888	1.00111144968219	1.01077889729964	1.00641112490785	1.00429037886961	1.0382382494125	1.01217612154247	1.16999071508279	0.990692726587005	0.948718695682189	1.01408412550382	1.10426714033565	1.02806077356406	0.86520714107156	1.13237372282686	1.03099045886778	1.03278801922246	0.903002414297741	1.00894485565037	0.852261669498489	0.977547615956201	0.828890541611701	0.944377942428581	0.93469220772526	1.25152950828383	1.24072233131614	1.02751439299469	0.915320202000082	0.897854097520571
Gene13680	1.01417686573484	1.00224496566297	0.990298026524859	1.04436399033904	1.00010433541545	1.03464289881247	0.994454631940205	0.967579699382861	0.986295442042858	1.0294971356745	1.02757699532845	0.988032447859176	1.00585992456031	0.994538044422446	0.831742432469077	0.898398020792191	0.916212759246108	1.07592296849089	1.00805597479438	0.919758201558705	0.830735875796748	1.16020360374234	1.18445501996215	1.11365384951437	0.945525074859782	0.95157826312965	0.912439926722155	0.909334922546026	0.964980055762195	1.33703021633591	0.871984144397264	1.23694810603766	1.29025173692032	2.70048504420915	2.75502071138736	1.38458277217443
Gene19926	0.953187498176208	1.13735854691779	1.05758549194071	0.930728918591923	1.12647307646472	1.02018785686293	0.937029546879097	1.26660886865334	0.920609858480685	0.812588931784479	0.923619862583317	1.15852341311281	0.911032913970611	1.16239489394911	1.07063251168629	0.990569807228689	0.991606385003276	1.01746210312262	1.08105996685973	0.965132553737181	1.02686025789977	1.06887838523366	1.04860222022353	1.01379461723862	0.975711593684147	0.969711010506138	1.04349197216817	1.01980476869089	0.960099105197878	0.97108896810537	1.03508396203063	0.966940996128609	0.938415744832302	1.05458569541352	0.990134897872328	0.994402302664977
Gene12206	0.963564401121157	1.071601042769	0.979044718150421	1.04845242900968	1.06608441978307	1.00220505051977	0.998118576435679	1.07879196935262	0.957266666164329	0.979482116313021	0.957920035249568	0.989858732950836	1.09441127037522	1.04731555308707	1.05087628873789	0.948528550100255	0.93963862130246	0.943890706012803	1.06073909346688	0.964614010802258	1.03448024250561	1.14394163683514	1.09003189446518	1.05525854976533	0.864399110619072	1.0188251513514	0.875898517793011	0.961134471849399	1.26322856784347	0.965683854431852	1.06500231878683	1.06162431017557	1.22325412946487	0.725035898345006	0.9722224360571	0.827890628078834
Gene25	0.978062277066663	1.5284735564226	0.838568714789843	0.912738721720927	1.98314023845498	0.937956968831502	0.811208681045206	1.10066335053533	1.46401401931998	0.704278123611317	0.844769741033673	1.0152341070921	1.50500839673261	1.21929851844045	1.0846133598713	0.916038981599603	0.870642789324793	0.890058086095935	0.791844884643942	0.915778967344625	0.974842920460971	1.02300701818776	1.00857327183665	0.849431662823128	0.838568714789843	1.11190790663089	0.809596310392265	1.0605215674309	1.0441839615498	1.11811083144922	1.03950121966186	1.13261547583517	1.39179543278626	0.977125373299699	1.32392578640223	1.00610968321215
Gene9509	1.42617127896276	0.989719546635292	1.14380188295963	0.829829407832072	0.955385487015005	1.31046637997415	0.852416789133752	1.04223824291266	0.892912346788379	0.835446021721218	0.708557043939837	1.22325412946487	0.835082922235086	1.08623489113245	0.965381285842733	0.940944806567417	0.893529481245199	0.842981786993485	0.863361459604392	0.940409081059235	0.927083562672802	0.958249474086754	1.00639615241101	0.99969455187586	1.09235792826795	1.14014232860883	1.08182524871266	1.18395197480663	1.15644259420538	0.987840008382505	1.17846986941817	1.11316345451303	0.961345824160407	1.05743152040169	1.03627533642907	0.986020403135234
Gene16810	1.03992258350636	1.03957667404166	0.978467456084177	1.00018821001991	1.05758549194071	1.06526486499946	0.988674479485722	1.02597351772481	0.980114020765655	1.02107951431305	1.05758549194071	0.980762972699643	0.999112310048618	0.989311790164782	0.99571603566111	1.01827900072014	1.02142196526185	0.9935319047161	0.995914928899667	0.995283511485787	0.997087761407077	0.979619558462889	0.99544853796064	0.993399306592459	1.00774812876966	1.00397214533597	1.00198358827688	0.998109265099186	1.02177162604562	1.01789761996044	0.997091024862074	0.995551500785533	1.0211472219814	1.00674224939335	1.01533245333139	1.02878229982546
Gene60599	0.952823653127383	0.985040502622057	0.984302094986007	0.983964179121451	1.02079582550746	1.07612608556997	0.998203902266224	1.18178751475373	1.10588231604076	0.935902157682069	0.925956804610071	1.06458233178903	0.952451036041501	1.09941428516231	0.891766290959137	0.988950914793558	0.992010920333651	1.01169012356384	0.975892748052694	0.879382353004979	0.977609514139314	1.03032862396445	0.984477044848989	1.01838344693085	0.948491746914791	1.05078882902996	0.950581616224491	1.01060972137292	1.10633968849857	1.12471895996879	1.04702375995771	1.11975762179188	1.06312942180309	0.879754165673799	0.971244372259185	1.15852341311281
Gene62058	1.03398119399124	0.999721778336937	1.01784337399783	1.08580777552281	0.983377389568338	0.993472625357884	1.01619873227359	1.02120252637395	1.00111144968219	1.01077889729964	1.00641112490785	1.00429037886961	1.14812291360041	1.01217612154247	1.0647302545795	0.989914458805955	0.959779038762916	1.07845413906184	1.00520557791497	1.10959589839065	1.00279726228966	1.05529500602949	1.08430830196219	1.0591738658925	0.970762355872705	0.983334316562476	0.98693406865364	0.962573864078975	0.918744047353548	0.927624460252465	1.02697458365275	1.18836736648992	0.947369191680841	0.954275871097404	1.06832564617962	0.949692736485829
Gene19467	1.27942328030894	0.874665238625375	0.953017151578868	0.97510057889592	1.02243063884627	1.4092488367964	1.08419238182399	0.964291775213048	0.950654851666596	1.25008670515928	1.02806077356406	0.872520658043356	1.18052816804919	0.932499156741263	0.979290649570786	0.976708091693223	1.07327509026521	0.995016880633883	0.935515821967122	1.01644252855475	1.00239209808911	1.03004408610813	1.00309446566891	0.958996927096468	1.06933664227498	0.94560784452162	1.01447717857481	0.93517870895296	1.0445880330068	0.973042495906354	1.0364528460454	0.969780824316382	0.946959455091684	0.949466958662609	1.04665580493077	0.992156611178525
Gene24209	1.04098348868556	1.00242198384442	1.02509296759813	1.04332405232369	0.925519174971576	1.00917875640659	0.981979208197925	0.993534569846549	1.02200375888698	0.996860257017449	0.999607595727512	0.972365099494532	0.994568778662015	0.982048095984262	0.836605586757331	0.862520690844216	0.922107229382269	1.03544427317503	0.937708974275741	1.0045528614363	1.02488713488835	0.880394171510338	1.19025222477717	0.926453957820381	1.19816211211547	4.52680856546974	0.78650100279385	1.11163400970373	0.935803510074994	0.949038903882846	0.923751505983233	1.18395197480663	0.970986764009953	1.0343594081688	1.28974500288308	1.5486288736873
Gene16208	0.830057609288044	0.782674205880061	1.29107084866027	0.872520658043356	0.852580400772276	1.4348167320226	1.1164649672356	1.02417375078714	1.10789469676975	0.949765194315168	0.886306524989384	1.07249861143872	0.859129042867846	1.1800136523054	1.09794138496627	1.02422618625849	0.994160260671197	1.02525964761609	0.981914845551496	1.0921921867584	1.14075780676828	1.05569657455836	0.950654851666596	1.03087501200912	0.994771882615659	1.00582278216046	1.02213092071036	1.04188754305432	1.15852341311281	0.988472356995045	0.991230694901718	0.958427042212926	0.970351560901835	0.925270592728514	0.936050220192401	0.935515821967122
Gene14733	1.01901760850594	1.01039730966636	1.00481830336461	0.993891538025597	0.987868522356644	0.989996189679873	1.00519972155107	1.01086293285631	0.97787735405272	0.981759747659022	1.05412528023281	1.020181403111	0.997636914000784	0.987229838758423	1.01751760403533	0.992396429923955	1.00074872540385	1.00729672136222	1.03398119399124	0.94840750839829	0.981730106014378	1.01266308350801	1.03592027714465	1.02048680472985	0.995790685107486	0.974035319336643	1.01024995239049	0.972024637538369	0.982388980003423	0.994740887488132	1.04983129717494	1.02731500834607	0.994952905185474	1.04271545839012	0.988962656705953	1.05495540263764
Gene28653	0.986135979736411	0.999432049824025	0.994896605616547	1.04345381039752	1.00988838278427	1.00419217277607	1.03206579035882	0.974993918817611	0.967430445860066	0.969101097197764	0.968430192453489	1.01284108359425	0.99130828922942	1.05443724344057	0.941971437265193	1.00177069907595	0.963409293699724	0.970122238126824	1.09121713046174	1.02126067726822	1.99244745169028	0.997571048263756	0.939831257131241	1.02974109245766	1.03418097574354	1.01479035399916	1.17615128249693	1.02664742061432	1.06082042533132	0.925336278795678	0.959950850885928	0.876574117676299	0.966196181348789	1.03340802016945	0.965598893942907	0.992845529336757
Gene16311	1.07884762349404	0.872386559895704	1.01397503208462	0.924996358555859	0.988615573200953	0.882603430661204	0.951470378074228	0.844413948603195	1.25599587781102	1.196950605654	1.76556718736418	0.998691521926317	0.873594314478222	1.02380636364229	0.938804792089942	0.97966553836155	0.984547800718267	0.995432703045687	1.01965588992573	1.01180382953308	0.959742052602807	0.961251907148406	1.04086925523361	0.997541455156914	0.972711956299044	1.01669185597839	1.06709357145792	1.04523475164204	1.07775232635585	0.995892356641587	1.02806077356406	1.01939359346253	0.98374680092912	0.977297860996683	0.96790907526188	0.987638946052969
Gene15515	0.972802127057358	0.955095174158105	0.975569211673779	0.991343864119074	0.977472393977022	1.03505133480352	1.09059498051713	0.956739107614637	1.07579553248252	1.01787833122602	1.0172649921008	1.01987262348969	1.17927415244591	0.986742165734905	1.08681010773998	0.957943273940678	0.956142460414882	1.00634234227409	1.14552719314937	1.03197545434204	0.841667436314351	0.998306474029286	0.929760375284638	1.08195557594796	0.978467456084177	1.04829094861547	0.985774794298835	1.05985639574948	0.843560829459368	0.829829407832072	1.05636538096558	0.86540190235649	0.94150661404241	0.92419356721056	1.05078882902996	1.13850028274624
Gene8996	0.998547579222755	0.977481310434036	1.01091223651892	1.02384028095255	0.983377389568338	1.02124241382705	1.01619873227359	0.988749562650888	1.00111144968219	1.01077889729964	1.00641112490785	1.00429037886961	1.0382382494125	1.01217612154247	0.983638053266253	1.12697368378252	1.05370869584655	1.03257103524088	0.9998159001963	0.97961311731002	1.03725158911435	1.02024715227201	1.10848927045014	0.955234976229734	0.978377501531977	0.948119889211621	0.949692736485829	0.95564468614749	0.990213256249374	0.992773221442223	0.893634337924317	1.18973230770676	1.10468418807049	0.999992913064742	1.08973217807806	1.10207282838128
Gene40893	0.991840731861301	1.04261345982635	0.965298559903759	0.99382298428956	1.00936201607783	1.05956510647662	0.964536400923369	1.12387932544732	1.03445707635439	0.995513227246056	1.01336922636936	0.95157826312965	1.09046512666449	0.962972447862179	1.02739392436712	1.01069963703723	0.996551326959371	1.01494893365619	0.941278791751883	0.99879176599716	0.945439686912571	1.00631153905462	1.02821486963101	1.02073818909325	0.977234658079695	0.985461431814993	0.981308788773015	1.03464289881247	0.995518311359658	0.992455168270733	0.963715658462824	1.02271740986112	1.05147079184978	1.02616628015006	1.00349619263862	1.06199156511192
Gene4192	1.02963630188345	0.991108503324264	0.908881443298743	0.958297620435865	0.994941276791931	1.18266573885214	1.02952986014056	1.02688288941381	0.993415951118846	0.98340794434867	0.924716095219311	0.937741818473286	0.990372037629548	1.22456681623715	1.01603920546986	0.876270436274795	0.905115885521302	0.86192559854987	0.839539332207935	0.896663875970955	0.847597452938368	0.939257641773071	1.39688344630333	1.05317709284728	0.937517904462246	0.883773696673567	0.93637289719813	1.01439408825184	1.42893769213761	1.1489567007606	1.04676076809056	1.08950843104099	1.14482999883175	1.33427402749457	1.16793817357799	1.00512333171939
Gene10213	1.10749012687501	0.993907023093476	0.936050220192401	1.12854875958422	1.03909105417526	1.06034013238137	0.991338444577765	1.10002573123434	0.943853899421016	0.990657344211912	0.929815528610745	1.05132473021807	0.994063494055618	0.908126614877124	0.852963541879811	0.903411333593938	0.935649972402542	1.34337181901098	1.03747213039438	1.13129888782841	1.003478725346	0.960284570574917	1.01914257894679	0.819725026135248	0.834399472395165	0.826497678053547	0.870198538385947	0.773804488551137	0.908278993060286	1.48783488237679	4.77609075515111	1.07636901025971	1.73915279843458	1.75045492529425	2.52639488504791	0.942840226150238
Gene17297	1.00277230192398	1.01365181178364	1.02237633068237	1.09441127037522	1.02574942252781	1.07039704824179	1.00349619263862	0.978399183428567	0.994388883543442	0.999391417682432	0.997445483073773	1.06980583612867	1.01865486770684	1.00123701830024	0.984836598969246	1.03887331283636	1.0086105463809	1.01464090866211	0.986320226986699	0.985698211700706	1.01613462090678	0.991808495761929	4.70565811941628	1.0088482469138	1.04315571222799	0.99827354352404	1.02113196156015	0.987150261543945	1.00645121609053	1.00219924751308	1.0125800400898	0.989392003287979	0.991625633513929	0.994883229381762	0.999528024243182	1.11723933808029
LZX-CL1142.Contig2-All-g	1.03070982687351	1.01191995409612	1.03533272834735	1.04884536826981	1.01215303438205	0.978131989177758	0.996261307408692	0.97041243933627	0.98833141007525	0.993442203649261	1.05636538096558	1.03034692449667	1.00886284103531	0.995945628061653	1.76116394927879	1.38023118126464	1.37279177140416	1.19181190944218	1.00746892559005	1.22609782879611	1.17347941111305	1.12568097328226	0.983199349175684	1.02059877621952	0.966890241566913	0.969731688058898	0.959458887108681	0.950531119918086	0.984238465322014	0.984005976001878	0.931031254708736	0.952075698313211	1.01625950250008	1.04693761408707	0.978421421403503	0.989141610345817
Gene11136	1.02765538100389	1.24333187132933	0.980250768929515	0.992010920333651	1.04183318684008	2.18229395079077	1.66558811807552	1.00795106719383	0.972195560566288	0.975569211673779	1.04163895049723	0.971772826427068	0.994332408603853	0.981531737693363	0.703360194172493	0.616536615910303	0.68006336538755	0.630828705500154	0.679208227012924	0.49238280086403	0.525663314007992	0.626046645440126	0.474529487582542	0.516579151821199	2.07883567825881	1.17718661204921	2.10514085346951	2.6513259579998	1.36872314745271	0.99774872797192	2.10514085346951	1.6978944254624	1.02366822054007	2.6513259579998	1.56865571810502	2.009373458031
Gene9324	0.881704323543638	1.52601856779982	1.02505535316666	0.906966549753458	1.16516612624168	0.980097760990092	0.857796260493923	1.04786709901723	1.45255202353274	0.841667436314351	1.0753548393493	0.920480423526443	0.883352859121844	1.1889457383733	2.06607341405191	2.50883811990613	1.32195306610202	1.62548940975846	2.22407674303354	1.11867939199015	1.67665109152603	2.55392102265809	1.56083769330296	2.84440641683134	0.975141878851665	0.986499678213134	0.907182624481155	0.840036292441155	1.03440581986043	0.946523874955994	0.93517870895296	0.898476022255949	0.996827555477901	0.860490124001209	0.846926676333025	0.966314536995882
Gene8394	1.06064222978992	1.14570144183757	0.820810628327522	0.980970894069588	1.12185424211555	0.891001370272273	0.866098381184275	1.02255083105555	1.01132403777887	1.03038187717842	1.13762575316076	0.884080369008898	1.00615484500352	0.758909522489577	1.06060831354673	1.40257627254922	0.922037852991822	0.831931954525787	1.01939359346253	0.952951575060716	0.927996431328106	1.00291114339062	1.53551029512969	1.15661390141973	1.11811083144922	1.1333991951308	1.16828727460907	1.21719139085713	0.89866955292864	0.838366122848167	1.68553256239169	0.88820542770663	0.940108634847435	0.977234658079695	0.876895736176099	0.923685435914141
Gene6169	0.985729486321251	0.994905646731411	1.01531049713263	1.02098700860934	0.998737886283656	0.973212820942962	0.993250311974089	1.02934922555856	1.03236785944724	0.989968821694075	1.02546437207943	0.98649435913683	1.00406781824662	0.993466581909068	1.007339272006	1.00545755172512	1.01568558452133	1.02868856933356	1.09857276599829	1.0172104042579	0.985350327354968	1.01647066266418	0.980621145311437	0.998348993390615	0.997662701178712	0.987749839119325	1.02141558111114	1.01825315452772	1.00241521801656	0.998655384538949	0.980762972699643	1.01198967501425	1.00678977460945	0.991866863003113	1.07527883206067	1.00595321803059
Gene11107	1.01601429752392	0.971283029238328	1.03762244521939	1.03031810593593	1.0036125855325	0.987516185929348	1.00538315278717	0.98013526270078	0.995373031994115	1.04352080547585	0.998387401092985	1.03808866028139	1.02063943159979	1.00263056959732	0.958908875527345	0.997523867207954	0.995204950254772	0.998634552247331	0.963434521219423	0.963378957514854	1.00298657343533	1.02929038835259	1.00263538189228	1.09121713046174	1.09434407793824	1.0364528460454	1.01470216737752	1.05279745827741	1.04252039255237	0.991642360736909	0.976119403585266	0.972759269206718	0.993861961090346	0.987701079996252	1.00370732798672	1.06308250645469
Gene16339	0.965132553737181	1.05927969185162	1.0525318410291	0.947570915029474	1.12357418444017	0.964478231633792	0.974241494966627	1.0933858205194	0.983512780685508	1.0823235942836	0.901360177801481	1.02786902004207	0.937834921426708	1.02153881644466	1.101891202623	1.07094491453248	1.00708142691998	0.997894640422468	0.919558498647493	1.0318037046661	1.04702375995771	0.999595553840054	0.899655258405517	0.907779626040383	0.988442656561015	0.944113189917983	0.983058338423419	1.07508294337985	0.980614459114102	0.983964179121451	1.02009763610915	1.09696840054544	1.0295410314243	1.05257978361441	0.991782774658278	1.00901164725667
Gene4821	0.965753790896184	0.9992089985613	0.97971359218776	0.995577688457116	0.989204095262784	1.06275256771733	1.00803745195958	1.01124438212989	1.02671852296651	0.982651246722492	1.01850214528183	0.979473455242303	1.1233516789331	0.988071728270291	1.04603321926184	0.960953346123329	0.988362617562929	1.03574130573487	1.21665033628496	1.01826901221556	1.00988838278427	1.02663102099116	1.03744041829544	1.01426301317065	0.985843962124235	1.09008371584509	1.02187316801156	1.06363934471198	0.896879858367199	0.927996431328106	0.985366815457463	0.922214269741533	0.921532540957145	0.889461366135724	0.871984144397264	0.958550295984972
Gene17660	1.43405186204798	0.788855321675542	0.962557025535511	0.887746906579402	1.35129404901554	1.07302916951669	1.18024121029856	1.00881729799044	0.788403456978466	1.77523605562793	1.29211349249373	0.831245686747593	0.972898828013398	0.765254109298764	1.01910912881494	0.9828570661823	0.986083740008449	0.998052725690973	1.00648155066154	0.999013494688025	1.01082371419382	1.046266697617	1.00699751882112	1.1224853758977	0.956627924366762	0.934502247893537	0.955461600709226	0.925336278795678	0.987002410734658	1.00931351068996	0.962212562459149	1.02043324288352	1.07210377103527	0.973893244091601	1.11354426253267	0.994730030702248
Gene18988	1.00319045503745	0.946251795781978	1.62219111826232	0.838568714789843	0.848569640869787	1.40205025075085	0.904368364705475	1.21951037424185	1.1296204060488	1.15296765649215	0.850174412365678	1.38177181347709	0.869973646697227	0.854187467393922	0.917511347237754	0.928299610030414	0.971151227819856	0.95756502662678	1.05546699500853	0.953464993708271	1.00273310208939	1.01107621853413	1.0546345841939	1.04166462815286	0.941112463839981	1.01802825037045	0.95772892376418	0.830735875796748	1.0336124424166	0.985789119809867	0.993289925166044	1.37354934576879	1.02743451098446	1.44231226474878	1.16943741539947	0.979769239322989
LZX-CL7461.Contig2-All-g	1.09606042125302	0.997305126279542	0.977641784604795	1.19350958978475	0.990489291531811	0.932394242811094	1.00521410285316	0.964820094560411	0.923477352305462	1.0596624398794	0.979736073308004	0.95902674459398	1.40842962010973	1.03087501200912	1.03858951948714	1.15103865516826	0.981929669864849	1.06440383526248	1.01299242981131	1.08482610675263	1.1800136523054	1.06613789051312	0.907031850108352	1.01608892051256	0.924845360094983	0.958461818461754	0.953295440944793	0.852261669498489	1.21804012004741	0.982317667593129	1.04287369708235	0.916379134218549	1.03880178949637	0.981124176609661	0.948566662425925	0.963880903595234
Gene18304	1.05187807287444	1.03806842753318	0.911807772962195	1.02845751743912	1.04425701878189	1.226674226696	1.0010561140496	1.03877082387685	0.955020163140402	0.951318373230706	0.911465047285321	0.89342788279183	1.41571698354501	0.988161974761547	0.989927078389599	1.03445707635439	1.01399303462054	0.998751842322047	0.990718161664104	0.98999075659069	0.99276076592075	1.15938494486337	0.989719546635292	1.61898029625361	1.01548336693559	0.987452094295012	1.02085677156516	0.993086359650875	1.01222755905361	1.03160411530652	1.01601429752392	1.02505535316666	1.01786856367795	0.998898153195663	1.05483478839741	1.01678820660273
Gene18204	8.9449926723049	1.25992033943087	0.675876260303285	4.52680856546974	4.84788133494906	0.453697372181914	0.46931633798091	0.715381903884938	0.391120342453146	1.62726799134426	2.09092118662067	0.78066625700008	0.701498604797253	1.17514371219566	1.75045492529425	1.45255202353274	0.986401926383312	1.07382767687586	1.02737543165661	1.01759500836552	1.71296689554183	1.41792337509427	2.49578007985589	1.50061007838405	0.679208227012924	0.762849945417257	0.620098820559421	0.921053708445812	0.878933210822434	0.529494488445477	0.429780802951943	1.77024798225777	1.08749129981868	0.622943975478912	0.56900460542926	0.729244797982402
Gene26808	1.02015916175504	0.932163341479874	1.07796802412539	0.994068850946068	0.973252686043763	1.10758593103073	1.02573966008566	0.944802633440478	1.06308250645469	1.02495829594533	0.964930493772463	0.997804021232343	0.989046026159274	1.05221440695846	1.15875575118826	1.18233214034392	1.10863341451467	0.972435011635576	1.06345034282713	0.857244097059743	1.0286080448775	1.04052935012952	1.01472081620416	1.00065788000614	0.95417045197117	0.977067620115275	0.916212759246108	1.03535788431301	0.945488036732747	0.941654652921642	0.939722178915456	1.01129377348936	0.975442053315032	1.04041003658525	0.932394242811094	0.935755818736562
Gene10020	1.01541432697955	0.986388872536158	1.0001255589829	1.00937670766419	1.00611654997698	0.993472625357884	1.01619873227359	0.988749562650888	1.00111144968219	1.01077889729964	1.00641112490785	1.00429037886961	1.0382382494125	1.01217612154247	1.01372713762562	1.04116400599952	1.11793806124442	0.986171342722099	0.995914928899667	0.995283511485787	0.997087761407077	0.979619558462889	0.99544853796064	0.986838427067724	1.00774812876966	0.99354339897407	1.01237546747538	0.998109265099186	1.02177162604562	1.03849247581615	0.997091024862074	0.995551500785533	1.00096421865014	1.00674224939335	1.01533245333139	1.02878229982546
Gene17112	1.00414184131016	0.961478637517954	1.01091223651892	1.00937670766419	0.997296015383086	0.993472625357884	1.01619873227359	1.00675002975828	1.00111144968219	1.01077889729964	1.04636196006904	1.00429037886961	1.0382382494125	1.01217612154247	0.973480862666636	1.00128650499439	1.00678541614109	0.997722530886245	1.01780701262602	0.976815047257268	0.980394848001605	0.992813430301442	0.974326571470565	1.00168670023158	1.03216813293463	0.999833257097581	1.03525156701403	1.01046190357776	0.997951393996215	0.996866489884499	1.020084294919	0.98755430629938	1.01164058270292	0.985427963027731	0.99232316701275	1.06213568423994
Gene12748	0.991054182813773	0.968555832368623	0.989518082716964	0.996930546671483	1.00243626814173	1.02278943892763	0.995857777040953	1.10227665872201	0.987827910151036	0.992915443024148	1.05542595247847	1.09373308472111	1.00801374249917	1.16139252332681	0.99571603566111	1.02990583309411	1.04722617236596	1.15979166571239	0.995914928899667	0.995283511485787	0.997087761407077	0.979619558462889	1.03430203692257	0.993399306592459	1.00774812876966	0.99354339897407	1.00198358827688	0.998109265099186	1.02177162604562	1.06008743714234	1.06277793988976	0.995551500785533	1.0211472219814	1.00674224939335	1.04113085188539	1.08908095474727
LZX-Unigene855-All-g	1.04637598762558	1.08790899292451	1.34588841718262	0.958726202544651	0.903959407128008	0.945989497519304	1.03216813293463	0.831463359400311	0.894981668054983	1.40473111092702	1.26625589875146	0.994035268396849	1.07390437907831	0.660019864885523	1.02252505598356	0.996268321381866	1.03703253336726	0.9992089985613	0.989051617137863	0.919008341424222	0.962105115849147	1.07442474316839	1.00080575982063	1.02509296759813	0.980646532778688	1.01657371302965	0.948566662425925	1.04576167737187	1.11590923585904	0.960759792532888	0.9493999810197	1.0180455910511	1.01930017697316	0.921477405967756	0.993560291431234	0.97209221714152
Gene15386	1.04443180433893	0.889855514167624	1.28424708864841	0.917802888929694	0.847799224484399	0.924655632238746	1.1889457383733	0.822419343371663	1.10019836843614	1.55233850475425	1.81217524834613	0.971598332434339	0.868204586785017	1.26129552851581	1.0172104042579	0.959950850885928	0.982957286503137	1.02476529571152	1.26732491283733	0.937907202983649	0.832456972552143	1.236032907143	1.25742091549202	1.05096404623842	1.03551862600765	1.02605020864157	0.995199627233242	0.98374680092912	0.958135238650347	0.988149116390943	1.04163895049723	1.00137659323898	0.964342439144218	0.977200481664162	1.04878447144566	0.933645264233994
Gene13741	2.30734348413914	0.738973165913811	1.0955989034186	0.840583938958082	1.29416612760673	0.810944674248548	0.955960504994898	2.42076760455872	0.927170100196536	0.679208227012924	1.21904419318933	1.40325127818754	0.829829407832072	4.84788133494906	1.86468620483785	1.51424683718333	0.705297593325065	0.977451853245797	1.57766920055265	0.999850854157694	1.46509626429998	1.91943375104941	1.19428353465069	1.2200050198522	0.294284726382718	0.294284726382718	0.294284726382718	0.294284726382718	0.516579151821199	0.532339599877613	0.373047588839702	2.07062359717379	1.26237332555498	0.525663314007992	0.772813891504296	1.1209805817657
Gene21594	1.00007941198328	1.0161109150022	0.990100104111421	1.20066853755544	1.01864566463381	1.06370772008888	1.00034129885185	0.954239026236943	1.13247345656433	1.00042653386001	0.976958226274486	1.01851943955267	0.995993822512065	0.984566435238075	0.971466908345551	0.863190363199836	1.25713283845745	1.08288566958085	0.799848100464905	1.10811103608312	1.00447053628557	1.0553933621473	1.08202911792407	1.05781753536686	0.974357930696986	1.02126067726822	1.06581775281059	0.98148693412627	1.56222705826121	0.999843598016666	1.05147079184978	0.89300854007441	0.947570915029474	0.87828582759333	0.868204586785017	0.876895736176099
Gene22207	0.944898046505363	1.25510393765052	0.996827555477901	0.988260098116575	1.09394622561331	1.03163693144751	0.926851348989449	1.02632923513709	0.949297481191364	1.10848927045014	1.08370831825452	1.01164058270292	0.99816119287028	0.912593441581704	1.1396972964101	1.19402612788464	1.51107786892149	1.07199466133689	1.03346779851614	1.00010433541545	1.0933858205194	0.904437384539578	1.09991881859863	0.919758201558705	0.994063494055618	0.903002414297741	0.949264785786249	0.993986808896728	1.03501745610732	0.970595113879875	0.890809976087773	1.04163895049723	1.06958067731125	0.958877092258606	0.980775728055214	0.973349021214028
Gene17597	0.964667523895455	0.883463113012985	1.19159159113904	0.928712075646841	0.891402427185397	1.12207021241298	1.14290095466982	1.17036907555489	0.941757689620367	1.03450930716964	0.976799498796731	1.14882717803763	0.958726202544651	1.02808934817767	1.1102032176689	0.960859434553776	0.910089123074433	1.13586025346087	0.820009082596106	1.07249861143872	2.09092118662067	0.684607186443907	1.01873381319257	0.781554868062793	1.08293582483506	0.859312801560548	0.906139948619954	0.952251903601617	0.804040480773229	1.10458095003794	0.714612404303123	3.81184651918007	1.08656891642992	1.11583230834177	2.30094343090417	0.911644909850216
Gene9803	0.990673019230459	1.01554435150005	1.02589932720252	0.99969455187586	0.989571308685163	1.06129675628591	0.993355874832979	0.998157305248091	1.03246271334161	1.0274836342174	0.987540868086105	0.986561358427381	1.00416182975786	0.9935319047161	1.08955994361925	1.00655340823903	0.990251735565974	1.0033501932621	1.01408412550382	0.962432320933199	1.00577708843075	1.03570744451991	0.936091121499695	0.983421028953945	0.976876710736056	0.999584979223619	0.980080893691368	0.967682370713805	1.05658826917782	0.964445943662316	1.02989163887288	1.03453603243719	1.03218852122983	0.979822336542391	0.987093690391202	0.993042651638489
Gene11277	1.19774167274887	1.00202431492544	0.996419573658959	1.57766920055265	6.98825645472097	0.99704526541482	0.998374359766025	1.0086983740417	0.973613367767495	0.997887403049306	2.16243642620029	0.973439996940661	0.995064080551571	0.982957286503137	1.02609129749387	0.990120119748137	1.04307177641183	1.04714560158505	1.02009763610915	0.891402427185397	10.2435822081832	6.51405686874179	12.0760617226151	5.38634457059755	0.943416407933964	0.942952520127144	0.958040568542385	0.909631199491617	0.98788998378228	0.971772826427068	1.00749463077569	1.09803775370247	0.955960504994898	1.18487696102157	0.99827354352404	0.985055646131319
Gene12403	1.00288960714853	0.977481310434036	1.01784337399783	1.00937670766419	0.983377389568338	1.00769635305871	1.01619873227359	0.988749562650888	1.00111144968219	1.01077889729964	1.00641112490785	1.00429037886961	1.0382382494125	1.01217612154247	1.00844956462732	1.03307282427297	1.00668731054833	0.977227533829428	0.984497138655	1.01794839589819	1.01495674534478	0.990233840044596	0.982709223042385	0.978523260750096	0.996699929099708	0.996997435481903	1.02209608868807	0.984763598558232	1.00422446579692	1.00529379460675	1.01146418145276	0.992319229026117	1.04055315684165	0.993340495449541	0.998000047601935	1.11506770344275
Gene1578	1.32531876559252	1.09907397186454	0.926183905209364	2.23868565130273	0.903678876571448	0.958616297702546	0.958961940530878	1.07579553248252	1.03599706960421	0.929440323902654	1.45181150377208	0.933266826389168	1.07220936901962	0.943371835957128	0.99571603566111	1.04033582259141	1.04722617236596	1.00011009887698	0.995914928899667	0.995283511485787	0.997087761407077	0.979619558462889	0.99544853796064	0.971641143302466	1.20599806206176	1.03592027714465	1.01237546747538	0.998109265099186	1.02177162604562	1.14075780676828	0.997091024862074	0.995551500785533	1.00096421865014	1.00674224939335	1.01533245333139	1.02878229982546
Gene10641	3.4257831515464	0.926239798632415	0.993225032747257	2.25162439176305	0.993348365284272	0.956438162343947	0.990073227582647	0.943763404715588	1.02243063884627	5.02775272373245	0.983222610591711	1.17268538602792	1.20551720284403	0.931813669096835	1.05882384956645	1.02741718383819	1.26301283746484	0.9935319047161	0.995914928899667	0.995283511485787	0.997087761407077	0.995982912174875	0.99544853796064	0.971641143302466	1.00774812876966	0.99354339897407	1.00198358827688	0.998109265099186	1.02177162604562	1.01789761996044	1.01753769241877	0.995551500785533	1.00096421865014	1.00674224939335	1.04113085188539	1.02878229982546
Gene19457	5.13982304788938	1.00399832928694	0.992827164436802	0.934011875438537	0.87050490966878	0.94560784452162	0.934323684511405	0.994777256800571	1.38580335880827	0.8352878299507	1.05619518184037	1.07947884791355	0.903002414297741	1.02870969790928	0.99571603566111	1.03170591900347	1.02142196526185	0.986171342722099	0.995914928899667	0.995283511485787	0.997087761407077	0.979619558462889	0.99544853796064	0.971641143302466	1.00774812876966	0.99354339897407	1.00198358827688	0.998109265099186	1.02177162604562	1.03849247581615	0.997091024862074	0.995551500785533	1.00096421865014	1.00674224939335	1.01533245333139	1.02878229982546
Gene14271	0.993699857069488	0.961478637517954	1.0001255589829	1.00937670766419	0.983377389568338	1.02939834388791	1.01619873227359	1.00675002975828	1.00111144968219	1.04726846328222	1.00641112490785	1.00429037886961	1.0382382494125	1.01217612154247	0.984503657186829	1.00799406845906	1.00823311351618	0.974909768327921	0.98592977247607	0.985442183087643	0.988287540263863	0.991451840460979	0.984513040259357	0.981730106014378	1.0171867701165	0.980510012238186	0.99393530350599	1.0092274937972	1.67665109152603	1.21351510183513	0.985274754938242	1.0237438497174	1.02763481295945	1.07394628898532	1.07912603047916	2.07062359717379
[truncated: 9,271 more rows]
