# Supplementary material for: A single-cell atlas of West African lungfish respiratory system reveals evolutionary adaptations to terrestrialization
Source: Nat Commun. 2023 Sep 13;14:5630. doi: 10.1038/s41467-023-41309-3 (PMC10497629; doi:10.1038/s41467-023-41309-3)
Supplement: Supplementary file 6 — Source Data [file 41467_2023_41309_MOESM6_ESM.zip › 4.fig4b.LFLG_MMLG_HMLG_cell_type_gene_FC]

LFLG_Alveolar cell	LFLG_Stromal cell	LFLG_Un_epithelial cell	LFLG_Erythroid cell	LFLG_Vasc_Endo	LFLG_Macrophage	LFLG_Un_lymphoid cell	LFLG_Vasc_SMC	LFLG_SMC	LFLG_Goblet cell	LFLG_Stromal cell_CLDN	LFLG_Ciliated cell	LFLG_Immune cell_F13A1	LFLG_Fibroblast	MMLG_ATI	MMLG_ATII	MMLG_Ciliated	MMLG_Fib	MMLG_Peri	MMLG_SMC	MMLG_Meso	MMLG_EC-cap	MMLG_EC-lymph	MMLG_EC-vasc	MMLG_T_cell	MMLG_T-CD8	MMLG_B_cell	MMLG_NK	MMLG_DC-Ccl17	MMLG_DC-CD103	MMLG_DC-CD209	MMLG_Mac-alv	MMLG_Mac-inter	MMLG_Mo-Ly6c-	MMLG_Mo-Ly6c+	MMLG_Neutro	HMLG_ATI	HMLG_ATII	HMLG_Ciliated	HMLG_Fib	HMLG_EC-cap	HMLG_EC-lymph	HMLG_EC-vasc	HMLG_Secretory	HMLG_SMC	HMLG_T-CD8	HMLG_T_cell	HMLG_B_cell	HMLG_B-Jchain+	HMLG_NK
Gene15341	0.991706592914966	0.996907887577453	1.05341942369706	0.976506748485766	1.00500280033449	0.994939880583285	1.05520828095296	1.02680059569774	0.959957411144492	0.961814911371184	0.985178665291596	0.993040858406253	0.986305170837322	1.05021111458643	1.03010916570001	0.995372038702181	1.13745434854389	1.02433867029263	1.0143320028913	0.90662509035582	0.952927479448954	0.909133436177371	1.03902785791328	0.992536211385265	1.03563739931209	1.06147906760528	1.06434787452043	0.966235238957	0.986125394890017	1.00041125703864	0.901186136872058	0.95797688289518	1.0426312760227	1.03607059213562	0.968123880677141	0.948997416952306	1.04061174067076	1.29421754497372	1.00567071579199	0.836515226449877	1.02038689418496	1.10106000491447	1.04932372957942	1.06240342897275	0.965476478843033	1.20470314174531	1.60722021586538	0.930515740685416	0.937940172373498
Gene10522	1.62575166920232	1.18317232172821	0.801441064375319	0.902359684916354	1.02894237870573	0.885673975324244	1.32722934794307	0.864457980849121	0.96229386570317	1.35678332097746	1.55353024743116	0.788641869414795	1.60189312221797	0.891840069814431	1.06508462929528	1.02826294451927	0.976563206037008	1.06282311266041	1.03168952815008	1.07667122240123	1.08535408663225	1.06804338313207	0.84993065687092	1.04329891593626	0.945854266023251	0.96161388108329	0.963109128741203	0.937346444063486	0.953229909699229	0.975368403043726	1.03124222056909	1.06343415536118	0.994506547178335	0.982993031634382	1.13004040164773	0.953276943104409	0.990649591989001	0.931420680841057	0.971539233761169	0.954359127978398	0.970980391303791	1.0173251027077	1.0185558658046	0.93910115903019	0.998971540916179	1.19406372493754	1.11583283870216	1.10037938094191	0.986305170837322
Gene9920	1.08585965415892	1.09767312016814	0.984584293449909	1.27297818622199	1.00917122334442	1.23516220854853	0.987113229998216	0.949047829945303	1.06747983623464	0.989446495211767	0.964185929319617	1.01692045941501	0.930947797376992	0.887811620372099	1.00444358266894	0.954408482944759	0.963183925313271	0.934286205967486	1.01178324718016	0.817905255816613	0.899880336569758	0.988226989278954	0.969972003298401	1.03212087353671	1.08279470735888	1.08163154632873	1.02819964490218	1.22065328924358	1.04055900149126	0.948691098986381	0.909549435629214	1.12076543299381	1.08567920678284	0.950058384980983	1.00387248201541	0.880446908127092	1.07893022530396	0.989655745258053	1.03114731321194	1.02787829151498	1.03969969673573	1.00117124524057	1.04269275907552	0.998118051010261	0.956408520738198	0.899543613035457	0.906861515350232	0.984584293449909	1.02162187286347
Gene5907	1.02276152276927	1.10649461972987	0.961814911371184	0.936650723781324	1.1818466873702	1.12168939489949	1.11315869326487	0.936709841820248	0.954040844831314	0.984183025844813	0.830765462959005	0.987883463654481	1.25597159178599	1.09546434844839	1.0001741296372	0.996559442655877	0.963617278079067	0.942696902326248	1.13671539236973	0.988358144477727	0.938101567159936	0.915370339825999	1.064631385516	1.04073453412262	1.07085656261348	1.09062200418167	1.09689189165259	1.07234169752252	0.833324516185933	0.877620215884057	1.08206546138604	0.972737462156372	1.15261525121087	1.08790408184894	0.856926333046007	0.964995393987698	0.978235756794229	0.951391269650903	0.991248636937178	0.924714048955575	1.03096617111439	1.00693571650884	0.991862798668703	0.939601430948631	0.96462202528606	0.997032368491151	0.968742396202153	1.03911372193986	0.981518474862033
LZX-CL155.Contig4-All-g	0.992757949223394	0.961230159752076	0.976689278005136	0.993902528710774	0.996730701199232	0.975768387154272	0.965446098903768	1.04502691992149	0.940098333891537	1.1294422220241	1.02212048076191	1.01159857059265	0.971982968790746	1.12606355871977	1.28763028145894	0.989090131112389	1.19954316519605	1.02766201155122	1.0753970144632	0.892822260269463	0.990324220610817	1.27985091514891	1.20470314174531	1.16538676876981	0.937204490408471	1.05434316354606	0.969427588633841	0.91528072932748	0.975542042757138	0.899543613035457	1.03974277237758	1.00128391064661	0.827500000000434	1.09307734336305	0.971590610356904	0.93534155151479	1.06923790217841	1.04866881437787	1.01032108962272	1.00424908611001	0.979539540977121	1.01799778860112	1.02721658304847	1.00739185946889	0.979838378415526	1.0584842365311	1.02131233884016	0.96698916696165	0.985266884853754
Gene17600	1.02418956275305	1.14830874568142	0.983481849443216	0.934605563979763	1.21614170530633	0.930724245650716	0.890379127634815	1.17460058170668	1.18695049714716	0.948640372846347	0.906058956192096	1.16090458506524	0.945501964499466	1.03547340480564	0.92752968335072	0.885993654766212	0.922834595243338	1.02649143059365	1.07185209648268	1.1538075668517	1.00353789214387	1.88504514322946	1.5791053980387	2.1965724752248	0.897557039798622	0.978721718849209	0.959623920679464	1.02386154930657	0.736173840586918	1.04729167370875	1.05309352300652	0.850571792214146	0.73145308499753	1.07241175427125	0.798303525316871	0.871405263497173	1.09779239113389	0.951212676433503	0.996702218350034	0.950494466840605	1.982247931392	1.66603543232681	2.20375336019794	0.968260663822931	1.12496272003836	1.16090458506524	1.30737365886369	1.29298137674489	0.968629131056026
Gene8526	1.02100827546547	1.12851497984145	0.934936178787667	0.973970836267417	1.06302415762668	1.04543639079424	0.99613410606301	1.15064562003034	0.947361369081434	0.9046500622972	0.898257620799867	1.01908017971677	0.997895602597515	1.02404837239219	1.02456393769175	0.87963482192122	0.867041458050402	0.930273869410225	1.20039636617593	0.7682659698297	0.743398775857628	1.03944209023414	1.07377834182038	1.01114007146604	1.993067211431	1.54460062369664	1.04511020322354	1.32722934794307	1.06470021942796	0.850844037079409	0.964590416208298	0.816476009214989	0.657583476717052	0.847564631230486	0.73145308499753	1.45892058506353	1.33759366397577	0.937204490408471	1.00115410632231	0.912218302709132	1.14644783663017	1.04324456866834	1.06022155537038	0.909133436177371	1.02430384294072	1.21103499134211	1.50952635060292	1.00500280033449	0.900147336351193
Gene6002	0.963759789712118	0.989501685931484	0.971982968790746	1.03620812023975	0.97243615342123	1.01020208454247	1.02675827898695	1.07311234192641	1.07116345958678	0.973478820475236	0.97249924365249	0.968448216637456	1.11772789377956	0.978514926885334	1.00465607249239	1.01329522217817	1.16728250739353	0.9711023790413	1.12821987594595	1.00607672538772	0.992764963511291	0.96527592840283	1.02107499280727	0.999357976241012	0.992412254473295	1.01479948728116	0.980396800770008	1.03617628076175	0.988309675819886	0.992905113274196	0.970058849655189	1.01139840880941	0.959429866366107	0.98225279517871	1.02557620605152	1.12076543299381	1.02162187286347	1.04241035988732	1.17746741878432	1.02373066048575	1.00525983610111	1.00617911207651	1.00141826556006	0.998986260677554	1.04026817415027	0.9324654357554	0.955510015970167	1.01524399520592	1.00903649764882
Gene3765	0.897153692336358	0.963515167717374	0.998177411414967	0.991053474149335	1.07193688788109	1.44951142389969	1.11974087653546	1.02046763849209	1.01455605499951	0.902025567992873	0.900147336351193	1.03902785791328	0.927683132179187	0.881150104566771	0.893539696002565	0.936098038943818	0.940333331390767	0.942490854279589	1.0437460794507	0.9413647836692	0.963039985398742	1.03540295308303	0.962222341993345	1.00072459640128	0.88508774519992	0.873799724692975	1.10060694561445	0.81040774753737	0.995908835874579	1.4373578195387	1.7125251723703	1.24748557430898	1.50622634998663	1.86274068323051	1.2466797556413	1.35109240905348	1.05376868500355	0.991230498455542	1.0474397415507	1.13452305848382	0.938647860681844	0.936455023332915	0.955936307981058	0.987820545660295	0.975663243404384	0.990127385045879	0.98775576214605	0.985406971919988	1.18243782359702
Gene16655	0.985084863475398	1.00571233315852	1.14937895733758	1.05101458050701	0.967992647106675	0.980396800770008	1.02919922694743	1.01069340727526	0.980774418371926	1.23746757727444	0.984028113392975	1.1194097625888	1.00284088359121	0.989539775606528	1.02470713948776	1.9434113717017	3.12419757839501	1.02541833597527	0.964914587784871	0.966297793829859	1.00517266964715	0.917514673335061	0.961836283439301	0.984448742109729	1.00330275589888	1.0138727991974	0.979578794415036	1.00522580058532	0.993375050665857	0.992220489133899	0.98375197057092	0.99712304087186	0.989671363060684	0.973452910931854	1.03382272678249	1.13399482123972	0.99427381556102	1.09365096945383	1.1898468864534	0.958699302022177	1.02671927689569	0.959429866366107	1.02656665131106	1.9993661349073	0.934936178787667	1.03783175189009	1.09985592952334	1.01844451339339	1.01238356491067
Gene30267	0.997081936521058	1.01355207574209	0.996935528487192	1.0009272196054	1.00511613045511	0.979976019350966	1.06894764058253	0.994518206937748	0.980371668369106	1.02490405490664	0.983548043456472	1.02289273115869	1.00230810722887	0.989022865627138	1.03707467903366	1.89433830676872	1.14750712511077	0.999551498252672	1.0130023474401	0.96527592840283	0.971040777111205	0.959992270045212	0.960431320049527	1.00847163324164	0.998459406536909	1.0106631964076	1.02644707700035	0.97148794564021	0.992796772454462	0.996559442655877	0.981800979192158	0.964365831418544	0.988242063167805	1.06350590707027	1.0416376528366	1.05032191320281	1.04187570554863	1.75304626390281	0.9553757847674	0.95797688289518	1.18544858813189	1.37364179279819	1.00387248201541	0.987247063951898	1.01095620413628	0.999017744650163	1.04361716446017	1.05215882706342	0.986106918346147
Gene11202	0.975591298090134	0.997058974356603	1.09165714325061	1.03811717699883	0.960311790270563	0.972762878863525	1.03620812023975	0.99646832999425	0.984148308207687	0.990471465666197	0.988140782083701	1.02668671824278	1.00739185946889	1.07405144849018	0.994982292241011	1.12389655246813	1.1194097625888	1.00251186414044	0.99395874659983	1.02279844355501	0.996210857053905	0.976176508683643	0.993891129333242	0.967857596622297	1.02606625980453	1.02147660120856	1.02333636628513	0.997561251719546	1.02453388797954	1.01987442157745	0.996192087765667	1.02053618452688	1.00149841996671	1.00721737615586	1.01791428060616	1.16219429528764	1.09581218187931	1.14874381888625	1.20504542182759	0.975927490632645	0.985345160182099	1.03017722444729	0.996116169371332	1.1538075668517	0.986824524393808	0.992771977799187	1.02305988096017	0.968486029920142	1.04937386655957
Gene11563	0.980809005436262	1.05210005849169	1.04908792647987	1.52298145322868	1.11750769823351	0.999000342164094	0.94485111419617	1.12118597750182	0.972700950963106	0.952000528940199	0.996493770183435	0.974478552312	0.959220641317445	1.43042604379667	0.877239514610186	0.936012868272031	0.902226315744273	0.958747493842121	1.00314599532921	1.00412979443421	0.894246841746065	1.05298212754314	1.07966195211638	1.10266967857473	1.07574875713997	1.32310247499705	1.12043703945698	1.07644518077703	0.906938515336374	0.847564631230486	1.1172900117738	0.916219851678683	0.875852747547746	1.10106000491447	0.896787026816545	0.965234939436617	1.04288842053816	0.966162841566095	0.964163754298633	0.95082786433459	1.30693393702754	1.07018901816096	1.06500969366173	0.972737462156372	1.00319645841712	1.02907579993936	1.15863396483496	1.0992402148976	0.936982945874051
Gene6415	1.01627879731862	0.994679632562343	1.00693571650884	1.02220211035755	0.992475805007519	0.987519618188375	1.00936925020027	0.97898753991009	0.995150475926322	1.04779497079237	1.08895599510987	0.997860633508443	1.02783369383906	1.00411264135845	0.994982292241011	1.03096617111439	1.02568899901287	0.991334581766814	0.99395874659983	0.993884846286521	0.996210857053905	0.976176508683643	0.993891129333242	0.967857596622297	1.01990763493735	0.991208197095594	1.01124426637515	0.997561251719546	1.02453388797954	1.01987442157745	0.996192087765667	1.00312854387673	1.05368638213589	1.00721737615586	1.01791428060616	1.03336260665818	0.991467605242849	1.00422013934828	0.995779766505471	0.996429673604459	0.976191399813022	0.995641075684287	1.00942194085069	1.00840334363635	0.989560169267103	0.987951039759253	1.01079519074385	1.00978412034127	1.20566301468233
Gene37248	1.02832385304924	1.01279173241548	1.00146706389774	1.01260259742682	1.01224349501389	1.02157413232754	1.01791428060616	1.01960304371131	1.00029460878064	1.05007515309383	1.0077201708668	1.00391133190724	1.04238318961121	1.01142435300799	0.994982292241011	1.01630798606346	1.02568899901287	0.991334581766814	0.99395874659983	0.993884846286521	0.996210857053905	0.976176508683643	0.993891129333242	0.967857596622297	1.01990763493735	0.991208197095594	1.01815918950005	0.997561251719546	1.02453388797954	1.01987442157745	0.996192087765667	0.994375937198546	1.00149841996671	1.00721737615586	1.01791428060616	1.03336260665818	0.809666351329427	0.836249076334474	0.876886721095532	3.46364347402458	2.65304325525413	1.54063068202547	2.65304325525413	0.805761889204917	6.47333287797574	3.4216744725285	1.12625309088744	0.881336216802592	0.958473936928818
Gene9670	0.946715014073964	1.05205850934927	1.05762100286622	0.954548438920147	1.01467298165357	1.70697018753603	1.11510072661353	1.23516220854853	0.885257854759584	0.953229909699229	0.841488312165343	0.975141988156336	1.24143184010379	0.806174317379138	1.00751353255855	0.999813618570187	0.990582753613607	1.02418956275305	1.03611226831184	1.16702942254493	1.05151169420669	1.02217102430597	1.07003415211467	1.07116345958678	0.973970836267417	0.9597479107646	0.987719221167968	0.964093556490598	1.05553321515861	1.07069998507872	0.984844571705263	0.986466562746777	1.01137817404667	0.953443250570291	0.975768387154272	0.988829770414057	0.983804505240611	1.00653292834302	0.982108659376692	1.01190893916956	1.00573955302336	0.976191399813022	1.01617185459766	1.00634503766535	0.982962849868323	0.986240165039873	0.984636969808254	1.01039771756744	1.10048366993979
Gene3508	0.975012547785545	0.932044062244233	0.987619126704844	1.05203753956874	1.20782860394464	1.02477636448289	1.17559245332283	1.05701690281351	1.0376189023312	0.994397480154545	0.99262821982775	0.990710974674767	1.25176016477881	0.996154177975962	1.01988446029905	0.995961797706642	0.996948104851122	1.27556310155072	1.35678332097746	1.48440863415956	1.00126384456141	1.53940097714668	1.48844141473333	1.21896223862474	0.985520401634765	0.954040844831314	0.975446030949282	0.991321011955066	1.04219602782028	1.00349285988127	0.947419303259791	0.986501286420846	1.11373884549859	1.0173251027077	0.983769780156756	0.993319038112314	0.991172500982931	1.04667204166129	1.06521464276991	1.70176790254589	1.34122962300299	1.8812083122542	1.51941037096392	1.65306184866175	1.62575166920232	0.950356062484696	0.958515818205782	0.979669490653768	1.00367272360846
Gene17302	1.02822637459075	0.931420680841057	1.04735112446679	1.03172048444589	0.953800543297484	0.996457567428456	0.979578794415036	0.977853053856388	1.02054986029424	0.973130581286766	1.24712597130604	0.968134938257517	1.1172900117738	0.978194926736809	0.994982292241011	1.02618046158777	1.02568899901287	0.983814072490105	0.99395874659983	0.993884846286521	0.996210857053905	0.976176508683643	0.993891129333242	0.967857596622297	1.00745788381631	0.991208197095594	1.01124426637515	0.997561251719546	1.02453388797954	1.01987442157745	0.996192087765667	1.00312854387673	1.00149841996671	1.00721737615586	1.01791428060616	1.03336260665818	0.985084863475398	1.01263644428159	0.982887198903596	0.996266998314331	0.975927490632645	0.990507076724307	0.982866584185383	0.997151198089015	0.98938135141381	0.987700626847103	0.99027976739347	1.00963201555301	1.32797799746277
Gene2031	0.983804505240611	0.988935951759989	1.10736359929376	0.965757420505113	1.00611506926387	1.0845791348755	0.973648362508108	1.09085012984234	0.923546372492921	1.02392145198956	0.958908064455812	1.08189752828436	0.958908064455812	0.929172897434394	1.24274702018791	0.977159117494824	1.0845791348755	0.96871384592842	0.915554020406642	1.04005757057604	1.15024085141781	1.08723975340897	1.02492709329987	1.02960881134164	0.956731807809049	1.00378585819137	1.03010916570001	0.9283133979849	1.08080193760097	0.945404958259653	1.18671975797155	0.960856121997975	0.987609316170212	0.989261898014491	0.853233314970275	0.908920633997292	1.28880039198276	1.10082414665883	1.20607394713639	0.886930637005133	1.02173227661049	0.992085051857359	1.02838977770468	1.16294071673588	1.05609068456877	0.995745960071861	1.07911206995246	0.917603094919139	0.96391937965929
Gene12442	0.982513333351682	1.00858510757582	0.990978590545916	0.982679353468458	0.990267077149019	1.08170710725426	0.983065127747896	1.02477636448289	0.957216112225344	0.958622148311255	0.981938604852344	1.03017722444729	1.10094624088313	1.24748557430898	1.01025415046213	1.15492941831549	0.989920115655075	1.02366430021266	1.06767037960634	0.946414875584259	0.914671151513266	0.814893910521676	0.894844591119859	0.909648543116927	1.05713324240102	1.14530504634299	1.16799049804548	1.0050768749442	1.14020990544689	0.979472631316334	1.25888021327637	0.9282331512375	0.901430913126287	0.998387832143065	0.985345160182099	1.33981387366035	1.04468159640293	1.11864801263973	1.00152340126277	1.12575871189876	0.89967052691652	0.974992065122188	0.953492900077456	1.0912448806344	0.945723449766498	1.04932372957942	1.05915825082499	0.980998204418344	1.228747229299
Gene13007	1.00676218105102	0.982135190479283	1.01212620325362	1.02894237870573	0.979693448264222	1.03723400900815	1.01791428060616	1.00501917318193	1.00029460878064	1.01225522676628	1.0077201708668	1.00391133190724	1.04238318961121	1.01142435300799	0.994982292241011	1.04167805476003	1.02568899901287	0.991334581766814	0.99395874659983	0.993884846286521	1.02174301498307	0.976176508683643	0.993891129333242	0.967857596622297	1.00745788381631	0.991208197095594	1.00124245302533	0.997561251719546	1.02453388797954	1.01987442157745	0.996192087765667	0.994375937198546	1.00149841996671	1.00721737615586	1.01791428060616	1.03336260665818	0.997489654712961	1.26828537638051	1.00346056822702	1.00819666546515	0.980910459404636	0.984881995233148	0.987430744475102	1.18785181278789	0.991990923653434	0.992528866535865	0.99453977456413	0.999744924710391	1.2320661594398
Gene9816	0.952250505942398	1.01313982236325	1.38280960896509	0.980425867084273	0.974094091048039	0.994926643308132	0.953691071053657	0.969040757080992	1.04971711819638	1.22353622652285	0.964442652027758	1.18076932425404	1.08495661661904	0.952843926671405	0.994982292241011	1.02112363295669	1.05215882706342	0.991334581766814	0.99395874659983	0.993884846286521	0.996210857053905	0.993605670744421	0.993891129333242	0.967857596622297	1.04309524182272	0.991208197095594	1.01124426637515	1.01626525868672	1.02453388797954	1.01987442157745	0.996192087765667	0.994375937198546	1.00149841996671	1.00721737615586	1.01791428060616	1.03336260665818	1.01396589193379	1.09254902499912	1.03482578509321	0.981551038470279	0.971087379999093	1.00100805851985	0.992455290709414	1.02609054710459	1.02623057913917	0.983130199842141	0.999813618570187	1.01527730428181	1.07463775996546
LZX-Unigene35848-All-g	1.16520616834159	0.833324516185933	1.12481237819328	0.940701148280042	1.29357584583324	0.826520099975799	0.789831953921511	1.03046300371251	0.872543113029862	0.992276469685237	1.28954081275168	1.16362719296844	1.01603867699981	1.01938486479552	1.20607394713639	0.993006225503633	0.947605617533163	1.17201232658017	0.910252261845175	1.120308802069	1.0983530233709	1.39561141584746	1.34961845511928	1.30121207784826	0.998036591617026	0.865903651076257	1.01406549537164	0.895866362954097	0.948941978443733	0.894362826388848	1.20675460299272	0.930862334963128	0.948841384959934	1.17713913357074	1.09985592952334	1.01182463181591	1.02014377768166	0.985625302450486	1.09860681702084	0.945155503118326	0.871169904592953	0.87963482192122	0.986855429235023	0.987628937239476	1.04771269656025	1.03655477625712	1.04765083445515	1.00540968001502	1.05387396447621
Gene16302	1.11583283870216	0.999831386533751	1.00623869771655	0.977780443516815	1.07591694798977	0.973599081176889	0.955681957298701	0.948997416952306	0.995521042404222	1.07935446871187	1.17831593562816	0.966898548199847	0.991230498455542	1.02242266229108	0.985582017056123	0.993943042504295	0.988486108014773	1.10415735398892	0.897975429567055	1.0100577122995	0.958473936928818	0.836515226449877	0.988320440672037	0.91528072932748	1.0983530233709	1.12878658916983	1.01430956228706	1.21034945112921	1.03687373520581	1.0000480199561	1.06295293103352	1.0508796894854	1.19461309332227	1.13089873138014	1.01025415046213	0.955295107621902	1.09165714325061	1.01120537148764	1.17504216938857	1.0734529093305	1.06147906760528	1.04543639079424	0.932729771820542	1.11449370540749	0.952301926690186	1.07294708746475	0.975368403043726	1.13763552023911	0.978975224560632
Gene19317	1.03184082030151	1.24919798923844	0.977956252034232	0.890110511911672	1.21965859305812	1.13377688163233	0.934481231815885	1.63978581733302	0.960980060939104	0.809995684077272	0.784121784738316	1.05460083333116	0.850844037079409	1.60455620015133	0.957282701693371	0.937124941677186	0.94485111419617	1.05553321515861	1.03864936608712	1.00805381868941	0.978157665682567	1.03960723197651	1.29009892043841	1.19524806438066	1.82812192479775	1.35872448187264	1.04108025962131	1.98634085730569	0.951212676433503	0.763914101857677	1.0251835733135	0.944916803238823	0.782996945843681	0.957282701693371	0.720012309734848	0.88508774519992	0.891840069814431	0.797365565783242	0.779964986177426	0.782444550046648	1.15513066220464	1.02600955416133	1.45379351186211	0.759042105421276	0.976079169579329	1.50622634998663	1.64732411514758	0.638544922162897	0.817220249371684
Gene13665	0.99181020623791	0.989464621358945	1.01799778860112	1.01691310798984	0.966972492572391	1.03205428152054	1.00556454194456	1.00238058076429	0.993369460649334	1.04447081982214	0.998411419729357	1.03725123298921	1.02274693086807	1.00159260425224	1.52298145322868	1.17831593562816	0.96698916696165	1.19256297472226	1.20504542182759	1.07116345958678	1.04385319696948	1.11139892693546	1.13481871816422	1.10699512747487	0.974763851488617	1.09808804866174	0.88149865115356	0.908159955457476	0.966795584617953	0.930057567096876	1.00556454194456	0.983365490557434	0.918238713970814	0.85422347589769	0.894246841746065	0.985896498527792	1.22755774675026	0.987898590249703	1.04044398457103	1.25787166759526	1.23188049017453	1.10761514440157	1.13745434854389	1.05602411234552	1.17807196898854	1.01098120866608	0.951723456531486	0.985544437313934	0.96494847434863
Gene15047	0.839170619674587	0.979198381824899	1.41701891600265	0.932787665922476	0.852530802137751	1.09689189165259	1.14240304227062	1.04658326027991	1.13798504557678	0.99679422405655	0.879344397696518	1.16944788820137	0.944629377867359	0.884197026631001	1.22585898279312	0.990839026111127	0.943380736982484	1.00411264135845	1.10037938094191	1.0753970144632	1.06470021942796	1.03974277237758	1.03832521411498	0.992847753699337	0.930342921426204	0.945994151818434	0.851325454788775	0.941297887094626	1.10788115549569	0.907730847084659	0.977893674485801	1.1194097625888	1.06194507405364	0.860395027188131	0.940589961463904	0.867617879097917	1.00718381050998	1.00552438371865	1.01437887037139	1.07166313942821	1.04356290733864	1.07618280162227	1.06048772129606	1.00748801644001	1.36679687273803	1.0626888971415	0.925755156965163	0.869129036677784	0.972529158649266
Gene5096	0.993341060158387	0.957918627287275	1.01212620325362	1.01260259742682	0.994628673096564	1.00732025396595	1.01791428060616	0.985224272737794	1.00029460878064	1.01225522676628	1.0077201708668	1.00391133190724	1.04238318961121	1.01142435300799	0.980487858586265	1.07034542561388	1.06971335995716	1.01413720619762	0.980820456683699	0.981641362508669	0.984715941433348	0.995623440410691	0.979014533497729	1.00716757777876	0.997349883704151	0.986142218009021	0.988734106607584	1.0054446523201	1.0734529093305	0.999373408889684	0.980170567044802	1.01572393517427	1.00760480850585	0.991001366651985	1.10736359929376	1.12060467212276	0.984864916732822	0.996085032496093	0.970219432881821	0.969627740469993	1.0194222857826	0.968207490487662	0.994506547178335	0.988560945427637	1.00166320276359	1.02456393769175	0.99268848827711	1.03266404006295	1.08443812571142
Gene4361	1.03683880842204	0.998632890918196	1.01641410328644	1.15327138083685	0.988900272018101	1.00223888898772	1.00404144690377	1.03382272678249	0.992620289072844	0.99975365944514	0.997264247147251	0.994987970127714	1.02125678480345	1.0006278747814	1.09569962243144	1.09177780635595	0.997071179911452	0.975789004448821	1.07659293664132	1.02998101273746	0.971539233761169	0.966535077026366	0.966719285506605	1.01614963257107	1.01449959343281	0.950875026061209	1.06400788435601	0.936522083271212	1.11014133945491	0.989036630883361	0.988020512973897	1.05036894161718	0.964516356190747	1.02438737808827	0.977039635569125	1.05309352300652	1.02354042014701	0.991948642756695	0.985502360706256	1.00274973419887	1.01846630192515	0.971398359578968	0.994773814785773	1.03081088882414	0.998798673460617	0.96421675058688	0.958824667721153	1.02276152276927	0.996584541413364
LZX-Unigene30647-All-g	0.97287075779752	1.10242879571888	1.7192980433694	0.91262767583286	0.896023305637485	1.00494043803367	3.06000244722324	0.748066577890393	0.902139232425955	2.06848413195897	1.53564514023629	1.05774053181248	0.877077479193028	0.963826989636165	1.12524753149013	0.963617278079067	0.940098333891537	0.912011075355302	1.32722934794307	0.932394935817703	1.01007874191579	1.09214061292169	1.12060467212276	0.999155513586845	0.956816926511662	1.06168025255555	1.04092194274827	1.00833857111347	1.14094515039924	0.894844591119859	0.949047829945303	0.984902414464113	1.06470021942796	0.898496720738364	0.876707535287414	0.825872489715348	1.07755017444844	0.988791865871947	1.04390522184515	0.985178665291596	0.995000486734181	1.03511192515313	0.936650723781324	0.960788188695648	0.894844591119859	1.08925679871028	1.0440194866437	1.02477636448289	1.98634085730569
Gene1896	0.969092073869033	0.968993421902894	1.06289056092185	1.00350492114379	0.999357976241012	1.04484497761587	0.973410576934633	1.02855340920949	0.962470642100355	1.09460090747147	0.98812159071288	0.995913118393289	1.10635655060527	0.971289736143572	1.00020778234843	1.01270007532511	1.01357851436582	0.993715324639027	1.01551169243821	0.971072380956885	1.0546975147881	0.995290662201074	0.967492364146105	1.0023966652692	1.02305988096017	1.03324418139162	0.990507076724307	1.00342006310797	0.99575525967027	1.05707056079651	1.01619813460371	0.972255265376768	0.984484717207348	0.979354214420614	0.987935070416518	0.998877952920151	0.985306421213378	1.00372543806474	0.995917400911999	0.994785694073477	0.954790295904434	0.965136811225258	0.996398529336832	0.994621953324778	1.02011224836436	1.00168419135788	0.992460160564481	1.01925250638842	1.04087862197366
Gene10375	0.996741824660778	1.01064031497188	0.983882245935684	0.994009930714398	0.983558755818768	0.988944472780981	1.09496239219946	0.992790312968617	1.07839434168698	0.981716961084917	1.01862115471256	0.977278504302281	0.998615609880381	0.985766018299296	1.02941986832237	0.989778431151631	0.982197016225562	0.986734922034704	1.16702942254493	0.9283133979849	0.930804830626119	0.992723022711933	0.930200302857801	0.973970836267417	0.956461318306883	0.916043479517267	1.0359163145331	1.0126551377926	1.05727370061762	1.08410323015597	0.930114845156589	1.07108410704759	0.996907887577453	1.01411331943458	0.93706147161163	0.96173628750315	1.0338543194503	1.0275961207732	1.04729167370875	1.10931794514044	1.00411264135845	0.945665763987061	0.976105934586228	0.990582753613607	1.05298212754314	1.03455829325128	1.01925250638842	1.04849312985544	0.98812159071288
Gene13679	0.986072640958452	0.962612578100685	0.998915199431576	0.99712304087186	0.989600123571365	1.04174181400489	0.98854422360843	0.997476648820397	1.01617185459766	1.02567544354256	0.987969178628986	1.07056272900774	0.987898590249703	0.971171594282006	1.03741988464721	1.00385207159056	1.08517911266386	0.965786270209924	1.01585143108098	1.02901471316797	0.981130866429411	0.997358650773171	0.872543113029862	0.992412254473295	1.03155089293604	1.05309352300652	0.964699204301176	1.02314528336202	0.943439125209379	0.96229386570317	1.02125678480345	1.04644197208758	0.982546453216415	0.988734106607584	0.935712305656617	0.932994915912001	1.01479948728116	1.0064548418935	1.03168952815008	1.01071944450734	1.02159578512118	1.00363790244873	1.02162187286347	0.983983704067012	0.954743901851538	0.999478679487071	0.999766898486443	1.01779786014615	1.00546107916237
Gene5252	1.12659790203096	1.23471254736565	0.957542768031906	0.97747745629311	1.23666980065342	0.862047284057653	0.997081936521058	0.800983738857788	0.743398775857628	1.36277221193435	1.2271640685432	0.714177832919744	1.46302724704181	1.0198461306293	0.984387401007382	0.904910280642996	0.952000528940199	0.997637257582802	1.01401665818889	1.03766491979278	0.913279278543894	1.00548073101569	1.01360118773019	0.89573673565375	1.21303291356024	1.03187047534816	1.21303291356024	1.0881118763832	0.957395690352178	1.00254657043607	1.13495881551611	0.95059047697879	1.015201513333	0.944239668951686	0.836037751697976	0.916511233096522	0.930515740685416	0.916789050851791	0.993228572716926	1.02790541180989	0.928715118368875	1.01091077021047	1.05762100286622	0.858955115250644	0.846362490775819	1.23027055612204	1.10117074028625	1.02987252653658	0.940287298285268
Gene3234	0.950923451134434	1.18243782359702	0.998354106623207	0.986271541909978	1.0950845088526	1.0355067029066	0.979062503000692	1.14890166417377	1.00556454194456	0.936982945874051	1.10163406893116	0.965169268482469	0.971928410023678	1.12575871189876	0.968829444638563	0.999872679470299	1.00031164111027	0.968536929232451	1.19791956540281	1.04380891691968	1.00873181547987	1.0683429185742	1.0605993698809	1.08071489709139	0.989705695305354	0.970537757844273	0.979741188482023	0.968221964738099	0.996759610234266	0.994253132909447	1.00132202953362	1.09581218187931	1.05309352300652	1.00117124524057	1.08313515397815	1.39472453538066	1.33064389150423	1.37893166085086	1.00556454194456	0.955596725315176	1.10673286831816	0.952981529085136	1.10242879571888	1.27450983433077	0.96214267469209	0.940766508870929	0.953030240229921	0.961055167034332	1.00586658127787
Gene4467	0.981300305677622	1.76955437349614	0.852804438156978	0.96801773500411	1.75579594365768	0.928496535323812	0.945155503118326	0.846114976600965	1.47800695054159	0.93507603055876	2.65304325525413	1.01336694674258	1.14038973301576	1.15418425188985	1.00869098014926	0.993698917086524	1.03394690736832	1.03201959749377	1.04390522184515	1.05863161454188	1.02472417861622	0.911295734524871	1.02445693929468	0.977278504302281	0.984766605253964	0.995893901762865	0.984902414464113	1.00562723082547	0.991499807916274	1.02666472791447	0.978029117674655	0.969497389481565	0.975617023796121	0.988588052989535	0.986816923022242	1.02288025494928	0.94625953812745	0.972789059682583	1.05915825082499	1.05184360846685	0.931036382196413	0.898860311495016	0.968976305386374	0.986449075615239	1.05507533424603	1.07676592563355	1.120308802069	1.03750305886972	0.982909678424084
Gene6008	1.05565317926268	0.998188103861581	1.01363021499971	1.07935446871187	0.967650641352916	1.11220037693388	1.04050210081417	0.967184884122094	0.986833462433798	1.06446884457409	0.990884959926254	0.988944472780981	1.011170674058	0.994857973348523	1.49079838903408	0.925671664105245	0.933688122294955	1.3636283519018	0.820173856396959	1.03303691856493	1.35424577673136	0.864617578246559	2.32335731874204	0.866188884888434	0.975972481979173	1.03151842767918	1.80087169893693	0.917338003290308	0.919442536295285	0.807344394657478	0.769618659603488	1.59972307777309	5.68831298645876	0.985947221871749	1.05961778066886	1.22585898279312	1.77233609785507	0.831633032283712	0.739945725046332	2.81564494769945	0.743398775857628	1.07941890762373	1.14774473058921	0.72581376649367	1.07652320741579	0.633464282953259	0.629008338991143	0.887941660281657	0.804633208164021
Gene15209	0.987919545077805	0.994391365452963	0.995332339456342	0.995860716228091	0.986734922034704	1.0185558658046	1.07794672172558	0.964485002987493	1.03401310837668	0.990948523262712	1.02912219294816	1.02724691886134	1.00819666546515	0.99333120737215	0.994982292241011	1.02112363295669	1.02568899901287	0.991334581766814	0.99395874659983	0.993884846286521	0.996210857053905	0.976176508683643	1.01987442157745	0.983047083995881	1.00745788381631	0.991208197095594	1.00124245302533	0.997561251719546	1.02453388797954	1.04054263336899	0.996192087765667	1.00312854387673	1.00149841996671	1.00721737615586	1.01791428060616	1.03336260665818	0.971289736143572	1.00710663893144	1.01404104507353	1.00442712789722	1.00122310029574	0.972840052071083	0.98800364868573	1.06521464276991	0.966056091710198	0.972558014997183	0.999600949290067	0.996543136904834	1.02212048076191
Gene4355	1.55961130875532	1.00911883006028	0.926811257905643	1.21652709659136	0.903989674210646	0.92982503217975	0.941717798304289	0.980617209270136	1.06787964509804	1.01863623793424	1.01566760196409	0.956158702204404	1.06343415536118	0.926811257905643	1.11716942645134	1.90298763968737	1.09666712106066	0.886458126975434	0.865240400155856	0.849354330593122	0.922306761533285	0.896137722022678	1.09413735297762	1.01016104319219	1.02267659074107	1.00709123667144	1.06006158326696	0.954447347137968	0.994897875705414	0.974742961238711	1.03523023841341	0.894118027879023	1.0092488899503	0.998036591617026	0.957138132836848	1.07420786072343	2.58596544940416	6.78661966038336	0.934286205967486	0.994951027683178	1.0452808173302	1.17713913357074	1.00196684885483	1.92675801373034	0.899419912582622	1.00083003310061	0.961836283439301	1.05820764579179	0.985857644438352
Gene196	0.994264426876283	1.00216459253853	0.987572422857816	1.33350708303011	1.03614468197116	0.988884899758959	0.995236241373922	1.00845568370465	1.0352714861224	0.992023915948757	1.0312840411746	0.98796010919412	1.00982527373807	0.994233798548922	0.975591298090134	1.00452163557142	1.07911206995246	1.01664126037659	0.976215647011945	0.977410767458922	1.01145378220488	0.991426063042035	0.97428316105742	0.995218983595413	0.987430744475102	0.967638669406982	1.04916192639969	1.02354042014701	1.06722949621151	1.00296840994384	0.97428316105742	1.00492036471826	0.992636150582656	1.04459028934946	1.03902785791328	1.00385207159056	1.00191028049907	0.934874176920159	1.04949649123668	0.964136258282747	0.97148794564021	0.96551088335007	0.979772343978639	0.943492739959115	1.01311656990713	1.04352035767161	1.03061867429723	0.93507603055876	0.981300305677622
Gene7189	1.01020208454247	1.09701922464521	0.931967072312426	0.999692419389372	1.05602411234552	1.01190893916956	0.951776375270973	1.05255601043627	1.14510313427842	0.920890880683214	0.947719536718346	0.98470720607477	1.07126255320708	0.935872008268869	1.04301616796424	1.00437044456903	0.986824524393808	1.02373066048575	0.935628488286312	0.769618659603488	1.00168419135788	1.05278113753038	1.08956110292323	0.954408482944759	0.983065127747896	1.07069998507872	0.982465677024551	1.02394703963036	1.00712673120218	0.967596721232733	1.03847853841946	1.11360555523019	0.956731807809049	1.09095830976933	1.11534738067539	0.868937039763127	0.958515818205782	0.971341726594138	0.912709000486214	0.951855049844529	1.00570203061599	1.01502964378498	0.988454775284891	0.945943861149387	1.07949871966816	0.99549424622037	1.03353926501841	1.22198143762481	0.97000389430046
Gene11016	0.969945116084704	0.987685118193356	1.10277822234453	0.921338269715234	0.861187850742374	1.10291884150024	1.05863161454188	1.07041283939306	0.890379127634815	1.12625309088744	0.93594582104223	0.979497989848183	0.946869238120479	1.12106441441073	1.03054483560207	1.07692315431619	1.13781945917593	1.0369160183492	0.939862337302372	1.03902785791328	1.00653292834302	0.940152657666106	1.02975190097807	0.955200915173942	0.966685908066739	0.979513831650508	0.991933368840752	0.932044062244233	1.05779391969456	0.995304951340096	1.06391278609391	1.0009414692585	0.984647891325796	0.959387291054139	1.0750112394974	0.983610159599342	1.05460083333116	1.02719150467118	1.02849128854033	0.998295452174255	0.993103673428771	0.926008109382986	0.925401086220175	1.02627670847717	0.976689278005136	1.00852094642566	0.957309893494226	0.991780150216731	0.997682804411907
Gene9644	2.11552859233971	1.02344005006494	0.916789050851791	2.04878760704451	1.44654656276413	0.912011075355302	0.830407330182485	0.931854031174072	0.916617252308075	1.19069954598894	0.998036591617026	1.01195508987708	1.97578610308065	0.803817964545397	1.01555775178192	0.909010264930792	1.08664714116484	0.978887440882918	1.01193594300134	1.27141169905892	1.02530403719925	0.964845361571258	0.827500000000434	0.805025619472676	1.05727370061762	0.851101621478431	0.955200915173942	1.00492036471826	1.4285688445946	1.08163154632873	1.45749114334848	0.959466708718229	1.23027055612204	0.99140633450414	0.973368378716846	0.900147336351193	1.32931155010163	0.674682095949199	0.873944110102867	1.45282567721553	1.11483449674219	1.00847163324164	1.11206364726961	0.982779146788464	0.657583476717052	2.31527183199788	5.82315209618097	1.34122962300299	0.906392603392235
Gene81	0.949047829945303	1.01658304637171	0.956505286488513	0.982932719101712	0.930342921426204	1.04712757737217	1.10071808142067	1.02245745087132	1.01212620325362	0.954790295904434	1.05381561847936	0.951391269650903	1.09800530287726	0.963183925313271	0.950243460338511	1.00903649764882	0.998578520961737	1.00318026818418	0.954040844831314	1.00487507460741	0.989905620131434	0.989203797732408	0.947779152685189	0.972750170509949	1.08625731543366	0.974720095118438	1.01998732412743	1.01964272735462	1.01653934913934	0.990839026111127	0.940152657666106	0.950494466840605	1.05779391969456	1.0566364734822	1.03733224915742	1.10486211483857	1.02967399105519	0.986305170837322	1.01360118773019	0.970700948286004	0.931357546715786	1.00323381145684	0.978355761068088	1.08020603568919	0.996210857053905	1.01747348068949	1.01836765577059	1.02890999749749	1.00542368443348
LZX-Unigene131-All-g	1.29298137674489	0.936829525241986	0.978469912215978	1.45892058506353	1.05448367252628	0.943492739959115	0.968448216637456	0.935791519538501	0.956955180370437	1.04598288825773	1.02009594540638	1.01744799078912	1.20437320671826	0.965875734309862	0.981427878020607	1.38380369718779	1.47906777722864	1.01408594940384	0.981551038470279	0.982117681867291	0.985159704373365	1.26218851682959	0.979914060881408	1.02901471316797	1.01128376731393	0.987325518699191	0.98975745682352	1.00628410112202	1.00525983610111	1.08313515397815	0.981191124115752	1.00570203061599	1.3964544838375	0.991663592593893	1.04219602782028	1.00945077552966	1.14874381888625	0.993933641979879	1.01372645759128	0.997607980523514	0.970181718284643	0.907171232944215	1.05101458050701	1.42122198646645	1.02078644616181	0.913887808362478	0.906938515336374	0.921806434098748	0.988530315483431
Gene1223	1.00676218105102	0.988214237386625	1.00146706389774	1.82812192479775	0.994628673096564	0.992029320811746	1.01791428060616	1.0566364734822	1.00029460878064	1.01225522676628	1.04920525691648	1.00391133190724	1.04238318961121	1.01142435300799	1.46903419103552	0.888351424226814	1.00168419135788	1.04210508626699	1.13614560498336	0.984603256432641	1.01585143108098	1.12076543299381	1.06668839651402	0.995720586847218	1.03069815613934	3.4216744725285	0.830407330182485	0.810838498241256	0.714177832919744	0.582487736889195	0.692969238106866	1.95500844878978	0.919969557952039	1.56169506444183	0.951057100109617	0.978649709230592	1.02289273115869	0.974698793776131	1.42753006057697	0.994434736636628	0.986252976853522	0.999272875873681	0.996021631445665	1.39472453538066	0.947559851009375	0.991334581766814	1.02683832078361	0.995204575237935	0.998643368310235
Gene22178	0.98868327752532	1.02438737808827	1.02394703963036	0.995384880073002	1.00609369393643	0.996626230661682	0.988499855808929	1.06215971227778	0.978999855259549	0.983481849443216	1.02081487372531	1.05640736449774	1.0006278747814	0.9878337168379	1.00811537353748	1.01184847544824	1.00833857111347	1.61133636675209	1.15465861754029	2.08620826103065	0.984881995233148	0.995766245816488	1.15024085141781	0.989120980678948	0.997720120346068	0.974237727123317	0.989168519490399	1.00573955302336	1.07394945625515	0.99975365944514	0.980592339363524	1.00704639567963	1.00801065901796	0.991230498455542	0.997720120346068	1.008790786843	1.02635574340365	1.59152607595864	1.01598036278017	1.40578593035636	0.961186544557526	0.981541154096898	1.02389607538649	1.18488483608037	1.05160594943223	0.971680790962087	0.978674296624785	1.01727266169907	1.02784727261981
Gene17618	1.52796536099244	0.965305791821491	0.993633801817864	0.945155503118326	1.03470532135039	1.16728250739353	1.03054483560207	0.940287298285268	1.01007874191579	1.00404144690377	0.918785337386666	0.949447476776475	0.947660134371435	1.19696328095975	0.982426436907287	1.01276365110127	1.05727370061762	1.31114519084535	0.982613636858758	1.01774886266189	0.986372820208901	0.952445908238755	1.04073453412262	0.975012547785545	0.993129700963141	0.976105934586228	0.990746526485116	1.00754169676854	1.00635441634402	1.00744569417481	0.982465677024551	1.9993661349073	1.12555971198553	1.32310247499705	1.32797799746277	1.19954316519605	0.963826989636165	1.00230810722887	1.03757564150408	0.979354214420614	0.990111119616178	0.999385015355213	0.997784696211019	0.992952400395038	0.984665251178968	1.10611132090951	1.11042732924164	1.05021111458643	1.06608253395129
Gene2857	1.33160174931388	0.988810104722976	0.945943861149387	1.27450983433077	1.07069998507872	1.00204519391103	0.999290569850295	0.893804503956983	1.03944209023414	1.59972307777309	0.932512899611468	0.930862334963128	0.98765057335072	0.866620317535118	1.58956661900073	3.83611095715174	1.67157168575091	1.13634656610191	1.00582655755465	1.2644321200584	1.28047014106533	1.03147982566529	1.03540295308303	1.06923790217841	0.925671664105245	0.946660775879462	0.917808627408068	0.957736554175416	0.92157733759395	0.901430913126287	0.85396543050323	1.06181160075651	0.949942137328675	0.873098782714134	0.883870479355751	0.944349409809896	1.25835929729897	1.40097657544942	1.29009892043841	1.04502691992149	1.01364017001163	0.916306917825401	1.00347821233553	1.196405765426	0.980091232555489	1.01475292854772	0.905143969069361	0.959623920679464	0.940822141523849
Gene9068	1.39848310208343	1.25835929729897	0.937673203726559	0.976422761752811	1.03147982566529	0.802677181855413	1.42289835604374	0.898630243020482	0.733319097746714	1.19696328095975	1.37462540566032	0.919095742471401	1.5637032170801	0.708330101285291	0.979903786682245	0.982091940559874	0.99048510486656	0.989184120897524	0.98954792585521	0.919371189013838	0.962612578100685	1.00414777046882	0.92045028483525	1.03190636074087	1.06408804844133	1.08535408663225	1.0275961207732	1.00300156208115	1.14852932297719	1.09331243747837	1.0901850285169	1.08723975340897	0.944702911043853	0.898257620799867	0.986221515619839	0.955807386821418	1.00576842227239	0.983428900839902	0.997096304104967	1.05032191320281	1.06302415762668	1.14600903447184	1.07893022530396	1.00684330745959	0.985675832675901	0.99169169985784	0.987188406583312	0.972108705035966	0.995555443237358
Gene19598	0.956072283222452	1.01238356491067	0.955912957894405	0.984584293449909	1.04415664669192	1.01278129708985	0.995304951340096	1.02694851675592	1.02125678480345	1.00083003310061	1.0224872950835	1.01178324718016	0.972267577369152	0.948665735916364	0.908471740560319	0.920071557000429	0.980425867084273	1.00903649764882	0.886458126975434	1.064631385516	0.971072380956885	1.05406290824988	0.900147336351193	1.07413627345095	1.02492709329987	1.23225182870506	1.0603355298829	1.33160174931388	0.98470720607477	0.970638499547192	1.49222645794666	1.14146663778823	0.960203376015395	1.01834085788343	1.00365810976799	0.808199339324651	1.07626800371344	0.974021367194367	0.860553622531605	1.03299559242701	1.10597804147697	0.879344397696518	1.1395902903538	1.03856841936902	0.850844037079409	1.08261482366885	1.23516220854853	1.12806685334404	0.952170580862936
Gene10694	1.08567920678284	1.0754929754646	1.17884072029082	0.992796772454462	1.0668357418271	0.956374432458694	0.97581649551947	1.29357584583324	0.975319601031987	0.954743901851538	0.961654304095499	1.01912162000858	1.06698841781459	0.931663446163745	1.13452305848382	0.978108313148728	0.98692321954737	1.01104070146147	0.973478820475236	1.13292027505453	1.07420786072343	0.969040757080992	0.976506748485766	0.992771977799187	1.07474158418188	1.07185209648268	0.990862154533765	1.01163578735101	0.984002561044273	0.968629131056026	0.8789059017205	1.04435446198424	1.08616970575989	1.01366413855905	0.953691071053657	0.963243236844037	1.00637208433764	0.994149627872597	1.00807582297529	1.10009438569341	0.923014153123294	1.01043389959493	1.02382370115335	0.989428124644861	1.09958329739903	1.02490405490664	1.01605115000419	0.960821706385624	0.998608806234605
Gene13103	1.04903021135233	1.10037938094191	0.917065809499611	0.963854516312722	1.07860963042576	0.871169904592953	0.998118051010261	0.996948104851122	1.05026372591594	1.0284218077295	0.91262767583286	0.909133436177371	0.871578320339059	1.13104996712729	1.096389972208	0.968353533266439	0.981315407838777	1.01344689485834	1.0074700734578	1.12680237534836	0.910984250399726	1.02138597533459	1.00282820340334	1.04347460009894	0.992048012826301	1.06048772129606	1.13652854663122	1.04380891691968	0.977278504302281	0.925209977589473	1.0077201708668	0.918621910085482	0.927133391420323	0.966835146219723	0.981178645790122	0.982157185258315	1.00365810976799	1.00070785091943	0.988298910967736	1.00817774859923	0.968415694240334	1.02532708302872	0.991834616265056	0.982143676600677	1.02194443453295	1.01917974563744	1.0668357418271	0.983332414874138	1.01032108962272
Gene9207	0.971233777829416	0.991499807916274	1.01347085054737	1.00353789214387	1.01867484945303	0.974534321026214	0.9859921380143	0.953403684418826	1.02581754355606	0.980920983761587	1.0175500002965	1.05298212754314	0.997878445332262	1.06470021942796	0.945337639516099	0.963854516312722	0.979394737887115	1.03451803630564	1.01529014853878	1.06946591355506	1.06600136182634	1.19983243647383	2.0802998096167	1.42753006057697	0.988866797451478	1.04576771584703	0.939601430948631	1.72267006719032	0.959352506418874	0.952170580862936	1.03614468197116	0.9769402536314	1.01247272282312	0.983098905215593	0.974021367194367	1.01611951723265	0.957936610821721	0.9818984102894	0.966955818183133	1.00729604153112	1.0505450637359	0.989302555357119	1.19524806438066	0.981747893385237	1.0149249435897	0.997574186172892	0.9938785632398	1.00843620036444	1.01114007146604
Gene18670	1.00076090351552	0.949346604615034	1.03614468197116	1.01953876254161	1.01831955934544	1.02445693929468	0.997468333949493	0.998792822725432	1.09027762262831	0.994158361565412	0.992323188109626	0.990478285266379	1.01333020194595	0.995961797706642	1.01101981450369	1.01932948347741	1.01349223428936	1.01571415234625	0.98584837322392	1.05411878216243	1.01797347391275	1.00296840994384	0.985120962294014	0.972855404934302	1.0009272196054	1.00670770234032	1.00578679628087	0.988170353092534	1.0108212116227	1.01493702122138	0.987102476418547	0.991096786186577	1.01537612622862	0.996089982632397	1.03412038233655	1.01597353807228	0.960631598145904	1.04425959213072	1.02090633197491	0.992401744940608	0.988226989278954	0.968182737942725	0.995908835874579	1.01461891820355	0.982741244127428	0.978029117674655	0.991485334545341	0.995699061775808	1.42122198646645
Gene15798	1.00134075559374	0.985686159811524	1.02978262109372	1.02894237870573	0.979693448264222	0.992029320811746	1.01791428060616	0.985224272737794	1.00029460878064	1.01225522676628	1.04920525691648	1.04194267000336	1.04238318961121	1.01142435300799	0.994982292241011	1.03523023841341	1.02568899901287	0.995567507220243	0.99395874659983	0.993884846286521	1.02174301498307	0.976176508683643	0.993891129333242	0.967857596622297	1.01990763493735	1.00259636272942	1.01815918950005	0.997561251719546	1.02453388797954	1.01987442157745	0.996192087765667	1.00938857795698	1.00149841996671	1.03796588889276	1.01791428060616	1.03336260665818	0.998774488768333	1.01537612622862	1.01993162715842	1.01313982236325	0.972514201150878	0.975298511600839	1.00748801644001	1.00215533080688	0.987406827834183	0.993459109720842	0.990746526485116	1.0061294454697	1.17746741878432
Gene13773	1.14830874568142	0.806537534393219	0.890512299880616	0.939921767268052	1.09189348754677	1.14555208863908	0.994075863329104	0.868937039763127	0.820173856396959	0.956689913477486	1.40015382274542	1.01817168406917	1.34422763845935	1.09985592952334	1.0505450637359	1.05653028576661	0.988140782083701	0.990023677385785	0.886930637005133	1.0620968570996	0.991071719724953	0.996429673604459	1.05701690281351	1.07822506969146	0.963480409196358	1.03643608437377	0.974146267698934	0.963394316009114	0.932994915912001	0.97204522915679	0.900002296570556	0.999804402828956	0.952210619042387	1.04444696146552	0.978108313148728	1.06415394526243	1.02136665306657	0.977985035460065	1.02438737808827	1.04342277798646	1.0027122827722	0.973888992047129	0.938757504423062	0.992155631557933	0.997835499651092	1.04141961544591	1.04385319696948	1.03096617111439	1.00238058076429
Gene5771	0.987986327287115	0.967923825009319	0.995361063106748	1.03390900128579	1.00617911207651	1.01858240855463	0.994178239432091	1.02800745999843	0.984804474303053	0.990963514537591	1.14874381888625	1.06302415762668	1.00824914556641	0.9933542662445	1.05167141984372	1.37193266650987	1.21506900063861	1.05727370061762	0.911476589129993	1.0626888971415	0.944572072606636	1.00980636665556	0.967729926795626	0.936522083271212	1.03161874637728	1.01995903877746	1.03065701513176	0.98300842389602	0.977733364375876	1.0027654365049	0.964995393987698	0.954974295487522	0.965371232839296	1.02502563024894	1.238170849327	0.986125394890017	1.06715202045921	1.10326565427112	1.21992634935548	0.970371854901138	1.01030067554537	0.964516356190747	0.991576792406246	1.18635787687916	1.03779609489307	0.960946943296976	0.9591777539367	0.957851509781133	1.01979158983804
Gene13813	0.973020765502158	0.928790013539041	0.963435133361303	0.956773856581583	1.00597554510926	1.09958329739903	1.03555454788308	1.01001270881331	1.05128540986737	0.996493770183435	1.04586850696407	0.920807175206516	0.998207058282117	1.02418956275305	1.0555921881499	1.05955966552479	1.07583647213616	0.989531625357846	1.04064383666016	0.955681957298701	1.02344005006494	0.89308735607709	0.986753078238172	0.994063604018372	0.976133942180623	1.01238356491067	0.970812523648143	1.00684330745959	0.952170580862936	0.964485002987493	1.02711196361402	1.02994821058968	0.985008629824151	0.989843721109955	0.983499695759869	0.963791358469086	0.995713197962769	0.991023293511964	0.945557169846281	0.950549090175401	0.997269440366413	0.96766261329885	0.992693457265135	0.965692238432449	0.99134147530273	1.04849312985544	1.0173251027077	1.03511192515313	0.987685118193356
Gene5762	0.962076970365017	0.990150218984491	1.0097045002328	0.995060187804451	0.969173435058833	0.99942581266668	1.03000558287953	0.995029303628302	1.03002017405101	1.0259252753447	0.984404677824859	0.982499811901092	1.0034325911123	0.989952542460432	0.893804503956983	0.937204490408471	0.958061291113025	0.885993654766212	0.877411145362545	1.00166320276359	0.874872992256733	1.2644321200584	0.88676499858713	1.02538573697813	0.988358144477727	1.03110239441836	0.8789059017205	0.850571792214146	0.922306761533285	1.13004040164773	2.95467105087966	1.03412038233655	1.33350708303011	1.03617628076175	1.16680927565786	1.54460062369664	0.997907479261748	0.994340771257	0.992709989325785	0.998177411414967	0.95400304295162	0.95834079756019	0.964735604050023	0.991545360114357	0.96563031016578	1.01576351435997	1.0437460794507	1.04449467817876	1.04102797145093
Gene19091	0.99814000168246	0.848057278346668	0.996327043338092	0.923643409049003	1.03775608143293	1.02784727261981	0.967961131469951	1.13070029694136	1.3754306030828	0.934209720717862	0.951008125484859	1.08790408184894	0.982779146788464	1.07557693325849	1.14129964860622	0.998373542427997	1.14555208863908	1.12268237053847	1.03982971066651	1.18220110281355	1.33981387366035	1.20816808785749	1.12722583128829	1.23071216866888	0.927022246363767	0.924083133424243	0.928849871910198	1.01109767538332	1.00780837795606	0.921487481131049	1.08300613085416	0.920536894631371	0.972330660724515	0.870147825229063	0.995893901762865	0.899880336569758	0.994635392868351	0.995178670563514	1.02587221359172	0.959908407859017	1.04943463445158	0.976079169579329	0.942052915562189	0.96698916696165	0.997096304104967	0.954743901851538	0.938506225661078	0.989279914935182	0.990351620599861
Gene9108	1.00871138302855	0.884026887416792	1.06811882736266	0.897557039798622	1.36048384970121	0.982108659376692	1.26578113443232	0.96335236704409	0.862636484943191	1.1053282042308	1.07520062141709	1.04827772440702	0.832685860555415	0.8116584958822	0.879012712539868	1.18577642495808	1.0433646123201	0.874872992256733	1.0083043048564	0.800983738857788	0.776136445814305	1.10009438569341	2.86635479591877	1.21401757672317	0.994713013442008	1.03948386164648	1.78778507533029	1.2040786912355	0.890512299880616	0.917236126279305	3.03482889815535	0.902139232425955	0.776651866878298	1.02351271422079	0.94306226996916	0.939540800681705	0.993040858406253	0.945501964499466	1.16654853684313	0.915554020406642	1.03459072642534	2.44706944244602	1.09201980294398	0.936795293342729	0.982887198903596	1.41312575792806	1.15627362172525	1.38653307150885	0.970928143113086
Gene16561	1.46802621648714	1.00205915998803	1.0778049147093	0.917697539295815	0.924386976963844	0.81959133526631	0.749956173818325	1.02022170994303	0.85849747970987	1.3480381135011	2.61352358905968	1.19406372493754	0.899880336569758	0.683205521321955	1.74143344830401	1.17602694731053	0.991706592914966	1.1047334405638	0.890379127634815	0.987665144605202	1.21303291356024	1.11803168254001	1.00424908611001	1.20642550653997	0.987628937239476	1.07959435483618	0.96199492239886	0.952496946690594	0.984127945668967	0.98846901510264	0.907383040963782	1.88504514322946	1.01909593480351	1.01678965889574	0.969887363744366	0.992620289072844	1.20134721118534	1.18785181278789	1.06231552927455	0.876886721095532	1.63687919562757	0.880720063899888	1.22666635810534	1.17410091663315	0.879012712539868	0.881336216802592	0.89897982533941	0.903270602353986	0.988935951759989
Gene9701	0.965892372015527	0.968353533266439	1.08821096475134	0.981427878020607	0.927022246363767	0.985215253728396	1.17807196898854	1.02535610477479	1.0138727991974	0.993103673428771	1.02133671164778	0.990622485162949	0.984881995233148	1.04815121443532	0.960203376015395	1.07474158418188	1.01470446862114	1.02105333685591	0.969497389481565	1.01892809187276	1.02587221359172	1.01551169243821	1.00710663893144	0.980116590013423	1.04407409885216	1.00840334363635	1.03319761858411	1.04624952063038	0.997460019078589	0.956589798318156	0.967240689466446	0.940287298285268	0.966795584617953	0.987266377023945	0.972255265376768	1.00759423284781	1.08071489709139	0.983412782066286	1.04047793638162	0.909446440727392	1.06322969832329	1.04352035767161	0.96055160817823	0.989090131112389	1.00120482772105	1.23225182870506	1.38477535958761	1.30978398925151	0.987297716487504
Gene16885	0.970153404399494	0.997682804411907	0.99824130928201	0.976826655306706	1.01261451644009	1.04795111126675	1.02597876531937	1.05365394979941	0.948164656189088	0.947068752309839	0.970638499547192	1.05304074983477	0.978172198220823	1.13436687194245	0.989279914935182	2.61352358905968	0.970638499547192	0.755007532151547	1.05507533424603	1.27985091514891	1.17055522980493	1.68432992030651	0.770870623648194	1.59152607595864	1.21243030022679	0.972141105535947	0.872711946530422	1.16317756420627	1.09658770316209	0.538577372048229	0.757675084308306	0.812645949963412	0.501601712810768	1.09469259409304	0.600964208623824	1.04861202204634	1.39848310208343	1.89433830676872	1.28763028145894	0.736173840586918	0.671471941403215	1.17884072029082	0.617091430836775	1.58956661900073	1.00269164152811	0.990150218984491	0.777246457095958	0.692969238106866	0.825219887969853
Gene24725	1.00804023124232	0.998072849287773	1.04349747888527	1.14956416288218	0.962571152016646	1.09849918585387	1.00277776606433	0.973799074475855	0.991655624160289	1.07143349416912	0.996312050460771	0.994149627872597	1.01963196384153	1.08289262491346	1.17303562116887	0.986431662468351	1.16897096696838	1.05590518544104	1.01804591156197	1.03205428152054	1.05713324240102	1.08236632758898	0.999725605023484	0.95408480076832	0.879012712539868	0.877752451596215	0.904910280642996	0.867422340467893	1.04361716446017	0.960158987779913	1.01142435300799	1.0337202887111	0.953492900077456	0.96157616592487	0.960788188695648	0.970505223875257	0.999530624493169	1.0501016758694	1.00036590501845	1.00319645841712	0.987165795740285	1.00767778858677	0.981382835108309	1.04227998010055	0.99575525967027	0.982761572741552	0.973671250608235	0.959992270045212	1.02505484529997
Gene11933	1.00776726263705	1.05547048710295	0.99140633450414	1.0463136308074	1.03567509022719	1.03383852311639	1.00503476374476	0.953199608040261	1.02548951316476	0.98044636427048	1.01710715478301	0.976065695751552	0.997547288301015	0.98457171629151	0.956919469097239	1.32384188079698	0.978051594189519	1.27346370538999	0.956547461201981	1.00145332307491	0.982173405360271	1.06739743874968	1.12435805250421	1.02790541180989	0.860954697491114	0.843982835679321	0.817905255816613	1.01792577572744	0.865240400155856	0.864617578246559	0.78929427154146	1.38477535958761	1.05460083333116	0.85867373450639	1.05779391969456	1.12496272003836	1.00922965865203	1.28954081275168	0.880852323401372	1.12118597750182	1.04502691992149	0.909133436177371	1.11276007121806	1.12338660230862	0.781392565464738	0.851101621478431	0.945903825479426	0.914856836065135	0.980556715025345
Gene16398	0.929442189714552	0.936829525241986	0.962489993447502	0.986772058361793	1.03679715960058	0.961087538910536	1.12060467212276	1.06249721735446	1.11510072661353	0.979645974196382	1.02009594540638	1.02990957803976	1.10082414665883	0.965875734309862	1.05415602939924	0.994506547178335	1.07335313512484	0.947307813796351	0.970219432881821	0.906284117992522	1.07311234192641	1.00146706389774	1.0452808173302	1.02351271422079	1.07692315431619	0.939044596896966	1.07219829946595	0.926811257905643	1.14510313427842	0.963791358469086	1.29981966295202	0.951475825476705	1.10761514440157	0.889680578170189	0.916043479517267	0.99250103015547	0.885530652348653	0.947837612551033	1.08635468810681	0.945903825479426	1.11685589744475	1.12837365702139	1.12150312607041	0.936709841820248	1.00744569417481	0.93321519339735	0.912889389974527	1.00429415391195	0.985084863475398
Gene6175	0.995448678534072	0.983735143838696	1.00629408452279	1.00831910710149	0.984217460359812	1.04872252711826	1.03488974719655	1.04551911057856	0.983299557829349	0.989655745258053	0.987146124349562	0.985206458356198	1.00635441634402	0.992114341242431	0.944070756152038	0.98871900653247	1.00615718822576	1.07730473119732	1.06535892532872	1.13745434854389	1.12252378099716	0.992890392314892	1.11315869326487	0.998608806234605	1.65055338610998	1.58956661900073	1.02404837239219	1.3612139016475	0.958437482568433	0.972593541207204	0.948217562001487	0.945557169846281	0.989428124644861	0.942741963026804	0.950243460338511	0.968629131056026	1.06639505493214	1.01095620413628	0.990919737044018	0.9405113988523	0.98192168631925	1.00328746873787	0.952737633966607	0.990874737151795	1.02221402731569	0.92530419247473	0.960393682544896	0.967961131469951	0.993269303754114
Gene11251	0.928934310403704	1.03518467551919	0.947020769266175	0.985008629824151	1.02442263395324	0.994713013442008	1.01149680639854	1.0177237985726	1.10543648223466	0.946306535733653	0.993830923731681	0.945155503118326	1.09085012984234	1.09849918585387	0.72183378431872	0.646451410292453	0.543478185162698	1.22624935148582	0.819229391518963	0.708330101285291	10.5714158971155	1.36679687273803	0.640712959210703	1.1130355362715	1.29780366515019	1.01362025998779	0.919276684328568	1.04849312985544	0.995882816673283	0.841003684941519	0.962685859505241	1.07511710462518	1.096389972208	1.30978398925151	0.939340378628578	1.35872448187264	0.855956898596703	0.75693049813351	1.02341130654285	0.707250688281813	0.95125823092541	0.97032635846505	0.828103774682813	1.06617638611993	0.677457931743971	1.59972307777309	1.692695096363	1.62958642745545	0.832685860555415
LZX-CL3193.Contig1-All-g	1.22460710901216	1.07156868104315	1.01502964378498	1.00234706841238	0.776136445814305	0.834782294812913	0.820173856396959	0.877752451596215	0.969858505892592	1.05961778066886	1.15951006305892	1.04872252711826	0.969325318671271	1.20134721118534	1.00935969667071	1.09972013822997	1.03347493840571	1.41918860837853	2.06848413195897	1.13817794212805	1.42029376295286	1.39002815784965	1.48047768800505	1.38477535958761	0.879177433490912	0.940287298285268	0.845884089927997	0.993609915950544	0.836037751697976	0.940447552138033	0.901931470182679	0.88676499858713	1.0305011212835	0.834135783242141	0.944013727056568	0.894246841746065	1.55961130875532	1.07430781949054	1.55961130875532	1.28358011301586	1.16728250739353	1.1988912698167	1.2294457191661	1.22065328924358	1.65055338610998	0.876886721095532	0.923157750344446	0.930418988462715	0.902025567992873
Gene7917	1.20072685596888	1.17678637508542	1.05590518544104	1.24919798923844	1.05915825082499	0.9805451571691	0.973944655293849	0.967436569847274	0.96314992919135	1.02654876182897	1.19289426066015	0.961071352972434	0.988346507104626	0.971942902991884	2.95467105087966	0.930947797376992	0.812078736502449	1.55776780521566	2.0802998096167	1.75930077104522	1.14020990544689	1.14977593322213	1.01662214820007	1.23471254736565	0.790368569161292	0.6037832886345	0.959291940978766	1.12777791349589	1.13707862674424	0.655477115034552	1.18163463724618	0.527924642798222	0.843384403746056	0.8693518032702	0.451600311753325	0.97207599880442	1.05501747398256	1.04543639079424	0.912519590133789	1.993067211431	1.06887138475471	1.10177292871012	1.09085012984234	0.96487489921644	1.270851905293	1.0754929754646	0.969134558808866	0.846114976600965	0.850571792214146
Gene2977	0.948594264975598	1.0731872602595	0.957395690352178	0.959832289786131	1.07352002448406	0.966567491100301	0.973724041308573	1.12806685334404	1.01163578735101	1.08170710725426	0.903051303079469	1.15884049150399	1.33981387366035	0.957011130937043	0.930724245650716	1.0110614662788	0.947120251414549	0.922486447768876	1.11685589744475	1.05058612730921	0.836249076334474	1.03985914703179	0.984369275645058	1.11232961821918	1.16294071673588	0.996071117987348	1.18890471906207	1.0635802315384	0.848332305490425	0.908596224625189	1.15239957392177	1.20191518393404	1.34479690394614	0.971259895267935	0.949389554233698	0.919525879910594	0.932729771820542	0.974555114936972	0.909446440727392	1.9434113717017	1.26398648542777	1.46302724704181	1.81952344893939	0.908717655037065	1.01236034703767	0.85849747970987	0.898860311495016	0.959320851476415	0.981999316350912
Gene23251	0.953914401990578	1.02719150467118	1.00801065901796	1.00572263570104	1.00517266964715	1.04885664945531	0.992034725674734	0.999923168281525	1.01834085788343	0.990862154533765	0.968301785487674	1.04356290733864	0.990385595038211	0.974803526633375	1.55961130875532	1.00680061754866	0.71310273438005	1.14309669456219	1.09701922464521	1.04141961544591	1.00228733571146	1.40578593035636	0.543478185162698	1.30798637387386	2.09211850057138	2.2683702728143	1.43042604379667	1.46448455490493	0.58515671824823	0.412396840907117	0.631701170871669	0.412396840907117	0.397258679534269	0.451600311753325	0.429219919523897	0.691626119531562	2.44706944244602	1.20915950661909	1.13634656610191	2.02522896665917	2.08620826103065	3.46364347402458	4.68781351540881	1.2984626667933	0.704368957908447	0.958113496653467	1.02866110057982	0.852273896468744	0.856926333046007
Gene36274	0.996210857053905	0.985686159811524	1.03235465636253	1.01260259742682	0.979693448264222	1.00732025396595	1.01791428060616	0.985224272737794	1.00029460878064	1.05007515309383	1.0077201708668	1.07439084495648	1.04238318961121	1.01142435300799	0.978948325857817	1.00981582019682	1.00632358036857	1.12606355871977	1.01960304371131	1.09183564695136	1.01349223428936	0.944883958717496	1.90731066237596	0.955717489989986	1.03852652978947	1.03575401350652	0.994233798548922	1.00309802302667	1.10688894995321	1.00234706841238	0.978133912271914	1.01429663533991	0.996536796186484	1.02303035189592	1.00581537458524	1.0067317715863	0.983652565499264	0.9938785632398	0.982376126160024	1.02492709329987	1.02616223349496	1.19983243647383	1.09997642707912	0.98419606621544	1.40015382274542	1.09177780635595	1.06256126390355	1.02260273161456	1.01052754354674
Gene6127	1.32797799746277	0.84423481030595	0.918897594214269	1.07143349416912	1.35940340976414	0.974051014329741	1.70401707802838	0.820173856396959	2.08620826103065	1.12792617592948	0.945404958259653	1.31054705620185	1.00385207159056	0.661272339389783	0.974071227185672	0.948841384959934	1.00282820340334	0.925508469641864	1.00216459253853	0.966685908066739	0.867988685578509	0.883069784779175	0.905707169581753	1.01259067841356	0.968486029920142	1.01647530692846	0.870147825229063	1.13121987052036	0.92530419247473	1.10788115549569	3.31106629183446	2.52739667939168	1.38280960896509	1.4735828148588	1.692695096363	1.79112817848505	0.748066577890393	1.024963237148	1.22065328924358	0.90247330840488	1.07463775996546	0.72581376649367	1.17807196898854	0.95797688289518	0.987165795740285	0.749956173818325	0.744194372468029	1.1538075668517	0.748957510619186
Gene11674	1.00404144690377	0.957918627287275	1.0197671022231	1.01260259742682	0.979693448264222	1.00732025396595	1.01791428060616	0.985224272737794	1.00029460878064	1.01225522676628	1.0077201708668	1.00391133190724	1.04238318961121	1.01142435300799	1.06337812656752	1.06089819263382	1.03543687514458	0.994421607132163	0.982354724840124	0.982831351437115	0.986125394890017	1.01048811470137	0.980964275440691	0.97450355452724	0.995809488256283	0.999035284522195	0.997071179911452	1.03852652978947	1.00609369393643	1.00704639567963	0.982143676600677	1.00158272376042	0.988916190595876	1.02671927689569	1.06262389212801	1.01060505146268	0.96871384592842	0.997707339135101	0.996222670298393	0.979863171132081	0.98775576214605	0.974643775149596	0.97230550772865	1.01313982236325	1.02345998596494	1.00302798757689	1.016767420189	1.01853099659919	1.05713324240102
Gene41561	1.05309352300652	0.949346604615034	0.987377300221953	1.01953876254161	1.05739217008582	1.53564514023629	1.175311399	0.968813270235189	0.988182243575235	0.994158361565412	0.992323188109626	1.03110239441836	1.50622634998663	0.995961797706642	1.00532682287488	0.920807175206516	0.942118152147509	0.912313453490692	0.770149776941017	0.776651866878298	0.798646031265902	0.877620215884057	0.784762143325688	0.954315335730973	1.20816808785749	1.16472539887633	0.946917284173271	1.48844141473333	1.15676435417283	1.23980245670423	1.19132402447737	1.59152607595864	1.01074034256281	1.33426812881323	1.19461309332227	0.981599582588578	0.94681137600901	0.892088875177352	0.800983738857788	0.71518900700626	1.00030258544194	0.66489060564351	0.836515226449877	0.870147825229063	0.718912942203761	1.35350896650237	1.44516793986543	0.911788468939606	0.951391269650903
Gene17287	0.94485111419617	1.10611132090951	0.96194489190513	0.986483704849688	1.0293509742701	1.01499341273684	0.990718576837485	1.04154376295734	1.06592363118243	0.967148213194448	0.966898548199847	1.04064383666016	0.98938135141381	1.05317257080184	1.01488207502711	1.0000827448575	0.973724041308573	1.00003289449319	0.893313899231537	0.989993739294189	1.03106814981081	1.04810560009881	1.01309483461833	0.939862337302372	1.0115432996932	1.06781336679726	1.01969004787466	0.993775733189539	0.938929610755161	0.995882816673283	0.959033079444895	0.969921587942529	1.10837823995186	0.951155228857327	1.25375189075815	1.87305007882523	1.17485316255153	0.9711023790413	0.953076099581565	1.03104456792565	1.01836765577059	1.0433646123201	0.909966335998453	0.98542358455593	1.28880039198276	1.12740983930639	1.10131792356627	1.02436637200116	0.993146872288027
Gene19714	0.973920401512977	1.05223178026598	0.986824524393808	0.986501286420846	1.00156518434451	1.00400497024835	1.44074489981157	0.952879175427808	1.21003407985349	0.980091232555489	0.978355761068088	0.975768387154272	1.12722583128829	1.06385590157705	0.76048760650833	0.803010492001706	0.879979392220736	1.502808664233	0.690327710873173	1.0000827448575	0.951528664864603	0.801774560452047	0.868185419971483	1.21375615035654	2.04878760704451	4.16922379846315	0.988278778198984	1.01202172778823	2.89162442703454	0.968879414295155	0.748957510619186	0.683205521321955	1.09062200418167	1.13583106462405	1.06083181159591	3.89943335858477	0.984626048290712	1.43160675660973	0.819229391518963	2.18909825158406	0.852981759897888	0.806174317379138	0.840713573903642	1.31911509648143	1.02816500125072	1.4441140049064	1.4735828148588	0.998020711563382	1.00196684885483
Gene1114	0.908387514125281	0.903270602353986	1.08585965415892	0.95501686387376	1.0138727991974	0.946973908323124	0.960035145490995	1.00824914556641	1.02319673021077	1.06767037960634	0.940589961463904	1.0517999302784	0.960203376015395	1.11344250442971	1.37364179279819	1.72267006719032	1.78471269519616	1.35776345717622	1.43290843954956	1.93829666123016	1.60887010451059	1.02770055946749	1.03523023841341	0.942052915562189	0.967992647106675	0.994646261725321	0.834135783242141	0.889443975272076	0.773856249932715	0.804633208164021	0.773310870296492	0.888474543856692	1.01124426637515	0.928790013539041	1.01156717678648	0.834484133277741	1.22624935148582	1.17384773403253	0.956886962053374	1.20163137620344	0.968123880677141	0.907281953829544	0.934737799460123	0.986125394890017	0.961186544557526	1.09355761068213	1.12704027316246	0.976872137345208	0.979976019350966
Gene22649	0.968301785487674	0.865688201874234	0.940822141523849	0.989894824826197	0.986791451905417	1.03571471369459	1.10893198168531	1.06843551516757	1.07719617248133	1.00236187255425	0.988226989278954	1.02210042064642	1.22274234257191	0.933137888748295	1.07704039813472	1.97578610308065	0.993160478626153	1.03617628076175	1.08925679871028	1.00081945296816	0.909966335998453	0.861599581797565	1.08060618621459	0.896787026816545	0.969830834574808	0.938367742271593	0.985197662984001	1.02719150467118	1.09254902499912	0.956461318306883	1.0088686734807	1.02508029176422	0.932394935817703	1.03382272678249	0.914281166273295	0.963759789712118	1.502808664233	2.2127783508635	1.12134332374714	1.09307734336305	0.988140782083701	1.09594723933514	1.0910430489432	1.51300248495882	0.997230746266947	0.93823190139464	0.94117708201015	0.99549424622037	0.893207478679885
Gene17036	0.874504950665516	0.984688856300188	1.59772504352185	0.905581279977856	0.954138544769124	1.0555921881499	0.96137311813033	0.884631001212252	1.20566301468233	1.45282567721553	0.979947606510052	1.37972812774766	0.884803880386	1.0206302169166	1.09648781659776	1.07335313512484	0.996598403975762	1.02664273758617	0.986221515619839	1.01195508987708	1.0369160183492	1.04435446198424	1.00866622693054	1.03939146466683	0.972895582264796	0.956408520738198	1.00465607249239	1.00517266964715	0.99844592431939	1.08850545762553	0.99063645387078	0.991449859833699	0.975039240467583	0.969748036011389	0.978235756794229	0.987266377023945	1.00531217071629	0.994761360071022	1.01797347391275	1.01647530692846	1.04839267223523	0.957055446978402	0.957282701693371	0.979420399043254	1.01836765577059	1.01256599774748	0.995457719694203	0.964699204301176	1.00170491453373
Gene2285	0.948335851937883	0.976348669878871	1.09895898895889	0.979838378415526	0.959549610634735	1.02929022319918	1.00246543388439	1.00992022482756	0.944969055722602	1.12252378099716	0.989810574928038	1.11055086868955	0.975789004448821	1.03985914703179	0.986556416500401	0.971364578786189	1.04068834304659	0.998432823863616	1.07288274666121	1.18291447979176	1.51300248495882	1.02183172505242	1.02221402731569	0.889023830382808	0.908272614688094	0.997748707925431	0.924309425625611	0.87795293722158	1.13053034044154	0.963077222132831	0.906938515336374	1.17602694731053	1.11750769823351	0.815239600078578	0.976826655306706	0.850358837453309	1.03289794895007	1.02945510722552	1.11803168254001	0.977355553292851	0.997096304104967	1.06995968750628	0.909855531219109	0.993855963690921	1.25375189075815	0.972895582264796	0.95797688289518	1.15418425188985	0.99273384794373
Gene12840	1.06089819263382	1.07876698621361	1.13262149324182	0.974720095118438	0.953691071053657	0.931489369054685	0.947660134371435	0.943319235414067	1.05570668489823	1.02903906161356	1.23555226715296	0.978999855259549	1.26628260595792	0.932325635222322	1.12118597750182	1.05590518544104	0.988409814501583	0.937880093159904	0.910750666854901	1.17201232658017	0.992347521815071	0.858302519563238	0.964030505063554	0.875197040735434	1.04971711819638	1.04843384442676	0.9553757847674	1.08756668328053	0.927756261907517	1.02880721434379	1.11420322497597	1.20675460299272	1.13377688163233	0.883069784779175	1.08607242802106	0.93823190139464	1.05820764579179	1.02609054710459	0.98775576214605	0.998865140618595	0.948077130331475	1.18824941558456	0.986125394890017	1.01708047031602	1.05392863630976	0.93706147161163	0.930515740685416	0.893804503956983	0.982779146788464
Gene6264	1.22394860531169	1.10305531508985	0.881654737046638	0.966835146219723	0.915942447485818	1.03412038233655	0.846362490775819	1.20191518393404	1.53219292804286	0.971620328073787	1.19346341910068	0.943439125209379	0.885993654766212	1.24309720843474	1.13982736805831	1.25117865547595	0.999091592628168	1.38170956705848	1.04586850696407	1.24274702018791	1.00850050977576	1.12972344253221	1.01062163159672	1.07448492426475	0.957490809121877	0.930515740685416	0.949785840462686	0.919812871865314	0.959957411144492	0.971515052326681	1.00592007518879	0.999255600227266	0.973181738865512	0.966204374150376	1.0083560856333	1.0175264708497	1.05739217008582	1.3176905624114	1.03076699336743	1.00257539074771	0.971424033350334	0.913185452750516	0.964803136250292	1.45111240405813	1.03925807669615	1.0463387210943	1.07234169752252	1.01316493664251	0.995013039409474
Gene16219	0.947779152685189	1.0126551377926	1.01465985624861	0.986240165039873	0.946762252767214	1.39208710854609	1.17303562116887	1.04040378572824	1.01792577572744	1.00048140285301	0.933758820545991	1.13193575909152	0.956023019122766	0.925034698268021	1.03430472972325	1.00431928662134	1.01802197994707	1.0116558582769	0.980066744796465	0.980831907931136	0.983804505240611	0.999050726147236	1.01313982236325	0.99510440886174	1.01401665818889	0.999923168281525	0.984942907086069	1.00409969408039	1.00346056822702	1.00997248899106	1.00909994713986	1.01074034256281	1.0207393490802	0.990201431653915	1.00704639567963	1.00754169676854	1.12106441441073	0.997058974356603	0.896023305637485	1.12958116846363	0.991745507053526	0.946973908323124	0.917993450835071	1.04269275907552	1.10800979785605	0.845884089927997	0.81959133526631	0.772061559110328	1.7125251723703
Gene12651	1.08432408245138	1.08766551875648	0.911295734524871	0.965692238432449	1.12680237534836	1.17355132638662	1.34479690394614	0.879979392220736	0.939978894451929	0.921487481131049	0.867041458050402	0.930273869410225	1.24919798923844	1.04548161739996	0.817905255816613	0.741723975840867	0.78777363516838	1.19315090653493	1.03985914703179	1.00709123667144	0.920713361845569	1.79424100583094	1.0603355298829	1.38066347158987	0.879344397696518	0.939666977388747	1.02526729144668	0.748066577890393	0.710740551401407	0.884631001212252	1.28880039198276	1.08339443105056	0.850358837453309	1.45749114334848	1.33630483096527	1.00997248899106	0.743398775857628	0.671471941403215	0.8693518032702	0.772681824490514	1.12704027316246	0.995833708034484	0.978426712621761	0.692969238106866	0.808584694741897	1.08704674011277	1.08279470735888	1.17410091663315	0.84423481030595
Gene9413	0.989993739294189	1.09605685324238	0.94659518284871	0.957851509781133	0.891978558969455	1.00369098709733	1.03750305886972	0.931572220339753	1.31246381563398	1.02038689418496	0.961836283439301	1.07143349416912	0.953870199700572	1.41827058335508	1.01846630192515	0.996457567428456	0.999977396481071	1.11483449674219	1.04073453412262	1.05353414573973	1.03274535951819	1.0126551377926	1.02087645687586	1.04425959213072	0.999357976241012	0.996445415181698	0.994253132909447	0.973338673367662	0.98806953494644	0.997804402004412	0.969627740469993	1.03438766274252	0.978194926736809	0.981844138982609	0.992490955385322	1.07849824429086	1.02750513009196	0.994242243538997	0.975243873256567	1.02329526771471	1.02535610477479	0.957736554175416	0.98136072911696	1.00576842227239	1.0463387210943	1.01544863324946	0.974884677430964	0.957782094871202	1.38819987715181
Gene14151	1.57286167596254	1.14530504634299	1.14874381888625	0.936907927996057	0.834782294812913	0.765742530684715	1.92675801373034	0.895205342769958	1.30916430498806	1.84868172279148	0.858955115250644	0.84993065687092	1.44275917743478	0.640712959210703	1.04019267274932	1.01149680639854	1.00061227592723	1.06385590157705	1.01774886266189	1.02597876531937	1.175311399	0.87963482192122	0.998564440376341	1.00288169674413	0.981821992459913	1.14729471241323	0.897431886067653	0.89897982533941	0.895105312301158	0.934605563979763	1.0170065269438	1.09997642707912	1.14259541429895	0.827102809039304	0.843982835679321	0.923546372492921	1.00950191828943	1.13798504557678	1.01334194659027	1.10461127316608	1.18750796323638	1.11276007121806	1.10881269647067	0.922138166664327	1.10305531508985	0.885853096834047	0.993078390678119	1.00635441634402	0.920807175206516
Gene2042	0.969376469537134	0.65396908395028	1.40184144872637	0.807841287615037	0.923781827684196	0.938865312415742	1.04315177438514	1.11232961821918	1.24309720843474	2.29675247586706	0.726798137661907	1.3050539448635	0.833020102637663	1.35053822036464	0.862047284057653	0.964699204301176	0.975012547785545	1.03017722444729	1.03996590326623	1.0905122585902	1.00863147068766	1.02427532706311	1.02855340920949	1.08252483294002	0.984036173132531	0.922834595243338	1.1895824010355	0.917236126279305	1.29911038082243	0.977592447963997	1.08964482134181	1.23588903364611	0.974146267698934	0.954225501923631	0.958113496653467	0.952110262532722	1.18785181278789	1.10152483866581	1.14510313427842	1.00204519391103	0.803010492001706	0.832382501228722	1.03398048862854	0.987768803711858	0.8116584958822	0.959707405377255	0.944391622007841	1.01568746373035	1.00128391064661
Gene11535	1.05021111458643	1.02625365073	1.05614862083001	0.999704548642242	1.05292592499019	0.988461895193766	1.00702886705808	1.04090028236097	0.976862296867009	1.01931476882735	0.979693448264222	1.01946183528266	0.998373542427997	0.985544437313934	0.986431662468351	0.874690361685924	0.870521854239092	0.901430913126287	0.921057402978303	0.71518900700626	1.03398048862854	1.26732538929065	0.735312607204905	0.89096196306278	1.35872448187264	1.03889579189032	1.31683420711792	1.28880039198276	1.13212584611834	0.928136854279286	1.70943089390077	1.13399482123972	0.776136445814305	1.14401072793135	0.825872489715348	1.05292592499019	1.01887304564914	0.939044596896966	0.972255265376768	0.932268958946172	1.03089190829641	0.940958144173351	0.961902200389929	0.935207134441923	0.896137722022678	1.1359668374039	1.12013357577825	1.03311494261736	0.984844571705263
Gene10440	1.01197833800931	0.843982835679321	1.22505182373682	0.920807175206516	1.19008932140062	1.32797799746277	0.855240085995926	0.852273896468744	0.974237727123317	1.46617826033917	0.994911650826389	1.27619339323021	0.889989772160673	1.11248111390966	0.994982292241011	1.03523023841341	1.17819395230835	0.983814072490105	0.99395874659983	0.993884846286521	0.996210857053905	0.976176508683643	0.993891129333242	0.967857596622297	1.04309524182272	1.00259636272942	1.00124245302533	0.997561251719546	1.02453388797954	1.01987442157745	0.996192087765667	1.00312854387673	1.00149841996671	1.00721737615586	1.01791428060616	1.03336260665818	0.965088127097884	1.02408831239326	1.00305890199215	0.984822703056023	0.990673100869802	0.980468539402987	0.991111900277668	0.998915199431576	0.985306421213378	1.00621776442166	1.01652302666683	1.02211045070417	1.12467474553586
Gene19068	0.924967553812429	1.0552963533447	1.02225672366234	0.959875765255182	0.992567448880616	0.950618430285496	0.963826989636165	0.971539233761169	1.3964544838375	0.969802528996478	1.05249786946112	1.05626345429786	0.96173628750315	1.11519170689188	0.955936307981058	0.993375050665857	0.997151198089015	1.00028663211934	0.95958414821423	0.960821706385624	0.966470034057287	0.994493545200881	0.95400304295162	1.00809366556463	1.06624682395479	1.00494043803367	1.04568975128293	1.08432408245138	0.989778431151631	1.09658770316209	1.05226954643454	1.00527201487394	0.991576792406246	0.984844571705263	1.06877227618228	1.01571415234625	1.00586658127787	1.01589518570504	1.02183172505242	1.02050134527457	0.994939880583285	1.01272540714926	0.995043679985542	1.0159667133644	0.958247478136178	0.972960389792873	0.969972003298401	0.967492364146105	1.01389006078544
Gene14330	0.987842313254258	0.98044636427048	1.01809605750039	1.02261189860689	0.954926219717419	1.01101981450369	1.04449467817876	1.03100222800524	0.988651002785389	0.994802899643721	0.993006225503633	0.991096786186577	1.14510313427842	0.996359283605161	0.994982292241011	1.12106441441073	1.26356082343528	0.991334581766814	0.99395874659983	0.993884846286521	0.996210857053905	0.976176508683643	0.993891129333242	0.99039438931513	1.00745788381631	0.991208197095594	1.00124245302533	0.997561251719546	1.02453388797954	1.05504640411429	0.996192087765667	0.994375937198546	1.00149841996671	1.00721737615586	1.04541083892892	1.09581218187931	0.990687118834002	1.03877794013113	1.00184075630247	0.994506547178335	0.974967867591515	0.992939731349387	1.03571471369459	1.02270786398243	0.98868327752532	0.997328604437904	0.989184120897524	1.00866622693054	1.0890763634999
Gene10586	0.955200915173942	1.49079838903408	0.911167525575857	0.833020102637663	1.22425088488925	0.799168583113151	0.748066577890393	1.34638875542289	1.01161730967671	0.836249076334474	1.23071216866888	1.17746741878432	0.806174317379138	1.48844141473333	0.914671151513266	1.03451803630564	0.983084525174365	1.04880013646107	1.01385491314835	0.978740220814795	0.916511233096522	2.1965724752248	1.37270187556946	6.23958785510606	1.25680505867865	1.01189271195716	0.910152532615085	0.984665251178968	0.929752251100279	0.947837612551033	0.915660058916489	1.03754009963395	1.24535447451321	1.03996590326623	0.906392603392235	1.01723059550016	0.946660775879462	0.970758457592317	1.04810560009881	0.941894577464977	1.05990324787959	1.02858452454869	1.23980245670423	1.12367634002958	1.07926840079061	1.02319673021077	1.0426312760227	1.0314005993396	1.0112956425025
Gene17380	1.00404144690377	0.982135190479283	1.00146706389774	1.16748801127061	1.00346939028127	1.00732025396595	1.01791428060616	0.985224272737794	1.00029460878064	1.01225522676628	1.22274234257191	1.00391133190724	1.04238318961121	1.01142435300799	0.98952274961311	1.03261091047885	1.01742997557991	0.996584541413364	0.988664425507784	0.988916190595876	0.99181020623791	0.991990923653434	0.988199606761423	0.979485310582259	1.01478175068305	0.985178665291596	1.01501302011303	0.992075636195736	1.01468872513736	1.06388434383548	0.990829070680255	1.00010507697309	1.03609143022373	1.03531821862922	1.00888261666074	1.0922920458398	1.04440326694353	1.00122310029574	0.958622148311255	0.992423601552637	1.04092194274827	1.04610860103485	0.981685271331355	1.01007874191579	0.997907479261748	0.996049393794612	0.976919377778325	0.985366123974586	1.08331160511446
Gene25135	0.941245388109374	1.5266371020412	0.970842840077865	1.62040809000867	1.58956661900073	0.974763851488617	1.03677579873378	1.04472946268371	0.958946543651384	0.960450139980082	1.45638034647336	0.991724509359578	0.985607997877062	1.24919798923844	1.20012374447179	1.02829002229108	1.04456940404002	1.09658770316209	0.987462695250627	0.987700626847103	1.05695360103966	1.03820669745457	1.11464332537116	1.52483643223869	1.0116558582769	0.983189473249363	0.997895602597515	0.990223987803996	1.01275364027159	1.03022408001143	0.989036630883361	1.02173227661049	0.994056275022807	0.997547288301015	1.00642188294209	1.01822741495896	0.970030195469276	0.974856051787075	0.941025494034763	1.97578610308065	0.989203797732408	1.86274068323051	1.35424577673136	1.14750712511077	1.17230519665066	0.948691098986381	0.936363741400696	0.954040844831314	1.00997248899106
Gene9165	0.951723456531486	1.01839176507989	1.04543639079424	0.964442652027758	1.0224872950835	0.969464405556303	0.945723449766498	1.2040786912355	1.06331266232743	1.03955255371443	0.931854031174072	0.964590416208298	0.95465315045831	1.02812884717402	0.994982292241011	1.02112363295669	1.02568899901287	0.991334581766814	0.99395874659983	0.993884846286521	1.11885551256788	1.00103351359766	1.05520828095296	1.09849918585387	1.01990763493735	0.991208197095594	1.01124426637515	0.997561251719546	1.02453388797954	1.01987442157745	0.996192087765667	1.00312854387673	1.00149841996671	1.00721737615586	1.01791428060616	1.03336260665818	1.07394945625515	1.00864015697611	1.04167805476003	1.12076543299381	1.02360098871682	1.02416242672206	1.00267813680516	0.997386912499063	0.989610766228227	0.98800364868573	0.994573485643977	1.01899917572972	1.09490502707529
Gene5626	1.58335077263082	1.19315090653493	0.803010492001706	0.928715118368875	1.19461309332227	1.01038317618545	0.993670917672839	1.30055903537283	0.742406233283603	1.49079838903408	0.93857717808472	0.754185935519533	1.32169116823979	0.843982835679321	0.895614996028303	2.73241609622027	0.973744706049679	0.993805850159548	1.08261482366885	0.917514673335061	1.04779497079237	1.02030810648993	0.866188884888434	0.937407384271742	0.939794523852194	1.06608253395129	0.976105934586228	1.18785181278789	0.96527592840283	0.992606635527704	1.06316216805973	1.43160675660973	0.967857596622297	1.16843824361722	1.16996590723556	1.01445073678561	1.04459028934946	0.988588052989535	1.07626800371344	1.14277622161496	1.04131418856072	1.22797912218708	1.07860963042576	0.941557244062939	0.923253676899608	1.11291757354473	1.0508796894854	0.942118152147509	0.978256138979117
Gene15104	1.03412038233655	1.01489178808628	1.01056019426915	1.08261482366885	1.0002252059402	1.08410323015597	1.09413735297762	0.97633433245717	0.993682417698655	1.00165187601648	0.998915199431576	0.996071117987348	1.02363573564029	1.00205915998803	0.994982292241011	1.05922185717172	1.05215882706342	0.999043005334716	0.99395874659983	0.993884846286521	0.996210857053905	0.976176508683643	0.993891129333242	0.99039438931513	1.00745788381631	1.00259636272942	1.01124426637515	1.01626525868672	1.02453388797954	1.04054263336899	0.996192087765667	0.994375937198546	1.03207337229508	1.00721737615586	1.01791428060616	1.03336260665818	0.981061191734406	1.01715992213451	0.989671363060684	0.98853726954593	0.983256113348886	0.987587954847264	0.989929173871438	1.01344689485834	0.993476993780757	0.994340771257	0.996445415181698	1.00243652824656	1.13862464381295
Gene1458	2.65304325525413	1.06662334656685	2.09211850057138	0.741723975840867	1.32654229501493	0.695332009743596	0.852530802137751	0.590974453405826	0.759042105421276	4.05307764970411	1.74143344830401	1.50622634998663	0.951350376799499	0.901430913126287	1.05877672959919	1.00760480850585	1.08495661661904	1.01825957482619	1.03136824491003	1.07918711901934	1.02286777873986	0.984036173132531	0.983959529156062	1.00242904929017	0.989621408885088	1.10852548645132	1.06843551516757	0.991545360114357	0.979472631316334	0.97426171251311	1.03430472972325	0.978108313148728	0.939340378628578	0.931036382196413	0.991467605242849	0.966535077026366	1.03960723197651	1.07011063524518	0.938050827209153	0.899543613035457	0.955510015970167	0.928567500323466	0.883560075459371	0.946762252767214	0.97243615342123	1.08947268055032	1.11086733822668	1.0912448806344	0.990758476499327
Gene13615	0.993341060158387	0.973088616753336	1.00146706389774	1.02894237870573	0.979693448264222	1.00732025396595	1.01791428060616	0.985224272737794	1.00029460878064	1.01225522676628	1.0077201708668	1.00391133190724	1.04238318961121	1.01142435300799	0.994982292241011	1.04472946268371	1.05215882706342	0.995567507220243	0.99395874659983	0.993884846286521	0.996210857053905	0.976176508683643	0.993891129333242	0.967857596622297	1.02924463751799	0.991208197095594	1.01124426637515	0.997561251719546	1.02453388797954	1.01987442157745	0.996192087765667	1.01215055143689	1.00149841996671	1.06900919450678	1.04541083892892	5.06018247642665	0.993542521977039	1.01715992213451	0.989671363060684	0.98853726954593	0.983256113348886	0.987587954847264	0.989929173871438	1.00336367755189	0.993476993780757	1.00261578598424	0.996445415181698	1.00243652824656	1.24194063851797
Gene3106	2.68279120742665	0.681774677556647	2.06848413195897	1.44172517546356	1.10931794514044	0.905253299911257	0.633464282953259	0.575468113383428	1.76955437349614	4.68781351540881	0.770149776941017	1.10597804147697	0.833582681636747	0.538577372048229	1.09427467747698	1.09713237115579	1.04468159640293	1.01440526699876	0.952601478280287	0.953492900077456	0.960079204811275	0.981727118003295	0.945601570577935	0.992261142902334	0.988984394247424	0.954790295904434	0.98854422360843	1.09440209021606	0.985533989979099	1.10231729339748	1.02449783183184	0.991780150216731	0.97926840356455	1.22624935148582	1.09177780635595	1.00527201487394	0.950447243277984	1.06231552927455	1.2540580758589	0.999692419389372	0.920071557000429	0.993175031052866	1.03607059213562	1.11912139042463	1.01430956228706	0.987297716487504	0.954277418735941	0.9933542662445	1.01809605750039
Gene10985	0.995555443237358	0.889443975272076	0.995060187804451	1.28648065224199	0.762585970537908	1.10350614233846	1.06989079853976	0.979838378415526	0.964590416208298	1.25787166759526	1.03864936608712	0.938698364567929	1.22033336080577	0.82843279434255	1.16799049804548	1.62040809000867	1.53744705400807	1.09355761068213	0.976965417241625	1.07369551523826	1.32169116823979	1.00763003517823	0.977780443516815	0.937673203726559	0.9646581061542	1.02097579081618	0.896137722022678	0.78823155057285	0.9533542351178	0.909855531219109	0.87963482192122	1.13104996712729	1.22908502485059	0.762585970537908	1.05237151109681	0.929317350585906	1.18220110281355	1.29780366515019	0.967831607165519	0.934286205967486	1.02300013002066	0.896544701553076	1.12722583128829	1.128661636016	1.00400497024835	1.01025415046213	1.02707475735927	0.96169102489489	0.977386553919282
Gene4408	1.01455605499951	0.995544441103102	1.04007750854313	1.0575239869487	0.988900272018101	1.06496816251738	1.00404144690377	1.00185509093389	0.992620289072844	0.99975365944514	0.997264247147251	0.994987970127714	1.02125678480345	1.0006278747814	1.02024185535117	0.976609439408029	0.974829506346857	0.941894577464977	0.910552305661385	0.836037751697976	1.00913695097472	1.09037530282402	1.02671927689569	1.03603627743085	1.13614560498336	1.03623632123548	1.06289056092185	1.12389655246813	0.956589798318156	0.960980060939104	1.02394703963036	0.888747992466992	0.943492739959115	0.961087538910536	0.989993739294189	1.13707862674424	1.14580490385776	0.999881007361428	1.03010916570001	1.01391432348243	0.943250221901274	0.982741244127428	0.973970836267417	0.975472703644153	0.992360784651607	1.01222583076371	0.990813813906096	0.99487659174187	1.01630798606346
Gene4423	1.41514445541476	0.943176900789018	1.02416242672206	0.910059361200533	0.973920401512977	0.995000486734181	0.975446030949282	1.09860681702084	1.01169774216063	0.845884089927997	0.885391559674681	1.270851905293	0.90454529348585	1.03089190829641	1.03165028823631	1.29298137674489	1.25729730304768	1.01099837372239	0.843982835679321	0.9663371136155	0.896137722022678	1.05196341934628	0.999881007361428	1.06331266232743	0.859989583524603	0.98124521668651	0.852981759897888	0.837861394310282	1.05633347646525	0.776136445814305	0.80009247132395	2.73241609622027	1.06022155537038	1.0912448806344	0.897685678397311	0.916043479517267	1.17559245332283	1.10071808142067	1.08672205738161	1.23746757727444	1.03132517765337	0.859989583524603	1.02125678480345	1.07574875713997	0.999515815509249	0.898257620799867	0.89573673565375	0.879979392220736	0.976052221923775
Gene19892	0.973101355539313	0.809995684077272	0.917923793022738	0.880852323401372	0.997242782639596	1.35516900413451	1.09484766195113	1.32451732687662	1.44843442897566	0.923643409049003	1.10865270625073	0.932268958946172	0.986699336253401	1.0890763634999	1.06470021942796	1.00676218105102	0.995241679439998	1.07676592563355	1.01814669493093	0.919525879910594	1.10141947247968	1.00522580058532	1.05428531249913	1.01322453311093	0.957216112225344	0.934419411414763	0.93780568534064	0.92959554393753	0.964516356190747	1.0020060734908	0.910342111771679	1.20607394713639	1.32590689304252	1.09767312016814	0.99395874659983	1.05353414573973	1.02129098009966	1.02267659074107	0.981107561019181	1.04624952063038	0.940447552138033	1.06909150663781	0.982108659376692	1.04735112446679	0.995457719694203	0.892088875177352	0.920642704601366	0.923087677766472	1.175311399
LZX-Unigene5656-All-g	1.02766201155122	0.982135190479283	1.00146706389774	1.14863657093172	1.00346939028127	0.992029320811746	1.13079951416075	0.985224272737794	1.00029460878064	1.05007515309383	1.0077201708668	1.00391133190724	1.04238318961121	1.01142435300799	0.994982292241011	1.03096617111439	1.05215882706342	0.983814072490105	0.99395874659983	0.993884846286521	0.996210857053905	0.993605670744421	0.993891129333242	0.967857596622297	1.00745788381631	0.991208197095594	1.01124426637515	0.997561251719546	1.02453388797954	1.01987442157745	0.996192087765667	0.994375937198546	1.00149841996671	1.00721737615586	1.01791428060616	1.09581218187931	0.989107322052195	0.995479494736341	1.01461891820355	1.00542368443348	0.995893901762865	0.979513831650508	1.00180469572196	0.983610159599342	0.998036591617026	0.978299913562366	0.993375050665857	0.993319038112314	1.05346762865793
Gene15682	1.00404144690377	0.982135190479283	1.0197671022231	1.04361716446017	0.979693448264222	0.992029320811746	1.01791428060616	0.985224272737794	1.00029460878064	1.01225522676628	1.0077201708668	1.00391133190724	1.04238318961121	1.01142435300799	0.994982292241011	1.02618046158777	1.05215882706342	0.983814072490105	0.99395874659983	0.993884846286521	0.996210857053905	1.03209246306961	1.01987442157745	1.08476534097706	1.00745788381631	0.991208197095594	1.00124245302533	0.997561251719546	1.02453388797954	1.01987442157745	0.996192087765667	0.994375937198546	1.00149841996671	1.03796588889276	1.01791428060616	1.03336260665818	0.988866797451478	1.00896799951301	0.974742961238711	0.982702512478766	1.0002252059402	1.01364017001163	1.0369160183492	1.0128448394036	0.987341834946147	0.993385594899343	1.00184792361818	1.00599660186559	1.17649781216483
Gene12438	1.19038812440758	1.13510674220936	0.96494847434863	0.93857717808472	0.957092440960499	1.00213167980686	0.934605563979763	1.05882774281056	0.919892499232926	0.989742646747731	0.968879414295155	1.0890763634999	1.27402061419941	1.32516552847495	0.886930637005133	1.04712757737217	1.8812083122542	1.09307734336305	1.01736634139844	1.12704027316246	0.90349888649463	0.850358837453309	0.915016747492149	0.981257760894643	1.05640736449774	2.7530642014424	0.992114341242431	1.02858452454869	0.915660058916489	0.964288838573154	0.819875006726981	0.871169904592953	1.35350896650237	0.9859921380143	0.898860311495016	1.05565317926268	1.01979158983804	1.22460710901216	0.998680569124365	0.965205078129136	1.19920912986632	0.85396543050323	0.960980060939104	1.15261525121087	0.917923793022738	0.872543113029862	0.806978140297921	0.817220249371684	0.851995009070878
Gene6994	1.06500969366173	1.04468159640293	0.983652565499264	1.01620713341117	1.01180135981486	0.988742668177125	1.00732025396595	1.09689189165259	1.02627670847717	0.98156092284366	1.03783175189009	0.977138554634099	0.998532238241341	0.985705575462686	0.999704548642242	3.78148976900025	1.17150456744682	0.877239514610186	0.820858449570363	0.95408480076832	1.03382272678249	1.02924463751799	0.892955256165224	0.820173856396959	1.15418425188985	1.19227202933435	0.918163256921614	0.985786170278414	0.939540800681705	1.01222583076371	1.88504514322946	1.12928865676633	1.17582671404046	1.21173184608339	0.848551461982465	0.971539233761169	1.13162016688014	2.25705077311668	0.765742530684715	1.43872327329502	0.923087677766472	0.824911350146933	1.02730016860443	0.942118152147509	0.847372816280339	0.818744486515641	0.84423481030595	0.894362826388848	0.936907927996057
Gene10916	0.997860633508443	1.03081088882414	1.03707467903366	0.990309151354958	0.992401744940608	1.10231729339748	1.10131792356627	0.97856348885201	0.969921587942529	0.973425040095119	1.06662334656685	0.96838367428483	0.993103673428771	0.978469912215978	1.05154838073015	1.00540968001502	1.22836562793391	0.993866761100595	1.09800530287726	1.0440194866437	0.950194041772536	0.871945876802834	1.02276152276927	0.857708847633598	1.11534738067539	1.06939024020304	0.949942137328675	1.23980245670423	0.96169102489489	0.924083133424243	0.951953696087774	0.861599581797565	0.908052242428077	1.11042732924164	0.994964992605736	1.15151719240138	1.23625823665366	1.65555554335713	1.02038689418496	0.938865312415742	1.11100246655062	0.934354737141699	1.06774334255274	1.10071808142067	1.08715045010738	0.803010492001706	0.828103774682813	0.863713054027042	0.981448869184682
Gene6977	1.00326922421021	0.975472703644153	1.03084546645513	1.03187047534816	0.966653455634108	1.00269164152811	1.00531217071629	0.97564030071607	0.993175031052866	1.04411791983347	0.998177411414967	0.995530802409951	1.15261525121087	1.00138023710421	1.07116345958678	1.40578593035636	1.00710663893144	1.53400992897166	0.972644249573527	1.13346845248005	1.03187047534816	0.996802231811803	0.97032635846505	0.986772058361793	0.985533989979099	0.983282687247437	0.988334869731524	0.983412782066286	1.11786703019573	1.01324922418843	0.968486029920142	1.00118491875515	1.02538573697813	1.01451991635888	1.00494043803367	1.00070785091943	1.1317851931779	1.77521087864109	1.03514987326493	1.45892058506353	0.924528599171115	1.07583647213616	0.992276469685237	1.25176016477881	1.23746757727444	0.948748503225796	0.985266884853754	0.999091592628168	1.00236187255425
Gene12440	0.723924582198447	0.71310273438005	2.14335423112164	0.801441064375319	0.878263079004117	1.59972307777309	1.17436514903789	0.89096196306278	1.03911372193986	1.21896223862474	0.813378369171107	1.80087169893693	0.80009247132395	1.05871691563711	1.0170065269438	1.03658899566056	0.985839102009488	0.970347952639519	1.13652854663122	0.970700948286004	0.982426436907287	1.01104070146147	0.942741963026804	1.02341130654285	1.12467474553586	1.15650531495889	1.14937895733758	1.19008932140062	0.96391937965929	0.994132954272041	1.04167805476003	0.974207936286303	0.950923451134434	1.09648781659776	1.00440408459162	0.985390685060422	1.02790541180989	1.02675827898695	1.03061867429723	1.02123140020231	1.09214061292169	1.05683797717879	1.01380986624831	0.996503173796347	1.00619738623411	1.03459072642534	1.00658400396776	0.986240165039873	0.996559442655877
LZX-CL7385.Contig3-All-g	0.946361887242159	0.978194926736809	1.03161874637728	0.982513333351682	0.991998237017182	0.981315407838777	1.08672205738161	0.96838367428483	0.963854516312722	1.02733122069629	0.989655745258053	1.0241174931065	0.988866797451478	1.05272389915728	0.994982292241011	1.02872337092385	1.02568899901287	0.995567507220243	0.99395874659983	0.993884846286521	0.996210857053905	0.976176508683643	0.993891129333242	0.99039438931513	1.00745788381631	1.00259636272942	1.00124245302533	0.997561251719546	1.02453388797954	1.05504640411429	0.996192087765667	0.994375937198546	1.02233652067431	1.03796588889276	1.01791428060616	1.03336260665818	0.968742396202153	1.00291482847753	0.990851185749982	0.995090726169091	1.00521070297256	1.01163578735101	0.983313810812621	0.995467673898202	0.982211858655933	1.00304388989192	0.990622485162949	1.00929262143549	1.05719912705173
Gene15102	0.791830871725806	0.838937316350586	1.29542835133668	0.834484133277741	1.03299559242701	1.33426812881323	0.97032635846505	0.905823970289602	1.13510674220936	1.23435602192407	0.818744486515641	1.13745434854389	0.851753633417385	1.06439499187587	1.18488483608037	0.939167006475438	0.899135696555412	0.952981529085136	1.17777464606168	0.989671363060684	1.02763175826092	1.16294071673588	0.952110262532722	1.01180135981486	1.15554038140076	1.03430472972325	0.979445972511441	1.02724691886134	0.968415694240334	0.965892372015527	1.06492663137303	0.915554020406642	1.00695840180555	0.889443975272076	0.999373408889684	1.18220110281355	1.08916331924891	1.00076090351552	1.02232038830898	1.13212584611834	1.08715045010738	1.06316216805973	0.941426550612416	0.982197016225562	1.12896350160312	1.06337812656752	0.953659854835627	0.875549269980263	0.956816926511662
Gene15036	1.56169506444183	0.590974453405826	0.640712959210703	0.751523084169418	1.692695096363	5.82315209618097	7.8361633082268	0.848332305490425	2.34471783483135	0.868185419971483	1.21464015385968	0.554123331478918	5.82315209618097	0.746321336903418	0.622330375240223	0.609099485221167	0.590974453405826	0.494448370820269	0.744898690842273	0.475624323062253	0.54883268077048	0.784762143325688	0.475624323062253	0.642940718100492	1.05648256018027	1.0245922715905	1.15239957392177	1.4441140049064	1.66115339239922	1.88504514322946	0.968057619674865	1.05043470655553	1.14644783663017	1.44074489981157	2.01755964185103	1.55776780521566	0.82680569167172	0.718912942203761	0.880720063899888	0.671471941403215	1.05950134155117	0.969010538419414	1.08956110292323	0.72183378431872	0.981622342541611	1.00669241786877	0.952445908238755	0.957183868428255	0.806537534393219
Gene23041	0.983179755182589	0.983925416323241	1.10699512747487	0.992226356016266	0.990002697814706	0.980138156316179	0.990175227015907	0.958699302022177	1.02953053651767	1.02515412212155	1.06295293103352	1.02305988096017	1.00243652824656	0.989126495669259	1.04197041787691	0.978721718849209	0.978172198220823	0.94485111419617	1.01114007146604	1.06006158326696	1.0437460794507	1.00641338363305	0.924714048955575	0.94485111419617	1.06343415536118	1.07294708746475	1.02416242672206	1.10998511474024	0.975591298090134	0.975952597517348	1.08313515397815	0.912519590133789	0.988573445511009	1.05590518544104	0.969660211424627	0.97747745629311	0.983713596764509	1.00702886705808	0.993715324639027	0.9978202003772	0.969205753578773	0.984688856300188	0.978920903541396	0.993621739158252	1.01445073678561	1.04145853069027	1.04197041787691	1.03655477625712	1.03307636973156
LZX-Unigene30315-All-g	1.0778049147093	1.00269164152811	0.965660334958416	0.99273384794373	1.01741196037071	1.02345998596494	0.995191901352067	0.999290569850295	0.936363741400696	1.03231616077831	0.940822141523849	0.981427878020607	1.07213340937904	0.899135696555412	1.02884175004447	0.988486108014773	1.03679715960058	0.978584137695795	1.0498818135873	1.03860906362885	0.955975487934039	1.03811717699883	0.982972132123634	0.903610506550004	1.04145853069027	0.943319235414067	0.991849732103073	1.0175264708497	0.96425014261886	0.970812523648143	1.01127189212536	1.0274198024776	0.947307813796351	1.02613595325041	0.951953696087774	1.07511710462518	1.02721658304847	0.976764900582038	1.10163406893116	1.01372645759128	1.09331243747837	1.03794422986359	1.04154376295734	0.988703636334689	0.986352284118566	1.13652854663122	1.10688894995321	1.01347085054737	0.989742646747731
Gene16274	0.940701148280042	1.00735183420893	1.21965859305812	0.942960604440117	0.916617252308075	1.09701922464521	1.08279470735888	0.944572072606636	0.989137911934007	1.13817794212805	1.02152895870089	1.06868884693369	0.938647860681844	0.89897982533941	1.01869687476633	0.992075636195736	1.06378339312296	1.03952395438481	0.998505608352074	0.970537757844273	0.93706147161163	1.03303691856493	0.959875765255182	1.03832521411498	1.06853644357176	1.04866881437787	0.965205078129136	0.965757420505113	0.993528635029726	0.977853053856388	1.12435805250421	1.01240605086668	1.04662065312883	0.986240165039873	0.975952597517348	1.0187382726764	0.994926643308132	1.00580419161584	0.956461318306883	0.9591777539367	0.947264172283186	0.97207599880442	0.99599639690619	0.980877550725194	0.996266998314331	1.0042717310895	1.0002252059402	1.02903906161356	1.11155058311387
Gene15580	1.11193831471362	1.23225182870506	0.96391937965929	1.00805381868941	1.05596677290885	0.981203602441381	0.935628488286312	0.999142825916219	1.02532708302872	0.937346444063486	1.01396589193379	1.02112363295669	0.961276450662931	0.93264866916244	1.08594722011219	1.10955654164292	0.994434736636628	1.1391938989856	1.17258021034128	0.968486029920142	1.09440209021606	1.01625172005482	1.66845483229118	1.13104996712729	0.800556668925967	0.7682659698297	0.793273887572279	0.798646031265902	1.10543648223466	0.941843440232444	0.976715575607387	0.933943630802278	1.02600955416133	1.04141961544591	0.964063806016796	0.916789050851791	1.00779051358043	1.11232961821918	1.07420786072343	1.00675078673047	0.987146124349562	0.951212676433503	1.0001945191296	1.15797912039045	0.99692034463577	0.918081218763719	1.00372543806474	0.90535648938041	0.985566123771826
Gene19853	0.992746402228921	1.01349223428936	0.995961797706642	1.01537612622862	0.974829506346857	1.07935446871187	1.00697953508594	1.0224872950835	0.976738243174389	1.01914498871818	0.979602083604615	1.01939837376954	1.12958116846363	0.985441885493154	1.0167194247099	1.07574875713997	1.15001330207318	1.0352714861224	0.937346444063486	0.989742646747731	1.04880013646107	1.22505182373682	0.96487489921644	1.11181700564323	0.992952400395038	0.986753078238172	1.00550543428811	0.950243460338511	0.994761360071022	0.984942907086069	0.961531840986934	1.21338329768728	0.987204439250842	1.02590791930932	1.00373853164792	1.1785481652676	0.861402380647694	1.03459072642534	1.09678426216416	1.03438766274252	1.06262389212801	1.04269275907552	1.2504875749395	1.0175264708497	0.984724676791925	0.824911350146933	0.846582656173022	0.836249076334474	0.942550086258751
Gene15657	0.891840069814431	0.930947797376992	1.02957107982054	0.96051187466371	0.89726989372244	1.10242879571888	0.97204522915679	1.0061294454697	1.04356290733864	0.975789004448821	1.14750712511077	1.13247266974735	0.992521521686466	1.04861202204634	0.989733369059904	1.02333636628513	1.0178070089521	0.99765797954229	0.988908231306988	0.989051461741126	1.02019884172992	0.992149972484661	0.988431945488661	0.9933542662445	1.04965542370211	1.00064550106626	1.01542011073826	0.992372610561628	1.08557007490437	1.06434787452043	0.991136260835145	1.0552963533447	0.995635481701331	0.999614711721279	1.00929262143549	1.02113604903648	0.990507076724307	1.00619738623411	1.01195508987708	0.963826989636165	0.96137311813033	0.982594251071417	1.00397121265698	0.99411527351676	0.987502591037145	1.01582964082462	1.05353414573973	1.05490668021378	1.27671801460215
Gene15971	0.956547461201981	1.06617638611993	0.952927479448954	1.15863396483496	1.05237151109681	0.97809291875982	0.955889607807753	1.06989079853976	1.00839429548985	0.96394909611922	1.07271020826965	0.973425040095119	0.976523850385646	1.04031587753242	1.02819964490218	1.00067412121332	0.989860735027682	1.11344250442971	1.55961130875532	0.998257068796398	0.991035652050975	1.09947706668074	1.00467755443684	1.02430384294072	1.16728250739353	0.910984250399726	0.879012712539868	0.940958144173351	0.980831907931136	0.930947797376992	1.24792874202385	0.975088445937003	1.01995903877746	1.03010916570001	0.992567448880616	0.902359684916354	0.997895602597515	0.988847227157592	1.10009438569341	1.16872813241765	1.0150985992227	1.03003476522248	0.895866362954097	1.10597804147697	1.1988912698167	1.02779158167053	1.22836562793391	0.841737133961042	0.944186674339684
Gene11464	1.03611226831184	1.04329891593626	1.04866881437787	0.989368313925418	0.956158702204404	0.988461895193766	0.986528978055979	1.02253194208184	0.976862296867009	1.01931476882735	1.10969276024021	1.01946183528266	0.998373542427997	0.985544437313934	1.3992181883685	1.02924463751799	1.07893022530396	0.987247063951898	1.34638875542289	1.05004863031825	0.970537757844273	1.02872337092385	1.02613595325041	1.05520828095296	0.944070756152038	0.985544437313934	0.936650723781324	0.910984250399726	0.974370544842185	0.989203797732408	1.05820764579179	1.04293137417779	0.975748749856647	0.972673670604525	0.977780443516815	0.980920983761587	1.03648025934564	1.01351523366962	1.04244422208878	0.985823330092429	1.00130401422264	1.04064383666016	1.02675827898695	0.99712304087186	1.03382272678249	0.988573445511009	0.992008483137875	0.987416727562854	1.20642550653997
Gene19033	0.967350427535425	1.36048384970121	1.03003476522248	0.957183868428255	4.31720222662399	1.14890166417377	0.910750666854901	1.72965832708856	1.09331243747837	0.935264003839266	0.909239059587567	0.989724091372077	0.992578941197069	2.11552859233971	0.845636429782252	0.88149865115356	0.915942447485818	1.25324598937079	1.08245460633963	1.06181160075651	0.932197086329894	6.08128454337305	1.15597633788469	4.26575182447374	0.84311020417367	0.802677181855413	0.826520099975799	0.806537534393219	1.04908792647987	1.46903419103552	0.849084959683134	1.09517355211112	1.24274702018791	0.987519618188375	1.06853644357176	0.860750520804029	0.953659854835627	0.98692321954737	0.975060242471623	1.30254396713813	2.63857001423396	1.42510453835177	1.91722693395559	1.0138727991974	1.0128448394036	0.978469912215978	0.98907381320355	0.987483099958247	1.05922185717172
Gene16294	1.08693642020461	1.15777086286152	0.871945876802834	0.889989772160673	1.22153240085792	1.00465607249239	0.87416887279687	1.25448521829321	0.885530652348653	0.759042105421276	1.03828898195626	0.989621408885088	0.897829578896294	1.26315537993039	1.26066434337163	0.905031595729682	0.893539696002565	0.927610010553698	1.07739013893928	0.882339722592558	0.985021590073065	1.16680927565786	1.5753620899918	1.08029661336616	0.952927479448954	1.21691829964603	1.27498689604891	1.10635655060527	0.744194372468029	0.805025619472676	1.02117714580712	1.14020990544689	0.847372816280339	1.02254971776485	0.797849197507247	0.980998204418344	1.19954316519605	0.858955115250644	0.990214390784322	0.877752451596215	1.03955255371443	2.37793401189026	1.03620812023975	0.947779152685189	0.855470823373453	1.05146376874408	0.971590610356904	0.88711108582566	0.879177433490912
Gene1454	1.03952395438481	1.03003476522248	0.969830834574808	1.29183238364523	1.08289262491346	1.15737496290996	0.980899935047685	1.14401072793135	0.95501686387376	0.956112891283333	0.979198381824899	1.17713913357074	0.983031700886894	0.96391937965929	0.921338269715234	0.988810104722976	0.92530419247473	0.996482539513332	1.01135488982278	0.986335860819751	1.00221784201298	0.878771459484857	0.891521608013638	1.04183190593476	0.928074174026627	0.948388077189332	1.06014619836498	1.04712757737217	1.01659937093792	0.940220539046242	1.06774334255274	1.41514445541476	1.42416478109145	1.01343115598933	0.997386912499063	1.14956416288218	0.841252040445961	1.00641338363305	0.809314921366704	1.12928865676633	0.99646832999425	0.855956898596703	1.06955194641048	0.895495005830531	0.860954697491114	0.750847767671522	0.818264920937712	1.16472539887633	0.902705868417412
Gene13273	0.951563747818938	0.986142218009021	0.960431320049527	1.08012094024131	0.951528664864603	1.16654853684313	1.37364179279819	1.03712715885317	1.06168025255555	0.96101670521397	0.984559139133111	0.956886962053374	0.985964877529399	1.04977272376408	0.814893910521676	2.23779633991533	0.88711108582566	0.813378369171107	1.29062796619076	1.02945510722552	0.730500889071926	0.981879137187667	1.09713237115579	0.770149776941017	1.00355533234883	0.798303525316871	1.10291884150024	0.694228034073891	2.51553477980161	1.60455620015133	1.31560759388415	0.668428383432289	2.39979185909924	0.666474385385658	0.786471416345525	1.28811170514294	0.759042105421276	0.714177832919744	0.78929427154146	1.01054848342709	1.10402112923135	2.07398546925879	0.722939278576716	0.720012309734848	1.12389655246813	1.17303562116887	3.99936407993295	1.79424100583094	1.75930077104522
Gene11830	0.957444613535071	1.11193831471362	0.914856836065135	0.98871900653247	1.170283788355	1.01043389959493	0.993575113146429	1.10326565427112	0.947559851009375	0.904910280642996	0.960242716089341	1.14708805889221	1.40662464821594	1.09581218187931	0.988952993801972	2.04441669202333	1.993067211431	1.02642558436164	0.939167006475438	0.939275772353531	0.973862327023942	0.902825728251754	1.00669241786877	1.00858510757582	0.968945837071085	0.996192087765667	0.962451290753208	0.945453034908302	1.28109413789135	1.24309720843474	1.0149249435897	1.60189312221797	1.81609476019112	0.935791519538501	1.00709123667144	0.983031700886894	0.973862327023942	0.988916190595876	1.07085656261348	1.03627056889916	0.961137948587603	1.14094515039924	1.0234857142216	1.02556013095092	0.91262767583286	1.08389256707056	1.04269275907552	1.05190351591734	1.00036590501845
Gene9719	1.13143332780493	1.34259089054518	0.954315335730973	0.983631458800819	1.0992402148976	0.962789666231043	0.960856121997975	1.02036195483824	2.2683702728143	1.13530358832408	1.04244422208878	0.947905033778259	0.980066744796465	0.959549610634735	0.994982292241011	1.03096617111439	1.02568899901287	1.0317909492052	1.22990753530222	1.95918755648271	2.31527183199788	0.976176508683643	1.04679724046156	0.967857596622297	1.00745788381631	0.991208197095594	1.00124245302533	0.997561251719546	1.02453388797954	1.05504640411429	0.996192087765667	1.06946591355506	1.53564514023629	1.00721737615586	1.01791428060616	1.03336260665818	0.988190925168329	1.01737791832259	0.981966671283803	1.31911509648143	0.980411333927141	1.04839267223523	0.986945901249697	1.00081100025208	1.04755519297985	0.992114341242431	1.00670770234032	0.999216374176983	1.11428003354034
Gene19365	1.08071489709139	1.02490405490664	1.08925679871028	0.945601570577935	1.00737318382077	1.04141961544591	0.979099248254341	1.16090458506524	0.948640372846347	0.985287655121299	1.07090131174142	0.947307813796351	0.945723449766498	0.909446440727392	1.60189312221797	0.971842351318681	0.954040844831314	1.33701373567513	1.07420786072343	1.42753006057697	0.851552116481965	0.992023915948757	0.971680790962087	1.09496239219946	0.911295734524871	0.905581279977856	1.12524753149013	1.13614560498336	0.99140633450414	1.12740983930639	0.938929610755161	1.20970427228471	1.80494120408725	0.989317018680284	0.975088445937003	0.9711023790413	1.13481871816422	1.08625731543366	0.851995009070878	1.15001330207318	0.944747425944118	1.01404104507353	1.01351523366962	1.5554871919508	1.05839737035549	0.65396908395028	0.609099485221167	0.65396908395028	0.710740551401407
Gene13692	0.985786170278414	2.2127783508635	1.11276007121806	1.00314599532921	1.18365742291268	0.966386642489242	0.988573445511009	0.956434919522541	1.0280348067074	1.02276152276927	1.06063724499115	1.28763028145894	1.00065803031234	0.987866241009834	1.0337202887111	1.32860721616764	0.990874737151795	2.11552859233971	1.05064167509317	4.31720222662399	1.08170710725426	1.39472453538066	1.0777326303915	2.2127783508635	0.94117708201015	0.935264003839266	0.922757140812803	0.91713825846957	1.01573371800229	0.96425014261886	0.948640372846347	0.998311503514664	0.951953696087774	1.04293137417779	0.972737462156372	0.993943042504295	0.977912780850382	1.25787166759526	0.970058849655189	2.1965724752248	1.28471313308406	1.4441140049064	2.23779633991533	1.0778049147093	3.46364347402458	1.02606625980453	0.971072380956885	0.982319462979573	1.02544810089295
Gene17900	0.994785694073477	1.16872813241765	1.03124222056909	1.00903649764882	1.01131601488003	1.03616048136645	1.01120537148764	0.980078988675977	0.995908835874579	1.00607672538772	1.04736826951866	1.04054263336899	1.02985894390592	1.00513386928992	0.994982292241011	1.07622540266785	1.05215882706342	1.4615880551856	0.99395874659983	1.28811170514294	1.29062796619076	0.976176508683643	1.16508803893548	0.967857596622297	1.00745788381631	0.991208197095594	1.00124245302533	0.997561251719546	1.08987678045393	1.01987442157745	0.996192087765667	1.00312854387673	1.03207337229508	1.00721737615586	1.01791428060616	1.03336260665818	0.96968753822744	1.00704639567963	1.01958488709417	1.46903419103552	0.985696486947148	1.12291296519261	0.953443250570291	0.98775576214605	1.14620792114118	0.96399607405913	0.972593541207204	0.972992947703843	1.03729107110882
Gene11102	1.01829327205444	1.13004040164773	0.980556715025345	1.17279188980224	1.02183172505242	0.978008625688184	1.04407409885216	0.993730721669073	0.979062503000692	0.983610159599342	0.982066036703322	1.02167915266989	1.0007460255437	0.987935070416518	0.994982292241011	1.01630798606346	1.02568899901287	0.983814072490105	0.99395874659983	0.993884846286521	0.996210857053905	0.976176508683643	0.993891129333242	0.967857596622297	1.01990763493735	0.991208197095594	1.00124245302533	0.997561251719546	1.02453388797954	1.01987442157745	0.996192087765667	0.994375937198546	1.00149841996671	1.00721737615586	1.01791428060616	1.03336260665818	0.998680569124365	1.02515412212155	1.02887374753114	1.0868326425879	1.01430956228706	1.00718381050998	0.967857596622297	1.02733122069629	1.00057784287154	0.977802064539591	0.993528635029726	1.00061227592723	1.15816552413779
Gene17274	1.7192980433694	1.05278113753038	0.992205739910421	1.78778507533029	1.03451803630564	0.979752085687149	0.990246939738329	1.03299559242701	0.980998204418344	1.02502563024894	0.991096786186577	0.925848399321982	0.963183925313271	1.38819987715181	0.946715014073964	0.991804002309777	0.991053474149335	1.49667559508234	1.036628100367	2.84337831994249	1.02878237470347	1.03205428152054	0.984647891325796	1.03944209023414	0.98618540717352	1.02532708302872	0.965136811225258	0.978626361191917	1.13436687194245	0.993397341874657	1.00670770234032	0.974534321026214	1.01364017001163	1.0275961207732	0.976872137345208	0.989224044512293	0.993452827022636	1.00349285988127	0.942374256601157	1.38819987715181	0.921232662972224	1.03451803630564	1.01589518570504	1.14205402281122	1.01892809187276	1.29911038082243	1.26535900881629	0.943885817201732	1.00262280525404
Gene12551	0.983449450643266	2.90996786783122	1.01694430635994	1.238170849327	0.884631001212252	0.957282701693371	0.933493283155794	1.07234169752252	1.01327494485579	1.07335313512484	1.22033336080577	0.99118752787423	0.950776132235186	0.917514673335061	0.972543586823225	1.00337203275667	1.0753970144632	2.95467105087966	1.20012374447179	2.04441669202333	1.89433830676872	0.934064332972523	1.05050118833276	0.96227767695639	1.01134428308664	0.965068040555889	0.987951039759253	0.986206136827667	1.064631385516	1.03533253356255	1.02081487372531	1.14620792114118	0.990070614532274	0.983891689384969	1.0091890575091	1.00231479963983	0.976450336099502	0.999692419389372	0.98907381320355	2.46800899083892	0.95515334610068	0.902921190538868	1.05032191320281	0.956589798318156	1.41918860837853	0.96394909611922	1.01962120032845	0.967885945336695	1.02270786398243
Gene6578	1.04454851873058	1.02901471316797	0.973744706049679	1.03955255371443	1.00589905510697	0.944453841691218	1.03076699336743	0.949830970191599	1.05434316354606	0.970137994934577	0.99762299426817	1.17150456744682	0.97982800665827	0.959320851476415	0.909133436177371	0.96137311813033	0.955295107621902	1.00697953508594	1.14600903447184	1.00785866567732	0.884330722104161	0.989993739294189	0.860954697491114	0.914380467087291	1.02747690179282	1.09134447224361	1.064631385516	1.05128540986737	0.89897982533941	1.11716942645134	1.05434316354606	1.03289794895007	0.991449859833699	0.931854031174072	0.886458126975434	0.917065809499611	0.968879414295155	1.11248111390966	0.998295452174255	1.21464015385968	1.13419323675805	0.956642116321013	1.28296035549667	1.10660191820898	1.08270787292377	0.953691071053657	0.960355260357909	1.01189271195716	1.04998259619142
Gene5192	1.02840579271709	1.29911038082243	1.00146706389774	1.19315090653493	1.01224349501389	0.992029320811746	1.01791428060616	0.985224272737794	1.00029460878064	1.01225522676628	1.67451633722464	1.00391133190724	1.04238318961121	1.01142435300799	0.994982292241011	1.01630798606346	1.02568899901287	1.12001220420422	0.99395874659983	1.13687127426783	0.996210857053905	0.976176508683643	1.34567569481402	0.994555255561248	1.01990763493735	0.991208197095594	1.00124245302533	0.997561251719546	1.02453388797954	1.01987442157745	0.996192087765667	1.00312854387673	1.03207337229508	1.00721737615586	1.01791428060616	1.03336260665818	0.958622148311255	1.03687373520581	0.99427381556102	1.81952344893939	1.42416478109145	1.72965832708856	2.12871756655424	1.00117124524057	2.32335731874204	1.0280348067074	0.9933542662445	0.986772058361793	1.05490668021378
Gene14778	0.990758476499327	1.12821987594595	1.00559119391265	1.00756461623136	1.02260273161456	1.01581835431959	1.00308082500515	1.01731108646073	0.991842174184065	0.998714273468028	1.08370101812306	1.06971335995716	1.01997318145244	0.999856496139883	0.987441333786475	1.01296576670618	1.21173184608339	1.22353622652285	1.02329526771471	1.36760798880637	1.47906777722864	0.96173628750315	1.25274252224666	0.991616272720124	0.997615487395842	0.998803674734616	0.996573564494492	0.989437309928314	1.01195508987708	1.02818232307645	0.988327655201781	1.0150985992227	0.993363870632812	1.04779497079237	1.00527201487394	1.01744799078912	0.987572422857816	1.03775608143293	0.980940494427719	1.51941037096392	0.994796740461279	1.29591896179712	1.01091077021047	0.999581581135333	1.0116558582769	0.990978590545916	1.00561936287385	0.998091704183523	1.10931794514044
Gene10148	1.01738949524674	1.02890999749749	1.09517355211112	0.987012967637248	0.958747493842121	1.00102716190338	0.962715739648709	1.09413735297762	0.94659518284871	0.961137948587603	0.97243615342123	1.14240304227062	0.996974755845035	1.09535483166864	0.758438075622078	0.913185452750516	0.848551461982465	0.879012712539868	0.754185935519533	1.17746741878432	0.939275772353531	0.700459481868957	0.92037029493387	0.812078736502449	2.1965724752248	1.993067211431	2.04441669202333	1.41827058335508	1.09625073597795	1.66115339239922	1.51094585031649	1.19289426066015	0.950494466840605	1.1359668374039	1.24143184010379	0.765117015548352	0.963183925313271	0.966259955354108	0.997032368491151	1.09496239219946	1.58141783030129	1.10131792356627	1.24355665908486	0.947905033778259	1.08527644147591	1.03707467903366	0.942550086258751	1.24194063851797	1.00044565728967
Gene17247	1.0023966652692	1.15286851187558	1.03168952815008	1.00323381145684	1.09156496258748	0.965660334958416	0.976764900582038	1.04269275907552	0.938101567159936	0.953825451281128	1.36048384970121	0.934540028455599	0.970153404399494	1.56835660789871	0.994982292241011	1.05814265186485	1.02568899901287	1.120308802069	0.99395874659983	1.0575239869487	1.07014982670307	1.00103351359766	0.993891129333242	0.992905113274196	1.00745788381631	0.991208197095594	1.01124426637515	0.997561251719546	1.02453388797954	1.04054263336899	0.996192087765667	0.994375937198546	1.03907605480825	1.00721737615586	1.01791428060616	1.03336260665818	0.962410546786281	0.999459210151274	0.994009930714398	1.04489399999354	1.03630944271033	1.0159667133644	1.01074034256281	0.992232222898633	1.00764694073151	0.979513831650508	0.993228572716926	1.01161730967671	1.06249721735446
Gene8703	0.947307813796351	1.1020930366246	0.966129300691877	1.03905195636077	1.00046315094919	0.955476016667756	0.985878945102709	1.0207393490802	0.9597479107646	1.05359534065776	1.06378339312296	0.992828446123806	0.98617755123274	1.04998259619142	1.63486286460922	2.13610145618781	1.06529057162154	1.54222220747278	0.945222453802764	1.02639330438547	5.82315209618097	0.925034698268021	2.23779633991533	0.984559139133111	0.965035665252022	0.969230883679878	0.978157665682567	0.955717489989986	1.00115410632231	1.00627411772124	0.975492928180897	0.960158987779913	1.03136824491003	0.967453610107044	1.0355067029066	1.05756449367274	1.01544863324946	0.977500764562146	1.04557470655118	1.88504514322946	1.00365810976799	1.14329979461747	1.23071216866888	1.19828345306615	2.07398546925879	0.902226315744273	0.911393190110561	0.999692419389372	0.991391923591212
Gene7774	1.0369160183492	1.01930005417729	1.02492709329987	0.996327043338092	0.956505286488513	1.00580419161584	0.986677468803784	1.02264588067671	1.02625365073	0.981448869184682	0.979793926835478	1.01962120032845	0.998479342700204	0.985660362774239	1.00575145853886	1.02308558891769	1.01389006078544	2.01755964185103	0.97745816976897	1.3636283519018	0.981821992459913	0.992606635527704	1.03627056889916	1.01889902460602	1.00078008502277	0.969627740469993	0.990324220610817	0.992450420854346	1.06909150663781	1.06549219070037	1.00726530849615	0.983713596764509	1.04390522184515	0.987430744475102	0.99435226066056	1.00501917318193	0.969561930596699	1.02157413232754	0.981332897520771	1.25559943649578	1.10305531508985	0.975416998564159	0.984110370163211	0.991449859833699	1.08616970575989	1.0034325911123	1.00288169674413	1.00993790170598	1.0973592563755
Gene8760	0.937346444063486	1.16627089037242	0.967992647106675	0.997096304104967	0.951100604827238	1.00244400720294	0.968813270235189	0.994555255561248	1.01364017001163	1.04729167370875	1.05961778066886	1.03014929600403	0.984426428513936	0.966023630179563	1.05553321515861	0.998207058282117	1.17436514903789	1.01488207502711	2.98838809464809	1.04380891691968	1.00873181547987	1.04178593021256	1.0950845088526	1.02784727261981	0.989705695305354	0.961770091336217	0.982365425500074	0.98195662063538	0.996759610234266	1.00620757532789	1.00132202953362	0.989860735027682	0.976826655306706	1.00117124524057	1.03257236722074	0.999872679470299	1.01099837372239	1.02314528336202	1.04102797145093	1.82812192479775	0.998020711563382	1.9434113717017	1.0198461306293	1.03205428152054	1.94955304732329	0.957851509781133	0.9533542351178	0.993902528710774	1.01600507909352
Gene18203	1.03704382243513	1.07327833338917	1.09449825520638	0.981668128120219	1.03032386614343	1.1597164666727	1.09134447224361	1.21432201866409	0.959623920679464	0.98300842389602	0.961186544557526	0.957183868428255	0.986048878437124	0.968415694240334	0.977386553919282	0.986206136827667	0.987282330002001	0.938506225661078	0.923157750344446	0.922219906195272	0.958824667721153	1.01077320794385	1.03010916570001	1.03382272678249	1.07011063524518	0.978325576823095	1.07439084495648	0.960711954239235	0.986556416500401	1.07926840079061	1.02369776464914	0.975927490632645	1.01515205098859	1.0901850285169	1.14146663778823	1.05767151738513	1.01947395552879	0.841003684941519	1.00578679628087	0.842231458407623	0.987866241009834	0.970596177734314	1.09402083295442	0.84993065687092	0.961836283439301	1.12496272003836	1.07935446871187	1.15303623901773	0.970421995018339
Gene15574	0.991383068730738	1.13970081527858	0.971620328073787	0.958437482568433	1.28234675262951	1.01347085054737	1.02600955416133	1.26909891739177	1.10402112923135	0.924714048955575	0.899880336569758	0.980190381228133	1.00049838817921	1.81952344893939	0.986528978055979	0.980706875233068	0.983787882741683	4.92549378719856	0.998910031270087	2.43599307735049	1.02017031844793	1.01517992075553	1.8122829006525	1.06276076558481	1.02505484529997	0.965786270209924	0.976764900582038	0.957782094871202	1.0993669328135	0.987316615279779	0.950304828965945	3.12419757839501	1.03235465636253	0.976919377778325	0.994035807797448	0.977893674485801	0.879177433490912	0.904184120053465	0.987986327287115	1.29118962190088	1.1785481652676	0.982850631193136	1.1047334405638	0.912122659905436	1.70697018753603	1.04078209751365	1.13530358832408	1.01331845730162	0.974670355336697
Gene11912	0.989705695305354	0.989044386926427	0.998600252010072	0.987451923097849	0.992246146104994	1.00980636665556	0.994122461913034	1.00795644778413	1.05695360103966	0.974094091048039	1.01356529505396	0.9838728024864	0.981510680219163	1.04472946268371	1.00511613045511	0.994434736636628	1.00267813680516	1.00460678746674	0.940701148280042	0.999035284522195	0.975562048858398	1.03996590326623	0.969858505892592	1.00214606907523	1.00314599532921	1.12216331384416	0.964093556490598	0.98800364868573	0.977912780850382	1.09027762262831	1.00112310514598	1.08704674011277	1.03620812023975	0.938929610755161	0.977355553292851	1.15697304763076	0.936709841820248	0.997670388806392	1.02081487372531	1.00295048383482	1.0187382726764	0.993587182973324	0.949995563798863	1.22505182373682	1.76587199799842	1.03147982566529	1.10316964134495	1.10660191820898	1.01187646568491
Gene18469	0.983420841453094	0.939540800681705	1.02219019339941	1.20470314174531	1.02257638795789	1.02894237870573	1.03210666830316	1.07483011101808	0.982049704987351	0.988059407465237	0.98555528054288	1.02480265358499	1.00475708117949	0.990914030024583	0.986889417351821	0.999255600227266	0.990452455042863	1.02984536127526	0.998933819642147	1.04514454297089	0.965721632250719	0.996071117987348	1.00115410632231	1.01738949524674	0.987572422857816	1.01226695851867	1.07027861582413	1.00714526715624	0.990948523262712	0.992567448880616	1.05167141984372	0.971171594282006	1.01428370839277	0.945557169846281	0.957011130937043	0.978077524370913	0.939921767268052	0.99324502108288	0.9663371136155	0.990758476499327	0.99342390052046	0.984502316939914	1.02003237849779	1.06027870766472	1.00946176335256	1.17055522980493	1.10141947247968	1.06508462929528	1.02660291231548
Gene11865	0.96425014261886	1.04821196008192	0.973260345612274	0.999678103804288	1.02616223349496	0.999848640700597	0.933688122294955	0.922834595243338	1.02270786398243	1.0668357418271	0.940098333891537	1.01807224112718	0.959832289786131	1.03042268826113	1.00755697847615	0.995252019491562	1.21375615035654	2.60316652935561	5.33453336344379	3.38735513980274	1.03021011876947	1.16161504829807	1.00170491453373	0.917923793022738	0.983154260185414	0.965412545273185	0.976052221923775	1.02623057913917	0.990801888335256	1.00863147068766	0.950494466840605	0.959074160174522	1.01054848342709	1.01979158983804	0.991023293511964	0.994375937198546	0.966567491100301	1.00527201487394	1.26909891739177	1.10982181354801	1.06508462929528	1.02230150794436	1.02711196361402	1.24451440549995	0.995530802409951	0.970812523648143	1.00259636272942	1.05460083333116	1.00486781145261
Gene8458	0.923643409049003	1.0027301233073	1.03187047534816	0.980170567044802	0.947605617533163	1.08370101812306	0.996105087639728	1.06500969366173	1.02194443453295	0.938367742271593	1.14600903447184	1.1053282042308	0.972617730203344	0.949621194063791	0.970294696728846	0.977641415834587	0.981579971837742	1.01720574858416	1.24019792648425	1.19461309332227	1.05565317926268	0.925508469641864	0.979306648481426	0.991142208979121	1.10094624088313	1.07644518077703	1.04123304830484	1.12510674539124	0.962451290753208	0.974583890620591	0.931357546715786	1.03104456792565	1.14277622161496	0.926890190758673	0.993891129333242	0.971680790962087	0.840352536903657	0.880720063899888	0.898094227300967	1.20882149538529	0.835450731613391	0.841003684941519	0.858955115250644	0.912992761189073	1.81609476019112	1.05490668021378	1.04210508626699	1.23555226715296	0.963894802474546
Gene15693	1.69856529388578	1.13873070608764	0.90785774777143	1.56649501693758	0.922757140812803	0.934936178787667	1.13614560498336	1.00248484772804	1.06639505493214	0.926160809117225	1.270851905293	0.914471970223183	0.956731807809049	0.926081114959287	1.35109240905348	1.0734529093305	1.00716757777876	0.996222670298393	1.09822671119185	1.66115339239922	1.02826294451927	0.947068752309839	1.01333020194595	0.958040705366119	0.99646832999425	1.0001741296372	0.993559173799129	1.004512501746	1.00362202617898	1.01048811470137	1.02625365073	1.01995903877746	0.986475133798232	0.99039438931513	1.00754169676854	1.00768806946836	0.984603256432641	1.00321319888388	0.986032132135127	1.02019884172992	1.00291482847753	1.00044565728967	0.991816410166042	1.00766115646447	1.26218851682959	0.971842351318681	1.0126551377926	1.00055913220367	1.04755519297985
Gene11792	0.942052915562189	1.25559943649578	0.996493770183435	1.08378368215431	0.985896498527792	1.02872337092385	0.949147858623722	1.20072685596888	0.932044062244233	1.11844480276131	0.917514673335061	1.12235205860571	0.984942907086069	0.896023305637485	1.02847486607674	1.00184075630247	1.00594501419931	0.994101324177391	6.78661966038336	0.972700950963106	1.00873181547987	1.32722934794307	1.00846365847315	1.0007460255437	0.98470720607477	0.970537757844273	0.989796000533637	1.01876021780388	0.996759610234266	0.99689973047159	1.00132202953362	1.01425325831258	0.986403259508609	1.00117124524057	0.994888524054225	1.10913613000335	0.992085051857359	1.24748557430898	0.989022865627138	0.970902938061248	0.973999171138214	0.989317018680284	0.999704548642242	1.04047793638162	1.00216459253853	1.00042931289629	0.994897875705414	0.994635392868351	1.03885090743476
Gene4377	1.25176016477881	1.40765213172447	0.784762143325688	1.61133636675209	1.65055338610998	0.821640028919253	0.862636484943191	0.825219887969853	1.01370764757457	0.887630663246269	1.15303623901773	0.791830871725806	2.12165583742484	0.982631998662432	1.42510453835177	1.15697304763076	1.00226766497253	1.13033488096968	1.86720750603651	1.00269164152811	1.36760798880637	1.89433830676872	1.03286304336383	1.30737365886369	0.87211650149117	0.892326814938287	0.878435632579275	0.865033647477232	1.07949871966816	0.925755156965163	0.786043385300228	0.899880336569758	1.23666980065342	0.922382153475601	0.916121659484896	0.912709000486214	2.0802998096167	1.55961130875532	1.80087169893693	1.17130784284407	1.18488483608037	0.914936843521254	1.02289273115869	1.76955437349614	1.63184836015437	1.05762100286622	0.951100604827238	0.803817964545397	0.936291791851754
Gene10173	0.699153495816725	6.08128454337305	1.0993669328135	0.879979392220736	1.01568746373035	0.748957510619186	0.859989583524603	1.04644197208758	1.03143455441807	0.818264920937712	0.976689278005136	0.839170619674587	1.59350759828508	1.15086897452892	1.08997716883109	0.890669643577922	0.89726989372244	1.22274234257191	1.17130784284407	0.848057278346668	1.30055903537283	1.064631385516	1.1535320980414	1.10811351153265	1.15286851187558	0.932197086329894	1.24792874202385	1.04861202204634	0.971137053181837	0.747205789932669	0.857708847633598	1.10486211483857	0.91971781423023	0.640712959210703	0.692969238106866	0.860954697491114	1.34638875542289	1.0658418650606	1.05184360846685	1.09581218187931	1.43290843954956	1.24233955767534	1.54852353135166	0.942696902326248	1.29981966295202	0.924528599171115	0.914471970223183	1.12106441441073	0.923157750344446
Gene18891	0.970787161872255	0.929677718350735	0.982486290450503	0.997561251719546	0.959684239156171	1.14346314216555	1.08351141076522	1.11893241795811	1.08012094024131	0.982866584185383	1.01994533296794	0.978790286110998	1.13193575909152	1.8812083122542	0.994982292241011	1.02618046158777	1.02568899901287	0.991334581766814	0.99395874659983	0.993884846286521	0.996210857053905	0.976176508683643	1.01987442157745	0.967857596622297	1.01990763493735	0.991208197095594	1.00124245302533	1.01626525868672	1.02453388797954	1.01987442157745	0.996192087765667	0.994375937198546	1.00149841996671	1.03796588889276	1.01791428060616	1.03336260665818	1.00968734510503	0.990471465666197	1.00128391064661	0.974370544842185	0.993518545260514	1.10152483866581	1.03259699841895	0.988751229746666	1.02984536127526	0.999581581135333	0.989920115655075	1.0517999302784	1.01680797749872
Gene6328	0.895105312301158	2.34471783483135	0.944916803238823	1.94955304732329	1.05501747398256	1.13276590282846	0.96101670521397	1.982247931392	1.06955194641048	0.733319097746714	0.956072283222452	0.907475492876302	1.0912448806344	0.937124941677186	0.671471941403215	0.844789185150887	0.905253299911257	0.888474543856692	1.08745547010083	0.866188884888434	1.12268237053847	1.46302724704181	1.4735828148588	1.36970125780473	1.29118962190088	0.81959133526631	2.28705295730323	1.17410091663315	0.898630243020482	0.911167525575857	0.629008338991143	1.02570255448319	0.754185935519533	1.74726692789387	1.46448455490493	0.997269440366413	0.825500055689882	0.868570737657873	1.14852932297719	1.84457438632017	1.01236034703767	1.68776919078326	0.823258745985291	0.918699489634791	0.846833388899442	1.15532803467081	1.1898468864534	1.27619339323021	0.90072092869854
Gene6739	0.96971854758303	0.98470720607477	1.01370764757457	1.0353039036959	0.993175031052866	1.00536557713676	1.00580419161584	0.992460160564481	0.976450336099502	0.981015736650172	0.979081596735176	1.01914498871818	0.997973359968174	0.985102763277102	0.994982292241011	1.03856841936902	1.05215882706342	0.991334581766814	0.99395874659983	0.993884846286521	0.996210857053905	0.976176508683643	0.993891129333242	0.967857596622297	1.01990763493735	1.00259636272942	1.01815918950005	1.01626525868672	1.02453388797954	1.01987442157745	0.996192087765667	0.994375937198546	1.00149841996671	1.00721737615586	1.01791428060616	1.03336260665818	0.989387236008458	1.01023200303772	1.01644520755299	0.98853726954593	0.983256113348886	1.00255288919703	0.989929173871438	1.00336367755189	0.993476993780757	0.994340771257	0.996445415181698	1.00243652824656	1.24194063851797
Gene19292	1.01501302011303	1.16520616834159	0.97434795222123	1.03717832500277	1.29542835133668	1.04064383666016	1.00124245302533	1.29298137674489	0.974021367194367	0.978426712621761	0.97680653243492	0.973691439282201	0.995833708034484	1.06194507405364	1.01099837372239	0.999238434147592	0.996843698850002	1.18721203129261	1.43872327329502	1.10587520432632	0.971842351318681	1.14620792114118	1.31493222255078	1.19857402951143	0.990452455042863	0.95408480076832	0.979099248254341	0.972960389792873	0.993175031052866	1.12680237534836	1.01139840880941	0.998915199431576	0.995218983595413	0.973234481180419	1.03324418139162	0.996284676718913	1.21762292897264	1.14165914998166	1.03104456792565	1.0216503068612	0.928849871910198	1.06662334656685	0.992490955385322	1.25448521829321	1.17884072029082	0.947517481704612	0.97434795222123	0.978887440882918	1.00107395186079
Gene9318	1.38819987715181	1.20915950661909	0.839455711950042	0.951475825476705	1.12354710580889	0.803430001616899	0.747205789932669	1.45503857233632	0.714177832919744	0.969173435058833	1.06194507405364	1.07755017444844	0.934737799460123	1.28358011301586	1.10450319815663	1.11716942645134	1.06995968750628	1.04582324375009	1.00881341198682	0.955889607807753	1.04061174067076	1.33701373567513	1.07483011101808	1.47800695054159	0.978920903541396	0.99435226066056	0.960980060939104	0.957596231101515	0.986855429235023	0.99118752787423	0.992347521815071	0.973970836267417	0.976422761752811	1.03375580591233	0.98004298545072	0.991230498455542	1.11232961821918	1.3754306030828	1.12915820556347	1.19461309332227	0.994773814785773	1.03655477625712	0.997707339135101	1.52981321113396	1.04480980771284	0.952693402992217	0.943951709131034	0.963183925313271	1.00355533234883
Gene1082	0.967596721232733	1.04598288825773	1.02294068135962	1.0050768749442	1.01139840880941	1.03852652978947	0.980468539402987	1.06529057162154	1.00607672538772	0.938506225661078	0.941111539640077	1.07635298964941	0.972700950963106	0.949830970191599	0.994982292241011	1.02618046158777	1.02568899901287	1.02731569465036	0.99395874659983	0.993884846286521	1.02174301498307	0.993605670744421	1.01987442157745	0.983047083995881	1.04309524182272	1.00259636272942	1.01124426637515	1.04138935617648	1.02453388797954	1.01987442157745	0.996192087765667	0.994375937198546	1.00149841996671	1.00721737615586	1.01791428060616	1.03336260665818	0.981061191734406	1.01023200303772	1.01965357003038	0.993781051632746	0.983256113348886	0.987587954847264	0.989929173871438	1.00336367755189	0.993476993780757	1.00842037160019	1.00336367755189	1.00243652824656	1.30178811581062
Gene8540	1.01678965889574	1.08527644147591	0.988409814501583	0.975972481979173	1.03315644923031	1.2193581183622	1.07185209648268	1.03442733892503	0.956374432458694	0.957782094871202	0.957813519050456	0.953691071053657	0.983940736963795	1.04712757737217	0.980940494427719	0.988900272018101	0.996429673604459	1.01799778860112	0.943951709131034	1.00048140285301	1.00929262143549	0.941111539640077	1.01018107067609	0.986169695291959	1.02721658304847	1.0096107420415	0.992246146104994	1.06302415762668	0.979730291276897	0.994089805721095	1.02107499280727	0.950243460338511	1.01204264639396	0.965305791821491	1.03766491979278	0.985306421213378	0.9350134839017	0.985084863475398	0.988600818450378	1.57011266962675	1.01393363768423	0.981599582588578	1.16182026955258	1.10117074028625	1.3964544838375	0.950776132235186	0.972141105535947	0.997045773964828	1.01364017001163
Gene13984	1.03338256236987	0.9982270935966	0.972737462156372	1.00177011381506	0.989446495211767	1.19920912986632	0.980592339363524	1.00380070603074	0.970596177734314	0.995908835874579	1.16016580224389	0.969376469537134	1.11844480276131	0.97918039011339	0.994982292241011	1.03096617111439	1.05215882706342	1.08585965415892	0.99395874659983	1.27762418487588	0.996210857053905	0.976176508683643	1.01987442157745	0.967857596622297	1.01990763493735	0.991208197095594	1.01124426637515	0.997561251719546	1.02453388797954	1.01987442157745	0.996192087765667	1.00312854387673	1.00149841996671	1.00721737615586	1.01791428060616	1.03336260665818	1.01147665983885	0.991172500982931	0.996457567428456	1.18890471906207	1.03643608437377	1.10433583974998	1.05371881447237	1.00732025396595	1.02699325737938	0.950875026061209	0.965824994524908	1.01101981450369	1.00625481130248
Gene470	0.99762299426817	1.11315869326487	0.965412545273185	1.00633565898669	1.65555554335713	1.29183238364523	1.00353789214387	1.14020990544689	1.01442241215694	0.960711954239235	0.960631598145904	0.992187461118917	1.10305531508985	0.967857596622297	1.01344689485834	0.976630289651019	0.998267755794945	1.39756660894067	3.94303293803834	1.23266959977499	1.14094515039924	1.18544858813189	0.908471740560319	1.35350896650237	0.941426550612416	0.926008109382986	0.9282331512375	0.919276684328568	3.27853648437709	1.24451440549995	1.03073060691623	0.953561949013771	1.43968379634563	0.957183868428255	0.974829506346857	0.986791451905417	1.10350614233846	1.19038812440758	0.973724041308573	0.970758457592317	1.31246381563398	0.949447476776475	1.9434113717017	1.25972126347737	1.13687127426783	0.966368063267971	0.973509532157274	0.980964275440691	1.04083256172655
Gene14344	0.982066036703322	0.983769780156756	0.985786170278414	0.992114341242431	0.996398529336832	1.02656665131106	0.990111119616178	1.06295293103352	1.02945510722552	1.02511941314014	1.02267659074107	0.98156092284366	1.00241305187325	0.989107322052195	0.994982292241011	1.02112363295669	1.02568899901287	0.995567507220243	0.99395874659983	0.993884846286521	0.996210857053905	0.976176508683643	0.993891129333242	0.983047083995881	1.01990763493735	1.00259636272942	1.02333636628513	0.997561251719546	1.02453388797954	1.01987442157745	0.996192087765667	0.994375937198546	1.00149841996671	1.00721737615586	1.01791428060616	1.03336260665818	0.993994031761617	1.01470446862114	0.994796740461279	1.00391133190724	1.01050636350412	0.984073403883515	1.01193594300134	1.01956490081536	0.977956252034232	0.997358650773171	0.991599849124931	0.999125752952811	1.04551911057856
Gene19979	0.942238661135128	0.984086423077038	0.953561949013771	0.982233381313723	1.01546918954502	0.978837829567543	0.956374432458694	1.18109492290767	1.00864884326457	0.964803136250292	1.11483449674219	0.974207936286303	1.0890763634999	1.04073453412262	0.937459517571123	1.11139892693546	1.06147906760528	1.10316964134495	1.11165741972233	1.19920912986632	1.16520616834159	1.27141169905892	1.0091890575091	1.22540187879883	1.20039636617593	1.02878237470347	0.969887363744366	0.976469270693547	0.998417956862189	0.971424033350334	0.919969557952039	0.951812020573222	0.969627740469993	0.96314992919135	0.97204522915679	0.996503173796347	1.01817168406917	1.03707467903366	1.08557007490437	0.992232222898633	1.03434164481302	1.06153853236649	1.10197659006133	1.02433867029263	0.92924614202589	0.960393682544896	0.916511233096522	0.924891011204895	0.984387401007382
Gene14652	0.881832541107874	1.63687919562757	0.918332143190303	0.997433428047284	1.49079838903408	1.00496310578964	1.00733708555836	0.992925351636321	1.26950695351039	0.92386699675851	1.17150456744682	0.965892372015527	1.0603355298829	0.924011816145365	0.942878479949937	0.997358650773171	1.03491663143775	0.986431662468351	1.17460058170668	1.75024976613666	0.919371189013838	3.46364347402458	1.20816808785749	2.95467105087966	0.914104725667015	0.936982945874051	0.911393190110561	0.952843926671405	0.932921873203625	1.03455829325128	1.0119971600829	1.48955358475523	0.996714986816907	1.08109713825006	0.924386976963844	0.96551088335007	1.01939837376954	1.02378843157657	1.02644707700035	1.16822914692676	8.93931066453134	1.01064031497188	1.62264701314771	1.15577693651294	1.39002815784965	0.951057100109617	0.937940172373498	1.03434164481302	0.983154260185414
Gene8505	0.900476956962263	1.16472539887633	2.40947190525556	0.989464621358945	2.12165583742484	0.983558755818768	0.897557039798622	1.04548161739996	0.925034698268021	2.09211850057138	0.909010264930792	2.45534619505196	0.932360285520012	1.01883625297344	0.953691071053657	0.9350134839017	0.967419529587505	2.79671650004482	7.8361633082268	1.64732411514758	1.04815121443532	3.27853648437709	0.928715118368875	8.93931066453134	0.872321624794027	0.860553622531605	0.885257854759584	0.845419023849861	0.978861633936739	1.28763028145894	0.851753633417385	3.58912473886041	1.17107696160311	1.3176905624114	1.09726249283531	0.978811474422686	1.01836765577059	1.00684330745959	1.0002252059402	1.04083256172655	1.30055903537283	0.969660211424627	1.03486286295535	0.983925416323241	2.31527183199788	0.98255950256913	0.999401412308399	0.980138156316179	1.00776726263705
Gene2624	0.911476589129993	0.925508469641864	0.967492364146105	1.22505182373682	10.5714158971155	0.959291940978766	0.926081114959287	1.45111240405813	1.00901729055435	0.97685245638881	1.06256126390355	1.04073453412262	0.945601570577935	1.19346341910068	1.01219395719707	1.00124245302533	1.00942194085069	1.01979158983804	0.948793068314778	0.948941978443733	0.983481849443216	2.45534619505196	1.91722693395559	4.68781351540881	0.979693448264222	0.975839986015992	0.980682406612794	1.09177780635595	0.983065127747896	1.00503476374476	1.02994821058968	1.08870437543821	0.978299913562366	1.07413627345095	1.03775608143293	1.064631385516	0.94853669216587	0.993715324639027	0.976422761752811	0.997561251719546	2.68279120742665	1.05701690281351	2.71453476284322	1.00700093608027	1.03065701513176	0.957596231101515	1.00689090506487	1.01927769168666	1.04210508626699
Gene8594	1.02573068572756	1.03840743879552	0.972141105535947	1.06484540474756	0.933624353311589	1.22274234257191	1.17460058170668	1.07959435483618	1.01313982236325	0.957138132836848	0.98028862373898	0.987919545077805	0.983588538103383	0.96494847434863	0.952301926690186	0.993970835501326	1.47800695054159	1.00627411772124	1.0778049147093	1.03319761858411	0.992261142902334	0.986483704849688	1.02058107047204	0.97426171251311	0.978133912271914	1.00454384027239	0.984127945668967	0.972737462156372	0.987850909670616	0.986809321650676	0.969092073869033	0.960595519099907	1.0613611750778	1.19289426066015	1.01077320794385	1.20743925390267	1.84868172279148	2.31527183199788	1.73323184926754	0.968448216637456	0.989058536555825	1.01081450282127	1.00939835218414	1.9646146505768	0.955249761457074	0.966567491100301	0.963854516312722	0.946973908323124	0.997446226019437
Gene16264	1.12606355871977	0.737194484498463	0.972014866797616	0.827500000000434	1.0814291777533	0.919182437198174	0.860750520804029	1.06639505493214	1.15863396483496	0.740855493514864	1.04145853069027	1.42753006057697	0.870708518777483	1.45282567721553	1.13262149324182	0.990569250217879	0.908596224625189	0.8116584958822	0.932852082800425	0.869551379521127	0.821996456670782	1.13193575909152	1.19791956540281	1.09427467747698	0.898496720738364	0.933137888748295	1.05036894161718	1.1583641415029	0.941957684996744	0.801441064375319	0.738049891194709	1.12537022327946	1.11344250442971	1.66603543232681	1.61855421890268	2.7530642014424	1.10152483866581	1.17969173724693	1.11877860717766	0.855956898596703	0.990437184936499	1.00001996014519	0.875372649519485	0.995000486734181	0.875549269980263	0.890830100895294	0.843656382866836	0.868570737657873	0.985839102009488
LZX-Unigene36058-All-g	1.04723300160988	1.04068834304659	0.97699677605372	0.984020053653418	1.07530791308493	1.0868326425879	0.924386976963844	0.894362826388848	0.93335379485698	0.943700538198209	1.27141169905892	0.892088875177352	1.20134721118534	1.0210263011514	1.03599222884129	1.18750796323638	1.27240194381066	0.885257854759584	0.844789185150887	0.84311020417367	0.876391436985789	0.982702512478766	0.845636429782252	1.20039636617593	0.982513333351682	0.986412434943481	0.96214267469209	1.10712601021697	0.993518545260514	0.975416998564159	1.85304674512231	5.06018247642665	0.871777320601294	1.3754306030828	1.05633347646525	1.11644340895172	0.889803509628912	1.0910430489432	0.952927479448954	0.838663312468915	2.17538530253141	0.780378630417146	1.70697018753603	0.992305000907035	0.928136854279286	1.29591896179712	1.11232961821918	0.986431662468351	0.908828431618163
Gene6452	1.42753006057697	1.08830777835395	0.770870623648194	0.894246841746065	1.24064191681383	2.13610145618781	1.27619339323021	0.734219500468589	0.727656472411141	0.911295734524871	1.15532803467081	0.624929094511175	1.59152607595864	0.655477115034552	1.42029376295286	5.33453336344379	0.944796179972753	1.4029055396385	2.62535816166932	1.43042604379667	2.7530642014424	1.48047768800505	0.828784733509931	1.4285688445946	1.6769294215428	0.869919770342157	0.805025619472676	0.678970205898212	0.798646031265902	0.96487489921644	1.87305007882523	1.02157413232754	0.976872137345208	0.714177832919744	0.851753633417385	0.876391436985789	2.40947190525556	2.79671650004482	1.38066347158987	1.00304388989192	0.71310273438005	0.751523084169418	0.73145308499753	2.77575670590808	0.866809471544748	1.10761514440157	1.23435602192407	2.30619754313661	0.919812871865314
Gene7995	1.61363910082641	3.224142134862	0.97047160813292	1.09144205260111	0.81959133526631	0.969529041848298	0.912313453490692	1.10572702531446	0.875981902313373	0.923781827684196	1.3050539448635	1.25324598937079	1.06971335995716	0.876560319415044	0.97926840356455	1.00889655984079	1.01729707021377	1.38908958530923	0.979793926835478	1.24919798923844	1.07886052610902	1.02210042064642	1.17178288451914	0.998893264673122	0.993063560216341	0.983787882741683	1.03382272678249	0.979903786682245	1.12821987594595	1.0305011212835	1.00881341198682	0.981821992459913	1.06083181159591	0.989905620131434	0.996327043338092	1.00712673120218	0.870917280873451	0.918785337386666	0.90072092869854	2.77575670590808	1.3992181883685	1.28234675262951	1.08882504500517	1.05167141984372	1.03303691856493	0.940639775973913	0.918163256921614	0.919442536295285	0.996284676718913
Gene11034	1.04880013646107	1.03032386614343	0.952981529085136	0.962222341993345	1.00158272376042	0.95797688289518	0.924247420924373	1.04849312985544	1.04953956706423	1.32931155010163	0.98809369483175	0.917236126279305	0.975542042757138	1.07520062141709	1.02635574340365	1.00363790244873	1.06652687540961	1.01865934662709	1.21338329768728	0.941297887094626	0.947605617533163	1.01425325831258	1.11420322497597	1.00766115646447	0.970451832948879	0.998099250112992	0.966297793829859	0.961323710920173	0.997334860536517	0.996344437388336	1.00146019348632	1.06543247919134	0.996955474758497	1.08756668328053	0.97012258546966	0.995735109201474	1.02260273161456	0.993375050665857	0.898860311495016	0.912313453490692	0.78929427154146	1.06549219070037	1.02581754355606	0.947361369081434	0.909966335998453	1.00989499615468	1.14205402281122	1.04804420747205	0.945222453802764
Gene6793	1.06529057162154	0.998404882596526	0.907042167698347	0.991159076844485	1.11373884549859	1.00138023710421	0.999736189975642	0.875852747547746	1.01749669806145	1.22505182373682	1.26398648542777	0.848332305490425	0.974992065122188	0.824554104267009	1.0513814356471	0.971040777111205	0.999373408889684	1.11165741972233	1.12435805250421	0.914671151513266	1.05982998254936	1.1818466873702	0.915221839691817	1.01127189212536	0.982012814103647	1.08389256707056	0.952057136803317	0.897975429567055	0.970842840077865	0.976490775105129	0.868185419971483	1.20012374447179	1.13481871816422	1.03939146466683	1.08261482366885	0.953492900077456	1.02024185535117	1.03771355128391	0.971515052326681	1.00532682287488	1.01082792042414	0.97195739596009	1.00935969667071	0.989044386926427	1.02511941314014	0.990063699377433	1.02394703963036	0.986048878437124	1.01442241215694
Gene16535	1.00277776606433	0.993982145655597	0.994544461080542	0.993054204657419	1.01411331943458	1.05036894161718	1.03627056889916	1.00748801644001	1.08664714116484	0.990507076724307	0.988182243575235	0.98608838912572	1.00748801644001	0.992833451834129	0.994982292241011	1.10450319815663	1.07139399207092	0.991334581766814	0.99395874659983	0.993884846286521	0.996210857053905	0.976176508683643	0.993891129333242	0.983047083995881	1.00745788381631	0.991208197095594	1.00124245302533	0.997561251719546	1.02453388797954	1.01987442157745	0.996192087765667	0.994375937198546	1.00149841996671	1.00721737615586	1.04541083892892	1.03336260665818	0.985178665291596	1.05602411234552	0.977956252034232	0.996210857053905	0.991426063042035	0.973681344945218	0.978380726822249	0.994434736636628	0.986403259508609	0.983065127747896	0.993313877213469	0.992144313411388	1.16565539566866
Gene16932	1.00676218105102	0.957918627287275	1.00146706389774	1.02894237870573	1.00871138302855	1.00732025396595	1.01791428060616	0.985224272737794	1.00029460878064	1.05007515309383	1.0077201708668	1.00391133190724	1.04238318961121	1.01142435300799	1.03648025934564	0.984603256432641	0.984626048290712	1.0900828605925	0.970928143113086	1.00617911207651	1.00607672538772	1.04145853069027	0.97101316408521	1.01197833800931	1.09800530287726	0.947020769266175	1.13346845248005	0.979976019350966	1.04296375454778	1.00049838817921	2.06240253122829	0.982679353468458	0.971515052326681	0.960821706385624	1.08410323015597	1.00968734510503	0.928496535323812	0.922928783173991	0.957697696758908	0.919095742471401	0.881336216802592	0.786043385300228	0.774352368359507	0.835746826565085	0.756314748631705	1.01914498871818	1.03620812023975	1.25501261263513	0.956461318306883
Gene2270	1.00941014651741	1.00228733571146	1.03538482739017	1.05999449853779	0.979693448264222	0.992029320811746	1.06381964735	0.985224272737794	1.00029460878064	1.01225522676628	1.04920525691648	1.00391133190724	1.04238318961121	1.01142435300799	1.03634562539125	0.848819058924523	0.945453034908302	1.096389972208	0.849633436158012	1.08420720806599	0.808199339324651	1.03014929600403	1.00395304635683	0.989143813208442	0.852273896468744	0.955553239122691	0.905707169581753	0.920163828782029	0.99255078020376	1.00097336250218	0.921487481131049	1.03832521411498	1.09860681702084	1.15024085141781	1.17355132638662	1.38562853939297	1.01658304637171	0.996877928308669	0.957782094871202	0.96399607405913	1.02227916389299	0.996830628066032	0.975789004448821	0.980234560524553	1.00498521026243	0.951855049844529	0.974478552312	0.968945837071085	1.02107499280727
Gene131	1.07676592563355	1.21432201866409	0.93321519339735	0.946762252767214	0.955295107621902	1.04078209751365	1.03783175189009	0.834135783242141	1.12496272003836	1.03514987326493	1.10389954720467	0.840352536903657	0.994826009756877	0.766429775716525	0.989796000533637	0.985441885493154	0.971200669909891	1.02227916389299	1.22317886688301	0.998118051010261	0.966653455634108	0.99978858150899	1.02345998596494	1.03523023841341	0.976401363374105	0.910860294732322	0.990011656335223	1.04224169860917	1.22460710901216	0.949249695940702	1.00378585819137	1.05237151109681	1.00793853851488	0.861187850742374	0.953561949013771	0.938295857822591	1.1597164666727	1.03502264457034	1.27933548540471	1.01939837376954	0.934874176920159	0.991449859833699	1.00081945296816	1.04676655466262	0.96487489921644	1.03599222884129	0.992220489133899	1.02874837551612	0.988560945427637
LZX-CL7486.Contig2-All-g	1.01802197994707	0.990829070680255	0.99575525967027	0.991849732103073	0.93169457556863	0.952693402992217	1.12589693321416	0.944070756152038	0.966496605067862	1.09985592952334	1.10060694561445	1.01099837372239	1.11128804190254	0.97512645109346	0.947217641814141	1.07860963042576	1.01259067841356	0.993575113146429	1.14956416288218	0.883389391809847	0.952170580862936	0.903165750034307	0.941670501928565	1.00689090506487	1.0555921881499	1.00486781145261	1.06343415536118	1.10543648223466	0.963759789712118	0.951212676433503	0.931854031174072	1.00993790170598	0.918332143190303	0.948486571721358	1.07788659588507	1.11193831471362	0.931131674412854	0.984724676791925	0.962948372515817	0.982445875206663	0.933493283155794	1.0034325911123	0.974856051787075	0.972330660724515	0.999804402828956	1.08322414534598	1.14309669456219	1.08664714116484	1.02024185535117
Gene19945	1.01556948367622	1.00228733571146	1.01212620325362	1.01260259742682	1.00346939028127	1.00732025396595	1.01791428060616	1.00501917318193	1.00029460878064	1.01225522676628	1.0077201708668	1.00391133190724	1.04238318961121	1.01142435300799	1.00697953508594	1.00721737615586	1.01718782439331	1.76587199799842	0.979645974196382	1.04932372957942	0.983465579507899	0.994926643308132	1.0128812002148	0.977592447963997	0.995779766505471	0.972255265376768	0.987113229998216	1.00337203275667	1.10736359929376	1.01428370839277	1.00860400917226	0.997204508239651	0.996862318595138	0.989724091372077	1.00609369393643	1.0754929754646	0.991834616265056	1.00643038225112	0.996105087639728	1.17504216938857	0.968085792489056	0.99564977654509	0.98812159071288	1.01783546776262	1.02535610477479	0.989248618839475	0.995218983595413	0.999401412308399	1.06715202045921
Gene19881	0.955295107621902	0.985120962294014	0.980877550725194	0.996033982125375	1.01774886266189	1.03161874637728	1.03925807669615	0.946762252767214	1.02027791017749	0.972617730203344	0.971906742241544	1.04624952063038	0.992709989325785	1.1130355362715	0.983713596764509	1.01956490081536	1.01071944450734	1.13614560498336	1.266803860163	1.01839176507989	1.01619813460371	0.95465315045831	0.982577247444454	0.956290350519715	1.00202888344393	1.00032069677859	0.991879943996225	1.00917122334442	1.13292027505453	1.00954141339221	1.01195508987708	0.997973359968174	0.990309151354958	0.993621739158252	1.02826294451927	1.01243189613205	0.992068023098588	1.00697953508594	0.998808676008615	1.02609054710459	0.990494956483719	0.995908835874579	0.988673851516552	1.02849128854033	1.00824914556641	0.999907497127687	0.991444504094035	1.0000827448575	1.06877227618228
Gene6397	0.993341060158387	0.957918627287275	1.00146706389774	1.01260259742682	0.979693448264222	0.992029320811746	1.01791428060616	0.985224272737794	1.00029460878064	1.01225522676628	1.0077201708668	1.00391133190724	1.04238318961121	1.01142435300799	0.994982292241011	1.01630798606346	1.13428005435025	0.983814072490105	0.99395874659983	0.993884846286521	0.996210857053905	0.976176508683643	0.993891129333242	0.967857596622297	1.02606625980453	0.991208197095594	1.00124245302533	0.997561251719546	1.02453388797954	1.08517911266386	0.996192087765667	1.01925250638842	1.00149841996671	1.00721737615586	1.01791428060616	1.03336260665818	0.981061191734406	1.01844451339339	0.998961416829323	1.02300013002066	0.983256113348886	0.987587954847264	0.989929173871438	1.0900828605925	0.993476993780757	0.994340771257	0.996445415181698	1.00243652824656	1.13862464381295
Gene6537	1.34122962300299	1.00114151979833	1.00816841474004	1.00547090508903	1.10254662144336	1.12216331384416	0.997794549107715	1.09947706668074	0.988327655201781	0.994369659756954	1.0771354822858	0.990687118834002	1.01361072385899	0.99613410606301	1.05799319380164	0.999515815509249	1.18291447979176	0.944070756152038	1.00546107916237	0.947020769266175	1.03430472972325	1.59152607595864	0.978051594189519	1.62040809000867	0.969561930596699	0.938865312415742	0.950243460338511	1.03840743879552	1.00383983445239	0.977434153273156	1.00840334363635	1.17969173724693	1.16944788820137	1.06781336679726	0.978380726822249	1.00013086280034	1.29357584583324	1.06946591355506	1.16362719296844	0.972529158649266	1.82421764465949	0.957240695916572	1.09947706668074	1.12184380141587	1.01927769168666	1.03104456792565	1.01351523366962	0.986753078238172	1.05507533424603
Gene1470	0.853233314970275	0.937880093159904	1.28880039198276	0.912811932576063	0.866386330419713	1.27875563828776	0.954040844831314	0.992578941197069	1.01046906865718	1.28234675262951	0.908052242428077	1.14417777907219	0.984740206134499	1.01917974563744	1.05856667992356	1.20191518393404	1.00143812531675	0.939862337302372	1.0108452591957	1.11114701578296	1.0128448394036	1.00218163978522	1.04296375454778	1.01546918954502	1.09027762262831	1.11750769823351	0.986010784361172	0.8789059017205	0.960393682544896	0.985178665291596	0.823604294196552	1.01187646568491	0.921232662972224	0.915468283814677	0.932576008540387	0.924011816145365	0.998036591617026	0.990963514537591	1.05820764579179	1.07492027291407	0.973452910931854	0.958291071551243	0.941779462329553	1.14435883332028	0.934874176920159	1.09648781659776	1.16565539566866	0.980533599312856	0.982794789381128
Gene15384	0.970638499547192	1.1172900117738	0.988320440672037	2.1965724752248	0.965805632367416	0.998335136375822	0.989880377754983	1.01041458953103	1.02903906161356	0.985041672703484	1.14002669945051	0.981083345989548	1.00210689465579	1.06887138475471	0.932512899611468	1.63486286460922	1.16597431459646	0.93780568534064	1.01738949524674	0.917426264942256	0.954499609904493	0.911597385886602	0.941843440232444	0.864072758893229	0.939862337302372	0.938506225661078	0.992008483137875	1.05237151109681	0.983769780156756	1.35678332097746	1.54852353135166	1.00473349624233	1.20566301468233	2.35417587927273	2.77575670590808	1.70697018753603	0.982404031550173	1.03737574558583	1.07156868104315	1.00656235333844	0.990351620599861	0.959794639223493	1.03902785791328	1.08916331924891	1.03540295308303	0.978077524370913	0.99228839211314	0.977386553919282	1.03394690736832
Gene19615	0.763244783787647	10.5714158971155	1.24490521827825	2.50044971390456	2.39979185909924	0.829734730287139	0.821640028919253	0.825500055689882	3.4216744725285	0.815579417511013	1.62040809000867	0.797365565783242	0.875549269980263	1.28648065224199	0.971842351318681	1.21896223862474	2.27654128650505	2.37793401189026	1.21992634935548	2.2683702728143	8.93931066453134	0.98915446729856	1.88504514322946	1.02511941314014	0.997695274024925	0.986221515619839	0.982702512478766	0.985520401634765	0.99814000168246	1.0042717310895	0.970399903491491	0.997943399558364	1.01038317618545	0.983217496108445	1.00819666546515	1.00189069020381	0.964288838573154	1.04472946268371	0.963722154861146	3.63264143605887	1.06819538561739	1.09666712106066	1.1826614591333	0.998343013949949	3.31106629183446	0.974071227185672	0.969376469537134	1.01930005417729	1.21826147627969
LZX-CL4659.Contig1-All-g	1.02524326685993	0.976065695751552	0.992752175726158	0.990023677385785	0.951350376799499	1.01662214820007	0.983031700886894	0.994608652998689	0.957161000632551	1.03311494261736	1.02038689418496	1.06470021942796	0.984458213059013	0.966073237892837	0.899880336569758	0.929912840394507	0.934141734053651	0.92386699675851	1.22033336080577	0.989831121768288	1.11139892693546	1.0881118763832	0.934605563979763	1.02559228115211	1.89779347357878	1.3480381135011	0.962827655090982	1.00279467529644	2.53741791904105	1.52298145322868	0.799168583113151	1.33160174931388	1.02890999749749	0.92959554393753	0.817220249371684	0.960711954239235	0.846582656173022	0.93823190139464	1.20163137620344	1.01935041461973	0.994101324177391	1.13873070608764	0.830765462959005	0.981800979192158	1.24535447451321	1.24748557430898	1.31431720568651	1.26828537638051	0.845073090180065
Gene16209	1.24064191681383	1.14205402281122	1.32860721616764	0.864263628023361	0.644522514243259	0.835450731613391	1.17831593562816	0.640712959210703	1.06006158326696	1.31683420711792	0.921655814600181	1.25004501988214	0.818264920937712	0.61145712780156	0.955476016667756	0.990385595038211	1.01853099659919	1.00078008502277	1.00325490537478	0.999255600227266	0.976052221923775	0.992925351636321	0.931036382196413	1.00098809304546	1.0549556502206	0.97195739596009	1.05160594943223	0.975060242471623	0.978235756794229	0.994233798548922	1.0020060734908	1.03658899566056	1.02040985364978	1.05653028576661	0.993786370075952	0.984110370163211	0.998961416829323	0.987986327287115	0.957216112225344	0.991933368840752	1.02366430021266	0.947020769266175	0.96462202528606	0.971233777829416	0.959707405377255	1.0929277487713	1.1047334405638	1.10649461972987	1.23746757727444
Gene5326	0.994964992605736	0.994939880583285	0.957309893494226	0.977252210090445	1.06188562676717	1.22198143762481	1.03466673986563	1.16249625268412	0.916886857961801	1.00592007518879	0.96968753822744	0.933562524332219	1.02162187286347	1.02730016860443	0.971650106630335	1.42416478109145	0.964442652027758	1.17230519665066	0.663228517405981	0.96968753822744	1.30737365886369	1.16016580224389	1.05128540986737	1.09484766195113	1.41422079397156	1.42510453835177	0.848332305490425	1.32860721616764	1.01366413855905	1.03165028823631	1.14146663778823	0.866620317535118	0.991616272720124	0.636105194688618	0.709512806906533	0.816476009214989	1.12496272003836	0.936156561576442	1.08664714116484	1.00792159435716	1.11248111390966	0.882339722592558	1.11583283870216	0.985533989979099	1.02445693929468	1.15189898796109	1.04562890455332	0.939601430948631	0.960355260357909
Gene8583	1.08766551875648	2.51553477980161	0.844789185150887	1.11373884549859	2.45534619505196	0.863282661886038	0.873944110102867	1.58335077263082	1.10131792356627	0.886930637005133	1.43872327329502	0.904772575009404	0.999881007361428	0.85396543050323	0.975368403043726	0.95072869531329	0.96838367428483	1.4341129563431	1.12760666329803	1.34328586104795	1.41701891600265	1.07835890877366	1.30121207784826	1.10660191820898	0.943018202370412	1.05415602939924	0.931854031174072	0.856487697042771	1.05094919183863	1.07794672172558	0.90535648938041	1.5753620899918	0.903905617167916	0.924011816145365	0.920890880683214	0.992034725674734	1.1785481652676	0.98255950256913	0.948388077189332	1.32451732687662	1.09254902499912	1.05792130777589	1.50622634998663	1.04097690169859	1.06946591355506	1.08181574731324	1.13583106462405	0.883190485129368	0.979062503000692
Gene23249	0.999848640700597	1.04415664669192	0.992390148926489	1.00483335508717	1.03894626935222	1.0498818135873	0.989993739294189	1.01865934662709	1.00978412034127	0.948335851937883	0.950965119682142	0.978649709230592	0.979045276813658	1.04279141219377	0.985169184832481	1.00546107916237	1.03944209023414	1.05376868500355	2.65304325525413	1.14774473058921	1.41827058335508	1.12821987594595	0.983925416323241	1.07618280162227	1.01238356491067	0.997143807821798	0.997433428047284	1.0107064258913	1.00954833360279	1.11449370540749	0.985714663978225	0.989355276437026	0.991521589438666	0.994951027683178	1.00218163978522	1.01440526699876	0.96321348930894	1.00051518504752	1.01781615775805	1.03658899566056	1.0232303535934	0.989980072475439	1.19727765308501	1.05767151738513	1.092817085934	1.01465985624861	0.992144313411388	1.01175652302235	1.11597027530164
Gene13167	1.23071216866888	1.0768432347017	0.81040774753737	1.23435602192407	1.10291884150024	0.867422340467893	1.09860681702084	1.0291705698291	0.755007532151547	0.758438075622078	0.885853096834047	0.761933486246359	1.21275193878811	0.970842840077865	0.99048510486656	0.744194372468029	0.711963763374937	1.17130784284407	1.04191492212981	1.09085012984234	0.978051594189519	1.00576842227239	1.04735112446679	1.16415103204301	1.55042265333393	1.0149249435897	1.9646146505768	0.786043385300228	0.831633032283712	0.827500000000434	1.00172727059446	0.802308588817269	0.994773814785773	0.809995684077272	0.754185935519533	1.19983243647383	0.899262263622055	1.00033328185663	0.801774560452047	0.891521608013638	1.1583641415029	0.850128551379297	1.18824941558456	0.965721632250719	1.00667333574254	0.903051303079469	0.958061291113025	1.10673286831816	0.751523084169418
Gene11114	0.91400094142707	1.02123140020231	1.10037938094191	0.945665763987061	1.03495441868203	1.10363683328092	0.96169102489489	1.12722583128829	0.901063647306809	0.950408734562518	0.97685245638881	1.10060694561445	0.989655745258053	1.02188471377393	1.02575269065636	0.96394909611922	0.980066744796465	1.22317886688301	0.978029117674655	1.07174407303632	1.06129289198114	0.9003562028943	1.07174407303632	0.980234560524553	0.996816907819985	0.99565910148494	0.991998237017182	0.992823440413484	1.0044809899145	1.00308829054382	0.979997264288735	1.02401962713192	1.35424577673136	1.20095606155861	1.18365742291268	0.944916803238823	1.05132731085767	0.990538393690703	0.972960389792873	1.11612383487398	0.992261142902334	1.02874837551612	0.972925775734831	1.01425325831258	0.994673935990792	1.03061867429723	1.0077201708668	0.990649591989001	0.988791865871947
Gene241	1.06256126390355	1.02386154930657	1.09427467747698	0.95515334610068	0.937346444063486	1.05746493871815	0.970259886803925	0.932729771820542	1.01064031497188	1.0437089783323	0.908920633997292	1.13781945917593	0.923781827684196	0.984926406540151	0.951611488069523	0.915468283814677	0.984148308207687	0.83676861523843	1.0015489885614	0.764491464955095	0.880288510794936	0.893669481423919	0.958515818205782	0.928136854279286	0.97230550772865	1.2193581183622	1.12291296519261	0.975952597517348	1.76955437349614	1.35109240905348	1.12389655246813	1.21731960219629	1.28234675262951	1.26909891739177	1.27933548540471	1.2466797556413	0.940589961463904	0.982932719101712	1.04891979794968	0.789831953921511	0.921420158344944	0.916511233096522	0.868185419971483	0.936098038943818	0.880581359190314	0.987113229998216	1.08693642020461	1.35678332097746	0.975446030949282
Gene9665	1.30055903537283	0.87795293722158	1.08607242802106	1.21537316228038	0.867422340467893	1.207117406076	0.966653455634108	0.920713361845569	0.958061291113025	0.97331609676327	1.03798754792193	1.02014377768166	1.00483335508717	1.06256126390355	1.29981966295202	1.08152893342449	1.0584842365311	1.08410323015597	0.93594582104223	1.0097045002328	1.17303562116887	1.15064562003034	1.06521464276991	1.03721678502708	0.950356062484696	0.951611488069523	0.926890190758673	0.937940172373498	0.953691071053657	0.978790286110998	1.0337202887111	0.98156092284366	1.01649887000126	0.881832541107874	0.980556715025345	0.974051014329741	0.996146705933181	0.993027485168933	0.955553239122691	0.947264172283186	0.90072092869854	1.00524247320548	0.992757949223394	1.0273888933897	0.991263804928385	1.00795644778413	1.03506687507995	0.98968936192946	1.46802621648714
Gene19989	1.00982527373807	0.998177411414967	1.0233239418898	0.999923168281525	1.01120537148764	1.20845968027465	1.24712597130604	1.04514454297089	0.982513333351682	0.988615397807285	0.986072640958452	0.984127945668967	1.00524247320548	0.991293738889099	1.01135488982278	0.99411527351676	0.992723022711933	1.00369098709733	0.95501686387376	0.956325570029697	0.962222341993345	0.93513417318968	0.948941978443733	0.90785774777143	1.42510453835177	1.29981966295202	1.25004501988214	1.61619291184813	1.03634562539125	1.14661226071723	1.22666635810534	0.990718576837485	0.9859921380143	1.03430472972325	0.991293738889099	1.16654853684313	0.968301785487674	0.990452455042863	0.96368593474167	0.971364578786189	0.995479494736341	0.964328421768246	0.971072380956885	0.983299557829349	0.968448216637456	1.08778089674019	1.13817794212805	1.04507337362707	1.18341908813267
Gene55714	0.98124521668651	1.05399028017969	0.993933641979879	1.00085306378872	1.06787964509804	1.00881341198682	1.00888261666074	1.07902646361678	1.02690750843176	1.02061732425924	1.01913330436338	0.977903227668091	0.999098037417767	0.986329107027341	0.972815323375606	0.991745507053526	1.60455620015133	1.00494043803367	0.981222711467189	1.00974490044359	0.955476016667756	0.997682804411907	1.03783175189009	0.985287655121299	0.99613410606301	1.10316964134495	0.984881995233148	1.08891567869037	1.00932577069754	1.14110349887442	1.00488233776221	0.975039240467583	0.929978309254862	0.982779146788464	1.22836562793391	0.972593541207204	1.0000480199561	0.987883463654481	1.34961845511928	1.04293137417779	1.0177237985726	0.990403183592049	1.00305890199215	1.04123304830484	0.964803136250292	0.991634263742652	1.03478375656377	1.01787703154543	1.01459602732196
Gene4137	0.983983704067012	1.01150753943007	1.03637426722778	1.05617690874414	1.02726909810084	0.995366550904465	1.0106133415297	0.9553757847674	0.978235756794229	0.982702512478766	1.01966441270613	1.05570668489823	0.999760278965791	0.986984426326037	1.03931443227224	0.980533599312856	1.29009892043841	1.08964482134181	1.11673242180979	1.01467298165357	1.03401310837668	1.00700093608027	1.05999449853779	0.912709000486214	0.979560820267562	0.975446030949282	1.02123140020231	0.95082786433459	0.940287298285268	0.951672112198432	0.984523746479349	0.952110262532722	1.06781336679726	0.829106925697779	1.07574875713997	0.965035665252022	1.01767712063354	0.958556910991051	1.1143568421047	0.998091704183523	1.15816552413779	1.06105612487902	1.04998259619142	1.01124426637515	0.988847227157592	0.952170580862936	0.966795584617953	1.01517992075553	1.54852353135166
Gene24543	0.946306535733653	0.922219906195272	0.999272875873681	0.991816410166042	0.993397341874657	1.07327833338917	0.990801888335256	0.969325318671271	1.01744799078912	0.967281477627128	1.1130355362715	1.00957157845167	1.10931794514044	1.15024085141781	0.944239668951686	0.972840052071083	0.965234939436617	1.04586850696407	0.99814000168246	1.03286304336383	1.04875821031432	0.918424326020967	1.04872252711826	1.0754929754646	0.979245686443588	1.04031587753242	0.996116169371332	1.10906925751185	0.900147336351193	0.891362578804446	1.11685589744475	1.02397773016146	0.909549435629214	0.924967553812429	0.913636451644357	1.09849918585387	1.11420322497597	0.966056091710198	1.01007874191579	1.00360650336371	1.01475292854772	0.967857596622297	1.01935041461973	0.976191399813022	0.984647891325796	1.03299559242701	1.00124245302533	0.921057402978303	0.997058974356603
Gene9465	1.09535483166864	1.53219292804286	0.986772058361793	0.952341673460718	0.899135696555412	0.942696902326248	0.930200302857801	1.20134721118534	1.5791053980387	1.02994821058968	1.09895898895889	0.970153404399494	0.957309893494226	1.20942769715806	0.994982292241011	1.048413258331	1.07139399207092	0.995567507220243	0.99395874659983	0.993884846286521	0.996210857053905	0.976176508683643	0.993891129333242	0.99039438931513	1.01990763493735	0.991208197095594	1.00124245302533	1.01626525868672	1.02453388797954	1.04054263336899	0.996192087765667	1.00938857795698	1.00149841996671	1.00721737615586	1.01791428060616	1.03336260665818	0.972700950963106	1.01380986624831	0.994101324177391	0.999848640700597	0.976490775105129	0.979772343978639	0.995641075684287	1.00903649764882	0.989938232087801	0.998986260677554	1.02547266699485	1.01018107067609	1.20816808785749
Gene11211	0.946550776343729	1.00038288748129	1.03466673986563	0.977500764562146	1.01408594940384	1.12435805250421	0.969778650984934	1.13687127426783	1.08389256707056	0.944292852180976	0.950494466840605	0.987685118193356	0.964845361571258	1.03295534064208	0.806978140297921	0.832685860555415	0.91854604432263	0.887487331853058	0.877620215884057	0.91375387455668	0.71518900700626	0.99063645387078	0.863899886628679	1.00293151165617	1.15442456847996	1.34479690394614	1.14494573371396	1.22797912218708	0.909010264930792	1.13834561682222	1.09085012984234	0.978790286110998	0.855008850875465	1.11030000064494	1.15398963452955	1.66603543232681	0.83835558331439	0.987297716487504	0.814488595356722	1.00476678259642	0.805398627571464	0.966719285506605	0.860954697491114	1.02144003697131	0.816875976475651	1.3992181883685	1.60189312221797	1.43160675660973	0.914752583909201
Gene37828	0.988298910967736	1.01263644428159	0.976784636877077	1.04097690169859	1.00177011381506	0.996741824660778	0.99575525967027	1.03478375656377	0.969945116084704	1.03712715885317	0.996830628066032	1.05719912705173	0.993115770154014	0.978490260605964	1.23027055612204	1.13399482123972	1.09546434844839	1.12722583128829	0.997973359968174	0.926390810849114	0.990569250217879	0.983299557829349	0.952792093476989	1.0233239418898	0.939540800681705	0.930342921426204	0.997004051817254	0.940766508870929	0.989302555357119	0.982211858655933	1.16039123773555	1.04167805476003	1.10048366993979	1.0007460255437	0.979062503000692	1.10881269647067	1.18341908813267	0.943885817201732	1.10931794514044	0.92558956978004	1.03757564150408	1.0333426509465	1.02281037200932	0.949995563798863	1.01507656045896	0.852804438156978	0.927303900982785	0.88250457415666	0.954974295487522
Gene13829	1.79424100583094	1.07644518077703	1.02763175826092	1.76955437349614	1.26264573937614	0.944747425944118	0.900476956962263	0.995908835874579	0.909855531219109	0.994673935990792	0.96169102489489	0.981844138982609	0.962749756371016	1.05346762865793	1.06117426915206	1.14329979461747	1.01451991635888	1.09165714325061	1.05223178026598	0.801774560452047	1.16538676876981	1.12659790203096	1.01124426637515	1.07926840079061	1.02254971776485	1.06434787452043	0.957395690352178	1.50780643086186	0.936231644520774	1.00729604153112	0.92530419247473	0.910860294732322	0.972379265496476	0.912122659905436	0.790368569161292	0.88614879572501	1.01187646568491	0.945943861149387	1.02890999749749	0.857094626747391	1.02502563024894	1.08119149641528	1.00546107916237	0.932325635222322	0.903905617167916	1.05839737035549	1.09156496258748	0.902921190538868	0.936709841820248
Gene29596	1.15951006305892	1.00968734510503	1.228747229299	0.894966460409948	0.9350134839017	1.17884072029082	0.911167525575857	1.2644321200584	0.900002296570556	1.04210508626699	0.89897982533941	1.22153240085792	0.87416887279687	0.98423451441743	0.936709841820248	0.956851683099421	0.958437482568433	1.11055086868955	1.15755855877443	0.984345751128387	0.875372649519485	1.02526729144668	0.772061559110328	1.03885090743476	0.990422627835398	1.15086897452892	0.931131674412854	0.973234481180419	0.956196871390598	0.977355553292851	1.02800745999843	1.07090131174142	1.01560663570643	1.10688894995321	1.11986521316604	1.17969173724693	0.918081218763719	1.06439499187587	1.07439084495648	0.957282701693371	0.978811474422686	1.20675460299272	0.950101193072874	1.00792159435716	1.06747983623464	1.14580490385776	1.1613625442036	1.39848310208343	1.016767420189
LZX-Unigene13878-All-g	1.56649501693758	0.859713796861801	4.58194331167571	1.3992181883685	0.879012712539868	0.888877813638408	0.878771459484857	0.800556668925967	0.869551379521127	27.0688097976929	1.53744705400807	1.30798637387386	1.1022086804722	0.790368569161292	0.994982292241011	1.01630798606346	1.19524806438066	0.991334581766814	0.99395874659983	0.993884846286521	0.996210857053905	0.976176508683643	0.993891129333242	0.997386912499063	1.02924463751799	0.991208197095594	1.02131233884016	0.997561251719546	1.02453388797954	1.04054263336899	0.996192087765667	1.00312854387673	1.00149841996671	1.03796588889276	1.05675916304459	1.03336260665818	1.49987597255006	3.54099578908382	3.4216744725285	0.96051187466371	0.936156561576442	0.915942447485818	0.964995393987698	5.82315209618097	1.02779158167053	0.958824667721153	1.01343115598933	0.983384287120938	1.32249486634499
Gene8419	2.93135926522465	0.774352368359507	2.05389722770667	0.919442536295285	1.00678257200474	0.857503448049562	0.828103774682813	1.21338329768728	0.980638868404374	0.968057619674865	1.60722021586538	2.50044971390456	0.913636451644357	5.68831298645876	2.11552859233971	1.10750827241659	1.08821096475134	1.04425959213072	1.37270187556946	1.06819538561739	1.37068079699212	1.09365096945383	0.98964804185766	1.13970081527858	0.97101316408521	0.948617318910972	0.964803136250292	0.984127945668967	1.03569490196089	0.985450367404226	0.940614868718909	1.01912162000858	0.976079169579329	0.960274739625175	0.993976490578461	0.991121106484418	1.79112817848505	1.14530504634299	1.11086733822668	0.947779152685189	1.01834085788343	1.024963237148	1.12659790203096	1.32169116823979	0.974424922309396	0.93780568534064	0.928790013539041	0.97012258546966	1.00807582297529
Gene18784	1.01467298165357	0.973088616753336	1.00146706389774	1.15465861754029	0.999622557381003	1.02157413232754	1.01791428060616	0.985224272737794	1.00029460878064	1.01225522676628	1.0077201708668	1.00391133190724	1.04238318961121	1.08693642020461	0.845419023849861	0.922486447768876	0.977780443516815	0.943761259942585	0.858955115250644	1.03315644923031	1.03559766987894	1.03579274198192	1.04141961544591	1.01517992075553	1.34194270470651	3.09260896817147	1.62040809000867	1.10402112923135	1.06289056092185	0.916419653755978	1.28521838039054	0.961323710920173	0.933137888748295	0.836249076334474	0.838062958955942	0.899419912582622	0.956248509390903	1.00842037160019	0.963109128741203	0.966090384075475	1.00172727059446	1.01014079172455	1.008790786843	0.990127385045879	1.0194222857826	1.01161730967671	0.975768387154272	0.984724676791925	1.03675443786699
Gene37761	1.01109767538332	0.9859921380143	0.995125557299284	1.1194097625888	0.987204439250842	1.00063668792383	1.00214606907523	1.00086068847408	0.99132779686094	0.997973359968174	1.03996590326623	0.993884846286521	1.01906434529997	0.999189276158382	0.980304301919515	0.934605563979763	0.958201715854871	1.02770055946749	1.37193266650987	1.03794422986359	0.908920633997292	1.08495661661904	1.01071944450734	1.07599181063231	1.03894626935222	1.0555921881499	1.32996320467552	1.02363573564029	1.25787166759526	0.967701657356703	0.87795293722158	0.97101316408521	0.89308735607709	0.880991338855199	0.790901348647559	0.884803880386	0.860553622531605	0.835119729388154	0.878621765196667	0.994608652998689	0.959387291054139	1.04361716446017	1.06923790217841	0.788641869414795	0.989022865627138	1.16229212965528	1.20225668145943	1.23121485263608	0.959033079444895
Gene28062	1.05076231164819	0.919632508357118	1.03165028823631	1.02159578512118	1.00473349624233	1.23027055612204	0.981438373602645	1.03582808515612	0.971475543627807	0.975693534927245	0.999630403040726	0.97068553286449	0.994242243538997	1.26117664407473	0.987131184410048	1.12878658916983	0.997081936521058	1.20970427228471	0.883560075459371	1.05476133514124	1.24143184010379	0.948691098986381	1.15001330207318	1.03426688679087	0.936231644520774	1.00370951929154	0.96051187466371	0.911788468939606	1.03978841524056	0.984183025844813	1.03209246306961	1.05317257080184	1.04653707260089	0.952210619042387	0.955889607807753	0.985502360706256	1.25324598937079	1.29238721042647	1.04112333688636	1.38066347158987	1.11360555523019	0.884026887416792	1.08486892748593	1.11644340895172	1.03683880842204	0.748066577890393	0.770149776941017	0.862454639799059	0.923453357922972
Gene3408	1.07635298964941	1.10316964134495	1.08997716883109	0.93706147161163	1.0754929754646	0.952981529085136	0.907577061320341	0.904910280642996	0.8693518032702	1.0637184790493	1.32101872942327	0.917065809499611	0.909133436177371	1.05428531249913	1.06289056092185	1.13652854663122	0.896787026816545	0.747205789932669	0.804633208164021	0.857944520054944	1.13834561682222	0.759736100971313	0.956773856581583	0.799690499811539	1.52796536099244	1.04064383666016	1.04380891691968	0.916121659484896	2.35417587927273	1.46802621648714	0.970030195469276	0.726798137661907	1.03390900128579	1.207117406076	1.18824941558456	0.973075877967359	1.03766491979278	1.85304674512231	1.11100246655062	0.894966460409948	1.00438558311501	0.900588546675917	1.01297804734961	1.21796807476381	0.83973639834088	1.05392863630976	1.08978140869314	0.975864327836292	0.92982503217975
Gene14890	0.655477115034552	2.58596544940416	0.816476009214989	0.746321336903418	1.40765213172447	0.80009247132395	0.73250767366352	1.21034945112921	2.84337831994249	0.575468113383428	1.8078297793715	1.21614170530633	0.810838498241256	1.28047014106533	2.57088260955236	0.750847767671522	0.780378630417146	1.36532371824443	0.819875006726981	1.31683420711792	1.7192980433694	0.646451410292453	1.28413893707383	0.844479575690239	0.671471941403215	0.521047600758274	0.521047600758274	1.48440863415956	0.804633208164021	1.37364179279819	1.55042265333393	1.14417777907219	1.11128804190254	0.769618659603488	2.2127783508635	0.579177692337389	1.97020302232319	0.65396908395028	0.791382882765579	1.09427467747698	1.01302338459947	1.17303562116887	1.175311399	0.841003684941519	1.0468279262605	0.71310273438005	0.81040774753737	0.633464282953259	1.00001996014519
Gene15031	0.898860311495016	0.993090825351143	0.829106925697779	0.917236126279305	1.18544858813189	0.997045773964828	1.21173184608339	1.9646146505768	1.02136665306657	0.791830871725806	0.960678528685207	0.834484133277741	1.02470713948776	1.05792130777589	1.06022155537038	0.88676499858713	1.09625073597795	0.996802231811803	1.03944209023414	0.98812159071288	0.983983704067012	0.983804505240611	1.02050134527457	0.996730701199232	0.932729771820542	1.08099988629072	0.995304951340096	0.964485002987493	1.10649461972987	0.969376469537134	1.01293819414511	0.913375251418841	1.07280952811875	0.935872008268869	1.0061294454697	0.908387514125281	1.10433583974998	0.918332143190303	1.2817037823246	0.913185452750516	1.0160726244989	0.913279278543894	0.893313899231537	0.912423289202781	0.901578518885551	1.38477535958761	1.39472453538066	1.26732538929065	0.975220937263366
Gene62341	1.00191028049907	0.977870391215009	1.01831955934544	1.00362202617898	1.01895475391511	1.01107925097313	0.980638868404374	1.05553321515861	1.33573933281665	0.974370544842185	0.97331609676327	0.969561930596699	0.993575113146429	0.979288440888134	0.994982292241011	1.02112363295669	1.02568899901287	0.999043005334716	0.99395874659983	0.993884846286521	0.996210857053905	0.976176508683643	0.993891129333242	0.967857596622297	1.00745788381631	0.991208197095594	1.02333636628513	0.997561251719546	1.02453388797954	1.01987442157745	0.996192087765667	0.994375937198546	1.02233652067431	1.00721737615586	1.01791428060616	1.16219429528764	0.989387236008458	1.01023200303772	0.989671363060684	1.02779158167053	0.983256113348886	0.994309392137001	0.989929173871438	1.00336367755189	0.993476993780757	0.994340771257	1.00818720703219	1.02245745087132	1.13862464381295
Gene2089	0.582487736889195	1.61363910082641	1.22425088488925	0.802308588817269	1.3909859871532	0.691626119531562	0.690327710873173	1.27619339323021	1.01781615775805	0.988334869731524	0.716416350081381	1.36679687273803	0.769618659603488	1.02070661114667	0.908828431618163	0.907577061320341	0.927838163836611	1.11155058311387	1.01197833800931	1.0279454114261	1.06923790217841	1.12722583128829	0.980116590013423	1.11716942645134	0.890110511911672	0.937459517571123	1.15492941831549	0.931967072312426	1.08236632758898	0.9003562028943	0.954277418735941	1.05942463670888	0.967923825009319	1.10893198168531	1.04833835763337	0.884330722104161	1.00450336792058	1.11260904122899	0.940903638500408	1.03844804668375	1.06787964509804	1.06194507405364	1.0664530650065	0.977138554634099	1.06385590157705	0.973970836267417	0.999373408889684	0.988772277064678	0.996049393794612
Gene7518	1.15777086286152	0.895358439150585	1.33064389150423	0.974670355336697	0.8693518032702	0.91375387455668	0.949447476776475	0.937124941677186	1.27141169905892	1.21066348177751	1.05501747398256	1.16680927565786	0.945222453802764	1.02421345210547	1.01421137647317	1.16161504829807	1.02568899901287	1.01728486595642	0.99395874659983	0.993884846286521	1.07014982670307	0.976176508683643	0.993891129333242	0.99611062850553	1.00745788381631	0.991208197095594	1.00124245302533	0.997561251719546	1.1937514659389	1.01987442157745	0.996192087765667	1.00312854387673	1.00149841996671	1.00721737615586	1.01791428060616	1.03336260665818	0.968555628513165	1.01831955934544	0.976523850385646	1.09177780635595	1.26732538929065	0.99487659174187	1.27762418487588	1.02730016860443	1.10415735398892	0.995800690793734	0.977802064539591	1.02826294451927	1.22624935148582
Gene6725	1.03514987326493	0.980170567044802	1.01874924524014	1.06887138475471	1.00627411772124	1.00036590501845	1.00172727059446	0.972883170031158	1.0408073296201	0.997689039218416	0.995740534636668	0.993665038490558	1.01862115471256	0.998924509536862	0.970153404399494	1.03390900128579	1.00517266964715	1.03168952815008	1.00404144690377	1.12740983930639	1.25597159178599	0.995692314473297	0.934354737141699	0.954277418735941	0.9553757847674	0.957653391611726	0.949730922470766	0.978540344348887	1.06572117739306	0.98423451441743	0.96194489190513	1.13530358832408	1.05653028576661	1.06070681280691	1.06529057162154	0.997193196869696	1.08838838374907	1.03783175189009	0.995479494736341	1.12435805250421	0.998578520961737	0.94412542721556	1.01180135981486	1.07659293664132	1.10507747802362	0.945557169846281	0.958291071551243	0.963759789712118	1.05455676503899
Gene13012	0.991956710315028	0.96276971130103	1.09355761068213	1.10969276024021	0.957596231101515	1.06963598215954	1.0468279262605	1.0159667133644	0.989852228068819	1.08181574731324	0.994001981238008	0.99212032638252	1.01597353807228	0.997349883704151	1.01421137647317	1.10048366993979	1.08937583935512	0.991334581766814	0.99395874659983	0.993884846286521	0.996210857053905	0.976176508683643	0.993891129333242	0.983047083995881	1.00745788381631	1.00732866976216	1.00124245302533	0.997561251719546	1.02453388797954	1.04054263336899	0.996192087765667	1.00312854387673	1.02233652067431	1.00721737615586	1.06347003121572	1.03336260665818	0.988573445511009	1.02872337092385	1.00260876671444	1.00098809304546	0.962685859505241	0.982426436907287	0.992048012826301	1.02680059569774	0.981727118003295	0.976319995035468	0.983084525174365	0.987069290379028	1.0901850285169
Gene45645	0.984467684008297	0.994178239432091	1.08567920678284	0.993621739158252	1.00759423284781	1.02992889431472	1.00070785091943	0.990856670141874	0.973707740295387	1.00058539423554	1.09177780635595	1.01704355345782	0.995616993103006	0.982185210792916	1.00623869771655	0.918699489634791	0.921338269715234	0.968976305386374	1.14791518217011	1.03587112019011	1.12680237534836	0.88614879572501	0.975717272705342	0.851552116481965	1.10906925751185	1.12060467212276	0.990437184936499	1.05032191320281	1.00798133703049	1.09701922464521	1.03506687507995	1.00669241786877	0.952693402992217	0.875372649519485	1.12252378099716	0.861817183328365	1.00550543428811	0.938988416290414	1.03422774817104	0.995589369185473	1.02317119842468	1.07557693325849	0.959150597595385	0.982631998662432	1.13436687194245	0.991130312691169	0.992783853482772	1.00605699788526	0.926811257905643
Gene4773	0.521047600758274	0.582487736889195	3.224142134862	0.579177692337389	0.44189121368274	0.870708518777483	1.48300009699055	1.4373578195387	1.13982736805831	1.33350708303011	0.696533938688293	3.54099578908382	0.593970797817082	1.13817794212805	1.01421137647317	1.03856841936902	1.02568899901287	0.995567507220243	0.99395874659983	1.02279844355501	0.996210857053905	0.976176508683643	0.993891129333242	0.983047083995881	1.00745788381631	0.991208197095594	1.02786278206739	0.997561251719546	1.02453388797954	1.05504640411429	1.01815918950005	1.00312854387673	1.00149841996671	1.00721737615586	1.01791428060616	1.03336260665818	1.02007964244841	1.02907579993936	1.01133367635049	0.932921873203625	1.00631150175044	0.954225501923631	0.963617278079067	0.978426712621761	1.02653087234688	1.00972418831281	0.966438430518096	0.987396928105512	0.992939731349387
Gene8512	0.999968749568916	1.01692045941501	1.0143320028913	1.09378243844428	0.969816681785643	1.05064167509317	1.00716757777876	0.97699677605372	0.994118867714897	1.00252056186132	1.08741353044206	0.996626230661682	1.02490405490664	1.0843811040814	0.994982292241011	1.02112363295669	1.02568899901287	0.983814072490105	1.06125696109344	0.993884846286521	0.996210857053905	0.976176508683643	0.993891129333242	0.967857596622297	1.00745788381631	0.991208197095594	1.00124245302533	0.997561251719546	1.02453388797954	1.01987442157745	0.996192087765667	0.994375937198546	1.00149841996671	1.00721737615586	1.01791428060616	1.03336260665818	0.992964950767868	0.995372038702181	1.03363211477238	1.02581754355606	1.26535900881629	1.05076231164819	1.08546979574944	0.975319601031987	0.962076970365017	1.0376189023312	1.06122103020575	1.05317257080184	1.01430956228706
Gene7641	0.870708518777483	1.01690575656468	0.975892432073223	0.950776132235186	1.00807582297529	1.30438512930077	0.972330660724515	1.02373066048575	0.913548376124714	0.896544701553076	0.922486447768876	1.72618574484279	1.19491259968203	1.02587221359172	1.01159141748189	1.34479690394614	1.54460062369664	1.23155999432157	0.986809321650676	1.45892058506353	1.3050539448635	0.96169102489489	0.98626225938175	0.995332339456342	1.00297847927034	0.982041096143038	1.01629339169104	0.989368313925418	1.01187646568491	1.00806482083235	0.988234526223379	0.997379554548253	1.06337812656752	0.997018079423573	1.03658899566056	1.01733471825861	2.63857001423396	4.31720222662399	1.61619291184813	1.31560759388415	1.12235205860571	1.05727370061762	1.23435602192407	1.84082470018401	1.34479690394614	0.877077479193028	0.872321624794027	0.868758401063776	0.969040757080992
Gene1287	0.702043407694698	0.765117015548352	4.26575182447374	0.65182685362894	0.865482689682058	1.43968379634563	0.806174317379138	1.02981598129924	1.21432201866409	2.14335423112164	1.15513066220464	3.63264143605887	0.776136445814305	0.846582656173022	1.15442456847996	0.985660362774239	0.963791358469086	0.90349888649463	0.999478679487071	0.984926406540151	0.96214267469209	0.889443975272076	0.838062958955942	0.834782294812913	1.10881269647067	1.21204218310959	1.12419690175535	0.816476009214989	1.50622634998663	0.987204439250842	1.15627362172525	1.14852932297719	1.05249786946112	1.24309720843474	1.39561141584746	0.93507603055876	0.993682417698655	1.11583283870216	1.02945510722552	1.00987768921261	1.0355067029066	1.07667122240123	1.07271020826965	1.1677477934708	1.01364017001163	0.887487331853058	0.852530802137751	0.87211650149117	0.965136811225258
Gene9209	1.06316216805973	1.01951753872282	0.96368593474167	0.930273869410225	1.03978841524056	0.918332143190303	0.977219998328626	1.06662334656685	0.818744486515641	1.25375189075815	1.01505319051704	0.996843698850002	0.916696257431144	1.01990763493735	1.15577693651294	1.07288274666121	1.20607394713639	1.16362719296844	1.11554063647512	1.31176695009799	1.49079838903408	1.11699747598984	0.883729999598777	1.12928865676633	0.909549435629214	1.02294068135962	0.922834595243338	1.1538075668517	0.951723456531486	0.909133436177371	0.969464405556303	0.943826867738112	0.879177433490912	0.850571792214146	0.903709852467343	0.92752968335072	1.14297339456451	1.01863623793424	1.05863161454188	1.18076932425404	1.20743925390267	1.18024594962934	1.08997716883109	1.1133099103805	1.06600136182634	0.988952993801972	0.976239521026005	0.916121659484896	0.979147047731434
Gene22356	0.974698793776131	1.02112363295669	1.06668839651402	0.972644249573527	0.895866362954097	0.9420081460249	0.945404958259653	0.993439230431997	1.15492941831549	0.950875026061209	1.07327833338917	1.03506687507995	0.968353533266439	1.0352714861224	0.98566809772507	1.05707056079651	1.05541269778837	0.993970835501326	1.05806063918106	0.985804264491221	1.27824569977526	1.00932577069754	1.07335313512484	0.986717309846653	1.02338654060245	0.997483151766679	0.994048946027242	0.987122207204132	1.0098685775511	1.00534528326311	0.986221515619839	1.00055913220367	0.991887816756762	0.995332339456342	1.0027301233073	1.01494909885305	0.970219432881821	0.994063604018372	0.978599714573886	1.0626888971415	1.03607059213562	1.31683420711792	1.13104996712729	1.12537022327946	1.238170849327	0.949197806525506	0.956919469097239	0.988049279984034	1.0116558582769
Gene14815	0.936012868272031	0.909549435629214	1.02138597533459	0.979445972511441	0.960678528685207	0.943439125209379	0.974643775149596	1.08313515397815	1.00976873072135	1.10587520432632	1.13276590282846	3.7287335426789	0.978999855259549	1.13510674220936	0.982932719101712	1.07069998507872	4.3962730699279	0.97240545397058	1.01210888897875	0.963650584942607	1.00350492114379	1.01054848342709	0.957736554175416	1.02530403719925	0.985159704373365	1.00467755443684	0.982932719101712	0.968915789426672	1.10291884150024	1.00939835218414	0.978638035211255	1.01530930361581	1.04568975128293	0.988969150659457	1.01168664681567	1.04651118470698	1.0291705698291	1.06592363118243	2.46800899083892	0.970842840077865	0.993146872288027	1.01270007532511	1.01344689485834	1.04920525691648	0.998877952920151	0.966297793829859	0.991616272720124	1.00792159435716	1.02474121774468
Gene5278	1.08339443105056	1.11912139042463	0.968668432927848	0.957653391611726	1.07976994356655	0.931910386412297	0.85849747970987	0.999357976241012	1.0069158417031	0.998915199431576	1.33701373567513	0.923713090874646	1.14874381888625	0.828784733509931	1.05609068456877	1.15577693651294	0.993902528710774	1.04044398457103	1.06343415536118	1.05950134155117	1.02714554608674	1.04784256832183	1.05596677290885	1.0993669328135	0.998544577259827	1.16436977261259	0.96801773500411	0.930515740685416	0.995917400911999	0.977219998328626	0.964699204301176	0.970451832948879	1.00974490044359	0.935408166280114	0.994673935990792	0.982887198903596	1.10197659006133	1.27240194381066	1.00483335508717	0.967556110882943	0.924011816145365	1.02281037200932	1.00556454194456	1.16944788820137	1.17713913357074	1.06731247833013	1.03820669745457	0.967240689466446	1.00697953508594
Gene14213	1.11626764888499	1.07574875713997	0.905253299911257	1.11644340895172	1.20942769715806	0.934737799460123	0.896544701553076	1.01293819414511	1.06827423085456	0.903905617167916	0.994326101822629	0.996714986816907	0.931663446163745	1.01853099659919	1.09037530282402	1.20970427228471	0.980783529978714	1.0379128205059	1.25972126347737	1.18927618241564	1.00139855457885	1.03076699336743	1.11818192999281	1.08443812571142	0.962873046160619	1.02775917065746	0.941297887094626	1.03412038233655	0.936098038943818	0.941557244062939	0.989501685931484	0.9003562028943	0.911393190110561	0.820858449570363	0.851552116481965	0.938001911823787	1.19461309332227	1.01981499589835	1.06446884457409	1.0658418650606	0.970537757844273	1.06887138475471	1.02538573697813	1.02953053651767	0.979883467371834	0.978108313148728	0.986335860819751	1.07474158418188	1.05590518544104
Gene16978	1.41422079397156	0.997695274024925	0.684787927108847	0.929317350585906	1.34479690394614	1.52796536099244	2.35417587927273	1.25559943649578	0.960678528685207	0.83676861523843	0.7682659698297	0.66489060564351	2.11552859233971	0.987091722838878	1.64732411514758	0.938166044472151	0.781887119457218	1.22540187879883	0.735312607204905	0.9982270935966	0.72183378431872	1.15398963452955	0.934874176920159	0.865482689682058	1.86274068323051	0.984002561044273	1.44843442897566	0.944796179972753	1.8812083122542	0.931292225443358	1.04241035988732	1.18824941558456	0.847118154098333	1.18076932425404	0.944391622007841	1.15513066220464	1.02924463751799	1.30438512930077	0.622330375240223	0.648703829056592	0.764491464955095	0.515211959294079	0.543478185162698	0.54883268077048	0.538577372048229	0.931572220339753	1.2817037823246	1.17935760930598	0.563087266433738
Gene15975	0.972195051058699	1.01127189212536	1.02097579081618	1.0006278747814	1.01494909885305	1.02317119842468	0.967115764800827	1.02394703963036	1.05898909221831	0.956773856581583	1.01846630192515	0.987783242975937	0.983412782066286	0.9646581061542	0.921886960318822	0.974319927939146	0.997242782639596	1.01642740527358	1.05371881447237	1.39472453538066	0.961230159752076	1.01973845389295	0.950549090175401	0.922486447768876	1.26628260595792	1.17410091663315	1.04480980771284	1.02294068135962	0.988182243575235	0.984502316939914	1.00158272376042	0.921232662972224	0.996741824660778	1.04573168943848	0.999312562639875	1.24194063851797	1.18890471906207	1.20342126128771	2.57088260955236	1.02502563024894	1.01935041461973	0.91971781423023	0.996907887577453	1.21103499134211	2.20375336019794	0.83676861523843	0.872543113029862	0.992757949223394	0.989355276437026
Gene19268	1.61133636675209	1.01272540714926	1.75579594365768	0.835450731613391	0.832685860555415	0.864263628023361	1.33499412141086	0.738997924571368	0.991142208979121	1.42510453835177	0.919442536295285	1.01327494485579	1.33832379145267	0.570857440583591	1.02756821751192	0.939921767268052	0.926390810849114	0.944747425944118	1.0009272196054	1.24581098116024	0.95059047697879	1.02305988096017	0.97747745629311	1.07949871966816	1.58335077263082	1.75579594365768	1.74143344830401	1.81952344893939	0.98004298545072	0.981502885576292	1.12106441441073	0.882132721997631	0.96871384592842	1.17410091663315	0.96527592840283	0.986466562746777	0.919632508357118	1.13564755278725	0.912811932576063	1.01272540714926	0.990718576837485	0.857944520054944	1.05286264627922	1.42029376295286	0.981502885576292	1.00414777046882	1.04087862197366	1.12722583128829	0.971745886194717
Gene19037	1.18750796323638	0.412396840907117	1.17322182612572	0.412396840907117	0.609099485221167	0.501601712810768	2.42450718261739	1.01546918954502	0.527924642798222	1.60455620015133	0.955717489989986	1.16520616834159	1.36612355022266	0.554123331478918	1.13004040164773	0.948123567299456	0.98800364868573	1.02903906161356	1.13851858153826	0.931789676255731	1.00539278509307	1.01846630192515	0.977159117494824	1.01966441270613	1.10572702531446	1.10266967857473	1.18515491882115	1.10415735398892	0.927375573905693	0.908471740560319	0.899880336569758	0.853233314970275	1.23942088055982	0.772061559110328	0.81040774753737	0.930057567096876	1.01680797749872	1.00881341198682	1.0424895434232	0.989843721109955	0.933688122294955	0.939921767268052	0.936863757141243	0.978626361191917	0.957011130937043	1.20012374447179	1.07599181063231	1.13292027505453	0.985306421213378
Gene12066	1.02254971776485	1.07704039813472	1.08029661336616	0.942490854279589	1.07185209648268	0.925671664105245	0.902574091661056	1.49079838903408	1.01309483461833	0.867988685578509	0.960431320049527	1.20225668145943	1.00976873072135	0.959875765255182	1.18577642495808	0.996210857053905	1.71601614685062	1.04421098450183	1.25225322601808	0.923453357922972	0.933688122294955	1.21652709659136	0.905031595729682	1.14002669945051	0.975542042757138	1.04624952063038	1.03712715885317	1.03757564150408	1.26356082343528	0.893539696002565	1.31493222255078	0.796831822437607	0.803430001616899	0.723924582198447	0.847372816280339	0.879177433490912	1.51094585031649	1.01871819955021	2.31527183199788	1.01860607149088	0.816476009214989	1.05590518544104	0.814488595356722	0.982909678424084	1.09872496501023	1.24143184010379	1.15047881123848	1.12837365702139	1.09997642707912
Gene1331	0.941025494034763	1.00424908611001	1.1818466873702	0.974021367194367	1.08090088396697	1.14774473058921	0.964914587784871	1.29911038082243	0.971515052326681	0.928496535323812	0.924967553812429	1.16342986170143	0.977410767458922	1.12291296519261	0.897431886067653	0.857708847633598	0.890669643577922	0.844479575690239	0.896900886106384	0.930342921426204	0.820173856396959	1.01081450282127	0.977853053856388	0.987719221167968	1.22353622652285	1.43042604379667	1.3197529159201	1.49355921575102	0.957183868428255	1.12043703945698	1.16565539566866	0.951953696087774	0.990023677385785	1.17303562116887	1.28109413789135	1.33279012544218	0.905473539705683	0.912992761189073	1.00417194627229	0.969660211424627	0.90349888649463	0.945337639516099	1.00391133190724	0.988214237386625	0.870336851802442	1.54222220747278	1.65055338610998	1.42029376295286	0.915221839691817
Gene7784	0.99048510486656	0.9917650928109	0.987416727562854	0.99140633450414	0.985102763277102	1.08546979574944	1.24792874202385	1.45749114334848	0.966023630179563	0.96838367428483	0.992048012826301	1.0106631964076	0.990214390784322	1.05421457091941	0.871945876802834	0.951057100109617	1.00774473109978	0.851325454788775	1.00780837795606	0.964442652027758	0.903989674210646	0.870917280873451	0.877239514610186	0.834135783242141	1.15933608381095	0.9591777539367	1.14830874568142	1.33919430130013	1.21204218310959	1.35940340976414	0.969802528996478	1.15261525121087	1.0198461306293	1.43160675660973	1.05792130777589	1.53564514023629	0.803430001616899	0.809666351329427	1.24842136479647	0.909549435629214	0.786043385300228	0.663228517405981	0.796831822437607	0.775594072838913	1.01215055143689	5.82315209618097	2.39979185909924	1.6960637537637	0.99063645387078
LZX-CL12092.Contig10-All-g	1.45503857233632	1.17258021034128	0.858093099717359	1.26828537638051	1.11510072661353	0.93335379485698	0.93335379485698	0.83835558331439	1.32722934794307	0.926228183882261	1.12184380141587	0.906755528522211	1.19289426066015	0.897153692336358	1.06129289198114	1.26732538929065	0.952650524666957	1.07557693325849	0.922306761533285	0.946917284173271	1.04598288825773	0.902025567992873	0.912811932576063	1.04102797145093	1.12306950634821	1.07591694798977	0.993601425538298	1.04361716446017	0.947559851009375	0.960079204811275	0.907281953829544	1.22460710901216	1.16472539887633	0.981938604852344	1.03190636074087	0.903051303079469	0.820519716536689	0.815579417511013	0.923942988123778	1.14530504634299	1.03687373520581	0.802308588817269	1.10009438569341	0.921655814600181	0.9282331512375	1.04598288825773	1.00573955302336	1.0296432828121	0.980396800770008
Gene1354	0.980660340872247	1.05576024146822	1.02903906161356	0.965976242570287	0.939862337302372	1.01703242887636	0.948164656189088	1.1194097625888	1.09321797712247	0.954499609904493	1.01944971503653	1.04047793638162	0.970670117442975	0.946361887242159	0.907171232944215	1.17713913357074	0.971680790962087	1.12496272003836	0.889152120008376	1.09535483166864	1.11974087653546	0.847835599166651	1.08339443105056	1.03093101248354	1.00228733571146	1.04875821031432	0.93534155151479	1.09546434844839	0.845636429782252	0.938647860681844	1.02017031844793	0.997682804411907	0.926228183882261	0.890830100895294	0.981467737974941	1.27185839361657	1.02919922694743	0.983481849443216	1.08756668328053	0.999993008291537	0.947120251414549	0.971200669909891	1.01133367635049	1.01764955855173	1.00310775550952	1.02644707700035	1.02919922694743	1.170283788355	0.98780439905198
LZX-Unigene37288-All-g	1.00833857111347	0.982135190479283	1.00146706389774	1.04361716446017	1.03010916570001	1.09895898895889	1.11957860518666	0.985224272737794	1.00029460878064	1.01225522676628	1.0077201708668	1.00391133190724	1.04238318961121	1.01142435300799	1.21731960219629	0.629008338991143	0.765117015548352	1.13873070608764	1.25729730304768	1.55961130875532	1.00458519150433	1.26356082343528	0.702043407694698	1.18291447979176	0.991307263270562	0.773310870296492	1.8122829006525	0.772061559110328	1.61619291184813	1.21066348177751	1.07652320741579	0.451600311753325	0.485180456756153	0.933424780458198	0.655477115034552	0.710740551401407	0.666474385385658	0.570857440583591	0.66489060564351	1.55353024743116	1.88504514322946	1.57286167596254	1.89433830676872	0.636105194688618	1.66845483229118	2.2683702728143	2.22143790815485	1.58335077263082	0.823258745985291
Gene17662	1.11519170689188	1.04178593021256	0.923157750344446	1.00521070297256	1.05922185717172	0.926555365971413	1.03889579189032	0.990385595038211	1.04352035767161	0.954604888209144	0.927303900982785	0.98954792585521	0.992475805007519	1.02276152276927	1.05762100286622	1.04849312985544	1.15884049150399	1.07227533606135	1.23071216866888	1.0207393490802	1.04154376295734	0.994976614354307	1.06827423085456	1.04031587753242	0.956589798318156	1.01169774216063	0.954408482944759	0.888351424226814	0.980487858586265	0.92157733759395	0.921734402402413	0.878621765196667	0.989860735027682	0.816875976475651	0.9282331512375	0.973396113774146	1.07591694798977	1.02544810089295	1.00529289954336	0.96394909611922	1.02573068572756	0.974763851488617	1.12291296519261	1.02625365073	1.0890763634999	1.14454714611923	1.10982181354801	0.981300305677622	1.00871138302855
LZX-Unigene591-All-g	1.21537316228038	1.1707729000277	0.905937310090345	0.961770091336217	1.47498299638289	0.821996456670782	1.12106441441073	0.940152657666106	1.01501302011303	0.97450355452724	1.66603543232681	0.785354604702321	1.25835929729897	0.754185935519533	1.31626513300828	2.04878760704451	1.45379351186211	1.00414777046882	1.01542011073826	0.960788188695648	2.40947190525556	0.999272875873681	0.947154993511616	1.02129098009966	0.951672112198432	0.979062503000692	1.05799319380164	1.12704027316246	0.910984250399726	0.992925351636321	1.00532682287488	0.956642116321013	0.96335236704409	0.862636484943191	0.858955115250644	0.931789676255731	1.08652958287272	1.00570203061599	1.00706306839421	0.977662256597197	1.00589905510697	0.993601425538298	0.950447243277984	1.03658899566056	1.03627056889916	1.01396589193379	0.982376126160024	1.00607672538772	1.05292592499019
Gene16382	0.827772650129243	0.76048760650833	1.79112817848505	12.396917729395	1.63486286460922	0.999174423828815	0.752393432703365	2.0802998096167	1.10389954720467	0.998591697785539	0.815239600078578	1.70943089390077	0.85396543050323	0.65396908395028	1.05286264627922	1.23027055612204	6.23958785510606	1.40883349875537	1.05341942369706	1.14454714611923	0.982319462979573	1.16538676876981	0.755007532151547	1.35109240905348	0.767100044316487	0.773856249932715	0.823956097841552	0.697691763773342	0.846833388899442	0.763244783787647	0.759736100971313	1.26174122484014	1.02613595325041	0.785354604702321	0.865033647477232	1.10177292871012	1.04775174028145	1.16294071673588	1.00486781145261	0.951563747818938	0.964442652027758	0.950875026061209	1.04415664669192	1.02052250875953	0.930418988462715	0.917514673335061	0.945854266023251	0.903610506550004	0.954743901851538
Gene7963	1.08279470735888	1.00355533234883	0.993160478626153	1.0216503068612	1.01014079172455	0.977547133655551	0.979375715443084	0.977252210090445	0.969497389481565	1.03655477625712	1.04036728867669	1.1359668374039	0.992783853482772	0.977853053856388	0.926639851596955	0.98028862373898	0.990166395349233	1.0768432347017	0.906198503893722	0.951611488069523	1.01935041461973	0.917993450835071	0.921057402978303	0.90349888649463	0.982702512478766	1.01736634139844	1.1022086804722	1.05727370061762	1.10177292871012	1.11181700564323	0.978355761068088	1.06652687540961	1.14346314216555	1.02832385304924	0.998490498844652	1.05910203976861	0.917426264942256	0.966470034057287	1.08745547010083	0.984183025844813	0.995218983595413	0.948640372846347	1.0034325911123	0.98375197057092	0.954701143167135	0.943117722268743	0.938698364567929	1.02775917065746	1.06492663137303
Gene6420	0.925921039495705	1.05064167509317	0.951391269650903	1.06662334656685	1.00635441634402	0.980468539402987	0.944702911043853	0.996457567428456	1.07143349416912	0.972673670604525	1.02036195483824	0.943380736982484	0.959115676947263	1.03021011876947	1.02970528027299	1.14146663778823	1.12306950634821	1.1597164666727	0.913887808362478	1.07202603396522	0.991449859833699	0.983940736963795	1.00462198216083	0.882774781299657	0.940822141523849	0.954743901851538	0.860395027188131	0.985306421213378	0.925124685914772	0.989044386926427	0.855470823373453	2.04878760704451	0.916419653755978	1.53744705400807	1.30055903537283	1.90731066237596	0.924714048955575	1.05015227254098	1.03794422986359	1.07143349416912	0.939396782208905	1.00854180637196	0.991172500982931	1.08756668328053	0.966795584617953	1.0275961207732	0.995530802409951	1.016767420189	1.88504514322946
Gene16784	0.969858505892592	1.03235465636253	1.00397871470466	0.994101324177391	1.00404144690377	0.989114151365571	1.00774473109978	1.02286777873986	0.977252210090445	1.01987442157745	1.3754306030828	1.05464865314833	0.998764167613875	0.98588772181525	1.0088686734807	1.00661958756123	1.00939835218414	1.04102797145093	1.02109477765146	1.0756682234848	3.01256325301178	0.952000528940199	0.980990008317914	0.952927479448954	0.995853256106152	0.995113306643651	0.997204508239651	1.0072288925163	2.90996786783122	1.14259541429895	0.982204437440748	0.985490728943284	1.00963201555301	0.992417928012966	0.999104482207366	1.08020603568919	0.971590610356904	0.985533989979099	0.979245686443588	1.37270187556946	0.987451923097849	2.14335423112164	1.0426312760227	0.986431662468351	1.68776919078326	0.924967553812429	0.970812523648143	0.988409814501583	1.02635574340365
Gene17377	0.983313810812621	0.983047083995881	0.965771845357518	1.14454714611923	1.00073531097249	1.01331845730162	1.02735623994004	1.02953053651767	0.963414724685208	1.10486211483857	0.965692238432449	0.997489654712961	0.988552584518033	0.972343457336457	1.00860400917226	1.33573933281665	1.07492027291407	1.03675443786699	0.98195662063538	1.0175264708497	0.985625302450486	0.95072869531329	0.980396800770008	0.991007443824455	0.995319226542979	1.01036156730483	0.992746402228921	1.00670770234032	1.00565541078586	1.00070785091943	1.02819964490218	1.0197671022231	1.03491663143775	0.992075636195736	0.998608806234605	1.01009826287652	0.983130199842141	1.0080186514066	1.14937895733758	1.09517355211112	0.964538862763684	0.968145995837893	0.995893901762865	1.06262389212801	1.04210508626699	0.996503173796347	1.00790294373217	0.987951039759253	1.20899050100219
Gene3885	1.16968061798534	1.66603543232681	1.19315090653493	1.00567071579199	0.900147336351193	0.982513333351682	1.02812884717402	0.796831822437607	0.834135783242141	1.28648065224199	2.18909825158406	1.14620792114118	0.937346444063486	0.781887119457218	0.994982292241011	1.03096617111439	1.02568899901287	0.995567507220243	0.99395874659983	0.993884846286521	0.996210857053905	0.976176508683643	0.993891129333242	0.997386912499063	1.01990763493735	0.991208197095594	1.01815918950005	0.997561251719546	1.02453388797954	1.01987442157745	0.996192087765667	1.01623717384737	1.00149841996671	1.00721737615586	1.04541083892892	1.03336260665818	0.978790286110998	1.0001741296372	0.975141988156336	1.0517999302784	0.98722717335524	0.966297793829859	0.971680790962087	1.01762401108025	0.981641362508669	0.999385015355213	1.01347085054737	0.994555255561248	1.70697018753603
Gene10545	1.00989499615468	1.02167915266989	0.942741963026804	1.15577693651294	1.01331845730162	0.96675966716343	0.955999253528402	0.973353526042254	0.945780773617039	1.0250675685321	0.946660775879462	0.97357133631415	1.34328586104795	1.04040378572824	1.01275364027159	1.07135448997273	1.12722583128829	1.07352002448406	1.06022155537038	1.02139708517175	1.0200179399683	0.966386642489242	1.01853099659919	0.999581581135333	1.01478175068305	0.985178665291596	0.995608470336986	0.992075636195736	1.01468872513736	1.01172706855895	0.990829070680255	1.00010507697309	0.99543281131894	0.999373408889684	1.00888261666074	1.02066347953164	1.07193688788109	1.13549034609903	1.16391328956989	0.969063534302675	0.973291408971945	0.989393120603106	0.954790295904434	1.1172900117738	0.995392573132611	1.00643038225112	0.994888524054225	1.13247266974735	1.03993007188186
Gene1705	1.0207393490802	0.995319226542979	0.989455558285356	1.04660195670437	1.00959509105421	1.00946900639626	0.996591472694563	0.998063724352568	0.987113229998216	0.993167754839509	1.03299559242701	0.989270906474836	1.01170664248367	0.995108857752695	0.994982292241011	1.04472946268371	1.02568899901287	0.991334581766814	0.99395874659983	0.993884846286521	0.996210857053905	0.976176508683643	0.993891129333242	0.983047083995881	1.01990763493735	1.01602620399544	1.01124426637515	0.997561251719546	1.02453388797954	1.01987442157745	0.996192087765667	0.994375937198546	1.02233652067431	1.00721737615586	1.01791428060616	1.03336260665818	0.992366697606617	1.02085131126211	0.991307263270562	0.980717703758557	0.969733291797209	0.994608652998689	0.991492571230807	1.02532708302872	0.985539213646517	0.990845105930554	1.01414906536212	1.00106470934205	1.1543044101849
Gene4623	1.05081690965434	0.979622631086933	1.04712757737217	0.998519899222855	1.00211805239272	0.957092440960499	0.994518206937748	0.95331341910402	0.953127090568768	1.12524753149013	1.16415103204301	0.950304828965945	0.981844138982609	1.04502691992149	0.971289736143572	1.00989499615468	1.00817774859923	0.989022865627138	1.01687944818143	1.01329522217817	0.978674296624785	0.956589798318156	1.00942194085069	0.993308716314623	0.994063604018372	1.00869098014926	1.02724691886134	0.970596177734314	0.9978202003772	0.995457719694203	1.0359163145331	1.00467755443684	1.02683832078361	1.08313515397815	0.996661419395848	1.00139855457885	0.992276469685237	1.02060443160188	1.00347821233553	1.0092488899503	1.0175500002965	1.01482062817786	1.00706306839421	1.0228380647579	1.01461891820355	0.983154260185414	0.994264426876283	0.971364578786189	1.03398048862854
LZX-CL9499.Contig1-All-g	1.13276590282846	0.96527592840283	1.00429415391195	1.00032069677859	1.07966195211638	0.928136854279286	0.962685859505241	0.919525879910594	1.04210508626699	1.03894626935222	1.25559943649578	0.998986260677554	0.97047160813292	0.94610023051608	1.00213167980686	1.03667024801773	1.00280864762861	0.987204439250842	0.953276943104409	1.00450336792058	0.98907381320355	0.955846200696744	0.987935070416518	1.00088852649963	1.01669583243041	1.00827089979831	1.03038785768095	0.991334581766814	1.01512160407478	0.987146124349562	1.08199563798554	0.982594251071417	0.9838236397396	1.07692315431619	0.989938232087801	1.07271020826965	0.996830628066032	1.02464954489864	1.00222982672358	0.979099248254341	0.950058384980983	0.983189473249363	0.961488025676962	0.989621408885088	1.01175652302235	1.27762418487588	1.1805439472905	1.04821196008192	1.08322414534598
Gene22129	0.970951214520553	0.915016747492149	1.09134447224361	0.984804474303053	0.920890880683214	1.10141947247968	1.08410323015597	0.992905113274196	0.989261898014491	1.03205428152054	0.934103033513087	0.958455709748625	1.07595437931104	1.03495441868203	0.907383040963782	0.969376469537134	0.979099248254341	0.996598403975762	0.998459406536909	1.09073449591863	0.991172500982931	0.964328421768246	1.03518467551919	0.996935528487192	0.958113496653467	1.07652320741579	0.975396279711842	0.990452455042863	0.974670355336697	0.97747745629311	1.05244249930078	1.04880013646107	1.00899624218878	1.19163023783135	1.14830874568142	0.939601430948631	0.835450731613391	0.892326814938287	1.06014619836498	0.9960949327687	0.972593541207204	1.08279470735888	0.921232662972224	0.899543613035457	1.15001330207318	1.21796807476381	1.2385715732441	2.22880253364037	0.924164257079493
Gene10489	0.949447476776475	0.875981902313373	1.16897096696838	0.945557169846281	0.885993654766212	1.35170984435234	1.196405765426	1.06556224109777	1.01647530692846	1.03324418139162	0.989317018680284	1.06439499187587	0.943542579366929	0.946500496143308	1.05602411234552	1.13327774662269	1.06662334656685	1.01071944450734	0.983925416323241	0.973156253108744	1.01320938164492	1.00995375398677	0.945404958259653	0.960274739625175	0.99027976739347	1.02194443453295	1.01530930361581	0.958988749000601	0.965371232839296	0.950194041772536	1.23266959977499	0.997804402004412	1.03750305886972	0.933562524332219	0.987113229998216	0.973623566302767	0.967638669406982	1.04598288825773	0.993319038112314	1.09449825520638	0.893669481423919	0.996116169371332	0.920642704601366	1.02430384294072	1.00985946588959	0.97032635846505	0.930114845156589	0.979375715443084	1.3636283519018
Gene12601	1.33832379145267	1.3909859871532	1.21859771600648	1.03798754792193	0.819875006726981	0.911476589129993	0.902359684916354	0.88508774519992	1.2540580758589	0.997045773964828	1.08080193760097	1.17485316255153	0.929509918336147	0.884631001212252	1.28648065224199	0.98156092284366	0.95515334610068	0.999831386533751	0.924247420924373	0.843384403746056	0.968145995837893	1.04998259619142	1.19615801136964	1.01142435300799	1.09872496501023	1.0185558658046	1.02438737808827	1.15797912039045	0.945087217644554	0.983465579507899	1.13781945917593	0.941612652545091	1.11464332537116	0.929442189714552	0.999644594038816	0.879821106428807	1.02442263395324	1.09808804866174	1.01116215386017	1.03820669745457	0.992412254473295	1.03828898195626	0.992330654230191	1.06231552927455	1.01542011073826	0.928567500323466	0.921886960318822	0.863282661886038	1.9434113717017
Gene14240	1.4441140049064	1.0683429185742	1.21796807476381	0.93264866916244	1.18695049714716	0.84423481030595	0.877752451596215	0.766429775716525	0.765742530684715	1.32590689304252	1.82812192479775	0.910623361914863	0.81599962057142	1.03978841524056	0.978721718849209	1.0096107420415	1.03470532135039	1.00310775550952	0.959908407859017	1.00716757777876	1.00172727059446	0.945903825479426	0.954447347137968	0.997682804411907	0.986677468803784	1.04672936945665	0.983907939922073	0.992964950767868	0.990063699377433	1.11276007121806	1.00576842227239	1.09110996716647	1.13436687194245	0.966599368922629	1.03390900128579	0.993730721669073	0.971137053181837	0.982741244127428	1.05779391969456	1.08119149641528	1.04215587886113	1.01499341273684	1.00695840180555	0.992823440413484	0.953276943104409	0.942052915562189	1.03028356541245	0.969293202244203	1.00864884326457
Gene870	0.992401744940608	1.01189271195716	1.01478175068305	1.01587297923056	1.04026817415027	0.98496883554483	0.993465392419047	0.996350366988021	0.984020053653418	1.02987252653658	0.987898590249703	1.0620968570996	1.00718381050998	0.992698426253161	0.96692933998669	1.10291884150024	1.10673286831816	1.01278129708985	1.01537612622862	0.970842840077865	1.00760480850585	0.947154993511616	0.967184884122094	0.993175031052866	1.03811717699883	1.0051944609606	0.987334422118604	0.979590439009825	0.99559465837822	1.03078894109579	0.990576001915743	1.00168419135788	0.994673935990792	0.997647618562546	1.00032698931761	1.16872813241765	1.09972013822997	0.992085051857359	1.03368567024997	1.09726249283531	0.991816410166042	0.923014153123294	0.922757140812803	1.00911883006028	0.971137053181837	0.947419303259791	1.03363211477238	0.996515377632654	0.995150475926322
LZX-CL8775.Contig2-All-g	0.987483099958247	0.94260024428648	1.00995375398677	0.996429673604459	1.02344005006494	1.00589905510697	0.986772058361793	0.992757949223394	0.977039635569125	1.05201656978822	1.09754842712971	0.977159117494824	1.12988835160595	0.985736359794459	0.990895182700713	0.937739283818595	0.957282701693371	0.884026887416792	0.953443250570291	0.935628488286312	0.903389463722677	0.817905255816613	0.997860633508443	0.973234481180419	1.32722934794307	1.06995968750628	1.30380749271813	1.15577693651294	1.0424895434232	1.24143184010379	1.51300248495882	1.11554063647512	0.960711954239235	0.793725202859038	1.03434164481302	0.931292225443358	1.00511613045511	0.973671250608235	0.975562048858398	0.942374256601157	1.02483112287919	1.0097045002328	1.03244134744776	0.988847227157592	1.03737574558583	1.03816142120102	1.06408804844133	1.05036894161718	0.993363870632812
Gene12133	0.876886721095532	1.00866622693054	1.26117664407473	0.948748503225796	0.872543113029862	0.880852323401372	0.989952542460432	1.21173184608339	1.52981321113396	1.04197041787691	1.21103499134211	1.19461309332227	0.893956328655222	0.950356062484696	0.980170567044802	1.00627411772124	1.0194222857826	0.992833451834129	0.980556715025345	1.01679881819723	0.984484717207348	0.984942907086069	1.01363021499971	0.988371929597191	1.0157008080383	1.00907417526413	1.03324418139162	1.02763175826092	1.00417194627229	1.00404144690377	0.979863171132081	1.01149680639854	1.00686570112629	0.990746526485116	1.00831170597895	1.00813880427362	1.00452163557142	0.983031700886894	1.00623869771655	1.11644340895172	0.992988889598296	1.03114731321194	0.991879943996225	1.02136665306657	1.0051944609606	0.960242716089341	0.964185929319617	1.01637903189789	1.02581754355606
Gene5545	1.12792617592948	1.05648256018027	0.818744486515641	0.94485111419617	1.07949871966816	0.975562048858398	1.21537316228038	1.00639150903136	0.919371189013838	0.98542358455593	1.02524326685993	0.917338003290308	1.13687127426783	0.972992947703843	0.951350376799499	0.991499807916274	1.04055900149126	1.00064550106626	0.955476016667756	1.0051944609606	0.96229386570317	0.96051187466371	1.01898287996536	0.980809005436262	1.17582671404046	1.03931443227224	1.05415602939924	1.05871691563711	0.987165795740285	0.996598403975762	1.00152340126277	0.990978590545916	1.02033399223803	1.00009872433553	0.997315978578963	0.991485334545341	1.00529289954336	0.984559139133111	1.00402076455691	1.01920475252992	1.02303035189592	0.98176547615632	0.997513521134756	0.984665251178968	1.02763175826092	1.00288169674413	1.00213167980686	1.05226954643454	1.01353353286366
LZX-CL11069.Contig2-All-g	1.06331266232743	1.00964039126969	1.0197671022231	1.20816808785749	1.0364029090643	0.992029320811746	1.01791428060616	0.985224272737794	1.00029460878064	1.01225522676628	1.0077201708668	1.00391133190724	1.1583641415029	1.01142435300799	1.08964482134181	1.20225668145943	0.963650584942607	1.16872813241765	1.24401966216621	1.2504875749395	1.58792568190181	1.20163137620344	1.09569962243144	1.14661226071723	0.92114421094082	1.16362719296844	1.02467135594589	0.983428900839902	0.882132721997631	0.759736100971313	0.720012309734848	0.848819058924523	0.691626119531562	0.903270602353986	0.875197040735434	1.00291482847753	1.06521464276991	0.9964124713149	1.16249625268412	1.06592363118243	0.890512299880616	0.997372196597443	0.922640622304609	0.959908407859017	1.10736359929376	1.24064191681383	1.08723975340897	1.07003415211467	0.99342390052046
Gene7057	1.01726100685795	0.992636150582656	1.04199121983462	1.01260259742682	0.979693448264222	1.07078234700376	1.01791428060616	1.01960304371131	1.00029460878064	1.05007515309383	1.0077201708668	1.00391133190724	1.04238318961121	1.01142435300799	1.20376380403982	1.15442456847996	0.986206136827667	0.988916190595876	0.89726989372244	0.944349409809896	1.04749576917599	0.960631598145904	0.987113229998216	1.02251416639883	0.97331609676327	1.01490150114545	1.01971907233752	1.00807582297529	1.11534738067539	1.14401072793135	1.05154838073015	0.956408520738198	0.934936178787667	0.93534155151479	0.967013380596817	0.97131676849926	1.03106814981081	1.26218851682959	0.996991136118081	1.03289794895007	0.794760500686882	0.96214267469209	0.921420158344944	1.27762418487588	1.14890166417377	0.862047284057653	0.896286778272175	0.959074160174522	1.01871819955021
Gene14333	1.06722949621151	1.02763175826092	0.945723449766498	0.996974755845035	1.00146706389774	0.951953696087774	1.03754009963395	0.935264003839266	0.954138544769124	1.26013912456062	1.02782011505831	0.906501301477657	1.09110996716647	0.914471970223183	1.04158882481393	0.981035635930683	1.01696399355873	0.996779265004354	1.05767151738513	0.932268958946172	0.888603766310252	1.03172048444589	0.972762878863525	1.02561813403596	1.11042732924164	1.26779513120802	1.23188049017453	1.04102797145093	0.931663446163745	0.979712216578812	1.04068834304659	0.999155513586845	0.975110914030585	0.941612652545091	0.956408520738198	0.978172198220823	0.973338673367662	1.04174181400489	0.996161650018742	0.998827727595219	1.00328746873787	1.02430384294072	1.00982527373807	0.985566123771826	0.959429866366107	1.02683832078361	1.0215437627994	0.986483704849688	1.02030810648993
Gene8444	0.980940494427719	1.00943978770676	1.03044284598682	1.00800485174594	1.01348154241836	0.99515796936743	1.01031088258405	1.04135909690705	0.978051594189519	0.98253127409202	0.981048413832544	1.02069469025171	0.999574539566431	1.06639505493214	0.963312945223369	1.1143568421047	1.17582671404046	1.73881308286662	0.954408482944759	2.58596544940416	1.09247260896609	0.998578520961737	0.912218302709132	1.01210888897875	0.948010849088347	1.13452305848382	0.957444613535071	1.00288169674413	1.15554038140076	1.13020263980343	0.839455711950042	0.986870272794294	0.976161617554263	0.914185213323804	0.975972481979173	1.02257638795789	1.00877744063946	0.913467787218566	1.65841395842129	1.0379128205059	1.06492663137303	1.01280216774111	1.05614862083001	0.944349409809896	0.967148213194448	1.16843824361722	1.09958329739903	1.10865270625073	0.984804474303053
Gene62054	1.01839176507989	0.991439148354371	0.984626048290712	0.990718576837485	0.953276943104409	1.07234169752252	1.07166313942821	0.960119291232329	0.981706804166538	0.987553712404289	1.02445693929468	1.02445693929468	1.00422013934828	1.07126255320708	1.00492036471826	1.00038288748129	1.04821196008192	0.989203797732408	0.964561369336621	0.965721632250719	0.971620328073787	0.949683936491793	1.00435076419375	0.985947221871749	0.998698540795848	0.97131676849926	0.9838728024864	0.972529158649266	0.993018471020389	1.1143568421047	0.982761572741552	2.15839766065988	1.72965832708856	1.13851858153826	1.06887138475471	1.72267006719032	0.949683936491793	0.939396782208905	0.930057567096876	0.900476956962263	0.998591697785539	1.02819964490218	0.999373408889684	0.922382153475601	0.931199129095332	0.894468502687324	0.940098333891537	1.27240194381066	1.06455699096233
Gene13617	0.979245686443588	1.00805381868941	1.02232038830898	0.980706875233068	0.945404958259653	12.396917729395	7.3119186157229	0.96421675058688	1.01529014853878	1.16627089037242	0.962685859505241	0.958515818205782	5.68831298645876	0.969529041848298	1.01593943250806	0.976319995035468	0.986335860819751	0.952693402992217	0.963077222132831	0.898496720738364	0.910750666854901	1.00041125703864	0.88448251762874	1.00907417526413	0.947419303259791	0.909010264930792	0.927133391420323	0.92924614202589	1.26066434337163	27.0688097976929	8.26127334266974	6.08128454337305	5.51240732921632	7.3119186157229	12.396917729395	7.8361633082268	0.919182437198174	0.912423289202781	0.878121418620367	0.840025285096755	0.925401086220175	0.83127679743108	0.871169904592953	0.865903651076257	0.99534586817165	2.63857001423396	2.89162442703454	1.35109240905348	1.00788226273916
Gene30619	0.994659168360046	1.10254662144336	0.963894802474546	0.989600123571365	1.03902785791328	0.921886960318822	0.928409546337497	0.957138132836848	1.12354710580889	1.54663501368201	1.00244400720294	0.938647860681844	1.15994830351677	1.207117406076	0.863713054027042	0.97148794564021	0.960119291232329	1.14644783663017	1.17602694731053	0.928567500323466	0.844479575690239	0.846114976600965	1.01804591156197	0.830407330182485	1.05695360103966	0.984127945668967	0.973888992047129	0.973075877967359	1.23304861309072	1.70401707802838	1.33426812881323	0.999581581135333	1.66845483229118	1.70401707802838	1.60189312221797	0.968301785487674	1.01062163159672	1.15128344895719	1.20470314174531	1.04866881437787	0.987502591037145	0.864457980849121	1.0993669328135	1.08060618621459	0.98176547615632	0.813728947092668	0.884026887416792	0.991321011955066	0.994911650826389
Gene838	1.00404144690377	0.982135190479283	1.01212620325362	1.01260259742682	0.994628673096564	0.992029320811746	1.01791428060616	1.00501917318193	1.00029460878064	1.05007515309383	1.0077201708668	1.00391133190724	1.04238318961121	1.01142435300799	1.00168419135788	1.00490130475592	1.01614963257107	0.957092440960499	0.971928410023678	0.972910678999814	0.977410767458922	0.951877951757094	1.09546434844839	0.985520401634765	1.01729707021377	0.981706804166538	1.07056272900774	1.02835503478851	1.78183050174111	1.37462540566032	0.967453610107044	1.04523859857098	1.0062282310691	1.00140841006945	1.05402659421478	1.00003289449319	0.972529158649266	0.99510440886174	0.979099248254341	0.978029117674655	0.948748503225796	0.973130581286766	0.993866761100595	0.992925351636321	1.01120537148764	1.04953956706423	1.06929458620419	1.05058612730921	1.07719617248133
Gene7179	1.0474397415507	1.0138727991974	1.06302415762668	1.0905122585902	1.03617628076175	1.00607672538772	0.995457719694203	1.01393363768423	0.98618540717352	0.992144313411388	0.990309151354958	0.988182243575235	1.01007874191579	0.99435226066056	1.01720574858416	1.06231552927455	1.00755697847615	1.04273220144482	0.972925775734831	1.14277622161496	1.00963201555301	0.95515334610068	0.970728155744906	0.947460953387941	1.03017722444729	1.00824914556641	0.988847227157592	1.00802664379523	0.997500319270725	1.00611506926387	0.969063534302675	1.00662843291138	1.02581754355606	1.04019267274932	0.990292637636118	1.0009414692585	1.17150456744682	1.05739217008582	0.954277418735941	0.895205342769958	1.03172048444589	1.14020990544689	1.03231616077831	0.96101670521397	1.15554038140076	0.864806956908764	0.894246841746065	0.917426264942256	0.985823330092429
Gene8756	1.07755017444844	1.09469259409304	0.996222670298393	1.0206731244442	1.00141826556006	1.01867484945303	1.00796889240731	1.09073449591863	1.9434113717017	1.00346939028127	1.00015058793435	0.997011065620413	1.0259252753447	1.00325490537478	1.05484577344047	1.00785866567732	0.99758934544743	1.13745434854389	1.03771355128391	1.03096617111439	0.988170353092534	1.00351698240631	1.08400320404045	0.998432823863616	0.996429673604459	0.967767172294841	1.00433392434236	1.01779786014615	1.08279470735888	1.01507656045896	1.01447886520614	0.972467608832029	0.964485002987493	0.957309893494226	0.978215115481868	0.990063699377433	1.15933608381095	4.58194331167571	1.01302338459947	0.976133942180623	0.987316615279779	0.941843440232444	1.170283788355	2.44706944244602	0.998295452174255	0.949683936491793	0.966955818183133	1.39756660894067	1.0449765249001
Gene15109	1.11155058311387	1.06492663137303	0.897153692336358	1.10572702531446	1.11128804190254	0.929442189714552	0.949389554233698	1.05689034418901	1.36048384970121	0.862047284057653	0.929102360964454	0.891978558969455	1.07294708746475	0.98810728158792	0.936982945874051	0.989993739294189	0.993129700963141	0.979420399043254	1.19669053918678	0.986677468803784	1.0411770762357	1.06543247919134	0.940766508870929	1.05146376874408	1.08099988629072	1.10519756546559	1.10712601021697	1.05614862083001	0.96321348930894	0.985251934546403	1.04507337362707	0.998904863108598	1.05327641025908	0.876707535287414	0.984540225318945	0.950776132235186	1.15239957392177	1.06676718330984	1.1395902903538	1.07251936071287	1.08443812571142	1.03514987326493	1.05121802435457	1.00658400396776	1.0754929754646	0.991933368840752	0.952057136803317	0.989501685931484	0.996059516205955
Gene17173	0.989176320193962	0.994069733673738	1.01744799078912	1.05719912705173	0.985956049700574	0.981130866429411	1.00082474303438	1.00044565728967	1.04024833544189	1.05922185717172	0.995097567515416	0.99305888243688	1.0177112448693	0.998363824525602	0.994982292241011	1.02618046158777	1.02568899901287	0.999043005334716	0.99395874659983	0.993884846286521	0.996210857053905	0.993605670744421	0.993891129333242	0.994555255561248	1.00745788381631	1.01602620399544	1.01124426637515	0.997561251719546	1.08987678045393	1.04054263336899	0.996192087765667	0.994375937198546	1.00149841996671	1.00721737615586	1.01791428060616	1.03336260665818	0.979385226665099	1.02109477765146	0.980190381228133	0.999663605411249	0.987665144605202	0.997058974356603	0.999581581135333	0.995384880073002	0.982057870845337	0.995473584317271	0.983439175741584	1.00917122334442	1.0568641606839
Gene38495	1.04253354642977	0.991383068730738	0.987619126704844	1.05203753956874	1.01074034256281	1.01052754354674	0.9978202003772	1.04926860892377	0.988358144477727	0.994397480154545	0.99262821982775	0.990710974674767	1.20012374447179	0.996154177975962	1.02990957803976	1.08378368215431	1.00860400917226	1.05026372591594	1.00889655984079	1.03239435643623	1.04087862197366	1.01792577572744	1.01882380813365	1.00483335508717	1.00207384707535	0.949147858623722	0.985675832675901	0.957851509781133	1.03643608437377	0.990309151354958	0.941670501928565	1.00115410632231	0.986048878437124	0.980508375709935	0.991334581766814	0.991373220352642	1.01876021780388	1.04718618084695	1.06662334656685	1.00236187255425	0.951723456531486	1.0096107420415	0.975110914030585	1.05648256018027	1.00462198216083	0.973046796887989	0.99324502108288	0.979997264288735	1.01522549211209
Gene19003	1.003339743033	1.19163023783135	1.15492941831549	0.932325635222322	1.03394690736832	1.29591896179712	0.933137888748295	1.35424577673136	1.01226695851867	0.896137722022678	0.992521521686466	0.99549424622037	0.987609316170212	0.93857717808472	0.884330722104161	0.821996456670782	0.740855493514864	0.930653618287473	1.50952635060292	0.967638669406982	0.837861394310282	1.2504875749395	1.17150456744682	1.23225182870506	1.13364218476716	1.38170956705848	1.18365742291268	0.955936307981058	1.12760666329803	0.692969238106866	1.07618280162227	0.748066577890393	1.04507337362707	1.09947706668074	0.915942447485818	0.914590354646041	0.785354604702321	0.968085792489056	0.761239554801914	0.981782286745705	0.726798137661907	0.995090726169091	0.878771459484857	1.01032108962272	1.096389972208	1.28880039198276	1.28811170514294	1.64230712255071	0.855240085995926
LZX-CL5166.Contig1-All-g	1.16680927565786	0.767100044316487	1.01382859856272	0.956919469097239	1.19346341910068	0.880581359190314	0.901186136872058	1.07302104040228	0.993492630540768	1.05863161454188	1.5554871919508	0.886458126975434	0.972558014997183	1.30178811581062	0.959466708718229	0.988935951759989	0.99814000168246	0.923157750344446	1.0001945191296	0.976584510234643	1.11483449674219	0.994375937198546	1.03737574558583	1.03065701513176	1.3612139016475	1.04735112446679	0.986889417351821	1.10141947247968	0.983365490557434	0.883389391809847	0.873799724692975	1.02453388797954	0.809995684077272	1.16565539566866	0.963312945223369	1.13377688163233	1.00680061754866	1.21034945112921	0.842552218239414	0.990267077149019	0.78823155057285	1.00180469572196	0.958291071551243	1.10231729339748	0.894362826388848	1.2040786912355	1.35872448187264	1.01573371800229	0.872543113029862
Gene3828	0.812078736502449	2.2683702728143	1.30380749271813	0.969293202244203	0.706207713755879	0.818264920937712	0.81959133526631	0.81959133526631	1.52298145322868	1.12760666329803	3.25164757190659	1.05839737035549	0.942550086258751	1.10587520432632	0.994982292241011	1.04641246441559	1.05215882706342	0.983814072490105	0.99395874659983	0.993884846286521	0.996210857053905	0.976176508683643	0.993891129333242	0.967857596622297	1.0462885405205	0.991208197095594	1.02333636628513	1.01626525868672	1.02453388797954	1.04054263336899	0.996192087765667	0.994375937198546	1.00149841996671	1.00721737615586	1.01791428060616	1.03336260665818	0.953691071053657	1.01783546776262	0.983735143838696	0.962489993447502	1.0246207517801	0.999551498252672	1.00178461901595	0.993715324639027	0.96871384592842	0.996573564494492	0.997204508239651	1.02401962713192	1.26174122484014
Gene17853	1.14729471241323	1.14852932297719	0.860553622531605	1.26264573937614	1.08012094024131	0.904772575009404	1.05460083333116	0.9597479107646	0.915660058916489	0.904278621208025	1.05406290824988	0.894966460409948	0.939167006475438	1.03084546645513	1.16565539566866	1.11042732924164	0.988424759651104	0.975562048858398	1.0175264708497	0.771527775047533	0.883069784779175	1.19615801136964	1.01001270881331	1.06249721735446	0.934419411414763	0.870147825229063	1.0900828605925	1.00769835034996	0.969261084664295	0.9405113988523	1.27718589391299	1.04102797145093	0.989600123571365	0.875737068582196	0.860954697491114	1.11510072661353	0.872711946530422	0.845884089927997	0.949785840462686	1.00450336792058	1.00561936287385	1.0683429185742	0.994863783988302	0.916121659484896	0.989184120897524	0.978256138979117	0.962685859505241	1.39300458512184	0.965786270209924
Gene25811	1.06662334656685	1.00643038225112	0.944391622007841	1.05576024146822	1.05990324787959	0.950153052508672	0.957782094871202	1.03683880842204	0.947460953387941	1.02770055946749	0.993476993780757	0.944771802958436	0.97761731904334	1.04141961544591	0.974788098454947	1.02807324188144	1.03847853841946	1.02800745999843	0.975828240767731	0.976895282854814	1.01114007146604	0.999155513586845	0.973833045898556	1.04361716446017	1.00223888898772	0.97753338217587	0.986501286420846	1.0064548418935	0.999760278965791	1.07227533606135	0.973691439282201	0.988866797451478	0.981541154096898	1.06698841781459	1.02670299756923	1.06900919450678	1.02081487372531	0.993902528710774	1.04548161739996	0.997835499651092	0.996298705479209	1.08432408245138	1.01517992075553	1.01927769168666	0.998282340163207	0.971463141615403	0.98004298545072	1.01674698918353	1.03779609489307
Gene13547	2.50044971390456	2.13610145618781	0.805025619472676	1.48190337291071	2.35417587927273	0.68920010682436	0.702043407694698	0.831633032283712	0.683205521321955	0.877411145362545	3.34901430336923	1.85304674512231	0.75693049813351	2.45534619505196	1.92142473134401	1.3405664032773	1.19857402951143	1.27450983433077	1.15213820755517	1.00319645841712	1.45379351186211	1.25117865547595	1.07034542561388	1.41615049591261	0.966438430518096	0.951723456531486	0.952250505942398	0.951310340004865	0.984303640887461	0.978108313148728	0.933624353311589	0.967240689466446	0.961654304095499	0.974146267698934	0.987188406583312	1.1422216828137	1.00732025396595	1.02505484529997	0.994621953324778	0.994939880583285	1.0006278747814	0.993943042504295	0.99395874659983	1.00531217071629	0.98800364868573	0.996192087765667	0.98806953494644	0.993817222784005	1.0850762527955
Gene16503	1.00676218105102	0.995791893331186	1.00146706389774	1.01260259742682	1.00346939028127	1.00732025396595	1.06381964735	1.01960304371131	1.00029460878064	1.01225522676628	1.0077201708668	1.00391133190724	1.04238318961121	1.01142435300799	0.968592903972313	1.06477548017352	1.28413893707383	1.0890763634999	0.952110262532722	1.00382152713668	0.959352506418874	1.03717832500277	1.05856667992356	1.12184380141587	0.99996010265676	1.14078976113828	0.965234939436617	0.953443250570291	0.985215253728396	1.05784992701347	0.962649848015017	1.04676655466262	1.00860400917226	0.976298377491231	1.0015489885614	1.00467755443684	1.01178324718016	1.02690750843176	0.971620328073787	0.99762299426817	0.99587091272867	0.99063645387078	1.01445073678561	0.991159076844485	1.01551169243821	0.991142208979121	0.989574228875636	1.0424895434232	2.20375336019794
Gene17258	1.01486508980511	1.08420720806599	1.03579274198192	0.99750692020274	1.01336694674258	1.06588274812151	0.993054204657419	1.08360595229527	0.983457515075582	0.989837421439121	0.987430744475102	1.02616223349496	1.00650118074721	0.992220489133899	0.9663371136155	0.995332339456342	1.00042931289629	1.02416242672206	0.950058384980983	1.02929022319918	1.07692315431619	0.9838728024864	0.983247854715228	0.939540800681705	0.982546453216415	1.00034885172155	0.972593541207204	0.991804002309777	1.07788659588507	1.06428596425156	0.984785216659367	1.04347460009894	0.961186544557526	1.02556013095092	1.0754929754646	1.06698841781459	0.931854031174072	0.988866797451478	0.950923451134434	0.972840052071083	0.95483873869723	0.934605563979763	1.02033399223803	1.0067317715863	1.0018730069267	1.01587297923056	1.01790278548488	0.971775192380161	1.05806063918106
Gene4844	2.18217756806457	1.15398963452955	0.895495005830531	1.85746202802121	0.998459406536909	1.57286167596254	0.995616993103006	0.909770661063977	0.936795293342729	0.876560319415044	1.29357584583324	0.909966335998453	0.938819480967744	1.63486286460922	0.977039635569125	0.954225501923631	0.965446098903768	0.988884899758959	0.890512299880616	1.06617638611993	0.893669481423919	0.963549648386053	1.09947706668074	1.01844451339339	0.901063647306809	0.902359684916354	0.963617278079067	0.847118154098333	0.96394909611922	1.89433830676872	1.10931794514044	2.06240253122829	1.4735828148588	1.59350759828508	1.74726692789387	1.24618945839966	0.85921851683898	0.969092073869033	0.923781827684196	1.10338491097575	0.903389463722677	1.03683880842204	1.00460678746674	0.911072810216335	1.05376868500355	0.972279889361535	0.932197086329894	2.17538530253141	0.989120980678948
Gene22330	0.987783242975937	1.01723059550016	1.01682998215735	1.05856667992356	0.992810367420659	0.997071179911452	0.979976019350966	1.03832521411498	1.02076287320386	0.97357133631415	0.997071179911452	0.968668432927848	0.993146872288027	0.978540344348887	1.04052626524671	0.977434153273156	0.994685329133893	1.02627670847717	0.951776375270973	1.0115182724616	0.980765306765139	1.00207384707535	1.08693642020461	1.00170491453373	1.19954316519605	1.00811537353748	1.04361716446017	0.951057100109617	0.982049704987351	0.993559173799129	1.10942878333179	0.914281166273295	1.07822506969146	0.934605563979763	0.934010688819724	0.976895282854814	0.946450060552859	0.955063184576215	1.08420720806599	0.923014153123294	0.926081114959287	0.967701657356703	0.850128551379297	0.959033079444895	1.00280864762861	1.13292027505453	1.13193575909152	1.04044398457103	0.994063604018372
Gene38743	1.0428415350486	1.02151415460237	1.00146706389774	1.17494766597005	1.01224349501389	1.03723400900815	1.01791428060616	1.00501917318193	1.00029460878064	1.01225522676628	1.0077201708668	1.00391133190724	1.04238318961121	1.01142435300799	1.01558121557052	0.991373220352642	0.994460709519741	1.03811717699883	1.00054447542094	1.14002669945051	1.30254396713813	1.0426312760227	1.03231616077831	1.09177780635595	0.984926406540151	0.997071179911452	0.994852162708743	1.00501917318193	0.994220546630421	0.965929132315471	0.963394316009114	1.05172126499108	0.939794523852194	0.991499807916274	0.949561001581976	0.957395690352178	1.01609704452943	0.93594582104223	1.00501917318193	0.998544577259827	1.02809608641135	1.02855340920949	0.976379758832442	0.927133391420323	1.01282194115296	1.08199563798554	1.06276076558481	1.12606355871977	0.994075863329104
Gene10313	1.04771269656025	1.0167194247099	0.996613396762016	1.01769869116601	1.01069340727526	0.967992647106675	1.04815121443532	1.01062163159672	1.01377475742733	1.0054446523201	0.982197016225562	0.954974295487522	0.984785216659367	0.966496605067862	1.06202301483912	0.966090384075475	0.974021367194367	1.05648256018027	0.947660134371435	0.964561369336621	0.956919469097239	1.04908792647987	1.33064389150423	1.13614560498336	0.966599368922629	0.952737633966607	1.05633347646525	1.13687127426783	0.9405113988523	1.00680061754866	1.00438558311501	1.0193713558215	0.984724676791925	1.13652854663122	1.09678426216416	0.969092073869033	0.997300312736117	0.981641362508669	0.992964950767868	0.926639851596955	1.04855018781443	1.01542011073826	1.06309848414413	0.959429866366107	0.966438430518096	1.06350590707027	1.015201513333	1.01375179206917	0.962410546786281
LZX-CL4287.Contig1-All-g	0.850128551379297	2.46800899083892	0.527924642798222	1.62264701314771	1.68432992030651	0.614022462797335	0.916306917825401	0.638544922162897	1.37068079699212	0.567055960240679	1.55776780521566	0.543478185162698	1.16872813241765	2.23779633991533	1.3480381135011	0.970181718284643	0.988242063167805	1.17322182612572	1.16391328956989	1.05889157902906	1.08723975340897	1.08821096475134	1.32590689304252	1.14555208863908	0.852530802137751	0.818264920937712	0.781392565464738	0.928934310403704	0.985120962294014	0.997096304104967	1.01012457673772	1.2040786912355	1.08029661336616	0.852530802137751	0.858093099717359	0.822883665537497	1.25972126347737	1.25888021327637	1.06408804844133	1.03259699841895	0.864806956908764	1.0242515991095	0.908828431618163	0.998207058282117	1.10497046826726	0.822561911717859	0.724948907577493	0.703237900953066	0.910059361200533
Gene20784	1.03278916932064	1.01032108962272	0.973368378716846	1.162713014352	0.993160478626153	1.03244134744776	0.994608652998689	0.931967072312426	0.95331341910402	0.996239273081054	1.11360555523019	1.09027762262831	0.981938604852344	0.96214267469209	1.20191518393404	1.75930077104522	1.49079838903408	1.11128804190254	0.815579417511013	1.01501302011303	1.48440863415956	0.990337460502211	0.761933486246359	0.887301512446793	0.805398627571464	0.898394051161184	0.814488595356722	0.809666351329427	1.00501917318193	1.21204218310959	0.912709000486214	0.931420680841057	1.08778089674019	1.10375750987446	1.24748557430898	0.821315598864275	1.07327833338917	1.16872813241765	1.0584842365311	0.982993031634382	1.0453852870636	1.00721737615586	1.01362025998779	0.973648362508108	1.02924463751799	0.821996456670782	0.841003684941519	0.834782294812913	0.976298377491231
Gene13758	0.945030338187054	0.875852747547746	1.01546918954502	0.960035145490995	0.99048510486656	1.1422216828137	1.00433392434236	1.11830870651765	0.949346604615034	1.05553321515861	0.96199492239886	1.02217102430597	0.92157733759395	1.10736359929376	0.9597479107646	0.996161650018742	0.995971657855414	1.03533253356255	0.962995337513081	1.00845568370465	1.00382152713668	1.04480980771284	0.958699302022177	1.04145853069027	0.999174423828815	1.03269617183278	1.00920936588797	0.956290350519715	0.991964777873362	1.00605699788526	1.02561813403596	1.01455605499951	1.18544858813189	1.02276152276927	0.981999316350912	0.995264091397436	0.983983704067012	1.02242266229108	0.999077820129277	0.965446098903768	0.970758457592317	0.992723022711933	0.969497389481565	0.988182243575235	1.00124245302533	0.99765797954229	1.00780837795606	0.985008629824151	1.05121802435457
Gene24541	1.00864884326457	0.991561374071133	0.985178665291596	1.0027301233073	0.938367742271593	0.973724041308573	1.09156496258748	0.953030240229921	0.975972481979173	1.07511710462518	1.01682998215735	0.975892432073223	1.12760666329803	1.06408804844133	1.08199563798554	0.949621194063791	1.00024456394953	1.03847853841946	1.05774053181248	0.937124941677186	1.05653028576661	0.995823607919219	1.05151169420669	1.0402284967335	0.986372820208901	1.0505450637359	0.923346740673242	1.03750305886972	0.982108659376692	0.90247330840488	0.93335379485698	1.01799778860112	1.12184380141587	0.934737799460123	0.965476478843033	0.950101193072874	1.03299559242701	0.998479342700204	1.03057997824375	1.00989499615468	1.03567509022719	1.01723059550016	0.984148308207687	1.02945510722552	0.96199492239886	1.02227916389299	0.976450336099502	1.00041125703864	1.02726909810084
Gene61354	1.03174717605763	0.986431662468351	0.992536211385265	1.07213340937904	0.930086206126733	1.03796588889276	1.00888261666074	0.993063560216341	0.977687686402315	1.02061732425924	1.09866589101553	0.977903227668091	0.999098037417767	0.986329107027341	1.04293137417779	1.1895824010355	1.06188562676717	1.04227998010055	0.913375251418841	0.999238434147592	1.09214061292169	1.02901471316797	1.05399028017969	1.02819964490218	0.968555628513165	1.02912219294816	0.96731620969444	1.00382152713668	0.979375715443084	0.930804830626119	0.991545360114357	0.949147858623722	0.900476956962263	0.865240400155856	0.93264866916244	0.957813519050456	1.01614963257107	0.966653455634108	1.22624935148582	1.00658400396776	1.04898206999414	1.07902646361678	0.969529041848298	0.980853239594564	0.927022246363767	1.01339235059773	1.01665951896623	0.996222670298393	1.00138023710421
Gene12738	0.995090726169091	0.994020696381011	0.977410767458922	1.00856548946589	1.01825957482619	1.01355207574209	0.98225279517871	1.00641338363305	0.97230550772865	0.976689278005136	1.0468279262605	0.971680790962087	1.12184380141587	0.981107561019181	0.814488595356722	0.84993065687092	0.843656382866836	1.03046300371251	1.06946591355506	1.1172900117738	1.12291296519261	1.0517999302784	0.935712305656617	1.0314005993396	0.975789004448821	1.74465510873076	1.10106000491447	1.06887138475471	0.803010492001706	0.790368569161292	1.55353024743116	0.89096196306278	0.790368569161292	1.0463387210943	0.877752451596215	0.676006414446571	0.919969557952039	0.814113607961113	1.13707862674424	1.02631160602205	1.01404104507353	1.17649781216483	1.00429415391195	0.920262436603437	1.01802197994707	1.07835890877366	1.05070015845712	1.11864801263973	1.04953956706423
Gene15698	0.91528072932748	1.02054986029424	0.992008483137875	0.959661072935087	1.04959906518815	1.06767037960634	0.951008125484859	0.991862798668703	1.16391328956989	1.02680059569774	0.931036382196413	0.911295734524871	0.954315335730973	1.10660191820898	1.01282194115296	1.00793853851488	1.00262280525404	0.967013380596817	0.966864576496072	1.01025415046213	1.00651025816628	1.00757225398657	0.964442652027758	1.0001741296372	1.02286777873986	0.965446098903768	0.988637408276239	1.01344689485834	0.994403594856127	1.05154838073015	1.01341208363891	1.03136824491003	0.992075636195736	0.975996431193449	0.991439148354371	1.19069954598894	0.938506225661078	0.986169695291959	1.0100577122995	0.973671250608235	1.23625823665366	1.00774473109978	1.02745055785429	0.985947221871749	0.960856121997975	0.98806953494644	1.00172727059446	0.997513521134756	1.01318614682366
Gene434	1.01329522217817	1.01475292854772	1.07413627345095	0.990813813906096	1.05584620155946	0.971881091706302	0.999766898486443	1.02480265358499	0.957240695916572	1.03315644923031	1.05999449853779	0.989574228875636	0.984484717207348	0.966129300691877	1.0814291777533	0.927375573905693	0.950243460338511	0.894362826388848	1.10152483866581	1.00643038225112	0.863713054027042	1.05905254939177	1.05376868500355	1.0845791348755	1.04476829106807	1.04052626524671	1.25375189075815	0.990267077149019	1.12896350160312	0.841252040445961	1.00339685611388	0.915221839691817	0.9533542351178	0.987587954847264	0.849633436158012	0.87795293722158	0.990549945570041	0.955339899916517	1.00987768921261	0.996239273081054	0.9723562539484	1.02070661114667	0.999035284522195	0.971716970118066	0.957309893494226	1.12106441441073	1.14750712511077	1.18671975797155	0.985120962294014
Gene12020	0.978740220814795	0.946052366669905	1.03627056889916	1.02329526771471	1.02430384294072	0.97699677605372	0.996613396762016	1.02987252653658	1.08925679871028	1.03486286295535	0.991130312691169	1.06535892532872	1.0117385943112	0.995125557299284	0.923546372492921	0.975492928180897	0.992155631557933	3.78148976900025	6.08128454337305	2.04878760704451	0.990494956483719	1.10338491097575	1.08594722011219	1.0128812002148	0.965721632250719	1.07849824429086	0.951812020573222	2.29675247586706	1.06747983623464	0.970058849655189	1.0034325911123	0.931854031174072	0.918621910085482	0.963109128741203	0.965721632250719	1.06470021942796	0.950101193072874	0.994446985719415	1.04421098450183	1.5554871919508	1.03426688679087	0.981083345989548	1.02230150794436	1.02329526771471	1.89779347357878	1.00567071579199	0.98809369483175	1.01396589193379	1.10699512747487
Gene10189	0.965585174672402	1.01993162715842	0.971501498983445	0.986206136827667	0.922834595243338	1.02430384294072	1.09558268504401	1.01322453311093	1.1937514659389	1.02421345210547	0.986726115940679	0.994566217093881	0.987297716487504	1.05094919183863	0.977307623414692	1.00463954078628	1.00465607249239	1.09365096945383	1.77521087864109	1.170283788355	0.981938604852344	1.01406549537164	1.28521838039054	1.05990324787959	1.04591986070589	0.969748036011389	0.993218983146347	1.01475292854772	1.00122310029574	1.0058829947424	0.975952597517348	0.979045276813658	1.01724935201684	1.02090633197491	1.03239435643623	1.0050768749442	0.956851683099421	1.00706306839421	1.00661074221108	0.977062522457292	1.07618280162227	1.50780643086186	1.11464332537116	1.00649210332815	1.27933548540471	0.968123880677141	1.01998732412743	1.12324267036508	1.08947268055032
Gene2662	0.979420399043254	1.21401757672317	0.983882245935684	1.27619339323021	0.983558755818768	0.988944472780981	1.05814265186485	0.992790312968617	1.07839434168698	0.981716961084917	0.979924335080571	0.977278504302281	0.998615609880381	1.33350708303011	0.994982292241011	1.03523023841341	1.05215882706342	1.01184847544824	0.99395874659983	0.993884846286521	0.996210857053905	0.976176508683643	0.993891129333242	0.967857596622297	1.04309524182272	0.991208197095594	1.18109492290767	0.997561251719546	1.02453388797954	1.01987442157745	0.996192087765667	0.994375937198546	1.02233652067431	1.00721737615586	1.01791428060616	1.03336260665818	0.991998237017182	1.01135488982278	0.990758476499327	1.77233609785507	1.03844804668375	0.992823440413484	1.03262482253874	1.00233519532263	1.34890087600124	0.97680653243492	0.983384287120938	1.0091531323142	1.05675916304459
Gene7404	0.920642704601366	3.63264143605887	0.939044596896966	1.24842136479647	1.01879244079533	0.928409546337497	0.954885476763438	0.950494466840605	1.91224139992763	0.945284170157127	1.2193581183622	1.02874837551612	0.965305791821491	1.7125251723703	1.00046315094919	0.997242782639596	1.10776540396381	1.58792568190181	2.46800899083892	2.62535816166932	1.05484577344047	1.05856667992356	1.04784256832183	0.988791865871947	0.990813813906096	1.03073060691623	0.97782742799194	0.966567491100301	0.996049393794612	1.01101981450369	0.965552790936543	0.972789059682583	0.98496883554483	0.979560820267562	1.02929022319918	0.999077820129277	0.988703636334689	1.02653087234688	0.990011656335223	1.3176905624114	1.03341363542935	1.13687127426783	1.03683880842204	1.01267839320141	1.16654853684313	0.983959529156062	0.987033301718745	1.00584977524548	1.07893022530396
Gene8711	1.01358985104801	1.00556454194456	1.02326415943145	1.09581218187931	0.979693448264222	0.992029320811746	1.01791428060616	0.985224272737794	1.00029460878064	1.01225522676628	1.0077201708668	1.00391133190724	1.04238318961121	1.08693642020461	1.01224349501389	1.01400254474922	1.01629339169104	1.00033328185663	0.987874852332158	1.02108488522937	1.70401707802838	0.96425014261886	0.987297716487504	0.992590174395056	1.01347085054737	0.983933076643518	1.00510802575521	1.01369866058951	1.01339235059773	1.0102912332555	1.08495661661904	1.0116558582769	0.994549858320895	1.03438766274252	1.00763003517823	1.01896881694023	1.01718782439331	1.01023200303772	0.984636969808254	1.03623632123548	0.983256113348886	0.987587954847264	0.989929173871438	1.00336367755189	0.993476993780757	0.994340771257	0.996445415181698	1.00243652824656	1.13862464381295
Gene11139	1.14240304227062	0.919003145822975	0.968236438988537	1.06500969366173	0.940447552138033	1.00013086280034	0.993341060158387	0.995361063106748	1.09355761068213	0.997096304104967	1.15676435417283	0.963549648386053	0.970902938061248	1.036628100367	1.08181574731324	0.981203602441381	0.976079169579329	1.10881269647067	0.950923451134434	0.932325635222322	0.864457980849121	0.944070756152038	1.692695096363	0.88448251762874	1.19101940952136	0.875006152452939	1.03032386614343	1.13652854663122	0.961087538910536	1.49667559508234	1.02627670847717	0.892208567184092	1.33499412141086	1.06827423085456	1.19580485837323	0.928567500323466	0.89573673565375	0.938819480967744	0.803817964545397	1.01658304637171	0.838062958955942	1.30178811581062	0.93658777435598	1.08799114070312	0.924460540887364	1.32590689304252	1.43968379634563	0.981938604852344	0.94117708201015
Gene20057	1.0593545764102	1.02812884717402	0.968486029920142	5.51240732921632	1.01272540714926	0.96731620969444	1.04676655466262	0.938050827209153	0.995589369185473	1.02818232307645	0.938842396691743	1.01032108962272	0.971341726594138	0.947361369081434	1.06295293103352	1.02300013002066	1.00824914556641	0.99333120737215	0.981203602441381	1.0170065269438	0.984844571705263	1.01355207574209	0.979288440888134	0.986855429235023	0.99765797954229	1.00661074221108	0.986335860819751	1.03729107110882	1.00469401096304	1.16728250739353	0.980533599312856	1.02703521966058	1.09625073597795	0.991172500982931	1.00984655273224	1.00871138302855	0.990292637636118	0.985178665291596	0.971072380956885	0.968057619674865	0.988560945427637	0.971680790962087	1.02212048076191	0.999530624493169	1.0198461306293	1.02714554608674	1.04078209751365	1.05341942369706	1.33630483096527
Gene13858	0.986483704849688	1.04648529681307	0.986106918346147	1.08778089674019	1.00524247320548	0.961836283439301	1.02967399105519	1.00597554510926	1.05411878216243	0.969748036011389	0.996816907819985	0.947120251414549	0.979472631316334	1.04301616796424	1.02486943866413	1.03247643938783	1.01355207574209	0.998188103861581	0.985956049700574	0.986372820208901	0.989355276437026	1.00300156208115	0.985206458356198	1.0156482643423	1.01534063382158	1.00678257200474	0.99522489345163	1.02281037200932	1.01088049738428	1.00648349192722	1.01380986624831	1.00172727059446	1.01548023383972	0.996154177975962	1.00381111658371	1.01603867699981	1.03623632123548	0.990023677385785	1.00831910710149	1.05341942369706	1.17935760930598	1.07794672172558	1.08261482366885	0.967885945336695	1.07369551523826	1.02232038830898	1.00038288748129	0.998327258801694	0.999142825916219
Gene2140	0.96055160817823	0.980765306765139	0.998207058282117	0.990978590545916	0.998490498844652	1.04662065312883	1.0004722769011	1.03800835756923	1.02357135128599	0.977893674485801	1.01379178395537	0.973168995987128	0.995448678534072	1.15849905316893	0.994982292241011	1.02112363295669	1.15766471081797	0.983814072490105	0.99395874659983	0.993884846286521	0.996210857053905	0.976176508683643	1.01987442157745	0.967857596622297	1.00745788381631	1.00259636272942	1.00124245302533	0.997561251719546	1.02453388797954	1.04054263336899	0.996192087765667	0.994375937198546	1.00149841996671	1.00721737615586	1.01791428060616	1.03336260665818	1.02994821058968	1.06795423669219	1.09985592952334	0.992925351636321	0.946715014073964	0.969325318671271	0.955975487934039	1.05520828095296	0.971171594282006	0.991007443824455	1.01245173797045	1.0108452591957	1.10811351153265
Gene19568	0.96780213662868	1.09134447224361	0.962377279534439	1.28358011301586	1.05806063918106	0.939275772353531	0.958592104920124	0.927133391420323	1.05839737035549	1.03825094051279	1.02642558436164	0.955717489989986	1.14078976113828	0.91713825846957	0.956773856581583	0.91584682224898	0.933562524332219	0.99027976739347	1.07456894301894	1.04205894966906	0.825219887969853	1.20504542182759	0.979578794415036	1.24401966216621	0.9769402536314	1.02998101273746	1.48440863415956	0.9405113988523	0.94681137600901	0.988140782083701	1.11534738067539	0.986483704849688	1.10082414665883	1.33759366397577	1.25501261263513	0.995893901762865	1.05392863630976	1.02556013095092	1.03319761858411	0.984942907086069	1.06698841781459	0.974207936286303	0.9405113988523	1.00702886705808	1.01764955855173	1.05707056079651	0.992925351636321	1.10837823995186	0.981315407838777
Gene10939	0.92673052536142	1.07804641429367	1.06188562676717	0.979817634901014	1.04557470655118	1.13033488096968	0.952445908238755	1.18721203129261	1.25680505867865	0.964590416208298	0.974370544842185	0.937124941677186	0.9553757847674	1.02829002229108	1.03499132745713	0.923781827684196	0.909549435629214	0.913636451644357	1.01175652302235	1.01331845730162	1.00582655755465	1.06076928968175	0.944186674339684	1.05237151109681	1.47498299638289	1.20607394713639	1.27240194381066	1.38819987715181	1.00172727059446	0.890232882702026	1.06963598215954	0.956919469097239	0.800556668925967	0.919892499232926	0.936795293342729	0.938865312415742	1.28954081275168	0.914380467087291	1.01054848342709	0.992796772454462	1.0433646123201	1.16654853684313	0.984804474303053	0.900002296570556	1.00114151979833	1.06979693841699	1.1020930366246	1.05026372591594	0.9769402536314
Gene18021	0.990127385045879	0.965136811225258	1.03363211477238	1.04718618084695	0.969261084664295	0.995766245816488	0.996661419395848	0.967701657356703	1.03651341858564	1.03495441868203	0.991208197095594	1.03028356541245	1.01180135981486	0.995191901352067	0.994982292241011	1.01630798606346	1.02568899901287	0.991334581766814	0.99395874659983	0.993884846286521	0.996210857053905	0.976176508683643	0.993891129333242	0.967857596622297	1.00745788381631	0.991208197095594	1.00124245302533	0.997561251719546	1.02453388797954	1.04054263336899	0.996192087765667	0.994375937198546	1.00149841996671	1.00721737615586	1.01791428060616	1.03336260665818	1.00054447542094	1.02142411599011	1.03353926501841	0.98853726954593	0.983256113348886	0.987587954847264	0.989929173871438	1.00336367755189	0.993476993780757	1.00261578598424	0.996445415181698	1.01432078258918	1.13862464381295
Gene9614	1.03725123298921	1.02984536127526	0.9424295166167	1.00192907716217	1.0912448806344	1.10163406893116	0.99228839211314	1.03506687507995	1.00678257200474	0.866188884888434	0.894844591119859	0.903905617167916	0.933758820545991	1.25225322601808	0.985714663978225	0.99231572198906	1.06276076558481	1.00917122334442	1.05411878216243	1.02017031844793	1.04591986070589	0.954408482944759	0.954225501923631	0.929509918336147	0.934605563979763	0.910252261845175	1.11673242180979	0.939601430948631	0.948793068314778	1.09224072053864	1.06592363118243	0.975344062386324	1.01385491314835	1.15261525121087	1.25176016477881	1.00357313673063	1.06819538561739	0.988298910967736	0.901063647306809	0.998519899222855	0.978157665682567	1.05535974416834	1.01795086618947	0.959352506418874	0.86725468194089	0.9878337168379	1.03422774817104	1.01502964378498	0.959875765255182
Gene10775	0.939601430948631	1.00706306839421	1.01853099659919	0.956851683099421	0.96314992919135	1.03209246306961	1.1818466873702	0.93823190139464	1.10363683328092	1.02453388797954	0.955634497317601	0.947559851009375	1.85304674512231	0.909648543116927	1.04390522184515	0.989168519490399	1.01609704452943	0.943641111808914	1.03177972018773	0.998267755794945	1.0462033941141	1.07018901816096	0.984724676791925	1.02835503478851	1.03455829325128	1.01836765577059	0.951212676433503	1.03744816019936	1.01313982236325	0.972815323375606	1.14644783663017	1.01127189212536	0.918897594214269	0.860750520804029	0.97450355452724	0.97032635846505	1.01555775178192	0.998158136920565	1.09391106400299	0.948941978443733	0.990895182700713	0.947460953387941	0.930418988462715	0.97426171251311	1.00020778234843	1.09234337114096	1.0424895434232	0.970812523648143	1.01145378220488
LZX-CL3758.Contig2-All-g	1.03789176368311	1.00228733571146	1.06002804090237	1.10291884150024	1.00346939028127	0.992029320811746	1.06381964735	0.985224272737794	1.00029460878064	1.01225522676628	1.0077201708668	1.00391133190724	1.04238318961121	1.01142435300799	1.05440940266716	0.983047083995881	0.999804402828956	1.01033982442341	1.05190351591734	1.08080193760097	1.00024456394953	1.04411791983347	0.98692321954737	0.962107051026474	0.998207058282117	0.907730847084659	0.948997416952306	1.11206364726961	0.989279914935182	0.92203658813651	1.06231552927455	1.01036156730483	1.0251835733135	1.16415103204301	0.944070756152038	0.956325570029697	0.937602187737652	0.981015736650172	1.0452808173302	1.01095620413628	1.08693642020461	0.991856265385888	0.950923451134434	1.05381561847936	1.00136021904122	1.06484540474756	1.06995968750628	1.07606757809327	0.996222670298393
Gene13929	1.13466182404379	1.22505182373682	0.991908810006754	0.956072283222452	1.63184836015437	1.19435160732765	0.988772277064678	0.993933641979879	1.59772504352185	0.965446098903768	0.995406704310471	1.01322453311093	0.928934310403704	0.884026887416792	0.852273896468744	0.981685271331355	0.981502885576292	0.947460953387941	1.10906925751185	1.19828345306615	1.00310775550952	0.96766261329885	0.998354106623207	1.0750112394974	1.51941037096392	1.61133636675209	1.25888021327637	1.27141169905892	0.951900853669659	0.994375937198546	1.56835660789871	0.945453034908302	0.943176900789018	0.936795293342729	1.07234169752252	0.94625953812745	0.730500889071926	0.745540141641432	0.951723456531486	1.11373884549859	1.12150312607041	0.932197086329894	1.06350590707027	0.883069784779175	1.17410091663315	0.836988652178266	0.885853096834047	1.1988912698167	0.880446908127092
Gene18148	1.03422774817104	1.17649781216483	1.02726909810084	0.981999316350912	1.07886052610902	0.979029211735908	0.981622342541611	1.19038812440758	0.941894577464977	0.939978894451929	0.942052915562189	1.13466182404379	0.973623566302767	1.2984626667933	0.808199339324651	0.783621156832883	0.808199339324651	0.880288510794936	0.876560319415044	0.916121659484896	0.870708518777483	0.988298910967736	0.723924582198447	0.905143969069361	1.32860721616764	1.14644783663017	1.42416478109145	1.51594118813526	1.1597164666727	1.00300156208115	1.0845791348755	1.13634656610191	1.03536670169732	1.06181160075651	0.995971657855414	1.24535447451321	1.015201513333	0.940389307230568	0.879821106428807	0.845073090180065	0.830407330182485	0.811224530862947	0.834782294812913	0.948272647520674	0.926390810849114	1.60887010451059	1.95500844878978	4.3962730699279	1.00465607249239
Gene12733	0.925401086220175	1.54063068202547	0.944572072606636	0.990337460502211	1.03065701513176	1.12792617592948	1.16654853684313	1.02584584002697	0.995589369185473	0.935408166280114	1.61855421890268	1.01032108962272	0.971341726594138	0.947361369081434	0.811224530862947	0.941717798304289	0.884026887416792	1.25176016477881	0.842552218239414	0.833020102637663	0.767658518553762	1.00433392434236	1.06877227618228	1.23188049017453	0.989574228875636	1.10688894995321	1.20191518393404	1.38170956705848	1.10375750987446	0.958556910991051	1.13851858153826	0.966162841566095	0.911476589129993	1.08737159078329	0.941670501928565	1.06322969832329	1.29542835133668	1.22098201705776	1.09648781659776	0.959794639223493	0.886930637005133	0.992709989325785	0.877239514610186	1.28234675262951	0.939730808845016	0.918424326020967	1.00458519150433	1.65841395842129	0.995544441103102
Gene2367	1.10486211483857	1.02797025615037	0.964516356190747	0.953169306381293	1.03455829325128	0.891521608013638	1.16968061798534	0.916696257431144	0.949730922470766	1.16872813241765	0.953169306381293	1.03187047534816	0.895358439150585	1.16702942254493	0.990471465666197	0.990582753613607	0.970347952639519	1.02967399105519	1.17178288451914	0.855008850875465	1.00783310952064	0.988371929597191	1.19828345306615	1.02052250875953	1.13707862674424	1.01690575656468	1.07448492426475	0.988884899758959	0.857289614319138	0.932921873203625	0.866386330419713	0.997720120346068	0.806174317379138	0.98542358455593	0.920642704601366	1.40662464821594	0.993891129333242	0.942118152147509	0.969376469537134	1.01819657614696	1.0468279262605	1.03911372193986	1.01322453311093	0.919095742471401	1.09849918585387	1.22585898279312	1.26909891739177	1.25787166759526	0.920262436603437
Gene19535	0.951428501694102	0.872321624794027	1.11315869326487	0.880581359190314	1.08997716883109	0.962873046160619	0.918897594214269	1.11519170689188	0.879821106428807	1.09779239113389	1.04009744651022	1.37815164727735	0.926390810849114	1.26013912456062	0.944916803238823	0.976450336099502	0.988152819034074	0.97426171251311	0.999663605411249	1.00693571650884	0.938050827209153	0.943542579366929	1.00221784201298	0.910552305661385	0.981178645790122	1.04953956706423	1.04557470655118	1.06556224109777	0.971982968790746	0.990437184936499	1.02373066048575	1.01823758064811	1.06408804844133	1.01912162000858	1.08715045010738	0.991321011955066	1.03547340480564	0.951428501694102	1.11750769823351	0.940701148280042	0.963480409196358	0.958473936928818	0.951776375270973	0.979560820267562	1.08443812571142	1.18076932425404	1.10415735398892	0.977933701473668	0.991728482729625
Gene3507	0.930804830626119	1.04390522184515	1.07352002448406	0.948486571721358	0.88149865115356	0.917065809499611	1.16702942254493	0.877620215884057	0.873799724692975	1.31493222255078	1.11750769823351	0.922486447768876	1.08635468810681	1.02763175826092	0.989640338457267	0.982850631193136	0.996935528487192	0.987462695250627	0.974856051787075	1.03419089774327	1.02058107047204	0.891978558969455	1.02294068135962	0.979645974196382	0.990594179543919	1.02260273161456	0.981035635930683	1.01956490081536	1.00096131606491	0.980396800770008	1.02095224264892	1.00766115646447	1.01210888897875	1.14002669945051	0.979863171132081	0.994363382315361	0.989724091372077	0.991561374071133	1.0160726244989	1.0565870682205	0.973744706049679	1.02631160602205	1.03168952815008	1.02530403719925	0.981300305677622	1.0115182724616	0.986372820208901	1.01137817404667	1.22353622652285
Gene6285	0.994785694073477	0.992093116472536	1.01787703154543	1.02508029176422	0.993518545260514	1.05292592499019	1.01120537148764	1.00400497024835	0.995908835874579	1.00607672538772	1.00237122665927	0.998845531409878	1.02985894390592	1.00513386928992	0.994982292241011	1.04641246441559	1.02568899901287	0.995567507220243	0.99395874659983	0.993884846286521	0.996210857053905	0.976176508683643	0.993891129333242	0.983047083995881	1.01990763493735	0.991208197095594	1.00124245302533	0.997561251719546	1.02453388797954	1.01987442157745	0.996192087765667	0.994375937198546	1.02233652067431	1.00721737615586	1.01791428060616	1.18839409146992	0.994573485643977	1.04514454297089	0.971680790962087	0.974829506346857	0.98665243593473	0.965859096604196	0.970857738699101	1.03571471369459	0.981130866429411	0.983332414874138	0.992871575237364	0.986352284118566	1.08668459927323
Gene18206	0.972014866797616	1.04224169860917	0.881832541107874	1.08607242802106	1.04301616796424	1.09581218187931	1.01038317618545	0.89666707987613	1.06262389212801	1.01998732412743	1.15737496290996	0.87795293722158	0.928849871910198	0.883729999598777	0.97434795222123	0.993439230431997	1.03807097110926	1.06289056092185	1.03630944271033	1.01018107067609	0.983299557829349	1.04644197208758	1.03881723862027	1.02201011763758	0.998158136920565	1.04126844557905	0.969376469537134	0.982594251071417	1.20882149538529	0.99513659337971	1.18220110281355	1.03010916570001	0.971571249868581	0.99118752787423	0.980831907931136	0.973130581286766	1.24490521827825	0.963584801028146	1.02394703963036	0.97331609676327	1.01914498871818	1.11042732924164	0.933688122294955	0.953076099581565	0.986734922034704	1.08468236090371	1.12235205860571	1.08090088396697	0.974803526633375
Gene12079	1.00941014651741	0.995791893331186	1.01212620325362	1.01260259742682	1.00346939028127	0.992029320811746	1.01791428060616	1.00501917318193	1.00029460878064	1.01225522676628	1.0077201708668	1.00391133190724	1.04238318961121	1.08693642020461	0.935264003839266	0.985786170278414	1.5520427993313	0.965476478843033	0.940447552138033	0.940766508870929	0.946917284173271	2.49218688681443	1.00767778858677	2.30619754313661	0.983206609003203	0.961902200389929	1.1613625442036	0.941557244062939	4.10467280429569	1.00177011381506	0.9420081460249	1.00875086402215	1.09254902499912	1.36851872077151	1.11830870651765	6.23958785510606	1.09027762262831	0.843982835679321	0.880581359190314	1.23155999432157	1.13399482123972	0.794272675955536	1.34122962300299	0.879344397696518	0.871578320339059	0.980425867084273	1.0130023474401	2.53741791904105	2.40947190525556
Gene14382	0.982222619984828	1.02401962713192	0.988875848605219	1.05428531249913	1.08225071040827	1.13834561682222	1.03326585338872	1.06455699096233	0.982546453216415	0.988644205530814	0.986097653735934	1.02530403719925	1.00526592548753	0.991314137612814	1.0379128205059	1.42609751827872	1.03655477625712	1.01867484945303	0.98542358455593	1.00259636272942	1.024963237148	1.18635787687916	1.13614560498336	1.12575871189876	0.903389463722677	0.904278621208025	0.9283133979849	0.895495005830531	0.927990646581513	0.942052915562189	0.989993739294189	1.04026817415027	1.07335313512484	0.978514926885334	0.878771459484857	0.932325635222322	1.08261482366885	0.965169268482469	0.928074174026627	1.04476829106807	1.14401072793135	1.09062200418167	1.0546975147881	0.974992065122188	1.1391938989856	1.00202888344393	0.987665144605202	0.975243873256567	0.98800364868573
Gene7025	0.892726327976858	1.12837365702139	1.2540580758589	0.877752451596215	1.07219829946595	0.827772650129243	1.15777086286152	1.08850545762553	0.948894437252086	1.03559766987894	0.951812020573222	1.66115339239922	0.86725468194089	0.992590174395056	1.266803860163	1.16996590723556	0.999385015355213	1.06529057162154	1.00676218105102	1.03695363561184	1.06971335995716	1.25274252224666	1.30916430498806	1.09713237115579	0.958515818205782	1.02217102430597	0.950618430285496	0.912122659905436	0.962377279534439	0.963759789712118	0.946414875584259	1.00558012397492	0.992114341242431	0.949942137328675	0.96487489921644	0.984467684008297	1.01895475391511	0.972840052071083	0.998564440376341	0.994204484776884	1.05596677290885	1.00164054926936	0.983031700886894	0.962749756371016	1.00676218105102	1.08964482134181	1.04227998010055	1.11291757354473	1.00505467324509
Gene8728	0.995567507220243	1.02887374753114	1.02832385304924	0.980877550725194	1.0112265857266	1.01488207502711	0.989464621358945	0.979817634901014	0.948594264975598	0.990267077149019	1.03840743879552	1.01971907233752	0.978406759950249	0.957395690352178	1.01187646568491	1.01195508987708	1.03555454788308	1.00993790170598	1.15909040296162	0.939475341591658	1.00615718822576	1.17559245332283	1.17559245332283	1.21506900063861	0.977016260707699	1.16996590723556	0.968592903972313	0.984766605253964	0.976872137345208	0.992434978100831	0.939275772353531	1.01889902460602	1.02733122069629	0.958061291113025	0.968301785487674	0.983170037115816	1.13466182404379	1.11877860717766	0.96487489921644	0.99255078020376	1.14435883332028	1.06515048715011	1.20095606155861	0.990523588659143	1.01664126037659	0.898860311495016	0.899790009752841	0.919182437198174	0.990729595278169
Gene9434	0.995692314473297	0.995165462808538	1.01532819568512	1.00776726263705	0.988298910967736	1.03036398900039	1.05309352300652	1.05309352300652	0.991998237017182	0.998855336014236	0.996708602583471	0.994434736636628	1.02022170994303	1.00004045722465	0.994982292241011	1.02112363295669	1.40983983412441	0.995567507220243	0.99395874659983	0.993884846286521	0.996210857053905	0.993605670744421	0.993891129333242	0.967857596622297	1.00745788381631	0.991208197095594	1.01815918950005	0.997561251719546	1.08987678045393	1.01987442157745	0.996192087765667	0.994375937198546	1.03907605480825	1.06150879998589	1.07839434168698	1.09581218187931	0.978406759950249	1.00627411772124	1.5791053980387	0.993601425538298	1.0000480199561	0.983299557829349	0.979062503000692	1.00145332307491	0.986974307135801	0.983671760268104	1.0007460255437	1.01582964082462	1.17178288451914
Gene17282	1.13798504557678	1.0452808173302	0.986842400473788	0.940639775973913	1.15994830351677	1.06795423669219	0.946715014073964	1.08978140869314	0.871169904592953	0.859713796861801	0.936863757141243	0.901430913126287	1.06515048715011	1.13970081527858	1.1359668374039	0.997989327194421	0.983332414874138	1.09615498157192	0.984766605253964	0.914590354646041	0.915660058916489	1.3197529159201	1.02232038830898	1.53219292804286	0.821315598864275	0.93264866916244	0.885391559674681	1.00974490044359	0.870521854239092	0.982721267649372	1.0508796894854	0.845884089927997	1.31683420711792	1.33630483096527	1.17436514903789	1.44951142389969	1.44951142389969	0.901685996343342	1.58335077263082	0.874350704191637	1.39300458512184	1.75930077104522	1.26066434337163	0.865688201874234	0.976656187742343	0.856682222808011	0.896137722022678	0.828103774682813	0.943117722268743
Gene11504	1.01058955347268	1.04562890455332	0.987553712404289	0.973541732535195	0.961445994717433	1.01353353286366	0.966719285506605	1.02365001792648	1.11396298050814	0.999255600227266	1.01777345169761	0.987282330002001	1.09878336020148	0.964093556490598	0.994982292241011	1.07622540266785	1.05215882706342	1.00251186414044	0.99395874659983	1.02279844355501	1.07014982670307	0.976176508683643	0.993891129333242	0.99611062850553	1.02924463751799	0.991208197095594	1.00124245302533	1.01626525868672	1.02453388797954	1.04054263336899	0.996192087765667	0.994375937198546	1.06763907491171	1.00721737615586	1.01791428060616	1.03336260665818	1.196405765426	1.12928865676633	1.12106441441073	1.10177292871012	1.04390522184515	1.01311656990713	1.03931443227224	1.21652709659136	0.971571249868581	0.952391051921215	0.984002561044273	0.990594179543919	1.01825957482619
Gene13389	0.995629887718376	0.997219698990796	0.997164574717873	1.0517999302784	1.0185558658046	0.981332897520771	0.998966478872751	1.00648349192722	0.97243615342123	1.12878658916983	1.00207384707535	1.01598036278017	0.994802899643721	0.981257760894643	1.02159578512118	1.02618046158777	1.20359253266377	0.991334581766814	0.99395874659983	0.993884846286521	0.996210857053905	0.976176508683643	0.993891129333242	0.967857596622297	1.04855018781443	1.05064167509317	1.02333636628513	1.03538482739017	1.02453388797954	1.01987442157745	1.02787829151498	1.00312854387673	1.00149841996671	1.00721737615586	1.01791428060616	1.03336260665818	1.02770055946749	0.919095742471401	2.58596544940416	1.02597876531937	0.923643409049003	0.833020102637663	1.13399482123972	1.07166313942821	1.12088896009136	0.752393432703365	0.803817964545397	0.873634615317938	0.890512299880616
Gene16403	0.886310471544951	0.993528635029726	1.26950695351039	0.934936178787667	0.768995203926017	1.10736359929376	0.946660775879462	1.04616040159001	1.11360555523019	1.19954316519605	0.928715118368875	1.20845968027465	0.973970836267417	0.990932793477407	1.00264265012279	1.00387248201541	1.07739013893928	1.01829327205444	0.95377563531384	1.00474043800244	1.03996590326623	0.933624353311589	0.947517481704612	0.996714986816907	1.01221805381174	1.01797347391275	0.985441885493154	1.03319761858411	1.01634529948025	0.997282086906435	0.991834616265056	0.958113496653467	0.966297793829859	1.03266404006295	1.03627056889916	0.99090175285293	1.0159667133644	0.991706592914966	1.13292027505453	0.946917284173271	0.998177411414967	0.972195051058699	0.998091704183523	0.987883463654481	1.02273233896686	1.19954316519605	1.12575871189876	1.09427467747698	1.00162232270625
Gene11214	0.808199339324651	1.02175375335564	1.5753620899918	0.875981902313373	0.855956898596703	1.04784256832183	1.07116345958678	0.938166044472151	0.97581649551947	1.16748801127061	1.05839737035549	1.29421754497372	0.883190485129368	0.893669481423919	1.03177972018773	1.00083003310061	0.965721632250719	1.00675078673047	0.999255600227266	1.07041283939306	0.939475341591658	0.987572422857816	0.925034698268021	0.999189276158382	0.97240545397058	1.11030000064494	0.997845519114389	1.00259636272942	0.976268507671031	0.97032635846505	0.883870479355751	1.12589693321416	1.01379178395537	0.880288510794936	0.923713090874646	1.14809847903932	0.996637970760318	0.996210857053905	0.96527592840283	0.970928143113086	0.946917284173271	0.992847753699337	0.999125752952811	1.01104070146147	0.961323710920173	0.988409814501583	1.00582655755465	1.00766115646447	1.1785481652676
Gene19260	0.986431662468351	0.997973359968174	0.991998237017182	1.06535892532872	0.987783242975937	1.0910430489432	0.989120980678948	0.993994031761617	1.0284218077295	0.983983704067012	0.982426436907287	1.05695360103966	1.00110850363101	0.988214237386625	3.31106629183446	1.2385715732441	1.35872448187264	1.03470532135039	1.01876021780388	1.20470314174531	1.91722693395559	0.992757949223394	0.975768387154272	0.93335379485698	0.99679422405655	0.969830834574808	0.98765057335072	0.977196609491275	1.00128391064661	1.01004291640156	0.975996431193449	0.999864351579169	0.983548043456472	1.02100827546547	0.994621953324778	1.07227533606135	0.982794789381128	0.993175031052866	0.990063699377433	1.23188049017453	1.00391133190724	1.01614963257107	1.02030810648993	1.10389954720467	1.22317886688301	0.98618540717352	0.993844895023068	1.00695840180555	1.02714554608674
Gene10647	1.09701922464521	0.92530419247473	1.11291757354473	0.931489369054685	0.999255600227266	1.09985592952334	0.95082786433459	1.04916192639969	0.955596725315176	0.93823190139464	1.20915950661909	1.08859040250717	0.949447476776475	0.857094626747391	1.08567920678284	1.1047334405638	0.998006446636186	1.09779239113389	0.998955663590079	1.00923927430117	1.03071438152779	0.981756684770779	0.984086423077038	1.00422013934828	1.03757564150408	0.953736102443592	0.985327823046844	0.979997264288735	0.922834595243338	0.939730808845016	0.948335851937883	1.01255158385813	1.0128448394036	0.893804503956983	0.945087217644554	1.02307273493893	1.02480265358499	0.932852082800425	0.948594264975598	0.986855429235023	1.1322961840354	1.19524806438066	1.08616970575989	0.953169306381293	1.02553303263486	0.902921190538868	0.901063647306809	0.935628488286312	0.957092440960499
Gene8321	0.962338564420075	1.0027654365049	0.976490775105129	1.06168025255555	0.950408734562518	1.14620792114118	0.968415694240334	1.01030067554537	1.1149734981569	0.95834079756019	1.09947706668074	0.954225501923631	0.98425843077594	1.0474397415507	0.965692238432449	1.00465607249239	1.00351698240631	1.02932486219024	1.04795111126675	0.96971854758303	0.974856051787075	1.01465985624861	1.00661074221108	1.00686570112629	1.07041283939306	1.02656665131106	1.00437044456903	1.01505319051704	0.995060187804451	1.01251590590974	0.963039985398742	0.970505223875257	1.06231552927455	0.977733364375876	1.0116558582769	1.05799319380164	1.0112956425025	1.05064167509317	1.03567509022719	1.04676655466262	0.999848640700597	0.969529041848298	0.995809488256283	1.03595672650871	1.04735112446679	0.984559139133111	0.99554994217023	0.979752085687149	1.02809608641135
Gene9731	0.905707169581753	1.86274068323051	0.867041458050402	0.928074174026627	1.05154838073015	1.30380749271813	1.05255601043627	0.960821706385624	1.24355665908486	0.899135696555412	0.944391622007841	0.873944110102867	1.49355921575102	1.75304626390281	1.04667204166129	1.09790662466461	0.929172897434394	1.01249650496604	1.21204218310959	0.947517481704612	1.1597164666727	1.11786703019573	1.07474158418188	1.25972126347737	0.85849747970987	2.15839766065988	1.05392863630976	0.766429775716525	0.61145712780156	0.659491525014656	0.716416350081381	0.912889389974527	1.00697953508594	1.00078008502277	0.670070901256526	0.833324516185933	1.72965832708856	0.951155228857327	0.901578518885551	1.982247931392	1.41701891600265	1.32722934794307	1.70176790254589	0.955761721246993	1.92142473134401	0.974613676920275	0.983154260185414	0.941025494034763	0.934805599153416
Gene12990	0.963183925313271	0.998387832143065	0.982831351437115	1.12134332374714	0.985696486947148	1.07788659588507	1.04423528831627	1.01379178395537	0.971917576132611	0.976379758832442	1.00064550106626	0.971246836548676	0.994446985719415	1.06002804090237	0.994982292241011	1.07156868104315	1.05215882706342	1.00251186414044	0.99395874659983	0.993884846286521	0.996210857053905	0.976176508683643	0.993891129333242	0.994555255561248	1.02924463751799	0.991208197095594	1.01815918950005	0.997561251719546	1.02453388797954	1.04054263336899	0.996192087765667	0.994375937198546	1.03207337229508	1.00721737615586	1.01791428060616	1.03336260665818	0.971906742241544	1.04489399999354	0.987919545077805	1.05609068456877	0.995060187804451	0.972467608832029	1.00735183420893	1.04891979794968	0.962715739648709	0.958908064455812	0.970505223875257	1.00042931289629	1.41422079397156
Gene6054	0.981282005935629	0.996503173796347	1.02123140020231	1.02522657472883	1.00476678259642	0.984270420667761	1.03511192515313	1.04576771584703	0.983558755818768	0.989905620131434	0.987492845497696	0.985479097180313	1.00659737308942	1.22624935148582	0.990862154533765	1.00595462970446	1.0110614662788	1.01274362944191	0.96753865650889	0.968629131056026	1.02882448219413	0.981999316350912	1.02903906161356	1.00517266964715	1.06364791636422	1.01578682231227	0.980468539402987	0.992205739910421	1.05399028017969	1.00609369393643	1.03119088679127	1.01841455016907	1.04145853069027	0.99575525967027	0.986466562746777	0.997664184174341	1.00081945296816	1.00509992105532	0.974763851488617	0.99448404882734	0.950304828965945	0.974118182790514	0.980138156316179	1.03434164481302	0.973944655293849	0.986889417351821	0.993508358251068	1.01532819568512	1.17230519665066
Gene16322	0.754185935519533	0.475624323062253	3.89943335858477	0.65396908395028	0.629008338991143	0.908052242428077	1.19696328095975	2.86635479591877	1.63486286460922	1.17258021034128	0.485180456756153	4.81780551271137	0.661272339389783	1.78183050174111	0.963791358469086	0.988242063167805	0.969497389481565	0.704368957908447	0.804249684158043	0.978674296624785	0.926008109382986	1.1805439472905	1.04407409885216	1.35053822036464	1.33981387366035	1.17055522980493	1.03244134744776	1.21464015385968	0.861187850742374	0.702043407694698	1.0983530233709	0.955596725315176	1.04849312985544	1.79112817848505	0.971906742241544	1.39756660894067	1.0993669328135	1.06181160075651	0.937880093159904	0.75693049813351	0.895105312301158	0.947952265117688	0.955596725315176	0.902705868417412	0.966719285506605	1.01195508987708	0.959115676947263	0.983313810812621	0.884330722104161
LZX-CL1958.Contig2-All-g	1.00134075559374	1.0283724062466	1.02326415943145	1.09581218187931	0.979693448264222	0.992029320811746	1.01791428060616	0.985224272737794	1.00029460878064	1.01225522676628	1.0077201708668	1.00391133190724	1.04238318961121	1.01142435300799	1.00323381145684	2.08620826103065	1.10920300249485	1.90731066237596	1.49222645794666	2.37793401189026	1.2496005524075	1.44074489981157	1.0275961207732	1.67157168575091	0.956196871390598	0.977662256597197	0.940220539046242	0.928715118368875	0.99599639690619	0.989184120897524	0.949561001581976	1.01869687476633	0.940822141523849	0.930273869410225	0.990673100869802	0.972762878863525	1.06843551516757	1.24490521827825	1.10920300249485	2.43599307735049	1.10375750987446	0.964185929319617	0.996765289162936	1.4285688445946	2.49218688681443	0.961186544557526	0.982794789381128	0.980256916647795	1.07762905051454
Gene8845	1.63486286460922	1.41701891600265	0.412396840907117	0.527924642798222	1.21859771600648	0.723924582198447	0.944239668951686	0.429219919523897	1.05036894161718	0.485180456756153	3.12419757839501	0.708330101285291	6.23958785510606	1.45379351186211	2.50044971390456	0.81599962057142	2.2683702728143	1.51594118813526	0.677457931743971	1.06289056092185	1.86274068323051	0.627077329475406	1.02631160602205	0.570857440583591	0.636105194688618	0.575468113383428	0.609099485221167	1.096389972208	0.681774677556647	1.95918755648271	0.582487736889195	1.76225139804146	0.941557244062939	0.78777363516838	2.16635047420513	2.29675247586706	1.19580485837323	1.12915820556347	1.06929458620419	1.35776345717622	0.94853669216587	0.863501458164213	0.892822260269463	1.25559943649578	0.648703829056592	0.980138156316179	1.14956416288218	0.322163109570165	0.322163109570165
Gene10461	1.16209646092	0.990607382966359	3.4216744725285	1.25375189075815	0.94485111419617	1.01708047031602	0.988320440672037	0.956196871390598	0.978790286110998	3.63264143605887	0.981800979192158	1.51594118813526	1.00044565728967	0.987685118193356	0.994982292241011	1.02112363295669	1.10519756546559	0.983814072490105	0.99395874659983	0.993884846286521	0.996210857053905	0.976176508683643	0.993891129333242	0.983047083995881	1.00745788381631	0.991208197095594	1.01815918950005	0.997561251719546	1.08987678045393	1.05504640411429	0.996192087765667	1.00312854387673	1.02233652067431	1.00721737615586	1.01791428060616	1.03336260665818	0.996962844665873	1.0035971131652	1.01306656647259	0.998327258801694	0.974237727123317	0.988847227157592	1.00843620036444	0.996001979370902	1.02750513009196	0.985574070413975	0.998411419729357	1.00798133703049	1.08688453139625
LZX-CL8489.Contig1-All-g	0.774352368359507	4.31720222662399	1.4285688445946	0.44189121368274	2.71453476284322	0.46292720902126	0.857708847633598	1.07394945625515	0.898860311495016	0.866620317535118	5.82315209618097	3.18860168510917	0.880991338855199	3.224142134862	1.89001660051501	0.97195739596009	1.2466797556413	0.907281953829544	0.887630663246269	0.914281166273295	1.62264701314771	0.781392565464738	1.32860721616764	1.00999136595872	0.44189121368274	0.943951709131034	0.372058554923815	2.27654128650505	2.10905405768188	1.62264701314771	0.58515671824823	3.67552741484001	0.372058554923815	0.885673975324244	1.97578610308065	1.95918755648271	2.39979185909924	0.977802064539591	1.70943089390077	1.34638875542289	0.75693049813351	2.23779633991533	1.18220110281355	2.33142200354768	0.862864803512426	0.543478185162698	0.54883268077048	0.412396840907117	0.6037832886345
LZX-Unigene61722-All-g	1.09849918585387	1.17713913357074	0.668428383432289	0.892822260269463	1.71601614685062	1.08443812571142	0.751523084169418	0.627077329475406	0.609099485221167	2.38934949223443	1.27933548540471	0.590974453405826	1.692695096363	0.954548438920147	4.3962730699279	2.55665484235499	1.42510453835177	0.837861394310282	1.28413893707383	0.95958414821423	3.12419757839501	3.25164757190659	0.939396782208905	2.15112939171033	0.78086808539663	0.779487061555163	0.78086808539663	0.735312607204905	5.33453336344379	0.813378369171107	0.727656472411141	1.07135448997273	1.92142473134401	0.904278621208025	1.09569962243144	0.914936843521254	4.92549378719856	1.47204479601009	1.11420322497597	0.990813813906096	1.76225139804146	1.8770415474222	1.78471269519616	2.12165583742484	1.00335532234711	0.959875765255182	0.966835146219723	0.96675966716343	1.08131632793322
LZX-CL7539.Contig1-All-g	0.878771459484857	1.59772504352185	0.78929427154146	0.686270663465868	2.02522896665917	3.224142134862	0.944453841691218	0.54883268077048	1.34890087600124	0.590974453405826	1.84868172279148	2.24739719189847	0.8116584958822	1.03124222056909	3.46364347402458	0.914671151513266	0.926555365971413	1.65555554335713	1.06652687540961	1.34259089054518	1.41083629248368	1.00710663893144	1.42416478109145	0.84993065687092	0.563087266433738	0.58515671824823	0.451600311753325	0.515211959294079	1.10800979785605	0.979793926835478	0.706207713755879	2.22880253364037	2.14335423112164	0.928496535323812	1.42289835604374	0.636105194688618	1.10611132090951	1.05298212754314	0.942647329304405	1.41615049591261	0.986142218009021	1.23942088055982	0.986335860819751	0.847372816280339	1.34422763845935	0.648703829056592	0.65396908395028	0.538577372048229	0.773856249932715
Gene15889	0.963480409196358	1.04784256832183	0.965859096604196	1.07439084495648	0.927303900982785	0.996457567428456	1.07959435483618	0.977853053856388	1.1317851931779	0.973130581286766	1.08339443105056	1.01384175585554	0.992909661388618	0.978194926736809	1.16294071673588	1.30625666709934	0.896404980565647	1.1937514659389	1.0929277487713	1.16968061798534	0.954926219717419	1.00714526715624	1.03847853841946	0.989843721109955	1.2496005524075	0.822561911717859	0.876391436985789	1.79711940268003	0.567055960240679	1.29298137674489	0.832382501228722	0.663228517405981	0.748957510619186	0.579177692337389	0.998118051010261	0.827102809039304	0.927375573905693	0.784121784738316	0.850128551379297	1.56169506444183	0.820519716536689	0.728737133797354	0.765742530684715	0.728737133797354	2.79671650004482	1.86720750603651	1.42289835604374	1.5637032170801	1.89433830676872
Gene52114	0.99228839211314	1.05968402159658	1.07003415211467	0.987502591037145	1.14620792114118	0.946715014073964	0.970565721871085	0.941495359577525	1.00540968001502	1.04288842053816	1.18400804592867	0.964136258282747	1.47204479601009	0.881336216802592	1.48844141473333	0.991007443824455	0.986870272794294	1.16039123773555	0.851101621478431	1.17935760930598	1.53400992897166	1.10543648223466	1.3754306030828	1.11912139042463	0.8116584958822	0.850128551379297	0.910435551736925	0.770149776941017	1.3050539448635	0.950674590153213	1.04707808111997	1.00078008502277	0.99411527351676	0.902825728251754	1.15151719240138	0.847372816280339	0.945453034908302	0.908717655037065	1.13089873138014	1.09391106400299	0.989894824826197	1.22274234257191	0.846362490775819	0.97240545397058	0.980783529978714	1.03873984715959	1.09427467747698	1.11100246655062	0.966090384075475
LZX-CL4293.Contig3-All-g	0.95515334610068	1.05719912705173	1.06105612487902	1.03143455441807	0.928496535323812	3.01256325301178	2.29675247586706	0.947660134371435	1.02095224264892	1.13564755278725	0.997574186172892	0.968945837071085	0.993295542407077	0.97876065246001	0.990782978126571	0.995860716228091	1.00300156208115	0.980920983761587	0.967377090109351	0.968555628513165	1.02872337092385	0.922834595243338	1.0289886170448	0.996462948711353	0.986032132135127	0.994888524054225	0.982794789381128	3.38735513980274	1.05379215174146	0.996772277083645	0.987587954847264	1.0111176654222	3.99936407993295	1.11844480276131	1.84082470018401	1.22198143762481	0.886930637005133	0.88676499858713	0.896787026816545	0.893539696002565	0.875852747547746	1.31176695009799	0.896286778272175	0.898496720738364	1.00180469572196	7.3119186157229	2.57088260955236	0.983694702034158	0.988439131326218
Gene32221	1.01556948367622	1.15650531495889	1.04199121983462	1.18024594962934	1.03933300734699	0.992029320811746	1.01791428060616	0.985224272737794	1.00029460878064	1.01225522676628	1.0077201708668	1.07439084495648	1.04238318961121	1.01142435300799	0.983299557829349	1.01232722232383	1.03675443786699	0.990207911219118	0.983273529614991	0.983743557204808	0.986953322821041	0.996830628066032	0.982143676600677	0.981332897520771	1.04055900149126	0.995917400911999	1.01341208363891	0.984225987388621	1.00743172381788	1.02918489838826	1.01158426437112	1.03567509022719	0.989843721109955	0.993252465476691	1.00003289449319	1.08225071040827	0.964753240771407	1.00328746873787	0.994713013442008	1.00649210332815	0.990494956483719	0.991023293511964	0.988673851516552	0.998615609880381	0.985041672703484	1.00601861456602	0.98423451441743	0.990874737151795	1.12184380141587
Gene8393	0.85867373450639	1.08152893342449	1.07251936071287	0.929978309254862	1.11276007121806	1.14530504634299	0.975562048858398	1.33573933281665	1.4285688445946	0.890379127634815	0.898094227300967	1.2193581183622	0.928409546337497	0.917808627408068	1.12589693321416	1.15151719240138	0.994566217093881	0.92924614202589	0.931910386412297	0.865033647477232	0.963826989636165	0.921338269715234	0.921963251443853	0.924528599171115	1.13020263980343	1.01043389959493	1.10761514440157	1.04064383666016	1.10082414665883	1.29183238364523	1.228747229299	1.10152483866581	1.79424100583094	0.965692238432449	0.970787161872255	0.956919469097239	0.976268507671031	0.922219906195272	0.966835146219723	0.835746826565085	1.03470532135039	0.875981902313373	0.910984250399726	0.945903825479426	0.855705372406556	1.02660291231548	1.00096131606491	1.55042265333393	0.984584293449909
LZX-Unigene46053-All-g	1.20095606155861	1.04064383666016	0.636105194688618	0.800556668925967	1.0116558582769	1.50622634998663	1.43042604379667	0.533352580060572	0.485180456756153	0.981502885576292	1.09713237115579	0.674682095949199	1.26950695351039	0.54883268077048	0.991007443824455	0.931199129095332	0.995013039409474	0.955113505955862	1.23980245670423	0.964185929319617	1.21338329768728	0.990729595278169	0.918897594214269	0.916789050851791	1.01116215386017	1.08252483294002	1.19791956540281	0.976422761752811	0.934540028455599	1.08567920678284	1.01398843130955	0.986974307135801	0.959503689387171	1.09997642707912	1.09413735297762	1.12806685334404	1.05260698488192	0.945854266023251	0.933060960728977	1.16161504829807	0.95839087658432	0.959466708718229	0.947120251414549	0.918785337386666	1.06470021942796	1.04087862197366	1.02109477765146	1.03540295308303	0.970980391303791
Gene2489	0.990368991774784	0.971364578786189	0.98765057335072	1.01863623793424	1.19615801136964	0.975617023796121	0.995264091397436	1.0138727991974	1.03533253356255	1.08723975340897	0.990150218984491	0.98800364868573	1.00987768921261	1.07574875713997	1.29421754497372	1.28234675262951	1.17258021034128	0.980888742886439	0.98282423930211	0.983130199842141	0.986565373294511	0.987102476418547	0.98158977721316	0.975492928180897	1.05746493871815	1.00409969408039	1.05223178026598	1.02043542947001	1.00674127915838	1.02758216914256	1.01137817404667	0.985947221871749	0.989279914935182	0.992723022711933	0.999622557381003	1.01123542605088	1.29475107890049	1.36612355022266	1.23555226715296	0.986800386778046	1.00641338363305	0.999907497127687	0.985159704373365	1.4373578195387	1.00054447542094	0.995888359218074	1.00572263570104	1.01357851436582	1.04777335553691
Gene16137	1.01882380813365	0.997500319270725	1.02599415974035	1.01260259742682	0.994628673096564	1.00732025396595	1.01791428060616	0.985224272737794	1.00029460878064	1.01225522676628	1.0077201708668	1.00391133190724	1.04238318961121	1.01142435300799	1.18671975797155	0.989058536555825	0.945943861149387	1.01341208363891	1.1047334405638	1.02878237470347	0.85849747970987	1.13614560498336	1.03084546645513	1.03303691856493	0.898630243020482	1.00748801644001	0.840713573903642	0.975927490632645	0.819229391518963	0.9424295166167	0.934874176920159	1.26828537638051	1.2644321200584	1.02907579993936	0.914471970223183	0.89308735607709	1.08756668328053	1.03046300371251	1.02775917065746	0.974534321026214	1.01690575656468	1.05774053181248	1.00565541078586	1.04068834304659	0.903270602353986	0.897829578896294	0.926008109382986	0.941111539640077	0.978514926885334
Gene13680	1.01423221138294	0.999864351579169	0.989860735027682	1.05094919183863	0.997735678547924	1.03502264457034	0.994580754194073	0.965035665252022	0.985327823046844	1.03168952815008	1.02990957803976	0.987247063951898	1.00896799951301	0.993743081691571	0.82680569167172	0.896900886106384	0.912011075355302	1.07659293664132	1.00686570112629	0.918081218763719	0.824276732796361	1.16436977261259	1.19227202933435	1.11830870651765	0.942808199319548	0.948077130331475	0.906755528522211	0.907383040963782	0.963435133361303	1.36048384970121	0.873468392736577	1.25448521829321	1.31560759388415	2.62535816166932	2.71453476284322	1.40097657544942	0.908920633997292	0.851325454788775	0.805025619472676	0.873098782714134	1.27185839361657	1.09605685324238	1.207117406076	0.752393432703365	0.997032368491151	0.921734402402413	0.902825728251754	1.00942194085069	0.970058849655189
Gene19926	0.952110262532722	1.13834561682222	1.05863161454188	0.928496535323812	1.12777791349589	1.02040985364978	0.936231644520774	1.2817037823246	0.919095742471401	0.807841287615037	0.922834595243338	1.16872813241765	0.907730847084659	1.17130784284407	1.07626800371344	0.988916190595876	0.990813813906096	1.01703242887636	1.08131632793322	0.963722154861146	1.02866110057982	1.06894764058253	1.04827772440702	1.01293819414511	0.973368378716846	0.966470034057287	1.04301616796424	1.02022170994303	0.958622148311255	0.969748036011389	1.03721678502708	0.965205078129136	0.937124941677186	1.05626345429786	0.989464621358945	0.993844895023068	0.930114845156589	0.938647860681844	0.964442652027758	1.07692315431619	1.04543639079424	1.07835890877366	1.0108452591957	0.947559851009375	1.13851858153826	0.973368378716846	1.0312840411746	0.975748749856647	1.00420746323526
Gene12206	0.962827655090982	1.07011063524518	0.978299913562366	1.05553321515861	1.06331266232743	1.00196684885483	0.999328585175666	1.08020603568919	0.956886962053374	0.979560820267562	0.958291071551243	0.989036630883361	1.10071808142067	1.04735112446679	1.05448367252628	0.946917284173271	0.93658777435598	0.940639775973913	1.06056149477066	0.963183925313271	1.03634562539125	1.14890166417377	1.09165714325061	1.05695360103966	0.857944520054944	1.01777345169761	0.86725468194089	0.959352506418874	1.28234675262951	0.963826989636165	1.07078234700376	1.06484540474756	1.24842136479647	0.709512806906533	0.971982968790746	0.818264920937712	0.978837829567543	0.848332305490425	0.892208567184092	1.19828345306615	1.03754009963395	1.25004501988214	1.15151719240138	0.920713361845569	1.6769294215428	0.911904617510622	0.845884089927997	0.812078736502449	0.883190485129368
Gene25	0.97747745629311	1.56835660789871	0.836249076334474	0.910435551736925	1.95918755648271	0.936291791851754	0.807841287615037	1.10415735398892	1.49667559508234	0.696533938688293	0.83835558331439	1.01413720619762	1.54663501368201	1.23347282058384	1.09254902499912	0.913636451644357	0.867617879097917	0.883069784779175	0.778512213227844	0.914185213323804	0.973920401512977	1.02291735260179	1.00790294373217	0.839455711950042	0.830090329272361	1.11483449674219	0.796314944818038	1.0626888971415	1.04610860103485	1.12821987594595	1.04219602782028	1.14366159934917	1.41422079397156	0.975396279711842	1.35940340976414	1.0083043048564	0.923713090874646	0.879497194387199	0.841252040445961	1.02564296773691	1.01819657614696	1.21826147627969	1.10163406893116	0.749956173818325	1.1130355362715	0.792283537191712	0.697691763773342	0.746321336903418	0.852981759897888
Gene9509	1.44843442897566	0.985566123771826	1.15151719240138	0.823604294196552	0.952210619042387	1.33701373567513	0.850571792214146	1.04064383666016	0.891070701739264	0.832382501228722	0.692969238106866	1.24064191681383	0.827102809039304	1.08790408184894	0.96421675058688	0.938441811209394	0.888877813638408	0.834782294812913	0.85346479652061	0.938367742271593	0.925508469641864	0.954926219717419	1.00561936287385	0.998091704183523	1.09331243747837	1.14435883332028	1.08002977803803	1.1895824010355	1.16799049804548	0.986753078238172	1.19256297472226	1.12168939489949	0.960158987779913	1.05915825082499	1.04019267274932	0.98470720607477	0.836037751697976	0.763244783787647	0.790368569161292	0.838937316350586	1.08577367153191	0.846833388899442	1.12235205860571	0.666474385385658	0.83676861523843	1.09713237115579	1.04454851873058	1.06543247919134	0.866620317535118
Gene16810	1.04178593021256	1.03807097110926	0.977733364375876	1.00288169674413	1.05484577344047	1.06698841781459	0.988734106607584	1.0241174931065	0.97918039011339	1.02294068135962	1.06083181159591	0.979712216578812	1.00083003310061	0.988020512973897	0.994982292241011	1.02112363295669	1.02568899901287	0.991334581766814	0.99395874659983	0.993884846286521	0.996210857053905	0.976176508683643	0.993891129333242	0.99039438931513	1.00745788381631	1.00259636272942	1.00124245302533	0.997561251719546	1.02453388797954	1.01987442157745	0.996192087765667	0.994375937198546	1.02233652067431	1.00721737615586	1.01791428060616	1.03336260665818	0.986466562746777	1.03184082030151	0.998845531409878	0.995029303628302	0.96838367428483	0.979602083604615	0.976469270693547	1.05930837288201	1.02547266699485	0.981300305677622	1.01461891820355	0.99063645387078	1.12076543299381
Gene60599	0.951776375270973	0.980940494427719	0.983521444516229	0.983851100248111	1.01908017971677	1.07849824429086	0.999443614167164	1.19101940952136	1.11206364726961	0.935712305656617	0.925034698268021	1.0658418650606	0.951100604827238	1.10177292871012	0.889443975272076	0.987416727562854	0.991282125584952	1.01076060838749	0.973671250608235	0.877239514610186	0.976715575607387	1.02978262109372	0.982721267649372	1.0175264708497	0.945943861149387	1.05081690965434	0.946762252767214	1.01077320794385	1.11248111390966	1.13530358832408	1.0505450637359	1.12896350160312	1.0663176470969	0.874504950665516	0.970951214520553	1.16728250739353	1.10009438569341	1.10788115549569	1.05460083333116	0.876391436985789	1.02508029176422	0.969945116084704	0.99534586817165	1.04219602782028	0.872906185750248	0.895614996028303	0.988984394247424	0.894118027879023	0.998904863108598
Gene62058	1.03511192515313	0.997500319270725	1.0197671022231	1.09581218187931	0.979693448264222	0.992029320811746	1.01791428060616	1.01960304371131	1.00029460878064	1.01225522676628	1.0077201708668	1.00391133190724	1.1583641415029	1.01142435300799	1.06946591355506	0.988278778198984	0.958020119619212	1.07926840079061	1.00382152713668	1.11403059408118	1.00214606907523	1.05535974416834	1.08546979574944	1.06097773196447	0.968301785487674	0.980853239594564	0.984404677824859	0.960856121997975	0.91584682224898	0.92558956978004	1.02890999749749	1.20504542182759	0.946211721126194	0.952693402992217	1.07456894301894	0.947361369081434	1.13549034609903	0.990718576837485	0.934605563979763	0.992890392314892	1.04205894966906	1.0027654365049	0.984665251178968	1.07041283939306	0.999443614167164	1.01104070146147	0.976738243174389	0.956589798318156	0.977662256597197
Gene19467	1.30380749271813	0.869129036677784	0.952057136803317	0.974912198091848	1.02090633197491	1.44516793986543	1.08704674011277	0.961654304095499	0.950101193072874	1.26909891739177	1.03038785768095	0.870336851802442	1.19256297472226	0.931199129095332	0.978649709230592	0.975141988156336	1.07941890762373	0.993054204657419	0.931489369054685	1.01591805735605	1.00164054926936	1.02948762093153	1.00205915998803	0.955427552552606	1.06804338313207	0.942052915562189	1.01347085054737	0.93335379485698	1.04648529681307	0.971745886194717	1.03856841936902	0.968057619674865	0.945854266023251	0.947419303259791	1.05108901865816	0.991208197095594	0.944916803238823	0.946917284173271	1.07822506969146	1.01747348068949	1.22666635810534	1.00901729055435	1.16748801127061	0.95515334610068	1.22198143762481	1.1988912698167	1.45503857233632	1.07918711901934	1.00712673120218
Gene24209	1.04301616796424	0.999977396481071	1.02694851675592	1.04971711819638	0.92096555812861	1.00864015697611	0.981976721932227	0.990017666860504	1.02251416639883	0.997547288301015	1.00144572419583	0.971398359578968	0.99453977456413	0.980809005436262	0.832382501228722	0.860395027188131	0.917993450835071	1.03540295308303	0.933887768150632	1.00391133190724	1.02649143059365	0.871578320339059	1.1988912698167	0.92096555812861	1.20566301468233	4.68781351540881	0.773856249932715	1.11483449674219	0.933688122294955	0.947307813796351	0.924309425625611	1.20134721118534	0.969497389481565	1.03599222884129	1.31911509648143	1.5791053980387	0.861187850742374	0.944524919774658	0.846362490775819	1.18824941558456	0.849354330593122	1.12013357577825	0.973452910931854	0.845884089927997	1.21691829964603	1.04187570554863	0.962222341993345	1.13938768831891	1.00385207159056
Gene28653	0.985607997877062	0.997259053928089	0.994893199879819	1.0498818135873	1.00744569417481	1.00385207159056	1.03415262004153	0.972593541207204	0.967001273779233	0.969627740469993	0.969063534302675	1.0115757205788	0.990856670141874	1.05490668021378	0.939396782208905	1.00319645841712	0.961770091336217	0.967857596622297	1.0912448806344	1.02170488840073	2.13610145618781	0.995581163346228	0.93555694680886	1.02975190097807	1.03283285144981	1.01353353286366	1.17831593562816	1.0275961207732	1.06422680174878	0.923157750344446	0.959247611264894	0.875981902313373	0.96494847434863	1.03511192515313	0.965068040555889	0.992085051857359	1.04005757057604	0.97287075779752	0.991449859833699	1.05713324240102	0.997460019078589	1.04653707260089	0.928790013539041	0.943761259942585	1.02852183649428	1.11626764888499	1.10750827241659	1.05774053181248	0.994841431604517
Gene16311	1.08331160511446	0.866620317535118	1.01537612622862	0.922928783173991	0.984303640887461	0.879821106428807	0.950776132235186	0.837861394310282	1.27013822248437	1.20942769715806	1.84082470018401	0.998698540795848	0.867422340467893	1.02264588067671	0.936098038943818	0.978355761068088	0.983671760268104	0.993385594899343	1.01927769168666	1.01109767538332	0.95839087658432	0.958291071551243	1.04087862197366	0.995555443237358	0.97047160813292	1.01540186384244	1.06608253395129	1.04702282607754	1.08199563798554	0.995204575237935	1.03006700331223	1.01966441270613	0.982340633713392	0.975542042757138	0.967281477627128	0.986483704849688	1.03750305886972	0.988637408276239	1.13549034609903	1.01781615775805	1.06434787452043	1.02329526771471	1.00467755443684	1.00939835218414	1.06434787452043	0.967045238980072	0.991499807916274	1.02849128854033	1.04126844557905
Gene15515	0.9723562539484	0.952792093476989	0.974884677430964	0.991172500982931	0.974518937776727	1.03555454788308	1.09449825520638	0.954040844831314	1.07799656800963	1.01896881694023	1.01809605750039	1.01935041461973	1.19132402447737	0.985336491614472	1.09526803420059	0.956290350519715	0.95377563531384	1.00521070297256	1.14977593322213	1.03274535951819	0.835746826565085	0.996503173796347	0.925124685914772	1.08322414534598	0.975927490632645	1.04799661083918	0.983299557829349	1.06202301483912	0.836249076334474	0.826194832426203	1.06168025255555	0.864806956908764	0.940220539046242	0.920807175206516	1.05565317926268	1.14510313427842	0.898094227300967	1.03960723197651	0.992155631557933	0.921886960318822	1.04449467817876	0.997845519114389	1.01841455016907	0.978133912271914	1.06350590707027	1.01729707021377	1.04576771584703	1.02138597533459	0.971040777111205
Gene40893	0.991439148354371	1.04112333688636	0.964803136250292	0.993970835501326	1.00686570112629	1.06089819263382	0.964136258282747	1.12896350160312	1.03518467551919	0.995745960071861	1.01382859856272	0.949995563798863	1.096389972208	0.96161388108329	1.02924463751799	1.01322453311093	0.996613396762016	1.0143498971718	0.938050827209153	0.997637257582802	0.944747425944118	1.00492036471826	1.02819964490218	1.02033399223803	0.974912198091848	0.983119625691448	0.97856348885201	1.03611226831184	0.995319226542979	0.991391923591212	0.963312945223369	1.02317119842468	1.05399028017969	1.02779158167053	1.00597554510926	1.06668839651402	1.00935969667071	0.950494466840605	0.964136258282747	0.968813270235189	0.968301785487674	0.996891573365728	0.971571249868581	0.903905617167916	0.891218047957217	1.12481237819328	1.12367634002958	1.10587520432632	1.03382272678249
Gene4192	1.03065701513176	0.987188406583312	0.907171232944215	0.957395690352178	0.991728482729625	1.19580485837323	1.03121655368018	1.0249908458401	0.992417928012966	0.983189473249363	0.923942988123778	0.93594582104223	0.989894824826197	1.23902286081911	1.01665951896623	0.875006152452939	0.90130233110508	0.85346479652061	0.829106925697779	0.894362826388848	0.841488312165343	0.934540028455599	1.41514445541476	1.05490668021378	0.934481231815885	0.878621765196667	0.931357546715786	1.01478175068305	1.45749114334848	1.16317756420627	1.05026372591594	1.09526803420059	1.15755855877443	1.34961845511928	1.18400804592867	1.00718381050998	0.965786270209924	0.953736102443592	0.960431320049527	0.930200302857801	1.03221009697405	0.948123567299456	1.09027762262831	0.97782742799194	0.955975487934039	1.00422013934828	1.07302104040228	1.03382272678249	0.992220489133899
Gene10213	1.11420322497597	0.990773574422373	0.935628488286312	1.14165914998166	1.03699328239091	1.06188562676717	0.991248636937178	1.10338491097575	0.943319235414067	0.990660608662381	0.929172897434394	1.05205850934927	0.994009930714398	0.905473539705683	0.849354330593122	0.901430913126287	0.932394935817703	1.36760798880637	1.03721678502708	1.13798504557678	1.00289756884669	0.957092440960499	1.01909593480351	0.807841287615037	0.825219887969853	0.816476009214989	0.861599581797565	0.767658518553762	0.9046500622972	1.5179617836717	4.81780551271137	1.08071489709139	1.77851367543704	1.76955437349614	2.53741791904105	0.940152657666106	0.934064332972523	0.992536211385265	0.991467605242849	1.08652958287272	0.997574186172892	1.13564755278725	0.980617209270136	1.13466182404379	1.02694851675592	0.948486571721358	0.957542768031906	0.96439855118807	1.00160248474406
Gene17297	1.00279467529644	1.01133367635049	1.0245922715905	1.10519756546559	1.02366430021266	1.07202603396522	1.00554742749608	0.975839986015992	0.993341060158387	1.00105546682331	0.998373542427997	1.07108410704759	1.02270786398243	1.00156518434451	0.984329497337853	1.04215587886113	1.0112956425025	1.01404104507353	0.98419606621544	0.984626048290712	1.01665951896623	0.98846901510264	4.81780551271137	1.00748801644001	1.04201202179233	0.996626230661682	1.02054986029424	0.985441885493154	1.00864884326457	1.00324435841581	1.01238356491067	0.987986327287115	0.990703372512049	0.994204484776884	1.00114151979833	1.12481237819328	0.941894577464977	0.973999171138214	1.00003289449319	0.996862318595138	0.986889417351821	1.28954081275168	0.96169102489489	1.01871819955021	1.09581218187931	2.37793401189026	1.62264701314771	0.955846200696744	1.00314599532921
LZX-CL1142.Contig2-All-g	1.03159302344546	1.00957157845167	1.03679715960058	1.05587569350025	1.00987768921261	0.977355553292851	0.996798227934176	0.967923825009319	0.987363273997822	0.993431565476228	1.05968402159658	1.03036398900039	1.01209490045944	0.995285071501266	1.83712393465382	1.40405172967159	1.43628748977364	1.20039636617593	1.00627411772124	1.24194063851797	1.19132402447737	1.12915820556347	0.981382835108309	1.02019884172992	0.96487489921644	0.966496605067862	0.956196871390598	0.949047829945303	0.983228383213686	0.982887198903596	0.931420680841057	0.95082786433459	1.01692045941501	1.04839267223523	0.978029117674655	0.98809369483175	1.11165741972233	0.92157733759395	1.17055522980493	1.03721678502708	1.0428415350486	1.03518467551919	1.03177972018773	0.96563031016578	1.0452808173302	1.03960723197651	1.07886052610902	0.928934310403704	0.967184884122094
Gene11136	1.02872337092385	1.25501261263513	0.979578794415036	0.991908810006754	1.03985914703179	2.2683702728143	1.70943089390077	1.00607672538772	0.971650106630335	0.975996431193449	1.0449765249001	0.970872637320338	0.994313483616734	0.98028862373898	0.697691763773342	0.619840936146617	0.676006414446571	0.627077329475406	0.659491525014656	0.507785482266336	0.533352580060572	0.614022462797335	0.46292720902126	0.501601712810768	2.08620826103065	1.18544858813189	2.11552859233971	2.62535816166932	1.3909859871532	0.997637257582802	2.11552859233971	1.72965832708856	1.02505484529997	2.57088260955236	1.61363910082641	2.04441669202333	0.795847135317224	0.889803509628912	0.882132721997631	1.10450319815663	0.830765462959005	0.703237900953066	0.724948907577493	0.777891799592555	0.816476009214989	2.93135926522465	2.665516937905	2.12165583742484	0.96137311813033
Gene9324	0.878121418620367	1.5637032170801	1.02690750843176	0.904278621208025	1.16748801127061	0.979288440888134	0.855956898596703	1.04676655466262	1.48597743649392	0.838663312468915	1.07935446871187	0.918238713970814	0.877620215884057	1.20263919470752	2.17538530253141	2.50044971390456	1.37661837920845	1.68776919078326	2.28705295730323	1.12524753149013	1.76955437349614	2.46800899083892	1.58956661900073	2.665516937905	0.972815323375606	0.984148308207687	0.901685996343342	0.837624370763936	1.03607059213562	0.944747425944118	0.93534155151479	0.898496720738364	0.996779265004354	0.855008850875465	0.84311020417367	0.964735604050023	3.18860168510917	1.21243030022679	1.1047334405638	1.84868172279148	1.93829666123016	1.30121207784826	2.55665484235499	1.06391278609391	2.24739719189847	0.711963763374937	0.740855493514864	0.807841287615037	0.920163828782029
Gene8394	1.06439499187587	1.14680597716331	0.819229391518963	0.981015736650172	1.12106441441073	0.889309608011848	0.863899886628679	1.02090633197491	1.00993790170598	1.03283285144981	1.15128344895719	0.880852323401372	1.0092488899503	0.756314748631705	1.06477548017352	1.43160675660973	0.917923793022738	0.823604294196552	1.01898287996536	0.95072869531329	0.926300120168336	1.00141826556006	1.56649501693758	1.16182026955258	1.12013357577825	1.13687127426783	1.1707729000277	1.22624935148582	0.894118027879023	0.834484133277741	1.72267006719032	0.887811620372099	0.938988416290414	0.975492928180897	0.875549269980263	0.919442536295285	1.17303562116887	0.911904617510622	0.964735604050023	0.955295107621902	1.11986521316604	1.09307734336305	1.02852183649428	0.932787665922476	0.930114845156589	1.07034542561388	0.976689278005136	1.02675827898695	0.965552790936543
Gene11107	1.01621613221864	0.966702596786672	1.03914302863057	1.03536670169732	1.00108954941783	0.986449075615239	1.00754933762235	0.97751963069619	0.994297159884177	1.0463136308074	0.99975365944514	1.03854747457924	1.02528566432297	1.0028751807349	0.957542768031906	0.997513521134756	0.994841431604517	0.997372196597443	0.960821706385624	0.96199492239886	1.0023966652692	1.02874837551612	1.00152340126277	1.09365096945383	1.09526803420059	1.03607059213562	1.01366413855905	1.05541269778837	1.04449467817876	0.990649591989001	0.975446030949282	0.971200669909891	0.993228572716926	0.986394084073736	1.00619738623411	1.06781336679726	0.998327258801694	1.08119149641528	1.09658770316209	1.37364179279819	1.01341208363891	0.985511381170511	0.984775910956666	1.03438766274252	1.04231900877241	0.978674296624785	0.988365037037459	1.01041458953103	1.06037649059194
Gene16339	0.96439855118807	1.05792130777589	1.05392863630976	0.945780773617039	1.12338660230862	0.963394316009114	0.97418316395641	1.09594723933514	0.982465677024551	1.08672205738161	0.899262263622055	1.02779158167053	0.936098038943818	1.02027791017749	1.11030000064494	1.07606757809327	1.00966573091838	0.99646832999425	0.914671151513266	1.03259699841895	1.0498818135873	0.99814000168246	0.894118027879023	0.901063647306809	0.986556416500401	0.940701148280042	0.980371668369106	1.07829316668293	0.979560820267562	0.982831351437115	1.02105333685591	1.10291884150024	1.0312840411746	1.05415602939924	0.991142208979121	1.01147665983885	1.10189454125912	1.06006158326696	0.992521521686466	0.999614711721279	0.875372649519485	0.89967052691652	0.920713361845569	0.982702512478766	1.00592007518879	1.03506687507995	0.98618540717352	0.928136854279286	1.01478175068305
Gene17660	1.45749114334848	0.777891799592555	0.96214267469209	0.884330722104161	1.35516900413451	1.07530791308493	1.19227202933435	1.00693571650884	0.783621156832883	1.8078297793715	1.31371276122913	0.828103774682813	0.97204522915679	0.761239554801914	1.02019884172992	0.981427878020607	0.985197662984001	0.996691097849001	1.00525983610111	0.997943399558364	1.0108452591957	1.04610860103485	1.00635441634402	1.12589693321416	0.954277418735941	0.931420680841057	0.951672112198432	0.923346740673242	0.986169695291959	1.0112265857266	0.961836283439301	1.02070661114667	1.07599181063231	0.972141105535947	1.12367634002958	0.994233798548922	0.950243460338511	0.940958144173351	0.844479575690239	0.97418316395641	1.17777464606168	1.03737574558583	1.08859040250717	1.01920475252992	0.795280066060671	1.01549127813442	0.90072092869854	0.948010849088347	0.946500496143308
Gene18988	1.00314599532921	0.944292852180976	1.70176790254589	0.832382501228722	0.838937316350586	1.4341129563431	0.902825728251754	1.22908502485059	1.13723831793741	1.16062294369809	0.845073090180065	1.40578593035636	0.863501458164213	0.852530802137751	0.915468283814677	0.925921039495705	0.969627740469993	0.95483873869723	1.05520828095296	0.951391269650903	1.00209573691886	1.00993790170598	1.05411878216243	1.04269275907552	0.938506225661078	1.01696399355873	0.954138544769124	0.827772650129243	1.0352714861224	0.984688856300188	0.99228839211314	1.40765213172447	1.02901471316797	1.45111240405813	1.18609189371276	0.978215115481868	1.02787829151498	0.969063534302675	1.00913695097472	0.972014866797616	1.00363790244873	0.946762252767214	1.00233519532263	0.958437482568433	1.0069158417031	1.0091890575091	0.992670788657782	1.00693571650884	0.987069290379028
Gene18304	1.0546975147881	1.03655477625712	0.909966335998453	1.03358841957622	1.04231900877241	1.24274702018791	1.00302798757689	1.03671387339584	0.954447347137968	0.951611488069523	0.910059361200533	0.890830100895294	1.45111240405813	0.986753078238172	0.98952274961311	1.03779609489307	1.01742997557991	0.997538935126827	0.988664425507784	0.988916190595876	0.99181020623791	1.16362719296844	0.988199606761423	1.60189312221797	1.01478175068305	0.985178665291596	1.02017031844793	0.992075636195736	1.01468872513736	1.03390900128579	1.01649887000126	1.02538573697813	1.01872823611331	0.999373408889684	1.05968402159658	1.02066347953164	0.981061191734406	1.01600507909352	0.984636969808254	0.98853726954593	0.983256113348886	0.987587954847264	0.998380687285531	1.00336367755189	0.993476993780757	0.994340771257	0.996445415181698	1.00243652824656	1.13862464381295
Gene18204	7.8361633082268	1.27450983433077	0.677457931743971	4.3962730699279	4.3962730699279	0.475624323062253	0.485180456756153	0.710740551401407	0.412396840907117	1.65306184866175	2.1965724752248	0.778512213227844	0.674682095949199	1.18695049714716	1.82421764465949	1.48300009699055	0.985533989979099	1.07463775996546	1.02694851675592	1.01724935201684	1.80494120408725	1.42416478109145	2.47991568239404	1.50134179067764	0.670070901256526	0.752393432703365	0.606277016118689	0.918621910085482	0.873468392736577	0.507785482266336	0.44189121368274	1.80087169893693	1.09413735297762	0.609099485221167	0.563087266433738	0.718912942203761	2.71453476284322	1.66348548697076	1.00214606907523	1.30055903537283	0.886606301110923	1.02515412212155	0.956158702204404	1.67451633722464	1.175311399	0.636105194688618	0.684787927108847	0.640712959210703	0.661272339389783
Gene26808	1.02076287320386	0.930617228904419	1.08020603568919	0.99419002314937	0.970058849655189	1.11420322497597	1.02735623994004	0.942030530793545	1.06439499187587	1.02711196361402	0.965692238432449	0.997489654712961	0.988552584518033	1.05255601043627	1.17384773403253	1.19491259968203	1.11699747598984	0.970371854901138	1.06316216805973	0.854807843609713	1.03028356541245	1.04019267274932	1.0143320028913	0.999238434147592	0.951953696087774	0.97428316105742	0.910552305661385	1.03675443786699	0.943250221901274	0.939794523852194	0.939794523852194	1.01082792042414	0.973970836267417	1.04187570554863	0.931789676255731	0.932394935817703	0.926890190758673	0.899543613035457	0.941894577464977	1.01221027685978	1.00402076455691	0.85422347589769	0.955339899916517	0.963584801028146	0.950447243277984	1.74726692789387	1.06652687540961	0.820519716536689	0.967148213194448
Gene10020	1.01556948367622	0.982135190479283	1.00146706389774	1.01260259742682	1.00346939028127	0.992029320811746	1.01791428060616	0.985224272737794	1.00029460878064	1.01225522676628	1.0077201708668	1.00391133190724	1.04238318961121	1.01142435300799	1.01421137647317	1.04472946268371	1.128661636016	0.983814072490105	0.99395874659983	0.993884846286521	0.996210857053905	0.976176508683643	0.993891129333242	0.983047083995881	1.00745788381631	0.991208197095594	1.01124426637515	0.997561251719546	1.02453388797954	1.04054263336899	0.996192087765667	0.994375937198546	1.00149841996671	1.00721737615586	1.01791428060616	1.03336260665818	0.984270420667761	1.00926282269705	0.996007561835614	0.992578941197069	0.993264606812308	0.989560169267103	0.981930145585797	1.02291735260179	1.01020208454247	0.9865856580835	0.989513873868373	0.99469864801764	1.08956110292323
Gene17112	1.00404144690377	0.957918627287275	1.01212620325362	1.01260259742682	0.994628673096564	0.992029320811746	1.01791428060616	1.00501917318193	1.00029460878064	1.01225522676628	1.04920525691648	1.00391133190724	1.04238318961121	1.01142435300799	0.972737462156372	1.00269164152811	1.00937880372983	0.996204161668817	1.01734433380952	0.975748749856647	0.979513831650508	0.98975745682352	0.97240545397058	1.0002252059402	1.03061867429723	0.998479342700204	1.03434164481302	1.01060505146268	0.998643368310235	0.99646832999425	1.0210263011514	0.986142218009021	1.01169774216063	0.984073403883515	0.991728482729625	1.06691970058131	1.00470840280666	1.01270007532511	0.995705809078319	0.978837829567543	0.994964992605736	0.997895602597515	0.97745816976897	1.00737318382077	1.0042717310895	0.99796010247499	1.00465607249239	1.0002252059402	1.04735112446679
Gene12748	0.99063645387078	0.964030505063554	0.989022865627138	0.998020711563382	0.99996010265676	1.02294068135962	0.996284676718913	1.10597804147697	0.986855429235023	0.992823440413484	1.05856667992356	1.09581218187931	1.01120537148764	1.16996590723556	0.994982292241011	1.03353926501841	1.05215882706342	1.16436977261259	0.99395874659983	0.993884846286521	0.996210857053905	0.976176508683643	1.03426688679087	0.99039438931513	1.00745788381631	0.991208197095594	1.00124245302533	0.997561251719546	1.02453388797954	1.06313032610193	1.0683429185742	0.994375937198546	1.02233652067431	1.00721737615586	1.04541083892892	1.09581218187931	0.996974755845035	1.10117074028625	1.28413893707383	10.5714158971155	1.29183238364523	2.28705295730323	1.07822506969146	1.9434113717017	1.11597027530164	0.984148308207687	1.00922965865203	0.967350427535425	1.04582324375009
Gene21594	1.00038288748129	1.01425325831258	0.989671363060684	1.21859771600648	1.01655567161186	1.06549219070037	1.00224795125187	0.951475825476705	1.14038973301576	1.0023214920508	0.977355553292851	1.0177237985726	0.996210857053905	0.98300842389602	0.970670117442975	0.861187850742374	1.29357584583324	1.08389256707056	0.787162831242662	1.11315869326487	1.00402076455691	1.05547048710295	1.08289262491346	1.05950134155117	0.971982968790746	1.02066347953164	1.06470021942796	0.979863171132081	1.59152607595864	1.00051518504752	1.05576024146822	0.892726327976858	0.946414875584259	0.872906185750248	0.866188884888434	0.868758401063776	1.04672936945665	0.87416887279687	1.17460058170668	1.11248111390966	1.02068276935676	1.0293509742701	1.03869390376071	0.943439125209379	1.11957860518666	0.923157750344446	0.844789185150887	1.05905254939177	0.94412542721556
Gene17597	0.963854516312722	0.878263079004117	1.20536080196631	0.926811257905643	0.885391559674681	1.12928865676633	1.15213820755517	1.17746741878432	0.940766508870929	1.03667024801773	0.977196609491275	1.15755855877443	0.957736554175416	1.02686846424379	1.11957860518666	0.959503689387171	0.905823970289602	1.1395902903538	0.808971169121054	1.07692315431619	2.23779633991533	0.678970205898212	1.01860607149088	0.775019082871236	1.08300613085416	0.853734454294223	0.900476956962263	0.95059047697879	0.794272675955536	1.11248111390966	0.723924582198447	3.7287335426789	1.09321797712247	1.120308802069	2.30619754313661	0.907577061320341	0.985287655121299	1.15909040296162	0.867041458050402	1.06543247919134	0.756314748631705	0.871945876802834	0.812645949963412	0.989464621358945	0.865482689682058	1.12389655246813	1.05565317926268	0.941717798304289	0.889803509628912
Gene1578	1.35424577673136	1.09849918585387	0.924967553812429	2.30619754313661	0.897431886067653	0.957444613535071	0.958291071551243	1.07676592563355	1.03675443786699	0.929317350585906	1.48440863415956	0.931663446163745	1.0756682234848	0.941843440232444	0.994982292241011	1.04390522184515	1.05215882706342	0.999043005334716	0.99395874659983	0.993884846286521	0.996210857053905	0.976176508683643	0.993891129333242	0.967857596622297	1.21464015385968	1.03559766987894	1.01124426637515	0.997561251719546	1.02453388797954	1.1538075668517	0.996192087765667	0.994375937198546	1.00149841996671	1.00721737615586	1.01791428060616	1.03336260665818	1.07739013893928	3.63264143605887	1.5266371020412	1.00205915998803	0.89259776845947	0.86725468194089	0.965660334958416	3.58912473886041	0.902921190538868	1.06027870766472	1.19828345306615	0.903051303079469	1.8812083122542
Gene10641	3.25164757190659	0.924083133424243	0.993054204657419	2.32335731874204	0.989705695305354	0.955113505955862	0.990023677385785	0.941025494034763	1.02294068135962	4.92549378719856	0.983206609003203	1.18432427757447	1.21826147627969	0.930418988462715	1.06262389212801	1.03096617111439	1.30088555661054	0.991334581766814	0.99395874659983	0.993884846286521	0.996210857053905	0.993605670744421	0.993891129333242	0.967857596622297	1.00745788381631	0.991208197095594	1.00124245302533	0.997561251719546	1.02453388797954	1.01987442157745	1.01815918950005	0.994375937198546	1.00149841996671	1.00721737615586	1.04541083892892	1.03336260665818	3.94303293803834	1.82421764465949	1.04415664669192	0.968592903972313	0.958556910991051	0.962612578100685	0.996085032496093	1.90731066237596	0.978861633936739	0.987898590249703	1.00529289954336	1.00081945296816	1.15650531495889
Gene19457	4.68781351540881	1.00180469572196	0.992590174395056	0.931967072312426	0.863501458164213	0.943641111808914	0.933624353311589	0.99167766310141	1.40578593035636	0.83206339515269	1.05950134155117	1.08080193760097	0.899262263622055	1.02753124748895	0.994982292241011	1.03523023841341	1.02568899901287	0.983814072490105	0.99395874659983	0.993884846286521	0.996210857053905	0.976176508683643	0.993891129333242	0.967857596622297	1.00745788381631	0.991208197095594	1.00124245302533	0.997561251719546	1.02453388797954	1.04054263336899	0.996192087765667	0.994375937198546	1.00149841996671	1.00721737615586	1.01791428060616	1.03336260665818	0.981061191734406	1.01439206868508	0.984636969808254	0.993781051632746	0.983256113348886	0.987587954847264	0.989929173871438	1.00336367755189	0.993476993780757	0.994340771257	0.996445415181698	1.00243652824656	1.13862464381295
Gene14998	0.974071227185672	1.0426312760227	1.03925807669615	0.985675832675901	1.03599222884129	1.12625309088744	0.98938135141381	1.02726909810084	0.948486571721358	1.02932486219024	0.950356062484696	0.977569603958162	0.978325576823095	1.04235601933511	0.986734922034704	0.99048510486656	0.980998204418344	0.974583890620591	1.03259699841895	0.98954792585521	0.964288838573154	0.982866584185383	1.09214061292169	1.0198461306293	1.15797912039045	0.966864576496072	1.05501747398256	1.25448521829321	1.01437887037139	1.05327641025908	0.970153404399494	1.30564995728438	1.06014619836498	1.12659790203096	0.943319235414067	0.969660211424627	0.898394051161184	0.934141734053651	0.949346604615034	0.958020119619212	1.0416376528366	1.06535892532872	1.05576024146822	0.912313453490692	0.875737068582196	1.23706454794761	1.20072685596888	1.21432201866409	0.965660334958416
Gene7094	0.953030240229921	1.06343415536118	1.70943089390077	0.979288440888134	0.913548376124714	1.00560226385037	1.00522580058532	0.990782978126571	0.951563747818938	1.38066347158987	1.12496272003836	1.4872288289334	0.980682406612794	0.960079204811275	1.01336694674258	0.986125394890017	0.995150475926322	1.62040809000867	1.00548073101569	1.18432427757447	1.13530358832408	1.53744705400807	1.7125251723703	0.975163814371062	1.72267006719032	0.999373408889684	0.958201715854871	1.092817085934	0.981976721932227	0.982594251071417	0.927610010553698	0.947719536718346	0.996284676718913	0.98136072911696	0.971620328073787	0.987146124349562	0.993308716314623	1.07352002448406	1.03132517765337	1.48047768800505	1.10519756546559	1.01814669493093	1.01687944818143	1.27556310155072	1.14644783663017	0.971259895267935	0.968145995837893	0.971424033350334	1.024963237148
Gene17707	1.0950845088526	1.61855421890268	0.935484802688509	0.965892372015527	1.02251416639883	1.21034945112921	1.27875563828776	1.05792130777589	0.946052366669905	1.09689189165259	0.970505223875257	0.92114421094082	0.991834616265056	0.872321624794027	1.19197035624748	0.976826655306706	0.943250221901274	1.12644543451501	1.38732372316462	0.984303640887461	0.970092624891617	1.06455699096233	1.14329979461747	1.05961778066886	0.957055446978402	0.925401086220175	1.02149228783643	1.02903906161356	0.96101670521397	0.958699302022177	1.16968061798534	1.05553321515861	1.10461127316608	0.977252210090445	0.90130233110508	0.921655814600181	1.02694851675592	0.982426436907287	0.954040844831314	0.930580839521365	0.935628488286312	0.998490498844652	0.923087677766472	1.02245745087132	1.14580490385776	0.960711954239235	1.00656235333844	0.994646261725321	0.993341060158387
Gene17609	1.62778810704952	1.82812192479775	0.648703829056592	0.877620215884057	1.4373578195387	0.624929094511175	0.72581376649367	0.806978140297921	1.982247931392	2.40947190525556	1.85304674512231	0.636105194688618	0.96399607405913	1.03254773602253	0.963650584942607	0.986953322821041	0.975446030949282	1.02000350143881	0.894246841746065	1.07143349416912	0.906755528522211	1.03889579189032	1.03873984715959	1.10363683328092	0.967596721232733	1.10597804147697	1.13452305848382	1.09355761068213	0.951350376799499	0.99824130928201	1.33981387366035	1.19580485837323	0.888219072826071	0.972617730203344	1.05255601043627	0.959794639223493	1.03729107110882	1.02129098009966	0.97747745629311	0.961770091336217	1.01385491314835	0.908596224625189	1.0061294454697	0.986206136827667	1.03911372193986	1.05381561847936	1.07574875713997	1.03816142120102	0.996338507788652
Gene15974	0.994122461913034	1.02675827898695	0.98470720607477	1.00978412034127	0.992879805454227	1.14129964860622	0.989044386926427	1.00307335946647	1.00934380242533	1.00540968001502	1.15577693651294	0.97699677605372	0.978133912271914	0.956919469097239	1.00458519150433	0.994659168360046	1.00542368443348	1.04749576917599	1.26398648542777	0.940035993895746	0.946450060552859	1.03729107110882	0.928790013539041	1.02660291231548	1.02707475735927	1.05070015845712	1.14661226071723	1.22666635810534	1.03969969673573	0.981800979192158	0.991849732103073	0.996816907819985	0.997607980523514	0.996891573365728	1.00486781145261	1.02291735260179	0.945601570577935	0.897557039798622	0.959992270045212	0.939666977388747	1.00057784287154	0.904413436082191	0.9003562028943	0.917808627408068	1.01986438285585	1.09402083295442	1.0517999302784	1.05739217008582	0.958437482568433
LZX-Unigene41263-All-g	1.09449825520638	0.9282331512375	0.935408166280114	1.16680927565786	1.1194097625888	1.00205915998803	0.955510015970167	0.940766508870929	0.932512899611468	0.995779766505471	1.27013822248437	0.930947797376992	1.43042604379667	1.02087645687586	0.999831386533751	0.716416350081381	0.745540141641432	1.42416478109145	0.940766508870929	1.02204447870537	1.00633565898669	0.845073090180065	1.15213820755517	1.01251590590974	0.768995203926017	0.733319097746714	0.694228034073891	1.05547048710295	1.8078297793715	1.14874381888625	1.05584620155946	0.707250688281813	1.03683880842204	0.631701170871669	1.00901729055435	0.973260345612274	1.14977593322213	1.22317886688301	1.02058107047204	1.22317886688301	0.861187850742374	0.919969557952039	1.06337812656752	1.42289835604374	1.11114701578296	1.05210005849169	1.00603632284069	0.809666351329427	0.98225279517871
Gene15034	0.799690499811539	0.865903651076257	1.1707729000277	0.831017678943172	1.21275193878811	1.58335077263082	1.17055522980493	1.36679687273803	0.959220641317445	0.859989583524603	0.734219500468589	1.04667204166129	0.846114976600965	1.36048384970121	0.803430001616899	1.26909891739177	0.832685860555415	0.738997924571368	0.789831953921511	0.896286778272175	0.779487061555163	1.05814265186485	0.710740551401407	0.898860311495016	1.08012094024131	1.09177780635595	1.36193357897941	1.50398202958645	0.989107322052195	1.31626513300828	0.851101621478431	1.20942769715806	0.923781827684196	1.266803860163	1.16161504829807	1.15737496290996	0.816476009214989	0.606277016118689	0.707250688281813	0.659491525014656	0.791830871725806	0.91854604432263	0.775594072838913	0.624929094511175	0.734219500468589	1.80494120408725	1.37748295270688	1.06415394526243	0.846582656173022
Gene11002	1.04444696146552	1.12435805250421	0.97450355452724	1.02600955416133	1.11644340895172	1.13020263980343	1.14454714611923	1.14830874568142	0.986271541909978	0.946550776343729	0.997973359968174	0.955476016667756	0.966235238957	0.940098333891537	1.39002815784965	1.07959435483618	0.968813270235189	0.916306917825401	1.04815121443532	0.902921190538868	0.966368063267971	1.04586850696407	1.24919798923844	1.06521464276991	0.980638868404374	0.883069784779175	1.17559245332283	1.13938768831891	0.976540952285527	0.98780439905198	1.064631385516	1.23383057795665	0.932852082800425	1.13070029694136	0.952496946690594	0.970902938061248	0.907951832511807	0.840713573903642	1.04749576917599	0.843384403746056	1.31308577359949	1.19791956540281	1.15597633788469	0.97131676849926	0.903809390954026	1.27402061419941	1.49355921575102	1.32384188079698	0.870708518777483
Gene4693	1.2410782940014	1.10009438569341	0.833324516185933	0.952170580862936	1.10942878333179	1.18109492290767	0.852273896468744	0.962530347187832	1.0319456549581	0.822883665537497	0.777246457095958	0.850844037079409	1.51941037096392	1.02046763849209	1.26174122484014	1.23980245670423	0.978194926736809	0.928496535323812	1.13723831793741	0.945665763987061	0.982340633713392	0.836249076334474	1.15465861754029	0.993775733189539	0.985625302450486	1.00813880427362	1.24712597130604	0.976965417241625	0.934737799460123	0.846582656173022	1.3197529159201	1.04692063111218	1.16362719296844	1.05292592499019	0.896137722022678	0.965136811225258	0.859415251702357	0.917808627408068	0.933688122294955	0.791830871725806	0.99762299426817	1.22666635810534	1.02957107982054	0.939167006475438	0.865033647477232	0.878435632579275	1.00145332307491	1.38477535958761	1.77851367543704
Gene965	1.03807097110926	1.01609704452943	1.05223178026598	0.982702512478766	0.947264172283186	1.00927675544379	0.966056091710198	1.0126551377926	0.940333331390767	1.18163463724618	0.960856121997975	1.20816808785749	0.972529158649266	0.949346604615034	1.35424577673136	2.11552859233971	1.20163137620344	1.00024456394953	0.985736359794459	0.986252976853522	1.06698841781459	0.959707405377255	0.98506110235739	0.996071117987348	1.02538573697813	0.998020711563382	1.02486943866413	0.98812159071288	1.01076060838749	1.05309352300652	0.987012967637248	0.985287655121299	1.03227698030727	0.996049393794612	1.00363790244873	1.01587297923056	1.12928865676633	3.99936407993295	2.34471783483135	0.952981529085136	1.29981966295202	1.04866881437787	1.30178811581062	3.46364347402458	0.997433428047284	0.984002561044273	0.964803136250292	0.959247611264894	1.45749114334848
LZX-CL10021.Contig1-All-g	1.03096617111439	0.934874176920159	0.981484604717372	0.967073862309153	1.0291705698291	1.14750712511077	1.04926860892377	0.907951832511807	0.912423289202781	0.949830970191599	1.02125678480345	1.07876698621361	1.3050539448635	0.913636451644357	1.15933608381095	0.893417898000699	0.903905617167916	0.959503689387171	1.02613595325041	0.903165750034307	0.83206339515269	0.999581581135333	0.97680653243492	1.00363790244873	1.09594723933514	1.08778089674019	1.17355132638662	1.33224074355185	1.33832379145267	0.827102809039304	0.988371929597191	0.841737133961042	0.849633436158012	1.14259541429895	0.857708847633598	1.05132731085767	1.04712757737217	0.971072380956885	0.979375715443084	1.0555921881499	1.04866881437787	1.0416376528366	1.08838838374907	0.96462202528606	1.16472539887633	1.04068834304659	1.00300156208115	0.962749756371016	0.992757949223394
Gene1486	0.784121784738316	0.798646031265902	0.779964986177426	8.26127334266974	27.0688097976929	10.5714158971155	4.58194331167571	1.76587199799842	0.851995009070878	0.795847135317224	0.867762818815039	0.723924582198447	3.31106629183446	1.05982998254936	0.971501498983445	1.12324267036508	1.01393363768423	1.00641338363305	1.01696399355873	1.01336694674258	0.97876065246001	0.932689220491491	1.00950191828943	0.954885476763438	1.23304861309072	1.00042931289629	0.994242243538997	1.03470532135039	0.997895602597515	1.0106133415297	0.969830834574808	1.00490130475592	1.07413627345095	1.01597353807228	0.990813813906096	1.00151513210085	0.972815323375606	1.00947624943995	0.97856348885201	0.989411575949885	0.976506748485766	0.999881007361428	1.00289756884669	1.00905135258967	0.989965882234346	1.00522580058532	1.00735183420893	0.995791893331186	1.09701922464521
Gene19220	1.19696328095975	0.587970374025569	0.979062503000692	0.744898690842273	0.54883268077048	3.49765574110677	1.28701638721103	1.40015382274542	1.01039771756744	0.761239554801914	0.582487736889195	1.3992181883685	0.7682659698297	1.05392863630976	1.34890087600124	0.963480409196358	0.996007561835614	1.00115410632231	1.06563829943167	1.07511710462518	1.01560663570643	1.09713237115579	1.02404837239219	0.937940172373498	1.02251416639883	1.15951006305892	0.911904617510622	0.98948197561909	0.999600949290067	0.924967553812429	0.937459517571123	1.08664714116484	0.929912840394507	1.0411770762357	0.967073862309153	0.983047083995881	1.06048772129606	1.01932948347741	1.00546107916237	1.24535447451321	0.938865312415742	1.01245173797045	1.00437044456903	1.00952676071105	1.12760666329803	0.95072869531329	0.980899935047685	0.956642116321013	0.993283520910959
Gene11388	2.18909825158406	0.755007532151547	0.920536894631371	1.52128037431191	1.06153853236649	0.828103774682813	0.843982835679321	0.906938515336374	0.700459481868957	1.58956661900073	1.31054705620185	1.29780366515019	0.878621765196667	1.17629371709204	1.01850979702457	0.927303900982785	0.913074730856403	0.950058384980983	1.06592363118243	1.00702886705808	1.19008932140062	1.04380891691968	1.03104456792565	0.892465287978522	1.10037938094191	1.00055913220367	1.25637075402895	0.98419606621544	0.982354724840124	0.819229391518963	1.02474121774468	0.799168583113151	1.15213820755517	0.926081114959287	0.811224530862947	0.910984250399726	1.20882149538529	1.23902286081911	1.08041692286813	1.07384883371965	1.23588903364611	0.910552305661385	0.930114845156589	1.13495881551611	1.01393363768423	1.03523023841341	0.984665251178968	1.01465985624861	0.961869771648013
Gene4610	1.37270187556946	1.01665951896623	0.835119729388154	1.05015227254098	1.15650531495889	1.11291757354473	0.868185419971483	1.05196341934628	0.932197086329894	0.928409546337497	0.992847753699337	0.798646031265902	0.905823970289602	1.38170956705848	0.817528861826793	1.00589905510697	0.957346960522029	0.901578518885551	0.95400304295162	0.959549610634735	0.841003684941519	0.98692321954737	1.20782860394464	1.01710715478301	0.975516061475311	0.949389554233698	1.65841395842129	1.03283285144981	0.942316034979749	0.939340378628578	2.53741791904105	1.13798504557678	1.30693393702754	1.32654229501493	1.29475107890049	1.31844084453118	0.821996456670782	0.863899886628679	0.806174317379138	1.06804338313207	1.16897096696838	1.25274252224666	1.33064389150423	0.817905255816613	0.925755156965163	1.04672936945665	0.96394909611922	1.15001330207318	0.885391559674681
Gene1064	1.04296375454778	0.921057402978303	0.910342111771679	0.969830834574808	0.99679422405655	1.0731872602595	0.938757504423062	0.993982145655597	0.989137911934007	0.958988749000601	1.02152895870089	0.933758820545991	1.27346370538999	1.63184836015437	0.770870623648194	0.903165750034307	1.22666635810534	0.648703829056592	1.12450708377048	0.676006414446571	2.18909825158406	0.722939278576716	0.960788188695648	0.981107561019181	1.04390522184515	0.848057278346668	0.823604294196552	2.81564494769945	0.920890880683214	3.38735513980274	0.987519618188375	0.966204374150376	2.0802998096167	1.04145853069027	1.09526803420059	1.30857578203964	0.90454529348585	0.869551379521127	2.10905405768188	0.793725202859038	1.8770415474222	0.964030505063554	1.03533253356255	0.938441811209394	0.852273896468744	1.01038317618545	1.07966195211638	0.901186136872058	1.04916192639969
Gene14570	0.922928783173991	1.75304626390281	0.940589961463904	1.03474882887212	1.05609068456877	1.05799319380164	1.12972344253221	0.925921039495705	1.40015382274542	0.998207058282117	1.08012094024131	0.942171983395828	0.976422761752811	0.954974295487522	0.976895282854814	1.03917233532128	1.00438558311501	1.09849918585387	1.01848899205448	1.14020990544689	0.981685271331355	1.08997716883109	1.01163578735101	1.17485316255153	1.01779786014615	1.01247272282312	0.989905620131434	0.976609439408029	1.00090956559813	1.00511613045511	1.00704639567963	1.01362025998779	0.993817222784005	0.987146124349562	1.00222982672358	1.00479066979537	0.989980072475439	1.09615498157192	0.993375050665857	1.24355665908486	1.03165028823631	0.942052915562189	1.06592363118243	1.12407206936324	1.02550635933468	0.94625953812745	0.955807386821418	1.00003289449319	1.02845844361315
Gene5191	0.97680653243492	1.6769294215428	0.798303525316871	1.86274068323051	1.18136832075498	0.806537534393219	0.808971169121054	1.33981387366035	1.1022086804722	0.720012309734848	0.887630663246269	1.01440526699876	1.13549034609903	0.936455023332915	1.11276007121806	1.0731872602595	0.976715575607387	1.8812083122542	1.07483011101808	1.41083629248368	1.09985592952334	1.15465861754029	1.01568746373035	1.18024594962934	0.83973639834088	0.85921851683898	0.905581279977856	0.906198503893722	0.981821992459913	1.16996590723556	1.12088896009136	0.96675966716343	0.978235756794229	0.846114976600965	0.873098782714134	0.9324654357554	1.30693393702754	0.983119625691448	1.06887138475471	1.32590689304252	1.12481237819328	1.26398648542777	1.09496239219946	1.16843824361722	0.969778650984934	0.742406233283603	0.815239600078578	0.833324516185933	0.92673052536142
Gene24349	1.00554742749608	0.941894577464977	0.98506110235739	1.00593539869417	0.964845361571258	1.01145378220488	1.02784727261981	0.994305300657269	0.980021685565383	0.984698031187479	1.13970081527858	1.02256305286137	1.0018730069267	1.06838921687088	0.850844037079409	0.960431320049527	1.10788115549569	2.81564494769945	2.16635047420513	1.9993661349073	0.867041458050402	0.825219887969853	0.882339722592558	0.781392565464738	0.843656382866836	1.12575871189876	2.01253796315061	0.822298317114731	0.991663592593893	0.880720063899888	2.3666196561112	2.33142200354768	0.840352536903657	1.04998259619142	1.22123913129997	1.69856529388578	1.40405172967159	1.30121207784826	1.46448455490493	1.37462540566032	0.749956173818325	0.619840936146617	0.631701170871669	1.43042604379667	1.03852652978947	0.629008338991143	0.670070901256526	9.61323290419471	0.863501458164213
Gene19408	0.890512299880616	1.03089190829641	0.936098038943818	0.96421675058688	0.998118051010261	1.72618574484279	1.73881308286662	1.29651847731222	1.18927618241564	0.924528599171115	0.930273869410225	0.98868327752532	1.17460058170668	0.938819480967744	0.786471416345525	0.85346479652061	0.911393190110561	0.716416350081381	0.761933486246359	0.818264920937712	0.724948907577493	0.855956898596703	0.957346960522029	0.910252261845175	1.37364179279819	1.02014377768166	1.8770415474222	1.76225139804146	0.809314921366704	1.09605685324238	1.11612383487398	1.3405664032773	1.1895824010355	1.4762421582216	1.11923249038231	1.502808664233	0.824554104267009	0.855705372406556	0.880288510794936	0.851995009070878	1.08495661661904	0.966567491100301	0.919371189013838	0.873634615317938	0.888082445981552	1.92142473134401	1.32931155010163	3.49765574110677	1.03419089774327
Gene63316	0.957851509781133	0.991208197095594	0.980021685565383	1.0160726244989	0.932886978002025	1.00024456394953	0.999630403040726	1.0206731244442	1.02315824089335	1.07161591023568	1.00254657043607	0.972330660724515	1.12216331384416	0.981484604717372	1.36760798880637	0.567055960240679	0.65396908395028	0.593970797817082	1.10082414665883	0.515211959294079	0.640712959210703	1.13687127426783	0.778512213227844	1.11893241795811	0.814893910521676	0.66489060564351	1.63978581733302	1.48955358475523	0.820858449570363	1.57011266962675	0.501601712810768	1.1677477934708	0.412396840907117	1.66348548697076	2.1965724752248	1.48190337291071	0.507785482266336	0.790368569161292	0.65182685362894	0.629008338991143	1.9646146505768	1.85746202802121	2.61352358905968	0.807344394657478	0.770870623648194	2.13610145618781	1.56169506444183	0.700459481868957	0.71518900700626
Gene11020	0.97012258546966	0.980533599312856	0.984148308207687	0.995457719694203	1.0194222857826	1.11923249038231	1.07606757809327	1.00120482772105	1.12878658916983	0.970371854901138	0.994063604018372	0.966090384075475	0.991373220352642	1.05565317926268	1.09201980294398	1.14401072793135	1.00254657043607	1.82812192479775	0.966535077026366	1.15884049150399	1.49355921575102	1.22098201705776	1.05640736449774	1.5791053980387	0.982761572741552	0.986904810005705	0.979306648481426	0.990801888335256	1.63978581733302	1.02939339175349	0.960393682544896	0.997328604437904	0.981518474862033	0.975693534927245	0.985786170278414	0.997358650773171	1.02138597533459	1.01687944818143	0.981467737974941	1.20566301468233	1.00889655984079	1.01619813460371	1.0683429185742	1.07591694798977	1.01347085054737	1.01286433456848	0.994841431604517	0.975110914030585	1.0424895434232
Gene2335	1.02747690179282	1.21243030022679	0.909133436177371	1.92142473134401	1.12367634002958	1.10712601021697	0.981382835108309	1.03104456792565	0.965341441574093	0.90535648938041	0.987719221167968	0.912519590133789	1.2040786912355	0.923713090874646	1.38170956705848	1.27013822248437	1.02000350143881	1.27185839361657	1.0210263011514	1.28413893707383	1.90298763968737	1.982247931392	2.95467105087966	2.07398546925879	0.958556910991051	0.919812871865314	0.933688122294955	0.931725704973515	0.988049279984034	0.962995337513081	0.918785337386666	0.98423451441743	0.948335851937883	1.01341208363891	0.966470034057287	1.08737159078329	1.84082470018401	1.42289835604374	1.02894237870573	1.43628748977364	4.47477419018249	3.06000244722324	3.12419757839501	1.50134179067764	1.63687919562757	0.926081114959287	0.919812871865314	0.926953636605129	0.986753078238172
Gene24303	0.959466708718229	0.914185213323804	0.965205078129136	0.993385594899343	0.990971052541754	1.37748295270688	1.22624935148582	1.01777345169761	1.0200179399683	0.972141105535947	0.995800690793734	1.01354280430287	1.34122962300299	0.977510197629168	0.714177832919744	0.704368957908447	0.772681824490514	0.563087266433738	0.673161448036819	0.579177692337389	0.58515671824823	0.642940718100492	0.54883268077048	0.58515671824823	1.06543247919134	1.10071808142067	1.40983983412441	1.35516900413451	1.32654229501493	1.196405765426	1.79711940268003	1.27013822248437	0.972279889361535	1.49667559508234	1.65841395842129	1.11818192999281	0.846362490775819	0.960468959910637	0.966719285506605	0.84423481030595	0.821996456670782	0.770870623648194	0.82680569167172	1.02502563024894	0.815239600078578	1.52298145322868	1.19315090653493	1.23266959977499	0.988226989278954
Gene14744	0.920071557000429	1.16294071673588	0.940287298285268	0.996350366988021	1.79424100583094	1.44074489981157	1.00037439624987	1.87305007882523	1.00759952067683	0.941957684996744	1.19038812440758	0.9405113988523	0.975074344204313	1.78471269519616	1.76225139804146	1.02822637459075	0.885530652348653	0.683205521321955	1.9993661349073	0.788641869414795	0.587970374025569	2.51553477980161	1.60455620015133	3.18860168510917	1.8078297793715	0.983907939922073	0.735312607204905	0.799690499811539	2.31527183199788	1.22353622652285	0.494448370820269	1.37893166085086	0.976738243174389	0.953169306381293	0.678970205898212	1.23027055612204	1.18824941558456	1.04799661083918	0.794760500686882	0.801441064375319	2.53741791904105	1.65306184866175	2.07398546925879	0.823956097841552	0.767100044316487	0.901430913126287	0.842817528994081	0.976319995035468	0.94610023051608
Gene18735	1.08745547010083	1.18024594962934	1.13436687194245	0.97751963069619	1.11716942645134	0.958592104920124	0.939222254414869	0.947154993511616	0.981427878020607	0.973799074475855	1.03274535951819	1.21965859305812	0.963394316009114	1.03212087353671	1.14038973301576	0.981844138982609	1.50952635060292	1.19669053918678	2.73241609622027	1.25225322601808	1.16090458506524	1.14661226071723	1.43968379634563	1.15697304763076	0.975892432073223	1.00126384456141	0.945501964499466	0.960035145490995	0.977569603958162	0.994544461080542	1.94955304732329	0.944070756152038	0.956290350519715	0.979045276813658	0.998971540916179	0.98375197057092	1.2504875749395	1.56835660789871	1.64230712255071	1.17150456744682	1.02719150467118	1.2410782940014	1.03006700331223	1.8812083122542	1.17201232658017	0.808199339324651	0.775019082871236	0.923781827684196	0.929018300701939
Gene26	1.42510453835177	1.19552931206154	0.936291791851754	1.03415262004153	1.26535900881629	0.832382501228722	0.823258745985291	0.976895282854814	1.01048811470137	1.02175375335564	1.40765213172447	0.909648543116927	0.905473539705683	0.878263079004117	1.6769294215428	0.972558014997183	1.00055913220367	1.17504216938857	1.09615498157192	1.18695049714716	1.09355761068213	0.83676861523843	0.954790295904434	1.20263919470752	1.20607394713639	1.2540580758589	1.17258021034128	1.03478375656377	1.05695360103966	0.798303525316871	0.906501301477657	0.803817964545397	0.817220249371684	0.72581376649367	0.753332357919409	0.81040774753737	1.46020846094123	1.10177292871012	0.957138132836848	0.959503689387171	1.00259636272942	1.06129289198114	1.04055900149126	1.0449765249001	1.03511192515313	1.13938768831891	1.1538075668517	0.97856348885201	0.97699677605372
Gene11893	0.956158702204404	0.993775733189539	0.993078390678119	0.977062522457292	1.01101981450369	1.0452808173302	1.02642558436164	0.979560820267562	1.00946176335256	0.947489217546276	0.994964992605736	1.01958488709417	1.09224072053864	0.957296297593799	0.917065809499611	0.96173628750315	1.70697018753603	0.931131674412854	1.15166215418743	0.912313453490692	0.973396113774146	1.00160248474406	0.875197040735434	0.903165750034307	1.0890763634999	0.932852082800425	0.96335236704409	0.88448251762874	0.989428124644861	1.36193357897941	1.03982971066651	1.45749114334848	1.47906777722864	2.10905405768188	1.33981387366035	1.20072685596888	1.03401310837668	1.04123304830484	1.45503857233632	0.989655745258053	0.98868327752532	0.990023677385785	1.00769835034996	1.07241175427125	0.961814911371184	0.987572422857816	1.02076287320386	0.998519899222855	1.12389655246813
Gene14486	1.03394690736832	0.921963251443853	1.00758324341719	1.04031587753242	1.00989499615468	0.985327823046844	1.09073449591863	1.00793853851488	1.11086733822668	1.00410616771942	0.977933701473668	0.975604160943127	0.997076558216255	0.984148308207687	0.966624987889154	1.00044565728967	1.01306656647259	1.91722693395559	27.0688097976929	3.18860168510917	1.02060443160188	1.36851872077151	1.25936187794824	0.995971657855414	0.98765057335072	0.967701657356703	0.99575525967027	0.965859096604196	1.1130355362715	1.03010916570001	1.00863147068766	0.988392206022609	0.994375937198546	0.97876065246001	0.993006225503633	1.05955966552479	1.59972307777309	1.13634656610191	2.20375336019794	1.11818192999281	0.896137722022678	0.990851185749982	0.852981759897888	2.69959151800289	2.29675247586706	0.925921039495705	0.899135696555412	1.13053034044154	1.79711940268003
Gene15575	0.947361369081434	1.71601614685062	1.21275193878811	0.858302519563238	1.07995787333616	0.851552116481965	1.07361550324661	1.10152483866581	0.856487697042771	0.916617252308075	0.931572220339753	1.84457438632017	0.81959133526631	1.59152607595864	1.62040809000867	0.975039240467583	1.13763552023911	1.06979693841699	0.88250457415666	1.29118962190088	1.18721203129261	1.07085656261348	1.13873070608764	1.22065328924358	0.794760500686882	0.714177832919744	0.736173840586918	0.699153495816725	1.25176016477881	1.23347282058384	1.33064389150423	0.922382153475601	0.805398627571464	0.678970205898212	0.703237900953066	0.983449450643266	1.65555554335713	1.23706454794761	1.15128344895719	1.03124222056909	1.00536557713676	1.0950845088526	0.907042167698347	1.1707729000277	0.954315335730973	0.877752451596215	0.92203658813651	1.15755855877443	0.960431320049527
Gene452	0.847835599166651	0.910984250399726	0.894362826388848	1.10106000491447	1.28109413789135	7.8361633082268	8.26127334266974	0.886606301110923	1.12606355871977	0.880991338855199	1.38477535958761	0.897975429567055	4.31720222662399	0.902705868417412	0.451600311753325	0.46292720902126	0.533352580060572	0.412396840907117	0.614022462797335	0.322163109570165	1.01759365078292	0.397258679534269	0.575468113383428	0.412396840907117	1.9993661349073	1.63184836015437	2.0321321011762	2.49218688681443	0.640712959210703	1.03254773602253	1.47906777722864	0.988320440672037	1.06971335995716	1.51594118813526	2.62535816166932	1.5179617836717	0.515211959294079	0.58515671824823	0.606277016118689	0.475624323062253	0.720828375172473	0.494448370820269	0.809995684077272	0.579177692337389	0.748066577890393	3.7287335426789	2.65304325525413	1.48597743649392	0.830090329272361
Gene25993	0.987502591037145	1.02017031844793	0.957936610821721	1.14644783663017	0.987113229998216	1.12001220420422	0.989224044512293	1.02114846511626	1.09701922464521	0.93780568534064	1.29475107890049	0.966023630179563	0.972379265496476	0.949047829945303	0.908596224625189	1.10152483866581	0.967211992382836	1.11644340895172	1.08635468810681	1.11685589744475	1.06181160075651	1.00148997699449	1.07288274666121	0.837861394310282	0.908471740560319	0.890110511911672	0.887811620372099	0.83973639834088	0.994132954272041	0.900588546675917	1.17230519665066	0.838663312468915	1.270851905293	2.52739667939168	1.74465510873076	0.985233291747191	1.00321319888388	1.04875821031432	1.02492709329987	1.30857578203964	0.945854266023251	0.902705868417412	0.912122659905436	1.17559245332283	1.46802621648714	0.897000907433259	0.915129152383893	0.9413647836692	0.996503173796347
Gene10210	1.04241035988732	1.01555775178192	1.14729471241323	0.946917284173271	0.876391436985789	1.02436637200116	0.922928783173991	0.962685859505241	0.930804830626119	0.960035145490995	1.09440209021606	1.06224075616507	0.936261718186264	1.02040985364978	1.18890471906207	1.3050539448635	1.27718589391299	0.989090131112389	0.982278123610182	0.982794789381128	1.09267113477131	1.00378585819137	0.980899935047685	1.03757564150408	0.999401412308399	0.994976614354307	0.990478285266379	0.982972132123634	1.07557693325849	1.04415664669192	0.982041096143038	0.991023293511964	0.988810104722976	1.02658478181327	0.998924509536862	1.01058072929194	1.07456894301894	1.08351141076522	1.01416092452661	0.994897875705414	0.978599714573886	0.982012814103647	0.985345160182099	1.13938768831891	0.990862154533765	0.990246939738329	0.99250103015547	1.01169774216063	1.10572702531446
Gene14399	1.40015382274542	1.2540580758589	0.98659698607838	1.15001330207318	0.833838693969696	0.955063184576215	0.910152532615085	0.918424326020967	2.00589664377476	0.909342872808316	1.07893022530396	1.16968061798534	0.934419411414763	1.01988446029905	1.04926860892377	1.22353622652285	1.14510313427842	1.31683420711792	2.52739667939168	1.04365531855946	1.24842136479647	1.0731872602595	1.03165028823631	0.944042241604303	1.00306613072931	0.970385879196314	0.977016260707699	0.98192168631925	0.996679181151351	1.0061294454697	1.00116267578144	0.981502885576292	0.986286364336842	1.00098072777382	0.994852162708743	1.06249721735446	1.18460861733992	1.18291447979176	1.0910430489432	1.17303562116887	0.965446098903768	1.05547048710295	1.04598288825773	1.23121485263608	1.80494120408725	0.974941313127618	1.00178461901595	0.997151198089015	1.03096617111439
Gene8560	1.02427532706311	0.993465392419047	1.00693571650884	1.128661636016	1.01059730246768	0.987519618188375	1.00936925020027	1.00346939028127	0.995150475926322	1.0045327379219	1.04646363445033	0.997860633508443	1.02783369383906	1.00411264135845	0.994982292241011	1.15676435417283	1.18785181278789	1.01459602732196	0.99395874659983	1.04064383666016	1.04476829106807	0.976176508683643	0.993891129333242	0.983047083995881	1.00745788381631	0.991208197095594	1.01124426637515	0.997561251719546	1.02453388797954	1.01987442157745	0.996192087765667	0.994375937198546	1.00149841996671	1.00721737615586	1.01791428060616	1.03336260665818	0.96527592840283	1.01823758064811	0.98225279517871	0.977569603958162	0.985750412092092	0.995521042404222	0.99765797954229	0.999050726147236	1.00546107916237	1.0064548418935	1.01484810458312	1.00597554510926	1.08080193760097
Gene17574	1.81609476019112	0.748066577890393	0.755568970053431	1.02547266699485	1.08964482134181	1.8078297793715	1.00532682287488	1.14385034908362	0.805761889204917	0.706207713755879	0.723924582198447	0.748957510619186	1.31371276122913	1.23746757727444	2.03762752262002	1.02812884717402	1.00802664379523	1.01696399355873	0.933493283155794	0.981484604717372	0.799168583113151	1.2193581183622	1.05820764579179	1.14830874568142	0.866386330419713	0.909446440727392	0.950356062484696	1.10931794514044	1.18824941558456	0.993743081691571	0.936231644520774	1.270851905293	1.29475107890049	0.998158136920565	0.946052366669905	1.16919901376931	1.27824569977526	1.05050118833276	0.821640028919253	0.932394935817703	1.13089873138014	0.817905255816613	1.07311234192641	0.857708847633598	0.908387514125281	0.981727118003295	0.863501458164213	0.924800861539739	0.91971781423023
Gene12746	2.28705295730323	1.01762401108025	0.851995009070878	2.17538530253141	1.38170956705848	0.858093099717359	0.921734402402413	0.997845519114389	0.979578794415036	0.95059047697879	0.848332305490425	0.889023830382808	1.48190337291071	1.20163137620344	4.16922379846315	1.42510453835177	1.28701638721103	1.00496310578964	1.00264265012279	1.00999136595872	1.21896223862474	1.28880039198276	1.00735183420893	1.94955304732329	0.963515167717374	0.957138132836848	0.961230159752076	1.00339685611388	0.977500764562146	0.980468539402987	0.991728482729625	0.963759789712118	0.994964992605736	0.996843698850002	0.979602083604615	0.995279480801459	3.99936407993295	1.18609189371276	1.15994830351677	1.20012374447179	1.05877672959919	0.947517481704612	1.06159212788552	1.09972013822997	1.19461309332227	0.97204522915679	1.02625365073	0.989671363060684	0.995823607919219
Gene16470	0.859989583524603	0.875549269980263	1.23787215453887	0.940766508870929	0.961323710920173	1.04123304830484	2.05389722770667	0.992360784651607	1.00732025396595	1.03198483508774	0.951350376799499	1.09689189165259	0.943018202370412	0.906501301477657	0.73250767366352	0.714177832919744	0.903165750034307	1.23942088055982	1.00085306378872	0.756314748631705	0.783621156832883	3.34901430336923	1.27402061419941	2.18909825158406	1.41701891600265	0.892465287978522	1.270851905293	1.21401757672317	1.00300156208115	0.678970205898212	0.739945725046332	1.24194063851797	1.6769294215428	1.25225322601808	0.775019082871236	0.905581279977856	0.759736100971313	0.806174317379138	0.92386699675851	0.882929155089276	2.10139855650938	0.976540952285527	1.38170956705848	1.00801065901796	0.841488312165343	1.982247931392	1.87305007882523	0.954926219717419	0.819875006726981
Gene3875	0.99564977654509	0.996071117987348	0.997845519114389	1.00373853164792	0.959352506418874	0.968448216637456	1.08468236090371	0.949147858623722	1.02235265303965	1.04047793638162	1.04523859857098	1.04861202204634	0.994391365452963	0.980533599312856	1.04610860103485	1.05392863630976	1.01543437199386	1.00952676071105	0.987462695250627	1.12806685334404	0.990538393690703	0.962732748009863	0.986824524393808	0.955317503769209	1.0116558582769	1.06915618437735	0.997895602597515	0.990223987803996	1.01275364027159	1.12354710580889	0.989036630883361	1.02430384294072	1.01705467803927	0.997547288301015	1.03794422986359	1.0900828605925	1.00605699788526	0.992847753699337	0.990995289479516	0.980508375709935	0.966719285506605	0.97101316408521	0.995720586847218	0.986699336253401	1.01749669806145	1.03579274198192	1.04459028934946	1.01240605086668	1.04568975128293
Gene12600	0.915221839691817	1.02852183649428	0.993269303754114	0.967211992382836	1.05889157902906	1.03038785768095	0.939978894451929	0.993397341874657	1.19461309332227	0.906392603392235	0.915016747492149	1.01286433456848	0.956196871390598	1.10906925751185	0.982972132123634	1.04279141219377	1.20675460299272	1.00196684885483	0.962612578100685	0.96368593474167	1.02483112287919	1.04201202179233	1.00288169674413	1.00308829054382	1.01524399520592	0.984864916732822	0.980660340872247	1.00619738623411	0.991706592914966	0.992423601552637	0.978674296624785	1.01535307195804	1.01958488709417	0.970181718284643	0.987069290379028	0.995060187804451	1.10623025889716	0.992810367420659	1.01729707021377	1.02812884717402	0.952000528940199	0.971590610356904	1.02631160602205	0.99118752787423	0.997328604437904	1.00483335508717	1.03860906362885	0.98722717335524	0.998295452174255
Gene7532	1.21691829964603	1.70943089390077	1.11644340895172	0.888351424226814	1.17460058170668	0.83206339515269	0.831017678943172	6.78661966038336	0.960158987779913	0.849084959683134	0.84993065687092	1.04576771584703	0.884330722104161	1.45892058506353	0.97450355452724	0.998417956862189	0.993090825351143	1.21103499134211	1.04055900149126	1.00575145853886	0.992305000907035	1.10920300249485	1.38280960896509	1.07959435483618	0.970181718284643	1.01109767538332	0.964365831418544	0.946762252767214	1.32797799746277	1.20970427228471	0.943542579366929	1.06624682395479	1.00776726263705	0.962685859505241	0.975472703644153	1.01030067554537	0.98846901510264	0.99023358482367	0.936709841820248	1.15261525121087	1.02852183649428	1.07804641429367	0.969230883679878	0.995917400911999	1.05756449367274	0.93594582104223	0.984942907086069	0.944524919774658	1.00269164152811
LZX-CL6824.Contig3-All-g	1.00014283933071	0.957918627287275	1.01212620325362	1.05999449853779	1.01224349501389	0.992029320811746	1.01791428060616	0.985224272737794	1.00029460878064	1.05007515309383	1.0077201708668	1.00391133190724	1.04238318961121	1.01142435300799	1.10326565427112	0.889443975272076	0.877411145362545	0.798646031265902	2.57088260955236	0.936522083271212	0.739945725046332	0.83973639834088	0.729459589885636	0.720012309734848	1.06385590157705	1.02227916389299	0.991485334545341	1.07156868104315	1.38908958530923	1.32249486634499	1.58956661900073	1.03907605480825	1.03779609489307	1.01853099659919	0.951212676433503	0.909239059587567	0.996398529336832	0.856249555019653	0.915221839691817	0.93264866916244	1.05381561847936	0.862864803512426	0.965757420505113	0.878263079004117	1.01558121557052	1.06843551516757	1.41083629248368	1.0428415350486	0.976469270693547
Gene57874	0.990523588659143	0.98419606621544	1.00611506926387	0.991647655726685	0.951212676433503	1.00899624218878	1.03807097110926	1.05322603362787	1.01986438285585	0.993508358251068	0.971072380956885	0.967240689466446	0.992187461118917	1.05653028576661	0.991053474149335	0.994685329133893	0.947837612551033	1.20642550653997	1.08002977803803	1.2540580758589	0.907730847084659	1.95500844878978	2.51553477980161	2.16635047420513	0.976450336099502	0.996398529336832	1.00429415391195	1.02194443453295	0.971200669909891	0.88711108582566	1.02912219294816	0.954225501923631	0.870521854239092	1.02157413232754	0.911788468939606	0.96394909611922	0.992126311522609	0.820858449570363	0.897557039798622	0.924164257079493	1.07116345958678	1.23746757727444	1.27985091514891	0.784121784738316	1.54663501368201	1.04415664669192	1.2271640685432	1.22505182373682	0.884631001212252
Gene7122	0.89573673565375	1.01408594940384	0.977434153273156	0.985390685060422	1.52298145322868	1.01560663570643	0.964590416208298	1.01589518570504	1.02656665131106	0.939044596896966	0.978299913562366	1.08737159078329	0.96194489190513	1.03155089293604	0.970259886803925	1.02750513009196	1.01879244079533	1.06256126390355	0.972737462156372	1.0443087303817	1.0319456549581	0.931036382196413	1.03247643938783	1.01038317618545	1.0173251027077	0.999414932159498	0.983499695759869	0.96968753822744	0.997446226019437	1.00984655273224	0.968668432927848	1.00831910710149	1.06350590707027	1.01470446862114	0.990150218984491	1.00081945296816	1.04489399999354	0.997547288301015	1.02040985364978	0.949389554233698	0.997513521134756	1.03382272678249	1.01944971503653	0.978649709230592	1.08925679871028	1.06181160075651	1.06795423669219	0.990093365249308	1.00321319888388
Gene660	1.07918711901934	1.36612355022266	1.12150312607041	0.993994031761617	1.18671975797155	1.46802621648714	0.983588538103383	1.30564995728438	0.927610010553698	0.9955614752288	0.880581359190314	0.904413436082191	0.980783529978714	1.01955183167849	0.97287075779752	0.999155513586845	0.964803136250292	0.920536894631371	0.870708518777483	0.930418988462715	1.00080254753601	1.12740983930639	0.95125823092541	1.16209646092	1.24019792648425	1.1937514659389	1.16520616834159	1.11786703019573	0.920807175206516	0.98156092284366	1.03081088882414	1.14708805889221	1.0890763634999	1.17582671404046	0.966535077026366	1.0220722391264	1.05371881447237	0.898257620799867	1.04135909690705	0.850844037079409	1.10587520432632	0.866620317535118	1.05226954643454	0.890512299880616	1.02162187286347	1.03328752538582	1.09767312016814	1.10955654164292	0.886930637005133
Gene1034	1.12235205860571	1.15239957392177	0.917993450835071	0.967729926795626	1.13452305848382	1.228747229299	0.972895582264796	1.43968379634563	1.03406648797871	0.874350704191637	0.9818984102894	0.932852082800425	0.937739283818595	1.02120594641984	1.16520616834159	0.861402380647694	0.792283537191712	1.15994830351677	1.09746121796257	1.02903906161356	0.695332009743596	0.906501301477657	1.03110239441836	0.786043385300228	1.08214297938316	1.18635787687916	1.67451633722464	1.32516552847495	1.23471254736565	0.864457980849121	1.26315537993039	0.746321336903418	0.876391436985789	0.851995009070878	0.714177832919744	0.988242063167805	0.891978558969455	0.811224530862947	1.07520062141709	0.924528599171115	1.0077201708668	1.05707056079651	0.941670501928565	0.795847135317224	1.00150686293893	1.26578113443232	1.25501261263513	1.84082470018401	0.718912942203761
LZX-Unigene61716-All-g	1.04692063111218	0.96753865650889	0.986994545516272	1.04965542370211	1.05614862083001	0.986097653735934	1.15513066220464	0.97249924365249	0.966913944093268	1.05266325379632	1.03518467551919	0.964914587784871	0.990839026111127	0.975576673474266	1.14729471241323	1.07813969647867	1.06302415762668	0.977687686402315	0.966090384075475	1.01966441270613	0.895358439150585	1.11193831471362	1.03341363542935	1.23942088055982	0.949249695940702	1.38066347158987	1.12625309088744	1.00584977524548	0.941297887094626	0.911072810216335	0.885673975324244	1.02483112287919	0.8789059017205	0.966405221710514	0.883190485129368	0.908717655037065	1.01593943250806	0.824554104267009	0.89967052691652	0.90130233110508	1.1805439472905	0.917426264942256	1.10982181354801	0.809314921366704	1.02157413232754	1.1538075668517	1.36679687273803	1.22460710901216	0.860395027188131
Gene14860	0.824554104267009	0.93780568534064	1.26535900881629	0.867762818815039	0.991933368840752	1.38170956705848	0.959074160174522	1.75304626390281	1.37270187556946	0.78086808539663	0.751523084169418	1.62778810704952	0.792283537191712	1.27824569977526	0.742406233283603	0.794760500686882	0.820173856396959	0.750847767671522	1.23516220854853	0.88149865115356	0.902359684916354	1.11074043210475	0.946306535733653	0.875006152452939	1.75930077104522	1.51094585031649	1.46448455490493	1.37068079699212	0.977219998328626	1.18076932425404	1.44074489981157	0.761239554801914	0.949197806525506	1.06592363118243	1.10254662144336	1.22540187879883	1.04097690169859	0.947020769266175	0.88614879572501	0.861402380647694	1.05298212754314	0.934540028455599	0.889680578170189	0.787162831242662	1.09605685324238	1.2984626667933	1.27240194381066	1.05081690965434	0.93507603055876
Gene7470	1.03925807669615	1.1165862560871	1.1805439472905	0.889023830382808	0.896787026816545	1.07794672172558	1.44172517546356	0.942741963026804	0.891218047957217	1.07704039813472	1.51941037096392	0.97685245638881	0.987349247773691	0.567055960240679	1.11315869326487	0.963077222132831	0.935712305656617	0.947660134371435	1.00452163557142	0.883729999598777	1.25936187794824	0.995791893331186	0.880581359190314	1.02360098871682	1.56649501693758	1.65055338610998	1.77233609785507	1.47498299638289	0.750847767671522	0.78823155057285	1.21965859305812	0.670070901256526	0.711963763374937	0.984740206134499	0.76048760650833	1.16538676876981	0.849084959683134	0.733319097746714	0.919371189013838	0.918621910085482	1.33426812881323	1.19580485837323	1.52981321113396	0.853734454294223	0.880852323401372	2.16635047420513	2.58596544940416	1.32249486634499	0.774352368359507
Gene19438	1.20970427228471	0.964699204301176	0.949730922470766	1.00700093608027	0.894966460409948	1.18609189371276	1.27346370538999	0.993601425538298	1.05882774281056	0.956290350519715	0.979472631316334	0.952693402992217	1.20376380403982	0.96425014261886	0.883870479355751	0.919892499232926	0.944292852180976	1.01764955855173	0.942960604440117	1.33573933281665	0.954408482944759	1.10623025889716	0.938050827209153	1.28471313308406	1.42753006057697	0.949249695940702	1.21859771600648	1.26398648542777	0.93857717808472	0.962908265402493	1.19669053918678	0.830407330182485	1.08916331924891	0.91713825846957	1.1165862560871	1.35940340976414	0.714177832919744	0.681774677556647	0.751523084169418	0.870336851802442	1.41312575792806	1.12792617592948	1.7192980433694	0.714177832919744	1.41615049591261	1.21506900063861	1.46020846094123	0.981382835108309	0.960678528685207
Gene26225	1.05626345429786	1.01621613221864	0.983313810812621	0.996089982632397	0.974518937776727	1.10597804147697	0.986372820208901	1.0087011815889	1.02606625980453	1.01896881694023	0.979513831650508	1.01935041461973	0.998249189039204	0.985336491614472	1.27556310155072	1.31246381563398	1.21303291356024	1.17911510395739	1.16944788820137	1.76225139804146	0.809995684077272	1.35424577673136	0.859415251702357	1.29009892043841	1.49493474453706	0.646451410292453	1.75304626390281	2.22143790815485	0.485180456756153	0.44189121368274	0.808584694741897	0.706207713755879	0.875372649519485	0.659491525014656	0.554123331478918	0.699153495816725	0.724948907577493	0.82680569167172	0.668428383432289	1.35872448187264	0.475624323062253	1.61363910082641	0.674682095949199	1.00148997699449	1.52128037431191	1.70401707802838	2.07398546925879	5.51240732921632	1.16362719296844
Gene16313	1.34567569481402	1.1937514659389	1.01680797749872	1.2466797556413	1.24401966216621	0.7682659698297	0.817528861826793	0.949346604615034	0.992048012826301	0.904080645011918	1.05076231164819	0.765117015548352	1.3992181883685	0.507785482266336	0.593970797817082	0.724948907577493	0.575468113383428	0.891840069814431	0.766429775716525	0.800556668925967	0.619840936146617	0.684787927108847	0.90349888649463	0.711963763374937	1.83712393465382	1.1422216828137	1.40765213172447	1.42609751827872	1.50134179067764	2.43599307735049	1.48300009699055	0.836037751697976	1.11912139042463	1.26950695351039	1.50952635060292	1.24143184010379	0.882132721997631	1.18136832075498	0.861402380647694	0.864263628023361	0.776651866878298	0.92203658813651	1.02901471316797	0.98423451441743	0.817528861826793	1.44654656276413	1.92142473134401	1.84457438632017	0.83127679743108
Gene16687	1.02623057913917	1.29357584583324	1.09214061292169	1.38908958530923	1.25597159178599	0.985251934546403	0.899262263622055	1.31683420711792	1.00629408452279	0.883069784779175	0.897557039798622	0.949249695940702	0.912122659905436	0.997372196597443	0.81599962057142	0.806978140297921	0.805025619472676	0.948123567299456	0.936156561576442	0.609099485221167	0.887301512446793	0.982049704987351	0.989560169267103	0.90072092869854	0.943641111808914	1.02526729144668	1.0992402148976	1.06041745130097	1.19435160732765	2.08620826103065	1.05322603362787	0.988334869731524	1.0774691669732	1.20743925390267	1.25448521829321	1.4872288289334	0.909010264930792	0.918081218763719	0.997860633508443	0.991439148354371	1.04019267274932	0.96089856916307	0.934286205967486	0.887941660281657	0.943700538198209	1.46020846094123	1.51094585031649	1.30625666709934	0.947517481704612
Gene3621	1.01790278548488	1.02311170354024	1.83256040034155	0.814113607961113	0.802308588817269	0.75693049813351	0.83973639834088	0.824911350146933	0.988278778198984	1.59772504352185	1.73881308286662	1.49823278249609	0.87795293722158	1.59972307777309	1.15797912039045	1.17746741878432	1.05999449853779	1.28701638721103	1.30737365886369	1.06378339312296	1.35611246880056	1.18721203129261	1.09134447224361	1.08206546138604	0.823258745985291	0.854807843609713	0.852273896468744	1.03136824491003	0.938506225661078	0.833838693969696	0.957346960522029	0.916617252308075	0.957697696758908	0.988182243575235	0.978837829567543	0.806978140297921	1.08289262491346	1.15213820755517	1.08916331924891	1.238170849327	0.986240165039873	1.11685589744475	0.938367742271593	1.17884072029082	1.21375615035654	0.900147336351193	0.895205342769958	0.942878479949937	1.62264701314771
Gene8154	0.894468502687324	0.937673203726559	1.16728250739353	0.929677718350735	1.05930837288201	0.890379127634815	1.1937514659389	1.24233955767534	1.00751353255855	0.910059361200533	0.937124941677186	1.15151719240138	0.979793926835478	1.02809608641135	0.983891689384969	0.955889607807753	0.96551088335007	1.01674698918353	1.03341363542935	1.04718618084695	1.0117155428067	1.0198461306293	1.04518689183672	1.02317119842468	1.02664273758617	0.960980060939104	0.955295107621902	1.02939339175349	0.97047160813292	0.927990646581513	1.02404837239219	1.00656235333844	0.981257760894643	0.995241679439998	0.919812871865314	0.99268848827711	0.948010849088347	0.96563031016578	0.959115676947263	1.03451803630564	0.950447243277984	1.02894237870573	0.92924614202589	0.989965882234346	0.978406759950249	1.12150312607041	1.07219829946595	1.266803860163	1.02311170354024
Gene8440	1.09779239113389	1.05614862083001	0.994718219320346	1.19132402447737	1.28577442394487	1.10673286831816	0.984493517073631	1.07698177622545	0.974842779066966	1.00290619866211	1.01538899503553	0.974842779066966	0.996509275714501	0.983449450643266	0.831633032283712	0.784121784738316	0.893956328655222	1.07626800371344	1.47204479601009	0.843982835679321	0.978194926736809	2.57088260955236	1.8770415474222	4.16922379846315	1.40883349875537	1.74143344830401	0.973768141371708	1.79424100583094	0.54883268077048	0.750847767671522	0.856926333046007	0.868758401063776	0.730500889071926	1.03536670169732	1.20470314174531	1.09027762262831	0.718912942203761	0.655477115034552	0.710740551401407	0.631701170871669	1.4285688445946	1.56169506444183	1.88504514322946	0.648703829056592	0.515211959294079	1.22540187879883	1.23225182870506	1.1677477934708	0.659491525014656
LZX-Unigene20308-All-g	1.02797025615037	1.00547090508903	1.03939146466683	1.0206731244442	0.991834616265056	1.00429415391195	1.00796889240731	0.978164931951695	0.994544461080542	1.00346939028127	1.00015058793435	1.0727598681942	1.0259252753447	1.00325490537478	1.03996590326623	1.01046906865718	1.14061192544337	1.00680061754866	0.934874176920159	1.1898468864534	1.04718618084695	1.0293509742701	0.962338564420075	0.981484604717372	1.0159667133644	1.0067317715863	0.971571249868581	1.04241035988732	0.993775733189539	0.996626230661682	1.0274198024776	0.95331341910402	0.970259886803925	0.990813813906096	0.977592447963997	0.980638868404374	1.04064383666016	1.00712673120218	1.04977272376408	1.04511020322354	1.01971907233752	1.0428415350486	1.05026372591594	1.04305163072807	1.11206364726961	1.04523859857098	0.972762878863525	0.983428900839902	0.99711207307202
Gene17921	0.919969557952039	1.00733708555836	0.930947797376992	0.953914401990578	0.872321624794027	0.892726327976858	0.982656392890173	0.868414100431522	1.01524399520592	1.07227533606135	1.05101458050701	1.13671539236973	1.07822506969146	1.06909150663781	0.979947606510052	0.873262435834258	0.99469864801764	0.896787026816545	1.10389954720467	1.07941890762373	0.85346479652061	1.85304674512231	1.03081088882414	1.54460062369664	1.41827058335508	1.01930005417729	1.10837823995186	1.58792568190181	0.96838367428483	1.0613611750778	1.1156788876145	0.737194484498463	0.759042105421276	0.855470823373453	0.906058956192096	0.988530315483431	1.02745055785429	1.03415262004153	1.01484810458312	0.971171594282006	1.01372645759128	0.968742396202153	0.983569468181064	0.991208197095594	1.02357135128599	1.02835503478851	1.05160594943223	1.05982998254936	1.1898468864534
Gene6363	1.01099837372239	0.952110262532722	1.0291705698291	0.983332414874138	0.940822141523849	1.08261482366885	0.977662256597197	1.04361716446017	1.04269275907552	0.976319995035468	1.01988446029905	1.00993790170598	0.970951214520553	0.94681137600901	1.04352035767161	1.21136727594617	2.35417587927273	1.15166215418743	1.0593545764102	1.56169506444183	1.45892058506353	1.03486286295535	1.18853876735529	1.00964876698636	0.796831822437607	0.982741244127428	0.813378369171107	0.737194484498463	0.998354106623207	1.00572263570104	0.856682222808011	0.758438075622078	0.912011075355302	0.65182685362894	0.729459589885636	1.05081690965434	1.10326565427112	1.05570668489823	1.65555554335713	1.20915950661909	1.05154838073015	1.09625073597795	1.0443087303817	1.05779391969456	1.7125251723703	0.98780439905198	1.00524247320548	0.932268958946172	0.992810367420659
Gene10947	1.44074489981157	0.638544922162897	0.720012309734848	0.875737068582196	3.18860168510917	0.78929427154146	1.2294457191661	1.26264573937614	0.796831822437607	0.907042167698347	1.44843442897566	1.09713237115579	0.83835558331439	1.51594118813526	0.843656382866836	0.910252261845175	1.22797912218708	1.08546979574944	1.00667333574254	1.00769835034996	1.02960881134164	1.07692315431619	2.89162442703454	1.37972812774766	0.952547049319114	1.07202603396522	0.917338003290308	1.06089819263382	0.855470823373453	0.982779146788464	1.08170710725426	0.780378630417146	0.834484133277741	0.734219500468589	0.920536894631371	0.826520099975799	0.812645949963412	0.976469270693547	1.06063724499115	0.843982835679321	1.00194744959734	2.79671650004482	1.21375615035654	0.90349888649463	0.825500055689882	0.926160809117225	0.965585174672402	1.10082414665883	0.909966335998453
Gene9398	0.997433428047284	0.830090329272361	0.966835146219723	1.13687127426783	1.07926840079061	1.25729730304768	1.15554038140076	0.930947797376992	0.917808627408068	0.982108659376692	1.13798504557678	0.99762299426817	0.9533542351178	1.31246381563398	1.62958642745545	1.09884175539273	0.994391365452963	0.862636484943191	0.91400094142707	0.946550776343729	0.930653618287473	0.838937316350586	0.953229909699229	0.896286778272175	2.06848413195897	1.50952635060292	0.88676499858713	1.85746202802121	2.03762752262002	1.42609751827872	0.932394935817703	0.916977206993658	2.10139855650938	1.38562853939297	1.39392226185557	1.23304861309072	1.21992634935548	0.952601478280287	0.895866362954097	0.888082445981552	0.859713796861801	0.950304828965945	0.914380467087291	1.09535483166864	0.933688122294955	2.03762752262002	1.47800695054159	1.03344089454563	0.979578794415036
Gene15116	0.999312562639875	0.864457980849121	0.860954697491114	1.1538075668517	1.06995968750628	0.986661797528628	1.15189898796109	0.924309425625611	0.781392565464738	0.80009247132395	0.798646031265902	1.13419323675805	4.16922379846315	1.12806685334404	0.91584682224898	0.99395874659983	0.979669490653768	0.949561001581976	1.06282311266041	0.912709000486214	0.848057278346668	1.00617911207651	1.04965542370211	1.08109713825006	0.967240689466446	1.24792874202385	1.04141961544591	1.03499132745713	0.958113496653467	1.0001741296372	0.797365565783242	1.04288842053816	0.99140633450414	1.26174122484014	1.16362719296844	1.0549556502206	1.0175500002965	0.90072092869854	1.02162187286347	0.965412545273185	1.05727370061762	1.08400320404045	1.04435446198424	0.958869688761507	0.996530455468133	1.11534738067539	1.23188049017453	0.949389554233698	0.964365831418544
Gene16627	0.981407253870884	1.01195508987708	1.01836765577059	0.970728155744906	0.920642704601366	1.10556094124504	1.00213167980686	1.06129289198114	1.00801065901796	0.962715739648709	0.945557169846281	1.01563033155453	0.975717272705342	1.03974277237758	0.994982292241011	1.06760777021707	1.05215882706342	1.00932577069754	0.99395874659983	0.993884846286521	0.996210857053905	1.00103351359766	0.993891129333242	1.00328746873787	1.00745788381631	0.991208197095594	1.01815918950005	1.01626525868672	1.02453388797954	1.04054263336899	0.996192087765667	1.00938857795698	1.00149841996671	1.00721737615586	1.08895599510987	1.03336260665818	0.967240689466446	1.01304830098054	1.13466182404379	1.01591805735605	0.993644140594694	1.00935969667071	1.04061174067076	1.00146706389774	0.976540952285527	1.02043542947001	0.991230498455542	0.996204161668817	1.10254662144336
Gene10558	1.01908017971677	0.916511233096522	0.977138554634099	0.995599947570966	0.999459210151274	0.995735109201474	1.0379128205059	1.0620968570996	0.979306648481426	1.00517266964715	1.10998511474024	0.923546372492921	0.96226148820961	1.43628748977364	1.00670770234032	0.951528664864603	0.984766605253964	1.01349223428936	1.00338411190267	1.00011142961066	0.981061191734406	1.12306950634821	1.23435602192407	1.04932372957942	0.957346960522029	1.06477548017352	0.925921039495705	1.08152893342449	0.825219887969853	0.922138166664327	0.953492900077456	0.984584293449909	1.01357851436582	0.84423481030595	1.08495661661904	0.885673975324244	1.01036156730483	0.98044636427048	0.978133912271914	1.0027122827722	1.02427532706311	1.02490405490664	0.928567500323466	0.976105934586228	1.04810560009881	1.01039771756744	1.01478175068305	1.02707475735927	0.988392206022609
Gene2106	0.983299557829349	1.08131632793322	0.982319462979573	1.03368567024997	0.920536894631371	1.16209646092	0.980170567044802	0.993103673428771	1.11260904122899	0.998118051010261	0.97827738971186	1.12202214038567	1.20225668145943	0.963549648386053	0.981599582588578	1.01777345169761	2.40947190525556	1.03547340480564	1.02077465968283	1.12324267036508	0.985306421213378	0.996033982125375	1.01430956228706	0.951563747818938	1.03046300371251	0.987483099958247	1.02052250875953	1.03813929909993	1.00534528326311	1.01032108962272	0.981346813318865	0.984502316939914	1.14661226071723	0.991842174184065	0.998380687285531	1.00964039126969	1.07108410704759	0.957697696758908	3.03482889815535	1.05026372591594	1.03212087353671	1.05739217008582	0.902226315744273	0.981484604717372	1.01532819568512	0.926890190758673	1.01892809187276	0.956816926511662	1.11360555523019
Gene10961	0.973541732535195	1.01243189613205	1.02866110057982	0.996146705933181	0.948894437252086	1.04735112446679	0.983610159599342	1.05826935567839	1.02386154930657	0.978215115481868	1.07352002448406	1.41918860837853	0.995705809078319	0.982319462979573	1.00067412121332	1.00856548946589	2.15112939171033	1.00342006310797	0.970451832948879	0.971680790962087	1.03046300371251	0.995671725895848	0.968260663822931	0.993866761100595	1.01501302011303	0.980138156316179	0.983548043456472	1.00469401096304	0.996266998314331	1.00456967133391	0.966235238957	0.973207497251308	1.01401665818889	0.999210060735775	1.08012094024131	1.10750827241659	0.990452455042863	1.01204264639396	4.05307764970411	0.986032132135127	0.954604888209144	1.02690750843176	0.96563031016578	1.06408804844133	0.965976242570287	1.01014079172455	0.995361063106748	1.03482578509321	1.03065701513176
Gene2567	1.01966441270613	0.984804474303053	1.02264588067671	1.06722949621151	0.997282086906435	0.985102763277102	1.00336367755189	0.991816410166042	0.975406639138	0.979702832421517	1.01619813460371	0.975431514756721	0.996955474758497	0.984020053653418	1.02492709329987	1.05739217008582	0.989965882234346	1.02214769123741	1.05792130777589	1.00684330745959	0.967638669406982	1.02303035189592	0.957653391611726	1.08766551875648	0.970928143113086	0.95834079756019	0.978380726822249	0.98692321954737	0.991849732103073	0.981622342541611	1.00757225398657	1.02635574340365	1.15398963452955	1.01887304564914	0.96675966716343	0.978861633936739	1.00792159435716	1.00158272376042	0.96871384592842	1.00136021904122	1.05101458050701	1.04548161739996	1.02590791930932	1.02011224836436	0.96971854758303	1.00833857111347	1.01205960102952	0.98136072911696	1.01142435300799
Gene5334	0.983084525174365	1.02294068135962	1.02311170354024	0.976024018720219	1.01777345169761	1.20743925390267	1.08838838374907	0.948640372846347	0.916121659484896	1.02456393769175	0.96780213662868	1.02095224264892	0.952000528940199	0.919525879910594	1.00899624218878	0.99510440886174	0.999312562639875	0.998054599417362	1.01217431805011	1.03757564150408	0.969376469537134	0.954499609904493	0.957936610821721	0.992475805007519	0.994987970127714	0.996210857053905	0.99231572198906	1.00637208433764	1.10305531508985	1.00211805239272	1.02535610477479	0.988791865871947	1.03679715960058	1.02214769123741	0.999189276158382	0.99510440886174	0.982909678424084	1.03555454788308	1.00326922421021	0.999222687618192	0.94843160301309	1.00811537353748	0.95072869531329	1.00175149180658	1.00964876698636	1.05535974416834	1.00785866567732	0.979602083604615	1.01428370839277
Gene12357	1.00561936287385	0.97680653243492	1.00572263570104	1.00013086280034	0.973046796887989	0.997328604437904	0.998036591617026	0.999050726147236	0.98851255653751	1.03695363561184	0.992823440413484	0.990919737044018	1.01385491314835	1.07902646361678	1.00950191828943	0.970092624891617	0.977933701473668	0.918332143190303	0.919276684328568	0.916886857961801	0.925034698268021	0.956955180370437	0.941557244062939	0.865033647477232	1.29981966295202	1.08616970575989	0.952693402992217	1.00980636665556	0.962715739648709	1.23071216866888	1.06543247919134	1.04454851873058	1.11644340895172	1.26218851682959	1.16436977261259	1.20845968027465	1.13938768831891	1.11420322497597	1.0312840411746	0.931789676255731	0.97450355452724	0.934064332972523	1.01914498871818	1.09144205260111	0.930862334963128	1.03430472972325	1.03003476522248	1.01054848342709	1.01690575656468
Gene9470	0.991780150216731	1.04697567165671	1.00490130475592	1.01591805735605	0.974803526633375	0.956816926511662	0.987935070416518	0.95400304295162	1.08745547010083	1.06129289198114	1.13212584611834	0.957240695916572	0.967419529587505	1.03446778355502	1.12001220420422	0.993465392419047	0.976764900582038	0.968592903972313	0.955295107621902	0.826194832426203	0.90535648938041	1.03434164481302	1.12088896009136	1.04415664669192	0.984990241671569	1.02005111618142	1.05094919183863	1.05484577344047	1.06989079853976	1.06159212788552	0.901063647306809	0.949830970191599	1.13212584611834	1.02530403719925	0.907730847084659	0.966567491100301	0.896544701553076	0.806537534393219	1.06767037960634	0.962612578100685	1.10363683328092	0.906938515336374	1.00989499615468	0.824911350146933	1.03634562539125	1.08313515397815	1.03032386614343	0.9711023790413	0.875737068582196
Gene67717	0.998792822725432	0.957918627287275	1.01212620325362	1.07794672172558	0.979693448264222	0.992029320811746	1.01791428060616	1.06719075833536	1.04685078783519	1.01225522676628	1.04920525691648	1.00391133190724	1.04238318961121	1.01142435300799	0.967701657356703	0.994987970127714	1.39208710854609	1.04235601933511	0.958988749000601	1.04073453412262	1.22460710901216	1.01585143108098	1.06122103020575	0.957697696758908	0.976689278005136	0.99613410606301	1.28880039198276	1.39561141584746	1.00411264135845	0.99273384794373	0.963826989636165	1.07762905051454	1.08737159078329	0.981727118003295	0.947419303259791	0.959291940978766	0.76048760650833	1.14366159934917	0.691626119531562	0.957782094871202	0.680212563762969	1.37068079699212	1.0220722391264	1.07667122240123	0.843656382866836	1.12958116846363	1.00041125703864	1.56835660789871	0.692969238106866
Gene1934	0.99549424622037	0.997989327194421	0.997989327194421	1.05255601043627	0.972789059682583	0.978626361191917	0.997895602597515	0.999009043407128	1.03771355128391	1.03671387339584	1.03488974719655	0.990829070680255	1.01375179206917	0.996216763676149	1.01912162000858	0.996368200222301	0.9859921380143	0.978490260605964	0.923346740673242	1.01158426437112	0.959074160174522	0.991053474149335	0.908596224625189	0.992952400395038	0.991616272720124	1.05215882706342	1.08778089674019	0.973396113774146	0.966235238957	0.974207936286303	1.09767312016814	1.00712673120218	1.00920936588797	1.04253354642977	1.05640736449774	0.999155513586845	1.11699747598984	1.31246381563398	0.973920401512977	0.974094091048039	1.01869687476633	1.03021011876947	1.00189069020381	1.01529014853878	1.02932486219024	0.972762878863525	0.956196871390598	0.949047829945303	0.993902528710774
Gene18536	0.95059047697879	1.26174122484014	0.985857644438352	1.4872288289334	1.04672936945665	1.27141169905892	0.995686314178064	1.1143568421047	1.25501261263513	0.942550086258751	0.951672112198432	1.00985946588959	1.02960881134164	0.922834595243338	0.827500000000434	0.955249761457074	1.02005111618142	1.34194270470651	1.25835929729897	1.1322961840354	1.0881118763832	1.11276007121806	1.0845791348755	1.10982181354801	0.972173308071925	0.951563747818938	1.13419323675805	0.975617023796121	0.928136854279286	1.02544810089295	0.892326814938287	0.922219906195272	1.16229212965528	0.967492364146105	1.06861668365316	0.930947797376992	1.12324267036508	0.98425843077594	1.0106631964076	1.20342126128771	1.04557470655118	0.944916803238823	1.07591694798977	0.998020711563382	1.04178593021256	0.964328421768246	0.952650524666957	0.973260345612274	0.977547133655551
Gene17244	0.97564030071607	1.00164054926936	0.965341441574093	1.08937583935512	0.917236126279305	1.03540295308303	0.942490854279589	1.05762100286622	1.03466673986563	1.02838977770468	0.973920401512977	1.03104456792565	0.966496605067862	0.940447552138033	1.01421137647317	1.03856841936902	1.02568899901287	0.999043005334716	0.99395874659983	0.993884846286521	0.996210857053905	0.976176508683643	1.01987442157745	0.99039438931513	1.08261482366885	0.991208197095594	1.01124426637515	0.997561251719546	1.02453388797954	1.04054263336899	0.996192087765667	1.05359534065776	1.00149841996671	1.00721737615586	1.01791428060616	1.03336260665818	1.03695363561184	1.07369551523826	1.0233239418898	1.03952395438481	1.07335313512484	0.992412254473295	1.14852932297719	1.11291757354473	1.05399028017969	0.968879414295155	0.977355553292851	0.980348364887414	1.04031587753242
Gene8130	0.979560820267562	0.991599849124931	1.00586658127787	0.996445415181698	0.98800364868573	0.987951039759253	0.994679632562343	1.01362025998779	1.03476629271794	0.99140633450414	1.09658770316209	1.02795783378824	1.00909994713986	0.993830923731681	0.90130233110508	0.973888992047129	1.931171958995	0.889152120008376	0.960856121997975	0.979997264288735	0.936650723781324	0.926489817279632	0.91971781423023	0.894118027879023	1.90731066237596	3.99936407993295	1.88504514322946	1.39848310208343	1.17777464606168	0.991933368840752	1.15327138083685	1.05961778066886	1.02486943866413	1.21066348177751	1.14890166417377	0.975243873256567	0.986449075615239	1.14454714611923	0.891521608013638	0.995567507220243	0.944524919774658	0.903905617167916	0.83973639834088	1.19346341910068	0.877752451596215	1.79112817848505	1.74726692789387	0.995860716228091	0.956325570029697
[truncated: 6,616 more rows]
[truncated: 7 more columns]
