# Supplementary material for: A single-cell atlas of West African lungfish respiratory system reveals evolutionary adaptations to terrestrialization
Source: Nat Commun. 2023 Sep 13;14:5630. doi: 10.1038/s41467-023-41309-3 (PMC10497629; doi:10.1038/s41467-023-41309-3)
Supplement: Supplementary file 6 — Source Data [file 41467_2023_41309_MOESM6_ESM.zip › 4.fig4c.lung_alveolar_ogs_GO_BP.txt]

Term	Overlap	P-value	Adjusted P-value	Old P-value	Old Adjusted P-value	Odds Ratio	Combined Score	Genes
Secondary Alcohol Biosynthetic Process	4/24	6.035698612575543E-7	1.668255019475712E-4	0	0	75.1811320754717	1076.6241877269072	HMGCS1;MSMO1;MVD;FDFT1
Phospholipid Transport	5/59	6.995050654122994E-7	1.668255019475712E-4	0	0	35.41488603988604	501.9313834167951	NPC2;ABCA3;ATP11A;LDLR;MFSD2A
Cholesterol Biosynthetic Process	4/25	7.170150513505926E-7	1.668255019475712E-4	0	0	71.59748427672956	1012.9733078403602	HMGCS1;MSMO1;MVD;FDFT1
Sterol Biosynthetic Process	4/28	1.153192091409701E-6	2.0123201995099282E-4	0	0	62.638364779874216	856.452903987713	HMGCS1;MSMO1;MVD;FDFT1
Lipid Transport	5/108	1.4006908439231042E-5	0.0019553644181166535	0	0	18.521284540702016	206.9931331402976	ABCD3;NPC2;ABCA3;LDLR;MFSD2A
Cholesterol Metabolic Process	4/67	3.974820087133874E-5	0.00462404070136574	0	0	23.81551362683438	241.32131304253306	HMGCS1;MSMO1;MVD;FDFT1
Lipid Biosynthetic Process	4/71	4.996257952770193E-5	0.004981982930047992	0	0	22.38918614474796	221.74778884773266	FASN;LPCAT1;MVD;FDFT1
Neuron Projection Morphogenesis	5/146	5.970479231326829E-5	0.005209243129332658	0	0	13.503818876159302	131.3394693764974	NCKAP1;FARP1;LRRK2;APLP2;LRP2
Positive Regulation Of Protein Catabolic Process In The Vacuole	2/5	7.936252208773257E-5	0.006155004490804149	0	0	241.6969696969697	2281.9781484140144	LRP2;LDLR
Vascular Transport	4/83	9.212482180410742E-5	0.006413962606140365	0	0	18.9768330546931	176.33968095489055	SLC12A2;LRP2;SLC4A4;MFSD2A
Transport Across Blood-Brain Barrier	4/85	1.0107963992484816E-4	0.006413962606140365	0	0	18.50640577684603	170.25156459444116	SLC12A2;LRP2;SLC4A4;MFSD2A
Negative Regulation Of Fatty Acid Oxidation	2/7	1.6605216030300598E-4	0.009658700657624848	0	0	145.00363636363636	1261.996895070609	APLP2;MFSD2A
Positive Regulation Of Lipid Biosynthetic Process	3/39	1.8648340120149071E-4	0.010012724156818502	0	0	30.72067901234568	263.8036417201609	SORBS1;LDLR;MFSD2A
Regulation Of Lysosomal Protein Catabolic Process	2/8	2.209978321123756E-4	0.011018320486745583	0	0	120.83030303030303	1017.0718774900829	LRP2;LDLR
Negative Regulation Of Hydrogen Peroxide-Induced Cell Death	2/10	3.538767443157693E-4	0.016467064502160466	0	0	90.61363636363636	720.0668690209761	LRRK2;MET
Steroid Biosynthetic Process	3/50	3.911590889551034E-4	0.017064315255666387	0	0	23.5177304964539	184.52943128485038	ABCD3;MSMO1;FDFT1
Positive Regulation Of Triglyceride Biosynthetic Process	2/11	4.317248461169507E-4	0.01772611426997833	0	0	80.54141414141414	624.012494544775	LDLR;MFSD2A
Regulation Of Nitrogen Compound Metabolic Process	2/13	6.1002678200097E-4	0.023655482990926503	0	0	65.89090909090909	487.72501624276543	LDLR;MFSD2A
Negative Regulation Of Programmed Cell Death	6/381	7.347769026636867E-4	0.026993383055750175	0	0	6.138980392156863	44.298536508385226	KRT18;MECOM;ERBB3;GATA6;LRP2;MET
acetyl-CoA Metabolic Process	2/16	9.333644713220405E-4	0.028538422612963472	0	0	51.763636363636365	361.14012734515626	HMGCS1;MVD
Intracellular Cholesterol Transport	2/16	9.333644713220405E-4	0.028538422612963472	0	0	51.763636363636365	361.14012734515626	NPC2;LDLR
Regulation Of Triglyceride Biosynthetic Process	2/16	9.333644713220405E-4	0.028538422612963472	0	0	51.763636363636365	361.14012734515626	LDLR;MFSD2A
Phagocytosis	3/69	0.0010063391683663326	0.028538422612963472	0	0	16.73148148148148	115.47125061451854	MET;DOCK1;LDLR
Positive Regulation Of Protein Polymerization	3/70	0.0010492837917535729	0.028538422612963472	0	0	16.480928689883914	113.05336047178623	NCKAP1;BAIAP2L1;MET
Carbohydrate Derivative Transport	2/17	0.0010558796227944744	0.028538422612963472	0	0	48.31030303030303	331.08891742177576	NPC2;MFSD2A
Cholesterol Homeostasis	3/72	0.0011386146492212196	0.028538422612963472	0	0	16.00161030595813	108.45800217052798	NPC2;TMEM97;LDLR
Sterol Homeostasis	3/73	0.001185024141232901	0.028538422612963472	0	0	15.772222222222222	106.27310924149687	NPC2;TMEM97;LDLR
Intracellular Lipid Transport	2/18	0.001185693776183296	0.028538422612963472	0	0	45.288636363636364	305.12889096639515	ABCD3;NPC2
Positive Regulation Of Triglyceride Metabolic Process	2/18	0.001185693776183296	0.028538422612963472	0	0	45.288636363636364	305.12889096639515	LDLR;MFSD2A
Cell Morphogenesis Involved In Neuron Differentiation	3/77	0.0013825549056296093	0.03197558691101714	0	0	14.916666666666666	98.20867981667772	FARP1;APLP2;MFSD2A
Nervous System Development	6/433	0.0014201191894577811	0.03197558691101714	0	0	5.377049180327869	35.2573893063338	NCKAP1;FARP1;ERBB3;CDH1;APLP2;MET
Focal Adhesion Assembly	2/21	0.0016185198561994832	0.034234147261431494	0	0	38.13205741626794	245.0458752986846	PTPRK;SORBS1
Skin Epidermis Development	2/21	0.0016185198561994832	0.034234147261431494	0	0	38.13205741626794	245.0458752986846	GATA6;MET
Hepaticobiliary System Development	2/23	0.0019428161280176622	0.03874530449589509	0	0	34.4969696969697	215.38585768961525	COBL;MET
Long-Chain Fatty Acid Transport	2/23	0.0019428161280176622	0.03874530449589509	0	0	34.4969696969697	215.38585768961525	ABCD3;MFSD2A
Endocytosis	4/189	0.0020645692345044797	0.03920668060093317	0	0	8.060377358490566	49.83597258523515	LRRK2;LRP2;MET;LDLR
Outflow Tract Septum Morphogenesis	2/24	0.0021155665632121502	0.03920668060093317	0	0	32.92727272727273	202.78039057539715	GATA6;LRP2
Sterol Transport	2/25	0.0022953316425005496	0.03920668060093317	0	0	31.49407114624506	191.38562616967621	NPC2;LDLR
Negative Regulation Of Stress Fiber Assembly	2/25	0.0022953316425005496	0.03920668060093317	0	0	31.49407114624506	191.38562616967621	MET;CGNL1
Organophosphate Ester Transport	2/25	0.0022953316425005496	0.03920668060093317	0	0	31.49407114624506	191.38562616967621	NPC2;LDLR
Steroid Metabolic Process	3/92	0.002302971210083467	0.03920668060093317	0	0	12.393258426966293	75.27113865928024	MSMO1;LRP2;FDFT1
Positive Regulation Of Supramolecular Fiber Organization	3/96	0.00259925873279609	0.04271635190037137	0	0	11.857825567502987	70.58405029921917	NCKAP1;BAIAP2L1;MET
Monocarboxylic Acid Metabolic Process	3/97	0.002676832069968593	0.04271635190037137	0	0	11.731087470449173	69.48465344771182	FASN;ME1;MSMO1
Negative Regulation Of Signaling	2/28	0.0028763159589075275	0.04271635190037137	0	0	27.855944055944057	162.99195294918349	ERBB3;LDLR
Primary Neural Tube Formation	2/28	0.0028763159589075275	0.04271635190037137	0	0	27.855944055944057	162.99195294918349	COBL;LRP2
Cell-Substrate Junction Assembly	2/28	0.0028763159589075275	0.04271635190037137	0	0	27.855944055944057	162.99195294918349	PTPRK;SORBS1
Negative Regulation Of Actin Filament Bundle Assembly	2/28	0.0028763159589075275	0.04271635190037137	0	0	27.855944055944057	162.99195294918349	MET;CGNL1
Tube Closure	2/29	0.0030837416436239095	0.043927585045907935	0	0	26.822895622895622	155.07956447715807	COBL;LRP2
Maintenance Of Blood-Brain Barrier	2/29	0.0030837416436239095	0.043927585045907935	0	0	26.822895622895622	155.07956447715807	SLC12A2;MFSD2A
Positive Regulation Of Kinase Activity	3/104	0.003260032682528182	0.04551005624809342	0	0	10.914191419141915	62.49485715816841	ERBB3;LRRK2;MET
Phospholipid Translocation	2/31	0.003519003283445158	0.04816204493813177	0	0	24.9705329153605	141.07296061152428	ATP11A;MFSD2A
Glycerophospholipid Biosynthetic Process	3/108	0.003625592484170989	0.04866660680675674	0	0	10.496296296296297	58.98643053846323	LPCAT1;PIP5K1B;MFSD2A
Neural Tube Closure	2/32	0.0037467611047736884	0.049344136813811966	0	0	24.136969696969697	134.84995542546292	COBL;LRP2
Liver Development	2/35	0.004470077129927153	0.05777988586461393	0	0	21.939393939393938	118.69979156404558	COBL;MET
Regulation Of Glucose Import	2/36	0.004724401633422075	0.05995695163870197	0	0	21.293048128342246	114.02457859094199	APLP2;SORBS1
Fatty Acid Metabolic Process	3/122	0.005098047116422152	0.0635435158439761	0	0	9.254901960784315	48.855680960786195	ABCD3;FASN;MSMO1
Digestive Tract Development	2/39	0.005526497954417647	0.06767536091550032	0	0	19.563636363636363	101.69571304001626	GATA6;COBL
Negative Regulation Of Cell-Cell Adhesion	2/40	0.005806778075904712	0.06988157063761188	0	0	19.047846889952154	98.07220947897851	CDH1;EPCAM
Regulation Of Dendrite Development	2/41	0.006093452801291212	0.07088716758835444	0	0	18.558508158508157	94.65842054227191	COBL;MFSD2A
Positive Regulation Of Actin Filament Polymerization	2/41	0.006093452801291212	0.07088716758835444	0	0	18.558508158508157	94.65842054227191	NCKAP1;BAIAP2L1
Synapse Organization	3/131	0.006209491401044128	0.07105286881850494	0	0	8.600260416666666	43.703739416098806	FARP1;CDH1;LRRK2
Organic Hydroxy Compound Biosynthetic Process	2/42	0.006386484721089375	0.07189945702129652	0	0	18.093636363636364	91.437481147887	ABCD3;MSMO1
Cellular Response To Metal Ion	3/135	0.006746308492519905	0.07474481472664911	0	0	8.337962962962964	41.67947418732513	SLC12A2;CDH1;LRRK2
Male Gonad Development	2/46	0.007621441576935802	0.08184255724155676	0	0	16.445454545454545	80.20102406025012	GATA6;LRP2
Development Of Primary Male Sexual Characteristics	2/46	0.007621441576935802	0.08184255724155676	0	0	16.445454545454545	80.20102406025012	GATA6;LRP2
Actin Filament Organization	3/144	0.008052821125794836	0.0851646840273454	0	0	7.80220646178093	37.62015479771683	BAIAP2L1;COBL;CGNL1
Plasma Membrane Bounded Cell Projection Morphogenesis	2/50	0.008955160836496808	0.09329406363992197	0	0	15.071969696969697	71.07225417227201	NCKAP1;LRRK2
Cholesterol Transport	2/51	0.009303749458477008	0.09550025179436694	0	0	14.763636363636364	69.05451431828929	NPC2;LDLR
Negative Regulation Of Response To Stimulus	2/52	0.00965832960555829	0.09640512763476515	0	0	14.467636363636364	67.1288860286495	ERBB3;APLP2
Epithelium Development	3/154	0.009668136009217135	0.09640512763476515	0	0	7.281824871228845	33.77980119852343	SPINT1;GATA6;MFSD2A
Gonad Development	2/53	0.01001886554198929	0.09712733539317396	0	0	14.183244206773619	65.2895211107085	GATA6;LRP2
Protein Homotetramerization	2/53	0.01001886554198929	0.09712733539317396	0	0	14.183244206773619	65.2895211107085	APLP2;ME1
Phosphatidylcholine Metabolic Process	2/55	0.010757662573506993	0.10286093803161481	0	0	13.646655231560892	61.84851083908173	LPCAT1;MFSD2A
Negative Regulation Of Autophagy	2/61	0.01311332181960531	0.10787931973896103	0	0	12.255161787365177	53.115423090747626	LRRK2;MET
Positive Regulation Of Cellular Biosynthetic Process	3/174	0.013430466112300041	0.10787931973896103	0	0	6.423651721897336	27.687413549326706	SORBS1;LDLR;MFSD2A
Negative Regulation Of Excitatory Postsynaptic Potential	1/5	0.014170289742456021	0.10787931973896103	0	0	89.01339285714286	378.8951003721936	LRRK2
Telencephalon Cell Migration	1/5	0.014170289742456021	0.10787931973896103	0	0	89.01339285714286	378.8951003721936	LRRK2
Glycolipid Transport	1/5	0.014170289742456021	0.10787931973896103	0	0	89.01339285714286	378.8951003721936	NPC2
Ventricular Compact Myocardium Morphogenesis	1/5	0.014170289742456021	0.10787931973896103	0	0	89.01339285714286	378.8951003721936	LRP2
Adiponectin-Activated Signaling Pathway	1/5	0.014170289742456021	0.10787931973896103	0	0	89.01339285714286	378.8951003721936	APLP2
Regulation Of Morphogenesis Of A Branching Structure	1/5	0.014170289742456021	0.10787931973896103	0	0	89.01339285714286	378.8951003721936	LRRK2
Intracellular Phosphate Ion Homeostasis	1/5	0.014170289742456021	0.10787931973896103	0	0	89.01339285714286	378.8951003721936	SLC34A2
Regulation Of Retrograde Transport, Endosome To Golgi	1/5	0.014170289742456021	0.10787931973896103	0	0	89.01339285714286	378.8951003721936	LRRK2
Multinuclear Osteoclast Differentiation	1/5	0.014170289742456021	0.10787931973896103	0	0	89.01339285714286	378.8951003721936	SH3PXD2A
Cholesterol Import	1/5	0.014170289742456021	0.10787931973896103	0	0	89.01339285714286	378.8951003721936	LDLR
Response To Lithium Ion	1/5	0.014170289742456021	0.10787931973896103	0	0	89.01339285714286	378.8951003721936	CDH1
Response To Manganese Ion	1/5	0.014170289742456021	0.10787931973896103	0	0	89.01339285714286	378.8951003721936	LRRK2
Negative Regulation Of Astrocyte Differentiation	1/5	0.014170289742456021	0.10787931973896103	0	0	89.01339285714286	378.8951003721936	LDLR
Embryonic Brain Development	1/5	0.014170289742456021	0.10787931973896103	0	0	89.01339285714286	378.8951003721936	MFSD2A
Fatty Acid Biosynthetic Process	2/65	0.014797041472182106	0.10787931973896103	0	0	11.474747474747474	48.34687504312541	ABCD3;FASN
Monocarboxylic Acid Biosynthetic Process	2/65	0.014797041472182106	0.10787931973896103	0	0	11.474747474747474	48.34687504312541	ABCD3;FASN
Regulation Of Neurogenesis	2/67	0.015672064488630684	0.10787931973896103	0	0	11.12055944055944	46.215660341309494	APLP2;LRP2
Negative Regulation Of Cellular Catabolic Process	2/67	0.015672064488630684	0.10787931973896103	0	0	11.12055944055944	46.215660341309494	MET;MFSD2A
Phospholipid Metabolic Process	2/69	0.016568836802824748	0.10787931973896103	0	0	10.787516960651288	44.23131845610424	LPCAT1;FDFT1
Positive Regulation Of Gliogenesis	1/6	0.01698059341210605	0.10787931973896103	0	0	71.20714285714286	290.2178235808619	LRP2
Negative Regulation Of Establishment Of Protein Localization To Mitochondrion	1/6	0.01698059341210605	0.10787931973896103	0	0	71.20714285714286	290.2178235808619	LRRK2
Negative Regulation Of Lipoprotein Particle Clearance	1/6	0.01698059341210605	0.10787931973896103	0	0	71.20714285714286	290.2178235808619	LDLR
Transepithelial Chloride Transport	1/6	0.01698059341210605	0.10787931973896103	0	0	71.20714285714286	290.2178235808619	SLC12A2
Very Long-Chain Fatty Acid Catabolic Process	1/6	0.01698059341210605	0.10787931973896103	0	0	71.20714285714286	290.2178235808619	ABCD3
Positive Regulation Of Pinocytosis	1/6	0.01698059341210605	0.10787931973896103	0	0	71.20714285714286	290.2178235808619	APLP2
Negative Regulation Of Response To Reactive Oxygen Species	1/6	0.01698059341210605	0.10787931973896103	0	0	71.20714285714286	290.2178235808619	LRRK2
Protein Localization To Endoplasmic Reticulum Exit Site	1/6	0.01698059341210605	0.10787931973896103	0	0	71.20714285714286	290.2178235808619	LRRK2
Regulation Of Transforming Growth Factor Beta1 Production	1/6	0.01698059341210605	0.10787931973896103	0	0	71.20714285714286	290.2178235808619	GATA6
Regulation Of Transforming Growth Factor Beta2 Production	1/6	0.01698059341210605	0.10787931973896103	0	0	71.20714285714286	290.2178235808619	GATA6
Regulation Of Actin Filament Polymerization	2/70	0.01702529548437322	0.10787931973896103	0	0	10.628342245989305	43.2898232833362	NCKAP1;BAIAP2L1
Synapse Assembly	2/71	0.017487091616926815	0.10787931973896103	0	0	10.473781291172596	42.37998050781649	FARP1;CDH1
Regulation Of Signal Transduction	3/193	0.01767833194813196	0.10787931973896103	0	0	5.775730994152047	23.307474799541204	LURAP1L;ERBB3;LRRK2
Transforming Growth Factor Beta Receptor Signaling Pathway	2/72	0.01795419219886154	0.10787931973896103	0	0	10.323636363636364	41.50031248521854	APLP2;PTPRK
Negative Regulation Of Cell Adhesion	2/72	0.01795419219886154	0.10787931973896103	0	0	10.323636363636364	41.50031248521854	ERBB3;CDH1
Protein Tetramerization	2/73	0.018426564374585543	0.10787931973896103	0	0	10.177720870678618	40.649429788478564	APLP2;ME1
Monocarboxylic Acid Transport	2/73	0.018426564374585543	0.10787931973896103	0	0	10.177720870678618	40.649429788478564	ABCD3;MFSD2A
Gland Development	2/74	0.018904175411076817	0.10787931973896103	0	0	10.035858585858586	39.82602482552961	COBL;MET
Regulation Of Stress Fiber Assembly	2/75	0.019386992732334296	0.10787931973896103	0	0	9.89788293897883	39.0288659680951	MET;CGNL1
Organic Substance Transport	3/201	0.019666464318952713	0.10787931973896103	0	0	5.540123456790123	21.766260928186306	ABCA3;LRP2;MFSD2A
Regulation Of Dopamine Receptor Signaling Pathway	1/7	0.019783027115454172	0.10787931973896103	0	0	59.336309523809526	232.7722436237054	LRRK2
Negative Regulation Of Keratinocyte Proliferation	1/7	0.019783027115454172	0.10787931973896103	0	0	59.336309523809526	232.7722436237054	PTPRK
Terpenoid Metabolic Process	1/7	0.019783027115454172	0.10787931973896103	0	0	59.336309523809526	232.7722436237054	FDFT1
Negative Regulation Of Microglial Cell Activation	1/7	0.019783027115454172	0.10787931973896103	0	0	59.336309523809526	232.7722436237054	LDLR
NADH Metabolic Process	1/7	0.019783027115454172	0.10787931973896103	0	0	59.336309523809526	232.7722436237054	ME1
Regulation Of Hydrogen Peroxide-Induced Cell Death	1/7	0.019783027115454172	0.10787931973896103	0	0	59.336309523809526	232.7722436237054	LRRK2
Neuron Projection Arborization	1/7	0.019783027115454172	0.10787931973896103	0	0	59.336309523809526	232.7722436237054	LRP2
Malate Metabolic Process	1/7	0.019783027115454172	0.10787931973896103	0	0	59.336309523809526	232.7722436237054	ME1
Positive Regulation Of Arp2/3 Complex-Mediated Actin Nucleation	1/7	0.019783027115454172	0.10787931973896103	0	0	59.336309523809526	232.7722436237054	NCKAP1
Cellular Response To Potassium Ion	1/7	0.019783027115454172	0.10787931973896103	0	0	59.336309523809526	232.7722436237054	SLC12A2
Regulation Of Vascular Wound Healing	1/7	0.019783027115454172	0.10787931973896103	0	0	59.336309523809526	232.7722436237054	SLC12A2
Coronary Vasculature Development	1/7	0.019783027115454172	0.10787931973896103	0	0	59.336309523809526	232.7722436237054	GATA6
Response To Potassium Ion	1/7	0.019783027115454172	0.10787931973896103	0	0	59.336309523809526	232.7722436237054	SLC12A2
Sodium-Dependent Phosphate Transport	1/7	0.019783027115454172	0.10787931973896103	0	0	59.336309523809526	232.7722436237054	SLC34A2
Embryonic Organ Development	2/77	0.02036811656779281	0.11020887879317351	0	0	9.632969696969697	37.50870823084154	COBL;MFSD2A
Cellular Response To Nutrient Levels	2/78	0.020866358598287872	0.11098009405678638	0	0	9.505741626794258	36.783579903435104	LRRK2;MFSD2A
Positive Regulation Of Cytoskeleton Organization	2/79	0.02136967794266685	0.11098009405678638	0	0	9.381818181818181	36.08043012062946	NCKAP1;BAIAP2L1
Positive Regulation Of Membrane Invagination	1/8	0.022577612257970867	0.11098009405678638	0	0	50.857142857142854	192.78907770536534	APLP2
Vascular Associated Smooth Muscle Cell Differentiation	1/8	0.022577612257970867	0.11098009405678638	0	0	50.857142857142854	192.78907770536534	GATA6
Actin Filament Network Formation	1/8	0.022577612257970867	0.11098009405678638	0	0	50.857142857142854	192.78907770536534	COBL
Intestinal Epithelial Cell Differentiation	1/8	0.022577612257970867	0.11098009405678638	0	0	50.857142857142854	192.78907770536534	GATA6
Isoprenoid Biosynthetic Process	1/8	0.022577612257970867	0.11098009405678638	0	0	50.857142857142854	192.78907770536534	MVD
Isoprenoid Metabolic Process	1/8	0.022577612257970867	0.11098009405678638	0	0	50.857142857142854	192.78907770536534	MVD
Regulation Of Organ Growth	1/8	0.022577612257970867	0.11098009405678638	0	0	50.857142857142854	192.78907770536534	WWC2
Phosphatidylglycerol Acyl-Chain Remodeling	1/8	0.022577612257970867	0.11098009405678638	0	0	50.857142857142854	192.78907770536534	LPCAT1
Positive Regulation Of Actin Cytoskeleton Reorganization	1/8	0.022577612257970867	0.11098009405678638	0	0	50.857142857142854	192.78907770536534	BAIAP2L1
Cobalamin Transport	1/8	0.022577612257970867	0.11098009405678638	0	0	50.857142857142854	192.78907770536534	LRP2
Response To Leptin	1/8	0.022577612257970867	0.11098009405678638	0	0	50.857142857142854	192.78907770536534	LRP2
Sodium Ion Transmembrane Transport	2/82	0.02290978148677028	0.1118253669773822	0	0	9.028636363636364	34.09385827194985	SLC12A2;SLC4A4
Epidermis Development	2/85	0.024494440420053824	0.11496318466206966	0	0	8.700985761226725	32.27464573976634	SPINT1;GATA6
Regulation Of Kinase Activity	2/85	0.024494440420053824	0.11496318466206966	0	0	8.700985761226725	32.27464573976634	ERBB3;MET
Positive Regulation Of Phagocytosis, Engulfment	1/9	0.025364370254955197	0.11496318466206966	0	0	44.497767857142854	163.5030358762894	APLP2
Negative Regulation Of Protein Maturation	1/9	0.025364370254955197	0.11496318466206966	0	0	44.497767857142854	163.5030358762894	LRRK2
Negative Regulation Of Transforming Growth Factor Beta Production	1/9	0.025364370254955197	0.11496318466206966	0	0	44.497767857142854	163.5030358762894	GATA6
Intestinal Cholesterol Absorption	1/9	0.025364370254955197	0.11496318466206966	0	0	44.497767857142854	163.5030358762894	LDLR
Regulation Of Phospholipid Metabolic Process	1/9	0.025364370254955197	0.11496318466206966	0	0	44.497767857142854	163.5030358762894	MFSD2A
Monoatomic Anion Homeostasis	1/9	0.025364370254955197	0.11496318466206966	0	0	44.497767857142854	163.5030358762894	SLC12A2
Chloride Ion Homeostasis	1/9	0.025364370254955197	0.11496318466206966	0	0	44.497767857142854	163.5030358762894	SLC12A2
Regulation Of ER To Golgi Vesicle-Mediated Transport	1/9	0.025364370254955197	0.11496318466206966	0	0	44.497767857142854	163.5030358762894	LRRK2
Negative Regulation Of Cell-Cell Adhesion Mediated By Cadherin	1/9	0.025364370254955197	0.11496318466206966	0	0	44.497767857142854	163.5030358762894	EPCAM
Organic Anion Transport	2/89	0.026675171368286447	0.11504166824883891	0	0	8.29926854754441	30.07673227751493	MGST1;SLC4A4
Sodium Ion Transport	2/89	0.026675171368286447	0.11504166824883891	0	0	8.29926854754441	30.07673227751493	SLC12A2;SLC4A4
Regulation Of Phosphatidylinositol 3-Kinase Signaling	2/90	0.027232265020888314	0.11504166824883891	0	0	8.204545454545455	29.56387179265711	ERBB3;PIP5K1B
Positive Regulation Of Binding	2/91	0.027794061955549912	0.11504166824883891	0	0	8.111950970377936	29.064575851272934	LRRK2;MET
T Cell Chemotaxis	1/10	0.028143322503235813	0.11504166824883891	0	0	39.551587301587304	141.21677360109922	SLC12A2
Hematopoietic Stem Cell Proliferation	1/10	0.028143322503235813	0.11504166824883891	0	0	39.551587301587304	141.21677360109922	MECOM
Very-Low-Density Lipoprotein Particle Assembly	1/10	0.028143322503235813	0.11504166824883891	0	0	39.551587301587304	141.21677360109922	MFSD2A
Regulation Of Low-Density Lipoprotein Particle Clearance	1/10	0.028143322503235813	0.11504166824883891	0	0	39.551587301587304	141.21677360109922	LDLR
Ammonium Transmembrane Transport	1/10	0.028143322503235813	0.11504166824883891	0	0	39.551587301587304	141.21677360109922	SLC12A2
Regulation Of Mitochondrial Depolarization	1/10	0.028143322503235813	0.11504166824883891	0	0	39.551587301587304	141.21677360109922	LRRK2
Positive Regulation Of Transforming Growth Factor Beta Production	1/10	0.028143322503235813	0.11504166824883891	0	0	39.551587301587304	141.21677360109922	GATA6
Regulation Of Phagocytosis, Engulfment	1/10	0.028143322503235813	0.11504166824883891	0	0	39.551587301587304	141.21677360109922	APLP2
Positive Regulation Of Actin Nucleation	1/10	0.028143322503235813	0.11504166824883891	0	0	39.551587301587304	141.21677360109922	NCKAP1
Columnar/Cuboidal Epithelial Cell Differentiation	1/10	0.028143322503235813	0.11504166824883891	0	0	39.551587301587304	141.21677360109922	GATA6
Negative Regulation Of Autophagosome Assembly	1/10	0.028143322503235813	0.11504166824883891	0	0	39.551587301587304	141.21677360109922	LRRK2
Positive Regulation Of Dendrite Development	1/10	0.028143322503235813	0.11504166824883891	0	0	39.551587301587304	141.21677360109922	COBL
Positive Regulation Of Phosphorylation	3/231	0.028183560559529305	0.11504166824883891	0	0	4.803849902534113	17.14501922894949	ERBB3;LRRK2;MET
Vesicle-Mediated Transport	4/411	0.029553067475638822	0.1166395366837093	0	0	3.6226415094339623	12.757377452324233	LRRK2;RASEF;LRP2;LDLR
Cell Junction Assembly	2/95	0.030087678144356974	0.1166395366837093	0	0	7.761485826001955	27.19344874566456	FARP1;CDH1
Cellular Response To Transforming Growth Factor Beta Stimulus	2/96	0.030672539338536867	0.1166395366837093	0	0	7.678529980657641	26.754973950283674	APLP2;PTPRK
Regulation Of Cytoplasmic Transport	1/11	0.030914490381785415	0.1166395366837093	0	0	35.59464285714286	123.7458530082544	LRRK2
Positive Regulation Of Lipid Transport	1/11	0.030914490381785415	0.1166395366837093	0	0	35.59464285714286	123.7458530082544	ABCA3
Negative Regulation Of Nitrogen Compound Metabolic Process	1/11	0.030914490381785415	0.1166395366837093	0	0	35.59464285714286	123.7458530082544	LDLR
Actin Crosslink Formation	1/11	0.030914490381785415	0.1166395366837093	0	0	35.59464285714286	123.7458530082544	BAIAP2L1
Vitamin D Metabolic Process	1/11	0.030914490381785415	0.1166395366837093	0	0	35.59464285714286	123.7458530082544	LRP2
Intestinal Lipid Absorption	1/11	0.030914490381785415	0.1166395366837093	0	0	35.59464285714286	123.7458530082544	LDLR
Nucleoside Phosphate Biosynthetic Process	1/11	0.030914490381785415	0.1166395366837093	0	0	35.59464285714286	123.7458530082544	ME1
Mitochondrion Distribution	1/11	0.030914490381785415	0.1166395366837093	0	0	35.59464285714286	123.7458530082544	LRRK2
Negative Regulation Of Amyloid Fibril Formation	1/11	0.030914490381785415	0.1166395366837093	0	0	35.59464285714286	123.7458530082544	LDLR
Digestive System Development	1/11	0.030914490381785415	0.1166395366837093	0	0	35.59464285714286	123.7458530082544	COBL
Smooth Muscle Cell Differentiation	1/11	0.030914490381785415	0.1166395366837093	0	0	35.59464285714286	123.7458530082544	GATA6
Regulation Of Defense Response	2/97	0.031261923857299374	0.11731625189459659	0	0	7.597320574162679	26.32740837213914	APLP2;GATA6
Epithelial Cell Morphogenesis	1/12	0.03367789522880521	0.12117098386446411	0	0	32.357142857142854	109.72027527854156	MET
Positive Regulation Of Insulin Receptor Signaling Pathway	1/12	0.03367789522880521	0.12117098386446411	0	0	32.357142857142854	109.72027527854156	SORBS1
Negative Regulation Of Hippo Signaling	1/12	0.03367789522880521	0.12117098386446411	0	0	32.357142857142854	109.72027527854156	WWC2
Fatty Acid Transmembrane Transport	1/12	0.03367789522880521	0.12117098386446411	0	0	32.357142857142854	109.72027527854156	ABCD3
Nucleotide Metabolic Process	1/12	0.03367789522880521	0.12117098386446411	0	0	32.357142857142854	109.72027527854156	ME1
Cell Projection Assembly	1/12	0.03367789522880521	0.12117098386446411	0	0	32.357142857142854	109.72027527854156	NCKAP1
Phosphate Ion Homeostasis	1/12	0.03367789522880521	0.12117098386446411	0	0	32.357142857142854	109.72027527854156	SLC34A2
Sodium Ion Export Across Plasma Membrane	1/12	0.03367789522880521	0.12117098386446411	0	0	32.357142857142854	109.72027527854156	SLC4A4
Positive Regulation Of Glycogen Biosynthetic Process	1/13	0.03643355833893966	0.1228532546887917	0	0	29.65922619047619	98.23921673902151	SORBS1
GTP Metabolic Process	1/13	0.03643355833893966	0.1228532546887917	0	0	29.65922619047619	98.23921673902151	LRRK2
Regulation Of Fatty Acid Beta-Oxidation	1/13	0.03643355833893966	0.1228532546887917	0	0	29.65922619047619	98.23921673902151	MFSD2A
Negative Regulation Of Neuroinflammatory Response	1/13	0.03643355833893966	0.1228532546887917	0	0	29.65922619047619	98.23921673902151	LDLR
Regulation Of Humoral Immune Response	1/13	0.03643355833893966	0.1228532546887917	0	0	29.65922619047619	98.23921673902151	GATA6
Negative Regulation Of Secretion	1/13	0.03643355833893966	0.1228532546887917	0	0	29.65922619047619	98.23921673902151	ERBB3
Intracellular Potassium Ion Homeostasis	1/13	0.03643355833893966	0.1228532546887917	0	0	29.65922619047619	98.23921673902151	SLC12A2
Cardiocyte Differentiation	1/13	0.03643355833893966	0.1228532546887917	0	0	29.65922619047619	98.23921673902151	GATA6
Response To Chemokine	1/13	0.03643355833893966	0.1228532546887917	0	0	29.65922619047619	98.23921673902151	SLC12A2
Cranial Nerve Development	1/13	0.03643355833893966	0.1228532546887917	0	0	29.65922619047619	98.23921673902151	ERBB3
Positive Regulation Of Cellular Response To Insulin Stimulus	1/13	0.03643355833893966	0.1228532546887917	0	0	29.65922619047619	98.23921673902151	SORBS1
Negative Regulation Of Cell Activation	1/13	0.03643355833893966	0.1228532546887917	0	0	29.65922619047619	98.23921673902151	LDLR
Regulation Of Cell Projection Organization	1/13	0.03643355833893966	0.1228532546887917	0	0	29.65922619047619	98.23921673902151	MFSD2A
Cell-Matrix Adhesion	2/109	0.038676727705554484	0.12545269576209991	0	0	6.741206457094307	21.925890025333388	PTPRK;SORBS1
Cellular Response To Salt	2/109	0.038676727705554484	0.12545269576209991	0	0	6.741206457094307	21.925890025333388	SLC12A2;CDH1
Positive Regulation Of Glycogen Metabolic Process	1/14	0.03918150096867877	0.12545269576209991	0	0	27.376373626373628	88.68714644738452	SORBS1
Stress Fiber Assembly	1/14	0.03918150096867877	0.12545269576209991	0	0	27.376373626373628	88.68714644738452	SORBS1
Regulation Of Endothelial Cell Chemotaxis	1/14	0.03918150096867877	0.12545269576209991	0	0	27.376373626373628	88.68714644738452	MET
Regulation Of Microglial Cell Activation	1/14	0.03918150096867877	0.12545269576209991	0	0	27.376373626373628	88.68714644738452	LDLR
Regulation Of Neuron Projection Arborization	1/14	0.03918150096867877	0.12545269576209991	0	0	27.376373626373628	88.68714644738452	MFSD2A
Pancreas Development	1/14	0.03918150096867877	0.12545269576209991	0	0	27.376373626373628	88.68714644738452	MET
Photoreceptor Cell Development	1/14	0.03918150096867877	0.12545269576209991	0	0	27.376373626373628	88.68714644738452	MFSD2A
Contractile Actin Filament Bundle Assembly	1/14	0.03918150096867877	0.12545269576209991	0	0	27.376373626373628	88.68714644738452	SORBS1
Positive Regulation Of Endothelial Cell Chemotaxis	1/14	0.03918150096867877	0.12545269576209991	0	0	27.376373626373628	88.68714644738452	MET
Negative Regulation Of Endoplasmic Reticulum Stress-Induced Intrinsic Apoptotic Signaling Pathway	1/15	0.04192174431785375	0.13005056681716406	0	0	25.419642857142858	80.62985215473387	LRRK2
Negative Regulation Of Macrophage Activation	1/15	0.04192174431785375	0.13005056681716406	0	0	25.419642857142858	80.62985215473387	LDLR
Negative Regulation Of Protein Processing	1/15	0.04192174431785375	0.13005056681716406	0	0	25.419642857142858	80.62985215473387	LRRK2
Regulation Of Multicellular Organism Growth	1/15	0.04192174431785375	0.13005056681716406	0	0	25.419642857142858	80.62985215473387	MFSD2A
Intracellular Sterol Transport	1/15	0.04192174431785375	0.13005056681716406	0	0	25.419642857142858	80.62985215473387	NPC2
Protein Localization To Cell-Cell Junction	1/15	0.04192174431785375	0.13005056681716406	0	0	25.419642857142858	80.62985215473387	CGNL1
Regulation Of Amyloid Fibril Formation	1/15	0.04192174431785375	0.13005056681716406	0	0	25.419642857142858	80.62985215473387	LDLR
Cellular Response To Oxidative Stress	2/117	0.04395492241926087	0.1331996070761109	0	0	6.269723320158103	19.590318931240486	LRRK2;PTPRK
Extrinsic Apoptotic Signaling Pathway In Absence Of Ligand	1/16	0.04465430953554434	0.1331996070761109	0	0	23.723809523809525	73.75268481225066	ERBB3
Regulation Of Fatty Acid Oxidation	1/16	0.04465430953554434	0.1331996070761109	0	0	23.723809523809525	73.75268481225066	APLP2
Positive Regulation Of Stem Cell Proliferation	1/16	0.04465430953554434	0.1331996070761109	0	0	23.723809523809525	73.75268481225066	EPCAM
Regulation Of Protein Kinase A Signaling	1/16	0.04465430953554434	0.1331996070761109	0	0	23.723809523809525	73.75268481225066	LRRK2
Protein Localization To Endoplasmic Reticulum	1/16	0.04465430953554434	0.1331996070761109	0	0	23.723809523809525	73.75268481225066	LRRK2
Protein Localization To Mitochondrion	1/16	0.04465430953554434	0.1331996070761109	0	0	23.723809523809525	73.75268481225066	LRRK2
Regulation Of Secretion	1/16	0.04465430953554434	0.1331996070761109	0	0	23.723809523809525	73.75268481225066	ERBB3
Regulation Of Stem Cell Proliferation	1/16	0.04465430953554434	0.1331996070761109	0	0	23.723809523809525	73.75268481225066	EPCAM
Central Nervous System Development	3/283	0.04688281091035263	0.13444267086449202	0	0	3.901388888888889	11.938656430383004	NCKAP1;APLP2;MFSD2A
Transmembrane Receptor Protein Tyrosine Kinase Signaling Pathway	3/284	0.04729026145691814	0.13444267086449202	0	0	3.8873072360616843	11.86192713895408	ERBB3;SORBS1;MET
Transepithelial Transport	1/17	0.04737921772165504	0.13444267086449202	0	0	22.239955357142858	67.82233604485108	SLC12A2
Rac Protein Signal Transduction	1/17	0.04737921772165504	0.13444267086449202	0	0	22.239955357142858	67.82233604485108	NCKAP1
T Cell Migration	1/17	0.04737921772165504	0.13444267086449202	0	0	22.239955357142858	67.82233604485108	SLC12A2
Nicotinamide Nucleotide Metabolic Process	1/17	0.04737921772165504	0.13444267086449202	0	0	22.239955357142858	67.82233604485108	ME1
Regulation Of Receptor Recycling	1/17	0.04737921772165504	0.13444267086449202	0	0	22.239955357142858	67.82233604485108	LDLR
Peroxisomal Membrane Transport	1/17	0.04737921772165504	0.13444267086449202	0	0	22.239955357142858	67.82233604485108	ABCD3
Positive Chemotaxis	1/17	0.04737921772165504	0.13444267086449202	0	0	22.239955357142858	67.82233604485108	MET
Positive Regulation Of Cartilage Development	1/17	0.04737921772165504	0.13444267086449202	0	0	22.239955357142858	67.82233604485108	BMP1
Negative Regulation Of Rho Protein Signal Transduction	1/17	0.04737921772165504	0.13444267086449202	0	0	22.239955357142858	67.82233604485108	MET
Receptor-Mediated Endocytosis	2/122	0.047382373972299476	0.13444267086449202	0	0	6.006969696969697	18.318283984963788	LRP2;LDLR
Modulation Of Chemical Synaptic Transmission	2/123	0.04807935577179831	0.13586797703933287	0	0	5.95702479338843	18.07898877043663	SLC12A2;LRRK2
Negative Regulation Of Apoptotic Process	4/482	0.04837842828872311	0.13600992881810417	0	0	3.073340175258546	9.30822926467399	KRT18;ERBB3;GATA6;LRP2
Enzyme-Linked Receptor Protein Signaling Pathway	2/124	0.04878010619237261	0.13600992881810417	0	0	5.907898658718331	17.844410351616716	ERBB3;MET
Positive Regulation Of Glycolytic Process	1/18	0.05009648993282979	0.13600992881810417	0	0	20.930672268907564	62.66233736405012	SLC4A4
Excitatory Postsynaptic Potential	1/18	0.05009648993282979	0.13600992881810417	0	0	20.930672268907564	62.66233736405012	LRRK2
Negative Regulation Of Lipid Catabolic Process	1/18	0.05009648993282979	0.13600992881810417	0	0	20.930672268907564	62.66233736405012	MFSD2A
Intracellular Sodium Ion Homeostasis	1/18	0.05009648993282979	0.13600992881810417	0	0	20.930672268907564	62.66233736405012	SLC12A2
Regulation Of Synaptic Vesicle Exocytosis	1/18	0.05009648993282979	0.13600992881810417	0	0	20.930672268907564	62.66233736405012	LRRK2
Myoblast Fusion	1/18	0.05009648993282979	0.13600992881810417	0	0	20.930672268907564	62.66233736405012	DOCK1
Regulation Of Cell-Cell Adhesion Mediated By Cadherin	1/18	0.05009648993282979	0.13600992881810417	0	0	20.930672268907564	62.66233736405012	EPCAM
Cellular Response To Starvation	2/126	0.050192807824916225	0.13600992881810417	0	0	5.812023460410558	17.388897284429735	LRRK2;MFSD2A
Regulation Of Response To External Stimulus	2/127	0.050904706810207666	0.13600992881810417	0	0	5.7652363636363635	17.16772019785835	APLP2;GATA6
Protein Homooligomerization	2/129	0.05233947135244339	0.13600992881810417	0	0	5.673872584108804	16.737949554496815	APLP2;ME1
Regulation Of Intracellular Signal Transduction	3/297	0.05274682582676432	0.13600992881810417	0	0	3.712962962962963	10.924471524231581	LRRK2;WWC2;PIP5K1B
Negative Regulation Of Fatty Acid Metabolic Process	1/19	0.05280614714857625	0.13600992881810417	0	0	19.76686507936508	58.13687386922473	APLP2
Establishment Of Skin Barrier	1/19	0.05280614714857625	0.13600992881810417	0	0	19.76686507936508	58.13687386922473	MET
Superoxide Anion Generation	1/19	0.05280614714857625	0.13600992881810417	0	0	19.76686507936508	58.13687386922473	SH3PXD2A
NADP Metabolic Process	1/19	0.05280614714857625	0.13600992881810417	0	0	19.76686507936508	58.13687386922473	ME1
Neuron Apoptotic Process	1/19	0.05280614714857625	0.13600992881810417	0	0	19.76686507936508	58.13687386922473	ERBB3
Bicarbonate Transport	1/19	0.05280614714857625	0.13600992881810417	0	0	19.76686507936508	58.13687386922473	SLC4A4
Nucleotide Biosynthetic Process	1/19	0.05280614714857625	0.13600992881810417	0	0	19.76686507936508	58.13687386922473	ME1
Phosphate Ion Transport	1/19	0.05280614714857625	0.13600992881810417	0	0	19.76686507936508	58.13687386922473	SLC34A2
Phosphatidylcholine Biosynthetic Process	1/19	0.05280614714857625	0.13600992881810417	0	0	19.76686507936508	58.13687386922473	MFSD2A
Cellular Response To Catecholamine Stimulus	1/19	0.05280614714857625	0.13600992881810417	0	0	19.76686507936508	58.13687386922473	LRRK2
Cortical Actin Cytoskeleton Organization	1/19	0.05280614714857625	0.13600992881810417	0	0	19.76686507936508	58.13687386922473	NCKAP1
Transmembrane Receptor Protein Serine/Threonine Kinase Signaling Pathway	2/130	0.05306228535765309	0.136167188160448	0	0	5.629261363636363	16.529137432097542	APLP2;PTPRK
Negative Regulation Of Cell Motility	2/133	0.05525214734628765	0.13739266243208512	0	0	5.499514226231783	15.925757676357827	CDH1;PTPRK
Gamma-Aminobutyric Acid Signaling Pathway	1/20	0.055508210323564476	0.13739266243208512	0	0	18.725563909774436	54.1398060702703	SLC12A2
Negative Regulation Of Small GTPase Mediated Signal Transduction	1/20	0.055508210323564476	0.13739266243208512	0	0	18.725563909774436	54.1398060702703	CGNL1
Regulation Of Membrane Depolarization	1/20	0.055508210323564476	0.13739266243208512	0	0	18.725563909774436	54.1398060702703	LRRK2
Long-Term Memory	1/20	0.055508210323564476	0.13739266243208512	0	0	18.725563909774436	54.1398060702703	LDLR
Cell Projection Organization	1/20	0.055508210323564476	0.13739266243208512	0	0	18.725563909774436	54.1398060702703	NCKAP1
Peripheral Nervous System Development	1/20	0.055508210323564476	0.13739266243208512	0	0	18.725563909774436	54.1398060702703	ERBB3
Phosphatidylglycerol Metabolic Process	1/20	0.055508210323564476	0.13739266243208512	0	0	18.725563909774436	54.1398060702703	LPCAT1
Endothelial Cell Development	1/20	0.055508210323564476	0.13739266243208512	0	0	18.725563909774436	54.1398060702703	MET
Negative Regulation Of Cytokine Production Involved In Inflammatory Response	1/20	0.055508210323564476	0.13739266243208512	0	0	18.725563909774436	54.1398060702703	APLP2
Negative Regulation Of GTPase Activity	1/21	0.05820270034529137	0.14304748183455415	0	0	17.788392857142856	50.58705012596907	LRRK2
Sodium Ion Import Across Plasma Membrane	1/21	0.05820270034529137	0.14304748183455415	0	0	17.788392857142856	50.58705012596907	SLC12A2
Negative Regulation Of Macroautophagy	1/22	0.060889638035462136	0.1455512580436732	0	0	16.94047619047619	47.41117969569272	LRRK2
NAD Metabolic Process	1/22	0.060889638035462136	0.1455512580436732	0	0	16.94047619047619	47.41117969569272	ME1
Regulation Of Neural Precursor Cell Proliferation	1/22	0.060889638035462136	0.1455512580436732	0	0	16.94047619047619	47.41117969569272	LRRK2
Cellular Response To Low-Density Lipoprotein Particle Stimulus	1/22	0.060889638035462136	0.1455512580436732	0	0	16.94047619047619	47.41117969569272	LDLR
Modulation By Host Of Viral Process	1/22	0.060889638035462136	0.1455512580436732	0	0	16.94047619047619	47.41117969569272	FASN
Negative Regulation Of G Protein-Coupled Receptor Signaling Pathway	1/22	0.060889638035462136	0.1455512580436732	0	0	16.94047619047619	47.41117969569272	MET
Positive Regulation Of Cholesterol Efflux	1/22	0.060889638035462136	0.1455512580436732	0	0	16.94047619047619	47.41117969569272	ABCA3
Negative Regulation Of Cell Communication	1/22	0.060889638035462136	0.1455512580436732	0	0	16.94047619047619	47.41117969569272	ERBB3
Positive Regulation Of Transferase Activity	2/143	0.06277611187818062	0.14790397609694866	0	0	5.106898774983882	14.136818431588363	ERBB3;MET
Positive Regulation Of Lamellipodium Assembly	1/23	0.06356904416774298	0.14790397609694866	0	0	16.169642857142858	44.55753118287091	NCKAP1
Negative Regulation Of Oxidative Stress-Induced Cell Death	1/23	0.06356904416774298	0.14790397609694866	0	0	16.169642857142858	44.55753118287091	LRRK2
Bile Acid And Bile Salt Transport	1/23	0.06356904416774298	0.14790397609694866	0	0	16.169642857142858	44.55753118287091	ABCD3
Potassium Ion Homeostasis	1/23	0.06356904416774298	0.14790397609694866	0	0	16.169642857142858	44.55753118287091	SLC12A2
Protein Localization To Cell Junction	1/23	0.06356904416774298	0.14790397609694866	0	0	16.169642857142858	44.55753118287091	CGNL1
Regulation Of Toll-Like Receptor 4 Signaling Pathway	1/23	0.06356904416774298	0.14790397609694866	0	0	16.169642857142858	44.55753118287091	APLP2
Cholesterol Efflux	1/23	0.06356904416774298	0.14790397609694866	0	0	16.169642857142858	44.55753118287091	NPC2
Positive Regulation Of Protein Kinase Activity	2/145	0.06432085507081615	0.14798747866744477	0	0	5.034965034965035	13.81529635899027	ERBB3;LRRK2
Positive Regulation Of Cellular Catabolic Process	2/146	0.06509806272527151	0.14798747866744477	0	0	4.999747474747474	13.658612579514113	LRRK2;SLC4A4
Fat-Soluble Vitamin Metabolic Process	1/24	0.06624093948786851	0.14798747866744477	0	0	15.46583850931677	41.981347198326795	LRP2
Regulation Of Endoplasmic Reticulum Stress-Induced Intrinsic Apoptotic Signaling Pathway	1/24	0.06624093948786851	0.14798747866744477	0	0	15.46583850931677	41.981347198326795	LRRK2
Positive Regulation Of Lipid Metabolic Process	1/24	0.06624093948786851	0.14798747866744477	0	0	15.46583850931677	41.981347198326795	SORBS1
Neuromuscular Junction Development	1/24	0.06624093948786851	0.14798747866744477	0	0	15.46583850931677	41.981347198326795	LRRK2
Regulation Of Neuroblast Proliferation	1/24	0.06624093948786851	0.14798747866744477	0	0	15.46583850931677	41.981347198326795	LRRK2
Lipid Translocation	1/24	0.06624093948786851	0.14798747866744477	0	0	15.46583850931677	41.981347198326795	ATP11A
Peroxisome Organization	1/24	0.06624093948786851	0.14798747866744477	0	0	15.46583850931677	41.981347198326795	ABCD3
Positive Regulation Of Glucose Import	1/25	0.0689053446517472	0.14798747866744477	0	0	14.820684523809524	39.64565023244249	SORBS1
Negative Regulation Of Intracellular Protein Transport	1/25	0.0689053446517472	0.14798747866744477	0	0	14.820684523809524	39.64565023244249	LRRK2
Regulation Of Glycogen Biosynthetic Process	1/25	0.0689053446517472	0.14798747866744477	0	0	14.820684523809524	39.64565023244249	SORBS1
Regulation Of Hippo Signaling	1/25	0.0689053446517472	0.14798747866744477	0	0	14.820684523809524	39.64565023244249	WWC2
Regulation Of Keratinocyte Proliferation	1/25	0.0689053446517472	0.14798747866744477	0	0	14.820684523809524	39.64565023244249	PTPRK
Negative Regulation Of Response To Endoplasmic Reticulum Stress	1/25	0.0689053446517472	0.14798747866744477	0	0	14.820684523809524	39.64565023244249	LRRK2
Regulation Of Lysosomal Lumen pH	1/25	0.0689053446517472	0.14798747866744477	0	0	14.820684523809524	39.64565023244249	LRRK2
Positive Regulation Of Striated Muscle Cell Differentiation	1/25	0.0689053446517472	0.14798747866744477	0	0	14.820684523809524	39.64565023244249	ATP11A
Bile Acid Biosynthetic Process	1/25	0.0689053446517472	0.14798747866744477	0	0	14.820684523809524	39.64565023244249	ABCD3
Regulation Of Postsynapse Organization	1/25	0.0689053446517472	0.14798747866744477	0	0	14.820684523809524	39.64565023244249	LRRK2
Cardiac Conduction System Development	1/25	0.0689053446517472	0.14798747866744477	0	0	14.820684523809524	39.64565023244249	GATA6
Regulation Of Protein Processing	1/25	0.0689053446517472	0.14798747866744477	0	0	14.820684523809524	39.64565023244249	LRRK2
Chemical Synaptic Transmission, Postsynaptic	1/25	0.0689053446517472	0.14798747866744477	0	0	14.820684523809524	39.64565023244249	LRRK2
Myotube Differentiation	1/25	0.0689053446517472	0.14798747866744477	0	0	14.820684523809524	39.64565023244249	DOCK1
Regulation Of Actin Cytoskeleton Reorganization	1/25	0.0689053446517472	0.14798747866744477	0	0	14.820684523809524	39.64565023244249	BAIAP2L1
Sodium Ion Homeostasis	1/25	0.0689053446517472	0.14798747866744477	0	0	14.820684523809524	39.64565023244249	SLC12A2
Positive Regulation Of Microtubule Polymerization Or Depolymerization	1/26	0.07156228025850431	0.1518251417034529	0	0	14.227142857142857	37.51963840746828	MET
Protein Localization To Cell Surface	1/26	0.07156228025850431	0.1518251417034529	0	0	14.227142857142857	37.51963840746828	PTPRK
Cell-Cell Adhesion Mediated By Cadherin	1/26	0.07156228025850431	0.1518251417034529	0	0	14.227142857142857	37.51963840746828	CDH1
Plasma Membrane Invagination	1/26	0.07156228025850431	0.1518251417034529	0	0	14.227142857142857	37.51963840746828	DOCK1
Cellular Response To Growth Factor Stimulus	2/155	0.07223375048387704	0.152785326781049	0	0	4.7035056446821155	12.36009735614786	APLP2;LRP2
Regulation Of Mitochondrial Fission	1/27	0.07421176689431265	0.15462630833501562	0	0	13.679258241758241	35.577460203094	LRRK2
Phospholipid Biosynthetic Process	1/27	0.07421176689431265	0.15462630833501562	0	0	13.679258241758241	35.577460203094	LPCAT1
Cortical Cytoskeleton Organization	1/27	0.07421176689431265	0.15462630833501562	0	0	13.679258241758241	35.577460203094	NCKAP1
Dorsal/Ventral Pattern Formation	1/27	0.07421176689431265	0.15462630833501562	0	0	13.679258241758241	35.577460203094	BMP1
Negative Regulation Of Cellular Response To Insulin Stimulus	1/27	0.07421176689431265	0.15462630833501562	0	0	13.679258241758241	35.577460203094	APLP2
Golgi To Plasma Membrane Protein Transport	1/28	0.07685382504627862	0.15777638200677196	0	0	13.171957671957673	33.79726808456913	KRT18
Regulation Of Lipid Biosynthetic Process	1/28	0.07685382504627862	0.15777638200677196	0	0	13.171957671957673	33.79726808456913	SORBS1
Positive Regulation Of Protein Import Into Nucleus	1/28	0.07685382504627862	0.15777638200677196	0	0	13.171957671957673	33.79726808456913	CDH1
Negative Regulation Of Wound Healing	1/28	0.07685382504627862	0.15777638200677196	0	0	13.171957671957673	33.79726808456913	SLC12A2
Diterpenoid Metabolic Process	1/28	0.07685382504627862	0.15777638200677196	0	0	13.171957671957673	33.79726808456913	LRP2
Regulation Of Macromolecule Metabolic Process	2/162	0.07795161277818502	0.15897695035375184	0	0	4.496136363636364	11.472642758652936	CDH1;LDLR
Nitrogen Compound Transport	2/163	0.07877992673441817	0.15897695035375184	0	0	4.46798418972332	11.353581450395929	SLC12A2;LRP2
Negative Regulation Of Cell Migration	2/163	0.07877992673441817	0.15897695035375184	0	0	4.46798418972332	11.353581450395929	CDH1;PTPRK
Regulation Of Developmental Growth	1/29	0.07948847517687592	0.15897695035375184	0	0	12.700892857142858	32.1604799159938	MFSD2A
JNK Cascade	1/29	0.07948847517687592	0.15897695035375184	0	0	12.700892857142858	32.1604799159938	LRRK2
Positive Regulation Of Microtubule Polymerization	1/29	0.07948847517687592	0.15897695035375184	0	0	12.700892857142858	32.1604799159938	MET
Positive Regulation Of Neural Precursor Cell Proliferation	1/29	0.07948847517687592	0.15897695035375184	0	0	12.700892857142858	32.1604799159938	LRP2
Organic Cyclic Compound Biosynthetic Process	1/29	0.07948847517687592	0.15897695035375184	0	0	12.700892857142858	32.1604799159938	FDFT1
Phosphatidic Acid Biosynthetic Process	1/29	0.07948847517687592	0.15897695035375184	0	0	12.700892857142858	32.1604799159938	LPCAT1
Regulation Of Dendritic Spine Morphogenesis	1/30	0.08211573765387477	0.1614557320631115	0	0	12.26231527093596	30.65119706904604	LRRK2
Artery Morphogenesis	1/30	0.08211573765387477	0.1614557320631115	0	0	12.26231527093596	30.65119706904604	LRP2
Phagocytosis, Engulfment	1/30	0.08211573765387477	0.1614557320631115	0	0	12.26231527093596	30.65119706904604	DOCK1
Regulation Of Arp2/3 Complex-Mediated Actin Nucleation	1/30	0.08211573765387477	0.1614557320631115	0	0	12.26231527093596	30.65119706904604	NCKAP1
Positive Regulation Of Cell Communication	1/30	0.08211573765387477	0.1614557320631115	0	0	12.26231527093596	30.65119706904604	GATA6
Regulation Of Calcium-Mediated Signaling	1/30	0.08211573765387477	0.1614557320631115	0	0	12.26231527093596	30.65119706904604	LRRK2
Negative Regulation Of Developmental Growth	1/31	0.08473563284794243	0.1620423882955173	0	0	11.852976190476191	29.2557418815663	WWC2
Positive Regulation Of Glucose Transmembrane Transport	1/31	0.08473563284794243	0.1620423882955173	0	0	11.852976190476191	29.2557418815663	SORBS1
Positive Regulation Of Lamellipodium Organization	1/31	0.08473563284794243	0.1620423882955173	0	0	11.852976190476191	29.2557418815663	NCKAP1
Actin Filament Polymerization	1/31	0.08473563284794243	0.1620423882955173	0	0	11.852976190476191	29.2557418815663	COBL
acyl-CoA Metabolic Process	1/31	0.08473563284794243	0.1620423882955173	0	0	11.852976190476191	29.2557418815663	HMGCS1
Bile Acid Metabolic Process	1/31	0.08473563284794243	0.1620423882955173	0	0	11.852976190476191	29.2557418815663	ABCD3
Regulation Of Response To Biotic Stimulus	1/31	0.08473563284794243	0.1620423882955173	0	0	11.852976190476191	29.2557418815663	GATA6
Modulation Of Excitatory Postsynaptic Potential	1/31	0.08473563284794243	0.1620423882955173	0	0	11.852976190476191	29.2557418815663	LRRK2
Positive Regulation Of Cholesterol Transport	1/31	0.08473563284794243	0.1620423882955173	0	0	11.852976190476191	29.2557418815663	ABCA3
Regulation Of Cell Morphogenesis	1/31	0.08473563284794243	0.1620423882955173	0	0	11.852976190476191	29.2557418815663	MFSD2A
Metal Ion Transport	2/171	0.08550548379025678	0.16306783520655527	0	0	4.254760623991393	10.463199966989077	LRP2;SLC4A4
Generation Of Neurons	2/172	0.08635823388471817	0.16389524290093122	0	0	4.22951871657754	10.359153471240155	IRX2;MET
Neuron Differentiation	2/173	0.08721359160289648	0.16389524290093122	0	0	4.204572036150983	10.256612394024215	IRX2;MET
Regulation Of Cholesterol Efflux	1/32	0.08734818103029572	0.16389524290093122	0	0	11.47004608294931	27.962287016698763	ABCA3
Very Long-Chain Fatty Acid Metabolic Process	1/32	0.08734818103029572	0.16389524290093122	0	0	11.47004608294931	27.962287016698763	ABCD3
Phosphatidylinositol 3-Kinase Signaling	1/32	0.08734818103029572	0.16389524290093122	0	0	11.47004608294931	27.962287016698763	ERBB3
Purine Ribonucleoside Triphosphate Metabolic Process	1/32	0.08734818103029572	0.16389524290093122	0	0	11.47004608294931	27.962287016698763	LRRK2
Regulation Of Neuron Projection Development	2/174	0.08807153577405744	0.1643651175382651	0	0	4.179915433403806	10.155547149218187	LRRK2;MFSD2A
Positive Regulation Of Cellular Process	4/594	0.08889257411947453	0.1643651175382651	0	0	2.475599616245603	5.991759777089091	ERBB3;EPCAM;MVD;MFSD2A
Extracellular Matrix Organization	2/176	0.0897950994278279	0.1643651175382651	0	0	4.131452455590386	9.95772948758286	BMP1;SPINT1
Epithelial Tube Morphogenesis	1/33	0.08995340243498176	0.1643651175382651	0	0	11.111049107142858	26.760556148522504	MET
Ventricular Cardiac Muscle Tissue Morphogenesis	1/33	0.08995340243498176	0.1643651175382651	0	0	11.111049107142858	26.760556148522504	LRP2
Actin Filament Bundle Assembly	1/33	0.08995340243498176	0.1643651175382651	0	0	11.111049107142858	26.760556148522504	BAIAP2L1
Actin Filament Bundle Organization	1/33	0.08995340243498176	0.1643651175382651	0	0	11.111049107142858	26.760556148522504	BAIAP2L1
Regulation Of Lamellipodium Assembly	1/33	0.08995340243498176	0.1643651175382651	0	0	11.111049107142858	26.760556148522504	NCKAP1
Positive Regulation Of Small Molecule Metabolic Process	1/33	0.08995340243498176	0.1643651175382651	0	0	11.111049107142858	26.760556148522504	SLC4A4
Phosphatidic Acid Metabolic Process	1/33	0.08995340243498176	0.1643651175382651	0	0	11.111049107142858	26.760556148522504	LPCAT1
Superoxide Metabolic Process	1/34	0.09255131724454436	0.1652194870503631	0	0	10.773809523809524	25.641580554578063	SH3PXD2A
Glial Cell Differentiation	1/34	0.09255131724454436	0.1652194870503631	0	0	10.773809523809524	25.641580554578063	ERBB3
Organophosphate Biosynthetic Process	1/34	0.09255131724454436	0.1652194870503631	0	0	10.773809523809524	25.641580554578063	LPCAT1
Purine Nucleotide Metabolic Process	1/34	0.09255131724454436	0.1652194870503631	0	0	10.773809523809524	25.641580554578063	ME1
Response To Estrogen	1/34	0.09255131724454436	0.1652194870503631	0	0	10.773809523809524	25.641580554578063	SLC34A2
Negative Regulation Of JNK Cascade	1/34	0.09255131724454436	0.1652194870503631	0	0	10.773809523809524	25.641580554578063	MECOM
Positive Regulation Of Carbohydrate Metabolic Process	1/34	0.09255131724454436	0.1652194870503631	0	0	10.773809523809524	25.641580554578063	SLC4A4
Negative Regulation Of Ras Protein Signal Transduction	1/34	0.09255131724454436	0.1652194870503631	0	0	10.773809523809524	25.641580554578063	MET
Semaphorin-Plexin Signaling Pathway	1/34	0.09255131724454436	0.1652194870503631	0	0	10.773809523809524	25.641580554578063	MET
Negative Regulation Of Cell Population Proliferation	3/379	0.09359617931795941	0.16643879201442374	0	0	2.8911052009456264	6.848350880147428	APLP2;GATA6;PTPRK
Adherens Junction Organization	1/35	0.09514194557844566	0.16643879201442374	0	0	10.456407563025211	24.597499845166844	CDH1
Positive Regulation Of Substrate Adhesion-Dependent Cell Spreading	1/35	0.09514194557844566	0.16643879201442374	0	0	10.456407563025211	24.597499845166844	DOCK1
Regulation Of Postsynaptic Membrane Potential	1/35	0.09514194557844566	0.16643879201442374	0	0	10.456407563025211	24.597499845166844	LRRK2
One-Carbon Compound Transport	1/35	0.09514194557844566	0.16643879201442374	0	0	10.456407563025211	24.597499845166844	SLC4A4
Regulation Of Regulated Secretory Pathway	1/35	0.09514194557844566	0.16643879201442374	0	0	10.456407563025211	24.597499845166844	LRRK2
Dendrite Morphogenesis	1/35	0.09514194557844566	0.16643879201442374	0	0	10.456407563025211	24.597499845166844	FARP1
Positive Regulation Of Cell Development	1/35	0.09514194557844566	0.16643879201442374	0	0	10.456407563025211	24.597499845166844	LRP2
Negative Regulation Of Organelle Assembly	1/36	0.0977253074956695	0.17010539808473144	0	0	10.157142857142857	23.62139780665354	LRRK2
Lytic Vacuole Organization	1/36	0.0977253074956695	0.17010539808473144	0	0	10.157142857142857	23.62139780665354	LRRK2
Positive Regulation Of Immune Effector Process	1/37	0.10030142301459057	0.17286516855354128	0	0	9.874503968253968	22.7071663783518	APLP2
Negative Regulation Of Stress-Activated MAPK Cascade	1/37	0.10030142301459057	0.17286516855354128	0	0	9.874503968253968	22.7071663783518	MECOM
Positive Regulation Of Signaling	1/37	0.10030142301459057	0.17286516855354128	0	0	9.874503968253968	22.7071663783518	GATA6
Muscle Cell Differentiation	1/37	0.10030142301459057	0.17286516855354128	0	0	9.874503968253968	22.7071663783518	GATA6
Establishment Of Protein Localization To Plasma Membrane	1/38	0.10287031211144279	0.17385829988810428	0	0	9.607142857142858	21.849392323495767	KRT18
Fatty Acid Transport	1/38	0.10287031211144279	0.17385829988810428	0	0	9.607142857142858	21.849392323495767	MFSD2A
Regulation Of Intracellular Transport	1/38	0.10287031211144279	0.17385829988810428	0	0	9.607142857142858	21.849392323495767	LRRK2
Positive Regulation Of Protein Tyrosine Kinase Activity	1/38	0.10287031211144279	0.17385829988810428	0	0	9.607142857142858	21.849392323495767	ERBB3
Import Into Cell	1/38	0.10287031211144279	0.17385829988810428	0	0	9.607142857142858	21.849392323495767	LRP2
Regulation Of Neurotransmitter Secretion	1/38	0.10287031211144279	0.17385829988810428	0	0	9.607142857142858	21.849392323495767	LRRK2
Calcium-Dependent Cell-Cell Adhesion Via Plasma Membrane Cell Adhesion Molecules	1/38	0.10287031211144279	0.17385829988810428	0	0	9.607142857142858	21.849392323495767	CDH1
Regulation Of Protein Import Into Nucleus	1/38	0.10287031211144279	0.17385829988810428	0	0	9.607142857142858	21.849392323495767	CDH1
Neuron Projection Development	2/192	0.10393327270584457	0.17521793401248664	0	0	3.7804784688995214	8.559026671222892	NCKAP1;LRRK2
Heterochromatin Organization	1/39	0.10543199467800056	0.17521793401248664	0	0	9.353853383458647	21.043262318905214	MECOM
Vitamin Transport	1/39	0.10543199467800056	0.17521793401248664	0	0	9.353853383458647	21.043262318905214	LRP2
Negative Regulation Of Transport	1/39	0.10543199467800056	0.17521793401248664	0	0	9.353853383458647	21.043262318905214	ERBB3
Regulation Of Mitochondrial Membrane Potential	1/39	0.10543199467800056	0.17521793401248664	0	0	9.353853383458647	21.043262318905214	LRRK2
Regulation Of Protein Targeting To Mitochondrion	1/39	0.10543199467800056	0.17521793401248664	0	0	9.353853383458647	21.043262318905214	LRRK2
Regulation Of Protein Tyrosine Kinase Activity	1/39	0.10543199467800056	0.17521793401248664	0	0	9.353853383458647	21.043262318905214	ERBB3
Regulation Of Programmed Cell Death	2/195	0.10664938436043399	0.17682011943843925	0	0	3.7211493170042393	8.3287084277787	MECOM;LRRK2
Regulation Of Glycolytic Process	1/40	0.10798649057416929	0.17735193040181213	0	0	9.113553113553113	20.28448306824903	SLC4A4
Regulation Of Microtubule Polymerization	1/40	0.10798649057416929	0.17735193040181213	0	0	9.113553113553113	20.28448306824903	MET
Retinoid Metabolic Process	1/40	0.10798649057416929	0.17735193040181213	0	0	9.113553113553113	20.28448306824903	LRP2
Regulation Of Autophagosome Assembly	1/40	0.10798649057416929	0.17735193040181213	0	0	9.113553113553113	20.28448306824903	LRRK2
Cellular Response To Oxygen-Containing Compound	3/406	0.1092484136121086	0.1790032692517648	0	0	2.6936862420733387	5.964174120790895	SLC12A2;CDH1;PTPRK
Stem Cell Differentiation	1/41	0.11053381959776112	0.18026309831597492	0	0	8.885267857142857	19.569213763204104	EPCAM
Negative Regulation Of Proteolysis	1/41	0.11053381959776112	0.18026309831597492	0	0	8.885267857142857	19.569213763204104	LRRK2
Stress-Activated MAPK Cascade	1/42	0.11307400148329089	0.1818563433993941	0	0	8.668118466898955	18.894008724177375	LRRK2
Potassium Ion Import Across Plasma Membrane	1/42	0.11307400148329089	0.1818563433993941	0	0	8.668118466898955	18.894008724177375	SLC12A2
Branching Morphogenesis Of An Epithelial Tube	1/42	0.11307400148329089	0.1818563433993941	0	0	8.668118466898955	18.894008724177375	MET
Modulation By Host Of Symbiont Process	1/42	0.11307400148329089	0.1818563433993941	0	0	8.668118466898955	18.894008724177375	FASN
Monoatomic Cation Transport	1/42	0.11307400148329089	0.1818563433993941	0	0	8.668118466898955	18.894008724177375	LRP2
Collagen Fibril Organization	1/42	0.11307400148329089	0.1818563433993941	0	0	8.668118466898955	18.894008724177375	BMP1
Regulation Of Primary Metabolic Process	1/43	0.11560705596625415	0.1842322490055831	0	0	8.461309523809524	18.255768480581505	LDLR
Lysosome Organization	1/43	0.11560705596625415	0.1842322490055831	0	0	8.461309523809524	18.255768480581505	LRRK2
Negative Regulation Of BMP Signaling Pathway	1/43	0.11560705596625415	0.1842322490055831	0	0	8.461309523809524	18.255768480581505	LRP2
Regulation Of Cell-Cell Adhesion	1/43	0.11560705596625415	0.1842322490055831	0	0	8.461309523809524	18.255768480581505	CDH1
Positive Regulation Of Nucleocytoplasmic Transport	1/44	0.1181330026400715	0.18571359424047276	0	0	8.264119601328904	17.65169790285885	CDH1
Regulation Of Insulin Receptor Signaling Pathway	1/44	0.1181330026400715	0.18571359424047276	0	0	8.264119601328904	17.65169790285885	SORBS1
Lymphocyte Chemotaxis	1/44	0.1181330026400715	0.18571359424047276	0	0	8.264119601328904	17.65169790285885	SLC12A2
Regulation Of Transport	1/44	0.1181330026400715	0.18571359424047276	0	0	8.264119601328904	17.65169790285885	LRRK2
Positive Regulation Of Biosynthetic Process	1/44	0.1181330026400715	0.18571359424047276	0	0	8.264119601328904	17.65169790285885	SORBS1
Positive Regulation Of Chemotaxis	1/44	0.1181330026400715	0.18571359424047276	0	0	8.264119601328904	17.65169790285885	MET
Regulation Of Cellular Metabolic Process	1/45	0.1206518611086601	0.18882286783373262	0	0	8.075892857142858	17.079270200789104	NPC2
Organic Hydroxy Compound Transport	1/45	0.1206518611086601	0.18882286783373262	0	0	8.075892857142858	17.079270200789104	ABCD3
Regulation Of Cytokine Production Involved In Inflammatory Response	1/46	0.12316365091495214	0.19232265847569707	0	0	7.896031746031746	16.536195888856938	APLP2
Negative Regulation Of Hydrolase Activity	1/47	0.1256683915289925	0.19449343079209927	0	0	7.723990683229814	16.020395924148556	LRRK2
Golgi To Plasma Membrane Transport	1/47	0.1256683915289925	0.19449343079209927	0	0	7.723990683229814	16.020395924148556	KRT18
Insulin Receptor Signaling Pathway	1/47	0.1256683915289925	0.19449343079209927	0	0	7.723990683229814	16.020395924148556	SORBS1
Cognition	1/47	0.1256683915289925	0.19449343079209927	0	0	7.723990683229814	16.020395924148556	MFSD2A
Regulation Of Cell Migration	3/434	0.1264817661741831	0.19531918758756595	0	0	2.51508120649652	5.200325569321209	CDH1;APLP2;PTPRK
Chloride Transmembrane Transport	1/48	0.12816610239534657	0.19704832482808787	0	0	7.5592705167173255	15.529978380002284	SLC12A2
Myelination	1/48	0.12816610239534657	0.19704832482808787	0	0	7.5592705167173255	15.529978380002284	MAL2
Fatty Acid Beta-Oxidation	1/49	0.1306568028722364	0.1991232497921856	0	0	7.401413690476191	15.06321813640217	ABCD3
Positive Regulation Of Nervous System Development	1/49	0.1306568028722364	0.1991232497921856	0	0	7.401413690476191	15.06321813640217	LRP2
Neurogenesis	1/49	0.1306568028722364	0.1991232497921856	0	0	7.401413690476191	15.06321813640217	ERBB3
Regulation Of Cell Communication	1/49	0.1306568028722364	0.1991232497921856	0	0	7.401413690476191	15.06321813640217	LURAP1L
Regulation Of Epithelial Cell Migration	1/50	0.13314051228520932	0.20071723018374968	0	0	7.25	14.618539131965724	DOCK1
Regulation Of Mitochondrion Organization	1/50	0.13314051228520932	0.20071723018374968	0	0	7.25	14.618539131965724	LRRK2
Pyruvate Metabolic Process	1/50	0.13314051228520932	0.20071723018374968	0	0	7.25	14.618539131965724	ME1
Positive Regulation Of Cell Death	1/50	0.13314051228520932	0.20071723018374968	0	0	7.25	14.618539131965724	LRRK2
Dicarboxylic Acid Metabolic Process	1/50	0.13314051228520932	0.20071723018374968	0	0	7.25	14.618539131965724	ME1
Positive Regulation Of Protein Localization To Cell Periphery	1/51	0.13561724993503824	0.20313485076106585	0	0	7.104642857142857	14.19449881866513	SORBS1
Positive Regulation Of Protein Localization To Plasma Membrane	1/51	0.13561724993503824	0.20313485076106585	0	0	7.104642857142857	14.19449881866513	SORBS1
Regulation Of Substrate Adhesion-Dependent Cell Spreading	1/51	0.13561724993503824	0.20313485076106585	0	0	7.104642857142857	14.19449881866513	DOCK1
Regulation Of Cell Growth	2/227	0.13672274773503504	0.20435220111146565	0	0	3.1867474747474747	6.3409905804519635	TMEM97;MFSD2A
Apoptotic Process	2/228	0.13769147716588329	0.20507393705879784	0	0	3.1724859211584877	6.2902140036892895	NCKAP1;ERBB3
Fatty Acid Oxidation	1/52	0.13808703498228508	0.20507393705879784	0	0	6.964985994397759	13.789774512495063	ABCD3
Cardiac Muscle Tissue Development	1/52	0.13808703498228508	0.20507393705879784	0	0	6.964985994397759	13.789774512495063	GATA6
Actin Polymerization Or Depolymerization	1/53	0.14054988666177856	0.207150929739202	0	0	6.830700549450549	13.403151355260778	COBL
Cellular Response To Alcohol	1/53	0.14054988666177856	0.207150929739202	0	0	6.830700549450549	13.403151355260778	CDH1
Negative Regulation Of Intracellular Signal Transduction	2/231	0.14060696593031222	0.207150929739202	0	0	3.1304485907105994	6.141272587224416	WWC2;CGNL1
Negative Regulation Of Nucleic Acid-Templated Transcription	3/456	0.1406726944074237	0.207150929739202	0	0	2.3902379200392447	4.688020011063769	MECOM;GATA6;PTPRK
Regulation Of Apoptotic Process	4/705	0.1410120658011296	0.20721351985092307	0	0	2.0716496648992004	4.058174870528924	KRT18;ERBB3;GATA6;LRP2
Positive Regulation Of DNA-templated Transcription	6/1243	0.14135914507606984	0.2072871497123881	0	0	1.7790670027105426	3.480658303986185	MECOM;CDH1;EPCAM;GATA6;LMO7;MET
Positive Regulation Of Developmental Process	2/233	0.1425582132861117	0.2075219650406115	0	0	3.103030303030303	6.0447180750481	BMP1;COBL
Epidermal Cell Differentiation	1/54	0.1430058240466105	0.2075219650406115	0	0	6.701482479784366	13.033511707426955	GATA6
Regulation Of Lipid Metabolic Process	1/54	0.1430058240466105	0.2075219650406115	0	0	6.701482479784366	13.033511707426955	NPC2
Monoatomic Anion Transmembrane Transport	1/54	0.1430058240466105	0.2075219650406115	0	0	6.701482479784366	13.033511707426955	SLC12A2
Endoplasmic Reticulum Organization	1/54	0.1430058240466105	0.2075219650406115	0	0	6.701482479784366	13.033511707426955	LRRK2
Regulation Of Synaptic Transmission, Glutamatergic	1/55	0.1454548662281174	0.2106379598075227	0	0	6.577050264550264	12.679825739778739	LRRK2
Regulation Of Autophagy	2/241	0.15042114272238047	0.21737879424476514	0	0	2.997945987067326	5.679057952024089	LRRK2;MET
Inorganic Anion Transport	1/58	0.1527608113223866	0.21894670698773278	0	0	6.229949874686716	11.705340092014321	SLC34A2
Regulation Of Neuron Death	1/58	0.1527608113223866	0.21894670698773278	0	0	6.229949874686716	11.705340092014321	LRRK2
Peptidyl-Threonine Phosphorylation	1/58	0.1527608113223866	0.21894670698773278	0	0	6.229949874686716	11.705340092014321	LRRK2
Memory	1/58	0.1527608113223866	0.21894670698773278	0	0	6.229949874686716	11.705340092014321	LDLR
Positive Regulation Of Protein Binding	1/59	0.15518246224498547	0.2210558339734691	0	0	6.122229064039409	11.406653602000434	LRRK2
Cellular Response To Chemokine	1/59	0.15518246224498547	0.2210558339734691	0	0	6.122229064039409	11.406653602000434	SLC12A2
Regulation Of Cell Death	1/59	0.15518246224498547	0.2210558339734691	0	0	6.122229064039409	11.406653602000434	LRRK2
Sterol Metabolic Process	1/60	0.1575973125085249	0.22267798407074976	0	0	6.018159806295399	11.119827020699837	MSMO1
Positive Regulation Of Phagocytosis	1/60	0.1575973125085249	0.22267798407074976	0	0	6.018159806295399	11.119827020699837	APLP2
Homophilic Cell Adhesion Via Plasma Membrane Adhesion Molecules	1/60	0.1575973125085249	0.22267798407074976	0	0	6.018159806295399	11.119827020699837	CDH1
Response To Retinoic Acid	1/60	0.1575973125085249	0.22267798407074976	0	0	6.018159806295399	11.119827020699837	GATA6
Positive Regulation Of Cell Population Proliferation	3/483	0.15879172706819483	0.22391237473454545	0	0	2.252662037037037	4.1452626921071225	ERBB3;EPCAM;MVD
Fatty Acid Catabolic Process	1/61	0.16000538086230584	0.22471580652291648	0	0	5.9175595238095235	10.844210887475771	ABCD3
Negative Regulation Of Intrinsic Apoptotic Signaling Pathway	1/61	0.16000538086230584	0.22471580652291648	0	0	5.9175595238095235	10.844210887475771	LRRK2
Phosphatidylinositol-Mediated Signaling	1/62	0.16240668601845357	0.22763025470056344	0	0	5.820257611241217	10.579201036965058	ERBB3
Inorganic Anion Transmembrane Transport	1/63	0.16480124663398507	0.2291459564751426	0	0	5.726094470046083	10.324234776391508	SLC12A2
Protein Polymerization	1/63	0.16480124663398507	0.2291459564751426	0	0	5.726094470046083	10.324234776391508	COBL
Phosphatidylinositol Metabolic Process	1/63	0.16480124663398507	0.2291459564751426	0	0	5.726094470046083	10.324234776391508	PIP5K1B
Regulation Of Cellular Catabolic Process	1/63	0.16480124663398507	0.2291459564751426	0	0	5.726094470046083	10.324234776391508	LRRK2
Negative Regulation Of DNA-templated Transcription	5/1025	0.16668258653454135	0.23130108429644106	0	0	1.783842383107089	3.196046098469475	IRX2;MECOM;WWC2;GATA6;PTPRK
Negative Regulation Of Cell Death	1/64	0.16718908129167293	0.23154360861426132	0	0	5.634920634920635	10.078787440141133	MECOM
Cellular Component Assembly	2/260	0.16942906201771304	0.23345168755633833	0	0	2.774489076814658	4.925608591751537	NCKAP1;BAIAP2L1
Canonical Wnt Signaling Pathway	1/65	0.16957020858318558	0.23345168755633833	0	0	5.546595982142857	9.842369275743472	LRRK2
Cellular Response To Light Stimulus	1/65	0.16957020858318558	0.23345168755633833	0	0	5.546595982142857	9.842369275743472	PTPRK
Peptidyl-Threonine Modification	1/66	0.17194464698726625	0.23579049822615292	0	0	5.460989010989011	9.614522634588269	LRRK2
Response To Reactive Oxygen Species	1/66	0.17194464698726625	0.23579049822615292	0	0	5.460989010989011	9.614522634588269	PTPRK
Regulation Of Cell Population Proliferation	4/766	0.17391749543307566	0.23802825845546435	0	0	1.8997672460753727	3.3230239599807274	ERBB3;EPCAM;MVD;PTPRK
Extrinsic Apoptotic Signaling Pathway	1/67	0.17431241495867528	0.23810188970871887	0	0	5.377976190476191	9.394819420658047	ERBB3
Positive Regulation Of Signal Transduction	2/266	0.17551691877090422	0.23927892441814677	0	0	2.7106060606060605	4.71650831702013	LRRK2;SORBS1
Cell-Cell Junction Organization	1/68	0.17667353092857396	0.23991853032712962	0	0	5.297441364605544	9.182858779101382	CDH1
Skin Development	1/68	0.17667353092857396	0.23991853032712962	0	0	5.297441364605544	9.182858779101382	GATA6
Positive Regulation Of Phosphatidylinositol 3-Kinase Signaling	1/69	0.17902801322666534	0.2426437926839076	0	0	5.219275210084033	8.978264998659629	ERBB3
Negative Regulation Of Epithelial Cell Proliferation	1/70	0.18137588015773456	0.24487497940057779	0	0	5.143374741200828	8.780685598801675	PTPRK
Regulation Of Actin Filament-Based Process	1/70	0.18137588015773456	0.24487497940057779	0	0	5.143374741200828	8.780685598801675	BAIAP2L1
Negative Regulation Of Protein Binding	1/71	0.18371714997491065	0.2456600970928882	0	0	5.069642857142857	8.589789590034265	LRRK2
Negative Regulation Of Supramolecular Fiber Organization	1/71	0.18371714997491065	0.2456600970928882	0	0	5.069642857142857	8.589789590034265	LDLR
Cell-Cell Junction Assembly	1/71	0.18371714997491065	0.2456600970928882	0	0	5.069642857142857	8.589789590034265	CDH1
Positive Regulation Of Cell-Substrate Adhesion	1/71	0.18371714997491065	0.2456600970928882	0	0	5.069642857142857	8.589789590034265	DOCK1
Negative Regulation Of Cellular Response To Growth Factor Stimulus	1/71	0.18371714997491065	0.2456600970928882	0	0	5.069642857142857	8.589789590034265	LRP2
Positive Regulation Of Protein Localization To Nucleus	1/72	0.18605184089966628	0.24736035228184203	0	0	4.997987927565393	8.4052658855076	CDH1
Cellular Response To Hypoxia	1/72	0.18605184089966628	0.24736035228184203	0	0	4.997987927565393	8.4052658855076	GATA6
Second-Messenger-Mediated Signaling	1/72	0.18605184089966628	0.24736035228184203	0	0	4.997987927565393	8.4052658855076	LRRK2
Positive Regulation Of Secretion By Cell	1/73	0.18837997108939092	0.24856185221246666	0	0	4.928323412698413	8.22682185145779	SLC12A2
Cellular Response To Decreased Oxygen Levels	1/73	0.18837997108939092	0.24856185221246666	0	0	4.928323412698413	8.22682185145779	GATA6
Cellular Response To Reactive Oxygen Species	1/73	0.18837997108939092	0.24856185221246666	0	0	4.928323412698413	8.22682185145779	PTPRK
Regulation Of Rho Protein Signal Transduction	1/73	0.18837997108939092	0.24856185221246666	0	0	4.928323412698413	8.22682185145779	MET
Negative Regulation Of Neuron Apoptotic Process	1/74	0.19070155864330876	0.24997912934307048	0	0	4.860567514677104	8.054181980332732	ERBB3
Import Into Nucleus	1/74	0.19070155864330876	0.24997912934307048	0	0	4.860567514677104	8.054181980332732	APLP2
Regulation Of Cell Cycle G1/S Phase Transition	1/74	0.19070155864330876	0.24997912934307048	0	0	4.860567514677104	8.054181980332732	APLP2
Monoatomic Cation Transmembrane Transport	2/281	0.1908866417476455	0.24997912934307048	0	0	2.5629195177582274	4.244388288028877	SLC12A2;SLC4A4
Positive Regulation Of Neurogenesis	1/75	0.19301662163101063	0.2513537348851594	0	0	4.794642857142857	7.887086675110019	LRP2
Negative Regulation Of Phosphorylation	1/75	0.19301662163101063	0.2513537348851594	0	0	4.794642857142857	7.887086675110019	LRRK2
Regulation Of BMP Signaling Pathway	1/75	0.19301662163101063	0.2513537348851594	0	0	4.794642857142857	7.887086675110019	LRP2
Inorganic Cation Transmembrane Transport	2/284	0.19398346996319613	0.2521423874009514	0	0	2.5352675693101223	4.157794015298873	SLC12A2;SLC4A4
Wnt Signaling Pathway	1/76	0.19532517804728688	0.2534144503290079	0	0	4.730476190476191	7.7252911364805	LRRK2
Negative Regulation Of Cellular Process	3/537	0.19700196222920602	0.2540401797449678	0	0	2.0192467748647522	3.2803503657149595	ERBB3;APLP2;PTPRK
Regulation Of Immune Response	1/77	0.19762724584744626	0.2540401797449678	0	0	4.6679981203007515	7.568564339340113	APLP2
Actomyosin Structure Organization	1/77	0.19762724584744626	0.2540401797449678	0	0	4.6679981203007515	7.568564339340113	SORBS1
Monoatomic Cation Homeostasis	1/77	0.19762724584744626	0.2540401797449678	0	0	4.6679981203007515	7.568564339340113	SLC12A2
Chloride Transport	1/77	0.19762724584744626	0.2540401797449678	0	0	4.6679981203007515	7.568564339340113	SLC12A2
Regulation Of Innate Immune Response	1/78	0.19992284296479884	0.2555790190282593	0	0	4.607142857142857	7.416688092632905	APLP2
Negative Regulation Of Protein Modification Process	1/78	0.19992284296479884	0.2555790190282593	0	0	4.607142857142857	7.416688092632905	LRRK2
Long-Chain Fatty Acid Metabolic Process	1/78	0.19992284296479884	0.2555790190282593	0	0	4.607142857142857	7.416688092632905	ABCD3
Positive Regulation Of Protein Localization To Membrane	1/79	0.20221198725873712	0.2556955925844176	0	0	4.547847985347985	7.269456175951299	SORBS1
Positive Regulation Of Protein Modification By Small Protein Conjugation Or Removal	1/79	0.20221198725873712	0.2556955925844176	0	0	4.547847985347985	7.269456175951299	LRRK2
Regulation Of Neuron Differentiation	1/79	0.20221198725873712	0.2556955925844176	0	0	4.547847985347985	7.269456175951299	LRRK2
Protein Import Into Nucleus	1/79	0.20221198725873712	0.2556955925844176	0	0	4.547847985347985	7.269456175951299	APLP2
Cellular Response To UV	1/79	0.20221198725873712	0.2556955925844176	0	0	4.547847985347985	7.269456175951299	PTPRK
Response To Insulin	1/79	0.20221198725873712	0.2556955925844176	0	0	4.547847985347985	7.269456175951299	SORBS1
Wound Healing	1/80	0.2044946965271934	0.2576485526642256	0	0	4.490054249547921	7.126673542819376	ERBB3
Regulation Of Protein Localization To Plasma Membrane	1/80	0.2044946965271934	0.2576485526642256	0	0	4.490054249547921	7.126673542819376	SORBS1
Positive Regulation Of Growth	1/81	0.20677098854266235	0.2595794064798171	0	0	4.433705357142857	6.988155585622914	MFSD2A
Negative Regulation Of NF-kappaB Transcription Factor Activity	1/81	0.20677098854266235	0.2595794064798171	0	0	4.433705357142857	6.988155585622914	LRRK2
Regulation Of Cell Cycle	2/298	0.2085202481922499	0.2613054456700008	0	0	2.4136363636363636	3.783903897304228	MECOM;PTPRK
Positive Regulation Of Proteasomal Ubiquitin-Dependent Protein Catabolic Process	1/83	0.2113043916827674	0.26384698639458254	0	0	4.325130662020906	6.723223450565544	LRRK2
Positive Regulation Of Ubiquitin-Dependent Protein Catabolic Process	1/83	0.2113043916827674	0.26384698639458254	0	0	4.325130662020906	6.723223450565544	LRRK2
Positive Regulation Of Nucleic Acid-Templated Transcription	3/557	0.21170614018122402	0.26387658186873997	0	0	1.944344163658243	3.0187033861470884	MECOM;CDH1;GATA6
Positive Regulation Of Protein Ubiquitination	1/84	0.21356153810775988	0.2652060067463917	0	0	4.272805507745267	6.596486408675955	LRRK2
Purine Ribonucleotide Metabolic Process	1/84	0.21356153810775988	0.2652060067463917	0	0	4.272805507745267	6.596486408675955	LRRK2
Establishment Of Protein Localization To Organelle	1/85	0.21581233786812393	0.2652060067463917	0	0	4.221726190476191	6.4733671998574165	APLP2
Integrin-Mediated Signaling Pathway	1/85	0.21581233786812393	0.2652060067463917	0	0	4.221726190476191	6.4733671998574165	DOCK1
Calcium-Mediated Signaling	1/85	0.21581233786812393	0.2652060067463917	0	0	4.221726190476191	6.4733671998574165	LRRK2
Positive Regulation Of Canonical Wnt Signaling Pathway	1/85	0.21581233786812393	0.2652060067463917	0	0	4.221726190476191	6.4733671998574165	LRRK2
Negative Regulation Of Cell Cycle	1/85	0.21581233786812393	0.2652060067463917	0	0	4.221726190476191	6.4733671998574165	PTPRK
Positive Regulation Of Endothelial Cell Migration	1/85	0.21581233786812393	0.2652060067463917	0	0	4.221726190476191	6.4733671998574165	MET
Regulation Of Mitotic Cell Cycle Phase Transition	1/86	0.21805680846438996	0.2665563087708304	0	0	4.171848739495799	6.353724215387732	APLP2
Negative Regulation Of Angiogenesis	1/86	0.21805680846438996	0.2665563087708304	0	0	4.171848739495799	6.353724215387732	SLC12A2
Negative Regulation Of Binding	1/86	0.21805680846438996	0.2665563087708304	0	0	4.171848739495799	6.353724215387732	LRRK2
Cellular Response To Cytokine Stimulus	2/308	0.2189764212265011	0.26721248604212894	0	0	2.3335710041592392	3.5442071537507376	SLC12A2;LRRK2
Glucose Homeostasis	1/87	0.2202949674562058	0.2683523338297236	0	0	4.123131229235881	6.237422907873989	APLP2
Negative Regulation Of Neuron Death	1/88	0.22252683220717284	0.27012822414018545	0	0	4.075533661740558	6.124335368661348	ERBB3
Positive Regulation Of Plasma Membrane Bounded Cell Projection Assembly	1/88	0.22252683220717284	0.27012822414018545	0	0	4.075533661740558	6.124335368661348	NCKAP1
Protein Transport	2/313	0.22422309888882822	0.2704779124690726	0	0	2.2954691610640166	3.431987495310056	KRT18;LRP2
Cellular Response To Chemical Stress	1/89	0.2247524201032408	0.2704779124690726	0	0	4.029017857142857	6.01433992648605	LRRK2
Cellular Response To Peptide Hormone Stimulus	1/89	0.2247524201032408	0.2704779124690726	0	0	4.029017857142857	6.01433992648605	SORBS1
Regulation Of Vesicle-Mediated Transport	1/89	0.2247524201032408	0.2704779124690726	0	0	4.029017857142857	6.01433992648605	LRRK2
Sensory Perception Of Mechanical Stimulus	1/89	0.2247524201032408	0.2704779124690726	0	0	4.029017857142857	6.01433992648605	LRP2
Positive Regulation Of Proteasomal Protein Catabolic Process	1/90	0.22697174851859384	0.2726786238657117	0	0	3.9835473515248796	5.9073207789643725	LRRK2
Supramolecular Fiber Organization	2/316	0.22737626441552014	0.2726952449519468	0	0	2.273190503763752	3.3669340261182636	BMP1;CGNL1
Positive Regulation Of MAP Kinase Activity	1/91	0.22918483472064088	0.2739229702654235	0	0	3.9390873015873016	5.8031676506816545	LRRK2
Regulation Of Actin Cytoskeleton Organization	1/91	0.22918483472064088	0.2739229702654235	0	0	3.9390873015873016	5.8031676506816545	BAIAP2L1
Positive Regulation Of Neuron Projection Development	1/92	0.23139169599961018	0.27561673004731724	0	0	3.8956043956043955	5.701775470895719	COBL
Sensory Perception Of Sound	1/92	0.23139169599961018	0.27561673004731724	0	0	3.8956043956043955	5.701775470895719	LRP2
Positive Regulation Of Protein Kinase B Signaling	1/93	0.23359234948410612	0.2777639862690052	0	0	3.8530667701863353	5.603044078441361	LRP2
Positive Regulation Of Epithelial Cell Migration	1/95	0.23797510172545805	0.2824942534087921	0	0	3.770706686930091	5.41318589183295	DOCK1
Regulation Of Macroautophagy	1/96	0.24015723464023092	0.2841182199642054	0	0	3.730827067669173	5.3218808984322825	LRRK2
Regulation Of Protein Metabolic Process	1/96	0.24015723464023092	0.2841182199642054	0	0	3.730827067669173	5.3218808984322825	LDLR
MAPK Cascade	1/98	0.244503099154247	0.2877962280095521	0	0	3.6535346097201766	5.146103219812559	LRRK2
Phosphatidylinositol Biosynthetic Process	1/98	0.244503099154247	0.2877962280095521	0	0	3.6535346097201766	5.146103219812559	PIP5K1B
Positive Regulation Of Cold-Induced Thermogenesis	1/98	0.244503099154247	0.2877962280095521	0	0	3.6535346097201766	5.146103219812559	APLP2
Axon Development	1/99	0.24666686462221005	0.2893671790021893	0	0	3.6160714285714284	5.061475129166085	APLP2
Cellular Response To Insulin Stimulus	1/99	0.24666686462221005	0.2893671790021893	0	0	3.6160714285714284	5.061475129166085	SORBS1
Response To UV	1/100	0.24882454141300062	0.29140860722529266	0	0	3.5793650793650795	4.978922896997587	PTPRK
Hemopoiesis	1/101	0.25097614633580545	0.29343609739094173	0	0	3.543392857142857	4.898376998074551	MECOM
Regulation Of Protein Secretion	1/102	0.25312169621510944	0.29544973906044547	0	0	3.508132956152758	4.81977087178201	SLC12A2
Inorganic Cation Import Across Plasma Membrane	1/103	0.25526120773755223	0.2974496210364131	0	0	3.473564425770308	4.743040770730631	SLC12A2
Positive Regulation Of Vasculature Development	1/104	0.2573946976351612	0.2994358315822375	0	0	3.439667128987517	4.668125613974909	GATA6
Regulation Of Neuron Apoptotic Process	1/105	0.25952218253383524	0.3009077797485332	0	0	3.4064217032967035	4.594966853581948	ERBB3
Cellular Response To Organonitrogen Compound	1/105	0.25952218253383524	0.3009077797485332	0	0	3.4064217032967035	4.594966853581948	CDH1
Regulation Of G1/S Transition Of Mitotic Cell Cycle	1/106	0.2616436790521454	0.3023630595668833	0	0	3.373809523809524	4.523508345839324	APLP2
Positive Regulation Of Cell Growth	1/106	0.2616436790521454	0.3023630595668833	0	0	3.373809523809524	4.523508345839324	MFSD2A
Monoatomic Ion Transport	1/107	0.2637592036702775	0.30380185505256385	0	0	3.341812668463612	4.453696233047535	SLC12A2
Positive Regulation Of Autophagy	1/107	0.2637592036702775	0.30380185505256385	0	0	3.341812668463612	4.453696233047535	LRRK2
Protein Localization	2/351	0.26435139150272097	0.30398232498994937	0	0	2.04157332638708	2.716264379246212	LRRK2;PTPRK
Positive Regulation Of Metabolic Process	1/108	0.26586877302149037	0.304723158569787	0	0	3.3104138851802403	4.385478826898684	APLP2
Response To Tumor Necrosis Factor	1/108	0.26586877302149037	0.304723158569787	0	0	3.3104138851802403	4.385478826898684	LRRK2
Extracellular Structure Organization	1/109	0.26797240351222007	0.3051300777349586	0	0	3.279596560846561	4.318806507003008	SPINT1
Regulation Of Proteasomal Ubiquitin-Dependent Protein Catabolic Process	1/109	0.26797240351222007	0.3051300777349586	0	0	3.279596560846561	4.318806507003008	LRRK2
Positive Regulation Of Wnt Signaling Pathway	1/109	0.26797240351222007	0.3051300777349586	0	0	3.279596560846561	4.318806507003008	LRRK2
Regulation Of Wnt Signaling Pathway	1/109	0.26797240351222007	0.3051300777349586	0	0	3.279596560846561	4.318806507003008	LRRK2
External Encapsulating Structure Organization	1/110	0.27007011153701066	0.3060210030078465	0	0	3.2493446920052427	4.253631617884755	SPINT1
Regulation Of JNK Cascade	1/110	0.27007011153701066	0.3060210030078465	0	0	3.2493446920052427	4.253631617884755	MECOM
Response To Lipid	1/110	0.27007011153701066	0.3060210030078465	0	0	3.2493446920052427	4.253631617884755	GATA6
Negative Regulation Of Transmembrane Receptor Protein Serine/Threonine Kinase Signaling Pathway	1/111	0.27216191348981833	0.30789143535801167	0	0	3.219642857142857	4.189908374374318	LRP2
Regulation Of Protein Ubiquitination	1/113	0.2763278645455049	0.3120984618976738	0	0	3.161830357142857	4.066642507622085	LRRK2
Positive Regulation Of Transcription By RNA Polymerase II	4/938	0.27811672433835566	0.31292210658694436	0	0	1.5360187467173043	1.9656652807230577	EPCAM;GATA6;LMO7;MET
Regulation Of Cytoskeleton Organization	1/114	0.278402046118184	0.31292210658694436	0	0	3.1336915297092287	4.0070168915235564	BAIAP2L1
Regulation Of MAP Kinase Activity	1/114	0.278402046118184	0.31292210658694436	0	0	3.1336915297092287	4.0070168915235564	LRRK2
Positive Regulation Of Protein Serine/Threonine Kinase Activity	1/117	0.2845896094904979	0.3183390183082813	0	0	3.052185960591133	3.8357037768458353	LRRK2
Protein Maturation	1/117	0.2845896094904979	0.3183390183082813	0	0	3.052185960591133	3.8357037768458353	BMP1
Protein Processing	1/117	0.2845896094904979	0.3183390183082813	0	0	3.052185960591133	3.8357037768458353	BMP1
Regulation Of Protein Binding	1/118	0.28664052384578154	0.31960876301015256	0	0	3.025946275946276	3.780999691561664	LRRK2
Regulation Of Small GTPase Mediated Signal Transduction	1/118	0.28664052384578154	0.31960876301015256	0	0	3.025946275946276	3.780999691561664	CGNL1
Regulation Of Protein Kinase Activity	1/119	0.288685661515896	0.3203538819365586	0	0	3.0001513317191284	3.7274385947828437	LRRK2
Cellular Response To Tumor Necrosis Factor	1/119	0.288685661515896	0.3203538819365586	0	0	3.0001513317191284	3.7274385947828437	LRRK2
Positive Regulation Of Angiogenesis	1/119	0.288685661515896	0.3203538819365586	0	0	3.0001513317191284	3.7274385947828437	GATA6
Positive Regulation Of Macromolecule Biosynthetic Process	1/122	0.2947865743992776	0.32608720908192673	0	0	2.925324675324675	3.5732948007872807	SORBS1
Protein Localization To Nucleus	1/122	0.2947865743992776	0.32608720908192673	0	0	2.925324675324675	3.5732948007872807	APLP2
Organonitrogen Compound Biosynthetic Process	1/123	0.29680876491456964	0.3278046169467873	0	0	2.9012002341920375	3.5239928717002225	MFSD2A
Protein Dephosphorylation	1/124	0.29882525823693373	0.329510316349731	0	0	2.8774680603948894	3.4756830150133777	PTPRK
Positive Regulation Of Multicellular Organismal Process	2/387	0.3024533450687035	0.33288688041362374	0	0	1.8472727272727272	2.209020902722317	BMP1;APLP2
Positive Regulation Of Intracellular Protein Transport	1/126	0.30284121642213624	0.33288688041362374	0	0	2.831142857142857	3.38193221295226	CDH1
Regulation Of Anatomical Structure Morphogenesis	1/127	0.30484071269229246	0.33455788908682416	0	0	2.808531746031746	3.336439921627669	LRRK2
Golgi Organization	1/130	0.3108054575610777	0.34003481093672766	0	0	2.742801771871539	3.2052055137981963	LRRK2
Positive Regulation Of Peptidyl-Tyrosine Phosphorylation	1/130	0.3108054575610777	0.34003481093672766	0	0	2.742801771871539	3.2052055137981963	ERBB3
Epithelial Cell Differentiation	1/132	0.31475398968877966	0.3432785700043253	0	0	2.7006543075245366	3.1218589679757045	GATA6
Circulatory System Development	1/132	0.31475398968877966	0.3432785700043253	0	0	2.7006543075245366	3.1218589679757045	ERBB3
Regulation Of Protein Kinase B Signaling	1/136	0.32258449487319035	0.3512698555717424	0	0	2.6201058201058203	2.9643619887615063	LRP2
Potassium Ion Transmembrane Transport	1/137	0.32452834409284537	0.35174034810063054	0	0	2.6007090336134455	2.926792173115241	SLC12A2
Protein Localization To Organelle	1/137	0.32452834409284537	0.35174034810063054	0	0	2.6007090336134455	2.926792173115241	LRRK2
Protein Localization To Plasma Membrane	1/137	0.32452834409284537	0.35174034810063054	0	0	2.6007090336134455	2.926792173115241	CDH1
Protein Localization To Cell Periphery	1/142	0.33416568850604167	0.3616242644608017	0	0	2.5078520770010133	2.7489026446680795	CDH1
Organelle Organization	2/418	0.33503769511083736	0.3620066736646509	0	0	1.7069055944055944	1.866522144249454	ABCD3;LRRK2
Ras Protein Signal Transduction	1/144	0.33798268691525163	0.36406159794266296	0	0	2.4725274725274726	2.6821004018124146	NCKAP1
Regulation Of Cell Adhesion	1/144	0.33798268691525163	0.36406159794266296	0	0	2.4725274725274726	2.6821004018124146	ERBB3
Regulation Of Cold-Induced Thermogenesis	1/146	0.34177818547406424	0.3675827017887471	0	0	2.4381773399014777	2.617610936360866	APLP2
Negative Regulation Of Protein Metabolic Process	1/147	0.3436679094898589	0.3684795711580976	0	0	2.4213551859099804	2.5861997570563	LDLR
Dephosphorylation	1/147	0.3436679094898589	0.3684795711580976	0	0	2.4213551859099804	2.5861997570563	PTPRK
Negative Regulation Of Protein Phosphorylation	1/149	0.34743138114086863	0.37080596947450506	0	0	2.388392857142857	2.5249805014867817	LRRK2
Negative Regulation Of DNA-binding Transcription Factor Activity	1/149	0.34743138114086863	0.37080596947450506	0	0	2.388392857142857	2.5249805014867817	LRRK2
Skeletal System Development	1/149	0.34743138114086863	0.37080596947450506	0	0	2.388392857142857	2.5249805014867817	BMP1
Cellular Response To Organic Cyclic Compound	1/152	0.35303686836924714	0.3762133345369993	0	0	2.3405865657521288	2.4369784379639112	CDH1
Regulation Of Cellular Component Organization	1/153	0.3548948306523031	0.3776167557855298	0	0	2.3250704887218046	2.4086190719630425	TMEM97
Regulation Of Transcription By RNA Polymerase II	7/2028	0.35620493871753955	0.3784338618338548	0	0	1.2415042058386938	1.2815415286181202	IRX2;MECOM;EPCAM;WWC2;GATA6;LMO7;MET
Peptidyl-Serine Phosphorylation	1/158	0.3641062962256796	0.3862404175767847	0	0	2.2504549590536853	2.273655870022598	LRRK2
Protein Autophosphorylation	1/162	0.371382318626487	0.392185667903979	0	0	2.1940993788819876	2.173306422485698	LRRK2
Mitochondrion Organization	1/162	0.371382318626487	0.392185667903979	0	0	2.1940993788819876	2.173306422485698	LRRK2
Negative Regulation Of Transcription By RNA Polymerase II	3/763	0.37139645628156176	0.392185667903979	0	0	1.402266081871345	1.3889237607640474	IRX2;WWC2;GATA6
Peptidyl-Serine Modification	1/166	0.37857653134967145	0.3991637747463303	0	0	2.1404761904761904	2.0791237858807836	LRRK2
Brain Development	1/169	0.3839190471969935	0.4041862668831093	0	0	2.1019345238095237	2.0122314479676424	MFSD2A
Heart Development	1/171	0.3874556279461807	0.40729522335306345	0	0	2.0769957983193277	1.9693117604884305	ERBB3
Cell-Cell Adhesion Via Plasma-Membrane Adhesion Molecules	1/172	0.38921643110561643	0.4085309306943162	0	0	2.064745196324144	1.9483342673458566	CDH1
Negative Regulation Of Cytokine Production	1/178	0.39967729828087256	0.41888101231238595	0	0	1.9941485068603713	1.828829231992748	APLP2
Phosphate-Containing Compound Metabolic Process	1/184	0.4099620923806156	0.42901580282109397	0	0	1.9281811085089773	1.7193409332406484	LRRK2
Negative Regulation Of Macromolecule Metabolic Process	1/186	0.41335173432912686	0.4319154349726505	0	0	1.9071428571428573	1.6848775466538184	LDLR
Axonogenesis	1/188	0.4167222431758245	0.43478643607881245	0	0	1.8865546218487395	1.6513679740310914	APLP2
Intracellular Monoatomic Cation Homeostasis	1/190	0.4200737249838647	0.43762904483393666	0	0	1.8664021164021165	1.6187773041383364	SLC12A2
Protein Localization To Membrane	1/192	0.42340628525867663	0.44044349792929405	0	0	1.8466716529543754	1.5870722317190789	CDH1
Endomembrane System Organization	1/196	0.4300150603371004	0.4466525477906192	0	0	1.8084249084249084	1.5261931598489928	LRRK2
Positive Regulation Of Intracellular Signal Transduction	2/525	0.4433554589790364	0.4598248296691938	0	0	1.3502520424126543	1.0982726514058516	ERBB3;LRP2
Regulation Of Angiogenesis	1/205	0.4446139072341867	0.4604458564532081	0	0	1.7278536414565826	1.4005100371036634	GATA6
Regulation Of Canonical Wnt Signaling Pathway	1/207	0.4478078614795135	0.4630664997225192	0	0	1.7109049930651872	1.3745257061139124	LRRK2
Regulation Of GTPase Activity	1/214	0.4588452319518153	0.47377806494433006	0	0	1.654091213950369	1.2886070420389526	LRRK2
Regulation Of DNA-templated Transcription	6/1922	0.4714630076475272	0.48608741408858785	0	0	1.1069016333046788	0.8322955394972482	IRX2;MECOM;CDH1;WWC2;GATA6;PTPRK
Positive Regulation Of Protein Modification Process	1/225	0.4757532114653549	0.48978722950268094	0	0	1.5719866071428572	1.167759718416997	LRRK2
Cellular Response To Lipid	1/228	0.4802736848601198	0.49298681181229936	0	0	1.5509754562618	1.1374840980086083	MGST1
Chromatin Remodeling	1/228	0.4802736848601198	0.49298681181229936	0	0	1.5509754562618	1.1374840980086083	MECOM
Negative Regulation Of Multicellular Organismal Process	1/231	0.48475585706675567	0.4968569577571152	0	0	1.5305124223602484	1.1082592005903882	WWC2
Positive Regulation Of Programmed Cell Death	1/245	0.5051755303822489	0.51702715572846	0	0	1.4416715456674474	0.9844444420975408	LRRK2
Cytokine-Mediated Signaling Pathway	1/257	0.5220436969093888	0.5335087854213081	0	0	1.3732561383928572	0.8926219610746168	APLP2
Regulation Of Protein Phosphorylation	1/265	0.5329739379452998	0.5438827612365779	0	0	1.3311011904761905	0.8376390215644942	LRRK2
Negative Regulation Of Signal Transduction	1/267	0.5356678975217354	0.545833857620688	0	0	1.3209586466165413	0.8245964198624324	ERBB3
Positive Regulation Of Cell Migration	1/272	0.5423361821352921	0.5518231124350348	0	0	1.2962572482867687	0.7931398953334281	DOCK1
Positive Regulation Of MAPK Cascade	1/310	0.5900317533445614	0.599479132219074	0	0	1.1346509477577438	0.5986179264768478	LRRK2
Protein Modification Process	2/711	0.6064238797888745	0.6152381803672011	0	0	0.9864854468521606	0.49341640980532353	LRRK2;PTPRK
Intracellular Protein Transport	1/325	0.6074835979369222	0.6154187973294218	0	0	1.0812940917107583	0.5389495259509425	APLP2
Protein-Containing Complex Assembly	1/328	0.6108853370094316	0.6179680655544685	0	0	1.071210135430319	0.5279416324316676	LRRK2
Proteolysis	1/330	0.6131370544751452	0.6193482836811164	0	0	1.0645896656534954	0.5207619074368695	BMP1
Protein Modification By Small Protein Conjugation	1/364	0.6495145671274623	0.655146196322209	0	0	0.9632034632034632	0.4156512048329209	LMO7
Positive Regulation Of Protein Phosphorylation	1/377	0.6625166983290177	0.6672967610875243	0	0	0.9292838145896657	0.38259498991650404	LRRK2
Phosphorylation	1/429	0.7099502538691005	0.7140421861680579	0	0	0.814210614152203	0.27891629443212296	LRRK2
Protein Ubiquitination	1/434	0.7141499380176164	0.7172325996205701	0	0	0.8046024414384692	0.2708793418833968	LMO7
Regulation Of Nucleic Acid-Templated Transcription	1/452	0.7287799759705023	0.7308741713037508	0	0	0.7717770034843205	0.24417743916200194	WWC2
Protein Phosphorylation	1/500	0.7642918118808011	0.7653883568045899	0	0	0.6958202118522759	0.1870403765094068	LRRK2
Regulation Of Gene Expression	2/1127	0.838944663772936	0.838944663772936	0	0	0.6082585858585858	0.10681661243814751	CDH1;WWC2
