# Supplementary material for: A single-cell atlas of West African lungfish respiratory system reveals evolutionary adaptations to terrestrialization
Source: Nat Commun. 2023 Sep 13;14:5630. doi: 10.1038/s41467-023-41309-3 (PMC10497629; doi:10.1038/s41467-023-41309-3)
Supplement: Supplementary file 6 — Source Data [file 41467_2023_41309_MOESM6_ESM.zip › 4.fig4d.lf_maco.txt]

Gene12104	XBP1
Gene5225	PRSS57
Gene3579	MAPK11
Gene2686	NCF2
Gene2277	CORO1A
LZX-CL1234.Contig13-All-g	PTPRC
