# Supplementary material for: A single-cell atlas of West African lungfish respiratory system reveals evolutionary adaptations to terrestrialization
Source: Nat Commun. 2023 Sep 13;14:5630. doi: 10.1038/s41467-023-41309-3 (PMC10497629; doi:10.1038/s41467-023-41309-3)
Supplement: Supplementary file 6 — Source Data [file 41467_2023_41309_MOESM6_ESM.zip › 4.fig4e.lungfish_human_down_gene.txt]

SFTPB
SFTPA1
SFTPA2
SFTPC
SLPI
SCGB3A1
SCGB1A1
MT2A
IFITM2
S100A8
S100A9
NAMPT
CST3
CD74
HLA-DRA
HLA-DRB1
HLA-DPB1
AREG
SRGN
SIPA1L1
SAT1
S100A6
S100A10
APOE
FTL
APOC1
C1QB
C1QA
CD52
HLA-A
HLA-C
HLA-B
