# Supplementary material for: A single-cell atlas of West African lungfish respiratory system reveals evolutionary adaptations to terrestrialization
Source: Nat Commun. 2023 Sep 13;14:5630. doi: 10.1038/s41467-023-41309-3 (PMC10497629; doi:10.1038/s41467-023-41309-3)
Supplement: Supplementary file 6 — Source Data [file 41467_2023_41309_MOESM6_ESM.zip › 4.fig4f.SMGL_FC]

SMGL_Epithelial_Cells_1	SMGL_Epithelial_Cells_2	SMGL_Pavement_Cells	SMGL_Pillar_Cells	SMGL_Non-differentiated_Cells	SMGL_Neuroepithelial_Cells	SMGL_MRCs	SMGL_Accessory_Cells	SMGL_Erythrocytes	SMGL_Fibrocytes	SMGL_Goblet_Cells	SMGL_Vascular_Cells_1	SMGL_Vascular_Cells_2	SMGL_Vascular_Cells_3	SMGL_Vascular_Cells_4	SMGL_Lymphatic_Cells	SMGL_T_Cells	SMGL_Monocytes	SMGL_Dendritic_Cells
LOC106607996	1.05887565651146	0.943081932894613	0.970319895787401	1.00115526816251	0.980227812570868	0.9674737107034	1.01093742444061	1.01722866290087	1.01344794157699	0.943081932894613	0.994023525262641	1.08210690806842	0.968024613811884	0.966896444198545	1.0230119042428	0.974771404231608	1	1.02396341071998	1.1079841177247
LOC106601271	1.16786544753806	0.994314035244038	0.984678419675244	0.98252328329487	1.03986311789129	1.07012697372001	1.06753455796768	1.0882285569514	0.954104638357421	1.00655015879878	1	1.17291521955763	1.00660356410973	0.973199788074937	1.14414664565821	0.972217685956401	0.971265470424329	0.874445651098136	0.993711029201669
LOC106605303	1.00611483426848	1	1	1	1	1	1	1	1.00931072167282	1.11605135322487	1	1	1	1	1	1	1	1	1
manba	1	0.979618537755231	1.0118869654004	0.959545231111972	1.01221124136482	1.01068180399101	1.0080935038604	1.10865040121827	0.958432149714015	0.942241239968749	1.23082883664874	0.996612172630753	0.972416245814118	0.927315019586412	0.954518990846157	1.10106944135067	0.971027766051285	1.51087107236086	1.19667909812634
LOC106607815	1.01203876584187	1.05853621561495	1.01015355436603	0.968385219017104	1.00226201761306	0.983000698025981	1.03120528968954	1.0083952499549	0.993930311877679	0.985927802266963	0.975458256365842	1.06404114419615	1.03453742680495	0.982414166969952	0.998774805163743	1.02266108809087	0.992901823677179	0.999274863874121	1
LOC106606645	1.00800485275837	1	0.972212853571777	0.827641911111398	0.904592539078418	1.2170568351761	1.12086299471502	1.01090007150151	0.864798394535761	0.869106057555293	1.51584610839607	0.962152463606231	0.88317206905115	0.816781403262185	0.774918390478381	1.28925476275367	1.0634502042552	1.00131478041441	1.07028621699937
LOC106610935	1.01835215154751	1	1	1.00530454010913	1	1	1.014362329499	1.02615855634462	1.00931072167282	1	1	1	1.00880480756378	1	1	1	1.02412611038466	1.04284769293545	1.04360444822198
LOC106612874	0.978134890390878	0.997477889139802	0.942546709724773	1.54205632368829	0.956925166311015	0.932453870794791	1.00068751158521	0.981282534254088	1.15591237481642	7.3137263071394	0.949231117370456	1.01192654114795	0.965356922352799	1.24855922611701	1.09089492952238	1.04499359058216	1	0.972407367927074	1.05463480396589
LOC106561325	1.02933721289019	0.992871748793992	0.996453123059812	0.998138476808695	0.999380569573898	0.992871748793992	1	0.992871748793992	1.02987617289472	0.992871748793992	1.02861307999526	1.02204013899222	1.00161379347764	1.00540114164152	0.992871748793992	0.992871748793992	1.13689853436161	1.07802334753901	1.2100630455573
LOC106562536	0.987788661034889	0.977238893831388	1	0.969367217643719	0.966106274579706	1.02234543630503	1.01223230715678	1.02411505774596	0.983727823512598	0.96153775701973	1.01227527660211	1.01231420045876	0.970850516380937	1.06463648832943	0.922067257961367	1.06363528682783	1.06660865467384	0.922528911340601	1.07813698721045
LOC106563190	1.00590987586143	0.998173269135479	1.05881654625427	0.995300054159196	0.996222339423731	1.06455355286085	1.08973602307917	1.14218196628013	1.00052051348592	0.964570865968156	0.999293423871067	1	0.981567396025426	0.988928011397226	0.964570865968156	1.02944178756938	0.999485205949584	1.1546019355596	1.00663044634969
LOC100316613	0.941360101999258	0.938966901783567	1.13213998497764	0.864975652894755	1.13537377698975	1.24760742992923	2.30077390345197	2.15313300504007	1.16316145955557	0.968786328068317	0.893407836179181	0.982263295409259	1.01749740368351	0.8717771767347	1	1.05118602116298	1.09939916833711	0.7937183046876	0.886362860584085
LOC106565696	1	0.947754673076792	1.0423704487962	1.00316266475728	0.991318311272221	1.07063309085828	0.968177560134648	0.997384574805011	1.0184693281119	1.00262965752585	0.998948668568345	1.00059393437197	0.989584995018095	1.15277290776255	1.02808067787218	0.947754673076792	1.11971555052524	0.947754673076792	0.947754673076792
LOC106569409	0.996833594119521	0.990775168168841	0.997923681826566	0.996030774787526	1.00376891525474	0.990775168168841	0.997888367125263	0.990775168168841	1	1.04814103877888	1.00860176508483	1.00532206283917	1.00823343953066	0.990775168168841	1.03271054895106	1.02406722922734	0.990775168168841	1.11833335265626	1.03397737268888
dcaf10	1	1	1	1	1.0131147282485	1.02586390106522	1.014362329499	1	1.01862597654186	1	1.01799257539825	1.00733952798236	1	1.01261934672101	1	1.03360203417293	1	1	1
exd2	0.988986442008549	1.08722987365661	0.995298849923369	0.979271279490278	0.97898590196053	1.00332790149784	1.03635532398103	0.978904417366147	1.0162151077705	1.00918417065387	1.02267975153071	1.03817587229008	0.996054230984184	0.99010265190209	1.07537381992573	1.08245328378205	1	0.994825026739601	0.953950450750225
LOC106580298	1.06317048441246	0.941735338589804	0.992778093390461	0.991776689769232	0.985022297474417	1.0883471127643	1.04349634800415	1.01577619702661	1.00320271125581	0.968969043889115	0.992604193207518	1.01099346689004	1	0.989345756068715	0.941735338589804	1.03680818481244	1.13546792360046	0.982086525204158	1.14774051463051
LOC106578466	1	0.987915601233848	1.00574196502999	1.00364296759826	0.994391931738683	0.987915601233848	0.995008270135428	1.01375804715245	1.04317206428386	0.987915601233848	1.00569074717615	1.00242051077945	0.996614007991969	1.00038245073691	0.987915601233848	0.987915601233848	1.42206796537581	1.07264214620039	0.987915601233848
LOC106584601	0.994341454177506	0.98232543553551	0.996504063397339	1.30126756364184	0.988765119427422	0.98232543553551	1.00056296388358	1.00802165078972	1.0426344935413	1.21131785559629	1	1.04732982285853	0.98232543553551	1.11939483312941	1.06558145092322	0.98232543553551	0.98232543553551	1.02441581416001	0.98232543553551
LOC106588023	1.07004020498415	1.11974311939583	0.997691501104875	1.02270790487047	1	1.04239088965824	1.06634067207419	0.977659988366843	0.989028053778168	1.05734000242081	0.961884006779844	1.01409387981278	0.992353043628908	0.930550181069279	1.1531085151419	0.916342102662145	0.97368907937334	1.05092198778391	0.913374830646486
pcnx	0.973960166039332	0.991753610671652	0.816624814765042	1.16883083794413	0.812171634344731	0.982858953301629	1.04006045560292	0.934412510190977	0.9529945875822	1.20891055109775	0.897029985759575	1.18401522326152	0.945661295368968	1.13376040172708	1	1.06592272619717	1.12538073959981	1.0912450609216	1.28803660722945
LOC106589466	1.11128241388268	1.04795314977352	0.874548981854966	0.936384041939993	0.865977143640549	1	1.310666613034	1.09048370192676	1.00293679070573	0.948153783739425	0.9324192489145	1.00884954314099	0.849818558116413	0.954013975906071	0.898091318128909	0.939447641229095	1.23655370526931	1.25732676555314	1.41281952332117
LOC106592535	1.01297876505855	0.994723449564291	0.998311503074933	1	1.01429715563845	0.994723449564291	1.10221019044349	1.07293032478175	1.01325114520152	0.994723449564291	1.03053143816678	1.00202425015708	0.994723449564291	0.994723449564291	0.994723449564291	0.994723449564291	1.00672033607888	1.03734505448691	0.994723449564291
LOC106593071	0.969731803368109	0.975515214852384	0.935995036713573	1.06233948835169	0.929466036306054	1.25599722234787	1.39957688201984	1.15332362454282	0.998536992693996	1.03711963079055	0.962620435493241	0.977881182362173	1	1.04674599883072	1.13085495619616	0.912737218598737	1.01116250675994	1.09514942400621	0.96013974544523
LOC106594936	1.11029104570372	0.906080171707658	0.955190389981368	1.06851736471324	0.941768635097036	1	0.971273357248379	0.977317759357567	1.08410686568292	1.03766262278193	0.938697185487376	1.05307332425592	0.938052587222405	1.12251410942315	1.02141038315139	0.967017380011446	1.23779710571156	0.944903616679883	1.10428575838463
ndufaf1	0.981090684964659	1.05326710746669	0.98087735555577	1.0020954525114	1	0.977593396354895	1.04275243221843	1.08221969400002	1.05990343890879	1.13257130679484	1.03823394386165	0.976864603657314	0.947896343430343	0.991868166988806	1.06202497891929	0.959849277018494	1.04648847703653	0.991224205735227	0.919732939267844
rtf1	1.01025828734709	1.13132461674885	1.18299619490058	0.59806879394051	0.974587335929676	1.17314274953506	1.37653398568017	1.6711439556992	0.62868156086399	0.677861794699813	1.31158590819304	0.833359302975454	0.976674303941648	0.602936609580568	0.79833890533792	1	1.0378758637099	0.864293957204338	1.12532683133562
fbln5	1.00611483426848	1	1.00721507147877	1.07756913672853	1	1	1	1.02615855634462	1	1.05789998826481	1	1	1	1.01261934672101	1	1	1.01206052448029	1	1
plek2	0.997454570865793	1.01477302168922	1.03090524904818	1.00659900745263	0.966870679062159	1.03770043297927	1.03780184221108	0.990823809524058	1.05594811899079	0.998468830209635	1.01794612169407	1.6892879277782	1.30652497254798	1	0.91860175349288	0.980381084007665	0.985144447638891	0.91860175349288	0.95865687608968
LOC106598856	1.02268653409011	1.02338010739923	1.14598807930848	0.973625814598752	1.04380928735442	1.10933948091973	1.00627114568502	0.963284652905614	1	0.993081251141742	1.02329969050042	1.00084828941878	1.05191662985118	0.950575006075448	0.978461338766406	0.938728861100206	0.984043626544704	0.978951227090269	0.938728861100206
arg2	0.99188202346958	0.999768860811989	1.64110792748099	0.969976170933894	1.38238251390963	1.01831217831095	0.974577820422848	1.08900573547897	1	0.861701082339356	0.954891792326338	1.11422650078805	1.69630786477323	0.981939084929484	1.04494620477077	1.4664302352595	0.955391350816171	1.08410749303295	0.974611163633814
rbm25	1.00377317580075	1.02218129058081	0.974078111267514	1	0.947851892990719	1.05093720973456	1.01453672307134	0.938501927051469	1.04104972290891	0.895255586422574	1.05869217442467	0.982809815655594	0.99060466567287	0.925107840104928	0.906921096904868	0.928610644740125	1.04470302247329	1.01957271863623	1.06042717666435
LOC106599665	0.993487144959522	0.993487144959522	1.00065522572364	0.998757137367867	1	0.993487144959522	1.01489550762058	1.04551186271957	1.104785857763	1.05101003899391	1.0113625373224	0.993487144959522	0.993487144959522	1.03113768234133	0.993487144959522	0.993487144959522	1.41792789596843	0.993487144959522	1.03680760373111
LOC106599806	1	1	1.0108239552069	1	1.00655555038988	1.02586390106522	1.0359318922182	1	1.00931072167282	1	1.01799257539825	1.00733952798236	1	1.01261934672101	1	1	1	1.04284769293545	1
LOC106600159	1.02196122735771	0.974233422826873	1.00237109877452	0.979401283093915	1.00620196387459	0.999430899689302	1.00223148844457	0.999717962710698	0.974233422826873	1.03064152657573	0.974233422826873	0.995694253435012	1	1.01115429502019	0.974233422826873	1.07258711159475	1.00949751605833	1.09966192636157	0.974233422826873
LOC106599953	0.985198657688283	1.18478395264478	0.982743043610699	1	0.99847940325995	1.0298959048067	1.00031167406803	1.00482568972468	1.01191619697241	0.979210945045447	0.979210945045447	1.015177815953	0.98783270898092	0.991567947473983	1.02065686049213	0.979210945045447	0.991020742619535	2.32607362512138	1.49631202926293
LOC106600561	0.990775168168841	0.990775168168841	0.990775168168841	1.02015344862281	0.997270244708813	1.04205870394341	1.00500500759351	0.990775168168841	1	0.990775168168841	1.04429296231246	1.04174623463827	0.990775168168841	0.990775168168841	0.990775168168841	1.02406722922734	1.05057167740224	1.07574695799861	1.03397737268888
med6	1.0695458091393	1.06955741307634	0.957196246238064	1	0.951628513759807	1.03903565318488	1.1068727719519	1.05503079766082	0.929171523041921	0.94326439827954	1.03511693297951	0.997510449829224	0.939851050267497	1.04622062948779	1.06192685979469	0.940665624300513	0.969694737544461	0.9134490396081	1.08981705641214
LOC106600501	1.00611483426848	1	1	1.01061112215866	1	1	1.26796533441031	1.39752860553272	1.00931072167282	1	1	1.01468233675781	1	1	1	1.03360203417293	1	1	1
LOC106600873	1.00611483426848	1	1	1	1	1	1.17025488934285	1.02615855634462	1	1	1	1	1	1	1	1	1	1.04284769293545	1
LOC106600942	0.898354342969117	0.926306165369716	0.694609652339446	1.5676826388174	0.664931977867395	1.07993278076791	1.15781042401372	1.92395085810724	0.924748001569497	1.143190395561	0.818228121774335	1.8431568653959	1	1.36350571257592	1.26541525570265	0.626185649721847	0.786463315817634	0.766004224820845	3.26322744639278
LOC106601090	1.02578169623368	0.982711257281317	0.988410102432263	0.967464501363064	0.966921305478812	0.942409721393799	1.10453176871095	0.94268040642275	1.00437042582685	0.998521111140382	1.11777323919674	1.06087614919596	1	0.976734136721407	1.07474535468374	1.07344862280641	1.05842312913734	0.958011879290188	1.15999739892838
LOC106601952	0.968012024677363	0.93400887613649	1.05589452629286	0.891327555646126	0.922669011138361	1.18711171013374	1	1.068661814741	0.842678005624022	0.833717190909554	1.09924045337974	0.979490265264557	1.0373644832066	0.83613988486006	0.891245480698953	1.47017324133472	1.67655341684473	1.32740443412853	1.98666604186883
LOC106602195	1.00689112341372	0.994723449564291	0.998311503074933	1	0.994723449564291	0.994723449564291	1.00900999550732	1.02074397896703	0.994723449564291	0.994723449564291	1.01262108623098	1.00202425015708	1.01225129288374	0.994723449564291	0.994723449564291	1.02814818090916	1.00672033607888	0.994723449564291	1.08154451531365
cdkl1	0.975173707408378	1.07102431883401	0.965616008125806	0.956926135942089	0.96436047335827	1.02582951998667	1.01350141430654	0.976776591579074	1.00511759807364	1.0069905263469	0.951876866922543	1.0078550018531	1.00232368604585	1	0.951876866922543	0.983861865933293	1.00932573694942	0.951876866922543	1.03495821388845
atp5s	1.00679874067607	1	0.956773403981935	1.0037101072023	0.940860335031507	0.968362167910274	1.08425328027387	1.03897619996917	1.04155880059592	1.08194994757294	1.0357887569135	0.997568806294434	0.931698879102508	1.06254204516184	0.914551024503781	0.906896646501667	1.0579141916754	0.952663341672787	0.992382698059962
l2hgdh	1.09557562221638	1.01589471394356	0.980530748590738	0.979924613994107	1.02460523971865	0.998826028745765	1.49391547168027	1.18968983738345	1.02052770450571	1.05988063558917	0.949670131689377	1.0335176387611	1	0.985660120060106	0.9898657077084	0.981580979907411	0.984045113370717	0.949670131689377	1.07410693926639
sos2	0.949557392405916	1.06194580530087	1.01627927277475	0.929156908501712	1.01363974612625	1.08861938853983	1.01531562323643	0.916404885262054	0.930062366816426	1.01260696481045	0.949059687605537	0.973675763391592	1.0129134399342	0.902873127955267	0.899674186689133	0.941103399508081	1	1.07931988767942	1.08380370045203
cdkn3	1.02067073302174	1.00934876718194	0.97888839768459	1.00125952782727	0.975370153187737	1.00059703033176	0.989378740711309	0.975370153187737	1.03903288117145	1.03184407361115	0.992919574210169	0.989690866240353	0.975370153187737	1	0.975370153187737	1.0081445744064	1.03423691957922	1.01716251400992	0.975370153187737
cnih1	1.09054086631972	0.921086933931937	0.946033724511846	1.16289954998062	0.911921083738826	0.962908926740813	1.05845580657392	1.00572143793784	1.09771892519578	1.06554750867733	0.934808711959383	1.14444115376731	0.912955580617067	1.20560520028382	1.12050560961659	0.989971183484179	1	0.99471900963464	0.804310689150821
gmfb	1.17174744429315	1.02779219223853	0.94328550398001	0.834754571474526	0.93607261338152	1	1.02332059367558	1.0595713671085	0.99203598296614	1.05527540354024	0.742575005806798	1.19830624649031	0.94077173438555	0.883911076377332	0.947009336937045	1.02184598710404	0.953440992794145	1.13221532099551	1.16255095890706
LOC106602745	1.18190546296291	0.906551815168018	1.25884589514149	0.963348872484012	1.41027807079757	1.21252595082662	0.867872886674594	0.937789744380365	0.978985939622476	0.933764403817468	0.934111417608264	0.882997542072503	1.18862605868415	1.06036520668098	1.04912443307925	1.03300528732523	0.914879834161732	1.14288653576706	1
LOC106602805	1.00905059376425	0.921011359411274	1.00097220066774	0.945457881639925	0.957287928756791	1.04042244945194	1.060544280076	1.16396123133238	0.963929533121178	1.00108793734007	1.02061632016704	1.01592386262948	0.977993839320544	0.955915256047	0.959993929122869	0.951959214583866	0.943231781133952	1	1.12248315244723
LOC106602928	1.00589628676769	0.969625753674013	0.987769619993864	1.00174734208396	0.973890081568016	0.985483640276731	1.02468983949745	1.01065170033035	1.0595076602092	0.991235755251015	0.987596597121214	1.10288414947388	0.986641929540234	1.04384454166348	1.15970775791208	1	1.02752145554525	0.97713198977737	0.977841057653642
LOC106602985	1.11601443337993	1.10763146266148	0.826856365662651	0.831553396052584	0.787130812260007	1.05910514368093	1.17114307678225	1.00392451945711	0.862162937918873	0.8755577106905	1.04095472086856	0.964970776970411	0.748908335048015	0.952221000807882	0.916465133674805	1.07127508453458	1.17641820580941	1.12101165828155	1
LOC106603016	0.983343739539781	1.03920474849536	0.971460621666983	1.00757436818613	0.977829080724103	0.971460621666983	1.01335846002243	1.07339260588965	0.989555024417497	1.02770818026122	0.971460621666983	1	0.988578554872486	1.00827641202381	1.05379580056009	0.971460621666983	0.983176946276235	1.34845544124438	1.05625127030767
LOC106603387	1.00451484424413	1	1.03822117073441	0.957166804562029	0.991965420525274	1.09930957921915	0.98204050164137	0.926832057088614	1.02720796917921	0.927862917569126	1.04745424308373	0.988646851506174	0.992407294369173	0.97108479358698	1.09391494144904	1.09999470041921	1.09056000577288	0.891750850577686	1.13712478348873
LOC106603467	0.948183215522803	1.31987181049414	0.991009075824647	0.748475070120231	1	1.11772986833932	1.11405705112916	1.21579763069281	0.860127920754983	0.745158362164121	1.08633687252389	0.908718653224455	0.982741047021544	0.727930426736498	0.984746270653043	2.0625633435414	1.78427713277385	1.17617803457638	1.57641323434403
LOC106603693	1.00461637568724	1.0427643465179	0.985339238623458	0.985131771484773	0.993969604081311	1	1.00981415872273	0.974788175080175	1.02931039004533	0.974788175080175	1.09782280258271	0.981942660168048	0.983370997377205	0.974788175080175	0.974788175080175	1.13904663591416	1.12800754199125	1.3530743186399	1.01729327558786
LOC106604179	1.23165747979082	1	1.46172350096889	0.805779047282096	1.68476166261022	1.21238125950057	1.20292479627104	1.22062644432413	0.976758700559747	0.92366610605619	1.15854705657642	0.877055176141193	1.22931237453392	0.793076842483315	0.734961595050056	1.39888284946435	0.835206628660662	0.763229227942514	0.820929213850282
LOC106604359	0.895681143574873	0.853500774615483	0.789522015868985	1.14629896433183	0.749782481767659	0.985912864660054	0.755775246544084	0.874173809684372	1.6272188850447	1.18258544213009	0.924054908080381	1.13201042760981	0.85378480885838	1.29819818525886	1.61337492099382	3.08506209702128	1	6.98284354003117	2.49087558444965
LOC106604468	0.981787968518242	1.23968348625937	0.982466007454498	0.869495141665686	0.968273398545153	0.999313232246104	0.965691217735685	0.878161241252425	1.07928063637217	1.04536738832928	1.21442162820197	1	1.05032384839998	0.90919193666015	0.968915150950864	3.55978887959396	1.05220178580701	3.96511269856961	3.1480164475355
LOC106604970	0.917104485389007	1.17397225351447	0.901627580069753	1	0.858305922345869	1.0148874484805	0.980064238244207	0.953675370797238	1.18293426930022	0.945879598440303	1.93913864591996	0.995848655996857	0.931400422869416	0.913492721642507	1.11515592007543	2.72497565911538	2.38941455045128	2.31510336126273	1.52514253429273
LOC106605022	1.00673513756676	0.982684296436401	1.02172379476916	0.987896984701462	1.01493014484552	1.00810034585778	1.01092522799188	1.03414331473243	0.982684296436401	1.01110218990898	1.00036531773271	0.997112398203289	1	0.995085130290423	0.982684296436401	1.01570448774646	0.982684296436401	0.982684296436401	0.982684296436401
LOC106605409	1	1.01618740963486	0.992607472445394	0.997611430771578	0.99485696250453	1.08376566549031	1.02433004456559	0.981978580278327	1.00562182945484	0.981978580278327	1.03502121719656	1.00361002452813	0.990624712709433	1.00677530173442	0.981978580278327	1.01497505808992	1.04124418677424	0.981978580278327	0.981978580278327
LOC106606550	0.988083198397168	0.988083198397168	1.07745258727292	0.993324525354225	0.994560627593652	1.01363888448472	0.988083198397168	1.03982493434299	1.00648721287192	0.988083198397168	1.01626677213912	1.01711091150731	1.1197504102027	1.00055216286695	1.02990463932597	0.988083198397168	1	0.988083198397168	0.988083198397168
LOC106606698	1.02085921547798	1.08139053620152	1.23723144747071	0.999688423042429	1.17137779054262	0.978905845478369	1	1.01951367969076	0.997138922792943	0.978905845478369	0.978905845478369	1.00766394812649	1.28872285924255	0.978905845478369	0.978905845478369	0.978905845478369	1.00252303596256	0.978905845478369	1.02159049473172
LOC106606854	1.0122322177634	1.06973430041058	1	1.01061112215866	1	1.02586390106522	1	1	1	1	1	1	1	1.05055604852867	1.1699183881263	1	1	1	1
LOC106606907	1.11455233800685	1.15891844103369	1.04989511131799	0.888175112494278	0.915445543670567	1.15881068473382	1.22523636447973	1.13742494004579	0.88516507211927	0.8953111773907	1.16021631461101	1	1.03058271229035	0.973580298267065	0.959487661695323	0.950981156306768	1.01301009504076	0.78216679013654	0.997387601379812
LOC106607016	0.97611093220253	1.08154141502698	0.974731282016863	0.972758268792269	0.946738005228716	0.986537557853804	1.04876362894764	0.964160675563766	0.952226097287115	0.997618349444413	1	1.01242399653918	1.01768790893425	1.08724664697487	1.00765970496069	1.19624739797022	1.09949067746295	0.970544077097608	1.30976776464837
LOC106607199	1	0.993922329678274	1.00109355033124	1.00446896093472	0.993922329678274	0.993922329678274	0.993922329678274	1.04596983622053	1.0124351036753	1.02266521178929	1.01180555213501	0.993922329678274	0.993922329678274	1.00646498017024	1.03599091668176	0.993922329678274	1.06592117938348	0.993922329678274	0.993922329678274
khk	0.984713640001108	0.972813967704866	0.986855309533053	1.0016596659934	0.972813967704866	1.02316781337805	1.00077124022646	0.972813967704866	1	1.00094642469347	0.990317396367265	1.01570184229327	0.998543003053736	1.00968104630014	1.05526384809554	0.972813967704866	1.06681312393379	0.972813967704866	1.01523298398927
LOC106607310	0.958165532708562	1.07832361352891	1.00527484173764	0.904421031872504	0.988277936006552	0.943143324872115	0.977013281667048	0.957416856590267	1	0.913993154501106	1.05813502049898	0.951245066199436	1.01284118207719	0.868812630756843	1.00200163517979	1.1771614454877	1.62426054131138	1.07317863109765	1.52627765829602
LOC106607535	0.978446364901573	1.11514818914871	0.985505925362476	0.978446364901573	0.978446364901573	1.00375280488102	1.0136037942265	1.00404110926804	1.03317319110118	0.978446364901573	1.01366841209257	1	0.978446364901573	0.990793718828177	0.978446364901573	2.88760844296239	1.02567839255391	0.978446364901573	1.34704542772737
wdr35	1.01835215154751	1	1	1.01591974693462	1	1.02586390106522	1.00717942797211	1	1.01862597654186	1	1	1.02937780255472	1.00880480756378	1.01261934672101	1	1	1.01206052448029	1	1
LOC106607934	1.01725860408548	0.987055041366166	0.997738880920657	1.00801062974266	1	1.03814601957359	1.02252179672596	1.038742937079	0.987055041366166	1.01559933083822	1.00481470362017	1.001547315882	0.987055041366166	0.999511031165886	0.987055041366166	0.987055041366166	0.998959442855957	1.02934807268901	0.987055041366166
LOC106607990	1	1.02854723907291	0.993922329678274	1.00446896093472	1.00695735093213	0.993922329678274	0.993922329678274	1.01992190294134	0.993922329678274	0.993922329678274	1.2454468936461	1.00851543203371	0.993922329678274	0.993922329678274	0.993922329678274	5.14014997760326	1.01790180951787	0.993922329678274	1.0372617644394
osr1	0.983782563889636	0.971894143088406	0.982413881759042	1.264409708814	1.02296337507667	0.997031117051116	0.992837204494844	1.02278812671301	1.08987587490858	1	1.0068803238342	0.979027387347493	0.989019715297045	1.05801468306901	1.42990336092401	0.971894143088406	1.00707356197298	1.0552466407251	0.971894143088406
LOC106608070	1.01809501553002	1.13741701910102	1.01364454468417	0.702440502150736	1	1.27914212278262	1.06042984699043	1.03829227833203	0.77783512780336	0.768290831819447	0.888415830312077	0.970219965402677	1.01373450221657	0.699666727833621	0.757749786953978	1.15233748838384	1.17348582063435	0.958056791824137	0.963844684644295
LOC106608166	1.009189221549	1.24195685399704	1.2842430559192	0.851872111071136	1.41683319120474	1.17994831882053	0.85243766531452	0.937686906541185	1.21601859343926	0.828104639736783	0.937768697800672	1.09917604873853	1.22238642340828	0.776981046892488	0.901686818426049	0.736888255788673	3.04166410351854	1	0.991085766944628
pomk	1.12714886987497	0.976498182679658	0.992810005783211	1.00645593948352	0.988752836543394	0.975580632851358	1.02537384010432	1	1.08259024809061	1.05330672551558	0.931702014780452	1.07328285212513	1.01432387161352	1.09317144794477	0.958872932182932	0.913656928826705	0.990765346648494	1.07392934905571	0.883954267328624
LOC106608228	0.976565739363414	0.963337246517784	1.09171679273001	0.952041047634523	1.01319151077718	1.19474457966286	1.08584395677107	1.28311118792934	1.08462141807838	0.987589912074385	0.924927874274587	0.946981252996728	1.00108993056008	1.09943306729066	0.9379659553883	0.860450837960248	1	0.852249189997634	1.04025161319487
LOC106608562	1.06252977226828	1.03254907629397	0.936773027400875	1.07074295896811	1.00082078183967	1.03076238754239	1.05092729733983	0.942933784948426	0.985670469678999	0.952427610168806	0.976533907411411	1.15190789523348	1.04091949011835	1.10580545909926	0.946939531138305	0.939544485232858	0.904895385348257	1	0.890602110475941
LOC106608717	1.02665384531527	1.00934876718194	0.982407518561241	1.05318797691834	0.981764241375742	0.975370153187737	1.01743660457396	0.975370153187737	0.993537374780646	1.03184407361115	0.975370153187737	1.02554869874244	0.975370153187737	1	0.975370153187737	0.975370153187737	1.03423691957922	1.01716251400992	1.01790063052968
LOC106608828	0.99850942127495	0.951876866922543	0.965616008125806	1.00752585185666	0.995629982169754	9.13749816824378	1.31814211598184	1.52567061521323	1.03179633030646	1.06234346543235	0.98614246709178	1.03300495146494	0.988175989451325	1	1.0325522441579	0.983861865933293	0.997826319148913	1.01655051790526	0.951876866922543
LOC106608927	1.43282633284818	1.17061378292861	1.89323673818425	0.939669764655198	1.90182481059681	1.19204197910202	1.01612403991255	1.03264025675494	0.98216200817248	1	1.06447140547735	0.799911003697485	1.81366581375027	0.940500667904214	0.918002449974085	0.695463706177666	0.796849258266267	0.740213706863812	0.825470492129319
LOC106609544	1.01900267558892	0.988747329406839	0.995881212062948	0.993992179273475	1.00820344016395	0.988747329406839	1	1.01461153213372	1.00334049449964	1.04599578817635	1.00653744028101	0.988747329406839	0.997453059371468	1.0012246747761	0.988747329406839	0.988747329406839	1.01260195661864	0.988747329406839	1.03186111113658
LOC106610138	1.00432790611591	1.00845685939943	0.985056304366507	1.01073531241461	0.980896708570488	0.974508270497886	0.995507662968001	1	1.00174165138379	1.00268972441914	1.00958855442836	0.981660701218245	0.991679905776286	1.03612436417119	1.05710174983684	0.974508270497886	0.986261351350471	1.01626370163523	0.974508270497886
degs2	1.30628608656118	1.10814716261744	1.55770028176558	0.873923932277248	1.53361368864353	1.04363764242514	0.925304229600813	1.23902206844332	0.929606967873561	1.05122162704719	2.12626809822157	1	1.4199322128115	0.842141350248983	0.897642471205324	0.891699156008173	0.85337277426075	0.868628896900208	0.934297077933228
LOC106610396	0.992218488942183	1.17493322730208	1.01100076073391	0.977307988690182	0.983296825169652	1.10979103669472	1.04756840717147	0.930287880291134	0.941105110821535	0.924998190600272	1.18165205926487	0.984527442472068	0.983419993265422	0.944525316921611	1.06399602133704	1.02835857518751	1.16655545033008	1	1.20840431331734
mis18bp1	1.14124906927563	1.04992549535759	0.92126005740127	0.999280735469038	0.922737914700731	0.951771259835138	1	0.928602791952522	1.04872491196393	1.03634668186943	0.921213141825898	1.09647756724868	0.928864766453381	0.985117976668629	1.05869553477254	0.904931100765161	1.20122088132806	1.09941441984543	1.02350568103131
LOC106610559	1.0147901560643	0.945268939496091	0.965739684626214	1.01564389492435	0.988718320699245	0.994197026344325	0.958845203470304	0.969995810310716	1.00330294456292	1	0.989258279391411	1.01478693973158	0.970269462479806	1.02903019279227	1.06558728445867	1.0088417358863	1.1282512212362	1.02633798143415	0.986486870024194
lrr1	1.02670476344269	1.1385939249639	0.944144518520875	1	0.962478768193894	1.00921433645734	0.960451400767529	1.01037696420402	0.999755827886638	0.99393338798144	1.04638032973503	1.06955448600434	0.987261420571363	1.01388619830157	0.953133069358495	0.975927803510969	1.09144149868291	0.99285322588379	1.03424821758127
pole2	1.04467567514046	1.02578191202538	0.986607986632701	1.03030353502273	0.96519900001561	1.05830899823805	0.98647057179032	0.98399657332141	1.05736210205286	0.958912798843294	0.976166109676828	1.03356921406609	0.958912798843294	0.983127067923232	0.999499578415853	1.0880840898521	1.07478136218834	1	1.08456068799037
klhdc2	0.934475413744844	1.03681884197877	0.936005954572737	0.8766466464771	0.936032864289232	1.21319377721029	1.12232335374764	1.32338792994582	0.859922181972933	0.819304858849234	1.16156613234371	0.946958186502711	1	0.871007278581439	0.993130837458945	1.20599523109882	1.24942752878774	1.20271151157856	1.39894963947168
LOC106611066	1	0.987915601233848	1.00930990251461	1.06673433673265	0.987915601233848	1.03905112289995	1.18903433358249	1.31666896402564	1.02473530924567	0.987915601233848	1.02347852136476	1.00967782872107	0.996614007991969	0.987915601233848	0.987915601233848	0.987915601233848	1.01175016207994	0.987915601233848	0.987915601233848
LOC106611292	0.990521296460376	0.961111594755904	0.999294065603494	0.986622502656576	0.986334982846184	1.11073991421331	0.995646152988333	1.01144094195156	0.970060237311193	1.01675994481344	1.08242000828834	1.00762063661301	1	0.985381387378697	1.00179144018924	0.993406899406888	1.01911781069324	1.04353934936292	1.00302033552498
dync1h1	0.929194044041827	1.04689612739685	0.814319907475187	1	0.760305135222116	1.01026276432292	1.08349309837019	0.938861048544958	1.02124327601411	1.0697231680854	0.976198559001007	1.04573527773122	0.777764652310635	1.22358419916649	1.25537689930228	0.990233632098192	0.951656689760778	0.783802782798421	1.03598478724016
LOC106611338	1.14668455113113	1.22178634002406	1.09614910995351	0.944400010787731	0.965977950667545	1.03693143185718	1.0661794355062	0.873492522684144	1.10127370459721	0.888917381920092	0.997142788201676	0.999181377390078	1.09654793084382	0.921673315954601	0.972558048144315	1.20324271144288	1	0.887785741942343	1.45499931887959
wars	1.04623022340702	1.08740236004314	0.95864547354435	1.01307077425867	0.930709501772608	0.986543352738784	0.965063593669821	0.941977676750957	1.07778824843039	1.00014045309271	0.951993798284472	0.976216241272789	0.927347657395713	1.04637940971218	1.09644406467723	0.932049761993232	1	1.06100483094846	1.02601936335035
LOC106560560	0.967924300177626	0.949312332247273	1.03618048550633	0.941704243816821	0.953487323519095	1.14602909257057	1.08963255142866	1.01360962497971	0.934441407266151	0.917354778677929	1	0.988775683004375	1.02316303504225	0.975357178129901	0.956182580577067	1.00996628663668	1.01709611272557	1.03546039320931	1.07775845304799
LOC106560243	1.12897079798167	1	2.26316256931346	0.69982275613306	1.13384683718122	1.11263297832744	1.16502488310715	1.30747420338212	0.688484889088854	1.01071268943969	0.82228040068786	1.44037607086057	2.25039060409601	0.681062358756558	0.688315384542975	0.682931267103144	0.682096265612325	0.841942773268796	0.666857243493935
LOC106613993	0.826472972364922	1.03133460479248	1.37757702064146	0.885111429436068	1.16301917841995	0.946931163922766	0.966802052164058	1.06394702567783	1.06253988167941	0.884088405372655	0.87853606564932	1.21375661168678	1.58397406728373	0.846139049189327	0.92838673584742	1.08245749120488	0.879966721923879	1.20588118266749	1
rcan3	1.0011870002236	0.971460621666983	1.00157198806152	1.03645764632305	0.984201063724268	2.92749783361128	1.07060469158983	1.07339260588965	1.05302433466407	1.08419994141611	0.988939700148756	1	0.980014145496551	0.995991745792121	1.05379580056009	0.971460621666983	0.983176946276235	0.971460621666983	0.971460621666983
nipal3	0.939043123054074	1.3526000713733	1.14812825728382	0.815332584837064	1.14800138357688	0.985418704894452	1.1552362243712	1.14613001670024	0.929571992806679	0.842823635026992	1.2965722609211	1	1.16169506498088	0.945813835567751	0.835560710655781	1.01835033281373	1.05444117795474	0.881638245424474	0.990154566121246
LOC106613035	2.16164581677282	1.73159003752092	3.08012123088474	0.86852086237967	2.95986633263323	1.3679168529074	0.980537611782645	1.25134871287638	1.08540132533342	0.866978814156003	1	0.999446369177089	2.66844235054756	0.836516621343335	0.863457607702593	0.840451628987768	0.84720288404633	1.05299731479494	0.908616980672086
LOC106612959	1.07647869229264	1.04282274060418	1.16388613696794	0.850025824781192	1.0350063248896	1.27616641312307	0.899271643363323	0.963236008445494	0.830790009506733	0.827685794422331	1	1.08208534171028	1.12558439086471	0.884499507438004	1.5862451801636	1.11562362095116	0.792564300910046	0.753697091379748	0.75424402096708
LOC106612640	1.07494031502116	0.982362996297671	0.867163210432053	1	0.758003806928774	0.8847700804144	0.876800609989675	0.884112152802436	1.12664516378027	1.04923143614594	0.790918158113045	1.46354679880687	0.967460409157194	0.782315112169827	1.33105492024991	1.24464740514362	2.27666606808344	1.06800329316255	1.02260417192776
LOC106612547	1.00706407199793	1	1.03080384664483	0.912630968436779	0.960245305725463	1.39325942290293	1.72137846096747	1.11508812322984	0.952309039878416	0.914888920632691	0.883455558363844	1.19650189763308	1.24729809502189	0.823371382203611	1.17059508725706	0.78556958131131	0.91638359434182	1.05497629688423	0.912434860314218
LOC106612499	1.02608189705754	0.947192103129887	0.957444468026493	1.0177102374455	0.959614270161565	0.971690185975001	0.988043271713944	0.947192103129887	1.01786478323113	1.07327019960784	0.964234528462078	1	0.947192103129887	1.00708105340349	0.987282794534752	1.04281583675659	1.06835432645484	1.02842608123243	1.02986455636212
LOC106560907	0.970380858861591	1.08248359895913	1.07382832615837	0.924701008041421	0.983019242608896	0.893103116559903	0.96408104450277	1.01033264732241	0.957723857952852	1.02975595156038	1	1.0339044685363	1.06207543131381	1.02306579715118	1.00795301910289	1.07897295474323	0.931536442901302	0.948446383567327	0.952642521930508
LOC106560797	0.944790646728323	1.07126070624523	0.913214827911562	1.04235729720261	0.922565203287407	1.01671832247518	0.988106547716911	0.882857928716548	1.48526250068954	1	0.989510981482181	0.96544501463902	0.936540022155319	0.980402160031381	1.04331066152381	1.12207996088763	1.88741828391483	1.63749585507037	2.08573928439282
ctl2b	0.985256947059115	0.977679185167797	1.01993592428766	1	0.981978931337801	0.969202045024871	0.996296645596557	1.04389777585895	1.0152584061313	0.944766692753768	0.978776341346003	1.00032669136562	1.0032189024238	0.98057085374678	0.984754726652729	1.00830571121205	1.01320475183237	1.02579266053535	1.02722745225965
LOC106561796	1.3348276464402	0.974595868316873	1.33902433994888	0.896428408846034	1.29814260781413	1.2241617192966	1	1.41774929063387	0.896085671801887	0.868457067464062	0.559040244828011	1.35006425992273	1.50880145082918	1.07927999264561	1.9133616259936	0.685322246380755	0.537630648170773	0.639445024502002	0.559500006772615
LOC106561476	0.989730491690498	1.0057516645876	0.97539984931621	1.00285663540332	0.978265444117049	0.971894143088406	1.00681613868536	1.02278812671301	0.980943178950143	1	0.989381021737041	1.05053543742174	0.997598850867096	1.02102927055112	1.05426606465846	0.971894143088406	1.04229729054586	0.971894143088406	1.08158685055001
LOC106562077	1.0122322177634	1	1	1.01061112215866	1	1	1	1	1.00931072167282	1	1.01799257539825	1.00733952798236	1	1	1	1.61248427941144	1	1	1
LOC106562166	1.15282282183523	1.10564440436947	1.24916726614556	0.99794540059951	1.19333796617741	1	0.91869090484219	0.980385347668449	0.926959898518059	0.932556127256603	2.02273224993146	1.08898028391348	1.18010552177827	0.973490328397849	1.23377238754846	0.839732534219673	0.797098165657844	1.14877056989437	0.893062943593271
LOC106562352	0.969001577596774	0.991478341934846	0.953407299974134	0.969442272984434	0.945552366413468	1.12068653127011	1	1.02057501881386	0.965172630149784	1.10789208242986	0.989491262040989	1.04647735812641	1.07470147051241	1.04757617923122	1.09269166656738	0.888536443322984	1.00317620827981	0.950462148045849	1.01456621783999
LOC106562615	1.1961370772833	1.00324732683299	1.43710212763992	0.722435336943979	1.41312636767329	1.11375816290853	1.03793849380233	1.17069179943159	0.922879415311181	0.621770505952245	0.771863199961446	1.03978457749831	1.43854685174925	0.729235237319389	0.652925077355684	1	0.769248268351797	0.740423730152676	0.72314314506439
LOC106562977	1.00019721504098	0.974732825723309	0.871208177574477	1.02816080480218	0.943893572225946	1.01894461752002	0.988021624203802	0.950262214177663	1	0.953526686736095	1.02138686072319	0.926506910329139	0.869338777832404	1.10260256998633	1.19985295365052	1.03310209587542	1.09581992394219	0.860064061028279	1.03512409778114
LOC106563035	1.08023672182714	1	0.605679369506263	1.5957877137654	0.578979581607676	0.814018798303584	0.675362175057168	0.574161544998947	2.1167928552807	1.48472597478369	0.83982774770695	0.868053005140152	0.501881684651921	1.39060318027433	1.28018449099835	0.779310450158298	1.41257688031892	1.18553446011256	1.15199074364698
LOC106563115	0.900210582541231	0.905899148990103	0.877086140843823	1.29501166795104	0.857567049476993	1.00161948719859	0.959063293222249	1.06296775214457	1.21301698546511	1.39888907620853	1.04782451286656	0.971001846073466	0.883576269651507	1.32350023600545	1.06627816374914	0.955691951195688	1.06076622264968	1	0.933831248408043
LOC106563167	1.02335211380401	0.985822912092768	0.948174994191325	1	0.963918199407538	0.945393765508696	1.11473563802976	1.06687278575159	0.938723593459068	1.05538892648062	0.971337653060399	1.00972435171493	0.962232792143613	1.01493317142555	1.15701241839328	0.983536856943201	1.06641129764532	1.00059424240052	0.921558663412397
LOC106563209	0.986325552352039	1.03415031416796	0.914312800240785	0.962056835510943	0.879401023008838	1.07682895566824	1.06459048632832	0.958846133565798	0.967483232420771	0.876551617729495	1.05903909869719	1.0719419985375	0.888025717576323	1	0.960954849562151	1.05040468900806	1.15805638594814	1.2963789261479	1.15547567318
znf593	1.1842754960844	1.03824425698856	0.944885599237918	1.15573949480526	0.954551077334735	0.928142334885341	0.946299678118218	0.991607973051535	1.23773642025932	1.17980498246206	0.976853967757445	1.14130287748492	0.975195690180402	1.2107001139385	0.951086535548665	0.887130031031809	1.05754243780688	1	1.31129761114691
sepn1	1.00491028165344	1.33590451329748	0.871588090826346	1.87891365860201	0.850484590612777	1	0.915706405396916	0.79456882418747	1.22055691974496	1.60825712874392	0.908117450857733	1.33384170711897	0.940661523166977	2.09731708963223	1.28324105161295	0.891420361738969	0.915970051881147	0.870737945771778	1.0199874520571
LOC106563256	0.941981433962881	4.05309784265288	1	0.977923188229287	1.27454632969404	1.05757436821091	0.958080590148391	0.955373903612025	1.09971237722766	1.01549181202117	0.94254620325961	0.992112041016379	0.956648282096666	0.958692101470093	0.90124626094589	1.41168069357562	1.44836963074032	1.77011560623767	1.5142151363503
mtfr1l	1.05115260401091	0.889157768919232	1	1.02018471072268	1.06382241134962	0.895164304088766	1.09718721177407	1.01035349590077	1.03139214409228	1.02317704251697	0.803539975901911	1.03795432054856	1.08330819863172	0.919111118071222	0.959753992879804	0.827285536756681	0.993859893235622	0.822991365099862	0.837975562295854
nkl	0.935043250049588	1.11090171946466	0.936040091268286	1.01058043755853	0.914284284456678	0.97808786692804	0.941771518903769	1.05192448590432	1.38022354538994	1.10190047135613	1	0.923160237790251	0.924954799462438	0.991034441903625	1.10673914456682	1.04937066372159	3.31856031997756	1.03926826088066	0.986920004020149
LOC106564204	0.956085635515628	1.02127033221399	1	1.06335230291377	0.960896627557427	0.972335507237418	0.988233489573196	0.972894584741409	1.30639113832371	1.12871939048739	0.974420273418391	0.978850475823745	0.961889660966487	1.00152902136576	1.08157001924113	1.01781447412861	1.68199454913915	1.01655532879941	0.964794890480616
LOC106564129	0.90527050554426	1.00005408599033	0.899724576393568	1.03856939111516	0.863432036087394	1	0.93801154694064	0.941149796409897	1.64591311932476	1.06390966607949	0.931810866732302	0.901128052885731	0.899046656068099	1.06359724561712	1.07641909572004	0.934714206950726	2.11136690204466	1.12376066682572	1.17359449949211
LOC106564500	1.0056396960618	0.993487144959522	0.993487144959522	1.01457928956606	1	0.993487144959522	1.01489550762058	0.993487144959522	1.02125090504552	0.993487144959522	0.993487144959522	1.00807385778637	1.01099320357748	0.993487144959522	0.993487144959522	1.02687033395482	1.15669238587837	0.993487144959522	1.03680760373111
LOC106564610	1.00611483426848	1	1	1	1	1	1.02873855994025	1	1.01862597654186	1	1	1	1	1	1	1	1.02412611038466	1	1.04360444822198
LOC100379104	1	0.996448971887373	0.971866979569044	1.02072410193724	0.962058049933295	1.02804592367132	1.01868339010391	0.955858513717444	1.00969998180593	0.985425404478042	0.998603265002366	0.979413234146313	0.980858506507334	1.04959092376142	1.05005678079434	0.931492027043466	1.04404724903141	1.09151910990461	1.11827781290552
orc3	1.05922518888868	0.970418593962483	0.961748751633777	1.04075576208817	0.941138701165317	0.961852056374931	0.906582093091756	0.963238323708223	1.06020201743122	1	0.943541641993211	1.02224861726614	0.996847987086437	1.0138079759631	0.887497319305907	1.05262274420616	1.04730903722575	1.29307130765736	1.0751537047332
LOC106564756	1.06861160517667	1.18889679440639	0.925603563411331	0.963683320151435	0.945566114236209	0.969185022699764	0.971289745829215	1	0.996578781179756	0.939952244105807	1.04625466133191	1.11405752529777	0.889366035431146	0.969615533036298	1.03287473347533	1.42927566570022	1.49323998674543	1.12750909902928	1.20334013983049
LOC106564860	1.13719185245679	0.81098424356025	0.898222786903513	1.02538492905359	0.870293839061746	1.03709776694674	0.920321408025106	0.823127517721459	1.10245350817972	1	0.946802662391365	1.0757780265244	0.887518504074374	1.03479504183864	1.01494354098108	0.884622876458875	1.06888955278363	0.94896073338348	1.18694998383979
LOC106565054	1.02075163855952	1	0.964748760350085	1.77485456126728	0.966296380901063	1.0951814100053	0.988519857569182	0.972438113642881	1.07156681472467	1.25239064827245	0.98176238942376	1.01734202038038	0.964347336910642	1.26264417279884	1.09189190625843	0.979491917846482	0.993394346160308	1.01203537899737	0.947648984292351
LOC106565365	1	0.993922329678274	0.993922329678274	1.02558659343903	0.993922329678274	0.993922329678274	1.00105812345407	1.01992190294134	1.0124351036753	0.993922329678274	0.993922329678274	1.00121725042924	0.993922329678274	1.05676593318936	1.29054728556861	1.02732014176536	1.00590955426687	0.993922329678274	0.993922329678274
LOC106566099	1	1.01618740963486	0.996152201722288	0.992398474950853	1.00130149873361	0.981978580278327	1.22184737236557	0.981978580278327	1.02773776322123	1.06735590326632	0.981978580278327	1.01804710770805	1.03402070625458	0.994370508455464	0.981978580278327	1.06737302730375	1.01752302311396	0.981978580278327	0.981978580278327
LOC106566164	1.01765885151513	1.16022446624358	0.99700791723224	0.984365343823026	0.996682220781562	1.08323789146432	1.20186082271553	1.08479910588723	0.994651569663504	0.986643252933019	1.02799962208671	1.0648132787719	1.0097325027349	0.983127067923232	0.999499578415853	1.05571979474712	0.982047634877446	1	0.958912798843294
LOC106566577	1.03891105903822	1.0228683930551	1.10543831642483	0.915694353768699	0.855876078823537	0.914173497764849	1.2901008251308	0.942425425423392	1	0.739490893489208	0.807096744139208	1.21481597920577	1.39741845994066	1.06468484948109	0.818027573514862	0.663995219483488	0.841624597889757	2.97725685635963	1.84626044860553
LOC106566340	1	0.968206927460911	0.901424913790845	1.02862730749323	0.881785091804628	1.84732411617706	2.52568467304588	2.95056487461999	1.10012355172505	0.952365438883542	0.986635139228628	1.2324518689858	0.910496165675162	0.914699985082696	0.966251899840304	0.985364636449508	1.31475118715948	1.15465321120957	1.18963676627104
LOC106566507	1.06017082583643	0.811611431006462	1.56613541659566	0.835687793046465	1.51775242504398	1.08087412361836	0.831229244228685	1	0.762272348129537	1.10684970374772	0.776740785931468	1.27092492025393	1.58314168261589	0.775046984685428	1.06942820490392	0.575878355629271	0.687517331307484	0.739828283263108	1.04022597411557
LOC106566627	1.11755900525406	1.09473489203732	1.70554985588108	0.879291836685295	1.18104722134405	1.12734071562855	1	1.11255140139434	0.86678687516475	0.833197223923856	0.849450535698228	0.902273330805782	1.41299855628014	0.795600374289857	1.32891277455137	1.34208678040185	0.868458774420821	0.832291742659183	0.953942584029739
LOC106565985	1.0122322177634	1.03483663497715	1.0036070864844	1	1.00655555038988	1	1.00717942797211	1	1	1	1.05401608342943	1.02202842779287	1	1.02525179464613	1	1	1.04827247496299	1	1
LOC106566892	0.979880079397033	1.05032709863245	0.967942715102416	1.00130862454898	0.96949545929824	1	0.978110557370209	0.950786327506789	1.10186654737357	0.950786327506789	1.10518843654184	0.971730655468718	0.967539962686606	1.01090253297421	0.991029147439603	1.17541743290223	1.50865268216151	1.07319611498297	1.32641157093288
1433b	1.32992969509045	1.07302716420127	1.0057455363615	1.19231944461549	1.32654382319236	0.846936327275323	0.793980024223827	0.822893607122228	1.24584604580218	1.18101537863611	1.18738278403817	0.996878913489601	0.97930513092763	1.06819243564099	0.927881790220628	0.771639608200057	0.961240754102092	0.943995041708602	1
LOC106567073	2.32969670746095	1.71436452268269	3.11432563086744	0.830366376310633	3.4958736529594	2.24360910964369	1.69670092129281	3.23388707764481	1.04619126135296	0.858360944482728	1	0.978222633462749	2.68214298535687	0.735389018165102	0.957150735878482	0.713484074397473	0.749518104944734	0.641584607868065	0.74745625008397
LOC106567189	1.04467864242752	0.961311671632012	1.29065650924438	0.884774598992784	1.02849820492318	1.05139069687228	1	1.09672358633989	0.943948741203964	0.793777643344634	1.02946391328542	1.04795738605198	1.3069299998901	1.0169462746316	0.897740317904912	0.900528000428129	0.839054628346409	0.943421601137478	0.904931287812014
LOC106567335	1.08118100222865	1	0.941191180875078	0.996780185834566	0.934933008728346	1.16442936683352	1.10269379373672	1.20646606883968	1.0320855747908	1.11624901056251	1.1014430720273	0.982381076480406	0.945182178532513	1.19639132127298	0.981950554737993	0.905228788959873	1.08688902612746	0.982863869929368	0.944700790817119
LOC106567792	0.796881252367222	1.1460859105511	0.849301875331924	0.738081332768165	0.742945932355975	1.67678896585895	1.97236801087944	1.70110033995373	0.81513644915622	0.748441144306901	1.27812560152286	1.27394186545032	1	0.81586190877832	1.22141302541168	0.87957656549779	0.908483984231494	2.5190552297923	1.35597815685454
LOC106568224	0.986059124394939	1.11024380723442	0.998758312396726	1	0.980529237515637	1.17661278862598	1.04423356650561	1.10202894961148	0.99228756098493	1.00231408909739	1.04432732068179	0.974143192728747	0.982720336080291	0.998742056587461	1.01537461135522	0.974143192728747	1.04470925934215	0.974143192728747	1.01662016913688
LOC106568712	1.12897179198715	1.24184418627825	1.53906938636671	0.920479513933109	1.34280766835868	1.08891854064767	1.1206565538486	1.39361310948988	0.993790381481906	0.829073422773339	1.03890728248842	0.916195954791821	1.49699524130976	0.896807980527337	0.869049425356172	1	0.919955253091458	0.787053343365322	0.875133916785783
hnrnpu	1.04877999759913	1.0496887580917	1.02830118428714	0.935673627177014	1.01548991552463	1.04042244945194	0.947479899569362	1.06623918122101	0.946749728094666	0.947645755415872	1.00398600499865	0.954840532620524	1.0354858882295	0.979244956717396	0.999070761252583	0.921011359411274	0.943231781133952	1	1.00139871513952
LOC106569575	1.00464282020453	0.984166730495053	1.04000076200802	0.954211547920765	1.044836992859	1.01537421789094	0.979571959661549	0.992343255538611	0.950738424741057	1	1.12226481725645	0.967340975451687	1.01789991543321	0.966522538433546	0.920010445694147	1.01289005638995	1.05346791121566	0.920010445694147	1.04056089682398
tfb2m	1.14626583365288	0.80075825080215	0.897411091381345	0.984944400886155	0.877414789989054	0.99982918615443	1.3861903323888	1.47030062534032	1.11596886362462	0.89129512002056	0.936864942984627	1.07610725000206	0.899192902080349	1.02319215240926	1.10315592440237	0.773243421622279	1	1.08232775956813	1.01132570664762
LOC106569909	1.1716145269356	0.923180900499339	1.00654810843461	0.935926779837941	1	1.10877959430536	0.978335941220878	1.00564426663459	0.981269715820876	1.23015615918437	1.01376646250538	1.01419675436088	0.946932902461732	0.969779466710707	1.03036876157349	0.956763056065431	0.841540843264038	0.914700814770176	1.23965053555343
ahctf1	1.00294966207035	1.37926466940139	0.826127532631191	0.951290127512633	0.835874923500322	1.24623167168283	1.05093202663001	0.878905236246625	0.997133330679315	0.927573351144499	0.938179355098045	1.06403575354374	0.871915751557343	1	1.23938272470389	1.00320879738289	1.30395740587083	0.892169060627427	1.24223515547595
LOC106569455	1.06569861503367	1.2123409872783	1.36074057988057	0.871466589731989	1.15063287230797	1.02629590539676	1.05204381870377	1.17540480218104	0.909306447435026	0.831699353474595	1.14189375258028	0.96662572506617	1.18878841901765	0.852701254755857	0.866901718455887	1	0.881895119040029	0.831699353474595	0.94067825989354
LOC106570052	1.06212134468742	1.12550995021205	1.00535746532652	1.01375026176966	1.01345483643498	0.987537916629904	1.00881808111721	0.987537916629904	1.00593177469925	1.06148684367859	0.987537916629904	1.01654961055996	0.996232997947767	1	0.987537916629904	0.987537916629904	0.987537916629904	0.987537916629904	0.987537916629904
LOC106570236	1	0.987915601233848	0.995043482911738	1.00888945965366	0.987915601233848	1.01346695260495	0.987915601233848	1.03964856082542	0.987915601233848	1.04511590295191	0.987915601233848	1.03572171271952	1.02277570421637	1.00038245073691	1.19800088371781	1.02111157502648	0.999830381526989	0.987915601233848	0.987915601233848
LOC106570387	0.995967155936292	1	1.16464279444618	0.919366804209147	1.04408622744202	0.99117232744627	1.06772540128137	1.12253573705271	0.901933759694467	1.00483322695657	1.13135505128988	0.954881665271441	1.03380531355204	0.888486147822683	1.02650249108824	1.02526396654235	0.88799582949963	0.91500891471439	0.915672902215275
LOC106571300	1.03450680387126	0.974788175080175	0.978304320331662	1.00584286513488	0.987572257096207	1	1.00280218347876	0.974788175080175	1.0111186226761	1.03122839897799	1.08020895727998	0.996261226008269	0.974788175080175	1.0240696133647	1.14042261055438	0.974788175080175	0.974788175080175	0.974788175080175	1.01729327558786
LOC106571381	1.00297006475399	0.951918847690044	0.934172456201499	0.984993112716396	0.987137831915064	1.04230013799721	0.974240556597674	0.873991415403523	1	1.07085413354858	1.05342278787948	0.960785166021346	0.896500059695309	1.12966842251627	1.15700140263226	1.00172197830843	1.06160767605362	0.949489583113901	1.02316342870133
LOC106571499	1.12302951023133	1	1.07128589830942	0.872513168929439	0.941927038143713	1.2228242905612	1.1647090706074	1.22170993105316	1.00195228470688	0.848904597011709	1.04379887732604	1.16933029924301	0.966821813614033	0.981780939485927	0.814057615858473	1.11410932094712	0.847019147185527	0.847982045680502	0.917562706727065
LOC106571589	1.0222934949894	1.00812042747515	0.968651099780948	1	0.996636008517041	1.00717316434498	0.971660076582631	0.936451399455848	1.07472772406281	1.01848573510411	1.02776249922605	1.04430414195296	0.936715588181185	0.981856173359796	0.951205323615826	0.912579633689044	1.01826378324881	0.951681565612493	1.11220698161334
LOC106571704	1.094425765202	1.08362368078623	0.991997579692059	1.00637155691367	0.96949545929824	1	0.971274542795443	0.975657525226567	0.986222223970726	1.17717614386758	1.02932166043775	1.05578933561554	0.975932774660873	1.03503648223132	1.11234240772927	0.982734682174824	1.03115632965988	0.950786327506789	0.992244840694725
adf1	0.971939932819535	1.04181610703989	1.03865271738036	1.00324058471895	0.992637196044864	0.991896818044934	0.970184749551668	0.967751594773827	1.02226297471117	0.970354579869948	0.960050405678946	0.981779429291442	1.00980781820647	1.01467398965884	1.10332889480311	1.48821078074332	1	0.983490817968248	1.02539564384487
LOC106571921	0.95675117816452	1.07733953533748	1	0.855144099496993	1.15593577308757	0.889488712964497	1.50297186080948	0.938933335452529	0.888972872243493	0.850253446960667	2.81819080272414	0.977576492017414	1.00949941376408	0.852304822661342	0.748940477529047	1.10764601706336	1.00182286258952	1.3061304223234	1.45119122279485
LOC106571989	1.00758915709514	1.0057516645876	0.97539984931621	1.02353805420715	1.01017487102729	0.997031117051116	0.985852807009589	0.971894143088406	1.02625448797922	1	0.989381021737041	0.979027387347493	0.971894143088406	1.02823193046326	1.05426606465846	0.971894143088406	1.07756538461661	0.971894143088406	1.01427305092795
LOC106572417	1.11533857922361	1.08718589873671	1	0.924787788924112	0.953458854911644	0.888058273482582	1.0836726170974	1.03835123394128	0.91428304291907	1.08723972072205	1.03753455766705	1.11630548187352	0.988780745258842	0.947773856746081	0.975765336030438	0.994757657466481	1.05422700893798	1.15188315674396	0.945349070274683
LOC106572210	0.96626157509726	1.03075566219166	0.990852171495471	0.965277101867054	0.952930180070107	1.09699788844998	1.19030793714957	1.13158557993148	0.941576638079517	0.860783028642533	1.23446809269364	1.01318067372816	1	0.898595539736617	1.15434260055009	0.92734888366466	1.3228693093604	1.00370410279183	0.973904837773262
iars2	1.13384111449781	0.990529972765105	0.900193610193914	0.866923966601251	0.837667079030544	1.03153593232313	1.16752635659117	0.943207638923638	1.0134548358356	1.13529040251016	1.10860227600226	1.00510957244663	0.97107278474759	0.987971384522788	0.897004123763864	1	1.05050432355858	1.00036522649102	0.932435952170411
LOC106572523	0.990775168168841	1.09450249511758	0.997923681826566	1.00128840451005	1.01677704632044	0.990775168168841	0.997888367125263	0.990775168168841	1	1.04814103877888	1.02644102680016	0.998046990239842	1.00823343953066	1.02832292879702	1.07474733224282	0.990775168168841	1.05057167740224	0.990775168168841	0.990775168168841
LOC106572557	1.20028381487931	1.16037062604437	0.920921171564526	1.04049804149415	0.910561479803038	1.05044168449806	0.999861135069392	0.994238686436511	1	1.03380367605402	1.63175549774029	1.4535310853444	1.21952927042015	0.880504429457488	0.968132163696941	1.00353439126002	0.910650188797966	0.932472473294359	0.971350012575943
LOC106572824	0.980099916906053	2.00368337803032	0.977657011473112	1	1.00345202381013	0.974143192728747	0.995134718245252	0.999625372323467	1.01044960177136	0.974143192728747	1.04432732068179	1.01708966807538	0.991308395037321	0.998742056587461	1.01537461135522	1.64379291212487	0.974143192728747	1.01588298112594	1.10178674492766
LOC106572928	1.25153230998628	1.04694614534873	0.9611030870106	1.38897034079833	0.92785936900844	1	0.958790018153091	0.956081327401998	1.0692678926173	1.19485462210011	0.974503566890339	1.3534061630641	0.961880652421182	1.4264685037228	1.42404784151893	0.865289508783537	1.02228788336744	0.865289508783537	0.940813371589055
LOC106573328	1.01475179925629	0.978803040347207	1	0.98399514033367	0.998063472002496	1.0294668865442	1.01397328569581	1.00440711482841	0.987916403028387	0.978803040347207	1.03167414703559	1.00755812280649	1.01334159277364	1.00351957372106	0.978803040347207	0.978803040347207	0.990607918376697	0.978803040347207	1.02148320683954
LOC106573499	0.998907644214786	0.992836612871397	1	1.14106866577727	0.999345203315992	1.0442268511316	0.999964611821579	0.992836612871397	1.02983972745296	1.07915797860567	0.992836612871397	1.00741377436706	0.992836612871397	1.01790751913679	1.0348592460105	0.992836612871397	0.992836612871397	1.29203407134278	1.21002022363034
LOC106573624	0.905928604083719	1.5079750585852	0.895170265064752	1.02440475260135	0.890519614465008	0.943143324872115	0.919003605979823	0.945049495763173	1	1.1020645327576	0.942150207547887	1.06779056088917	0.987980090563345	1.1586590137491	1.24366006266687	1.06805631462487	1.06913699915746	1.14249348652014	0.972676091069655
LOC106573685	1.16953383565518	1.11405926464178	0.96077307464023	1.1777048255714	0.928757398954117	1.01668623040212	0.964613404973926	0.975511203224566	1.21840977841663	1.15702499876506	0.959650001857095	1	0.878672648148974	1.22029549839049	1.07672798359934	0.94535886402609	0.983968924211233	0.874679465486988	1.17706475575642
LOC106573748	0.983044225029999	1	0.87917019938112	5.18654597319747	0.86306620566864	1.04126928253618	0.978217870945898	0.938706846173905	1.53686726038247	2.7759272205767	0.900550307242863	1.10253361673176	0.829364479193191	2.58231695315735	1.34042961400101	0.914983958697746	1.02387676074736	1.1941838190789	0.967165758763479
LOC106573945	1.00611483426848	1	1	1.05313738279628	1.00655555038988	1	1	1	1.00931072167282	1.02891864007152	1	1.00733952798236	1	1.19067203523049	1.1699183881263	1	1.03619675983722	1	1
LOC106574021	0.989977895056319	0.994047853140236	0.977917514377718	1.15647549114871	0.9984195872573	1.06015378942242	0.995099940080633	0.985711826812527	1.0951985176921	1.10008196168427	1.02979157948622	1	0.977510611536017	2.26568875776465	1.46212064468519	0.960584327556387	1.07665486717165	0.960584327556387	1.00247007713016
erich1	0.992886430382867	1.01847545018713	0.972700936287657	1.00267381315216	0.964568938799169	1.00136340441868	1	1.02693701443906	1.01422537778489	0.952082633786933	1.00351040876528	0.994056538306407	0.985678316070148	1.02435795959357	1.03277545058825	0.984074546982892	1.00954392251445	0.992877178128607	0.993597671694942
cln8	1	1.00631915082892	0.969229797549786	1.03176652641042	0.940985387064465	0.974481394506323	1.00392773823032	0.952377973014557	1.00325827847235	1.088786952481	1.04233406229534	1.05623082237586	0.969021567854589	1.02871463762221	1.07072384071936	0.882958269260207	0.989648998882564	0.996635476182079	0.882958269260207
arhgef10	0.987050025236173	0.952082633786933	0.989906407433426	1.20058923430188	0.970817273691338	0.976707204833117	1	1.02693701443906	1.02312021020383	1.16241593881839	0.952082633786933	1.21982815085846	1.11821763678869	1.0727921035088	1.52520385751984	0.952082633786933	0.986544940227306	1.03373603816952	0.952082633786933
kbtbd11	1.05308220084799	0.975354278044595	1	1.06878812767472	0.988145784347166	0.975354278044595	0.982356763831104	1.00086813788279	1.01170582435162	1.62751635933562	0.975354278044595	1.03271307651818	0.983942084769288	0.999983723981004	0.975354278044595	0.975354278044595	1.01065894260318	1.05900352702279	1.01788406315968
LOC106574640	1.01600744060117	1.0201844103263	1.02144105171315	1.00153536600318	0.998770063502742	1.01133872111744	1	0.985841026345987	0.995019917755939	1.01435020815463	0.985841026345987	1.0220514232062	1.00321235408059	0.985841026345987	0.985841026345987	0.985841026345987	0.997730786177907	0.985841026345987	1.02882808033439
LOC106574998	1.00611483426848	1	1.0036070864844	1.01061112215866	1	1	1.00717942797211	1	1	1.02891864007152	1	1	1.01762082046736	1.01261934672101	1	1.03360203417293	1.02412611038466	1	1
LOC106574720	1.08932010852708	1.13476633455036	1.03663053612888	0.878610083499238	1.00532631162611	1.23211565450057	0.901442343209514	0.916493631799105	0.875664554732512	0.983534734466515	1.05419706177988	0.998371045148608	1.00557663502389	1	1.03550405907746	1.06964226873858	0.927292107828682	0.849783168049196	0.947660011464555
LOC106575065	0.981717660396801	0.951765047767312	0.946288295266253	1.00782977427935	0.983714384972683	2.13680011178782	1.00305796465679	0.992035288044155	1.05723922488893	0.972976988668484	1.05244033938585	1.04849880541877	0.956938748061138	1.02461671040969	1.11530911449118	0.981579794225736	0.986348982013252	2.71060132023984	1
LOC106575182	1.07669109999966	0.983861300533771	1.08382998896943	1.02749165574072	0.995847163290717	1.0868816487225	1.01245959273135	0.967887028728903	0.945427344554521	1.08017570953656	1.00258367603235	1.0825687964954	1.06848366462067	0.966222584236412	0.919724926232759	0.981579794225736	0.986348982013252	0.959133017457056	1
LOC106575636	0.987475979138433	0.864962638783221	0.970273465442443	0.957309818996341	0.919524437191894	1.38938323633709	1.14403416672205	1.04053459235313	1.0101936883658	0.821711952823979	0.978444087210353	1.04817378299998	0.934379671443356	1.03606758429757	0.924379828972677	1	1.21360944450516	1.02199042039589	1.05973232723995
icef1	1.03596261080304	1	1.27806881097102	0.809900843688683	1.14665792517285	1.30504949180304	0.956533316951696	1.08431273615931	0.899741637723208	0.906598989461606	1.25765619982033	0.851450689407205	1.08315635025306	0.86419840614197	0.870780128295147	1.61385209245473	0.787462293259967	1.34274076044003	0.87515717915322
LOC106576015	1.00896930569643	1.04110652485279	0.91464763230327	0.950146056022251	0.906057816099515	0.997114299643449	0.972037828035725	1	0.902160529007038	0.95249682478622	1.07794408563435	1.07992715796858	0.893769876920935	0.982778065986681	1.02741983405071	1.18297559937792	1.32379849086223	1.09834270625121	1.10387995016439
LOC106575860	0.947229864974479	1.03520416352285	0.93781870123995	2.28791639782491	0.926175529178031	1.04970922173148	0.960559535368754	0.955866328757349	1.13453601060107	4.61894379343883	0.957365313803998	0.981798112014634	0.916299804475365	1.06986033012762	1.25766981205846	1	1.10619019602565	1.14273665526333	0.987580472085321
LOC106576068	1.02894362605939	0.969625753674013	0.991162054045442	1.06475212518039	0.980052951348832	1.08285650252941	0.984141856920397	0.961494529623664	1.03831242745614	1.07305478084546	0.987596597121214	1.01684317424318	0.986641929540234	1.09165922262643	1.13623886825312	1	0.993534430546068	1.01734290416968	0.936984371156735
LOC106577542	1.43926495597538	1.10647951087796	1.00475386451542	1.32923780886579	1.48545226958225	1	0.832851157505279	1.47986773346907	1.08925205699761	0.949874126699831	0.899006823213489	1.31137973198613	0.941842984241753	1.51018428762325	0.755776798952286	0.723789298624094	0.810711511401041	0.731348602852071	0.760125894229709
LOC106577869	1.03483732198913	2.70096835076689	1	0.795412455156172	0.800920988392852	2.91941942007347	4.08236098043949	3.88168255816484	0.830215372278875	1.14751107664541	2.0621733442479	0.895045223706542	0.979212477011583	0.717415747658758	1.07494897923218	1.04359818825507	0.899287875144609	0.827073584515691	0.705703817137802
LOC106578183	1.03646920713181	1.00565110823188	1.14012336063726	0.878143099994487	1.21999659026921	1.0430080716229	0.895346786421872	0.995344826707638	1	1.16473492164446	2.53933274371766	0.887125449723718	1.13007889304665	0.874488518069028	0.932852887927138	1.52218057153146	0.948693024411427	0.969836412413547	0.952419862451546
LOC106578367	1.02282219728695	0.856570776478149	1.21729521540874	0.845455762364875	1.10712144759597	0.957634877245562	1.08296189874641	1	0.979271583002728	0.834711442000522	1.32116783513805	0.882182302267413	1.23778044645939	0.803792490629658	0.9784228761394	1.54985274459638	0.995432773711922	1.07346191640145	1.24880976466243
LOC106578429	1.0707400590833	0.992318093991511	1.17354321535667	0.989461732979798	1.11819860589404	1.08323789146432	0.972685020421089	0.958912798843294	0.990940100846847	1.01443383864329	1.02799962208671	1.12158447988131	1.12118131308092	0.983127067923232	0.999499578415853	1.05571979474712	0.970477790128207	1	0.958912798843294
LOC106578479	1.17467490819694	1.21258516833181	1.06020946056893	0.992312068980958	1.03425992580242	0.996049605309611	1.0220020327476	0.947030346246912	1	0.947030346246912	1.01526107402136	1.09484256249758	1.1258381987769	1.01393475089257	0.947030346246912	0.947030346246912	0.98130977624857	0.987608411723448	0.947030346246912
tmem54	1.51908766678875	1.15586856921112	1.11643057069546	0.837482674488958	1.00574069243374	1.25162418263677	1.17689074765673	1	0.969798566249352	0.783113860086243	0.996453515686256	1.34682646165521	1.25198949572201	0.873010750441124	0.697462125297828	1.08256598035245	0.720693707322067	0.652596994451299	0.701933204340431
hdac1	1.13139718412489	0.882350223850867	0.776479031182619	1.03544445476277	0.84196450367583	0.941285175522092	0.764658068376556	0.768432787893225	1	1.01418101449671	1.17990102493963	1.13925181926327	0.875551687802037	1.18903101641531	0.879749438102612	0.783718738912205	1.00241272710132	1.03268399827296	1.00115225941419
lck	0.996011897525634	1.06603068934499	0.962364644864565	1	0.972191330742145	1.032303789393	0.975690428535366	0.935349994747676	1.13672843116928	0.989506748467052	1.00273918783783	0.983469677483146	0.943585571456213	1.00142922312924	1.01462465336746	0.935349994747676	1.45637930264481	1.01556835883715	1.04091815160685
fam167b	1.32876942150468	2.15077216844012	1.38158412926022	0.877019635517556	1.94116510693698	1.04185779766322	0.89839428593447	0.905136862967623	1.09251438352263	0.931530787999151	0.860126468001585	1.06577764538111	1.17738464056158	0.920060278583034	1	0.974617703347456	0.916583022484148	0.849006802210129	1.51146583112915
LOC106578739	1.07546069878377	0.975540950698561	1.00867940131444	0.993709574862615	1.00618850428423	1.03765621687019	0.923714602753558	0.968322779371577	1	0.930373189764387	0.994954795840951	0.947858763061511	0.939384111664374	1.21838982636441	1.07464489367279	0.913519029053088	1.68679508617682	1.51579653164976	1.23199998359338
LOC106579056	1.03444822675866	1.03670700728992	0.993614039643292	1	0.988195709821955	0.994191075626812	0.976083472481134	0.969125704291256	1.00524511106466	1.02523807119684	0.986562771596098	0.997596487882628	0.994757192253992	1.09199597385339	1.1337979818562	0.969125704291256	1.14208189777473	1.01065050488458	1.01138389588461
LOC106579139	1	1.13190550684233	1.1029912058896	0.732555203735042	0.901809794858037	1.09153776553567	1.20089610579063	1.09161001188043	0.710346196278624	0.805761496525545	1.330719537937	0.957816451223549	0.947908853816992	0.757403046888777	0.903749242576013	1.18449170335233	1.17076716910977	0.839364477109352	1.26819152126406
clic4	0.985063172691082	1.29710615237804	0.927884967718315	1.57160222981521	0.928860654277579	1	0.97781511143198	0.916777552469784	1.29431198006299	1.44493466181351	1.13357557001114	0.97191877519703	0.886378884853144	2.93695963477477	2.32415820183815	1.00185061096019	1.10539233513109	0.879890808528975	0.881121525123989
LOC106579268	1.00501677223637	1.02746005948585	1.00361854812913	1.04034535237758	0.992871748793992	0.992871748793992	1	0.992871748793992	1.00211610130382	1.02158424953455	0.992871748793992	0.992871748793992	1.00161379347764	1.03049896428739	1.03489586909016	0.992871748793992	0.992871748793992	0.992871748793992	0.992871748793992
LOC106579491	1	0.949249571753309	1.08250463527415	0.844169064755002	1.29607487825884	0.725357680651263	0.728028662244288	0.76051089618526	1.49411131336593	0.875670196208266	1.26771664469397	0.98952633792572	1.12446077760402	0.753300270648515	0.77770646426778	1.63523914004434	2.35758541146139	5.78073704874694	6.40550625142379
syf2	0.993842847901471	0.935782438438902	0.961185013040688	1.00540189768811	1.00141375092137	1.02316108171893	0.938631908575756	0.913697448318356	0.997610308125786	0.970114051006724	1	1.00965330005628	1.02555763770984	1.04307119033008	1.0272367367152	0.961206264818255	1.0728520010027	1.13907381487585	0.958093714993702
LOC106579711	1.00611483426848	1	1.0036070864844	1	1	1	1.014362329499	1.07862172672386	1	1	1	1	1	1	1	1	1	1	1
LOC106579764	1.26761048585397	0.943833488988473	1.11029869803852	0.949070797604554	1.12828286338894	1.06434319401576	0.948046738080267	1.18017259033731	1.01158381139665	0.956002901640837	0.984605996174855	1.02259469305325	0.978929345602572	0.945108540804441	1.08854893033558	0.911060292546655	0.893223835998416	1	1.16082632622872
LOC106579881	1.14673961189094	1.09485798183959	1.05192990479522	1.04889183137429	1.07440355474037	1	0.914790064102251	1.02917479880397	0.91435071520782	0.945039363019205	0.933685736724191	1.10590198500718	1.10540388818641	1.04939552739491	0.979061129560686	0.818371903063408	0.968205999778395	0.854724237759141	0.911224683021656
LOC100136438	0.973611255162015	0.991845689830045	1	1.08101806506738	0.98361000018829	0.98324571650505	1.02050679764619	0.983528130713218	1.12128278162798	1.06968644799623	0.992958743726387	1.04307954577664	0.983805600578005	1.07997385015266	1.08045319253461	0.99066237891416	1.01630225775353	0.999523938780995	1.04211190793017
LOC106579821	1.00075474068449	1.05873549711459	0.923981249559935	1.06761568401616	0.913028176568477	0.971225264803636	1.07045469783941	1.09103603893631	1.05431015399833	1.1533477987698	0.998672459145638	1.05409178101826	0.929702465204444	1.04997822499542	1	0.901209064591273	0.922951733963254	0.901209064591273	0.979868044114747
LOC106579967	1.03570920327429	0.941416951979347	1.07459097102502	1.04607728355426	1.02931332523923	0.976136953602592	0.981135965850443	1	1.05513375102928	1.0571124670586	0.945204942915434	1.17441380151962	1.09820442569413	0.989701419777154	1.10808398484302	0.909402207942889	0.895835026582549	0.826012186975874	0.862029992613587
LOC106580283	1.01057785460696	1.15728585657953	1.04596430129917	1	1.10247157541831	0.98718074142302	1.03059951218735	1.11421055176901	0.95130275617058	1.00988284757906	0.989202829920461	0.986390942120839	1.08515000977924	1.04519127658894	0.979185167051557	0.850280611443702	0.988411672865916	0.950927179059325	0.861873414748562
LOC106580335	0.920221073744127	0.939207624301671	0.829053077179872	1.37772987927033	0.796525651588775	1.13243137944171	0.951523368984614	1	1.35683531551856	1.01400606962186	0.863605057660287	1.76174780692435	1.1055920132278	1.25478231418361	1.50423850881379	0.852029941679909	1.01409385627792	0.888081385189727	0.833952187962574
LOC106580379	1.05504694437699	0.972373262516231	0.943150284627138	1.00399728069588	0.938483390246601	0.820657275961961	1.04869407899511	1	1.03512537675265	1.29278404378992	1.1145090232948	0.983790540321559	0.860396860997533	1.00818299561345	1.03888021218265	0.890477232426931	1.02233605958543	0.833457990504401	0.834136790141185
LOC106580603	1.03375539353828	1.02580462267644	0.994847644420004	0.996530282738143	0.99777037425175	1.04258129483197	1.00550901610852	1.04318076255035	1.00050149851115	0.991272040440564	0.991272040440564	0.998547509319507	1	0.991272040440564	1.03322845175381	0.991272040440564	1.03912319519425	1.03374576044485	0.991272040440564
LOC106580508	1.00185635927168	1.0250551280855	1.01183624877602	0.957470644009535	0.964457680369999	1	1.01476542825988	1.06405126271419	0.962492683878513	1.00858573569112	0.994762533399582	0.968817606197139	0.977086023083907	0.998349679378625	0.927909412213943	1.02158646269827	1.0400317351585	0.967668189780396	1.00889884110753
LOC106580630	1.3268883870306	0.979959214396712	0.986652636409343	0.995775382001434	1.04033898827956	1.01560398050441	0.98669545264774	0.980166277167702	1.10314432844048	1.01591156688695	0.983023454893355	1.07647294591073	0.965642448500761	1.04487176100455	1	0.946747160556444	1.02205830197002	0.925096936810593	1.08113817580114
LOC106580785	0.986149544625034	1.05904701090051	1.21544751890135	1.04100961852925	1	1.08804965724338	1.04700858191586	1.14962118786898	0.998554330379647	0.983024386355894	0.989214838927852	1.01126457336942	1.09627375422506	1.02337343710219	0.968552528816726	0.929222419189432	0.974078285154805	0.929222419189432	0.96974065005368
LOC106580844	1.18319319971049	0.923936155604866	1.0349035543872	1	0.971822967349742	1.14694046659718	0.963281701388868	1.01325724864541	1.01717041707081	0.93880043591812	1.24898190260701	1.4810066441278	1.15433282825204	0.951218967524393	0.973642858375698	0.950901626476014	0.915833690945499	1.01208792284097	0.939091877181882
LOC106581094	1.03349055263441	1.00195832760875	1.01019577730931	0.999074217443198	1	0.968228504618875	0.975179831428329	0.968228504618875	0.986262706033071	1.08059273281078	0.968228504618875	1.06085910528814	1.00239391848568	1.02944754199788	0.968228504618875	1.00076295191828	0.99158809239888	0.968228504618875	1.05273704887481
LOC106581236	1.12598781640528	1.01990956985487	0.750289895973547	1.02296289476514	0.863925156084799	0.80492926287678	0.819300007237059	0.799119288289152	1.01767950176796	1.11272113588251	0.894582636078898	1.07432900535466	0.828398713303001	1.21479049590493	1.0413323488743	0.783501204838383	1.09107096074155	0.773855865753708	1
tmem39b	1.05641753345311	1	0.957969527690101	0.964803372219513	0.956676192343776	1.1279478962993	1.08531362042616	1.41438536055281	0.93445224541981	1.00907266517052	1.11509472996557	1.01229823218858	0.927261636507372	1.04652472287227	0.980543077154895	1.10302492848854	0.979638372291428	0.847982045680502	0.986185583344653
LOC106581430	1	1.07459072623437	0.946247643816404	1.00008416661374	0.926190070688878	1.02219439251531	0.959469832482435	0.974690725442406	0.96070926233199	1.06069291433042	0.959530999275101	1.00113319744361	0.967068612294987	1.02003384386443	1.12314910483258	0.926190070688878	1.05588583002196	0.926190070688878	1.12879470995529
LOC106581578	1	0.991238092630123	1.00548609037797	0.984992568535786	0.967931222465927	1.01811769493914	0.995283010903118	0.996620065877463	0.963170849852478	1.02396019125411	1.03336058617877	1.02770485077698	0.958979700203289	1.02639414253255	1.03065897802949	0.880966560137717	0.987416625045929	1.03231354392728	1.07367852906405
LOC106581668	1.03489476261338	1.00250187883166	0.984552409710374	0.986948071606109	0.998738920910727	1.03429076559097	0.997821506847264	0.961664854833418	1.04213775032975	0.937150354482315	1.0046692581519	1.0060712888762	1	0.996404386260052	1.01657760080099	1.00017714631182	1.00503669278945	0.977305085105518	0.978014278590549
mthfd1	1.07336329357394	1.01153772553474	0.962659920750553	1.02694208184759	0.964204190448723	0.994542244835941	1	0.945597168517923	1.06038661584547	1.08291834278883	0.9796367125215	1.04422980167431	0.96225936645882	1.05343960193415	1.06595729203793	1.00919203951135	0.99124348416028	0.986113825635205	0.945597168517923
LOC106581715	3.13937262122578	1.02692673381339	0.675222186131735	1.08472412847992	0.724190827513122	0.86848033406188	0.855441661106718	0.823069164437443	1.57068759731305	1	0.994556194593202	0.887979685874207	0.612228230674749	1.1218089568648	1.05692460809638	0.772760215099397	1.2388765573886	1.04120342671945	1.16097894981851
LOC106582108	1.02315364626631	1.04338690846164	0.989448390327189	1.00644338383435	0.981764241375742	0.975370153187737	0.975370153187737	0.975370153187737	0.993537374780646	1.03184407361115	0.975370153187737	1.01119595003395	0.975370153187737	1	1.05803668053694	0.975370153187737	1.07652003094848	1.01716251400992	1.01790063052968
LOC106582020	1	1.12531482121669	0.968918705617713	0.948423005346934	0.946000959546063	0.852787834211045	1.00673640197116	1.02113407373086	1.0376183829512	0.906225175553063	0.977191023642336	0.961795107100317	0.950847045475865	1.00917213959251	0.858376538059278	1.00512887297265	1.13339512999233	1.06405774329581	1.03405397430981
spit1	1.14464510703267	1.0626177167286	1.26956647141068	0.662359893554116	1.23743090935742	1.04872120073342	1	1.01708497656606	0.771074348079663	0.732121063213664	1.04870577229133	1.29792736867692	1.54356093511825	0.771600401719307	0.729538465447922	0.794391296772006	0.703143560901536	0.654622408132923	0.632548481843181
LOC106582172	0.993787858339673	1.60486365082194	0.964772846464844	1.17304003684475	0.976667418806988	1	0.954576192475972	1.00086325244553	0.997143356242436	1.00858573569112	2.02959240671029	1.01099890665802	0.936079476025108	1.01013241993679	1.04601815363974	0.927909412213943	0.950296257119977	1.04737389194001	0.968370390133513
LOC106582390	0.965208566919531	1.12490493278931	0.944708999162544	1.0128299102995	0.97427924062803	1.01034901751073	0.965904726995692	0.922181251095251	0.998842881764941	1.09416259526819	1.03384545203576	1	1.01186816578846	1.06375066141984	1.0734014024701	0.912461979526497	0.947920228388554	0.891595789650925	1.00445673341846
LOC106583826	0.978216314165962	0.927109083030746	0.963940722278994	1.01386655758638	0.979395626754991	0.927109083030746	0.993815315386102	1	1.24201789248588	1.06174538715436	0.960483094162151	0.981630669959346	0.976243278686151	1.03284300745972	1.14748509059353	1.90654624723231	1.12909423606884	1.67571092271314	4.16952497129761
LOC106582486	1.04989970154117	1	1.09265145124404	0.94851179377065	1.04606643947202	0.989302045262158	1.11476476106448	1.16813906916528	0.955860382454798	0.973014234510771	1.18369384068223	1.02527540039563	1.13227584870242	0.928087440446454	0.943543348286402	0.93564631766082	0.948926423010718	0.944015754145551	1.14305035566741
LOC106582637	0.982042652612086	1.00791476054116	0.938695745665103	1.01442680072673	0.92500789579503	0.99901721907303	1.23656675870514	1.09411589132266	1	0.986989254210339	0.995979136136635	1.06063132616873	0.994277115986232	1.06431575696414	1.20866628993649	0.943834610693183	1.01264401234838	0.92225099116738	1.15564615310563
LOC106582697	0.988940754973183	1.05650938006701	0.996614258865991	0.984852268003565	1.02645486871137	1.10034513154666	1.47656007485756	1.12679949892991	1.04956267784473	1	0.98340508143851	0.973401003469579	0.934974479897704	1.02386974035992	1.02156503542115	0.990817794898214	0.947004488109129	1.06085583046615	0.911268534569319
siva1	1.00467635194317	1.01102505334536	0.954450751435579	1.0843054290501	0.933700256930113	1.07146286215333	1.23273568449436	0.980166277167702	1.08642730508844	1.04184427177664	0.99905259716879	0.995445646501442	0.962362203899723	1.09037564757795	1	0.976643148250866	0.97908187662131	0.887087292878403	1.00332377024508
LOC100380739	0.997900048460345	1.0201844103263	0.985841026345987	1.03080111104661	0.985841026345987	1.01133872111744	1	0.985841026345987	1.05018719163547	0.985841026345987	0.985841026345987	1.0075575542101	0.985841026345987	1.03568125311549	1.6910684672238	0.985841026345987	1.00962553576933	1.07038964967398	0.985841026345987
LOC106582786	1	1	1	1.03185788548589	1.00655555038988	1	1	1	1.01862597654186	1.02891864007152	1	1.00733952798236	1.00880480756378	1.01261934672101	1.62756349520898	1	1	1.04284769293545	1
LOC106582929	1.02365751100136	1.01522001622294	0.99890823145858	0.951566814720299	1.01823116099137	0.998704049150566	1.00502460435382	0.97761634062948	0.952890229462146	0.889158703399055	1.02015227126423	0.940466570150831	0.963841812873091	1.00682267999768	0.958898628590193	1.0097863653495	1	1.04989088031844	1.09120225448368
LOC106583053	1.09263293415815	1.00934876718194	1.00706592167632	0.99089779919407	0.988161867688496	0.975370153187737	0.975370153187737	1.05205543882627	1.02992491956898	0.975370153187737	0.992919574210169	1.07588446482722	1.02706205095936	1	0.975370153187737	0.975370153187737	0.987133628797602	1.01716251400992	1.01790063052968
LOC106583292	0.992886430382867	0.985249988968249	1.031287063148	0.997605928804768	0.993245748625247	1.02605127316827	1	1.00193917250342	1.00533487396686	1.00720820711032	1.00351040876528	1.00106313791163	0.985678316070148	1.0727921035088	1.23622100236792	0.984074546982892	0.998042018889113	0.992877178128607	0.952082633786933
LOC106586563	0.973406399179119	1.00119446437159	0.970980177382753	1.08388125988665	0.96749035599585	1.01756864608357	0.96749035599585	0.96749035599585	1.05776830877999	1.62658089974393	1.0197503957825	0.9888026474432	0.976008922400207	1.0235728690462	1.61706997394262	1	0.979158797118783	1.00894508568757	0.96749035599585
eif2ak4	1.02698214378071	0.951765047767312	0.964864120598475	1.00782977427935	0.998366624560458	1.0868816487225	1.05239566499868	0.992035288044155	1.03137364885013	0.972976988668484	1.10240333935619	1.04169393803817	0.968467782172586	0.977877185094014	0.958653046593052	1.35656494505511	1.09776247569994	0.959133017457056	1
LOC106586717	1.09310670644584	0.94626267998281	0.963969370944779	0.99795043239258	0.986560471048333	0.961738471770201	1	1.05859434079574	0.991181353907158	1.0205260509784	1.27907681582448	1.02214968452486	0.930520405090814	0.983823109830017	1.10886126167737	1.56926556983328	1.18036681501304	0.914407789596381	1.17819082972068
LOC106586878	1.22374613071288	1.12213261753872	1.95584097649381	0.75267659325782	1.69114523126486	1.18002130639634	1.05800113639302	1	0.784620340480511	0.888752224078509	1.00573813185004	1.10743984709412	1.98118110111418	0.664700297161433	0.694850222741033	0.835125697938779	0.670724051495091	0.654355773805808	0.700416027174697
LOC106587081	1.0127541157847	1.01691771056913	0.98977443387625	1.02444203015052	0.989126332859032	0.982684296436401	1.01092522799188	1.03414331473243	1.04682442093522	0.982684296436401	1.00036531773271	0.994117236073834	1	0.995085130290423	0.982684296436401	2.36270751622441	1.01825428391032	0.982684296436401	0.982684296436401
LOC106587488	1.01672070737175	0.980702197610092	0.998398399723349	0.996314728414273	1	1.0314643461289	0.987743078399922	0.980702197610092	0.998968733737333	0.980702197610092	1.01600545011695	0.995101197534525	1.00663986128134	1.00546668811315	0.980702197610092	1.04665801031386	1.01620043952882	1.06481009988517	1.02346517580696
LOC106587544	1	1	1	1	1	1.02586390106522	1	1	1.00931072167282	1	1	1	1	1	1	1.03360203417293	1.02412611038466	1	1
papl	0.862989221389486	0.990278718088312	0.963576247824786	0.987290026025047	0.997518628865047	1.29711072825149	1.00694389954534	1.07343852675645	1.04325070575003	1.03683711407097	1.01974274406501	0.963880581212561	1.09262522135172	0.851423696565222	0.958603838483137	1.05510153419474	0.915509720029906	2.76233331939427	1
LOC106587605	1.11780288327536	1.17630991544614	0.941202114455403	1.09222346548867	1.02587543371306	0.987063698858236	0.794097465140081	0.963015240056341	1.18436648453344	1.03043232755469	0.969310271514344	1	0.925216665045072	1.07625378111661	1.08775416962037	0.950295003729548	1.15190214626425	0.93492252797653	0.984152025245314
LOC106587655	0.989413185663425	0.981803457505235	0.952174356978484	1.43031758429872	0.954971718377261	0.997860506151356	1.01417583001054	0.948752126007713	1.06392456499244	1.00368486296977	1	1.13201244090139	0.999033342577564	1.02782038580977	1.84069630982383	1.0445333516697	1.00601240774033	0.989403965774743	0.948752126007713
LOC106587737	0.977640137706113	0.989204873534716	0.981678094909971	1.01615346915472	1.00297844482637	0.935373599465534	1.07887894873567	1.02776032049608	0.98957345888458	1.05968698563308	0.946135548703809	1.05384097811735	1.02264525445177	1.05107176940963	0.904678330535308	0.984858942561627	1	1.09195915973371	0.905788097435028
LOC106588122	1.07645946873192	0.962799488486084	1.25315739594996	0.991652964659607	1.16180414385981	0.88186032432808	0.883776758681177	1.05412798662215	0.989090171908347	0.957455107185707	1.09234899154444	1.02927284174876	1.28524986258305	0.919881779607189	0.986381070777805	0.827156456232345	1.05536807826739	1.16022588258244	1
LOC106588404	0.989500291530535	1.05850240211648	1.0288105716699	1	1.02847448612251	0.989500291530535	0.989500291530535	1.01538419065955	0.989500291530535	1.01811529431197	1.02512025723739	0.989500291530535	1.07712453100908	1.0019871387899	0.989500291530535	0.989500291530535	1.00143418401979	0.989500291530535	0.989500291530535
gpx2	1.00485704138985	0.992713948198718	1.00913913728429	1.00851770303251	1.00573312185784	0.992713948198718	0.992713948198718	1.01868191194676	0.992713948198718	0.992713948198718	0.992713948198718	1	1.03652860322328	1.00524134970582	1.0347313894538	0.992713948198718	1.00468659907289	0.992713948198718	0.992713948198718
LOC106588489	1.18965496121308	1	0.990140447392008	1.01754089183423	0.940866834084078	0.939445197136161	1.00488348519549	1.00795057194991	0.999138250539964	1.02464905124264	0.912540013582989	1.27821732213354	1.05373856271333	1.04174090585333	1.14189008012549	0.937146799609524	0.892302807616097	0.887685164446504	0.962748432670946
LOC106588971	1.00316948454528	1.46987008523387	0.991361496937821	0.954652436456091	0.928239711544865	0.927194338029348	1.16500877811531	1.04157343774643	0.980920253325697	1	0.968943259422227	1.0228015048295	0.951894178672462	0.947525292803843	1.00654203828684	0.97624696252116	1.12107046403364	1.04525502821821	1.0863839896925
LOC106588908	0.954859681872328	1.08316893505021	1.02363297962833	0.93469008270394	1	1.04543382641645	1.02167995873641	1.01364605482597	0.91706426119009	0.982042054825084	1.10742735240432	0.952996882843973	1.10514030057561	0.970844831868113	0.919716519689315	1.04515745711127	0.995446066621769	1.03145235257276	0.971033926498197
LOC106589077	0.935691720570982	1	0.840996517962086	1.44746569680487	0.776979043721884	1.30061978735536	3.55353195249059	1.15253853697112	1.14087452873913	1.06571087110787	0.868954146256752	1.0012181501698	0.788558907546954	1.27648722325534	4.23673201921373	0.792106832920148	0.871616875804429	0.852841281041154	0.873430246428542
LOC106589171	0.99968992446761	1.34231980607772	2.26745008417114	0.837125580905394	1.19700445465568	1.91136583279049	0.869793856647666	1	1.06936766889216	0.917629506655357	0.949382806213409	0.918837732655609	1.83396572582925	0.83797029044217	1.31402617191748	1.99529793069069	3.59099117324863	0.833264554991539	0.909841929200804
LOC106589484	0.979880079397033	1.08362368078623	0.981683216467636	1.00130862454898	0.963255631814435	1	0.991792510332904	0.950786327506789	1.00396606220145	1.0334516656378	0.96789342219208	1.00379460973653	0.959157818154761	0.986818616749314	1.03136927715848	0.950786327506789	1.01966044357387	1.03232855685357	1.07536939202031
LOC106589621	0.974154796949378	0.983443669625126	0.981708991153325	0.968610018671157	1.02918499124258	1.15526258912742	1.19910589873667	1.19628895095028	1	1.03870206490358	1.00301478357446	1.04770332865196	1.00890590786953	0.950316764054593	0.936020137481145	0.979123049682323	0.998517500522841	1.01112798694093	0.975952482252573
LOC106589732	1.08567469615426	1	0.904752338742236	1.04406782720874	0.935422372346974	0.976700466395319	0.970713308320693	0.978674459052881	1.0277868910805	1.06784420188251	0.975672013849265	1.05379559437061	0.889264835996354	1.04961325972215	1.1443879649813	0.937822052119757	1.06687655149985	1.06071241710921	0.898626329318667
LOC106590001	1.01139038729645	0.821077517175067	0.919777130233733	0.959203289299416	0.967490187144041	1.02144182602907	1.3904730983229	1.23689212268735	0.99813435045287	1.05924038287663	1.06817703514064	1.02111948221196	0.84343959949879	0.974699235667103	1.02868991849626	0.964116147936639	1.10252509107166	1	0.909694579180784
LOC106590872	1.03336269648095	0.93793322227223	0.985374875780369	1.01861884529956	0.981045416500608	1.08395307322149	1.17388768713364	1.01167515175895	0.964144485389197	0.965056975538244	1.00550852924427	1	0.979330062363476	0.973478412792279	1.0174268197719	0.969449686458945	1.10811209289323	1.01837313154506	0.978831282898474
LOC106590795	1.00563455932224	0.958121469939782	1	1.87733280809869	0.930941190562198	1.00212005551228	0.979500661514975	0.966081609163135	1.08006791919967	1.81069868260353	0.976354029675314	1.30323412337181	0.967000679224526	1.10765148471579	1.20151963897272	0.925759134707017	0.988546958091239	1.01097592747909	0.895663034804102
ttll5	0.99856212502039	1.04962607909122	1.00330212615648	0.959876030233991	0.958874548545545	1.02517028098908	1	1.07326455919193	0.964689525014486	0.968179509363184	1.12781122977972	0.986302487329916	0.945639301897421	1.02830184099368	0.941028921125614	1.01368486463278	1.00386071689722	1.0914087123051	0.943221630610883
LOC106591002	1.23539670028866	1.02332863345144	1.0967349474883	0.935753094894125	1.13975172364094	0.971226672907938	1.00960849638607	1.17067507021377	0.991066320413453	0.917234708315214	1	1.00757200381978	1.03988254396667	0.936535426725604	1.01721444136497	0.904827624336708	0.931118459296431	0.998486543377357	0.893590092398285
LOC106591116	1	0.98650752100162	0.970499538634111	1.02427053620084	0.972056384408299	1.04183550813843	0.98069423928719	1.00321800591527	1.0511706603086	1.00849376569839	6.45337223462996	1.01346664973596	0.95329783239014	0.977370313490259	1.03409364214058	1.01741060121768	0.964795104234689	0.95329783239014	0.994865858362721
LOC106591465	1.19070413158786	1.02623089850718	0.98833797698755	1.05381423541842	0.994722176691199	0.874661882112291	0.988890322119429	1.04810567143353	1.07417712509613	1.01192303667046	0.871892816825022	1.18616863026509	1.00399492356668	1.06388528759414	0.901245690781523	1	0.946769826030092	0.813343366104221	0.845934177731077
nek9	1.042952545943	0.956630275569921	1.06407074757686	0.86356141482394	0.985469492350503	1.12030855975985	1.1370615878042	1.05846527487656	0.876621202693501	0.893325632369763	1.28865263246415	0.997403846539633	1.1651917866074	1.00532787592186	0.774238563020936	0.843069270126006	1.28555859929127	0.916452884697144	1
LOC106591546	1	1.01618740963486	0.996152201722288	1.00282639327806	0.981978580278327	0.981978580278327	1.00313894825958	1.05918343186566	1.02773776322123	1.03883512855273	0.999646903923451	1.03249710061976	0.990624712709433	0.994370508455464	0.981978580278327	0.981978580278327	1.02938111670901	1.02405409695528	0.981978580278327
LOC106591625	0.997095245716297	1.00119446437159	0.998930061463933	0.998312552965869	0.96749035599585	0.96749035599585	1.01329152774127	1.0839147750881	0.994527615879555	1.05160801219586	1.0197503957825	0.974591278536343	0.976008922400207	0.979699452247395	1.00844018778947	1	1.03757449703243	1.72375961934418	1.47840203910841
LOC106591720	0.926245772852218	1.03854575967456	1	0.986693990422417	1.03800489176357	1.00443384708442	1.09728579453944	1.2056962176217	1.01669169090172	1.10615694827213	1.04248312633507	0.938164643223631	0.954283772902597	0.970156276597505	1.04586934863816	0.894191474950789	0.95987220478282	0.962753218756778	0.966287312731417
npc2	0.963438961116519	1.03905456998563	1.01797554529505	0.935121517552172	1	0.802182828830245	0.953991962807468	0.997289709018346	1.2709267487304	0.950156711391599	1.15526646544206	0.970708966643049	0.978244673119246	1.038156697648	1.1648240826856	0.952079742056615	1.08071676954318	1.63375450227893	1.58746089139348
gskip	1.01830716425927	1.0094072235033	0.98863279725404	0.959127635957812	0.903828823583161	1.15299874047899	1.024445330202	0.898166309149647	1.01732142433132	1.03875461628075	0.972164762841111	0.985819696630037	1	0.874194427937266	0.907658912557745	1.13329192258549	1.0487822104103	0.84236850883786	1.13679238776065
atg2b	0.894521354274349	1.14439525320145	1	0.8591054111515	0.935631760326951	1.17280692774595	1.16587607207886	1.05986933837792	0.879531100233219	0.818245146370399	1.22557472967147	0.994521067629681	0.952038174815957	0.99702779021033	0.87470583161525	1.2197954633808	1.06057273240211	1.27723482193835	1.11376221163516
tmed8	0.927787461077599	1.02525922344198	0.898219055131825	0.980514214261226	0.853707656191412	1.24978248995567	1.03398449234097	1.02438075369353	1	0.92156905381602	1.00448103695508	1.00550101645244	0.874964715038195	0.972411194911063	1.10505896154225	0.974703686585815	1.0194075231655	1.12144020415542	0.962943651478545
LOC106593296	0.996405877825118	0.996405877825118	1	1.00169135276902	0.996405877825118	0.996405877825118	1.11549682314663	1.02247041712231	1.00568313562671	1.02522058077109	1.06819396621339	1.0037190266472	0.996405877825118	1.00897986907224	0.996405877825118	0.996405877825118	0.996405877825118	1.03909957091724	0.996405877825118
gstz1	1.02890198477427	0.947563122163604	1.00235248250932	1.09708962836177	0.966208829217222	1.04578286971865	1.00890839753508	0.997182993181062	1.07297883393583	1.35316422117356	0.99874677082505	0.98933777764458	0.972624321812035	1.0797819384934	1.06817348165249	0.979403170575551	1	0.988164015859023	0.947563122163604
aldh6a1	1.02903961738161	0.982659804128637	0.945132683205522	1.05082676744319	0.942709514397218	1.07561365545071	3.57395710777741	2.48094568102506	1.01794186316808	1.07885659348716	1.15106549699502	0.983348696010566	0.942896981328592	1	1.01929928313526	0.949468641005058	0.95185216055011	0.997383739197382	0.91860175349288
tmem63c	1.00649265964538	1.00119446437159	0.977962428272256	1.08905815503519	0.986528181902275	1.01756864608357	0.995294635583247	0.96749035599585	1.03063876704711	0.96749035599585	0.96749035599585	1.01430807176254	0.984538329862755	0.991921223787571	1.00844018778947	1	0.979158797118783	1.00894508568757	1.00967723912914
LOC106593433	0.956717418831581	1.15867214214971	1	0.931693472684737	0.990171278351362	1.162757377173	0.944068759955392	0.98950414569451	0.921427319567493	0.981415492781486	1.06228802645502	0.977393249634239	0.96199551722187	1.0163991337996	1.08502047467853	1.13496124865487	1.04394869912135	1.12366041070085	1.16576720423363
LOC106593771	0.979598401024146	1.03798793103751	1.22127609674034	0.900126449031985	1.00797997586421	1	0.954945563838867	1.018485410081	0.904740984845362	0.924769823297174	1.03255495126198	1.03599255170749	1.16306788354119	0.895058302868487	0.898777416475746	1.10681454370194	0.926280639649527	0.966523219961731	1.07174621467524
LOC106593970	1.04950075872412	1	0.961532177952474	0.897605776992819	0.88179126277666	1.11938707479923	1.07478989013681	0.9248106071933	0.875809633762734	0.871637330784722	1.10081529875765	0.983159469290684	0.868183234351334	0.929916165263776	1.08140364650292	1.04518314995471	1.18003361281196	1.01636061114591	1.02058287253648
LOC106594164	1.004623220044	1	1.03646741336797	0.93232574300718	1.06579939128459	0.943997991274797	1.03396170254003	1.05425179416257	1.06473294010147	0.956257993465636	0.967799316169692	1.01797659167088	1.03718437311619	0.934351894386364	0.961005237323559	1.64807339012564	0.874411892655664	0.931150730235998	0.953630212153038
LOC106594233	1.41715133376979	1.13581875246874	1.1353077314756	0.900388346046205	0.977710264930878	1.09591058283645	1.65190932546863	1.41339033201783	0.899317631197677	0.909289266284109	0.915907635024018	1.31081564006202	1	0.986727847884955	0.900528281091778	1.33730222016885	0.977194638225715	0.967425930355263	1.03376230805512
vcpkmt	1.06974462454915	1.06323318905368	1.00717658140925	0.957948204437134	0.988399242108818	1.09314397680508	0.97668488297822	1	0.989487946881536	1.06292605249302	0.953924141117681	0.998303920219147	1.00133390547912	0.939336088670115	1.02023505939177	0.965904645579292	1.03632304300326	0.982656237284627	1.10301507099918
arf6	0.997517097665958	0.972206550609055	0.9533375240727	1.04371666923121	0.863495653388332	1.03493168154504	1.00769591529826	0.884831148716258	1.05779500267701	0.921429205974952	0.949915711627463	0.960640378432286	0.881573611005239	1.21856384600559	1.07247733068363	1	1.17266857300122	1.00479592358815	1.4290235799337
LOC106594751	1.00035322079743	1.0508272125581	0.989412983768308	0.98232543553551	0.98232543553551	0.98232543553551	0.989377970245107	1.00802165078972	1.0097772730927	1.01073295123886	1	0.989535240557405	0.990974621960407	1.00713091570932	1.06558145092322	0.98232543553551	1.12482236430133	0.98232543553551	1.06806438264011
LOC106595174	1.0185277408883	1.03262995226453	0.975762946193754	1.02174900267872	0.984309435053417	1.06537418677416	1	1.2456756887225	0.983294349941021	0.993230006529041	1.01745693066029	0.993673242697988	0.987307240253857	0.977496063522796	0.965314426085234	0.99775095441817	1.04691248892898	1.08959464586357	1.09180113076489
LOC106595288	1.01987828982468	1.02210525601373	0.986525097593283	1.00624730257548	0.961739488140575	1.00493222359762	0.996684252756309	1.08091091765995	1	1.01079785693261	0.972667288968995	1.01166560093434	0.989191234220673	1.04014151359337	0.995917124786532	0.987581749364445	1.04779965786687	0.996415752735985	0.955475818267611
LOC106595507	1.03160970045929	1.02451602163402	0.999241626572814	1.21161744411361	1.04331946518348	0.957729429860102	0.999035059697857	0.982782249113996	1.05605723938226	1.01318195260986	0.992205710200854	1.01405174329651	1	1.16699475180598	1.43340210859245	0.957729429860102	0.969280149094425	0.957729429860102	0.957729429860102
LOC106595751	0.991922079741952	1.01153772553474	1.05575102663999	0.970696275020039	1.04519240642085	1.01906194297758	1	0.995114090862048	0.998486661240932	1.00034723347834	0.962610896868852	0.987285152162142	0.98733226633335	1.01738016403862	0.945597168517923	1.00919203951135	1.04840921599597	0.945597168517923	1.02813041328687
LOC106595839	0.990348733061124	1.01862045510937	0.991431729246211	1	1.01662956137147	0.98432971995804	0.991396644283285	0.98432971995804	1.00266382223144	1.01279519684121	1.68754303223643	0.998781980387182	0.98432971995804	1.02163321513192	0.98432971995804	0.98432971995804	1.00807776743664	1.05120832471529	1.02725087426531
ubr1	1.03574252971269	0.92510899413766	0.958099823820192	0.838978195334245	1	1.03115155141321	1.12901802516056	1.05152204175438	0.94256766928992	0.945205985911705	1.04784761982074	1.04713676756668	0.980816866454662	0.967665055598761	1.04588796930607	1.06633916920596	1.02086600551889	0.883284340556892	0.958904975778469
LOC106596382	1.07495906304694	1.13099681534688	0.981299725959957	0.910900828235181	1.00056172115518	0.956541371772191	0.972858525690271	0.97977888133039	0.977360968881841	1.09357009146052	1.04997917703532	0.994481845400196	1.02802936957462	1.19557243091761	0.926506693615523	0.898620535449428	1.07621547045509	1.03059771741837	1
LOC106596870	1.01227978823194	0.95939289975801	0.983635301914516	0.969573135015498	0.971975076921881	1.03392948398804	1.00767818434205	1.00963224616942	0.95939289975801	0.95939289975801	0.993929061577549	1.00874948522255	1.00173688919443	0.995751355344928	1	0.95939289975801	1.02889046826548	1.00050067213129	1.00122669778004
otub2	1.00962775538988	1.10620920998914	0.9908920815754	0.977462754038915	0.980381449544342	0.96159332060843	1.01967468032673	0.986151250797343	0.991031759054433	1.02037202725338	1.09586467849608	1.02199541575162	1	0.960491649316177	0.99175780799634	0.94499110630956	1.02474398374548	1.11076012411541	1.07413403043706
LOC106599857	0.982899842940436	1	0.947224135350037	1.27115108789482	0.929295858923788	1.03688057831362	0.984917848146488	0.969477733439397	1.39929545113817	1.05618867352059	0.988158101387348	1.0262597976967	0.978615194357091	2.71984090292388	1.12361865666941	0.936423046514797	1.04726084205453	1.14182782653356	0.95399584631165
LOC106596965	0.989730491690498	1.0057516645876	1.01402030063763	0.987366451893615	0.997400508101112	0.971894143088406	1.01090727157628	1.02278812671301	0.999054470179299	1	0.989381021737041	1.00759226447597	1.0234018220195	1.09511540821259	1.0130303688234	1.00455176329693	0.971894143088406	0.971894143088406	0.971894143088406
LOC106597037	0.997095245716297	0.96749035599585	0.974470868069377	1.01161354339639	0.973832787776302	0.96749035599585	1.01618317744924	1.0181537319254	1.00354881318342	1.07976892104118	0.984897999173184	0.9888026474432	0.976008922400207	1.11483898187982	1.13188475781441	1	1.00251037205666	1.00894508568757	0.96749035599585
LOC106597151	1.01892991597024	1.04622689871132	0.971179096677942	0.984527718757894	0.932925085225974	1.04441654230847	1.08746537360213	1.25499642895784	0.993981470123091	0.939875262690353	0.926993773863748	1.07940008916761	1	1.00743658627511	1.01162265002588	0.893750572257244	0.969178985679965	1.01324665600055	0.977997446247749
LOC106597310	1.10221887901921	1	1.04353958856674	0.952562093920389	0.914905400009207	1.06483301077091	1.27853789873808	1.55460258488421	1.04566146377062	0.868792780539009	0.879808540776804	1.35486926183612	1.26801440978542	1.08085335568136	0.903278339000085	0.68610858739463	0.87662891673805	0.746280812522932	0.848065827023474
LOC106597351	1.04436449755483	1.03129773612322	0.977984175074312	1.0131670789771	0.983039558158463	0.989003641682836	0.991775011347993	0.989287709719597	1	0.964069055023659	0.981415140185291	1.02076419020324	0.964069055023659	1.03725430447494	1.04577776903666	0.964069055023659	1.03390536006025	1.08818893845453	1.04821455581566
chmp3	1.0959263971303	0.89786926455233	1.07158400734531	1.02200487383546	1.16197599396815	1.01303685960414	0.996213877699038	0.997267031682912	1.02640891656916	1.04678953889379	0.970356303816984	1.01373305877997	1.07339604527983	1	0.963544274580317	0.957350374012216	0.957915664663298	0.96570923187204	0.904409354698573
LOC106597482	0.985198657688283	0.979210945045447	0.988343089836571	1	0.979210945045447	1.0298959048067	1.03554767045275	1.13361585133467	0.9974497051374	0.979210945045447	1.04976018952313	0.993588049897534	0.979210945045447	1.02871598110297	1.06220299488897	0.979210945045447	1.03830951573841	1.02116787493778	1.02190889799708
LOC106597610	1.01433685675461	1.06349050535545	0.94488082828346	1.01489227437793	0.909465099509096	0.997404107395931	0.98704730113097	1	1.06622663443443	1.02049042817659	0.954182993936442	0.966904493328348	0.879862706747614	1.12509225051515	1.22432624107402	0.971848471918381	1.01145255053983	0.912349175688011	1.05623742628269
LOC106598081	1.06199518843946	1.0804878304518	0.976235419247675	1.09244234263098	1.00799337250263	1.11088402434166	0.966013761404857	0.967887028728903	0.971167323072207	0.999689656283008	1.08573717686306	1.08372800328691	1.00937192735025	0.919724926232759	1.03679190719602	0.981579794225736	0.975233321891594	0.919724926232759	1
LOC106598245	0.974532133833546	1.01153772553474	0.996849237368956	1.1588045261754	0.95799841841559	1.06819586122489	1	0.995114090862048	0.972022606489548	1.05533499953003	0.996674624063224	1.30889331292745	1.21162725262015	1.05343960193415	1.06595729203793	0.945597168517923	0.957001566317326	0.945597168517923	1.11093915378865
LOC100195680	1.34900988379757	1	0.911286461372367	1.17522568092467	0.887710298633777	0.928153352007918	0.972464944821625	0.908555326580207	1.17831927221777	1.03184299175683	0.991777082070533	1.22985869500332	0.881402830274608	1.15724228716437	1.04280390695054	0.884200436457002	1.31969752091912	0.941094807488397	1.17677984885833
LOC106598432	1.01105730085273	0.992836612871397	1	1.00337172345417	1.00315415407722	1.01851524080064	1.00709605944413	1.04482726501877	1.02058219333936	0.992836612871397	1.01070030048663	0.992836612871397	0.992836612871397	0.992836612871397	0.992836612871397	0.992836612871397	1.0647568142166	0.992836612871397	0.992836612871397
LOC106598511	1	1.07029915204156	1.00899500690217	1.01401890695468	1.0540679075881	0.987703730565393	1.02021683854227	0.96366057742048	1.03550988025034	0.939095202649026	0.939095202649026	0.980496537965795	1.18466191101255	1.0771427662069	1.01868728263996	0.939095202649026	0.961751917169836	0.979333265529282	0.980043930788444
LOC106598670	1	0.999568051818482	0.987916062094412	0.933750099476	1.01490827988259	1.05727147478805	1.02441122390547	1.06125804622742	0.97894274482931	0.950597789940966	1.26395056058388	1.02802168904414	0.984777239356031	1.00711348541427	0.890211861785826	0.949496506472821	1.07716545295266	1.18497913544657	0.962442028327661
LOC106598722	1.09136102982656	0.999847707716101	1.00725813759214	0.866471801034133	1.05176197995533	1.16908707175823	0.996809156528117	0.904013986751845	0.919630102975157	0.962915613007013	1.03531663245411	1.04575770538064	0.938316998836361	0.979922565794055	1	1.25916020095802	1.04212757825834	0.948705489300739	1.02042744563991
LOC106598867	1.01913669816744	1.06959535139331	0.996192747343368	1.00422209819184	1	0.993270670870869	0.982134521432535	1.01893053426827	1.01334694830308	0.968228504618875	0.985649428990964	1.02516824941002	1.03673358556828	0.992678011988043	1.00920957916521	0.968228504618875	1.01011405548926	0.968228504618875	0.968228504618875
LOC106598809	1.13904245134222	1.01491269177791	1.01937072538467	0.99411617467149	1.1089672694175	1.50022780646137	1.12809812750734	0.998434260125121	1.0372815869008	0.948752126007713	1	1.00454650064886	0.999033342577564	0.972709819863741	0.948752126007713	0.980632127367462	0.948752126007713	0.989403965774743	1.03156074055082
trmt5	1.0299726599754	1.05382248375721	0.988398865188404	1.03005934928644	0.991524416939902	1.02806420345942	1.02258794075865	0.953950450750225	1.0162151077705	1.00918417065387	0.988290695652227	0.98197541873935	0.996054230984184	0.997164999971893	0.953950450750225	1.05025647303883	1	1.03576404460419	0.953950450750225
LOC106598898	1.00611483426848	1	1.0036070864844	1	1.0131147282485	1	1.02154870626125	1.02615855634462	1	1	1.14429902829393	1	1	1	1	1.06725366055516	1.02412611038466	1	1
LOC106598906	0.804132030568484	1.04583032947553	1.40331022949086	0.770243848635287	1.43726106059213	0.887535120408958	1	1.01983297915556	0.887974951413748	0.745924532570289	0.910501100521459	0.804484150042425	1.36502376924088	0.727584506323224	0.781927125742816	1.53564593059037	1.17598516588732	1.22527754648095	1.33854774025103
LOC106598919	0.937053307542689	1.46583146382063	0.959196994150527	1	0.958070505156181	1.06291119207851	1.17100833461497	0.974696599454917	1.2507032479726	1.05520126168939	0.948500506937505	0.94500779691831	0.954654263379674	1.15361717951375	0.993128566972206	1.28171312108688	1.2036484737347	1.17696613407078	0.910838299673338
LOC106598946	1.04580167466625	0.971431015776866	0.976022123993214	1.0136233376281	1.01280063220204	1.06043706307967	0.992736539779956	0.963284652905614	1	0.993081251141742	0.989435317579014	1.00084828941878	1.02185708575513	1.00999046368847	0.978461338766406	0.970272060370008	0.972707804237717	1.05958629989653	1.02066262892894
syt16	0.99373816678847	1.02537652693525	0.988244528406079	1.14369315126733	0.971104751001894	1.0330036828531	1.03846282174382	0.983607701637392	1.05694423659236	0.986253335291336	3.45856752352505	1.02196384285111	0.983885193950477	1.39679020826213	2.14712724925176	0.99074252702439	1	0.999604803822938	0.958533840171055
sgpp1	1.02240194540146	1.04875164948463	0.990996820383281	1.02204521107584	0.993242660312932	0.980385175161822	1.00856003328274	1.00603063600572	1.00778279065505	0.980385175161822	1.01567701551566	0.99477952045591	0.980385175161822	1	0.980385175161822	0.980385175161822	0.992209134566975	1.1488119304175	1.06595477321413
LOC106599033	1.1125245287503	1.02853809276962	1.17148681853431	0.861881175653988	1.19343342868683	1.02069593029841	0.998265044439114	1.14305883781544	0.918629098339929	0.949003291901476	1.03835286664526	1.06356435224981	1.284944360687	0.911905240230317	0.955406977244158	0.884823528392172	0.931578211715728	0.761680035142962	1
LOC106586232	1.18167995720858	1.01332335930362	0.989809880452723	1	1.00490933202142	1.21267271067026	1.05379786119539	1.05619820037182	0.988328105613741	0.979210945045447	0.979210945045447	1.00078142264237	0.979210945045447	0.979210945045447	0.979210945045447	1.01211442468337	1.00283549639548	0.979210945045447	0.979210945045447
LOC106599102	2.27206744890858	1.32737017954391	0.906744480627815	0.922955058013581	1.04811658003998	2.44668325655853	1.40421442832417	1.08268561407864	1	0.808062959856085	1.98696482152197	1.12749496295885	0.988523298114087	0.945033744512191	0.898292604820282	0.8784471073463	0.833506575695929	0.802846571447017	1.01554839862139
LOC100846972	0.985245885629837	1.13660239699587	0.998930061463933	0.977756514350652	0.973832787776302	1.01756864608357	1.1000411216131	1.0181537319254	1.03063876704711	0.96749035599585	1.00231800950667	1.18611400721428	1.1014911423778	0.96749035599585	0.96749035599585	1	1.0258815509553	0.96749035599585	0.96749035599585
LOC106599208	1.15805302980955	1	1.34750881834947	0.91398802789794	1.01236598318126	1.05200223626217	0.921420008356848	1.08700558269983	0.855689235397069	0.92253638727579	0.766575846796608	1.96630718992667	1.26051981569021	1.00844738253336	3.22891831700116	0.687059470183221	0.697129469425642	0.627772739176356	0.704664323291109
LOC106599864	1.01350450927363	1.18254452739375	1	0.994539687084645	1.00875877577951	0.989291948265429	1.04620866178776	1.01517039743541	1.01693847036288	1.01790092604297	1.18578796361772	0.996552884202445	0.989291948265429	0.989291948265429	1.03116455053499	0.989291948265429	0.989291948265429	0.989291948265429	0.989291948265429
LOC106599217	0.980058952766079	1.01126179789066	1	1.21041245031913	0.945339228163971	0.96978938843428	0.986110484650632	0.970067937628675	1.03355022652306	1.63222994664105	0.945339228163971	1.1519267033381	1.01222482391031	1.49155339576531	1.94001446826395	0.977104549213745	0.956740515067422	0.945339228163971	1.06920855047358
zfyve21	0.982413029085442	1.04453376353113	1.01523376445651	1.00236007792623	1.00206797189908	0.976442246574893	1.00450379060627	1.00198456609919	0.976442246574893	0.976442246574893	1.17038601717771	0.997951734097473	0.985039632653131	0.976442246574893	1.05919963813295	1.00925269231219	1	0.976442246574893	0.976442246574893
klc1	0.994380809506349	1.67141413216765	1.16977042131038	0.708542459873835	1	1.13621111134864	1.1220059130186	1.32062915484681	0.749524311445137	0.769164426300586	1.75714671975101	0.867722324854785	0.99813078637339	0.775832004898506	0.861270648139208	2.24763878833939	0.858163153896546	1.74166153126748	1.09134921190823
apopt1	1.02947425790836	1.03929061906022	0.971220067567711	0.98950606766211	0.95980402743799	0.982733742270632	1.01042367545156	0.983582089576949	1.05824155016441	0.991171234436509	1.07648553838824	1.00306587176916	0.919916886536887	1.00428253139713	0.989174040345823	1.02194545954569	1	1.06854704946905	0.991478933694111
bag5	0.965910064293512	1.13611157548835	0.972841316875224	0.897980736736919	0.949124070329976	0.995033319057525	1.09727627422695	1.24134337162689	1.11270125988375	1	1.36009019632119	0.926683987446489	0.882121171960202	0.97692593520899	1.05157733511806	0.990341875810712	1.50918861933939	1.14539507644138	1.2522229985992
trmt61a	1.00611483426848	1	1	1.01591974693462	1	1	1.00717942797211	1	1	1.02891864007152	1	1	1	1.02525179464613	1.08475400552194	1	1.02412611038466	1.04284769293545	1
ckb	0.980748843217666	1.00874651491548	0.978304320331662	1.10554415512192	0.974788175080175	1	1.00981415872273	1.00028722648208	1.05284916092533	1.19013756944385	0.992327124817627	0.98910034333423	0.974788175080175	1.05088957211642	1.01604689311965	0.974788175080175	0.986544631728827	1.01655559948311	0.974788175080175
mark3	0.996779670640513	1.12996029021605	0.974182397566114	0.942105200124327	0.913421641413849	0.949687854850208	0.952991867497687	0.90607482761124	1.00656759048219	1.03203490612065	1	1.01652254999018	0.937384884229988	0.968025464052049	1.13213251432077	1.28022086421078	2.00032567094548	1.06226887067187	1.2974360352351
eif5	1.01550471370625	0.912588962977609	0.927913636324082	0.981379247424976	0.900458584957492	1.00980865332611	1.03472199788372	1.01361626039068	1.16126348099976	0.996792180632887	1	1.00912505512353	0.906309209591444	0.975678811491697	0.979340651292575	0.906871897524122	1.1952150126978	1.16469615349856	1.15254586292104
LOC106586342	0.984285934898762	1.09772688805333	1.01536469959475	0.968269800049599	1.00743245225485	1.03798998365176	1	1.06422177536542	0.981100483764302	0.963160675614264	1.02534421567284	0.97730212500551	0.971641120016049	0.963160675614264	1.00392725009452	0.995524833550274	0.963160675614264	1.08716360897209	1.07186768139264
tnfaip2	1	1.11691663766394	0.925244904147476	0.984604754164449	0.901020350459642	1.03617103240356	0.942664427237965	0.953845012026575	1.18633331728594	0.969647137274632	1.15260674984574	1.02706028760445	0.920089463665045	0.991875942370758	0.908051115290466	1.23193147061374	2.58346292735254	1.82614203552562	1.68624637813038
exoc3l4	1.06741271699024	1.13595039305392	1.21267856975002	0.879518895831724	1.21337972067882	1.82007370465478	1.57673089336747	1.26184158780082	0.941955303789314	0.924615730013849	1.18772100290304	0.971029511840663	1.1270899337886	0.907173444946189	0.820593981775365	1	0.949228633136803	0.821004830313142	0.821600602591125
LOC106599591	1.02498584227432	0.986181832160422	1.03417501261914	0.897456377196859	1.00229812156039	1	1.02150164406566	1.0609841265826	0.91368720359668	0.890312504645712	1.08426191729474	0.916175599789488	0.949630606157729	0.909035127180948	1.01231810737864	1.68841275622378	0.92797031133132	1.03576105904682	0.978669787377076
LOC106599634	0.928927569059125	0.942686050699252	0.895072494691521	0.939857782799937	0.871045065720517	1.01969514374829	0.999243687226262	0.991093720265797	0.854126918806957	1.00906604813349	1.13265951417736	1.09201998406629	1	0.846351077273559	1.02427390128414	1.24483507340121	1.00695255120233	1.26652656759049	1.04580784850716
crls1	1.12166495859709	0.930754597331383	0.911369466019464	1	0.987150715769366	1.08379798644797	1.08785031863508	1.10974575105324	1.04910419522598	0.964901750471601	1.08003517769827	1.0543562255933	0.924670095661394	0.927914600152087	0.985709890898451	0.870857111638987	1.06708770241004	0.951020133784175	1.0268532737833
mcm8	1.00500612031844	0.999788747301541	0.921368434511415	1.0014056558865	0.916906878549381	0.975351198104684	0.963629725470878	1	0.981024397677209	1.01006839013717	1.04521196250715	1.07985399542139	0.969071688139376	1.04963772978463	0.981743115033551	0.93544865985141	1.2916905924638	1.09954375504967	1.18266905587491
LOC106599718	0.9907321942625	1.04817305693383	0.944768175049946	1.00665059788041	0.920555686921742	1	0.983440953595243	0.911447807570536	1.16123893922494	1.37677207044627	0.964522104786704	0.954773427857726	0.844242387500052	1.02709756336887	1.012182625894	1.07849220801527	1.16652834884367	0.962090915176864	1.25736053515545
enpp4	0.970368398921062	1.13459206305924	1.00180542278877	0.686139907097195	1	1.00054032371921	1.0547863403101	1.30002024220288	0.853705323402466	0.661279869911996	1.24550836603726	0.846622551440048	0.948069519412543	0.665149114755227	0.714975106182058	1.53655531029245	1.03938552627141	1.20750195281674	0.979564585354065
LOC100380701	0.921559297058418	1.12479133363745	0.868029929595296	0.808099974841571	0.807108039867774	1.03817733997212	1.36676236727204	1.16628677533721	0.859420893568235	0.771626610090682	1.16546320792453	1.05967219820714	0.8723994893407	0.773205223987165	1.09279407168221	1.11397667350966	1.07062697830925	0.943001273272187	1
LOC106600466	0.981955800869433	1.00830657578235	1.01156230320483	1.09591700898305	1.01668545525301	0.985777031664468	0.935829966818499	0.887183698836112	0.957219940297034	1.00337729464873	1.07434422282187	1	0.973740355290574	0.953491051232988	0.896560228458064	0.792094974570785	1.09215079587755	1.06373953744289	1.06910233108225
if4ea	0.862979356187553	0.946803052992758	0.809019744532129	1.07289074936802	0.773443309889378	0.931815148536497	1.03076495637127	1.18519907150635	1.05089001798911	1.09097791026122	0.980390254292673	1	0.857924139805348	1.22551107455176	1.02387627402647	0.989582597313705	1.0463192299632	0.962293329574528	1.03158891623228
LOC106600494	1.05359823435436	1.09752701809536	0.942859255318548	1	0.904227424668862	0.972537218561128	1.0181211223531	1.09070889329475	1.03998524320027	0.906408996522857	1.12189867687401	1.0533088882939	0.995967624102432	1.03830887152748	1.00209577583986	0.954106725293039	0.958672781377942	0.937634701219338	0.960438190772931
LOC106600505	1	0.934050972055115	1.04389977909963	0.945764829192065	0.98327106394158	1.09020845555416	1.49294634987643	1.41193674977975	0.986830782814189	0.928709347389558	1.59472551558577	0.962336287835842	1.0634892420664	0.936813602054849	1.05597673170767	0.932936612510522	1.00074504511687	0.941281810450496	1.02087724793501
cd032	1.04152615926469	0.986765286434473	1	0.986379916238837	1.03815468445703	1.03231153984808	0.961287453412354	1.03409841204387	1.04847898191309	0.970911090637417	1.05448151824758	0.998497087036905	1.00095227479187	0.949726545955474	1.0069452605147	0.923263306647939	0.968754659686842	1.00825035665591	0.97121250033476
LOC106600514	1.00485704138985	0.992713948198718	0.99987645029294	1.60358395711571	1.00573312185784	0.992713948198718	1.006971633021	0.992713948198718	1.08149201746461	1.10791974525238	0.992713948198718	1	0.992713948198718	1.03033518346656	0.992713948198718	0.992713948198718	1.02864697656872	1.03524945062387	0.992713948198718
gnpi	0.960163848170428	0.983035156611334	0.92030818196888	1.07892271977233	0.922609145379271	0.988852295840425	1	0.836771975969883	1.12563410198037	1.05645533960323	1.04221972266385	1.04089807333924	0.918333425622136	1.14482504916942	1.17978841442128	0.921248250921959	1.01907578327565	1.19786386367243	0.909806782553284
LOC106600549	1.0882562676017	0.962485954952266	0.987213211201582	0.957009168225777	0.983825146881821	0.91010869053015	0.988278405141675	1	1.01836920348443	0.967137868015064	1.02754899698295	1.0002879576017	0.991860363861735	0.973115393871529	1.13288301222596	1.06078465109383	1.00797385164897	1.06246479646796	1.06636491371744
LOC106600563	1.12913966921025	1.03266305046957	1.2551433207382	0.834095785029976	1.02326861878574	1.05675578421615	0.976270955397086	1.07075864501914	0.814399644180321	0.94638847389855	1	1.02491833868603	1.11659259708003	0.841119539732724	0.885573059804808	0.901897848231347	0.842188389116782	1.41570103755134	0.873206381728418
dapp1	0.928948990199306	1.08127911252719	1.34392330019935	0.894265582836632	0.967852151403248	1.6534894523257	1.06876790345842	1.03372795557578	1	0.87076286128744	0.828844429958522	0.889330581327674	1.1944048130084	0.934587861493232	0.889540893234525	2.03487153712756	0.907529551051671	1.71215014042388	1.66670013644544
LOC106600581	1.01227978823194	0.992814920006545	1.0218160017371	0.974666191933031	0.98457118246076	1.00905205723119	1.01172060273634	0.95939289975801	1.0040996134235	0.987137237713286	1.04582536882913	1.00168908765394	0.967840169618437	0.983619292247656	1	0.95939289975801	0.970963681311758	1.00050067213129	1.00122669778004
odc1	1.08171510975952	1.09856197946351	0.922855468648874	1.17981963569294	0.852748545878147	0.976942025970632	0.916585802155479	1.06929920498967	1.02269640763743	1.12394170685959	0.961856612909397	1.23352613421007	0.938282690255319	1	0.898480756952361	1.05554409240774	0.923784817179164	1.32506131200107	0.840771256764642
nol10	1.10545681064769	1	0.919252920590303	0.994278426069178	0.95186657235338	0.998269633092898	0.988732515051473	0.934990717269953	1.0277868910805	1.20912990603494	1.15866168581505	0.98509046855547	0.899677970010531	1.02210515621292	1.03765296175072	0.9099271955238	1.12906756673457	1.18314352835943	1.13784292614324
cssa01h2orf50	1.02110286171026	0.992318093991511	0.983143069578509	1.00476267435724	0.977781839563633	1.03341208335777	1.09435231438447	1.08479910588723	0.994651569663504	1.01443383864329	0.958912798843294	1.04357635200691	0.984274175341753	1.00739164083638	0.958912798843294	0.991134219478883	1.05156874024702	1	0.958912798843294
LOC106600625	1	0.987915601233848	0.987915601233848	1.00888945965366	0.987915601233848	0.987915601233848	0.987915601233848	0.987915601233848	1.02473530924567	0.987915601233848	0.987915601233848	1.04601310811482	1.00532348468009	1.03786071031206	0.987915601233848	1.02111157502648	1.07142414221848	1.03024550556165	1.07414246700957
rock2	0.897870064748414	1.11472270372878	1.26483257828501	0.844983849280605	1.22595363629679	0.908592902691699	0.750736031870497	0.68963045915011	0.821991248262528	0.769937536103955	1.03810143685857	1.12187041297252	1.32688258356029	1.26324969489144	1.13296587455725	1.08576334070906	0.776022311560389	1	0.973740406469482
sobp	0.972064272635105	1.00592772087522	0.986094793561156	1.00303218491764	0.978436688956564	0.997205646811579	1	0.972064272635105	0.990169918974391	1.02834678261331	0.989554212352436	1.05788898508442	1.04948711218571	0.972064272635105	1.0544506133657	0.972064272635105	1.00724984965802	1.01371498410249	1.01445059887966
pdss2	1.04206928103463	0.957370526267971	0.978634626506992	1.06120851645826	0.973754276759346	0.973027982956612	1.05859381367852	1.02221360360917	0.990581403278712	1.05949230036413	1.0251933489923	1	0.941443458322865	1.05423193190591	1.08234028934991	1.08103439381922	0.969800582146681	0.925141702476656	0.925141702476656
LOC106600707	1.00050844176845	1.08412341816819	1.02974551622245	0.972283320284263	1.08661704128503	0.942394827499172	0.993937695367911	1.01364533236223	0.996395312733902	1	1.13904701027023	1.01484099315436	1.04428976585185	0.998203984898898	0.971957072035713	0.986473381495456	1.02599294574749	0.972861092258494	0.974221847796885
cssa01h6orf203	1.01110769196711	0.980888510949086	0.981135371962878	1.01573837809266	0.996636925983801	0.956912934800978	1.01977751339754	1.07495813363469	0.979090034379294	0.939339569693716	1	0.992550441685677	0.974476275328597	1.09808633831157	1.0009483012545	0.947644962076497	1.0553378183311	1.15551127388468	1.04318687726778
ldah	1	0.987915601233848	1.00930990251461	0.998398494360991	1.02033310992297	1.01346695260495	1.00920390433574	0.987915601233848	1.03395144319304	0.987915601233848	1.00569074717615	1.00242051077945	0.996614007991969	0.987915601233848	0.987915601233848	1.05435654173638	1.02367494499115	0.987915601233848	0.987915601233848
lclat1	0.943236367196598	1.041219808748	1.03183436726522	0.952128047384066	0.859649971663059	1.62259580601613	1.38630070193946	1.0559243211415	0.896667277952987	0.950242078155643	1.05994669442686	1.15292111028837	1.05270188342365	0.957337706858522	0.892643660364109	0.935913805685273	1	1.11490928319572	0.886703810030814
LOC106601624	0.976510911848509	1.12652552960432	0.986607986632701	1.07214282978782	0.977781839563633	1.48648291649868	1.00717392042873	0.958912798843294	1.06633820514423	1.01443383864329	0.993431678022025	1.0365037012992	0.975809629115564	0.983127067923232	0.958912798843294	0.991134219478883	1.50975113538654	1	1.63635138105937
bmp4	0.908851983365768	0.907262745926363	0.918531138364111	1.14247447136367	0.945597734293567	0.964782617558671	1	1.10004695587302	1.07730525564153	1.10284254341056	0.933855439062017	2.32241485237351	1.27501615484585	1.26964118612262	1.13621070635769	0.902406902923793	0.912395071102625	1.10553244295727	0.893256008680037
LOC106601609	1.00139868859495	1.03045208647173	1.03410048363904	0.982361173687762	0.969535590643913	0.99522245799071	0.999910225295916	1.00613283958846	0.984968325476208	1.08420101466437	1	1.02892172001258	1.01194838150534	0.968145355787221	0.932794894317974	1.05844794732845	0.989092105131243	1.0930458052348	0.932794894317974
LOC106601584	0.893962837071269	0.861178704237369	0.839933774602714	1.3093404596805	0.863252966783652	1.06026121682188	1.47823937383736	1.87305831290793	1.03594822895759	1.56295339019528	0.935773548399203	0.947577867843696	0.840571241495921	1.62914211342361	1.33088968073307	0.913483495482952	1	1.11745169688075	0.981142763479247
LOC106601569	1.0223273839332	1.00556898133441	0.933899501375348	0.992929205929627	1.0266172297248	0.957690211199627	1.00789900584728	1.03624748699019	1	1.25850769082678	1.2756379163615	1.14786409567835	0.928586028805367	0.942680245045437	0.92849850275555	0.884714816713573	0.949018354832336	1.03991025212633	0.855953052977019
LOC106601549	0.98288734047312	0.969625753674013	0.984378030772789	1.02674258395296	0.98621923131128	1.03410757724764	0.9504416494307	0.986050277748806	1.17402934098689	0.964080684938858	1.00449131621998	1.01280092406209	0.970047288303445	1.2473042770812	0.976643011839125	1	1.00485868577936	2.34530958689796	1.01876587709183
aqr	1.07979766648482	1.0288135623341	0.897652866348043	1	0.884137510428183	1.0715932510161	1.08266479275185	1.07689184295254	0.972934617371542	0.936777800407073	0.970227556300314	0.99596737853746	0.874232392671102	0.969403595362127	1.18862764341821	1.04360590218483	1.08622853812365	0.965581100931952	1.00232563298882
LOC106601540	1.03020161492432	0.965147254158762	1	0.975388549573741	0.996817641243349	0.990109727253698	1.00677280515079	1.01568793176012	1.00111838371897	0.965147254158762	1.01728072876109	1.01479987609057	0.999203941421573	0.989518954424057	1.00599791222366	0.965147254158762	1.02339703528878	0.965147254158762	1.00723196762931
dph6	0.996804672882934	1.08681381894235	0.947533067891705	0.936060053169382	0.935812836185262	1.04089022021138	1.00869414575577	1	0.972778884148556	0.935960363124499	1.20074927574903	0.98915188399445	0.847858601051774	0.951813710432949	1.09331576471909	1.24667635896146	1.15278881325079	1.07493607214043	1.07940167325185
cssa01h15orf41	1.0028069149375	1.04635658375186	0.964283635032145	0.972333544185259	0.972050188438244	1.04537339267092	1.0056796366918	1.07153971437049	0.991330272332016	1.00203451478562	1.0254305516822	1	0.947192103129887	0.995078393061697	0.987282794534752	0.947192103129887	1.07982880798936	0.987777099515676	1.26219001835406
meis2	1.7002342091306	1.13429391282653	1.81949846095287	0.969826550788147	2.01476996017649	1.00290657272983	1.23250181957326	1.04953271145646	1	0.810264164263564	0.889462934548453	0.942361515602622	1.61513073657246	0.850234455049218	4.70145929868913	0.749143325402952	0.809859194675027	0.772388998567734	0.852225034401208
spred1	1.00088610305231	0.874985722337113	1.0428979752189	0.980564599803922	1	0.987552515292088	0.909586186137776	0.90908934082109	1.07949524168017	0.789926060873195	0.948065406010189	1.24662423399855	1.19690001114873	1.17921229580105	0.996843269828416	1.07981500687825	0.927244162772898	1.42150252370411	1.3646138486406
fam98b	1.01428951030169	1.11633671945245	0.967386483208793	0.990619013396208	0.981421172855648	1.02406543363765	1.04605141166214	1	0.994520150513304	1.03285778878127	0.98444662930344	0.971172246821027	1.00060002193071	0.986251537748364	1.01403173084823	1.01414706994763	1.01907449189457	0.950239954595327	0.991674643493935
LOC106601420	0.993004394711705	1.03612836192487	0.977179252174858	1.00568650714914	0.974876305798336	1.14720983019309	2.31477343034727	1.06106532536659	1.06058058634993	0.93793322227223	1.00550852924427	1	0.971029621072191	1.00913442563308	0.9776320238651	0.93793322227223	1.04655352375648	0.978121496974104	0.978831282898474
LOC106601406	1.00884221090903	1.04079634633098	1.17595888961913	0.96607702034984	1.18976668471982	1.02386429425324	0.991826923098132	0.932331910430644	0.985189308809598	0.962966275417611	0.997759406761442	1.00342753906993	1.16971703660142	0.998262508152258	1.07433847811749	0.992864783266352	0.960827490207828	1	1.0020250511598
LOC106601354	1.16150999567585	1.29538346399441	2.23500904042088	0.9433363341192	2.13194325870127	1.20742111256455	0.956566444274341	0.989259840160656	1.00217895762164	0.896334158211447	1.42009459421401	0.986464279777541	1.80292371260544	0.924827196738268	1	1.01946402555486	0.884372744020152	0.930805347074832	0.932690275522472
gpn1	1.14462826201529	1.05081184402464	0.96321398196271	0.974454574756526	1	1.22261991765888	0.971784469492334	0.977002749004081	1.04152124219805	1.04066000609905	0.980978613248909	1.03096019605699	0.979137602486655	1.00484317821484	0.951348804099849	1.01470493115854	1.11597502852538	0.843929435212041	0.91758895637288
LOC106601343	1.16884779977187	1.39529296095911	0.852638565305248	0.944626362498327	0.885070630683186	0.976824947946413	1.02626674846698	1.04875497334776	1.16977049461894	0.859414890509041	1.34214451070797	1.02886517814549	0.861113062108719	0.93369717783224	1.76326739514984	0.942630988738489	1.98669308564671	0.879357615088856	1
LOC106601300	0.806875135347146	1.51085172463912	3.4028121295694	1	1.39806132152993	1.36716715155522	0.995235581281634	1.13339802785796	0.91773631965791	0.949645714790369	0.735073609437288	2.15136001561253	4.22558151641393	1.04694354207287	1.03423782686895	0.728386100560939	0.831271153531431	0.97124879094449	0.825367253241234
LOC106601284	1.0122322177634	1	1	1.01061112215866	1.00655555038988	1	1	1	1.01862597654186	1	1	1	1	1.01261934672101	1	1.10095495233831	1.01206052448029	1.60605392699233	1
LOC106601249	1.02639891329137	0.929729905304333	0.903229066621202	1.05359268935381	0.948124353489143	1.05911750752655	0.991776637852688	0.924745745567565	1.09241804760988	1.13601418069702	1.07604329072722	1.01985974418062	0.905898814214133	1.11147369471079	1	0.991378175155563	1.00244027244835	0.925293904860129	0.856333126320974
LOC106601253	1.03749390708097	0.98876138057809	0.983071739655958	0.996077367446922	0.986828846403067	1.14371251383492	0.996684252756309	1.18210153187551	1	1.01079785693261	1.26679806766759	1.03278861574367	0.980746293321744	0.97960329741985	1.03645622104514	0.987581749364445	1.16364110637598	0.955475818267611	1.20649827670341
LOC106601279	1.04642790837373	1.08300549580869	0.96182579960604	0.961041428689095	0.946061474931599	1.10348366926837	1.02148220054208	0.970142320804332	0.956226102340241	1.00201905226909	1.00491981542919	0.969294087443158	0.959168529338409	0.933501366730406	1	0.952844634738734	1.05559491799221	1.14327238074454	1.00233011912391
LOC106601272	1.08458120523795	1.09467986542873	0.905963147840292	1.44815288986014	0.92209928587592	1.1522553708662	0.974903358806127	0.771966091692972	1.24596727720238	2.42299536182629	0.901622198221625	0.987945146728045	0.883879477908751	1.394114083415	1.1782977546667	0.752563923003674	1.13994741923511	1	0.956525912138242
LOC106601235	0.9957730642699	1.05799694907179	1.02086714632726	0.9651990233644	0.965808468511001	1.05385293580541	1.06326915402949	1.03160075453784	0.962891941918196	1.0976869803476	1.04347242547095	0.958800548759466	0.973043316679831	0.992691213233373	0.911887889153151	1.15828816872664	1	1.02928966438276	0.95165025739998
brms1l	1	1.01040775318071	0.992316731958119	0.964593851884131	1.01907123243366	1.04244733168407	1.04660502238045	0.969248682523662	0.944540857288488	1.05415610195299	0.995561255038293	0.993133369865207	0.977870416529331	0.980336459714163	0.984519332514064	1.18644916309846	1.10445984796668	1.02554745675694	1.02698190551101
ralgapa1	1.02623840664228	0.957424637238514	1	0.774482330500181	0.807175644610732	0.969342172623658	0.92175189469998	1.0145523471681	0.938930028090728	0.744457045427608	1.0807173540003	1.05593022144108	0.977328104099591	0.831257357200773	1.27788779044965	8.07384878901646	1.20693845121463	1.85027213355493	1.89969385225323
LOC106601178	0.999615445875055	1.25722993668348	1.91296310527169	0.946727738701508	1.8794786746887	1.12484608883937	0.955866987451228	0.975016700453792	1.01169140326599	0.899840617973299	1.15049410682838	0.951216334522339	2.07229193808497	1	1.01733869347203	0.732475400811122	0.847446128002866	1.04171093919321	0.968431070165289
kiaa0391	1.03584882857191	1.02629549244151	0.983635301914516	0.992940727891016	0.990874463188477	0.98420654280003	1.0007702728979	1.00963224616942	1.0220127871999	1.04280652926082	0.993929061577549	0.994631844696087	0.984766973990893	1.02005328055784	1	0.95939289975801	1.02889046826548	1.00050067213129	0.95939289975801
ppp2r3c	1	1.03493481257944	0.997809311820744	0.969612437749466	0.998421797643234	1.04820555329093	1.04486124894378	1.03515349154784	0.971769379135091	0.991096552419375	1.07203973386856	1.00575183740818	0.994815367602728	0.984216362009698	1.01625481333004	0.968332946408939	1.05005576715982	0.97699476758866	1.01862280810535
fam177a1	1.04770659428078	1.1813309613996	1.01735895576717	1.03457189896176	1.01110314903966	0.997860506151356	0.982842585141208	0.948752126007713	0.992962990657274	1.05885609410588	1	1.10266793869558	0.999033342577564	1.00873971322333	0.948752126007713	0.948752126007713	1.00601240774033	0.948752126007713	0.948752126007713
LOC106601170	1.00455155160993	1.04341056650049	1	0.974349406927667	0.970928470755225	0.928575790930929	1.04801918686056	0.951009057472721	1.01941423001344	0.927927090900661	1.12147242307834	0.988526928153322	1.03527350448614	1.0181063567775	1.1126829218186	0.777793805363739	1.13315014576994	0.946731510734354	0.983349172365056
LOC106601134	0.953746454069098	1.03623619948695	1.01569028961791	0.88903981319496	1.02373730941007	0.918226389515475	1.08218430649592	0.998774749009279	0.882705076270228	0.911069239571256	1.01374277642658	1.02825689249278	1.03471922540359	0.919893366084993	1.04046429060823	1	1.05259722919338	0.979828161114372	0.98434549731068
LOC106601119	1	1.01833891881538	0.94522472393865	1.02415535336403	0.958121314570426	1.04698674468581	0.979304130218597	0.934974105382715	1.02560545604574	1.01804475087899	1.02328632645688	0.975365833656762	0.955839813301109	1.06084530775243	0.903511987338558	0.954333058685653	1.03461993843366	0.903964350610903	1.13273169054098
LOC106601115	1.26663788125437	1.21558761815039	0.966233037489717	0.753051535513309	0.890864683152351	1.36049749304769	1.76411480509356	1.39293656287231	0.827387738985761	0.90312803139005	1.35554210121126	1	0.852102391666083	0.842557756827667	0.886034858600267	0.921938029688707	1.86456526885432	1.07123917432539	1.30594438375267
jkamp	0.966268506061548	1	0.985823175157316	0.999734396388131	1.0654765200587	0.961342955782835	0.969045463110228	1.0363760488433	0.953367905927463	1.08517153837286	1.0648020232533	1.0275066933462	0.953524429044964	0.987167754381112	1.18159568843008	1.07478582858427	1.02693230522074	1.08585814972666	0.943550796882256
LOC106601075	0.781605281517179	1.05154163537866	1.75619253347541	1	1.35995279844478	0.937678432320027	2.22829676050323	3.57307987254782	1.07041419547876	1.06970537735702	0.754164143498523	0.937667470295556	1.77197288420656	0.853032721605403	1.45338163189439	0.726669263275877	0.836319423156888	0.893781838774719	0.940065879335496
LOC106601027	0.975075318360643	1.00611949591521	0.960900309883932	1.12641331590213	0.971394810520673	1.01360341042441	1.14285540248086	1.08883806233247	1.03709434982799	1.15978202286824	0.974389358400957	0.975078325469574	0.965407388771248	1	1.84605105634235	0.972135938054767	1.06557071898524	0.940532144784967	0.940532144784967
LOC106601017	1.00864627742607	0.932911580343108	0.970015980040265	0.984173213082107	0.922283933935456	1.02002215737701	0.990823295432289	1	0.954927929059695	0.91792264319723	1.16586433112612	1.03793715827355	0.979797745926187	0.897894266307836	1.02408530879696	1.01538905441319	1.03874786107338	1.09899324601223	1.06636491371744
LOC106601004	1.01333055834125	0.999263697561928	0.933512226812066	0.991398950428435	0.983047738325794	1.06570283406565	1	0.992879092599149	1.02070542445495	1.07450178948662	1.0347984400423	1.0162440960016	0.949812966951504	0.986440900356775	0.904679871150789	0.937761803423251	1.0865390055339	1.06470864579099	1.08412047781877
LOC106600983	0.919313058563735	1.71251844989874	0.879127748435596	0.955781405126269	0.907415620086492	1.01920306903315	0.943464613704254	0.91840177416115	1.00274667351916	1	1.05146892663286	0.901531348861661	0.873978049557907	0.987498356374635	1.12699685821994	1.11048067571089	1.13631552414433	1.40478506912517	1.30109634904695
LOC106600978	0.960239366167043	1.27811658561885	0.933102878439704	0.849660554923907	0.904972218073966	1.08618344161886	1.00116857416633	1	0.801311781220599	0.717151963854603	1.15519315355395	0.952669081975798	0.809859602650355	0.845802207012909	1.02285922543826	1.14096048830655	1.12734816155923	1.12392018810577	1.0081118090661
LOC106600975	0.984484625636164	1.02413342842335	1	0.968291516041106	1.01702502519631	1.03848336587157	1.00218581686346	0.969237361581418	0.999256166247584	0.898588761534888	0.979543337453274	0.984556915063262	0.998897057493094	1.03739387063436	0.898588761534888	1.26909655912896	1.10527992928609	1.09170901641813	1.29336689158103
ehd4	1	0.907539368959184	0.818060240425972	0.781170328891063	0.790935620709249	1.20397942784802	1.88198888022578	1.96534657007316	1.09834391095904	0.779090942996143	1.73833671359534	1.10480299966628	1.02682379039242	0.785552512063215	1.00949377267398	1.3526544745798	0.70365426282699	0.870669169600508	0.92199294037568
sptbn5	1.00475168822773	0.997842693699798	0.959735748375089	0.995204930703192	0.981809613867589	1.00526504208248	1.72644706220435	2.36696777961951	1.03004615518322	0.932794894317974	1	1.02606332969264	0.957465503094054	1.01545080963663	1.01185299794183	1.05844794732845	0.989092105131243	0.972763003521462	0.973468900988989
foxg1	1	1.08912909348701	1.04119970370606	0.965757019518782	1.0184190182149	1.00508055776041	0.976209159211331	1.03074909938058	1.00906676976996	0.955616852361496	1.02446621243592	1.03706369436657	1.02322962095418	0.991832205730756	0.955616852361496	0.987727522490771	0.955616852361496	0.955616852361496	0.997285997920343
prkd1	1	1	1	1.01061112215866	1	1.02586390106522	1	1.02615855634462	1	1.02891864007152	1	1.00733952798236	1	1	1	2.33918915364897	1.01206052448029	1	1
g2e3	1.06592710371124	0.96749035599585	0.988442328144645	0.998312552965869	0.980178729097785	0.992513430844886	1.00921696193527	0.992798506986041	1.00354881318342	0.96749035599585	1.00231800950667	1.02855495567904	0.984538329862755	1.0164028453846	1.00844018778947	1	1.154774191849	0.96749035599585	1.13666046512526
scfd1	1.04259177598633	0.972257362491303	0.995696589971059	1.02813949350793	1.00448029326973	1.15172019125502	1.02919511505287	0.951523448296357	0.996129710388112	1.05210407585662	1.33925094515021	0.964742293960011	0.896243151977401	1.07066058200158	0.960178102229397	1.0206891750693	0.974576554357496	0.907015064827223	1
LOC106601852	1.04039148541809	0.957076951404202	1.10062362120202	0.842559139356522	1.05871546394419	1.2579256702023	1.37588108985869	1.37838844682951	0.790813281160287	0.690791502798185	0.960414073404472	1	1.02158527361384	0.903042707275011	1.21044813077283	0.967987946468246	0.850444205341783	1.0227943194726	0.905915097865126
ap4s1	1.02405939655198	0.992814920006545	0.987101953756114	1.00016089959335	1.00349149020509	0.95939289975801	0.993865702027019	1.0348220261436	0.995149563984776	0.95939289975801	0.95939289975801	0.980526816975318	1.01023804765907	1.00789601375624	1	1.1860573787754	0.994119814140084	1.12421325528297	1.00122669778004
hectd1	0.984533387332853	0.946304884568048	0.984057823913462	0.911523688959673	0.948999050705949	1.0201298542683	1	1.07316685934031	1.06805723365237	0.917492307623719	1.07553651289151	1.10380541403148	0.894341562832688	1.15588556515245	1.1742496753668	1.0225185449115	0.879492355443907	1.10252897066245	0.995865720347702
heatr5a	0.992968781461443	0.963486411148972	1.00524814069662	0.98394162771971	0.976122273602318	1.03834102603846	1.03976084253399	1.0139401174299	1.00838387819786	0.991349127886792	1.05028766791571	1.02014728210955	0.997484493042775	1	1.00426677265591	1.02828439919389	0.998361497379756	0.963486411148972	0.963486411148972
dtd2	1.00303795240813	0.93994457518835	1.0036478966644	1.00098922192858	1.02200158280438	1.00245254801872	0.973655451796339	1.00360738609916	0.964066850351018	0.960893073797376	0.990132060081063	0.97510174176811	0.977292293681198	0.965732412096611	0.946747028320398	1	1.08412878398929	1.02524253226068	1.14693143607453
nubpl	1.00611483426848	1.10469310321982	1.0108239552069	1.01591974693462	1	1	1.00717942797211	1	1.00931072167282	1	1	1.01468233675781	1	1	1	1	1.02412611038466	1.04284769293545	1
arhgap5	1.04342911666809	1.21334397167331	0.839113144833682	0.878660878492843	0.938086964544992	1.23298380248137	1.19095716119898	1	1.06217124396734	0.893033518358642	0.965625075852819	1.03404741535497	0.896464712187021	1.02426770128552	0.995311928908516	0.747106797464627	0.770007523798437	1.53102838909321	2.37156949860289
npas3	1.03626220905479	1.04453376353113	0.983487347178818	1.22603138507819	0.982843362925121	1.00169685223621	0.990466231856945	1.05321182204674	0.976442246574893	1.08975969063584	0.994010957318428	1.04825282818939	0.993647960098535	1.03818062145886	1.01777097456233	0.976442246574893	1	0.976442246574893	0.976442246574893
egln3	0.996763206191391	0.975370153187737	0.985927516035987	1.01162923532544	0.981764241375742	0.975370153187737	1.03851565688759	1.00088442829676	1.0208213902851	0.975370153187737	0.975370153187737	1.00402438496585	0.975370153187737	1	0.975370153187737	1.0081445744064	1.01067539237506	1.10094500603128	1.01790063052968
LOC106601994	1.01494339994524	1.05929874214218	1.01013618076111	0.949175758652703	0.953835577598611	0.953482320985374	1.00973116882198	0.97811430381325	0.964083731140746	0.983258047323563	1.04675463383723	1.00865937154119	0.986947450688568	1	0.9687827498817	0.991951755286075	1.05300766382643	1.08911840890649	1.09196069773823
LOC106602024	0.992972025803316	0.92693453699762	0.979647438099432	0.915943518026635	0.942755868809347	1	0.957483877935385	0.96157909709513	1.05735957570282	1.04055039196543	0.939620304450109	1.04370152537102	1.00215415958932	0.979766029459087	1.08081445466272	1.09450531171715	1.01394271002845	1.23575651942892	1.15257829738002
LOC106602033	0.975320033658775	0.975935733944404	0.960099299159861	1.15361249969455	0.967832151000528	0.9674737107034	0.963404128446848	1.01722866290087	1.07674607906943	1.20693578671102	1.01102818919711	0.991599390166513	0.951385587830629	1.22708379774779	1.20771351400125	0.974771404231608	1	1.14576444023567	1.02539564384487
LOC106602003	1.06236479665591	1	0.891787540899996	0.827641911111398	0.787854112692379	1.18647730562908	1.15807980584265	0.985265912002651	0.959423884402827	0.96789072345424	1.10509850948766	1.04329375743399	0.870705248474453	0.996079931820805	0.970232203435563	1.05772536310347	1.22893759130741	1.03624395427313	1.04507331478616
LOC106602043	1	1.13393425922409	0.939342167182404	0.984565712825423	0.94728192167013	1.05195839370378	0.977319679420794	1.02448296989217	0.924731230044998	1.04659465052526	1.1738351717764	1.02947568512978	0.88718863674654	0.917152719335621	1.2031824618865	0.983280455715985	1.13132445783411	0.993549903081828	1.17707606189396
sec23a	1.00820805450026	0.991281491871001	0.951426048105048	1	1.03701548131563	0.933246381854369	0.99737956834435	1.01169370413286	1.0227072628575	1.14560458771589	1.18215719549376	1.07710785177267	0.92942545456593	0.939332467380503	1.0558489020569	0.932846723995784	0.993409339861138	0.786802441314713	1.0213711398835
ttc6	1.00611483426848	1	1.0036070864844	1	1	1	1.05753277748002	1	1	1	1	1.01468233675781	1.00880480756378	1	1	1	1	1	1
mipol1	1.16713747927398	1.13168157294493	1.17392550380559	0.956914773119767	1.08077759585426	1.02144182602907	1.18173365417426	1.10738604275966	0.841663813894346	0.909562646291705	1.77800177100201	1.01569991590048	0.968359671808708	0.946691591068571	0.935427374537257	0.768875910057882	0.824930107179691	1	0.814823121810568
psma3	1.18785205315022	0.895859743509549	0.945746881705321	1.04778817561975	1	1.02053374127901	0.958513225338903	0.980230560630431	1.09193056572401	0.966651785935784	1.03684291635269	0.983557196857253	0.900952235458631	1.14825499165862	1.10822124243477	0.819697294554314	1.05208455087866	1.0069391511694	0.912829191489156
arid4a	0.92752030324777	1.03052908527143	1.00545097035725	0.907462425198659	1	1.02691124557835	1.16591037635859	1.13552771318279	1.00657281096401	0.910684835391153	0.992097340721831	0.937992300579589	0.992324176778602	0.885667695674706	0.788508633368323	1.56257010595476	1.16433217640494	0.935539835813916	1.41089684146814
timm9	1.02580526128094	0.848878356375929	0.90553871919887	1.06311904465522	0.864619320172937	1.00861607477687	1.08152106078777	1.12740953911012	1.13599493089757	1.01553789204764	0.934991184624187	0.990263946204808	0.919284284990222	1.06546250702554	0.964759029818533	0.923926564696917	1.04815738633287	1	0.990101091058675
kiaa0586	1.02606328831742	0.985237442230015	1.01964828505861	0.994492282921509	0.960831113505561	0.992566027769661	1.10737110886178	1.01764987801156	0.989730620222463	0.947645755415872	0.970760785840691	1.01592386262948	0.986175685219493	1.00946997434283	0.959993929122869	1.04507709977102	1.03230016812066	1	1.08205440362918
LOC106602196	1.14128263692688	0.937538598851276	1.04336414809843	1.00992569358224	0.996678485058191	0.963913356832581	0.887654588439688	0.966141592520796	0.969861697508274	1.23523177175105	1	1.06175108903255	1.09610687411126	0.966426694630777	1.12518577749587	0.824860656047593	0.983257311544012	1.19750739060813	1.11332665716806
dact1	1.01741515328747	1.10076413227728	0.997949457481935	1.04970534787204	0.973890081568016	0.985483640276731	1.02468983949745	1.04973780630406	0.945708371848355	1.14398218054259	0.936984371156735	1.74834777545782	1.36559671492888	1.02001152032854	0.936984371156735	1	0.959590159523959	0.936984371156735	0.977841057653642
LOC106602243	1.00264610990417	1.04367724963688	0.961814459533109	1	1.01049842142665	0.944766692753768	0.978713947729139	0.969480425518685	1.00643192289463	0.972088060693077	1.89653248442318	0.979468410343795	0.994836692476696	1.01151117814248	1.02483945424836	0.944766692753768	1.00178644060541	1.02579266053535	0.944766692753768
fbxo34	0.947131402517709	1.04170653394484	0.9892959207509	0.922002455306794	1.00591772620687	1.15176368571588	0.967742869865986	0.894747524280093	1.03757334938117	1.08420889146788	1	0.995266361420722	1.0332640487875	0.949513977055059	0.878412221655297	0.918862339500344	1.1161322800629	1.08889430781884	1.11483944180744
LOC106602264	1.00100118655739	1.16686703080132	0.96849705220203	0.961041428689095	0.958178305164885	0.993489216444723	1.01481874419056	1.14052239532462	0.947630302890338	0.948527163609276	1.05489265074743	0.955728632698043	1.0035031218566	0.95680435572804	1	0.983866992075908	1.0667692505098	1.04055466722814	1.04266184366384
jmjd7	1.07643097931931	0.895433283550583	0.929695723526895	0.975937653917365	0.939276670134709	1	0.977571665683122	1.00173094276952	1.07265236633012	0.965707527209146	1.03715580255073	0.986441696233128	0.934207966841622	1.0081291658465	1.04929772836845	0.952644769901621	1.07484063734585	1.05125325286446	1.13072780081815
LOC106602280	1.0148428017238	1.06265160560106	1.03268061344405	0.874032487392657	1	1.04582981707313	1.12531153810297	0.960798236665493	0.907374255398779	0.853932576126536	1.88172800674575	0.909331824377226	1.00165389264267	0.840405269867532	0.865059632543779	1.11066555244654	0.89005161040553	1.04413884757594	0.975049483543171
LOC106602301	1.00245912042411	0.992768661544392	0.975396341916752	0.95181708315769	0.959071800395635	1.14171524320775	1.05940190912285	1.04973793252171	0.975323036047297	1.00177933348187	1.18028849583319	1.03289809897457	0.922495706035271	0.893218861585677	1.03014934198484	0.903347204003006	1.03918225675856	0.820512412505517	1
LOC106602308	1.08047950581529	0.986701373055573	0.978926628855843	0.934058204770623	0.940129495839355	1.18979289864658	1.08326731689202	0.987361132307026	0.93731508358397	0.800337960405239	1.20901514592061	1.03945410134262	1	0.937299634485647	1.29796826050096	0.9573115970146	1.36486435531095	1.30477736339524	1.16574193971642
LOC106602312	1	1.01977538981479	1.01734475935305	1.03444074722299	0.965800074401825	0.977953833212772	0.966989409969609	1.10361668168475	0.962173723178824	0.980865909285993	1.05639449044273	1.03746563347766	1.08032971372835	1.06201850271163	1.03409364214058	0.95329783239014	0.964795104234689	0.95329783239014	0.994865858362721
LOC106602319	1.0100143521811	0.974233422826873	1.01293718986995	0.989742972373527	0.999801179837155	0.999430899689302	0.995226892685258	1.02524990463252	0.992379471706746	0.974233422826873	0.991762391142579	1.00285425996489	1	1.01115429502019	1.0568036077248	0.974233422826873	1.03303158383773	1.01597707737561	1.01671433366865
haus2	1.07153461224785	1.01743489672874	0.994290526270068	1.0268844561629	0.963345738523348	1.01647888141673	0.99781146483223	0.969240826969331	0.981126071197846	1.00108793734007	0.970760785840691	1.02670652753536	0.945370316631955	1.01433041328583	0.959993929122869	1.01399201730368	1.05461401829284	1	0.961171551544578
hipl1	1	1	1	1.01061112215866	1	1	1	1	1	1	1	1.00733952798236	1	1	1	1	1	1	1
LOC106602325	1.01234645068573	0.965067677066559	1.25254465920336	0.990683591765635	1.19991440444756	1.06510186096196	1.00380678209425	1.01560418755234	1.01003882946649	0.965067677066559	0.982431730010592	0.972150818287258	1.14218007215817	1.00164119171717	0.965067677066559	0.965067677066559	1	0.965067677066559	0.965067677066559
ccnk	0.979489509107757	1.07045993316798	0.983344943721218	1	0.970056417200099	0.987852104146806	0.979744318209402	0.988420103448064	1.01809443501416	1.10309091337276	1.02385281687332	1.06379277687923	0.964077244954574	1.0344019196606	1.09882978800708	1.00240335178919	0.950563956299622	0.939236274221596	1.14469477841724
LOC106602337	1.0526844950199	0.943593183727794	0.992026042340523	1.03431618554646	1.02291795057271	1	0.974891552345897	0.993200453112223	0.998379492170219	1.2566039998149	1.06753891477314	0.935174629418468	1.00545876874602	0.943446209879938	0.898091318128909	1.1527429110385	1.04856607641906	0.970155694547865	1.1184214757095
LOC106601761	1.05234202161344	1.17074423828309	1	1.04667870385	0.972453501346506	1.0695991360608	0.917735946709821	1.01534575310434	1.59678088269937	0.932136957325969	0.932989305381881	1.18432488844647	0.987893151561398	0.993286468176068	0.926938126555329	0.937801415924077	2.34005522317758	0.896977658915081	1.19393023963995
LOC106602366	1.05389488139803	0.961784998724407	1	0.975616398164928	0.967570008352112	1.01565639035606	0.970264052806487	0.946169164481173	1.0166555400301	1.00342809324312	0.980087273532093	1.00226696017649	0.938770090867334	0.974017012954345	0.937142378396658	1.02020024208085	1.07313041047347	1.01484155363098	1.09576373275163
galc	1	0.978349656654575	1.05186274465901	0.898535343155343	1.02871675482553	1.11323476140295	1.11212287565972	1.22397337755905	0.910667240480587	0.916912998691277	1.15142537466392	0.969345531479433	1.04084629942253	0.906048550628995	0.806597111568913	0.959281590767247	0.9560894458797	1.69388032169441	1.08953063817443
flrt2	1	1	1.00932602401692	1.12787413231137	1	1	1.00717942797211	1	1.04659896240296	1	1	1.00733952798236	1	1.02525179464613	1.04232582944092	1	1	1	1
LOC106602420	1.06437950139077	0.87500595957442	0.89135262961041	0.846004487056386	0.802858721376611	1.07150019977692	1.16253671348559	1.04651556974863	0.817473251170159	1.03763246082323	1	1.10504273881831	0.889573504604649	0.851774744470041	1.02840864013023	1.33031848040119	0.982030772031989	0.800718255786575	1.07753442874343
LOC106602440	1.38043883768497	1.28883718130066	1.74510947846929	0.949292242488748	1.67453959471065	1.02592145539205	0.986929230353637	1	0.931022250712303	0.910671727376749	1.0562634515774	1.07994937536214	1.25764476339632	0.831157521919625	0.813114077268898	1.02894936188764	0.953819463128592	0.89453803794881	0.815816681644782
LOC106602443	0.930452308786782	1.0746104897376	1.00587130532274	1	0.890442719806419	0.996923336115725	0.994016996755227	0.856328440145737	0.941866920054309	0.978477819233732	1.1006576735882	1.02628926200155	0.995993288523642	1.08886876033686	0.93981909407631	1.27643293246263	1.09108462982636	1.06180384799036	1.18427586311959
catsperb	1.02321708979535	0.992836612871397	1	1.01391494641159	0.999345203315992	1.03355156220533	1.07143455387887	1.01880778535019	0.992836612871397	0.992836612871397	1.02857667925206	1.00012356497348	1.00157834819001	1.04303050885277	0.992836612871397	0.992836612871397	0.992836612871397	0.992836612871397	0.992836612871397
LOC106602525	1.04596147006089	0.966860017938202	0.992700639184288	0.998066963946529	0.987082567263995	1.02101567096712	0.988434198455413	1.11820842480687	0.989606483525683	0.982414857136915	1.00157898119583	1.0008785093376	1	1.02994868757226	0.942087366707697	1.05613377989954	1.10074579341484	0.981347212860469	1.02226248479559
LOC106602535	1.43123137175476	0.992163851274454	0.989900176151686	0.917137993954356	1.02958456315751	1.07449492313977	1.27774038019554	1	0.954632666579493	1.05207141896899	1.22674289704246	0.948862419134306	0.993328254154568	0.931030890882781	0.959898950934454	1.97105053512647	1.00737405667724	0.962183520298659	1.12524668643856
LOC106601783	1.15944207006521	0.909275999895412	0.886114531086445	0.991710267433972	0.898917607934731	0.994179605663535	1.10749410050083	0.965623360869332	1.00031472034516	1.11217032897338	1.68429618708794	1.05770855895194	0.859431470468474	1.06034057217262	0.857941321457783	1.44109997779912	0.95247993743568	1	1.1119118216865
LOC106602554	0.837354118393424	0.919648872429032	0.789066527502824	1	0.767959683829218	0.880788871705153	0.849319290466295	0.901964693482467	1.05054874509542	0.882464739338265	2.04240044244287	1.23118175988955	1.08693900292606	1.15296781062059	0.877542946671619	2.04165029605033	1.3999522479486	2.65356943588492	2.01577651046914
rin3	0.976103151168007	1.0067478840783	0.861910849437444	1	0.822412235812262	1.03203502524179	0.911093642267294	0.889493077385027	1.01614239733277	0.923440290416087	0.913957021424107	1.03088162489557	0.891045917847614	1.05955173768832	1.0209250104712	1.0522359246912	1.0357516244812	1.02321889473167	0.923754313506632
snap23	1.11869906541901	1.22244761587041	1.55151137666352	0.748677852222401	1.79556796170487	1.14352118286389	1.03693819175783	1.07061152872018	1	0.863515412050658	0.981410109593853	0.80417524065125	1.43622484254653	0.699614699524362	0.873930568610788	0.754237637108076	0.820704351420998	1.07443142246431	0.888157961545088
LOC106602627	0.969915272199817	1.04937295216779	0.931956469943917	1.04577091541684	0.969616595980282	0.985828379918622	1	1.02429467379031	1.47394185924829	0.970901528272322	0.973712208746832	1.00509025570647	0.932663777369173	1.17771158543348	1.49963077629642	0.983416503720841	1.06165018414888	0.893239547750947	1.01028216498682
LOC106602615	0.915360996777922	1.1110722382178	1	1.08176334645687	1.00702604165386	0.967852006499856	1.31440497180589	1.28433465020925	0.958746206576888	0.917672542062633	0.998045522826921	1.03364817682719	1.00352863887854	1.71524720861457	1.39516452774603	0.882201394054168	0.898129996940251	0.870027947951738	0.801305623068831
cdan1	1.06151050971889	1.06375490756091	1.02335187010599	0.966351364431614	0.995500803894575	0.981787547895023	1.04837941216079	0.874298902453702	0.962807114190134	0.989961444920282	0.980753738720094	1	1.08479716991564	0.946719077811928	1.04305751039839	1.08352934041759	1.05220361107673	0.973521219183474	1.25419792568006
ttbk2	1.13654252847258	1.16075019027831	1.22354332090379	0.932033809753505	1.23678639426863	1.14302962295431	1	1.01962363941789	0.894103226209199	0.946002190598677	1.18752491186647	0.924275402522142	1.0820397966196	1.221963117611	0.885963934111613	0.715813405582179	0.906580545149179	0.764448127120314	0.77829075320834
tmem62	1.01769125780365	1.10440679939158	1.24551475191956	0.941066657399229	1.18628402136179	0.962045760856906	1.03081600891538	1.08288135534277	0.958649996111475	0.888933236175437	1.16637816373869	0.994270234131898	1.1695953887209	0.991009196533511	1	0.957675995912372	0.946669668149084	1.03652826155781	0.970733037671265
ptgr2	1.00835591367551	1.08099119702793	0.90836620232582	0.972951803007745	0.942028179882667	0.931766676623221	0.95127123173763	1.04450105023465	0.915138881222417	1.01627412018491	0.981357408588782	1	0.911498439502184	1.07669445705245	0.915809329581251	1.04371758500511	1.12067880869881	1.02569848847157	1.0289366711324
elmsan1	0.951760135822232	1.0750607293351	1.02919785890798	0.828620255664645	1.08041138044594	0.948668486813134	0.86532717497909	1	0.884693620255012	0.996386684737733	1.40301818710019	0.913359330255941	0.985979154662752	0.857759069174424	1.01658936452047	1.54160476862558	1.28287149070629	1.53319045343708	1.40804761514136
crip1	1.15695230295793	1.0552118124687	0.886808365262955	1.5737494632098	0.983908183118549	0.96574923547646	0.914922018269146	0.905420667997913	1.18361161912676	1.30758089945296	0.926159747050845	1.09136837406722	0.991156393515366	1.24377968907614	2.27762566027741	1.04549393446093	1	0.993365654321129	0.927635889100372
LOC106602687	1.00611483426848	1	1.0036070864844	1.02123041522334	1	1	1	1	1	1	1	1.02202842779287	1	1.01261934672101	1.15221134022931	1	1	1	1
mta1	1	1.06973050133476	0.984012307279355	1.00770184578397	0.97329636278091	0.987302693833951	0.949922770726133	0.901146057085009	0.960376077732699	1.05479979881025	1.04058649009694	1.08029624824274	0.966191127902787	1.01618750259381	0.941802121806941	1.00452247698708	0.976911464111962	1.01501377745508	1.4475629107651
LOC106602708	1.96021333217356	1.07547350302471	1.23461133051884	0.717988765270412	1.5896024271276	0.86705490285906	0.69202485781345	0.785074861122714	1	0.626697524084892	0.782624866676234	1.06975830235923	1.20580118642617	0.730443472149203	0.97536357464668	0.769467458185793	1.31713930973174	1.00724543475	1.10523957281295
LOC106602716	1.30584801164031	1.00288678269862	1.03423602038733	1	1.01367166407067	0.994191075626812	1.00394822464373	1.04532004057511	0.978148963989885	0.969125704291256	0.986562771596098	1.07615407779862	1.00332277721166	0.98135543756995	1.0101447535579	0.969125704291256	0.98081386857234	0.969125704291256	0.969125704291256
LOC106603833	1.10861535569727	1.08362368078623	1.29568589077847	0.955829811716264	1.31805658138365	1	1.09600167859326	1.22692811931558	0.995091983835526	0.950786327506789	1.07079151902409	0.978718340508011	1.21679703635439	0.962784629831193	0.950786327506789	1.01473018843742	0.950786327506789	0.950786327506789	0.992244840694725
LOC106603827	0.933747868739358	1.02641819785549	1.34235560064748	0.859006965376404	1.21485813054298	0.966102023522322	1.02340467127535	1.15687557250882	1.01555389576853	0.847935636716044	1	0.915832410096461	1.16562408097172	0.859152201069623	1.01292460409508	0.832574872184911	0.921652958573897	1.04899704955678	0.88232866659026
LOC106603894	1.01886724369388	1.00611949591521	1.1029081895807	0.970495510149325	1.10820926821655	0.964857975126349	1.00820417705825	1.01447840604726	1.00192098459895	0.9677310553557	0.991336007585737	0.981996829720638	1.08770384963173	1	0.980340947928841	0.940532144784967	0.997296323871013	1.06162174885988	0.98154352999335
atp5j2	0.913183254988782	0.963685696468952	0.73014862103394	1.15221926537969	0.689640314601811	0.988571145984348	1.32923900463543	1.26901962431232	1.39325500202929	1.1765437000957	0.867439841276465	0.937399436002466	0.628585236344838	1.3279212784581	1.13630898085341	0.844725872431936	1.17761070540176	1	1.01811362006379
slc25a21	1.05390760252643	1.05428314815641	1.09680572855648	1	1.09018360168892	1.0532925090147	1.03680835284503	0.979332332334982	0.972143483300768	1.12086180996175	1.02312680230119	0.982404676155347	0.996489642764586	0.990535462029326	0.994761851653423	1.01855216245307	0.954367457426424	0.995259901189814	0.995982123808517
pax9	1.33526436726411	1.38036450972261	2.14732649832319	0.956640737054035	2.47432061163072	1.30499373911929	1.45568080724721	1.64114426401309	0.999380520335713	1	0.976708577838369	0.921417357006193	2.08458819642801	1.0807967780722	0.922517604828835	0.886640332739872	0.897039299899167	0.840765654144068	0.901309926306237
LOC106603796	1.01119283153947	1.11164219020469	1.03529964586164	0.985719925033128	1.12712056416668	1.01536882553123	0.982372752948693	1.07771235095525	0.984451553212041	0.975370153187737	1.02805582875691	0.989690866240353	1.03571578257677	1	1.01665350393333	0.975370153187737	0.975370153187737	0.975370153187737	0.975370153187737
mbip	1.03847965147026	1.06630036875301	0.999432775938589	1.03927771060722	0.956640476852924	1.13363030617718	0.995643407477465	1.11375632629153	0.948440229732199	0.957908213240355	1.12304350043784	1.06349288657129	0.943639168282957	0.993019049513722	0.955978043602218	1	1.02605887227634	1.03268734942864	0.996761829444441
LOC106603776	0.997095245716297	1.0349576191252	1.02343193551261	0.982892557624992	0.980178729097785	0.96749035599585	0.988338521487794	1.04355611837293	1.00354881318342	0.995468861373563	1.0197503957825	1.00302672424671	1.01019173665486	1.03584018926661	1.04948903897034	1	0.990832135120696	0.96749035599585	0.96749035599585
LOC106603767	1.10235896061602	1.28832747056782	0.977955564714378	0.945391335237605	0.913641659750208	1.20863869224983	1.39471167198941	1.47381357964155	1.0185820327138	0.871112562709163	1.24185317573702	0.99529065416494	0.869559273735529	1.02522251748984	0.977801307418338	0.943190487483851	1.07369870592746	1	0.851202328586187
LOC106603742	0.890220969284905	1.19554909749038	0.976620371900981	0.808184486434611	0.962210529959793	1.24778011527828	1.01175018634907	1.16924148240057	1.09574119931041	0.95859418333887	1.48627692650186	0.904117625094031	0.916108126505307	0.907979381173661	0.992603572932704	1	2.60731893865893	1.70210308017059	1.62250607236322
LOC106603664	0.953519062265586	1.30394476686136	0.909730533441979	0.96150487864791	0.930578799102264	0.986404809132677	1.5862815649532	1.44724195531705	1.06599854079292	1	1.01499489408813	0.982533965717935	0.924000854831057	0.995035010205918	0.910152053066321	1.02033246815261	1.97150111167581	1.23424490198884	1.68624658436638
LOC106603656	0.821814966029688	0.803282980158007	0.517934238964008	1.18781865387612	0.463204953054384	0.890918821585704	1.44190192153038	0.618860143569691	1	1.25176985896723	0.511399866735644	1.23850348256634	0.630417168845621	1.41028583107646	1.17507122496528	0.579609099531566	1.07215577856121	1.34310633911449	1.65335006194836
LOC106603645	0.997333504682838	0.991272040440564	0.994847644420004	1.00705284046775	0.991272040440564	0.991272040440564	1.02689032055659	0.991272040440564	1.00973545021242	1.0486666799493	1.00910757736837	0.998547509319507	1	1.0288386312148	1.0752863164298	0.991272040440564	1.01518757910946	1.07628644349642	0.991272040440564
LOC106603641	1.01767686438459	0.953662666179721	0.944845051851263	1	0.945744025384972	1.11309889237405	1.04227632062616	1.09124971876727	0.973103625522181	0.974916899209304	0.954732870907404	1.27157155368423	1.10043195009295	1.05014893123185	0.960564398219795	1.01459457435415	0.94379228945182	1.00059424240052	0.961742720434679
LOC100196682	1.10956195734765	0.912141231283893	1.01478938997048	0.964854219681286	0.983892582219974	1.01888853913662	1.08320883466118	1.17992210647365	0.95689991293233	0.993933915468869	1.22426400431544	1	1.0146408757314	0.92165105433535	0.951376873371225	0.992782426373146	1.09186460277304	0.967548282667216	1.17327459086832
ahi1	1	0.915318349717383	0.846718374550736	0.98781449511162	0.838225609978287	0.876641336349608	1.08916630219384	0.842203451744969	0.961096095880676	1.17317681964256	1.05699358029383	1.07844435631381	0.899325077462756	1.14910940973763	1.05889082338387	1.18388151608083	1.07818656429005	0.84518034045092	1.09925018182999
LOC106602875	1	1.02854723907291	0.997507493480203	0.993922329678274	1.00043803759411	1.01962903847959	1.15592829034444	0.993922329678274	1.02169825133495	0.993922329678274	0.993922329678274	1.01581687594931	0.993922329678274	1.00646498017024	0.993922329678274	0.993922329678274	1.00590955426687	0.993922329678274	1.0372617644394
myct1	1	1	1.00721507147877	1.06911851779051	1	1	1.02154870626125	1	1.02794576681426	1	1	1	1	1.05055604852867	1.34148624235175	1	1	1	1
LOC106603506	0.980132879933153	1.12745004171034	0.949313054703421	1.01832488288119	0.92133357345224	0.943900461314082	0.9408889428136	1.01204254162483	1.26996012450091	0.96614128813574	0.965362944480323	1.04053980152098	0.960473660972312	1	1.11663246556932	0.900365298567999	5.31113918456928	1.17101509722189	1.32665972222548
LOC106603498	1	1	1.0036070864844	1.01061112215866	1	1.02586390106522	1	1.02615855634462	1.01475924602654	1	1.01799257539825	1	1	1	1	1.03360203417293	1.07243911073867	1	1
LOC106603863	0.973205804997637	0.971431015776866	1.22181569627385	0.968634777659437	1.04228716550821	1.17273121573194	1.20516824373949	1.20098036157761	1	1.02034587269489	0.989435317579014	0.993933785892387	1.24382330322579	1.00999046368847	0.978461338766406	0.970272060370008	0.972707804237717	1.01923700669692	0.979661615118528
stx11	0.983343739539781	0.971460621666983	1.00157198806152	1.0024093029061	0.971460621666983	0.996586383074539	0.992394341247653	0.996872629075435	1.04394404453248	0.971460621666983	0.988939700148756	1	0.988578554872486	1.00827641202381	1.01257849824823	1.56646498050528	1.12415695635386	1.18024213652246	1.0987526722572
zbtb24	1.02228380286116	1.0579970959171	0.988851942871535	1.00862066518984	0.982864056501433	1.09648039039769	1.06239537898362	1.05822064788453	0.97556807575413	0.985425662528131	1.11325905789241	0.99702795723979	1	0.988996788175662	0.998266122358914	0.989911086890679	1.03868633270259	0.957729429860102	1.08322226026253
LOC106603468	0.995779488324059	1.03359189890553	0.990628417472345	1	0.98522636870683	0.966213664934199	1.17578606682653	1.04217905165552	1.03830559752707	0.994155250142618	1.03582649392679	1.01296960048895	0.983239142457114	0.966213664934199	1.08919795457677	0.966213664934199	1.16697587058436	0.966213664934199	1.00834487865819
LOC106603443	1.08307638169633	1.17184403361293	1.25382513164845	0.690160198861804	1.03908904075947	1.12325282669969	0.93180362324186	1.26611220032298	0.78214920780105	0.860122618398918	1.92006389776987	0.942895108876763	1.05618887722158	0.716459145637368	1	1.40127604550149	0.757704930508509	0.676385221577322	0.735623456375983
shprh	1.04287129692566	1.13496125912262	0.998839741877875	0.924277687683139	0.951177803603154	1.20179801724033	1.01954952619198	1.09131985915248	1	0.880317737530599	1.30466681334948	0.980416004549623	1.04224214348558	0.996322934595908	1.03786099010213	0.977575836013259	1.28176933127644	0.89722453992735	0.979489161144715
LOC106603398	1.06066791990722	1.12940498814206	0.981995982067823	0.960700412870882	1.01045060628116	1.15398654311388	1.01112042064775	0.967706443667134	0.960880307181018	0.884297901309944	0.986780898269858	0.983901290486421	1	1.04449662424475	1.10640247185365	1.09018810087265	0.95715557921532	0.943517904681026	1.01875282644094
LOC106603381	1.00854276435429	0.972813967704866	1.00442667002312	0.993467212174304	1.03033714941393	1.02316781337805	0.993776850141776	1.07488795382026	1	0.972813967704866	1.0707293088407	1.01570184229327	1.06763563923133	0.997379266246238	0.972813967704866	1.00550249589159	0.996284184873448	0.972813967704866	0.972813967704866
LOC100194722	0.994341454177506	0.98232543553551	1.00005092803526	1.01145316609376	0.995208366674151	0.98232543553551	1.00349327779882	0.98232543553551	1.08317845863643	1.01073295123886	1	0.996748268385801	0.98232543553551	1.05689657923874	0.98232543553551	1.1146505487804	1.02974471552791	1.02441581416001	0.98232543553551
LOC106603355	0.995720440367664	0.935251378341731	0.933136119003144	1	0.945308919574176	1.04446796374741	1.09979488618774	1.23877610309976	1.07284236301254	0.92990288882616	1.06010536171605	0.976895938072728	0.92767005331097	1.00683902285611	1.09595786171378	0.995006942993762	1.00843076597583	1.09800034440218	0.943175440116423
scml4	1.01604434765849	1.14905321908905	0.998614832541696	0.955039664450708	0.965298273768971	1.03203813685436	1.12010384386858	1.09403803161611	0.962977349147245	1.0256705760519	1.0784607396802	1.03552296120404	0.974044863994143	0.984039136861741	0.984475898977534	1.05003816160197	1	0.948214211696858	0.987748070677555
LOC106603291	1.0757245638	1.0482225932809	1.01488284883695	0.97839364809193	0.980168311271484	1.11088402434166	1.10304742301396	1.04046663976434	0.954003161329753	0.999689656283008	1.01919076261731	1.04567416111008	0.989582440423919	1.03633193511596	0.958653046593052	0.950629554633725	0.997469307029028	0.919724926232759	1
LOC106603280	1.01029607705848	1	1.3043459692922	0.819118806683483	1.46065688800098	1.00700433669799	0.936577277940294	1.00364245808271	0.908235138029515	0.852100659884811	0.923481281903656	0.946168586129675	1.278342033752	0.78463269601994	0.791751175230803	1.10411347079913	1.02261762384769	0.863994559449488	1.01980449751422
LOC106603272	0.992993704537722	1.02722663181435	0.993751391983811	1.03316579274149	1.0036531890013	1.08285462533569	0.938183632284221	0.982863069792953	1.02846068238584	1.18711454828027	1.07926773301799	0.974146132956056	0.992659039175544	1	0.993250822295987	0.99205241748517	1.01333674448885	1.06811760664779	0.997441598062513
LOC106603269	1.2405577747	1.12564851931155	1.20852857888001	0.756994009683644	1.19188623037203	0.913249465067893	1	1.17854707038233	0.999594809737172	0.871412141520321	1.15897826466785	0.957032881209966	1.00758191313082	0.696049431757611	0.996480133887267	1.28859656181749	0.807671188410531	1.24794443833966	0.895191247978568
LOC106603225	1.14072231330415	1.04694614534873	1.00074046798567	1.03436837128485	1.04837337550915	1	0.915072017548175	1.03802810304672	0.978437731808722	0.965707527209146	0.974503566890339	1.20042879475542	1.08365993946212	1.01460195075697	0.901913604949329	0.865289508783537	0.92797031133132	0.902365167956157	0.865289508783537
txnd1	1.00048830218889	0.991261086033689	1.01381792023392	0.993579998490588	0.999760397154453	0.926642331327723	1	0.97516666905713	0.978471635043178	1.00720848949554	1.04360014532009	1.04952869248361	0.975751790444657	0.996986410745013	1.00517898059393	1.02019146372158	1.12852579523787	0.926642331327723	1.17008966055717
LOC106603201	1.18316611469588	1.05581460720286	0.995092895658074	1.26324733919722	1	1.07702972802339	0.961481820225155	0.954616553063408	1.02997609303315	1.16735722251038	1.42894304827748	1.00837975960617	0.949283426575356	0.939652380606503	0.929550420463556	0.896300253135978	0.954203622682977	1.00180968142168	0.968776108787032
catb	0.908967618091559	0.960641532545794	0.854187445579185	1.10549796776586	0.77134812461794	1.00389726248651	0.80385653385572	0.732252710902164	1.50267325844084	0.8473429502736	1.0093216534208	1	0.771252369694924	0.997462423406676	1.24837566052059	1.18417698094464	1.09064570361114	6.92707247013508	1.23659994806531
LOC106603155	1	0.957573373793004	0.964113893648008	0.935980605373463	0.970565567149999	1.11502655734243	1.68576493487029	1.07242146732814	0.944342668976178	1.01804475087899	1.06391258237941	0.994606203303893	0.997899965794511	1.04971669063061	0.998763273863213	0.954333058685653	1.25837383119552	1.05311629681543	1.24764541723252
LOC106603151	0.874494350625974	1.00119544911709	1.42482271842197	0.809259750355013	1.2110611768445	1.06285026286135	1.30971334569669	0.994789462724119	1.04941826811237	0.826671406232146	1.20939242533183	0.906391890557703	1.29867089929172	0.921464500641864	1	0.909642665804624	1.03426422611142	0.876403187487413	0.714113581193226
tdp1	1.00774275772486	0.985013605913985	1	0.997366581289881	0.958094136534088	1.00112315540309	0.972365435046063	1.07681386185768	0.996209626773738	1.03461239245989	0.968980516918826	1.00783101072663	0.960235101440633	1.03619898904873	1.11359174111459	0.951854208307709	1.02080568071038	0.992638965144589	1.14272308443666
foxn3	1.2409317965076	1	1.2788188446832	0.816665461217513	1.33283407641617	1.24603513143113	1.03898497278547	1.1998078039941	0.853372461679899	0.806204453995135	1.89490510710875	1.01422525606677	1.17353660826	0.776338146428784	0.820569621906417	0.632864970348034	0.880967424888269	0.581632408974986	0.817225219336872
ston2	1.01847847271562	0.887708604358485	1.01666607403852	0.793375720561286	0.829478678159097	2.03468984601489	1	0.846762770312384	0.978976818000572	0.838553661369007	1.07421090289372	1.24922514238718	1.13558952246117	0.850710831826088	1.03057022422514	0.755086766961775	0.735421699449007	4.45688517923625	1.2556199561912
nrxn3	0.990775168168841	0.990775168168841	1.00149927420921	1.0065480581152	1.00376891525474	0.990775168168841	0.997888367125263	1.01669241623023	1	1.04814103877888	0.990775168168841	1.01260038741981	0.990775168168841	1.42763843870753	1.03271054895106	0.990775168168841	1.00272443633901	0.990775168168841	0.990775168168841
adck1	1	0.958012080825283	1.00910365096884	0.957460610063844	1.00766501829883	1.01167214420997	1.08058277720548	0.965971311236332	0.962381097484171	0.947413735049555	1.05721134825777	0.941633477382305	0.974866293356235	0.929500163397586	1.0095520291903	1.01619817118232	1.01462065480895	1.01086050394987	0.973726764438784
slirp	1.01469206949779	0.996405877825118	1	1.00169135276902	1.00947347013801	0.996405877825118	1.01787713540335	0.996405877825118	0.996405877825118	0.996405877825118	0.996405877825118	1.02567809296823	0.996405877825118	1.03416702746943	0.996405877825118	1.0298871421819	1.02044527602145	1.03909957091724	0.996405877825118
sptlc2	0.973908624872539	1.38570244098954	1.79721027021775	0.857649164552466	1.18146344360955	1.39123054575694	1.31159597343634	1.29476823579397	0.772306184745778	0.670746060003078	0.775738588775659	1.0417149255191	1.69424108345793	0.760887316109672	0.921022307242496	1	0.869408300355056	0.664645939700112	1.14330828380605
LOC106603015	1	1.10569937396616	0.933383886358325	1.07922950304655	0.927347650576163	1.01574123140661	1.03816566373066	1.11305846033348	0.95581674989436	1.29387137457991	0.96801208135274	2.12174959201439	1.46161957800852	1.02985604134662	0.932373765469645	0.917331772123108	0.911400699838148	0.917924530726702	0.934546307411201
LOC106603014	0.969365608986108	1.06689304473207	1.02715828445423	1	0.997801233082249	1.09690679123939	1.11836569075771	1.04139606511247	0.958948016863409	1.02903456591383	0.98316666484417	1.04875401610482	1.01765392389259	1.01172489966431	0.946591196028248	0.908152872442944	0.973938658937483	0.98603873140441	0.987417918706178
LOC106603011	0.977046860470114	0.999671145904392	0.936251471665797	2.38715654473116	0.964402250667673	0.951771259835138	1	0.928602791952522	1.14385509923615	1.70836824398215	0.970128702759264	1.03163364509971	0.987663149393529	1.16090531277698	2.69540780807474	1.1674444489848	1.02068741224865	1.04421867327738	0.944390122092934
LOC106603001	0.988320355127399	1.09600868091693	1.56012402019361	0.896164133981567	1.14910380209162	1.08427343830415	0.939077278752413	0.936188731738512	0.990302709251283	1.01114583851212	0.944950127430588	1.12209418947485	1.56356031718376	0.862674323508923	1.08576756505922	1.00820437542805	0.925298163557722	0.932826355956943	1
txndc16	0.978954046496203	1.02602987767819	0.951413112305158	0.979777636581991	0.95980402743799	1.03011610178699	1.01042367545156	0.959639599180495	0.945874037136035	1.04431374649597	1.02698344492023	1.05026421224963	0.984517808508846	0.969544628760812	1.06683440942995	1.00394748754049	1	1.02928966438276	0.911887889153151
LOC106602981	1.00838650492547	0.978446364901573	0.981975705560122	0.988828778805245	0.978446364901573	1.0290917492128	1.02769059131955	1.05537350761682	1.00578979885537	1.00674170315745	1.25424211021128	1	0.995687392634444	0.990793718828177	0.978446364901573	0.978446364901573	1.00205246990665	1.23098491746226	0.978446364901573
LOC106602955	1.02505672764752	1.21192271096282	0.96253451778212	1.43130565081716	0.97765092824317	1.02848802419045	1	0.929120575105643	0.996655564941586	1.53396652208902	0.816341061864192	1.47567970443596	1.15490003143398	1.28962705292012	1.5403986835404	0.826593635745383	0.948748408104751	0.807691084033197	0.909931111492617
LOC106602973	1.18589507991434	1.00469059040348	0.976508223880843	0.97411072102396	0.976189224144654	1.03654888022903	1	0.988378127902725	1.00049804187393	0.993575847189024	1.15274152921221	1.03598290280151	1.01053285232688	0.981742568348438	1.0187970431836	0.970755296485175	1.10487495671815	0.979438785793893	0.939196387381299
wdhd1	1.33300345366765	1.13841756878674	0.846881861562637	0.983984413908819	0.928246679218856	0.937821016307705	0.917344226336908	1	1.08512455820531	0.936299489671539	0.929273467183984	1.11500476012689	0.853743401185807	0.97053827235226	1.12331875249173	1.46224599876285	1.27889334614388	1.02939527418902	1.51057256764989
LOC106602923	1.0441497324269	0.986131270501001	0.971796923717757	0.98786564029683	0.916407706031834	1.08092979047256	1	1.0245669200959	1.0027328467902	1.01619164826012	1.02142368282576	1.05699987155823	0.980543549301953	0.985977670930958	0.97537767955207	0.952595927691358	1.15909527204471	1.12599212527294	0.865245145287864
LOC106602906	0.932360878370836	1.01939844472301	1.0688840646382	0.885702511118251	1.12638108296884	0.786872216356145	0.810603344339355	1.00873047334615	0.835773973673342	0.8225029461309	0.911276470498468	1.01244060978881	1.18563161690519	1	1.49834549550139	1.29011821850999	0.882018069874131	1.13203783073577	0.782103110512397
LOC106602886	1.02160464195782	0.991272040440564	0.991272040440564	1.05450471139316	1.01077783128888	0.991272040440564	0.991272040440564	0.991272040440564	1.04671623709735	1.03673576220819	0.991272040440564	1.0131082050065	1	1.05394807177717	1.03322845175381	0.991272040440564	1.02715287642174	0.991272040440564	0.991272040440564
LOC106603914	1	1.08357248465784	0.921426239975901	1.05810918602265	0.919063850690738	1.05832575113845	0.996120396413369	0.942457504826464	0.995888961189292	0.947413735049555	1.00859557673959	1.20882941914499	0.982852460934096	1.031954539084	1.20138246099114	0.925653440413379	1.02547155317749	0.895560776594324	1.05215367012507
ap3m1	1.02162131383601	0.979565591240177	0.926590008378971	0.898436911619022	0.982914152010675	0.987267186943526	1	0.947292946629109	0.942381943915962	1.14072561623868	1.43751232773645	1.07176969756457	0.96528985750207	0.955081455210051	1.09097176076944	1.03961689256031	1.21198484622191	1.67487956298505	1.39246150212225
LOC106604210	0.980099916906053	1.00807906354931	0.981171705494838	1	0.974143192728747	0.999338335888846	1.01615672689956	0.974143192728747	1.00136637123644	1.03054607215598	1.04432732068179	1.00276137910476	0.99990738349146	0.974143192728747	0.974143192728747	0.974143192728747	1.03982227740621	1.05768857547146	1.10178674492766
znf511	1	1.03953401309497	0.907924116414322	1.08138446831854	0.88493653823898	1.05297434347525	0.945625579124385	0.910501488758885	1.01950526509739	1.17991649976742	0.985516217730097	1.02872287961678	0.912491030012631	1.11524873826554	1.05506018054032	0.892430396451633	1.15538242707375	0.887742829971521	0.958530317971987
LOC106604225	1.03059967423652	1	1.0108239552069	1.27132226080922	1	1	1	1.02615855634462	1.07461282655093	1	1	1.04103301637648	1.01762082046736	1.04530062246701	1.08475400552194	1	1	1	1
LOC106604231	0.98288734047312	0.936984371156735	0.970820117986478	1.25560786462206	0.98621923131128	0.961218442231994	0.970651992591274	1.02506381732368	1.0646452498257	1.556525511619	0.936984371156735	1.01971183732112	0.9783393325332	1.02001152032854	1.29738398580137	1	0.982214925754113	3.20883699997932	1.14195027019221
wdfy4	0.91940032203769	1.05940351221109	1.28175662396391	0.877839170197532	1.17615432759714	0.957471732258612	0.887456865701639	0.875888037234587	1.13098983522837	0.861633227185486	0.907099078544934	0.88954186019061	1	0.8831178729017	1.02928743377523	3.06580178128271	1.07160171347009	3.00948586002461	3.86099650864514
LOC106604271	0.999429045327751	1.04032853359854	1.06113241362716	0.961728770858557	0.997420818858305	1.06383333679767	1.04067076244095	1.14009860076957	0.959276078915022	0.941735338589804	1.02657702393725	1.01099346689004	1	0.953619423346896	0.981595067909446	1.03680818481244	1.06693387078691	0.982086525204158	0.941735338589804
mettl18	1.17646016305958	0.954922250500707	0.990064165553709	0.996452390588033	0.982307843097483	1.0222573509247	1	0.976078346473443	1.04872491196393	0.957326600879921	1.03551177927853	1.08251562280007	1.01740697884692	1.06588941182578	1.04267187642781	0.996288376912365	1.01427687933688	0.982540651120316	0.944390122092934
LOC106604342	1	0.973197683151424	0.965715944717823	1.03613319938778	0.994657522071851	1.01811769493914	1.06297340957575	0.973403317228877	0.946697965286441	1.0346557454657	1.05594667498571	0.991280454864661	1.00626606461742	1.07815466045936	1.1818045203967	1.02941543848253	0.955434694866506	0.880966560137717	0.996401028030929
npm3	1.11012684677185	0.952082633786933	0.983021647702713	1.02804251253744	0.98958303086055	0.976707204833117	1	0.97698774100758	1.1443860875733	1.00720820711032	0.969213052360708	1.0291208700658	0.968859110946984	1.0727921035088	1.15454785330305	0.984074546982892	1.00954392251445	1.03373603816952	0.952082633786933
mgea5	0.904016090857698	1.17037941158636	1	0.827224751448954	0.922266077347164	1.09257362660182	1.10030696832978	1.03401601951497	0.942253803923996	0.773963639791445	1.14472502493054	1.01076674260745	0.980327031347559	0.968874437814021	0.970736062725376	1.17463535222074	1.16403625928814	0.961622617984711	1.26388893614746
pprc1	1.10842766374101	1.03054460330853	0.963193601504237	1.05216969027595	0.99418647713898	0.932878643222116	1	0.932878643222116	1.02865508140825	1.09562416067316	0.98326909384394	1.03590396121927	0.974052393230083	0.968232278553513	1.09139187859587	0.964225263270859	1.07951057698311	1.01288505694265	0.932878643222116
ldb1	1.10318819201705	0.958314799564438	0.984947516302142	0.997961190099833	0.995640150055161	1.09373491639662	1.02017624051499	0.845693920201039	0.942448950698747	0.840885238387499	1.15135160587849	1.10062057815563	1.02849539174807	1.04160663022841	1.02774976310813	0.982525012404075	0.996991735199526	1	1.30444760599651
LOC106604404	0.792371407210752	1.26055247174906	0.725971573556607	0.898470035278754	0.653442583734452	2.45940431251809	7.3559890247079	9.79484018251686	1.47135863709871	1	0.911454774825303	1.0410618361871	0.66782058949597	0.931565499515071	0.836033353211451	0.773416891024842	1.15382934545529	1.17481741948009	1.28805854616845
hps6	0.91988670894622	1.09493789638244	1.03637896325943	0.94261774562211	1.06647266651706	1	0.939040697072266	1.00260264880084	0.96961480015102	1.16730618976242	0.941991908050651	0.941858697850383	0.991523477730086	0.902811838543714	0.844689834478829	1.33470349776429	1.04609431474071	1.14547247183029	1.00849890552844
kcnip2	0.989500291530535	0.989500291530535	0.996639606862187	1	1.00897121872663	1.04071783838674	0.996604337601959	0.989500291530535	1.01715263594029	1.01811529431197	1.02512025723739	0.989500291530535	0.989500291530535	1.02180488529577	0.989500291530535	0.989500291530535	1.18104474365575	1.89403245497244	1.20595407997424
LOC106604449	0.996870873905328	1.04716915978063	0.998637601835761	0.984098490798773	0.99174392962269	1.02957501297407	1	0.978905845478369	1.02452184216785	0.978905845478369	1.12016100777214	1.0004696022115	0.987524923070866	0.978905845478369	1.02033884733281	0.978905845478369	1.36616835161323	2.85875788831701	1.15007200510023
LOC106604458	1.03107532496808	0.842390644343848	0.919229365478548	0.955359633814371	0.899237074094799	1.06746924265488	1.03482777732782	1.01647387360918	1.01821847783882	0.967739219729296	1.01479263946964	1.00781357128335	0.939154928732689	1	1.04211338873488	0.938843379219376	1.02249544223551	0.929894508989159	0.965860949417449
cutc	0.977435449168553	0.985237442230015	0.996244446387736	1.01415894543585	0.975471416053474	0.992566027769661	1.02442874276701	1.16396123133238	1.02061205047041	1.02789597400643	0.970760785840691	1.00232854934332	1.05684631253754	0.990927975585957	0.959993929122869	0.921011359411274	1.01000503501214	1	1.00139871513952
LOC106604487	1.09686363170245	1.05918525706113	1.47912612559245	0.882280205956917	1.38101879337103	1.28440189156358	0.944826511486616	0.896389401815453	0.883178037877133	0.895503319487153	1.15054077303829	1	1.32492319228773	0.998104111477607	1.20373612444599	0.828808961110652	0.915588351303914	1.31330444002779	0.926872114903403
LOC106604506	1.23243269657269	1.12806478638563	2.09531972965582	0.888743572659963	1.54394193872224	1.0783592205043	1	1.12830427771452	1.032691975036	0.991471127149218	0.859569273644968	0.865162397008519	1.8367788085361	0.910691264374241	1.08871130731631	0.890825732741252	0.869114056167944	0.740907488475545	0.893577278386684
LOC106604510	0.976403428048691	0.915187237501618	1.01625503880329	1.00161922082474	1	1.06878991864741	0.997552590664967	1.05844699363238	0.983443342145404	0.929910765263588	0.978979421505095	1.05894159822461	0.951029054014571	0.937696840944825	1.02227442186738	0.941897367465458	1.08352915426132	1.11334616047723	1.00512053037937
LOC106604523	0.860451852242459	1.22488627509016	1	0.782896044972683	1.00024187053526	0.983946282310349	0.923658839103001	1.07147983358663	0.794593597613271	0.714132118678602	1.10665864379656	0.838296038240741	1.02436734953684	0.765404010166886	0.902452035230607	1.52903386377137	1.04889798811246	1.11288524218195	1.01419962084517
tiar	0.956455097602661	1.11318698855311	0.998059402108109	0.823502644761523	0.907664402309296	1.130511717109	1.08901071920495	1.15039313465516	0.781067129625379	0.825003044892358	1.22087241588917	0.917690812796501	0.868757278893173	0.831705638746208	1.01754466745107	1	1.35009691738844	1.24062168628143	1.12301613754943
LOC106604534	0.998039405005613	1.0112129460873	1.03203634776477	0.948327104197886	1	1.0487430595251	0.966810450643	0.977078247355766	0.95670620771064	1.02038734256324	1.16251258872534	1.02710062356318	1.04698333632517	0.910038500382265	0.85669360931546	1.03001066195595	0.981017838206316	0.925436163097236	1.28312272326894
LOC106604541	1.00338442125877	0.95309629594889	0.994290526270068	1.04864854130136	0.957287928756791	0.992566027769661	1.02053299970154	1.10487376142836	0.955337539994655	1.05476214209332	0.987367496350507	0.968393381819463	0.953510644569896	1.03778146828318	0.999070761252583	1.04507709977102	1.02767197144004	1	1.00139871513952
LOC106604550	0.974331055619047	1	0.97270471616914	1.04218545720493	0.964027706781328	1.01401178503695	1.01142278267494	1.01576698140447	0.992147390978867	0.979238813488966	1.00402371226492	1.02356027737028	1.00220795049222	1.03347761516612	0.989095172954542	1.02526396654235	0.994061091488667	0.990377133696732	0.992382698059962
phs	1.05872678443678	1	0.96181066859004	1.12335896200331	0.962937038417319	1.08034543319487	1.00881595584598	0.983763695354009	1.08335339540126	1.19635155478263	0.96846285392235	0.996671774714469	0.976070631287037	1.20424644340244	1.15701847583165	0.997681069164122	0.991230492918569	1.05516467295387	0.934811569205724
LOC106604578	1.09989826452616	1.00376770930035	0.999386546022998	0.998189430163018	1	0.986902777524844	1.02616543529586	1.03678975558358	0.973305452093438	0.938333667449096	0.998914327224182	1.00042694422946	1.02632033352769	0.962028276529073	1.0178612042815	0.938333667449096	0.972298305856928	2.01165076294186	1.35057297696611
LOC106604587	1.04273561014519	0.982622639630796	0.973537259890196	1	0.974463532646777	1.0233151197423	0.956360912094733	0.974382424465812	1.02926730487434	1.00452230216715	0.983725343376842	1.06142558757981	0.999866900710633	1.02162632169802	1.19214753493659	1.01340402305481	1.07100676843477	0.990229489495938	0.990948061734371
LOC106604619	0.984070448539924	1	0.973308285999181	0.997121526827931	0.979009337324899	0.99132932328771	1.00105838661295	1.01693903448063	1.11612324213139	0.966336101951092	1.00112220470155	0.973428552811725	0.991893810363367	0.990737822756704	1.00723707898488	2.50807583170478	1.20035814738077	1.29941185684758	1.73564115575748
fam204a	0.93137791150457	1.15500132653831	1.44908438521731	0.820752508554504	1	1.33638140018019	1.15084621230896	1.30723221411942	0.767825088590371	0.837162044074883	1.24287905016959	0.961685653495399	1.31403807687774	0.820882599276564	0.809638227482072	1.12261623660762	0.970350276554745	0.851277141690378	1.02868696984711
rab11fip2	0.99876622174192	1.11641708228289	1.14238238167045	0.80848053557819	1.06664423653112	1	1.02260718757526	0.93649582035864	0.870321234670797	0.880270878841584	1.08389163855502	0.935911060649926	1.20209459389674	0.854975978079544	0.752510137055129	1.81443069294236	0.941641133654138	1.4892077426881	1.45146194057767
eif3a	1.52730125192019	1	0.876888398244395	1.23302409657337	0.970863633978793	0.921229322634711	0.915123077020874	0.949426075136994	1.54942705676898	1.25048243222421	0.962789990332649	1.20574173946746	0.849848561775031	1.1066721272167	1.21430725343472	0.743091122559559	1.08976932784702	0.926598080808403	1.13389539492101
LOC106604714	1	1.09262722532264	1.00592126939085	0.983768052176891	1.02046869027922	0.98135834543181	1.0489518673834	0.961375326208342	0.907919256601173	0.965221461773908	0.96528759543095	0.995954561229298	1.0614764270754	0.98877044023597	1.00702584180031	0.998474451778314	1.03153973210959	1.04476599444947	1.08517543179706
sfxn4	1	0.963942074773701	0.98395229921028	0.985949265768875	0.974308151089904	0.979707006816223	1.1335332820327	1.10301216070307	1.00099328009083	1.03959293730003	1.02524824623967	0.993132565223396	0.980858506507334	0.978584583166747	1.05005678079434	1.08845479141913	1.04404724903141	0.97140431139004	1.01279415233303
prdx3	1.04877999759913	1.0496887580917	0.947611883031192	1.09312905855731	0.960831113505561	0.96868384911088	0.980637672573753	0.99342286282048	1.07600686300257	1.01676258410289	1.00398600499865	0.988745382211782	0.937240335223859	1.10842734810758	1.0219730311179	0.951959214583866	1.03230016812066	1	0.961171551544578
tm9s3	1.11302041941896	1.18314750866841	1.03562972712838	0.850613904716712	1.03848731424805	0.988848290948183	0.910190247041319	1.13871095305946	0.759377090809053	0.982713055234435	1.18965650754633	1.1336201325192	1.07587455548379	0.798426511190473	0.910029717117	1.05660757808469	0.888887156977408	0.821748143828037	1
abhd12	0.999284175746042	0.991598528293195	0.968589159359248	1.03042466466532	0.977072814628537	0.983000698025981	1.07562192324758	1.12413315455547	1.02076062241043	0.958217456531285	1.07916058124764	1.00751357056217	0.975102034301512	0.970309534849377	1.0225447806909	1.2823448569492	0.981335516660062	1.39610707738886	1
LOC106604759	0.971972489594926	1.04807993026586	0.96929830302853	1.0042184311582	0.967421229726782	1.06151922792057	0.969196506885787	0.948752126007713	1.10841607808739	0.976188747256822	1	0.976624378638938	0.973844772492796	1.00374844008839	1.02916266893432	0.980632127367462	1.00601240774033	5.51645613173113	1.11464577001027
ikzf1	0.977161800344434	1.03148320534637	0.995388818646131	0.999398290938271	0.928789339412584	0.951883226285687	1.02631125653626	1	1.19385397233383	1.0364685977797	0.937617038737951	0.97159681691678	0.961031746234272	1.00825429205534	0.981743115033551	1.5531847974871	1.54575244757137	1.06051985405815	1.50395273314264
fignl1	1.01369156909199	1.01491269177791	0.972725651964931	0.98192787003517	0.973651152516543	0.973290557130199	0.976017895849422	0.998434260125121	0.992962990657274	1.04738736765346	1	1.02552087260562	1.01587919454889	0.996717284531841	1.02916266893432	1.01255917944122	1.07488350148835	0.948752126007713	1.07306864582106
LOC106604770	0.998359006363876	1.00845685939943	0.981539417326177	0.995197485719134	0.987288681641386	0.999712855993287	1.03057443797688	1	0.992659438684032	1.00268972441914	0.992042184031036	1.04617662153254	0.983088628288933	1.03612436417119	0.974508270497886	1.04004751893015	1.06867114048733	1.01626370163523	1.0170011659207
nanp	1.04802521680573	0.945596199755731	1.055933693515	1.00172163500912	1.05920053490847	0.952629918064475	0.985864132063575	1	1.0244148536839	1.0123235582198	0.947640550686053	0.922924636811002	1.04618046260842	0.997940552456843	1.03415435161047	0.943403427569828	1.06134515878792	0.99775970486168	0.922498605408952
LOC106604807	1.02143726144138	1.08916269761133	1.28257551143139	0.966505229233073	1.05544972319845	0.98915612216553	0.987130163070308	1	1.02229317415325	1.03470134670353	0.960483094162151	1.21553443154238	1.39995057208487	0.938808593997709	0.966349743952236	0.958261834120776	0.971862933029311	0.966833568338111	1.00802865790344
LOC106604835	0.99309071935799	1.02144071754459	0.99061543426524	1.04783616371169	1	1.01258413530199	0.994141531940161	0.987055041366166	1.01463905138502	1.32156104409623	1.02258698312018	1.0202975094545	0.987055041366166	0.999511031165886	0.987055041366166	1.37430964854369	1.03470263113761	0.987055041366166	0.987055041366166
LOC106604861	1.01930939032907	1.03700729865079	0.948889620244178	0.963645661240686	0.957200731667399	0.963008051490773	0.979215021017299	0.963284652905614	1	0.938728861100206	1.5472072012179	1.01468657027045	0.955270033829182	0.938728861100206	1.05821475365095	3.21101280655265	1.16606513440613	1.18101626318283	1.14407636836803
LOC106604847	0.98927142226692	0.995390665826766	0.9388411208284	0.98380130641523	0.953148779076708	1	1.02415308611203	1.05691757087077	0.985699332733614	1.11978908078944	1.0389876594908	1.07365411392376	0.941178576197453	1.03580662608492	0.94271952519247	1.09342540285959	0.971198282041042	1.07908736283577	1.05017450241786
marh5	0.896237114150296	1	1.17693103207277	0.85906843759257	1.06076701321464	1.05462062392841	1.06700804399354	1.06898551533087	0.957906448819035	0.822421662266079	0.996038848904825	0.94323938766805	1.07051723740342	0.836947220053558	1.05632914359618	1.00660499315933	0.909734139028166	1.01286306979126	0.871542245996372
LOC106604870	0.968432262622653	1.19011627015984	1.51496487681567	0.942163852808686	1.34416526660208	1.31383581903733	1.78352954375902	1.62231721694736	0.864068238629076	0.993117822166764	1.26831451943792	0.981374766465772	1.36893600796725	0.83931567712392	1.02193082294187	1	0.773689622058458	0.641659252192271	0.830790110821942
LOC106604898	0.992862289340961	0.972620362927984	1.02124828186372	0.985378908996558	0.977186004287787	1.19128543665635	1.03227806226943	0.898078937803745	1.00502179120523	1.13211165444926	1.1159091247898	1.07428650733481	0.999109721326635	0.983361723553747	0.998397225428723	0.939544485232858	1.11199890141331	1	1.22831160528096
LOC106604905	1.03581532610103	1.0191273016948	0.989254977130447	0.966654265011178	0.964948171383817	0.994217065767215	0.968974057892104	0.946675775914955	1	0.975958623585919	1.18954608820368	0.9903900649334	0.96804155641961	1.01801153437264	1.00073261924784	1.10922699320976	1.0228488480349	1.08103310842132	1.31088928658083
blnk	0.979441481828317	0.995296102308046	1	1.02826809343269	0.974404177562655	1.08648875574776	0.989431031329047	0.986949608236863	1.13796894878752	0.961790555791472	0.989224171804206	1.00419244773225	0.987228043358135	0.973927724287997	1.20752336354102	1.68958571403939	1.05472456343802	1.65372675119331	3.57979549938193
LOC106604940	1.00432790611591	0.974508270497886	1.03085563516767	1.16275335112103	1.03213163753598	0.974508270497886	0.995507662968001	1	0.98358164577235	1.36262009828307	0.974508270497886	0.981660701218245	1.00028211685678	1.04848599076293	1.14009514503664	0.974508270497886	0.998019364602677	0.974508270497886	1.0170011659207
LOC106604996	1	1	1	1.00530454010913	1	1.02586390106522	1	1	1.00931072167282	1	1	1.04408640913081	1.00880480756378	1	1	1	1	1	1
LOC106605012	1.12167214301637	0.99837718511357	1.16101031613563	1.01701607923411	1.23165137939223	1.02693228369553	0.915799030749823	0.894135345625982	0.947608321729396	1.25789332715177	0.920477217066951	1	1.09145917039594	0.934251986582172	1.16700172418907	0.900180819166638	1.00258087481613	0.846605927793346	0.88190343646674
LOC106605019	0.972245087062173	1	0.994245688561576	1.36467436746941	0.985351214982479	0.99132932328771	1.02193210187555	0.991614059321817	1.07459312855516	1.10666901820578	1.01853379345496	1.00893839069958	0.991893810363367	1.08885269273865	1.0893359759619	0.998806960671385	1.00131433775545	0.966336101951092	0.966336101951092
LOC106605037	0.979252526168373	1.00112046543238	0.988369271724191	1.01882495380784	0.992807763636278	0.967418848149393	0.995221072704258	1.04347898845611	1.06298427570082	1.02343238810439	0.967418848149393	1	0.967418848149393	0.991847910239659	1.0083656533141	0.967418848149393	1.56380567780867	1.13361803362778	1.00960261322249
pwwp2b	1.0580182626975	0.89511668644134	0.969582078252088	1	0.971654240676762	1.08116111516334	1.06321818073384	1.02644722420904	1.03735098439196	0.998996189197016	1.28482210683162	1.04809356782467	0.963105086931853	0.997201976955274	0.933003242641381	1.1674199445911	1.14456455808639	0.933470371363373	0.973243913381564
LOC106605062	0.992392593962361	1.00845685939943	0.981539417326177	0.984848896800768	0.974508270497886	1.01447159814358	1.00952419663916	1	1.03811474311735	0.974508270497886	0.992042184031036	1.39841999284875	1.09563204813079	1.2229023767828	1.01575514134375	0.974508270497886	1.04510078302024	0.974508270497886	0.974508270497886
LOC106605068	1.00461637568724	0.974788175080175	0.981821341440035	1.35583273027779	0.981178448081371	1	0.995793599131915	0.974788175080175	1.05663126904806	1.43323095933667	0.992327124817627	1.03211368207539	1.00918505688566	1.43541039240803	1.41660630762827	0.974788175080175	1.03361981719684	0.974788175080175	0.974788175080175
cj057	1.02107887355798	0.918998039738688	0.919094515089795	1.09551410324814	0.999408403202533	1.10076363084448	0.963633520316068	1.16128021868133	0.991979750275488	1.08952260362872	0.951887837186877	1.06072303454936	0.965879496047418	1.13903888613525	1.08169606229792	0.833436240380622	1.02697572798902	1	0.876720312679257
rhoq	0.961376870274498	1.01838121601431	0.948493259719787	1.14877126836161	0.94000808514414	1.01742431150954	0.94836115349974	0.945982730758274	1.05611372855917	1.00201905226909	0.988285849855717	0.996461398728671	0.97072442747272	1.0387467119767	1	1.01493513435664	0.988647292639093	1.0802417025577	1.00233011912391
LOC106605092	1.02868368254178	1	0.891860565525452	1.21068199860834	0.891672152884595	1.58138052025293	1.08217439602367	1.05135078590655	0.990732694268753	0.96772229878022	0.866927001054943	1.14357856517627	1.02186840894517	1.38051561418795	1.2247183907667	0.894723885060016	0.898809435546369	0.952254370667441	0.83609652871783
LOC106605118	1.0165650723878	1.00874651491548	0.974788175080175	1.00584286513488	0.993969604081311	1	1.00280218347876	0.974788175080175	1.00202937811426	1.03122839897799	0.992327124817627	0.996261226008269	0.983370997377205	1.01173007091789	1.05740537745364	0.974788175080175	0.986544631728827	1.01655559948311	0.974788175080175
LOC106605097	1.02228380286116	2.01966116224718	0.964639516153861	0.978062423327644	0.982864056501433	0.982500049081258	1.26463300088585	1.199786043224	1.02024074207927	0.957729429860102	1.04401203560564	1.04228850196669	1	0.981913816749487	0.957729429860102	1.15153321432678	0.98083571580354	0.957729429860102	1.04132159795104
LOC106605143	1.04267851573894	1.03730929511712	0.732185727378461	1.19333540311453	0.736160231109974	0.856116125708063	0.837785469157877	0.749532987868202	1.23410484478594	0.958946688254749	0.731815996060741	1.51406188168607	1	1.52779345802778	1.1557489576121	1.09599450236664	0.892384466256648	0.989370536215473	1.11263579476241
LOC106605150	1	0.993922329678274	0.993922329678274	0.999194630541415	0.993922329678274	0.993922329678274	1.04394544591673	1.01992190294134	1.03096590902804	1.02266521178929	0.993922329678274	1.00121725042924	1.02020964010275	1.00646498017024	0.993922329678274	1.12780961394635	1.01790180951787	0.993922329678274	0.993922329678274
LOC106605174	1.00289454578045	1.02529044104676	1.00507575725676	0.990775168168841	0.990775168168841	0.990775168168841	1.00500500759351	1.01669241623023	1	0.990775168168841	1.04429296231246	1.01988196543542	0.999498752863541	0.990775168168841	0.990775168168841	1.02406722922734	1.01467871924246	0.990775168168841	0.990775168168841
tacd2	1.86922645000561	1.10939062288042	1.79117189402928	0.61493505256438	2.0370451008738	1.44098572933551	1.4686068901429	1.77540351453938	0.910826874314077	0.689046260971893	1	1.58395468066626	2.0169869167828	0.632777550749883	0.686593641790759	0.876231086212922	0.660137360930675	0.6535749689256	0.551151794844586
LOC106605192	2.44669939317201	1.73784160883137	1.25243587877287	1	0.948751018797627	1.00003937706557	0.847083388282749	0.890740965652457	0.946901526741632	1.09502313471383	1.0685288888772	2.85529491802417	1.953944318736	0.889365790105985	1.0338909333635	0.478415254079431	0.691120572427255	0.726631198408317	0.588511443824618
haao	0.984070448539924	1	0.987263077573101	1.0073991430213	0.991696601874465	1.01635464666922	0.987159394761674	0.991614059321817	1.02038557241665	0.994281227871533	0.983722977125497	1.00183007391703	0.966336101951092	1.01519023681634	0.966336101951092	1.12917033077393	1.0363366298511	1.0907478582503	1.00847265447365
oxer1	1.00071866756796	1.05121109837285	0.993320827243551	0.993111679549289	0.995571933938237	0.982684296436401	1.00385987168785	1.0083898989737	1.01014616263665	0.982684296436401	1.00036531773271	1.06219868135411	1	0.995085130290423	0.982684296436401	0.982684296436401	0.994535984449969	1.32139493055182	1.06845456549876
LOC106605225	1.00051197364486	1.03236599637566	0.992940629203694	1.01634884764716	0.977724277392702	0.990028091987455	0.999744384822181	0.990312454273473	1.05511956610481	1.19003709646618	1.01719685322604	0.979237125695324	0.990591838110298	1.09462018712233	0.965067677066559	1.16035641128587	1	1.00641860055543	0.965067677066559
eml4	0.991250541622058	1.05452880035479	0.936535419750082	1.00280587394468	0.938887844148722	0.920844439824527	0.988134960561511	0.897628271029277	1.01500522148707	0.975671825499783	0.994704412159922	1.06711574968322	0.945200065871797	1	1.08851349305559	1.1580231261572	1.48417936431387	1.11321101952955	1.31525684200161
pkdcc	0.989291948265429	0.989291948265429	1	1.00504122572627	0.989291948265429	0.989291948265429	1.01772277421906	1.01517039743541	0.998502970248888	1.01790092604297	1.00709185823548	1.06934099459255	1.05049891166539	1.05184278256817	0.989291948265429	0.989291948265429	0.989291948265429	0.989291948265429	1.03242947779999
LOC106605759	0.946478644345379	0.994234331339874	1	0.968916175276053	0.959919844338688	0.977529575835633	0.969506511942681	1.05143647108217	1.07348697921197	0.983235264170948	1.04673037940001	0.984079346394634	1.02831259219928	0.964644383857663	1.08734760201158	1.02325148446047	1.00332122479048	1.24977391053676	1.09193539582762
LOC106605787	0.938475366821269	1	0.984377525356796	1.02180752473816	0.958755610987798	0.975557287214109	0.970360716837999	1.00021129733559	1.15277608309744	0.957641525217613	0.97044783850553	1.36333507175857	1.31082837271598	0.950993579544079	0.943543348286402	1.01448265925178	1.00365169918803	6.94062968617252	2.66015594179192
LOC106605805	1.18387103778562	1.20270629597645	1.11371312359304	0.914417407939146	1.11487697709601	1.20477601668074	1	1.08217086041143	0.917326606080885	0.970842166756861	1.05910896879204	0.991751638154291	1.10631937850621	0.977693278981965	0.994573739938528	1.23120854719232	0.924249307731215	0.945351985234972	0.915783211301731
ncoa4	0.900652856754166	1	1.12054005375436	0.848007663970115	1.1051806972675	1.21414801329164	1.25405249386148	1.08436087311275	0.954100597311642	0.777000794791543	0.792725186674217	0.857278627093968	1.20720490430943	0.820114807497765	1.18528484414323	2.23579141301533	0.799711497251804	0.777447705316374	1.11820966687107
LOC106605823	0.957039471341902	1.06450942981682	0.948478264860675	0.954967866670277	1	1.03966331350176	0.93519457737737	1.0317314470971	0.944472219533122	1.014606690093	1.11601822144592	0.932158579214786	0.957378509252176	0.973302487378001	1.04926109644111	1.10607271693471	1.00972980755067	0.899616906747715	1.00323353087748
LOC106605833	0.973205804997637	1.00419046150425	1.00320874363844	0.973625814598752	0.994236566216747	1.08487257914396	1.11502065263613	1.03722641552999	1	0.993081251141742	1.02329969050042	0.991064914918827	1.02185708575513	0.986187282957254	0.938728861100206	1.12868773695503	1.05880848965113	0.978951227090269	0.979661615118528
LOC106605838	1	0.970308864827473	0.994827096850144	1.0425480342963	0.989402152041723	0.995404837310081	1.01215702940221	1.02111983413778	0.99742489010175	0.970308864827473	1.02272114942231	0.99585431994692	0.987406503132485	1.00708100664374	1.01137799234518	1.10101527410498	1.0288701659773	0.970308864827473	1.05499898627507
LOC106605853	0.999617695475735	0.987537916629904	1.01962909050569	1.00850375664875	1.00697022912406	1.01307949960378	0.994627873972074	0.987537916629904	1.00593177469925	1.07339859156143	0.987537916629904	1.22844256773546	1.15616326325051	1	1.02933627805563	0.987537916629904	0.999448141848634	0.987537916629904	0.987537916629904
mea1	1.00776132544295	1.16847420266773	0.988497780463103	1	1.03285992956434	0.98347922941279	0.998000721419767	0.936451399455848	1.01981331935622	0.938970195652299	1.02776249922605	0.999886296552088	1.00153017216821	1.03991700694766	0.951205323615826	1.08442036053762	1.04036950348885	0.990845144703079	0.992231054807895
LOC106605890	1.07122994759616	0.938321796391709	1.25780466583027	1	1.37380089408034	0.936063207166732	0.931229501806511	0.920278550698355	0.927244187388416	1.04854973878496	0.984537543771021	1.03544202177857	1.25906045152808	0.937136873340369	1.04923031449202	0.905854154004206	1.10297811946596	1.19489773406582	0.90051326289473
LOC106605918	1.1133146652444	0.942686038911857	0.895706820108198	0.928023541508964	0.862031071395356	1	1.01163223334542	0.997020869215001	0.93743530535294	0.860347865043818	1.10387129386641	1.04372030992522	0.937819911508244	0.962089406612074	1.07459978619798	1.13911574568023	1.2860287597161	1.09003705872129	1.12827404101252
LOC106605925	0.95392593309705	1.03037763102455	0.926378754267715	0.919835817745039	0.892481992978751	1.0564348041914	1.02712245292734	1	0.872740976645753	0.92695140956206	1.18144767298314	0.925139496682495	0.871198073282756	1.02143059884638	1.08409149957206	1.01604001534896	1.03560165937606	0.955181195978038	1.05916941256617
LOC106605930	1.18614583816099	1.01472684593662	1.03108532635679	0.957626735663782	1.11028889683993	1.04047047157105	1.05613867643816	1.13358671334775	1.12385048926077	0.978802138759459	1.54299741192455	0.972353854242104	0.953014203126047	1	0.948427348868938	0.901386233277843	0.939167701598325	0.971765479876846	0.892442164666444
LOC106605956	1	1	1	1.00530454010913	1.00655555038988	1	1	1	1	1	1.01799257539825	1.01468233675781	1	1	1	1	1.01206052448029	1	1
apmap	1.04259177598633	1.18806908687656	0.933494035663678	0.97175497837404	0.94238171920159	0.928660339226382	1.09546097524701	1.03694215078018	0.9538886661464	1.08981332956018	1.00691103992518	1.10978160356715	0.991713412353543	1.09230832269319	1.25217961243565	0.857602403510669	0.939609761115952	0.837990742980236	1
LOC106605977	1.02574771498611	1.02210525601373	0.989979315747439	0.965614488894899	0.980551301183996	1.07935529901556	1.03801245695521	0.980469686295683	1	1.01079785693261	1.02431501725384	0.997599316106356	0.972312086122208	1.04014151359337	1.03645622104514	0.955475818267611	0.996809688113987	1.07848935818616	0.955475818267611
enp6	1.03576016263742	0.967710029283233	0.987117058098865	1.03870341050441	1.00699135699805	1.15644984743726	0.978251244311438	1.00698396235794	0.986812932814264	1.2892959300177	1.09737726321579	1	0.98133136931341	0.980785179607528	1.15804343314813	0.997103098558995	1.00552385968044	0.86295624172588	0.831255732937081
LOC106605994	1.0090345266577	1.01708874689542	1.06643693858775	1.07745758998677	1.03836186500063	1	0.971274542795443	0.975657525226567	0.968495651339256	0.978281775096883	0.950786327506789	0.985709149065444	1.01805732192672	1.04712225172006	1.07180695196489	0.982734682174824	1.00816937992708	0.991525328115021	0.992244840694725
LOC106606039	1.09008647941263	1.47432011051279	2.55086655232645	0.921864511065231	2.75717884893936	1.0575982874219	0.95977938407379	1.26731773999775	1.07563300714934	0.891553856711195	1	0.97159525741069	2.55525650082431	0.880025914643976	0.972912504178742	0.829679617700974	0.949665740794019	1.0178546807215	0.840991545180689
LOC106606070	1	0.996499392617407	1.23231126663334	0.835870693523991	1.2688874337018	0.933491476683487	0.901318801622312	0.952101163593111	1.06397176539457	0.829699748779297	1.30368339161385	1.01245265937549	1.0684433230809	0.97382120859727	0.942706500074968	0.987475738650881	1.20407707187163	1.34897566255716	1.03696286810049
LOC106606089	1.08952004969556	1.04703691194974	1.00344621585972	0.943641438910385	1	1.04522515392679	0.94377216030918	1.00181778936923	1.01099531495824	0.915469122306381	1.02156461245652	1.00950406257884	0.938796124657906	0.975079470642999	0.975512256044219	1.01118435555093	0.928050763140019	0.86536452638397	0.978754634654572
LOC106606097	0.753851602708835	1.00137059034585	1.03827319728449	1.45454170245003	0.858731936529396	0.752423320998805	0.713730274893566	0.704128505148134	1.25115822188026	1.30020885501077	0.740461027570878	0.997591787577124	1.0603115190483	2.67124267972659	1.81315649662105	0.672678341541729	1.14794702931562	0.773955724741316	1
LOC106606107	0.985245885629837	1.0349576191252	0.981454858207988	1.0446795069432	0.986528181902275	0.992513430844886	1.03012572130249	1.0181537319254	0.994527615879555	0.995468861373563	0.96749035599585	1.12444606690148	1.0632602628542	1.09736809105273	1.44801096540375	1	0.979158797118783	0.96749035599585	1.00967723912914
LOC106606127	1.22188389950866	1.20788114594609	1.02747712330171	1.08434567932104	0.96827215489708	1.02361402629878	0.914696086574432	0.923707116102805	0.79421859959392	1.00504815085807	1	2.06810381599759	1.31165572931816	1.10249663052481	0.928900587443044	0.91533085007653	0.711786636108599	0.603423309442457	0.789707549166469
LOC106606142	1.00946401515154	0.991272040440564	0.994847644420004	1.11052392556122	0.991272040440564	0.991272040440564	1.01263267046501	0.991272040440564	1.07449911769439	1.01993827979103	1.00910757736837	1.01736939597152	1	1.00378124601373	0.991272040440564	0.991272040440564	1.03912319519425	0.991272040440564	0.991272040440564
LOC106606172	0.984429402263544	1.08088295117727	0.98903702452762	1.03869738001346	0.984860619350478	1.1562754992699	0.985471050102955	1.00404110926804	1.04230987822705	0.978446364901573	0.978446364901573	1	0.978446364901573	1.05272303721761	1.52470321525857	1.04425046459809	0.978446364901573	0.978446364901573	1.14953218224525
LOC106606210	1.01350450927363	0.989291948265429	1	1.00504122572627	0.989291948265429	1.09183710134716	1.22549960971732	1.14528645724992	0.998502970248888	0.989291948265429	0.989291948265429	1.02562909908383	0.989291948265429	1.0142733453881	1.03116455053499	0.989291948265429	1.00122332802564	0.989291948265429	0.989291948265429
LOC106605575	0.997333504682838	0.991272040440564	0.998424139067245	1.00179054915415	1.00427230387128	0.991272040440564	0.998388806655673	1.01720228596327	1.00050149851115	1.01993827979103	1.00910757736837	0.998547509319507	1	0.991272040440564	0.991272040440564	1.02458079741812	1.00322730115093	1.07628644349642	0.991272040440564
LOC106605576	0.997377239436202	0.945268939496091	1.01220193482413	1.03077363934791	1.03233627845297	0.994197026344325	0.999652887050894	0.945268939496091	0.998140073591305	1	1.08167032894181	0.986942452701366	1.0205575880917	0.969138676641614	1.02538426841386	1.04069852022981	1.03660652887269	1.10766284788727	0.986486870024194
LOC106606239	0.992181855869898	0.957338890298554	0.959421542205157	1.00336285278159	0.929276122791904	1.04673036630556	1.15967092819343	1.20145143625056	1.25494954771301	0.941957483575408	0.944684373409041	1.02381078017033	0.93563441433547	0.965444997956045	1.05089990707818	1.01264054630895	1.07648181766956	1	0.980164123879288
LOC106606249	1	0.976110060895973	0.993723400566765	0.991649486045776	1.0017270683477	1.00135607493976	1.05338384390164	1.02722481429616	1.05806414023258	0.976110060895973	1.0112480059707	0.990441637522731	0.976110060895973	1.00075859170574	0.976110060895973	1.00890934451874	1.01144208234492	0.976110060895973	0.976110060895973
LOC106606324	0.959832942872879	0.976498182679658	0.922268724717437	1.07095212502969	0.933806991560188	1.01201705817453	1.04462727537279	1	0.946480583699217	1.15736451677397	1.10098640704946	1.04157880884329	0.951094828612725	1.01858036032061	1.14776049013509	1.00302819567885	0.937303787185798	0.959764782807523	0.883954267328624
LOC106606339	1.05474846135742	1	0.865302837387248	1.03698989573573	0.894894480910344	1.01089962733519	0.90486614293158	0.969595908696596	1.03558010817471	0.946513129809199	0.915871653886283	1.15538729605994	0.859930354552981	1.0967672339466	1.07314540392552	0.9099271955238	1.00238536827353	0.932896062111678	1.15300839612365
LOC106606354	1.05427855940051	1.06235336625287	1.05273357690727	1.11726612998766	1	0.993041757215137	0.978096358957865	0.993612740484646	1.08533985104577	1.05374279255157	0.978158713203064	0.996809963135848	0.969141997473077	1.28967711427152	2.95936980260299	0.975896575663146	0.966949687721291	1.06572855585914	0.985340560191143
LOC106606370	0.966842577901628	1.056638413889	0.990790820379156	3.9743413109071	0.96362582801739	0.951087740630925	1.02728962448488	1	1.14928673197153	3.19469039656569	0.943790163109579	1.0169685644304	0.943445505736489	1.08015374858579	0.966349743952236	0.958261834120776	1.02791097440198	0.966833568338111	1.07234770571131
LOC106606477	1.10710573735369	0.900425050539349	0.850602137607715	1.17861384101424	0.9042311612158	1.01842256941404	0.878180627558553	0.931111658606504	1.03421558921176	1.2948018334407	0.94773498720774	1	0.828233570444523	1.26737290538377	1.00739308270284	0.88421530533928	1.02825519904637	1.03877125030229	0.691431431509974
LOC106606442	1.00588226867743	0.965351363626557	1.00879359100147	0.943583205688215	1.00982166378829	1.07832581940688	0.984632879169995	0.965555339797601	0.96358137469334	0.924460552234239	1.06327957153858	1	0.943465231474098	0.929116405709048	1.05969544182684	1.08032138098693	1.03241795055033	1.12151304311557	0.950136090576366
LOC106606490	0.989986826960979	1	0.96982175984383	1.23512668148639	0.966336101951092	0.99132932328771	0.987159394761674	0.991614059321817	1.13426808767542	1.19160120715245	1.00112220470155	1.04157046044444	0.9833637369147	1.17022639217764	1.82851932724211	0.998806960671385	1.00131433775545	0.966336101951092	1.00847265447365
eno4	1	1	1.0036070864844	1	1	1	1.02873855994025	1	1	1	1	1.00733952798236	1.01762082046736	1	1	1	1	1	1
LOC100136392	0.908104860282253	0.890278214801725	1	0.885857321414887	0.971216339125945	1.19454786328874	1.3010066359683	1.11935587414754	1.05098933793795	1.19625796903285	1.06402773117665	0.989965826215437	0.957962024461428	0.978047544804489	0.942274293615276	1.03492003362536	0.928184033830846	1.27858715155052	1.14350928490631
pdzd8	1	1.0379726746984	1.00184016096308	1.00122085352909	1.04155999389061	1.02053304381425	0.998194144299869	0.995690743939743	0.979343140604548	0.970308864827473	0.970308864827473	0.998814407075468	1.0303413550143	0.994810905025418	0.970308864827473	1.03556568785624	1.00543090177556	1.01188436112014	0.970308864827473
LOC106606565	0.966633673329369	1.06897482772549	1.04719429721399	0.987772538941456	0.993393880699069	0.986481604896167	1.04606624605529	0.98704881618208	1.05179231555137	1.01948105770099	1.00550852924427	1	0.995962648780636	0.973478412792279	1.0174268197719	0.969449686458945	1.46997294121608	0.93793322227223	1.06083212369641
LOC106606541	0.985524033735299	1.34175868434293	2.47199745986274	1	1.28155385053219	1.16625780812596	0.922865631171433	0.974255687210674	1.07217279218542	0.839649310443683	0.929066177810877	1.03339416769354	1.82509146115303	1.00811854986853	1.00925284047695	0.90458085812599	0.934536776980966	0.979061424024242	0.850919547554962
LOC106606555	1	0.980771256670653	1.00942053137484	0.957811413689256	1.00379608087405	0.996811424036832	1.01594637197749	0.972546567093346	0.983077579493031	0.947754673076792	1.01603758645115	1.01047137532965	1.02324130503379	0.98367207062794	0.987869175721279	1.09415638153739	1.0164091787929	1.06977414764697	0.989080992646108
LOC106606648	1.12663297347806	1.14971082136763	1.23773491099836	0.952922670672468	1.31312220824121	1.0253315426934	0.934189293920289	1.07432927870322	0.937560592673231	0.878102434007616	0.93604117042434	1.04263100806518	1.28380892403192	0.916293636691764	1.13046417501722	0.872690511956391	0.840891365736077	0.91031539581525	1
LOC106606575	1.04918901205655	1	1.21023917855571	0.81711337912279	1.15178002480261	0.99335448640214	0.973518682440615	0.920165862866827	0.967336043837067	0.83105124984266	1.07180035749698	1.05870095586452	1.01215394351458	0.941707210989885	1.05319302954055	0.891648351098869	1.01375376091052	1.06067678450425	0.921850408050466
LOC106606663	1	1	1	1	1	1	1	1	1	1	1.01799257539825	1	1	1	1	1.57802914978504	1.01206052448029	1	1
ltbp1	0.928369655323358	1.07581437652002	0.877743905845683	1.77269566290105	0.85320868844559	0.956672821307143	1.06107609065636	0.927872296349291	1.11726210732169	1.95153555068517	0.86351754160438	2.28986303711558	1.66220697221399	2.5792955306748	2.65496896927551	0.880490197257784	0.807475980366617	1	0.909694579180784
LOC106606711	1.03895310969327	0.987055041366166	1.00486587685883	1.00276870783526	1	0.987055041366166	1.04384305942162	1.19496425952248	0.987055041366166	0.987055041366166	1.00481470362017	1.21009972161511	1.10090256828818	0.987055041366166	1.02883296469583	0.987055041366166	0.998959442855957	0.987055041366166	0.987055041366166
LOC106606739	1.02382253028433	0.923039819544372	0.769258818835067	1.17939304476644	0.760767615304951	1.05432590780909	1.02732992533572	0.961203112047329	1.01085201597813	1	0.921390249653869	1.27611465432844	0.87300582766399	1.38867500328257	1.34471648860602	1.02650564114964	0.936026312893442	0.944072767773684	0.97893719090744
LOC106606749	0.957311362370964	1.27299471463032	0.997942655277936	0.850002863934387	0.94028631308195	1.27531015996345	1.20821580553812	1.04452507609463	0.853487638535568	0.930638933307034	1.05506338382152	0.982692066086272	1	0.85986508574223	0.987122609345956	1.68744111252808	1.20456528470884	1.32211491948751	1.71022833131497
rpac1	1.01824178277564	1.12920865792542	0.951400937751204	1.05688582674469	0.96649158217147	1.0244720227453	0.985231389869143	0.954381665885484	1	1.01213758720491	0.988594175270583	0.973587202225561	0.938892638529922	1.12836106949133	1.02232508360589	0.967883370069504	1.13754744484353	1.02365011345011	0.986046550431454
LOC106606755	1	1	1	1	1	1	1.00717942797211	1	1	1	1.29251164628945	1	1	1	1	1	1	1	1
LOC106606765	0.990554748621963	1	0.977758965348999	0.984916623684584	0.92351841711599	4.7240201759933	1.00770141147643	1.07585040809189	1.11594702229054	0.953699779694711	0.99743752098935	1.15533196481079	1.0735287384358	1.00639411341425	0.877413759375341	0.936423046514797	1.02155102849944	0.952663341672787	1.06934855098178
LOC106606783	0.985245885629837	0.96749035599585	0.981454858207988	1.32977547919922	1.02469874875878	0.992513430844886	0.981385771275767	0.96749035599585	1.10837978202894	1.13627406624524	0.96749035599585	1.08148680863546	1.01019173665486	2.24470700835514	2.07397660835157	1	0.979158797118783	1.00894508568757	0.96749035599585
LOC106606791	1	1.27217836866678	0.9067946399169	0.969928438342608	0.965387055619534	1.1068862717282	0.95114793817676	1.18905412070349	0.99100092435389	1.39782963498733	1.0624587573372	1.04954302182404	1.02961125114704	1.26370360414989	1.02991308026714	0.936783785025266	0.94375271942184	0.745494021138672	0.748657088164401
LOC106606834	1.04162437106341	1.10064843685853	0.960697866770239	0.973354039998546	0.959537371411145	0.929708644051059	0.998658410541666	1	1.0244148536839	0.960808946752426	1.04350984007424	1.11661616729666	1.00967871214941	0.962282364438655	1.14776049013509	0.913656928826705	1.07653747164949	1.18863473439385	0.922498605408952
LOC106606853	1.08142944156951	2.0913681227694	0.939636561043119	1.05345658689	0.922796007477409	0.972204346226548	1.23918218708199	0.864656864164437	0.971102683823847	1	1.36351927961065	1.25309920931218	1.02296630958181	0.987117927099914	0.924422182043141	0.974095636976223	1.12468389695121	0.926264707686825	1.32757330176658
LOC106606998	1.00692393156913	1	1.02474086819769	0.999424359282647	1.08282819832756	0.958989443146288	0.961676707520178	0.983763695354009	1.04829171377163	0.934811569205724	1.01902948666486	1.00759157667864	1.00095230139382	0.958417238984135	0.974378244243327	0.934811569205724	1.01383122447023	0.974866088275553	1.18040511934048
LOC106607022	1.36871888917754	1.36862077547743	1.23373557456788	0.942186101725171	1.64075932740208	1.04275899193137	0.97242411861917	0.961010651628355	0.985517428641875	1.03502615837649	0.931180627743147	1	1.01788753125156	0.970112747938361	1.26878483302531	0.881962413547776	0.97561817512967	2.31799666796782	0.94116255071954
LOC106607043	1.02109256555644	0.990775168168841	0.997923681826566	1.00128840451005	0.997270244708813	1.01640047909624	1.00500500759351	1.01669241623023	1	1.01942703864892	1.04429296231246	1.00532206283917	0.990775168168841	1.01579401925593	0.990775168168841	0.990775168168841	0.990775168168841	0.990775168168841	0.990775168168841
LOC106607083	1.61272632740592	1.18109256655553	1.02389661981494	0.923883086369157	0.972084475990025	1.13499299410983	1	0.972359018398663	1.04959642636646	0.858691761715055	1.47024923380353	1.69128753974849	1.2330297150475	0.947400959511047	1.0653426253608	0.795255118925867	0.927681979594396	0.96798544160148	0.903935053371521
LOC106607133	0.963302531414494	0.980023083075982	0.980966602950437	1.02394846435243	1.01932346908185	5.1782547325313	6.83146844840872	5.78127372124037	0.974708040982799	1.06424246716599	1.04237875897615	1.24570647507145	0.989466694726869	1	1.0598005356954	0.791118069425512	0.922856023522145	0.896892000105249	0.86569058034226
LOC106607150	0.980954011984061	0.922024062428049	1.03312105923983	0.817552935212296	1.0486683693557	1.48178034963428	1.41636587985565	1.17322064883962	0.75823316984493	0.870262562701248	1.22070250197578	1.10918233839737	1.10717872554813	1	1.00336424189257	0.66372421166736	0.662693865578379	0.635095929106841	0.702222728660327
LOC106607165	1.08881547021814	0.970418593962483	0.974148414556004	0.977463925223996	0.963683019794645	1.50171572839261	1.05581185401406	1.15760251150573	0.907033608936269	1	1.075980755626	1.15038459926438	1.01992320109632	0.970267441795166	1.03252563878676	0.966155197837781	0.964655366715243	1.03444990596548	0.9257753078238
plek	0.971457493991205	1.02047351805965	0.991848427920156	0.994487181665076	0.966461251674352	0.978623330829555	0.981365612959135	0.978904417366147	1.04818541719027	1.00918417065387	1.02267975153071	0.967956672518401	0.970759840377651	1.03848098169085	1.07537381992573	1.75588263676162	1	1.0767676059415	1.07894811543074
LOC106608700	1.01835215154751	1	1	1.13504784250987	1.0131147282485	1	1	1	1.01862597654186	1	1	1	1	1	1	1.03360203417293	1.01206052448029	1	1
LOC106607213	1.07927111356202	1.08822439005813	0.984369818348996	0.854812720697576	0.97640760772187	1.08827617487547	0.960643876225802	1	0.853790833931897	0.834189701404312	1.01585500552469	0.957877654557494	0.952399481928942	0.871770950750758	1.07713337460504	1.15906852852026	1.02595807547249	1.09130115930339	1.12814712345239
LOC106607223	1.02950813622035	1.17367549499341	1.03637011344115	0.953101736708219	0.981369258847186	0.807338644842641	1	1.05214337825388	1.04288890121585	0.969131444004609	1.01771543515509	1.09039171912799	1.04182127938962	0.949286167243522	0.89803701205715	1.02725774683841	0.977641937319205	0.866432697120736	0.969272017401973
tnr6	1.19889812998692	1.01104972389499	1.22832850091187	0.912032407693494	1.19487630729924	1.10136802088106	1.18354245211565	0.991607973051535	0.941105110821535	0.857606366506063	0.893217498357263	1.15291863877959	1.22300957786876	0.924796258167412	0.898999365083405	0.897914679181463	0.935843379660145	1	1.14009396461696
gsto1	1.09902853960299	0.920933047860215	1.16615621006164	0.970345613972361	1.08166234509954	1.05360089879904	0.905176361401896	0.838493705706815	1.08451040563476	0.975767219109961	0.84262185328694	0.851412351902724	1.09919682930812	1.17966591307306	0.920890989807409	1.22775725044843	1	0.986698924432517	1.15379534920735
LOC106607224	1.00249873463216	0.996405877825118	1	1.15898582565617	0.996405877825118	0.996405877825118	1.03220862643271	0.996405877825118	1.04827688023365	1.17023405082072	0.996405877825118	1.01835513275718	1.02275887326254	1.09736408300201	0.996405877825118	0.996405877825118	0.996405877825118	1.03909957091724	0.996405877825118
LOC106607248	1.0122322177634	1	1.0036070864844	1.0935784970114	1	1	1.02154870626125	1	1	1.02891864007152	1	1.01468233675781	1	1.02525179464613	1.2126550914082	1.03360203417293	1	1	1
LOC106607275	1	1.26576368557322	1	1.01591974693462	1	1.02586390106522	1.02154870626125	1	1	1	1	1.00733952798236	1.00880480756378	1	1	1	1	1	1.04360444822198
LOC106607287	0.9757775738856	1.03558365763028	0.979582169461012	0.967404732686294	0.99198676603199	1.02629590539676	1.04596902503096	0.984844179335688	0.932662334653634	0.976793619088194	1.03590164872968	1.03458801141825	0.987454315870205	0.926552093241132	1.04419449194538	1	1.134459627402	1.08233710146438	1.05020327832242
LOC106607298	1	1.17528905004955	1.01435078346159	0.901071755928762	0.99818149575417	0.999371014614202	0.9643541618366	1.03375463501312	0.880867512373276	0.929975861981613	1.14509418076668	1.01528195452551	0.945955900839588	0.928202392994362	0.795001039087749	1.2173384625021	1.00172392881921	1.03197946243562	1.03838411920142
LOC106607303	0.999435699454237	1.01106150235835	0.973416291356837	1.46743251569325	0.945274772409299	1.04783757450769	1.06279549608015	0.987199884129978	1.22971899549493	1.17130681846463	0.931709539664789	1	0.939448347694849	3.32781071512973	2.05719484213796	0.945995971610211	0.948370773463052	1.03307557974331	0.995125774281971
LOC106607406	1.01780238188263	0.993487144959522	0.997070739012533	1.05686111615006	1	0.993487144959522	1.00775593468845	0.993487144959522	1.02125090504552	1.05101003899391	0.993487144959522	1.02267361414479	1.00223460808798	1.13426790315673	1.37561986266514	0.993487144959522	0.993487144959522	0.993487144959522	0.993487144959522
edrf1	1.00907739029833	0.963945129955352	0.961764973918972	0.985952390701569	0.955941109770162	1.07651250814924	1.07261616504707	1.05378186836616	0.974901678898271	0.931494979375793	1.21100301528228	1	0.98912607524175	0.955016899308893	1.16948741474365	1.02553401062205	1.03277373658194	1.0514210859696	0.972112303973018
ctbp2	1.10856282829861	1.07193077622863	0.911526601717538	1.373161878555	0.926661308326327	1.00080292014272	0.943294761498812	0.909113918328014	1.05655087699482	1.27612981880511	0.933793988914009	0.977237245215002	0.917200737042348	1.0775853111595	1.25562498808924	0.915708385871692	0.971543807932508	1	1.0020250511598
LOC106607453	1	1	1	1.04249353924302	1	1.02586390106522	1.00717942797211	1	1	1.02891864007152	1.01799257539825	1.03367843402362	1	1.06322788173139	1.04232582944092	1	1	1	1
zranb1	1.00504844202117	1.01307084491003	0.969540365166293	1.05799652781802	0.953238651402477	0.996049605309611	1.09452257710367	0.996622318044097	1	1.13998978759847	0.964069861156189	1.02076164991006	0.980447750888066	1.00690906897545	1.02729496144216	0.978852492304299	0.98130977624857	0.947030346246912	1.012512869592
fam175b	1.08829563322099	0.977938031976437	1.11481461056122	0.940599679838976	1.06946202429131	1.07678245605732	0.948787946981482	1.01877644769341	1.03390595971708	0.872929336898365	1.0204740661377	1	1.11704170108016	0.890554243819836	0.997077376561649	0.958877988667162	1.06989990411952	0.967250184500326	0.840654191015385
mettl10	0.990444356659921	0.945804069227417	0.964117377149319	1.00748202240308	0.953913620945839	1.09101692805456	1.01543629634657	1.00021982900496	0.966649795369923	0.986755225986213	1.01173036795958	0.972552967151652	0.931005995253132	1.00751881526613	0.996687240606021	1.03313365755638	1.01867246872897	1.03604223087498	1
fam53b	0.969930492318068	1.10103014777771	1.34944607672842	0.940044881329095	1.13130093153597	1.13838346764751	1.05037643981419	1.74074469621917	1	1.16429485405484	0.908562470469476	0.91685315309568	1.11853095084554	1.17224311260423	0.877569665152411	0.893746917785096	0.943107259167056	0.773505249698392	0.775071637401404
chst15	1.00611483426848	1	1.00721507147877	1.02654312781145	1	1	1.00717942797211	1	1	1	1.01799257539825	1.01468233675781	1	1.01261934672101	1.04232582944092	1	1	1	1
hmx3	1.02805724405997	1.67520086193617	1	1	1.00655555038988	1	1.00717942797211	1	1.00931072167282	1	1.01799257539825	1.02202842779287	1	1	1	1	1.01206052448029	1	1
LOC106607516	1	0.973197683151424	0.981718081285345	0.958703040261762	1.01802943531663	1.01811769493914	1.0848864827268	1.04318319512499	0.971413307851492	0.983203921587555	1.16801149199743	0.982066191248648	0.943297595867457	0.954385623921012	0.95563200484027	1.20900508304289	1.05775788206995	1.14645128579582	1.21284315562212
LOC106607536	1.0100143521811	1.00817243696043	0.974233422826873	0.994916802917942	0.974233422826873	0.999430899689302	1.00223148844457	0.999717962710698	1.00145912288385	0.974233422826873	0.974233422826873	1.03870232943311	1	0.998834565157495	1.01546866051709	1.00696964759311	1.06836973537572	0.974233422826873	1.05926608602138
LOC106607527	1.0122322177634	1	1	1.10960635243859	1.0131147282485	1.02586390106522	1.00717942797211	1	1.01862597654186	1.02891864007152	1	1.02202842779287	1	1	1.08475400552194	1	1	1	1
LOC106607591	1.05326569197576	1.05763255713785	0.987971706382382	0.971499587783237	0.943562077718608	0.976136953602592	0.972643136414016	1	0.988307117846559	0.911887000250374	1.06507682399176	1.09639412096495	1.01191324928197	1.04277988449063	0.93115096294035	0.937280970445432	1.10825074063348	1.07493607214043	1.15234316148551
LOC106607602	1.0007677850802	1.03262995226453	0.982732964789925	0.990936890275051	0.977974262457703	1.09046950335214	1	0.990565657890256	0.974302200033269	1.02120612002742	1.03486246758569	1.01497564828444	0.99084511316009	0.965314426085234	0.965314426085234	0.99775095441817	1.02357429658565	1.04810262785714	1.0074064289954
LOC106607606	0.989730491690498	1.0057516645876	1.1624573221922	0.987366451893615	1.06141389059179	1.07263592498301	1.00681613868536	1.06325521643314	0.989996620598746	1	1.04191623368503	0.979027387347493	1.14148618336872	0.996436214407453	1.09560147111884	0.971894143088406	0.971894143088406	0.971894143088406	0.971894143088406
LOC106607607	1	1	1	1	1.00655555038988	1	1	1	1	1	1	1	1	1	1	1	1	1	1
LOC106607615	1.05364452423028	1.01810667235734	1.12589183064935	0.875316938847616	1.02294069823277	1.54695220395465	1.31336435191872	1.43067241700822	0.939703201940035	0.968228177067417	1.28124674458637	0.995585647646006	1	0.916576167070626	0.926771771716619	0.885544115158336	0.960043864735483	0.977206993653383	1.22909813648143
ecd	1.04142093042918	0.835414211825881	0.941331457626608	0.926980916359471	0.89582376254068	1.13132965536097	1.07149142516793	1.03356296482781	0.921184207955706	1.06914497437659	1.06200774981377	0.977135371836152	0.996282956189678	0.962647662158082	1.04885847853207	0.976187208566504	1.09875693443141	1	1.0181615769527
LOC106607701	1.06262374981134	1.08446016022543	1.02700511394862	1	1.00427206030114	1.10533439246862	1.08881431004542	0.889979948504913	0.963009927814735	0.860733309973198	1.07309749978401	0.946131247896201	0.989458704791303	0.972240322907626	0.879295054290934	1.04645916979116	1.05273342982688	0.978081952493211	0.915996697869319
bic1a	0.97886074178006	0.955475818267611	0.965817845725815	1.01133520645465	0.955475818267611	1.00493222359762	0.969198676797897	1.05573057266586	1	1.09423158628415	1.14525517650887	1.01870345945619	1.03157742291941	0.97960329741985	1.06021549916495	0.987581749364445	0.990060946991714	1.03742023212218	0.997138814112615
mot9	0.947868209362688	0.983861300533771	0.939642490185266	1.22955590924546	0.937822846195378	0.967330828835663	0.943411594527139	0.967887028728903	1.093254524502	1.50682065783979	0.969404864580279	1.00092853544721	0.927822927219851	1.1561679055513	2.09479009956362	1.01257571232495	1.13127778238937	1.03813568740969	1
LOC100380754	1.03067418481491	1.1460943503759	0.908158784514292	0.979161521946085	0.874473408802436	1.06474386169979	1.04774897524766	1.15258775629182	0.964150345890843	0.968505050230358	1	0.973106605447648	0.933673140009546	0.996699399473803	1.10984664006005	1.15197544652843	1.01513532369525	1.01779985239247	0.963920884735555
LOC106607745	0.867393211854485	1.17328869531716	0.827959724834989	1.62438820093731	0.81438946510084	1	0.954134784073278	1.50687317334559	1.06311083209314	1.49812310641536	1.33116057751075	0.988152986106812	0.913562187232876	1.45508749944737	1.05036606501794	4.54748194693177	0.933551418858942	0.929894605833299	0.86282668853713
LOC106607826	1.17194735684064	0.934797072029774	0.910464185377214	1.0217854561816	0.885101128946312	1	0.937643541712632	0.890517408097322	1.00121098143292	0.944408482490429	0.907171797992593	1.165449914679	0.891051738071856	1.05737432197907	1.0111350419594	0.931633829235326	1.17238556406403	1.02806746481519	1.06852012566049
LOC106607837	1.15909873377545	0.991760386340188	1.07842404069557	1.07134400023818	1.00026397858195	1.0473107559635	0.997727378085301	1	0.987621795226535	0.980788688058421	1.02737349658871	1.10904583296124	1.10563474367214	0.997488594909684	0.966349743952236	0.927109083030746	1.24858655495704	0.927109083030746	0.967535163037887
LOC106607841	0.998230922874707	0.955879352641638	1.01598621180322	0.915876390880616	0.979336847001628	1	1.05297139247988	0.956081327401998	1.01090767276785	0.965707527209146	1.02147605402412	0.967243945741273	0.941914382757694	0.941963702435109	1.01231810737864	1.20477143712161	1.24375225463823	1.08862209801148	1.09261823401216
LOC106607859	1.03137273807563	1.10336279688148	1.02613808847566	0.97411072102396	0.982366643120062	1.01216387614867	1	0.988378127902725	1.01805119927971	0.993575847189024	0.989928097798712	0.987513950262431	1.00564735865307	0.986678445519702	0.978948653485131	1.4175020066677	1.0413124964238	1.06011401824292	0.980149527625137
LOC106607864	1.09823564622819	0.961510031971802	0.962694399511456	1	0.941327299231956	0.95317308932895	0.962527681317859	1.02663347964104	0.981110964357896	1.06407336307724	0.979330460309236	1.04263720520396	0.953715849315113	1.03019917575257	1.04740746907516	0.960362912688802	1.19938634171038	1.00882779217449	1.23813698695281
slc22a15	1.01683284101894	0.821208284430453	0.949160331414918	1.01000345832203	0.94340965629396	1	1.23651927901346	1.02404188161042	0.93456434238666	1.09580974080823	1.13303061917992	0.996518560407083	0.942176299394916	0.914422762315565	1.01623939817019	1.06199453707952	0.96245215583798	0.895731177419918	1.00204801627733
LOC106607910	1.03026898659858	0.976442246574893	0.987011213713943	1.49798640552853	0.992996149022494	1.02698389567231	0.983452543353101	1.02757439513341	1.02727398015964	1.06133821756575	0.976442246574893	1.04825282818939	0.993647960098535	1.08264415254757	0.976442246574893	0.976442246574893	1	0.976442246574893	1.06166769946581
LOC106607892	1.00611483426848	1	1.0036070864844	1.01591974693462	1	1.02586390106522	1	1	1.01475924602654	1.02891864007152	1	1.00733952798236	1	1.01261934672101	1	1	1	1	1
tsn14	1.02803769268221	0.875624655450668	0.968506717430522	0.983279648430561	0.870850777436609	1	0.926600262048951	0.97629644597781	1.00099935138736	0.968093419670344	0.912382851460042	1.04285234123211	0.97111454388451	1.03477154787664	1.0142876547274	1.08045724756186	1.06714240655543	1.03541831446972	1.05435220424851
LOC106607942	1.01099035170351	0.989291948265429	1	1.11889476666438	0.989291948265429	0.989291948265429	1.01060990986522	0.989291948265429	1.0446253936698	1.13295855023452	0.989291948265429	1.01835517179054	0.989291948265429	1.54532259810935	0.989291948265429	1.02253417011805	1.01315971501193	0.989291948265429	0.989291948265429
LOC106607945	0.986424039011747	0.965252890619051	0.989643365848771	1.26511380019374	0.965252890619051	1.01521536721105	0.97218285422212	0.990502512745114	1.10581648889505	1.41921123151771	1	1.12900011615741	1.02497257038741	1.23100491551206	1.42013239019205	0.965252890619051	0.976894346736033	1.04803581492855	0.965252890619051
LOC106607969	0.992392593962361	1.00845685939943	0.988574067448499	1.18809022042284	0.980896708570488	0.999712855993287	0.974508270497886	1	1.0343374001188	1.31674824542213	1.02714739053977	0.9959751555681	0.974508270497886	1.23759270818673	1.01575514134375	0.974508270497886	1.00978231232448	0.974508270497886	1.0170011659207
smek2	0.990082028815642	1.02018896733581	0.957944691055496	0.966898286107232	0.976216436121309	1.18608418887875	1.00569933864529	0.887056999288749	0.997287695657511	1.0498498273282	1.01105737954792	1.06528021566936	0.909743410047514	1	0.917353855940987	1.01158419176973	1.18474274599581	0.952636545821476	1.05924783706949
LOC106607983	1.14000464805194	0.982487920460768	0.961937022381337	1	0.958545309574914	0.996254330003665	1.05270020001327	0.988527217818419	1.01521807201983	1.15419055881455	0.924156451845335	1.08894457344079	0.930708732089887	1.01537927296731	1.00852629781708	0.891015000294267	1.20745515784545	1.08454447888161	0.975004013318179
LOC106607988	0.986418822114945	1.32717228922325	0.891666941675435	1.03468201492974	0.884479335857429	0.955506515904988	2.27947761993876	1.83818218506796	1.10859343774463	1.62401671266932	1	1.05566837603242	0.89926370378951	0.911715254143567	1.07998558633929	9.11777597226511	0.934913414245619	0.891817831980998	0.926909307518939
LOC100194654	1.00811823539895	1	0.596282538903872	1.42079669677555	0.570231040732245	0.877993573747299	0.731795529315956	0.675346795285386	1.94064549069159	1.44178777877955	0.731353613725956	0.842576429214015	0.485311000406029	1.45531022331589	1.11241067096904	0.791001265146228	1.50181969828814	1.23978835856166	1.10219490901988
LOC106608055	1.00838650492547	0.978446364901573	0.98903702452762	0.988828778805245	0.991278423082994	1.00375280488102	0.985471050102955	0.978446364901573	1.00578979885537	0.978446364901573	1.04894052364746	1	1.01297233149299	1.02791274680824	1.01985991885949	0.978446364901573	1.00205246990665	1.02037053429868	0.978446364901573
rtn10	1.23288951709376	1.23983431079552	0.847001812712957	1.28817761709465	0.786120451735249	0.974847539113775	0.891072519175447	1	1.12440964070847	1.35488393217867	0.911997504991897	1.2750620509932	0.845651886049125	1.24960446999399	1.39545968109606	0.735185246085485	1.13339020600126	0.8645288008718	0.782964251597722
LOC106608004	1.00432790611591	1.58024514711095	0.985056304366507	0.990022195549909	0.980896708570488	1.02494981501606	0.988504479378276	1	1.0343374001188	0.974508270497886	0.974508270497886	0.981660701218245	1.00028211685678	1.01143955869162	1.01575514134375	1.00725373070496	0.986261351350471	0.974508270497886	1.05956492284005
LOC106608059	1	1.0648054560195	0.872488988932576	1.70116088091498	0.876305494096935	1.02583606627794	0.945171843909292	0.93320209876877	1.26497355647484	1.50795967022455	0.930339156817506	1.35191446154444	0.886040852433129	2.41218588534578	3.3812540562104	0.867649054018798	1.07097857964569	0.957459610549511	0.891352098959393
LOC106608074	1.03038005483375	0.998942732384939	0.98970645622277	1.00119968969489	0.990648113173337	1.3432023427707	1	1.54720836853734	0.983294349941021	1.02120612002742	1.01745693066029	1.04046924172781	0.973813833845456	1.02127080700739	1.00617215984058	0.965314426085234	0.988603708484867	0.965314426085234	0.965314426085234
znt6	1.04332813426512	0.9095420732114	1.03820703205458	0.98910814445753	1.00202002012065	1.07201399735792	1.0454997675759	0.987329955950687	0.978652908522825	1.11587743380882	1	1.01404590488244	1.00548953696372	0.982670539811074	0.933647203901064	0.986589373937486	0.992959877458635	1.03854044859581	0.972617498045577
LOC106608097	1.12644310654563	1.22388767943252	1.60880567316295	0.990814797542883	1	1.17606091568369	1.02654006024039	1.10575377226669	0.932037875826253	0.908193714856746	1.01003630893594	1.44038930607043	1.94889845878012	0.927292366199291	0.957477813709567	0.882668152258973	0.925276728539525	0.920488446210863	0.959708851074014
LOC106608102	1.07772220128437	1.05242243884504	0.927894756787653	0.899347045824913	0.956249239837913	0.998152807474548	1.0409364496627	0.9364410671474	0.899511364338559	0.855727349753736	1.01359291557033	1.01679267322807	0.945774359143314	1.0107502536958	0.946338191516163	1	1.04007324442036	1.01766891253619	1.22113494089351
LOC106608126	1.01955061034992	0.984775747610396	0.974418056444984	0.896317110716628	1.05197713459944	1.00113444481315	0.925685667346932	0.829579768890163	1	0.993710288236511	0.949777508811972	1.24931596165138	1.25774289058044	0.915758886862628	0.899797029854044	1.14984235914737	1.23699380309954	1.00088728068297	1.19526951023612
LOC106608135	1.0257636455586	0.844881605577323	0.933096731652193	0.830976228065444	1	2.16920255277277	1.4360293317871	1.58142882473136	0.921122854214739	0.820104888856372	1.17133702560458	0.873829636814071	0.870785559098852	0.904823521893274	0.924255633151941	2.38219575238786	1.09438560551951	1.12148398058512	1.75463774254764
LOC106608142	1.00648418648728	1.10439871372508	1.00170729825602	0.962345798386497	0.978517542671505	0.993398712241259	0.973792128941049	0.953275692094038	0.948080120523222	1.00655485330579	1.07592634583828	1.05651204444891	0.919540291352167	0.968856832342851	0.873270164874708	1.0659711366926	1	1.04764354719898	1.01653975114879
LOC106608814	1	1	1	1	1	1	1	1	1.00931072167282	1	1.03599793351426	1	1	1	1	1	1	1	1
LOC100196543	0.988940145949495	1.10018154578801	1.00017320872618	1.05263234886502	0.990648113173337	0.965314426085234	1	0.990565657890256	1.04636210526553	0.965314426085234	1.01745693066029	1.0078716728135	0.973813833845456	1.0580281328516	1.08818425631259	0.99775095441817	0.988603708484867	1.04810262785714	0.965314426085234
LOC100380671	1.15142856078462	1.00816650496553	1.00208842461676	0.833900348148104	1.09964534072559	1	1.0749272982294	1.22991525561353	0.881283718985864	0.91678332513816	1.37216602062471	0.927203115227706	1.06654400881893	0.852951072190693	0.777075520963232	0.87552366626176	0.921096410572678	0.808589560127028	1.19041818141088
hnrll	1.00068459020666	0.987182874389294	0.971163933113828	0.999563054384394	0.97898590196053	1.04254873852426	1.02258794075865	1.02895168239721	1.06975393310531	0.953950450750225	0.953950450750225	1.12285419469382	1.02144531641325	0.978039411635155	0.953950450750225	0.953950450750225	1	2.25877799740129	1.61017365536775
galm	1	1.01291375341146	0.967080879363563	0.929085514768142	0.939258258250704	1.0639391191431	0.971496202065969	0.998160077945415	0.955446228005763	1.00215337678642	0.92432433029649	1.02874795002605	1.04384825707648	0.982513335284144	1.04555730248335	1.03667871375925	1.00818383189377	0.973210327824639	1.05081288576929
LOC106608247	0.909353133388427	1.1059499296287	1	0.796301046741859	0.911203563548298	0.931046448628278	1.41539421884846	1.41723992317897	0.768976167836886	0.878426162203881	1.08136951859395	1.01575273503605	1.08426521837101	0.734857584500623	0.825741084639915	1.02826207046259	0.961814225816883	1.00947667808291	1.01868483165613
LOC106608331	1.21795368349564	0.98832088421107	1.64706707849663	0.999630489104895	1.46102201050505	18.0336259388802	1.602721180074	1.40406872392576	1.35939762439254	0.900206152088856	0.944808853428298	1.17972827093759	1.49200670187968	1	0.859507034654535	0.923135678247764	0.873713678200832	0.765767966976818	0.850083210873438
LOC106608355	1.00718772945223	0.919613063057759	0.87788379822227	0.971881095389668	0.831940474912852	1.07527149859314	1.05330854852588	1.02304996245489	1.02354702524868	1.02564987485868	0.939156148041227	0.983374505843155	0.826824552025918	1.00907940820215	0.888941109728233	1	1.05874822287692	1.12208739285569	0.906909145042979
LOC106608394	0.988309058984637	1	0.939542036951382	0.999009023596443	1.04893708818512	0.945581268845929	0.934217562124336	0.982998674621009	1.11594702229054	0.928216005746551	1.0357887569135	1.11106940913821	0.991068522406521	0.966315401081222	1.25285359418376	1.1144988201414	1.07480851082572	1.16405616587363	1.45804868692712
LOC106608423	1.06513832668445	1	0.642967824502986	1.55828362653393	0.617180876096388	0.784941788185818	0.704045410043359	0.616171256550418	2.1891517757946	1.5957625207741	0.842637836309427	0.883574026295107	0.565782318681606	1.43897141994515	1.31431493276412	0.81088213935701	1.52833882347592	1.19241397440303	1.12965498671313
LOC106608436	1.07094390582141	1.00479415288581	1.29113634673403	0.947490490380925	1.19003848308045	1.01521126015455	0.940695019694253	1.07102444263675	1.04860933081685	0.917031194438475	0.980360131677039	0.931567547484929	1.15233349511627	1.08938505089663	0.90181753219141	0.868985706743773	0.878603956954224	1	0.958202061186624
LOC106608462	0.96968244120015	0.953638013922018	1.04835248275767	1.03786770028491	0.920665859789816	0.948697836288919	0.952430041525855	1.01058315675409	1.00935637257254	1	1.0150034602701	0.951542697428819	1.07578212761396	1.04910833642939	1.02201226296793	1.61966407485195	0.935013422287147	0.904816951030595	0.910432413564658
LOC106608472	0.950729480693541	0.942734587641887	0.960298291918839	1.01434815532942	0.943274037397897	1.1874639736623	2.01232570853617	1.75368860452217	1.05790179844426	1.02727061096002	0.991976086636658	1.05893321618784	0.928961656896404	1.02890614740033	1.10807529555241	0.939544485232858	0.99358133208858	1	0.85339048908165
LOC106608494	0.974105773569771	1.00767577060234	0.973747136389725	0.949973151739273	0.948082163132048	1.05833322277413	0.928646899690752	1.02356377573916	0.925348992838673	0.961020160427148	0.99574297629244	1.00139965354011	1.01124997562407	0.940051428351536	1.03438168873256	1.03313365755638	1.02939221985278	1.03604223087498	1
trmt2b	0.977435449168553	0.921011359411274	0.940956782362024	1.00432182964481	0.933090173103739	1.06439677132579	1.01387573529185	0.99342286282048	0.981126071197846	1.00108793734007	1.02061632016704	1.01990253421131	0.953510644569896	0.979244956717396	1.03824208373315	0.982952744744567	1.01000503501214	1	1.0652947277467
LOC106608500	1.48894428240212	1.58868089711924	1.54759371383761	0.857812551139607	1.19849933707356	1.35632089722507	0.936075800213471	0.891025975973837	0.836664197258407	0.798028525071943	1.02138223403131	1.1663928604189	1.49820988697776	1.06414042046338	1	0.825209228627026	0.864409401323814	0.657117296332706	0.827492610824775
LOC106608512	1.02678721948118	0.954640579982625	1.13035479478021	0.914689460093877	1.07926004221011	1.0212276102981	1.00135690222869	1.16134033449005	0.888317977329655	0.914203461049188	1.02015227126423	0.972378546250813	1.06517717197007	0.92976962002768	0.937409847089338	0.951410189102858	1	1.01262920921414	0.901849710855699
LOC106608514	1.00996912729399	0.985841026345987	1.00719040063084	1.1044395502878	1.0052399482212	0.985841026345987	1	1.06334955011253	1.01339110978418	1.01435020815463	0.985841026345987	0.985841026345987	1.01191460203186	0.998281696069243	1.02756756548297	0.985841026345987	0.985841026345987	0.985841026345987	0.985841026345987
LOC106608536	1.03059967423652	1	1.0036070864844	1.02123041522334	1	1	1.014362329499	1	1.00931072167282	1	1.01799257539825	1.0367304625112	1	1.03789735737683	1	1	1.01206052448029	1	1
LOC106608528	1.00317677716243	1.04749553525257	0.986276022006739	1	0.979210945045447	1.00453716005009	1.06379788950282	1.00482568972468	0.9974497051374	0.979210945045447	1.03210408514804	1.00078142264237	0.979210945045447	1.00393777874498	0.979210945045447	0.979210945045447	0.991020742619535	1.02116787493778	0.979210945045447
LOC106605736	1.00350710883284	0.969625753674013	0.957275705666343	1.04176283305375	0.95542191446099	1.08285650252941	1.03823200571737	1.02506381732368	1.01201803036991	0.936984371156735	0.987596597121214	1.08204923652852	0.994955092754422	1.07968694044756	1.01639754972372	1	0.970900169410723	0.97713198977737	0.977841057653642
LOC106608565	0.971805192829238	1	0.941191180875078	1.09470422727104	0.952795017601751	1.06975089024257	0.983424950553436	1.02406744604055	1.07955540512002	1.08967107436844	1.00312690615245	0.985152516948262	0.96123480968167	2.00412490624579	1.17538415379889	1.01448265925178	0.970802757447172	0.944015754145551	0.905228788959873
LOC106608573	1.13149196561837	0.905349621826329	0.871913402620772	1	0.834656861603164	1.13733529515696	1.3510415434535	1.42540608730518	1.20297497924192	1.07335668301769	0.830849682393643	0.979926179787498	0.939757141171992	1.00267410446406	1.14344278011202	0.755365314516492	0.978773244284172	0.790868420116515	1.03126940087846
LOC106608619	1.09995233830595	0.906039488299786	1.00773199773981	1.09366014731668	1	1.01372983703619	0.990848392378318	1.07287292285671	1.09258074388961	0.984814349163373	0.987665306115863	1.07432433311081	1.06753333565129	0.997841556707686	1.02136452136507	0.997508661657721	0.993586491362665	0.983744097226924	0.945546840254423
LOC106608869	1.04925107262821	1.11769154471085	0.994294541316137	1.04427797252045	0.91311841115075	0.958889513822026	0.904875794378348	0.804049786476331	1.11624395314564	1.69050598888925	1.05069481671686	1.08561014691179	0.963667047747789	1.07247466079356	1	1.07396975185632	0.944105101655447	0.937841582053879	0.941284229888994
macrod2	1.024360290381	1.08039744598212	1.02157449535379	0.93736851764111	1.06525468086762	0.941131278366205	1.00507056251873	1.02628832043184	0.943895183957386	0.983747085056295	1.03306377988687	0.984268435379731	1.03296343315863	0.957743533025562	0.864597333242371	0.884143559548054	0.996322833495315	1	1.08701319747532
LOC106609185	1.05523000447795	1	0.987263077573101	1.0516055895588	0.991696601874465	0.99132932328771	1.17301454951146	1.57520735692622	1.01136636163453	0.966336101951092	0.966336101951092	1.07305639715667	0.991893810363367	1.02743548671803	0.966336101951092	0.966336101951092	0.977990622164861	1.04921192564746	1.00847265447365
LOC106609174	1	1	1.0036070864844	1.00530454010913	1.00655555038988	1	1.014362329499	1	1	1	1	1.03367843402362	1	1.01261934672101	1	1	1.01206052448029	1.04284769293545	1
LOC106609079	0.903964231124777	1.2110591419298	0.846461330565077	1.01519945451303	0.894273027608322	1.24887128212425	1.15086862818469	1.08565601164095	0.944588302921216	1	0.963739551704555	0.992176544003342	0.940387034969433	1.17671479639778	1.32384808932519	2.47036662663908	0.935767073372214	0.996487125826942	1.35763947298879
LOC106609120	1.02054282604771	0.969017587447695	0.975636274792191	0.994047812139284	0.969572076810842	1.1513625104236	1.15718209973243	1.15536700377218	1.0296213167512	0.953448541015489	1.03551589305762	1	1.01771836468671	0.921529504128052	0.914310099008809	1.11420522123583	0.972556148184965	1.10358483645668	0.953744529637878
LOC106609110	1.03451356396049	1.09362110514268	0.969769215727236	0.922301758677026	0.93935054345902	1.12228712080101	1	0.952826950282883	0.893268244027765	0.867262888257999	1.07279257317703	1.05671103917905	0.944914682507618	0.996891443796134	0.97562207482457	1.03993774173515	1.19877664386716	1.14624004600349	1.31163646882975
LOC106609099	0.999182917959938	1.08741180300514	0.938311997019058	0.926956611214194	0.925187325670648	0.944407679050268	1.09667657281594	1.0050918965444	1	0.982060638145699	0.94291461397034	1.00176913406634	0.958671874371472	1.0527031347055	0.954049477058315	1.23911352243234	1.38011392890588	1.23581131842841	1.37339450230531
LOC106609135	1.11892115827471	0.929860003087096	0.96426560841296	1.20870761915161	0.911623122575876	0.954446261389843	1.12655595678526	1.07630826759048	0.960398138755733	1.20252459327713	1.32273358784998	1.29656607179507	0.950427037071275	1.16525434078429	1.26634756411059	1	0.923856708807502	0.766200279808643	0.912190360526154
mettl9	1	1.2060892696582	1.25552744101483	0.729778293130104	1.11831243731557	1.08370152520887	0.961685191706458	0.858856037530981	0.72101583500886	0.730284158514057	1.44050070733885	0.957797316126382	1.06621734914112	0.813502491151494	0.944230508068971	1.11787757525635	1.06692716209487	0.941548846123726	1.05332802475659
LOC106609125	0.988748516006673	0.921011359411274	1.01964828505861	0.969951492576031	1.00584436815876	0.944832306091036	0.960733386428619	1.01764987801156	0.981126071197846	1.00108793734007	1.00398600499865	0.992716947819374	1.03206283027356	1.01433041328583	0.959993929122869	0.982952744744567	1.021150262915	1	1.08205440362918
LOC106609046	1.08288227074916	1.02368400409315	1.30227755268034	0.848775033192713	1	1.24075717564412	1.21357103431346	1.30251648697648	0.831206414958806	0.86332353883758	1.40932761656627	0.917606759954996	1.13665450057135	0.865832265702849	0.986105441577474	1.0234823479706	0.995224750676153	0.861369190514791	0.895884405366433
LOC106609062	0.983782563889636	1.0736447569295	1.08097807993336	0.977049594552249	1.02936293491379	0.997031117051116	0.999824981175126	1.07387161520601	0.980943178950143	1	1.04191623368503	1.02607922920482	1.08038542354737	0.984158812256157	1.0130303688234	0.971894143088406	0.971894143088406	0.971894143088406	1.01427305092795
LOC106608911	1.0297871917472	1.02613038847928	1.00428658088872	1	0.984412790843024	1.00888972728433	1.02133970227311	0.984330854548735	0.994989470583571	0.959238558663994	1.01105286867752	1.00152794221531	0.993086748628875	0.971343522623937	0.999839126291163	0.959238558663994	1.02872494683986	0.959238558663994	1.00106562672778
polr3e	1.03995795873427	0.941735338589804	0.979148041035645	0.996791425663908	0.978828178940127	1.01490008204882	0.982351163986967	0.99105003324224	0.976833903839692	1.05102499901283	1.04358154329081	1.01099346689004	1	1.00127926920043	0.941735338589804	1.00507048738412	1.05552829334574	0.982086525204158	1.023931516619
eef2k	1.02280472426731	1.05853621561495	1.02259490644027	0.9734720359476	1.03752557823015	0.983000698025981	0.999544134327265	0.983283041858354	0.976065192398642	0.985927802266963	0.975458256365842	0.96525032036668	1.01750185775779	1.0066611447647	1.03943022413335	0.990415512250744	1.02762987697668	1.04039700133969	1
LOC106608997	1.03042289874322	0.954367457426424	0.995733931499048	1	0.979413852549266	1.02851360797101	1.00927486798871	0.954367457426424	1.02557551099323	0.981966466423713	1.02312680230119	0.982404676155347	0.971184195053626	1.00261650491826	0.994761851653423	1.1151848879559	1.05813307307248	0.954367457426424	1.03766618714528
LOC106608977	0.971931301801999	1.24275114768557	1.06075050614504	0.828073980174349	1.07017629544415	0.92428606330542	0.921591484024519	0.927230704055581	0.908253563447811	0.822888814679229	1.0050977997718	1	1.0108538086196	0.846346584614201	1.21407186371112	0.961595380035484	1.20579826959847	1.39399066073017	1.25834352692238
LOC106608961	0.977527856738123	0.958338396014397	1.1121296160952	0.938307912013053	1.23253884672826	1.03100174444479	1.00528330556956	0.958891633901685	0.977502735979273	1	1.05857386168834	0.932295381271835	1.08233912964649	1.02632974481055	1.01430948228917	0.979185974487062	0.941389783726817	0.996487125826942	1.03502923410068
ku70	1.0482226856932	1.26818205360187	0.933037418529035	0.959764679861631	0.94710740362387	1.05790006546136	0.963277971348214	1.02070335217907	1.04855783513026	0.887481164307307	0.942916631004086	1.00444562690921	0.955197548467691	1	0.972936803134571	1.06350197471475	1.16298689359124	1.07567480519258	0.910444984374216
LOC106608935	1.00611483426848	1	1	1	1	1	1.00717942797211	1	1	1	1	1	1	1	1.04232582944092	1	1	1	1
LOC106608955	1.00009532836218	1.09104588069217	1.05401610653557	1	1.10544051566038	0.992025603063148	0.950053829884336	0.994607497309365	0.98143785633857	1.02884840441506	1.0658702503161	0.970140382628629	1.09420505400073	0.895612458583877	1.0295113754616	0.993861456516961	1.07454864181961	0.97670309319797	0.909266921121081
LOC106608943	1	1	1.0036070864844	1.00530454010913	1	1.02586390106522	1.00717942797211	1	1	1	1.01799257539825	1	1	1	1	1	1.02412611038466	1.04284769293545	1.08728161157494
LOC106608924	1.01698726838873	1.00773298085781	0.999637349867384	0.904422606095281	0.96142495893027	0.994909297464217	1.00044528355581	1	0.987016289320875	1.0021391792791	1.1685205945746	1.09461616995028	0.957789137237274	0.953928380596785	1.12172204381518	0.958663217997821	1.0465647859783	1.11212630713754	0.830686127044603
l3mbtl2	0.991537338727888	1.03180339505892	0.989636586861439	1	0.970789593706289	0.996038305481148	1.06613014580281	0.970439416001737	0.984902191830229	1.03150533763436	1.13247730958124	1.01156116724178	0.987447984187804	0.93381616256498	1.08705431690831	1.20532380151669	0.9950471597444	1.02917026783044	1.0318561090891
LOC106609338	0.915896783390564	1.08402626262189	1.0090835777181	0.895328308714965	1.00959840573446	1.03479429024981	1.05537258735524	0.93162761285745	0.931811322945555	0.917031194438475	1.0425596916965	0.944956379372707	0.972200272334819	0.914094645173563	0.90181753219141	1.01005716482168	1.03255708188195	1	1.00461033513384
LOC106609339	1.11821373952825	0.997995452337482	1.05754471824149	0.977159024524822	1	0.984630247316727	0.992238173810326	0.942798806341894	0.913232735791732	1.0659897313147	0.968034292957684	1.08584578093787	1.02419514526189	0.913848945922971	1.09839969622286	1.06849432815361	1.07176500196039	0.997113388573686	1.30815051839125
tef	0.994752364580585	1	0.915269513970817	1.29056126904798	0.903192694300201	1.17197596765569	0.945234712716569	0.720448396378133	1.00219335061194	1.29054458440941	0.872719266710774	1.12676257093696	0.978520247414	1.31268003474881	1.31994443271704	0.844331867029961	1.11193068459978	1.02664525659909	0.997337657115143
LOC106609350	1.02649951773024	0.993585238213428	0.969629731273223	1	0.958531056827012	0.969299319607477	0.974421798549474	0.970136069615576	1.08460075847827	1.0038010977169	1.01294410845128	1.0225908624258	0.931159432382436	0.997246822489782	1.05225029193057	1.02057948126801	1.07352932539996	1.05393951939192	0.977924960238305
LOC106609344	0.999284175746042	0.991598528293195	0.992819958200557	0.998935507623743	0.9896604489128	1.107395209123	1.24130209173438	1.21098177475387	0.993930311877679	0.958217456531285	1.04454402898761	0.986367779773746	1.01750185775779	0.958217456531285	1.03943022413335	1.02266108809087	1.05080620976462	1.12283587500775	1
LOC106609366	0.995231598952628	0.981803457505235	0.96929830302853	1.05274138590777	0.992361612226722	1.09645629165378	2.11372127929212	0.998434260125121	1.11362833021758	1.11426685485454	1	1.04652338397629	0.965469916888121	1.09324692247298	0.988908846674829	1.01255917944122	1.01747888632714	0.989403965774743	0.99012193896171
LOC106609414	1.16113463922009	1.05068693028208	0.89477234469194	1.20711491072232	0.966909328885556	0.942417380142501	1	0.908203705783142	1.09756125069232	1.08555197372509	0.970289713256311	1.08848757556704	0.930048113986756	1.19037251070998	0.974843128061833	0.909317848377747	1.10034223441609	0.919725889248315	1.00027604977761
LOC106609444	1	1	1	1.02654312781145	1.00655555038988	1	1	1	1.01862597654186	1.02891864007152	1	1	1.00880480756378	1	1	1.10095495233831	1.02412611038466	1.04284769293545	1.50963813417061
LOC106609454	0.96035560432547	0.97365238278801	0.943049371889143	1.5809028057068	0.952018095900738	0.957293437529424	0.969106700200106	0.957843866081768	1.01214763306421	1.01580930794133	0.942946165363172	1.11585509207475	1.00702517916119	1.11876222703907	1.26027173339444	1.03278840691042	1	0.949180689748718	1.18939098273214
LOC106609422	1.0356501648496	1.16014474006517	0.864728425184157	0.697338819721455	0.869765377826542	1.13410170914254	1.00803365969037	1.10263429225959	0.67728816897006	0.767432386479975	1.03557374645856	0.968133801074981	0.96442020938057	0.776912832252512	1	1.1492261583659	1.09821737414519	0.996049546409885	1.24532038795866
LOC106609488	0.978156535582792	1	0.96982175984383	1.04343316320562	0.985351214982479	0.99132932328771	0.973273842391898	0.991614059321817	1.02940917446442	1.02228695091392	0.966336101951092	1.03028241137472	0.991893810363367	1.01519023681634	1.11342341514103	1.03132574213391	0.977990622164861	1.34134224865527	1.13530438448709
maffl	1	0.903146150273996	0.986299151930783	0.936955560549232	0.977202933347222	0.900972230653422	0.906381464854872	1.07375648210518	1.01747515695894	1.11596696787181	0.885082630132839	1.10059949252057	1.16009523434976	1.01977548642887	0.89127312689665	1.00268385497808	0.966364141314568	1.10242603685508	1.41107936287523
LOC106609499	1.03717813389433	0.991005332575428	0.937806975160708	1.10757388616403	0.932437651133497	1.26967887671074	1.13216322671634	0.969871607776777	1.02305956887235	1	0.981738110986563	1.02242758780632	0.898889593185022	1.08690217743508	0.888473235869497	1.11244272779134	1.00745205809392	0.995082301133008	0.998223826922355
LOC106609534	1.22775095871591	1.05181617221655	0.863496712051499	1.08338974109401	0.848503589392158	0.936056299780116	0.912061114630099	0.918352226400046	1.12742912112253	1.1286043602743	1	1.04667910820759	0.866461242616145	1.21864223640905	1.08315752384465	0.83515154235747	1.02544870482197	0.888889834897477	0.891209584182507
LOC106609547	0.970160520742256	0.956692938158722	1.094265285934	0.925027577793647	1.04827709558743	0.979987493939887	1	1.10655179366776	0.977221201869824	0.879920205987688	1.18151582259132	0.932906540262449	1.03571211248764	0.934547909980725	1.09710861772114	1.05444139469678	0.987931579355736	1.09990222470225	1.19407222633996
LOC106609556	0.972888500979427	0.978690738783675	0.971166770897463	1.00871576049771	0.950002078016083	0.908852871714946	1.06897318965691	1.07254958970874	1.01495266113454	0.988753455801034	1.12623666772452	1.01381815539888	1.0119457693367	0.993577443065458	0.923437136608841	1.89188347297259	0.967095588399964	1	1.02472805628441
LOC106609573	0.939959582228136	1.03564961821113	0.950732804687406	1.03320192343015	1.00049727836054	1.00225673280727	0.942257684549203	1.0135638298711	1	0.905512724699612	0.994954795840951	1.00115845870876	0.962341341708553	0.992710868675113	1.07464489367279	1.07517295363114	0.969747302243304	1.07687588821128	0.930662014873346
LOC106609588	1	0.935296306463112	0.913110776621696	0.927935017382792	0.97422949220928	1.06838226241712	0.980853199984787	1.09020936269534	0.997976690165536	1.16649636563597	0.982225998595695	1.20439894104371	1.11594416960062	1.07495595678772	1.22255480062836	0.852341706289423	1.01542674421677	1.01006428536383	0.981582996946914
LOC106609599	0.983782563889636	1.0057516645876	1.01050497661481	0.992527859299304	0.978265444117049	1.02220037769892	1.38047019872525	0.997317490791387	1.06258301974455	1	0.989381021737041	1.02189386306541	0.997598850867096	0.996436214407453	0.971894143088406	0.971894143088406	1.01880987877732	1.0552466407251	1.01427305092795
rhbl4	0.961790985465742	0.977359890130592	0.964911333026835	1.12182027536365	0.975449640169302	1.01783442866337	0.971600513484437	0.993915423009501	1.09453281651296	1.11392132097936	1.02954513170278	1	0.977784787094753	1.06420094814344	1.10493895232665	1.03980587359073	1.60537846300645	0.984925999080848	0.98564072277607
LOC106609626	0.985871656295165	0.968104849385369	0.971596887303071	1.03501882164069	0.980801281401118	0.993143817430637	1	1.04421892429379	1.09469755887518	1.19378227187059	0.985523548881346	0.989430677155979	0.97662882628577	1.02931606830589	1.09132985801666	0.968104849385369	1.033376814384	4.22563082219463	2.18459663525372
LOC106609288	0.988056522962257	1.08892815587477	0.919385677407184	1.15477850776321	0.914478266211547	0.971832286918901	0.963116121568405	0.92793116215525	1.41332766507802	1.17735150326902	1	0.980746075019989	0.905886560137492	1.00230832323156	1.37816065458028	0.96412393839276	1.12615018609104	9.8210820263296	3.16377971529701
LOC106609649	1	1	1	1	1	1	1.00717942797211	1	1.02407715366848	1	1	1	1	1	1	1	1	1	1
LOC106609727	1	0.964307016966264	0.977861810338563	0.856919332356322	0.959887803978843	1.05723504117562	1.18608619876245	1.08232380025103	0.926620642514242	0.991131416284847	1.11991898603422	1.01058442352725	0.926493806792779	0.852925234050912	0.939147479150431	1.13128280617902	1.20029209594071	1.14236659682293	1.08041816294839
LOC106609735	1.10072488918725	1.03966850122981	0.992941483655026	0.987366451893615	1.04592196982957	1.02220037769892	0.999824981175126	0.997317490791387	1.01718340172184	1	1.04191623368503	1.03620825023545	0.989019715297045	1.02102927055112	1.0130303688234	0.971894143088406	0.995342168466757	0.971894143088406	0.971894143088406
LOC106609741	1.02396325892942	1.0406524691724	0.979832890017398	0.998635493186419	0.985572158527664	0.997974731920453	1.00077124022646	1.02375611865232	1	1.00094642469347	0.990317396367265	1.14927890842048	1.10755209286335	1.00968104630014	1.01398912577969	0.972813967704866	0.996284184873448	0.972813967704866	0.972813967704866
cq039	1.01172484890522	0.995140247334704	0.940872775481137	1.00537671096768	0.964337560308057	1.04527027558589	1	0.980645453278519	1.04209220986594	1.01966951028487	0.999974948604648	1.03480407788514	0.944778239915462	0.954472220016507	1.02721100300159	1.01848820607132	0.934921229574427	0.956133494167977	1.06961965294882
LOC106609766	1.0362894907043	0.952060513765955	0.968493457790869	1.10183583043392	0.962298817707257	1.03929176513342	1.01942393034236	1.06508044043968	1.06620036912278	1	0.986294469768539	1.00802801572033	0.928110960625152	0.98985107963531	0.958950650902465	0.981884515916063	1.07577622411813	1.07806503290679	0.983624674875544
LOC106609750	0.892547525991013	1.34929762125478	1.23619665652205	0.678205891355665	0.965611916564476	1.54220844072489	1.04836641803008	0.918851984458356	0.646877900194263	0.711288042303916	1.37236805084622	0.885022582461878	1.0798858503103	0.764331081624831	0.786796942848892	1.25088163999976	1.09747145124885	1	1.25086866718741
LOC106610058	1.0122322177634	1	1	1.06690649441306	1.00655555038988	1	1.0359318922182	1	1.05593237213887	1.02891864007152	1	1.02202842779287	1	1.26242675463224	1	1.08696161885855	1	1	1
LOC106609787	1.01618858366895	0.974427158593225	0.987031796376286	1.0210188444825	1	0.974427158593225	0.995424803206732	0.974427158593225	0.974427158593225	1.14442103003171	0.991959612714315	1.2642452949634	1.04337081296849	1.03603812373261	1.01567059631045	1.0071698932753	0.986179261193698	0.974427158593225	1.01691651717619
LOC106609807	1.1770498650554	1.15033558754348	1.39033053805646	0.987746736831257	1.55017122924373	1.05833322277413	0.97968694908089	1.02356377573916	0.983198281988346	0.986755225986213	0.947848869565371	0.972552967151652	1.43256878523672	0.996245060936166	0.959083720265498	1.0630627310481	1.00169127639164	0.959975766944724	1
LOC106609825	1.00642373944424	0.93824999488612	0.92462571415141	0.951742938185868	1.02179018565341	1.03649437253244	1.51114212737045	1.03858921363407	1	1.05579527607419	0.877086950026756	0.98043144368492	0.962577962118	0.961326841295312	1.06360395555763	1.32376202505582	1.02558540692564	0.914668102339189	0.992013066355838
LOC106609850	1.00498120652352	0.992836612871397	1	1.07204796076964	0.999345203315992	1.06997148622789	0.992836612871397	0.992836612871397	1.06691495886098	0.992836612871397	0.992836612871397	1.02200397085343	0.992836612871397	1.06297707115536	2.33282754166058	0.992836612871397	0.992836612871397	1.07798519825644	1.03612870555023
LOC106609888	1	0.980771256670653	1.00255510915115	0.957811413689256	1.00379608087405	0.972267306175355	1.03078706211414	1.0222687819847	0.956578953051922	0.975162449343603	1.03313864505363	1.02444271027844	0.972820938873921	0.97168717945624	0.987869175721279	1.23607092202472	1.0164091787929	0.988363774286921	1.15507658218445
LOC106609882	1.01065992276188	1.03670700728992	1.00762655492468	1	0.985555567321634	0.969125704291256	0.983044606982237	0.994476633631976	0.969125704291256	0.969125704291256	1.02147407918786	1.00889185518631	0.969125704291256	0.969125704291256	1.0101447535579	0.969125704291256	1.01590780058765	1.01065050488458	1.01138389588461
LOC100195543	1.04119552258727	0.932453870794791	0.969497844598257	1.00187474865741	1.00603050462661	0.956570765456914	1.02647198019589	0.981282534254088	0.984608227698418	1.00227798803272	0.982821376873742	1.00790383602702	0.932453870794791	1.01507956766819	0.97192075429158	0.932453870794791	1	1.17312168796616	1.38345228426754
LOC106609945	1.00794709888455	1.04303155034607	1.04397393160195	0.877146604835953	0.937149874044739	1.04052091931311	1.04578025715226	0.993092543754205	0.942306257446533	0.954258009281954	1.00775410385016	0.962527491278552	0.963950563804739	0.883145430514582	0.961315717445509	1.02270283229595	1	1.10037356251751	1.24662891900968
LOC106609976	1.12284524061633	0.924160659747155	1.01951160368223	1.01028130913955	1.07162320605292	0.86975465526769	1	0.856762353028981	1.12348074047315	1.00516526877394	0.862925478390404	0.964248688111619	1.12653073781307	1.28625507826966	0.838514044203741	1.15955413666136	0.953400354862771	0.840509716242947	0.95514658244672
LOC106609990	1.04934632085349	0.971894143088406	0.989431408968604	0.997691253547601	0.984640270661323	0.997031117051116	0.985852807009589	0.997317490791387	1.04972337500371	1	1.04191623368503	1.02904945736336	0.980451483990665	1.05801468306901	1.0130303688234	0.971894143088406	1.01880987877732	1.01353756489722	1.01427305092795
LOC106609984	0.966854846425774	0.951098050803115	0.883111836715347	0.98996963554947	0.884278800371488	1.07428204725097	1.1564649555294	1.22947227730438	1.05081703209406	0.955320086456529	0.827172569162945	1.0623001984012	0.845188015139743	1.11030727805668	1.09493624585149	0.88347144867336	1	1.11623832096012	1.16896049673297
LOC106609997	0.988957678503587	0.937289261276951	0.960973138043791	1	0.968045514881734	1.01010858273398	0.950750918483284	1.01098056143828	1.02623894833257	0.964394392066722	0.971029737788025	1.04772721057599	0.995278846263208	1.11600411232431	1.09655194176122	1.09522889918948	1.0798985382003	1.01767394256253	0.978159242339319
birc5	1.13882219134591	0.972620362927984	0.905825207220452	1.12234295801322	0.918392057120264	0.964034388844965	0.902488414193549	0.898078937803745	1.05319744185128	1.00226888579753	0.976533907411411	1.01823081509437	0.883503669090688	1.05082041306245	1.07142760716941	0.939544485232858	1.03931489829455	1	1.02451510262908
LOC106610139	1.58805582183226	1.14152674013381	1	0.800634584344596	1.1097636572089	1.06544018594412	0.920514505988941	0.780488446481978	0.86101740138096	0.874600004953763	1.15104001067946	1.45874449945281	1.05378924864644	0.837798318047496	0.801997033705401	1.14760729816702	0.736840541917492	1.5490152890631	0.728703345042821
LOC106610401	0.98563624263836	1.2094933309162	1.05164333665495	0.846852657813776	0.983335557164765	1.15207311011042	1.16066967182519	0.948438031527401	0.878242000840692	0.877515780688732	1.51964469172758	0.965889110176105	1	0.920548705116425	0.941914236531485	1.43843430769809	1.12768015387411	1.049690335834	1.08742199707827
LOC106610392	1.01375151367557	0.964431218903141	0.987402468490353	0.918232615060417	1.00928824521211	1	1.01487353688459	1.04691345339864	0.9060613671058	1.11832495302898	1.06034811066841	0.98715348592506	0.966560635287627	0.910443088937126	0.953914263263762	0.903115620159259	1.01602067924524	1.12265210692522	1.01588902193938
LOC106610386	1.06452628067249	1.06625839764392	0.988808742362176	0.907880797586279	0.995841294565602	1	0.913112587540173	0.907908870594782	0.984864179428223	0.833824789931924	1.27596829420682	1.15726537941333	1.08490874220341	0.960600199379799	0.948089495345425	1.93646564297955	1.61054313001156	1.08971364257817	1.11567829889318
LOC106610381	0.984070448539924	1	0.96982175984383	0.976590012375223	0.985351214982479	1.01635464666922	0.973273842391898	1.06773038814342	0.966336101951092	0.966336101951092	1.03595775216763	1.00893839069958	0.966336101951092	1.00295768655286	1.00723707898488	1.06389251706636	1.05485744177057	0.966336101951092	1.00847265447365
LOC106610375	0.987538598548888	0.991598528293195	1.03793224614623	0.983651544951157	0.995959490497252	1.00781577186115	1.01334636823537	1.03355416754072	1.06556496478928	0.958217456531285	0.992711304823698	0.979325480582349	1.00900030921969	1.0066611447647	0.958217456531285	1.02266108809087	1.03921561228568	0.958217456531285	1
LOC106610356	1.03340149220088	0.992814920006545	0.980169513386154	1.02570471496803	0.965682248256065	1.15879673912228	1.04919589560964	0.984489232982955	1.01305402045467	1.04280652926082	1.19494704725561	0.973479029395306	0.967840169618437	1.03222316883957	1	0.95939289975801	1.05888587093197	0.95939289975801	0.95939289975801
LOC106610342	1	0.970308864827473	0.991321874606436	0.985755936403947	0.989402152041723	1.02053304381425	1.00517389837682	1.04659622323568	1.01176684537422	0.970308864827473	1.05772476187006	0.991683243593103	1.02173252843214	1.00708100664374	0.970308864827473	1.0029132164617	0.982011298645167	1.05352540434215	0.970308864827473
LOC106610329	0.935356796184987	1.06360819654683	0.94061722136607	1.11437813444867	0.893962330700113	0.922279783578214	1.04083957251953	1.09592923802525	0.964993450402829	1.01479588829676	0.885014073486994	0.967496424862824	1.00277300524476	1.30262698033576	1.25815737558949	0.98973461738157	1	1.11009361763718	0.922875641100319
LOC106610281	1.15459587396693	0.950737119623646	1.13907321019169	0.952195307123824	1.10689145345805	1.06246411381426	0.988183993113408	1.00917508931199	1	0.977184041293902	0.956785075029086	0.981619595083129	1.06707398186049	0.870100732965426	0.795875482129125	1.07395374747861	1.15367733466247	0.993660001030478	1.13286577005614
csn1	1.06314516207947	0.985822912092768	1.01355925205275	1	0.982122559790162	0.96925948212672	1.06785831351179	0.969816790965031	0.998932614199578	1.00168282623909	1.11437531565746	1.05857021673104	0.994958839246888	0.979826865591173	0.999664451460039	1.01459457435415	1.07758656857547	0.961045326044291	1.00199378871588
LOC106610271	1.71113133869962	1.21323406599425	1.10128511466868	0.962770027025724	1.81647884506159	0.98640210216948	1.06571124776069	0.980610385807188	0.985123028852299	1.12180186986563	1.10331196737042	1.10804660631527	0.964848481258104	1	0.982766966236888	1.30503705961537	0.981860209486752	0.849905283993078	0.954004362458108
LOC106610228	1.05056302360973	1.09365821977442	1	0.985942742260482	1.01389938212816	1.01430817054527	0.915761974775025	0.908416988515252	0.94357451320799	0.99345071050455	1.1187527949415	1.06700627431627	1.04526009612817	0.983258802098566	1.20083279293993	0.922988010954293	0.883320001925118	0.957341097262641	1.07184542130853
LOC106610188	1.12251237534315	0.87249058943706	0.713502087871537	1.53582081768453	0.641989184194991	0.854688699307668	0.744484233382931	0.69021427366492	1.91145207747395	1.56475984190801	0.911012083988449	0.923903985012016	0.610807667990438	1.44554326869122	1.22141859970052	1	1.42048405720175	1.13812683504353	1.24115659537562
LOC106610476	1	1	1.0036070864844	1.13100563349999	1.0131147282485	1	1.02154870626125	1	1.02794576681426	1.11605135322487	1	1.01468233675781	1	1	1	1	1	1	1
LOC106610563	0.936428060817054	1.49267988938032	0.880338544353423	1.11095561817086	0.870357888907624	1.08706258895835	1.11603620334102	0.932414344033683	0.990975101674754	1.42399212390267	0.829955916631657	1.33667184499176	1.07724702364481	1	1.09029488183509	0.920108496088101	0.95897468278173	0.888799806472181	1.17421195110903
LOC106610551	0.97166363020499	1.3362842051039	0.956315578906247	1.11792888521319	0.935981546395993	1.15107834814109	1.01475823155494	1.03595226278468	1	0.99869820855748	0.910950341520893	1.43197053549385	1.11252413293154	1.09991690685534	1.6767586892426	0.894849690985733	0.970491367259941	0.933191935768468	0.9567241768589
LOC106610530	0.988386300768381	0.976442246574893	0.983487347178818	1.05955517032336	0.982843362925121	1.00169685223621	1.00450379060627	0.976442246574893	1.02727398015964	1.03297824119284	0.994010957318428	0.990778700463655	0.993647960098535	1.79936500259199	1.01777097456233	1.00925269231219	1	0.976442246574893	1.01901947195742
LOC106610521	1	1.04092285336512	1.00358254776072	1.00238040571718	1.00419857737171	0.966644198238103	1.03047387027212	1.01635649051354	0.986182293614517	0.969522597345921	0.993171248972462	1.02953465336887	1.00057128084772	0.966067426681851	1.02213477330133	0.94227333395236	0.999142599477257	0.94227333395236	0.983360642753637
LOC106610502	1.5297886373478	1.14559215551806	0.700362089213937	5.21867083348317	0.71117771057159	1.16127382041484	0.973585502854732	0.789674159204235	2.38466016706887	2.03642764945328	0.879869634729038	2.31812561331408	0.660231029882061	1.87783227078368	2.00282090254923	0.87984791513447	1	0.832325174749399	0.921154332923251
lsm12	0.991332331763677	1.11421591984935	0.901627469046345	1	0.860848985411323	0.966825572368266	0.988705977870412	1.02329459455211	1.00083608838269	1.04902962728979	0.981781089434734	0.943080306997459	0.941468907576859	1.00513218807732	1.05106147908543	1.0909004505187	1.01139073460038	0.951892294109342	1.12772355915086
LOC106610487	1.024474636684	1	1.05058105671234	1	1.05913071113152	1	1.014362329499	1.02615855634462	1	1	1	1.04103301637648	1.05299721095902	1	1	1	1.01206052448029	1	1
LOC106610644	1.06786619139613	1.01618025124371	0.994056889051569	1.02393346725428	0.939432957142636	0.992503725331442	1.09923766474037	0.972293757061457	1.04113106099782	1.01098546452376	0.961053081315053	1.04214612785118	0.981984384543336	1	1.09050916618206	0.896345617413079	1.03304477973831	0.911890853558791	0.913166329101253
LOC106610613	1.00687458525773	1.0350801726416	0.991162054045442	0.981785751248722	0.973890081568016	1.08285650252941	1.80010193546924	2.60586605655542	1.05586336942872	1.28230664858979	0.936984371156735	0.978292647492728	0.98319475857112	1.0081135445056	0.976643011839125	1	1.00015811841896	0.97713198977737	0.936984371156735
LOC106610650	1.02761709329634	1.0204088517006	1.07240813295581	0.899650571687409	1.10755697846055	1.00950607320629	1.04919856250704	0.93889940845031	0.964431748537869	0.956331035371599	1	0.973888831698851	1.06099426356064	0.899452745664495	0.841272674654447	1.33095094715275	1.0200120216264	0.942218082862353	0.911149477662072
LOC106610657	1.04165670445842	1.28044291423501	1.82940569165244	0.665818086781974	1.30480907615607	1	0.898527864409745	0.927636517424886	0.806401691687064	0.783798235674118	1.01293806016486	1.00135604227911	1.61582747489851	0.686019816890629	0.766113621483256	1.8758340529701	0.966670748665845	1.08748499257903	0.960823225351486
LOC106610676	1.1222091861307	1	0.794591847862915	1.01770478454542	0.857840037746575	0.829893639462369	0.827072026210796	0.724156577379972	1.14938231433231	0.933928148583651	0.944982937981573	0.956676844282733	0.780445224199505	1.01173970681398	1.23193100109979	1.01637260072328	1.17841402105099	1.00642320839304	1.35869238220734
phf10	1	0.995470369674185	1.10659604357694	0.950511682941479	0.982774537903433	1.13693646006587	1.15224403494801	1.08060720354625	0.922292936930726	0.898698079018197	1.09447424038274	1.04753606126606	1.12913536560091	0.984178113663881	0.94746688708263	0.873439399402587	0.968405941171452	1.06115467769025	1.02616426906061
psmb1	1.18304604099467	0.976180297442539	0.956825142298265	1.19858436930763	0.945816304021237	1.02015062171329	0.97205016345307	0.849254105667227	1.19229292206602	1.29589122990551	0.947658253242379	0.998804217030297	1.00421204817239	1.3633259631141	1.25064847709679	0.965487214362185	1	0.863611233547061	1.07947111046025
tbp	0.995333489362988	1.08300549580869	0.948493259719787	0.990500757823621	0.94000808514414	0.969584824899084	1.00539520920263	0.970142320804332	1.00935418834322	1.00201905226909	1.0215655985042	0.996461398728671	0.954397507714502	1.00355566638841	1	0.983866992075908	1.05559491799221	1.04055466722814	1.04266184366384
pdcd2	1.01445225052263	0.961243658519996	0.95704810074475	1.06167841245785	0.945798642574535	1.0384751966696	1.0021779331952	0.969229737101312	1.06318164407986	0.950609562278804	1.01199778328168	1.0243952344988	0.954176461250467	1.01250806410571	0.974740090564469	0.959014600959462	1.06162061073295	0.975646699281231	1
LOC106610710	1	0.987915601233848	0.995043482911738	0.998398494360991	1.00735534563024	0.987915601233848	1.37285115533336	1.19600608418469	1.0155236602581	1.01648477692697	1.00569074717615	1.00242051077945	0.987915601233848	1.03786071031206	1.07164540555603	0.987915601233848	0.999830381526989	0.987915601233848	0.987915601233848
LOC106610715	1.00226646295658	1.02843749029508	0.986408236850048	0.912618669818086	1	1.05736940833948	1.11108801463351	1.19991983937866	0.953707441124021	0.977012579059561	1.0969548257055	0.978566983669958	0.988815393919283	0.897524918704021	1.09908431735895	0.904834877186008	1.11495446404344	0.912928702695535	1.14396466193478
LOC106610721	1	1.00137608745686	0.974647643323201	1.1303791224229	0.974009447278276	0.992693479135102	0.978678612988629	1.01833843153037	1.18250893584197	1.05179878062145	1.00249983641023	0.996093761659248	0.984716931418597	1.06780346663567	1.04967942300062	1.00018140640179	0.997843853417591	0.967665864940096	0.967665864940096
galt2	1.43614164731072	1.34643120362918	2.08621731235742	0.899649115030424	2.03989136559029	1.11624582581724	0.966452110762884	1.25501885533114	0.921520373542317	0.938717973285567	1.78408268693241	0.920686883938141	1.84861214750023	0.835075044919883	1.06189842775578	1	0.949896827951883	0.787209952249085	0.96086500563578
LOC106610750	0.972464600176552	1.15578737067121	0.954064069722245	0.887813348791985	1.00510436457418	1.01590072306495	1.05041106255438	0.957556220661574	0.959459746753218	1	1.13928558326201	0.964746097090801	0.948169605209738	0.852400435115069	0.905492315522736	1.41343858492329	1.23763029961111	1.00722241938261	1.18270139819774
LOC106610766	0.985245885629837	1.02093746949807	0.977962428272256	1.01375036257503	0.986528181902275	0.992513430844886	0.988338521487794	0.96749035599585	1.04872072598088	0.96749035599585	1.05465233133704	0.974591278536343	0.96749035599585	1.04093532622522	1.04948903897034	1	1.30787081116751	1.1754186009784	1.43543480801727
LOC106610787	0.982873692416797	1.60452380650162	0.969777325530807	1.03892996400069	0.965682248256065	0.98420654280003	1.14772600139705	1.34077902135681	1.0040996134235	1.04280652926082	0.976654848843451	0.994631844696087	0.95939289975801	1.06880869366771	1	1.21862945891522	1.0172953868529	0.95939289975801	0.95939289975801
LOC106610792	1	1.03483663497715	1.03611132466166	1.00530454010913	1.02624397440204	1	1	1	1	1	1.03599793351426	1	1.04413623391115	1.01261934672101	1	1	1.01206052448029	1	1
LOC106610814	1.09665062906481	1.0047085693606	1.49690139082628	0.967167338309057	1.20787145426839	1.05763617098051	1.01636482337625	1	0.953021733505137	0.897561998088727	1.21586938399483	0.96971624856984	1.25121238559564	0.929358025146314	0.936436001984578	0.943792956294671	0.968623389790957	1.00493272646663	0.960997971964954
LOC106610821	0.919573006804702	1.006471051188	1.22889847553282	0.756880675594051	1.04179075114834	1	0.823323946646277	0.918249427176724	0.946473480211872	0.723847260656647	1.09799787362814	0.834600992847826	1.12278985186389	0.935259020497531	0.838185393130316	1.20364432849446	1.33957673542111	1.24759398233697	1.31350460406532
perp	1.93234395689395	1.16233871042159	1.23756272748921	0.857603789020285	1.47167938362118	1.1172237938507	0.999990242720353	1.23065531576318	0.903371813563886	0.888939064563327	0.868198920190624	1.20660805092352	1.36035921456042	1.44057939083464	1	0.706441752124793	0.704775286956603	0.658211373665416	0.896281727431531
cssa01h1orf101	1	1	1	1	1	1	1	1	1.00931072167282	1.02891864007152	1.01799257539825	1	1	1	1.04232582944092	1	1.02412611038466	1	1
LOC106610853	1.05601279967539	1.00611949591521	0.960900309883932	1.01557049244882	0.965215446317001	1.062474146346	1.00142223439274	0.940532144784967	0.993138338715652	0.940532144784967	1.16146609328256	1.03745631331617	0.990377725275876	1	0.980340947928841	0.940532144784967	1.0314120364713	0.940532144784967	1.06377158721368
LOC106610860	1.00805622804786	1.01406820367436	0.991000417959849	0.966741922151776	1	1.03697969056343	0.987885421688168	0.966033608138254	0.969307620999423	0.971113821241399	1.05042500646212	1.00578549247597	1.00404032830551	0.99930544269527	0.956817308285682	1.04161893864012	0.984460208366569	1.03614774666679	1.0382459988629
LOC106610889	1	1.04417841311628	0.97963097430392	1.09876094933934	0.976110060895973	1.02663451572299	0.997143969876868	0.976110060895973	1.0542769032878	1.17499455577468	1.15229994490398	0.997612230890311	0.976110060895973	1.29531728419998	1.39378142301198	0.976110060895973	1.03502148312818	0.976110060895973	0.976110060895973
dync2li1	1.00177700742033	0.983723563502084	1	0.98894176460098	0.983723563502084	0.983723563502084	1.00492153361426	0.983723563502084	1.02038703387066	1.01217151116488	1.01913557893744	1.01262320011907	1.00105757980407	1.05840084311276	0.983723563502084	0.983723563502084	1.00745698678312	0.983723563502084	0.983723563502084
ppm1b	0.993335050696496	1.00146883157773	1.0465212309682	0.886818496231297	1	1.22531246796476	1.15048259961375	1.00671845000826	0.962688617698845	0.816189147693941	1.16191884251564	1.1052162163494	1.14658808092492	0.88046285835171	0.962380452965231	1.05987593314363	0.940708882979821	0.776987816779668	0.904924921379722
LOC106610959	1.02718259894742	0.979210945045447	1.01457154939424	1	1.02422047392329	1.0298959048067	0.993274695287216	0.979210945045447	0.9974497051374	0.979210945045447	0.996829471804968	1.015177815953	1.01376389100891	0.991567947473983	1.02065686049213	0.979210945045447	1.00283549639548	0.979210945045447	1.02190889799708
LOC106611052	1.02075200438508	1.0129012445783	1	1.00998563551983	0.978803040347207	0.978803040347207	0.999894979551265	1.00440711482841	1.02441424642425	1.00710869317192	0.978803040347207	1.02915819299221	1.02200372028892	1.0406906832206	0.978803040347207	0.978803040347207	0.990607918376697	0.978803040347207	0.978803040347207
LOC106611028	1.43069145132599	1.26687426923554	1.41192265454563	0.701433187027161	1	0.826073979692861	1.08538306145513	1.06789803654915	0.621598247120422	0.734792487211396	0.570227402203067	4.06982350838103	3.53613815928062	1.00081315073896	1.0961801821881	0.511607259097442	0.487296324844191	0.433619071938838	0.5244945193436
LOC106611018	1.03080079866831	1.03731458438967	1.00238800569846	0.968212292833119	1	1.14692071765193	1.07833418597952	0.957815007401801	0.95256632532514	1.01577870283254	1.12395213716503	1.0106697512207	0.982645915038717	0.956167883443554	0.91015408914421	1.03275729024187	0.965084853604037	0.988211578330581	0.989593804826241
LOC106610997	0.992713948198718	1.02729676164884	0.992713948198718	1.08251030628565	0.992713948198718	0.992713948198718	1.0141056494699	0.992713948198718	0.992713948198718	1.05019207414973	1.01057542876058	1	0.992713948198718	1.00524134970582	1.74659259222346	0.992713948198718	1.01666427449335	1.03524945062387	0.992713948198718
LOC106610982	1.09002940301165	1.17862384785533	1.03507188822056	0.816505208961118	1.10668942855934	1.09706767992538	1.04734792412487	0.906036403146022	0.775106770882847	0.892753515583843	1.26964622988518	0.912178347202129	1.01378624001715	0.772340469253114	0.833042983138304	0.900561288308853	1.00486048485522	0.85001419474774	1
LOC106611092	1.00139318280819	1.02375555075298	1	0.999789445979058	0.989291948265429	1.01487889733999	1.02483907992283	0.989291948265429	1.00771847688688	0.989291948265429	1.00709185823548	1.01835517179054	1.00672408407562	0.989291948265429	0.989291948265429	0.989291948265429	0.989291948265429	1.03168082588822	0.989291948265429
LOC106611129	0.980173992096066	0.951071513604146	0.985415965808363	0.991485908290401	0.992190912850217	1.00029994762136	1.03322769629723	1.0008751042353	0.968786149306172	1.0337616470067	1.00244467183035	1	0.993048228394809	1.0112057507844	1.11267605218861	1.01503455434376	0.996982089432617	0.991822733778706	1.07569194651152
LOC106611131	1.01921681711053	1.08908752666054	0.994574901576986	0.99349484129872	1	0.918003125275487	0.93474471343084	0.986659095564169	1.07809431574451	0.985370824497032	1.44600838746558	0.949087660805374	0.928949875415734	0.936661958665982	1.04339186630715	1.53629951314419	1.02697666808278	1.63115643542093	1.39140446526581
LOC106611138	0.949174614968964	1.00767577060234	1.01878127325146	0.940547913785783	0.948082163132048	0.998780338859133	1.00636950402394	1.04695114294142	0.966649795369923	0.961020160427148	1.0210876573686	0.97526228918518	1.00660624689102	0.924201067420005	0.996687240606021	1.00324869036906	1.11531234230056	1.11234873299715	1
LOC106611144	1.00611483426848	1	1	1.12828531185175	1	1	1.00717942797211	1.02615855634462	1.01862597654186	1	1	1	1	1.15977256605657	1.04232582944092	1	1.02412611038466	1.04284769293545	1
LOC106611219	0.954250886266338	1.04958411106106	1.04003582550975	0.882143091825139	1.02508898942183	1.09821819929212	1.11156973862708	0.949072988534385	0.78663885013558	1.05314176118969	1.21938892007632	1.07697448684924	1.02352895321627	0.835203434544606	0.939756924719135	0.842238376840912	0.842949395202336	0.981828504297911	1
gpr75	1	1	1.00721507147877	1	1	1	1.00717942797211	1	1	1	1.03599793351426	1.02202842779287	1	1	1	1	1	1	1
LOC106611227	0.989698599742756	1.14778737909848	0.974287838963713	0.901181002979225	0.939326240288494	1.09507439345403	1.19717393991183	1.04783094472812	0.883585323986457	0.927710505118211	1.1621057819627	1.02832242934849	0.968101684973578	0.991450428324077	0.901249564324991	1.12971240723063	1	1.10842210277056	1.13398091091105
LOC106611194	1.25484372477831	0.992020697262296	1.01175054440573	0.95384277318753	1.03424595545188	1.02892047861467	0.868051134372231	0.920617482803201	1.01683007923667	0.931564111849789	0.896078921335036	1	1.01960093329079	1.01030786205879	1.14725081538411	1.01554391297983	0.884167564619218	0.825985904609669	0.890076716216084
LOC106611234	0.969522166617596	1	1.0015341525363	0.914305746902385	0.964048478241694	1.2376947905639	1.24042648662943	1.07419664843615	0.885543192316685	0.956257993465636	1.26654840620266	1.09694195955413	1.08392816963127	0.909733244912153	0.992865690809712	1.29581888945654	0.99676343618507	0.963164489732416	1.19687148683658
LOC106611248	0.979075009050119	1.03767491144833	0.992907735678946	0.993793295742618	0.927090275371614	0.870414251300217	1	1.18727303595509	0.944882397497773	0.986081262841329	0.959613431248643	1.00212754917537	1.02911361682173	1.06277766435333	0.990165188888268	1.12504212402238	1.13361363936779	1.02633420189341	1.06539065188621
LOC106611298	1.0132893386236	1.06022943447665	0.971013124789646	0.993754190930075	0.991569157090681	0.996027450081473	1	1.1886879977831	0.995136278793695	0.980946169925756	1.09809934472322	1.0154886031742	0.974361381693542	1.04667238392492	0.940678968150584	1.11569923123383	1.03339531264669	0.979880121752507	1.02073422631399
LOC106613356	1	1.05045616959221	0.989063625925652	1.01326234143843	0.99485696250453	1.00737637712682	1.08808814998187	1.00766572229974	1.07360845064965	0.981978580278327	1.00998802905267	1.00361002452813	0.990624712709433	1.01403760986485	0.981978580278327	0.981978580278327	0.981978580278327	0.981978580278327	0.981978580278327
LOC106613304	1	1.1798227481744	0.935229056866315	0.788810709790161	0.911396041862504	1.11617606137395	1.01782568255333	0.897828787934815	0.827452294760181	0.76769087370587	1.16732417326184	0.976520311996032	1.09806239061654	0.929208193207979	0.944664202687954	1.11405506291203	1.4150701624248	1.03937545277104	1.19177009442465
LOC106613295	1.00638173692125	0.954469671617611	1.06369274472502	0.98609730670994	1.10688386483147	1.13578414259589	0.973391154329197	1.09368350977149	0.942256788733826	1.02017182245752	1.02346526972333	0.938395895801624	1.0157751905391	1.06677800474819	1	0.99759561791753	0.989512160199338	0.937841582053879	0.974115399208453
LOC106613225	0.988293085662056	1.04879447271055	1.0814512918856	0.783249173944294	0.973598475089468	1	1.05026969010477	1.02679278834617	0.82402512623	0.90035353032707	1.21402178611767	0.90366855331261	0.935474544346331	0.852076594727481	0.88914753159457	1.47745852989751	1.09012472117409	1.4218964048105	1.66770064334815
LOC106613273	0.982237576086167	1.09577491199143	0.927233425211548	0.921901577349581	1.00721135899539	1	1.36674817815174	1.236974369051	0.929567930608748	0.983584764123645	0.854476793272626	1.01066949720084	1.02592293614378	0.913072871736476	0.915381209456597	1.26294848301745	1.04760976712149	0.963208834899237	1.01021012137908
LOC106613192	0.988877104425134	1.03256412566566	1.0105833595377	0.980619472365619	1.02232898046311	1.04024474578398	1.03470360012222	0.990502512745114	0.992227622817081	0.965252890619051	1	1.00070707573177	1.01640860169199	0.965252890619051	0.965252890619051	1.03016968087463	0.965252890619051	1.00661175008135	0.965252890619051
LOC106613187	0.994341454177506	1.56367434420693	0.996504063397339	0.992749010731541	0.995208366674151	0.98232543553551	1.01055605394547	0.98232543553551	1.01893679754237	0.98232543553551	1	1.0039645204613	0.98232543553551	1.01439578903803	0.98232543553551	1.01533356838931	1.08419660454857	1.10879575206989	1.02515919412645
slc25a16	1.05608476854531	0.944370837275446	0.971956820608168	1	0.966541116393222	1.00717316434498	1.13160212930029	1.10480165798776	1.05758879896093	0.991923122134231	1.09383882823314	0.999886296552088	0.993392238849496	1.14230855647074	0.989924413001931	0.94324416572578	1.07356288505899	0.951681565612493	1.03215641354844
LOC106613168	0.98972728687401	1.32674882016255	1.07609048828461	0.923287954050192	0.981411639924145	1.04987659149745	1.41596552803573	1.84062111853714	1	1.05746788545309	1.40303494708461	0.966837985100296	0.849399917057893	0.895207563457201	0.893513703783067	0.860733669271442	1.12615467787113	1.14544036145279	0.92857773233258
if4e	1.1076434155112	0.920236385722091	0.973653440515962	1.09841294764232	1	1.03010071593727	0.920514056196097	0.938663278650613	1.04477206863177	1.16845783893762	0.900583137282518	1.03808532702697	0.872822785400494	1.03400897375248	1.08863748079767	0.864141138768851	0.997232062320737	0.997613789988259	1.03445547262703
LOC106613146	1.36310666140716	1.2245561495275	1.41320399174177	0.983181512430582	1.88322574822474	1.07786682673404	0.980637129222142	0.952759227041898	1.03940157686777	0.937766423450397	0.886322171283445	1	1.58614725802248	0.987588168075387	1.05573724089654	0.919604042803155	0.954480897677149	0.854485370618424	1.01401724153946
LOC106613116	1.2725071117444	1	1.10654487330114	0.834172439391114	0.919056423459952	1.32973596328051	1.23552075771133	1.00593668915565	0.934266469131526	0.866304843294559	1.02561462957191	0.976112834723817	1.00167612202846	0.845767928419442	0.826566337990963	1.02873562227125	1.15032743719014	0.934033678581974	0.924171873032067
LOC106613106	1.00969296469504	1	1	1.06690649441306	1.00655555038988	1	1	1	1.01862597654186	1.02891864007152	1.01799257539825	1	1	1.01261934672101	1.1699183881263	1	1.01206052448029	1	1
LOC106613093	1.22694121388337	0.943289900498769	0.969457298228966	1.00330019305455	0.977348980022136	1.03798912010637	0.895699481196088	1.0177792987659	1.12705649054103	1.10776407177034	0.901568156695246	1.06982927911373	0.953250144254846	1.16220958330092	1.06931435970178	0.923755946370209	1	0.742439730898292	0.892865052566321
LOC106613088	1.08947336152663	1.10160197841062	1.32336548825568	0.933583924026225	1.55755575513551	0.994294215375881	0.947100560493999	1.13710677387815	1.01322064652975	1	1.28219425045219	0.974447691208692	1.25925372538049	0.914750610044924	0.933270661303587	0.94720918402127	0.955665533770983	0.860352353208909	1.04855495187664
LOC106613076	1.03729997736397	1.02875003458661	1	1.0676080300091	1.19718687820601	0.921011413155177	0.907150080266519	0.898591716064404	0.93284130848958	1.02845285918741	0.938775570535169	1.06324251439003	1.04430842452408	1.21224150819699	1.43175041813323	0.905109858386439	0.917956544196793	0.913206143626366	0.913868822924183
LOC106613059	1	0.987915601233848	0.998608755449799	1.05093416686796	0.987915601233848	1.01346695260495	1.03052312154516	0.987915601233848	1.0155236602581	1.04511590295191	0.987915601233848	1.11892769647323	1.02277570421637	1.06291111046253	1.09621134545723	0.987915601233848	0.987915601233848	0.987915601233848	0.987915601233848
LOC106613040	1.06789888132716	1.19987245303844	1.67254882156658	0.885771130591796	1.33687713092631	1.14952622718301	1.04931685940839	1	0.946866151553384	0.895145868224052	1.10170945708063	1.38779483988327	1.92898884852653	0.870778589516262	0.847882217524244	0.939805323271387	0.900561914947027	0.848670835348252	0.884054436133614
LOC106613026	0.950728700442523	0.980997737128202	1.12706135075015	1	1.10243031704146	0.988294786065431	1.07317994558829	1.06165090685931	0.968340705940783	0.996780023883497	1.01622437155228	1.01832505008477	1.18551025736719	0.940205142668096	1.03377428737194	0.917048034032079	0.95671951849757	1.19340613517527	0.957035407549098
pyroxd2	1.06415393625988	1.00845685939943	0.988574067448499	1.04706008431006	0.987288681641386	0.974508270497886	0.988504479378276	1	1.00174165138379	1.03093228792367	1.23882897953628	1.03181731681733	0.991679905776286	1.01143955869162	1.14009514503664	0.974508270497886	0.986261351350471	0.974508270497886	0.974508270497886
LOC106613015	1.11387617318815	1.06112643250474	1.34083475067528	0.967987981546104	1.40860010305848	1.04730412986761	1.02730782986865	1.03716912775526	0.932245628204876	0.984579867573564	0.928992104923819	0.96191178540165	1.11778822112256	1	0.94503554345466	0.951256956742633	0.888924909571718	1.09096466152645	0.948176624474539
loxl4	0.95602885852199	0.839559717614203	0.932524233956261	1.48052707914738	1.03592169412284	0.883016187049879	0.943458266978958	1.00716184840226	1.11212921818449	6.56300260828652	1	1.36593427770323	1.14271642623041	1.18327963208687	1.01809636610609	0.896023181878414	0.951174563133875	0.911562826055547	0.839559717614203
sfrp5	1.36155946191336	1.06075698223318	0.973033992281711	1.04062407682659	1	1.00303193319723	1.00161632281936	0.979460784682765	1.03647094231844	0.957638008402107	0.96422686801585	1.28131642631183	1.22449280520556	1.07247170024315	0.970116384850891	0.930722771564854	0.941947776335675	0.970602095088892	0.971306424466571
marveld1	1.02396848494308	0.997477889139802	0.964726826223478	1.11759090773548	0.956925166311015	0.932453870794791	1.01020812957287	0.981282534254088	0.984608227698418	1.19333422353369	0.999634406743368	1.33979354772458	1.13384416461058	1.12919524261704	1.25087403929885	0.963786217625916	1	1.01242385478376	0.973113007323247
avpi1	1.05032591082865	1.00622491137767	1.12221004066017	0.990613341337161	1.25639653674066	1.05243248970405	1.36386205452929	1.11383356796456	0.949388638915254	0.995093194197499	1.07636278269536	1	1.04912360228025	0.940630688378848	0.980443662462069	0.940630688378848	0.96332444819787	0.980934543280162	0.940630688378848
LOC106612942	1.00661385385364	0.994019416650104	1.03886921317022	0.993447218600041	0.984166340399751	1.04969631882143	1	1.149619247355	0.998552644860401	1.08004685200647	1.04650411711187	1.03184220914586	1.04126218566435	0.971315133645659	0.968550893939304	1.05439245865186	0.962855634668153	0.969035820379634	0.969739013170758
pgam1	1.01629641007222	1.06757539326237	0.926316419735428	1	0.889009956239439	1.01909055107867	1.06099878716421	1.19198787519091	1.08152402045902	0.989594675362081	0.917725706400375	1.11640858535709	0.919989160134086	1.10729927469372	1.224115224268	0.855798230729719	0.968475130087618	0.921416189174401	0.989364658944648
LOC106612941	1.0778421008347	0.878992713719563	1.04642255805378	0.914311831445454	0.984864027512205	0.935353352187333	1.035938451634	1	0.91732217855681	0.909659410472376	1.18471114774913	1.03900116181207	0.975176180429533	0.975044205239956	1.12783471773329	0.883596790216789	1.17218794806054	1.04483973218047	1.02797518181551
slc25a28	1.01848230476596	0.947694435801317	0.869438367018465	0.931358674296322	0.864445255262537	1.43256301930983	1.39183917839631	1.25899108956613	0.935968214365595	0.904513339319484	0.931294468230374	1.02127447654316	0.849245439001592	0.893205435896922	1	2.00568355674311	1.07483506050472	1.27638458417208	1.00641049725918
got1	1.02958950663596	1.07027107251125	0.973553975886083	0.971796098186239	0.985054441028777	1.1673146018604	2.16539683379687	1.51190361693231	1.00838815240292	1.11746381824849	0.998177802211732	1	0.927971035281005	0.963538481775728	0.989228733832354	0.873965946623829	1.09148615138189	0.845553624827339	1.14224013982486
hpse2	1.00611483426848	1.03483663497715	1	1.00530454010913	1	1	1	1	1	1	1	1	1	1	1.04232582944092	1	1	1	1.13103161131924
LOC106612867	0.91468784743378	1.04061634719623	0.920106201392669	0.903945742583081	0.832305157153813	1.01184363147954	1.16341121077567	1.07388462481125	0.946148928053421	0.829129764582608	0.862518258104525	1.03262982570329	0.889838021823887	0.999090734325662	1	1.08286922528174	1.18751350569058	1.03542491204998	1.07126977954549
slit1	1.03031632176014	0.994990236180477	0.857218403586873	2.70607696808928	0.888840924337692	1.03413891096366	1	0.871592536572818	1.26616169977351	1.56732026032095	0.854234695717126	1.21643296666402	0.876591122667748	3.81777402251905	1.92252134776972	0.909931147515468	1.02994969320383	0.840366576790443	0.972902320576728
LOC106612863	1.08460637073427	1.21321222470626	0.972645097458635	0.959633189168517	0.965815226331916	0.976026522586401	1.04777177454261	1.00045705062199	1	0.986989254210339	1.12422715917713	1.05790557154183	0.962671769634731	0.962722176191849	1.03462701250011	0.973638627100551	1.14787899234776	0.99821573155538	1.27288451352149
LOC106612855	1.03994620534638	1.00883755618507	0.9019199512964	0.930664776461141	0.837371829458918	1.09895823754899	1.08107657341212	1.05096632729658	0.936049254201243	0.878096187172059	0.960783001120257	1.04884217996006	0.914394038881112	0.948224184423503	0.981899515052007	1	1.27170046092883	1.06429970918186	1.20576033553931
LOC106612836	0.954837587924268	0.985237442230015	1.22507692710779	0.940564812996988	1.06072783696605	1.10245826948574	0.967364939477919	0.969240826969331	1.0069522884379	0.947645755415872	0.954165865093237	1.01592386262948	1.09145217774405	1.03778146828318	1.07750812504845	0.951959214583866	0.987728603267244	1	1.04169296187826
prim2	1.14563072725266	1.02105580784778	0.921763341081754	1.03245574873445	0.91351729105835	1.01204226151701	0.986219676999951	0.989890870307394	0.976007409794966	1.04130407914187	0.928138546491352	1.0944342706023	0.943368002215715	1	0.971818546558854	0.986332787121989	1.20654003941357	1.01123032432068	1.17071330100564
LOC106612815	1.00758915709514	0.971894143088406	0.994995151028917	1.00285663540332	0.991018624672045	0.997031117051116	1.04883417283111	1.04830613881082	1.01718340172184	1	1.02439205820605	0.98616382019017	1.0234018220195	0.984158812256157	0.971894143088406	0.971894143088406	1.04229729054586	1.01353756489722	0.971894143088406
LOC106612792	1.03735864311562	1.01507125322862	1.05544336382782	0.982382772681793	0.991376635764892	1.06192402882581	0.982234943189722	1.03950142584302	0.970266396329978	0.972074383146408	1.15140378351603	1	0.996843740046601	0.988625911369251	0.957763729020605	1.04264923956891	1.15257456261012	1.11635108959807	0.999072325931047
LOC106612695	1	0.892431815281135	1.22079673319622	1.09790865612597	0.880325797816394	2.24891088380485	1.49777306252234	2.37382023555552	0.900295041436047	0.87549761608762	2.17038836449697	1.04967587510815	1.07156309352046	0.789678571771922	1.72270647412535	0.690564079765119	0.664898232444106	0.561177931016859	0.644391855890604
LOC106611541	0.984937913823946	0.961407807041445	0.9822280555038	1.26617534026837	0.980325943374383	0.961407807041445	1	0.961407807041445	1.0151816262821	1.04499662100691	0.978706009498103	1.00379282496423	0.969872817772761	1.20856662567659	1.00210018990545	0.99371306502777	1.00781734133608	1.0026019135433	1.00332946398379
LOC106612672	1.03912167830918	1.12316801940376	0.990579250488816	2.41300120772623	1	1.59879244961276	1.04671885861676	0.981063858131719	1.07211378582565	1.41054670240442	0.990470842333115	1.07577123032551	0.956054843635925	1.17723592956957	0.996520657883828	0.956054843635925	0.997413762111218	0.956054843635925	0.997743087562621
LOC106612663	1.24363621507365	1.05231232752439	1.25800626657226	0.951547036142893	1.24417944233943	0.971226672907938	1.12747696043645	0.929750680764347	1.00332690613948	1.06185960492682	1	1.04071796518953	1.33030019783028	0.9321847307298	0.821857081813337	0.976614555123966	0.921164755524161	0.92766776483438	0.857693706383134
LOC106612647	1.01183300046418	1.00658018648871	0.960572286650858	0.964455426080163	0.947074908625142	1.02932249185039	1.05583822699582	1.00679287420018	0.92815708040655	1.00591504656626	1.00289768296944	1.05225600014655	1	0.934194428882425	0.988411972510865	1.00317403812003	0.922174736585212	0.950227553856113	0.950917098196731
LOC106612641	1	0.976110060895973	1.00430193764666	1.00720686343762	0.988911479085255	1.00135607493976	0.997143969876868	1.02722481429616	0.976110060895973	0.976110060895973	1.0112480059707	1.01914324839734	1.00192627149216	1.00075859170574	1.10035401107901	0.976110060895973	0.976110060895973	0.976110060895973	0.976110060895973
LOC106612630	1	0.965449637697245	1.07287785864518	0.993816472176564	1.15532189527164	1.09934963326067	0.952505505259324	0.979905799740456	0.898580251622996	1.00180131518874	0.973984783614069	1.10726097298538	1.08113542119894	1.10369002674122	1.07361108145116	1.09057302487281	0.850294464225877	0.841871510289706	0.999048381573563
LOC106612605	1.01155584825389	1.02120135172856	0.941337559133504	0.981849784963144	0.925418031823007	1.08224748688218	1.02526684936845	0.99003197185905	0.93776953845249	1	0.896016117099332	0.994970408812871	0.951452154743462	0.986802593780266	1.04826573145204	1.16859299085961	1.03685391726324	1.04994856230886	1.21040883136166
elvol5a	1.05582152541759	1.0349536849461	1.19499829781623	0.80567223949608	1.04017793123941	1.12087161992071	0.949713312650184	1.09341267930434	0.883909163511891	0.769959885069938	0.937254787847191	1	1.19842433476606	0.905111744291412	0.783935629814876	1.20190053686419	0.947909636917837	0.80135679982642	1.06552298231668
fbx9	1.05777727953257	1.0691991860797	0.914901561788244	0.886338683375821	0.872443258982403	0.975747094023694	1.24502210890456	1.00179115531841	0.814342848186558	0.88280060234117	1.37956420687951	1.02244665134189	1	0.897896517260485	0.809875214252317	2.20243384715321	0.979274944387917	1.12090954527437	1.01440533014279
LOC106612589	1.14523192721247	1.08619980741832	0.977993281102176	0.927689148223981	0.902663855526884	1.09688149631914	1.11966470530951	1	0.940088858871064	0.728047874347243	0.860959259978438	1.12245819148482	0.96035866162591	1.01417336644047	0.888370108755561	1.13084748077135	0.892586172394661	1.01292954745558	1.11272373521535
LOC106612585	1.26200812550898	1	0.879376340254759	0.982466179222695	0.825827895900661	0.924917756235762	1.02145550423963	0.897993576189125	1.47784931262278	1.00592167487684	0.897926223720477	1.37826118168818	0.998498681254956	0.964485204890046	1.07629652765191	4.78476123224608	0.996741987709209	9.11974701197636	1.40972211118043
LOC106612571	1.02717251882387	0.941591312612558	0.85531551138087	0.979412148920274	0.838462538013364	1.18557158275965	1.00811816318859	0.92348519650023	1.04031354888131	0.970571478881668	0.943404639814178	1.20934357818598	0.969665689973891	1	0.990900236326387	1.36714183922669	1.43183709908717	1.66234361054909	1.61488875656762
LOC106612563	1.46920201069198	1.10210200686185	1.14936153074433	0.995159026762949	1.10104842933717	1	0.989949805898757	0.849667753747471	1.16313273293009	1.08787549526483	0.991984739381136	1.26912725030475	1.19920884650395	0.968277946953078	0.893213706736322	1.18737762178292	0.935137397887297	0.895427837617581	0.928495812970862
LOC106612567	1.05406058573099	0.995491424564148	1.00195884681482	1.0507826277941	1.01373148058508	1	0.999454568590787	0.965106769944807	1.04507493580118	0.974823841428637	1.01530229600243	1.09684643738048	1.02126558998449	0.995336367058754	0.947486926665583	0.991117874522892	0.979000639016528	0.910883527997923	1.17993538668712
LOC106612554	1.07941555162633	1	0.97194920825195	0.994442659306881	0.947071368899415	1.05601188592368	1.11434291035526	1.08221544931104	0.987097797774262	1.07056644102557	0.995164835418394	0.982903552292505	0.951283716037508	1.06525108957199	1.01404059410416	0.934811569205724	1.081747324559	0.974866088275553	1.05730143539862
mcph1	1.0974121728914	1.06036714289088	0.968871712741681	0.942281958081429	0.980790876333773	1.15325341646149	0.990411975058344	0.985886883031459	0.986923539941748	0.975274759099686	1.31604658151754	1.0974496062514	0.98934409879709	0.992183907448874	1.10575499940859	1	1.39322343794111	1.07140370850523	1.21008717515199
LOC106612545	1.00636749367569	0.98232543553551	0.992958082048343	1.10050102731101	0.995208366674151	0.98232543553551	0.989377970245107	0.98232543553551	1.05561951287369	1.01073295123886	1	1.0039645204613	0.990974621960407	1.09435661424647	2.99925729827728	0.98232543553551	0.994172795498397	1.02441581416001	1.02515919412645
LOC106612532	1.06083105729336	1.06210896559357	0.996453123059812	1.02978144730595	0.992871748793992	0.992871748793992	1	1.0188438403778	0.992871748793992	1.02158424953455	1.01073606859496	1.1245411018754	1.00161379347764	0.992871748793992	1.24654565014102	0.992871748793992	0.992871748793992	0.992871748793992	0.992871748793992
LOC106612511	1.01908440200903	0.991272040440564	0.994847644420004	0.996530282738143	0.99777037425175	1.04258129483197	1.38481905020255	1.06920755991309	1.00050149851115	0.991272040440564	0.991272040440564	1.0131082050065	1	0.991272040440564	1.03322845175381	1.05793871376618	1.00322730115093	0.991272040440564	0.991272040440564
LOC106612524	1.00690645787469	0.856963429485691	0.983148184516114	0.929608171736051	0.940840897215819	1.25696657104059	1.35817307001915	1.31705330118868	0.968026178639224	1	1.23544577200503	1.32069946531995	1.06369352654065	0.8643128375166	0.946525919417872	0.871634372183688	0.901025324110447	1.21790818615204	1.38577708771465
LOC106612512	1.00631624396654	0.982275410178782	1	0.992698454549642	0.988714766126947	2.02890809746759	1.09552058346847	1.1263937802291	1.00972584973902	1.01068147921685	0.982275410178782	1.0400412277553	0.99092415614004	0.99467108415535	1.31770894895526	0.982275410178782	0.99412216680963	1.02436364533216	0.982275410178782
LOC106612504	0.984398451053657	0.914425370342194	0.917195181734338	1.0294608445908	0.85480015177931	1.30441773008743	1.91519402582851	1.49848059859812	1.10037970294685	1	0.908049445818002	1.02188404836114	0.806987040483627	1.09584613932009	1.06780754815352	0.869335051274061	0.949944951653747	0.971168047776534	1.0779111776293
LOC106612469	1.09798370947614	1.00747845600734	0.814803907350511	1.12861407862791	0.852221008936852	1.00857214865939	0.748994730779199	0.757988208642866	1.24892580703976	0.985015816240651	1.17676960673182	0.955988816750257	0.788205923787782	1.15480045746364	1.05282117615313	0.87191725245329	1.17419410391613	1	0.934988862481363
LOC106612465	0.92769439356649	1.11647509297878	0.902399769861489	1.20228126685634	0.917884217757571	1	0.961981337008525	0.901097928435765	1.37442838448523	1.1784522772036	0.986210402682222	0.995730587617942	0.901955177057985	1.76132727658972	2.06158286731206	0.919755464101763	1.64809322834501	1.5252705231499	1.54441666547
vps26a	1.00307013384247	1.03462944922919	0.980560117389309	0.96143602946549	0.961155849453224	1.03779244346678	0.997210355503344	1	0.980219850091114	0.936576363347962	0.970291177006787	1.01235990210007	1.00284196003343	0.972070132500448	1.01595496161887	0.968047234314736	1.04974594228669	1.09747691746111	1.141453010428
LOC106612443	1.04539180066204	0.943593183727794	0.920846322593446	0.923093789317962	0.896445660815835	1	1.00147044046753	1.03717062540964	0.995146824270167	0.96230531545314	1.00737909422017	1.04583543019462	0.89386383012637	1.00701760330572	1.09584313420532	0.967432090351086	1.00412286925716	1.00585446965851	0.972687524579486
LOC106612430	1	0.998176347477937	0.975014344726892	1.0702972610164	0.977223964477764	0.989521483067101	1.00617466109306	0.989805699841621	1.00952198081841	1.04843792284754	0.964573840681608	1.00000308397605	0.98157042315577	1.10636677946155	1.12847267291903	1.0619523467944	0.976207107100196	0.964573840681608	1.09096350526251
LOC106612421	1.00469664470255	0.957775133604589	0.978516712887243	0.988287824132197	0.976621787876712	0.98254693490287	0.999082734585647	0.982829148402457	1.01134576880272	1.04104810775485	1.01961097252069	1	0.974651917281936	1.03048259341344	1.03895041256688	1.0221890173282	1.00400930976169	1.83330637003322	0.999538389826149
LOC106612408	1.00464276701216	1.28757345634631	0.939596406423116	0.979665676866697	0.901768440436029	1.09039788945137	1.01697436620981	1.00571859463577	0.931581829710971	1	0.93558861798198	1.07055771164502	0.963830198450714	0.978497157824302	1.00739601669036	0.914602710530987	1.00163372151025	0.901982160533192	1.01245977900646
hnrh3	1.00376223664684	0.982593243475564	1.0593512717975	0.833462056614686	0.913527438401885	0.986057661222287	1.36141839340997	1.07804032961107	1.02454502979772	0.873840958899753	1.16798690945053	1	0.976047707991367	0.894614344723642	0.937969729736361	1.09388436259007	1.02727306316653	0.769422143661471	1.05139642570142
dna2	1.11206001653935	1.00977144559065	0.920669293384217	1.00652016918629	0.914074182818288	1.00882263110952	0.966663409378603	1	0.999367793660261	0.993547613612822	0.914074182818288	1.11780552748864	0.922122430097023	0.971869157143239	1.10845671171938	1.00635449837839	1.10861069922199	0.953240152723905	1.19447777886018
LOC106612385	1	1.01384568216466	0.966858516804064	0.97794813292039	0.960184218060445	0.947754673076792	0.981809291839081	0.947754673076792	1.05024745932572	0.947754673076792	1.03313864505363	1.01047137532965	1.00639174749033	0.97168717945624	0.987869175721279	1.01149464414947	1.53686430914081	1.27442579977315	1.07194049502538
pgs1	1.00200610671818	0.902585918357873	0.900993863408632	0.991867838484625	0.946755845039205	0.956541371772191	1.26106476695797	1.02194891360077	1.01471643651863	1.02320768242043	0.94923896587579	0.988581471240684	0.940250650757396	0.953092912744386	1.02828729108142	1.14096222772475	1.02792364496741	1.03059771741837	1
LOC106612365	1	1.17479454958075	1	1.01061112215866	1	1	1	1.02615855634462	1	1	1	1	1	1.01261934672101	1	1	1	1	1
LOC106612362	0.937545394671705	0.995329798280978	0.94465314238892	1.7462242700044	0.930709501772608	0.986543352738784	1.10468615731643	0.964950076862136	1.07778824843039	1.23191464902059	0.999334718997966	1.10047585463766	0.950651717578654	1.26786699143662	1.20922643518	0.932049761993232	1	1.08305976209046	1.14121659636896
sfxn2	1.15595467392159	1.0001557840249	0.956922453993729	1.04430592172162	1.04325597763876	0.968513023266356	0.92171668222936	1.10903593939045	1.02181220217291	1.10793965562655	0.94077535347566	1.0069150591587	0.931844022903893	1	0.951926361804134	0.936568926265996	1.04742398856363	0.915151458485948	0.992537295430912
arl3	1.04799437226573	1.0526348507048	1.03954391371379	1.00579818744662	0.990389219429194	1.03551020554842	0.999316575809582	0.99003197185905	1.08892607132315	1	0.976738921435228	1.01871861343012	1.02011747227887	0.986802593780266	0.933940742447997	0.986473381495456	1.01513653032899	0.934408340550015	0.974221847796885
trim8	1.02381797060246	0.978533958805144	1.09946276687225	0.804361155623113	1.14717673490939	1.24597829383776	1.03700874486869	0.978084058844017	0.859676891782413	0.901787782318848	1.26403383057205	0.968774814073244	1	0.820937700943671	0.965755881944751	1.18118509593498	1.17355656356626	1.33857194382876	0.97614304903622
LOC106612307	0.993270294053952	0.975370153187737	0.989448390327189	1.02719877038574	0.988161867688496	1.00059703033176	1.02445955694851	1.00088442829676	0.975370153187737	1.00357653158428	1.01048146311398	0.993881826231841	0.98395809969001	1	1.09951992438408	1.37187143586277	0.987133628797602	0.975370153187737	1.10317447599262
LOC106612293	1.046557456147	0.983891284847306	0.947194839821633	1.10409709953957	0.915240167252591	0.929819849978337	0.939360146836156	1.06216082013216	1.00484769954511	1.06346911930842	1.05511170069909	0.993280751729932	0.934040079475224	1.01172823587705	1.06874860170671	0.93397968549868	0.974144029292175	1	1.0755998116887
LOC106612247	1.02407710957376	1	0.915424063280775	1.0127470264416	0.906766199821389	1.05415201449048	0.963202060833871	1.0149735019609	0.923201468006638	1.05152969650992	1.33851980257544	1.00852122045005	0.895753862402413	0.95198494499492	1.00831495770685	0.965639031315246	0.89044242237581	1.01040824933925	0.999454066037873
nat9	0.978479041625237	0.795706795305237	0.940334942294581	1.01959693094343	0.956034948865387	1.00926064626477	0.995124596081552	1.06601528945943	0.934466735245986	1.08465205793437	0.921645347610374	1	0.947774180673056	1.01623972711213	1.06467598422454	1.00283325540459	0.945785328991337	1.02011883635642	1.12666633886212
eme1	1.06947346801326	0.965314426085234	0.993194504793646	1.02689127580987	0.990648113173337	0.990281222898337	1	0.965314426085234	1.00129178615897	0.965314426085234	1.0000637506158	1.0291931271468	0.973813833845456	1.00189729187159	1.00617215984058	0.965314426085234	1.04691248892898	1.00667592220029	0.965314426085234
LOC106612239	1.00884642306835	1.225670977475	0.935065679063621	1.00172163500912	0.97705695257449	1.09077714360045	1.17908402126645	1	1.12426562944337	0.975852920698323	0.979551600854932	1.02192158784362	0.946496692334748	1.03648745871473	1.10980028206112	0.931052189538772	0.969367263062931	0.99775970486168	0.961107220339614
slc9a3r1	1.18968326958953	1.19036217051452	0.936760592638627	1	1.22698703397435	0.956202179765157	0.934419269778176	0.902306509540842	1.13594967547952	0.983009596352434	1.02327757899085	0.96120991177509	0.864137022593805	0.999406876066291	1.06033272770369	1.09285224357534	1.24974259787521	1.01274863538417	0.959411240710479
LOC106612187	1.02447953964304	1.19003647107392	1.28228032432388	0.932599305700305	1	1.08850242077638	1.05568302679559	1.28097674655196	0.949844853354814	0.944987944824213	0.974507492343591	1.23828018730383	1.34592337112622	0.968043276311222	1.02074592143913	0.867701348187763	0.901420200076748	0.847858744887215	0.940388717998174
LOC106612160	1.01042062981151	1.14567594550698	1	0.991489488734973	0.974523983186296	0.991601991651249	1.02619581677426	0.992457994495531	1.1182155947558	1.0537376976001	1.01962504002229	1.00814456821608	0.990004101716393	1.03677351637826	0.99810040737007	0.981998045588929	1.04244129047335	0.999028743588396	0.960238007512489
LOC106612143	1.00611483426848	1	1	1.03185788548589	1.00655555038988	1	1.04312870477812	1	1.00931072167282	1.02891864007152	1	1.01468233675781	1	1.02525179464613	1.04232582944092	1	1	1	1
hlf	0.969115385382339	1.11317262967323	1.32041416912051	0.872734999863912	1.21002989435285	0.950781158028472	1.30446289022904	1.01346717568223	0.898918240007391	0.810253691944447	0.866497235213884	1.14525968754764	1.4010864037763	0.826519206738538	1	1.15068253982236	1.03656265588969	0.809373144678299	0.875785775378348
ankfn1	0.967140724615655	0.99793228277518	0.980064630780664	1.27461544518775	0.945113093116808	1.10242600682398	1	1.00622317297605	1.0373874863604	1.1229546450718	0.966460346597696	1.07039949447632	1.03213729418995	2.58980695164964	1.76521049525	0.995618146832535	0.989180908554594	0.932878643222116	0.932878643222116
nog	0.996402960871353	0.978446364901573	0.999635600390546	1.30455009068156	0.997699778063089	1.00375280488102	1.02064548931464	1.00404110926804	1.03317319110118	1.14914140772515	1.01366841209257	1	0.987061396856012	1.21739003632857	1.01985991885949	0.978446364901573	0.978446364901573	0.978446364901573	0.978446364901573
lips	0.94098942384488	1.0785404961214	1.13758646592042	0.667545417946252	1.065175421482	1.05729752657933	0.99532709192019	1.03256118384495	0.771624240310945	0.667629740397632	1.21259881477058	1	1.02588985166113	0.771922545729547	0.995114398587512	1.24325909158426	0.921705238571093	0.909215230839545	1.08327294139054
LOC106612075	1.01998747253663	1.22594041550639	1.01100155210294	0.931129927984855	0.988970193095604	1.02179510688696	0.97968694908089	0.953661874636514	0.900616716940154	0.976067441474868	1.05310982359676	1.00794129844029	1.00990066881603	0.951266843350112	0.921570908372005	1.03313365755638	0.969580358103812	1.07416542987591	1
LOC106612072	0.939470541763324	1.01520456603065	0.895403227037746	1.46137378735364	0.909650129938665	0.974962825706237	1	0.976933306447832	1.18686184200239	1.10461163908352	1.00384683915971	1.23523422707709	1.04957578105792	2.49563287224079	1.02112750171184	0.852740938146242	0.920562506887919	0.96675395891412	0.933122154777088
chmp6	1.05576933983141	1.04482687877821	0.965827069533485	1	1.05193258660697	0.921808499273334	0.969256498335032	1.00056067210931	1.10544094673063	0.982274897238074	0.919005213585361	0.994335960941527	0.980528148069826	0.998659921662737	1.05954023745857	0.925932493548484	1.04341390675195	1.02662465042508	1.03039320494206
LOC106611954	0.95749269871026	0.945427355702295	0.820908638666427	1.04036879782532	0.791632998773086	1.28583833535091	0.914420017346852	0.822303186234213	1.04986923674436	1	0.894138487975128	1.07129826556909	0.875601326433502	1.13440337168854	2.38230659299724	0.939504568671832	1.16704877677535	1.44679662916066	1.40345016185509
cep131	1.05780562905087	0.934877758675491	1.02932711633428	1.0447026600165	0.942893625577579	1.04610692999776	1	0.988664885621358	1.02921613569677	1.00084875489918	0.96844827141946	1.0519272024679	1.06133854450606	0.995879551045687	0.985173107110169	0.99165875635583	0.937241585857812	0.933312537370163	1.02674599266155
rnf213	1.10561765999436	1.32720944985948	1.7833832685399	0.508600311602711	1.62761608260916	1.13286971737812	0.790530942817792	0.987861071191927	0.755938388957857	0.486768832048278	1.03668182759322	0.715900257076871	1.30010831716469	0.613700176819587	0.666913204259474	2.85400642698765	1	1.20697452454165	0.973392783210874
LOC106611944	1.02679992284488	1.70218779440342	2.71402387811048	0.731441892339399	2.6679349232788	1.02175614662467	1.00459944733967	1	0.860849830324032	0.697576673050864	0.853608465896276	0.818468703892422	1.5589463014658	0.787355272473365	0.849941680570669	1.19224752539335	0.995564903390471	0.94496230965486	1.1089378643271
LOC106611947	0.992713948198718	1.02729676164884	1.07951195502505	0.992713948198718	1.01224811223825	1.018389403541	1.006971633021	0.992713948198718	1.01120421491065	0.992713948198718	0.992713948198718	1	1.04167281832512	1.01778175696098	0.992713948198718	0.992713948198718	1.01666427449335	0.992713948198718	0.992713948198718
nploc4	0.996256970073237	0.888730497267584	1.01389187563641	0.986228618744842	0.996763931842111	1.3583093348568	1.06516210953444	1.09360466490892	0.998523147253681	0.979108678212139	1.11842128875094	1.058046522217	0.913777241537503	0.978947698266001	1.03883586095039	1	1.17690846033573	1.02383676425768	0.999039095664092
LOC106611926	1.02516166307639	1.02937626727997	1.0019004503545	1	1.0012444092619	1.04621135242102	1.00186499492261	0.994723449564291	1.01867355891709	0.994723449564291	1.01262108623098	0.994723449564291	1.01225129288374	0.994723449564291	0.994723449564291	0.994723449564291	0.994723449564291	0.994723449564291	0.994723449564291
LOC106613491	1	1	1	1	1	1.28633709072761	1.04312870477812	1.02615855634462	1	1.02891864007152	1	1	1	1	1	1	1	1	1
LOC106611907	0.971397244709252	1.0350801726416	0.980987286171826	0.991762705378246	0.980052951348832	1.90554787050117	1.2275213477737	1.0599919088443	1.0507282799802	0.991235755251015	0.970713872253533	0.982325875281081	0.936984371156735	0.972493602726962	1.01639754972372	1	1.05684084932515	1.01734290416968	1.68292236375898
mkk6b	0.988693248047349	1.01691771056913	0.993320827243551	1.0035470920832	0.989126332859032	0.982684296436401	1.01092522799188	0.982684296436401	1.04682442093522	0.982684296436401	1.00036531773271	0.997112398203289	1	1.01992543440705	1.02427722436164	0.982684296436401	1.10838658406033	1.02479005142259	0.982684296436401
LOC106611887	0.976510911848509	0.992318093991511	0.964395395547404	1.16554912240448	0.977781839563633	1.00854710580222	1.01812406582912	0.98399657332141	1.03045999318085	1.01443383864329	0.976166109676828	0.998259883421848	0.958912798843294	1.01954282387927	1.08096779938289	1.10703812705681	0.99362233512786	1	1.04260825328618
LOC106611875	1.01093238501938	1.09664425204524	1.01421216248631	0.997979839153834	0.99922173450887	0.992713948198718	1.32415578188989	0.992713948198718	1.01120421491065	1.05019207414973	0.992713948198718	1	1.01533100725778	1.00524134970582	0.992713948198718	0.992713948198718	0.992713948198718	1.03524945062387	0.992713948198718
exoc7	0.993273064434844	1.32036544805716	1	0.779132489293015	0.878247658704077	1.21426315564142	1.30328353180119	1.17049545761913	0.919772959093562	0.789133555576254	1.38047892756125	0.932068542698126	0.953648924742332	0.915828389139145	0.827053037471248	1.26966321054918	1.41130601964663	1.34364852457039	1.48013047529507
LOC106611867	1.42047373696463	1.13918047664011	0.933123098630307	0.957619508195719	0.965714749746669	1.17677405327791	1.0507704131533	1	0.971859920777668	0.990763436153641	3.38360205595972	2.7660492295664	1.48764318311836	0.955969879539582	1.03367405598705	1.01291548951937	0.893553384347964	0.888929269477224	0.948612308250357
LOC106611860	1	1.0379726746984	1.02641341427457	1.00637979514427	1.00214862524567	0.970308864827473	1.02613342883448	1.02111983413778	0.979343140604548	0.970308864827473	1.04021674082696	0.998814407075468	1.06488636012902	0.9825535288192	0.970308864827473	1.03556568785624	0.970308864827473	0.970308864827473	0.970308864827473
LOC106611807	0.989556627593094	1.03327366908886	0.986834061812142	1.21714658214418	0.978583908231703	0.965916180019908	1.05632978088065	0.965916180019908	1.06508450376793	1.07801205981301	1.00068716644861	1.07259009985736	1	1.17486311081077	0.965916180019908	0.965916180019908	0.989219980401393	1.00730345990278	0.965916180019908
kat6b	0.966488557171541	0.964255724803349	0.930730339734699	0.995008549552713	0.935747062092269	0.981183664388849	1	0.918088403228832	0.967915137629781	1.17851980514147	0.973921865244154	1.11243234411457	1.00940373494471	1.05437910823766	1.01475153050808	1.08522059394599	1.37281541577648	1.39484961683763	1.6146474949133
LOC106611746	0.992461919048103	0.970088707712922	1.06588142468689	0.944462729085733	1.07775891789169	1.00586614026889	0.992470614731602	0.940479401588678	0.978433244990246	0.974777366605306	0.989394049977061	1.01558043941705	1.04273203732905	1.00893873243553	1.03217463973061	1.06916387303787	0.970359653504803	1.07085729001333	1
LOC106611737	0.981426019854937	1.07415283313631	1.05491600354149	0.856811295717916	0.903752465631002	1.26047139833868	1.55151198089121	1.32092949421872	0.975567256097685	0.797377923481168	1.12131587477356	1.02356823375086	0.959212032385341	0.93066999111569	1.03222752172829	0.999756902348621	1.04630735742992	0.878813332911272	1
LOC106611732	1.01835215154751	1	1	1.02654312781145	1	1	1.00717942797211	1	1	1.05789998826481	1	1.01468233675781	1	1	1.2126550914082	1	1	1	1
LOC106611671	0.995882419599256	0.974508270497886	0.983596558033236	1.0730663306459	0.987288681641386	0.974508270497886	1.0739633734179	1	1.01991934475619	1.00268972441914	1.01985830132042	0.9959751555681	0.991679905776286	1.01865410175069	2.62522858153799	0.974508270497886	1.02155019658672	0.974508270497886	1.0170011659207
LOC106611651	0.988750009955434	0.992814920006545	0.966314988105984	1.12837294816365	0.971975076921881	0.95939289975801	0.993865702027019	1.00963224616942	1.0220127871999	1.01494173739534	1.01121554667295	1.02994961969727	1.00173688919443	1.03222316883957	1	0.95939289975801	0.994119814140084	0.95939289975801	1.00122669778004
LOC106611643	0.900165082911555	1.02590186916505	0.808351252957661	1.06403023881312	0.732956509696504	1.12749853166665	0.825644125589341	0.720626441153964	0.880521617086546	1.01524911898749	1.02229673614064	1	0.855806436495281	1.18655161259526	1.35342912617822	2.46086115807779	0.98046333846431	1.3545622647222	0.942574338113882
LOC106611598	0.949576048746752	1	0.944465377484464	1.21305373033825	0.923041460665487	0.999060367090718	1.00304501347729	1.00021129733559	0.989697023048312	1.51050207718103	1.15075848078855	1.13279722562349	0.969276450405077	1.21298716681385	1.21435196657041	0.905228788959873	0.944388973057363	1.09977608571547	0.984238616504325
LOC106611592	0.912680807766637	1.52402128171241	0.934372103334729	0.8053893926898	0.929102396869214	1.14333107782493	1	1.11193125430507	0.89198137007351	0.955181565835328	1.39286498487528	0.894252227066792	0.889863115216938	0.753010243325564	1.37733719394237	1.23689208792691	1.22906129091381	3.96674279746596	1.57889624547083
LOC106611588	1.23155217992966	1	0.801743797416189	1.61364879715891	0.695908833142254	0.883465984523243	0.91049188666238	0.908011611448807	1.32347639844191	2.0661746377171	0.797443770190218	2.04056229067465	1.23759465566373	1.63405549905673	1.71137024791602	0.781314119937834	0.943496584244373	1.10029693895913	0.828648594856481
mad2l1bp	1.05096188945245	1.00323021485699	1.03982279117996	1	0.9858050945292	0.931641248487908	0.973495190442167	0.993522068026156	1.06597365022686	0.908152872442944	0.973582593531403	1.0257994020039	1.02916895368157	0.954065493133623	1.02374690713491	0.969229477458415	1.01332436701861	1.14254856354824	0.987417918706178
tarbp1	1.06590987348974	0.978690738783675	1.05506682045903	0.95189689597198	0.990972908332138	1.15320695154446	1.10771456983924	1.00224532532974	0.943764561789496	0.962966275417611	1.07797213389056	0.951093727664607	0.964392504749183	0.941955080586789	0.961025913865565	1.47703628620125	1.13466222539731	1	1.15771182177719
LOC106613623	1.20253011886657	0.96182196832752	1.05264256183741	1.02634860849185	0.975742846797014	1.0016530486817	0.996317472157249	1.05146083456714	1.00747923483767	0.956321527662502	0.979648178028943	1.30049886707881	1.13862240303584	1	1.00821733351691	0.929443291644542	0.985538222317323	0.929443291644542	0.969971153530323
f135a	1.00035322079743	0.98232543553551	1.02135067725544	0.992749010731541	1.02101702866075	0.98232543553551	1.03884134623114	0.98232543553551	1.00062220605427	0.98232543553551	1	1.04732982285853	0.990974621960407	0.994721740799399	1.06558145092322	0.98232543553551	0.994172795498397	1.02441581416001	1.02515919412645
LOC106613671	0.994723449564291	0.994723449564291	1.00549029162563	1	1.00776897728774	0.994723449564291	1.00900999550732	1.02074397896703	0.994723449564291	0.994723449564291	1.03053143816678	1.00932831423168	1.02103194804995	1.01984200184238	0.994723449564291	0.994723449564291	1.03072921537262	0.994723449564291	0.994723449564291
LOC106613705	0.995474349931043	0.909459742503412	1.07688001146476	0.938370722556412	1.05057859513099	1.14601408781642	1.04607087090975	1	1.13971760885789	0.986851561681542	1.11587126505304	0.987417189352471	0.982858353516001	0.921070405769971	0.911168215640968	1.6573677667393	1.38974321837242	0.981998522874772	1.24123047100709
LOC106613714	1.00611483426848	1	1	1.01061112215866	1	1	1.00717942797211	1	1.00931072167282	1	1	1	1	1	1	1	1	1	1
glrx3	1.00498120652352	0.992836612871397	1	0.998103154506189	0.992836612871397	1.0442268511316	1.02136930738127	0.992836612871397	0.992836612871397	1.02154809752885	0.992836612871397	1.00012356497348	0.992836612871397	0.992836612871397	0.992836612871397	1.02619794266523	1.04076329340857	1.07798519825644	1.03612870555023
LOC106613726	0.973496732246669	1.01650427305121	1.00174366590006	0.980512590252942	0.987667772673263	0.999425346267972	0.977548482488081	1	1.02114004350931	0.950239954595327	1.00156819526073	1.01312111782679	1.02592453390793	0.962231362050521	0.950239954595327	1.01414706994763	1.03056377182673	1.0317353253957	0.950239954595327
LOC106613734	0.987537916629904	1.02194041455763	0.991100051301815	0.998016802099577	0.987537916629904	0.987537916629904	0.994627873972074	0.987537916629904	0.987537916629904	0.987537916629904	1.0053062670535	1.01654961055996	1.00493914496355	1	1.07123571066908	1.05395345646028	1.0232835894283	1.05463449684075	1.11693660108476
LOC106613750	1	1	1.00721507147877	1	1	1	1	1	1	1	1	1	1	1	1	1	1	1	1
alb1	1	1	1	1	1.00655555038988	1	1	1	1	1	1.01799257539825	1	1	1	1	1	1	1	1
LOC106613782	0.997829803912229	1.02011259712917	1	0.985771630661002	1.00516918700015	1.11357902819803	1.00701373397079	0.985771630661002	0.985771630661002	1.0142788056408	1.02125737228178	0.993006729128453	0.994451160170806	0.998211424656048	0.985771630661002	1.05206838129438	1.04526616010484	1.07031430241113	0.985771630661002
LOC106613788	1.08391640591961	0.987953059348295	1.02049533929384	0.891936104391835	0.921681925430886	1.01167112811487	1	1.05626058217997	0.892668651554103	1.02287372128922	0.811649106787825	1.09805329616232	0.95591371555027	0.857441133882021	0.811226215154144	0.975201165149011	1.0936337648825	1.00947797988933	1.39415557535903
LOC106613810	1.07056861198935	1.03295927945529	1.240498203573	0.994391569271375	1.17306803024121	0.862781646390615	0.909195126084249	0.845695373698893	0.938501475128634	0.921678823485232	0.844846057547112	1.01712112544608	1.23401797850805	1	1.12753465441795	0.870100789688126	0.949280000668786	1.24787558701085	1.12977997626383
papolg	1.05588830636702	1.03962465815769	0.955398965408548	0.857627380737243	0.872081398123565	1.0793445890249	1.15816414856772	1.03555720044803	0.974543213775004	0.934050795800193	0.976900573030884	1.09822621423965	1	0.88770940310792	1.04550883685228	0.915256536179584	1.03281856594323	0.8818119200323	1.05567965439793
LOC106613827	1.00989803317483	0.985771630661002	1	0.996231773854492	0.992233906258713	1.01126753058932	0.985771630661002	1.01155799340457	0.985771630661002	1.0142788056408	0.985771630661002	0.985771630661002	1.0031417355867	0.998211424656048	1.02749523256806	1.05206838129438	0.997660553544564	1.02800967079604	1.11493887581931
LOC106613841	0.988083198397168	1.02250469210678	0.998778166677308	0.998567869918284	1.01401442856299	1.01363888448472	1.0093751130011	1.01393002841561	1.00648721287192	0.988083198397168	1.02365215167962	0.995335262680702	1.01421607516822	0.988083198397168	0.988083198397168	0.988083198397168	1	0.988083198397168	1.03116802106068
LOC106613846	1.00611483426848	1	1.0036070864844	1	1.00655555038988	1.02586390106522	1.014362329499	1	1	1	1	1.01468233675781	1	1	1	1	1.01206052448029	1	1.04360444822198
LOC100194495	1.0122322177634	1	1	1.00530454010913	1	1	1	1	1.04659896240296	1	1.01799257539825	1.00733952798236	1.00880480756378	1	1	1	1.15924245228836	1.04284769293545	1.08728161157494
LOC106613884	1.00071866756796	0.982684296436401	0.996868104002414	1.01399054022105	0.989126332859032	0.982684296436401	1.01092522799188	1.03414331473243	0.982684296436401	0.982684296436401	1.01805890040502	1.00433128650363	1	1.04481734291077	0.982684296436401	0.982684296436401	1.00639264624549	0.982684296436401	1.11144700321657
LOC106613891	0.982873692416797	1.05983471964074	0.990569469125996	1.00016089959335	0.990874463188477	1.05883886405976	1.05612723636515	0.95939289975801	0.995149563984776	1.01494173739534	1.04582536882913	1.03702264981641	0.993246535882892	0.995751355344928	1	0.991630452760942	1.0172953868529	1.08291074763608	0.95939289975801
LOC106613898	1.04334534836068	1	1.04176710657372	1.00225934604335	1.07824709909442	0.966336101951092	0.987159394761674	1.04231111488209	0.993341105320417	0.994281227871533	1.1407617661628	1.01604988492306	1.03973395823404	0.978530632270641	0.966336101951092	0.998806960671385	0.989650033415441	0.966336101951092	1.00847265447365
LOC106613906	1	1	1.0036070864844	1.01061112215866	1	1	1.00717942797211	1	1.01862597654186	1	1.01799257539825	1.02937780255472	1.02644805297109	1.01261934672101	1	1	1	1	1
LOC106613909	0.976364930949151	1.3703589387212	1.28877138556663	0.912315690524625	1.06288020903072	1.08142448231649	1.00528113413821	1.13115206386325	0.921925232513828	0.884148586115641	1.15612897910097	0.923127522415565	1.18504066477789	0.906474924648901	0.884148586115641	1.39521224163171	0.894811881782703	0.922032313242833	1
LOC106613918	0.994125163398837	0.988083198397168	0.991647299947571	1.04058735354497	0.988083198397168	0.988083198397168	1.06334591787647	1.17002373823604	1.04334903555409	1.07399128240512	0.988083198397168	1.0098491177864	0.988083198397168	1.07563826722526	1.28296553113982	1.0212848037954	1	0.988083198397168	0.988083198397168
LOC106613940	1	1.01618740963486	1.00324430942715	0.997611430771578	0.988415990343123	1.00737637712682	1.0526327163913	0.981978580278327	0.991121509527967	0.981978580278327	0.999646903923451	1.01082695312271	1.007950001786	1.01919297347152	1.02354163818183	0.981978580278327	0.993821756984895	0.981978580278327	1.02479721443717
LOC106613960	1	1	1	1.00530454010913	1	1	1.00717942797211	1	1.00931072167282	1.02891864007152	1.01799257539825	1.02202842779287	1	1	1.04232582944092	1	1.01206052448029	1	1
LOC106613975	1.03116814617568	1.15649130214438	1.76138673505231	0.934393840574065	1.30656593999087	1.13127553325793	1.09922164999694	1.09628538550631	0.990042837327981	1.01063482179681	0.970786926845107	1	1.45561383835377	0.951325870287632	0.943873035812711	0.935973245851804	0.949257991460244	0.944345606737217	0.984582523538764
LOC106613997	1	0.993922329678274	0.997507493480203	1.02558659343903	1.00043803759411	0.993922329678274	1.00105812345407	0.993922329678274	1.0124351036753	0.993922329678274	0.993922329678274	0.993922329678274	0.993922329678274	1.00646498017024	1.41921544969098	0.993922329678274	1.00590955426687	1.07916402932707	1.08067347239292
LOC106614008	0.99943261309262	0.936566019947052	1.01183228287995	0.999398290938271	0.976450866501056	1.0223776093649	1.0355896360026	1	0.981024397677209	0.983725305697624	1.00291499288662	1.00498815906374	1.03376066919732	1.04287463154959	0.943344022207963	1.02695153053332	0.98154041388155	0.9438163282701	1.02362608632517
LOC106560215	1.00434943130628	1.0182553343144	0.97592935033912	1.00752585185666	1.01443324474359	1.00114698685099	0.96554803612776	1.02671506982849	1.01400618045015	1.0069905263469	0.98614246709178	0.993841699919847	0.985465288409315	1	1.0730363004456	0.951876866922543	0.974841953286516	0.992662594628794	0.993382932479967
lmbrd1	0.960834693810972	1.00941490410855	1.07891774154664	0.819847193382392	1.0056756940222	1	0.935342128709279	1.00910336265416	0.84335043875975	0.852533606044125	0.973215017107985	0.885254331207634	0.992413476052099	0.817827328991912	1.03340948730819	1.09780185652979	1.09982056878854	1.00783422005519	1.08884507742167
LOC106560286	1.00611483426848	1	1.0036070864844	1.05625205635825	1	1	1.014362329499	1	1.01862597654186	1	1	1.01468233675781	1.00880480756378	1.01261934672101	1	1	1	1	1
LOC106560291	0.980720256780032	0.986917576003606	0.959979380648923	1.05184900004011	0.934262930563416	0.933210773763839	1.02226373835792	1.0024782870722	1.04421935780811	1.09327480453985	0.99088864835864	1	0.98909664115132	1.01995722281373	1.01307335026647	0.953355493321319	1.01254540547355	0.903038380131616	1.05535887983791
chst3	1	1.01876307225256	0.972975631423695	1.1456928249604	0.958594694509167	0.952351506221257	0.97972071706698	0.952351506221257	1.00561878507424	1.27989118965225	0.969486762502579	0.97333031260948	0.952351506221257	1.07309506484236	1.0973102053526	0.984352454077942	1.12514643438289	1.15702618444195	1.62515476312231
fa53b	1.02037949737731	1.06181682577196	0.972466940097732	0.983586050744877	0.963230844128395	1.11530567582711	1.00803346360513	0.903831930571085	0.988169821742008	0.982414857136915	0.920094194729231	1.06107978880427	1	0.949526101514801	1.13475659155422	1.27125194913824	1.11815608942752	1.09807902142647	0.982719838064222
LOC106560323	1.00163378725929	1.0057516645876	0.989431408968604	1.00285663540332	0.984640270661323	1.02220037769892	1.04883417283111	1.04830613881082	0.980943178950143	1	0.971894143088406	1.03620825023545	0.980451483990665	1.02102927055112	0.971894143088406	0.971894143088406	1.00707356197298	0.971894143088406	0.971894143088406
LOC106560341	1.10027722729403	0.979512808759407	0.968604579746334	0.954569535954432	1	1.1339699435073	1.14487541668413	1.13284183298499	1.0011014828081	0.995271205994431	0.981630486392172	1.00721504539536	0.947970356801161	1.03175153247901	0.915659905813487	1.00810030796299	1.08179749956111	0.915659905813487	0.955586750765474
LOC106560436	1.09202675939289	1	0.92545433200039	1.07171383474057	0.854709044052614	1.10741014540474	1.03193911606759	1.03309063692712	0.833731437767204	1.04548316449735	1.06415689409274	1.14045215621764	1.01234150422632	0.87284446367309	0.829157434481355	0.861329695754527	0.92504171090153	0.945414593085692	0.775900577558611
LOC106560445	0.98683670111757	1.0182553343144	1.0207096551406	0.9720856080488	1.02070793665132	0.976496116034904	1.00664098689558	0.976776591579074	0.951876866922543	1.0069905263469	1.02045677213802	0.986839744498325	0.985465288409315	1	0.951876866922543	1.1767656212422	1.02082998069513	0.992662594628794	1.07660282657291
LOC106560458	0.98683670111757	1.0182553343144	1.01725986633102	0.961977348637466	0.989369159301414	1.07528973594119	1.00379462655661	0.976776591579074	0.960739527497252	0.951876866922543	1.10645607314642	0.993841699919847	1.01076897926325	1	1.0325522441579	1.01589407062086	1.00932573694942	0.951876866922543	0.951876866922543
LOC106560462	1.0872563645773	0.961743263439542	1.05234372384764	0.965982605551673	1.25345416875373	1.01561231739918	1	1.04081341796509	0.966129296166729	1.1350820269749	0.947611820436271	0.98506088799578	1.01550595277009	1.01303431362156	0.975246710233902	0.98981215088212	0.942448036543097	1.01479751603277	0.977519151243951
LOC106560466	1.05090093855703	0.978905845478369	0.985968721124477	0.994489778811207	0.998168300085285	1.02957501297407	1	0.978905845478369	0.997138922792943	1.09250919352587	1.01414443302062	1.00766394812649	0.987524923070866	1.00362497486629	0.978905845478369	0.978905845478369	1.03798600241848	1.02084970255814	1.02159049473172
LOC106560491	1.02434174330299	1.02848948100103	0.984031381696968	0.935957663691895	0.989017587660315	1.0194103126378	1.07188214338752	0.973359919043289	1	1.00713681906133	0.983709730387669	0.999304812971034	1.01121952244036	0.959468346729843	0.978893753794211	1.0544732048382	0.945972425814583	1.09635249522964	1.17923653741344
LOC106560508	0.930010086105566	1.10057274565562	0.976414065961473	0.814471665087472	0.960215285813802	1.04822052762307	1.15790188626584	1	0.984809246602627	0.836137452500635	1.18190053931924	1.05048362896197	0.843827342252786	0.89940046198616	0.926004114690122	1.26692936915801	1.53664835798499	1.16817727191171	1.04998181385137
LOC106560516	1.05363882552553	0.88980194330777	1.08121468930576	0.919279142815939	0.984579965993254	0.939706226271228	1	1.0676752711373	0.936743631185315	0.934606498685765	1.07744304214147	1.005713849042	1.04879569671018	0.903318245546254	1.07953465604529	1.12142184123282	0.984577955979074	0.896690233399475	1.03226718401611
psmd5	0.992862289340961	0.942734587641887	0.996315709963941	1.06422194255637	0.988515029341488	0.986248510375892	1.03849146730171	0.942933784948426	1.0692872841242	1.07743682251301	1.00742923666593	0.965015354477952	0.959460271106952	1.07091267361804	0.962014106089363	1.05501102500064	1.09121025538482	1	1.11517860919751
LOC106560409	1.0056396960618	0.993487144959522	0.997070739012533	1.02513754465535	1	1.01918259818633	0.993487144959522	0.993487144959522	1.01199181321618	1.54281995397941	0.993487144959522	1.00807385778637	0.993487144959522	1.09414961720462	1.03553731240883	0.993487144959522	1.00546912099216	0.993487144959522	0.993487144959522
LOC106560531	0.996405877825118	1.03111730567999	1	1.03344695648481	0.996405877825118	0.996405877825118	1.00355950205595	0.996405877825118	1.03354201924951	1.92979985797541	0.996405877825118	1.0037190266472	0.996405877825118	1.13543999879141	1.16571355850474	0.996405877825118	1.02044527602145	0.996405877825118	0.996405877825118
LOC106560538	0.997720609951788	0.985237442230015	0.947611883031192	1.05647069605178	0.933090173103739	1.11243783464476	1.05777284313995	1.04192195620554	1.0069522884379	0.974337906312939	0.987367496350507	1.3106603829986	0.994367943653052	1.01433041328583	1.97284074675747	0.951959214583866	0.987728603267244	1	1.78565140407114
LOC106560554	0.992020816230677	1.04207438677341	0.991721041404717	1	0.993311930066712	1.10044293844935	0.995134718245252	0.974143192728747	1.00136637123644	1.00231408909739	1.09709641263383	1.00992392274982	0.991308395037321	0.998742056587461	1.09813679053824	0.974143192728747	0.98589187055196	1.01588298112594	1.01662016913688
setd9	0.961376870274498	1.11540257215018	0.978510164067505	0.961041428689095	0.955662733261157	1.06538676999345	1.00150149700342	0.994346848440423	0.990651171676359	0.975244140956908	1.0382232074764	1.00326081816933	0.995292808295546	1.01527384508192	1	0.952844634738734	1.19656583756648	1.04055466722814	1.20466243945545
LOC106560605	0.911723734233816	0.883906665296115	0.975408809992937	0.940536497047196	0.927185670379774	1.09872601131565	1.00577696587384	0.921305741756506	0.957839379338377	1.02818598301295	1.00832692862627	0.971120302117976	1	1.00607706209296	0.854150921430836	1.02699481232304	1.17728924138987	1.22274233875793	1.15385404222697
plpp	0.969292178293488	0.936566019947052	0.937719661984976	1.01391527199903	0.922846465666132	1.0223776093649	0.993577150856578	1	1.0029107972426	1.01006839013717	1.019268485808	0.978269117598575	0.985182280797388	1.04287463154959	1.09749840133345	0.93544865985141	0.992487747343557	1.06051985405815	1.06328750880751
LOC106560613	0.988750009955434	1.02629549244151	0.969777325530807	1.00526573102685	0.95939289975801	0.98420654280003	1.0145894379757	0.95939289975801	1.0040996134235	0.987137237713286	1.04582536882913	1.00874948522255	0.976298189802305	1.00789601375624	1	0.95939289975801	0.994119814140084	1.00050067213129	1.04313025818245
pdcl	1	1.03785414728799	1.02995720033554	0.959015871588737	1.00052015358354	1.00501869204247	0.976147879117465	0.996229328179455	0.96156106577162	0.910627509055247	1.15075195031938	0.997747411792405	0.999387770948195	0.956665237594588	1.02653652731341	1.06407445974092	1.02066160323356	0.949645796941816	1.02994849887838
LOC106560645	1.0028642103943	0.978905845478369	0.985968721124477	1.01529636587749	0.985323112075349	0.978905845478369	1	1.00451260919339	0.997138922792943	0.978905845478369	1.03178250529729	1.0364735051271	0.987524923070866	1.0905470305162	1.14523994886947	0.978905845478369	1.08533944914451	1.06285968731602	0.978905845478369
LOC106560657	1	1.11254615151556	0.990064540738713	0.989452512638726	0.98406931161291	0.958903863173758	1.02789775512681	1.00911760080865	0.967831950154758	1.00288305017661	0.958903863173758	0.987074351535034	0.9758005359922	0.995243785566473	1.04017480648819	1.02339365809268	1.09800323955247	1.08235874962441	1.08455058146566
rpl28	1.06152973032945	1	0.68745404947179	1.60146680607297	0.62597631758824	0.861840722357319	0.735567552556969	0.735418934872036	2.19509232569781	1.60265942164867	0.905446393829358	0.941456062304618	0.566129136909868	1.58668781723123	1.21552876258708	0.878911733331774	1.71321385413114	1.47483500889844	1.42519171501109
LOC106560666	1	1.14668312302937	0.970063112579772	0.967011179731325	0.983966107800924	0.988390215963441	1.05073314387061	1.10797546694506	0.962381097484171	1.02561558382862	1.02478932643504	1.02095134931835	0.990848792018738	0.974917338432084	1.0095520291903	0.955790517069914	1.07979438998254	0.933933489754867	1.09146523921514
sec16a	0.964542900197679	0.882007041388206	0.980768292490854	0.960778014123983	1	1.07919972636929	1.03966722526344	1.14045520684902	0.972929118493133	0.982883910679532	1.19416034948941	1.02243570483347	1.02369076889029	0.995829963381779	1.13412480173731	1.21824145193527	0.97026429403933	0.878823602584443	1.26599526612775
LOC106560682	0.989872533640909	1.01859152528201	1.00211011428957	0.956335606158582	0.982655109650366	0.922058372875821	1.0751280258848	1.0431064218541	0.956423575750176	0.948723047085951	1.05511050011208	1.01027186847543	0.954594603495323	0.980358170625451	0.961085258300739	1.04626515221334	1	1.04076955560847	1.08328449218172
nup54	1.16411724993495	1	0.937208492282007	1.06367115482617	0.904668025556876	0.927880913668803	1.01514157725594	0.894337936940409	1.03005157751913	1.04327255681256	0.938890624112134	0.989702471427558	0.980357110631144	1.04250176496311	1.17100363603114	0.95111748241236	1.05565547647358	0.871929093874942	1.26829572558094
LOC106560770	1.00035322079743	0.98232543553551	1.00359867618214	0.992749010731541	0.988765119427422	1.00773220341405	1.00349327779882	1.0337656618047	1.00062220605427	0.98232543553551	1	0.996748268385801	0.98232543553551	0.98232543553551	0.98232543553551	1.14785397620115	1.01788243340758	0.98232543553551	1.06806438264011
LOC106560778	1.01057284212091	0.991140796324159	0.99236166240705	0.988287824132197	0.989203611580924	1.032186031306	0.999082734585647	0.982829148402457	1.02028942892206	1.06892623394453	0.992253059185695	1	1.00004772093564	1.00619645973866	0.957775133604589	1.0221890173282	1.07350622914554	1.03991674349903	0.999538389826149
LOC106560795	1.05517787043683	1.01041023334591	0.986049072947741	1.05611584259764	0.926647849970381	0.961995776993177	1.05322197710205	1.10731106187795	1	1.04747976066432	1.11290935142434	1.11055606277322	0.979366844430492	1.01896571376432	0.914652431884383	0.976166156064287	0.991968034552585	0.953843178428424	0.994484770170193
LOC106560796	0.985530114967093	1.01986266784119	0.992640785191057	1.00121950499382	0.991990807296502	0.985530114967093	1.00676701392613	1.01131016000878	0.985530114967093	1.01403030564147	1.00326233986788	1	0.985530114967093	1.01041651904782	0.985530114967093	1.01864593156867	1.00930712330819	0.985530114967093	0.985530114967093
LOC106560798	1.01765885151513	1.02578191202538	0.972753494843731	0.979270915725711	0.958912798843294	1.05830899823805	1.02099285274826	1.08479910588723	0.967840969021825	0.958912798843294	1.01070951258717	1.07189858395362	1.02675876556996	1.00739164083638	0.958912798843294	0.991134219478883	0.970477790128207	1	0.958912798843294
LOC106560822	0.985771630661002	1.02011259712917	1	0.996231773854492	0.992233906258713	1.01126753058932	1.01410128775615	1.01155799340457	0.994949875947045	1.04284779650805	0.985771630661002	0.993006729128453	1.0031417355867	0.985771630661002	1.02749523256806	0.985771630661002	1.04526616010484	0.985771630661002	1.02875565868886
LOC106560826	0.989940880960063	0.965290329559875	0.959735748375089	1.00224116126749	0.963403669555413	1.00526504208248	1.01337229218614	1.00613283958846	0.972650031155885	1.04104700408482	1	0.987650853393315	0.973964947964719	1.00360603245358	0.972276211918241	0.995528765508022	1.00036572696394	1.01279412548639	1.05502051235082
LOC106560846	1.01230429998485	1.01045820869509	0.983487347178818	1.00754963184986	0.982843362925121	1.00169685223621	1.00450379060627	0.976442246574893	1.00372967390527	1.03297824119284	1.01159214964761	0.983608871766786	0.976442246574893	0.988764309837463	0.976442246574893	0.976442246574893	1	0.976442246574893	1.06166769946581
LOC106560851	1.00604431966646	0.98052048596445	1.27612113184745	0.973100434045623	1.16833439898458	1	1.02955838143225	1.13254240962257	1.02305264037773	1.06104580900342	0.883398057690038	1.04182640615309	1.31569949417518	0.944166329855948	0.913539666504771	0.946945579844121	0.878891677073786	0.879890808528975	0.952089724081614
LOC106560857	1	1	1	1.10960635243859	1.00655555038988	1	1	1.05236576841885	1	1.02891864007152	1	1.02202842779287	1.00880480756378	1.01261934672101	1	1	1.02412611038466	1	1
LOC106560873	1.02257394398663	1.00740659359828	1.00642173157362	0.99470988793071	0.972637485983228	1.06383333679767	0.982351163986967	1.16510199953225	1.01200087406488	0.968969043889115	0.992604193207518	1.00405371750066	1	0.989345756068715	0.981595067909446	0.973379561618951	1.03273149012251	0.941735338589804	1.023931516619
LOC106561203	1	0.992308847033318	0.979669886225128	0.999651082113815	0.965190005767843	1.00853770761329	0.986461379322511	1.05951831040103	0.994642300960719	0.986634058856072	0.993422420686851	1.00117849120275	1.0012262683771	1.0073822534147	1.04017480648819	0.991124983552675	1.01677683531757	1.04114227623284	1.00071633702537
LOC106561187	1.05862574064876	1.01650427305121	0.974251075722333	0.965367534199651	0.96893833511437	0.999425346267972	0.998064580608642	1	0.967939101698762	1.00525883681515	1.01870192513233	1.00612182571036	1.03438753298032	0.962231362050521	0.950239954595327	1.14252818716944	0.996110389012364	1.0317353253957	1.15810552054133
LOC106561213	1.1276805308249	0.991598528293195	0.985892561539513	1.02444802684772	1.00226201761306	0.983000698025981	1.00644358223398	0.958217456531285	1.11047848492927	1.09737136976053	2.7122703213333	0.993413226895989	0.966654376840298	0.994531365926164	0.958217456531285	1.02266108809087	1.43515321407391	0.958217456531285	1
ctif	1.03152416637636	0.946387779321213	0.937702719734468	1.16425709298604	1	0.944750181226589	0.981320620757774	1.03023467501995	1.03304674231069	1.28549806970494	0.968328344141903	1.1415603198292	1.02376223796002	1.18432870747876	1.1847820269299	0.83478353110055	0.990632990724963	0.950281192497451	0.987673099257844
LOC106561252	0.944863482732641	1.01273930975718	0.901726208745353	1.07974776391523	0.810175441411208	1.05092914437914	0.90635570068297	0.91825677017609	1.02322069724225	1.14183789613588	0.782458365669967	1.72701710642141	1.20117615667384	1.76264738231868	1.93129693456211	0.764907276942932	0.808900060714899	0.98204215849078	1
LOC106561256	1.02280472426731	0.991598528293195	0.98243015702185	1.00913462432106	0.970784218076666	1.03266271892321	1.06175947265769	0.983283041858354	0.984995578128861	1.14179763453262	1.00997661060682	0.993413226895989	0.975102034301512	1.0066611447647	1.16198727733887	0.958217456531285	1.02762987697668	0.958217456531285	1
LOC106561271	0.992968781461443	1.03067446198554	1.00031711240483	0.978824870989411	1.02045804780577	0.988405928364618	1.01891846044663	0.988689824722285	0.981432286441438	1.0192722630478	1.03290274959474	0.977632643099032	0.980463832222568	1	1.00426677265591	1.06075513586513	1.0332805099814	0.963486411148972	0.963486411148972
LOC106561289	1.02648419355331	0.982487920460768	0.980754927817602	1	0.924383914009127	1.04121981528026	1.13829109359282	1.18159302099635	0.926368289059796	1.06300275403358	1.4619662783069	1.04668512942837	0.961477607235208	1.19697538308365	1.29019949076533	0.949076476969836	0.903661630595587	0.973033570557598	0.899637565519762
nop14	1.11582499010951	0.929583474098845	0.890399339902777	1.02777887304288	0.885083851526397	1.02998259760487	1.00428958144677	1	0.96908257654632	1.11618361782569	1.02028370600441	1.10716806961953	0.897920523047853	0.998924491763406	0.891990262033626	0.844489247824334	1.31808726373105	0.96132975744717	1.06891392184452
LOC106561364	0.968779974282052	0.996887011337758	0.964396072713089	1.02218720015206	1.01886922014851	1.09397611979498	0.960832935611304	1.67765376321062	1	0.980870191449008	1.14036859537304	0.988744632765569	0.987029036627281	1.02355215734173	2.25111208578492	0.932733661282073	0.956874255064271	1.05744185522176	1.02065516608209
rd23a	1.03592685083281	1	1.06513269967099	1.0560205502701	0.953953713789002	0.946624981975547	0.960693341223077	0.884307569368317	1.05929543132836	1.08564594899787	0.982484385150165	0.998283699886522	0.938947575950584	1.13233538575433	1.01684063744185	0.842727464148109	1.00285391842109	1.03241957610061	0.974253907301549
LOC106561374	1	1.01132938749621	0.749590460702417	0.791269232635879	0.821753447458626	0.948059519618679	1.55981447842779	0.850103974455754	1.16029356422434	0.835131066505618	1.32309000993285	1.03014876176377	0.741069752021539	0.670135158157953	1.33567176201225	0.63047035867755	1.62504767156132	1.21496820990696	1.0948642854065
LOC106561387	1.0567585519481	1.46439230636029	1.06130375181392	0.912521112409834	1.06014657698003	0.993309870889672	0.970848845855753	0.973812052714591	0.929920326792114	0.941810512509762	1.61113791400027	0.959363010252451	1	0.922299289536653	0.962120689572047	1.12860687093345	1.17201370693583	1.07021286881864	1.00227946273442
LOC106561388	1.33966790591449	0.899336577659521	1.01842776831345	0.987581100134274	1.04185596669751	1.09053112723483	0.974836427908721	1.04522194330051	0.982830317666522	1.0244047992128	0.886990194847387	1.25565359597232	1.0305665081735	0.984399767476429	1.2814568507498	1	0.968371474299799	0.908304553600821	0.876706109589493
LOC106561397	1.03077882069638	1.13871607251255	1.00447246640634	0.978458606748049	1.1978277239936	0.984487463711153	1	1.01436879800921	1.27830678112899	1.34070050364637	1.00888706172231	0.91325674968332	0.973839328280273	0.956890044049141	0.961362507233014	0.821900664100502	1.03286181221667	0.809770728614556	0.943756234491834
uhrf2	1.04167615632367	2.19432586742232	0.962680276411446	1	0.929005005763033	0.893921599082364	0.907963231566061	0.896248163060263	0.949913981065173	0.991408745599669	1.10068253705585	1.03862261302594	0.97651408098075	0.914533015531059	1.24264621815828	1.1577594386825	1.57565502524945	1.08703660069768	1.38539415014457
kiaa2026	0.981863260448921	1.10542672902165	1.00126667775683	0.965886543996681	0.939364168996143	1.11289422776857	1.06098201669024	1.10526907159256	0.991406664323697	0.983079376227893	1.00745767452905	1.01548407028838	0.953744120418694	0.918652702599277	1.06947855050332	0.85085099039771	1	0.968571687952219	1.11219574588701
ermp1	1.33958813533528	1.07884116397023	1.66418405517595	0.871661226328661	1.61995640221055	1.10201205055517	1	1.1625972726555	0.894554906856988	0.830600775366846	1.02621208325022	0.920282747316312	1.39046338323562	0.858297117541143	0.944423672046695	1.05283121487422	0.855976560112869	0.841845087267053	0.913032087027669
ric1	0.959870827274783	1.04334301589628	0.996920959271861	0.947041858232105	0.988027928962954	1.01584833614566	1.03549490199055	0.946347978092838	1	0.95132466767997	1.0941776613401	1.06514895282745	1.02715869964061	0.956115816690044	0.937319486063676	1.05078871320548	0.99703134633758	1.0925216709122	1.41414061142224
LOC106561458	1.01703328136866	1.0057516645876	0.996452432686176	0.997691253547601	1.0139138048309	0.997031117051116	0.989938007519375	1.02278812671301	1.01718340172184	1	0.989381021737041	0.971894143088406	0.971894143088406	0.984158812256157	1.0130303688234	1.72133335649601	0.995342168466757	1.50078782618477	1.22324812873834
plgrkt	1.0893608204286	1.03323565545043	0.936035377960445	1.0427541524515	0.94824599948854	0.990773483408119	0.997983975558637	0.954048686739852	1.05560835354134	1.01178445729778	0.988249259545957	1	0.938565063430993	1.05623016515139	1.09936300870433	0.967545680244607	0.972246680682096	1.02329296687826	1.10488905097863
jak2	0.972311754652681	1.08960367923071	1.02838969719677	0.972393590840574	0.946412675813136	0.993891623382694	0.958846844890797	0.900545492773394	1.03168616700051	1.0050550158503	0.932963269548814	1	0.972272014524887	0.980343755440451	1.01517122385027	1.14388095519968	1.52234084246662	1.09408627866224	1.97402558424629
LOC106561491	0.980190698746274	1.04217090900431	1.00941428225482	0.994916802917942	0.980620059121718	1.02466074094857	0.995226892685258	1.02524990463252	1.01054319475379	1.00240692852725	0.974233422826873	0.981383836295059	1	0.974233422826873	0.974233422826873	1.00696964759311	1.00949751605833	0.974233422826873	1.05926608602138
rcl1	1.11088692650313	1.00767577060234	0.916076362758012	1.06364371211089	0.948082163132048	0.998780338859133	1.00528113413821	0.976919222125353	1.02949501935773	1.10546588236908	0.99574297629244	0.994860931470146	0.931005995253132	0.98498299869925	1.14801280118156	0.913857777120244	1.09826690392326	1.07416542987591	1
ak3	1.00315706512983	1.01482615632544	0.938544134649816	1.11588151669818	0.924672107893965	1.01387259227175	0.998005362604677	0.990875690153078	1.01296545447789	0.998521111140382	0.984835849864896	1.1507552922199	1	1.08204829088324	1.19281058300556	0.918649852495278	1.1076333209399	0.918649852495278	0.958707072422537
cdc37l1	1.01250101584746	0.946028385086977	0.96301404995771	1.0171999933677	0.92500789579503	1.13758285599653	0.999114847989357	0.977150917549555	1	0.986989254210339	0.995979136136635	1.05406469450786	0.923390523047302	0.951492454812971	1.05672433006717	1.02096700993822	1.10928308404743	1.07442018913266	1.50912668308011
LOC106561514	1.2270566234522	1	1.05011866431381	0.881103120884293	1.05957871148844	2.04556895621205	0.844423294592034	0.846458657153546	1.10713377401742	0.771255294081411	0.845128161800087	1.18144400135289	0.883805624383636	0.792270811657582	0.982312063411694	0.741825211663445	1.08837117914731	2.13893186473111	1.2698946011163
lcn2	1	0.993922329678274	1.00826834407053	1.00974532163942	1.02653694343518	0.993922329678274	1.00819736967353	0.993922329678274	1.02169825133495	1.02266521178929	0.993922329678274	1.08901106335786	1.08193815845998	0.993922329678274	0.993922329678274	0.993922329678274	0.993922329678274	0.993922329678274	1.0372617644394
slc27a4	0.962950911057456	1.07770952804652	0.955832269913731	1.06737469460391	0.95799841841559	0.945597168517923	1	0.945597168517923	1.03383223567206	1.00034723347834	0.9796367125215	0.973376735430944	0.978964001305406	1.04140731484333	1.06595729203793	1.00919203951135	1.26194827145374	0.945597168517923	1.02813041328687
swi5	1.02442536031113	0.98232543553551	1.00005092803526	1.00839942512337	0.988765119427422	0.98232543553551	1.01055605394547	1.00802165078972	0.991471594257909	0.98232543553551	1	1.02563263658613	0.98232543553551	1.05689657923874	0.98232543553551	0.98232543553551	1.02974471552791	1.06657255146498	0.98232543553551
sardh	1.05558870554063	1.142735241573	1.00248831824172	0.999673415326777	0.969244481850908	0.96888551849171	1.01241265763147	0.993915423009501	1.02375473496618	1.05406379238984	1.38304761325008	1	0.986142972102363	0.992206218316467	1.06467328978142	0.944458146432143	1.02429322721343	0.984925999080848	0.98564072277607
cercam	1.02263038445238	0.999565449401781	0.986834061812142	1.15985404002713	0.984923030022553	1.04095956707162	0.972850905661455	0.965916180019908	1.00191596751978	1.24798751024368	0.965916180019908	1.04407376452072	1	1.01474908529162	1.00679938350966	0.965916180019908	0.965916180019908	1.00730345990278	0.965916180019908
urm1	1.00692393156913	1	0.975330405257212	1.03434999511018	0.965486519707137	1.00743839527968	1.01556317301755	0.983763695354009	1.03078645631909	0.988937148092539	0.985306428918741	1.02138187528937	0.984353975145853	1.05333133293659	0.934811569205724	0.966223139499422	1.07041609777415	0.974866088275553	1.0164034294849
LOC106561608	0.991188866561547	0.979210945045447	0.989809880452723	1	0.979210945045447	0.979210945045447	0.993274695287216	1.0304880786269	1.03398053602619	1.00752839391931	0.996829471804968	1.03679654704085	1.08339937097236	0.979210945045447	0.979210945045447	1.01211442468337	1.0975321996486	1.29910948636433	1.06467805440084
LOC106561621	0.939159368105578	1.19558477025939	1.40378194430464	0.779748327660438	1.41063254565793	1	1.04644089299928	0.922052088202696	0.893765090787105	1.00296291620253	0.890495315061625	0.835251171874668	1.26225615710696	0.755289075280379	0.863590200028243	1.23882777248871	0.946832351335905	1.00168609008206	1.03642792252538
rabgap1	1.05012767100172	1.55018787017825	1.17460636716809	0.900416286049476	1.11388329431413	1.09167169313439	1	1.14344215145448	0.992305426270335	0.896371746354897	1.33170077297056	0.91244028415695	1.05273192945404	0.866728328261252	0.906669703102209	1.22107012770158	0.938693593474831	0.80596624725847	0.837679612741701
LOC106561678	0.97680932409372	1.19036079345985	1.02985212004881	1.07864677805424	1	1.11639054481554	0.969805776458866	1.0234817912764	0.98067052813234	0.904711096931918	1.11041531609848	0.951254541841399	0.976769400142184	0.991604151756956	1.57520525746914	1.11845654939362	1.01403029172238	0.904711096931918	0.904711096931918
LOC106561687	1.07898531491152	1.17241820753234	1.01510456073297	0.993599151271535	1	1.03437716846442	0.982664624284135	0.987650668700353	1.13004618957768	0.995271205994431	0.948621770224632	0.969508187602123	0.988590258225819	0.950360996499732	0.993265750527019	1.25661691437416	1.61966686289697	1.07296708544156	1.26060613409649
LOC106562809	1.00895802420458	0.990775168168841	0.994348979887025	0.996030774787526	0.990775168168841	1.04205870394341	0.990775168168841	1.01669241623023	1	1.01942703864892	0.990775168168841	1.00532206283917	0.990775168168841	0.990775168168841	1.03271054895106	0.990775168168841	1.12249327591006	1.0332275983426	1.03397737268888
k1c18	0.979210945045447	1.10177983293447	0.986276022006739	1	0.979210945045447	0.979210945045447	1.0143958471817	1.0304880786269	1.00657574577766	1.05253633085702	2.13867005383034	1.00078142264237	0.979210945045447	0.979210945045447	1.02065686049213	0.979210945045447	1.00283549639548	0.979210945045447	0.979210945045447
LOC106561701	0.948787239088266	0.986643269738011	0.948909796815232	0.9601457482349	0.898545048881358	1.20571224302731	1.47260289350261	1.4325803473266	1.05440337192541	1.00400833495194	1.04893401952312	1	0.870019637646483	1.08292709981138	1.07074817641494	0.978000138564443	1.13301118006641	0.911039852831813	0.966200330968845
LOC106561730	0.988801330861793	0.978079366330558	0.974459748020112	0.955165809020198	0.947134232727998	1.00161948719859	1.09969731423895	1.02570030432851	0.907503202573618	1.01722970069932	1.02489357816916	1.01345291219704	0.915041689500214	0.987218479201024	1.06627816374914	0.928785754780935	1.0357163975425	1	1.00367082021206
LOC106561763	0.981216332024532	0.957775133604589	0.968142048749006	1.10590805532756	0.976621787876712	0.957775133604589	0.97841394862296	1.1489767239621	1.02028942892206	1.82038256392615	1.00951039512801	1	0.966208159345351	1.43762099043327	1.12051874049414	0.98995832637395	1.01557998324162	1.03991674349903	0.957775133604589
LOC106561770	0.99459843360099	1.1196975748109	0.978997210966033	1.19611879351498	0.977724277392702	1.04004514273	0.98586363696189	0.965067677066559	1.03707410426543	1.47460757504319	1.01719685322604	1.05860627200005	0.965067677066559	1.17383105974886	2.07459745125535	0.965067677066559	1	0.965067677066559	0.965067677066559
LOC106561784	1.01171977160432	0.993487144959522	0.997070739012533	1.04937283982898	1	1.01918259818633	1.00775593468845	0.993487144959522	1.01199181321618	0.993487144959522	0.993487144959522	1.0153721047954	1.01099320357748	1.01857447832761	0.993487144959522	0.993487144959522	1.01745612548455	0.993487144959522	0.993487144959522
arl15	1.05043773190564	1.03502487383881	1	0.997700824982511	0.962518311606869	0.988613290604409	1.03839616811649	1.09441898526681	0.991365846706845	0.979664632767542	0.978875394422473	1.39113760587169	1.19412340030109	1.02495694177884	1.37038038666592	0.884181122119252	0.927746804072644	1.00239775290268	0.855436708603965
LOC106561792	0.994125163398837	0.988083198397168	0.997298086036134	1.03532784013996	1.0075262406927	1.15697120855283	0.995177070550511	1.03982493434299	1.01569594105266	1.07399128240512	0.988083198397168	1.00259056866077	1.00549403504294	1.01303407241639	0.988083198397168	0.988083198397168	1	0.988083198397168	0.988083198397168
LOC106561814	1	0.987915601233848	1.00217491608214	1.00888945965366	0.994391931738683	0.987915601233848	1.00210437061597	0.987915601233848	1.00631649404777	1.01648477692697	1.02347852136476	1.00242051077945	1.03151847529438	1.00038245073691	0.987915601233848	0.987915601233848	0.987915601233848	0.987915601233848	0.987915601233848
LOC106561807	0.971782451276448	1.0496887580917	0.937630474984244	1.00228139220764	0.951233469183819	0.921011359411274	0.954105040309376	0.945103686950466	1.0069522884379	0.947645755415872	0.954165865093237	1.19208686566018	1.06856902566783	1.01433041328583	1.03824208373315	1.01399201730368	0.932119239458079	1	1.08205440362918
LOC106561820	0.82072862218611	0.977870536626833	0.829330511923297	1.22084115969949	0.816578120897768	0.897683884017036	1	0.970669642765444	1.10286414704217	1.06134119167629	1.48720665483609	0.916685297382814	0.793055150954247	3.13197189579532	1.72651247336378	8.34720153669716	0.946572357674357	1.11522791744749	1.00398893428297
LOC106561827	1.11235387287399	1.18690243771991	1.23605499572397	0.922920883168724	1.43808028233766	1.02940022551833	0.932947200009633	0.90024396256718	1.0918803388479	0.976617972380144	1.45784098616116	1	1.13435165716778	0.885347679090248	0.88666203218111	0.896478157256617	0.972474485727383	0.900777597997266	1.02363438238109
tcp4	1.31089828507908	0.959631085879292	0.85240893719222	1.17468551126458	0.927207249107847	0.853356302331491	0.90329294289942	0.883758919878477	1.267695326999	1.15396377165088	1	1.05364582553505	0.809665971292043	1.14374701564907	0.978145086986376	0.707497834005335	1.00714728556832	1.02041570054706	1.05597159657928
ppip2	0.987082740684728	0.991140796324159	0.968142048749006	1.00866879751169	0.989203611580924	0.98254693490287	0.97841394862296	0.957775133604589	1.05610763542182	0.985472687962754	1.11331218365627	1	0.966208159345351	1.03048259341344	1.03895041256688	1.15158816656919	1.11993480248584	1.90056956686177	1.29383775364062
LOC100380870	1.12528253488826	0.877730271569785	0.930512234964797	1.04539070794558	0.934096768665916	0.991050807506048	1.05940190912285	0.928229482940523	0.932304389793177	1.15742891585047	0.983484950477871	1.00235351721242	0.919446165426597	1.08442632546662	1.08603622305414	1.04222221942338	1.16688739406992	0.982162382313566	1
LOC106561845	0.930266888352425	0.930598376296713	1.08948198499553	1.03422930268071	1.00380161323868	1.06154674000679	0.976138168486916	1.22650607478758	1	0.915646605020342	0.979205969156515	0.941662400073947	1.10448699409076	1.22486270984157	1.67544193960206	1.2594181945603	0.933996641631818	0.878499528006367	0.879137022020631
LOC106561858	0.994891091026459	0.966378971191335	0.874886175336591	1.1458079689141	0.861894281663898	1.44744329502069	1.09804143156574	1.07915806131669	1.18921177946311	1.07006404829625	0.8227542172504	1.2226953299044	1	4.03273795114576	1.17759552667694	0.767313632943557	0.891177074129782	0.756725516423618	0.788275644532171
LOC106561867	0.985245885629837	1.0687799237003	0.984948158093217	1.01375036257503	0.973832787776302	0.992513430844886	0.981385771275767	0.992798506986041	0.985510808671109	1.07976892104118	1.00231800950667	1.00302672424671	1.01876464649338	1.04093532622522	1.00844018778947	1	0.979158797118783	1.05046517191089	0.96749035599585
LOC106561883	1.0235505028501	1.0816953392124	0.965140119677713	0.970105726267301	1	1.07982360939386	0.984151133541144	1.03497939865637	0.969070249190175	1.07616563463853	0.958420057735493	1.01918268667461	0.989132278058297	0.991245497462556	1.00780311435501	1.01443774278855	0.969579977544445	1.08614540395159	0.972039912117545
LOC106561873	0.996402960871353	1.04667763764726	0.985505925362476	1.01481980425314	0.984860619350478	1.0290917492128	1.00656550440761	1.00404110926804	1.00200456838567	1.00674170315745	0.996051134895207	1	0.987061396856012	0.978446364901573	1.06137361351536	0.978446364901573	0.978446364901573	1.06236080033477	0.978446364901573
LOC106561104	1.00611483426848	1.03483663497715	1	1.01591974693462	1	1	1	1	1	1	1.01799257539825	1.02937780255472	1	1	1	1	1	1	1
LOC106562834	1.0122322177634	1	1.01443373789268	1.00530454010913	1	1	1	1	1	1	1.03599793351426	1.00733952798236	1	1	1	1	1	1	1
srp19	1.1043044284425	0.99392881018387	0.892124586257229	1.07398302523986	0.841880353410464	1.07853229553062	0.975454110635959	0.936519125896893	0.955491167317558	1.29682345365414	1.16077973916822	1.03046565032867	0.859011559586758	1.13403483226805	0.924074452896281	1.02984071105738	1	1.12396488159423	0.839528773335803
apc	0.959419083659276	0.922200157038935	0.813174054446611	1.12604318355281	0.800645962612883	1.09740998732048	0.990381290268604	0.904466918744897	1	1.06381398929454	1.12402257013326	1.19870314688253	0.970291009952835	1.36988104340155	1.76178874757431	0.842733253289956	1.0690737998835	0.881804280380925	1.10751487788013
epb41l4a	0.988386300768381	1.01045820869509	0.976442246574893	1.01274118345088	0.982843362925121	1.06712946317899	1.26787804387426	1.10462982380952	0.985533628562332	1.06133821756575	0.976442246574893	0.997951734097473	0.993647960098535	0.988764309837463	1.10072847893757	1.00925269231219	1	1.01828054412533	0.976442246574893
LOC106561919	1.15294864446104	1	0.910135943837334	2.03132950260447	0.876618461521441	1.18136972370766	0.99362117891046	0.990552158052682	1.28306278413844	1.41237962411411	0.907831082516605	1.45535171987351	1.08720240666595	1.43642314293678	1.47782494820983	0.859847025136878	0.913231382009782	0.901213283841118	0.883336928784505
LOC106561920	1.01169789269762	1	0.939012885244764	0.943153944734251	1.00310780892697	1.01842334408941	0.964339122848275	0.993025514785604	0.930589344274373	0.921623737318785	1.2258754384531	1.05180746377268	0.956213090543392	1.00758207454496	1.20058381260286	0.902557488218746	1.12895839969329	0.9554727855628	1.02272873462265
dab2	0.973352379118898	1.07128092200582	0.946746160152725	1.70069467347897	0.92983159553977	1.04399756081801	0.981346779365271	0.959639599180495	1.10465274237454	1.56553345752319	1.0105061705507	1.01653604877626	0.944065238801938	1.84748747356505	1.64465719154897	0.973215687714618	1	0.950960181419137	0.911887889153151
LOC106561946	0.990463808082137	0.952082633786933	0.983021647702713	1.42327306967574	0.983324317808328	1.00136340441868	1	1.00193917250342	1.08550541512206	1.11817838698869	0.986355641138074	1.10653875389277	1.01098747681342	1.08493208301416	1.21923983819853	0.952082633786933	0.998042018889113	0.952082633786933	0.952082633786933
LOC106561951	1.0122322177634	1	1	1.02654312781145	1	1	1	1	1	1	1	1	1	1.03789735737683	1.12728477572395	1	1.01206052448029	1	1
LOC106561989	1.33608076981824	1.36867548030986	1.37774891166422	0.929399832795688	1.40749204924659	1.26363867627416	1	1.11554333738724	0.986078763158588	0.991283782133075	0.98110379448155	1.00600600256482	1.3145092854331	0.940296952583244	0.844037127801396	0.872398492212997	0.956247220372454	0.844037127801396	1.02867076102364
LOC106561998	1.05867582064309	0.95389285382713	0.975079711688878	1.86171745497158	0.952028470189641	1.12745376370389	0.994753931352946	0.970050877768937	1.12171268431704	1.89492051239798	0.98819269665952	1.09699166741774	1	1.24419242693524	0.96079625175339	1.02012278122261	0.966277757216201	1.12664578104353	0.961974858382489
LOC106562007	0.936646202598444	0.946119864517513	0.927466112250858	1.05363913237077	0.96231107927698	0.96159332060843	0.966870261772595	0.938185759459218	1.07671817949938	1.11624950303175	1.01314565869699	1.05300755021184	1	1.05351292284363	1.06962102950197	1.0246148276359	0.969448941779818	0.914269781856348	1.03406802455347
LOC106562020	1.00611483426848	1	1	1.00530454010913	1	1	1	1	1	1	1	1.00733952798236	1	1	1	1	1.01206052448029	1	1
bmcc1	1.02917361671059	0.992713948198718	1.08250217556952	0.992713948198718	1.0448771794303	1.018389403541	1.0141056494699	0.992713948198718	1.00195683147112	0.992713948198718	1.15392485630288	1	1.08062276992944	1.00524134970582	0.992713948198718	0.992713948198718	0.992713948198718	0.992713948198718	0.992713948198718
LOC106562041	1.15641599985864	1.14872107807666	1.51160738872135	0.959191853779474	1.48057916535019	1.20008846424148	0.945048029259642	1.09225594413876	0.972979153844133	0.920016182694277	1.04525226568211	0.95347655290637	1.30215200755691	0.938485135047343	0.954161450718033	1.0058080694713	1	0.919016350490442	0.994425689055397
LOC106562028	1.00673513756676	1.01691771056913	0.996868104002414	0.982684296436401	1.00202110164649	0.982684296436401	1.01505978103538	0.982684296436401	1.00098775108988	1.06812297733747	1.14226644806796	0.997112398203289	1	0.995085130290423	0.982684296436401	0.982684296436401	1.05386907300711	0.982684296436401	1.50161958581592
LOC106562047	0.900630141638445	0.965328393633682	0.82746191097406	1.01549151804408	0.887500660826148	0.973937921721297	0.925989320275739	1	1.0095701624734	0.99689399100451	1.01331480847703	1.02956109102983	0.828343641291172	1.18386790886846	1.13598071863858	0.841185598199372	1.05418926016811	1.20909578238745	1.18945602598084
yoy6	0.999839702433487	0.795255004904391	0.945648337584964	0.962656663503042	0.945077332620357	1	1.12328518638397	1.0236879609839	0.984384088233567	0.90094184659466	0.940136656399699	1.07193286331831	1.02873108044088	1.00278255892402	0.967430609689757	1.10902959531395	1.11587017082939	1.05374109932953	1.39507825066793
wdr36	1.02761565142328	0.890268218269447	0.861252241824464	1.00318882571474	0.858859112733727	0.973396973279512	0.931408197390574	0.869257389258895	1.07833592465325	0.993761017778516	1.00983866068429	1	0.877261797718143	1.12176643323603	1.0666903900246	0.996296092022384	1.07551040697221	1.01389956053248	1.12428030037871
LOC106562119	0.987385071245517	0.99837718511357	0.990740850801904	0.905223501953718	0.984250636953501	1.04393407045945	1.1421087159205	1.04787035158414	0.92560489750922	0.984442392434859	1.00540437630269	1	1.00085085166697	0.918423368432586	0.912224765911516	1.17682953839455	1.00652221764996	1.01471124601616	1.19149493332952
man2a1	1.04565192806503	1.18538742029148	1.124386733854	0.622707013485453	0.962044589951035	0.8689770573385	0.936188021884719	0.871113669923211	0.668972141459163	0.588423274425921	1.06197414971359	0.806014971960379	1.00883990247295	0.501217811763673	1.16397135872637	1.50630063496553	1	1.17218624018025	1.31869126128358
pja2	0.990091389859803	1.06625839764392	1.07218124039506	0.999293895358884	1.14725650442419	1	1.07602179977408	1.11778494075599	0.954380259245765	0.975507994535992	1.04493252470999	0.989987089516271	1.07743356848888	0.95022843556612	0.948089495345425	0.97437785217842	1.02226859512558	1.25139409390091	0.881121525123989
fer	1.0224542685926	0.963018280617181	1.25415534592044	0.943886379834715	1.10283892239448	1.0450196465224	0.966292258465819	1	0.811728793677011	1.07728296844814	1.21054009253626	1.0751444466353	1.21112763973086	0.845320396399533	1.31591042751638	0.723413177985486	0.722403141956641	0.876612037284176	0.70686566970437
LOC106562139	0.993723153615058	1.01591424017117	0.981714606763615	1.01820954199009	0.981714606763615	0.981714606763615	0.988762756072041	0.981714606763615	1	1.03855587097462	0.999378180845372	1.03221954681762	0.990358414958721	0.994103203767445	1.23253791260305	1.01470221452815	1.06469897746466	1.15036975373379	1.06740023974861
LOC106562158	0.992713948198718	1.02729676164884	1.00345903950728	1.15871353147155	0.992713948198718	1.17313616490479	0.992713948198718	0.992713948198718	1.00195683147112	1.16589804492372	0.992713948198718	1	1.00145460347849	1.00524134970582	0.992713948198718	0.992713948198718	0.992713948198718	0.992713948198718	1.03600069215219
LOC106562204	1.01305125468949	0.964902888535355	0.947974950300686	1.01792237992457	0.948143476101036	1	1.06663298339454	1.03429189739555	0.979490071606007	1.02583712921172	0.967920049314029	0.982831536497532	0.919748704425336	1.06896529263852	1.11855273719469	0.932201112569714	1.03193831820922	1.06117712184897	0.987908465804524
srek1ip1	1.05795037351498	1.11338251761834	1.04362236942714	0.966127423481839	1.01960781214312	1	0.98054233172994	1.09197298157929	0.980667473583685	1.05802465385444	1.05396905791483	0.97721556729031	0.958966456829274	0.985894495844843	0.953914263263762	1.04612817866015	1.11294953071672	0.918778267813826	0.994168070646736
cwc27	0.979234687868929	1.09786415704051	0.953286880237289	0.95690932166983	0.904428979599133	1.02618309996713	1	0.857537402373094	1.0162050741941	0.915188015359579	1.19362691922069	0.98489370355497	0.975620471581642	0.939976287156396	1.12188147503069	1.02051125566374	1.0369746987563	1.1868262845585	1.06933155845416
LOC106562225	1.01105730085273	1.02742369954594	1	1.46424566213787	0.992836612871397	0.992836612871397	0.999964611821579	0.992836612871397	1.04836831977562	1.02154809752885	1.01070030048663	1.05122351543264	0.992836612871397	0.992836612871397	0.992836612871397	0.992836612871397	0.992836612871397	1.03537737119478	1.03612870555023
LOC106562268	0.974231639724678	1.08197190585082	0.915944863958973	0.919825416335799	0.909050434864921	1.03757060907315	1.09584123716485	1.03422188029603	0.990182888514983	0.967130187486009	0.890422904713175	0.987785351228172	1	0.953783834021849	1.0317859859615	1.30664726970467	1.04292079921861	1.19405580936348	1.18341171759769
LOC106562309	0.986911246084993	1.00288678269862	0.983113810692053	1	0.988195709821955	0.969125704291256	1.01092284068452	0.994476633631976	0.996208665237085	1.02523807119684	0.986562771596098	1.01185097658983	1.00332277721166	0.993597867562307	1.1337979818562	0.969125704291256	1.02761559784812	1.01065050488458	1.01138389588461
LOC106562280	1.05781056597547	0.965048092407525	0.981050651581525	1.18405908752756	1.00599902735307	0.777854182624058	1.10562361779502	0.9739941240578	0.905128802682382	1.51104359726288	1.7814610515236	1.05533737490846	0.972167991681077	0.965969867947341	0.808465236760196	0.803268222547809	1.01734187079319	1	1.00689252503114
LOC106562340	1	0.977491379302007	0.930905783419796	0.957060573736886	0.999080922342693	0.954716286061674	1.10831039376739	0.956645846867246	0.860616882823046	0.878126884360035	1.05640649399596	1.0471451041779	0.937319444410176	1.01380934861141	1.01429682481853	1.06973970830753	1.07816547772624	1.14193378156758	1.02013356595273
enoph	1.06508180787666	0.997074486587476	0.931648866157939	0.979988872918026	0.949344035728533	1.02512410321691	1.00555106346086	0.960142920092516	1.076130487888	0.971975297267602	1.02629964321852	1.01789243028087	1	1.02142839430909	0.956751875801565	0.963050420734221	1.06458373087018	0.885088229591817	1.07169865671117
LOC106562358	1	1.00216341802356	1.05118435532869	0.875690806740217	0.990531425341269	1.00542544895918	1.14139661597908	0.987531701313502	0.910151727498367	0.941179909887817	1.25258357562342	0.957850743579045	0.955518654528195	0.948018284514855	0.922152213996243	1.03608252136091	1.12197909377251	1.10656079373502	1.30379261079071
LOC106562364	1.00661217582078	1.01708874689542	0.971376557197371	0.970971916028432	0.960666882861828	1	1.02605535637949	1.05054902994989	1.01284446117109	1.00583684471177	1.01928766259165	1.02771967252312	0.959157818154761	0.986818616749314	0.950786327506789	0.950786327506789	1.03115632965988	0.991525328115021	0.950786327506789
LOC106562383	0.788113383947363	1.10556279080419	1.17715071931294	0.608964366251621	0.971568144635971	1.16129107269434	0.859642312996351	1.02722283854335	0.711108336031996	0.525846586454539	1.44742583189021	0.912078223978757	1.247652464872	0.671025862408752	0.780929015918861	1.37595019270084	1	1.28006076491344	1.28609504957959
LOC106562412	0.996642109294723	1.06311860778438	0.963107131083686	0.992297341892769	0.969535590643913	1.02948383977984	1.01337229218614	1.00613283958846	1.18788052006246	0.932794894317974	1	0.998542229519055	0.982230422113642	0.968145355787221	1.01185299794183	0.964138700233178	1.09734421078865	3.20593378951678	3.75015068869221
mphosph9	1.03991395434379	1.05982635307422	0.955987554689145	0.94180139199565	0.957716583528191	1.139574361776	1.04819181526031	1.00789907917257	0.973019722171188	1.06423117488189	0.927851688077155	1.0192774528422	0.9493435492421	0.980802109411768	1.03836459692251	0.908413423066137	1.09443258236086	0.924167950008828	1
LOC106562472	0.990444356659921	1.00767577060234	0.979383520876351	1.00194184247939	0.959748305556725	1.06791336349143	0.935016109979905	1.02356377573916	1.01634362537108	1.0125460963003	0.931906829907281	0.98179225059774	0.938850385968955	1.04141035226278	0.959083720265498	0.943610815006587	1.01240390104133	1.03604223087498	1
sbno1	0.966891189003665	1.09104063719953	1	0.696845711297082	0.908074373762799	1.45623467087527	1.29649397762977	1.39128245577441	0.856160893730813	0.726120533588207	1.90584429161464	0.926192965089758	0.889363668630464	0.696559193456944	1.04208226574168	1.15572182696911	0.975851992346977	1.50730695559512	1.40370997427252
LOC106562505	0.969395624287366	1.05631013304475	0.992436696936936	0.925670976404117	0.952571269952459	1.3490871893288	1.08702401848805	0.967938688198165	0.906115613023572	1.05391297265837	1.0945040953149	0.98590034357422	0.913590490879681	1	0.956696133257318	1.42878336402155	1.07093407821116	1.11849164553986	1.09434234717713
LOC106562515	1.00838088611592	1.03798545091055	1.00066191755283	1.05341300703882	1	1.18292203923054	1.01474464815967	0.929813946655515	0.924718706177212	0.986083113451506	0.931272076480022	1.01762194167146	0.961787954411695	1.06996858542936	1.1694684196678	0.913235317516517	0.915527877938763	0.883546362452039	0.922072914065297
LOC106562538	1.64136546906796	1.96489798319805	4.34476632842576	0.927119727330122	3.88631503286137	1.46218683677654	1.12039238042151	1.32069179395622	1	0.973611438556841	0.973042695591625	0.963166340185271	3.70176511161288	0.9549244244938	0.889982566026755	1.34026891648973	0.867073633211884	0.89164118270135	0.91332609940595
ccdc62	1.00946916585615	0.953491657205141	1	0.975260260901939	0.951628057706472	1.08885337495566	0.987688396514316	0.921393411266502	1.01599068792242	0.94803885569119	1.03768872345485	0.989155531341608	0.994780425121136	1.01475117554056	0.999485193532858	1.20169030632615	1.02157385416437	1.000414817745	1.08250325899685
denr	1.11652183088242	1.01567622867089	0.949209340824737	1.14974479595642	0.955899632474051	1.00482401690824	1	0.852942960901327	1.23109501549389	1.02018493442016	0.995362032559965	1.11981397469219	0.914800337800103	1.10223556028088	0.903113133929571	0.954323879164869	1.09068942776316	0.971185744317035	0.974750792576939
LOC106561138	0.973033778456154	0.977905558712902	0.984343044368561	1.09437097840753	1.0170780692643	1	0.929780917345157	0.95482643934085	0.980959273810395	1.37017642863705	0.949006335715479	1.31755370456287	1.16401296626945	1.20243990959128	1.36342315776436	1.0643608906663	0.93865467437571	0.885228264630808	1.00122115053072
LOC106562575	0.963819474109267	0.96366088539249	1.03668230525016	0.854505217964223	0.971863701095374	1	1.29148643535112	1.0341469791683	0.875728462561963	0.924389637405227	0.888551074438151	1.0470066537048	1.00451914140758	0.933867652427618	1.00137799811587	2.43414497283156	0.882269360306506	1.50095852368656	1.83215735567264
LOC106562583	0.990414933906855	0.978446364901573	0.985505925362476	0.983636572888828	0.997699778063089	0.978446364901573	1.00656550440761	1.0190351385361	1.04230987822705	1.00674170315745	0.978446364901573	1	0.978446364901573	1.00315389158032	0.978446364901573	1.01132415309137	1.02567839255391	1.06236080033477	1.88950329663616
LOC106562632	1.199405249111	1.1094245588452	1.07254515184412	0.999080281396876	1.02643239349186	0.978488078011195	0.976597576627183	0.968520173987919	1.01734719679135	0.941942838072675	1.07520305539469	1.12736811566148	1.00844053449067	0.936099963649592	1.08642060102031	0.847318235307807	0.958141338774701	0.897660926615966	1
LOC106562610	1.00660706834569	0.993818175033596	0.986748558084465	0.944815842739255	0.921872925708418	1.01130905524246	1.10758873505807	0.989243959560068	0.922586272682884	1.01494646289424	1.14830888155246	1.09561773205167	1.03187792966076	1.1189348072943	0.848602261572957	1.07663307957223	0.987553850323741	1	0.925211147218084
LOC106562623	1	0.987915601233848	0.995043482911738	1.01938850332768	0.987915601233848	1.03905112289995	1.00210437061597	0.987915601233848	0.99711380843317	1.01648477692697	1.00569074717615	0.995166435433312	1.00532348468009	0.987915601233848	0.987915601233848	1.02111157502648	1.01175016207994	0.987915601233848	1.03099311591553
LOC106562596	1.00611483426848	1	1	1.01591974693462	1	1	1	1	1.00931072167282	1	1	1.01468233675781	1.00880480756378	1	1	1.03360203417293	1.03619675983722	1.08576293851491	1
LOC106562616	1.00393333026324	0.985841026345987	0.996511725456279	1.01200833071006	1.0052399482212	0.985841026345987	1	0.985841026345987	1.00420327817672	1.04292121020238	1.03171844194562	1.0075575542101	0.994521166871444	1.02320179603816	0.985841026345987	0.985841026345987	1.00962553576933	0.985841026345987	0.985841026345987
LOC106561151	0.987717628882922	0.981714606763615	0.981714606763615	1.10199666415515	0.981714606763615	1.00710557622724	0.988762756072041	1.0331228465148	1	1.09564391535915	1.01705430390787	0.996128471220176	0.981714606763615	1.12602724853902	1.4266721117311	0.981714606763615	1.00539956173262	0.981714606763615	1.024521730503
LOC106562676	0.99647977261561	1.12395690361252	0.934041734119929	1	0.869548101092063	1.09171963154954	1.10068993762121	1.14466244448747	1.11988361185574	1.17173897823052	0.943809831042839	1.10678497463677	0.990104889903293	0.9919446350469	0.899254062861368	0.987669992994856	1.01794459402171	0.97471871908733	1.31665022976501
LOC106562660	1.14616012582271	1.21108420608398	0.966057435556768	1.01173986082871	0.990287705781326	1.01711176034342	1.0695693482257	1.00832712967717	0.983377383419339	1	1.00753406773768	1.05714586010095	0.920660646385382	1.04283571756997	0.84761087997115	0.939504568671832	0.999138975521181	0.915624620086468	0.986670778018048
brap	1	1.13140854957727	0.984448923480444	0.918876427278649	0.916557131262962	1.02699694654315	1.04448283802021	1.15013548498979	0.877421560163176	1.08606635902694	1.16837088945845	0.94935601003691	0.978404344906606	0.92544966417939	0.885212770173006	1.09133904006749	1.00984281833695	1.15912945757288	0.953909135427382
LOC106562691	1.00533694008488	1.02848517836743	1.01545535924916	1.02263283948987	0.971142137961284	0.949116558269752	0.934832239556215	0.926012712393024	0.995055038452598	1.0598366362374	1	1.12089737193865	1.02739356803294	1.09280874484116	1.01726972537851	0.96309722402214	0.913290549092458	0.941073106857815	0.981170588155622
LOC106562702	1.04120446820231	1.11728108329376	0.892956334707864	1.11483967688483	0.89923125919679	0.975874805781399	1.23914313329778	1.36331449445354	1.17861443055333	0.959401839674682	0.879693425497676	1.07323217025191	0.872655138981781	1.15828395245627	1.18694559636292	0.874267154963477	0.972465807513692	1	0.936513208715619
LOC106562714	1.03351320560497	0.930709025299172	1.03517040646785	1	1.01643527186255	1.00301711896482	0.964151161682725	1.00388297594568	1.00885123933255	1.03871906714374	0.997763850304597	0.985442318238335	1.029736828075	0.942453965185795	0.930709025299172	0.930709025299172	0.941933864282819	1.09060159119037	0.930709025299172
pi4ka	1.00015411374403	0.895231613908249	1.10933458425822	0.933923479188439	1.00125646182205	1	1.03346890143582	1.14528840658936	0.992494437972167	0.918258104239552	1.08920683220661	0.941858697850383	0.981116530349219	0.94592692393952	0.982722867945156	1.01793993687865	0.967262146812615	1.26608736608942	1.02329481468253
LOC106562732	1.04864446846324	0.95486763792498	1.36091869179507	0.888855601772646	1.19665347285966	1.0455289053194	0.983173470359758	1.30275053708559	0.987788182106138	0.883463259696168	0.959506682315024	1	1.15417715310039	0.859910739493007	0.847197667934054	1.3550913727804	0.940552414911501	1.19892010972658	1.0263329156115
LOC106562742	1.28682315291169	1.00051806105279	1.16171293717391	0.937780539236832	1.28410550129075	0.92734254119337	0.852608912983532	0.821439478317597	1.18776599420742	1.05246758215798	0.84278661335732	0.937763757751531	1.0961923231107	1.06156678931968	1.16146862566713	0.773137280223701	1	0.855099901032558	0.813894339433083
ckmt2	1.01835215154751	1	1.0036070864844	1.04591919734027	1.0131147282485	1	1.00717942797211	1.05236576841885	1.08007994746011	1	1	1	1	1.05055604852867	1	1	1.01206052448029	1	1
LOC106561157	0.991272040440564	0.991272040440564	1.00200152460414	0.991272040440564	0.99777037425175	0.991272040440564	1.01975977139186	1.09528276792963	1.02821684325947	0.991272040440564	1.00910757736837	1.0131082050065	1	0.991272040440564	0.991272040440564	0.991272040440564	1.03912319519425	1.03374576044485	1.03449591080185
LOC106562767	1.00611483426848	1	1	1.02123041522334	1	1	1.00717942797211	1	1.00931072167282	1	1	1	1	1	1.08475400552194	1.20235755363076	1.02412611038466	1	1.04360444822198
LOC106561171	1.39508231302645	1.26485021478869	2.02744462633107	0.850713920588528	1.68823213963444	1.18617907682516	1.12536866037995	1.28288487174011	1.05016329278228	0.909424308775276	0.969922551127984	1	1.69947785288096	0.873909492403529	0.863951331307158	0.911176119781085	0.923263824605723	0.925321950099254	0.959996429980475
LOC106562881	1.00289454578045	1.02529044104676	1.03013609585043	0.996030774787526	1.01027118179535	0.990775168168841	0.997888367125263	0.990775168168841	1	1.04814103877888	1.02644102680016	0.998046990239842	1.01697924229901	0.990775168168841	0.990775168168841	1.05740842501535	0.990775168168841	1.0332275983426	0.990775168168841
LOC106562987	0.999731182003341	1.01591424017117	0.999429077212607	0.986922151270914	0.994589527048907	1.00710557622724	0.995814315419935	0.981714606763615	1	1.03855587097462	0.999378180845372	1.00334023609191	1.02143664910519	0.994103203767445	0.981714606763615	1.08082355809926	1.04096428159792	1.32009100921872	1.28286774203173
LOC106563028	1.0018269843066	1	0.983773076203965	0.991985684613997	1.03621273192937	1.09162364167632	0.987159394761674	0.991614059321817	1.0023515399811	1.02228695091392	0.983722977125497	0.994724933155708	1.00898653818359	1.00295768655286	1.00723707898488	0.966336101951092	1.02465763391851	0.966336101951092	0.966336101951092
LOC106563081	1.00636749367569	1.01654634816203	0.985868768337314	0.987536220208529	0.995208366674151	0.98232543553551	1.04592122449966	1.00802165078972	0.991471594257909	1.03920206672524	1	1.0039645204613	0.98232543553551	0.98232543553551	0.98232543553551	1.01533356838931	1.01788243340758	0.98232543553551	1.02515919412645
LOC106563280	1.08143174525344	1.15971072869254	0.901472169695849	0.96386933591852	0.870095589486426	1.18804315739956	1.03915541749855	0.934048704280379	0.974465648457104	1	1.11289751742593	1.06179752980117	0.924536306774073	0.986176878137942	1.13270857801483	0.859892923629382	1.09813249708637	0.886934836604853	1.32212461535333
LOC106563398	1.07792149921063	0.890693601141194	0.869566061845758	1.06246347565771	0.918164173694573	0.938926453936769	0.890070592481359	1.01095216049368	1.11906587784	1.05175706135657	0.877980831006248	1	0.855766981560961	1.01822985485446	1.22705438494316	0.860088506204671	1.03333331979987	0.776684290841547	1.02960410316146
dema	0.988499405077628	0.988499405077628	0.999198878360234	1.01473727112815	0.994979562737979	1.01406585589359	1.00269655924292	0.988499405077628	1.06225413973438	0.988499405077628	1.00628505515461	1	1.01464328970501	1.02596092029863	1.07227868911401	0.988499405077628	1.02427988064246	0.988499405077628	0.988499405077628
pp2bc	1.06600094957881	1.24265264703706	1.30410989061032	0.788946387460207	1.37303223976966	0.955726517836105	0.944337364475384	0.973466245731085	0.949905002719156	1.00284809943087	1.03055314318613	0.910873488000635	1.22969811728306	0.851597375699378	0.892929308366851	1	0.960090205273123	1.03740797169303	1.09296082457367
LOC106563403	0.962982984348756	1.17490029450759	0.829436065185832	2.77558858137797	0.816424486109668	0.985212882155432	0.925331979660066	0.91327314039168	2.07763863129609	26.9007381508033	1.03592938430267	1	0.788861060544949	1.75943194174756	1.55838852717555	0.963802130825701	1.11182614820484	0.862103956133207	1.1872860216622
LOC106563404	0.942713875298515	1.0350801726416	0.953891710458471	0.979716308218136	0.97749471543034	0.985483640276731	1.11410587194506	1.94733921140526	1.02954336172208	1.15540721856406	0.987596597121214	0.964510913009435	0.970047288303445	0.936984371156735	1.13623886825312	1	1.18669445888439	1.01734290416968	1.86939715406737
LOC106563413	0.959281077907799	1.03267148711313	0.953829081658737	0.983204008253338	0.947728237285832	1	0.977810036380916	0.953527756148209	1.17453263995568	1.15958173592267	1.03682666004147	0.979396096059695	0.922046047742352	1.02095723507483	1.02141038315139	0.967017380011446	2.35325572188133	1.10081044343501	1.56992191149831
LOC100136429	0.986628400300695	1.05795593655969	0.95913967576806	1.01088251322637	0.971604349458933	1.04074472605062	1.57075655880862	1.27270207962313	1.01830390914885	1.27488238847263	1.2199869852494	1	0.972272014524887	0.957485076684205	1.16930318046677	0.930805653195841	0.933142321697803	0.977778920500001	0.939813282084568
k0020	1.24306371943066	0.782455491896129	0.780970940638977	1.04672449170905	0.764289699879278	0.978615421752153	1.25011504121109	0.962657499531246	1.14124596420907	1.10437955426611	1.0746296411415	1.14307097139246	0.768783719978865	1.03122752581439	0.983140627939786	1	1.18984615371273	0.955104892696324	0.91322639351981
[truncated: 33,258 more rows]
