# Supplementary material for: A single-cell atlas of West African lungfish respiratory system reveals evolutionary adaptations to terrestrialization
Source: Nat Commun. 2023 Sep 13;14:5630. doi: 10.1038/s41467-023-41309-3 (PMC10497629; doi:10.1038/s41467-023-41309-3)
Supplement: Supplementary file 6 — Source Data [file 41467_2023_41309_MOESM6_ESM.zip › 4.fig4g.LFGL_SMGL_cell_type_gene_FC]

LFGL_T cell	LFGL_Un_epithelial cell	LFGL_Erythroid cell	LFGL_CD8+T cell	LFGL_Goblet cell	LFGL_Epithelial cell_Ca	LFGL_Stromal cell	LFGL_Endothelial cell	LFGL_Macrophage	LFGL_Ionocyte cell	LFGL_Ionocyte cell_DMRT2	LFGL_B cell_like	LFGL_Basal epithelial cell	LFGL_Dendritic cell_like	LFGL_Un_immune cell	LFGL_Proliferative cell	LFGL_Ciliated cell	LFGL_NK cell_like	LFGL_SMC	LFGL_Neutrophil	LFGL_CTSG_high	LFGL_Platelet	SMGL_Epithelial_Cells_1	SMGL_Epithelial_Cells_2	SMGL_Pavement_Cells	SMGL_Pillar_Cells	SMGL_Non-differentiated_Cells	SMGL_Neuroepithelial_Cells	SMGL_MRCs	SMGL_Accessory_Cells	SMGL_Erythrocytes	SMGL_Fibrocytes	SMGL_Goblet_Cells	SMGL_Vascular_Cells_1	SMGL_Vascular_Cells_2	SMGL_Vascular_Cells_3	SMGL_Vascular_Cells_4	SMGL_Lymphatic_Cells	SMGL_T_Cells	SMGL_Monocytes	SMGL_Dendritic_Cells
Gene50576	0.997426009988152	1.00381811258434	1.04407821069399	1.00984343215704	1.01128460239919	1.03739658211544	1.01204289068485	0.992328278638814	0.981147020255072	1.01212690799418	0.980629317958763	0.993465417293544	1.00851395607534	1.04465797124848	0.999481679796199	0.990564021677323	0.963446248012556	0.999572389194764	0.984276115079006	0.983201539369625	0.988041253318206	1.02658397675923	1.50050375907651	0.899312737010452	0.964930461204661	1.20903572549316	1.01234084380985	0.848638001075887	0.930817616431324	0.877892982351366	1.35385792498673	1.07983110400811	1.01107473867241	1.10083038491745	0.929161407716161	1.14026975220973	1.0201482608839	0.715094242835456	1.0028203917501	0.995446395210515	0.988807857356204
Gene32716	1.20585135157014	1.52307785627521	0.656638838743632	1.30019565092071	1.0208591787067	0.847476288647269	0.646323822382441	0.741598385161338	0.745497437280019	0.968043828205575	1.00790876724823	1.62271578990955	1.35781965236861	0.916777742981316	0.902985957958845	1.25214179829872	1.82591903720197	1.26028997222113	0.588429721344026	1.03832953297396	0.709386707522317	0.816152048084939	0.999712699124984	0.997859672300144	1.02051885292858	1.01893651223308	1.01234084380985	0.997471486988415	0.996741554168942	0.99967279607549	0.999044190362907	1.0004180293116	0.998321132252018	0.993459172637435	1.00663895580804	0.998640801256259	1.01409630419405	1.00507687742065	0.997301298786216	1.00275870662144	0.99966691500216
Gene18963	1.00781000821281	0.98906543796929	1.02272472604651	1.0027697276434	0.978010284293954	1.01003691110299	1.00004408658243	0.998295284825235	0.994954982037102	0.997426009988152	0.998815157886	0.997697463344171	1.00076066126079	0.998482313562734	1.02770156142007	1.01300279081863	0.98388934672462	0.999963190891707	0.995334041550586	0.997749291405308	1.03052869176059	1.00062887824666	0.993025471038445	0.997859672300144	1.02051885292858	1.01020023205238	1.01234084380985	0.997471486988415	0.996741554168942	0.99967279607549	0.999044190362907	1.08038869914216	1.04858458909121	1.00030569175872	1.02209971232686	1.00621354243551	0.998627933225573	1.00507687742065	0.997301298786216	1.00275870662144	0.99966691500216
Gene14903	1.97530749182588	1.2001011493484	0.976163547444509	2.60957843675147	1.27695191355783	0.807799001942153	1.06719071691905	1.18967427506131	2.50096026845887	0.791527235838059	0.754426149792655	0.832056740506474	0.945921580776541	0.837915956283975	0.900876857726824	0.961645448347107	0.866407762059497	1.93619618008206	0.849371530575918	1.02875930451932	3.69910130559331	1.21473270775697	1.13862739093815	0.975903738730636	0.993148214276333	1.07852503669433	0.966165487555477	1.72139497550116	1.30123929746063	1.06703253676252	0.983184219972289	1.00656675254519	0.957422145497114	1.14137305600477	1.00078931525756	0.984021145458334	1.06959077744112	1.00507687742065	1.00323841265377	0.948127695499942	0.898582433206253
Gene2048	0.616287455323813	2.09562238594278	0.847885651343136	0.606125196641187	1.22733729352217	0.789571322836686	1.04532326374739	1.09260709200276	1.00306115300207	1.05987455584833	1.09899957861627	1.17009903798322	1.49797511254955	1.63809175611294	0.793179132066185	0.735787347621354	1.40945329280841	0.616287455323813	0.997368398365655	0.636276463139529	0.7862803040775	0.938284172134941	1.23348837278955	0.997859672300144	1.14417037802435	0.91703285016947	1.18330509900358	1.00174332118294	1.21473270775697	1.21268691083008	0.882448876509732	0.910630279841842	1.03316506083544	0.871791056675454	1.08222815103484	0.99485831601999	0.845272900708048	1.15735461208846	0.898795100917134	0.841972209416403	0.745497437280019
LZX-CL11064.Contig2-All-g	1.01865359930075	0.98067787923657	1.00072270714894	1.00849961433513	1.05658970197074	1.00318577716631	0.99825571963724	0.981373957519638	1.00727046607034	0.994895819201723	0.984683027043076	0.99541397578346	0.972727948528241	1.04014850817213	1.00787530482622	0.998053477357544	0.978830182419719	1.02190857384092	0.993168188443342	1.01942743741533	0.997508811415105	1.05718559662881	1.0143836552117	1.02623222032426	1.31945095903931	0.799292007720356	1.21431530844382	1.00291023681489	1.02115121305427	1.01834519981297	0.888582861261146	1.0004180293116	1.33726517774021	0.663205090610351	1.17286130053584	0.748048324026005	0.84362863951754	0.919964233557734	0.744140671146656	0.787915763947103	0.788782803665782
Gene10266	1.00534195495171	0.995795773953436	1.01577042326303	1.00584518237293	0.991907159218342	1.04729523522197	1.00520050389952	0.999745229207386	1.01485647624042	0.997912459729644	0.999791321035134	1.0028438170892	0.997555622497424	1.00451915506726	1.00180559544696	1.02066162228492	0.994667570582112	1.00832457539158	0.999602772525703	1.00305266290006	1.00554993661174	1.00866435101193	1.1144704189717	1.01436180843448	1.1551497958921	0.960182329034684	1.13397027246716	1.2647584762202	1.16638486167895	1.29386442795579	0.929652740564268	0.912010631741131	1.83914064864414	0.993459172637435	1.0000644982166	0.907871009919598	0.963794468827944	1.09246648587164	0.910098270629732	0.961769556616996	0.983550195664182
LZX-Unigene35848-All-g	0.940966561641	0.971254518448173	0.994742386096377	0.936668247973257	0.91546396943447	1.05128130904467	1.03303808913792	1.08190030486896	1.0162977201101	1.1164948565373	1.12258989988921	0.976014486325684	1.025920819471	1.12846218877144	1.03718531717682	0.96835821583324	2.41173099550871	0.942400705918643	0.98741730559315	0.989003725554297	0.93502946454113	1.21783894283348	1.11771590694937	0.95058938550008	1.03656469375777	1.05314276600437	1.03981290052693	1.00068670468072	0.970555058818696	0.987504881767156	0.999044190362907	0.975781094401854	0.866407762059497	1.06341835771509	0.98483854441062	1.0817507258473	1.03014891525533	0.916551207615972	0.966512971428049	0.976380888450672	1.03041892761349
Gene2352	1.00724778452895	1.00432577691745	1.03605588247752	1.00206479314393	1.01421202513951	1.06248320012395	0.981132597535772	1.00395378245478	0.992798762847964	1.01191084257872	0.992257623856439	0.995854595488774	1.00254828835838	1.02358155092566	0.994110799175165	1.00239939899347	1.00607474672141	1.02227556146899	0.993480158691498	0.99595623403288	0.997713079855323	0.999377257476966	0.993025471038445	0.945520930055227	0.920692589123833	1.05264855958948	0.925777872152425	0.89669286189602	1.02121591335237	0.886528592773424	1.12895562006098	1.20843383041965	1.09530851741723	0.998712996379951	0.941025367150904	0.989871430976483	0.924995490215551	1.01169419306704	1.00516505885446	0.899668016426291	1.01155682031307
Gene13665	1.00909115691986	0.996826119422874	1.03975209185977	1.0020078318976	0.996852744093533	1.04127807340079	0.999265678483734	1.00387292162584	1.01144507364921	0.99533704685786	0.986953744283444	0.998775142295741	0.9798216665354	1.01640445308786	0.997760881456502	1.00045642368099	1.00364066400273	1.00134860229249	0.996557261246006	0.998847265159921	1.00019835726746	1.00224670809919	0.980629317958763	1.02750452022414	0.968043828205575	1.00015034427199	0.989326660624556	1.06791864323857	1.06186901372956	1.1478658075602	0.994926885750817	1.01179471024049	1.0210665654034	0.944136212298841	0.963994144563139	0.976943774293287	0.911527585437474	1.31145193336594	0.948358280100866	1.01953053814648	1.01193031662908
Gene4361	0.998680654699129	0.978032565101914	1.10835783492384	0.98864571797037	0.971135603230231	1.00312375345411	0.999161755646189	0.992197375804801	1.04382228429693	1.01220190610132	0.984031020969034	0.98348255170182	0.999675674420794	0.992908970268246	1.01023868241858	0.992670551625795	0.99999350437457	1.04916495693874	1.00456075195726	0.997402006233736	0.978943583430452	1.06821016010722	1.02462910154008	0.963938262163262	0.994439332393271	1.02508753761691	1.07612091744872	0.976309979815758	1.01845366816433	0.985633917128535	1.03242481192209	0.992962707598238	0.969266879034769	0.961318822164077	1.00663895580804	1.0498285473791	1.00249672158763	1.02153704648612	1.00773718024572	0.969947461581577	0.959914594238369
LZX-Unigene30647-All-g	1.68798269600695	1.14759893335009	0.918704042153319	1.41084156623548	1.4222710036486	0.928515810636681	0.884889536952461	0.69996529911565	1.08015675499981	0.91422687341873	1.05016906468304	0.926046180421438	0.857470756301137	0.887474441644601	0.941321548885165	1.35509152751821	1.23133788938671	1.1822845333568	1.08094529765992	1.17329197746608	0.922841438097887	0.713276808487872	1.43006635997169	0.906624084319527	1.04875801045829	1.04131221577875	1.13511113387557	0.943355595624006	0.974679115756132	1.0230689089867	1.08015675499981	0.997126602742319	1.0146953495952	0.977902471104609	0.993109224636751	0.978633921682714	1.06861953205898	0.988289510866609	0.997301298786216	1.03585710730591	0.90846739099385
LZX-Unigene13741-All-g	1.03714411277012	0.990883100881792	1.02311781393339	1.02022500318452	0.978232180394224	1.02872727809638	0.99000761029393	0.9707189783097	0.995049550531649	1.00696285053393	0.990172734893934	0.997746828821353	0.998691616818703	0.998525134891073	0.996306752137186	1.01311870120108	0.998894990471807	1.0450633750198	0.995384171279268	1.02181515218359	0.999284167847404	1.00068274004081	0.972003419314346	1.02332005849276	1.00808867121513	0.992485558299701	0.993659612628263	0.92383397245418	1.0059383946644	0.985774161632609	1.02898320768826	0.995640913055292	1.02201402110125	0.939870052278857	0.99486569844643	1.00957903083909	1.00997696026998	1.03185640894997	1.01995668736436	0.954190128801439	1.00715996493801
Gene16654	1.00724778452895	0.997751753989262	0.999028610862224	0.998455827742247	0.983401071931322	1.03966172639211	0.999040432536799	0.999989910498345	1.00752945304049	0.974419425670731	0.992257623856439	0.995854595488774	1.00015414849486	0.996918145672546	0.994110799175165	1.02505676044408	1.00171250819929	0.998625055300986	1.03052869176059	1.03739658211544	0.997713079855323	0.999377257476966	1.01641324934176	1.0855943666318	1.33230616606712	0.824576995742898	1.41464283017051	0.969563839785067	0.935719691473941	0.957351408977834	0.78718340901514	0.924433559921745	1.08742916748529	1.07295473610291	1.23288617166301	0.930258318832473	1.0400038093107	0.759367806141332	0.997301298786216	1.05718559662881	0.826307870532045
Gene15209	0.997178952528915	1.00944864843403	1.02004392170782	0.992798762847964	1.01534000279156	1.00459458351258	1.00770716484792	0.993052046420378	1.00355534250712	1.04442110011328	1.01055659992151	0.999260833211257	0.998642675999656	0.993422903694632	0.998431852615479	0.998778777587412	1.05603825120638	0.995369461614232	1.01017732562092	0.990831262437901	0.993930121973996	0.996680044434268	1.54355493300608	2.02872149691806	16.7418873722494	0.779093017783098	4.2151466518419	1.81789028778084	1.76561444632957	1.88044499372659	0.999044190362907	0.702017148200821	0.772189352561536	0.748048324026005	16.7418873722494	0.69996529911565	0.695748885950321	1.05295043188885	0.807192670319165	0.911882475434847	0.738988716028906
Gene196	0.979673482330501	1.00380004941868	1.57494235981804	0.977927962436987	1.02686963210989	0.999072668776084	1.0018556410538	1.01187431784649	0.986264054953876	1.02360848472305	1.04014850817213	0.994013983124064	1.02340484927258	0.989326660624556	0.978658209961412	0.983056268029893	1.01956888195125	0.980827913638256	0.976943774293287	0.971105700420736	1.01328217276423	1.0204634139399	0.993025471038445	1.00837502588021	1.00342447484678	0.939285830358288	0.958074987324423	1.11957555288796	1.22945803850259	1.22945803850259	0.977185428987643	0.963923097406541	1.03029798300805	1.01598842495108	0.987664525355892	0.926492552728924	0.888935825717516	0.968167191144068	1.05838578063674	1.08548013569161	1.16238036303555
Gene7189	0.941960081924382	1.04318570220763	1.05795572965807	0.91231800222393	1.0336265006046	1.00230868163617	1.00307796320871	1.02676397783424	1.00653430796484	1.07224760853617	1.09474846844349	0.983570303552059	1.05264855958948	0.960590967277508	0.930082570615355	0.942931740015647	1.12763545912579	0.916392142033866	1.11121235154822	0.969821137644162	0.899668016426291	0.962306526158414	0.97584010502281	1.00100247684276	1.0174358364122	0.991713143015852	0.999834777839028	0.988224583822463	1.01873053347278	1.02543016273525	0.983705343900372	0.98575157406056	1.00949665677331	0.983577793718028	0.999529934047557	0.978808838429495	1.01702416744974	1.00507687742065	1.01746131301086	1.01106599230019	1.00571926969166
Gene9068	1.50050375907651	0.897642929864153	0.984379093818533	1.24849658978595	0.932033957603554	0.913099439495543	0.952377769435839	0.915003490819265	0.85561765170711	0.948304296353561	0.921404119618023	1.36164567781629	0.953504419237362	1.19812684814895	1.18608815724765	1.0942168234124	1.06224819022333	1.0928704586995	0.883701954048976	1.0496018488669	1.15994062155133	1.02423882058457	0.998965206007951	1.01077186626775	1.00808867121513	0.997990008703985	1.00239589067383	1.00587824554498	0.992731898763781	0.994330071966988	1.00242150796611	1.05191592071065	0.991590296753059	0.99745517998094	0.999368722867342	1.00252373320539	0.992773116330415	1.02341719041907	1.02613675126519	0.998205444527729	0.995310825284611
LZX-CL6054.Contig2-All-g	1.09734627496724	1.00283231990241	0.985819990225919	0.994815805846688	0.944628103485551	0.979837939419173	0.932033957603554	0.928740768496511	1.05287031255878	0.949270074770388	1.02336660199831	1.10570845237856	1.0115210665265	1.02279456738497	0.952973150043425	0.991645596844552	1.01008063239412	0.972563863160799	1.00903941207519	1.0787351383079	1.11612506710768	0.949318005023346	1.09940684257426	1.00653430796484	0.908200606510347	1.00015034427199	0.88050120712036	1.02962869334616	0.951050240567081	0.932195574079434	1.07831077657087	1.03201564226525	0.936021643845271	0.984782112503988	0.854163194369647	1.02297384989904	1.0096742089691	1.02950027350098	1.10511317119341	0.893625525043571	0.972673816630036
Gene31300	1.02225937066371	0.996813781167042	1.00174332118294	1.01736283567385	1.00146234612992	1.00584518237293	1.02470915980706	1.00845479578351	1.00511815409754	0.983870568867778	0.996914791768956	1.02000296101271	0.980432675791997	1.00028075896087	0.991318351862528	0.999739496514243	0.988702898000274	0.996478854681158	1.01094790782122	0.992670551625795	1.02608029016846	0.9976776040854	1.25278846667603	1.04025794125449	1.12192813282281	1.02808816396199	0.994263384877093	0.962090080042897	0.921884691117432	0.934033934918636	1.01593641604587	1.24053628123006	0.861247585548143	1.00310726628124	0.986278082301664	0.998640801256259	0.981446447567253	0.91546396943447	1.00003873177437	0.949915121739222	1.04366699857582
Gene6484	0.958463532469927	1.02594260877402	1.3814827147205	0.961277755256207	0.934960239912925	0.980326715557998	0.944551659822348	1.10703931385864	1.35640478454112	1.0938798016986	1.15116550990507	1.07961450037374	0.94232980803978	1.06047758017643	0.967037702959891	1.04025794125449	1.02796731405883	0.954801856214254	1.00538008602207	0.981446447567253	0.953939031500082	0.962593190801873	0.913213730056859	1.19347565508106	1.74598752811296	0.965284721293695	1.14602233961542	0.972673816630036	0.996741554168942	1.24053628123006	1.00844010359854	0.972921526350537	0.965142838178034	1.12826188802085	1.49797511254955	0.93322658989643	1.00546427033128	0.961645448347107	0.962267171834904	0.988170129840138	1.05568063468179
Gene6175	1.00192789731787	0.990962621534159	0.996944813018709	1.03328415903095	1.01090386301691	1.00011245319028	1.00546427033128	1.04046527157938	0.98067787923657	0.979024273863116	1.02746778999898	0.98593437145258	1.00720220142109	0.987752316493645	0.998911221511595	0.993668477036879	1.00289112394701	0.989557623679946	1.03577694760723	1.02928543527311	0.987629377108789	1.04114377885887	0.962628875213334	1.014154204046	0.986933509052565	1.00015034427199	0.980876663860673	1.02787469530077	1.08369334741872	1.18265804294405	1.00416292907342	0.982936404775701	1.00152737186119	0.978032565101914	0.984230642731969	0.966227781821118	0.984165843405699	1.02602936997223	0.97252919908868	1.15142214877036	1.02461690332961
LZX-CL11410.Contig1-All-g	1.03256411861778	0.994287323599396	1.07467616023994	1.02279456738497	1.00070697214641	1.00789520091377	0.988607858464391	0.977488493517858	0.997398791857108	0.999694158113168	0.988874421623259	0.999447029288988	0.982033351626326	1.03079640762752	1.03114155362469	1.02781792589599	0.999862982614275	1.00250377646531	0.997223752823331	0.999528492752009	1.00084590992355	1.06032195622639	0.96471334686099	1.0136661209357	0.967598197171422	1.00333547628707	0.971641252908973	1.02540599803483	0.984572320735848	1.0482012888644	0.974679115756132	1.01633509841651	1.01084750389267	0.986759694638758	0.992688914123443	1.02138625234141	0.99512807721301	1.05259249216743	0.978681263373575	1.00275870662144	1.00388361817753
Gene2977	0.93804609736153	1.02814525107544	1.20999910237271	0.92229288062208	1.03180619792031	0.975078321139644	0.987330657107819	1.01412893678636	1.02866289818953	1.03858126582873	0.998899531995204	1.01461056665737	1.14080478870072	0.933599238513542	0.939122777995552	0.936204358752849	0.918704042153319	0.977662675912719	1.08715698853639	0.915966352419662	1.01187431784649	0.954701877041448	1.01841370765928	0.953963920696145	0.988892529263064	0.992146091059477	0.988757825200071	1.01705744377415	1.05259249216743	0.99392317923929	1.00443270031808	1.0004180293116	0.929102933352026	1.0138307969241	0.999581432705734	1.00120157035414	1.14485497210155	0.969947461581577	1.0136155037356	1.13541159094129	0.954016349799791
Gene2195	0.580557881219243	1.66278163023946	0.792295514279994	0.595000747998987	0.7862803040775	0.877671744107211	0.54398924100947	0.595000747998987	1.7533335871634	1.27143956786142	1.36697415388329	1.67694556327672	1.41084156623548	2.27372423265696	1.66278163023946	0.672381639297682	1.20443006219359	0.633008587090251	0.7773799400794	1.217270949366	0.693626896734134	2.50096026845887	1.00815368606677	0.997859672300144	1.09811998280533	0.982649185901863	1.06556378031673	0.571654017026073	0.669154199259454	0.669154199259454	1.11048446625474	0.977108934909344	0.601203436385736	0.823504229507386	1.0339737287164	0.985056174149129	1.06332832101298	0.951758076450922	1.19853713158272	1.04764951017997	1.03501042247797
Gene17534	1.41635686266809	0.848979081799188	0.954944649740128	1.27307984661759	0.873206067648623	0.867364123892981	1.05752786689336	1.10943542927332	0.894805210059217	0.857821409329276	0.829662795148609	1.15462739944481	0.951644469154448	0.914336659575838	1.47684567930362	1.11320461608085	0.833052469025552	1.21325265328288	0.903576265792392	1.02377891320675	1.14759893335009	1.23006809659967	1.02099540871166	0.997859672300144	0.965833044619474	1.05006369471108	0.954902729815723	0.913099439495543	0.950050718060608	0.962206364327254	1.03533631451955	1.05402530341556	1.06556378031673	0.981271118181559	0.954587879987578	1.03673916324927	0.907661545879354	1.02289521760427	0.990545043091654	1.02008164491552	1.02253288063204
Gene19714	1.2647584762202	0.940178632712659	1.11284233489119	1.05643844169498	0.950812438953943	1.0817507258473	1.0522620489574	0.958338449306673	0.97117286175438	0.965626885646348	0.968389257368719	1.03736894751102	1.03668634529491	0.974702154437951	1.04861202701458	1.07258579864354	1.02064249276167	0.965004932826287	0.990328559898579	0.948420634490745	1.02030803202697	0.970612845258155	0.960850766818192	0.952489340361165	1.06157210718267	1.0031118641965	1.09516847454068	0.997471486988415	0.980992249157084	1.01442026562529	0.989380092127445	1.21056942121848	1.00919304229762	1.00875304297787	1.04764951017997	0.983628188855872	0.968540556263706	1.01697787208235	0.976195389380458	0.981147020255072	0.994926885750817
LZX-Unigene16598-All-g	0.999683552245455	0.995952543911762	1.04372291174369	1.00849961433513	0.997111205345842	1.01237776460946	1.00708103669307	0.981373957519638	0.992393611320639	0.994895819201723	1.00877870057242	0.99541397578346	0.997899473490295	1.0099051595916	1.00787530482622	0.998053477357544	0.978830182419719	0.998389398104985	1.03029798300805	0.995565483963965	0.997508811415105	0.999160063354865	1.044872713371	1.04554805881736	1.05931049184154	0.993924841217482	1.0018418258498	0.93322658989643	1.05371372173457	1.14054663780699	1.03157148021163	0.962890276214037	0.955934427346538	0.993459172637435	1.05863476320398	1.00210181709487	1.00828460247239	0.971293144798105	0.959134205479863	0.988015675673213	0.963502099513686
Gene14151	1.27307984661759	1.05208643769281	0.908200606510347	1.13719988567839	1.02613675126519	0.961351662192587	0.731669817787436	0.653042922290633	0.86354902221904	1.57853950718876	1.52024150884957	0.868191125383812	0.771278242449402	1.03656469375777	1.0494832951681	0.974911832615959	1.44127583613824	1.220281207601	1.36844757565907	0.98327828164021	0.941906570784324	0.656638838743632	0.960103771470319	1.01362386244501	0.857470756301137	0.905346963455065	0.84362863951754	1.16535263006209	1.80279830747192	1.69176560570508	0.927201184926676	0.905528760171402	0.906917124457655	1.20484478201922	0.964259909504958	1.02178969212724	1.00265900844653	1.02489152850738	0.997301298786216	0.833052469025552	1.04014850817213
Gene1503	0.938284172134941	1.07438291514215	0.96590892653654	0.947320214984145	1.67694556327672	1.00556060259248	0.997961511599235	1.00286142568146	1.13182453559656	1.07344621804765	1.054896075743	0.956602934878013	0.955253376787927	0.983544382891212	0.919613987300233	0.989371936312815	1.28400454018173	0.91845903061389	1.01796943886903	1.03252761032937	1.08105604347258	0.898795100917134	1.07457120499925	1.03977247094006	1.00179368468423	1.03748542984083	1.00435763429771	1.06495279772429	0.964214658834666	1.03637274895178	1.01730001169485	1.0004180293116	1.02889243349613	0.967616315858018	1.01723978177894	1.00848742998164	0.957321223724652	0.986824685368659	0.97476658907862	0.991590296753059	0.935291607750077
Gene19068	0.993866245048406	1.13020994986114	0.972749021618819	1.01233226418588	1.06635297368677	1.00828460247239	1.05282454904115	0.951409477336969	0.990678226144542	1.28400454018173	1.12730237087329	0.978433877061835	1.00228936973254	0.980972549863672	0.93746420996886	0.978521362394904	1.45101846595826	1.07961450037374	1.02583605117354	1.11063389604198	0.914070500139722	0.928659081276934	1.00917470839221	0.96246571718487	1.00808867121513	0.983424185060539	0.982773288070959	1.16807228101649	1.00342447484678	0.937978471486887	0.964960646287235	0.975943194168192	1.10224083990517	1.01487465462941	1.03573811225713	0.970951281289681	0.983056268029893	1.01865359930075	1.01781328044836	0.992071427469963	1.04351143545233
Gene5594	0.999683552245455	1.01174519883733	1.02377891320675	1.00849961433513	0.997111205345842	1.04539578593259	0.990930775204894	0.981373957519638	0.992393611320639	0.999578331087437	0.984683027043076	0.99541397578346	0.992759909608941	1.0099051595916	0.993652422875269	0.998053477357544	1.01119582493745	0.998389398104985	0.993168188443342	1.01942743741533	1.02825192128069	0.999160063354865	1.81104085638645	1.14571604107145	1.22840250494351	0.993522987358848	1.62757460963526	1.05987455584833	1.02689557804183	1.11794154740987	0.960359043039637	0.959876626214888	0.988531179141938	1.02231206301333	1.09189824111581	0.998640801256259	0.921777570604394	0.995959924153998	0.961383279925661	0.947250369735114	0.983822840579964
Gene25135	0.999251799454351	0.966063157895667	1.26831125204624	0.99821773264775	0.979381469936581	1.02910316486312	1.02998165470517	1.00975956819617	0.986550487943034	1.00141159857189	1.01546114887183	1.02785185103036	1.00276486812331	1.01317558815786	1.02889243349613	1.00189569181755	0.970583344764386	0.994314529117993	0.98864571797037	0.989404516204275	0.99286396629483	1.05377275168074	0.993025471038445	0.990943816367439	1.00227862555105	1.12875022652737	1.03429324948588	0.989756219940434	0.999541178812503	1.01181355147891	1.01753701970526	0.99692088500676	1.00504498547752	1.00169470148757	0.999848859451665	1.02560823446056	1.65811976794136	0.999531375343105	0.990440219223995	0.998635334511923	0.996044733820637
LZX-CL7385.Contig3-All-g	1.06583266239628	0.967953314279488	1.0514879292092	1.04791328207831	1.06766669451888	0.99872175782246	0.988816812411598	0.953762016389668	1.01227993577597	0.98090666314339	0.982169194448767	0.989371936312815	0.971732801007926	1.0101489769269	1.03969272562726	1.02455950365742	0.979024273863116	1.0287106926353	0.987186880360845	1.03215786819968	0.991216520613463	1.02925468130658	1.00049281919235	0.943540748455252	0.886236182406416	1.04418382828338	0.909048815059018	0.986353611457814	0.996741554168942	0.990356394920259	0.978474513522186	1.04784695530039	0.993379134488588	1.00810279287789	0.877165649415156	1.00789520091377	1.05167025800976	0.954996357279483	1.0824802615254	1.15870058294529	1.13862739093815
LZX-CL9596.Contig1-All-g	1.02626436791119	1.00090197722941	1.0230689089867	1.01132110332723	1.00100777778377	1.08028697272547	0.99773852447674	0.978732244105505	1.01329001077159	1.00242933877171	1.00551540966056	1.02985173333419	0.982924488819501	1.00053815087388	0.999020304613714	1.00216704757331	0.989563472810506	1.00304268234314	0.997414416449664	0.999712699124984	1.00117957721075	1.0036346086009	1.07769006947553	0.892590323157904	1.1205539956754	0.969902302465644	1.16160056654606	0.982265050401478	0.983094381585204	1.01637292718858	1.01809647449648	1.04300430236244	1.01959345845009	0.993459172637435	1.14643232392169	1.01498644613399	0.91845903061389	0.999821017654198	0.901634350515688	0.965142838178034	0.967667207267183
LZX-Unigene14264-All-g	1.03011850670339	0.971882269740214	1.07519173355755	1.05295043188885	0.971420406039465	1.00162500762927	0.979799844520185	0.980108764026093	1.01565405463854	0.979877865853302	0.997623870501159	1.05443412291146	0.972017209582318	0.996220619580622	1.1433664844722	1.02746778999898	0.997283671138757	1.0213163403921	0.992670551625795	0.995025609927872	1.08149556846822	0.998886452553302	0.998680654699129	1.04470686781628	0.998604115427704	0.980497112363357	1.06200822299238	1.00029743204165	1.06238568712323	1.0950200071622	0.964294768142245	1.02658397675923	0.939014451424145	0.993459172637435	0.999761326378481	1.01023093687837	0.931443835186738	0.934678066336008	0.949915121739222	0.927978353901274	1.02333108893776
LZX-Unigene16201-All-g	1.03805132607905	0.983577793718028	1.07397028194099	1.05023237706294	0.962676921193235	1.0000644982166	0.996655110604732	0.956341612823043	0.996090607717762	1.01066949395611	1.05134913767618	0.972003419314346	0.966063157895667	0.986777110531063	1.0484017625855	1.0106840942023	1.00389367091188	1.03238778291363	0.994906174124232	1.00784882146238	0.993241051727467	0.972588579253096	1.00221436082814	0.94824911744574	0.984987908110438	1.00262862068469	0.974147087627498	1.09717776704447	1.05128130904467	1.02255533017559	0.984099744062062	0.995239326391702	1.01416092261972	1.01758613181998	0.955160702595909	0.984242481278797	1.02799707160397	0.967856024099372	0.959876626214888	1.00275870662144	1.00372306573373
Gene4408	0.98764117873945	0.996714857504301	1.00116316397729	0.997007172146351	1.00842261495865	1.02505676044408	0.982968251994827	0.995622190395617	1.04183984388179	1.00797962434499	1.0070177729994	1.01493211980832	0.998775142295741	0.99507103787226	0.996999792293367	0.995734144775355	0.998152273171654	0.997713079855323	0.98290471503562	1.00994608965276	0.986423545101331	0.990617147750709	0.993025471038445	1.00379138381853	0.997528732987019	0.965984854412164	0.995791848958456	1.1846372801039	1.08296926994277	1.07951298038399	0.950299048601538	0.979540351578649	1.06431885348945	0.936588195061392	1.01881048301551	0.980480815433423	0.899821502565223	1.06317742191158	1.14843098523167	0.993847509643698	1.00775362409272
LZX-CL2074.Contig1-All-g	1.00903941207519	1.00208873074538	1.0259916836464	0.991575513558923	1.00035122112845	1.00063214113433	1.00157266637385	0.953087375573561	1.02387923640402	1.01466302736291	1.01823702813936	0.99999350437457	0.970852914199804	1.054896075743	0.982033351626326	0.998311511480393	1.00477449244341	0.992664127131421	0.978817946678221	0.974378474380052	0.981114355771194	1.04582116185321	1.00963300530845	0.904021086977249	0.984355620536432	0.986015665853199	0.982013305558819	1.02725115199523	1.08655346496174	1.12624994547231	0.991859960567284	1.04549590590189	1.03458315898197	0.993459172637435	0.951809474117366	1.00734614764565	0.956518375328108	0.999799426802598	1.00952468581813	0.99029797428137	1.0197497907164
Gene975	1.22237412922253	0.918704042153319	0.7947651577726	1.29659932726219	1.10423760426324	0.870248209815959	1.06652213360694	1.11751497717393	1.11194002590824	0.841038325225947	1.03886850866488	0.749168985591451	0.876653224102696	0.904423030914231	0.91747699514316	0.931055161918187	0.81285709942499	1.59447002404373	1.03000963928384	1.29659932726219	0.776415054562422	1.07813249886928	1.04791328207831	0.997859672300144	0.947581958111343	1.11014136181049	0.965142838178034	1.03328415903095	0.942400705918643	0.921777570604394	1.11771590694937	1.07295473610291	1.00585514073827	1.01736283567385	0.939480468522215	1.106387108775	0.988255667119614	0.925443717061949	0.98396836993789	1.03103826667081	0.954561380470978
Gene12361	0.993652422875269	0.943073089871177	1.0482012888644	0.98428520729025	0.970852914199804	0.994663468245828	1.07324728975964	1.00331742597121	0.974042895928641	0.968945194302434	1.00461022674615	1.03238778291363	1.07070048518854	0.98889723983505	1.0200685791329	0.978613093618204	0.964128557186526	0.975277822439457	1.05422121937667	1.01406989945977	1.020551097209	1.06385357599846	0.951340898325598	0.969085081307304	0.996487814753547	1.0378496936056	1.00609229396803	1.00544557787553	1.00884131253321	1.07821708364122	1.01009425932744	0.98575157406056	1.21884657181976	1.06676275865512	0.999529934047557	1.05141613829945	0.979700910226749	1.00507687742065	0.9798216665354	0.989250023098016	1.02202643030578
Gene18072	0.970791830445425	1.0484017625855	0.976683297886894	0.993866245048406	1.0236416454138	1.23211653978204	0.955637244757554	0.998407134124651	0.953504419237362	1.08816671043998	1.11751497717393	0.985461204517987	1.01584079564371	0.964539027620313	0.976500496231544	0.983859867799261	1.01918108024337	0.981373957519638	1.02016738623147	1.06884233307376	0.974074606550267	1.02002323123353	0.99821773264775	0.97203099985029	0.998540021223267	0.990453987262928	0.988562589013017	0.977010422536934	1.04413024150352	0.986652781323377	1.02115121305427	0.968481742279706	1.01069273994651	0.998222584123874	0.977456652140325	0.998640801256259	0.935828482418029	1.01847824232513	1.00177139525996	1.04212503045545	1.02918869341694
LZX-Unigene46300-All-g	0.959252131839511	1.02421165117817	0.996691532255252	0.959591971948762	1.15921880316538	1.18195033927857	1.1579277684524	0.966638880723141	1.0329630847447	0.99964270095379	1.02121591335237	0.970555058818696	1.0181700358679	0.958911305311915	0.941025367150904	1.08357853113509	1.03125467249277	0.971047115037769	1.70714238679079	0.924995490215551	0.954094545827076	0.990356394920259	0.955474545786169	0.898932071488765	0.842447449679825	1.00927845180292	0.83923430751716	1.47880356000827	1.73274120298283	2.50096026845887	1.08380260474879	1.0004180293116	0.978207512443851	1.04700728419679	0.88297088279914	0.939285830358288	1.00790876724823	0.944469198152697	1.01953053814648	0.953261542783777	1.04188348328976
LZX-Unigene8559-All-g	1.01151216972406	0.994879649786159	1.02699792173401	1.00584518237293	0.991907159218342	1.04729523522197	0.993614985488072	0.986219541105563	0.999991707436457	1.00197610034888	1.01632150426562	1.0028438170892	0.989003725554297	1.0331230539807	1.01863719209728	1.00674097200234	1.00062561535898	1.00832457539158	0.999602772525703	1.00305266290006	1.00554993661174	1.00866435101193	0.951409477336969	0.926935796978163	0.863233487612241	1.01643490092947	0.893473383711245	1.24053628123006	4.2151466518419	1.60958983254813	1.279851272365	0.948068751947304	0.818639483776278	0.931941126162738	0.831231967185263	1.04387576436514	0.957888071308741	1.13742027180075	0.997301298786216	1.48089867769514	1.22237412922253
Gene6977	0.991996773524177	1.02566365944448	1.00074406189661	0.992011679778884	0.972505734805999	1.12875022652737	1.04291191942826	1.01077186626775	0.995967069136857	1.00008640821795	0.992333215858165	0.99583618664915	1.00739402996999	1.00800676134901	1.04549590590189	0.995805694134514	1.15462739944481	0.992019044216363	1.00835236638708	1.01300810230125	0.990067893023649	0.993856875923306	0.916673912886982	1.0097204722375	1.00808867121513	0.918840443126047	0.920934554537851	1.47684567930362	1.18608815724765	1.21843770731473	0.933946160476835	0.962676921193235	1.20273811251411	0.93312245294411	1.01712573762363	0.851647216947796	0.916551207615972	1.44387959026346	1.20681847523995	1.01483423232722	0.947048497960613
Gene1002	0.951270545291678	1.15326444353266	1.05346953991107	0.921404119618023	1.04618126825723	0.99763241863671	0.9463849435852	1.06431885348945	0.970555058818696	1.19686599758189	1.11724261052133	0.961769556616996	1.27537207547441	0.944758923376165	1.2156457693877	0.960359043039637	1.04480978968172	0.935291607750077	1.12555729609773	0.907751301018732	0.950192313321776	1.04648897379814	0.998523284907349	0.997859672300144	0.980021376349359	1.06151482390872	0.987427732570872	1.01253803581044	0.965626885646348	0.972775575695578	1.01804180638961	1.00642891929927	0.974134169633714	1.1242906400697	0.998314428214507	1.00907243500097	1.16738296944732	0.976980522931745	0.956341612823043	0.973178838743317	1.04595900051525
LZX-CL11.Contig3-All-g	1.14485497210155	0.932403388087193	1.03070553272273	1.05824676029075	0.915850895116833	0.981271118181559	0.953201447257135	0.951340898325598	0.953261542783777	0.973688351862599	0.975439422782979	1.08500291760376	1.00409479093683	1.26626633163125	1.04229288054895	1.1144704189717	0.941836310519155	0.995384171279268	0.950873704389317	1.15249776288906	1.16303274955185	1.64718758685135	1.48562441825487	0.847476288647269	1.6960066175945	0.794082366395922	1.93619618008206	0.807799001942153	0.841972209416403	0.939194661876368	0.999044190362907	0.820150616730771	0.653042922290633	0.957713213338036	1.69176560570508	1.04729523522197	1.04279484681315	1.62757460963526	1.05083532798627	0.94533726977566	1.20731608588002
Gene23041	1.02373030956679	1.00661813483731	0.99442126414652	0.995390976547808	0.996931295285303	1.04254687984547	1.0097204722375	0.975390358616369	0.995945352325905	1.00007385677175	0.985424969110142	0.995781311577922	1.00623226916275	1.03269608884454	0.985584830931109	1.03117651204805	1.00307220484701	1.00199257508505	1.00831008872658	0.98589781542709	0.990016550762008	0.99379312902891	0.984165843405699	1.01787763557079	1.03187178122071	0.987856715760719	0.994701620353472	0.974798641074365	1.00096653087956	1.00394764610379	1.01799108043715	1.006820085065	1.00936483374172	0.993459172637435	0.999505011493251	0.995882122016633	0.968723341338562	1.0369174137709	1.01376837293656	0.997904913490117	0.972505734805999
LZX-Unigene30315-All-g	1.03673916324927	0.934960239912925	0.982569349671226	0.99153340604528	1.01279160205506	0.99328547824086	0.940017599214554	0.969195849810326	1.01627402819749	1.01199664876037	0.954094545827076	1.10875464195214	0.941615385472827	1.1242906400697	0.937730206355801	1.14054663780699	1.06480704019275	0.981711809905449	0.992747230646665	1.07821708364122	1.01186249775762	1.05282454904115	1.02792839680091	1.00896592477649	0.987381328831758	1.02551068409964	0.976646410839138	1.02522486843654	0.980808655503698	0.955637244757554	1.02623222032426	1.03070553272273	1.02121591335237	0.993459172637435	0.982033351626326	0.996047008812604	1.01981418514886	0.998052069834394	1.02483171954209	0.978842418161217	0.970224666218909
Gene10908	0.973556934862363	1.01388240247812	0.995120140137349	0.975578771515297	1.01084168820593	1.05194552029415	0.983728840034399	1.00429105207875	1.04229288054895	1.02792839680091	1.03711785277304	0.987018879226515	1.02071645811539	0.996870082622351	0.996110529321114	0.98476604131063	1.01369020124229	0.972588579253096	1.01710507798533	0.959134205479863	0.970408499904276	1.03886850866488	1.02016738623147	0.928025075695303	0.990431382908239	1.0393468320997	0.986177877694453	0.978623507650459	1.00107480221831	0.987554201143313	0.978413868089265	1.00963300530845	0.971616416976497	1.0125310776658	0.977852562906617	1.02653945789066	1.01745239727216	0.975717815880846	0.997301298786216	1.01235028299464	1.02290696453644
Gene11464	0.988562589013017	1.01657420689241	1.08280042409079	0.987039681244614	1.00722561177629	1.10604163467269	0.99715696773166	1.00731787857231	1.00380527974806	0.98323399346245	1.00515317025422	0.989779668446783	1.03990509655094	0.990312457921652	0.995232771125083	0.994671672918396	1.01828241722707	0.987166233071004	1.02377891320675	0.979046427038492	0.985187760900537	0.989421616065056	1.0649993307409	1.30485029330748	0.986379003936881	1.021706430224	0.950653019448963	1.90252632972259	1.01344392088797	1.10366004819407	0.924167531477865	0.989241910315648	0.943687180663971	1.20731608588002	1.00663895580804	1.14358576736629	0.985249589255421	1.08512369001768	0.865848250580176	0.888722853873876	0.864750481019264
Gene55242	1.04424866365854	1.00230868163617	0.944680686465385	1.0654755921084	1.02304246283249	0.978279793160621	0.917585287338358	0.998330505919607	0.990356394920259	1.00455343985721	1.06368679041356	0.94329831205677	0.905996138988313	0.935379063493922	0.933705801622843	1.10835783492384	1.49494512645133	1.10018431523408	0.965427482161802	1.08678599408038	0.985497840654532	0.992634324838535	0.99715696773166	0.989388247942075	1.04942280030192	0.989825322384502	1.06358955356039	1.01377613431601	1.04223799471535	1.01985605397387	0.989101908361789	0.994240548523629	0.99219376063673	1.0036599025057	1.01447669374847	0.988086073761777	0.97386595718044	0.998600875659406	1.00934099363153	1.00275870662144	0.976673588442113
LZX-Unigene57246-All-g	1.00534195495171	0.988218523310199	1.00445688705094	1.00584518237293	0.991907159218342	1.01662782072322	0.993614985488072	0.986219541105563	0.999991707436457	0.990821841874518	0.994711146251346	1.0028438170892	0.989003725554297	1.00451915506726	1.00180559544696	1.00674097200234	0.994667570582112	1.03007467581834	1.05276360773404	1.00305266290006	1.00554993661174	1.00866435101193	0.993025471038445	0.976750903732008	1.00000587575861	1.02413493901241	1.02386192672058	0.975160375381372	0.979609256442255	1.0164883605192	1.03345298788656	1.02137259867286	0.992557543220353	0.998276156393671	0.996813781167042	1.00094145011335	1.02095518851096	0.994478056479514	0.986015665853199	1.01513853852743	0.988021116398071
Gene16294	0.831569354014639	1.06592633541312	0.948468004021668	0.856394672418931	1.02921794240749	0.940178632712659	1.12486562982292	1.46753008608492	1.06710431742629	1.00515317025422	1.00026298059762	0.875519276194559	1.13977555165107	0.999021695898543	0.833554604752952	0.900876857726824	1.00955013885971	0.839651320158863	0.91692014977655	0.86559680146696	1.0817507258473	1.29205300877995	1.03079640762752	1.02260572423263	1.08287353939002	0.988942789542917	0.995751019830173	0.997471486988415	1.07224760853617	1.23578929912682	0.985702827709911	0.951169661314269	0.929356475555494	1.57216793690732	1.279851272365	0.928109903042827	1.18265804294405	0.883511232941551	0.953504419237362	1.00869889123642	0.976980522931745
LZX-Unigene40283-All-g	0.948728122060108	1.02586056749043	0.973660136379259	0.917182706342055	1.06122827628571	0.958614028344416	1.07730058902885	1.07589951430383	0.965727519560755	1.02411048641432	0.946499600123322	1.10333999891415	1.00656465059801	1.10083038491745	1.04049877001713	0.932759316682129	0.924273660520985	0.859682858116351	1.02975342713203	0.847077432219463	0.985648069034705	1.15278625307202	0.999712699124984	0.997859672300144	1.00808867121513	1.00015034427199	1.01234084380985	0.997471486988415	1.00241835474496	0.99967279607549	0.999044190362907	1.01838930606547	0.998321132252018	0.993459172637435	1.00663895580804	1.00621354243551	1.01409630419405	1.00507687742065	0.997301298786216	1.00275870662144	0.99966691500216
LZX-CL1681.Contig1-All-g	1.02475989346593	0.999123564264626	1.00445688705094	1.03064351463926	0.991907159218342	1.01662782072322	0.998661729591625	0.996918145672546	1.01485647624042	0.990821841874518	0.999791321035134	1.0028438170892	0.989003725554297	1.00451915506726	1.03403943481943	1.04096169423796	0.994667570582112	1.00832457539158	0.999602772525703	1.00305266290006	1.00554993661174	1.03801817908546	1.10271798418876	0.985170527390194	0.929475653418393	0.968945194302434	0.876653224102696	1.04254687984547	1.03902974047939	1.00569967860594	0.974798641074365	0.969563839785067	0.797696228006488	1.47220730153404	1.16430192813919	0.959876626214888	1.00781862146561	1.00507687742065	1.00301132846481	1.1164948565373	0.965561904515921
Gene13692	0.999717023020967	0.993241051727467	0.998116895271859	1.00256652033626	0.986314869140966	1.00394764610379	1.45901418540579	1.30019565092071	1.00877870057242	0.976295674604529	0.997811672862806	1.01143632162058	1.02342953156557	1.01197245811422	1.0099873893448	1.01084168820593	1.00847375766078	0.999271712561116	0.994463256610301	0.996862995683112	0.998529116348004	0.999938798301468	0.962967566916668	0.954634861120582	0.94209643383136	1.18106940568597	0.985187760900537	1.10118261579941	1.00061899026179	0.961118697791979	0.999044190362907	1.01292329997374	0.9640239083189	1.46977071227024	1.22893045186371	1.39550841733122	1.3889347597668	1.02772892979101	0.916208058863227	0.957793179011451	0.946135225330762
Gene14778	1.03518002424217	0.999739496514243	1.00051942896242	1.03782348420234	0.996914791768956	1.00696285053393	1.13782066247097	1.0096975369162	0.992130512028181	0.980603382059938	0.98428520729025	1.00941689775381	1.03365391532842	1.00970315690524	0.993542788264793	1.0176270952739	0.978534011613095	1.03732656536842	0.992980784813337	0.995396361952418	0.997374651984271	0.999053661302234	0.982365476377279	0.997859672300144	0.992679719032572	1.02872727809638	0.99593232905364	1.01842313873684	1.00815368606677	0.9774002562263	1.01614523702198	1.10656846062842	0.971990840563825	1.08604911779274	1.11030857098479	1.09044712375509	1.04942280030192	0.991168977362309	0.970852914199804	0.98864010800263	0.981603320929513
LZX-CL11828.Contig1-All-g	1.06085682661085	0.979936924853633	0.995429818244917	1.02502625467903	0.987268004871779	0.996655110604732	1.00208873074538	0.955313653439834	1.01212690799418	0.967554333857081	0.982069380264377	1.06358955356039	0.995974214119716	1.03501042247797	1.02814525107544	1.0514394432655	0.954587879987578	1.0145928392693	0.979853704582417	0.975717815880846	1.05787730129584	0.987166233071004	0.993025471038445	1.00326288169462	1.03522295910911	0.915850895116833	0.975415710323121	1.02918869341694	0.973983174059897	0.975319601765733	1.07153981808316	0.947320214984145	1.00172246863047	0.9598331659397	1.040589061363	0.965727519560755	1.0012400881601	1.0551061581483	1.0060131710607	0.975517098955737	0.91919239179936
Gene15693	1.02796731405883	0.928927522592871	0.986243518624156	1.04099385083742	0.925650963610823	0.983056268029893	1.09957694891735	0.995540572381145	0.993583848721637	0.949032324043385	0.952814705275453	1.0494832951681	1.00790876724823	0.990045213661425	1.05161088098128	1.06151482390872	0.93502946454113	0.962923786032253	1.04460664826105	1.03605588247752	0.960691073416687	1.0283864753967	1.04642464337979	0.986759694638758	1.00299965713889	1.02408672984532	1.02283810583001	0.984960033135147	0.99993093766924	0.991728306597353	0.995464222815567	0.995106640425597	1.00246004098351	0.998642675999656	0.997966755652375	0.990501014126952	1.02665730980945	0.997875384148379	0.997301298786216	1.02169494190862	1.03268347951792
Gene11792	0.975186153165569	1.01212690799418	0.997126602742319	0.992856324179934	1.0272217390433	1.08296926994277	1.04648897379814	1.03727220643588	1.05603825120638	1.00484852906486	1.02496002674075	1.00865731026338	1.01961206781539	0.995384171279268	0.991233720848932	0.965184916492793	0.963953426919982	0.981802584246286	1.00628728377094	0.999321840464522	0.979438207573904	0.98864571797037	0.999712699124984	0.997859672300144	1.00808867121513	1.01893651223308	1.03117651204805	0.997471486988415	0.996741554168942	0.99967279607549	1.00686937292869	1.0004180293116	0.998321132252018	0.993459172637435	1.00663895580804	0.998640801256259	0.998627933225573	1.00507687742065	0.997301298786216	1.00275870662144	0.99966691500216
Gene4377	0.947643904136573	0.927722654403602	1.60638229738386	0.931277410827078	0.950488768434285	0.9707189783097	1.07993511410006	1.07381120699958	0.948681135746861	1.00749992902158	0.978561483530536	1.10284067703355	1.09777871193899	0.970326928442372	1.01440148170332	0.942846721251269	0.978867870087285	0.911527585437474	1.08729705906104	1.01481578170704	1.07488082647818	1.54699945981537	0.998911221511595	0.989736962038226	1.00012163165923	1.01279736288134	1.00230868163617	1.5057150112112	1.00997696026998	1.01094790782122	1.00907904868305	1.01338808917363	0.991422615495946	0.993459172637435	0.999273767284186	0.992971746205788	1.05246660755781	0.998977850745775	0.989164064695435	0.998094253851275	1.01420194521461
Gene18891	1.19726001419713	0.966709878396254	1.14286121530002	1.09044712375509	0.963361261473883	0.998314428214507	0.975825283860385	0.999914648808027	0.99436493237027	0.999502134615552	0.978054355515816	1.13931325406382	0.995366763213849	1.03693777412507	1.32840419442461	1.09899957861627	0.974568850905742	1.00041992698742	0.985129832608972	0.984412530214412	1.11591983929435	0.992980784813337	0.974228590695532	1.00230446348724	1.00354019784643	1.05340435303675	0.997639737814642	0.991558216363517	1.00140226442918	0.996282615297991	1.16569295857602	1.0004180293116	0.989226058786606	1.02489152850738	1.00084590992355	1.04974599382852	1.06358955356039	0.992714595455868	1.00188453574038	1.01281130437808	0.984928049017059
Gene14652	0.982856136293099	1.0106262997147	1.00710086496451	0.985147048397084	1.00018408403187	1.14978685212007	1.18651082375997	1.11395423596628	1.01633509841651	0.971702474312181	0.992064272163611	1.04875801045829	1.01779230311154	0.990025491230086	0.996042458828671	0.983556008437153	0.990930775204894	0.981536667231938	0.977558326170585	1.03874352135345	0.979421228128496	1.02095518851096	0.993025471038445	1.00829211358785	0.99977757550405	1.06606871864042	1.00017326969461	0.984660671615469	1.00437346596583	0.991411226067308	1.01215493733152	1.02178969212724	0.988133525651429	1.07324728975964	1.06530405693525	1.00074406189661	0.99024989559256	1.02024585585666	0.993511211815462	0.996813781167042	0.993303364439391
Gene8505	0.989155457553723	0.970464129631327	1.11751497717393	0.983130520887193	0.928515810636681	0.989348313858393	1.13068616861586	1.23644103630569	0.969563839785067	1.0058335018617	1.00989826063299	0.999552386251188	1.05333056554394	0.970951281289681	1.01980481668103	0.98396836993789	0.94407603046114	0.976613824963587	1.07579347623512	1.00769190967065	1.65811976794136	1.08655346496174	0.999126137667673	1.01124949919382	1.00207077341807	1.03886850866488	1.01234084380985	0.989326660624556	1.03535901723575	0.994841154527731	1.01703419964496	1.03214030226475	0.992315587372494	0.997815777082709	0.999688554139429	1.01671748331861	0.99328931195575	0.999351584505102	1.00108724469982	0.998479044785692	0.995748782606794
LZX-Unigene18561-All-g	1.00066701975193	0.99967279607549	1.01034360443356	1.00067461152795	0.997730515533162	1.03838512250067	0.997301298786216	0.995411314634249	1.01265847565877	0.996268979999361	0.998324164434785	0.999394254070824	0.999449193774916	1.01753701970526	0.998691616818703	1.00149243375842	0.988476689088125	1.00238067741239	0.997129878560066	0.999451358260845	1.00073324648121	1.00304268234314	0.993025471038445	0.997859672300144	1.00808867121513	1.00613394321233	1.01234084380985	0.997471486988415	0.996741554168942	0.99967279607549	0.999044190362907	1.01838930606547	0.998321132252018	1.00030569175872	1.00663895580804	0.998640801256259	0.998627933225573	1.00507687742065	0.997301298786216	1.00275870662144	0.99966691500216
Gene9213	1.02164496882952	0.997402006233736	1.00160011891866	1.04041078772217	0.996014224499723	1.00172246863047	1.0069258645315	0.967701836715616	0.98662134339303	0.977716098941451	0.996999792293367	0.991015637000034	0.993921517261098	0.992557543220353	1.01326279844656	1.04206361220824	1.00100777778377	1.01558193812577	0.988724982721024	0.989490072283617	0.992952254916314	0.996014224499723	1.49797511254955	1.02328980732283	0.933946160476835	1.24053628123006	1.01234084380985	0.976426303813243	0.960042534884836	0.994578749293171	1.42734786515274	1.25791921417685	0.948982866238581	1.07335144257056	0.883511232941551	1.27143956786142	1.01941245633747	0.947839093014157	1.22148337444489	0.990475531204055	0.804976581599184
Gene16932	0.998999642674637	1.00800676134901	1.0176084301922	1.00287013722904	1.01307325501742	1.02935387871314	0.999375655017062	0.998932164924119	1.00544252356085	0.996609935703749	0.997301298786216	0.993614985488072	1.00162500762927	1.00046363012748	1.00510575246209	0.999974400595945	0.989215580772354	0.996799368136826	0.991095364176769	0.993148214276333	0.995799698948417	0.99793576325778	0.970734470330006	0.954139412744406	1.03727220643588	1.00374085988713	1.04554805881736	1.01017732562092	0.996741554168942	1.00448441637078	1.00418449238026	1.01441446436232	1.03734775643972	0.974228590695532	0.997178952528915	0.984412530214412	0.992516129223595	0.996951521528117	1.02080895620589	0.998337098997515	0.972859912861367
Gene9581	0.852628931622238	1.2113399671297	0.965727519560755	0.86354902221904	1.07559571853327	0.970791830445425	1.0938798016986	1.0174358364122	1.09232427103933	1.11048446625474	1.16397018436795	0.905217357891646	1.09320912661129	0.961645448347107	0.887474441644601	0.91703285016947	1.07467616023994	0.862825252010978	1.04291191942826	0.905217357891646	0.974147087627498	1.03246300043599	1.02304246283249	0.964727378245568	1.02393262010511	0.992739564705223	1.06385357599846	0.951888411019733	0.96777131886877	0.968824330485465	0.999044190362907	0.993405863614384	0.99423022919777	0.999613409482345	1.03551583000847	1.00106444306602	1.03631631455186	1.0224961333803	0.977852562906617	0.970659123750314	1.00615526454353
Gene131	0.96246571718487	0.891865352556206	0.941158823034561	1.06145619075638	1.02211461972507	0.925112403468547	0.962418955450901	0.83923430751716	1.11121235154822	0.8906004725857	0.895073128228643	1.12513279929739	0.931551491916222	1.06821016010722	1.02274254045921	0.99525457815858	1.01773963303922	1.09899957861627	1.03718531717682	1.10975686841963	1.05219236070814	0.893282317819459	1.03348553736113	1.05561436868488	0.978867870087285	1.00315391150522	1.00236617391422	0.987105134070002	0.93646904794114	1.02201402110125	1.0105216999217	1.00629716359484	1.00943826404601	0.993459172637435	0.990172734893934	0.978232180394224	0.969154828197796	0.990545043091654	1.02000296101271	0.997355134369251	1.07961450037374
LZX-CL7486.Contig2-All-g	1.05118657759031	1.002239187553	1.00960166509685	1.05353141793315	0.972176030291326	0.986690323245248	0.959914594238369	0.919086363307953	0.997564608503314	1.00756914643513	1.01849142291355	1.07023131841935	0.944628103485551	1.03535901723575	0.971702474312181	0.987791777635892	1.07802337806086	1.04465797124848	0.968610122431924	0.954253845299712	1.05200483376556	0.973622669161406	0.998911221511595	1.0106607900229	1.03738276481323	0.997885654419494	1.04020951813107	0.988607858464391	0.992628855999039	1.02640001428123	0.992908970268246	0.996314813716407	1.00430430275833	0.993459172637435	1.01461056665737	1.01639565683397	0.992675135329183	0.998977850745775	1.00672495369049	0.998094253851275	0.995187686906273
Gene4444	0.984869980745457	1.047978893916	0.992360793855096	1.01321460757624	1.01572953353636	0.995236324903066	1.02814525107544	1.04304710903327	0.976593003646767	1.00574567162029	0.988379344868692	0.958562600866429	1.04633589128782	0.965727519560755	0.977257647583433	0.965004932826287	1.01036946642153	0.998607392816578	1.00859539762315	1.02770156142007	0.977816169685917	1.07457120499925	1.03522295910911	0.943952868012169	0.993714432229846	0.93038141713944	0.99878647665446	1.0395680436277	1.02881308767147	1.02881308767147	0.922841438097887	1.06514531122483	1.0348982007462	0.953815638475039	0.921284314186857	0.998640801256259	1.07086284453937	1.05952280871139	0.923155904258366	1.01845366816433	0.985399838460945
Gene6793	0.963794468827944	1.01143632162058	0.973921644017438	0.964539027620313	1.07314652731217	0.963619112505695	0.932195574079434	1.00015414849486	0.978489199111634	1.00781862146561	1.01388240247812	1.14266815820841	0.906624084319527	1.10053620196891	0.983056268029893	0.970022804934775	1.00160011891866	1.10136888458941	0.924776585587554	1.07457120499925	0.995657936391836	1.09474846844349	0.948896217718718	0.997859672300144	0.992219472478784	0.996968457683792	0.995025609927872	0.992557543220353	1.01786817032792	1.00346537763888	1.0055188504038	1.02303227541146	1.02198267984982	1.00829962470331	0.980202131886467	1.01025095358542	0.987218173366225	1.06299237356325	0.958979134698179	0.977902471104609	1.04992070429148
LZX-CL12286.Contig2-All-g	1.00534195495171	0.988218523310199	1.00445688705094	1.01517428445662	0.991907159218342	1.01662782072322	1.00275870662144	0.996918145672546	0.999991707436457	0.990821841874518	0.994711146251346	1.0028438170892	0.989003725554297	1.00451915506726	1.00180559544696	1.00674097200234	0.994667570582112	1.00832457539158	0.999602772525703	1.00305266290006	1.00554993661174	1.00866435101193	0.92904445898789	1.2610960404059	0.955182212793068	1.07709014570784	0.957634025860867	0.954253845299712	0.996741554168942	1.00507934681663	1.06248320012395	0.939122777995552	0.985032926676729	0.972302946634773	0.944680686465385	1.00484852906486	0.950299048601538	1.08742916748529	1.05088198358189	1.45683788165335	1.7281433518689
Gene9665	0.955578667567726	1.03605588247752	0.968672932990027	0.977108934909344	1.05070103149656	1.77203785394546	0.907751301018732	0.944009265515103	1.38409465056343	0.975578771515297	1.03207926125876	1.03610593719147	0.936588195061392	1.29577449937191	1.21325265328288	0.94694632136981	0.94514707807444	1.04054890091679	1.01413936566977	0.996857806070306	1.01202004939798	0.915850895116833	1.01228623565632	0.980339950331494	1.02637677795243	0.983173872051072	1.03919105750326	1.01028957582635	0.999404096946075	1.00524990301362	1.00350952901178	0.995856300958146	0.998321132252018	0.960572567247435	0.995967069136857	0.964539027620313	0.950728716868227	0.995039681848149	1.02111105178706	1.16273518357782	0.980898739955179
Gene4519	1.00074406189661	1.00476486308809	1.00123134472529	1.00859539762315	1.01272841454882	1.00108102345907	1.00089499254931	0.974100302285717	1.03014891525533	1.00454215699224	0.992286118010155	1.0181700358679	1.00133677418528	0.999998497491861	0.991036214351873	1.02376768020114	0.998513042576664	1.01875137094021	0.990515704597984	0.99222962106004	0.995013056919231	0.997441690025888	1.46753008608492	1.00697778200113	0.784624823994393	1.25886350033494	0.81036238966024	0.766867617169302	0.863914208392591	0.870560704493052	1.41635686266809	1.42387446612654	0.87345524372765	1.06782607435943	0.7862803040775	1.13977555165107	1.00300374993879	0.902809633510411	0.997301298786216	0.947909135114216	1.02916537530089
Gene3408	0.945707938992739	1.04020951813107	0.967920938585085	0.904763472051259	1.02239052947787	2.50096026845887	1.02898320768826	1.01485647624042	1.06977451923971	0.900144105015582	1.04977181252242	0.9414702456041	1.05161088098128	1.15173033109214	0.932838272245502	0.975517098955737	1.12826188802085	0.923155904258366	1.18040891362484	0.827216765963169	0.850739019642808	0.949426566070528	1.02534730017701	1.11921043781398	1.10943542927332	0.939014451424145	1.18574765395733	1.0110936591746	0.959746364766706	1.03376066335824	0.906329341105798	1.01150327292162	1.1274423817937	0.963361261473883	1.00663895580804	0.907751301018732	0.877165649415156	0.931055161918187	0.86190931534552	1.38717903149265	0.969525210867076
Gene15210	0.885105049710711	1.01189225391506	1.09246648587164	0.863233487612241	0.922725781220854	0.95058938550008	1.09791583667626	1.40091361056714	0.926148050137073	1.11591983929435	1.00724255042786	0.961572398167232	1.34944735631095	1.01013160962324	0.942779501133406	0.903576265792392	0.891650852411524	0.831231967185263	1.03773666800881	1.14417037802435	1.13237500102739	1.00332373996579	0.993025471038445	1.09764368109377	0.935445572562332	1.15704553977896	0.818639483776278	0.866707658917503	1.04323534504567	1.02762333761777	0.966128797669315	0.974228590695532	0.91919239179936	1.65811976794136	1.20095690344401	1.2219148320789	1.50050375907651	1.06915078670787	0.799292007720356	0.782269310098214	0.844520515283907
LZX-Unigene6803-All-g	1.0393468320997	0.997528732987019	1.41635686266809	0.988908470459771	0.967069215247884	0.99024989559256	1.01821718971025	0.973954911843982	0.98764117873945	0.96246571718487	0.966771685285199	1.03180619792031	1.00932554779408	1.07242988349181	1.07742261353921	0.98993712384761	0.969591475856012	1.03753207310325	1.00381811258434	0.96752320970928	0.976358438653995	1.04223799471535	1.02835384467806	1.00675976508222	1.09123494870006	0.990397912760953	1.07365133733348	1.01802000008616	0.988979335077487	1.05810557297269	0.976715719167492	0.989264073067431	0.988041253318206	0.993459172637435	1.06248320012395	0.992333215858165	0.946758356663436	0.985266338841025	0.970583344764386	1.16638486167895	1.01685311677124
Gene6725	0.99080331353727	0.995087202044169	0.995149971953865	0.993558267721232	1.01147633149034	0.998894990471807	1.00788052923488	0.980265498446759	1.02634102362936	0.969195849810326	0.978342937036577	1.01208452243287	1.00442263207615	0.99711993760414	1.04020951813107	1.01103686505348	1.00297773638792	0.993094477162561	1.0204634139399	0.987765531437907	1.05028574340761	0.994959791447844	0.993025471038445	0.986366307697348	1.00289112394701	1.05810557297269	1.00322305319021	0.984660671615469	1.00437346596583	1.03924597759049	1.00467857766595	1.16026803507723	0.988133525651429	1.00676500358389	1.00058200897237	1.02917703435892	0.99024989559256	0.997760881456502	1.0304537615287	1.02154866273512	0.993303364439391
Gene45645	1.0029282429867	1.00993359531404	0.994287323599396	1.01235972217942	0.99461980320497	0.994687239349939	0.999710010247738	0.970889410394449	0.993398974598341	0.987482080732854	0.976380888450672	0.978546660831287	0.998821152984204	1.00909115691986	1.07365133733348	1.04119221322018	0.997108459940871	1.00048721174744	1.05852044568411	0.998319473364957	0.979877865853302	1.02119984663907	1.09073183147032	0.924167531477865	0.984928049017059	1.00710086496451	0.981665535456328	0.978830182419719	0.996741554168942	0.931014884856718	1.03689705341672	1.07709014570784	0.968858374369947	1.01394358291117	0.984676423262572	1.0116758045587	1.07070048518854	0.986719748067745	1.00084590992355	1.0494832951681	0.968224302659894
LZX-Unigene10481-All-g	1.00534195495171	0.989434222783905	1.00445688705094	1.01517428445662	0.991907159218342	1.01662782072322	0.993614985488072	0.986219541105563	0.999991707436457	0.990821841874518	0.994711146251346	1.0028438170892	0.997555622497424	1.00451915506726	1.00180559544696	1.02066162228492	0.994667570582112	1.00832457539158	0.999602772525703	1.00305266290006	1.03433389043489	1.00866435101193	0.998357468607559	1.00538008602207	0.971293144798105	1.09464572935698	0.970498885075558	1.00407210742159	0.991504424193746	0.993337361486563	1.0103257546001	0.997929010179671	0.985785993392589	1.13625640014806	1.00663895580804	1.04938220966845	1.09970834068072	0.969341706675751	1.06606871864042	0.963867626385158	0.976500496231544
Gene9367	1.60206451341799	0.907871009919598	0.920692589123833	1.33465405832412	1.03256411861778	0.905673906871967	0.959591971948762	0.893104294490429	0.86156540473554	0.898003659978989	0.827216765963169	1.31549943599818	0.86156540473554	1.45490411012668	1.47880356000827	2.23230356301624	1.11751497717393	1.30019565092071	0.862214493001726	1.20792234747646	1.02375644719553	0.876653224102696	1.04460664826105	0.894805210059217	0.916673912886982	1.10456203956853	0.939904368039951	1.00422451756421	0.904230049784716	0.995674581238315	1.00305266290006	1.10511317119341	0.998321132252018	1.12808969762693	0.97117286175438	1.06564237061804	1.04315617567859	0.92278360965937	1.00829211358785	0.986824685368659	0.980992249157084
Gene12066	0.857040114197606	1.12448192575072	0.95610655861131	0.832056740506474	1.52770363777358	0.989838354192073	1.06923149565551	1.10875464195214	1.02118112446382	1.26176018579407	1.23932269394902	0.897642929864153	1.10166254696291	0.901634350515688	1.23480816229029	0.86354902221904	1.31645281946026	0.797696228006488	1.18765415308178	0.867364123892981	0.909490908720799	0.992262141893058	0.998050662311243	1.24393674971815	1.00808867121513	0.642375204260856	1.09336370322382	1.51744936418369	1.87116419353143	1.21924679150262	0.864154672007534	0.755625371289651	1.38565240014939	0.862531349900325	0.979853704582417	0.656638838743632	0.787915763947103	0.912184109836216	1.0176270952739	0.984090924168437	1.00689584294208
Gene17662	1.09414405697697	0.947839093014157	1.02083925353275	1.05346953991107	0.941321548885165	0.97203099985029	1.00635200139977	0.990328559898579	0.979024273863116	0.947119288214268	0.931551491916222	1.00021149242281	0.947909135114216	1.11591983929435	1.00557177298192	0.965984854412164	0.99076733676581	1.11299404258127	0.947771736770732	1.05568063468179	1.03007467581834	1.1433664844722	0.993025471038445	0.977746992075826	1.06200822299238	0.972401094114699	1.11143435513952	0.915289104083178	1.01701413525451	1.02168345359324	0.957254685126492	0.980196296334625	0.94539808571547	0.997672327935276	1.04318570220763	0.978316779779132	1.00152737186119	0.993159980233836	1.02104379463537	1.07589951430383	0.961428477383722
Gene8062	0.994430115552488	1.00425765544596	1.00896592477649	0.98649340873963	1.00912653964469	1.02921794240749	0.974734549610964	1.01549867079806	1.00844010359854	0.984869980745457	1.0048037653565	0.98016961691012	1.02239052947787	0.991065020724238	0.975301689069169	0.989087165180271	0.958720648688366	0.977760483970768	1.0035277865922	1.0162065420114	1.05016906468304	0.980972549863672	1.00238568104445	1.01124949919382	1.00207077341807	0.99825571963724	1.01234084380985	1.00636251000273	1.01264373427801	0.994841154527731	0.993538225296685	0.996704690808903	1.02311781393339	0.997815777082709	0.999688554139429	1.00964758868736	1.01117525665752	0.999351584505102	1.00705068725375	0.998479044785692	0.995748782606794
LZX-CL8344.Contig1-All-g	0.91984696853689	1.03353875999847	2.16778739058152	0.916100648770419	1.08337616472162	0.946043328735403	0.932759316682129	0.967730194486017	1.54699945981537	1.01718447416443	0.94514707807444	1.07751501105849	0.973153514428307	1.2307671230245	1.23819630324505	0.914591943694233	0.999512201663788	0.924433559921745	0.905346963455065	1.11320461608085	1.03787590300886	0.931836088580246	0.601203436385736	1.0256260885404	0.864442752687657	1.33873131089834	0.793179132066185	0.838795753640295	0.950143476354063	0.78718340901514	3.58962818235508	1.10975686841963	1.00646878866479	0.993459172637435	0.821913208956844	1.53494349989841	1.51492246840541	0.996247054615421	1.1868850621521	0.91919239179936	1.03099743084842
Gene22657	0.987054529342336	1.0082454356897	0.993579051695138	0.987166233071004	1.00276486812331	1.00125160983713	1.025920819471	0.998725759601778	0.994546875066953	1.02293154147186	1.00047479377043	0.999323399701969	0.999221117924721	0.997228744199876	0.997939311169364	0.994211020029337	0.997911051953688	0.991970112964606	1.00514344585955	1.02293154147186	1.01437273182309	0.985470873893983	0.944223935178331	0.97371642178973	0.936866723833255	1.0198235536167	0.949374624932782	0.946729864000587	0.967019741514208	0.964930461204661	1.02445920090595	1.00780139496002	1.02807183751056	1.00307796320871	0.963082258316532	1.0181700358679	1.04518308940229	1.00507687742065	1.00247277863816	0.998821152984204	1.03251391299396
Gene1705	1.0005859050988	0.998991315416574	1.01907803228768	0.999082069163487	0.986045548034631	1.06703253676252	1.00028075896087	1.00023071792724	0.993678505602566	0.996273680259555	0.997702487253175	0.99666482763621	1.00509382847982	0.997594194978779	1.00987061441921	1.03577694760723	0.981214699734944	1.02358155092566	0.99435340419063	0.996770002443593	0.998476192717694	0.99987663850495	0.993025471038445	0.997859672300144	1.00808867121513	1.00015034427199	1.01234084380985	0.997471486988415	0.996741554168942	0.99967279607549	0.999044190362907	1.0004180293116	0.998321132252018	0.993459172637435	1.00663895580804	0.998640801256259	0.998627933225573	1.02867850268187	0.997301298786216	1.05524519327713	0.99966691500216
Gene2241	0.99766409167061	1.00304268234314	1.01398813403002	0.999541178812503	1.00423411824162	1.00242933877171	1.02596681360015	1.00176575431388	0.990435988586669	0.999539441459585	1.00079221076673	0.984555224929818	1.02656993486731	0.987018879226515	1.01372215069434	0.992577474945801	0.981019264077311	0.988571000366358	1.02460470511914	0.981271118181559	1.01856333683697	0.990908360630578	1.21473270775697	0.88297088279914	0.894132767889944	1.09839215073444	0.924433559921745	0.86896600632218	0.996741554168942	1.04235100799157	1.07637971375314	1.36280481780829	0.976980522931745	0.985319380044717	0.944223935178331	1.14511425281318	1.03099743084842	0.981416601723608	0.99153340604528	1.03447057443131	1.06164244247327
LZX-Unigene12931-All-g	1.06248320012395	0.924167531477865	0.956802460396687	1.08701942907494	1.05857908939149	0.945875142216462	0.887708118242568	0.781424883017061	0.957661868202431	1.02024585585666	0.947392752118873	1.13204296080446	0.898795100917134	1.04670299581247	1.15221664119624	1.0473622824622	1.07761129623941	1.13328912140663	0.91747699514316	0.975186153165569	0.977257647583433	1.07917301768318	1.15196326183555	0.949032324043385	0.999512201663788	0.961604110309265	0.994711146251346	0.997471486988415	1.02043774431779	1.08572948047076	0.945875142216462	1.02676397783424	1.17367491700214	1.00420256383844	0.974303739309882	1.00476486308809	0.88794158294351	0.968016157974542	0.973799053762574	1.01838930606547	1.06731414259501
LZX-CL3366.Contig2-All-g	1.01858620143524	0.99633366896848	0.981518096663395	0.999977990395515	1.00587824554498	0.999768576021991	0.984300766497073	1.00014255439006	0.986759694638758	1.00341507819832	0.971538336410593	1.01394358291117	0.99628999223893	0.999370750079413	1.0107074696504	0.998860972335466	1.00732841997855	0.978613093618204	0.969195849810326	1.02762333761777	1.02620234775992	0.974121251639929	1.03896504824332	1.01360714502618	0.991233720848932	0.976631793503444	0.986710302627288	0.997471486988415	1.01142631144131	0.912986081275406	0.966695509874151	1.03052869176059	1.00156612739299	1.00718708719716	1.00173584091699	1.00517941188897	0.99438658235273	0.986089452635265	0.999862982614275	1.10656846062842	0.936528621501266
LZX-CL8775.Contig2-All-g	0.990919506547884	0.999851027233225	0.983838864313974	0.998061484077833	1.00674097200234	0.989371936312815	0.94824911744574	1.00072270714894	0.987195507526591	1.02119984663907	1.02819331625747	1.03714411277012	0.949218249248401	1.04104115052123	0.987822255716131	1.05110989776793	1.02347914355183	1.04528372730669	0.9864496533365	0.992995668019585	1.04435364392437	0.993642716671602	1.00450686384618	0.983074983512101	0.993522987358848	0.998377637748976	0.99680637579444	0.997471486988415	1.04080523094191	1.00935076222762	1.01027915625679	1.06008537299947	0.986015665853199	0.986996138027606	0.988757825200071	1.01174519883733	0.991937454679476	1.03673916324927	1.00217181456899	0.981147020255072	1.01309154251159
Gene12133	0.954862479970747	1.00106066126495	0.997268726194708	0.959192992280518	1.07550119122419	0.952309790221595	1.15431313527729	1.06350578432345	1.15921880316538	0.906917124457655	0.930974607795249	0.901246402240132	1.06782607435943	0.934512457437401	0.935633930257557	1.10995011267532	0.91845903061389	1.1503706581772	1.28798476228176	1.07625691985182	1.04835307743682	0.966312937422157	1.00581259413009	1.00807913047433	1.00073727069986	0.996282615297991	1.0000613781667	0.984300766497073	0.989101908361789	0.991145859574383	1.01185462412821	1.0107390233662	1.01093907014258	0.998381080684561	0.997741889913904	0.998640801256259	0.989911585667702	1.04036577639544	1.0092421247021	0.996667455997738	1.01186249775762
Gene5545	0.958284154367205	1.00885500816553	0.949426566070528	0.969821137644162	1.07689160597554	0.95191215943461	0.94407603046114	1.02995121950814	1.01650983089881	0.984395027881437	0.980914586331602	1.00784882146238	0.901043002859915	1.06263879959576	0.951809474117366	1.1115908102441	1.0108533195794	1.08094529765992	0.972267679521862	1.02100691282175	0.886997800512295	1.09747793159258	1.00605180791199	1.00351636214915	1.00015618346812	1.02895712426208	0.999799426802598	0.987988369302116	0.980275646657208	1.01037815718732	1.03365391532842	0.997825098407947	0.981214699734944	0.999535130748904	0.993668477036879	1.0042818913557	1.0435363161178	0.993866245048406	0.997301298786216	1.01789182024941	0.967716015600817
Gene1527	0.996430958114544	0.989927653455999	0.984432503506904	1.04429801903128	1.07023131841935	0.992485558299701	0.99041436434698	0.925312586780377	1.0421501226829	1.04791328207831	1.04741008825978	0.963361261473883	0.968672932990027	1.06710431742629	0.980148456168699	1.08742916748529	0.96353169091483	1.07013176059879	0.961572398167232	0.967218654804007	1.01124303863738	1.09059205910417	1.0494832951681	1.08391715135677	1.03284930626248	0.983585167882794	0.986946933811627	0.981358012037506	1.00545645126074	1.00647459496243	1.00256652033626	0.998067919128544	1.03981290052693	1.00884131253321	0.982162740732126	0.959975324711737	0.916848946378933	0.99964270095379	1.03546364621012	0.966681141352048	0.99966691500216
Gene14333	0.986227646883532	0.966405978538662	0.985918905736649	0.977273290314573	1.01289943801373	0.992895638707085	0.995462722337026	1.00994608965276	1.02916537530089	1.03518002424217	1.03569672650114	1.01779230311154	1.00636251000273	1.07224760853617	0.999829267773186	0.974228590695532	1.02245427263038	0.961501027558471	0.956602934878013	1.07365133733348	0.966590675573259	0.980706829523821	1.03565822128407	0.914487254310304	1.0767650042288	0.977600964495359	0.988282236073731	0.900691561169273	0.996741554168942	0.989698519118551	0.959572521207121	0.958835000033357	0.949094764869048	0.99854907726839	1.02447566231115	0.980367635385338	1.10053620196891	1.05213939920048	1.03714411277012	1.05326543222799	1.03869314753382
Gene30619	0.982183292327886	1.0042818913557	1.10005198880751	0.991815597063471	0.959876626214888	0.998691616818703	1.00205967834622	0.997994891712623	1.00977132654038	1.00172246863047	1.00569256390759	0.97978276648382	1.00307796320871	0.995310825284611	0.975114162617052	0.991015637000034	1.01577042326303	0.992416186359952	0.978613093618204	1.02313832990252	1.04131221577875	0.985774161632609	0.905346963455065	1.16778432696382	1.23211653978204	0.948608337602862	1.17129511103512	0.944404231362071	0.996741554168942	1.00672759788771	0.9632525570573	1.01403095147705	1.03246300043599	0.875519276194559	1.12576321797374	0.965695525344051	0.970839634651154	1.14511425281318	0.969629916010115	0.998164742852984	1.03192936490436
Gene38495	0.998945686794508	0.979970937990112	1.02196360448469	0.996006178471046	0.999346869292887	0.999221117924721	1.00258117337688	1.01073239587618	0.99810378429133	0.98337505898115	0.990630996894898	1.03268347951792	1.00015767765217	0.997629548349907	1.0274481171808	1.03357462165451	1.00465579496011	1.01465435560923	1.00951661594737	0.988531179141938	0.992219472478784	0.995405692784779	1.00554156164246	1.00877127479852	1.12730237087329	0.971015971655403	1.05302085874121	1.06986089525808	1.10070750189263	0.995674581238315	0.972176030291326	0.984387060849985	0.998321132252018	0.961096942247329	1.06627113646284	1.01686733739963	0.951670130162711	0.92278360965937	1.00321021363449	0.969006529315167	0.980992249157084
Gene35850	1.17707027442649	1.00293938959443	0.969036841334236	1.10494946572371	0.958124901440339	0.945977362790094	0.884244042304089	0.916100648770419	0.949750077705481	0.928235263187473	0.962227445666325	1.26831125204624	0.968945194302434	1.21673515757572	1.07488082647818	1.04586084152813	1.04046527157938	1.11498209468119	0.918704042153319	1.0400038093107	1.10240048475212	0.974931949528792	0.959914594238369	0.868442627469292	0.927295652049896	0.95610655861131	0.921672998257293	1.10703931385864	1.01502113150948	0.944136212298841	0.970154312302733	0.926280164414333	1.00455343985721	0.993459172637435	0.828179382723404	1.04611386810574	1.03246300043599	1.10018431523408	1.0112287039795	1.08222815103484	1.27143956786142
Gene9881	1.14548467416614	1.00210181709487	1.32733068466105	1.19556898835977	0.923346769200687	0.960461470320958	1.03050467174714	0.92383397245418	1.01365291782455	0.93804609736153	0.934033934918636	0.947250369735114	1.06393343953219	0.932930450904432	1.14511425281318	1.23644103630569	0.931378701539724	1.09883900257711	1.07448969430653	0.95026142289459	0.88794158294351	0.998337098997515	0.984589831282839	1.02589307902442	0.989657377762858	1.00015034427199	0.993785042521188	1.04401847482223	1.28233621944018	1.43383841086345	1.05158107035348	1.01701413525451	0.976380888450672	1.03421003490601	0.985622815396482	1.00796345371961	0.975289755754313	0.985297010891727	0.993326519937016	0.985711056291445	1.00367289876092
Gene10313	0.95867238762362	1.0136661209357	0.972482500118606	0.963401061773635	0.977716098941451	1.10656846062842	0.973762419116559	1.01661330486532	1.0058335018617	1.025920819471	1.01280312370761	0.961047602411079	0.947692494607602	0.974547277558534	0.944551659822348	1.10910704598979	1.046236363796	0.99491382200287	1.01967364629819	1.01021067032713	0.947839093014157	1.04229288054895	1.09099435355054	1.02419708438996	0.973309617325961	0.964656930906074	0.96233969001389	1.09123494870006	1.0035277865922	0.939544975287626	0.917808669770239	1.0195195108776	0.99436493237027	1.04351143545233	0.974042895928641	0.946307734445619	0.998627933225573	1.01534000279156	1.13862739093815	0.952489340361165	1.08003633277258
Gene13758	0.992384298377543	0.898932071488765	0.968526047989759	1.06676275865512	1.02950027350098	0.959192992280518	0.915590315486314	1.01633509841651	1.0197497907164	0.996590174549693	1.03303808913792	0.918600769639155	0.897838960332072	0.945784518886812	0.906624084319527	1.0675585584239	1.00140226442918	1.11248126073565	1.0348982007462	0.961096942247329	1.04755625407188	1.00211232465129	1.01570255439742	1.05174829306952	0.990630996894898	0.997655493017928	1.04853409954931	1.00255413200179	0.938863840003234	0.976208096575573	1.00964758868736	1.0004180293116	0.973166176585812	1.02829523710061	0.9569042608603	0.988485163521233	1.02102535372856	0.988816812411598	1.01969833558474	1.01747022874956	0.915966352419662
Gene12738	1.01341982251877	0.981876824472433	1.04104115052123	0.997702487253175	1.00217658156467	0.995446395210515	0.996826119422874	0.995458861431472	0.989718333129496	0.978658209961412	0.986211435327594	1.05302085874121	1.00844010359854	0.9972031587561	1.02221528534779	1.01139756085939	0.968526047989759	0.997406668538141	0.982715839234738	0.980547991420078	1.04567776582302	1.02534730017701	0.983688584428278	1.004851680655	0.998433703396142	1.00015034427199	0.999640924654875	1.00102324590366	0.97588951106432	0.986488310278599	1.01250777974318	0.991075671720304	1.01495958713788	0.997869334636851	0.997821399225971	1.00211598968203	1.00582468779051	0.995396361952418	1.00606411536605	0.994184347878873	1.00906175121465
Gene30985	0.998506208930282	0.998357468607559	0.998061484077833	1.00057811284593	0.986045548034631	1.0560899123922	1.00140689702121	0.997822917149331	1.00868966107638	0.983753923885115	0.997702487253175	1.01125595975026	0.998333802458561	1.02515599614101	1.00987061441921	0.998785645042294	1.00226465098468	0.999208037423031	0.99435340419063	0.996770002443593	0.998476192717694	0.99987663850495	1.00174332118294	0.956062900485217	0.976560905434019	1.00015034427199	1.00269251363723	1.00689584294208	0.981603320929513	0.968389257368719	1.08391715135677	0.983563155994606	1.00188453574038	1.05062928135495	0.984248081252731	1.08357853113509	1.01639565683397	1.04229288054895	0.979454396199906	0.953762016389668	1.00686200404848
Gene20784	0.989421616065056	1.00926409173542	0.995746545383416	0.997507108981081	0.997774610749328	1.1035017512765	0.985734810403308	1.00024046221234	0.979936924853633	1.01461056665737	1.01946325661571	1.02098390460158	0.952867959581683	0.996984487943499	1.03263116532563	1.03252761032937	1.01809647449648	0.999846303571872	0.971222415339254	1.04606037362779	0.999037251667898	0.976613824963587	0.972482500118606	1.03491393731778	1.00135350820674	1.00276178737237	0.999074844400758	0.986177877694453	0.975067945425552	0.992577474945801	1.00800676134901	1.05008966129439	0.983912020058741	0.993459172637435	1.01967364629819	1.06782607435943	1.00193669110257	1.02589307902442	1.04627792334885	0.987617820072746	0.980108764026093
Gene5314	0.975517098955737	0.915966352419662	1.0602392874539	1.09302199896607	1.06800733239519	0.965833044619474	1.39380491845162	1.09555913936983	0.982839493191585	0.922974902370652	0.935828482418029	0.986535743045101	1.05838578063674	1.12361556227307	1.05574418577039	1.11940403811205	0.947504901989314	0.978119830027603	1.02269632657968	0.880072502411098	0.937891718044183	2.64737039667882	0.993025471038445	1.13742027180075	0.97433232959666	2.27372423265696	0.975647979075265	1.01079186366036	1.00979850036238	0.987979250275721	1.13158580861682	1.14571604107145	0.98189239126308	1.0103257546001	0.946441827634936	1.08380260474879	1.17411721582929	0.997971999705515	0.976035780630422	0.973762419116559	0.987849062789431
LZX-CL9502.Contig4-All-g	0.99486569844643	0.990328559898579	1.04813414885249	0.991400512588263	1.0089304991102	1.005393364926	0.999009975612004	0.998684007638798	1.01004486347537	0.999924269196257	0.988111901521986	1.08236662403792	0.999128711070721	1.00120950665755	0.993337361486563	1.01111455575429	0.965796244327585	0.991575513558923	0.985743192231934	0.985412403785543	0.989674932655022	1.02796731405883	1.06207352242876	0.794082366395922	0.867623642116554	0.909169847696912	0.891165922212512	1.03411381350664	1.03331932893649	1.03267087019129	0.999044190362907	0.874639960988596	0.921036584553776	0.856743126178879	0.901043002859915	0.918202867416615	1.00630486644739	1.0329952796481	1.07637971375314	1.10894896167037	1.02589307902442
Gene54884	1.00534195495171	0.998849841645353	1.01577042326303	1.03064351463926	0.991907159218342	1.10875464195214	1.00275870662144	0.996918145672546	0.999991707436457	0.990821841874518	0.994711146251346	1.01906299745455	0.999949401172387	1.02045057912884	1.00180559544696	1.00674097200234	0.994667570582112	1.00832457539158	0.999602772525703	1.00305266290006	1.00554993661174	1.00866435101193	0.928235263187473	0.997859672300144	1.00123366758099	1.00793795919975	0.997468589449151	3.04764908624934	1.18265804294405	1.12846218877144	1.08553725116171	0.995318198370068	1.00905039405807	1.01882544490105	0.993522987358848	0.993440983957339	1.00387826990169	0.976980522931745	1.01053889495817	0.973178838743317	0.963305737516205
LZX-CL3758.Contig1-All-g	1.02957159377767	0.998455827742247	1.00445688705094	1.00584518237293	1.0096742089691	1.03411381350664	0.993614985488072	0.986219541105563	0.999991707436457	0.997912459729644	0.999791321035134	1.0028438170892	0.989003725554297	1.05555768575104	1.00180559544696	1.02976773020596	0.994667570582112	1.00832457539158	0.999602772525703	1.00305266290006	1.00554993661174	1.00866435101193	0.998299057244906	0.950971569262326	0.98993712384761	1.02848256173834	0.97476658907862	0.953261542783777	1.00662714150905	1.07023131841935	0.994469299339341	0.997730515533162	0.974885241335225	0.999735028772783	0.988562589013017	0.998640801256259	1.01712573762363	1.0412186828977	0.980748707552749	1.04670299581247	1.09349630333498
Gene11091	0.940887833311217	0.893771112370462	1.13664490780006	0.913318301031232	0.983544382891212	0.962628875213334	1.06556378031673	1.05936935547375	1.00378415858032	0.939014451424145	0.940245892149946	0.919303261263835	0.896862700147895	0.904593833387745	1.09866640264447	0.965500447141799	1.14213491364204	1.05042865185029	1.05952280871139	1.0590742252266	1.22411592211137	1.25886350033494	1.01440148170332	1.00246635469093	1.00057811284593	0.900506450434271	1.01234084380985	1.00829962470331	1.03004618433892	1.00900777067265	1.16606146932378	0.819097865555297	1.0412186828977	0.984370386451334	0.968644707325682	0.933364663582861	0.893625525043571	0.960554167217363	1.19637504265419	0.998691616818703	1.16945585105988
LZX-Unigene12947-All-g	1.00534195495171	0.985212516071335	1.00445688705094	1.00584518237293	0.991907159218342	1.01662782072322	0.993614985488072	0.986219541105563	0.999991707436457	0.990821841874518	0.994711146251346	1.0028438170892	0.989003725554297	1.00451915506726	1.00180559544696	1.00674097200234	0.994667570582112	1.00832457539158	0.999602772525703	1.00305266290006	1.00554993661174	1.00866435101193	1.00424529683506	0.978681263373575	0.998195923743586	0.992178912383134	0.99774034574128	1.00081747726644	0.975186153165569	1.00510575246209	1.00438384991754	0.990731691974455	1.00574729541123	0.993459172637435	0.997579309426286	1.00178045839672	1.00552738755576	1.03503334263585	1.00000587575861	0.993911425952171	0.988938870261612
Gene6285	0.997885654419494	1.0059383946644	1.02181515218359	0.996201151452147	0.98083601570454	1.02895712426208	0.989858022156602	0.980108764026093	1.03201564226525	0.998575182569714	1.01380714364427	0.994998398683387	1.02089469774545	1.09970834068072	1.00720220142109	0.997726616268226	0.997283671138757	1.0213163403921	0.992670551625795	0.995025609927872	0.997051301155051	0.998886452553302	1.49494512645133	1.15173033109214	1.64718758685135	0.972673816630036	1.66683785685138	1.33230616606712	0.926046180421438	1.21177913385388	0.999044190362907	0.963423654893095	1.17852134303006	0.920172083772544	1.80279830747192	0.952437208370468	0.962012241156179	0.985147048397084	0.999782397074141	0.998738353693686	0.891409840126391
Gene8728	0.99029797428137	1.03823882457789	0.993068399652602	0.982107100284663	1.02918869341694	1.00571926969166	1.07208022393918	1.0362436880144	1.00715996493801	1.07671711614635	1.03338386487427	0.989434222783905	1.07961450037374	0.985424969110142	1.00816903584223	0.997852070068354	0.976451231573606	0.995781311577922	1.03114155362469	0.953815638475039	1.02470915980706	0.97328582984968	1.21177913385388	0.906329341105798	0.955934427346538	1.041581643176	0.985734810403308	1.01398813403002	1.33873131089834	1.00961809706819	0.97935358721996	0.946441827634936	1.01427422037736	1.30019565092071	1.07821708364122	0.998640801256259	1.00275031335612	0.909682901108726	0.947119288214268	0.957634025860867	0.9463849435852
Gene13389	0.991056631257172	0.975618447556411	1.06719071691905	0.995281995511971	0.968904581132984	1.00437346596583	0.988594169210082	0.992917927779564	0.981711809905449	0.995490282625871	1.00606411536605	0.993987355172116	1.00070014995432	0.99968498782061	1.03484980588995	0.990977619052186	1.01391437212181	1.0496018488669	1.02580916484601	0.983838864313974	1.04784695530039	1.02712453798331	0.993025471038445	0.997859672300144	1.00808867121513	1.00613394321233	1.01234084380985	0.997471486988415	0.996741554168942	0.99967279607549	0.999044190362907	1.0004180293116	0.998321132252018	0.993459172637435	1.00663895580804	1.01345369593151	0.998627933225573	1.00507687742065	0.997301298786216	1.00275870662144	0.99966691500216
Gene16403	0.954438866211196	1.06514531122483	0.975390358616369	1.02825192128069	1.0395680436277	0.995811689320612	0.943073089871177	1.00879590068985	1.05830761411887	1.05746134181067	0.980032142134866	0.941397284956336	1.02193815620433	0.94209643383136	1.06719071691905	0.944680686465385	1.04855715116785	0.903293864717542	0.955426126294891	0.942249259171078	1.0473622824622	1.02145890714906	1.04127807340079	1.00282459526132	0.977528874944194	0.987585910033312	0.986579959826329	1.02008164491552	1.03070553272273	1.00353782570795	0.982660645874158	1.08380260474879	1.12383125407303	1.00132586867805	0.976613824963587	0.953659692248513	0.974147087627498	0.981291216944204	1.11337415170317	0.999216232902302	0.99966691500216
Gene10647	0.948024823109151	1.12986406745392	0.954755934456118	0.946499600123322	1.14026975220973	0.981065417773239	1.17771955933821	1.03700667953152	0.978817946678221	1.01483423232722	1.09687206742411	0.961682048849323	1.08050547013124	0.958284154367205	1.00936483374172	0.951468610588418	1.08604911779274	1.00049281919235	1.30279505109435	0.947320214984145	1.07013176059879	0.888187842793163	0.981946755576468	0.987863086802018	1.1216947542095	0.987427732570872	1.06164244247327	0.986290657118382	1.00638849914116	1.05326543222799	0.990891938025185	0.975340858384119	1.03922657797861	1.00244888416041	1.00663895580804	0.977359486933616	0.982569349671226	1.03714411277012	1.00638849914116	0.973389137705216	1.04309014790441
LZX-CL2869.Contig2-All-g	2.29372356992589	0.756733270304945	1.92540853484941	2.70033298234427	0.737494666405244	0.781424883017061	0.869973777180005	0.601203436385736	0.744140671146656	0.81337612041696	0.782974801771952	3.04764908624934	1.02011873115515	0.973556934862363	2.00065548970328	3.4409449255243	0.77327655402822	2.15058773916556	0.755625371289651	1.51744936418369	1.03610593719147	1.78834836902378	1.10604163467269	1.22292156564912	0.943470712800191	1.0400038093107	0.970528558910359	0.886236182406416	0.978180507063904	1.02176548884218	1.15994062155133	0.94433122318358	0.989732117430065	1.05006369471108	0.968977833416698	1.08816671043998	1.10083038491745	0.86156540473554	0.997301298786216	1.06800733239519	0.95729103847147
Gene23264	1.00534195495171	1.00162500762927	1.01577042326303	1.00584518237293	0.999021695898543	1.01662782072322	0.993614985488072	0.986219541105563	0.999991707436457	1.0003724877311	1.00304268234314	1.0028438170892	0.999949401172387	1.00451915506726	1.00180559544696	1.00674097200234	0.994667570582112	1.00832457539158	0.999602772525703	1.00305266290006	1.00554993661174	1.00866435101193	1.00186793471964	1.044872713371	1.04972017513462	0.956658184290282	1.19726001419713	0.588429721344026	0.905346963455065	1.83914064864414	1.04729523522197	0.933364663582861	0.893104294490429	0.691647049551824	1.09275673934573	1.02058685535262	1.02998165470517	0.934323549158023	0.854505854143299	1.00275870662144	0.904894810158541
LZX-Unigene60905-All-g	1.05123026700852	1.00289112394701	0.999340146820192	1.05879781783212	0.958245020244563	0.988571000366358	1.00909115691986	0.978054355515816	0.98468963082358	0.950143476354063	0.975578771515297	1.05761434947002	1.00102873118505	1.07198404021464	0.993515750700281	1.01241200122681	1.0020078318976	1.04387576436514	0.995657936391836	1.00843089579242	0.99388033494415	1.00041248722974	1.48089867769514	1.0393468320997	0.881559631137238	1.94757208910242	0.931551491916222	1.00871284971098	0.815568586583918	0.767956187123135	1.54355493300608	2.64737039667882	0.979024273863116	1.33148164991167	0.958872395407812	1.76561444632957	1.72139497550116	0.959252131839511	0.933534265036334	0.938445783083319	0.99966691500216
LZX-Unigene61722-All-g	0.735787347621354	1.43191006434463	0.880228465503824	0.760320417356915	2.09562238594278	1.32259798604686	0.905673906871967	1.01564755002806	1.43932337835963	1.12555729609773	1.11467006727342	1.29577449937191	0.914070500139722	1.62757460963526	0.987464297110175	0.907186071722921	1.1914904707731	0.704099322568866	0.789571322836686	0.788782803665782	1.01531666113518	0.856025206885782	1.06846987380915	1.03902974047939	1.00808867121513	0.998076281709608	0.988255667119614	1.10299180209812	1.10456203956853	1.04219049000419	0.971222415339254	1.24908469057027	1.04638349666821	1.02540599803483	0.963706678854615	0.95610655861131	0.851185592917406	1.06959077744112	0.824084226376308	0.781424883017061	0.900144105015582
LZX-Unigene46053-All-g	1.51744936418369	0.779093017783098	0.89669286189602	1.39380491845162	0.866707658917503	0.851185592917406	0.888935825717516	0.890009853875215	1.30204589570636	0.839651320158863	0.840525650008795	2.78381879150851	0.682741440203655	1.6960066175945	1.59447002404373	1.07961450037374	0.918202867416615	1.35781965236861	0.831569354014639	1.49019937847005	1.46977071227024	1.43383841086345	0.973660136379259	0.993326519937016	0.922602992480166	1.02439040611856	0.960823716576468	1.00476486308809	1.01400925900524	0.931378701539724	1.08678599408038	1.1242906400697	0.955359383749348	0.993459172637435	0.959591971948762	1.06684003294033	1.01546114887183	1.05993537326911	0.958338449306673	1.06171629127414	0.949318005023346
Gene10390	1.01151216972406	0.996963806265596	1.02699792173401	1.02134501304653	1.02470915980706	1.04729523522197	1.02011873115515	0.996918145672546	0.999991707436457	0.990821841874518	0.994711146251346	1.0028438170892	0.997555622497424	1.00451915506726	1.00180559544696	1.00674097200234	1.00062561535898	1.00832457539158	0.999602772525703	1.00305266290006	1.00554993661174	1.00866435101193	1.01744411684218	0.997859672300144	0.996050287856551	1.18921496323721	1.00176857478692	0.987758923965776	1.03040476603551	0.993739079891009	1.0322421893888	1.07350669839659	1.0400038093107	0.982276727804328	0.998972440484916	1.04584100169067	1.01659354209881	1.047978893916	0.987238130715579	0.98864010800263	0.981603320929513
LZX-CL2095.Contig1-All-g	0.981358012037506	1.00667235793538	0.976474099933794	1.00026635214542	1.04168595575138	0.980844117770824	1.07519173355755	1.02036951311689	1.1223905098283	0.995889409581798	0.951409477336969	1.10136888458941	1.0012400881601	1.04372291174369	0.933534265036334	1.00114951334615	0.948024823109151	1.03325660040691	0.95269932927839	0.998521434923625	0.950914400560883	1.02064249276167	1.01389756005238	1.10256273323902	1.00808867121513	0.964767686617647	0.972749021618819	0.934960239912925	1.11121235154822	1.15870058294529	1.0450633750198	1.05452194543828	0.982420386505719	0.936866723833255	0.957001368772015	1.03092594986028	1.02071645811539	1.08977289858803	0.982276727804328	0.864442752687657	0.962048042434248
Gene25	0.898582433206253	0.921884691117432	0.949374624932782	1.02805551105912	1.01596615058284	0.908599715664402	1.35918780040225	1.27143956786142	1.36164567781629	0.914746239045184	0.894132767889944	1.41084156623548	0.999696448033355	1.32840419442461	1.21177913385388	0.930185042702682	0.83923430751716	0.998684007638798	0.763756419663617	0.915003490819265	1.09899957861627	1.32156098484412	1.08446775617732	1.06248320012395	1.00808867121513	0.966512971428049	1.09232427103933	1.00244888416041	1.03086274307194	1.08296926994277	1.07035398168518	1.02704319567955	0.962146499870207	1.03773666800881	0.978256770537036	0.949846861781279	0.877892982351366	0.928845198800431	0.907571790739976	0.904021086977249	0.866969723193697
LZX-CL1890.Contig2-All-g	1.00982887215384	1.12192813282281	0.989638736208042	0.970612845258155	1.14163170068599	0.994892752389433	1.06507115616602	1.02108754738269	0.949631331791955	0.98208457637529	1.01540872860978	1.32840419442461	1.00820531386557	0.953504419237362	0.996870082622351	0.961501027558471	1.15068088528919	1.00296007765159	1.00261082573302	0.967730194486017	1.6960066175945	0.977902471104609	0.961645448347107	0.97117286175438	1.03986063731544	0.981946755576468	1.01234084380985	1.0013908924614	1.05603825120638	0.934323549158023	0.937978471486887	1.00498763166199	1.03836851803646	1.06078563994348	1.05134913767618	0.972482500118606	0.916100648770419	1.06507115616602	0.96406026527932	0.982276727804328	1.05340435303675
Gene14733	0.98476604131063	1.00324327797991	1.06829567554437	0.976451231573606	0.977631213766426	1.05501919010377	1.00765730378159	1.00779435701524	1.01090386301691	1.01552169142396	1.02559038038073	0.987956547591717	1.01479427887499	1.01432986692511	0.992714595455868	0.997760881456502	0.977927962436987	0.97913766061007	1.00398544375318	0.968806027250877	0.977108934909344	0.982551396547214	1.00298592903287	1.01560495031112	1.00808867121513	1.00015034427199	1.05118657759031	0.997471486988415	0.996741554168942	0.99967279607549	1.03084285759691	1.0004180293116	1.00775362409272	1.00030569175872	1.02209971232686	1.00621354243551	0.998627933225573	1.00507687742065	1.01637292718858	1.00275870662144	0.99966691500216
Gene10213	0.970464129631327	0.978681263373575	0.985542454629653	0.971593586177547	1.03948027018526	0.997007172146351	1.0494832951681	1.04528372730669	0.978010284293954	1.00516505885446	1.00698983562199	0.970977446843437	1.09362006607794	1.01024540245559	1.02537492198915	0.986120724421961	1.0091101942668	0.990025491230086	1.02258021899852	0.983130520887193	1.01317558815786	0.963706678854615	1.07381120699958	0.874198040348866	0.96457206575443	1.03162653348381	0.955884266967546	1.00562651915548	1.01753701970526	1.06425182196246	0.972204180368558	1.0522620489574	1.37438716995385	0.993459172637435	1.05422121937667	0.993052046420378	0.905528760171402	0.983008086952874	0.969902302465644	0.912986081275406	1.00412211674285
LZX-CL2985.Contig3-All-g	1.00534195495171	0.991405869327785	1.00445688705094	1.00584518237293	0.991907159218342	1.01662782072322	1.03103826667081	1.00705068725375	0.999991707436457	0.990821841874518	0.994711146251346	1.0028438170892	0.999949401172387	1.04751239562423	1.00180559544696	1.02066162228492	0.994667570582112	1.00832457539158	1.01647535104971	1.00305266290006	1.00554993661174	1.00866435101193	1.04775180670911	1.106387108775	0.893104294490429	1.00015034427199	0.911414770516882	9.78469313916035	8.15993141994045	4.2151466518419	1.67694556327672	0.995496248414015	1.11921043781398	1.47684567930362	0.984267022867761	0.943540748455252	0.738988716028906	0.847476288647269	0.970190956215136	1.05371372173457	0.853398588508101
Gene42718	0.994047868761462	0.998437475943922	1.0176270952739	0.997126602742319	0.99993093766924	1.00727046607034	1.00143031977225	0.968471244447294	1.00278456281154	1.00009450591168	0.987178253195099	0.991358597773404	1.00290331681355	1.01373957632302	1.01384853845035	1.00242150796611	0.983698150459769	0.994711146251346	1.02835384467806	1.0339737287164	0.993306330488704	0.996220619580622	0.931055161918187	0.91546396943447	0.862214493001726	1.1035017512765	0.872614159697428	1.05795572965807	0.985734810403308	0.920550955023138	0.999044190362907	1.04202347112301	1.06902079375242	1.18013541778671	0.990127872805046	1.23644103630569	1.4494606020163	0.917808669770239	1.03656469375777	0.940330676169441	1.05219236070814
Gene11107	0.998128024020935	0.997416121160732	1.00205967834622	1.00879590068985	1.00144327917826	1.03892374146284	1.02340484927258	0.998044234024332	0.994231930087784	1.00912653964469	1.00476486308809	0.997139381072914	1.00537191356537	0.998004269253131	1.01047701116392	0.999091520572226	0.982107100284663	0.999552386251188	0.994759142976845	1.0210665654034	0.998784813430129	1.00016383892283	0.993025471038445	0.976750903732008	0.995799698948417	1.1822845333568	1.00067461152795	1.02478734328022	0.990947534326988	0.984489770347997	1.04995521214809	1.03983676892118	0.992557543220353	1.0034311146609	0.996813781167042	1.12324053261678	1.00499692416285	1.01431857221522	0.986015665853199	1.01513853852743	0.988021116398071
Gene4685	0.981493902062951	1.04054890091679	0.924060200947242	1.06995151994933	0.997040874264903	0.895263613820895	0.927201184926676	0.96590892653654	0.996870082622351	1.11172800291381	1.20999910237271	0.792295514279994	1.00874699623359	0.859353999070935	0.843322151066126	0.945977362790094	1.06540345120204	1.09189824111581	1.19726001419713	1.12986406745392	0.860653702982162	1.54355493300608	1.00152286128759	0.973556934862363	0.996430958114544	1.00716918451888	0.99525457815858	0.985819990225919	1.03227352284413	1.00906175121465	1.01560495031112	0.971641252908973	1.02551068409964	0.968213182714715	0.995746545383416	0.998640801256259	0.986535743045101	0.979799844520185	1.00238856476232	1.01661330486532	1.02762333761777
Gene18988	1.06514531122483	1.05863476320398	0.892237855627517	1.1197658172475	0.951524708283453	0.931551491916222	0.941906570784324	1.03454664501269	0.88297088279914	0.920443019740994	0.898003659978989	0.886236182406416	1.02229175227427	0.834650375668134	0.925913032809058	1.04545082451239	1.00832859803331	1.139548005227	0.916100648770419	1.18888877135838	1.1868850621521	1.20792234747646	1.01718447416443	0.97139857921893	0.998244519798033	0.991554090400511	0.985604260927236	0.989535197541026	1.04279484681315	0.99967279607549	1.05972151328056	1.01215493733152	1.00663895580804	0.984850964094764	0.987054529342336	1.03577694760723	0.991216520613463	1.05914253136618	1.01150327292162	0.997922033740224	1.11143435513952
Gene12462	0.942629151780178	1.05333056554394	0.95620277586573	0.954534880954379	1.0590742252266	1.16638486167895	1.08701942907494	1.25214179829872	0.941836310519155	1.04513081899401	1.05993537326911	0.934137964149643	1.59447002404373	0.904230049784716	1.0098910540555	1.1410922152119	0.984452628477252	0.909974303260973	1.20792234747646	0.873704107967055	0.953041390642387	0.907186071722921	1.01063251456755	0.99219376063673	1.00808867121513	1.01184675049881	1.02519034494135	0.99111073577779	1.00031576146943	0.996009286037522	1.02799707160397	0.997570504115157	0.993767130940782	0.999072668776084	1.00042729667559	1.05110989776793	1.04429801903128	1.00000587575861	1.00231637139919	0.999028610862224	0.996651730787093
Gene18204	0.496180319206215	2.29372356992589	1.16026803507723	0.496180319206215	1.46977071227024	1.73274120298283	1.10456203956853	2.29372356992589	1.12152295361297	3.14036870191003	1.7533335871634	0.705838239425179	2.08444641113936	0.824084226376308	0.656638838743632	0.553646630306612	1.78834836902378	0.518151735550285	0.963670114388615	0.553646630306612	0.562293571175755	0.533340924702709	1.01120810178517	1.02299913367601	0.902655865225534	0.964842900057941	1.01234084380985	1.00567122976218	0.816152048084939	1.02673869074023	0.976403433150877	0.91919239179936	0.829662795148609	1.50050375907651	1.22629521879889	1.21431530844382	1.19307432350711	0.850243383653248	0.753025874179253	1.15326444353266	0.912582526422963
Gene18006	0.999835782199029	0.998653173254937	1.02895712426208	1.01215493733152	0.985110735999443	1.06611192757325	1.00126736396539	0.99153340604528	0.993511211815462	1.0106840942023	1.00059196513396	0.996507413920926	1.00031372473054	0.997452163877274	0.994895819201723	1.01945283755445	0.980818284570977	0.999053661302234	1.0133594336174	0.996546969318751	0.998301269817762	0.999725798494981	1.01868155171731	1.05256173944326	1.04173538650572	0.959432913778756	1.01234084380985	1.01105724592797	0.948358280100866	0.899821502565223	0.962773033465346	0.947771736770732	1.0283864753967	0.96375102662275	0.967701836715616	0.941960081924382	0.892590323157904	1.10333999891415	1.09232427103933	1.02074268116075	1.09791583667626
Gene37993	1.0314817897443	0.997648110354422	0.998209116513961	0.995366763213849	0.975748425371954	1.06782607435943	1.001321602427	1.01477734269284	0.985366015792078	1.0065061292881	1.01513853852743	1.01212690799418	1.00443270031808	0.991216520613463	0.987312983613718	1.00026298059762	0.97980827124708	0.993109224636751	1.00919304229762	0.987778034071008	1.02255533017559	0.994968116141317	1.47464545285845	0.997859672300144	1.52505756074842	1.26985700545803	1.69176560570508	1.1216947542095	0.906917124457655	0.843322151066126	0.848394471901457	0.933854036992705	0.908009817496846	1.73992200062018	2.02872149691806	1.21977277337731	1.94757208910242	0.580557881219243	0.54398924100947	0.735787347621354	0.496180319206215
Gene21594	0.989087165180271	1.03447057443131	0.990817421377973	1.01038684795311	1.02373030956679	1.11814228986791	1.01534000279156	1.02211461972507	0.988618481937406	0.985628516852989	1.01915472235055	0.987765531437907	1.00975956819617	0.992962707598238	0.97008175085845	0.987225334646314	1.03180619792031	1.03639387751953	0.975696289864848	0.994300423081451	1.03801817908546	0.982373531628225	0.981373957519638	1.03990509655094	1.00808867121513	0.889373424740595	1.08655346496174	1.07208022393918	1.40091361056714	1.17430419021012	0.931171396792496	0.99620386018727	1.03848299705506	0.928740768496511	0.996870082622351	0.856743126178879	1.00963300530845	1.21514674471021	1.01023868241858	0.867364123892981	0.99153340604528
Gene4332	8.15993141994045	0.926280164414333	0.727250701063152	6.28360617117116	0.496180319206215	0.496180319206215	0.553646630306612	0.460390706026107	2.13712010354202	0.496180319206215	0.460390706026107	8.15993141994045	1.53811265387532	5.42493444052062	5.42493444052062	1.06047758017643	0.410454176216919	9.78469313916035	0.54398924100947	6.28360617117116	0.837098816609016	1.12361556227307	1.00224670809919	0.985553310349273	0.998611170486164	1.00377907028445	1.01234084380985	0.983870568867778	0.982763512335547	1.00811906186901	1.0158667311027	0.994493317317504	0.987268004871779	1.0107390233662	1.01740931119845	0.99600307090457	0.989663724504606	1.06151482390872	1.02972101798619	0.996514429986757	1.01164230848193
Gene19011	0.976358438653995	0.966205638020451	0.986777110531063	0.982551396547214	1.03201564226525	1.27143956786142	1.00170355269222	0.998164742852984	1.07612091744872	1.08401676632359	1.07278447954043	1.01352862848911	0.997126602742319	0.975781094401854	0.979000063203337	0.986045548034631	0.968083585499634	0.999063929634603	0.962227445666325	1.07001076564323	0.98189239126308	1.02551068409964	1.1914904707731	0.884469645070496	1.19347565508106	1.00015034427199	1.33037390096926	0.804033928767693	0.856743126178879	0.962012241156179	1.10179646537528	1.0395680436277	0.939194661876368	1.05172732084937	1.16807228101649	1.01204289068485	0.993531391096635	0.899979582166533	0.871315311752286	0.728636914319662	1.00337908346459
Gene1646	1.42570486972289	0.791527235838059	0.918202867416615	1.17038811677694	1.03874352135345	0.888722853873876	0.849751312435406	0.746623783862367	1.25791921417685	0.842970196902838	0.839651320158863	1.35163098404466	0.742867436609691	1.31463056629762	2.0143002536321	1.17258895334226	0.808330666313474	1.15394767895841	0.842447449679825	1.15621050111629	0.946441827634936	1.14417037802435	0.984053435883172	0.97295387474382	0.980972549863672	1.03696564514672	0.924060200947242	1.0143836552117	1.00359217287424	0.898003659978989	1.04953412851097	0.961825294093649	0.958614028344416	0.940330676169441	0.928451038655548	1.13782066247097	1.02708248229329	1.00507687742065	1.122817688371	1.00956361709693	1.308842004849
Gene965	0.977882102503993	1.03125467249277	1.05897775766727	0.966854531365428	1.04318570220763	1.02502625467903	1.00101487612679	1.01147633149034	0.978658209961412	1.03565822128407	1.06137779302112	0.968389257368719	1.0103257546001	0.971882269740214	0.999447029288988	0.979285629005593	1.03293084790021	0.972204180368558	1.08512369001768	0.996990672808751	0.962012241156179	0.996078185887395	0.976380888450672	1.65811976794136	0.93804609736153	0.996360183791887	0.959052885640374	1.06606871864042	1.17579203242109	1.29473824148948	0.974405127576644	1.0004180293116	3.58962818235508	0.890009853875215	0.925777872152425	1.00871284971098	1.10553843082148	2.11636714702901	0.891165922212512	0.940567954809633	1.56793922946719
LZX-CL10021.Contig1-All-g	1.11081636613497	0.936383068063186	0.982528527475874	1.05551187885056	0.939194661876368	0.973622669161406	0.926492552728924	0.948728122060108	1.00554156164246	0.947320214984145	0.944009265515103	1.05623496794575	0.904593833387745	1.06471791935072	1.07179792981137	1.08950245189163	0.998418498071022	1.06463702457086	0.954043889707373	1.0641929833962	1.09260709200276	1.00210797444487	1.00517941188897	0.968874115019841	1.00305266290006	0.975160375381372	1.03757888795227	0.997471486988415	0.980244250935675	0.936204358752849	0.980202131886467	0.96233969001389	1.10395643246174	1.0039598674434	1.03773666800881	0.90846739099385	0.99436493237027	1.09940684257426	1.03029798300805	1.13837119101858	1.34944735631095
Gene5191	0.888722853873876	1.06615513650608	1.94757208910242	0.874889455231309	0.978032565101914	1.11299404258127	1.20731608588002	1.11194002590824	0.94209643383136	1.30279505109435	1.00073148099249	0.933854036992705	1.13862739093815	0.920443019740994	0.88980485465286	0.910761746696313	2.90407875531892	0.909682901108726	1.32259798604686	0.809122220119553	1.02875930451932	0.983528588317404	0.97913766061007	0.997859672300144	1.00193669110257	1.26411401983462	1.00366767769395	1.07397028194099	0.955681807950438	0.956146002595976	0.99210622847471	1.17928294247342	1.00975956819617	1.11482082761051	1.03911568489003	1.20681847523995	1.02522486843654	1.07625691985182	0.954094545827076	0.944795390649394	0.92817258311515
Gene24349	1.01396493431172	0.976881166273501	1.00944345624002	1.02799707160397	0.982958286363365	1.00578734340051	0.989159761124579	1.00054764057943	1.01704582170956	0.998725759601778	0.998342758280158	0.999316325037973	0.998657739943604	1.02901401917421	0.998458993187264	0.99879378579839	0.985702827709911	1.04418382828338	1.01020023205238	0.990919506547884	0.99397023189001	0.996703235259941	0.914591943694233	1.64718758685135	1.2737801521146	0.984267022867761	1.0921532973042	1.02405577957002	1.18921496323721	0.984412530214412	0.999044190362907	1.01432986692511	0.946891997077489	0.963009877793331	1.25954900591726	0.95026142289459	1.01074565085623	0.880228465503824	1.01040401544322	0.991372388953612	0.951644469154448
Gene14744	1.06731414259501	0.904593833387745	1.14189729959808	1.02041489280101	0.91703285016947	0.976833491318147	1.0928704586995	1.24053628123006	1.15827586035058	0.932838272245502	0.939480468522215	1.30123929746063	0.938636174429651	1.16969216136034	1.02772892979101	0.999664649675829	0.925777872152425	0.973921644017438	0.971442232859999	0.921568181504154	1.02373030956679	1.03840172696487	0.993025471038445	0.964384364888793	0.98008796837177	1.38717903149265	0.996285830184351	1.03242481192209	1.01804180638961	1.03902974047939	1.07086284453937	1.75906960865627	1.08992737187018	0.943073089871177	0.974885241335225	1.63087278590284	2.60957843675147	0.97433232959666	0.992323341419462	0.953318693132131	0.965525591677944
Gene18735	0.952746790309522	1.08512369001768	1.05176926528968	0.943019156267814	1.02852217105689	1.15921880316538	1.06164244247327	1.03994973170243	0.958835000033357	1.11724261052133	1.06101561425969	0.98993712384761	1.65404718988535	0.956062900485217	0.949485014150857	0.964803927497844	1.0348982007462	0.952032273305633	1.15394767895841	0.979913008028566	0.966405978538662	0.976683297886894	0.928451038655548	3.69910130559331	0.974012315085666	1.10018431523408	0.972401094114699	1.09627424910991	1.47220730153404	1.19556898835977	1.03267087019129	1.02964114913846	1.04173538650572	1.03635162038402	0.95976973298612	0.974871799218179	0.980000375054813	0.996299508011876	0.997301298786216	0.970555058818696	0.984012777421122
Gene15575	1.08114244363978	1.11591983929435	0.890191871070259	1.07365133733348	0.953815638475039	0.947320214984145	1.25627370749103	1.03289267636227	1.02098390460158	0.926046180421438	0.977154492726043	0.821913208956844	1.15553434142519	0.815568586583918	0.868442627469292	0.840127938491331	1.00133013492909	1.13625640014806	1.38717903149265	0.831569354014639	1.29927710932129	0.78554520447739	1.02166471077059	1.20681847523995	0.88794158294351	0.933534265036334	0.978887070940611	1.20396928000578	1.12602808660663	0.99967279607549	1.05417175651609	0.943470712800191	0.97117286175438	1.01809647449648	0.940402199794402	1.0125310776658	0.994110799175165	0.822950013815328	0.795575594743728	1.35057035408141	2.25062770122028
Gene1034	0.910257858742965	1.0824802615254	1.06186901372956	0.896326746053011	1.03595613721449	1.00213185804926	0.972370829957899	1.06959077744112	1.05543738617326	1.09137090945392	1.07841482029766	0.944223935178331	1.40091361056714	0.929768338614337	1.01187431784649	0.918840443126047	1.02492741560957	0.86559680146696	1.03892374146284	0.977070378047336	0.934137964149643	0.961682048849323	1.05551187885056	1.0820204727648	0.977927962436987	0.993652422875269	1.09320912661129	0.914872823138648	0.960103771470319	0.943219952798155	1.0098910540555	1.13837119101858	0.870822601230266	1.09734627496724	0.994200355504683	0.972064476767692	1.07258579864354	1.00507687742065	0.963706678854615	1.04780095151977	1.02166471077059
LZX-Unigene10596-All-g	1.01483423232722	0.997623870501159	1.02992850803993	1.01272841454882	1.00018927561233	1.00979136076705	0.987186880360845	0.994667570582112	0.996651730787093	0.995471948679739	0.997522079051202	0.998882632822499	1.00140689702121	0.999539441459585	0.997902193490206	1.00054124612274	1.00548974402191	1.00153310512609	0.996684902891996	0.998972440484916	1.05857908939149	1.00238712290338	1.02685695162496	1.01675681747394	1.00808867121513	0.997822917149331	0.991514394337025	0.985319380044717	1.02370112344112	1.06067393816373	0.992242021789156	0.991441381004585	0.982140766650429	1.35509152751821	1.16836783287586	1.01293605998225	1.22095155056105	0.948358280100866	0.941615385472827	1.00908566236512	0.898378280223221
LZX-Unigene20308-All-g	1.00794359509113	0.983150745828104	0.999324958939416	1.01103686505348	1.00283231990241	1.02496002674075	1.00752945304049	0.994238223505974	0.996182231692363	0.994926885750817	1.00031372473054	0.998540021223267	0.97913766061007	0.999265678483734	0.997480865011035	1.01472187874069	1.02000296101271	1.00097659332155	0.996329879151992	0.998622177376399	1.03173356940113	1.0019186695762	0.971960904263962	0.980887701907926	1.01782357762448	0.995995270458599	1.00033283981707	1.02877994159685	1.00010300350279	1.00622609595218	0.999044190362907	0.992242021789156	1.01581664394683	0.983870568867778	1.02000296101271	0.993645840852242	1.00644161450299	0.996014224499723	1.00100777778377	0.994697512813613	1.00980182720536
Gene15741	0.983094381585204	1.01210400500502	0.996456578948685	1.04803078254333	1.02074268116075	1.15735461208846	1.00178485780014	1.01370649229752	1.02269632657968	1.01618583064511	1.03627299789757	0.972126079796436	1.02347914355183	0.975600910110329	0.94514707807444	0.958074987324423	1.0434546529703	0.990397912760953	0.989448289476	0.929475653418393	0.955732674039317	0.995761807307615	1.00534195495171	1.03639387751953	0.998638926512861	1.01852855303615	0.993642716671602	0.958720648688366	1.00941689775381	1.00718708719716	1.05914253136618	1.00689584294208	0.975365245118994	0.985956527580135	0.989670071246355	1.01681391017498	1.00433799552861	1.00059196513396	0.973704189951774	1.00275870662144	0.988423990241784
Gene6363	0.997692299887396	1.00506460625103	0.993138996342139	0.999391874130849	1.00385343001526	1.09568797626724	1.01011856366777	1.00672230949328	0.984182684637424	1.01709045194002	1.03154353477597	0.993547351232901	1.00670945981022	0.99845266229723	0.990925140876389	1.01064893371029	1.02405577957002	0.993182206765424	1.00547925632309	1.00019835726746	0.981593791237902	0.98633157380237	1.02548959898333	1.02733888803908	1.06583266239628	1.0072878737675	1.00112681801758	1.01467655400599	0.99225310581982	0.992679719032572	1.08212455787017	1.0004180293116	0.980992249157084	1.00787008041756	1.03429324948588	0.989893120247781	0.957321223724652	0.997395877885646	1.00619609086937	0.972830071271764	0.98602351037407
Gene15368	0.994454672950443	1.00614949820818	1.01416764119345	1.00075274896304	1.0064215069477	1.06032195622639	0.980827913638256	0.975854926185235	1.06995151994933	0.999505011493251	1.00905039405807	1.05176926528968	1.01946325661571	0.986065904762181	0.975676010945806	0.984500402326634	0.951695791170974	0.999375655017062	1.00213892959097	0.958513812485232	0.969761057118526	1.01509201504839	0.984891197320944	0.901634350515688	0.978119830027603	0.956005620743314	0.98016961691012	1.0178338748006	1.04741008825978	1.07295473610291	1.01542427662563	0.974074606550267	1.1197658172475	1.0855943666318	0.998271122005082	0.998640801256259	0.96907262490888	1.10005198880751	1.04924535265085	0.989421616065056	1.27773734533884
Gene11463	1.20484478201922	1.13691077700898	0.936308544755721	1.23578929912682	1.09474846844349	0.921036584553776	0.825673835386614	1.05006369471108	0.899118011175514	0.88050120712036	0.909490908720799	0.915590315486314	1.01223390378749	0.896513617335499	0.982987499303472	1.03693777412507	1.08222815103484	1.23288617166301	0.918840443126047	1.44127583613824	0.962185282988182	1.17164755474304	1.04119221322018	0.964803927497844	0.884244042304089	0.975319601765733	0.888935825717516	1.02781792589599	0.955139192398749	1.00697778200113	1.01195091382415	1.03129353050305	1.02043774431779	0.922410309939475	0.899473056226856	1.10299180209812	1.02272472604651	0.968122452778524	0.997301298786216	0.988230644334727	1.01955099838222
LZX-Unigene8729-All-g	0.987968732949827	1.01213402081109	0.989858022156602	0.995666484704644	1.02925468130658	1.00246635469093	1.00334945535939	0.969097537705728	1.02662850655804	1.01891643339214	1.00081747726644	1.01162441684868	0.976683297886894	1.02953177129107	0.989448289476	0.998977850745775	1.03777516175042	0.995390976547808	1.00342447484678	1.0157478693333	0.974931949528792	0.980526529536586	0.977882102503993	0.997859672300144	1.08742916748529	0.973178838743317	0.983838864313974	1.00301132846481	1.00646410107532	0.892237855627517	0.968874115019841	0.974782615076492	0.973372565801109	0.945099181179235	0.994287323599396	1.01432986692511	1.01493211980832	1.04909886515703	1.05637349047094	1.41464283017051	1.85429121415621
Gene10558	0.994490783140181	0.973585342266625	0.992219472478784	0.992875065389892	0.972805359803076	0.982265050401478	0.958562600866429	0.977517407465277	1.00340643597427	1.02733888803908	1.02225937066371	1.0100177607482	1.01796943886903	1.09073183147032	0.966099334882138	1.06350578432345	1.00556060259248	1.05561436868488	0.974679115756132	1.02143013323249	1.03009624711567	0.957988093011246	0.971566110497084	1.08945173882015	0.993876766072773	0.996684902891996	1.00091271209991	1.01316596057213	1.06332832101298	0.98889723983505	0.99392317923929	0.980818284570977	1.03125467249277	1.00104005341366	0.988021116398071	1.02474595977976	0.995243194504121	1.04143741628239	1.00650356119966	1.0277578925773	0.99966691500216
Gene5334	0.99711993760414	1.04451589033239	0.979799844520185	0.96123624174784	1.03235958516536	1.00826904116204	0.933705801622843	0.876228148172836	0.970408499904276	1.007403515155	1.04627792334885	1.05752786689336	1.02742242281292	1.01008063239412	0.954534880954379	1.06719071691905	1.09595318781628	0.964767686617647	1.01485647624042	1.02819331625747	0.926382495759986	0.954356248268192	1.01792556245338	0.978506644675004	0.998748790770891	0.994789950331479	1.01234084380985	0.988041253318206	0.99166088054748	0.963289506625522	1.04049877001713	1.04764951017997	1.00556060259248	1.01054804783145	0.998021871776471	1.02931120483711	1.01322799957243	0.993437669925692	0.936109769737481	1.03079640762752	1.0199324798009
Gene12357	1.00211232465129	0.990744313444826	1.01243974529483	1.01674444488725	0.995490282625871	1.0065061292881	0.984644036141751	0.998384523620146	0.99518280325474	0.998370646333454	1.00773718024572	0.997875384148379	1.00330753750308	1.01418816993652	0.996514429986757	0.999639148355959	0.998964166284458	1.00009951612259	0.995556995193065	0.99793576325778	1.05752786689336	1.00090197722941	0.993025471038445	0.997859672300144	1.00808867121513	1.01020023205238	1.01234084380985	0.997471486988415	1.00241835474496	0.99967279607549	0.999044190362907	1.0004180293116	1.00775362409272	1.00030569175872	1.02209971232686	0.998640801256259	0.998627933225573	1.00507687742065	1.00438384991754	1.00275870662144	1.01838179373424
LZX-CL5972.Contig3-All-g	0.999833773479027	0.99996701554131	1.00944345624002	1.01970585943348	0.982958286363365	1.00313922811631	0.989159761124579	0.970296348690587	1.01704582170956	1.00865731026338	1.00153310512609	1.01639565683397	0.967141299416235	1.01549867079806	0.989800069520471	1.05377275168074	1.01500374472486	0.995393224190411	0.989546848380968	1.01591292925078	0.99397023189001	0.996703235259941	1.00471522895728	1.01440797303282	1.00808867121513	0.989871430976483	0.997811672862806	1.0176084301922	1.07427153893311	0.995839900611377	0.989825322384502	0.979990139545773	1.02745795358989	0.961535466789066	0.983031068214148	1.05353141793315	1.04407821069399	1.062553795773	1.04741008825978	0.998397201835986	0.996467802270232
Gene1934	0.978180507063904	0.9977696822563	0.997713079855323	0.987068936317472	1.03665332050563	0.996882731058025	0.980774126655544	0.954996357279483	1.09004845803733	1.01251662535577	1.01406989945977	1.00840096551193	0.957422145497114	1.0109749529955	0.999812310920591	0.999408060280653	0.997003482219859	1.03132878742775	1.01287489095774	1.00735169919811	0.965395324353305	0.972190105329942	1.00470099654476	1.07978074568348	1.10423760426324	0.97386595718044	1.13691077700898	1.04223799471535	0.988041253318206	0.99967279607549	0.980326715557998	0.931055161918187	1.01380714364427	1.02033247934932	0.958954577888619	0.922202207042531	0.893282317819459	1.00042729667559	1.03032425702235	0.970498885075558	1.23644103630569
Gene4459	0.553646630306612	1.40091361056714	0.892048672170302	0.562293571175755	1.38256949654687	0.957746311136164	1.40091361056714	1.65811976794136	1.30754976930454	1.52024150884957	1.35781965236861	0.904230049784716	1.39808931762501	1.02995121950814	0.987443008958271	0.830697452606038	1.34383348881424	0.580557881219243	0.759367806141332	0.621258447711696	0.800008952800884	1.28400454018173	0.972147213020956	0.961825294093649	0.966795351799747	1.14511425281318	1.01234084380985	1.08977289858803	0.972126079796436	1.02211461972507	1.22507683197893	1.26985700545803	1.06438276861792	0.964501831372608	1.03357462165451	1.24677432507325	1.07198404021464	0.88794158294351	0.955681807950438	0.88794158294351	0.857470756301137
LZX-Unigene195-All-g	1.40945329280841	0.977733500180885	0.989175634747068	1.63087278590284	0.941158823034561	0.928927522592871	0.890009853875215	0.939122777995552	1.29280756278661	0.982441865581012	0.938139706957116	2.45344868429069	0.95196512678879	2.0143002536321	2.35150752126115	1.26686044353398	0.997990008703985	1.43932337835963	0.880228465503824	1.45304127653888	0.975696289864848	1.10835783492384	1.01832282981824	0.984355620536432	1.08015675499981	1.00015034427199	1.06703253676252	0.909048815059018	0.864750481019264	0.964539027620313	1.05999278319087	1.12624994547231	0.964462496016379	0.906768519565576	0.98327828164021	0.984068331318766	0.974679115756132	1.0450633750198	1.04382228429693	1.02746778999898	1.05259249216743
Gene12155	1.24677432507325	0.776415054562422	0.823504229507386	1.53811265387532	1.02866289818953	0.926492552728924	1.06676275865512	1.30279505109435	1.05736194216093	0.937379317321346	0.916208058863227	0.884469645070496	0.765835671143207	0.866407762059497	1.49266477310683	0.963121079749324	0.804976581599184	1.58714491484923	0.916392142033866	1.27459712320069	1.09866640264447	2.27372423265696	1.03323329484821	1.0329630847447	0.990692850513988	1.01798025965309	1.01234084380985	0.99222962106004	0.979401489370911	0.966312937422157	0.991075671720304	0.980108764026093	0.986579959826329	1.01173547223021	1.02405577957002	1.02427374029907	1.03990509655094	0.999922442651294	1.01049630009207	1.03973171277948	0.991305230761214
Gene17059	0.860922145710385	1.09275673934573	0.950812438953943	0.864154672007534	1.09172769428553	1.23133788938671	1.09717776704447	1.0588480535109	1.04700728419679	1.11957555288796	1.13464546912032	0.940633551381108	1.01169419306704	0.9671073310089	0.961459622497317	0.919613987300233	1.06950292750479	0.868191125383812	1.04664592553678	0.793179132066185	0.921972647434914	0.943355595624006	1.02946094510176	0.979895436940934	1.00321021363449	1.04977181252242	1.12192813282281	0.948127695499942	0.887708118242568	1.00615238137586	0.97203099985029	1.02525117390719	1.00083081029747	1.00352549093937	0.98687707187512	1.01426511721088	0.990630996894898	1.00507687742065	0.976358438653995	1.0184325698144	0.99615254229915
Gene16731	0.989241910315648	0.967984979023937	0.996278115912708	0.992178912383134	1.00959254482932	1.05568063468179	1.03026651820848	0.997635776927794	1.11063389604198	1.01277111030677	1.01260882052989	0.994039701789392	1.0064215069477	1.2610960404059	0.978681263373575	0.985617113939976	0.982243821894168	0.999382109005503	1.06915078670787	0.971135603230231	0.978709072144567	1.11231269225586	1.06324179717767	0.997859672300144	1.02809943212062	1.01893651223308	1.01234084380985	0.997471486988415	1.007458702721	1.13044747161556	0.999044190362907	1.0004180293116	0.998321132252018	1.00030569175872	1.00663895580804	1.00621354243551	0.998627933225573	1.00507687742065	1.00770716484792	1.00275870662144	0.99966691500216
Gene3426	0.924896520818303	1.18265804294405	0.95026142289459	0.989404516204275	1.32840419442461	0.98593437145258	1.05194552029415	1.0002061423112	1.27143956786142	1.15006521946029	1.122817688371	0.946989594489614	1.05437452909732	1.09349630333498	0.967554333857081	0.936947341482754	1.03328415903095	0.975854926185235	0.92904445898789	1.05536775283837	0.891165922212512	0.956388832764466	0.924836553202929	1.00374085988713	0.945099181179235	0.959288287221056	0.943836639975372	0.956449883222141	1.04092953763849	1.07216969647121	0.926708849374094	1.0004180293116	1.01447669374847	0.968471244447294	0.951228070153038	1.00170803044576	1.00514344585955	1.02623222032426	0.979024273863116	1.07189640962245	1.04458181289027
Gene13267	1.01151216972406	1.00442263207615	1.00445688705094	1.00584518237293	0.991907159218342	1.03411381350664	1.03384774900435	0.996918145672546	0.999991707436457	1.0003724877311	0.999791321035134	1.0028438170892	1.00681067387283	1.00451915506726	1.00180559544696	1.00674097200234	1.00062561535898	1.00832457539158	0.999602772525703	1.00305266290006	1.00554993661174	1.00866435101193	0.950707232019623	0.98419952586915	0.999652512611042	0.955531815409695	0.975578771515297	0.987841409818142	0.996741554168942	0.980914586331602	1.01292329997374	1.02225937066371	1.00230024533832	1.03032425702235	0.983056268029893	1.00422451756421	1.04741008825978	1.03092594986028	1.02326776899542	1.08380260474879	0.99203080634969
Gene20211	0.997414416449664	0.998688239129764	1.00058893511638	0.996572193203497	1.00527706270242	1.0040300606138	0.999602772525703	0.965229341661136	0.992267201264872	0.998804239532726	0.999042311449853	1.00947015450473	0.997219660668119	0.996467802270232	1.00777536893632	1.00178485780014	0.997548999580283	1.02174899004959	0.99304818660271	0.99541397578346	0.997404337385938	1.03371475666466	0.9703874672545	0.975301689069169	1.00004408658243	0.990320508910115	1.03416804746767	0.997471486988415	1.00006824149267	1.00362699407489	0.995930737233728	1.00564669738083	1.00393370803506	0.967856024099372	1.01403095147705	0.983563155994606	0.984026083213684	0.993987355172116	1.00286142568146	1.01444030861248	1.00768731447549
Gene13373	0.982753736600135	0.990891938025185	1.10553843082148	0.972505734805999	0.999502134615552	1.00165786102942	1.06409615844912	1.01036946642153	1.01314170968994	0.950299048601538	1.01447669374847	1.06200822299238	1.06800733239519	0.973983174059897	1.01466302736291	0.982968251994827	0.961825294093649	1.00353782570795	1.08667333784406	0.974734549610964	0.95026142289459	0.959134205479863	0.97063880575071	0.981132597535772	0.984555224929818	1.149141415481	0.998157232144836	1.02133108108876	1.0048962669322	0.963581372425397	1.01562487673881	1.05810557297269	0.998321132252018	1.05326543222799	0.995824606052119	1.24455542602062	1.39808931762501	0.983556008437153	0.990947534326988	0.997234642842202	1.05692286860861
Gene28415	1.00534195495171	0.996023182453766	1.01577042326303	1.00584518237293	0.991907159218342	1.04729523522197	0.993614985488072	0.986219541105563	0.999991707436457	0.990821841874518	0.999791321035134	1.0028438170892	0.989003725554297	1.00451915506726	1.00180559544696	1.02066162228492	0.994667570582112	1.00832457539158	0.999602772525703	1.00305266290006	1.00554993661174	1.00866435101193	0.993025471038445	0.997859672300144	1.02051885292858	1.01893651223308	1.04204354166563	0.997471486988415	1.00241835474496	0.99967279607549	1.00686937292869	1.0004180293116	1.00775362409272	1.00500040621041	1.00663895580804	0.998640801256259	1.01409630419405	1.00507687742065	0.997301298786216	1.00275870662144	0.99966691500216
Gene4411	0.997033906456473	1.06115604609922	1.02080895620589	1.00874699623359	1.00019286770385	1.00552738755576	1.39714775225439	1.20484478201922	0.989336157423755	1.01538972014121	1.0236416454138	1.00035122112845	1.02910316486312	1.05718559662881	0.991060825990705	0.996285830184351	0.97464815126047	0.996287911211641	1.01074565085623	0.992267201264872	0.995102219841443	0.997477339988876	1.03766036518962	1.02725115199523	1.00808867121513	0.956467406771988	0.967984979023937	0.972302946634773	1.03793284454368	1.00497595696534	0.921284314186857	0.892048672170302	1.12513279929739	0.943952868012169	0.991872449512602	0.959389295640322	0.850739019642808	1.06248320012395	1.11814228986791	1.08742916748529	1.0198235536167
Gene49890	1.00133345455718	0.998430001834816	1.03076189613581	1.0000644982166	1.00331742597121	1.05516297057011	0.999438912062399	0.975618447556411	1.0256260885404	1.0016357298464	0.997821399225971	0.999002068378173	0.980717489293714	1.01694298172161	1.0145928392693	1.0008380969011	0.98741730559315	1.02742242281292	0.996770002443593	0.99907954459446	1.00041119962378	1.00255121018009	1.15663380008476	1.04905155973444	0.965525591677944	0.970951281289681	1.05712660264482	1.10018431523408	0.967254051731729	0.880228465503824	0.999044190362907	0.952416275308737	1.87116419353143	1.0178338748006	1.03004618433892	1.02274254045921	0.942468481493933	1.06615513650608	0.937811326886585	0.789571322836686	0.85561765170711
Gene20486	1.01340646968765	1.00433799552861	0.997827279666564	1.03969272562726	0.997760881456502	0.999938798301468	0.978433877061835	0.963082258316532	1.03668634529491	1.00835236638708	0.997749291405308	0.996645119255539	1.00202065460769	0.996505432351076	1.02505676044408	1.03231932963582	0.978462788127042	1.00297107884657	1.00881004890918	0.98690651738807	0.991030840715028	0.994472326488847	0.993025471038445	0.801235187445666	0.967554333857081	0.926935796978163	0.960255458950256	0.953201447257135	1.00035122112845	0.971824662403979	1.03426493611984	0.922522678753261	1.03527445528307	0.946499600123322	0.958284154367205	1.02728823508765	1.03610593719147	1.0327769869681	1.02728823508765	1.01598842495108	1.04202347112301
Gene19495	1.05588770479872	0.962628875213334	0.981291216944204	1.06164244247327	1.00096653087956	0.980124527809904	0.936668247973257	1.06358955356039	1.12407611858527	0.922602992480166	0.929652740564268	1.08918920783248	0.96457206575443	1.16430192813919	0.992623387159543	0.978032565101914	0.907047988917202	1.08804796915637	1.01804180638961	1.17100132736448	1.06231112042435	0.991002995265038	1.16807228101649	0.997859672300144	1.14759893335009	0.902655865225534	0.9524581414322	1.14137305600477	0.906179924239716	0.966020894652218	0.873949445970277	0.996273680259555	1.02502625467903	1.00871284971098	1.08380260474879	0.927117567646114	1.01473908855899	0.821913208956844	1.25214179829872	0.989927653455999	1.26985700545803
Gene16478	1.01991653519569	0.997471486988415	1.01577042326303	1.02653945789066	0.991907159218342	1.01662782072322	1.01784628994282	0.986219541105563	1.01485647624042	0.990821841874518	0.994711146251346	1.01906299745455	0.997555622497424	1.00451915506726	1.00180559544696	1.00674097200234	0.994667570582112	1.00832457539158	1.01647535104971	1.00305266290006	1.00554993661174	1.00866435101193	0.949218249248401	0.772189352561536	0.912184109836216	6.28360617117116	0.905528760171402	1.00274151090349	0.903293864717542	0.99967279607549	1.57494235981804	2.35150752126115	0.882675262690017	1.04972017513462	0.820859725159785	1.81789028778084	1.24980789493072	1.03546364621012	1.02866289818953	0.887120637808887	0.993412752630428
LZX-Unigene17113-All-g	0.947961804481979	2.20490916296234	0.939014451424145	0.834049126905797	1.02258021899852	0.91747699514316	0.967037702959891	1.01365291782455	1.37599716696317	1.06719071691905	1.02733888803908	1.20999910237271	0.995791848958456	7.42559882115703	1.00690813818059	0.846367574769017	3.4409449255243	0.716881447434944	0.997103301160912	0.720966963172805	0.765835671143207	0.876228148172836	4.2151466518419	1.17038811677694	0.943891935853551	1.03173356940113	0.948024823109151	0.997471486988415	1.0176270952739	0.987869457843317	1.17978332167578	1.06107109177099	0.982839493191585	1.3260815988932	0.873206067648623	1.00846427672214	1.0410962136517	0.940792076808631	0.957422145497114	0.98067787923657	0.936528621501266
Gene5880	0.999516150768684	0.975114162617052	1.1216947542095	0.97975147375168	0.944009265515103	0.983355688441256	1.04092953763849	1.02328980732283	0.980706829523821	1.00810279287789	0.975220822929968	1.03513880609266	1.0546170853147	1.01165812481792	1.03801817908546	0.978506644675004	0.982013305558819	1.0514394432655	0.961858848134788	0.987195507526591	1.04119221322018	1.09275673934573	1.01119582493745	0.977662675912719	1.0000644982166	0.971914694860756	0.997007172146351	1.08105604347258	1.14571604107145	1.05333056554394	0.901246402240132	0.931941126162738	0.961604110309265	0.883701954048976	1.00663895580804	1.00188453574038	1.06453336197381	1.32733068466105	1.17258895334226	1.106730528778	0.971222415339254
LZX-Unigene61217-All-g	1.00203123845611	0.989087165180271	1.00804644185381	0.999782397074141	0.97505756971146	1.01084168820593	0.982373531628225	0.99774034574128	0.993547351232901	0.996193413104164	1.00064950852161	1.02515599614101	0.998303482390617	1.0115210665265	0.994968116141317	1.03029798300805	0.998276156393671	0.999120856279247	1.01341982251877	0.996655110604732	0.998357468607559	0.999782397074141	1.04705621513115	0.959432913778756	0.963121079749324	0.944680686465385	1.03973171277948	1.01661330486532	1.13530631513607	1.09702179531916	0.999044190362907	0.966249925621785	1.00623226916275	1.09349630333498	0.94176310900569	0.904763472051259	1.06725856922423	0.99628999223893	0.968202062769536	1.05422121937667	0.978943583430452
LZX-Unigene51047-All-g	0.958835000033357	1.11674307014899	0.95628429850114	0.925312586780377	1.046236363796	1.13287058464429	1.01961206781539	0.86354902221904	1.03215786819968	1.15173033109214	1.17393024144846	0.93210819313084	0.948358280100866	0.965594384598734	0.928927522592871	1.13742027180075	1.07224760853617	0.892748867991919	1.06032195622639	0.852350158898209	0.94824911744574	1.04254687984547	1.00599400227409	0.930514635576074	0.959553070465481	0.975340858384119	0.977581336849445	1.08003633277258	1.3260815988932	1.10312900657393	1.03501042247797	1.0004180293116	1.02271052631309	0.980065657426747	0.951169661314269	0.969958929634281	1.02102535372856	0.988816812411598	1.02617152516428	1.01747022874956	0.947692494607602
LZX-CL3440.Contig1-All-g	1.04930227023242	1.00909115691986	1.00013517930596	1.04249994522742	1.01568275266303	0.99461980320497	1.00650099311122	0.966548956392175	1.00256652033626	1.00011808036719	0.976426303813243	0.993480158691498	1.00353782570795	0.991645596844552	1.03157148021163	1.00300374993879	1.00179956096953	1.05574418577039	0.97464815126047	0.966854531365428	0.975781094401854	0.981493902062951	0.993025471038445	0.997859672300144	1.02809943212062	1.00613394321233	1.03117651204805	0.997471486988415	0.996741554168942	0.99967279607549	1.01450349280321	1.0004180293116	0.998321132252018	0.993459172637435	1.00663895580804	0.998640801256259	0.998627933225573	1.00507687742065	1.00438384991754	1.00275870662144	0.99966691500216
Gene369	0.981746523310891	1.01961206781539	0.999488874164764	0.981189383203623	1.0003724877311	0.989756219940434	1.01862078489381	0.952633878851178	1.18574765395733	0.996494718754337	0.960498263523273	1.05688459774278	1.00448852757775	1.17009903798322	1.0855943666318	0.97167506108945	1.01796943886903	0.97063880575071	0.96443125080073	0.994649233613874	1.0181700358679	0.968610122431924	1.00298592903287	1.01560495031112	1.02051885292858	1.00015034427199	1.01234084380985	1.00954497807415	0.996741554168942	1.01536704770961	0.999044190362907	1.0004180293116	0.998321132252018	1.00500040621041	1.00663895580804	1.00621354243551	0.998627933225573	1.00507687742065	0.997301298786216	1.00275870662144	0.99966691500216
Gene615	1.26686044353398	0.748048324026005	0.663205090610351	2.47780973472563	0.915966352419662	0.925443717061949	1.03259618937417	1.47220730153404	1.18727963450688	0.807192670319165	0.844919481761802	0.71110426126302	0.91747699514316	0.753025874179253	0.750511556997059	1.11381157311623	0.669154199259454	1.98580469924811	1.62757460963526	1.2307671230245	2.00065548970328	1.2001011493484	0.993025471038445	0.979853704582417	0.981358012037506	1.07569106789725	0.977882102503993	1.00388361817753	1.05200483376556	1.07742261353921	0.975493214564287	1.03854730585123	1.0069258645315	1.03787590300886	0.99845266229723	1.0306644443955	1.11724261052133	0.909169847696912	0.98348255170182	0.994546875066953	0.948608337602862
Gene18608	0.996471121726067	1.00450015130357	1.04695323831172	0.989280744891584	0.980406337129901	1.0247738271521	0.989058106011627	1.00186793471964	1.04258358290446	0.998762306430484	1.00921437558031	0.984728927709297	1.03981290052693	1.00129870439462	0.997672327935276	0.992747230646665	1.00844010359854	0.998229232043162	0.983255559664782	1.01020023205238	0.986858804641521	1.04930227023242	0.998609281651371	0.984463306319682	1.00808867121513	1.00313922811631	1.02735050457116	0.983019577583511	1.00692893591757	0.99042677722981	0.989148897152085	0.99389530744001	0.986379003936881	1.01433898902059	1.01640445308786	1.01924052181481	1.00767691448314	0.997248555857347	0.992416186359952	1.01976296584446	0.99222962106004
Gene9696	0.989371936312815	0.959389295640322	0.992768110377972	0.985366015792078	1.05944433776725	1.00524452193676	1.28318699808069	1.87116419353143	1.00448852757775	0.998796916471129	1.07305522155293	1.01360714502618	1.00057190445668	0.990891938025185	0.987910722382691	0.988230644334727	1.06393343953219	0.987715242528317	1.05410308886784	1.019690811736	0.985819990225919	0.989927653455999	0.998314428214507	0.969085081307304	0.99504753867273	1.1203355227542	0.996198442717024	0.988224583822463	0.978256770537036	0.99423022919777	1.02575033792978	1.03265101775846	0.985908360581869	1.03983676892118	0.999529934047557	1.14944303575553	1.11202921781623	1.00507687742065	1.00007822082415	1.01106599230019	0.982497654071756
Gene12679	0.989142336750446	1.12361556227307	1.10995011267532	0.985187760900537	1.01453219951797	1.14548467416614	0.989812135648928	0.990962621534159	0.993924841217482	1.04009313528083	1.02157597241365	0.984709662090389	1.05582930683166	0.981233324917841	0.997355134369251	0.986940123339811	1.27307984661759	0.982183292327886	0.978090706904431	1.03966172639211	0.980124527809904	1.02133108108876	1.10753476937956	1.19020468705105	1.62271578990955	0.986323857137876	1.82591903720197	1.0604344201829	1.0039598674434	1.09687206742411	0.991372388953612	0.997276919606403	0.98552556667234	1.00663895580804	1.47684567930362	0.998640801256259	0.961572398167232	0.979799844520185	0.977021494334453	0.994518695497082	0.966771685285199
LZX-CL4975.Contig4-All-g	1.00996462603091	1.00517941188897	1.00137463404218	1.01222088020472	1.02381308712695	1.00250377646531	0.981032883099505	0.990444449861321	1.00749992902158	1.00408373885986	0.999396634010799	0.995805694134514	0.973430889112113	0.996852744093533	1.00838125334344	0.998263182960849	1.01718447416443	0.998588630404077	0.993459172637435	0.995930737233728	0.997682392519119	1.03405753686118	0.993025471038445	0.973106772242842	0.999739496514243	0.97167506108945	1.04054890091679	1.02100691282175	1.00543088029078	1.03501042247797	0.986593970425457	0.973178838743317	1.41811535681087	0.9815652862584	1.08928728039123	0.970190956215136	1.03035510445502	0.94891902953176	1.12513279929739	0.993515750700281	1.02148020823974
LZX-CL3616.Contig1-All-g	0.989336157423755	0.973069796107098	0.998400131082147	0.988510831848284	1.00569256390759	0.995959924153998	0.999204286264011	0.997799823143082	1.01377613431601	1.01002847160884	0.98476604131063	1.08512369001768	0.996749117309148	0.999791321035134	0.98483854441062	0.9864496533365	0.964214658834666	0.994841154527731	1.1846372801039	1.00797962434499	1.0165371852373	1.07216969647121	1.22893045186371	1.06572235462249	0.945707938992739	1.16778432696382	0.979936924853633	1.22411592211137	1.07541121323114	0.881559631137238	0.963207915944264	1.0649993307409	1.51744936418369	1.02877994159685	0.954139412744406	1.45683788165335	0.976525348328184	0.983208510845745	0.919086363307953	0.913318301031232	0.99966691500216
Gene18979	0.98993712384761	2.27372423265696	1.93619618008206	0.858629467305554	3.99546820757179	0.611675704585626	1.30204589570636	1.07216969647121	0.691647049551824	0.886004074802878	0.86354902221904	1.83914064864414	2.70033298234427	0.656638838743632	0.937038849254956	0.948728122060108	0.942931740015647	0.750511556997059	1.00424529683506	1.57853950718876	4.44033829640324	2.15058773916556	0.955359383749348	0.977892286804301	1.00808867121513	1.01131388711279	0.991286838973444	0.932195574079434	1.01511982964212	1.01948460331302	0.987039681244614	1.04791328207831	1.05264855958948	1.15006521946029	1.10820943831606	0.985689565478835	0.969935993528872	1.40604842442719	0.965695525344051	0.961351662192587	1.05669136346496
Gene17276	1.00909115691986	1.00100777778377	1.01856333683697	1.0020078318976	0.981558884153085	1.07841482029766	0.986887502335617	0.998775142295741	1.01144507364921	0.99533704685786	1.00710086496451	0.998775142295741	0.999099003272685	1.0295972748888	0.997760881456502	1.00045642368099	1.00364066400273	1.00134860229249	0.996557261246006	0.998847265159921	1.00019835726746	1.00224670809919	1.00150167202943	0.997859672300144	1.02809943212062	1.00613394321233	1.01234084380985	0.997471486988415	1.01004486347537	1.03125467249277	0.999044190362907	1.0004180293116	0.998321132252018	0.993459172637435	1.02209971232686	1.00621354243551	0.998627933225573	1.00507687742065	0.997301298786216	1.00275870662144	0.99966691500216
Gene1393	0.763756419663617	1.58322417722999	0.642375204260856	0.976999350739414	1.34383348881424	2.41173099550871	0.770013596846347	1.07863476832801	0.885582289332103	1.88044499372659	2.16778739058152	0.646323822382441	1.05782221363211	0.680191507547522	0.580557881219243	0.713276808487872	1.3295964166999	1.04518308940229	1.92540853484941	1.22237412922253	0.744140671146656	0.749168985591451	1.0230689089867	0.856394672418931	0.77327655402822	1.01309154251159	0.78554520447739	1.01189225391506	1.39714775225439	1.63809175611294	1.22411592211137	1.02617152516428	0.983728840034399	1.04746853717658	0.760320417356915	1.1274423817937	0.998627933225573	0.844127457551027	0.939122777995552	0.96406026527932	0.943540748455252
Gene16380	0.928451038655548	1.38055859216413	0.693626896734134	1.23419136325289	1.03951129985398	1.59050441682379	0.878747035175282	1.21783894283348	0.830119967165877	1.35918780040225	1.61321377016466	0.669154199259454	0.952309790221595	0.709386707522317	0.807192670319165	0.901534905596827	1.0097951735194	1.38409465056343	0.834650375668134	1.28645199140496	0.754426149792655	1.02985173333419	0.951864662604857	1.00107480221831	0.859353999070935	1.11100327810532	0.816152048084939	0.997471486988415	1.14441519072231	1.2113399671297	1.24393674971815	1.00715996493801	0.885582289332103	0.85561765170711	0.805842095360549	1.09970834068072	1.09530851741723	0.881993349822621	0.963502099513686	0.926935796978163	1.00939019571783
Gene14902	0.978681263373575	0.81036238966024	0.621258447711696	1.15431313527729	0.830119967165877	1.54699945981537	1.01500374472486	1.08468167969228	0.731669817787436	1.38717903149265	1.47880356000827	0.625871870658872	0.852005552975184	0.601203436385736	0.821913208956844	1.10703931385864	1.05088198358189	1.39550841733122	1.87116419353143	1.11674307014899	0.674848096937814	0.775387481046854	0.970190956215136	0.960877817059916	0.804033928767693	1.06378036008253	0.753025874179253	1.09464572935698	1.40774308115289	1.27459712320069	1.47464545285845	1.02566365944448	0.91244549199584	0.957473017846874	0.749168985591451	1.07145825337186	0.998627933225573	0.866969723193697	1.03204938389042	0.987018879226515	1.02995121950814
Gene41075	1.21618210995618	0.682741440203655	0.864442752687657	1.16026803507723	0.663205090610351	0.897435404421562	0.653042922290633	0.580557881219243	0.818639483776278	1.10151945903358	1.21924679150262	1.35057035408141	0.533340924702709	1.19726001419713	0.768972593051619	1.15462739944481	1.06179162339044	1.28233621944018	1.35385792498673	1.27537207547441	0.77327655402822	0.92229288062208	0.849371530575918	0.965357593700575	0.78718340901514	1.12576321797374	0.771278242449402	0.985297010891727	1.2307671230245	1.20273811251411	1.4222710036486	1.12513279929739	0.871315311752286	0.908009817496846	0.753025874179253	1.21325265328288	1.06309518160652	0.91919239179936	1.12790296870364	1.00275870662144	1.00789520091377
Gene4552	0.731669817787436	1.29659932726219	0.928845198800431	1.03689705341672	1.08655346496174	0.7947651577726	0.611675704585626	1.88044499372659	2.70033298234427	5.42493444052062	9.78469313916035	0.858629467305554	0.740412685166652	3.99546820757179	1.31549943599818	0.562293571175755	0.937978471486887	1.0921532973042	0.866969723193697	1.07802337806086	0.649673221176586	0.996311235856911	0.983031068214148	1.08537020753871	1.00808867121513	1.03665332050563	1.12361556227307	0.896164351025913	1.04493477191525	1.0641929833962	0.985319380044717	0.993444297988986	0.884244042304089	1.08867832772462	1.13020994986114	1.08895926191995	1.11794154740987	0.928927522592871	0.94050673517264	0.902655865225534	0.965427482161802
Gene14765	1.01350364529869	0.999186241362727	1.01186840780205	1.01132110332723	0.998192990656102	1.00905039405807	1.00204880490461	0.978732244105505	0.997699975298673	0.996772295291388	1.01008063239412	0.999725798494981	1.00848742998164	1.00053815087388	0.999020304613714	1.0283864753967	1.00004776461756	1.00304268234314	0.997414416449664	0.999712699124984	1.00117957721075	1.0036346086009	1.01357651474511	0.972686643789352	1.0016123288825	0.993961221203164	1.00148783314322	1.03902974047939	0.992562836875008	1.01319216278973	0.99621582958981	1.0004180293116	1.0116758045587	1.00113422028041	0.998232101437298	0.988582430009327	0.981994786996205	1.03106631620864	1.02685695162496	1.01281130437808	1.04698026125426
Gene17317	1.01607299671751	0.985212516071335	1.00445688705094	1.01517428445662	0.991907159218342	1.03411381350664	0.993614985488072	0.986219541105563	1.01485647624042	0.990821841874518	0.994711146251346	1.0028438170892	0.989003725554297	1.00451915506726	1.00180559544696	1.00674097200234	0.994667570582112	1.00832457539158	0.999602772525703	1.00305266290006	1.00554993661174	1.00866435101193	0.986483211817568	0.987937386683331	0.999286877646505	1.00015034427199	1.06514531122483	1.05551187885056	1.00630486644739	0.996620349545528	1.06522979305532	1.03942490649445	0.95191215943461	1.02178969212724	1.02019606968053	1.01722131044166	1.00174608610295	0.987105134070002	0.981558884153085	0.96800056849924	0.981859786816344
Gene17065	1.09302199896607	1.06032195622639	0.992142305335885	0.969700291978784	0.900876857726824	0.972064476767692	0.892425313686574	1.06866563247237	0.914872823138648	1.04455697751949	1.02393262010511	0.932759316682129	1.03813537525827	0.9270231676559	0.901839242991169	0.969036841334236	1.10271798418876	1.04870909641052	0.951340898325598	1.08690925167944	1.01733906321732	1.15089086311218	1.00227323782809	1.06200822299238	0.980432675791997	0.944551659822348	0.952147861902434	1.04627792334885	0.996741554168942	1.06378036008253	0.93502946454113	0.917808669770239	1.02950027350098	1.00429105207875	0.987956547591717	0.927600578225756	0.923705243878513	0.995478174065368	1.00554156164246	1.02202643030578	1.0336265006046
LZX-CL2125.Contig1-All-g	0.897435404421562	1.02928543527311	0.942400705918643	0.910761746696313	1.1126796230274	0.95620277586573	1.12152295361297	0.895444637938183	1.44387959026346	1.09362006607794	1.10271798418876	0.96937655008246	1.00701099951385	1.37282752747311	0.999151552928229	1.01175422797021	1.17484983913213	0.956467406771988	1.323834516581	0.850739019642808	0.969629916010115	0.994998398683387	0.986339290466865	1.02582260800977	1.04092953763849	1.00367289876092	1.04427334134491	0.97929639841805	0.984363003493883	1.00622609595218	0.999044190362907	0.992242021789156	1.00680829037188	0.998899531995204	1.00134584224353	0.993645840852242	1.00644161450299	0.996014224499723	1.00690199056133	0.994697512813613	0.990264214855475
Gene19319	0.98741730559315	1.11048446625474	1.13567188324137	0.987114928022654	1.04606037362779	1.02594260877402	0.990025491230086	0.966360051392505	1.01941245633747	0.995384171279268	1.08752516803991	0.989175634747068	1.01024540245559	1.04036577639544	0.97147546100671	0.982569349671226	1.12469064266146	0.980326715557998	1.0042990564468	0.970583344764386	0.978164565191526	0.983461056655995	0.895533473596871	0.997859672300144	0.990977619052186	1.04092953763849	0.987268004871779	1.00754709448247	0.967320575208688	0.967141299416235	1.17625757411739	0.993241051727467	1.01652350806805	0.983391270118668	0.969973973368651	1.01025095358542	0.987218173366225	1.02441244609161	1.13068616861586	1.7533335871634	1.09595318781628
Gene8601	1.02938637914979	0.963847539126723	1.20443006219359	0.993632517424468	1.00307220484701	0.999568895231376	1.01066949395611	1.00029987639443	0.995967069136857	0.978489199111634	0.992333215858165	0.988548183251492	0.980936511369282	1.00800676134901	1.05810557297269	1.01218427740081	0.991182955005427	0.992019044216363	1.06409615844912	1.01300810230125	1.02134501304653	0.993856875923306	1.00226465098468	0.965796244327585	1.02539046001199	0.987883992486994	0.999000855526405	0.985661716272114	1.00091961915819	1.00909115691986	0.999044190362907	1.01249059838663	0.983577793718028	1.00881726415318	1.01911373972701	0.977058282218021	0.977246480329842	1.02560823446056	0.977941991208336	0.987373690647103	1.04151868165762
LZX-CL295.Contig3-All-g	1.01151216972406	0.989434222783905	1.00445688705094	1.00584518237293	1.01314902133817	1.01662782072322	0.993614985488072	0.986219541105563	0.999991707436457	1.01775511704658	0.994711146251346	1.0028438170892	0.99901197023248	1.00451915506726	1.00180559544696	1.02066162228492	0.994667570582112	1.00832457539158	0.999602772525703	1.02497457021583	1.00554993661174	1.00866435101193	0.993025471038445	0.997859672300144	1.00808867121513	1.00015034427199	1.01234084380985	0.997471486988415	1.00241835474496	0.99967279607549	1.00686937292869	1.01838930606547	0.998321132252018	0.993459172637435	1.00663895580804	0.998640801256259	0.998627933225573	1.00507687742065	1.00981921815114	1.17928294247342	0.99966691500216
LZX-Unigene12169-All-g	1.00534195495171	1.00625606905361	1.01577042326303	1.00584518237293	1.00341977652255	1.04729523522197	0.993614985488072	0.996918145672546	0.999991707436457	0.990821841874518	1.00944345624002	1.0028438170892	0.989003725554297	1.00451915506726	1.00180559544696	1.00674097200234	1.00062561535898	1.00832457539158	0.999602772525703	1.00305266290006	1.00554993661174	1.00866435101193	0.970914083445221	1.0749418912012	0.994403895791153	1.04522800632052	0.995721295469051	0.964590906222509	0.980353185104989	0.976909092366711	1.03166615363588	1.03117651204805	1.03215786819968	0.974581905431349	1.00663895580804	0.991603229626805	1.20041013617956	1.02656993486731	0.986845936559038	1.37905566366707	1.02140262482228
Gene19969	1.00781000821281	0.99024989559256	1.01169419306704	1.0027697276434	0.999525562175952	1.02415935936829	0.997899473490295	0.99328547824086	0.994954982037102	1.00603806487584	0.989871430976483	0.997697463344171	0.998666462703959	0.998482313562734	0.996242989719085	1.01300279081863	0.98388934672462	0.999963190891707	1.01411266616138	0.997749291405308	0.999236757653636	1.00062887824666	1.00298592903287	0.997859672300144	1.00808867121513	1.01020023205238	1.01234084380985	0.997471486988415	1.00241835474496	0.99967279607549	0.999044190362907	1.03702783571278	0.998321132252018	1.00030569175872	1.00663895580804	0.998640801256259	0.998627933225573	1.00507687742065	0.997301298786216	1.00275870662144	0.99966691500216
Gene8088	0.971978261813303	1.02418251760174	1.04332601196866	0.977517407465277	1.01666541084782	1.02427374029907	0.980221809223711	1.01160642382246	1.01256501389835	1.04675169935989	1.01430727750534	0.977852562906617	1.02943708977199	0.99024989559256	1.00844010359854	0.979046427038492	0.990940098407891	0.977882102503993	0.996325567349909	1.00877870057242	0.966548956392175	0.973457406071631	1.03736894751102	1.00957903083909	0.990869306184129	0.985819990225919	0.992787916309937	0.928483424646114	0.990582662775207	0.988588299609704	1.00392742793764	0.955776440844175	1.00381811258434	1.06309518160652	1.00663895580804	0.97978276648382	0.990602992573906	1.02953177129107	1.05852044568411	1.04401847482223	1.14485497210155
Gene12451	0.981687908655926	1.04149824740068	0.970679441749917	1.06157210718267	1.06725856922423	1.0525309867191	0.948024823109151	1.03405753686118	0.993052046420378	1.03000963928384	1.12555729609773	0.966512971428049	1.03319665258706	1.07813249886928	1.0259916836464	0.965357593700575	1.0510563684984	0.997875384148379	0.967411910624432	0.997601580020548	0.977021494334453	0.910630279841842	0.956126280603643	0.977223125780672	0.970826355102504	1.0181893032169	0.970408499904276	0.985719284872979	1.01386358822898	0.99967279607549	0.954306039589862	1.06101561425969	1.21977277337731	1.022755099624	0.976525348328184	0.976173114814927	1.02676397783424	1.0471475035336	1.01483423232722	1.10224083990517	0.997141766307676
Gene16652	0.996352449101132	1.00007822082415	0.997961511599235	0.993068399652602	1.00383094090884	1.04041078772217	0.997355134369251	0.978497921893319	0.996968457683792	0.968471244447294	1.00768271928033	0.989308427782086	0.996862995683112	1.03513880609266	1.03948027018526	0.993165210183458	0.997629548349907	1.02856438922933	0.987047105293475	0.987090678718269	0.991127325506377	1.02916537530089	0.98066874993923	0.984000086253084	1.04898194553794	0.990159054282917	1.00636251000273	0.941198441795561	1.02099540871166	1.02439040611856	0.991562342326524	0.961645448347107	1.02651569941472	1.0950200071622	1.03732656536842	1.01421202513951	1.05176926528968	0.996699692731858	0.993025471038445	1.00275870662144	1.03698616233912
LZX-Unigene41364-All-g	0.940633551381108	0.959332423167728	1.57216793690732	0.925913032809058	0.973585342266625	0.983838864313974	0.91692014977655	0.889576457706951	1.06385357599846	0.949915121739222	1.0097204722375	1.02855068856369	1.00540456610051	1.00025149659742	1.07324728975964	0.949688840360729	1.03141177949554	1.01542427662563	0.934323549158023	1.04780095151977	1.05588770479872	1.18072580469514	0.993025471038445	0.997859672300144	1.02051885292858	1.00015034427199	1.03117651204805	1.00954497807415	0.996741554168942	0.99967279607549	0.999044190362907	1.0004180293116	0.998321132252018	0.993459172637435	1.00663895580804	0.998640801256259	0.998627933225573	1.00507687742065	1.01637292718858	1.00275870662144	0.99966691500216
Gene2191	1.02176548884218	1.0002061423112	1.00023560126649	0.998322791139079	1.00073501196993	1.09374349221568	1.02173249125701	1.00502273963353	1.00411569327459	0.98158426154629	0.974594959956956	0.999812310920591	1.01899333770835	0.99393540273051	0.998902732648963	1.01207507760549	0.973622669161406	0.995861916230215	1.04791328207831	0.991493777344201	1.02533041396858	0.997038731510382	1.01875137094021	0.903907058991712	0.94694632136981	1.01703419964496	0.979581446109626	0.984520622794725	1.00430954906986	0.939068614709848	1.122817688371	0.965833044619474	0.963887713643592	1.01885235622558	0.953613077217279	1.01246126465543	0.998627933225573	0.980108764026093	1.58322417722999	1.18265804294405	1.62757460963526
Gene23245	1.00534195495171	1.00203123845611	1.02699792173401	1.02653945789066	0.999021695898543	1.01662782072322	1.00648040126007	0.999745229207386	0.999991707436457	1.00562651915548	1.00304268234314	1.01906299745455	0.997555622497424	1.00451915506726	1.00180559544696	1.00674097200234	0.994667570582112	1.00832457539158	0.999602772525703	1.00305266290006	1.00554993661174	1.00866435101193	0.999712699124984	0.997859672300144	1.00808867121513	1.00613394321233	1.01234084380985	0.997471486988415	0.996741554168942	1.01536704770961	0.999044190362907	1.01838930606547	0.998321132252018	0.993459172637435	1.00663895580804	0.998640801256259	0.998627933225573	1.00507687742065	0.997301298786216	1.00275870662144	1.01838179373424
Gene14929	0.953815638475039	1.1157206807053	1.7533335871634	0.940762590378655	1.10284067703355	0.983995763122257	0.943540748455252	1.01659354209881	0.965242112307864	1.07831077657087	1.16738296944732	1.04332601196866	1.07086284453937	1.01404534069209	0.952087389100694	0.956749292786234	1.1274423817937	0.924167531477865	0.995302191520316	0.965464779720274	0.903907058991712	1.0654755921084	0.941158823034561	1.09970834068072	0.992402924263735	0.94514707807444	0.985147048397084	0.990440219223995	1.06008537299947	1.17852134303006	1.10835783492384	1.0004180293116	1.23875492793155	0.891650852411524	0.928927522592871	0.984631367737027	1.01779230311154	0.998342758280158	1.46184507131859	1.09825344148354	1.1670403858305
Gene2904	0.931277410827078	1.15068088528919	0.991514394337025	0.918840443126047	1.05469767090241	1.12986406745392	1.08125163109873	1.08537020753871	0.971857887246246	1.29837778042094	1.13237500102739	0.961140453336628	1.62271578990955	0.94824911744574	0.999631444944587	0.999945294512884	1.09734627496724	0.901534905596827	1.1078817119604	0.912010631741131	0.91845903061389	1.01445728685723	1.37754889493824	1.02953177129107	1.19853713158272	0.757989178053554	1.39061068289895	0.997471486988415	0.839651320158863	1.09084410949052	0.746623783862367	0.844127457551027	1.49494512645133	1.03696564514672	1.06393343953219	0.753025874179253	0.87981647914611	0.606125196641187	0.663205090610351	0.772189352561536	1.09487812628321
Gene22464	0.987178253195099	1.02540599803483	0.988298045412265	1.04532326374739	1.07831077657087	1.13414782095028	0.966099334882138	0.950750201716831	0.97743628123304	1.04141539861945	1.04413024150352	1.00708103669307	1.01360714502618	0.977733500180885	0.999340146820192	0.993280693444806	1.00205967834622	1.03481153746314	0.974871799218179	1.0654755921084	0.976025133478053	0.981711809905449	0.993025471038445	0.997859672300144	1.00808867121513	1.00015034427199	1.03117651204805	0.997471486988415	0.996741554168942	0.99967279607549	0.999044190362907	1.0004180293116	1.01700181018853	0.993459172637435	1.00663895580804	0.998640801256259	1.03348553736113	1.00507687742065	0.997301298786216	1.00275870662144	0.99966691500216
LZX-CL6637.Contig2-All-g	1.00238856476232	1.00066317945321	1.00790876724823	0.999735028772783	1.00009836918076	1.07278447954043	1.00768271928033	0.998769815575438	0.996474988203613	1.0029282429867	1.00707794002893	0.998745293782278	1.00136821110965	0.999432158139665	0.997743434086528	1.02580916484601	1.25791921417685	1.00131391369982	0.996540031831426	0.998811817811542	1.00016383892283	1.00219096787776	1.00126736396539	0.953877174138368	0.910378839654089	0.949032324043385	0.947839093014157	0.997471486988415	1.00529518672325	1.00471522895728	0.926046180421438	1.02935387871314	1.04803078254333	0.981019264077311	0.979285629005593	0.961858848134788	0.909048815059018	1.01141630126204	1.05574418577039	1.01593641604587	1.00936483374172
Gene17733	0.991165058990695	0.987703461334303	1.00886560650816	0.993459172637435	1.00974836085922	0.999115695727794	0.984412530214412	0.993899161050609	0.987931347796727	0.997233761353088	1.00353782570795	1.00706634657407	1.01777325243701	0.995858006427519	1.0096742089691	0.987520934335364	0.991056631257172	0.996057767354553	0.981825700799063	1.0274481171808	1.01731758521029	0.989226058786606	1.31463056629762	1.025920819471	0.927722654403602	1.00711606162081	0.977130503728593	0.908331698142849	0.968737568158207	0.86156540473554	0.941025367150904	1.00524452193676	0.869973777180005	1.27895204858513	1.04465797124848	1.20142155574353	1.09581301423973	0.732998403496258	0.997301298786216	0.993993010378063	1.01141630126204
LZX-Unigene49955-All-g	1.02289521760427	0.997591276847399	1.00445688705094	1.02134501304653	0.999021695898543	1.03411381350664	0.998661729591625	0.986219541105563	1.01485647624042	0.990821841874518	0.994711146251346	1.0028438170892	0.989003725554297	1.00451915506726	1.05543738617326	1.00674097200234	1.00062561535898	1.00832457539158	0.999602772525703	1.00305266290006	1.00554993661174	1.03801817908546	0.798566343271697	0.975676010945806	1.35640478454112	0.955827060158855	0.983995763122257	1.39808931762501	1.14602233961542	1.30971889297231	0.955681807950438	0.953730611569549	1.01609965386526	0.993459172637435	1.24327818276903	1.02817258287866	1.02360848472305	0.85561765170711	0.925777872152425	1.18040891362484	0.867623642116554
Gene28965	1.00090914798809	1.0026201645408	1.00131391369982	1.00060697168129	0.995952543911762	1.07365133733348	0.985147048397084	1.00348159022016	1.02408672984532	0.994300423081451	1.00617724363947	1.01392045749547	0.978021424697934	1.01476828826034	0.9968380666897	0.999900486876672	0.985003238340765	1.00043578557213	1.01440797303282	0.998299057244906	1.03117651204805	1.00129870439462	1.00797962434499	1.04298159198699	1.00297773638792	1.00015034427199	1.00266589317729	1.07216969647121	1.05302085874121	1.01426511721088	0.992693735757972	1.00526936847755	1.00349611016158	0.983194567893506	1.00176857478692	0.989690070130886	0.983294357612626	1.01326279844656	0.976593003646767	0.991949303667672	1.00729201564672
Gene17593	0.999541178812503	0.995959924153998	1.01235028299464	1.00326288169462	0.978451062731897	1.0434546529703	1.00471522895728	1.02176548884218	1.14944303575553	0.993668477036879	0.990420570788395	1.02685695162496	1.00324327797991	1.10494946572371	0.99640982179913	0.999581432705734	0.998927073809899	1.00007292077025	0.995471948679739	0.997885654419494	0.999360367830845	1.00081470264834	0.937215710398076	1.01162441684868	0.977472572829092	0.993632517424468	0.967360550915186	1.18765415308178	1.00120157035414	0.996220619580622	0.974445182469525	0.979085304356336	0.998321132252018	1.02736212110324	1.02556775251285	0.993422903694632	1.07512615958098	1.14602233961542	1.0034107570863	0.987250926784844	1.00874699623359
Gene61530	0.924273660520985	1.31645281946026	0.939480468522215	0.914487254310304	1.6710929277662	3.58962818235508	0.972064476767692	0.940633551381108	2.78381879150851	1.36409106871814	1.57853950718876	1.02611263651847	1.06740313535076	1.81104085638645	0.939793118833635	1.19556898835977	1.81104085638645	0.954902729815723	0.98208457637529	0.927829154755051	0.872100710894997	0.844127457551027	0.993025471038445	0.753025874179253	0.941099940313207	0.966825665325721	1.02255533017559	0.9569042608603	1.10224083990517	1.07198404021464	1.00587824554498	0.979877865853302	1.08149556846822	0.936947341482754	0.984572320735848	0.985774161632609	0.848394471901457	1.01322799957243	1.01495139070774	1.14213491364204	1.17669132380938
Gene19133	1.00262862068469	1.00849961433513	0.996182231692363	0.99507103787226	1.03231932963582	1.01028957582635	0.984489770347997	0.99987663850495	1.01237776460946	1.01995668736436	1.02360848472305	0.981132597535772	1.00018408403187	0.987979250275721	1.00542126170219	0.995874834451468	1.0073102548948	1.03137125220989	0.980076812899258	0.975959438496401	0.982551396547214	1.0230934968976	0.914487254310304	0.804033928767693	1.00335728986728	1.00015034427199	1.10656846062842	0.907186071722921	1.01600869487746	0.956518375328108	0.981647456866128	1.00738488267545	1.14511425281318	0.976426303813243	1.079303780425	1.02901401917421	0.99078645951718	1.02570504052234	0.98250726909349	1.01710507798533	1.02586056749043
Gene18823	0.966360051392505	0.99356438033312	0.996057767354553	0.961682048849323	0.932195574079434	0.978842418161217	6.28360617117116	1.35274130711069	1.04300430236244	1.02470915980706	0.960220135339771	0.999568895231376	1.57853950718876	1.06514531122483	1.03864307453133	0.981214699734944	0.963207915944264	0.951169661314269	1.39210579598326	0.93210819313084	1.08548013569161	1.04323534504567	0.993025471038445	0.956243184913149	0.978010284293954	4.44033829640324	0.999816513424061	0.942846721251269	1.01277111030677	0.942400705918643	1.47684567930362	2.45344868429069	0.977980952163674	1.10271798418876	0.950812438953943	1.77988767792261	1.5057150112112	0.995120140137349	1.01287489095774	0.978279793160621	1.00859539762315
Gene19134	0.704099322568866	1.308842004849	1.43191006434463	0.722510847693571	1.37438716995385	0.876901206053055	1.27833316212644	1.52024150884957	1.18765415308178	1.0269511925504	1.07961450037374	0.745497437280019	1.07457120499925	0.825673835386614	0.707448738952005	0.601203436385736	0.93312245294411	0.795575594743728	0.834049126905797	0.922522678753261	1.05396404687599	1.16196303515733	0.960640597653889	1.08591351123796	0.980844117770824	1.04041078772217	0.98649340873963	1.04611386810574	0.971882269740214	0.989113198458812	1.03478015406854	1.0004180293116	1.04235100799157	0.981242516869411	0.981932575855467	1.06224819022333	1.21884657181976	0.950299048601538	1.01398813403002	0.954467989530932	1.00624800249603
Gene62052	0.998540021223267	0.999914648808027	1.00835236638708	0.99943004834617	1.01237776460946	1.04119221322018	1.04606037362779	1.00175893184647	0.997103301160912	0.981046502121699	0.98230748325317	1.02568434998341	1.03169294885618	0.996776576304921	0.995123835857498	0.993306330488704	1.01322799957243	1.00361937954888	1.06514531122483	0.987321820360768	1.02225937066371	0.994682114900849	0.886004074802878	1.02413493901241	0.948681135746861	1.57853950718876	0.913318301031232	0.997471486988415	1.01379212274515	0.987144607227063	1.06507115616602	1.20626152559258	0.912184109836216	1.61321377016466	1.05176926528968	1.23994132025403	1.09204298535988	0.906982556687429	0.946043328735403	0.925913032809058	0.907871009919598
Gene14116	0.957988093011246	0.94218732173048	0.963046720151002	0.973457406071631	1.03620252035915	1.25573630063289	1.0496018488669	1.10333999891415	0.981132597535772	1.05314276600437	1.07908862922582	0.984520622794725	1.00153310512609	0.969226653744376	0.952032273305633	0.952147861902434	1.14464785415087	0.955827060158855	1.18013541778671	1.12701941397679	1.03700667953152	0.948728122060108	0.877671744107211	0.974201828389931	0.973178838743317	0.964214658834666	0.985948507187752	1.06932708710695	1.22449218685702	1.03429324948588	0.996017539738702	1.01202004939798	1.04249994522742	1.0198235536167	1.04279484681315	0.969806911286507	0.998627933225573	0.965482613431037	1.0484017625855	0.919714905026178	1.03518002424217
Gene23278	1.00238856476232	0.999331183597041	1.00790876724823	0.999735028772783	0.99683551258045	1.05208643769281	0.999247149447765	0.998769815575438	1.02016738623147	1.001321602427	1.00707794002893	0.998745293782278	1.00037956306511	0.999432158139665	0.997743434086528	1.00043313733433	0.986748808944084	1.00131391369982	1.01489294090232	0.998811817811542	1.00016383892283	1.00219096787776	1.00667235793538	0.9676845219914	0.997113950750814	1.05761434947002	0.996148981752928	1.01928271334582	0.98256037310922	0.982254436147823	1.054896075743	1.05784975746398	0.998321132252018	0.983094381585204	0.986031354894941	1.03438162027088	1.00491666193658	1.0410962136517	0.971929120787688	0.994300423081451	1.02606916129569
Gene19008	0.967799533197112	1.0306644443955	0.9968380666897	0.972446495709825	1.00084590992355	0.987997488328511	3.4409449255243	1.05410308886784	1.03813537525827	0.977359486933616	1.02411048641432	1.00014255439006	2.04112071084454	1.0089304991102	1.05972151328056	0.96406026527932	0.948608337602862	0.955681807950438	1.26028997222113	1.01049630009207	0.978140434132944	0.963155696808411	0.999712699124984	0.997859672300144	1.00808867121513	1.02289521760427	1.01234084380985	0.997471486988415	1.00241835474496	0.99967279607549	0.999044190362907	1.0004180293116	1.00775362409272	0.993459172637435	1.00663895580804	1.02953177129107	1.03348553736113	1.00507687742065	0.997301298786216	1.00275870662144	0.99966691500216
Gene16055	0.988444107930842	0.961140453336628	1.08644526221154	0.993109224636751	0.97729318573693	0.996068229249294	1.36039393815724	1.0115210665265	1.02019606968053	1.00502273963353	0.970528558910359	1.03454664501269	1.07790514340234	0.998234970831434	0.99821773264775	1.01396493431172	1.01248226264268	0.998552457850129	1.00722561177629	0.981913019128689	1.04627792334885	0.991216520613463	0.844127457551027	0.893771112370462	0.9569042608603	1.11591983929435	0.983443535186952	0.963082258316532	0.996741554168942	1.0649993307409	1.07013176059879	1.07058041206127	0.944469198152697	2.70033298234427	1.24271207573639	1.17393024144846	1.06287804593874	0.958562600866429	0.928659081276934	1.06782607435943	0.932313815449519
Gene11098	0.990356394920259	0.974524983468078	0.993593801194807	0.992142305335885	0.963121079749324	0.997583734834618	1.02367265854139	1.16907345680397	1.00900777067265	0.995811689320612	1.021706430224	0.994238223505974	1.00683270478979	0.999856326704684	1.07242988349181	0.998267414034169	0.981446447567253	1.02546079052681	1.06324179717767	0.984090924168437	1.02033247934932	1.02725115199523	0.927201184926676	1.05053469818734	0.973511777155187	1.00877870057242	0.959389295640322	1.05099598118647	1.02462910154008	0.974975331781725	0.979285629005593	1.16778432696382	0.938139706957116	1.55304332716779	1.00663895580804	1.19445709679202	1.33873131089834	0.974405127576644	0.960877817059916	0.958795476100977	1.03801817908546
Gene61848	0.996895594072121	1.0070177729994	1.02281982182563	0.99968498782061	0.972126079796436	1.04193358344726	1.01289943801373	0.960823716576468	0.983544382891212	1.01515597842865	1.01696625904216	1.00980182720536	1.00939019571783	0.995666484704644	1.02293154147186	0.999155624798382	1.00024676489428	0.991815597063471	1.00825736632063	0.985774161632609	0.989907802554854	0.993726652957014	1.01235972217942	1.01094790782122	1.02995121950814	1.00789520091377	1.01234084380985	1.00581259413009	0.970101898183357	0.981711809905449	0.961769556616996	0.949631331791955	0.958835000033357	1.1203355227542	1.06915078670787	1.13204296080446	0.929768338614337	1.08950245189163	0.964214658834666	0.976119307105669	0.940178632712659
Gene17571	1.2856635497795	0.910257858742965	0.902985957958845	1.20484478201922	0.887474441644601	0.891409840126391	0.975990684258575	1.11771590694937	0.848394471901457	1.00233534876736	1.08785885769919	1.14944303575553	0.856394672418931	0.990501014126952	0.946561780705885	1.28798476228176	1.13004075477312	1.20681847523995	0.955253376787927	1.18921496323721	0.97754034242311	1.323834516581	0.993025471038445	1.18765415308178	0.981802584246286	1.07224760853617	0.992064272163611	0.985743192231934	0.975415710323121	1.0274481171808	1.10395643246174	0.984207269199382	0.985280529175608	0.890191871070259	0.990148535339249	1.15068088528919	1.02855068856369	1.03562069385139	0.999910117125752	0.975781094401854	1.0590742252266
Gene6582	1.30971889297231	0.910630279841842	0.971076588087738	1.26985700545803	1.06115604609922	0.89596157036313	0.818639483776278	0.895073128228643	1.0059687503666	1.07189640962245	0.983391270118668	1.39714775225439	0.794082366395922	1.28496066060357	0.907355329476761	1.08003633277258	0.847885651343136	1.21056942121848	0.858968688862417	1.09320912661129	1.12117202038539	0.856743126178879	1.0107390233662	0.91422687341873	1.03289267636227	0.998081884990495	1.02656993486731	0.98947936268108	0.965427482161802	0.995384171279268	1.02823448765824	1.00513372146488	1.00215848267839	1.00672759788771	0.990356394920259	0.992568130529663	0.998627933225573	0.996916468720751	1.00321772749514	0.965543748096932	1.03736894751102
Gene60880	1.06950292750479	0.943687180663971	1.05830761411887	1.025920819471	0.956602934878013	0.992644806326917	0.965951881232562	0.966312937422157	1.01379212274515	1.00218279266063	0.997887708874643	1.1157206807053	0.947048497960613	1.14189729959808	0.973537657648645	1.00193669110257	0.999905127367097	1.04905155973444	0.9734096115469	0.989175634747068	1.04880990765849	0.979563432553465	0.968202062769536	1.0048037653565	0.999664649675829	0.966249925621785	0.997682392519119	0.980808655503698	1.03782348420234	1.0297820332799	0.977456652140325	0.979520097537864	1.03274417007575	1.02750452022414	1.00663895580804	0.971015971655403	1.00609986302991	1.12763545912579	1.02817258287866	0.963670114388615	1.07172303773601
Gene50567	0.999061459925301	1.00372857700726	1.00087950204584	1.0014351048884	1.01408530539909	1.09336370322382	0.991060825990705	0.990122640090386	1.0073372838121	1.00624800249603	1.00244285378598	0.995556995193065	1.0000644982166	1.0230689089867	0.993822665672286	0.998145467577436	1.00157266637385	1.0220388395103	0.993248930253261	0.995657936391836	0.997551665830431	0.999215180240148	0.973983174059897	1.0012359904367	0.999615822010906	0.997233761353088	0.969739124013043	1.01924973701886	0.860653702982162	0.856394672418931	1.76561444632957	0.970583344764386	1.02342953156557	0.993459172637435	0.911882475434847	0.931551491916222	1.00611170564327	1.12555729609773	1.23715191203534	2.41173099550871	2.04112071084454
Gene7016	1.07163704563514	0.924433559921745	1.05879781783212	1.07569106789725	1.04442110011328	0.979285629005593	0.915850895116833	0.959389295640322	1.08391715135677	0.965727519560755	1.06791864323857	0.99111073577779	0.942629151780178	0.984538214793931	1.15068088528919	1.00107480221831	0.95867238762362	1.01608033610298	0.943836639975372	1.12117202038539	1.10053620196891	1.0410962136517	1.00414280485067	0.993165210183458	1.02413493901241	0.992092217124685	0.997187208873176	0.97978276648382	0.988954817109317	1.00618069658527	0.996464482814396	1.04554805881736	1.05736194216093	0.998664096147792	1.00663895580804	1.00867139176047	0.98310246387692	1.00011808036719	1.00538672547403	1.03654557181373	0.986665227341976
LZX-CL4016.Contig9-All-g	0.99966918032849	1.00236617391422	1.00199788492764	1.02872727809638	1.004624501803	1.03997677050656	1.01004486347537	0.969563839785067	0.993600182048962	1.00128652415045	1.00999443533877	1.03167955124603	0.976426303813243	0.988566794689688	1.00497595696534	1.00179956096953	0.986940123339811	0.99029797428137	0.984481877255055	1.01165812481792	1.01998022279447	0.992528599176296	0.959591971948762	1.040589061363	0.945520930055227	0.953762016389668	0.982169194448767	1.00272607119369	0.996741554168942	1.06684003294033	0.9463849435852	0.971105700420736	1.06115604609922	0.985879945318031	0.952746790309522	1.00154887560943	1.00490366555693	1.02253288063204	1.06400626398975	0.878747035175282	1.11100327810532
Gene13086	1.002284013274	0.954094545827076	0.991915980298769	1.03185640894997	0.999491947520231	0.997412711738597	0.997144151542439	0.958074987324423	0.98158426154629	0.981518096663395	0.999077020025433	1.00722561177629	0.966795351799747	0.988543022232	1.04717469622254	1.0110936591746	0.973585342266625	1.03930040763855	1.02573741445839	1.02998165470517	1.01995668736436	0.992516129223595	0.718863461994621	0.997859672300144	0.824084226376308	0.926608872681109	0.807192670319165	0.942400705918643	0.943405305551359	1.00914034586492	1.02196360448469	1.02540599803483	0.827719969185262	1.07208022393918	0.870248209815959	0.921672998257293	1.08572948047076	1.14735256733498	1.12701941397679	1.02889243349613	1.14705069802427
LZX-Unigene25641-All-g	1.57494235981804	1.15764954584688	0.939938683801045	1.3295964166999	0.978180507063904	0.917331272160136	0.865263814094744	0.927117567646114	0.866121504779365	0.94154270878436	0.902140487772894	1.1670403858305	0.996090607717762	0.994676990451759	1.19389377425236	1.30754976930454	1.15735461208846	1.29837778042094	0.898378280223221	1.28318699808069	1.01155682031307	0.797696228006488	1.11999295078735	1.00106444306602	0.985689565478835	1.00380527974806	0.968043828205575	0.947392752118873	0.911267199707838	0.902809633510411	0.999044190362907	0.946758356663436	1.0105297420849	1.00617724363947	0.961277755256207	1.06385357599846	1.00286142568146	0.885831981751271	1.02913111511343	0.977235313076252	1.06145619075638
LZX-Unigene23440-All-g	1.02692404140577	0.995192570557807	0.999974400595945	1.04539578593259	0.997564608503314	1.0072878737675	0.988218523310199	0.976663878997333	1.02613675126519	0.999558172815236	1.00129870439462	0.999186241362727	0.981335100809453	0.999924269196257	1.05746134181067	1.01683447168709	0.999696448033355	1.00215848267839	0.996978258470302	0.999318687215037	1.00059496683037	1.03686213352018	1.00366767769395	0.985806334825219	1.06358955356039	0.942468481493933	1.13862739093815	0.978709072144567	1.00629716359484	0.952973150043425	0.98065962064189	1.02100691282175	1.03438162027088	0.841549382408762	1.14189729959808	1.0225125654333	1.02872727809638	0.937978471486887	0.911732330562082	1.00275870662144	0.918342004271907
Gene11532	1.02642325061003	1.07097978331137	1.0675585584239	0.999905127367097	1.03577694760723	0.975578771515297	0.907871009919598	1.08149556846822	0.974798641074365	1.10656846062842	1.00623843840142	0.959914594238369	1.14815582254157	0.983401071931322	1.22507683197893	0.910497325179212	1.03176896029462	0.907751301018732	0.931836088580246	1.00820531386557	0.842970196902838	0.909169847696912	0.976451231573606	1.04913191104789	0.996595481650611	0.984230642731969	0.99680637579444	0.997471486988415	1.00608472490614	1.00935076222762	1.02125842852615	0.990592827674557	0.993309296538017	1.01848483261934	0.999328071268229	0.983628188855872	1.00942870803198	1.01697787208235	1.0135669157433	1.04738618536099	0.994926885750817
Gene17149	0.983528588317404	1.0162065420114	1.17771955933821	0.970190956215136	0.99845266229723	0.991305230761214	1.03442271835268	0.970852914199804	1.04638349666821	1.03154353477597	0.979169910636009	0.973762419116559	1.10194330966581	0.980992249157084	0.991247298363791	0.972775575695578	1.00932554779408	0.961919404440216	1.12701941397679	0.934512457437401	1.06137779302112	1.02125842852615	0.963009877793331	1.06941731085927	1.04532326374739	0.855304342147563	0.973921644017438	0.997471486988415	1.01411266616138	0.900144105015582	0.804033928767693	0.901400114014705	1.07637971375314	1.01021067032713	1.03823882457789	0.948127695499942	0.847885651343136	1.12258989988921	1.13625640014806	0.997594194978779	1.15663380008476
Gene1265	1.09568797626724	0.819612496820801	1.38409465056343	1.01227363589562	1.28400454018173	0.903907058991712	0.978010284293954	1.05188632112715	1.0224797013273	1.01790600492802	0.88297088279914	1.23819630324505	0.876449433312907	1.00030852990869	0.935118916043269	0.950374679089636	0.822950013815328	1.04295888161154	0.910761746696313	0.867623642116554	1.16945585105988	1.11751497717393	0.974378474380052	0.929356475555494	0.998354601631677	1.02928543527311	1.00370155196871	1.00290331681355	1.08345006838878	1.17393024144846	1.04131221577875	1.07242988349181	0.972097752574064	0.993459172637435	1.04413024150352	0.9640239083189	1.01666541084782	0.940690017539948	0.964960646287235	0.98483854441062	1.03082297212188
Gene6078	1.00978754801471	0.999938798301468	0.995384171279268	0.997374651984271	1.00152286128759	0.999086660854292	1.01179471024049	1.00206479314393	0.997746828821353	1.00175893184647	1.00199788492764	0.997588358716019	1.01101356724553	0.997441690025888	0.987752316493645	1.00063214113433	0.980603382059938	1.03099743084842	1.02770156142007	0.988218523310199	1.02302208799044	0.995236324903066	0.87289903320091	0.997859672300144	1.05872800559131	1.08083836030048	0.905673906871967	1.11921043781398	1.23932269394902	1.1753957677844	0.928740768496511	1.03293084790021	0.646323822382441	0.925650963610823	1.06238568712323	1.16273518357782	1.08512369001768	0.898795100917134	0.76492640794339	0.730264086920145	0.78718340901514
Gene3770	0.96744665876913	1.12808969762693	1.04513081899401	0.968945194302434	1.01980481668103	1.15663380008476	1.16238036303555	0.999158371063541	0.987166233071004	1.02626436791119	1.01868155171731	0.98262704503212	1.23875492793155	0.972563863160799	0.963994144563139	0.974885241335225	1.01319216278973	0.979631065258202	1.06385357599846	0.983570303552059	0.961277755256207	0.969006529315167	1.52024150884957	0.946701371337738	1.19186959278819	1.03050467174714	1.17771955933821	1.00350952901178	0.991247298363791	1.09839215073444	0.999044190362907	1.03393037610849	0.993515750700281	1.12074144230491	1.11211840972422	0.982924488819501	0.97426353969068	0.993369806323015	0.932033957603554	0.941836310519155	0.955707240994878
Gene5839	1.07519173355755	0.974619966920377	1.01340646968765	1.04291191942826	1.02498911369091	0.97935358721996	1.02712453798331	1.02242391398355	0.983679018396788	1.02714994018787	0.98177752370183	1.03319665258706	1.03433389043489	0.944276856548664	0.977108934909344	0.96489293434302	1.00236039800233	0.959134205479863	1.09059205910417	0.916673912886982	0.972342859969963	0.989915368780551	1.05353141793315	1.1438193532414	0.993348401162904	0.910378839654089	0.997206901995056	0.976119307105669	1.13601640235984	1.04549590590189	0.942039346517324	0.977902471104609	0.998321132252018	0.936668247973257	0.926935796978163	1.02140262482228	0.988162552570915	1.21375766930769	1.2512722816109	1.20626152559258	1.04875801045829
Gene16005	0.997452163877274	1.0019186695762	1.20225850587678	0.973921644017438	0.999920616106332	0.992242021789156	1.03585710730591	1.0547752433236	0.981271118181559	1.03673916324927	0.980547991420078	0.956341612823043	1.06564237061804	0.977388659821716	0.986737923249409	0.946441827634936	0.950023375988673	1.04764951017997	1.03531361180334	1.04627792334885	1.05603825120638	0.960554167217363	1.00438384991754	0.972302946634773	1.05897775766727	0.98323399346245	1.00090197722941	0.970296348690587	0.996741554168942	1.02402450834289	1.0214695576944	1.00731787857231	0.978964713765263	0.960461470320958	1.00060697168129	1.04168595575138	0.992282239406677	1.02472755979341	0.977581336849445	1.09764368109377	1.08255612299985
LZX-CL1052.Contig3-All-g	1.05359877278298	0.95729103847147	1.03035510445502	1.05387602348015	0.959028288574056	1.00007385677175	0.998319473364957	0.94218732173048	0.982441865581012	1.00667235793538	0.965951881232562	0.999323399701969	0.969700291978784	0.986759694638758	1.02972101798619	1.03384774900435	0.997911051953688	1.0274481171808	1.00514344585955	0.999146149712381	1.01437273182309	0.985470873893983	1.52770363777358	0.976943774293287	0.89669286189602	1.39714775225439	0.933787022112405	0.961825294093649	0.854505854143299	0.919303261263835	1.78834836902378	1.27143956786142	0.935445572562332	1.07961450037374	0.835759405358101	1.279851272365	1.14054663780699	0.997093774839283	1.18367689472501	1.00275870662144	1.02968309207132
Gene17970	1.00040991201781	1.03562069385139	0.989461538396001	0.985201851784045	1.04803078254333	1.00385343001526	0.997215568512907	1.00267788428949	0.981932575855467	1.0339737287164	1.01445728685723	0.982796923207679	1.0106607900229	0.987943425569935	1.062553795773	1.04020951813107	1.00279392633216	0.974405127576644	1.03458315898197	0.961858848134788	0.97252919908868	0.978180507063904	0.98327828164021	0.947504901989314	0.993232178376596	1.01202004939798	0.99029797428137	1.00685304810868	0.986940123339811	1.02718781253131	0.999044190362907	0.988757825200071	0.99442126414652	1.03173356940113	0.991050295484015	1.00983615215544	1.02497457021583	1.01499509542943	1.06186901372956	0.99672382470915	1.03129353050305
LZX-CL2626.Contig2-All-g	1.04149824740068	0.953554311262844	1.09436071765491	0.999472516904544	0.969856686691537	0.991989231706949	0.972097752574064	0.993678505602566	1.00815368606677	0.969591475856012	0.969226653744376	1.0592277233097	0.961428477383722	1.01341982251877	1.0711867695151	1.01482500701713	1.03522295910911	0.996365771650575	0.968904581132984	1.05824676029075	1.10366004819407	1.00196228360498	1.05838578063674	1.07381120699958	0.99628999223893	1.00015034427199	0.993219290254609	0.978342937036577	1.06164244247327	1.03801817908546	1.03854730585123	0.996813781167042	0.991937454679476	1.06659205928008	0.997856474917673	1.06070593528008	0.985584830931109	0.9970587433119	1.01124303863738	1.04875801045829	0.967920938585085
Gene16802	0.995102219841443	0.999146149712381	1.0184325698144	0.996691532255252	1.00819200763058	1.06791864323857	0.999460514925476	1.00565957900862	0.990275237203821	0.984801335088163	1.00879590068985	1.00734614764565	1.00544252356085	1.00085544866885	1.02053497506879	1.00017105128442	0.975707052872847	0.997038731510382	1.01143632162058	0.993465417293544	0.996042458828671	0.998157232144836	1.04545082451239	0.827949675954333	0.903576265792392	1.03541281659231	0.945520930055227	1.00558612091066	0.911527585437474	0.99967279607549	1.00479326154158	1.03106631620864	0.864990105603746	1.03094216644566	0.892237855627517	1.04830907436276	1.05944433776725	0.972064476767692	0.924565762656542	0.968737568158207	1.01327248560539
Gene10568	0.942039346517324	0.930557372198852	0.983768573495733	0.953877174138368	0.919714905026178	0.992759909608941	0.990508038124786	0.990487917187179	0.938547916671038	1.00542413479986	1.02872727809638	1.0412186828977	1.00735725075058	0.958835000033357	0.924896520818303	1.03368550672474	1.01483423232722	0.969856686691537	1.12895562006098	1.00867139176047	1.13762052033052	1.06400626398975	0.993025471038445	0.997859672300144	1.00808867121513	1.00015034427199	1.01234084380985	0.997471486988415	0.996741554168942	0.99967279607549	0.999044190362907	1.0004180293116	0.998321132252018	0.993459172637435	1.03149581347655	0.998640801256259	0.998627933225573	1.00507687742065	0.997301298786216	1.00275870662144	0.99966691500216
Gene28163	1.01151216972406	0.988218523310199	1.00445688705094	1.01517428445662	0.991907159218342	1.03411381350664	1.0498285473791	0.996918145672546	0.999991707436457	0.997912459729644	0.994711146251346	1.0028438170892	0.989003725554297	1.00451915506726	1.00180559544696	1.00674097200234	0.994667570582112	1.03007467581834	1.03328415903095	1.00305266290006	1.00554993661174	1.00866435101193	1.01131388711279	0.984644036141751	1.00172246863047	1.03905626670375	0.999691356126299	1.00324327797991	0.996741554168942	0.990515704597984	1.00368362747443	0.993930121973996	1.00182517564719	1.00106444306602	0.99723661256693	1.00471522895728	1.00775362409272	0.997301298786216	0.992500052174779	0.996268979999361	1.04522800632052
Gene18262	1.01399870024737	0.973178838743317	0.999128711070721	0.996177306088596	1.00145360747716	0.999464033146867	1.1613178795571	1.00118405133162	1.73274120298283	0.983859867799261	0.980480815433423	1.05787730129584	0.996053566900497	1.34383348881424	1.15663380008476	1.02408672984532	0.98868739612312	1.02819331625747	0.990891938025185	0.992664127131421	0.995384171279268	0.997672327935276	0.998807878255763	0.988379344868692	0.996794331034895	1.16087431223974	0.998965206007951	1.02817258287866	0.992067849816787	0.98864571797037	1.02058685535262	1.08655346496174	1.02087693822607	0.993459172637435	0.992639565582726	1.45304127653888	1.03080968987471	0.998257264522544	0.988927297683367	1.14163170068599	0.975825283860385
Gene14422	0.993348401162904	0.96744665876913	1.01064893371029	0.988123512287401	1.00554156164246	0.99936669565527	1.01733906321732	1.0110936591746	1.03331932893649	0.997528732987019	0.988582430009327	0.988274961280853	1.02418251760174	0.993388587596351	0.977210938485091	0.987554201143313	1.08255612299985	1.02135894500431	1.03711785277304	1.01131388711279	0.97729318573693	0.982660645874158	0.993025471038445	0.98065962064189	1.01495139070774	0.986031354894941	0.980108764026093	0.883206948969756	0.926382495759986	0.940633551381108	0.977021494334453	0.992085257758872	1.01483423232722	1.05696113947443	1.02825192128069	1.00505125818894	1.00357782444143	1.08136740804286	1.17669132380938	1.01354467532389	0.968874115019841
Gene2398	0.999768576021991	0.998513042576664	0.999934867985354	1.00293381629057	1.00748409235323	1.02620234775992	1.0042990564468	0.963581372425397	1.00636790515348	0.98741730559315	1.00499692416285	1.00849352215839	0.983194567893506	0.995930737233728	1.02975342713203	1.00078188022064	0.996975980025185	0.997594194978779	1.01213046440264	0.994472326488847	1.10537345173529	0.998640801256259	0.993025471038445	0.990943816367439	1.0158086957292	1.02220576857012	1.03429324948588	1.0381146331791	1.03569672650114	0.995172972938687	1.00992872769099	0.99692088500676	1.00504498547752	1.01061278547041	0.999848859451665	1.00296442130522	0.99362641086055	0.999531375343105	0.990440219223995	0.998635334511923	0.996044733820637
LZX-Unigene47120-All-g	1.01151216972406	0.985212516071335	1.00445688705094	1.00584518237293	0.991907159218342	1.01662782072322	0.999808108417122	0.986219541105563	0.999991707436457	0.990821841874518	0.994711146251346	1.0028438170892	0.989003725554297	1.00451915506726	1.00180559544696	1.00674097200234	0.994667570582112	1.00832457539158	0.999602772525703	1.00305266290006	1.00554993661174	1.00866435101193	1.03035510445502	0.977852562906617	1.00321538606497	1.00015034427199	1.02231206301333	1.00568179548766	1.0393468320997	1.01131388711279	0.995629636188216	1.05410308886784	0.982117071835352	0.978256770537036	1.02597924862328	0.992839489949563	1.00692893591757	0.994727922966639	0.971688767700815	0.978180507063904	1.01069273994651
LZX-CL5521.Contig1-All-g	1.07216969647121	1.01980481668103	0.997551665830431	1.06731414259501	1.00081192803023	0.984315715971566	0.997072658572675	0.962676921193235	0.970749962350311	0.969525210867076	0.97008175085845	1.05340435303675	0.980497112363357	0.996360183791887	0.999068052962928	1.09172769428553	1.02423882058457	1.01485647624042	1.00926409173542	0.991065020724238	1.05630538036544	0.969395900169703	1.05574418577039	0.944628103485551	0.93646904794114	1.01165812481792	0.927408465211378	1.00074406189661	0.857470756301137	1.00947015450473	1.09839215073444	1.11014136181049	0.953730611569549	0.981711809905449	0.852350158898209	1.04717469622254	1.0681086606369	0.829662795148609	0.935445572562332	1.00275870662144	1.02011873115515
LZX-Unigene19459-All-g	0.996714857504301	1.00957903083909	0.999983995142034	0.99583618664915	1.01400925900524	1.06941731085927	0.979285629005593	0.995907224977023	1.02026107491373	1.01554267591416	0.998422902316293	1.00862961905308	1.00426532555248	0.995997072675945	0.992908970268246	1.00084590992355	1.01792556245338	0.9976776040854	0.992333215858165	0.994533398006629	1.02756900833879	0.998688239129764	0.993025471038445	0.997859672300144	1.046404070024	1.01684379422916	1.03117651204805	0.997471486988415	1.01200834907917	0.99967279607549	0.999044190362907	1.0004180293116	2.23230356301624	1.00030569175872	1.00663895580804	0.998640801256259	0.998627933225573	1.00507687742065	1.00438384991754	1.00275870662144	1.01838179373424
Gene19929	1.01151216972406	0.997233761353088	1.01577042326303	1.01887438911649	1.00507687742065	1.01662782072322	1.07761129623941	0.986219541105563	0.999991707436457	0.990821841874518	0.994711146251346	1.0028438170892	0.997555622497424	1.00451915506726	1.00180559544696	1.00674097200234	0.994667570582112	1.00832457539158	0.999602772525703	1.00305266290006	1.00554993661174	1.00866435101193	1.07278447954043	0.997859672300144	1.03828176632834	1.02115121305427	1.01234084380985	1.00954497807415	0.996741554168942	0.99967279607549	1.03084285759691	1.0004180293116	0.998321132252018	0.993459172637435	1.00663895580804	1.01776418474179	0.998627933225573	1.00507687742065	1.00438384991754	1.00275870662144	0.99966691500216
Gene16388	1.01991653519569	0.995594040001254	1.01577042326303	1.00584518237293	0.991907159218342	1.03411381350664	1.00051412068497	0.999745229207386	1.01485647624042	0.990821841874518	0.999791321035134	1.0028438170892	0.997555622497424	1.00451915506726	1.00180559544696	1.00674097200234	0.994667570582112	1.00832457539158	0.999602772525703	1.00305266290006	1.00554993661174	1.00866435101193	1.0047603072359	0.973556934862363	1.01657420689241	0.990494465657065	1.03650659474219	1.17286130053584	1.03805132607905	1.0223443966403	0.988166341205526	0.98597425693649	1.05062928135495	1.05838578063674	0.99856585774759	0.998640801256259	0.986535743045101	0.992908970268246	0.984363003493883	0.994518695497082	1.00919304229762
Gene69876	0.980706829523821	1.01749371671603	0.990222326305844	0.981687908655926	1.00141861900989	1.04387576436514	0.978279793160621	0.992962707598238	1.00760726686014	1.01511982964212	1.02962869334616	0.984090924168437	0.998712996379951	1.00859539762315	0.980010610563853	0.993195524639795	0.991121243367934	1.00015917183622	0.977716098941451	1.02173249125701	1.03981290052693	0.984500402326634	1.52307785627521	1.04930227023242	1.15142214877036	1.00015034427199	1.1157206807053	1.01683447168709	0.821511766887653	0.87153477921002	1.26899590548789	0.954755934456118	0.621258447711696	0.87153477921002	1.07127867693696	1.09487812628321	1.15704553977896	0.819097865555297	0.910761746696313	0.938139706957116	0.770013596846347
LZX-Unigene40593-All-g	1.02750452022414	0.998164742852984	0.988230644334727	1.01941245633747	1.00656465059801	1.0036599025057	1.00856489341858	0.958795476100977	0.981189383203623	1.0152898347938	1.03227352284413	0.998430001834816	0.967634434544613	0.980706829523821	1.02766765312422	0.989858022156602	1.02551068409964	1.02576326140117	0.977816169685917	0.998172196416626	1.06583266239628	0.984610491677568	1.00757775256418	1.00100247684276	0.997879187201337	1.01272841454882	0.999834777839028	1.01920848626856	1.01329001077159	0.99423022919777	1.01009425932744	1.01460170296334	1.00138397468803	0.976525348328184	1.03309030478309	0.992667339378608	0.979700910226749	1.00507687742065	0.987997488328511	0.989250023098016	0.982497654071756
Gene22367	0.999808108417122	1.01591292925078	0.997570504115157	0.999303224392784	1.05353141793315	1.03886850866488	0.987822255716131	0.947961804481979	1.00819200763058	0.998927073809899	1.00046363012748	0.99356438033312	0.966360051392505	1.01625264632047	0.991286838973444	0.994231930087784	1.00763707793675	1.02441244609161	0.984370386451334	1.01153954310633	1.0198235536167	0.992333215858165	1.2219148320789	1.21325265328288	1.30485029330748	0.900876857726824	1.46753008608492	1.03878643042187	1.01812383823002	1.01873053347278	0.905843550037882	0.933705801622843	1.45683788165335	0.841972209416403	1.1197658172475	0.957661868202431	0.955474545786169	0.937535800693123	0.953369866890945	0.965184916492793	0.99966691500216
Gene12271	1.30279505109435	1.15142214877036	0.756733270304945	1.1223905098283	1.66683785685138	0.884469645070496	0.871049447446388	0.774351627159705	0.959511363799977	0.917683215450646	0.816152048084939	1.51223755848533	0.805842095360549	1.38565240014939	1.10439431691764	0.812293129296717	1.3814827147205	1.06064194104738	0.76492640794339	1.24616603338932	2.09562238594278	0.886997800512295	1.80279830747192	1.30574813767406	1.28233621944018	0.934960239912925	1.41084156623548	0.997471486988415	1.08950245189163	1.04764951017997	0.927509571003038	0.993422903694632	0.91546396943447	1.03793284454368	1.11814228986791	0.99412327760416	1.06652213360694	0.633008587090251	0.789571322836686	0.876449433312907	0.808330666313474
LZX-CL11701.Contig3-All-g	1.02387923640402	1.00190449469521	1.02359501782436	1.03150983720879	1.00112681801758	1.02726969354144	0.989598845696879	0.995980605445201	0.997858073608908	0.985009440656521	1.00210797444487	1.02996643710665	0.98334613050757	1.03185640894997	0.999106631082279	1.00232020379298	1.00474823951023	1.00327118126174	0.997526389421265	0.999846303571872	1.00134584224353	1.00385343001526	1.02779357930753	0.983768573495733	1.00808867121513	0.986953744283444	1.14080478870072	0.821511766887653	0.682741440203655	0.821511766887653	1.41084156623548	0.887474441644601	0.753025874179253	0.958562600866429	0.973021503439598	1.10570845237856	1.01609965386526	1.1080176917378	1.22292156564912	1.16456334446796	1.31549943599818
Gene3470	3.4409449255243	1.06179162339044	0.800008952800884	4.44033829640324	0.869304675279499	0.741598385161338	0.666333718729237	0.7773799400794	1.33981934037052	0.753025874179253	0.744140671146656	4.44033829640324	1.00838748080666	2.57097186964894	3.99546820757179	1.56793922946719	0.742867436609691	3.33317152236664	0.956518375328108	2.50096026845887	0.973799053762574	0.883968720455258	0.948468004021668	0.890833067092494	1.00808867121513	1.02566365944448	1.07397028194099	0.872100710894997	0.949318005023346	0.914591943694233	1.09260709200276	1.07388828244316	0.732998403496258	0.982569349671226	1.02965360493077	1.02746778999898	1.00811325868571	1.01491070198855	0.947581958111343	0.86156540473554	1.02659801865115
Gene9326	0.97476658907862	1.05295043188885	1.06941731085927	1.02370112344112	1.11921043781398	1.24209182833125	0.958872395407812	1.04965436707817	0.994454672950443	1.257090670888	1.16087431223974	0.991400512588263	1.09059205910417	0.977210938485091	0.975959438496401	0.974100302285717	1.09436071765491	0.966548956392175	1.02421165117817	0.941238060556562	0.981416601723608	0.965727519560755	1.46184507131859	1.70134916372404	1.29280756278661	0.674848096937814	1.55570886446961	0.915850895116833	1.06231112042435	0.955474545786169	0.983838864313974	0.639489472277731	1.72139497550116	0.677398471301133	1.18888877135838	0.639489472277731	0.770013596846347	1.03848299705506	1.08841088157502	0.94209643383136	0.99966691500216
Gene19581	0.737494666405244	0.794082366395922	2.10608949937558	0.71110426126302	0.893771112370462	0.890833067092494	1.39976888074938	1.12513279929739	1.48778856442579	0.953613077217279	0.867623642116554	1.45490411012668	0.899979582166533	1.01118126454039	0.998140715221406	1.2307671230245	0.7862803040775	0.835182916888074	1.41635686266809	1.06378036008253	1.30667256396575	1.18195033927857	1.00062561535898	1.13237500102739	0.968167191144068	0.985774161632609	0.913099439495543	1.05469767090241	0.996741554168942	0.913213730056859	0.956710860458414	0.913610652455715	1.16087431223974	1.01961206781539	0.978140434132944	1.04573210968856	0.890191871070259	1.02184785661313	1.00534195495171	1.05134913767618	0.959511363799977
Gene14075	0.981335100809453	1.05302085874121	1.04988619643488	0.981536667231938	1.03414483281209	1.17430419021012	0.999843622560126	1.00763707793675	0.993743226351754	1.05863476320398	1.04664592553678	0.98184540172556	1.16051595472879	0.985212516071335	0.982220428592326	0.985266338841025	1.04554805881736	0.993044326785042	1.03966172639211	0.974858357101133	0.964767686617647	0.971566110497084	0.844520515283907	0.963082258316532	0.898003659978989	1.08678599408038	0.848979081799188	1.00084590992355	0.798566343271697	0.734523061160522	1.52770363777358	0.907186071722921	1.00355958901819	0.993459172637435	0.827719969185262	0.995204737802146	1.13913154354217	1.11957555288796	1.05194552029415	5.42493444052062	1.15196326183555
Gene8882	0.95510010364301	1.05672216106304	1.27833316212644	0.949915121739222	1.0314817897443	0.990067893023649	1.04660116315462	1.02772892979101	1.2307671230245	1.35274130711069	1.01498644613399	0.965184916492793	1.03562069385139	1.02239052947787	0.949032324043385	0.966739640394235	1.02928543527311	0.962267171834904	0.991434118619784	0.948783354333402	0.971943546714621	0.981335100809453	1.07172303773601	0.997859672300144	0.964803927497844	1.08094529765992	1.00197610034888	0.929652740564268	0.812293129296717	0.787915763947103	1.06032195622639	0.991002995265038	1.11870587789991	1.10240048475212	1.21177913385388	1.02620234775992	0.994162996488823	0.890833067092494	0.695748885950321	1.18799318704059	1.27307984661759
Gene17723	0.938547916671038	1.57853950718876	1.0921532973042	0.904593833387745	0.945784518886812	0.98483854441062	0.867917640491917	1.07035398168518	6.28360617117116	1.19347565508106	1.19556898835977	0.930258318832473	0.911267199707838	2.35150752126115	1.43932337835963	0.91115190674773	1.27773734533884	0.929161407716161	0.945520930055227	0.930185042702682	1.062553795773	1.15249776288906	0.993025471038445	1.06438276861792	1.30385162863388	0.896326746053011	1.18367689472501	0.823504229507386	0.903576265792392	1.05452194543828	1.50050375907651	0.770013596846347	0.909490908720799	0.722510847693571	1.15994062155133	0.868442627469292	0.580557881219243	1.18799318704059	0.979046427038492	3.14036870191003	1.28720057625012
Gene18214	1.02583605117354	0.997150559637049	1.00445688705094	1.03064351463926	0.991907159218342	1.03411381350664	1.00727046607034	1.00212636792334	0.999991707436457	0.990821841874518	0.999791321035134	1.0028438170892	1.00455709590724	1.02045057912884	1.00180559544696	1.00674097200234	0.994667570582112	1.00832457539158	2.0143002536321	1.00305266290006	1.00554993661174	1.00866435101193	0.993025471038445	0.997859672300144	1.00808867121513	1.00613394321233	1.01234084380985	0.997471486988415	0.996741554168942	0.99967279607549	1.00686937292869	1.0004180293116	0.998321132252018	0.993459172637435	1.00663895580804	1.00621354243551	0.998627933225573	1.00507687742065	0.997301298786216	1.00275870662144	0.99966691500216
Gene13655	1.03938548146817	0.924896520818303	0.992262141893058	1.01028957582635	0.920550955023138	0.980728149063608	1.0269511925504	1.02943708977199	1.10118261579941	0.985734810403308	0.961459622497317	1.09613555088175	1.08752516803991	0.968438172863163	1.16868824429705	0.973430889112113	0.92997691217738	1.02178969212724	0.98262704503212	1.0501156278777	1.03635162038402	0.965464779720274	1.00698983562199	0.938782150240125	1.00808867121513	1.01317558815786	1.05377275168074	0.976961839649806	0.937289377577965	0.948024823109151	1.04451589033239	0.982040938347973	0.964539027620313	0.998215298693926	0.960144667494861	1.13068616861586	1.11535810771219	0.98687707187512	1.23819630324505	0.958124901440339	1.09850058373138
Gene18740	1.00534195495171	0.987606263036702	1.06471791935072	1.00584518237293	0.991907159218342	1.03411381350664	1.01031038513399	0.986219541105563	0.999991707436457	0.990821841874518	0.994711146251346	1.0028438170892	0.989003725554297	1.00451915506726	1.00180559544696	1.00674097200234	0.994667570582112	1.00832457539158	0.999602772525703	1.00305266290006	1.00554993661174	1.00866435101193	0.99813845139211	1.01298690678858	1.00808867121513	1.03082297212188	1.02519034494135	0.99111073577779	1.00976544736827	0.996009286037522	1.0116758045587	1.05501919010377	0.993767130940782	1.01249059838663	1.01796943886903	0.994690322311847	0.994478056479514	1.00000587575861	0.991932285503812	0.999028610862224	0.996651730787093
Gene13828	0.956005620743314	1.0654755921084	0.972267679521862	0.954306039589862	1.10589046712157	0.983712537340974	1.06393343953219	1.01280312370761	0.979078103649267	1.02785185103036	1.06295845555478	0.955531815409695	1.01496778356802	0.960823716576468	0.975917966396952	0.974405127576644	1.0314817897443	0.947771736770732	1.13782066247097	1.01998022279447	1.07107630014773	0.955139192398749	1.06438276861792	1.00568179548766	1.00808867121513	0.989191209644987	1.1144704189717	1.02537492198915	0.920071935183491	0.951524708283453	1.10456203956853	1.08548013569161	1.04036577639544	1.01691932667239	0.926382495759986	1.01449123014631	0.927829154755051	0.952309790221595	0.92080704127801	0.807799001942153	0.963446248012556
Gene1538	0.975340858384119	0.940762590378655	1.00940685093891	0.973799053762574	0.99690266130289	0.998653173254937	0.956341612823043	1.00727046607034	0.976182682185344	1.01727768571921	0.972147213020956	1.01376061155712	1.01683447168709	0.968874115019841	1.00939019571783	1.01862078489381	1.01712573762363	0.976881166273501	1.01223390378749	0.930082570615355	1.00106822486708	1.01910191011186	1.02645160008922	0.992440885123397	0.981859786816344	1.08380260474879	0.99111073577779	0.945949471783318	0.97729318573693	1.01239574670969	1.08918920783248	1.05784975746398	0.998321132252018	1.05469767090241	0.978462788127042	1.1223905098283	1.07512615958098	0.958614028344416	1.03429324948588	0.976534553320042	0.940887833311217
Gene13793	0.988423990241784	1.01577042326303	0.989825322384502	0.994300423081451	1.02260572423263	1.10894896167037	0.976980522931745	0.953730611569549	1.06224819022333	1.06480704019275	1.08380260474879	0.984215012529615	1.01227363589562	0.99514397256361	1.01223390378749	0.994841154527731	1.02470915980706	0.999236757653636	1.06137779302112	1.01404534069209	0.958245020244563	0.965984854412164	1.01350364529869	1.0059383946644	1.00211965471276	0.974100302285717	0.991095364176769	1.04509376425467	1.062553795773	1.02223889431135	0.974964083608076	1.03926537720237	1.1164948565373	1.00689584294208	0.986502131022485	0.998640801256259	0.965464779720274	0.955041731209749	0.983056268029893	0.979799844520185	1.08793776831099
LZX-CL8424.Contig1-All-g	1.0654755921084	0.974986579955374	0.99485831601999	1.06186901372956	1.00661813483731	0.995399499714425	0.99668322669438	0.978433877061835	0.973688351862599	0.998860972335466	1.02905920207578	1.01254499395508	1.00432577691745	0.984021145458334	0.979024273863116	1.02586056749043	0.986640335304779	0.993165210183458	1.01812383823002	0.962628875213334	1.02027568551185	0.978709072144567	0.986160489332862	0.990508038124786	1.00040820761338	0.99825571963724	1.01234084380985	1.00636251000273	1.00811325868571	0.994841154527731	1.00971462456589	1.01394358291117	1.00479326154158	1.0014351048884	1.02540599803483	1.00964758868736	0.99328931195575	0.999351584505102	1.00705068725375	0.998479044785692	0.995748782606794
LZX-Unigene61004-All-g	1.10855755173849	1.01082537661401	1.02093760657661	1.08357853113509	1.00840879041363	0.991165058990695	0.972588579253096	1.02498911369091	0.954043889707373	0.959332423167728	1.01045845878019	1.11172800291381	0.950442455059004	1.0162065420114	0.993924841217482	0.999361689382047	0.970154312302733	1.04284996100708	0.941397284956336	0.930817616431324	0.964930461204661	1.01635771647734	1.00376109077783	0.971857887246246	0.997692299887396	1.00829962470331	1.01234084380985	0.960554167217363	0.987166233071004	1.00791406849874	0.981665535456328	1.04888707916193	0.984090924168437	1.01875137094021	1.017685297146	0.967893408125861	1.02040330987144	0.992088737441779	1.00721596783659	0.993963179212666	1.02643742534962
LZX-Unigene50784-All-g	1.05574418577039	0.960498263523273	1.24327818276903	1.05056506841567	0.969195849810326	0.996944813018709	0.997492903185902	0.958614028344416	1.05652149435931	0.975078321139644	0.987869457843317	1.05346953991107	0.972749021618819	1.02998165470517	1.04780095151977	1.07940341994714	1.07234401960401	0.990508038124786	0.984801335088163	0.983995763122257	0.988607858464391	1.02718781253131	1.00420256383844	0.9048291411049	0.959432913778756	1.02602936997223	0.969036841334236	0.974734549610964	0.922351595280777	0.99967279607549	1.01272841454882	1.08015675499981	0.941999714220853	1.20181550226471	0.981019264077311	1.04470686781628	1.01035764871819	0.966443336711964	0.94533726977566	1.17367491700214	1.03402133277768
LZX-CL9247.Contig2-All-g	1.00534195495171	0.985212516071335	1.00445688705094	1.00584518237293	0.991907159218342	1.01662782072322	1.01841370765928	0.986219541105563	0.999991707436457	0.990821841874518	0.994711146251346	1.0028438170892	0.989003725554297	1.00451915506726	1.00180559544696	1.00674097200234	0.994667570582112	1.00832457539158	0.999602772525703	1.00305266290006	1.00554993661174	1.00866435101193	0.969700291978784	1.01008063239412	0.975959438496401	1.46184507131859	0.969958929634281	1.02596681360015	0.955041731209749	0.962628875213334	1.1579277684524	1.03620252035915	0.957793179011451	1.41272242744359	1.07917301768318	1.22411592211137	1.05952280871139	0.974524983468078	0.945222114882098	1.00275870662144	0.965951881232562
Gene17670	0.933534265036334	1.0058335018617	0.948873405905677	1.04366699857582	0.891165922212512	0.952203779332402	1.03513880609266	1.0654755921084	1.30485029330748	0.917585287338358	0.970433320172522	0.959389295640322	1.02384461703714	1.09204298535988	0.960042534884836	0.899118011175514	0.904423030914231	1.04291191942826	0.918096890045847	1.04638349666821	1.09349630333498	1.04145943394532	0.943073089871177	0.97837784378165	1.08266872129871	0.925543399183891	0.959914594238369	1.25038656402597	1.36280481780829	1.43542588811288	0.913213730056859	0.892590323157904	1.34705452247095	1.02901401917421	1.00663895580804	0.892748867991919	0.931378701539724	1.22840250494351	0.941321548885165	1.1337565626486	1.22449218685702
LZX-CL7800.Contig1-All-g	1.14511425281318	0.822950013815328	0.959914594238369	1.220281207601	1.00387292162584	0.938547916671038	0.867364123892981	1.03079640762752	0.974433723764817	0.875194178120409	0.892237855627517	1.49797511254955	0.837915956283975	1.21618210995618	0.988666339457218	0.99460173761025	1.01024540245559	1.12192813282281	0.863233487612241	1.24513739840474	1.13511113387557	1.13414782095028	1.01600869487746	1.01168499881287	1.03062258488301	1.01115263186115	0.999488874164764	0.939615762212517	1.03639387751953	0.992806648587775	0.966249925621785	1.01686022708543	0.986483211817568	0.985743192231934	1.00663895580804	0.984031020969034	0.967840765870735	1.02140262482228	0.992753570127803	1.1223905098283	1.05097108086263
Gene2972	1.30574813767406	0.94209643383136	1.08492039868751	1.33230616606712	1.06070593528008	0.932674618105659	0.910497325179212	1.02375644719553	0.983870568867778	0.908911613493461	0.862825252010978	0.962773033465346	0.891165922212512	0.85561765170711	1.17891759707993	1.1035017512765	0.973069796107098	1.30971889297231	0.983544382891212	1.24130320516302	1.01403095147705	1.34705452247095	1.08236662403792	0.982420386505719	0.993094477162561	1.00725301863005	1.01234084380985	0.992639565582726	0.960730503214578	0.964590906222509	1.02931120483711	0.990376366387073	1.02606916129569	1.00842261495865	0.988093650187478	1.00441739256575	0.968063706852605	1.0359208115092	1.03858126582873	1.07339883030911	0.971702474312181
LZX-CL12069.Contig2-All-g	1.00063214113433	0.978842418161217	1.00955013885971	1.03338386487427	0.99593232905364	1.00270267640596	0.988844350755647	0.995689541355146	1.00618414953107	0.972204180368558	0.998234970831434	1.02857808989498	0.982810095417303	1.03274417007575	0.992759909608941	1.02653945789066	1.03787590300886	0.997452163877274	0.992040214557408	0.994117038389663	1.02728823508765	0.998480679174213	0.983150745828104	1.26757564764156	1.0033974682633	1.02196360448469	1.01234084380985	0.919541856426028	1.0362436880144	1.01346347097505	0.976119307105669	0.966590675573259	1.10995011267532	1.00943826404601	0.998407134124651	0.986353611457814	1.00556060259248	1.04309014790441	1.01603065477169	0.956005620743314	0.991305230761214
Gene6555	0.944879279565423	1.00543088029078	1.45101846595826	0.953087375573561	1.0408289694184	0.983031068214148	0.966249925621785	1.06968448873864	0.950707232019623	1.04198172993904	0.955827060158855	0.953762016389668	1.03951129985398	0.982156287015485	1.07335144257056	0.953504419237362	1.06309518160652	0.993614985488072	1.08918920783248	1.03896504824332	0.971641252908973	1.17852134303006	0.993025471038445	1.25954900591726	1.93619618008206	0.744140671146656	1.87116419353143	1.07569106789725	1.30485029330748	1.29659932726219	0.751611389033125	0.911732330562082	1.23522514303368	0.942249259171078	1.6960066175945	0.819612496820801	0.85561765170711	0.969036841334236	1.04870909641052	0.937127903332164	0.952254450720411
LZX-Unigene45584-All-g	1.04600640573997	0.974303739309882	1.03458315898197	1.0514394432655	0.997538180761742	0.980463090409667	0.984125797548011	0.94314246647456	0.957351408977834	0.962306526158414	0.960317102620173	1.05816685814656	1.01444030861248	1.03468633444413	0.975493214564287	1.15173033109214	1.0749418912012	1.05110989776793	0.969761057118526	0.941025367150904	0.990678226144542	1.03595613721449	1.11940403811205	0.925443717061949	0.960144667494861	1.09687206742411	0.969341706675751	0.992049622765127	1.00917470839221	0.953504419237362	1.08003633277258	1.10927168327149	0.981552482047769	1.07488082647818	0.956432359672294	1.03259618937417	1.03966172639211	0.985179144145365	1.06368679041356	0.97978276648382	0.99966691500216
LZX-Unigene61409-All-g	1.04606037362779	1.00697778200113	0.994578749293171	1.06008537299947	0.959511363799977	0.988675398060322	1.00423411824162	0.990356394920259	0.9703874672545	0.955253376787927	0.978732244105505	1.00020168920394	1.01132831954166	0.999242499441178	0.998591675855075	1.17430419021012	1.650497354357	1.03848299705506	0.970679441749917	1.04509376425467	1.05501919010377	0.975917966396952	0.934219402381843	1.03229642623998	0.954497112850668	0.989490072283617	0.969935993528872	1.00423411824162	1.03365391532842	1.00975956819617	0.961535466789066	0.991286838973444	0.95058938550008	1.02728823508765	0.954701877041448	0.998640801256259	1.0074452623083	1.04195765669315	1.1157206807053	0.982205309118277	1.05264855958948
Gene13700	0.997355134369251	0.971702474312181	1.0223443966403	0.999754149305927	0.99793576325778	1.0043493459332	1.87116419353143	1.31463056629762	1.00423411824162	0.974594959956956	0.984125797548011	1.03000963928384	1.00779435701524	1.01141630126204	1.08287353939002	0.999275822007256	0.987178253195099	1.0181893032169	1.13204296080446	0.991633835093432	0.994623928866937	0.997126602742319	0.685071848233415	1.00378415858032	0.879592636820276	1.3483372292375	0.861247585548143	1.03518002424217	1.02355094951016	0.988954817109317	0.999044190362907	2.00065548970328	0.992759909608941	6.28360617117116	2.04112071084454	1.01165812481792	1.17202867022276	0.757989178053554	0.839651320158863	0.909048815059018	0.874639960988596
Gene39159	0.996560247406262	0.964462496016379	1.00080313583845	0.998067919128544	0.997626678063103	1.00159515889573	1.0034463474095	1.00205967834622	1.0091101942668	0.999404096946075	0.988170129840138	1.02133108108876	0.995192570557807	0.994478056479514	1.00580053046403	1.00244888416041	0.987809320678111	0.990692850513988	1.00779435701524	1.01208452243287	1.06378036008253	0.992850124693762	0.930817616431324	0.997859672300144	1.0322024426035	0.975696289864848	0.965096799150694	0.969525210867076	1.02458042319163	0.968770760580818	1.09516847454068	0.954043889707373	1.02229175227427	0.978867870087285	0.965848651285243	1.01427422037736	0.961428477383722	1.04672734758618	1.32840419442461	1.22568742536753	1.0824802615254
Gene13973	1.01151216972406	0.993440983957339	1.00445688705094	1.00584518237293	0.991907159218342	1.01662782072322	0.993614985488072	0.986219541105563	0.999991707436457	0.990821841874518	1.00304268234314	1.0028438170892	0.989003725554297	1.00451915506726	1.00180559544696	1.00674097200234	1.03438162027088	1.00832457539158	0.999602772525703	1.00305266290006	1.00554993661174	1.00866435101193	1.00811325868571	0.946919159223649	0.970190956215136	1.00015034427199	0.967667207267183	1.00261082573302	0.970791830445425	0.953988809892208	1.02848256173834	1.01300279081863	0.923705243878513	1.00819200763058	0.976593003646767	1.00320005965476	1.02557906644679	0.994400705998825	1.05802327339839	0.982528527475874	1.01347290629884
Gene9375	0.983208510845745	1.01505343709335	0.988218523310199	0.985819990225919	0.980221809223711	0.996543729714059	0.981665535456328	1.0060131710607	1.02594260877402	0.958463532469927	0.960144667494861	1.01027915625679	1.00862961905308	0.979307167830508	1.08073584332833	1.26757564764156	1.19812684814895	1.03204938389042	1.02019606968053	0.969761057118526	1.01264373427801	0.982948320731902	1.1141490822173	0.969525210867076	0.938354693327569	1.09232427103933	0.941099940313207	0.87289903320091	0.933534265036334	0.953815638475039	0.999044190362907	1.04700728419679	1.00488886830746	1.09899957861627	0.91845903061389	1.03940519398131	1.00857170985576	0.943799065581434	1.06652213360694	0.965660312059434	1.03212273632982
Gene16688	0.998116895271859	1.02968309207132	1.00060421609105	1.00077734069289	1.0588480535109	0.998349631916508	0.996516438192785	0.968103019139079	1.03962435624148	0.980065657426747	0.985675363509523	1.04401847482223	1.0028438170892	0.999204286264011	1.03212273632982	1.19066566362204	1.2722111771305	0.989915368780551	0.984099744062062	1.04582116185321	1.01970585943348	0.992099222799698	1.11674307014899	1.03167955124603	0.979540351578649	1.00015034427199	0.98177752370183	1.00072709407071	0.967920938585085	0.947643904136573	0.987330657107819	1.02407125470767	0.940887833311217	1.05099598118647	0.971273831623139	0.991265474972036	1.02699792173401	0.974750569344792	1.12943041931616	1.03450456889519	1.04339855110801
Gene19301	0.981233324917841	1.0198235536167	1.16969216136034	0.978817946678221	1.02236731375866	1.00120533545264	1.05050432795901	1.02962869334616	1.04480978968172	1.05365871871902	1.00247277863816	0.962267171834904	1.07761129623941	0.958160567005902	0.981132597535772	0.977257647583433	0.965142838178034	0.988757825200071	1.21177913385388	0.974121251639929	1.04025794125449	0.947909135114216	1.10408821177954	0.973043783237829	0.869304675279499	1.01566055924902	0.904894810158541	1.00016883287422	0.874198040348866	0.995640913055292	0.990947534326988	1.0004180293116	0.868648553437895	1.11957555288796	0.877671744107211	1.07070048518854	1.01155682031307	0.955934427346538	2.08444641113936	1.02332005849276	1.17484983913213
LZX-CL2351.Contig1-All-g	1.01607299671751	0.992112473597594	1.00445688705094	1.02134501304653	0.999021695898543	1.03411381350664	0.998661729591625	0.986219541105563	0.999991707436457	0.990821841874518	0.999791321035134	1.0028438170892	0.989003725554297	1.00451915506726	1.00180559544696	1.00674097200234	0.994667570582112	1.00832457539158	0.999602772525703	1.00305266290006	1.00554993661174	1.00866435101193	0.967667207267183	1.09444863199865	0.992360793855096	0.995239326391702	0.988510831848284	1.00741960983223	0.912709114981737	1.00532157428068	1.03484980588995	1.04835307743682	0.99353480819666	0.901246402240132	0.958366906899655	1.07761129623941	1.01792556245338	0.958366906899655	1.04816771885844	1.00275870662144	1.0152898347938
Gene10962	1.00217968711265	0.998977850745775	1.00215848267839	1.019690811736	1.00659348435624	1.00621354243551	0.987090678718269	0.975319601765733	1.01883527050055	0.976622809233516	1.00040650320895	0.993527189227742	1.00158143262332	0.994968116141317	1.00483765740489	1.08548013569161	0.989033836702229	1.04567776582302	1.01115263186115	1.01742257380532	0.995617700864022	0.997836897173547	1.03994973170243	0.964727378245568	0.987791777635892	0.990356394920259	0.974433723764817	1.04451589033239	1.0649993307409	1.03162653348381	0.999044190362907	1.00879590068985	1.03926537720237	1.05999278319087	0.971195096402782	1.01991653519569	0.980962854584613	0.988985747829479	1.03368550672474	0.970659123750314	0.984620929707297
Gene6337	1.00162500762927	1.00337908346459	0.999843622560126	1.00048018719776	0.995824606052119	1.00060697168129	0.99900605705839	1.00235633984288	0.982649185901863	1.00945458112543	1.00182230748229	1.00882447939719	1.00587824554498	0.995083084580261	0.984610491677568	0.995204737802146	0.975277822439457	1.00084590992355	1.02611263651847	1.03059109660551	1.02089469774545	0.993275908648752	0.993025471038445	1.00598145270325	1.13004075477312	0.993873197201396	1.0004836994726	1.04755625407188	1.01389756005238	1.01907051487112	1.00163324532579	1.00823122888591	0.994954982037102	0.977070378047336	1.0749418912012	0.987399919581157	1.02345315213377	0.996170110210264	0.981536667231938	0.994879649786159	0.990508038124786
Gene9596	0.998136187562814	1.0012359904367	1.00051942896242	0.996536333948792	1.00635200139977	1.00696285053393	0.998172196416626	0.965096799150694	0.992130512028181	0.99878342458923	0.999016439090921	0.995302191520316	0.995713949104424	1.00970315690524	1.00766420673377	0.997929010179671	1.7533335871634	0.998271122005082	1.01268030978217	0.995396361952418	0.997374651984271	1.03368550672474	0.993025471038445	0.997859672300144	1.00808867121513	1.00613394321233	1.01234084380985	0.997471486988415	1.00241835474496	0.99967279607549	0.999044190362907	1.0004180293116	0.998321132252018	1.00030569175872	1.00663895580804	0.998640801256259	0.998627933225573	1.00507687742065	1.00438384991754	1.00275870662144	0.99966691500216
Gene19491	0.91546396943447	1.05308787677493	1.09957694891735	0.918096890045847	1.0306644443955	0.991483130494657	0.930910405819205	1.04451589033239	1.10005198880751	1.09246648587164	1.05787730129584	0.925221072170341	1.04769597473626	0.926382495759986	0.925650963610823	0.921884691117432	1.02326776899542	0.899979582166533	0.929356475555494	1.02736212110324	0.916392142033866	1.10604163467269	0.958366906899655	0.864442752687657	0.992590339804585	0.964128557186526	0.958513812485232	1.13307511028682	1.0283864753967	1.06846987380915	1.00568179548766	0.971508596157908	1.06070593528008	0.993459172637435	1.05123026700852	0.969341706675751	1.07035398168518	1.00033022520499	1.04009313528083	1.03132878742775	0.987250926784844
Gene16049	1.07961450037374	1.00461022674615	1.10960538969551	0.968296539629666	0.920308888100819	0.939544975287626	0.930639835145374	1.02095518851096	1.02708248229329	1.02875930451932	0.933022111630162	1.02712453798331	1.06070593528008	0.967701836715616	0.986897932796113	0.96123624174784	0.914336659575838	1.05830761411887	0.988934950980307	1.23762650946203	0.930974607795249	1.1337565626486	0.874889455231309	1.04480978968172	1.00009951612259	0.886528592773424	0.944551659822348	1.31549943599818	1.10423760426324	1.07940341994714	0.854163194369647	0.885296205198294	1.08136740804286	0.889373424740595	0.969435107618975	0.884803517197953	0.998627933225573	1.3889347597668	1.2722111771305	1.10299180209812	1.26757564764156
Gene9103	1.10656846062842	1.1035017512765	0.685071848233415	1.51744936418369	1.05302085874121	0.774351627159705	1.02508753761691	1.13220168641478	0.869973777180005	0.784624823994393	0.824576995742898	0.768972593051619	1.03335488548989	0.722510847693571	0.959746364766706	0.873704107967055	1.02653945789066	1.46753008608492	1.47684567930362	1.46184507131859	0.961919404440216	0.897642929864153	1.26411401983462	0.987734513884369	0.847885651343136	1.22095155056105	0.894132767889944	0.997471486988415	0.951587426408593	0.906475039096201	1.55892930051883	1.18835063400326	0.930471898953297	1.13567188324137	0.848979081799188	1.21514674471021	1.07993511410006	0.961888226795482	0.999745229207386	1.03328415903095	0.816152048084939
Gene13616	1.38256949654687	1.21924679150262	0.730264086920145	1.66683785685138	1.00403932064881	0.94558965373527	0.913777298417873	1.19066566362204	0.861247585548143	0.864154672007534	1.0283864753967	0.771278242449402	1.06279397432304	0.716881447434944	0.988675398060322	0.951587426408593	1.16196303515733	1.55304332716779	1.30574813767406	1.2814939920668	0.981163373155569	0.780417611381605	1.23994132025403	1.08083836030048	0.89562230925556	1.23578929912682	0.950299048601538	0.745497437280019	0.944223935178331	1.04291191942826	1.23211653978204	1.22675814049006	0.990264214855475	0.965766697309167	0.847077432219463	1.10835783492384	1.06409615844912	0.928740768496511	0.98016961691012	1.00275870662144	1.03610593719147
Gene45727	0.999963190891707	1.01145382567785	1.03864307453133	1.03026651820848	0.962803573562512	1.0439672428953	0.990582662775207	0.99042677722981	1.03736894751102	1.02848256173834	1.02498911369091	1.0322024426035	0.974352840933456	1.02895712426208	0.997144151542439	0.998164742852984	0.97252919908868	0.99393540273051	1.02260572423263	0.976163547444509	0.982823267626926	0.987520934335364	1.02039172694186	0.985212516071335	1.00808867121513	0.993412752630428	1.07467616023994	1.01289943801373	0.958124901440339	1.01960276313274	1.04114377885887	0.987268004871779	1.02708248229329	0.986065904762181	1.01418816993652	0.967701836715616	1.00230024533832	0.971579848337315	0.972446495709825	1.01086220461024	0.984660671615469
LZX-CL10302.Contig1-All-g	1.11100327810532	1.20999910237271	0.940966561641	1.05931049184154	1.32733068466105	0.992839489949563	0.971195096402782	1.06145619075638	0.944009265515103	1.30574813767406	1.14266815820841	0.869973777180005	0.775387481046854	0.933705801622843	1.02892123800933	0.854941553665649	1.24053628123006	1.17891759707993	0.84362863951754	0.804033928767693	1.21177913385388	0.920172083772544	1.02981688769635	1.01223390378749	0.990665913107368	0.987105134070002	1.07488082647818	1.01464568385556	0.996741554168942	0.978842418161217	0.977600964495359	1.0058335018617	1.00509382847982	0.955637244757554	1.0450633750198	1.00426532555248	1.17852134303006	0.960498263523273	0.950653019448963	0.99711993760414	0.994414174865
Gene63662	1.05688459774278	0.991405869327785	1.03750875147204	1.00584518237293	0.991907159218342	1.01662782072322	0.993614985488072	0.986219541105563	1.01485647624042	0.990821841874518	0.994711146251346	1.0028438170892	0.989003725554297	1.00451915506726	1.00180559544696	1.00674097200234	0.994667570582112	1.00832457539158	0.999602772525703	1.00305266290006	1.00554993661174	1.00866435101193	1.07719206346272	1.00964758868736	1.05540256950582	0.997361766367453	1.09747793159258	0.986920998372672	1.01027915625679	0.993168188443342	0.999044190362907	0.995756444789256	1.02095518851096	1.00380860855548	1.02026107491373	0.991872449512602	0.991682229637233	0.998450444149477	0.987897187861729	0.997510513849128	1.03395205241245
LZX-Unigene120493-All-g	0.995799698948417	0.976895266142997	1.06332832101298	0.997268726194708	0.995839900611377	0.998157232144836	1.00629716359484	0.978877470513948	1.00564669738083	0.969821137644162	1.00231637139919	1.04513081899401	0.963502099513686	1.03616185324782	0.997316564253776	1.03969272562726	1.00208187643828	0.997869334636851	1.00696285053393	1.01003691110299	0.986607656909244	0.990749841643718	0.968224302659894	1.00662714150905	0.999396634010799	0.983585167882794	0.988363731630542	1.01821718971025	0.958422860833655	1.00647459496243	1.03953967174084	1.00987061441921	1.01077186626775	1.02072956963807	0.961858848134788	0.980537260478332	0.916848946378933	1.08690925167944	0.988111901521986	1.02405577957002	0.99966691500216
Gene8903	1.0081248650523	0.992465827059053	0.997774610749328	0.999983995142034	0.984315715971566	1.00301132846481	1.00970877689429	1.00007385677175	1.02881308767147	0.982276727804328	0.98065962064189	0.996166850739036	1.00166778150594	1.044872713371	1.02444273950075	1.00309545589212	1.00192789731787	1.02281982182563	0.993847509643698	0.996278115912708	0.998067919128544	1.03450456889519	0.993025471038445	1.01560495031112	1.00808867121513	1.00015034427199	1.01234084380985	0.997471486988415	0.996741554168942	0.99967279607549	0.999044190362907	1.0004180293116	0.998321132252018	0.993459172637435	1.00663895580804	1.00621354243551	0.998627933225573	1.00507687742065	0.997301298786216	1.00275870662144	0.99966691500216
Gene55663	0.997065171409747	0.998870591132481	1.05219236070814	0.996201151452147	0.98083601570454	1.0901801505675	1.0020078318976	0.980108764026093	0.991720724806603	0.998575182569714	0.989598845696879	0.994998398683387	0.998911221511595	0.996220619580622	1.02243909330697	1.0168843182963	0.997283671138757	0.997961511599235	1.01243153590772	0.995025609927872	0.997051301155051	1.03333710721319	1.07467616023994	1.40416407626549	0.984850964094764	1.01736283567385	0.991233720848932	0.952609577368157	0.97707964753358	1.03057671494625	0.983424185060539	0.99461980320497	1.01505343709335	1.01705744377415	0.981994786996205	0.990935436806392	1.00666988339369	1.00507687742065	1.06467747196079	0.979401489370911	1.041581643176
LZX-Unigene31236-All-g	0.995281995511971	1.01781328044836	1.00701099951385	1.03793284454368	1.00444197802627	1.00439708484299	0.977088917019824	0.974170308526328	1.03023304422559	0.980202131886467	0.985584830931109	1.0003724877311	1.00137463404218	1.00003873177437	1.06583266239628	1.36039393815724	1.63477924497612	1.04522800632052	0.990617147750709	1.0901801505675	0.995123835857498	0.997503765815465	1.36409106871814	0.997859672300144	0.987423641267506	1.07335144257056	0.971978261813303	0.96752320970928	0.95622298038944	0.988695147061697	1.11814228986791	1.18888877135838	0.994184347878873	1.20142155574353	0.948681135746861	1.18195033927857	1.10312900657393	0.99985965465948	1.02940091545507	0.997406668538141	1.0119845534373
Gene3043	0.978943583430452	1.04401847482223	0.977411852630884	1.02483171954209	1.08149556846822	0.993726652957014	0.983150745828104	1.01409630419405	0.951809474117366	1.0040300606138	0.953815638475039	0.994300423081451	1.00621992274161	0.942249259171078	0.976163547444509	1.34705452247095	1.63809175611294	0.99442126414652	1.01795223261109	1.00960166509685	1.08841088157502	0.979631065258202	1.09232427103933	0.964294768142245	0.959389295640322	1.00015034427199	0.98575157406056	0.968723341338562	0.941321548885165	1.02387923640402	1.11121235154822	1.00598145270325	0.993975326557853	1.04539578593259	0.965482613431037	1.04965436707817	1.00379138381853	0.998288683081266	1.01292329997374	0.993506672930643	1.00763707793675
LZX-Unigene14927-All-g	1.0352940335432	0.996963806265596	1.03750875147204	1.02653945789066	0.991907159218342	1.01662782072322	0.993614985488072	0.986219541105563	0.999991707436457	0.990821841874518	0.994711146251346	1.03940519398131	0.989003725554297	1.00451915506726	1.01863719209728	1.02976773020596	0.994667570582112	1.00832457539158	0.999602772525703	1.00305266290006	1.00554993661174	1.00866435101193	1.07951298038399	0.892748867991919	1.00808867121513	1.03293084790021	1.07831077657087	1.00335728986728	0.967218654804007	0.914487254310304	1.09004845803733	1.09137090945392	1.01546114887183	0.972097752574064	0.982737265496105	1.03144933319661	0.989812135648928	0.999442007152894	1.01531666113518	0.997051301155051	0.97295387474382
Gene25138	1.17329197746608	0.888582861261146	1.07742261353921	1.14080478870072	0.880228465503824	0.975542443105991	0.91115190674773	0.897259408078391	1.24616603338932	0.929889365604991	0.969902302465644	1.09004845803733	0.918342004271907	0.994884448200839	1.31463056629762	1.02699792173401	0.881034595311471	1.18265804294405	0.95191215943461	1.19224264608603	1.10570845237856	1.48562441825487	0.993025471038445	0.997859672300144	1.02051885292858	1.00015034427199	1.01234084380985	0.997471486988415	0.996741554168942	0.99967279607549	0.999044190362907	1.0004180293116	1.00775362409272	0.993459172637435	1.03149581347655	0.998640801256259	0.998627933225573	1.00507687742065	0.997301298786216	1.00275870662144	0.99966691500216
Gene13147	0.999038842102348	0.998116895271859	1.02605803242292	1.02583605117354	0.999791321035134	1.05746134181067	0.988965738893525	0.995751019830173	1.02010672092665	0.98741730559315	1.00803959593186	0.99463997624547	0.999615822010906	0.995930737233728	0.992860145237382	1.05767585173335	0.996975980025185	0.997594194978779	0.992219472478784	0.994472326488847	0.99671702198531	0.998640801256259	1.03393037610849	0.945674320714583	0.984452628477252	1.00722983064644	0.989546848380968	0.941654244606216	0.975951316332296	0.96080062161974	1.02783488846318	1.0004180293116	0.968770760580818	1.01927197744531	0.980480815433423	1.00884816034937	1.02391824912058	1.01417790556499	1.04723213186775	0.996166850739036	1.11429243009862
Gene39009	1.06606871864042	0.963953426919982	1.11194002590824	1.04020951813107	0.947392752118873	0.989434222783905	0.96233969001389	0.969316907827844	0.952973150043425	0.946247070049425	1.00392742793764	1.06775442496932	0.998152273171654	1.00902459892426	1.08867832772462	1.07356717874553	1.03259618937417	1.06238568712323	0.976241150813728	0.975220822929968	1.00176575431388	0.982796923207679	1.01271148566856	1.16331384262352	0.976980522931745	0.97588951106432	0.939544975287626	1.07278447954043	0.996741554168942	0.930910405819205	0.962842817053115	0.975717815880846	1.08307532051989	1.03465240090906	0.998128024020935	0.962560389126609	1.00208187643828	1.00010649088299	1.220281207601	1.04136438973389	1.07372124326378
LZX-Unigene10599-All-g	1.05035439531965	0.966590675573259	0.981147020255072	0.999227029491797	0.978090706904431	0.980010610563853	1.02630822817974	1.00332373996579	0.988015675673213	1.017685297146	0.961919404440216	1.03585710730591	1.02125842852615	1.06107109177099	1.03086274307194	1.01579188111226	0.965464779720274	0.999192357830993	0.960317102620173	1.03150983720879	1.07198404021464	0.941836310519155	1.01084168820593	1.08492039868751	1.16508363890206	0.968842633720053	1.12117202038539	0.963121079749324	1.044872713371	1.13287058464429	0.999044190362907	0.850739019642808	0.974275523506326	0.965864257951013	0.982551396547214	0.975160375381372	1.00678242799963	1.06039126018937	1.0602392874539	0.820859725159785	0.972401094114699
LZX-CL5373.Contig1-All-g	1.03481153746314	0.967287087236102	1.0532012110867	1.04418382828338	0.977235313076252	1.00869889123642	0.996701779710979	0.975748425371954	1.01904536810136	1.0012400881601	0.981092404113631	1.03686213352018	0.996220619580622	1.0184325698144	0.991800909948332	1.01428715461303	1.00266589317729	0.996857806070306	0.991145859574383	0.993207171319614	0.995858006427519	0.997994891712623	0.998007276113066	1.12533412251914	1.02370112344112	1.02957159377767	0.993606727460471	0.913900072776949	1.04382228429693	1.01828241722707	1.00551196891732	0.972990398238751	0.920308888100819	1.03062258488301	1.00663895580804	1.0749418912012	0.940017599214554	0.954534880954379	0.965525591677944	0.944223935178331	0.962090080042897
LZX-CL5108.Contig3-All-g	1.06572235462249	0.965427482161802	0.99436493237027	1.06032195622639	0.960777526663012	0.988146310516343	0.968043828205575	0.931941126162738	1.01082537661401	1.03442271835268	1.0026473800462	1.00879590068985	0.959997019927177	0.999843622560126	1.12486562982292	1.05857908939149	1.0259916836464	1.00016883287422	0.961047602411079	1.02981688769635	1.01363900713723	0.988724982721024	1.02297384989904	0.978855144124251	0.937535800693123	0.961858848134788	0.901246402240132	1.34238650491796	1.55304332716779	2.09562238594278	0.988571000366358	1.06328505909533	1.04782395341008	1.02928543527311	0.916256838636829	1.00080313583845	0.988504082623634	0.936628221517325	1.06032195622639	1.00275870662144	0.944551659822348
Gene13840	1.52024150884957	1.07550119122419	0.88980485465286	1.76561444632957	1.04206361220824	0.897642929864153	0.845272900708048	1.01481578170704	0.96443125080073	0.805842095360549	0.852005552975184	0.938636174429651	1.22893045186371	1.06317742191158	0.910098270629732	1.93619618008206	1.06676275865512	1.69176560570508	0.890833067092494	0.905673906871967	2.31866135881572	0.875519276194559	1.00497253577692	1.00297107884657	0.993165210183458	1.01659354209881	0.996311235856911	0.973193156238861	0.971254518448173	0.982856136293099	0.987602037411048	1.00530892105407	0.978546660831287	1.0114650785841	1.00663895580804	1.01929344924632	1.01974124938631	1.01330477448726	0.99253391903152	1.01385606333967	0.986055726398406
Gene6384	0.997271783363449	0.980382085665688	0.996600788751529	0.998525134891073	1.00239238235419	0.99986959578022	1.01416764119345	0.977695686484461	1.00603216157576	0.997261270048471	1.00780139496002	1.00800676134901	0.982528527475874	1.03242481192209	1.00617724363947	0.99715696773166	1.00025686476981	1.03620252035915	1.01181355147891	0.993924841217482	0.996464482814396	0.998430001834816	0.993025471038445	0.985147048397084	1.00015034427199	0.989155457553723	0.967634434544613	1.03805132607905	1.03212273632982	0.995408653485038	0.966880732959305	1.05679506077801	1.05574418577039	1.02642325061003	0.98184540172556	1.01756097231228	1.03700667953152	0.995824606052119	1.13328912140663	1.01915472235055	0.992634324838535
Gene7533	0.969316907827844	1.01467655400599	0.994546875066953	1.06238568712323	1.04500669472981	0.970122045508264	0.972267679521862	0.99863042060715	1.05623496794575	1.02297384989904	1.05308787677493	1.01081254715655	1.03743338913483	0.9569042608603	0.958034923369698	0.98016961691012	0.938863840003234	1.00031576146943	1.10136888458941	0.97729318573693	1.02058685535262	0.967386765480019	0.967893408125861	0.9632525570573	0.99281846850665	0.980748707552749	0.979092505063405	1.05630538036544	1.03050467174714	1.02527708558068	0.999044190362907	0.96120128457121	1.12324053261678	0.966795351799747	0.993165210183458	1.02153704648612	1.05340435303675	0.958872395407812	1.14080478870072	1.03986063731544	1.1410922152119
Gene19058	1.07751501105849	1.0450633750198	0.941397284956336	1.08266872129871	1.09444863199865	0.947446798437329	1.33362766689536	1.36572380545874	0.735787347621354	0.826307870532045	0.7862803040775	0.809760065425601	1.03787590300886	0.72600227499242	0.952309790221595	1.09059205910417	1.25278846667603	1.35057035408141	0.79695914059711	0.646323822382441	1.78834836902378	0.716881447434944	0.864154672007534	1.29205300877995	1.21226321326074	1.04909886515703	1.13158580861682	0.983577793718028	0.93502946454113	1.02841614603593	0.999044190362907	1.18608815724765	0.982107100284663	2.50096026845887	2.18272916844702	0.946628655243703	0.838795753640295	0.864154672007534	1.18040891362484	0.942701182768768	0.892748867991919
Gene3439	1.0928704586995	1.03314195752883	0.96457206575443	1.08715698853639	1.00636251000273	0.941615385472827	0.898190247553291	0.963155696808411	0.901400114014705	1.01896447432907	1.00494948963053	1.22507683197893	0.838333484469461	0.975618447556411	1.03962435624148	1.35918780040225	1.10894896167037	0.937730206355801	0.975493214564287	0.962842817053115	1.041581643176	0.915003490819265	1.06782607435943	0.966312937422157	1.00180257820824	1.01264373427801	0.981300433600674	1.00255413200179	1.04178166533636	0.991247298363791	0.970448724901924	1.0004180293116	1.14815582254157	1.08690925167944	0.995622190395617	1.0089304991102	1.0060351132258	1.14843098523167	0.972136646408696	0.979829802977287	0.993165210183458
Gene18681	1.01509201504839	0.979046427038492	1.02316696718104	1.02589307902442	0.99525082038756	1.01036355756986	1.01303471281285	0.970809092773965	1.00983615215544	1.00019286770385	0.990201574221444	1.01327248560539	1.00875908972215	1.01394358291117	0.996321979462906	1.01317558815786	0.984053435883172	1.00001178099277	0.995402732084521	0.997808022595464	0.999297332434112	1.00070356105037	1.00513372146488	1.06302629157172	1.32499588396626	0.971790812851664	1.24513739840474	1.06082123327716	1.03389036719571	1.66683785685138	0.999044190362907	0.924946005516927	0.904423030914231	0.874372777338151	1.25627370749103	0.964259909504958	0.887243475105479	1.0355804070018	0.952841332428568	0.987504881767156	0.933652520068193
Gene17640	0.880228465503824	1.73992200062018	0.956518375328108	0.893282317819459	1.59822824424573	0.988423990241784	1.07001076564323	0.950374679089636	2.47780973472563	1.80279830747192	1.16778432696382	1.02892123800933	1.01502113150948	2.78381879150851	0.927295652049896	0.928451038655548	1.08977289858803	0.866969723193697	1.02910316486312	0.892048672170302	0.950707232019623	0.915156155620154	1.03050467174714	0.832056740506474	0.985584830931109	1.00888642009032	1.02738969156791	0.81285709942499	0.866969723193697	0.911414770516882	0.989490072283617	1.00452473374572	1.05980023957532	1.05623496794575	1.00035639738996	0.998640801256259	0.993775667415321	0.972673816630036	1.08512369001768	1.51744936418369	1.04162864427819
Gene16221	1.00046363012748	1.0685734316456	0.974835818837649	0.957511112702854	1.14266815820841	0.94154270878436	0.87981647914611	1.03753207310325	1.00361937954888	0.97476658907862	1.07831077657087	1.0749418912012	0.893282317819459	1.05679506077801	1.12602808660663	1.11515316704253	1.08369334741872	0.947250369735114	0.94433122318358	0.983728840034399	1.12763545912579	0.969821137644162	1.10151945903358	1.04153911591456	0.929356475555494	0.993326519937016	0.959746364766706	1.06514531122483	0.927295652049896	0.93746420996886	0.994898886014012	1.13731007873957	0.989718333129496	1.0269511925504	0.9270231676559	1.04475800641174	1.08266872129871	0.973969042951939	1.02850236639761	1.00275870662144	1.07852503669433
Gene53556	1.00534195495171	0.986920998372672	1.00445688705094	1.00584518237293	0.991907159218342	1.01662782072322	0.998661729591625	0.986219541105563	0.999991707436457	0.990821841874518	0.994711146251346	1.0028438170892	0.989003725554297	1.00451915506726	1.00180559544696	1.00674097200234	0.994667570582112	1.00832457539158	0.999602772525703	1.00305266290006	1.00554993661174	1.00866435101193	0.981711809905449	0.963938262163262	0.984951934231288	1.71159626782361	0.980944835337417	0.976309979815758	0.966443336711964	0.985633917128535	1.14843098523167	1.62757460963526	0.969266879034769	1.20225850587678	1.00663895580804	1.17579203242109	1.17736630241736	0.998830899519246	1.00210797444487	1.03353875999847	1.0059166255325
Gene15779	0.974487864987893	1.03099743084842	1.01110860735574	0.987090678718269	1.02321203789093	1.15870058294529	1.02553748833191	1.00620716212942	0.98177752370183	1.11211840972422	1.02634102362936	0.977273290314573	1.03600894048769	0.978887070940611	0.977852562906617	0.983461056655995	1.00117957721075	0.982968251994827	1.01775511704658	0.961604110309265	1.00057190445668	0.978119830027603	1.66278163023946	1.00287913108276	0.873206067648623	1.06766669451888	0.892237855627517	0.871791056675454	0.976119307105669	0.982183292327886	1.23006809659967	0.99463997624547	0.998321132252018	1.27625060014526	0.874372777338151	1.11100327810532	1.05077247155486	0.908853133332821	1.40416407626549	0.962726465875946	1.59447002404373
Gene20963	1.00175893184647	0.999856326704684	1.06652213360694	0.9969591548474	0.978506644675004	1.00238568104445	0.999598111351813	1.00149703437361	1.00597914742441	0.978054355515816	0.997961511599235	1.02817258287866	0.982243821894168	1.01920848626856	1.00600357027049	1.00036587959131	1.01900891012685	1.02022500318452	0.991783607148397	0.993847509643698	0.996352449101132	0.998354601631677	0.845272900708048	1.13913154354217	0.959052885640374	0.958124901440339	0.968945194302434	1.03169294885618	1.0165371852373	0.99967279607549	0.864750481019264	0.898003659978989	1.10151945903358	1.05914253136618	1.00080313583845	0.966063157895667	0.9703874672545	1.05016906468304	1.10753476937956	1.01352862848911	1.25423408138623
Gene673	1.03677567550163	0.907355329476761	0.982396785927933	1.01014142300689	0.906624084319527	0.978451062731897	1.10284067703355	1.13440569852521	1.2512722816109	0.97252919908868	0.935633930257557	1.03059109660551	0.98396836993789	1.15589262157887	1.09260709200276	0.991367054144807	1.2647584762202	0.999862982614275	1.19307432350711	1.08190030486896	0.983355688441256	0.995594040001254	0.900599005801772	0.997859672300144	0.969154828197796	1.02201402110125	1.00125776124275	0.882823072744578	0.937038849254956	0.962206364327254	1.10224083990517	1.03563945756773	1.02184785661313	0.924896520818303	0.960042534884836	1.0259916836464	1.1127609789593	1.51744936418369	0.96534119919536	1.25991948906919	1.58714491484923
LZX-CL4666.Contig2-All-g	1.05382241593758	0.959793101205534	0.986940123339811	1.01220190610132	1.01496778356802	0.993028985643575	0.988934950980307	0.951587426408593	0.960419954825826	1.01077186626775	1.00030285360876	1.00932554779408	0.955637244757554	0.972699470948667	1.03522295910911	1.0711867695151	1.35781965236861	0.976403433150877	0.967634434544613	0.976895266142997	1.05070103149656	1.03409477641149	1.04273984095593	1.03070553272273	0.998303482390617	1.00015034427199	0.96590892653654	0.903736314269295	1.00867139176047	0.989690070130886	0.957100765385375	0.988423990241784	1.0711867695151	1.03166615363588	0.998777107904798	0.96628509402452	1.04372291174369	0.98995065815544	1.00614949820818	1.09702179531916	1.08212455787017
Gene10894	1.00310136108668	1.01021067032713	0.990930775204894	0.988324370753654	1.00592881143517	1.06592633541312	0.999555249127458	0.937038849254956	0.995696404938308	1.02630822817974	1.03070553272273	0.983838864313974	1.01082537661401	0.989049849944083	0.987482080732854	0.987195507526591	1.05561436868488	0.993547351232901	0.972887630229542	1.01420194521461	1.00995535784183	1.0170758258947	1.00636790515348	0.997859672300144	1.00808867121513	1.00015034427199	1.04204354166563	0.997471486988415	1.00241835474496	0.99967279607549	1.01450349280321	1.01838930606547	1.00775362409272	0.993459172637435	1.02209971232686	0.998640801256259	0.998627933225573	1.00507687742065	1.00438384991754	1.00275870662144	0.99966691500216
Gene16592	0.99715696773166	1.01132831954166	0.998021871776471	0.9707189783097	0.961971491901553	1.24053628123006	0.9968329584712	1.00003873177437	0.988274961280853	1.01838930606547	1.00213185804926	0.973021503439598	1.03039060445752	0.980065657426747	0.998870591132481	0.982948320731902	0.979401489370911	1.03818088481393	1.00957903083909	0.970749962350311	1.07179792981137	1.13977555165107	0.738988716028906	2.15058773916556	0.859682858116351	0.916673912886982	0.809122220119553	1.0942168234124	1.14672034950437	1.0450350348748	1.06471791935072	0.996620349545528	1.18727963450688	1.11907425507319	0.930974607795249	0.974986579955374	0.998627933225573	1.01583269390409	1.91275010781893	0.957545565038027	0.9968380666897
Gene7538	0.98177752370183	1.16907345680397	1.04691321124518	0.983008086952874	1.02332005849276	1.07709014570784	1.31251709826208	1.20142155574353	0.994439332393271	1.01441446436232	0.998768465566008	0.992149876783069	1.38256949654687	0.997144151542439	0.981358012037506	0.987268004871779	1.12986406745392	0.991845236375476	1.00511815409754	0.999053661302234	0.980526529536586	0.985399838460945	1.00842261495865	0.993280693444806	0.99855076755926	1.1309332437004	0.999447029288988	1.01805725334601	0.970005911018898	0.976909092366711	1.002239187553	1.18367689472501	0.971492028582309	1.02543016273525	1.00663895580804	1.00788052923488	1.00227061178546	0.99078645951718	0.970528558910359	1.01044134156359	0.981202041469284
Gene4130	1.08580480550349	0.876449433312907	1.05802327339839	1.08136740804286	0.893104294490429	0.979631065258202	0.98189239126308	1.15394767895841	1.02245427263038	0.931836088580246	0.915003490819265	1.02058685535262	0.93646904794114	0.981092404113631	1.01311870120108	0.96777131886877	0.895444637938183	1.05333056554394	0.968770760580818	1.04219049000419	1.13837119101858	1.05568063468179	0.984339073211172	1.00912653964469	0.971756813673638	1.02043774431779	0.97295387474382	1.04830907436276	1.04359999777956	0.994430115552488	0.946499600123322	0.976750903732008	1.17505666581662	1.0259916836464	0.99872175782246	0.978521362394904	0.983912020058741	1.22346953104539	1.03948027018526	1.03569672650114	0.99966691500216
Gene7143	1.03535901723575	0.984090924168437	0.997144151542439	0.995496248414015	1.01938262951662	0.996257472387658	0.950873704389317	0.990159054282917	1.01103686505348	1.00491217762567	1.01544222753928	0.977359486933616	1.00494948963053	0.980244250935675	1.07689160597554	1.05561436868488	0.938710114289217	1.02892123800933	0.95196512678879	0.970775549740474	0.974734549610964	1.09839215073444	0.985249589255421	0.932930450904432	1.00808867121513	1.03009624711567	0.997840118718203	1.02809943212062	0.985179144145365	1.02855068856369	1.01115263186115	1.01145382567785	0.98662134339303	0.970464129631327	0.9970587433119	1.07671711614635	1.01893651223308	0.977591150672402	0.98090666314339	1.01379963319471	1.00776208810673
LZX-CL9282.Contig1-All-g	1.05264855958948	0.966360051392505	1.07649898579295	1.02938637914979	0.997574884017955	1.00030852990869	0.976014486325684	0.959288287221056	0.9883451249416	1.00388361817753	0.978709072144567	1.02953177129107	0.96744665876913	1.04493477191525	1.05787730129584	1.04153911591456	0.986323857137876	0.995640913055292	0.989825322384502	1.01618583064511	0.994276213310677	1.06959077744112	1.00858696195805	1.03484980588995	1.1309332437004	0.892237855627517	1.10894896167037	1.01124949919382	0.999343508056539	0.965004932826287	0.915966352419662	0.91546396943447	1.16778432696382	0.81285709942499	1.06270849539161	0.909974303260973	0.977746992075826	0.876901206053055	1.04263817479974	1.00275870662144	0.984253681226665
Gene1450	1.02083925353275	1.00175893184647	0.99281846850665	1.02441244609161	0.988057588047821	0.994932388876662	1.00386112855836	0.970326928442372	1.00780139496002	0.963446248012556	0.99690266130289	1.01426511721088	1.01562487673881	0.99022965451014	1.0546170853147	0.99999350437457	0.966512971428049	0.99076733676581	1.00472985416494	0.972370829957899	1.0901801505675	0.984589831282839	1.05182355901556	0.97754034242311	0.999535130748904	1.1274423817937	1.01234084380985	1.02176548884218	0.981536667231938	0.956802460396687	1.11556606009137	0.98552556667234	1.01287489095774	0.976715719167492	0.996691532255252	1.06740313535076	0.983008086952874	0.981358012037506	1.01466302736291	1.05346953991107	1.09099435355054
Gene17745	1.27055180749729	0.94891902953176	0.972176030291326	1.11847769425456	0.959134205479863	0.916100648770419	0.934323549158023	0.852350158898209	0.95610655861131	1.01967364629819	0.914591943694233	1.41272242744359	0.959389295640322	1.1868850621521	1.03026651820848	1.22411592211137	1.05679506077801	1.14026975220973	0.916673912886982	0.973430889112113	1.25038656402597	1.13204296080446	1.0314817897443	1.13004075477312	0.99986959578022	0.819612496820801	0.991754440444781	1.08928728039123	1.02522486843654	0.995799698948417	0.76492640794339	0.77327655402822	1.1223905098283	0.916392142033866	1.00663895580804	0.831231967185263	0.957933214266564	1.17736630241736	1.20273811251411	1.25278846667603	1.37282752747311
LZX-CL2257.Contig1-All-g	1.03832953297396	0.998903484715628	1.0322024426035	1.03442271835268	0.99764369870149	1.06078563994348	0.988363731630542	0.977088917019824	0.997231252776482	0.983401071931322	0.998263182960849	1.01642407513561	0.981647456866128	1.0000074262119	1.01531666113518	1.02759542063776	0.98831120808296	1.00228936973254	0.997072658572675	0.999396634010799	1.00066701975193	1.03689705341672	1.00425765544596	1.00531524766738	0.99793576325778	1.0224797013273	0.997882990254295	0.986483211817568	0.999735028772783	0.99329314567064	1.06171629127414	0.987629377108789	0.973818522478263	1.05302085874121	0.993080753498427	0.998640801256259	1.01111455575429	0.995599966816592	0.99180382456437	1.0492051547948	1.05993537326911
Gene12393	0.783958864022269	1.34603738672062	0.981932575855467	0.759367806141332	1.1410922152119	3.4409449255243	1.03335488548989	0.87345524372765	1.19556898835977	4.44033829640324	4.95849973890211	0.88794158294351	1.00905039405807	1.34705452247095	0.88677724593669	0.921176732988649	1.79517680358113	0.762695348623814	2.00065548970328	0.961731052965941	0.86156540473554	0.86190931534552	0.965184916492793	1.00198726524247	0.962726465875946	1.05110989776793	0.939194661876368	1.0287106926353	1.23480816229029	1.24455542602062	1.13837119101858	1.00644161450299	0.949032324043385	0.970749962350311	0.944404231362071	1.26626633163125	1.05232420667254	0.966897623070237	0.997301298786216	0.922522678753261	0.889177702840067
Gene36625	1.09402607230463	0.946190735007274	1.03693777412507	1.06332832101298	0.925221072170341	0.991806739180408	0.948982866238581	0.918202867416615	0.956710860458414	1.04642464337979	1.02334211938276	1.06659205928008	0.940762590378655	1.02869410717422	1.08742916748529	0.995781311577922	0.998870591132481	0.991030840715028	0.956341612823043	1.05417175651609	0.999412023615231	1.04099385083742	1.0295972748888	1.03951129985398	0.904763472051259	1.11363092293897	0.935185742651655	0.986719748067745	1.09899957861627	1.16907345680397	1.3814827147205	1.20095690344401	0.754426149792655	0.951864662604857	0.883968720455258	1.11535810771219	0.998627933225573	0.898932071488765	1.09839215073444	0.935445572562332	0.960640597653889
LZX-CL10589.Contig1-All-g	1.07529533442604	0.96835821583324	0.993369806323015	0.959134205479863	1.07079090613158	0.973799053762574	0.963155696808411	0.881993349822621	0.930082570615355	1.10995011267532	1.16868824429705	1.11847769425456	0.944551659822348	1.23578929912682	1.01193031662908	1.11482082761051	1.04888707916193	0.94176310900569	0.931671094825154	0.928025075695303	1.18967427506131	1.16397018436795	1.13977555165107	1.0221701492277	0.940887833311217	0.957351408977834	0.997869334636851	1.0787351383079	1.26176018579407	1.00807913047433	0.975467016657565	0.92904445898789	1.01352862848911	1.02342953156557	0.940245892149946	0.98863449803489	0.966825665325721	1.1753957677844	1.06092838940406	1.00275870662144	0.964128557186526
Gene29532	0.985249589255421	1.01379212274515	0.996826119422874	0.982796923207679	0.973207473734405	1.06350578432345	0.981552482047769	1.00697778200113	1.00237567378033	1.01297633424113	0.996813781167042	1.00027675881332	1.00341507819832	0.98162510199568	0.990397912760953	1.01297633424113	1.01408530539909	0.977980952163674	1.03631631455186	0.991859960567284	1.10118261579941	0.981271118181559	0.932759316682129	0.956341612823043	1.00808867121513	0.763756419663617	0.957473017846874	1.44127583613824	1.02347914355183	1.08266872129871	0.780417611381605	0.835182916888074	1.00520742814709	1.00392742793764	0.993911425952171	0.756733270304945	0.990652409269553	1.02133108108876	1.05844724482358	1.1613178795571	1.07097978331137
Gene12048	0.994968116141317	1.03793284454368	1.0901801505675	0.983934477827805	1.05167025800976	0.997626678063103	0.968737568158207	1.07448969430653	1.05879781783212	1.13488583937455	1.05727812266887	0.964930461204661	1.08729705906104	1.0272217390433	1.0172013591168	0.945274928810053	0.941099940313207	0.963155696808411	1.09555913936983	0.949374624932782	0.949568849501248	0.965242112307864	0.767956187123135	0.997859672300144	0.809122220119553	0.884889536952461	0.774351627159705	0.954634861120582	1.45101846595826	1.48562441825487	1.00828460247239	0.811618547416001	1.02566365944448	0.933705801622843	0.796155011992353	1.09555913936983	1.09320912661129	1.26686044353398	1.01289943801373	0.81036238966024	1.06368679041356
Gene18124	0.91231800222393	0.901043002859915	1.3483372292375	0.823504229507386	0.956561148627016	0.924433559921745	1.12602808660663	1.13307511028682	0.937379317321346	1.220281207601	1.04532326374739	1.07973038735885	1.279851272365	0.928659081276934	0.996714857504301	0.888582861261146	1.03442271835268	0.866707658917503	1.00234921177919	1.0942168234124	0.95729103847147	1.57216793690732	0.993025471038445	0.977746992075826	0.991286838973444	0.980480815433423	1.06659205928008	0.94329831205677	1.0295972748888	1.00582468779051	1.03673916324927	1.02130159969544	1.06719071691905	1.00225494707916	0.972990398238751	0.957511112702854	0.924433559921745	0.993159980233836	1.03348553736113	0.989546848380968	1.00515911455434
Gene18276	1.01479427887499	0.970498885075558	1.08604911779274	1.00029987639443	0.960877817059916	0.997971999705515	0.96375102662275	0.967360550915186	0.98008796837177	1.01990059059049	1.00380527974806	1.03154353477597	1.0165371852373	0.994921615256311	0.986777110531063	1.08633825405068	1.01889736565022	0.989812135648928	0.976895266142997	1.02049394451852	1.05308787677493	1.02041489280101	0.983912020058741	0.983074983512101	0.994592067987091	1.02708248229329	0.991815597063471	0.997471486988415	1.00608472490614	1.01442026562529	1.02568434998341	1.03099743084842	0.986015665853199	1.01357651474511	0.993337361486563	1.01900891012685	0.991937454679476	0.996632308617534	1.0078410903429	0.981147020255072	1.01309154251159
LZX-Unigene121712-All-g	1.04577995857011	1.00153310512609	0.994623928866937	1.03736894751102	1.0036346086009	0.988607858464391	1.00505125818894	1.00029743204165	0.969435107618975	0.966128797669315	0.98548054326998	0.998635334511923	0.99491382200287	1.0146953495952	1.07589951430383	1.07224760853617	0.949218249248401	1.02508753761691	0.95620277586573	0.997697463344171	0.999082069163487	0.957713213338036	0.999032711561042	0.859682858116351	1.00808867121513	0.971135603230231	0.994454672950443	1.01183571900513	1.01287489095774	1.02036951311689	0.97167506108945	0.960461470320958	1.07107630014773	1.07372124326378	0.999164448227641	0.957837715964468	1.02921794240749	1.05359877278298	0.967598197171422	0.977600964495359	1.05897775766727
Gene3662	1.03668634529491	1.00174332118294	0.997374651984271	0.99715696773166	1.01248226264268	1.08940102574867	1.01556208860589	1.00444197802627	1.0329952796481	0.977273290314573	1.00350952901178	0.986339290466865	0.998495893139801	0.993583848721637	1.01132831954166	0.997555622497424	1.01081254715655	0.999539441459585	0.984242481278797	0.983173872051072	0.987979250275721	0.992208012480938	0.953369866890945	0.987883992486994	1.09436071765491	0.985129832608972	0.978164565191526	1.01472187874069	1.00485483224514	1.00727963664047	0.965951881232562	0.947839093014157	1.02637677795243	0.979609256442255	1.00663895580804	0.982169194448767	0.991483130494657	1.0142351862182	1.014154204046	1.02753878894222	1.15221664119624
Gene15459	1.10312900657393	0.969668418401668	0.850739019642808	1.17669132380938	1.10753476937956	1.90252632972259	0.718863461994621	0.973921644017438	1.11381157311623	1.03157148021163	1.1205539956754	1.1478658075602	0.918600769639155	1.01212690799418	0.837565645252021	0.954801856214254	0.751611389033125	1.30485029330748	0.872381409331969	0.868648553437895	1.308842004849	0.784624823994393	1.0225125654333	0.949688840360729	1.00808867121513	0.99514397256361	0.992879709904928	0.935445572562332	1.31348910345125	1.17071275682874	1.08190030486896	0.959252131839511	0.994983422937434	0.999361689382047	0.987539320986835	1.04835307743682	1.0272217390433	0.968492240112119	1.09374349221568	1.10494946572371	0.975248098213199
Gene14752	1.24130320516302	1.24130320516302	0.963581372425397	1.26244914290701	2.78381879150851	1.25214179829872	1.07404959771462	0.874372777338151	1.0749418912012	0.907186071722921	0.909338056684143	0.911732330562082	0.925221072170341	1.07790514340234	0.914872823138648	0.969226653744376	1.07046902798046	1.24566955989038	0.927931632107246	0.817908896939355	0.87153477921002	1.11498209468119	1.040589061363	0.983865218333519	0.994129374093853	1.00364066400273	0.989718333129496	1.00876518226034	1.15196326183555	1.04695323831172	1.04660116315462	1.16836783287586	0.974718352024457	1.18651082375997	1.08266872129871	0.998640801256259	0.992451521577504	0.996870082622351	0.97729318573693	0.981835551262311	0.972805359803076
Gene6344	1.22629521879889	0.923071931046435	0.994263384877093	1.2610960404059	0.928109903042827	0.980406337129901	1.12986406745392	0.993159980233836	0.965357593700575	0.939870052278857	0.952973150043425	1.08928728039123	0.979540351578649	0.973329010024645	1.09957694891735	1.08468167969228	1.00950854607662	1.27895204858513	1.00709192619244	1.04209993822801	0.958160567005902	0.965951881232562	0.993025471038445	1.00720220142109	0.992516129223595	1.11957555288796	0.989986363328542	0.949688840360729	0.976560905434019	0.966897623070237	1.00426149049922	1.20396928000578	0.97505756971146	0.956005620743314	0.97975147375168	1.04339855110801	1.04009313528083	0.997031224157085	1.08038869914216	1.10737394130639	1.48331411709036
Gene14002	1.21884657181976	0.938284172134941	0.965695525344051	1.23875492793155	0.901400114014705	0.963321968406888	1.13806309553987	0.936866723833255	1.27055180749729	0.914336659575838	0.933705801622843	1.01544222753928	0.998748790770891	1.14571604107145	1.19224264608603	0.985086563898367	0.978506644675004	1.24271207573639	1.00448852757775	1.15921880316538	0.993606727460471	0.921884691117432	0.993025471038445	0.990943816367439	1.00227862555105	1.02658397675923	1.00290331681355	0.989756219940434	1.00393370803506	0.995172972938687	1.01753701970526	1.05308787677493	0.992693735757972	1.01061278547041	1.02583605117354	1.00987981347757	1.01136291594022	0.999531375343105	1.03410429495907	0.998635334511923	0.996044733820637
Gene13744	0.958187980887662	1.03686213352018	1.09084410949052	0.946190735007274	1.00697778200113	0.984520622794725	1.09825344148354	1.0494832951681	1.047978893916	1.08391715135677	1.03426493611984	0.942701182768768	1.1753957677844	0.947504901989314	0.984987908110438	0.949270074770388	1.01297633424113	0.983424185060539	1.01348234162264	0.907047988917202	0.940178632712659	0.963082258316532	0.971566110497084	1.03059109660551	0.997033906456473	1.02135894500431	0.992552950389034	0.980887701907926	0.981687908655926	0.98889723983505	1.02455950365742	1.00966819921587	0.965594384598734	1.01396493431172	0.99640982179913	1.05972151328056	0.97308828417497	1.02119048555145	1.12407611858527	1.05284743079997	0.99966691500216
Gene9314	0.997255669827918	0.981163373155569	1.09444863199865	0.989448289476	1.00770716484792	1.00046027131933	1.16331384262352	1.03433389043489	1.02156027898411	0.994475353638354	1.00023071792724	0.993309296538017	1.02041489280101	0.999236757653636	0.999316325037973	0.99397023189001	1.00327948082886	0.989963324775514	1.06302629157172	0.983094381585204	1.07314652731217	0.992168868773233	0.821913208956844	0.963847539126723	0.904423030914231	1.17329197746608	0.909338056684143	1.00741960983223	0.955637244757554	1.01008063239412	0.98173119767461	1.91275010781893	0.918342004271907	1.11299404258127	0.994841154527731	1.01009425932744	0.967893408125861	1.04780095151977	1.00661813483731	1.00275870662144	1.00407210742159
LZX-CL5933.Contig1-All-g	1.00732841997855	1.00135350820674	1.00088800786922	1.04455697751949	1.00720220142109	0.999442007152894	0.986278082301664	0.956388832764466	0.986339290466865	0.981416601723608	0.992085257758872	1.0274481171808	0.993620304296633	0.998053477357544	1.06666547053509	1.13719988567839	0.99854907726839	1.01515597842865	0.988397935730152	0.989155457553723	0.992664127131421	1.03007467581834	1.00574567162029	0.989388247942075	0.99899295562726	1.017685297146	0.999215180240148	0.981493902062951	1.00689584294208	0.972494117462302	1.01002847160884	1.04593541373181	0.980406337129901	1.05816685814656	0.988521778560828	0.994276213310677	1.0130569704877	0.987910722382691	1.01853569955576	1.00275870662144	1.00323485782305
Gene16509	1.00271667229856	0.988757825200071	1.01083353240997	1.01023093687837	0.997875384148379	1.02377891320675	1.00102044939742	0.999216232902302	1.01288716448573	0.984068331318766	1.00510575246209	0.999493971651556	0.996536333948792	1.00023071792724	0.998785645042294	1.0176084301922	0.988803463362166	1.0026201645408	0.997243128329945	0.999565212718483	1.00091961915819	1.00324919666576	1.00298592903287	0.997859672300144	1.00808867121513	1.03139151585271	1.01234084380985	1.00954497807415	0.996741554168942	0.99967279607549	1.00686937292869	1.0004180293116	0.998321132252018	1.00030569175872	1.00663895580804	0.998640801256259	0.998627933225573	1.00507687742065	1.00438384991754	1.00275870662144	0.99966691500216
LZX-Unigene11956-All-g	1.00287013722904	0.977488493517858	0.995721295469051	1.01300810230125	0.994906174124232	0.997730515533162	0.975390358616369	0.971566110497084	1.01701413525451	0.999696448033355	0.968583539935393	1.06151482390872	0.978613093618204	1.03966172639211	0.996767709595798	1.01101356724553	1.00562651915548	1.05614955130238	1.00488886830746	0.972775575695578	0.979990139545773	1.02121591335237	1.04229288054895	1.16907345680397	0.99958576190265	0.969461572862319	1.01234084380985	0.925443717061949	1.03079640762752	1.1424616999056	0.98378134675019	1.00467857766595	1.00321021363449	0.938944513157889	0.976999350739414	1.03513880609266	1.00694329613164	0.967554333857081	0.988594169210082	0.971154232492305	1.08307532051989
Gene6381	0.979194047471508	1.7159948508932	0.954701877041448	1.10995011267532	1.36164567781629	3.14036870191003	0.923346769200687	0.870822601230266	0.88794158294351	2.38561085499668	2.83289355729919	0.900144105015582	0.998007276113066	0.897838960332072	0.822442717993607	1.24393674971815	2.31866135881572	0.99811152081434	1.78834836902378	1.04648897379814	0.740412685166652	0.672381639297682	1.01902013335834	1.00093502740875	0.989732117430065	1.00370955321446	0.995399499714425	0.997471486988415	1.03056233328699	1.0787351383079	1.03171325912865	0.993519369029564	0.987956547591717	1.00391723597847	1.0158086957292	0.995331411343669	0.934085949534139	0.960640597653889	1.01111455575429	0.995645851813068	0.943981066763636
Gene9521	1.15870058294529	1.08500291760376	0.821913208956844	1.16508363890206	1.13977555165107	0.918096890045847	0.805842095360549	0.759367806141332	0.919303261263835	0.998559719589452	1.10395643246174	1.45304127653888	0.707448738952005	1.45901418540579	0.996014224499723	1.68798269600695	0.956062900485217	1.19474592697882	0.753025874179253	1.20225850587678	0.905843550037882	0.884244042304089	1.01830823244013	1.04193358344726	0.980382085665688	1.02852217105689	1.0046322503036	0.896862700147895	1.01279160205506	1.07983110400811	1.00576043695312	0.984355620536432	0.998321132252018	0.939285830358288	0.992451521577504	1.04120544805894	1.17505666581662	0.983120533527915	0.961825294093649	0.967820149533923	1.00422451756421
Gene8149	1.00534195495171	0.988218523310199	1.00445688705094	1.00584518237293	0.991907159218342	1.01662782072322	0.998661729591625	0.986219541105563	0.999991707436457	0.990821841874518	0.994711146251346	1.0028438170892	0.989003725554297	1.00451915506726	1.00180559544696	1.00674097200234	0.994667570582112	1.00832457539158	0.999602772525703	1.00305266290006	1.00554993661174	1.00866435101193	1.04470686781628	0.964555546687372	0.957100765385375	1.05999278319087	0.980326715557998	1.00179956096953	0.999516150768684	0.955637244757554	1.01377613431601	1.04229288054895	0.966709878396254	0.993459172637435	0.967320575208688	1.05746134181067	0.979239163781714	0.938636174429651	1.00235633984288	1.01668800720031	0.946628655243703
LZX-Unigene30014-All-g	1.02415935936829	0.926708849374094	0.981163373155569	0.958562600866429	1.03204938389042	0.97252919908868	1.0000644982166	0.961682048849323	0.95510010364301	0.952814705275453	0.998195923743586	0.990172734893934	1.00376109077783	1.04263817479974	0.946891997077489	1.15896754267565	1.1078817119604	1.03323329484821	1.00656465059801	0.999426031594409	0.968644707325682	1.01633509841651	1.04418382828338	0.986940123339811	0.941615385472827	0.978842418161217	0.940690017539948	0.997471486988415	1.01799108043715	1.08620296440119	1.01686733739963	0.953815638475039	0.947119288214268	1.00157266637385	0.904894810158541	1.03773666800881	1.02589307902442	0.986089452635265	1.06078563994348	1.05630538036544	0.906549561707864
Gene14900	0.928109903042827	0.902655865225534	0.98348255170182	0.91845903061389	0.902489235825688	0.980706829523821	2.29372356992589	1.13464546912032	1.13044747161556	1.50253208573031	4.63628548149607	1.05094618053879	0.939122777995552	1.19508793465	7.42559882115703	1.19224264608603	0.928740768496511	0.933599238513542	1.44749297633623	1.01988297485735	0.986314869140966	0.964767686617647	0.962146499870207	1.00338827586395	0.995234548014075	1.08690925167944	0.996507413920926	0.997471486988415	1.00470811275102	1.00362699407489	1.04522800632052	1.13511113387557	0.991050295484015	0.976909092366711	0.992731898763781	1.02995121950814	1.00455709590724	0.993987355172116	0.984895754942561	1.01444030861248	0.986981693806084
Gene38545	1.17669132380938	0.925777872152425	0.952147861902434	1.23133788938671	0.946307734445619	0.939358956384175	0.953145391834321	1.00526167425269	0.957933214266564	0.891650852411524	0.88794158294351	0.964960646287235	1.01536704770961	0.922602992480166	1.31856743514798	2.15058773916556	1.03714411277012	1.17100132736448	0.930471898953297	1.2113399671297	1.03711785277304	1.14358576736629	1.01828241722707	0.989196387531789	1.00184932175912	1.03368550672474	1.00105253901254	0.981214699734944	0.996741554168942	0.972147213020956	1.040589061363	1.07013176059879	0.992056947464369	1.07079090613158	1.03229642623998	1.01696625904216	1.03127410149791	0.99851771050862	1.01190154824689	0.999465222560736	0.976324285026986
Gene3789	0.944628103485551	0.972830071271764	0.965096799150694	0.945707938992739	0.988093650187478	0.981358012037506	0.907571790739976	0.908599715664402	0.966360051392505	1.03914857685194	1.04435364392437	1.07689160597554	0.933705801622843	1.07344621804765	1.00768271928033	1.15663380008476	1.09672376046144	0.973178838743317	1.00179368468423	1.06115604609922	1.17367491700214	1.06295845555478	0.978342937036577	1.01418816993652	0.990222326305844	0.997093774839283	0.990523371071182	0.957888071308741	0.996741554168942	1.03473210151294	1.01101356724553	1.04675169935989	0.974858357101133	1.01643490092947	0.999610996953784	0.99383765421898	1.00403932064881	0.991411226067308	1.02770156142007	1.01370649229752	1.02470915980706
Gene39051	0.984452628477252	1.00312375345411	1.03708217375945	0.983255559664782	1.00136426113975	0.994676990451759	1.01475923382785	1.00569256390759	0.992208012480938	1.02647473655785	0.990444449861321	0.995076769456932	1.00568179548766	0.982243821894168	1.00574891920218	0.977070378047336	1.00819200763058	0.991056631257172	1.04407821069399	1.01233226418588	0.999682116670299	0.977257647583433	0.981536667231938	0.94539808571547	0.936383068063186	0.974275523506326	0.920692589123833	1.04032111520286	1.03886850866488	1.01265847565877	0.983753923885115	1.01579188111226	0.998321132252018	1.23211653978204	0.994469299339341	0.93746420996886	1.0014255346561	0.972563863160799	1.00843089579242	1.15249776288906	1.02508753761691
Gene14557	1.01489294090232	0.995514327315267	1.00131391369982	0.999099003272685	0.979497417180699	1.00723404951659	1.00497595696534	0.99383765421898	0.995573879599664	0.994300423081451	0.999275822007256	1.01392045749547	0.998836890152565	0.998939284216246	1.02872727809638	0.999900486876672	1.00308398723229	1.00043578557213	1.01440797303282	0.998299057244906	0.999649432596243	1.00129870439462	1.17891759707993	1.07730058902885	1.63087278590284	0.880228465503824	1.60958983254813	1.12344973508617	1.24980789493072	1.28645199140496	0.927600578225756	0.928927522592871	1.18493109333625	0.993459172637435	1.56793922946719	0.93646904794114	0.911882475434847	0.702017148200821	0.824576995742898	0.825673835386614	0.862214493001726
Gene1060	0.988965738893525	1.00352319528653	1.05603825120638	0.99773852447674	0.995017382973258	0.993412752630428	1.02862534791548	1.03154353477597	1.06775442496932	0.999416419656132	0.97139857921893	0.982823267626926	1.05123026700852	1.01804180638961	0.985702827709911	0.986278082301664	0.964960646287235	0.985056174149129	1.01600869487746	1.02831752557678	0.968471244447294	1.00442263207615	1.06692637998726	0.924776585587554	0.864154672007534	1.00015034427199	0.921036584553776	0.981046502121699	1.01505343709335	1.02704319567955	0.86559680146696	1.062553795773	1.06445557262062	1.10820943831606	0.946190735007274	1.01809647449648	0.856025206885782	1.05326543222799	0.970358733169722	0.947692494607602	1.00973300552358
Gene16177	0.814681657848417	2.15058773916556	1.07163704563514	0.7862803040775	1.64718758685135	3.33317152236664	0.925312586780377	0.99754178224067	0.908009817496846	2.70033298234427	2.31866135881572	0.893771112370462	1.15196326183555	0.882675262690017	1.06884233307376	0.868442627469292	1.47684567930362	0.820859725159785	1.05452194543828	0.994742386096377	0.878482601117344	0.861247585548143	1.02316696718104	1.00519357965195	1.29927710932129	0.460390706026107	1.36844757565907	1.01362386244501	1.14843098523167	1.19445709679202	0.595000747998987	0.588429721344026	1.04092953763849	0.496180319206215	1.08715698853639	0.410454176216919	0.460390706026107	1.00507687742065	0.533340924702709	0.460390706026107	0.460390706026107
Gene6995	0.831231967185263	0.793179132066185	1.87116419353143	0.817319914114042	0.826910843384918	0.925312586780377	2.25062770122028	4.44033829640324	1.49019937847005	0.862825252010978	0.849371530575918	1.10604163467269	0.871315311752286	1.65811976794136	2.18272916844702	0.946701371337738	0.826910843384918	0.79695914059711	1.60958983254813	1.26028997222113	2.0143002536321	2.29372356992589	0.958074987324423	1.01162441684868	0.977472572829092	1.09914871618904	0.996148981752928	0.971807737627821	0.94533726977566	0.982254436147823	1.29031595793323	1.21431530844382	0.998321132252018	0.986833068476554	0.956146002595976	1.1115908102441	1.76561444632957	0.999414221635681	1.0146859518006	1.06197335312137	1.13440569852521
Gene14186	0.903416263498044	1.20225850587678	0.976593003646767	0.931551491916222	1.32499588396626	1.03035510445502	0.939414411540532	0.977210938485091	1.59447002404373	1.12763545912579	1.18967427506131	0.976358438653995	0.98065962064189	1.23932269394902	0.940245892149946	0.921672998257293	1.11467006727342	1.05035439531965	0.933787022112405	0.854163194369647	1.01935005722068	1.01865359930075	1.01001122431752	0.98763527792412	1.0018359674469	1.00015034427199	1.04645680858897	1.00451915506726	1.00532440348541	1.00943826404601	0.991411226067308	0.995429818244917	1.01200834907917	1.00312375345411	0.998397201835986	1.00137930436511	0.991060825990705	0.998172196416626	0.99995151266051	0.997271783363449	0.993907378060058
Gene2021	0.993412752630428	0.979239163781714	1.30574813767406	0.980202131886467	0.996285830184351	0.998354601631677	0.985170527390194	0.923705243878513	1.05437452909732	1.03414483281209	1.08083836030048	0.974433723764817	1.01834519981297	1.01287489095774	1.11674307014899	0.976943774293287	0.969935993528872	0.994439332393271	1.0248630107471	1.01462750473402	1.09672376046144	0.966825665325721	0.993025471038445	1.00253115205123	0.990201574221444	1.02725115199523	0.980603382059938	0.973329010024645	1.00046027131933	0.967001780068526	1.00301132846481	1.05987455584833	1.01985605397387	1.0355804070018	0.98947936268108	1.01570255439742	1.02605803242292	0.947392752118873	0.987195507526591	0.999091520572226	0.924433559921745
Gene13601	1.04784695530039	1.00023560126649	0.962967566916668	0.982220428592326	0.904021086977249	0.971641252908973	1.05295043188885	0.994874851371479	0.935633930257557	1.13464546912032	1.1478658075602	0.988170129840138	1.05028574340761	0.946808628105616	0.902809633510411	1.26028997222113	1.25954900591726	1.00274151090349	1.08437060582712	0.892425313686574	1.01043409681024	0.847885651343136	1.06215507854794	1.05752786689336	1.20903572549316	0.928845198800431	1.09362006607794	0.950707232019623	1.0590742252266	1.00780139496002	0.985129832608972	0.942779501133406	1.05056506841567	0.985201851784045	1.0824802615254	0.918600769639155	0.998627933225573	0.999938798301468	1.06008537299947	0.991825829282229	0.922202207042531
Gene1853	0.863233487612241	1.21226321326074	0.860922145710385	0.934137964149643	1.41997842093558	1.16026803507723	1.15621050111629	1.13890626966972	1.03732656536842	1.279851272365	1.15870058294529	0.801235187445666	1.10456203956853	0.749168985591451	0.839651320158863	0.695748885950321	0.935291607750077	0.978489199111634	0.850739019642808	1.18417875673571	0.932313815449519	1.2814939920668	1.3260815988932	0.666333718729237	1.37599716696317	0.971702474312181	1.31463056629762	1.16370572526055	1.11429243009862	1.22095155056105	0.920443019740994	0.956005620743314	0.876228148172836	0.998234970831434	1.23006809659967	0.988618481937406	0.998627933225573	1.04173538650572	0.954253845299712	0.938354693327569	0.901839242991169
Gene39142	0.978867870087285	0.997827279666564	0.993195524639795	1.01160642382246	1.00122691211238	1.09927607228356	1.01293605998225	1.00974836085922	0.993241051727467	1.01116924877465	1.02965360493077	0.975439422782979	1.01616570798038	0.995102219841443	1.03252761032937	0.972342859969963	0.987997488328511	1.00290331681355	1.01173547223021	0.974487864987893	0.964462496016379	0.998394272589825	1.07234401960401	0.923155904258366	1.00808867121513	1.11467006727342	0.874639960988596	1.563445596934	0.946628655243703	0.7947651577726	1.01683447168709	2.10608949937558	1.00126736396539	0.976119307105669	0.984850964094764	1.36039393815724	0.771278242449402	1.20356405203345	0.904593833387745	0.738988716028906	1.60958983254813
LZX-Unigene23859-All-g	0.964960646287235	1.04813414885249	0.980706829523821	0.94218732173048	1.01116924877465	0.953318693132131	1.28645199140496	1.20225850587678	1.12943041931616	1.13625640014806	0.985280529175608	0.999970898608303	1.09436071765491	1.45683788165335	1.00574567162029	0.969097537705728	1.09850058373138	0.95620277586573	0.954587879987578	0.936204358752849	1.03531361180334	0.914872823138648	1.05543738617326	0.939447440031373	0.9519386431117	1.06350578432345	0.986946933811627	1.02335436069054	0.991825829282229	0.974921891072375	0.99623892482275	1.06039126018937	1.00206479314393	1.02072956963807	0.999047863789127	1.00749992902158	1.0660326234972	1.24513739840474	0.983698150459769	0.999144605503555	0.99966691500216
Gene27585	1.00104756665878	1.00508181621261	0.998932164924119	1.01187431784649	1.00950854607662	1.02320481458294	1.32499588396626	1.06295845555478	1.02128139939016	0.981394189147438	0.991720724806603	0.995700725169592	1.01489294090232	1.01712573762363	1.02344134184967	1.00223402117214	0.979239163781714	0.998493413237535	0.993352999273347	0.995786580268189	1.02857808989498	0.999314028389465	0.997328498736259	0.997859672300144	0.919386493407829	1.59447002404373	0.974074606550267	0.952416275308737	1.11921043781398	1.16569295857602	1.08357853113509	1.34504780054741	0.852964856846851	1.23932269394902	0.958074987324423	1.69176560570508	1.16273518357782	0.927248418488286	0.95291853820181	0.972176030291326	0.963138388278868
Gene13921	0.987956547591717	0.960182329034684	1.00011060493581	1.01858620143524	0.979307167830508	0.995696404938308	1.00150630968524	0.99412327760416	1.02281982182563	0.980728149063608	0.965594384598734	1.0158086957292	1.001321602427	1.01023868241858	0.99754178224067	0.993891453829411	1.00388361817753	1.05672216106304	1.07841482029766	0.973106772242842	1.01421202513951	0.985170527390194	0.997368398365655	1.03119540450288	1.002239187553	0.997051301155051	1.05480673568471	1.00250377646531	1.03013371097936	0.989900461401317	0.99460173761025	1.04625714357242	1.01348234162264	0.965660312059434	0.989026079527919	1.03353875999847	0.998627933225573	0.988166341205526	0.990630996894898	1.00838748080666	0.977265468949003
Gene43	1.0641929833962	0.967001780068526	1.12763545912579	1.02855068856369	0.971566110497084	0.999808108417122	1.00805781327312	1.00030852990869	0.987129227707068	0.997510513849128	1.00241520152381	0.991466656101623	1.00299556433899	0.998642675999656	1.04356119678328	1.02534730017701	0.984146739514089	1.04356119678328	0.989124488555836	0.990083372662609	0.993459172637435	0.996296678207996	1.00661171448301	1.00492114624748	1.04149824740068	0.982013305558819	1.0239550608865	0.963230236500782	0.985497840654532	0.976715719167492	1.0028746341559	0.973153514428307	0.998321132252018	0.9976776040854	0.99225310581982	1.01114556450015	0.94297544814173	1.33726517774021	0.975529771030864	1.02500768418497	0.996857806070306
LZX-CL10552.Contig3-All-g	1.11690567846881	0.961731052965941	0.996719186466319	1.09414405697697	0.955139192398749	0.991075671720304	0.995471948679739	0.999394254070824	0.983452295921473	0.961731052965941	0.961971491901553	0.997799823143082	0.999835782199029	1.02531352776014	1.13044747161556	1.17237671687162	0.973837991193951	0.984370386451334	1.0181700358679	1.00821702208212	1.00193884600161	1.01705744377415	1.08296926994277	1.04202347112301	0.953369866890945	1.06676275865512	0.966825665325721	0.906624084319527	0.96489293434302	0.936109769737481	1.05346953991107	1.0004180293116	1.01444030861248	0.983130520887193	0.94009853707551	1.0434546529703	1.0060351132258	0.988816812411598	1.01969833558474	0.996098933157286	1.01024204243708
Gene24541	1.03086274307194	1.00152737186119	1.07579347623512	1.00210181709487	1.00011808036719	1.00949665677331	0.999285522746955	0.998778777587412	0.996516438192785	1.00405787971196	0.997402006233736	0.99878647665446	1.00279392633216	1.01643490092947	0.997799823143082	1.0004774904841	1.01388240247812	1.00138397468803	0.996605362227639	0.998897261233505	1.00023315959687	1.00229480753543	1.07023131841935	1.00445236789451	0.960877817059916	0.996502614454425	0.999717023020967	1.00306115300207	1.02941545176034	1.12790296870364	0.981967110853046	0.978867870087285	1.10070750189263	1.02527708558068	0.954902729815723	0.93502946454113	0.998627933225573	1.0230934968976	1.041581643176	0.968806027250877	0.97837784378165
LZX-Unigene56994-All-g	1.01151216972406	0.986920998372672	1.00445688705094	1.00584518237293	0.991907159218342	1.01662782072322	0.993614985488072	0.986219541105563	0.999991707436457	0.990821841874518	0.994711146251346	1.0028438170892	0.989003725554297	1.00451915506726	1.00180559544696	1.00674097200234	1.00062561535898	1.00832457539158	0.999602772525703	1.00305266290006	1.00554993661174	1.00866435101193	1.06490626470769	0.913213730056859	0.976066311104255	1.1337565626486	0.962227445666325	0.960691073416687	1.03577694760723	1.00560717466709	1.09084410949052	1.04304710903327	0.945023733128347	1.12790296870364	0.952032273305633	1.12986406745392	1.05365871871902	0.998271122005082	0.997301298786216	0.998757777106342	0.847077432219463
LZX-Unigene51544-All-g	1.41464283017051	0.931055161918187	0.909834189556943	1.43542588811288	1.00140226442918	0.864750481019264	0.943952868012169	0.909338056684143	0.990501014126952	0.843322151066126	0.874639960988596	1.20095690344401	0.877671744107211	1.70134916372404	1.29280756278661	1.5502391308077	1.11014136181049	1.40091361056714	0.842970196902838	1.26411401983462	1.06350578432345	0.966709878396254	1.0201482608839	0.959746364766706	1.03732656536842	0.943219952798155	0.998314428214507	1.07730058902885	1.0473622824622	1.05536775283837	0.928109903042827	0.960928271624323	0.901400114014705	1.00247277863816	0.96489293434302	0.998640801256259	1.02901401917421	1.03828176632834	0.958614028344416	0.932838272245502	1.09362006607794
LZX-Unigene14102-All-g	1.01493211980832	0.996340741937178	1.00135105524962	1.00979136076705	0.999761326378481	1.00729615752593	1.03029798300805	0.993876766072773	0.99560658907451	1.00077734069289	1.00258117337688	0.998184101328032	0.978119830027603	0.998972440484916	1.02881308767147	0.999912382966889	0.999049680415979	1.00047098681757	1.30385162863388	0.99831296984745	0.999674235248142	1.00133992818992	0.985643693219393	0.985553310349273	1.03026651820848	1.16238036303555	1.01234084380985	0.983870568867778	1.00397688587574	0.990943816367439	1.01906299745455	1.08212455787017	0.987268004871779	1.0107390233662	1.00021149242281	1.02866289818953	1.04896122851246	0.997503765815465	1.00906709310781	0.996514429986757	0.992753570127803
Gene6937	0.989976357464734	0.989026079527919	0.99832553773049	0.998945686794508	1.00372857700726	1.00441739256575	1.08742916748529	1.08604911779274	0.983355688441256	0.983317751873935	0.991095364176769	1.01749371671603	1.0097204722375	0.99219014546866	1.01534000279156	1.00238568104445	1.00467265931087	0.983255559664782	1.12943041931616	1.0494832951681	1.01472187874069	0.98589781542709	0.993025471038445	0.997859672300144	1.00808867121513	1.00015034427199	1.01234084380985	0.997471486988415	1.01200834907917	0.99967279607549	0.999044190362907	1.0004180293116	0.998321132252018	0.993459172637435	1.00663895580804	0.998640801256259	0.998627933225573	1.00507687742065	0.997301298786216	1.00275870662144	0.99966691500216
Gene19685	0.974012315085666	0.974456641174232	1.11921043781398	0.968167191144068	0.997510513849128	0.996318391575903	1.00882447939719	1.01779230311154	0.993094477162561	1.03708217375945	0.967871282328009	0.981687908655926	1.0400038093107	1.01879076482463	0.991422615495946	1.03316506083544	0.945707938992739	1.04193358344726	1.02634102362936	1.01756097231228	0.986001028175199	0.968083585499634	0.956467406771988	0.977388659821716	0.987758923965776	0.985564166068894	0.97767918119859	1.13901890660594	1.0329791821964	1.02781792589599	1.03848299705506	1.06115604609922	1.02069860496178	1.04023372969278	1.01907051487112	1.02374337838116	0.986833068476554	0.993303364439391	0.972921526350537	0.965796244327585	0.99966691500216
Gene37707	1.00153023849364	0.992615716025504	0.996424547093489	0.998308930532965	0.99518280325474	1.0074628917233	0.988006582000862	0.995326227997172	1.0059064313345	0.999953624148633	0.997840118718203	1.00770716484792	1.00635200139977	1.0012400881601	0.992257623856439	1.02540599803483	0.976182682185344	1.02010672092665	0.991688749562869	1.01805725334601	0.996282615297991	0.998303482390617	0.939480468522215	1.08307532051989	0.990719070504083	1.00407210742159	0.940633551381108	1.0641929833962	1.05816685814656	1.01694298172161	0.988553344270984	1.0004180293116	0.957236618727189	0.938354693327569	0.922602992480166	1.00763707793675	0.987841409818142	1.0482012888644	0.984379093818533	1.05387602348015	1.01670717497013
Gene22698	1.01418816993652	1.0069258645315	0.990947534326988	0.9883451249416	1.00381811258434	0.993558267721232	1.00383094090884	0.929889365604991	0.995726585682394	0.997471486988415	0.991800909948332	0.990553063702505	1.00127863860618	1.040589061363	0.987585910033312	1.03365391532842	1.01453219951797	0.99357425466864	1.00299556433899	0.963207915944264	1.00997696026998	0.979078103649267	1.00636790515348	1.06761262647139	1.00808867121513	1.00015034427199	1.01234084380985	0.997471486988415	1.007458702721	0.99967279607549	0.999044190362907	1.0004180293116	1.00775362409272	1.020181727956	1.04805392235857	0.998640801256259	0.998627933225573	1.02867850268187	1.00981921815114	1.03000963928384	0.99966691500216
Gene22311	0.985424969110142	1.02848256173834	0.988015675673213	0.999221117924721	1.06923149565551	1.00081747726644	0.975647979075265	1.01483423232722	1.00497595696534	1.00981921815114	1.03246300043599	0.986188950755941	1.00270267640596	1.02168345359324	0.975415710323121	0.988992160581472	1.06652213360694	1.02319759127495	0.9707189783097	0.957988093011246	1.02877994159685	0.975943194168192	0.975717815880846	0.987539320986835	1.02985173333419	0.986665227341976	1.01234084380985	1.02675133428723	1.0450633750198	1.01824907143793	1.00182230748229	0.979581446109626	1.02972101798619	0.985859296744404	0.99846127882317	0.9864496533365	0.971744807340782	1.03977247094006	1.01066949395611	0.999106631082279	1.12682310727424
LZX-Unigene26514-All-g	1.00534195495171	0.988218523310199	1.01577042326303	1.00584518237293	0.999021695898543	1.01662782072322	0.993614985488072	0.986219541105563	0.999991707436457	0.990821841874518	0.994711146251346	1.0028438170892	0.997555622497424	1.00451915506726	1.00180559544696	1.00674097200234	0.994667570582112	1.00832457539158	0.999602772525703	1.00305266290006	1.00554993661174	1.00866435101193	1.01103686505348	0.979438207573904	1.0641929833962	0.961277755256207	1.06341835771509	1.00039417525879	0.996741554168942	1.06171629127414	0.953762016389668	0.968167191144068	1.19389377425236	1.0295972748888	0.987178253195099	0.926708849374094	0.965984854412164	1.01352862848911	0.990744313444826	1.14874307890052	0.946808628105616
LZX-Unigene7712-All-g	0.976560905434019	0.969435107618975	0.989790421367406	0.960730503214578	1.02759542063776	0.98863449803489	0.976295674604529	1.00892161783484	1.02290696453644	0.998901980582299	1.01256501389835	0.970791830445425	0.996247054615421	0.993159980233836	0.968296539629666	0.983317751873935	1.01002847160884	0.963887713643592	1.02231206301333	1.0106840942023	1.01292329997374	1.02299913367601	0.993025471038445	1.13551686674651	1.10381719304683	0.859682858116351	0.994742386096377	0.946808628105616	1.15304756799161	1.06592633541312	0.809122220119553	1.02928543527311	1.56793922946719	0.899821502565223	0.994263384877093	0.860653702982162	0.919086363307953	1.19900039235866	1.10622801067488	0.976895266142997	1.08765319846535
Gene2293	1.07001076564323	0.97464815126047	1.03689705341672	1.00174885102296	1.00564669738083	0.995247062616539	2.04112071084454	1.17978332167578	1.03159810801561	0.972064476767692	0.976943774293287	1.04741008825978	1.1078817119604	1.00963300530845	1.05483822804582	0.994077499630828	0.983859867799261	0.993422903694632	1.11143435513952	0.975277822439457	0.981913019128689	0.986579959826329	1.24677432507325	1.01773963303922	0.885831981751271	1.97530749182588	0.854505854143299	0.997471486988415	0.989718333129496	0.938636174429651	1.63477924497612	9.78469313916035	0.985003238340765	2.5317484599035	0.943470712800191	1.34113678077245	1.90252632972259	0.920443019740994	0.94514707807444	0.875519276194559	1.04284996100708
Gene1835	1.01498644613399	0.999578331087437	1.01260882052989	0.999502134615552	1.00409479093683	0.999255987938779	1.18493109333625	1.00101487612679	0.989164064695435	0.999396634010799	1.01051365775849	0.993118041324247	1.13913154354217	1.01715704934922	0.990817421377973	0.996125499527775	0.987703461334303	0.99609549444849	1.0106262997147	0.992019044216363	0.99486569844643	0.997268726194708	1.0072750513554	0.951270545291678	0.985639317404081	1.22786216522504	1.0214695576944	1.03969272562726	1.04539578593259	0.99967279607549	0.994097298260686	1.02154866273512	0.972673816630036	1.11320461608085	0.996474988203613	1.03465240090906	1.0092421247021	0.984000086253084	0.959975324711737	0.997625274282131	0.99473838079638
LZX-CL6204.Contig1-All-g	1.00865731026338	1.00474823951023	1.04162864427819	1.00231637139919	0.998476192717694	1.02881308767147	1.04209993822801	0.996195927910594	0.998210990627031	0.999295738363944	1.01147633149034	1.00007198476875	1.03353875999847	1.00111912249568	0.999382109005503	1.00282459526132	1.00019561248566	1.00379138381853	0.997682392519119	1.00000349060915	1.00164101075919	1.00418990956148	1.09866640264447	1.06207352242876	1.00220522419626	1.00015034427199	0.996518446398812	0.977210938485091	1.02415935936829	1.07305522155293	0.995746545383416	1.05429839615623	1.00258783227803	2.04112071084454	1.39976888074938	1.03433389043489	0.988773470861365	0.997532625051995	0.976324285026986	0.958284154367205	0.992889996563524
LZX-Unigene11743-All-g	0.999143061294728	1.00595757391554	0.992506541347632	0.990025491230086	0.977816169685917	0.998936109507636	2.99333631621502	1.02393262010511	1.04372291174369	0.971566110497084	0.983528588317404	0.985399838460945	1.38409465056343	1.02190857384092	1.0522620489574	0.99335759738379	0.998703383147947	1.03801817908546	1.15764954584688	0.982183292327886	1.08190030486896	0.991411226067308	1.04049877001713	1.23288617166301	0.728636914319662	9.78469313916035	0.674848096937814	1.07305522155293	0.910630279841842	0.784624823994393	9.78469313916035	2.08444641113936	0.974931949528792	1.6960066175945	0.669154199259454	5.42493444052062	1.6960066175945	0.682741440203655	0.997301298786216	0.84362863951754	0.815568586583918
LZX-CL1578.Contig3-All-g	1.020551097209	0.960461470320958	0.991050295484015	0.999053661302234	1.02123373635728	0.992664127131421	1.01582459216446	1.00788052923488	1.03840172696487	1.05282454904115	1.14619916700673	1.01787763557079	0.978561483530536	1.02377891320675	0.982048525069621	1.0590742252266	0.959052885640374	0.99600307090457	0.974378474380052	0.966548956392175	1.11363092293897	0.981233324917841	0.998263182960849	0.988078497336076	1.00247277863816	1.02384461703714	1.00134308219456	1.03555364725872	1.0059687503666	0.993168188443342	0.999044190362907	1.42570486972289	0.990134353341948	1.00380860855548	1.00157266637385	1.0018359674469	0.991682229637233	0.998450444149477	1.00017105128442	1.02341719041907	0.994256774287221
Gene16204	0.956602934878013	1.12730237087329	0.901634350515688	1.08190030486896	1.04691321124518	0.925913032809058	0.91231800222393	1.04760868502435	1.36572380545874	0.886997800512295	0.900876857726824	0.932313815449519	1.00380004941868	0.983995763122257	0.963847539126723	0.850739019642808	1.0243584853398	1.14735256733498	0.858629467305554	1.12921084884442	1.04254687984547	1.09957694891735	1.01116924877465	0.945023733128347	1.00311646211175	0.989003725554297	0.998107820390605	1.14485497210155	1.05353141793315	0.987539320986835	0.923071931046435	1.01380714364427	1.02623222032426	0.993459172637435	0.98162510199568	0.968224302659894	1.00182230748229	1.07529533442604	0.977339339321576	1.05094618053879	1.00578734340051
LZX-Unigene25464-All-g	1.22945803850259	0.757989178053554	0.86156540473554	1.15621050111629	0.804033928767693	0.831569354014639	0.951228070153038	1.0106262997147	1.16807228101649	0.800618028998249	0.748048324026005	1.05167025800976	0.781424883017061	1.257090670888	1.650497354357	0.967492287155161	0.819097865555297	1.16160056654606	0.731669817787436	1.11381157311623	1.14189729959808	1.20041013617956	0.998661729591625	0.992360793855096	1.01779230311154	0.988111901521986	1.03422880768878	0.937730206355801	0.972234262319687	0.992178912383134	1.05118657759031	0.989741806646388	0.974568850905742	0.998847265159921	1.00663895580804	1.07058041206127	1.00635200139977	0.998860972335466	1.01449123014631	1.01841370765928	0.993743226351754
Gene12378	1.06263879959576	0.871315311752286	0.933458189259825	1.08841088157502	1.01787763557079	0.923346769200687	0.954139412744406	0.902655865225534	1.43383841086345	0.899473056226856	0.888582861261146	1.06039126018937	0.872381409331969	1.26411401983462	1.16303274955185	1.10737394130639	0.833554604752952	1.12682310727424	0.894571129191456	1.06875502963727	1.08667333784406	0.9734096115469	1.01686733739963	1.00091961915819	0.997452163877274	1.02260572423263	1.01234084380985	0.953815638475039	0.933289022234972	0.963401061773635	1.07660820236458	0.987539320986835	0.955426126294891	0.930817616431324	0.9883451249416	1.00129870439462	1.00150630968524	0.99967279607549	1.09320912661129	1.02825192128069	1.07482756662111
Gene8086	1.27695191355783	1.12701941397679	0.873704107967055	1.16535263006209	2.29372356992589	0.873206067648623	0.958124901440339	0.867364123892981	0.841038325225947	1.08908316981373	0.899979582166533	1.31251709826208	1.00554156164246	0.900144105015582	0.86896600632218	0.882448876509732	1.28956684671313	1.11395423596628	0.775387481046854	1.13931325406382	1.07852503669433	0.823504229507386	1.02825192128069	0.997859672300144	1.02405577957002	1.00925587906243	1.12967978834057	1.00698983562199	0.991937454679476	0.849175306187553	0.990962621534159	1.23348837278955	1.10960538969551	0.927509571003038	1.07885166321024	0.985399838460945	1.00371755446021	0.999115695727794	0.973556934862363	0.828699124802747	0.674848096937814
Gene19371	1.24393674971815	1.10240048475212	0.811041547160087	1.12943041931616	2.83289355729919	0.797696228006488	0.931277410827078	0.844127457551027	0.825673835386614	0.996999792293367	0.849751312435406	1.13742027180075	0.818639483776278	1.07097978331137	0.997108459940871	0.81036238966024	1.25573630063289	1.13862739093815	0.837915956283975	1.22568742536753	1.31549943599818	0.811618547416001	1.0133697086596	0.879048065197339	1.08073584332833	1.03450456889519	1.14137305600477	0.932930450904432	0.988919644386427	0.986897932796113	0.958872395407812	0.968526047989759	1.16026803507723	0.997426009988152	1.00663895580804	1.00213892959097	1.01944241849319	0.999037251667898	0.972588579253096	1.01373957632302	0.847476288647269
Gene17609	1.10041346718586	1.00255413200179	0.931836088580246	0.980808655503698	1.7533335871634	0.816670120262594	1.34238650491796	1.18533053530647	0.987268004871779	1.0689235678437	0.86156540473554	1.20041013617956	1.01977614097252	0.987285081475255	0.918202867416615	0.728636914319662	0.914746239045184	0.996667455997738	0.691647049551824	1.16370572526055	1.18608815724765	1.53811265387532	0.965216571014409	0.893549454377408	1.06438276861792	1.1047892237089	1.02398101049423	0.814041192149413	0.971790812851664	0.99967279607549	0.94433122318358	1.31945095903931	1.26563782996178	1.00242933877171	0.956749292786234	1.02811070027924	0.944940227993874	1.02276765878878	0.978032565101914	1.02064249276167	0.959472171874943
Gene16520	1.03926537720237	1.10166254696291	0.987778034071008	0.96752320970928	1.17071275682874	0.979990139545773	1.02279456738497	1.0496018488669	0.997392963914185	1.14511425281318	1.1274423817937	0.915003490819265	1.18727963450688	0.893771112370462	0.937891718044183	0.952814705275453	0.997852070068354	1.05402530341556	1.10408821177954	0.984355620536432	0.933289022234972	0.89435454894944	1.00503048768421	1.00179956096953	0.983194567893506	0.982205309118277	0.969821137644162	1.05999278319087	0.996741554168942	1.01134575548105	0.976980522931745	0.970190956215136	0.972176030291326	0.999694158113168	0.957661868202431	0.961535466789066	1.05161088098128	1.02245427263038	1.01920848626856	0.936308544755721	1.05353141793315
Gene10709	0.875765011485647	1.15304756799161	0.909974303260973	0.972749021618819	1.19113243242127	0.946989594489614	0.970914083445221	1.04595900051525	1.03173356940113	1.06884233307376	1.14511425281318	0.849751312435406	1.01341982251877	0.908794653172182	0.834650375668134	1.03402133277768	1.09957694891735	0.930639835145374	1.07249628288112	1.03185640894997	0.910378839654089	0.935118916043269	1.01299747933602	0.925221072170341	0.988919644386427	1.02583605117354	0.980463090409667	0.997471486988415	0.881767340944247	1.01639565683397	1.00323841265377	1.01385606333967	0.958463532469927	0.9463849435852	0.984125797548011	1.00095962940538	1.0152898347938	1.05543738617326	1.00001458532036	0.881559631137238	0.947149979723544
Gene7455	0.999491947520231	1.07172303773601	0.996365771650575	0.984004409383911	1.08050547013124	1.20903572549316	1.02462910154008	0.94329831205677	1.00318577716631	1.09970834068072	1.05088198358189	0.991590296753059	1.00842261495865	1.06775442496932	0.988423990241784	0.992557543220353	1.06941731085927	0.970481507353443	1.01557201336583	0.980866860536328	0.967893408125861	1.0033974682633	0.993025471038445	0.911527585437474	1.02398101049423	1.06368679041356	1.27625060014526	1.09362006607794	1.21177913385388	1.19766043882074	0.923472487269233	1.15553434142519	0.749168985591451	1.00445236789451	1.04475800641174	0.991041587988718	0.978413868089265	0.836648941886469	0.821511766887653	0.89596157036313	0.929278711046996
LZX-Unigene56839-All-g	1.02148020823974	0.984021145458334	1.00714326619185	0.998357468607559	0.96907262490888	1.07249628288112	0.971566110497084	0.992980784813337	1.02239052947787	1.01346347097505	0.977210938485091	1.0277578925773	0.994983422937434	0.988702898000274	1.005393364926	1.04851104793077	1.00784882146238	0.999974400595945	0.98468963082358	0.983912020058741	0.988543022232	0.992679719032572	1.04988619643488	0.984000086253084	0.991070346222271	1.02913111511343	1.00154887560943	0.988462529647327	1.0158667311027	1.0496018488669	1.01228623565632	1.05382241593758	0.930185042702682	1.00203892019484	0.994151488293748	1.01421202513951	0.974964083608076	0.996699692731858	1.01410448517772	1.00275870662144	0.9780642334052
Gene2277	1.66278163023946	0.875765011485647	0.978658209961412	1.95593825396491	0.881767340944247	0.963009877793331	0.910098270629732	0.860922145710385	1.56793922946719	0.909682901108726	0.916551207615972	1.5057150112112	0.902329468801876	1.323834516581	1.74598752811296	1.29205300877995	0.902140487772894	1.65811976794136	0.965660312059434	1.650497354357	1.60958983254813	1.04202347112301	0.728636914319662	1.09568797626724	0.872381409331969	1.08316059993007	0.828699124802747	0.997471486988415	0.851185592917406	0.953554311262844	1.92540853484941	1.02219625179245	0.990487917187179	0.964259909504958	0.823504229507386	1.05302085874121	0.986353611457814	1.15116550990507	3.14036870191003	1.57853950718876	2.35150752126115
Gene19400	0.611675704585626	1.83351263178462	0.755625371289651	0.601203436385736	1.12624994547231	1.88044499372659	0.975186153165569	1.54355493300608	1.50253208573031	1.0028575484048	1.16331384262352	0.842970196902838	1.87116419353143	1.33873131089834	0.846367574769017	0.674848096937814	1.05006369471108	0.588429721344026	0.756733270304945	0.625871870658872	0.759367806141332	1.67694556327672	0.993025471038445	0.881559631137238	0.933534265036334	1.08136740804286	0.915289104083178	1.00409479093683	0.959052885640374	1.01730001169485	1.15704553977896	1.01570255439742	1.18533053530647	0.919086363307953	0.846637615888142	1.10875464195214	1.03801817908546	1.01918108024337	0.978413868089265	0.931941126162738	0.915289104083178
Gene18245	2.31866135881572	0.833554604752952	0.54398924100947	9.78469313916035	0.460390706026107	0.410454176216919	0.518151735550285	1.91275010781893	2.29372356992589	0.460390706026107	0.496180319206215	9.78469313916035	3.69910130559331	4.63628548149607	2.78381879150851	0.595000747998987	0.601203436385736	4.95849973890211	0.562293571175755	1.12576321797374	0.553646630306612	9.78469313916035	1.37438716995385	1.07127867693696	1.01540872860978	0.991754440444781	0.975825283860385	0.836189876940236	0.7773799400794	0.814681657848417	1.39210579598326	1.01279160205506	0.812293129296717	1.16051595472879	0.991448643389385	0.995061431800325	0.998627933225573	1.07381120699958	1.26411401983462	1.09110955349174	0.972631906684571
Gene4943	1.00306115300207	1.00001458532036	0.994480759320675	1.02373030956679	1.00055567340217	0.992728216246589	0.986759694638758	0.963207915944264	0.962890276214037	0.98230748325317	1.00503871276609	0.977339339321576	0.999739496514243	0.979970937990112	1.01315633298641	1.04455697751949	1.10537345173529	1.06186901372956	1.00179956096953	0.956467406771988	1.02759542063776	0.974835818837649	0.993025471038445	0.973153514428307	0.999466411974604	1.0087319651682	0.995986996770686	0.99203080634969	0.999447029288988	0.996478854681158	1.00417351171612	1.00483765740489	0.989838354192073	0.974074606550267	0.998472020827724	1.03481153746314	1.00377398198857	1.03137125220989	0.983336572573883	1.01317558815786	1.02455950365742
Gene6396	0.997235524331316	0.972126079796436	1.07070048518854	0.99113340764482	0.966825665325721	0.998619613603598	0.997233761353088	0.995629636188216	0.996822331676604	1.00507934681663	0.997802097735603	1.01132110332723	0.983074983512101	1.03492967388936	1.02515599614101	0.993080753498427	0.997530679019507	1.00314656981077	1.00884131253321	1.01367816108899	0.991050295484015	0.994490783140181	0.960317102620173	0.958011508190472	0.990582662775207	1.24513739840474	1.01234084380985	0.978669736667493	1.0004969910063	0.969739124013043	1.15431313527729	1.06425182196246	1.00301132846481	0.975943194168192	0.991639715968992	1.05824676029075	2.41173099550871	1.07278447954043	0.987738980484404	0.983396171024995	1.01570255439742
Gene11640	0.971442232859999	1.04930227023242	1.03496810419921	0.990453987262928	1.02068075180817	0.983255559664782	1.04114377885887	1.03818088481393	0.986015665853199	1.0787351383079	1.0228563898344	0.972699470948667	1.05555768575104	0.968904581132984	0.964501831372608	0.975493214564287	0.976119307105669	0.983008086952874	0.98267783754932	1.04104115052123	1.040589061363	1.02460470511914	1.02413493901241	1.02125842852615	0.987997488328511	0.978943583430452	0.965284721293695	0.799292007720356	0.940821563238608	1.03605588247752	0.901400114014705	0.972631906684571	0.998321132252018	1.01881048301551	0.989191209644987	1.00091627621173	1.03409477641149	1.05495767224623	1.00295182179951	0.932588846325251	1.05957100012693
Gene14874	1.14978685212007	1.09044712375509	0.935828482418029	1.08572948047076	0.787915763947103	0.833554604752952	1.06692637998726	1.03748542984083	0.844127457551027	0.917331272160136	0.856743126178879	0.968122452778524	1.0726878456933	0.973309617325961	1.38565240014939	0.95026142289459	1.11535810771219	0.851185592917406	0.912582526422963	1.03478015406854	1.34603738672062	1.13307511028682	1.06032195622639	0.897642929864153	1.02326776899542	0.986777110531063	0.987897187861729	0.894571129191456	0.996741554168942	0.967920938585085	1.04741008825978	1.01063251456755	0.971824662403979	1.00242150796611	0.999983995142034	1.05574418577039	1.01042245223361	0.961645448347107	1.01473908855899	1.02570504052234	0.982856136293099
Gene1760	1.32156098484412	1.03079640762752	0.881993349822621	1.18417875673571	0.968471244447294	0.888187842793163	0.888397473064067	0.871315311752286	0.92997691217738	0.901634350515688	0.889576457706951	1.01814593001778	1.03639387751953	0.966709878396254	0.984782112503988	1.23715191203534	1.12701941397679	1.2647584762202	0.884469645070496	1.10005198880751	1.04509376425467	1.07660820236458	1.06471791935072	1.08604911779274	0.961318822164077	1.04618126825723	0.975277822439457	0.84621597487755	1.01841370765928	0.913559859204501	1.01034360443356	1.0331230539807	0.954701877041448	0.977108934909344	0.937038849254956	1.02835384467806	1.06800733239519	0.979572439331545	1.01826111473651	1.00275870662144	0.980567044374078
LZX-CL4620.Contig1-All-g	1.2912296418709	0.937891718044183	1.16738296944732	1.23932269394902	0.916551207615972	0.977902471104609	0.934512457437401	0.886997800512295	0.965004932826287	1.00722561177629	0.95026142289459	1.07079090613158	0.91244549199584	0.975439422782979	1.14672034950437	1.24616603338932	1.04582116185321	1.16196303515733	0.929768338614337	1.05359877278298	0.988324370753654	1.32259798604686	0.970296348690587	1.00892161783484	0.962380277546609	0.973043783237829	0.973818522478263	0.997471486988415	0.965513019409872	1.02770156142007	1.09914871618904	0.986521432088402	1.00592271848383	1.01176313589383	0.995650790570844	1.00956361709693	0.970625825504433	0.988453318789085	1.22733729352217	1.01988297485735	1.05125578802659
Gene3970	0.935445572562332	1.14189729959808	0.921176732988649	0.928362352022249	1.19556898835977	0.904230049784716	0.926382495759986	1.0395680436277	1.00228936973254	0.998400131082147	1.05161088098128	0.866707658917503	1.23762650946203	0.838795753640295	0.964699315476412	1.15621050111629	1.24566955989038	1.00435763429771	0.946499600123322	1.04670299581247	1.11395423596628	1.00330753750308	0.993025471038445	1.19445709679202	0.972234262319687	0.947446798437329	0.982265050401478	1.06393343953219	1.03422880768878	0.947392752118873	0.834049126905797	0.998053477357544	1.10894896167037	0.923921140896741	0.943355595624006	0.971293144798105	1.08492039868751	1.1595752087488	1.20484478201922	1.1205539956754	1.25038656402597
Gene22304	0.99356438033312	1.00760726686014	0.996090607717762	0.992557543220353	1.0075243337325	1.05264855958948	1.00298592903287	0.974798641074365	1.00417351171612	0.967920938585085	1.02515599614101	0.983528588317404	0.996156102845372	0.999568895231376	1.02651569941472	1.01903135658983	1.01280312370761	1.0560899123922	0.982140766650429	0.979540351578649	0.98552556667234	0.98967979406369	0.960691073416687	1.09123494870006	1.13255436317459	0.950707232019623	0.976119307105669	1.05333056554394	1.06295845555478	1.04875801045829	0.955776440844175	0.940402199794402	1.03173356940113	0.978413868089265	1.00663895580804	0.960590967277508	1.0020078318976	1.02546079052681	1.11194002590824	0.993714432229846	0.806509061998513
Gene17967	0.982468932528403	1.17258895334226	1.00708103669307	0.98483854441062	2.27372423265696	1.21783894283348	1.02016738623147	1.0136661209357	1.04273984095593	1.10439431691764	1.05270612472604	0.971566110497084	0.974885241335225	0.970464129631327	0.94533726977566	0.965796244327585	1.06968448873864	0.967184336625763	0.976403433150877	1.00024676489428	0.950873704389317	1.01961206781539	0.993025471038445	1.02024585585666	1.04475800641174	1.00395378245478	1.00541838860451	1.2722111771305	1.01084168820593	1.00481535293721	0.874639960988596	0.950374679089636	3.33317152236664	0.946891997077489	1.05688459774278	0.952973150043425	0.885296205198294	0.945640702436427	0.830697452606038	1.03303808913792	0.83923430751716
Gene13666	0.987018879226515	0.965395324353305	1.64718758685135	0.988170129840138	0.969097537705728	0.999481679796199	1.0243584853398	1.00559735476954	1.20443006219359	0.985297010891727	0.98378134675019	1.01577042326303	0.962890276214037	1.0689235678437	1.00587824554498	0.984339073211172	0.970914083445221	0.997412711738597	1.00389367091188	1.03631631455186	1.06287804593874	1.06676275865512	0.981046502121699	0.893282317819459	1.08337616472162	0.994656348428881	1.01234084380985	0.92997691217738	0.98931739450277	0.952814705275453	1.20142155574353	1.02875930451932	1.01208452243287	1.00674097200234	1.03677567550163	1.09232427103933	1.13837119101858	0.921777570604394	0.951050240567081	1.19766043882074	0.996576831376543
Gene10382	1.02829523710061	0.998314428214507	1.01224637923685	1.00170355269222	0.998267414034169	1.02726969354144	0.989598845696879	0.995980605445201	0.997858073608908	1.00255809672745	0.998852418130786	0.99986959578022	0.99680637579444	1.01862078489381	0.999106631082279	1.01845366816433	0.989969841120124	1.00327118126174	0.997526389421265	0.999846303571872	1.00134584224353	1.00385343001526	0.993025471038445	0.997859672300144	1.00808867121513	1.01893651223308	1.01234084380985	0.997471486988415	0.996741554168942	0.99967279607549	1.01450349280321	1.01838930606547	0.998321132252018	1.00030569175872	1.00663895580804	1.00621354243551	1.01409630419405	1.00507687742065	0.997301298786216	1.00275870662144	0.99966691500216
Gene15540	0.998000224451731	1.00246635469093	1.15278625307202	0.996852744093533	1.00071661264992	0.999675674420794	1.02668875790835	1.07908862922582	0.988543022232	0.974275523506326	0.989887257868668	1.02973722255911	1.00017326969461	0.993911425952171	1.01569265353022	1.01196168596919	0.999408060280653	0.995830396350634	1.01040401544322	0.99145254216052	0.994472326488847	0.997003482219859	0.993025471038445	0.997859672300144	1.00808867121513	1.09110955349174	1.03117651204805	0.997471486988415	1.00241835474496	0.99967279607549	0.999044190362907	1.0004180293116	0.998321132252018	1.00030569175872	1.00663895580804	1.00621354243551	0.998627933225573	1.00507687742065	0.997301298786216	1.00275870662144	0.99966691500216
Gene12574	1.02943708977199	0.910098270629732	0.977852562906617	1.02877994159685	0.919469725551823	0.982069380264377	0.973329010024645	1.00721596783659	1.04764951017997	0.935118916043269	0.939544975287626	1.05023237706294	1.08928728039123	0.976833491318147	1.08793776831099	0.990239061506294	0.919469725551823	0.998422902316293	1.03259618937417	1.05863476320398	1.09474846844349	1.0322421893888	1.0110936591746	1.11771590694937	0.966165487555477	0.862214493001726	1.01234084380985	0.992402924263735	0.9246794880652	1.43734565137018	1.1274423817937	0.852350158898209	0.824084226376308	0.999652512611042	0.946247070049425	0.919964233557734	0.983401071931322	1.13837119101858	1.70714238679079	1.28081898141825	1.11498209468119
Gene27371	1.00730320621037	1.00005174082678	1.00211598968203	0.999155624798382	0.976881166273501	1.07427153893311	1.00112333516629	1.00126256260407	0.989800069520471	1.00482585999679	0.980818284570977	0.993506672930643	0.999208037423031	1.00034819160983	1.01969833558474	0.999862982614275	0.999924269196257	1.04561761545387	1.01110860735574	0.992860145237382	0.995561239578515	0.997808022595464	1.09850058373138	0.926492552728924	0.950873704389317	1.00015034427199	0.999958131294795	1.04760868502435	1.05396404687599	1.07097978331137	1.04149824740068	0.984230642731969	1.04245867554258	1.03402133277768	0.960777526663012	0.95291853820181	0.989201565418592	0.938139706957116	1.03518002424217	0.981518096663395	1.01056515201158
Gene9851	1.44387959026346	0.804033928767693	0.933364663582861	1.2512722816109	0.832056740506474	0.761540960427242	1.06791864323857	0.835759405358101	0.822442717993607	0.877413603717457	0.815568586583918	1.20792234747646	1.07730058902885	0.854505854143299	0.964656930906074	1.257090670888	1.0016090059538	1.28496066060357	1.04465797124848	0.992962707598238	1.01377613431601	1.18013541778671	1.01647535104971	1.20903572549316	0.921884691117432	0.973837991193951	0.907751301018732	1.06409615844912	1.00068670468072	1.02981688769635	0.946628655243703	0.993471661949653	1.14308658968684	0.907871009919598	0.894571129191456	0.837565645252021	0.998627933225573	1.03419126212324	1.06923149565551	0.993138996342139	1.07951298038399
Gene22262	1.04729523522197	0.980972549863672	1.07852503669433	1.0482012888644	0.995713949104424	0.995854595488774	0.988242566353598	0.9569042608603	1.02689557804183	0.972126079796436	0.999024260158194	0.981859786816344	0.998433703396142	1.01686733739963	1.02995121950814	0.989779668446783	0.955681807950438	0.994671672918396	0.980706829523821	1.02626436791119	0.983577793718028	1.02355094951016	0.917972551803542	0.968239887315043	0.979401489370911	1.03052869176059	0.98378134675019	1.00163076080517	0.988954817109317	0.949972624458533	1.03238778291363	0.995013056919231	0.944551659822348	1.00715996493801	1.00663895580804	1.03062258488301	1.00355109599604	1.00011808036719	1.03828176632834	1.03654557181373	1.00711606162081
LZX-CL4462.Contig1-All-g	1.07742261353921	1.00560717466709	1.03062258488301	1.03652644986969	0.971790812851664	1.00241520152381	1.00074893945601	0.998007276113066	1.01637292718858	1.00019835726746	0.987565594192078	0.991616935929932	0.975943194168192	0.998699522172855	0.989191209644987	1.06710431742629	0.98428520729025	1.01655696487129	0.989155457553723	1.05016906468304	0.993488392987692	0.996329879151992	1.04173538650572	0.952489340361165	0.995187686906273	0.997472568764197	0.989258135880384	0.997471486988415	1.18574765395733	1.04905155973444	0.994564085960743	0.976922918590425	1.00919304229762	1.02951602239602	0.988757825200071	1.00474823951023	1.07356717874553	0.996632308617534	0.976195389380458	1.2512722816109	1.0585497675378
LZX-CL946.Contig2-All-g	0.996365771650575	1.00710086496451	1.01174519883733	0.999682116670299	0.961318822164077	0.99680637579444	1.00869889123642	1.00727963664047	0.96907262490888	0.999337507110111	1.01902013335834	1.00708103669307	0.995959924153998	0.99766409167061	0.999340146820192	0.996655110604732	0.980748707552749	0.987366052462449	1.00379138381853	0.992644806326917	1.06215507854794	1.01881796395828	1.23932269394902	0.776415054562422	0.849371530575918	1.10053620196891	0.886997800512295	0.968438172863163	1.0749418912012	0.959192992280518	1.27773734533884	1.22237412922253	0.837915956283975	1.08644526221154	0.898190247553291	1.16836783287586	1.20681847523995	0.951270545291678	1.00043578557213	1.00275870662144	0.95058938550008
Gene22838	1.16638486167895	1.03727220643588	0.963923097406541	1.11337415170317	0.958614028344416	0.945274928810053	0.961318822164077	1.03914857685194	0.923591371773837	0.976380888450672	0.924273660520985	1.2722111771305	1.02921794240749	1.15116550990507	0.997833675628891	0.997648110354422	0.977733500180885	1.01685311677124	1.05172732084937	1.03994973170243	0.915156155620154	1.04880990765849	0.999204286264011	0.980010610563853	1.03035510445502	1.00015034427199	0.955041731209749	1.00408373885986	1.01317558815786	1.06032195622639	0.934033934918636	0.987931347796727	0.936204358752849	0.982551396547214	1.09516847454068	1.05176926528968	1.01526091601318	0.992049622765127	0.983130520887193	0.902985957958845	1.00926409173542
Gene45044	1.00068670468072	1.00098826738031	0.995049550531649	0.999555249127458	0.975301689069169	1.05326543222799	1.00432577691745	0.999460514925476	0.997184771584312	1.00860287061568	0.998184101328032	0.997113950750814	1.00225494707916	1.01035764871819	1.01006973087313	0.996852744093533	1.00605180791199	0.992895638707085	0.987381328831758	1.01389756005238	0.991434118619784	0.994805002196877	1.05718559662881	1.15394767895841	1.00808867121513	0.971334962160787	1.02377891320675	1.02236731375866	1.03465240090906	0.954801856214254	0.937811326886585	0.963321968406888	1.00532157428068	0.985584830931109	0.990537022480804	0.963446248012556	0.973207473734405	1.1548492822652	1.01572953353636	0.985147048397084	1.05396404687599
Gene46940	1.02157597241365	0.995017382973258	0.999384464311594	1.01173547223021	0.996686579089612	1.0087319651682	1.0000258645368	0.973895789745174	0.996311235856911	0.995121987997423	1.00041613163579	0.998640801256259	0.995824606052119	0.999351584505102	0.997634097782252	1.01502113150948	0.98634645096234	1.02662850655804	0.99640586278712	1.02259297161557	1.0000582581168	1.00205967834622	1.03773666800881	0.984563772832833	1.0368210796626	1.00015034427199	0.998712996379951	0.968658820157855	1.0412186828977	0.980065657426747	0.996134245021606	1.00503048768421	1.06368679041356	1.03813537525827	1.00009178958443	0.986235582753844	0.995490282625871	1.01676919006064	1.04372291174369	0.985711056291445	1.00367289876092
LZX-Unigene51590-All-g	1.06782607435943	1.01094790782122	0.974303739309882	1.08644526221154	1.02519034494135	0.995916764755477	1.0355804070018	0.939358956384175	0.981552482047769	1.02656993486731	0.952203779332402	0.979520097537864	1.01515597842865	0.988198777973209	1.03319665258706	1.09672376046144	0.943405305551359	0.982220428592326	0.949094764869048	1.0473622824622	1.07951298038399	0.94694632136981	1.04429801903128	1.00303618203086	1.01483423232722	0.989893120247781	1.06302629157172	0.967069215247884	1.00606411536605	0.949915121739222	1.10737394130639	0.958614028344416	0.99484836539626	1.01132831954166	0.995462722337026	0.998640801256259	0.995496248414015	0.993138996342139	0.987144607227063	1.00900777067265	1.00861756515174
LZX-Unigene5574-All-g	1.02759542063776	0.992884354419963	1.01258940576339	1.00135350820674	1.00939019571783	1.00435763429771	0.985056174149129	0.965464779720274	0.992440885123397	1.00424529683506	0.999161755646189	1.0096742089691	0.972775575695578	1.00996462603091	1.02319759127495	1.00190449469521	1.00153310512609	1.02198267984982	0.993195524639795	0.995613211332427	0.997528732987019	0.999179415878637	1.04965436707817	0.965464779720274	1.04493477191525	1.11771590694937	0.997392963914185	0.997471486988415	0.986975596037882	0.953201447257135	1.03357462165451	0.996638508963029	0.967254051731729	0.978799730180768	1.0355804070018	1.10102957337242	1.01577042326303	0.974547277558534	1.0075243337325	1.09747793159258	0.903736314269295
Gene12178	0.947839093014157	1.05387602348015	0.985838765857274	0.950873704389317	1.06782607435943	0.994649233613874	1.02164496882952	1.04418382828338	1.03162653348381	1.06583266239628	1.05282454904115	0.951101312307266	1.10589046712157	1.04930227023242	0.932674618105659	0.97063880575071	0.968326706220677	0.955934427346538	1.0176084301922	1.01421202513951	0.990817421377973	0.978433877061835	1.04188348328976	1.05787730129584	1.01730001169485	0.921884691117432	1.06350578432345	0.990962621534159	0.867917640491917	0.947250369735114	0.918704042153319	1.0004180293116	1.17393024144846	0.903134688062472	0.992884354419963	0.888582861261146	1.03225785611646	1.13645102989176	0.956388832764466	1.0855943666318	1.10018431523408
Gene36494	1.04924535265085	0.964501831372608	0.997909644177731	1.0016357298464	1.0008380969011	0.990383770075923	0.976593003646767	1.00182804381209	0.978164565191526	1.01333021327655	1.01227363589562	1.07709014570784	0.993369806323015	1.03059109660551	0.978032565101914	0.998894990471807	1.02570504052234	0.994998398683387	1.00955013885971	1.01967364629819	0.961682048849323	0.995514327315267	0.946043328735403	1.01456384462273	0.982924488819501	0.963706678854615	0.96628509402452	1.01073239587618	1.0070177729994	1.01870061828576	0.930471898953297	0.996629863908497	1.07234401960401	1.03661912729669	0.99986959578022	0.921284314186857	1.03442271835268	0.972176030291326	1.02398101049423	1.12576321797374	0.99966691500216
Gene19282	1.00980182720536	0.980514323414017	1.01904536810136	0.995930737233728	0.996923624340973	1.00257610934582	1.03600894048769	1.00775362409272	0.987554201143313	0.979520097537864	0.987968732949827	1.01603065477169	1.00435763429771	0.998927073809899	1.01441446436232	0.998540021223267	0.972097752574064	0.995123835857498	2.90407875531892	1.01560495031112	0.993652422875269	1.03090156279765	0.993025471038445	0.997859672300144	1.02051885292858	1.01452397748905	1.01234084380985	0.997471486988415	0.996741554168942	0.99967279607549	1.0223443966403	1.0004180293116	0.998321132252018	0.993459172637435	1.00663895580804	0.998640801256259	0.998627933225573	1.00507687742065	1.00981921815114	1.00275870662144	0.99966691500216
Gene18945	1.08950245189163	0.987809320678111	0.98173119767461	1.07821708364122	1.0162977201101	0.985542454629653	0.999850081293051	1.00794359509113	0.9524581414322	0.950078060132544	1.00073501196993	0.958245020244563	0.949915121739222	0.953815638475039	0.954438866211196	0.999531375343105	1.01416764119345	1.0041953267427	1.05844724482358	0.987144607227063	1.10703931385864	1.08879547942492	0.93322658989643	0.959389295640322	0.994238223505974	1.00015034427199	0.987728312193579	1.01426966879412	0.986926894765319	0.935828482418029	1.02384461703714	0.974594959956956	1.08580480550349	0.997697463344171	0.961971491901553	1.01462750473402	1.03422880768878	0.9864496533365	1.06583266239628	1.17009903798322	1.25497853703054
Gene8868	0.993726652957014	1.78834836902378	0.978256770537036	0.98250726909349	1.37905566366707	1.7533335871634	0.964462496016379	0.882448876509732	0.915590315486314	1.48778856442579	1.70134916372404	1.0208591787067	1.39550841733122	0.946247070049425	1.2722111771305	1.08852230756678	1.81789028778084	0.95196512678879	1.19602465880087	0.866407762059497	0.957218552327887	0.939544975287626	1.03693777412507	1.0395680436277	1.00808867121513	0.963923097406541	1.07681289231125	0.95058938550008	0.957988093011246	1.04279484681315	0.952377769435839	0.954801856214254	0.970190956215136	1.02334211938276	1.08977289858803	0.946561780705885	0.947504901989314	1.02036951311689	0.948681135746861	1.04813414885249	1.03458315898197
LZX-Unigene12142-All-g	1.02786327316557	0.997150559637049	1.00445688705094	1.00584518237293	0.991907159218342	1.04729523522197	0.993614985488072	0.986219541105563	0.999991707436457	0.990821841874518	0.994711146251346	1.0028438170892	0.997555622497424	1.00451915506726	1.00180559544696	1.00674097200234	0.994667570582112	1.00832457539158	0.999602772525703	1.00305266290006	1.00554993661174	1.00866435101193	1.00220522419626	0.980339950331494	0.996360183791887	1.01398813403002	1.0046322503036	0.954778895335186	1.01061954259256	1.04600640573997	0.985348439493331	0.971076588087738	0.998321132252018	0.979936924853633	0.992451521577504	1.05897775766727	1.00117957721075	0.983120533527915	1.02781792589599	1.10604163467269	1.01758613181998
LZX-Unigene5580-All-g	1.01487465462941	0.997051301155051	1.02998165470517	1.03353875999847	0.976895266142997	1.00304268234314	0.987931347796727	0.960590967277508	0.985110735999443	1.00808867121513	1.00134860229249	0.987268004871779	1.00257610934582	1.02336660199831	1.04249994522742	0.995974214119716	0.985032926676729	1.03157148021163	0.980124527809904	1.02570504052234	0.982715839234738	0.987431823874239	1.01495139070774	0.997859672300144	0.988111901521986	0.974121251639929	1.04775180670911	1.04049877001713	0.9883451249416	0.945274928810053	0.980382085665688	0.997743434086528	1.14643232392169	0.791527235838059	0.954190128801439	1.04691321124518	1.04880990765849	1.09149527310623	1.02068075180817	1.02470915980706	0.994623928866937
Gene14726	1.00182804381209	0.998053477357544	1.00939019571783	1.0106840942023	0.976182682185344	1.08426767843185	0.988264245235759	1.00556060259248	0.99406077052188	1.00230868163617	1.01040401544322	0.996990672808751	1.00291023681489	1.01231154158703	1.01028957582635	0.999013964852957	0.98184540172556	0.999442007152894	1.0136661209357	0.997139381072914	0.998699522172855	1.00007822082415	1.0950200071622	0.933289022234972	1.1613178795571	1.00015034427199	1.21977277337731	1.00173584091699	1.00851395607534	1.18533053530647	0.98388934672462	0.985628516852989	1.03610593719147	0.854941553665649	1.12921084884442	0.959553070465481	0.901534905596827	0.986897932796113	0.961140453336628	0.975959438496401	1.01956888195125
LZX-CL1552.Contig1-All-g	0.961825294093649	1.01727768571921	0.957351408977834	0.939194661876368	1.02279456738497	0.957422145497114	0.881767340944247	0.930910405819205	1.05006369471108	1.14464785415087	1.15994062155133	1.16160056654606	0.93804609736153	0.954902729815723	0.997381483865224	1.08678599408038	1.09374349221568	0.991949303667672	1.00617724363947	1.14266815820841	1.01118126454039	0.846637615888142	1.02153704648612	1.11337415170317	0.988861651052467	0.936947341482754	0.969164715688895	1.31463056629762	1.09702179531916	0.878482601117344	0.951644469154448	1.0004180293116	1.13691077700898	1.0040300606138	0.984370386451334	0.914336659575838	0.784624823994393	1.39714775225439	1.40091361056714	0.986777110531063	1.37167069920916
Gene9430	1.01771535277156	1.00069514102158	1.01128460239919	0.997833675628891	0.981147020255072	1.02543016273525	0.990159054282917	1.00359217287424	0.991927116328148	0.998638926512861	1.00204465789273	0.995120140137349	1.00230024533832	1.03442271835268	1.00739402996999	0.997799823143082	1.01646575136984	0.998152273171654	0.99281846850665	0.995212493427643	0.997223752823331	0.998991315416574	0.993025471038445	1.02197314216725	0.997311892686856	0.990940098407891	1.00067461152795	1.04229288054895	1.01451575546012	0.984489770347997	0.98867086875877	1.00616738532423	0.980180038846452	0.999355315392373	0.996813781167042	0.990685538329265	0.984774076907309	1.01431857221522	1.00337908346459	1.01513853852743	1.02649521798629
Gene15074	0.971790812851664	1.0197497907164	0.982169194448767	0.964128557186526	1.04995521214809	1.08667333784406	1.05155125972568	1.01054804783145	1.00375128059375	1.02953177129107	1.05588770479872	0.960042534884836	1.00274151090349	0.976980522931745	0.964214658834666	0.973660136379259	1.0083404925772	1.00210797444487	1.10656846062842	0.961769556616996	0.964214658834666	0.953554311262844	1.0101489769269	0.96012421948259	1.03246300043599	1.04223799471535	1.02440142610509	0.980887701907926	0.992360793855096	0.971658156999211	1.02455950365742	1.00966819921587	0.97976712011775	1.01259911314664	0.983084682548653	0.993797143167097	0.995243194504121	0.987482080732854	1.06279397432304	1.0277578925773	0.99966691500216
Gene3562	0.897642929864153	1.00515317025422	0.99435340419063	0.895444637938183	1.21783894283348	1.30485029330748	1.17978332167578	1.17625757411739	1.22629521879889	1.06749805922915	1.10166254696291	0.944879279565423	1.03144933319661	0.966961744639768	0.912709114981737	0.9246794880652	0.953939031500082	0.889177702840067	1.16482733822439	0.890391784321282	0.918202867416615	1.06008537299947	0.993025471038445	1.0589471502685	0.999696448033355	1.01147633149034	1.06652213360694	0.975008073915435	0.967840765870735	0.946307734445619	1.08950245189163	1.09204298535988	0.987399919581157	1.01043409681024	1.02470915980706	1.02489152850738	1.04054890091679	0.991296034867329	0.949094764869048	0.988979335077487	0.99169620348586
Gene61469	1.03769630240367	0.9864496533365	1.00194952905464	1.03708217375945	0.987943425569935	1.00607474672141	1.00337908346459	0.960978752736257	0.989741806646388	0.999711607732998	1.00368913512097	0.993496041517603	0.969435107618975	0.994932388876662	1.01756097231228	1.03739658211544	0.975114162617052	1.03518002424217	1.01107473867241	1.01731758521029	0.995528310510942	0.997774610749328	0.997480865011035	0.982112086060007	0.99712327017323	1.05972151328056	1.00073727069986	0.980497112363357	1.00042201562103	1.00666518014291	1.01549042882868	1.00861021788371	0.984644036141751	1.00320564482721	1.00663895580804	1.00341507819832	1.02423882058457	0.996540031831426	0.99089697677735	0.995393224190411	0.991060825990705
Gene21233	1.01730001169485	0.998412913601496	0.993275908648752	1.03938548146817	1.00004776461756	0.998311511480393	1.00426532555248	0.999528492752009	0.984489770347997	0.997271783363449	0.969792684928851	0.98662134339303	1.00004776461756	0.987597811785394	0.999644526767617	0.995540572381145	0.998810941537085	1.01416092261972	0.979540351578649	0.975319601765733	0.981939665715967	1.0228563898344	1.0602392874539	1.0641929833962	1.06684003294033	0.982048525069621	1.07189640962245	0.990067893023649	0.963064489233767	1.02422523588137	0.959657649508266	0.954882604893235	1.00069764548795	0.993459172637435	1.01616570798038	0.977488493517858	0.926979482317032	1.02981688769635	0.983934477827805	0.97273848507353	1.06341835771509
Gene22278	1.29659932726219	0.825118098320526	0.961140453336628	1.12624994547231	1.00492114624748	0.902329468801876	1.02835384467806	0.826910843384918	0.884244042304089	0.875519276194559	0.856025206885782	1.05824676029075	0.883968720455258	0.924433559921745	1.12095345294266	1.30667256396575	0.94694632136981	1.18651082375997	0.987979250275721	1.17258895334226	1.20225850587678	1.10589046712157	0.977154492726043	1.21102489753306	0.994499078635353	1.01661330486532	0.993961221203164	1.0295972748888	1.33362766689536	1.28318699808069	1.06064194104738	1.03438162027088	0.968438172863163	1.04173538650572	0.983753923885115	1.02875930451932	0.998627933225573	0.966165487555477	0.953554311262844	0.916305618410432	0.91422687341873
Gene17004	1.01847824232513	1.00042410425464	1.00445688705094	1.01517428445662	1.00507687742065	1.05882293567151	0.993614985488072	1.00212636792334	1.02780575260176	1.00320792923085	0.994711146251346	1.0028438170892	0.997555622497424	1.00451915506726	1.00180559544696	1.02976773020596	0.994667570582112	1.00832457539158	0.999602772525703	1.00305266290006	1.00554993661174	1.00866435101193	0.997904913490117	0.953145391834321	0.961572398167232	0.949094764869048	0.995247062616539	1.01084168820593	1.05863476320398	1.01195091382415	0.991065020724238	0.957837715964468	1.03384774900435	0.940966561641	1.00663895580804	0.99203080634969	0.952309790221595	1.01457610670978	1.02221528534779	1.02898320768826	1.00450686384618
Gene5437	1.0100177607482	1.0002206269636	1.07079090613158	1.01844311898936	0.985617113939976	1.06385357599846	0.999900486876672	0.999321840464522	0.997611890878996	0.999821017654198	1.00186793471964	0.999644526767617	1.0064939124991	1.00042729667559	1.01597728776696	1.00201424325264	0.989312911142428	1.00286142568146	0.997328498736259	0.999644526767617	1.00102738679748	1.00349611016158	0.954139412744406	1.00250024902647	0.996749117309148	1.03269608884454	1.00151596789315	0.990678226144542	0.991165058990695	1.01169419306704	1.07940341994714	1.04258358290446	1.00511195327982	0.976403433150877	0.987136917467065	1.02525117390719	1.06324179717767	1.00507687742065	1.07295473610291	0.992402924263735	0.988397935730152
Gene3475	1.06224819022333	0.886528592773424	0.965796244327585	1.05679506077801	0.944551659822348	0.937730206355801	0.894805210059217	0.949688840360729	1.27773734533884	1.01479427887499	0.946247070049425	1.36409106871814	0.936788984018726	1.24130320516302	1.12790296870364	0.978964713765263	0.904763472051259	0.954634861120582	1.07730058902885	1.04642464337979	1.01715704934922	1.20273811251411	1.10771874612991	1.07961450037374	1.09899957861627	0.963401061773635	1.19556898835977	1.06358955356039	0.979497417180699	1.0327769869681	0.963887713643592	0.923921140896741	0.946043328735403	1.07813249886928	1.04916495693874	1.01396493431172	0.941906570784324	0.958463532469927	0.952746790309522	1.00275870662144	0.973837991193951
LZX-Unigene51631-All-g	0.975696289864848	0.971756813673638	0.963847539126723	1.041581643176	1.0514394432655	0.955253376787927	0.958366906899655	0.999602772525703	0.942039346517324	0.999143061294728	1.07681289231125	1.0109966807837	0.924565762656542	0.930974607795249	0.981946755576468	0.947446798437329	2.15058773916556	1.05696113947443	1.10224083990517	1.10206933579641	1.13977555165107	0.977760483970768	0.993025471038445	0.997859672300144	1.02809943212062	1.00613394321233	1.03117651204805	0.997471486988415	0.996741554168942	0.99967279607549	1.01450349280321	1.01838930606547	0.998321132252018	1.00500040621041	1.00663895580804	0.998640801256259	1.03348553736113	1.00507687742065	1.00981921815114	1.00275870662144	0.99966691500216
Gene7486	0.995446395210515	1.0043493459332	0.999370750079413	1.01346347097505	1.01698948512254	1.00731787857231	1.00019835726746	0.965561904515921	1.02679983909808	1.05672216106304	1.06145619075638	0.989976357464734	0.998000224451731	0.997426009988152	1.0110936591746	0.993801157305283	0.969164715688895	0.993444297988986	1.00939019571783	1.0142351862182	0.991937454679476	0.995232771125083	1.00817405326488	0.954561380470978	0.987585910033312	0.998285853756968	0.996567555030451	0.988021116398071	0.996741554168942	1.03323329484821	1.01174033553377	1.00477449244341	1.0096742089691	0.98262704503212	0.989624352927115	1.02551068409964	0.974391800978348	1.03522295910911	1.03869314753382	0.985273434008316	1.0097204722375
Gene28097	1.02862534791548	1.02108754738269	0.983859867799261	1.06490626470769	1.02589307902442	0.996329879151992	0.973704189951774	0.955637244757554	1.01049630009207	0.974547277558534	0.983805730991664	0.973728653627686	1.01124303863738	0.972482500118606	1.07013176059879	1.12763545912579	1.05259249216743	0.969792684928851	1.02118112446382	0.954902729815723	1.01165812481792	0.985212516071335	1.07579347623512	0.71110426126302	0.934219402381843	1.01120810178517	0.963706678854615	0.897838960332072	0.996741554168942	0.950535926946251	1.04875801045829	1.01223390378749	1.01912556934215	0.924167531477865	0.918342004271907	1.06950292750479	1.00370155196871	0.951468610588418	0.989546848380968	1.01365291782455	1.08114244363978
Gene9589	1.2737801521146	0.857040114197606	0.942779501133406	1.28318699808069	1.1047892237089	0.900144105015582	0.866969723193697	0.770013596846347	1.25278846667603	0.858208143806278	0.877165649415156	1.18330509900358	0.864990105603746	1.18574765395733	1.23288617166301	1.07397028194099	0.924060200947242	1.24743958254797	0.875194178120409	1.06157210718267	1.12895562006098	0.860011146504689	0.976980522931745	1.00162032972024	0.98173119767461	1.02811070027924	0.999706647433439	1.00056797595968	0.950707232019623	0.986858804641521	1.03700667953152	1.0096975369162	1.00269251363723	0.998322791139079	0.977558326170585	1.00068274004081	0.936345806409454	1.00507687742065	0.976525348328184	1.15462739944481	0.970513721992959
LZX-CL12461.Contig1-All-g	0.949631331791955	1.01683447168709	0.973153514428307	0.926148050137073	0.965796244327585	0.976646410839138	1.02594260877402	0.931836088580246	1.40604842442719	1.02439040611856	0.988289510866609	0.963847539126723	0.993987355172116	1.1822845333568	1.00875908972215	1.13567188324137	1.00576043695312	0.925543399183891	0.932313815449519	0.882448876509732	1.07599171116886	1.10995011267532	1.03125467249277	0.907811155469165	0.974964083608076	1.00272137174613	0.973688351862599	0.963230236500782	0.97980827124708	1.00857852629295	1.00952468581813	1.01473908855899	0.998321132252018	0.928845198800431	0.967554333857081	1.01114556450015	1.01027915625679	0.983294357612626	0.983074983512101	1.07488082647818	1.03429324948588
Gene4395	1.07769006947553	1.01491070198855	0.907047988917202	1.13645102989176	0.860922145710385	0.933289022234972	0.936308544755721	1.06915078670787	0.950653019448963	1.23480816229029	1.40604842442719	0.912582526422963	1.00993359531404	0.929889365604991	1.19276473422259	0.878482601117344	0.824084226376308	1.1753957677844	1.00890226840832	1.12846218877144	0.978842418161217	0.869304675279499	1.02662850655804	0.958463532469927	0.968806027250877	1.09320912661129	0.974303739309882	0.988324370753654	1.09883900257711	1.04586084152813	1.14308658968684	1.00739402996999	0.906475039096201	0.993459172637435	0.961888226795482	1.06122827628571	0.976451231573606	0.922974902370652	1.03026651820848	1.06684003294033	0.983550195664182
Gene1475	0.996487814753547	1.02811070027924	1.01411266616138	1.00112333516629	1.01418816993652	1.1164948565373	0.971978261813303	1.00978754801471	1.00321538606497	1.03231932963582	1.02162498066519	0.989299727661166	1.01333021327655	0.995556995193065	0.986502131022485	0.997774610749328	1.01881048301551	1.01814593001778	0.98162510199568	0.978506644675004	0.984782112503988	0.989072769926953	0.993025471038445	0.990943816367439	1.0158086957292	0.998352116774092	1.02186322694829	0.989756219940434	0.999541178812503	1.01181355147891	1.01753701970526	0.99692088500676	1.01410448517772	0.998035280446446	1.0421501226829	0.993506672930643	0.99362641086055	0.999531375343105	1.00134308219456	0.998635334511923	0.996044733820637
Gene10850	0.994068518095204	1.00147675405435	1.00782599034452	0.993891453829411	0.997648110354422	1.04500669472981	1.00091627621173	1.01579188111226	0.992539238886743	1.00461022674615	0.991127325506377	0.993009787211672	1.01622491263681	0.998865781733973	1.01584079564371	0.993743226351754	0.984500402326634	0.989638736208042	1.04359999777956	0.982726552365421	0.987715242528317	1.02630822817974	1.00094634122855	1.01047701116392	0.993828717725678	0.966681141352048	1.01234084380985	1.04682501673012	1.00588886444477	0.982107100284663	0.973660136379259	0.962560389126609	1.02860220872096	0.986562281384724	0.999151552928229	0.950143476354063	0.972204180368558	1.03844034091677	1.16303274955185	1.06714751717267	1.09687206742411
Gene17690	1.02742242281292	0.897838960332072	0.952746790309522	1.10820943831606	1.16606146932378	0.94329831205677	0.981647456866128	1.08867832772462	1.16836783287586	1.02201402110125	0.932838272245502	0.948982866238581	0.970264019011946	0.901246402240132	1.21473270775697	0.992142305335885	0.916392142033866	1.0817507258473	0.876901206053055	1.12095345294266	1.19066566362204	1.35640478454112	0.963994144563139	1.00935779798467	0.9970587433119	1.05555768575104	1.0002206269636	1.02534730017701	0.990553063702505	0.995013056919231	0.999044190362907	1.03556702713026	1.02733888803908	1.06829567554437	0.99745517998094	1.01281948504855	1.05863476320398	0.988334747847627	0.99219014546866	1.05987455584833	0.988582430009327
Gene69841	0.946247070049425	1.16430192813919	0.989003725554297	1.054896075743	1.07821708364122	2.60957843675147	0.902655865225534	1.03896504824332	0.94218732173048	1.62757460963526	1.65811976794136	0.942249259171078	1.00023071792724	0.990707149131579	0.94407603046114	0.861247585548143	1.14843098523167	0.858629467305554	1.05242140869348	1.07153981808316	0.821511766887653	0.762695348623814	1.01348234162264	0.969591475856012	0.801235187445666	1.13255436317459	0.816670120262594	0.929161407716161	1.2219148320789	1.4222710036486	1.47880356000827	1.08715698853639	0.998321132252018	0.951468610588418	0.794082366395922	1.18608815724765	1.06676275865512	0.925650963610823	1.11870587789991	0.962628875213334	0.956062900485217
LZX-CL11388.Contig2-All-g	1.03307645913362	0.977185428987643	1.02594260877402	1.04830907436276	0.970914083445221	0.99966918032849	0.974303739309882	0.95729103847147	1.02829523710061	0.971914694860756	1.0004969910063	1.06766669451888	0.975415710323121	1.04682501673012	1.05088198358189	0.998251978746656	1.00921437558031	1.01596615058284	0.988919644386427	0.989790421367406	0.993207171319614	1.06875502963727	0.99751244672533	1.02718781253131	0.998400131082147	0.983952056003179	1.00127863860618	0.986607656909244	0.996741554168942	1.00552738755576	0.987559897667696	0.996609935703749	0.984581076009343	1.00579393693227	1.00151596789315	0.984982722812204	1.00212636792334	1.0685734316456	0.999765082532124	1.01025650471525	1.04232194427026
Gene23742	0.999002068378173	0.989041593876539	1.03513880609266	1.0223443966403	0.979078103649267	1.03026651820848	0.990826262371063	0.971857887246246	0.995387573913538	0.99406077052188	0.999204286264011	1.02718781253131	0.99525082038756	1.02781792589599	0.996699692731858	1.03242481192209	1.01785870508505	1.00028075896087	0.995761807307615	0.998163624651211	0.999572389194764	1.00111912249568	0.999712699124984	0.997859672300144	1.02051885292858	1.00015034427199	1.01234084380985	0.997471486988415	0.996741554168942	1.01536704770961	0.999044190362907	1.0004180293116	0.998321132252018	1.00030569175872	1.00663895580804	1.00621354243551	0.998627933225573	1.00507687742065	1.00438384991754	1.00275870662144	0.99966691500216
Gene12923	0.970264019011946	1.03777516175042	0.978887070940611	0.994077499630828	1.03757888795227	1.18106940568597	0.938195904736914	1.01049630009207	1.07448969430653	1.02453466936338	1.02123373635728	0.965324804690145	0.998635334511923	0.961825294093649	0.973482210400878	0.991728306597353	1.02260572423263	0.989825322384502	1.03191324401597	1.04493477191525	0.976474099933794	0.954634861120582	1.0204634139399	1.00088800786922	1.04595900051525	1.00015034427199	0.987312983613718	0.960419954825826	0.977785232158362	0.936021643845271	0.962380277546609	0.949270074770388	1.10018431523408	1.03668634529491	1.02022500318452	0.967320575208688	1.04475800641174	1.02239052947787	0.97433232959666	1.046236363796	0.92904445898789
Gene1351	1.017685297146	0.983443535186952	0.99763241863671	1.0091334427548	1.00458039396043	1.00125776124275	0.999155624798382	1.00023560126649	1.01838930606547	0.99623892482275	1.01862078489381	0.993363701853402	0.999146149712381	1.000208817367	0.999624936901709	1.01357651474511	0.974734549610964	0.996360183791887	0.990731691974455	0.992409555311843	1.0259916836464	0.997544057785402	1.02427374029907	1.0013908924614	1.0162065420114	0.993648965032882	1.00219096787776	1.04717469622254	1.04835307743682	0.990692850513988	1.00516505885446	1.02898320768826	0.987931347796727	1.02288347067211	0.990025491230086	1.00187703433244	0.998627933225573	0.978413868089265	0.981994786996205	0.993659612628263	0.988757825200071
Gene14083	0.994327381226094	0.960220135339771	1.50050375907651	0.998412913601496	1.01051365775849	0.997942859080948	0.9805733381725	1.0158086957292	0.998123506021803	0.970138178905499	0.975008073915435	1.01340646968765	0.99318886570261	0.991989231706949	1.0116758045587	0.997498334500684	0.998314428214507	0.993678505602566	1.03805132607905	1.04300430236244	1.02328980732283	1.05333056554394	0.939285830358288	0.989388247942075	0.988675398060322	1.02190857384092	1.00111255364426	1.00235836892261	1.00565957900862	0.972494117462302	1.09791583667626	0.994240548523629	0.980406337129901	0.964842900057941	0.983556008437153	1.01000635282513	1.61830642639634	1.02165483980005	1.01200834907917	1.00275870662144	1.15142214877036
Gene25854	0.999782397074141	0.999037251667898	1.00842675537553	0.999661235048841	0.999552386251188	1.03766036518962	0.982890057165932	0.976895266142997	0.990508038124786	0.997018394181408	1.00906175121465	1.02102535372856	1.00180559544696	1.06556378031673	1.00576043695312	0.996993101293669	0.990459842684861	0.99718964616204	0.991639715968992	0.993668477036879	0.99623892482275	1.03263116532563	0.998061484077833	1.00441739256575	0.976119307105669	0.988919644386427	0.984031020969034	0.997471486988415	0.923155904258366	1.00460294416802	1.030085461467	1.06309518160652	0.973908716881306	0.912184109836216	0.96353169091483	1.01050497892528	1.00722561177629	0.941579047128593	1.01911373972701	1.01988297485735	0.975301689069169
Gene13080	1.0482012888644	0.847077432219463	0.940567954809633	1.12117202038539	0.840525650008795	0.988934950980307	1.01650136998868	1.05830761411887	0.897259408078391	1.07612091744872	1.149141415481	0.982695820531615	0.909048815059018	0.931941126162738	0.976683297886894	1.09362006607794	0.895073128228643	1.14602233961542	1.21673515757572	1.11395423596628	0.897435404421562	1.29473824148948	1.02447566231115	1.0501156278777	0.991504424193746	0.994430115552488	0.98388934672462	1.0928704586995	1.18765415308178	0.99967279607549	0.980748707552749	0.98250726909349	1.06052697138078	0.97386595718044	0.982948320731902	0.995083084580261	1.16482733822439	1.14571604107145	1.04791328207831	0.933326842908916	1.21514674471021
LZX-CL10112.Contig2-All-g	1.14571604107145	0.953087375573561	0.979239163781714	1.08950245189163	0.980567044374078	0.972859912861367	0.929475653418393	0.899979582166533	0.948195406825715	0.996826119422874	0.950914400560883	1.11231269225586	0.949972624458533	1.09747793159258	1.07234401960401	1.27895204858513	1.06287804593874	1.14843098523167	0.98589781542709	0.974798641074365	1.2219148320789	1.06317742191158	0.936383068063186	0.984339073211172	0.910941782259141	0.972147213020956	0.931171396792496	1.06032195622639	1.04995521214809	0.994687239349939	0.959914594238369	1.0223443966403	1.18072580469514	0.993459172637435	0.96691451318117	0.985015642972278	1.03656469375777	1.22148337444489	1.00342447484678	1.31251709826208	1.03639387751953
Gene9843	1.21226321326074	0.902489235825688	0.900506450434271	1.22148337444489	0.9703874672545	0.904593833387745	0.844127457551027	1.01570255439742	0.877165649415156	1.02746778999898	1.06092838940406	1.06556378031673	0.780417611381605	0.935633930257557	1.0158667311027	0.972126079796436	1.00877127479852	1.23819630324505	0.944551659822348	1.09349630333498	0.939358956384175	1.21924679150262	1.02225937066371	0.987285081475255	0.99587033024219	1.00491666193658	1.0551061581483	0.956005620743314	0.952377769435839	1.01667670902406	1.03627299789757	1.05688459774278	0.940726303959301	1.00233534876736	0.984292986893662	0.998640801256259	1.0482012888644	0.997072658572675	0.968438172863163	1.03665332050563	0.981046502121699
Gene14118	0.981647456866128	1.01627402819749	0.994135470583546	0.988807857356204	1.03864307453133	0.995212493427643	1.01213402081109	1.00916031426116	1.03481153746314	0.967634434544613	1.01441446436232	1.06057636258513	0.981163373155569	0.986314869140966	0.976663878997333	1.01346347097505	0.958187980887662	0.985068559671988	1.01311870120108	1.06941731085927	0.992577474945801	1.05652149435931	1.01115263186115	0.983720688687687	1.0230934968976	1.01322799957243	0.998437475943922	1.004820606467	0.996741554168942	1.02393262010511	0.995713949104424	0.961351662192587	0.947504901989314	1.02432555580544	1.02483171954209	1.00141159857189	0.94533726977566	1.03522295910911	0.992778122282858	0.999427791438497	0.977760483970768
Gene2332	0.978762882725269	1.00079221076673	0.977760483970768	0.992402924263735	0.998430001834816	0.989191209644987	1.00705068725375	1.03207926125876	1.19900039235866	0.966020894652218	0.954438866211196	1.08841088157502	0.977088917019824	1.19445709679202	1.09110955349174	1.08190030486896	0.968737568158207	1.062553795773	0.948420634490745	0.94050673517264	0.978911220769711	1.48089867769514	1.21977277337731	1.11957555288796	1.12895562006098	0.962090080042897	1.01234084380985	0.87153477921002	1.03673916324927	1.05308787677493	0.953877174138368	0.987809320678111	1.05118657759031	0.934788203531878	0.979913008028566	0.954902729815723	0.905996138988313	1.11632301021771	1.00903941207519	0.994558706985767	1.06959077744112
Gene2215	1.08458937280438	0.847885651343136	0.877892982351366	1.23994132025403	1.11940403811205	0.931277410827078	1.03732656536842	1.14485497210155	0.902809633510411	0.900876857726824	1.09073183147032	0.932033957603554	0.811041547160087	0.906624084319527	1.10960538969551	0.942468481493933	0.922602992480166	1.28866875910757	1.03492967388936	1.21618210995618	1.15326444353266	0.949568849501248	0.997756848990166	1.01110113326517	0.995478174065368	0.997875384148379	0.990940098407891	1.00616738532423	0.950442455059004	0.981946755576468	0.989290236276375	1.07769006947553	0.959134205479863	0.949526931826052	1.01873053347278	1.0551061581483	1.004820606467	0.975633213315838	0.997301298786216	1.1078817119604	1.02573741445839
Gene4340	0.984053435883172	1.00479326154158	0.995781311577922	0.984452628477252	0.98552556667234	1.02845146436066	1.00098826738031	0.964128557186526	1.04723213186775	1.00056404746269	0.981189383203623	0.980567044374078	1.01299747933602	0.992806648587775	1.01694298172161	1.05543738617326	1.01444030861248	0.984021145458334	0.979256201753702	1.02429693074447	1.01513853852743	0.986423545101331	0.993025471038445	0.997859672300144	1.02051885292858	1.00613394321233	1.01234084380985	0.997471486988415	1.007458702721	0.99967279607549	0.999044190362907	1.0004180293116	0.998321132252018	1.00030569175872	1.00663895580804	0.998640801256259	0.998627933225573	1.00507687742065	1.00438384991754	1.00275870662144	0.99966691500216
Gene28733	1.1078817119604	1.0032260374551	0.977488493517858	1.0410962136517	1.00769190967065	0.979540351578649	0.929278711046996	1.01208452243287	0.960640597653889	0.956341612823043	1.00028075896087	0.997564608503314	0.978256770537036	1.01873053347278	1.09777871193899	1.09568797626724	1.01643490092947	0.997268726194708	0.990836262504739	0.895444637938183	1.06368679041356	0.99672382470915	1.02522486843654	1.13625640014806	1.06085682661085	0.942629151780178	0.99854907726839	1.21102489753306	1.11940403811205	1.08667333784406	0.892237855627517	0.990312457921652	1.04905155973444	0.954306039589862	0.993659612628263	0.98008796837177	0.947581958111343	0.984631367737027	0.997301298786216	1.09866640264447	1.05816685814656
Gene24234	0.985689565478835	1.00796345371961	0.99640190377511	0.99000761029393	1.01935005722068	1.0101565308469	1.01781328044836	0.993924841217482	1.00270267640596	1.01868155171731	0.987039681244614	0.980526529536586	1.0091101942668	0.981994786996205	0.968904581132984	1.03510256517723	1.02332005849276	0.987195507526591	1.00372857700726	0.966961744639768	0.975854926185235	1.01873053347278	1.02245427263038	1.00280348870781	0.999058990215999	1.00015034427199	0.970749962350311	0.970433320172522	1.07335144257056	0.982396785927933	0.985032926676729	1.01107473867241	0.993028985643575	1.01632150426562	0.975854926185235	1.02786327316557	0.882116920947766	1.01218427740081	1.04020951813107	1.03874352135345	0.976943774293287
Gene6838	0.949094764869048	1.00752945304049	1.22292156564912	0.949846861781279	0.951169661314269	0.980265498446759	1.37438716995385	1.32046032622023	1.0089304991102	0.98067787923657	0.948468004021668	0.993903330167946	1.04851104793077	1.05816685814656	1.04582116185321	0.985879945318031	0.931277410827078	0.969341706675751	1.1548492822652	0.966880732959305	1.07751501105849	1.01560495031112	1.08345006838878	1.04043802965078	0.951198865733654	1.28318699808069	0.971841274825112	1.00031474309999	0.939745032740918	0.925714417881624	1.04813414885249	1.20225850587678	0.944250395863498	0.961383279925661	0.955160702595909	1.04642464337979	1.14308658968684	0.967856024099372	0.974487864987893	1.00275870662144	1.00372306573373
Gene2405	0.986535743045101	0.944831857922624	1.00204465789273	1.01799108043715	1.04700728419679	0.99166088054748	0.976163547444509	1.01303471281285	1.05521025689281	0.998738353693686	0.973069796107098	1.03465240090906	0.960042534884836	1.00843089579242	1.05936935547375	0.976035780630422	0.935185742651655	1.01873053347278	0.974568850905742	1.10018431523408	0.999182191542441	1.01795223261109	0.984379093818533	1.06358955356039	0.99593232905364	1.03026651820848	0.990362678809241	1.02885035783489	1.02699792173401	0.99967279607549	1.00375128059375	1.00901618479846	0.989072769926953	1.05213939920048	1.04582116185321	1.06039126018937	0.994569464935718	0.948098223723623	0.987849062789431	0.985201851784045	0.977902471104609
Gene17631	0.903134688062472	1.03011850670339	1.35163098404466	0.847077432219463	0.91845903061389	0.949032324043385	1.01228623565632	1.09349630333498	0.919086363307953	1.1337565626486	1.06070593528008	1.15249776288906	1.15621050111629	0.899473056226856	0.934137964149643	0.94232980803978	1.079303780425	0.905217357891646	0.959052885640374	1.00970877689429	1.20792234747646	0.999854917173038	1.05516297057011	1.12730237087329	1.00808867121513	1.01823702813936	0.998974558846946	1.09336370322382	1.00348159022016	0.946701371337738	0.983094381585204	0.995220321943322	0.973660136379259	1.10166254696291	1.00111255364426	1.0304537615287	0.937038849254956	1.0162065420114	1.08114244363978	0.906768519565576	0.987897187861729
Gene19024	0.969489760736953	0.980326715557998	1.09275673934573	0.973389137705216	0.995945352325905	1.10271798418876	1.05623496794575	0.998638926512861	1.02148020823974	1.02580916484601	1.01641324934176	0.966638880723141	1.06238568712323	0.99872175782246	1.05422121937667	0.980728149063608	0.937535800693123	0.96233969001389	1.00844010359854	0.968296539629666	0.960498263523273	0.968224302659894	0.913777298417873	0.867917640491917	0.951340898325598	1.00828460247239	0.971732801007926	0.916100648770419	0.967141299416235	0.919613987300233	0.999044190362907	1.15278625307202	0.880072502411098	1.00890226840832	0.987482080732854	1.0184325698144	1.03029798300805	1.02733888803908	1.00298592903287	1.00992386006794	1.03798484862538
LZX-Unigene629-All-g	0.985584830931109	0.935118916043269	0.980244250935675	0.958338449306673	0.94218732173048	0.974798641074365	0.934033934918636	0.932195574079434	1.16273518357782	1.00859539762315	0.957100765385375	1.11284233489119	0.911527585437474	1.15462739944481	1.14735256733498	1.08287353939002	1.06350578432345	0.954139412744406	1.01408530539909	1.07046902798046	1.04339855110801	1.0787351383079	1.01973270805622	1.08468167969228	0.959332423167728	1.04249994522742	0.988485163521233	0.866969723193697	0.884244042304089	0.931443835186738	1.03743338913483	0.964462496016379	0.998321132252018	1.02290696453644	0.95628429850114	1.04700728419679	1.02340484927258	0.913610652455715	1.00347157874552	0.954043889707373	1.07709014570784
Gene125	0.968122452778524	1.02522486843654	0.982033351626326	0.988562589013017	1.01990059059049	0.988582430009327	2.83289355729919	2.50096026845887	1.01852855303615	1.04567776582302	1.10408821177954	1.04318570220763	1.13567188324137	0.984922614261759	0.967871282328009	0.974798641074365	1.02623222032426	0.965833044619474	1.55892930051883	0.949750077705481	0.964095576767409	0.97117286175438	0.860653702982162	1.04359999777956	0.937730206355801	2.70033298234427	0.948195406825715	0.966880732959305	0.996741554168942	0.944831857922624	1.45490411012668	1.83351263178462	1.0087319651682	1.0091101942668	0.905843550037882	1.38717903149265	3.99546820757179	0.963155696808411	1.01589466558839	0.955827060158855	0.944136212298841
Gene1690	0.9246794880652	1.03419126212324	1.15663380008476	0.914872823138648	1.0602392874539	0.992634324838535	1.06968448873864	1.09940684257426	1.03426493611984	1.10053620196891	1.06839157633576	0.950971569262326	1.23522514303368	0.95026142289459	0.980463090409667	0.930258318832473	0.95058938550008	0.913509065953286	1.03848299705506	1.02004392170782	0.91546396943447	0.91282975305254	1.01363900713723	0.947048497960613	0.970408499904276	1.13464546912032	1.01234084380985	0.940966561641	0.978074111294584	1.01756097231228	1.02738969156791	1.2113399671297	0.973954911843982	1.12383125407303	1.03718531717682	1.11515316704253	1.09414405697697	0.91244549199584	0.987703461334303	0.980936511369282	0.993182206765424
Gene68993	0.889373424740595	0.957351408977834	0.897054141949456	1.03581343795751	0.901839242991169	0.941960081924382	1.35781965236861	1.39808931762501	1.0400038093107	0.88980485465286	0.916305618410432	0.88980485465286	1.13511113387557	1.0547752433236	0.98868739612312	1.06317742191158	0.80193834321471	1.03665332050563	1.07477430676405	0.826910843384918	1.51492246840541	1.61830642639634	1.65404718988535	1.10456203956853	1.19686599758189	0.97203099985029	1.26244914290701	1.25791921417685	1.05703331684175	1.22346953104539	0.92904445898789	0.945555291895248	0.967492287155161	0.886236182406416	1.08125163109873	0.913318301031232	0.959472171874943	1.06866563247237	0.834650375668134	0.850243383653248	0.99966691500216
LZX-Unigene15431-All-g	0.695748885950321	1.70714238679079	0.92904445898789	0.687492386477334	1.16945585105988	1.11248126073565	1.26626633163125	1.52505756074842	0.851647216947796	1.20903572549316	1.27143956786142	0.84362863951754	1.75906960865627	0.905673906871967	0.981471260545758	0.800618028998249	1.19307432350711	0.698230886955524	1.01920848626856	0.698230886955524	0.781424883017061	1.33599746262679	1.02311781393339	1.07224760853617	1.00808867121513	0.715094242835456	0.975301689069169	1.61321377016466	1.1438193532414	1.25573630063289	0.410454176216919	0.646323822382441	1.12576321797374	1.15142214877036	1.09717776704447	0.816152048084939	0.870248209815959	1.83914064864414	0.410454176216919	0.695748885950321	0.636276463139529
LZX-CL4199.Contig1-All-g	1.08094529765992	0.978591100652303	0.996914791768956	1.07305522155293	0.966099334882138	0.998000224451731	0.997007172146351	0.931378701539724	0.970826355102504	1.01063251456755	0.969700291978784	1.0896390065172	0.971222415339254	1.04830907436276	1.0314817897443	1.10494946572371	0.967184336625763	0.981019264077311	1.00219096787776	0.958911305311915	1.10589046712157	1.01519259048459	1.08690925167944	0.997859672300144	0.970555058818696	0.993847509643698	0.995025609927872	1.00754709448247	0.979853704582417	0.967141299416235	1.01899333770835	1.00811906186901	1.02555262042238	1.01213046440264	0.957713213338036	1.00370155196871	0.963446248012556	1.00009178958443	1.01685311677124	0.956467406771988	1.00955013885971
Gene50721	0.998666462703959	0.995657936391836	1.09850058373138	1.01043409681024	0.986719748067745	1.00216704757331	1.00811325868571	0.997882990254295	0.993961221203164	0.98428520729025	1.00448852757775	1.01173547223021	0.994151488293748	0.997786361710743	1.01020023205238	1.03595613721449	0.981665535456328	0.999386819617685	0.994592067987091	0.997007172146351	0.998657739943604	4.44033829640324	1.03458315898197	0.938944513157889	1.20142155574353	0.940402199794402	1.26411401983462	0.997471486988415	0.910098270629732	0.856743126178879	1.28798476228176	0.942846721251269	1.28400454018173	0.984751778975415	1.11751497717393	0.929356475555494	0.815568586583918	1.10031013354194	0.841972209416403	1.92540853484941	1.59050441682379
Gene12929	0.951758076450922	1.47880356000827	1.21325265328288	0.954253845299712	0.977662675912719	0.980827913638256	1.01440148170332	1.04784695530039	1.0272217390433	1.10284067703355	1.04202347112301	0.966795351799747	1.00949665677331	0.953659692248513	0.94558965373527	0.964259909504958	1.13530631513607	0.953613077217279	1.05308787677493	0.968016157974542	0.945707938992739	1.01625264632047	0.993025471038445	0.997859672300144	1.00808867121513	1.00015034427199	1.01234084380985	0.997471486988415	0.996741554168942	0.99967279607549	1.00686937292869	1.01838930606547	0.998321132252018	0.993459172637435	1.00663895580804	0.998640801256259	1.01409630419405	1.00507687742065	0.997301298786216	1.00275870662144	0.99966691500216
LZX-Unigene21518-All-g	1.03450456889519	0.978074111294584	1.00732841997855	1.02985173333419	0.996505432351076	0.999106631082279	1.00032106373084	0.968583539935393	0.987090678718269	0.986858804641521	0.997570504115157	1.04965436707817	0.975618447556411	1.05957100012693	1.07908862922582	1.04249994522742	1.00708648144276	0.994810404021783	0.989058106011627	0.990016550762008	0.993393781097346	0.996278115912708	1.0004619507234	0.997859672300144	0.978172536127715	0.994129374093853	0.994759142976845	1.02992850803993	1.22148337444489	1.34603738672062	0.961277755256207	0.950442455059004	0.988582430009327	1.01091128125541	0.990397912760953	1.0329791821964	0.940402199794402	1.13020994986114	1.00070014995432	0.997406668538141	1.0119845534373
Gene24139	0.996662199274681	0.999900486876672	1.02835384467806	0.999505011493251	0.97386595718044	1.02961298411748	1.00007385677175	1.00711606162081	1.00385727928681	0.995008730865204	0.989421616065056	1.0295972748888	0.977581336849445	1.01612476606358	0.990122640090386	0.995597003408923	1.01354467532389	1.017685297146	0.989848188174337	0.991296034867329	0.994298100452294	0.99690266130289	0.901400114014705	0.91134098511236	0.988282236073731	1.21884657181976	0.982276727804328	1.04974599382852	1.0484017625855	0.97139857921893	1.06684003294033	1.01597728776696	1.00911836695574	1.0044803051638	0.962803573562512	1.31945095903931	1.48778856442579	0.984207269199382	0.969253329266262	0.964482163694494	0.99966691500216
Gene16098	0.908331698142849	1.03450456889519	0.955732674039317	0.908331698142849	1.00653430796484	0.96907262490888	1.03777516175042	1.26831125204624	1.17129511103512	1.04938220966845	0.956341612823043	0.98589781542709	1.0033974682633	1.13158580861682	0.985774161632609	0.936109769737481	1.06145619075638	0.938445783083319	0.934033934918636	1.08591351123796	1.14735256733498	0.925443717061949	1.04245867554258	1.02178969212724	1.220281207601	0.978911220769711	1.29280756278661	0.973921644017438	1.04173538650572	0.967598197171422	0.999044190362907	1.00960166509685	0.95026142289459	0.937289377577965	1.21884657181976	1.04014850817213	1.10031013354194	0.970326928442372	0.905996138988313	0.991898338137915	0.965004932826287
Gene6497	1.01413936566977	0.996862995683112	1.00842675537553	0.999661235048841	0.978152499662235	1.06556378031673	0.978207512443851	1.00145360747716	1.00586992237981	0.985584830931109	0.977185428987643	1.00767110968594	1.0039683279983	0.995396361952418	0.99222962106004	1.05123026700852	0.990459842684861	1.0200685791329	1.01158178728715	0.993668477036879	0.99623892482275	0.998271122005082	0.998187079448325	0.951270545291678	1.04905155973444	1.0110841989235	1.0214695576944	1.00809573204651	1.00062561535898	0.99967279607549	0.978762882725269	0.976593003646767	1.04703174966397	0.986665227341976	0.999099003272685	0.995496248414015	0.991448643389385	1.0164883605192	0.991720724806603	1.07397028194099	0.971898482300485
LZX-CL3788.Contig2-All-g	1.01466302736291	0.977760483970768	1.03926537720237	1.02708248229329	0.985056174149129	1.00483765740489	1.00350952901178	0.96744665876913	1.00832859803331	0.982875399296244	0.986987791574286	1.01093023246394	0.993699469503428	0.997392963914185	1.02508753761691	1.01938262951662	0.98065962064189	1.02313832990252	0.994151488293748	0.996494718754337	0.998251978746656	1.03473210151294	0.9577297622371	0.984000086253084	1.00149703437361	1.01296937080967	0.996719186466319	0.988462529647327	1.01403095147705	1.11350253732107	1.01637292718858	1.01672779166709	0.97588951106432	0.998515376542642	1.06409615844912	0.992064272163611	0.974964083608076	0.970481507353443	1.00280821940374	1.00275870662144	1.00354019784643
Gene13337	0.988745105046338	0.96375102662275	0.998319473364957	0.993856875923306	1.05387602348015	0.993369806323015	1.01081254715655	1.19186959278819	1.03484980588995	0.999580786349048	1.0044803051638	0.99412327760416	0.999265678483734	0.992267201264872	1.04141539861945	0.981092404113631	1.01193031662908	0.996862995683112	1.01953053814648	0.967634434544613	1.01189225391506	0.981913019128689	1.00246004098351	1.12943041931616	0.990264214855475	0.996926015889143	0.99532367485759	1.01377613431601	1.06902079375242	1.01985605397387	0.994266982160523	0.994240548523629	0.980406337129901	1.04407821069399	1.01447669374847	0.97426353969068	1.07831077657087	1.30667256396575	0.973880873462807	1.00275870662144	0.976673588442113
Gene6413	1.00534195495171	0.994879649786159	1.00445688705094	1.00584518237293	0.999021695898543	1.03411381350664	0.993614985488072	0.986219541105563	0.999991707436457	0.997912459729644	0.994711146251346	1.0028438170892	0.989003725554297	1.00451915506726	1.00180559544696	1.00674097200234	0.994667570582112	1.00832457539158	0.999602772525703	1.00305266290006	1.00554993661174	1.00866435101193	0.917808669770239	1.03162653348381	0.976922918590425	0.995008730865204	1.00178927124219	1.40774308115289	2.00065548970328	1.68222119022211	0.999044190362907	1.03448757166325	1.0145928392693	0.962823195307813	0.986319363139421	0.978054355515816	1.00282628394311	1.04249994522742	1.01491070198855	0.970659123750314	0.984620929707297
Gene7234	0.998487022899684	1.02316696718104	1.04746853717658	1.00029183336949	1.00452473374572	1.14672034950437	1.00203892019484	0.999434267933159	1.00661813483731	1.00062561535898	1.00527706270242	1.00875908972215	0.971790812851664	0.996053566900497	0.993068399652602	0.99754178224067	1.03137125220989	0.997780662649042	0.992493563001925	0.994711146251346	0.996857806070306	0.998771165584867	0.999712699124984	0.997859672300144	1.02051885292858	1.01020023205238	1.01234084380985	0.997471486988415	0.996741554168942	0.99967279607549	1.01450349280321	1.0004180293116	0.998321132252018	0.993459172637435	1.00663895580804	0.998640801256259	0.998627933225573	1.09084410949052	1.00438384991754	1.08463552624833	1.0396430413168
Gene16409	0.972588579253096	1.35918780040225	1.11724261052133	0.974012315085666	1.07086284453937	0.988773470861365	1.00840096551193	2.20490916296234	1.0225125654333	0.961459622497317	0.955776440844175	0.985785993392589	1.00211965471276	0.972401094114699	0.977046186388707	0.98262704503212	1.02089469774545	0.979454396199906	1.08391715135677	1.02935387871314	1.01837428140301	0.968737568158207	1.0178338748006	0.978256770537036	1.2156457693877	0.997206901995056	1.18072580469514	0.969226653744376	1.00791936974925	0.995565483963965	0.995849105031189	1.0004180293116	1.02333108893776	1.00199788492764	1.13182453559656	0.979970937990112	0.964678123191243	0.994874851371479	1.00569967860594	0.97837784378165	1.01092446597892
Gene7524	1.04131221577875	0.974170308526328	0.994558706985767	1.05712660264482	0.975943194168192	1.00465579496011	1.38717903149265	1.28720057625012	1.0035277865922	0.998939284216246	0.984021145458334	0.993583848721637	1.00430954906986	0.993847509643698	1.04695323831172	1.00138397468803	1.01556208860589	1.05863476320398	0.984379093818533	1.05521025689281	0.988188777876872	0.992345231498321	1.00051942896242	0.997859672300144	0.998800284025771	1.2912296418709	0.999466411974604	0.981123476653483	0.951695791170974	0.972775575695578	1.00383094090884	0.995318198370068	0.959997019927177	1.0297820332799	1.02431124327496	1.59822824424573	1.11100327810532	1.00028992848232	0.988259956177686	1.01344392088797	1.0243584853398
Gene47640	1.03627299789757	0.982420386505719	1.00003040688012	1.02527708558068	1.00153310512609	1.02483171954209	1.00186793471964	0.96937655008246	0.99442126414652	0.996984487943499	0.988844350755647	0.99729002884218	0.994499078635353	0.998140715221406	0.995713949104424	0.999227029491797	0.998622177376399	0.999652512611042	1.03132878742775	1.03840172696487	1.21843770731473	1.00028802359515	0.972859912861367	1.00398544375318	0.99595623403288	1.06839157633576	0.996995529778587	1.00047479377043	0.985806334825219	0.984751778975415	1.01025650471525	1.00638089972269	1.01042827452192	0.985489191962256	0.993688191041223	0.990891938025185	1.00509382847982	1.03371475666466	0.997301298786216	0.993422903694632	1.00829962470331
Gene65913	0.980382085665688	0.97754034242311	1.01790600492802	0.984709662090389	0.996701779710979	1.07589951430383	1.02556775251285	1.01136291594022	0.983255559664782	0.996318391575903	1.0130569704877	0.966681141352048	1.00379138381853	0.990919506547884	0.99210622847471	0.989670071246355	0.952147861902434	0.976208096575573	1.01317558815786	1.04145943394532	0.965660312059434	1.02340484927258	0.941321548885165	1.00871284971098	0.989769336699371	1.21843770731473	0.982753736600135	1.02098390460158	0.963446248012556	0.964803927497844	1.06530405693525	1.24677432507325	0.935774086945985	1.19958034035149	1.00663895580804	1.51744936418369	1.10524495829298	0.973117613446813	1.0006014605008	0.968326706220677	0.95853820667583
Gene1670	0.919303261263835	1.07742261353921	1.15196326183555	0.911414770516882	2.02872149691806	0.962676921193235	1.64193271517534	1.53494349989841	0.956341612823043	1.20041013617956	1.66278163023946	1.18608815724765	1.02319759127495	1.59822824424573	0.930557372198852	0.970296348690587	0.921284314186857	0.926708849374094	1.08776943439751	0.905528760171402	0.907186071722921	0.94329831205677	0.951169661314269	1.04006793770789	0.976516143336325	1.57494235981804	0.973954911843982	1.01973270805622	0.978140434132944	0.973140984539546	1.09883900257711	1.38409465056343	1.00425147614051	1.00655294617487	0.974911832615959	1.62757460963526	1.38409465056343	0.993195524639795	0.997301298786216	0.981405395435523	0.948304296353561
Gene14491	0.963581372425397	0.944940227993874	1.11429243009862	0.967701836715616	0.937127903332164	0.992118718720477	1.07751501105849	1.17852134303006	1.03492967388936	1.02269632657968	1.03056233328699	1.03478015406854	1.02869410717422	0.981394189147438	0.961428477383722	0.968043828205575	1.01625264632047	0.986264054953876	1.02531352776014	0.965766697309167	1.04332601196866	0.967492287155161	0.993025471038445	0.997859672300144	1.00808867121513	1.01020023205238	1.03117651204805	0.997471486988415	0.996741554168942	0.99967279607549	0.999044190362907	1.0004180293116	0.998321132252018	1.00030569175872	1.00663895580804	1.01345369593151	1.05699722815809	1.00507687742065	0.997301298786216	1.00275870662144	0.99966691500216
Gene24763	0.999255987938779	0.997626678063103	0.996813781167042	1.00119780525564	0.997514379601532	1.02901401917421	1.01963564844101	1.02334211938276	0.988230644334727	0.998886452553302	0.983255559664782	1.05118657759031	1.00324919666576	0.999311731740957	1.04493477191525	0.998966245731444	0.986136484589251	1.01756097231228	1.02852217105689	0.99113340764482	0.994211020029337	0.996818543930334	0.993025471038445	0.934425218527876	0.98468963082358	1.07384974472137	0.993924841217482	0.98250726909349	1.01241200122681	1.17928294247342	1.01210400500502	1.15249776288906	0.987673704279434	1.15764954584688	1.05944433776725	1.04032111520286	1.0527940783876	0.978256770537036	0.958284154367205	0.993596991621884	0.988531179141938
Gene15434	1.00534195495171	0.992778122282858	1.00445688705094	1.00584518237293	0.991907159218342	1.03411381350664	1.01927197744531	0.986219541105563	0.999991707436457	0.990821841874518	0.994711146251346	1.0028438170892	1.00455709590724	1.00451915506726	1.01863719209728	1.02066162228492	0.994667570582112	1.00832457539158	0.999602772525703	1.00305266290006	1.03433389043489	1.00866435101193	1.00563660826815	1.06378036008253	1.00250377646531	1.04206361220824	0.996242989719085	0.982649185901863	1.0142351862182	1.02953177129107	0.963581372425397	1.10144417181149	0.947356483551509	1.7159948508932	1.31945095903931	1.01035764871819	0.959003691507738	1.00507687742065	0.9666147781482	0.974289631408104	0.988681397091721
Gene7429	1.11063389604198	1.09374349221568	0.806509061998513	1.06341835771509	2.15058773916556	0.987114928022654	1.15704553977896	1.16569295857602	0.844520515283907	1.09839215073444	1.21514674471021	0.918202867416615	0.883511232941551	0.943355595624006	0.909490908720799	1.37282752747311	1.57853950718876	0.793179132066185	0.925913032809058	0.916392142033866	1.03686213352018	0.862825252010978	1.26328126875437	1.02269632657968	0.994974689303965	1.33981934037052	0.989907802554854	0.936788984018726	0.996741554168942	0.960978752736257	1.2722111771305	1.37905566366707	1.01451575546012	1.25038656402597	0.950707232019623	1.2001011493484	0.993993010378063	0.954634861120582	0.98662134339303	1.02626436791119	0.973457406071631
Gene16235	0.977927962436987	1.00399955454148	1.0950200071622	0.968904581132984	1.00040991201781	0.999646352581444	1.06400626398975	1.37167069920916	1.0083404925772	1.01771535277156	1.01659354209881	0.990312457921652	1.11751497717393	0.983461056655995	0.979092505063405	0.979720271607527	0.949270074770388	0.969563839785067	1.08083836030048	0.995458861431472	0.995236324903066	1.047978893916	0.999242499441178	0.960754014938795	0.970679441749917	1.08266872129871	0.974835818837649	1.04664592553678	1.07983110400811	1.00864929489626	1.05588770479872	1.0004180293116	0.980992249157084	1.12017699242084	0.996247054615421	1.10589046712157	0.926046180421438	0.97295387474382	0.942400705918643	0.972830071271764	1.06884233307376
Gene10222	1.04429801903128	1.01674444488725	0.948024823109151	0.79695914059711	1.1670403858305	0.960640597653889	1.23578929912682	0.767956187123135	1.52770363777358	0.880788588719707	0.924565762656542	1.04648897379814	1.04741008825978	1.36844757565907	1.2001011493484	0.922522678753261	0.961459622497317	0.753025874179253	1.12967978834057	0.794082366395922	1.52024150884957	0.932516929399555	0.993025471038445	1.00732314927543	1.00072270714894	0.983120533527915	1.03801817908546	1.00061899026179	1.09232427103933	1.04791328207831	0.985849031300839	1.00753516010451	0.98790395512221	0.998523284907349	1.00015414849486	0.977816169685917	0.993480158691498	1.01832282981824	0.962323108086152	0.998703383147947	1.01449123014631
Gene5283	1.03610593719147	0.998815157886	1.03250021565855	0.991075671720304	0.999361689382047	0.991265474972036	1.01641324934176	0.959052885640374	1.01363900713723	0.9598331659397	0.96937655008246	1.03402133277768	1.01426511721088	1.01556208860589	0.996648350969453	0.995952543911762	1.00147675405435	0.991247298363791	1.01051365775849	0.972887630229542	0.963207915944264	0.997184771584312	1.01225885468621	0.997859672300144	1.0256260885404	1.07951298038399	1.10408821177954	1.04591182694838	0.937607779610209	0.895444637938183	0.995721295469051	0.934587477943392	0.916392142033866	1.20999910237271	1.17852134303006	1.15116550990507	1.23419136325289	0.906179924239716	0.921777570604394	0.93312245294411	0.984538214793931
LZX-CL1924.Contig1-All-g	0.999522631599895	1.0028438170892	0.987931347796727	1.00125776124275	0.997215568512907	0.990919506547884	0.940690017539948	0.903293864717542	1.09555913936983	1.01428715461303	0.997909644177731	1.17071275682874	0.938710114289217	1.26176018579407	1.24908469057027	0.988026557122929	1.0210665654034	0.9632525570573	0.987897187861729	1.10511317119341	0.98687707187512	1.28720057625012	0.87981647914611	1.04687164175045	1.31348910345125	0.942701182768768	0.99406077052188	1.70134916372404	1.04168595575138	1.0193139641184	0.999044190362907	0.925443717061949	0.817319914114042	0.836648941886469	1.16868824429705	0.958074987324423	0.919780936781534	1.60638229738386	0.925543399183891	1.48331411709036	1.51492246840541
Gene19554	0.976750903732008	1.00829962470331	0.97837784378165	0.965695525344051	0.970190956215136	0.986593970425457	0.946043328735403	1.01285126083073	1.0165371852373	1.01160642382246	1.02759542063776	0.995791848958456	1.04284996100708	1.07448969430653	0.972267679521862	0.987968732949827	0.9998846151316	0.943219952798155	1.02164496882952	1.047978893916	0.973704189951774	1.02221528534779	0.951050240567081	1.00183889664835	0.987018879226515	0.985451530119902	0.996767709595798	1.01500374472486	0.987504881767156	0.954279942444787	0.999044190362907	0.984972834776489	1.03874352135345	0.965047214204314	0.994906174124232	1.01105724592797	1.00521924653039	1.14485497210155	1.07709014570784	1.03953967174084	1.36164567781629
LZX-CL7413.Contig2-All-g	0.961858848134788	1.0368210796626	0.959793101205534	0.932033957603554	1.07224760853617	1.0855943666318	1.03201564226525	1.01885961635112	0.954094545827076	1.0592277233097	1.07660820236458	0.950488768434285	0.946499600123322	0.993515750700281	0.955313653439834	1.11632301021771	1.15196326183555	0.988745105046338	1.08307532051989	1.05952280871139	0.986665227341976	0.934033934918636	0.97167506108945	1.00942280289289	0.998712996379951	1.00484852906486	1.01234084380985	0.91244549199584	0.980148456168699	0.962306526158414	1.00159019887279	1.01989178272392	0.993924841217482	0.945784518886812	1.03736894751102	1.02762333761777	1.01150327292162	0.988363731630542	1.00763083973952	1.05996407822999	0.988618481937406
Gene56143	0.998201772541497	1.00073952942978	1.00738488267545	1.02026107491373	0.997902193490206	1.0031944744823	1.00342447484678	1.00011808036719	1.00821116797384	0.999432158139665	0.99728029537258	1.01082537661401	0.974634059090423	0.997316564253776	0.994674331685077	1.00333547628707	0.980497112363357	0.998974558846946	1.01328217276423	0.996418136072435	0.99821773264775	0.999675674420794	0.993025471038445	0.997859672300144	1.00808867121513	1.00015034427199	1.04204354166563	1.00954497807415	1.007458702721	0.99967279607549	1.01450349280321	1.0004180293116	1.00775362409272	1.00030569175872	1.00663895580804	1.00621354243551	0.998627933225573	1.02867850268187	0.997301298786216	1.00275870662144	0.99966691500216
LZX-CL3433.Contig2-All-g	1.0283864753967	0.997031224157085	1.1424616999056	0.993021956433315	1.03696564514672	0.989280744891584	0.96937655008246	1.00221436082814	1.04119221322018	1.04691321124518	0.987090678718269	0.980480815433423	1.00210181709487	1.06839157633576	0.967984979023937	0.991703657408851	1.0064215069477	0.966063157895667	0.975748425371954	0.974251555875033	0.972727948528241	1.06592633541312	0.942846721251269	1.01034360443356	1.02972101798619	1.03180619792031	1.00260334605009	0.900061843591057	0.924995490215551	1.02000296101271	0.944009265515103	1.02255533017559	1.12986406745392	0.92997691217738	0.941906570784324	1.0048037653565	1.02877994159685	0.990470614655425	1.01718447416443	0.929605411021986	0.99966691500216
Gene5401	0.984473984162112	1.07908862922582	0.996494718754337	0.953988809892208	1.02418251760174	0.989535197541026	1.0225125654333	1.01464568385556	0.969629916010115	1.17852134303006	1.10703931385864	0.984379093818533	1.06627113646284	1.02605803242292	0.954944649740128	0.975943194168192	1.02941545176034	0.995328781136753	1.05176926528968	0.932033957603554	1.01319216278973	0.931055161918187	0.993025471038445	1.02825192128069	1.09866640264447	0.985266338841025	1.08149556846822	0.86559680146696	0.909834189556943	0.893625525043571	0.97117286175438	1.04905155973444	1.00900777067265	0.960317102620173	1.07198404021464	1.04183984388179	0.994898886014012	0.95628429850114	1.02918869341694	0.835182916888074	1.0641929833962
Gene10362	1.01991653519569	0.997705209405358	1.00445688705094	1.02134501304653	0.999021695898543	1.0689235678437	0.993614985488072	0.999745229207386	0.999991707436457	0.990821841874518	0.999791321035134	1.0028438170892	0.997555622497424	1.00451915506726	1.00180559544696	1.00674097200234	0.994667570582112	1.00832457539158	0.999602772525703	1.00305266290006	1.00554993661174	1.00866435101193	0.993025471038445	0.997859672300144	1.00808867121513	1.00015034427199	1.01234084380985	0.997471486988415	0.996741554168942	0.99967279607549	0.999044190362907	1.0004180293116	0.998321132252018	1.00030569175872	1.00663895580804	0.998640801256259	0.998627933225573	1.00507687742065	1.00438384991754	1.00275870662144	0.99966691500216
Gene68207	1.00247799166348	1.00226798574282	1.03256411861778	1.00992872769099	1.00374085988713	1.07541121323114	1.01251662535577	0.999186241362727	0.997371525174963	1.00843549969548	1.00502273963353	1.01662056279427	0.981876824472433	1.00012163165923	0.998740075243675	1.00156612739299	0.988557966642001	1.00246635469093	0.997194870435863	1.02353287212467	1.00081192803023	1.0031901258243	1.03761778396678	0.98158426154629	1.10570845237856	0.988908470459771	1.19602465880087	0.924273660520985	0.987105134070002	1.16238036303555	0.981825700799063	0.976253621353601	0.962048042434248	0.993459172637435	1.12648122992781	0.977882102503993	1.02058685535262	0.93646904794114	1.01265847565877	1.15221664119624	1.0482012888644
Gene16616	1.03393037610849	0.976014486325684	0.998299057244906	1.02511911908882	0.968296539629666	1.00112333516629	1.00881004890918	0.996321979462906	0.997510513849128	0.982140766650429	0.98327828164021	1.03197707345121	0.984740353342356	0.997243128329945	1.040589061363	1.03922657797861	0.968672932990027	1.01381897028418	0.987606263036702	1.03267087019129	1.02269632657968	1.08015675499981	0.997777636699185	1.00906175121465	1.02313832990252	1.00015034427199	1.02462910154008	0.986081802230863	0.985086563898367	0.992431849247064	0.996053566900497	1.01184675049881	0.989396382073175	0.977349413127596	1.01936634336865	1.00775785609972	0.991060825990705	0.998172196416626	1.0055661877872	1.02237892161826	0.993907378060058
LZX-CL8715.Contig1-All-g	1.01607299671751	0.991405869327785	1.00445688705094	1.00584518237293	0.991907159218342	1.01662782072322	0.993614985488072	0.986219541105563	0.999991707436457	0.990821841874518	0.994711146251346	1.0028438170892	0.989003725554297	1.00451915506726	1.00180559544696	1.00674097200234	0.994667570582112	1.00832457539158	0.999602772525703	1.00305266290006	1.00554993661174	1.00866435101193	1.00468449602104	1.01739126904491	0.994314529117993	0.966548956392175	0.990652409269553	0.997471486988415	1.02091298910015	0.844127457551027	1.04455697751949	1.00941689775381	1.07208022393918	0.911267199707838	1.01903135658983	0.920550955023138	1.03565822128407	0.995076769456932	0.970951281289681	1.07637971375314	0.956005620743314
LZX-CL10413.Contig2-All-g	1.06821016010722	0.983461056655995	1.37599716696317	1.04606037362779	1.06471791935072	0.979381469936581	1.02108754738269	0.990275237203821	0.964767686617647	1.00108724469982	1.02835384467806	1.07993511410006	0.963289506625522	0.963581372425397	0.974042895928641	1.09687206742411	0.956710860458414	1.00257610934582	0.93646904794114	0.952377769435839	1.09275673934573	0.993195524639795	0.980526529536586	0.938167805847015	0.984891197320944	0.996761479931123	0.992197375804801	1.09374349221568	0.996741554168942	1.02141637902739	1.04193358344726	1.07070048518854	1.01895049328107	1.00594798428997	0.977098925964584	0.989838354192073	1.00531524766738	0.992328278638814	1.01924973701886	0.994265183518808	1.05008966129439
Gene19154	0.968806027250877	1.00133677418528	0.993488392987692	1.01066949395611	0.937730206355801	0.998476192717694	1.06207352242876	1.06599652835398	1.02125842852615	1.0099873893448	0.990356394920259	1.02620234775992	1.05242140869348	0.975717815880846	0.975078321139644	0.972064476767692	1.01189225391506	0.974594959956956	0.99225310581982	0.999539441459585	1.04924535265085	1.3260815988932	1.02181515218359	0.98173119767461	0.999156997930961	1.10005198880751	1.00062230281038	0.980032142134866	1.00515317025422	0.988188777876872	1.04755625407188	1.02442759279618	0.998321132252018	1.0030476726216	0.995920011132243	1.15343041453592	1.02379600016685	0.996397162194869	1.00152737186119	0.99518280325474	0.990860001254643
Gene8027	1.08591351123796	0.948304296353561	0.916551207615972	0.972830071271764	1.02714994018787	0.909048815059018	0.983805730991664	1.05123026700852	0.93322658989643	1.04509376425467	0.937038849254956	1.08307532051989	1.10224083990517	0.932516929399555	1.00558612091066	1.20273811251411	1.11337415170317	0.94232980803978	0.997623870501159	1.04442110011328	1.1438193532414	0.942468481493933	1.06829567554437	1.02975342713203	0.998804239532726	0.989535197541026	1.00546427033128	1.0226321563354	0.982076978319834	0.977816169685917	1.05936935547375	0.968723341338562	1.06151482390872	1.08161065499359	0.970433320172522	1.03009624711567	0.975748425371954	1.06564237061804	1.00616738532423	0.901246402240132	0.99966691500216
Gene19294	0.99412327760416	0.983662764655164	0.99640982179913	0.999120856279247	0.954497112850668	1.01009425932744	1.01145382567785	1.01005380406751	1.01765066106798	0.953261542783777	0.989505252307235	1.04014850817213	1.04442110011328	0.990140833878851	0.990908360630578	1.05623496794575	1.00015034427199	1.01420194521461	1.01256501389835	1.05000339004048	1.01386358822898	0.971790812851664	1.00298592903287	0.997859672300144	1.02051885292858	1.00015034427199	1.01234084380985	1.00954497807415	0.996741554168942	0.99967279607549	0.999044190362907	1.0004180293116	0.998321132252018	1.00030569175872	1.00663895580804	1.01345369593151	0.998627933225573	1.00507687742065	1.00438384991754	1.00275870662144	0.99966691500216
Gene9166	0.969097537705728	0.929889365604991	0.981603320929513	0.99111073577779	0.933022111630162	1.07224760853617	0.999914648808027	0.995172972938687	1.16087431223974	0.999158371063541	0.958187980887662	1.13664490780006	0.943891935853551	1.06902079375242	0.961351662192587	0.999053661302234	1.006820085065	0.99525457815858	0.963046720151002	1.01542427662563	1.08437060582712	1.02645160008922	1.00298592903287	0.997859672300144	1.00808867121513	1.03562069385139	1.01234084380985	0.997471486988415	1.01200834907917	0.99967279607549	1.03084285759691	1.01838930606547	0.998321132252018	1.00500040621041	1.00663895580804	1.02953177129107	1.14276468675421	1.00507687742065	1.00438384991754	1.00275870662144	0.99966691500216
Gene5718	1.1157206807053	0.978119830027603	1.03565822128407	1.02293154147186	0.975542443105991	1.00401980577605	0.987841409818142	0.992178912383134	0.99383765421898	0.996430958114544	0.981859786816344	1.16738296944732	0.994039701789392	0.99770793155754	1.01003691110299	0.998886452553302	0.998377637748976	1.03886850866488	0.994486555921567	0.996914791768956	1.12324053261678	0.99996701554131	0.852350158898209	1.02274254045921	0.989907802554854	1.02548959898333	0.986278082301664	0.985201851784045	0.980579631970922	0.929558081479703	1.43006635997169	0.996997661035977	1.03325660040691	0.993459172637435	0.980914586331602	1.02742242281292	1.05810557297269	0.989963324775514	2.38561085499668	1.2307671230245	1.24455542602062
Gene1744	0.998005772683099	1.01406989945977	0.996567555030451	0.998479044785692	0.995594040001254	1.02349696914551	1.00955013885971	0.977569831510015	0.990731691974455	0.986323857137876	0.998021871776471	1.00790876724823	0.999516150768684	1.00139657844529	0.992511335285614	1.00041613163579	1.01237776460946	1.02032025568815	1.01176313589383	0.993901245609278	1.02704319567955	0.998403632603399	1.00076066126079	1.00239238235419	1.00182230748229	1.00393370803506	1.03541281659231	0.991682229637233	0.996741554168942	0.981544574639853	1.00561216183683	0.98770935193131	0.977283238025752	1.00575813519809	1.01893651223308	0.994909998063551	1.00361514367776	0.992860145237382	0.9750211469579	1.01293605998225	0.985179144145365
Gene16114	1.06599652835398	1.1164948565373	0.933022111630162	1.08280042409079	1.06583266239628	0.992333215858165	0.996478854681158	1.04356119678328	0.928362352022249	0.985201851784045	1.04127807340079	0.94176310900569	1.0081248650523	0.922098144310254	0.947119288214268	0.989690070130886	1.10604163467269	1.08816671043998	0.912986081275406	1.16331384262352	0.960978752736257	0.975160375381372	1.03600894048769	1.01416764119345	1.00263958638086	0.991075671720304	0.968438172863163	1.0026473800462	1.01899333770835	0.977154492726043	1.04300430236244	0.978074111294584	1.00313922811631	0.993459172637435	0.964167235023502	0.994162996488823	1.09232427103933	0.997335761651822	1.07079090613158	0.9463849435852	1.11231269225586
Gene15033	1.17286130053584	1.0247738271521	0.934960239912925	1.14189729959808	1.02725115199523	0.950442455059004	0.926148050137073	0.965695525344051	0.928515810636681	0.903576265792392	0.920308888100819	0.984021145458334	1.04561761545387	1.06171629127414	1.00546427033128	1.08114244363978	1.04712031084466	1.00399955454148	0.943219952798155	1.05246660755781	1.03922657797861	0.901043002859915	1.32733068466105	0.971105700420736	0.9246794880652	1.07438291514215	0.927117567646114	0.997471486988415	0.981416601723608	0.941025367150904	1.1424616999056	0.973043783237829	1.05134913767618	1.05070103149656	0.845626020958942	1.06207352242876	1.03782348420234	0.922410309939475	1.24271207573639	0.98690651738807	1.04648897379814
LZX-Unigene41342-All-g	1.03919105750326	0.999351584505102	1.03750875147204	1.03393037610849	0.991907159218342	1.05882293567151	0.998661729591625	0.986219541105563	0.999991707436457	1.0003724877311	0.994711146251346	1.0028438170892	0.989003725554297	1.00451915506726	1.00180559544696	1.00674097200234	0.994667570582112	1.00832457539158	0.999602772525703	1.00305266290006	1.00554993661174	1.00866435101193	0.935118916043269	0.997859672300144	1.04418382828338	0.959472171874943	1.04916495693874	0.959895610226629	1.00552311897978	1.01799108043715	0.945615178085848	0.98931739450277	1.03986063731544	1.00340643597427	0.989541022960997	0.980603382059938	0.994242873541284	0.999664649675829	1.00120157035414	1.04584100169067	1.05518661373146
Gene5010	0.978561483530536	1.07637971375314	0.891865352556206	1.07896068853877	1.05767585173335	0.939615762212517	1.15735461208846	0.991121243367934	0.866407762059497	0.925443717061949	0.938195904736914	0.839651320158863	1.09099435355054	0.857470756301137	0.78554520447739	1.0896390065172	1.0336265006046	1.00343775447503	1.06923149565551	1.01271148566856	1.0184325698144	0.860922145710385	1.17625757411739	0.874639960988596	0.945274928810053	1.10855755173849	0.968083585499634	0.976094435287867	0.957837715964468	0.971334962160787	1.20095690344401	0.997802097735603	1.08479486075881	1.14643232392169	0.920692589123833	1.08879547942492	1.03405753686118	1.00507687742065	1.24677432507325	0.960777526663012	1.06642676434174
Gene10116	0.993743226351754	1.00199788492764	1.03335488548989	0.990523371071182	0.971702474312181	1.11363092293897	1.01317558815786	1.00767110968594	1.02799707160397	1.02159809625265	1.01956888195125	0.98863449803489	0.998607392816578	0.984489770347997	0.985441855721817	1.00041248722974	0.999745229207386	0.986097103039668	0.981251708820981	1.00837502588021	0.984253681226665	0.988553344270984	0.999712699124984	0.997859672300144	1.00808867121513	1.00015034427199	1.01234084380985	0.997471486988415	1.00241835474496	0.99967279607549	0.999044190362907	1.0004180293116	0.998321132252018	0.993459172637435	1.00663895580804	1.03745940948783	0.998627933225573	1.00507687742065	0.997301298786216	1.00275870662144	0.99966691500216
Gene12930	1.19686599758189	1.07488082647818	0.923591371773837	1.08458937280438	1.2722111771305	0.930082570615355	0.948728122060108	0.877892982351366	0.926935796978163	1.1424616999056	1.0588480535109	1.03990509655094	0.949846861781279	0.97008175085845	0.972990398238751	1.35640478454112	1.17164755474304	0.938782150240125	0.917808669770239	1.0514879292092	1.08161065499359	0.940245892149946	0.96983891216785	0.997859672300144	0.996860400876709	0.973762419116559	1.03665332050563	1.00194802411123	0.972285313078317	1.01881796395828	0.968770760580818	1.0106767940792	1.00128652415045	0.969266879034769	1.01421202513951	0.98078272613021	1.00387826990169	1.0658794989047	1.03380915316586	0.973178838743317	0.987715242528317
Gene37601	0.990836262504739	1.00276486812331	1.10820943831606	0.997271783363449	1.0082454356897	1.00877127479852	0.968526047989759	1.00791936974925	1.00237275128143	1.01923130661076	1.0108533195794	1.00027113629649	1.01691932667239	0.986737923249409	0.975600910110329	0.983391270118668	0.987897187861729	0.977956019979686	1.01924973701886	1.01657420689241	1.10975686841963	0.981251708820981	1.13158580861682	1.17928294247342	0.992552950389034	0.907751301018732	0.881993349822621	0.997471486988415	0.972805359803076	1.0901801505675	0.865848250580176	0.886997800512295	1.30204589570636	1.0272217390433	0.893473383711245	0.928740768496511	0.9598331659397	1.32499588396626	1.4494606020163	1.18493109333625	1.41997842093558
Gene5735	1.52307785627521	0.920550955023138	0.954139412744406	1.30667256396575	0.837098816609016	0.830697452606038	1.09627424910991	1.07790514340234	0.917808669770239	0.848979081799188	0.828699124802747	1.15704553977896	0.869649044037866	0.940402199794402	1.08479486075881	1.14358576736629	0.828179382723404	1.26831125204624	0.959793101205534	1.27895204858513	1.43542588811288	1.2307671230245	0.940821563238608	0.879288026542479	0.948068751947304	1.0184325698144	0.97117286175438	1.01453219951797	0.94209643383136	0.869304675279499	1.01948460331302	0.919086363307953	1.06200822299238	0.993459172637435	0.941693103739605	1.00492998161826	1.00496911458849	0.985086563898367	1.01400925900524	1.01578115218764	1.02548959898333
Gene32144	1.03973171277948	0.997635776927794	0.994512249565504	1.04953412851097	0.952254450720411	0.99851771050862	0.999068052962928	1.00582468779051	0.964960646287235	1.00191201008299	0.968904581132984	0.988264245235759	0.979239163781714	1.03844034091677	0.984538214793931	1.03376066335824	1.0145928392693	0.982169194448767	1.00254828835838	0.960730503214578	1.03121429695771	0.977581336849445	1.07335144257056	1.03914857685194	0.974487864987893	0.99484836539626	0.965951881232562	0.967871282328009	1.01285126083073	1.02508753761691	1.02104379463537	0.952780747792487	1.01625264632047	1.03919105750326	0.96457206575443	1.05802327339839	0.951783775284144	0.939194661876368	1.02508753761691	0.949094764869048	0.99966691500216
LZX-Unigene61840-All-g	1.25791921417685	0.885296205198294	0.927600578225756	1.24393674971815	0.888935825717516	0.85561765170711	0.830697452606038	0.761540960427242	0.941158823034561	0.856394672418931	0.890191871070259	1.37167069920916	1.02004392170782	0.987250926784844	1.03736894751102	1.08296926994277	1.08950245189163	1.05736194216093	0.942400705918643	1.28081898141825	1.20356405203345	1.23348837278955	1.08414776430101	1.00680829037188	0.860332744934374	1.03739658211544	0.877165649415156	0.730264086920145	0.913213730056859	0.84362863951754	1.01270107901868	1.08620296440119	1.09914871618904	0.993459172637435	0.800618028998249	1.00067836300524	1.00807913047433	0.863233487612241	1.04930227023242	0.893771112370462	0.969144940706697
Gene12734	0.98864571797037	1.00669817880905	0.969253329266262	0.946561780705885	0.999711607732998	0.964767686617647	1.03714411277012	1.01199664876037	1.03267087019129	1.02496002674075	1.01233226418588	0.964609746690587	1.03166615363588	0.94407603046114	0.915003490819265	1.05353141793315	0.958034923369698	0.992908970268246	1.04475800641174	0.961919404440216	1.05761434947002	0.999892394757074	1.01365291782455	1.01183571900513	0.968122452778524	1.00015034427199	0.986097103039668	0.924776585587554	0.979217874717805	0.969902302465644	1.00262589351304	0.995471948679739	0.944831857922624	1.00140689702121	0.982396785927933	1.01094790782122	1.01194061522662	1.01300279081863	1.08785885769919	0.967037702959891	1.03620252035915
Gene20123	1.11591983929435	1.01413936566977	0.993743226351754	1.1141490822173	1.06287804593874	0.96406026527932	0.889576457706951	0.91692014977655	1.03496810419921	0.959432913778756	0.937379317321346	1.11363092293897	0.954801856214254	1.03032425702235	0.978451062731897	1.09595318781628	1.0484017625855	1.04460664826105	0.945274928810053	0.942779501133406	1.05666056586688	0.95291853820181	1.07519173355755	0.997859672300144	0.967937126432287	1.07813249886928	0.968610122431924	0.934425218527876	0.971105700420736	0.990140833878851	1.07559571853327	1.06805799651604	1.08977289858803	1.0045135763888	0.950873704389317	1.03090156279765	0.91703285016947	0.999664649675829	1.05914253136618	1.02412271271336	0.92817258311515
Gene2235	0.99959219223688	0.950023375988673	0.998448226001723	1.01832282981824	0.974835818837649	0.98230748325317	0.981233324917841	0.908794653172182	1.0125310776658	0.999375655017062	0.955313653439834	1.1047892237089	0.954190128801439	1.08062855149933	1.13414782095028	1.09474846844349	1.0146953495952	1.03141177949554	0.980463090409667	0.935909409115559	1.01093023246394	1.0551061581483	0.997248555857347	0.906917124457655	0.988188777876872	0.975096241878348	0.988588299609704	1.00801393152737	0.97252919908868	1.02892123800933	1.0022097925122	0.983162308939588	1.07052472002086	1.07821708364122	0.994924250503564	1.03242481192209	0.948389457295806	1.11320461608085	1.12624994547231	1.00275870662144	0.979307167830508
LZX-CL3743.Contig1-All-g	1.02811070027924	0.956518375328108	1.04401847482223	0.998337098997515	0.965047214204314	0.998067919128544	0.961572398167232	0.99491382200287	0.982796923207679	1.01377613431601	0.981536667231938	1.02551068409964	0.970154312302733	1.09613555088175	1.01462750473402	1.03215786819968	1.00194100090066	0.982839493191585	0.978521362394904	1.04924535265085	1.01451575546012	0.985719284872979	0.993025471038445	1.0099051595916	1.01517428445662	0.98778490585345	1.00467265931087	1.02895712426208	1.00161565181121	1.00684409216888	0.983912020058741	0.994191057411001	0.966312937422157	0.955426126294891	1.01443318775037	0.988057588047821	0.973704189951774	1.04235100799157	1.00091271209991	0.984660671615469	1.01700181018853
Gene15233	0.965427482161802	1.27695191355783	0.987585910033312	0.963446248012556	1.1216947542095	1.40416407626549	0.959389295640322	0.965395324353305	1.0592277233097	1.42734786515274	1.01918108024337	0.977927962436987	0.993606727460471	1.00040650320895	1.00821702208212	0.977411852630884	1.21102489753306	0.971732801007926	0.965324804690145	1.05333056554394	0.987585910033312	1.02962869334616	1.40416407626549	1.07097978331137	1.50050375907651	0.92997691217738	1.53494349989841	1.01961206781539	0.919303261263835	1.17771955933821	0.951524708283453	1.03231932963582	1.82591903720197	0.993459172637435	1.36164567781629	0.888397473064067	0.927600578225756	0.953041390642387	0.878187767861473	0.930471898953297	0.962890276214037
LZX-Unigene8176-All-g	1.84743938072932	0.904763472051259	0.825673835386614	2.10608949937558	0.964767686617647	0.765835671143207	0.774351627159705	0.999021695898543	0.807799001942153	0.838333484469461	0.817908896939355	1.68798269600695	0.782269310098214	1.1670403858305	1.40251148010588	1.37167069920916	1.10018431523408	2.45344868429069	0.830119967165877	1.49266477310683	1.16836783287586	0.893473383711245	1.09149527310623	1.00569967860594	0.978232180394224	1.12407611858527	0.98863449803489	1.00108724469982	0.996741554168942	0.858968688862417	1.24616603338932	1.01271148566856	0.99335759738379	1.09747793159258	0.953504419237362	1.06215507854794	0.932033957603554	0.986154174032761	1.05200483376556	0.990707149131579	0.986737923249409
Gene8643	1.05852044568411	0.953369866890945	0.985584830931109	1.09613555088175	0.972204180368558	0.989698519118551	0.96628509402452	0.948783354333402	0.991745612944081	0.954356248268192	0.969739124013043	1.20273811251411	0.977446466686683	1.11794154740987	1.106387108775	1.23932269394902	1.16807228101649	1.08149556846822	1.00238712290338	1.69176560570508	1.106387108775	0.97698993683558	1.01175422797021	1.12885292329418	0.990067893023649	0.994749541966203	0.99000761029393	0.956658184290282	0.996741554168942	1.01953053814648	0.988751465123204	1.03753207310325	0.980021376349359	1.06941731085927	0.988259956177686	0.987949986580826	1.01287489095774	0.987715242528317	1.05775128577612	1.04273984095593	1.00313149078521
Gene10455	0.796155011992353	1.21473270775697	0.934425218527876	0.829662795148609	1.47220730153404	1.22840250494351	1.13890626966972	1.28798476228176	0.974378474380052	1.1579277684524	1.03180619792031	0.857470756301137	1.02725115199523	0.902655865225534	0.77327655402822	0.81285709942499	1.05931049184154	0.858208143806278	0.980406337129901	0.860011146504689	1.02166471077059	1.19726001419713	1.07589951430383	1.19900039235866	1.07841482029766	0.993801157305283	0.991305230761214	0.913610652455715	0.999460514925476	0.978164565191526	0.943836639975372	0.991504424193746	1.22292156564912	0.993459172637435	1.03409477641149	1.05155125972568	0.934857024640768	0.853736503038887	1.0117157799964	1.00896592477649	0.902985957958845
Gene16169	1.10005198880751	0.956602934878013	0.998476192717694	1.11632301021771	1.02370112344112	0.974352840933456	0.950812438953943	0.994815805846688	0.991688749562869	0.951468610588418	0.954253845299712	1.08073584332833	0.947119288214268	0.985617113939976	1.12137780419203	1.08537020753871	1.01125595975026	1.07224760853617	0.988786898773366	1.08458937280438	1.13440569852521	0.948982866238581	0.981322375533298	0.935676810865749	1.03450456889519	1.02332005849276	0.990383770075923	0.997471486988415	1.03832953297396	1.06186901372956	0.989976357464734	0.993519369029564	0.962803573562512	0.980032142134866	0.98552556667234	1.00417900204819	1.02156812569888	1.04418382828338	0.974690635097042	1.06480704019275	1.05062928135495
Gene28851	1.01607299671751	0.994879649786159	1.00445688705094	1.00584518237293	0.991907159218342	1.01662782072322	0.993614985488072	0.986219541105563	0.999991707436457	0.990821841874518	0.994711146251346	1.0028438170892	0.989003725554297	1.00451915506726	1.00180559544696	1.00674097200234	1.00533459382092	1.00832457539158	0.999602772525703	1.00305266290006	1.00554993661174	1.00866435101193	0.993025471038445	0.997859672300144	1.03366971102658	1.00015034427199	1.01234084380985	0.997471486988415	0.996741554168942	0.99967279607549	0.999044190362907	1.0004180293116	0.998321132252018	0.993459172637435	1.02209971232686	0.998640801256259	0.998627933225573	1.00507687742065	0.997301298786216	1.00275870662144	0.99966691500216
Gene9663	1.03062258488301	0.962048042434248	1.04041078772217	0.989587710360254	0.954902729815723	0.999772753933959	0.967411910624432	0.934678066336008	0.981416601723608	1.02537492198915	1.01343230822436	0.987778034071008	1.00738488267545	0.995478174065368	0.98337505898115	0.985983965900464	1.00438384991754	1.06846987380915	1.00843089579242	1.01765066106798	1.04451589033239	1.02817258287866	1.00357782444143	1.03575752993218	1.0266730338589	0.997402006233736	1.00127863860618	0.986607656909244	0.996741554168942	0.992943377692672	0.987559897667696	0.984668547439021	1.04675169935989	1.00579393693227	0.992168868773233	1.00135105524962	0.978172536127715	1.04700728419679	1.00192789731787	1.03323329484821	0.980799990554287
Gene19257	0.920934554537851	0.965184916492793	0.929558081479703	1.09232427103933	1.10240048475212	0.925221072170341	1.17129511103512	1.15116550990507	1.32499588396626	1.06039126018937	0.906768519565576	0.875194178120409	1.06514531122483	0.98772211050279	0.953041390642387	0.838333484469461	0.790542534404649	1.18330509900358	1.00283231990241	0.910761746696313	1.21673515757572	1.02608029016846	1.16370572526055	1.07397028194099	1.04041078772217	0.959096574956441	1.08161065499359	0.978413868089265	1.05787730129584	1.01667670902406	0.947180671232821	1.02799707160397	1.02789994037669	0.998437475943922	1.00137463404218	0.998640801256259	0.985617113939976	0.973043783237829	0.94407603046114	0.95610655861131	0.990067893023649
[truncated: 6,678 more rows]
