# Supplementary material for: A single-cell atlas of West African lungfish respiratory system reveals evolutionary adaptations to terrestrialization
Source: Nat Commun. 2023 Sep 13;14:5630. doi: 10.1038/s41467-023-41309-3 (PMC10497629; doi:10.1038/s41467-023-41309-3)
Supplement: Supplementary file 6 — Source Data [file 41467_2023_41309_MOESM6_ESM.zip › 4.fig4g.LFGL_SMGL_ZEGL_cell_type_gene_FC]

LFGL_T cell	LFGL_Un_epithelial cell	LFGL_Erythroid cell	LFGL_CD8+T cell	LFGL_Goblet cell	LFGL_Epithelial cell_Ca	LFGL_Stromal cell	LFGL_Endothelial cell	LFGL_Macrophage	LFGL_Ionocyte cell	LFGL_Ionocyte cell_DMRT2	LFGL_B cell_like	LFGL_Basal epithelial cell	LFGL_Dendritic cell_like	LFGL_Un_immune cell	LFGL_Proliferative cell	LFGL_Ciliated cell	LFGL_NK cell_like	LFGL_SMC	LFGL_Neutrophil	LFGL_CTSG_high	LFGL_Platelet	SMGL_Epithelial_Cells_1	SMGL_Epithelial_Cells_2	SMGL_Pavement_Cells	SMGL_Pillar_Cells	SMGL_Non-differentiated_Cells	SMGL_Neuroepithelial_Cells	SMGL_MRCs	SMGL_Accessory_Cells	SMGL_Erythrocytes	SMGL_Fibrocytes	SMGL_Goblet_Cells	SMGL_Vascular_Cells_1	SMGL_Vascular_Cells_2	SMGL_Vascular_Cells_3	SMGL_Vascular_Cells_4	SMGL_Lymphatic_Cells	SMGL_T_Cells	SMGL_Monocytes	SMGL_Dendritic_Cells	ZEGL_Branchial_muscle_cell	ZEGL_Filament_ionocyte	ZEGL_Immunocyte	ZEGL_Immunocyte_tppp_high	ZEGL_Ionocyte	ZEGL_Lamella_ionocyte	ZEGL_Mt_rich_cell	ZEGL_NaK_ionocyte	ZEGL_NCC_ionocyte
Gene32716	1.16718256481434	1.63495526545551	0.650560833823017	1.25257347748509	1.01903181813061	0.843421742453099	0.631681304098665	0.725055941763075	0.737173561156098	0.967999547013358	1.00703567691811	1.53830152515799	1.45886092512237	0.91178431783113	0.893160126448915	1.19890363210417	1.78691011075491	1.21864079879887	0.588050565052537	1.03414624471629	0.684033072654561	0.804694979644849	0.995703837900247	0.997304493330754	1.0333544482567	1.02246054300054	1.02241553510643	0.996320303018623	0.995786450051929	1.00041907037203	0.99870077781439	1.00011846331873	0.997885703627391	0.991006986440655	1.01480821333461	0.996442027821049	1.01810593180085	1.00720095416693	0.993176453326672	1.00315156277513	0.998424828570116	0.998143536995409	1.03190662684317	1.03101102852186	1.00843847264035	1.02957358108216	1.03420971943758	0.996147726527664	0.979403696452434
Gene18963	1.00604342047726	0.984221221044878	1.03902928352036	1.00204486648256	0.974173981856917	1.02073507398876	1.00255526280417	0.99791545191367	0.995718289465978	0.995608588506871	0.997411670814991	0.99791545191367	1.00252600153107	1.00012631718291	1.02820026659366	1.00782774867824	0.97818197390026	0.9997247833746	0.997532268598393	0.996177780243121	1.03213717620429	1.00255526280417	0.984661551858883	0.997304493330754	1.0333544482567	1.01247780456139	1.02241553510643	0.996320303018623	0.995786450051929	1.00041907037203	0.99870077781439	1.08239947305323	1.05694797375262	1.00016121256047	1.034868293568	1.0047924311441	0.998532546626616	1.00720095416693	0.993176453326672	1.00315156277513	0.998424828570116	2.04868482216736	0.85261596111379	1.04025569226711	1.04927884703819	0.871448156077247	1.23046320428747	1.00466448658181	0.929964681148821
Gene14903	1.78691011075491	1.20793501000393	0.980331378751549	2.53783222378129	1.24647620473916	0.798566718480633	1.08890925358167	1.21864079879887	2.21333377690341	0.785222842936225	0.757617812964156	0.819959285195794	0.951775765858848	0.819959285195794	0.891527618573848	0.951343695570568	0.862581121085371	1.75916225827865	0.856138869058911	1.0243016692645	3.2275202314774	1.20139737861867	1.13852558192127	0.974079711376772	0.995379090945273	1.09192448890713	0.965733396841018	1.69620078408237	1.30280926944451	1.07398982347321	0.979929585553526	1.00526242023444	0.951630328210125	1.1793521053124	1.00706213378913	0.977951616578161	1.08925368273913	1.00720095416693	1.00104524599076	0.935169631164532	0.877416640944795	1.01234895557117	1.33299534553825	0.987274569045895	1.13542782096797	1.03000984400778	0.988357421535576	1.11148347315208	0.995010419383641
Gene28437	1.20242967330545	1.14142259156971	0.867222779790357	1.24265196435351	1.4126271883568	0.900161610246141	1.00449372251203	0.908572394126994	1.20626851998923	0.85894981372925	0.923187135796611	0.94320645356207	1.03759086474392	0.948147113921478	1.8298512852957	1.69620078408237	1.04847200027495	1.31636249082231	0.934315281642924	0.936362095180996	0.996743114978304	0.935540631248108	0.945157443729627	0.833785643972286	0.877416640944795	1.26123641554199	0.88541746297122	1.17744152697729	1.09120744825169	1.11550591308262	1.47996433291997	1.29530016253415	0.867222779790357	0.991006986440655	0.813711403804629	1.1340708631511	1.0779117980252	0.994940234507599	1.04636101820336	0.933853207966534	0.988341065678375	0.811645933898594	0.941002535398605	1.00141256373223	1.1692283358618	1.07823349373572	0.768819580073527	0.888284043299261	1.08331442233151
Gene18035	0.935044479155544	1.49989262234099	1.21111630127261	0.921581907082203	1.14730529099217	1.58734329704902	1.0059180516441	0.964221314716095	0.952120766392522	1.54827848529298	1.26123641554199	0.967999547013358	1.03575723341814	0.953623766208921	0.928252003580071	0.973801455494609	1.4186952004221	0.936167579791131	1.09994596118524	0.959777105408325	1.06990823896783	0.987344416227103	0.958330236043361	1.04185363313926	0.987344416227103	1.01300211530848	0.997195452683935	1.02015388317728	1.48678815288423	1.20032951436625	1.0126782158181	1.21111630127261	1.15622605050995	0.991006986440655	0.994089421543608	0.963333818796512	1.11047355551632	0.971650819428966	0.928711970458945	0.991942687954013	0.959617004981483	1.034868293568	0.973269185514124	1.09192448890713	0.956146956167786	0.99791545191367	0.994613374281722	1.00634525888348	0.924331955489788
LZX-Unigene51524-All-g	1.19346854006496	0.878070420867838	0.992692002335607	1.08365556809765	0.889013685996539	0.955273778528355	0.875931243904073	0.836222786105601	0.937831388720157	1.0180411436939	0.942411584186999	1.24647620473916	0.886423756508493	1.07616964914351	1.17334762929318	1.05809770351248	0.875931243904073	1.03331365175233	0.91695508242852	1.19615092315139	1.17244329382505	1.16007886524225	0.969945826607783	1.03602669128842	1.04072607530786	0.993236870224305	1.03499870288313	0.978697195912935	0.976547521900363	1.02288009826487	0.990220789192778	1.00763653336065	0.997885703627391	1.00331228344368	1.00824218530651	1.00238930384324	0.986493479155033	0.996270898081653	0.999539459973591	1.04709624887259	0.986737940539448	1.05824729433863	1.07070936470157	0.954118237160405	1.00326280027383	0.91178431783113	0.989660721991088	0.919776103942675	1.11659181657102
LZX-CL9866.Contig1-All-g	1.30859873878824	0.708118190317405	0.733210886257207	0.993624004392493	0.664752568694086	0.862581121085371	0.6440658911409	0.837960268974025	0.733210886257207	1.47996433291997	1.31402180470393	1.13276615923172	0.62389748303819	1.25877370686397	0.867222779790357	0.779657466095783	1.11185852931939	1.08925368273913	1.74266741850743	1.00763653336065	1.04209482809416	1.30591399033755	0.883598583990202	0.997304493330754	0.831216781888428	1.07823349373572	0.842257457010878	1.15699754386185	1.64993927848599	1.44009483741893	1.25257347748509	1.07850989592379	0.892021444052261	1.05694797375262	0.806710160275692	1.01826029938872	0.961840059762602	1.01400735764774	0.967707440702874	0.913806655550152	0.994423020621555	0.705033367628783	2.87278877769746	0.638502514062561	0.71696795313771	3.64609140274871	1.37244474766825	0.766266340314829	1.40104348444908
Gene19263	1.0058205196766	0.975130749230176	1.11241733091981	0.980861228296032	0.992781940961914	1.00642307597777	1.09035765687239	1.02526674660378	0.984384452833901	0.967613975446565	0.996614986492244	1.01747806086337	1.01333516602338	1.00457516822977	1.02374094034267	0.986819573906285	0.962187803274194	0.987026658050016	7.65604548196502	0.982357343087698	0.988948542242803	1.02906334602283	0.998424828570116	0.986097232894739	1.01669830873003	1.05943821919123	1.01114828839634	0.984326302213182	1.00579030440499	0.991211335545085	1.07262178503968	1.02906334602283	0.987783574092579	0.998424828570116	1.00197945018673	1.0177303245305	0.990469481427213	1.2095627214517	1.00242633515531	0.996147726527664	0.990292531558718	1.00195878939598	1.00508198258206	1.00318323040176	0.994160919167185	1.00663802300712	1.00247057812642	1.10168219088881	0.989063153311253
Gene19747	1.59622132323584	0.774483918428343	0.794739876296923	1.56485870624146	0.792207672233724	0.733210886257207	0.880930453910884	1.08642858613858	0.71696795313771	0.747860311175096	0.763303208886768	1.28084808336783	0.750237167480845	0.902889532379072	0.995741936418377	1.18847066917662	1.07129430407963	1.49364105772323	1.1188956773448	1.18847066917662	1.01163624840493	1.20626851998923	1.02559312382996	0.892021444052261	0.989940977696806	1.06371339356079	0.99928214001357	1.00032509201097	1.02559312382996	0.987564965929552	1.06095467741908	1.03161937874871	0.925810533729193	0.979693672694228	1.00066506063367	1.07315058174269	0.920080770428243	0.985799089305083	1.05622712603382	1.00315156277513	1.03452486120935	0.944942917912745	0.984152448630796	1.08994759486835	1.14816185278551	0.926165582910711	0.889013685996539	0.864744974069584	1.25499119388508
Gene5296	1.10306654267637	1.1188956773448	0.864744974069584	1.22720084830156	1.17657685796054	0.878765601970632	1.02539545662991	1.21111630127261	0.880159674816794	0.846043198566766	0.869941126938506	0.815294932715311	1.09526623834403	0.712251257953223	0.89399665458579	0.750237167480845	1.03205869641776	1.17334762929318	1.47299498439923	1.26525675611495	0.975833790195678	0.840505697592589	0.920080770428243	1.02715893504599	0.977410205790726	0.992434813077181	0.964714388121953	1.01189143998899	0.995786450051929	1.01038908000258	1.02607745152572	1.00861407460667	0.921581907082203	0.925241869779947	0.994491853180901	0.974811799220796	1.01043622575406	1.02737750544248	1.05082638858832	0.90900946613417	1.00204486648256	0.914591198504621	1.24462678926692	0.951630328210125	1.05865526581192	0.933611359316849	0.91695508242852	0.932848444049412	1.09781406841524
Gene12802	1.30591399033755	0.689356059299547	0.833785643972286	1.37244474766825	0.708118190317405	0.747860311175096	1.66551815854899	1.33652621241077	0.671949195100329	0.679235301198487	0.671949195100329	0.664752568694086	1.00487680272555	0.6440658911409	0.976547521900363	1.34059758528102	0.615219317119978	1.74266741850743	1.05922714448461	1.48678815288423	1.30280926944451	1.44009483741893	1.14458103595711	0.992221229260986	0.733210886257207	1.8080656310602	0.725055941763075	0.951489855526297	0.757617812964156	0.638502514062561	2.21333377690341	1.57611304516099	0.809938883218571	0.991006986440655	0.725055941763075	1.48678815288423	1.29777031421065	0.960517876188405	1.72415483750952	1.19346854006496	1.0935473629536	1.05120699903555	0.708118190317405	1.49989262234099	1.09781406841524	0.729078805127226	0.689356059299547	1.21447514031298	1.13852558192127
Gene1514	0.938841402096901	1.0155946339469	0.988744917550024	0.941465000252785	0.976802096059575	0.978051194222277	1.20139737861867	1.00554118299021	1.08397557436624	1.05824729433863	1.03362091467473	0.952691091996093	1.01940595898471	0.963547809898653	0.961476204305604	0.964714388121953	0.99520560883702	1.01350360386155	0.990950802415867	0.923451481787555	1.03190662684317	1.02961663979797	1.01606996729129	0.98524787283817	0.985514615234883	1.07198078990164	1.02241553510643	1.00773329297133	0.963547809898653	1.04817994235844	1.02526674660378	1.12002490739234	0.975307479936864	0.980789146440623	0.998249244120692	1.03057996845976	0.975227007764807	1.06424393792238	0.961374557934187	1.02019403039947	0.974960836960049	0.925548784958305	1.10840950029952	1.04072607530786	0.973660771495544	1.09391538376707	0.982581743661505	0.949876102259625	1.04779258948609
Gene5444	1.23366064044592	0.721393294084658	0.85261596111379	1.18037516529163	0.689356059299547	0.958588172902069	0.615219317119978	0.548504175381456	0.721393294084658	1.59622132323584	1.53830152515799	1.11659181657102	0.615219317119978	1.0556951542562	0.768819580073527	1.25877370686397	1.15841860893363	1.25877370686397	1.50896109798102	1.23713309049215	0.974551927893561	0.868423652364263	0.984661551858883	0.878765601970632	0.865573598581648	1.03522775225801	0.832362485381061	0.869125567410107	1.23366064044592	1.38114054641755	1.1060954522991	1.01327009090212	0.89399665458579	0.88770195068184	0.836222786105601	1.08281063923291	0.906899767744584	0.82416017087393	1.02110400748843	1.06400829509989	1.01528158656958	0.744367440336679	1.88022378034415	0.71696795313771	0.912163303244772	2.21333377690341	1.59622132323584	0.657354813712964	1.37244474766825
Gene4802	0.987517051426922	0.942565197699985	0.808579553566971	1.07762807920743	1.03137918702498	1.39241813392757	0.787623583258922	0.882291707491683	0.817993315528565	1.70985332383322	1.78691011075491	0.968201369683402	0.737173561156098	1.03057996845976	0.684033072654561	1.23545865479848	1.35638506714501	1.17657685796054	1.57611304516099	1.18332734818604	0.712251257953223	0.975833790195678	0.993034463891296	0.992290920228707	0.989897239433474	1.05748517719313	0.99910363151777	1.082577677833	1.00929260384173	1.00041907037203	1.02624949968497	1.14816185278551	0.972563886193048	1.00831192725997	0.987810668265375	1.11148347315208	0.985828321412332	0.974415611785781	0.954984966369718	0.993898854565411	1.00775339303349	0.806710160275692	1.93040368423349	0.712251257953223	0.869941126938506	2.40998028224122	0.998498987479488	0.81664034556917	1.6097076798464
Gene12152	1.29014719180326	0.876684837741459	0.782627263570511	1.23156758402019	0.809938883218571	0.650560833823017	0.945484023756498	1.06990823896783	0.782627263570511	1.0306737618766	0.840505697592589	2.40998028224122	0.90900946613417	1.21272481564415	0.789797313742106	0.684033072654561	1.10265771156148	1.21111630127261	0.85261596111379	1.12278032046261	1.52770357034949	1.31102242275705	1.02767329266663	0.987932422203197	0.905568458791256	0.986459943802505	0.904205531272923	0.984525360196081	1.07907509217892	1.00041907037203	1.0263453725462	1.00327866060766	1.06371339356079	0.934315281642924	0.856138869058911	0.942015635912938	1.00200011097747	0.961004129772691	1.05883391076579	1.00908767651426	1.03902928352036	1.02588850211791	0.839133272404661	1.16406628946984	1.10532399893348	0.774483918428343	0.831216781888428	0.983026849119573	1.02798156426271
Gene6558	0.689356059299547	1.56485870624146	0.802663875920074	0.763303208886768	1.29014719180326	1.4186952004221	1.06786946382388	1.19749151302767	0.974661197416628	1.30591399033755	1.49364105772323	0.679235301198487	1.16536332710442	0.725055941763075	0.702471599004858	0.880159674816794	1.20531473069706	1.03452486120935	1.0915714168552	0.684033072654561	0.638502514062561	0.921581907082203	0.870773470762515	1.00381389427316	0.921581907082203	1.03983166912192	0.931603348658987	1.02101627042155	1.37244474766825	1.26123641554199	1.07974276175425	1.07102654512513	0.986152073019915	1.00680139111451	0.88770195068184	0.9726148832353	0.915988524466477	0.91340264952305	0.993176453326672	0.990543169042713	1.0249896846649	0.708118190317405	1.45886092512237	0.747860311175096	0.861778854030762	1.54827848529298	1.08331442233151	0.839133272404661	1.23545865479848
LZX-Unigene45730-All-g	0.81664034556917	1.03668517360743	0.960356272945117	0.721393294084658	1.04209482809416	1.55670355832202	1.2203349600761	1.27317888398883	1.42629801288139	0.927922626274474	1.10397317236404	0.843421742453099	0.978608657560604	1.66551815854899	1.29279049002088	0.900635753925372	0.85894981372925	0.776490175193399	1.00563596680359	0.638502514062561	0.948477062288104	1.05297164480557	1.03588567914962	0.888284043299261	0.99888432832791	0.991573565775441	0.997873026300055	0.889807499675687	1.00912966120723	0.884138694425252	1.20139737861867	1.04896791792697	1.04113434310583	0.909389104535559	1.01480821333461	1.09599732227968	1.01551560386248	0.925548784958305	1.02164705628102	0.976149712271252	1.01863246880411	0.995718289465978	1.37244474766825	0.900635753925372	1.00043054171151	1.20362340580969	0.856138869058911	0.835289646893731	1.08397557436624
Gene14226	0.657354813712964	1.2203349600761	0.844410106486517	0.679235301198487	1.01043622575406	0.942565197699985	1.07907509217892	0.945157443729627	2.40998028224122	1.26778766898952	1.17428131022074	0.950872253536722	1.06470658932056	1.85632439494632	1.88022378034415	0.698675564727218	0.853457902765428	0.833785643972286	0.802663875920074	1.02288009826487	1.49989262234099	0.925810533729193	0.971482514762449	1.01147816799294	1.01669830873003	0.999377882433264	1.03633894815261	1.00473982845501	1.01047896183652	0.991211335545085	1.02848775162443	0.993444781845797	1.01227381774043	0.974173981856917	1.04423865408855	0.986349563466143	0.990469481427213	0.998650066793017	0.979556714167362	1.02510858488935	1.01132224238384	0.919429756801849	0.997587521243566	1.047635534224	1.97018538212986	0.895842075028347	1.26778766898952	1.00646326745085	1.00030073828601
LZX-Unigene8406-All-g	0.982415359108502	1.00077355155245	0.990408866013405	0.989430818990544	0.995741936418377	1.00381389427316	1.02058734447688	1.02065369138344	1.08822253437456	1.06707908552912	1.02357192161108	0.980126722237556	0.976882181637762	1.02982939410084	1.08576404854248	0.977410205790726	1.03371889495269	0.962863216222364	0.975700651525125	0.952298479987598	1.00102677614523	1.01634489845344	1.22720084830156	1.11047355551632	1.30859873878824	0.889013685996539	1.19749151302767	1.24647620473916	1.1896933691261	1.07016204539671	0.809938883218571	0.951630328210125	0.868423652364263	0.991006986440655	1.18732105662021	0.958191060380393	0.825610730746719	1.21272481564415	0.813711403804629	0.910146159048255	0.750237167480845	0.970511029464321	1.01788919365419	1.02881885128436	0.906041772804804	0.998987086491189	1.07156052337729	1.05668396514677	1.09560635233808
Gene15436	0.987152042897891	1.00261381725176	1.0009308056296	0.972689206018287	0.980917466915218	1.17428131022074	1.07762807920743	1.04636101820336	0.985029697816187	1.02019403039947	0.972409077692462	0.984384452833901	1.01447179425988	0.989472704484839	0.989526289849058	1.00626258282574	1.00347251523703	0.976547521900363	1.08009132496016	0.9997247833746	1.01627925583573	1.04567634085964	0.975833790195678	1.04196422044934	0.993504061492725	1.09919576559622	0.996653539568528	1.03235699544592	0.965686266602917	0.987026658050016	0.991594714780757	1.20362340580969	0.976460906983344	1.06841279724166	1.01480821333461	1.03739189217269	1.01634489845344	0.986323273103593	1.02810243193595	0.980917466915218	1.10491192769001	0.997195452683935	1.0306737618766	0.99881149548969	1.00757692909692	1.05064564564044	0.996541118651219	0.995435796850552	1.00102677614523
Gene9540	1.02715893504599	0.998688004523594	0.99580789153775	1.02011373595508	0.95931645427622	1.01551560386248	0.996377044058129	0.989316819517993	0.99893956929984	0.997743144904191	0.974256097921262	0.994987338954562	1.02961663979797	0.99421658111037	1.05046966121759	1.03440791889808	0.968725732268768	0.990984924804	0.983664292639025	1.03772126094475	0.98216229386751	1.0246983807149	1.01171185033371	1.03817178473037	0.960126027416195	0.988605449750162	0.976882181637762	0.945982145429814	0.995786450051929	1.01528158656958	1.04567634085964	1.08071175075722	0.964323678742539	1.00363376747023	0.971964667145808	0.965195765561183	0.992905992653335	0.959660510504427	1.02474762138041	1.02641610619365	1.0598146364848	1.01001518369457	1.00119105963636	1.14083753713812	1.05817249892555	0.962065660151515	1.00708358683505	1.0285384181394	0.935540631248108
LZX-Unigene72401-All-g	1.00926836901603	0.997678069139816	1.0441558738857	1.00381389427316	1.01006109910324	1.14528522265119	1.00621278468552	0.996189816738605	1.00121342701251	1.00808416878326	1.04943201060047	1.00390827846956	0.988231023867347	1.00747681601629	1.00257175736519	1.00378188456135	0.988778145534434	1.00708358683505	1.15323420581161	1.00197945018673	1.00642307597777	1.00970897124999	0.984661551858883	0.990306958192618	0.993592292895358	1.07398982347321	0.992521354700638	0.958455465414271	1.05280589018379	0.972225069246383	1.11357438463652	1.00534978923349	0.987428986164574	1.00306099182164	0.992737053816786	1.01780395189255	1.04165133252224	0.988231023867347	0.974811799220796	1.00843847264035	1.00241425330027	0.978122875847185	0.98380452492642	1.07907509217892	1.19749151302767	1.20531473069706	0.900161610246141	0.808579553566971	1.01108920342646
LZX-Unigene13541-All-g	1.01157681340833	0.967999547013358	1.019294290622	1.02051147074359	0.965686266602917	1.00908767651426	0.984756837816785	0.965780527079119	1.00794633426564	0.977194629591624	0.995571232952844	1.03727753126031	0.993856160009909	1.02302845615806	0.990861012619759	1.00931683866743	0.984614510612003	0.994675863057837	0.994142744546338	1.01536897926652	1.02894007920765	0.999267348362241	1.00710503988098	0.955376597493872	0.987200211917324	0.983664292639025	0.971155936836611	1.00806566007094	1.03090273977416	0.965321607614901	0.99870077781439	1.00871100322486	0.973969929926557	1.11148347315208	0.995485723063986	0.999872490773525	0.981725234844452	1.03535955600861	1.03535955600861	0.96943402847387	1.00475458199172	1.00626258282574	0.991662104169824	1.01305418069263	0.981042444599745	1.04239641473915	0.994391170716299	1.11299534086954	1.02065369138344
Gene144	1.02674278798652	1.06818713226638	1.01051676349237	0.994521497513641	0.943804787428288	0.939534047253188	1.13480726683875	1.11185852931939	0.919776103942675	1.19615092315139	0.93655027355423	0.969007672500573	1.22560412408016	0.911043236514811	0.91695508242852	1.1057081075343	0.895842075028347	0.796938133333016	1.02421658040686	1.0779117980252	1.00989914319752	1.01726017217705	1.08365556809765	0.901067838277717	1.05809770351248	0.980981838593447	1.0027866093673	1.00727190956639	1.05546973659866	1.13276615923172	0.966344790348489	0.995608588506871	1.16167960337428	0.991006986440655	1.04271683232953	0.934315281642924	0.966244433213123	1.00017712188625	1.05483985451204	0.987344416227103	1.11047355551632	0.906899767744584	0.829798735746178	1.09076712495415	1.0131401375887	0.941002535398605	1.00947391758721	0.960356272945117	0.977287601088248
LZX-CL741.Contig2-All-g	1.0039879925567	0.98897709149506	1.0441558738857	1.00381389427316	0.996217241405476	1.02833486893419	1.28277331342153	1.00002493146545	1.00121342701251	0.988357421535576	0.991662104169824	1.00390827846956	1.00417748616663	1.00747681601629	1.00257175736519	1.01281040919408	0.988778145534434	1.00708358683505	1.00238930384324	1.02054940761024	1.00642307597777	1.00970897124999	0.861024521114414	1.15539764913932	0.772029371441173	7.65604548196502	0.754304976548797	1.05228872465907	0.982415359108502	0.878070420867838	3.64609140274871	2.40998028224122	0.997885703627391	2.16315203889501	0.837960268974025	2.40998028224122	1.64993927848599	0.664752568694086	1.01994714082836	0.89399665458579	0.82416017087393	1.36007398671874	1.01765107256085	0.944538968717571	0.983906738358478	0.990292531558718	1.04927884703819	1.24834938360901	0.933337159627972
Gene12530	0.973269185514124	1.01081540348405	0.964606986567055	1.0517854801314	1.09962071030585	0.961227454946718	1.30591399033755	1.35325974507809	0.906405664887503	0.890417387136542	0.887203243549433	0.915711117758752	1.18037516529163	0.884138694425252	0.906899767744584	1.11148347315208	0.942565197699985	0.856138869058911	1.14891743187278	1.22870123636881	1.69620078408237	1.6097076798464	0.973325604412217	1.02696727827975	1.00926836901603	0.975539637556323	1.00035529303217	1.07043723555388	1.02164705628102	0.988605449750162	0.956910659324249	1.02767329266663	1.14972891448982	0.991006986440655	1.06732918668036	0.999625341215222	0.990889675399955	0.978920976039559	1.01241740464856	1.02381803223854	0.991817410017672	1.03062686516818	1.03870815373352	0.993529626677645	1.04771406185505	1.00663802300712	1.04078585520495	1.00082892619421	0.989063153311253
Gene16595	0.92458956933591	1.04983834203646	0.981430021320548	0.906899767744584	1.02696727827975	1.08181782708524	1.05824729433863	1.06400829509989	1.19473682837259	1.1188956773448	0.976882181637762	0.93478033848636	1.0867234623228	0.965072552169358	0.914591198504621	0.938841402096901	1.00272159775879	0.934530177288974	1.04313179396568	0.904733029900482	0.997129115270981	1.15472811407199	1.01152642995095	0.990444932688398	0.974551927893561	0.988893364025215	1.06025757344594	1.30859873878824	1.18505754276415	1.24265196435351	1.05280589018379	0.986323273103593	0.97839572714782	0.960356272945117	0.969513823482342	0.966344790348489	0.979693672694228	2.87278877769746	0.993176453326672	2.87278877769746	1.38854714837542	1.00195878939598	1.03870815373352	1.0188260223191	1.01057811932567	1.00663802300712	1.00247057812642	1.00082892619421	0.989063153311253
LZX-Unigene21099-All-g	0.998174849533419	1.12883597949579	1.12569417197485	0.997060345728429	1.00027130348324	1.12222717465429	0.986097232894739	0.992093069986265	1.01227381774043	1.03043618945465	1.05100560657662	1.02278025777822	0.966344790348489	0.995128279721031	0.981677117924529	0.995837252913293	1.05694797375262	0.986045925488217	1.01536897926652	0.980917466915218	0.988191748249859	0.993218759356653	1.08181782708524	1.0660381590037	1.14205512465638	0.825610730746719	1.03698892044909	0.996320303018623	1.25257347748509	1.49364105772323	0.88541746297122	0.806710160275692	1.29014719180326	1.05865526581192	0.99669425741394	0.842257457010878	0.843421742453099	0.867222779790357	1.01788919365419	0.914170093003421	0.956286991726524	1.00195878939598	1.00508198258206	1.00318323040176	0.994160919167185	1.00663802300712	1.00247057812642	1.00082892619421	0.989063153311253
LZX-CL67.Contig1-All-g	1.21447514031298	0.889013685996539	0.983243366838543	1.14656292838941	0.891527618573848	0.932848444049412	0.903750007584109	0.913806655550152	0.924944089858181	0.920080770428243	0.901067838277717	1.37244474766825	1.00843847264035	1.14595340309523	1.12633539300956	0.986915821780402	1.0517854801314	1.08009132496016	0.959097967688967	1.16258589126023	1.08125821855136	1.02110400748843	1.04025569226711	0.985752248027122	0.975441962210558	1.0867234623228	0.991662104169824	0.946185479644248	0.84828421407682	0.91178431783113	1.12391017939746	1.06990823896783	0.941002535398605	0.935983549311084	1.03101102852186	1.07373389680773	1.00453214660122	0.884138694425252	1.04847200027495	1.00315156277513	1.01455780460331	1.06886244176407	1.00087250432408	1.10043645956283	1.18154784986942	0.951630328210125	0.857030305298591	0.85156924294994	0.97839572714782
LZX-Unigene35842-All-g	1.02786983894998	0.940194657304827	1.01894112427802	0.998748033800816	1.00714064504014	0.991942687954013	0.963447234487665	0.955672605464999	0.995689386334516	1.02212753579021	0.998068075768733	1.0131401375887	0.952120766392522	0.987564965929552	1.01033622286985	1.04025569226711	1.00848797484089	1.02278025777822	0.976882181637762	0.984437979598755	1.00315156277513	1.04130401001444	0.969007672500573	1.00366034039726	0.988143401415419	0.926681091959532	0.982294211341125	1.05463365228604	0.989790392680028	1.18332734818604	0.958053365258658	0.847106464655584	0.9737115608356	1.00200011097747	1.05504672066407	0.946185479644248	0.998532546626616	1.07102654512513	1.09035765687239	1.03789581862692	1.0788587541852	1.12102563063893	0.998249244120692	0.903750007584109	0.946185479644248	0.966244433213123	1.15237787032711	0.994062993800105	0.905568458791256
Gene15933	0.933611359316849	1.03847896460042	1.01886768441533	0.91695508242852	0.948324752663292	0.996352533431025	0.961476204305604	1.04439112619743	1.13709865902721	1.10739003478739	1.04271683232953	1.04130401001444	1.12324242407401	1.03167533972447	1.00001106572836	0.929701800129197	1.00931683866743	0.920497267864345	1.10448754346367	0.983664292639025	0.936167579791131	0.97918941664907	0.907793459068605	0.987982865770714	0.945157443729627	0.966344790348489	0.914946452851339	1.00347251523703	1.12222717465429	1.00041907037203	1.03575723341814	0.949203362594138	1.00526242023444	0.978727839859706	0.93478033848636	0.94182016264163	1.09653334814842	1.08101440268642	1.05245712825615	1.66551815854899	1.26525675611495	1.00867063745224	0.998096339032679	0.981677117924529	1.03205869641776	1.08331442233151	0.986323273103593	0.991270345774548	1.03309681868405
Gene18838	1.13218527528498	0.93478033848636	0.955123705735525	1.10942084536537	0.843421742453099	0.932261847780443	1.1896933691261	0.934315281642924	0.97158238436554	0.896299708601717	0.89399665458579	1.11409201885293	1.63495526545551	1.08510401358049	0.865573598581648	1.09391538376707	0.840505697592589	1.03535955600861	1.11299534086954	0.835289646893731	1.2095627214517	1.35638506714501	1.08732899909496	0.997304493330754	0.671949195100329	1.93040368423349	0.52340496290813	0.605370542044915	0.822741734227484	0.772029371441173	1.42629801288139	1.30058753325529	0.548504175381456	3.2275202314774	1.18505754276415	4.66791038129799	1.93040368423349	0.91178431783113	1.15914557150655	0.705033367628783	0.926165582910711	1.17244329382505	0.942411584186999	2.00842682974144	1.68215766545604	0.894975718932811	1.03331365175233	2.21333377690341	0.849253054447062
Gene18720	1.00782774867824	0.992849652259993	1.00782774867824	1.01788919365419	0.995379090945273	1.1896933691261	1.00839004467033	0.979619047768527	0.998748033800816	0.995128279721031	0.997501501230753	1.0177303245305	0.996377044058129	1.00369571130836	0.999625341215222	1.00094724840934	1.00220176704469	1.00334168998706	0.999925581937302	0.99928214001357	1.00303969103141	1.00558959909891	1.04465574288165	1.03205869641776	1.00571046653862	0.983298341305014	0.98885436246756	1.06117351548533	1.78691011075491	1.10794905995417	1.09874690397984	0.964221314716095	0.975635396180285	0.991006986440655	0.996722975810586	1.02313331277935	0.956146956167786	0.947090720379778	1.00663802300712	1.11550591308262	0.984596096862743	1.01706779993804	1.03870815373352	0.993529626677645	0.994160919167185	1.16623164055618	1.00247057812642	1.0419089267943	1.03173146154426
Gene14911	1.25676761240201	0.991942687954013	0.843421742453099	1.48678815288423	1.02260529397325	0.737173561156098	1.31402180470393	1.03440791889808	0.779657466095783	0.744367440336679	0.741131812373815	0.829798735746178	1.15062668625095	0.733210886257207	0.90246072529305	0.999599726329309	0.725055941763075	1.38854714837542	1.20032951436625	1.72415483750952	1.25877370686397	0.782627263570511	1.14972891448982	1.05748517719313	0.926681091959532	1.02548453936453	0.938841402096901	1.03090273977416	0.884138694425252	0.989660721991088	1.10739003478739	0.981042444599745	0.997885703627391	1.02250555089465	0.951343695570568	1.08957528850683	1.02696727827975	0.920815607042618	1.02454187266299	0.983475236888326	0.929092708196628	0.935294783173519	0.995884877614457	1.1400190377526	1.05584623554993	0.908255994133191	1.06328318585433	1.00979173407163	1.03683563261189
Gene321	0.960126027416195	1.05379818441213	0.977676112883967	0.959433415759593	1.06170204822859	1.16258589126023	1.0628077068998	1.00369571130836	0.952488222696743	1.12503421185579	1.09919576559622	0.960356272945117	1.07348733852396	0.962530054632378	1.02993523821653	0.969007672500573	1.01845455327043	0.938841402096901	1.21111630127261	0.976802096059575	0.908572394126994	0.994391170716299	1.1392553038188	1.00395668900059	1.02906334602283	0.869125567410107	1.16406628946984	0.996320303018623	1.05046966121759	1.17428131022074	0.89399665458579	0.948147113921478	1.29530016253415	0.877416640944795	1.09560635233808	0.867798057346765	0.725055941763075	0.930516952838746	0.919109937252947	0.839133272404661	1.12633539300956	1.00912966120723	0.963447234487665	1.12633539300956	0.980126722237556	0.968626712682212	1.40104348444908	1.26123641554199	0.966749900062879
Gene43372	1.02381803223854	0.973325604412217	1.02007017215901	1.01681642969683	0.982446178968636	1.06732918668036	0.984596096862743	0.970391217233642	0.994473432941868	0.999126553621964	0.98067120257618	1.01194849597469	0.996137757256801	1.01515771702836	1.01081540348405	1.01392626322973	0.976004114161521	0.998409242141002	0.996505748615551	1.01756397766783	0.999496507226677	1.0015675693519	0.984661551858883	1.06512638582702	0.956286991726524	0.729078805127226	0.819959285195794	1.44603678662887	1.14083753713812	1.1060954522991	0.52340496290813	0.794739876296923	1.33652621241077	0.804694979644849	0.89399665458579	0.650560833823017	0.832362485381061	1.01463308783511	0.999625341215222	1.10491192769001	1.05136013910557	0.98984264628313	1.15841860893363	0.972225069246383	0.918799614270831	0.924331955489788	1.12960142104659	1.62150310810897	0.8270675069657
Gene1547	0.725055941763075	1.07943781031072	0.789797313742106	0.837960268974025	1.18037516529163	1.09874690397984	1.114984835914	1.29279049002088	0.985684613062403	1.23545865479848	1.21738521639439	0.772029371441173	1.11409201885293	0.794739876296923	0.787623583258922	0.806710160275692	1.05100560657662	0.91695508242852	1.15394892570012	0.842257457010878	1.33652621241077	0.878765601970632	1.14142259156971	1.03101102852186	1.63495526545551	0.920815607042618	1.64993927848599	1.03575723341814	0.85894981372925	0.935983549311084	1.1340708631511	0.966966277074147	0.970391217233642	0.975700651525125	1.59622132323584	0.860021051119805	1.02421658040686	0.956286991726524	0.993176453326672	0.922542723497101	1.06628510196917	1.00979173407163	1.07647853519565	1.00491416176996	1.00626258282574	0.991124130632873	0.996189816738605	0.974341357622388	0.929222974977004
Gene20116	0.957034068686945	1.03615499626679	1.03371889495269	0.959862887202336	1.04239641473915	1.0040948630537	1.46552267630464	1.44009483741893	1.05194803694537	1.02756680167577	1.10043645956283	0.999847476152709	1.54827848529298	0.99370406778505	1.00750348017311	0.967416512750093	0.967707440702874	0.951630328210125	1.17657685796054	0.967177491911244	0.959777105408325	0.997898380954726	1.0137677091469	1.23713309049215	0.974341357622388	1.74266741850743	0.985087694672468	1.00995335653033	0.987783574092579	0.986012228894332	1.31997063280663	2.53783222378129	0.977287601088248	1.12503421185579	0.980331378751549	2.69038352062254	1.97018538212986	0.968626712682212	0.96396016411005	1.00315156277513	0.960657655636674	1.05546973659866	1.00508198258206	0.993529626677645	0.994160919167185	1.00663802300712	1.04078585520495	1.00082892619421	0.989063153311253
LZX-CL3050.Contig2-All-g	0.97214244533623	0.991342292049428	0.978920976039559	0.99945734896738	1.00773329297133	0.987055440210367	1.03331365175233	1.03535955600861	1.07560591330622	0.944381049640183	0.960356272945117	1.07070936470157	0.963333818796512	1.11455875586341	1.06786946382388	1.04910068646746	0.943804787428288	0.978274108640206	0.990984924804	1.01986349234637	0.98118787125753	1.02971698969506	0.90246072529305	1.72415483750952	0.979693672694228	1.02516428521471	0.945157443729627	1.05379818441213	0.923187135796611	0.899614478226658	1.00372302929006	0.987274569045895	0.990171968168221	1.06818713226638	1.0025882519262	1.114984835914	1.09192448890713	1.14205512465638	1.0779117980252	0.998930609229509	0.998424828570116	1.0388355441907	1.0249896846649	0.997099104834561	1.00639975812511	0.99928214001357	0.99520560883702	1.03345335277579	0.972723757596256
LZX-CL2588.Contig2-All-g	1.04983834203646	0.963768520487203	1.14656292838941	1.02526674660378	0.957466039447543	1.00828220846903	1.0029383427866	0.955325188011114	0.992623400026611	0.963547809898653	0.967177491911244	1.02341617594056	0.972863717869299	1.04479300270907	1.04709624887259	1.07070936470157	0.970299947432086	1.00039409090611	0.975635396180285	1.01011625758565	1.06189416276641	1.01624690065441	0.998662563279104	1.00531467990097	1.00030073828601	0.986584901907941	0.995507642439289	0.942967412545362	1.03510249138681	1.07070936470157	0.896845943682667	0.968626712682212	1.00917441685979	1.03615499626679	1.00710503988098	0.946384079560474	0.994391170716299	1.02174149726872	1.00979173407163	1.00315156277513	1.27108637293057	0.995291447607002	0.984951770547363	0.996320303018623	1.01504292240021	0.982530888787821	1.0180411436939	1.09560635233808	1.01976520657615
Gene18713	1.15622605050995	0.896299708601717	0.954631823535349	1.14083753713812	1.2203349600761	0.919109937252947	0.956740719692616	1.09599732227968	1.15758609724379	0.862581121085371	0.874487727117332	1.11706828123833	0.879396488598467	1.14730529099217	0.986375853828693	0.942015635912938	1.2203349600761	1.01441067485286	0.88486238251815	1.44009483741893	1.06347551011693	1.00303969103141	1.03414624471629	1.0628077068998	0.941465000252785	1.05961526568434	0.989106840176559	0.899024384550472	0.951945093324473	1.00952660455841	0.948324752663292	1.06328318585433	1.12503421185579	0.991006986440655	0.927049232534825	0.972758309174226	1.10043645956283	0.967999547013358	0.903750007584109	1.03452486120935	1.03043618945465	1.16007886524225	0.997111143808957	1.04084563510204	0.987610606862991	0.953934105767289	1.0081381994835	1.10448754346367	1.01181281493942
Gene19204	1.02559312382996	1.08702558733543	0.962649426054785	0.990444932688398	1.06470658932056	0.957888927534632	1.0691212619248	1.06117351548533	0.95658474612689	0.947460566611056	0.913806655550152	0.950314426669495	1.29014719180326	0.932051408373995	1.06048553866546	1.74266741850743	0.968201369683402	0.942411584186999	0.961374557934187	1.00931683866743	1.18610059019151	1.0935473629536	1.034868293568	1.00880504546947	0.951343695570568	1.12102563063893	0.973801455494609	0.970081499538681	0.93312267689099	0.995954936054022	1.05961526568434	0.963768520487203	1.00373350921632	1.0922599574251	0.973801455494609	1.05245712825615	1.047635534224	0.985320225384727	0.993176453326672	0.952120766392522	1.11185852931939	0.938429520312347	0.985799089305083	1.13021748134303	1.01747806086337	1.01528158656958	0.979987941321419	1.16167960337428	1.01274414385884
Gene8825	1.0657930443175	1.01227381774043	0.970201102823865	1.05194803694537	0.879396488598467	0.961938547528477	1.05064564564044	1.01870727135436	0.935983549311084	0.953934105767289	0.945324690634638	1.11940419464747	1.06841279724166	0.928252003580071	0.964834102207691	1.0552766204416	0.946931363343109	1.07373389680773	0.964834102207691	1.11357438463652	1.0277587317609	0.984221221044878	0.954631823535349	0.98652701450756	0.995608588506871	1.06234381450844	0.992601643130686	1.01709209459261	1.06117351548533	0.992434813077181	1.01740032491394	0.986198956244943	1.05809770351248	1.06447967479152	1.01480821333461	1.00767222735809	0.981566351682912	1.02135384004611	1.0082970678645	0.989790392680028	0.927214762091459	1.04709624887259	0.951489855526297	1.03668517360743	1.04105315161605	1.08397557436624	0.996743114978304	1.29530016253415	0.972512889150796
Gene1472	0.896845943682667	1.06556806014414	0.947652463413184	0.894434879504717	1.03406254802641	0.948324752663292	1.14142259156971	1.01147816799294	2.87278877769746	1.03339524476107	1.12703182616862	0.93762796110609	1.00750348017311	1.8298512852957	1.24647620473916	0.926419029390846	0.929964681148821	0.880159674816794	0.981430021320548	0.85156924294994	0.878070420867838	1.04072607530786	0.918164245536812	1.04158747756168	0.863798104626525	0.969893040890334	0.915711117758752	2.40998028224122	1.02715893504599	1.06328318585433	1.04779258948609	0.843421742453099	0.997885703627391	1.14400177324535	0.972938681017696	0.954631823535349	0.949354964377474	2.04868482216736	0.906899767744584	2.53783222378129	1.01006109910324	1.01210116304776	0.993898854565411	0.918799614270831	1.85632439494632	0.866212457561409	0.973490732200496	1.0263453725462	0.815294932715311
Gene2360	0.997060345728429	0.965321607614901	1.2779928185999	0.988037206403017	0.984120477188408	1.1400190377526	1.70985332383322	1.26955168379846	1.01119785199707	0.974052721213713	0.980411240814062	1.03639864334409	1.03246506254657	0.994062993800105	1.00502751431433	0.985029697816187	0.996303129018395	0.985151561614787	1.01480821333461	0.98002418978766	0.987587786396272	1.13709865902721	0.914946452851339	1.02439407191606	0.954631823535349	1.31997063280663	0.935044479155544	0.977410205790726	1.08281063923291	1.63495526545551	1.1692283358618	1.10043645956283	0.948687220238383	1.00267813779896	0.924944089858181	1.09781406841524	7.65604548196502	0.992944025801612	0.993176453326672	0.972300294177496	0.986045925488217	0.978427335697131	1.01206709384525	1.00109388401899	0.955123705735525	0.988037206403017	0.974661197416628	0.979987941321419	0.997743144904191
Gene2363	0.982923890788569	0.939786441615977	1.02194941851891	0.99881149548969	0.971264398313309	1.01826029938872	1.02302845615806	1.02786983894998	1.13852558192127	1.14142259156971	1.05428620498353	0.995379090945273	0.976149712271252	0.993293018492522	1.00703567691811	1.05022723492809	0.958330236043361	0.996352533431025	1.07710284672291	0.963871181364973	1.01289313821078	1.04336417903026	0.96959799444471	0.979958763437473	1.01669830873003	1.00671726468271	1.01070340774799	1.74266741850743	1.00094724840934	0.98664511847201	0.990119155472711	1.02324466906759	1.03562538361133	1.00327073044075	1.0027369922732	1.00904552966468	0.986375853828693	1.04393406577316	1.00436830282424	0.993608148643926	0.986615010189975	1.00646326745085	0.993364833836001	0.984756837816785	0.978727839859706	1.01627925583573	1.02479686204592	1.02727671474379	0.997464241452971
Gene9758	0.953125265236702	1.01327009090212	0.988948542242803	0.951945093324473	1.03847896460042	1.29014719180326	1.17334762929318	1.20793501000393	1.01740032491394	0.997898380954726	1.0311571339653	0.973801455494609	1.28084808336783	0.962187803274194	0.975049415616175	0.948687220238383	1.04439112619743	0.928483613549979	1.19108050329818	0.994901230677102	0.99928214001357	0.954800857445034	1.00081453693795	0.95300488564145	1.01669830873003	0.940372713326951	0.992478067875119	1.02906334602283	1.07974276175425	1.01925472777827	0.958330236043361	1.00995335653033	0.899024384550472	1.33652621241077	1.21272481564415	1.00075156464156	1.03627925296113	0.896845943682667	0.857030305298591	0.930789836578397	0.876684837741459	0.989005640747316	0.972300294177496	1.03235699544592	1.01536897926652	1.11830180856626	0.969226240946121	0.946185479644248	1.00211198012337
Gene33397	0.991770402090332	0.999599726329309	1.00470757064253	0.98984264628313	1.00147989962881	1.0517854801314	0.981126245438499	1.00786988012895	0.997560666842192	1.00500592193971	1.0081381994835	0.98772707148978	0.996303129018395	0.9973465014676	0.98401898323662	1.01210116304776	0.992639857208505	1.00310613527801	1.01681642969683	1.01152642995095	0.990148189585907	0.994746757476216	0.898478688492761	0.964519089600272	1.08781045878051	0.938634662057288	1.00596654950899	1.04209482809416	1.00714064504014	1.02332654553239	0.9868769887635	0.982415359108502	1.06861835753549	0.982230945042973	0.989167071235814	0.996442027821049	0.965566920323826	1.15472811407199	1.02421658040686	1.07198078990164	1.24647620473916	1.19346854006496	0.983084807312778	1.04709624887259	0.91178431783113	1.10942084536537	1.0155946339469	0.943610225852946	1.0009308056296
Gene8528	0.988116139795505	0.965780527079119	1.12883597949579	0.991530455491133	0.965885855128504	1.00035529303217	1.09994596118524	1.09560635233808	1.01210116304776	0.997087065860165	1.03318983995218	0.985626652839815	1.00267813779896	0.994940234507599	0.981430021320548	0.990148189585907	1.00466448658181	0.985924978056067	1.03996708858875	1.01018126884736	1.06786946382388	0.993092519484812	0.97066811336159	0.988605449750162	0.992692002335607	1.15914557150655	0.994940234507599	1.01551560386248	1.01098709137129	0.97121016757496	1.03739189217269	1.00947391758721	0.978274108640206	1.01194849597469	0.99647453084144	1.39241813392757	0.998532546626616	0.999787503243377	0.983962177915151	1.00750348017311	1.00172359724702	1.03062686516818	1.00508198258206	1.02588850211791	0.994160919167185	1.03575723341814	1.00247057812642	1.00082892619421	0.989063153311253
Gene8871	1.07070936470157	0.944041375859326	0.98380452492642	0.969356479784715	1.01092257511704	1.09994596118524	1.37244474766825	1.05209647051272	0.99102904807731	1.00069920693465	1.05483985451204	0.966124475459055	1.0668423619891	0.972012779695985	0.965780527079119	1.07647853519565	0.940372713326951	0.973801455494609	1.10942084536537	1.01845455327043	0.987932422203197	0.968419000403151	1.00340752086538	0.997304493330754	0.991187502687708	1.01496811976722	0.994696739050496	0.95599515442271	0.984632924361263	0.988129770605462	1.03318983995218	1.08125821855136	1.01410093967038	1.47299498439923	1.04619880766519	1.02217993960914	1.0051155050128	0.973969929926557	0.972183757291307	0.967613975446565	0.95591628262089	1.16825294212993	0.987783574092579	1.04779258948609	0.971062752202305	1.04158747756168	0.957319046212227	1.15062668625095	0.924013809768988
Gene10268	0.970081499538681	0.962065660151515	1.05922714448461	0.972863717869299	1.26123641554199	1.4126271883568	1.78691011075491	1.01740032491394	1.02798156426271	1.27317888398883	2.04868482216736	1.08994759486835	0.957588327185517	0.979489888283851	0.964323678742539	0.973325604412217	0.997087065860165	0.980861228296032	1.07592005577398	0.989214759183718	0.973903500319733	0.980727069820877	0.963102960970323	1.16090864751619	1.00132472869306	1.26955168379846	1.00740440373052	0.969893040890334	0.995786450051929	0.996303129018395	1.01994714082836	1.01627925583573	1.00352002759263	0.969555908963526	1.00186314234489	1.00315156277513	1.00475458199172	1.0138522021586	0.974341357622388	1.0126782158181	0.980889347605625	1.04798291134301	0.997501501230753	1.03090273977416	0.968470856325884	0.997725051476526	1.01210116304776	0.982947004974211	0.946931363343109
Gene33365	1.06818713226638	0.968201369683402	1.17334762929318	1.04538055357405	0.970792228346242	1.00211198012337	0.998327013428992	0.966749900062879	0.99770695804886	1.00757692909692	1.00350157755486	1.01210116304776	0.996614986492244	1.00229170004662	0.993779520228993	1.04745173951021	1.0180411436939	1.04847200027495	0.989472704484839	0.983857257746197	0.990321384826518	0.994940234507599	1.16167960337428	0.989966545911119	0.9926563143904	1.09560635233808	0.997158880389683	1.17428131022074	1.04364731419033	1.10265771156148	1.01028305227626	0.948687220238383	0.997885703627391	1.01967932437326	0.952488222696743	1.0691212619248	0.986198956244943	0.998361872932926	0.986097232894739	0.934530177288974	1.0136476176354	0.919109937252947	1.00191998373969	1.97018538212986	0.997803192087684	0.960126027416195	0.989316819517993	2.29781766027215	1.15699754386185
Gene2253	0.936779457665086	1.09919576559622	0.998848107404047	0.942565197699985	1.30591399033755	0.992944025801612	0.979556714167362	0.94320645356207	1.17744152697729	1.19108050329818	1.15237787032711	1.0788587541852	0.947311873887744	1.37244474766825	1.0668423619891	1.01870727135436	1.10203071565948	0.913077060232316	0.955123705735525	0.96889523756215	1.08468952160406	0.966124475459055	0.944217242625162	1.01119785199707	1.19615092315139	0.849253054447062	1.23046320428747	0.996320303018623	0.980602619923357	1.40104348444908	0.880930453910884	0.88541746297122	1.00283171489013	1.21738521639439	1.16825294212993	1.04072607530786	0.698675564727218	1.21864079879887	0.787623583258922	0.744367440336679	0.679235301198487	0.809938883218571	1.07490910054244	0.837960268974025	0.737173561156098	1.14347678569293	0.997998135882673	0.750237167480845	1.29777031421065
Gene11172	0.992000115728043	0.979556714167362	0.998987086491189	0.987564965929552	0.991296097739019	1.00378188456135	1.0723324762083	0.988948542242803	1.00350157755486	1.01219792662737	0.999567425421944	1.02858908465436	1.01837375390745	0.991902764420316	1.01357296790764	0.994940234507599	0.97746391743759	0.990220789192778	1.06707908552912	0.986459943802505	0.992266943095444	1.0312495421379	0.960946366701453	0.985478335644379	1.00642307597777	1.03043618945465	1.01028305227626	0.983298341305014	0.981216602506634	0.990469481427213	1.00493707650216	1.01033622286985	1.00324027079762	0.997560666842192	1.04224209558511	0.999763206695333	0.989660721991088	0.998249244120692	0.993176453326672	1.02416343888946	1.01072962216306	1.10168219088881	1.07907509217892	0.993529626677645	0.994160919167185	1.00663802300712	1.00247057812642	1.0419089267943	0.989063153311253
Gene4301	0.994872339829318	1.00947391758721	1.01041265287832	0.996569141241872	0.964834102207691	1.01447179425988	1.0039879925567	0.993592292895358	1.05694797375262	0.994423020621555	1.00890476036887	0.992877822456664	1.05900569215802	1.02185124911439	1.00459719994959	0.992674158363003	0.969893040890334	0.99370406778505	1.02073507398876	0.990090121359515	0.995703837900247	1.03339524476107	0.958191060380393	1.24265196435351	0.950483914223899	1.04239641473915	0.98118787125753	0.955376597493872	1.6097076798464	2.69038352062254	0.952488222696743	0.982970119159853	0.898026446762673	0.991006986440655	0.967613975446565	1.11047355551632	1.04636101820336	1.04025569226711	1.01132224238384	0.972512889150796	1.00685047884474	1.00767222735809	0.95442327824353	1.03339524476107	1.0015139919738	0.951343695570568	0.971356100309751	1.12703182616862	1.01570758246909
LZX-Unigene46217-All-g	0.901482066179354	1.03683563261189	0.986045925488217	0.908255994133191	1.02042952081094	1.03862384126518	0.923451481787555	0.927380291648094	0.96943402847387	1.16007886524225	1.17558012532183	1.05136013910557	0.928252003580071	0.987387297286126	0.935294783173519	1.01006109910324	1.18332734818604	1.00347251523703	0.948687220238383	1.07735368126835	1.05209647051272	1.06818713226638	0.958588172902069	1.00910866886075	1.06512638582702	0.984632924361263	1.06480057309326	0.974173981856917	1.00261381725176	0.983830891336309	0.961840059762602	1.00600363016677	1.01057811932567	0.970201102823865	1.00017712188625	0.996442027821049	0.966749900062879	1.13709865902721	1.00554118299021	0.997120129539969	1.03615499626679	1.10896008735096	1.17657685796054	0.96111030542662	0.947808536725142	0.999149475726157	0.972225069246383	1.30591399033755	1.04619880766519
Gene3337	0.936362095180996	0.926681091959532	1.63495526545551	0.91141280625127	0.941002535398605	0.989106840176559	1.1392553038188	1.00722053226257	1.06707908552912	0.995718289465978	0.952691091996093	0.978826387432328	1.23156758402019	1.17428131022074	1.00959157432315	0.95300488564145	1.06470658932056	0.932261847780443	1.15539764913932	0.909389104535559	1.00132472869306	1.04439112619743	0.942565197699985	2.04868482216736	0.958703494576818	0.973490732200496	0.876684837741459	1.64993927848599	1.34761171295699	1.21583578186985	0.81664034556917	1.07823349373572	1.8298512852957	1.28084808336783	1.01480821333461	1.07762807920743	0.99370406778505	0.825610730746719	0.924013809768988	1.0556951542562	0.957466039447543	1.02194941851891	0.973033391981558	0.976460906983344	0.850548364957258	0.984817547343618	1.2095627214517	1.01247780456139	1.00066506063367
Gene5692	1.0039879925567	1.00175614165742	1.03017301717821	1.01062500983758	0.999908798594943	1.0585580259994	1.00912966120723	0.984596096862743	1.00121342701251	1.01114828839634	1.00861407460667	1.00390827846956	0.99737853362135	1.00747681601629	1.00257175736519	1.00378188456135	1.01274414385884	1.00708358683505	1.00238930384324	1.00197945018673	1.00642307597777	1.00970897124999	1.12157296250725	1.08576404854248	1.01669830873003	0.918393268143757	1.082577677833	1.24462678926692	1.72415483750952	1.74266741850743	1.04619880766519	0.927922626274474	0.938634662057288	1.11005220083402	1.0046192316694	0.920815607042618	0.954800857445034	1.24068978625916	0.924944089858181	0.85894981372925	0.990148189585907	0.973490732200496	1.00030073828601	0.961687880096158	0.893659935695745	1.13542782096797	1.05668396514677	0.973410935408813	1.01536897926652
Gene12839	0.928483613549979	1.62150310810897	1.0723324762083	0.913077060232316	1.0038585103296	1.11550591308262	1.54827848529298	1.66551815854899	0.963102960970323	1.28084808336783	1.24647620473916	0.989571119509487	1.56485870624146	0.948687220238383	0.966447922211077	0.943804787428288	1.30859873878824	0.911043236514811	1.34435563906587	0.967308319309131	0.97839572714782	0.944724946030471	1.13480726683875	1.05694797375262	1.47299498439923	1.04538055357405	1.4186952004221	0.996320303018623	0.973107731169807	0.992478067875119	0.916267716760334	1.10491192769001	0.615219317119978	1.09526623834403	1.62150310810897	0.869125567410107	1.29279049002088	0.605370542044915	0.721393294084658	0.570750201506008	0.588050565052537	1.03062686516818	1.00508198258206	0.993529626677645	0.994160919167185	1.00663802300712	1.00247057812642	1.00082892619421	0.989063153311253
Gene5572	1.0039879925567	1.00303969103141	1.03017301717821	1.00381389427316	1.00710503988098	1.09653334814842	1.00331228344368	0.996189816738605	1.00121342701251	0.996167738020824	1.00517322161996	1.00390827846956	0.988231023867347	1.00747681601629	1.00257175736519	1.00378188456135	1.00571046653862	1.00708358683505	1.00238930384324	1.00197945018673	1.00642307597777	1.00970897124999	1.01689564420371	1.00466448658181	1.22870123636881	0.981789187483	1.14528522265119	1.08113631061889	0.921581907082203	0.978327676354309	0.985442056053874	1.02411029737205	0.976619077847428	1.00272159775879	1.14280255065472	0.968419000403151	0.973969929926557	0.994062993800105	0.934530177288974	1.00315156277513	1.01536897926652	1.17744152697729	1.32910252520143	0.947808536725142	0.865573598581648	0.889807499675687	1.0556951542562	1.15147550510467	0.981526751818262
Gene13509	1.16536332710442	0.650560833823017	0.913077060232316	1.29014719180326	0.679235301198487	0.833785643972286	0.925241869779947	1.07156052337729	0.85156924294994	0.750237167480845	0.766266340314829	1.57611304516099	0.741131812373815	1.11148347315208	1.33652621241077	1.58734329704902	0.760769921517484	1.39241813392757	0.836222786105601	1.21583578186985	1.14528522265119	1.31636249082231	0.984661551858883	1.02129573765057	1.0333544482567	1.00190591722251	1.02241553510643	1.0285384181394	1.00334168998706	1.00041907037203	0.99870077781439	1.00011846331873	0.997885703627391	0.991006986440655	1.01480821333461	0.996442027821049	0.998532546626616	1.00720095416693	1.00703567691811	1.00315156277513	0.998424828570116	0.95300488564145	0.920080770428243	1.10491192769001	1.114984835914	0.967798970292546	1.0660381590037	1.0660381590037	1.01837375390745
Gene8187	0.977549316075192	1.0728976791017	1.08303284521099	0.95931645427622	1.1392553038188	1.04324789430607	1.17828930177646	1.12703182616862	0.992692002335607	1.01350360386155	0.982923890788569	0.996987150030383	1.51810938687701	0.982357343087698	0.962863216222364	0.962649426054785	0.982970119159853	1.00200011097747	1.07907509217892	1.06556806014414	1.16825294212993	0.969007672500573	0.959862887202336	1.02747284693778	1.01669830873003	0.815294932715311	0.914170093003421	1.85632439494632	1.19108050329818	1.10942084536537	0.878070420867838	0.895410409198417	2.21333377690341	0.85156924294994	0.951489855526297	0.935294783173519	1.02147426568701	1.8080656310602	0.979051256122886	1.05463365228604	2.21333377690341	1.01092257511704	1.02715893504599	0.984596096862743	0.985199473195474	1.00011846331873	1.07677130849851	0.994592569082338	0.974741747786128
LZX-Unigene51906-All-g	1.00926836901603	0.9823863510981	1.01327009090212	1.01062500983758	0.987479383895021	1.02833486893419	0.994236863865805	0.984596096862743	1.00121342701251	0.988357421535576	0.991662104169824	1.00390827846956	0.988231023867347	1.02460606267601	1.00257175736519	1.00378188456135	0.988778145534434	1.00708358683505	1.00238930384324	1.00197945018673	1.00642307597777	1.00970897124999	1.01160653090663	0.973564071677714	1.00100572442291	0.991413983474743	1.09192448890713	0.996320303018623	1.02399984078488	1.01807353774738	0.991319194894224	1.0039879925567	0.990069295073302	1.00767222735809	1.02399984078488	0.977349154362155	1.00598508983788	0.993722628902993	0.987041049130192	0.990715707505257	1.00604342047726	1.48678815288423	0.965195765561183	0.996400515626389	1.02715893504599	0.966344790348489	0.938634662057288	0.941195475836734	1.01709209459261
Gene19764	0.978051194222277	0.965566920323826	1.04502691368499	0.983906738358478	0.968201369683402	1.07016204539671	1.01295501655093	1.02663677460706	1.0215685751876	0.999054692678673	1.00575354372146	0.987094198563288	1.03522775225801	0.987094198563288	1.02296778072293	0.98129186220254	0.995689386334516	0.996423987194649	0.979333219124475	1.03269425165572	0.974960836960049	0.981677117924529	0.993929279741893	0.982970119159853	1.03588567914962	0.984756837816785	0.999420438948031	1.047635534224	0.995786450051929	1.05603059745499	0.974960836960049	0.988893364025215	1.00240217144523	0.996488993235431	1.00025327531689	0.99945734896738	1.01281040919408	1.04358732761804	0.977194629591624	0.99770695804886	0.993063491688054	1.00491416176996	0.996614986492244	1.02488650187889	0.950010688952314	1.01410093967038	1.02381803223854	0.996838790757974	1.00972959064216
Gene17840	0.972863717869299	0.986152073019915	1.0002096290185	0.981042444599745	1.00690530722967	1.00126144040148	0.987517051426922	0.942793527019712	1.05245712825615	0.983664292639025	1.02616184341616	0.983962177915151	1.01634489845344	1.02737750544248	0.99888432832791	0.976212661936885	1.01733521174351	1.01455780460331	1.00740440373052	1.05228872465907	1.03862384126518	0.980185306609562	0.992601643130686	1.01189143998899	1.00685047884474	0.996157695798526	1.06447967479152	0.954631823535349	1.00706213378913	1.02212753579021	0.991594714780757	0.991163669830332	0.989869942858302	1.00970897124999	1.01480821333461	0.989660721991088	0.970567774949576	1.02505288456398	1.04878361266119	0.980917466915218	1.07156052337729	0.997195452683935	0.998930609229509	0.99881149548969	0.98599241505225	1.00072825557312	1.03219567418506	1.03615499626679	1.00102677614523
Gene919	0.996074442362335	0.994940234507599	1.00264656592913	0.986584901907941	1.00926836901603	1.0113748485781	1.01455780460331	0.963768520487203	1.07458108452148	1.00600363016677	1.0039879925567	0.994423020621555	0.994717615043155	1.02174149726872	2.21333377690341	0.990444932688398	0.960517876188405	1.00058445495901	1.14400177324535	0.981042444599745	1.02260529397325	0.993254981091957	0.880159674816794	1.05361368818097	0.951489855526297	1.04143366690727	0.969356479784715	1.00575354372146	0.98129186220254	0.883598583990202	1.44603678662887	1.00011846331873	0.988080954964044	0.940592374338748	0.97214244533623	0.980411240814062	1.01903181813061	1.09526623834403	2.21333377690341	1.49989262234099	1.97018538212986	1.00472369954877	4.66791038129799	0.982850406323927	1.00378188456135	1.01289313821078	1.15622605050995	1.02611964747094	0.962187803274194
Gene6796	0.9973465014676	0.983962177915151	1.03235699544592	1.01463308783511	0.980490816455283	1.04025569226711	0.98828688022582	0.988695978177581	1.01065221358309	1.0015139919738	1.0131401375887	0.995977364733702	1.00449372251203	0.998361872932926	0.993504061492725	1.00154820012983	0.975130749230176	0.99770695804886	1.02324466906759	1.01689564420371	0.998921649159178	1.00102677614523	0.963207456432147	0.96649512725669	0.98766657233724	1.00615994911791	0.993504061492725	1.00125197905147	1.00737062691519	1.00663802300712	0.977676112883967	1.0246983807149	0.997885703627391	0.971964667145808	0.995072061234852	1.00100572442291	0.98129186220254	1.00165746312518	0.997158880389683	1.01227381774043	1.02341617594056	1.05463365228604	1.01492830760847	0.979761612298958	1.8080656310602	0.989270188019646	0.995379090945273	1.0138522021586	1.00698535671928
Gene17651	0.99601665175793	0.966244433213123	1.04084563510204	1.00786988012895	1.00495999123436	1.00334168998706	0.987055440210367	1.00835006117247	1.00579030440499	0.978826387432328	0.987610606862991	1.02715893504599	0.995485723063986	0.984756837816785	1.01152642995095	0.989940977696806	1.0081381994835	0.993555191862565	1.01219792662737	0.974661197416628	1.04649686729028	0.98885436246756	1.00457516822977	0.925548784958305	1.00579030440499	1.00190591722251	1.15539764913932	0.984817547343618	0.959231838072843	1.01125501143432	1.00280459506235	0.96943402847387	1.00968835185783	0.985029697816187	1.07907509217892	1.00366034039726	0.993395250334558	1.04336417903026	0.998921649159178	0.968419000403151	0.927922626274474	1.00504910668896	0.976968633988008	1.00483240045205	1.01866987007923	1.01519456166383	0.973936715123145	1.05228872465907	0.965733396841018
LZX-CL2555.Contig2-All-g	1.00154820012983	0.996541118651219	1.0005217227181	1.03371889495269	1.00285675622957	1.03499870288313	0.992601643130686	1.00023381077997	0.986819573906285	0.975130749230176	0.982721258073128	1.01370541780723	0.970081499538681	0.991381996758466	1.01219792662737	1.02129573765057	1.00023381077997	1.01125501143432	0.990248854636793	0.985320225384727	0.99144597019102	1.03057996845976	1.00908767651426	1.01300211530848	0.975372124163452	0.991715336742312	0.971264398313309	1.02588850211791	1.03917569221954	1.03653374698024	0.987026658050016	0.987783574092579	1.06659654422725	0.928252003580071	0.990832349839562	0.941683811903435	0.962975104875199	1.02065369138344	0.993176453326672	1.0922599574251	1.06209493500551	1.05194803694537	0.942793527019712	1.01512087239289	0.973325604412217	0.952120766392522	0.98216229386751	1.0728976791017	1.01903181813061
Gene17620	0.971482514762449	0.977287601088248	0.994987338954562	0.969793893147043	0.992478067875119	0.994455012702836	1.51810938687701	0.995689386334516	1.03639864334409	0.992161881440922	0.994717615043155	0.980727069820877	1.16007886524225	0.987428986164574	1.00839004467033	0.990292531558718	0.941683811903435	0.983475236888326	1.03309681868405	1.03309681868405	1.09560635233808	0.98202478888985	0.955123705735525	0.977437061614158	1.01669830873003	1.29530016253415	1.0136476176354	1.00096248884386	0.979051256122886	1.00584319205135	1.02685587279455	1.14656292838941	0.99282002482213	1.0058205196766	1.0058054120408	1.04113434310583	1.02906334602283	0.995291447607002	0.980331378751549	1.07735368126835	0.984990734181775	1.00607862476381	0.982262578192049	0.969356479784715	0.999339615560463	1.01644790531579	1.00995335653033	1.01455780460331	0.942015635912938
Gene18257	0.98652701450756	1.03406254802641	0.990543169042713	0.985087694672468	1.03683563261189	1.17244329382505	0.989897239433474	0.989790392680028	1.00714064504014	1.09391538376707	1.09306709298679	0.971264398313309	0.969793893147043	0.989526289849058	0.98118787125753	0.977349154362155	1.0395578424267	1.03178758336404	1.04271683232953	1.01081540348405	0.987837762438171	0.997129115270981	0.962649426054785	1.03296120582992	1.00947391758721	0.990781434406238	1.00090195229998	0.971264398313309	1.02120126949775	0.98129186220254	1.03043618945465	0.987152042897891	0.997885703627391	1.00347251523703	1.05537317852013	0.983084807312778	0.990090121359515	1.01863246880411	1.03225417216583	1.02374094034267	1.06025757344594	0.974960836960049	1.01940595898471	0.965780527079119	0.965780527079119	1.08858778479853	0.983962177915151	1.00732862066811	1.03281439733127
Gene18464	1.01114828839634	0.974741747786128	0.990950802415867	1.0306737618766	1.00481552675977	1.13151714996418	1.01289313821078	1.04282982647312	1.0042445958394	1.01709209459261	0.995128279721031	1.06189416276641	1.09120744825169	1.00204486648256	0.995291447607002	0.980917466915218	0.93655027355423	0.981821276265853	0.999990112506544	0.946603391381997	0.996569141241872	0.973070561575682	0.785222842936225	1.03683563261189	1.33299534553825	0.975441962210558	1.02241553510643	0.974106701539831	0.917704965176307	0.996987150030383	1.01606996729129	1.01657858165232	0.882968425823097	0.902068363896005	1.20242967330545	0.971155936836611	0.962649426054785	1.02727671474379	1.56485870624146	1.35325974507809	1.02011373595508	0.99737853362135	1.05809770351248	0.9868769887635	0.962975104875199	1.03011746819016	0.981126245438499	1.06400829509989	0.921581907082203
LZX-Unigene25403-All-g	0.93655027355423	0.893659935695745	0.961374557934187	0.992389360801065	1.00698535671928	0.935983549311084	1.09826118957724	1.07102654512513	1.08181782708524	0.928483613549979	0.918393268143757	1.01674000739267	0.935294783173519	0.919429756801849	0.957153312380074	0.902068363896005	1.0236593742626	1.05504672066407	1.18154784986942	1.0628077068998	1.11940419464747	1.28277331342153	0.684033072654561	0.811645933898594	0.837960268974025	0.969677298391633	0.880159674816794	2.21333377690341	1.1340708631511	0.846043198566766	0.741131812373815	0.929222974977004	1.00344162472872	1.28481386259202	1.07373389680773	0.996442027821049	1.27317888398883	1.14142259156971	1.25499119388508	0.997028547405706	1.54827848529298	1.01706779993804	1.00508198258206	1.00318323040176	0.994160919167185	1.00663802300712	1.00247057812642	1.0419089267943	0.989063153311253
Gene1568	0.905170005713485	1.40655619086852	0.899614478226658	0.91340264952305	1.28746691285053	0.887203243549433	1.25257347748509	1.25877370686397	0.923451481787555	1.03715898982894	1.12503421185579	0.806710160275692	1.16406628946984	0.741131812373815	0.809938883218571	0.81664034556917	1.05643441949126	1.10119468401725	1.33299534553825	0.817993315528565	0.954984966369718	1.34059758528102	0.930516952838746	1.06489455686597	1.12757111883235	0.953623766208921	1.00237643624125	0.873758820278489	0.957588327185517	1.00926836901603	0.967078689922612	1.01854008983408	0.997885703627391	1.02164705628102	1.09306709298679	1.01055843255926	1.00347251523703	1.06400829509989	0.927922626274474	0.97630350313246	0.967613975446565	0.962065660151515	0.94320645356207	0.998617024042646	1.00072825557312	1.0728976791017	0.987957643986955	1.1697546897292	1.01353828588459
Gene21058	0.998783023181527	0.985029697816187	1.00607862476381	0.995608588506871	1.00320636914228	1.02174149726872	1.00942149942517	0.990373202417794	1.03522775225801	0.999365558848667	1.00374398914257	0.997087065860165	0.993364833836001	1.01570758246909	0.994257146621241	1.00710503988098	1.00938453226963	0.99893956929984	0.996870896599748	0.995608588506871	0.999872490773525	1.00200011097747	1.63495526545551	1.00165746312518	0.914591198504621	1.00190591722251	0.919109937252947	0.768819580073527	0.919429756801849	1.00674430707999	0.897452415423027	0.888284043299261	1.43306708167142	1.39585402659346	1.08181782708524	1.17828930177646	0.85894981372925	1.06146546804851	0.819959285195794	1.14972891448982	0.896299708601717	1.00195878939598	1.00508198258206	1.00318323040176	0.994160919167185	1.00663802300712	1.04078585520495	1.0419089267943	0.989063153311253
Gene30036	0.966966277074147	0.997938943526287	1.10119468401725	0.967513985531845	1.01733521174351	1.00867063745224	1.02278025777822	0.965996671631114	0.987837762438171	0.999625341215222	1.02982939410084	0.995661638938275	1.01854008983408	1.03879246620186	1.03615499626679	0.960356272945117	1.01810593180085	0.970882363638521	0.967999547013358	0.96396016411005	1.0194930528443	0.966641418064205	1.02223234342806	1.03309681868405	1.18154784986942	0.925810533729193	1.16090864751619	1.00137904801098	1.13021748134303	1.00041907037203	0.901067838277717	0.913077060232316	1.35638506714501	0.872133677870806	0.999365558848667	0.825610730746719	0.733210886257207	1.01726017217705	0.949203362594138	0.922815040604257	1.2095627214517	0.953471822621091	0.984817547343618	0.971155936836611	0.986762130375371	1.07198078990164	1.02894007920765	1.30859873878824	1.01081540348405
LZX-CL1187.Contig3-All-g	1.0039879925567	1.00554118299021	1.01327009090212	1.00381389427316	0.999908798594943	1.0890814681604	0.994236863865805	0.984596096862743	1.00121342701251	1.00808416878326	1.00249064793274	1.00390827846956	0.99737853362135	1.00747681601629	1.00257175736519	1.00378188456135	1.00571046653862	1.00708358683505	1.00238930384324	1.00197945018673	1.00642307597777	1.00970897124999	1.03928142535513	1.4513940747999	1.78691011075491	0.800602663990025	1.14400177324535	1.59622132323584	0.995786450051929	1.09599732227968	0.789797313742106	0.881529540350293	2.53783222378129	1.02042952081094	1.58734329704902	0.798566718480633	0.872133677870806	0.909389104535559	0.772029371441173	0.712251257953223	0.782627263570511	1.00195878939598	1.00508198258206	1.00318323040176	0.994160919167185	1.00663802300712	1.00247057812642	1.0419089267943	0.989063153311253
Gene5313	1.09826118957724	1.114984835914	1.4186952004221	0.969110907656654	1.27317888398883	0.905170005713485	0.856138869058911	0.6440658911409	1.16258589126023	1.01247780456139	0.939534047253188	0.984632924361263	0.951028979321084	1.27576197554205	1.24834938360901	0.946384079560474	0.866212457561409	0.875931243904073	1.01171185033371	1.11148347315208	1.01826029938872	0.990321384826518	0.896572826142192	1.00261381725176	1.06841279724166	0.961476204305604	1.09526623834403	1.01171185033371	1.03452486120935	1.03535955600861	1.00229170004662	0.992389360801065	1.03000984400778	0.918164245536812	1.00669022228543	0.961374557934187	0.930381647708084	1.00720095416693	0.999872490773525	0.975307479936864	0.964077838528503	1.00579030440499	0.966966277074147	0.957153312380074	0.969059290078614	1.06012435830805	0.965427534168031	0.996653539568528	0.999797704871705
Gene1810	1.23902649524132	0.840505697592589	1.38854714837542	1.18847066917662	0.854282943245646	0.896845943682667	1.28084808336783	1.04465574288165	0.849253054447062	0.868423652364263	0.857840960834844	1.07102654512513	0.979556714167362	0.929701800129197	1.24068978625916	1.38427896634131	0.806710160275692	1.17153294410828	0.829798735746178	1.00646326745085	1.66551815854899	0.832362485381061	1.03161937874871	0.997304493330754	0.806710160275692	1.26778766898952	0.81664034556917	0.89254662096162	0.802663875920074	0.741131812373815	1.52770357034949	1.36862901118976	0.71696795313771	0.840505697592589	0.779657466095783	1.21864079879887	1.08046726346445	0.972012779695985	1.31402180470393	1.12503421185579	1.05824729433863	1.14280255065472	0.679235301198487	1.34435563906587	1.08281063923291	0.71696795313771	0.6440658911409	1.01512087239289	1.10203071565948
Gene16247	0.997158880389683	1.04158747756168	0.973564071677714	1.02488650187889	1.06146546804851	0.979987941321419	0.951775765858848	0.953275555157853	1.17028104359661	1.0038585103296	1.00008731437186	0.964606986567055	0.93726007099209	1.20032951436625	0.976712949419612	0.935754565878477	1.05280589018379	1.01528158656958	1.04619880766519	0.930516952838746	1.06939794366681	0.975756413649143	0.994142744546338	0.969793893147043	1.05209647051272	1.00190591722251	1.00515068370095	0.988565238989159	1.00135733290969	0.977951616578161	0.987428986164574	0.996569141241872	0.971155936836611	0.975130749230176	1.0277587317609	1.00183443398444	1.02241553510643	1.03393821265483	1.03149671322139	0.987982865770714	1.00441852385588	0.974106701539831	1.01051676349237	1.03043618945465	1.12157296250725	0.968725732268768	0.987517051426922	0.986152073019915	0.919109937252947
Gene16292	2.16315203889501	1.47299498439923	0.787623583258922	1.05748517719313	0.912626147699666	0.684033072654561	0.465455589111357	1.93040368423349	2.29781766027215	1.05622712603382	0.880930453910884	1.68215766545604	0.465455589111357	2.69038352062254	4.66791038129799	0.548504175381456	1.47996433291997	0.750237167480845	0.548504175381456	0.465455589111357	1.59622132323584	0.465455589111357	0.915322144584115	1.01986349234637	1.53830152515799	0.605370542044915	1.52770357034949	0.875231497008247	1.20242967330545	1.6097076798464	0.975700651525125	0.62389748303819	0.997885703627391	0.570750201506008	1.37634592913919	0.605370542044915	0.901482066179354	2.16315203889501	0.794739876296923	1.47996433291997	1.26123641554199	0.8270675069657	0.977676112883967	0.832362485381061	1.10794905995417	0.989571119509487	1.24647620473916	1.02065369138344	0.789797313742106
Gene16377	0.925241869779947	1.16825294212993	0.98401898323662	0.918799614270831	1.08957528850683	1.31102242275705	1.07348733852396	1.02051147074359	0.974495048268283	1.17558012532183	1.25499119388508	0.949548798374667	1.04053541099085	0.959660510504427	0.917290808757047	0.952691091996093	1.23713309049215	0.906405664887503	1.12503421185579	0.915711117758752	1.02607745152572	0.942411584186999	1.00732862066811	0.979761612298958	1.06556806014414	0.983084807312778	0.997971990348256	1.00890476036887	1.00540539814818	1.07102654512513	0.972758309174226	1.01944950591451	0.997885703627391	0.955455927359816	1.05537317852013	0.991211335545085	0.964077838528503	1.10896008735096	0.999481519928116	0.976504214441853	0.964563038083664	0.931603348658987	0.789797313742106	1.21272481564415	0.955672605464999	0.905568458791256	0.997273184212933	1.34761171295699	1.00419651364682
Gene2157	1.0203719565106	0.967707440702874	1.00979173407163	0.993779520228993	0.993624004392493	1.02051147074359	1.03371889495269	1.18154784986942	1.07762807920743	0.971356100309751	0.98408850574602	1.00669022228543	1.00315156277513	1.00318323040176	0.990048468787089	1.01606996729129	0.982923890788569	0.993467653926434	1.0203719565106	1.03190662684317	1.05733898821071	0.998498987479488	0.880930453910884	1.00596654950899	0.939534047253188	1.07528053092145	0.868423652364263	1.02798156426271	0.882291707491683	0.927631227107387	1.01780395189255	1.10397317236404	0.721393294084658	1.8080656310602	1.23156758402019	1.66551815854899	1.69620078408237	0.808579553566971	0.792207672233724	0.99342190976516	0.998424828570116	1.08702558733543	0.998569802405742	0.999339615560463	0.983857257746197	0.959660510504427	0.926681091959532	0.975227007764807	1.06447967479152
Gene3415	0.900635753925372	1.08046726346445	0.949548798374667	0.981354461881446	1.16406628946984	1.19232460381706	1.06447967479152	1.03225417216583	0.954118237160405	1.20242967330545	1.19615092315139	0.893160126448915	1.06209493500551	0.928483613549979	0.907793459068605	1.02381803223854	1.09700825959984	1.02871376757712	0.965996671631114	0.899614478226658	0.882291707491683	0.862581121085371	1.03917569221954	0.978361701751064	1.00012631718291	1.01863246880411	1.00392728086009	1.02526674660378	1.20362340580969	1.14595340309523	1.01392626322973	1.02505288456398	0.994043337681809	0.997087065860165	0.994797828451377	0.993008558396576	0.998532546626616	0.980889347605625	0.974256097921262	0.960888603630215	1.03970816987082	0.679235301198487	1.63495526545551	0.671949195100329	0.750237167480845	1.6097076798464	1.75916225827865	0.615219317119978	1.10043645956283
LZX-CL9587.Contig2-All-g	0.994257146621241	1.02439407191606	1.03468223945553	1.03137918702498	1.01038908000258	1.0038585103296	1.04297715024081	1.02767329266663	0.995997008245816	1.03269425165572	1.04012534748181	0.988811373518844	0.961840059762602	0.982101724910621	0.968317110781266	0.983664292639025	1.01469684825566	1.02302845615806	0.977029308895941	0.956825689508432	0.97158238436554	1.12391017939746	0.993395250334558	0.987250358442937	0.990171968168221	0.942565197699985	0.974341357622388	1.11357438463652	1.14347678569293	1.1340708631511	0.948687220238383	1.01641380644135	1.03602669128842	1.08890925358167	0.993624004392493	0.963871181364973	0.995329923857738	1.00720095416693	1.09781406841524	0.9868769887635	1.01512087239289	1.00835006117247	1.07043723555388	1.00786988012895	0.982101724910621	0.997898380954726	0.994557550765529	0.972938681017696	1.0306737618766
Gene7381	1.31997063280663	1.28746691285053	0.964714388121953	1.23366064044592	0.959231838072843	1.00240217144523	0.979848269956089	1.12002490739234	1.08642858613858	0.929964681148821	1.00495999123436	0.920815607042618	1.12002490739234	1.48678815288423	1.16007886524225	1.30859873878824	0.890993869264043	1.68215766545604	0.919776103942675	0.92193515557407	0.871448156077247	0.938251365126159	1.26778766898952	0.997304493330754	1.10347678330458	0.917290808757047	1.11830180856626	2.00842682974144	0.811645933898594	0.82829963689889	1.10079140403522	0.787623583258922	0.835289646893731	1.20626851998923	0.932261847780443	0.792207672233724	0.986415488414808	0.774483918428343	1.05022723492809	1.78691011075491	1.20626851998923	0.890993869264043	1.02569602126442	1.59622132323584	1.04619880766519	0.82829963689889	0.991381996758466	1.49989262234099	1.01588160141927
Gene3553	0.884138694425252	1.24647620473916	3.64609140274871	0.875231497008247	0.948147113921478	0.950314426669495	2.40998028224122	7.65604548196502	0.9726148832353	0.915988524466477	0.910611883617109	1.24462678926692	2.87278877769746	0.95583741081907	1.03627925296113	0.967613975446565	0.903399717156227	0.893659935695745	2.16315203889501	1.04407309368285	1.03879246620186	1.11550591308262	0.991615863786073	0.941465000252785	0.978826387432328	1.85632439494632	1.29014719180326	1.39241813392757	0.965321607614901	1.00041907037203	1.26525675611495	1.40655619086852	0.971482514762449	0.928483613549979	1.07823349373572	1.30058753325529	4.66791038129799	0.973490732200496	0.906405664887503	0.935983549311084	0.842257457010878	1.21272481564415	0.990624642319974	1.04053541099085	1.02399984078488	1.0002096290185	0.976968633988008	1.18241618957351	0.961687880096158
LZX-CL443.Contig2-All-g	1.02241553510643	0.980727069820877	1.03548955710336	1.00740440373052	0.971964667145808	1.03351146079052	0.997678069139816	1.00415845868644	0.994717615043155	0.999183946784798	0.985924978056067	0.996870896599748	0.998662563279104	1.01528158656958	1.02641610619365	1.02881885128436	0.976381814152505	0.998637570306931	0.99669425741394	0.995291447607002	0.999695831771385	1.00175614165742	0.949548798374667	1.02624949968497	0.982850406323927	0.998249244120692	0.986915821780402	1.23046320428747	1.07398982347321	1.07348733852396	0.99870077781439	0.989106840176559	1.03383744662218	0.943610225852946	0.982923890788569	0.975635396180285	1.06786946382388	0.944942917912745	1.03178758336404	1.03683563261189	1.0059180516441	0.956444286993595	1.02993523821653	0.983702544660851	1.04084563510204	0.961476204305604	0.959097967688967	1.07398982347321	1.01327009090212
LZX-Unigene31012-All-g	1.02361564793684	0.998543775760575	1.01327009090212	1.0155946339469	0.987479383895021	1.04688306244225	0.994236863865805	0.984596096862743	1.02751982430678	0.988357421535576	0.991662104169824	1.04492420613894	0.988231023867347	1.00747681601629	1.01954362496997	1.0915714168552	0.988778145534434	1.00708358683505	1.00238930384324	1.02054940761024	1.00642307597777	1.00970897124999	1.18037516529163	1.00472369954877	0.987152042897891	1.06347551011693	0.998096339032679	1.03190662684317	0.985626652839815	1.00041907037203	1.06537788983025	0.99531068573237	0.949876102259625	1.0723324762083	0.98380452492642	1.04012534748181	0.967613975446565	0.994115849287111	0.997678069139816	1.10265771156148	0.968626712682212	0.951343695570568	0.932051408373995	1.19108050329818	1.55670355832202	0.990148189585907	0.986263260462511	1.26525675611495	1.2203349600761
Gene18855	0.996201853234088	1.01488849544972	1.17828930177646	0.99144597019102	0.995858292205606	1.01210116304776	1.02526674660378	1.00750348017311	0.988231023867347	1.0138522021586	1.00938453226963	0.999481519928116	1.03639864334409	1.0004860888152	0.99743498874316	1.00938453226963	1.00979173407163	1.01289313821078	0.991715336742312	0.987344416227103	0.993395250334558	0.996913660585878	0.984661551858883	0.862581121085371	0.870773470762515	0.977029308895941	0.857030305298591	1.07647853519565	1.10168219088881	0.800602663990025	0.787623583258922	0.922278406705685	1.08702558733543	1.03406254802641	0.950010688952314	1.05064564564044	1.08781045878051	1.07616964914351	1.08303284521099	1.16825294212993	0.935294783173519	1.03452486120935	0.984690179356503	0.958455465414271	0.988695978177581	0.961938547528477	1.00722053226257	1.0194930528443	1.00126144040148
LZX-CL8658.Contig1-All-g	1.0311571339653	1.01147816799294	0.995837252913293	0.983857257746197	0.992674158363003	1.01441067485286	1.02120126949775	1.00767222735809	0.968725732268768	1.01986349234637	1.03902928352036	0.98129186220254	0.958939397888044	1.04878361266119	0.998441348231546	1.0788587541852	1.02505288456398	0.968317110781266	0.977951616578161	0.960302778385448	0.973203525255884	1.019294290622	0.984661551858883	1.00327073044075	1.00611820615384	0.989005640747316	0.99669425741394	1.04798291134301	1.00908767651426	1.00685047884474	0.975227007764807	1.01018126884736	1.01241740464856	0.998596477778361	0.999695831771385	0.954265204999047	1.00968835185783	0.958588172902069	1.0004860888152	0.977105417235853	0.966124475459055	1.08576404854248	0.965686266602917	0.986713750703524	0.923451481787555	1.082577677833	0.958588172902069	0.952298479987598	0.995329923857738
Gene56	0.878070420867838	1.0004860888152	1.37634592913919	0.853457902765428	0.865573598581648	0.968419000403151	1.39585402659346	1.23366064044592	0.950314426669495	0.923187135796611	0.912626147699666	1.09560635233808	1.26344744459843	0.99591542846513	1.11455875586341	0.916267716760334	0.878070420867838	0.850548364957258	1.53830152515799	1.01247780456139	1.18732105662021	1.13075519916017	1.55670355832202	0.973325604412217	1.36007398671874	0.930789836578397	1.36862901118976	1.20139737861867	0.995786450051929	1.34059758528102	0.907793459068605	0.904205531272923	0.465455589111357	1.40655619086852	1.47299498439923	1.04910068646746	1.66551815854899	0.694199243730864	0.570750201506008	0.6440658911409	0.548504175381456	1.30280926944451	0.881529540350293	1.0922599574251	0.847106464655584	0.842257457010878	0.937451177443393	0.846043198566766	0.894434879504717
LZX-CL5412.Contig3-All-g	1.0039879925567	0.981216602506634	1.01327009090212	1.00381389427316	0.987479383895021	1.02833486893419	0.994236863865805	0.984596096862743	1.00121342701251	0.988357421535576	0.991662104169824	1.0197222654747	0.988231023867347	1.00747681601629	1.01954362496997	1.00378188456135	0.988778145534434	1.00708358683505	1.00238930384324	1.00197945018673	1.00642307597777	1.00970897124999	0.984661551858883	1.02129573765057	1.05726435484945	1.00190591722251	1.04324789430607	0.996320303018623	0.995786450051929	1.00041907037203	0.99870077781439	1.00011846331873	0.997885703627391	0.991006986440655	1.01480821333461	0.996442027821049	0.998532546626616	1.00720095416693	0.993176453326672	1.00315156277513	0.998424828570116	1.17986363530202	1.00508198258206	0.993529626677645	0.994160919167185	1.03575723341814	1.00247057812642	1.00082892619421	0.989063153311253
Gene5	0.974106701539831	1.0081381994835	1.00255526280417	0.98202478888985	1.00567372352707	0.995128279721031	1.02203830568537	1.04896791792697	1.07592005577398	1.04960861610587	1.0306737618766	0.99580789153775	1.09734827757665	0.991342292049428	0.997835904735704	0.970711706288348	0.95442327824353	0.967513985531845	1.04602574910912	1.00571046653862	1.08101440268642	0.971062752202305	0.958703494576818	0.965427534168031	1.01669830873003	0.951181289055099	0.997626677354229	1.06025757344594	1.00204486648256	1.01717688008527	0.959097967688967	0.950314426669495	1.08957528850683	0.819959285195794	1.00763653336065	0.944538968717571	1.00947391758721	1.19615092315139	1.02390086035685	1.02234466275971	1.03178758336404	0.976149712271252	1.1896933691261	0.975227007764807	1.02706836044327	1.08612983677759	0.96111030542662	1.02260529397325	0.99387750728766
Gene18041	0.950872253536722	1.14458103595711	1.05401809623479	0.93726007099209	0.942167843570154	1.37634592913919	1.03452486120935	1.03727753126031	0.970711706288348	1.11148347315208	1.06841279724166	0.964077838528503	1.1692283358618	0.967308319309131	1.11241733091981	0.957588327185517	1.04649686729028	0.939786441615977	1.0935473629536	0.928252003580071	0.99652250399567	0.961227454946718	1.01918155277022	0.932848444049412	0.964834102207691	1.19108050329818	0.982970119159853	1.18332734818604	0.952298479987598	1.01488849544972	0.98991910856514	1.10203071565948	1.23046320428747	1.20032951436625	1.06170204822859	0.996442027821049	1.23046320428747	0.952120766392522	0.941002535398605	0.943804787428288	0.960249283825779	1.10203071565948	1.06048553866546	0.97912695202151	0.967078689922612	0.987982865770714	1.05046966121759	0.982294211341125	1.00043054171151
LZX-CL2789.Contig1-All-g	0.990373202417794	0.954800857445034	1.03945227451627	0.998662563279104	0.990292531558718	0.999420438948031	1.62150310810897	1.75916225827865	1.0131401375887	0.977549316075192	0.983141306798638	1.17558012532183	0.993218759356653	1.0046192316694	1.1060954522991	1.01480821333461	0.962417257379615	0.987094198563288	1.01588160141927	1.02706836044327	0.989063153311253	0.994062993800105	1.00241425330027	0.997304493330754	1.04216846183963	1.14347678569293	1.04324789430607	0.996320303018623	1.00334168998706	1.00041907037203	1.03011746819016	1.08239947305323	0.997885703627391	0.991006986440655	1.01480821333461	1.01199076030871	0.998532546626616	1.00720095416693	1.00175614165742	1.00315156277513	0.998424828570116	1.4126271883568	0.989595904007301	1.00519575953896	1.04209482809416	1.00167480040466	0.988231023867347	0.986713750703524	0.994829422854646
Gene8154	1.02110400748843	0.920497267864345	1.08510401358049	1.05768451897513	0.918393268143757	1.00767222735809	1.11105538950131	1.10840950029952	0.964323678742539	1.02569602126442	0.952120766392522	0.946185479644248	1.01918155277022	0.93655027355423	0.967798970292546	1.07198078990164	0.955672605464999	1.08612983677759	1.04688306244225	1.09120744825169	0.976712949419612	0.95442327824353	1.03829122922577	0.942967412545362	0.988373777392777	1.00703567691811	0.983990580575885	1.05900569215802	1.12451668977323	1.02916907113755	1.00931683866743	0.996870896599748	0.990248854636793	1.01870727135436	1.00767222735809	0.974011325570135	1.08612983677759	1.00720095416693	0.978458944246442	0.998583140092052	1.03468223945553	0.940592374338748	1.03371889495269	1.06256015870522	1.0660381590037	0.995456170895165	1.01788919365419	0.959995998697018	1.11550591308262
Gene20132	0.938634662057288	1.15147550510467	0.986459943802505	0.882291707491683	1.03522775225801	0.992565864115628	0.899024384550472	1.07823349373572	1.04039491657711	1.32248361664014	1.11830180856626	0.932550384851877	1.30859873878824	0.976149712271252	0.932848444049412	0.897452415423027	1.1793521053124	0.878765601970632	0.960657655636674	1.11766746220629	1.02971698969506	1.05824729433863	0.868423652364263	0.829798735746178	0.995072061234852	0.919776103942675	0.916636783876973	1.20032951436625	1.47299498439923	1.23713309049215	0.766266340314829	0.856138869058911	1.27108637293057	1.05999114317016	1.01480821333461	0.794739876296923	1.01327009090212	0.997273184212933	1.05428620498353	1.31997063280663	1.69620078408237	0.977725180916247	1.00060057205597	0.997546467720292	0.999599726329309	1.04143366690727	1.09306709298679	0.989106840176559	0.958939397888044
Gene36338	0.989106840176559	1.00283171489013	1.00141256373223	0.990373202417794	0.982850406323927	1.07198078990164	0.984690179356503	1.00104524599076	1.01075583657813	0.979987941321419	0.994521497513641	1.02073507398876	1.00942149942517	1.0015675693519	0.989992114125432	0.984632924361263	1.00433608239621	0.999339615560463	1.0628077068998	1.02548453936453	1.02083988642984	0.992352441156558	0.897452415423027	1.03747925573827	0.950144101494861	0.932848444049412	0.985583560117725	0.996320303018623	1.02848775162443	0.984525360196081	0.905170005713485	0.980579012573793	1.03759086474392	0.922815040604257	1.07262178503968	1.02961663979797	0.893160126448915	1.03715898982894	1.08890925358167	1.12824245531871	1.00526242023444	0.912163303244772	0.973801455494609	1.08890925358167	0.82416017087393	0.928252003580071	1.01588160141927	1.04709624887259	0.928711970458945
Gene19021	0.821486243353199	1.11706828123833	0.918799614270831	0.966542332302303	1.08925368273913	1.31402180470393	0.772029371441173	0.84828421407682	0.981853365048706	1.64993927848599	1.59622132323584	1.10168219088881	0.874487727117332	1.2779928185999	0.837960268974025	0.857840960834844	1.40104348444908	1.02881885128436	1.58734329704902	1.17334762929318	0.631681304098665	0.887203243549433	0.95931645427622	0.867222779790357	0.970792228346242	1.02313331277935	0.976619077847428	1.15758609724379	1.21111630127261	1.09781406841524	1.03789581862692	1.00011846331873	1.00104524599076	0.964221314716095	0.990984924804	1.00054921813576	0.979848269956089	0.944041375859326	1.04313179396568	0.988744917550024	1.00429254393508	0.694199243730864	1.69620078408237	0.702471599004858	0.671949195100329	1.8080656310602	1.25257347748509	0.698675564727218	1.23902649524132
Gene19055	1.00035529303217	1.03789581862692	1.1057081075343	1.0092231519881	1.00011060945455	1.05318379991029	1.02881885128436	0.991081205434468	0.995546273257057	1.00306099182164	1.00415845868644	0.997655619688136	1.16090864751619	0.999969159284726	0.995128279721031	0.9973465014676	0.977951616578161	0.999511494525237	1.02411029737205	0.996107623985743	1.00038058277968	1.00242633515531	0.926419029390846	1.1793521053124	0.910611883617109	1.29777031421065	0.825610730746719	1.05155597494523	1.51810938687701	1.78691011075491	1.01747806086337	0.984326302213182	0.878070420867838	2.53783222378129	1.69620078408237	1.63495526545551	0.998532546626616	0.907793459068605	0.862581121085371	0.928711970458945	0.747860311175096	0.996541118651219	0.998028799404197	1.00594230057655	0.985199473195474	1.02548453936453	0.995935182259576	1.08890925358167	1.00058445495901
Gene19185	1.0081381994835	1.00087250432408	0.994115849287111	1.04297715024081	1.00931683866743	1.00740440373052	0.973410935408813	0.980981838593447	0.996614986492244	0.991124130632873	0.972012779695985	0.998498987479488	1.00727190956639	0.982923890788569	0.994872339829318	0.989316819517993	0.996870896599748	1.05483985451204	0.977287601088248	1.02871376757712	1.01011625758565	1.01780395189255	0.998143536995409	1.07398982347321	1.10693789837056	0.99524864781036	1.0935473629536	1.07373389680773	1.00222942079724	1.03945227451627	0.991715336742312	0.991270345774548	0.989940977696806	0.991006986440655	1.03309681868405	0.973203525255884	0.994655021269471	1.07070936470157	0.981919883341906	0.999668032901582	0.99503349981272	0.980917466915218	0.992221229260986	1.04492420613894	1.00137904801098	1.02344845869353	0.987321597937977	0.992499711287878	1.0598146364848
Gene45150	1.02696727827975	0.993176453326672	1.01041265287832	0.997666844413976	0.972901199443497	1.02110400748843	1.01241740464856	0.993592292895358	0.990570087751691	0.975700651525125	0.994236863865805	1.00701051681869	0.982101724910621	0.995379090945273	1.00459719994959	1.0162145454731	0.997482871341862	1.01551560386248	1.02073507398876	0.990090121359515	0.995703837900247	0.998662563279104	0.787623583258922	0.99144597019102	0.932051408373995	1.17244329382505	0.882968425823097	0.941195475836734	1.04324789430607	1.05280589018379	0.989376104765485	1.00011846331873	0.983857257746197	1.08642858613858	0.923729071021313	1.2779928185999	1.56485870624146	1.4126271883568	0.999599726329309	0.996232629576864	1.11659181657102	1.08181782708524	0.967613975446565	0.997678069139816	0.940592374338748	0.944942917912745	1.01104352907829	0.939534047253188	0.980555405224228
Gene11244	0.999749111775617	1.00291037891787	1.00623768375563	0.991381996758466	1.00381389427316	1.00473982845501	0.998596477778361	0.99928214001357	1.00864235602946	0.98534488406505	1.01463308783511	1.01657858165232	1.00075156464156	1.01089844078998	1.00663802300712	1.03548955710336	0.972300294177496	0.995397256875606	0.994455012702836	0.991877973890554	0.997007848718045	0.999736947575109	1.06447967479152	0.931388693277711	1.03101102852186	0.991124130632873	1.08957528850683	1.09192448890713	1.03879246620186	1.05786885799389	0.967513985531845	0.991573565775441	1.00727190956639	1.05846078618688	1.00054921813576	0.953771780292593	0.980917466915218	0.989190915209766	0.993176453326672	0.966344790348489	1.09994596118524	0.993898854565411	1.06170204822859	1.08331442233151	1.01370541780723	0.98885436246756	0.984152448630796	0.982798296323288	0.946185479644248
Gene10667	0.99144597019102	1.02288009826487	0.988080954964044	0.938429520312347	1.04636101820336	0.984876077542599	1.01986349234637	1.04336417903026	1.05361368818097	1.00669022228543	0.969226240946121	0.963547809898653	1.26123641554199	1.10265771156148	1.0598146364848	0.948477062288104	0.934315281642924	0.929964681148821	1.00674430707999	0.864744974069584	1.04727042246441	0.95583741081907	0.957888927534632	0.95519874213194	0.970299947432086	1.0180411436939	0.980602619923357	0.966396356279783	1.00388927607903	0.994197837449201	1.01466496804538	1.00345706998288	0.957319046212227	0.99743498874316	0.988417883258777	1.02810243193595	1.03823150697807	0.96702248349838	1.18154784986942	1.00315156277513	1.04039491657711	1.00195878939598	1.00508198258206	1.00318323040176	1.01057811932567	1.00663802300712	1.00247057812642	1.00082892619421	0.989063153311253
LZX-CL1203.Contig5-All-g	1.36406310876281	1.01613775685537	0.817993315528565	1.26525675611495	0.776490175193399	0.8270675069657	1.06025757344594	1.11659181657102	0.785222842936225	0.82416017087393	0.804694979644849	0.973660771495544	1.08222126827346	0.94970607915197	1.05748517719313	1.64993927848599	0.901482066179354	1.24462678926692	0.747860311175096	1.07762807920743	1.13218527528498	0.81664034556917	0.796938133333016	0.966749900062879	0.866212457561409	1.01613775685537	0.942015635912938	0.971482514762449	0.909819214273158	1.00041907037203	1.00740440373052	0.996488993235431	1.00567372352707	1.01788919365419	0.879396488598467	1.12703182616862	1.08071175075722	0.898478688492761	1.02559312382996	1.17428131022074	1.12503421185579	1.01214457328062	0.939068757725114	0.977194629591624	0.979619047768527	1.0723324762083	0.932848444049412	1.17657685796054	1.08222126827346
Gene17984	0.977349154362155	0.997873026300055	0.992478067875119	0.974811799220796	1.01147816799294	0.998068075768733	1.00229170004662	0.970511029464321	0.967892530578055	1.04196422044934	1.0395578424267	1.07560591330622	1.01747806086337	0.984437979598755	1.01480821333461	0.972300294177496	1.02002660836293	0.979619047768527	1.00710503988098	0.959097967688967	0.972863717869299	1.06732918668036	0.984661551858883	0.997304493330754	1.04216846183963	1.00190591722251	1.02241553510643	0.996320303018623	1.00334168998706	1.00041907037203	0.99870077781439	1.00011846331873	0.997885703627391	0.991006986440655	1.01480821333461	1.01199076030871	1.01810593180085	1.00720095416693	0.993176453326672	1.00315156277513	1.03225417216583	1.03462719283008	0.972758309174226	0.987200211917324	1.00519575953896	0.997678069139816	1.06990823896783	1.00600363016677	0.923451481787555
LZX-CL1583.Contig1-All-g	0.983350905223384	1.08732899909496	1.0027866093673	0.984756837816785	0.991124130632873	1.24647620473916	1.02848775162443	0.96959799444471	0.998783023181527	1.03213717620429	1.05120699903555	0.986263260462511	1.08538316485496	1.04324789430607	1.10203071565948	0.979619047768527	1.0552766204416	0.97918941664907	1.01114828839634	0.971964667145808	0.98202478888985	0.987152042897891	2.21333377690341	1.13636170027982	1.37634592913919	0.548504175381456	1.36007398671874	1.35325974507809	1.15472811407199	1.18732105662021	0.725055941763075	0.465455589111357	0.854282943245646	1.8298512852957	1.54827848529298	0.588050565052537	0.52340496290813	1.00720095416693	0.631681304098665	0.465455589111357	0.52340496290813	0.721393294084658	0.802663875920074	1.24462678926692	0.708118190317405	1.04171518748279	1.28746691285053	1.24647620473916	0.615219317119978
Gene17827	1.08125821855136	0.821486243353199	0.936362095180996	1.08822253437456	0.85261596111379	0.953771780292593	1.03178758336404	0.867222779790357	0.931849655492659	1.00663802300712	0.967798970292546	1.11299534086954	0.806710160275692	0.936167579791131	0.85261596111379	0.933853207966534	1.01886768441533	1.13151714996418	1.08101440268642	1.06256015870522	1.04538055357405	1.03246506254657	0.936362095180996	1.01234895557117	0.882968425823097	1.0142121323496	0.975635396180285	0.953471822621091	1.02505288456398	0.972512889150796	0.99870077781439	0.90900946613417	1.06400829509989	0.85894981372925	0.890993869264043	1.0215685751876	1.01075583657813	0.958703494576818	0.997587521243566	1.13480726683875	1.08154310449438	1.13480726683875	0.947311873887744	1.06234381450844	1.28481386259202	0.981919883341906	1.01717688008527	0.989940977696806	1.0058205196766
Gene7952	0.976381814152505	1.04667011485196	0.987152042897891	0.964434209358003	1.01696520566485	0.989695515949329	1.12102563063893	1.09826118957724	0.991902764420316	1.11550591308262	1.08365556809765	0.985199473195474	1.14458103595711	0.972300294177496	0.926681091959532	1.06025757344594	0.998221727285304	0.965427534168031	1.12157296250725	0.922278406705685	1.10491192769001	0.959777105408325	0.984661551858883	0.705033367628783	0.894975718932811	0.996953481457055	0.92458956933591	1.03011746819016	0.981126245438499	1.00848797484089	0.944942917912745	0.921156833085468	1.00255526280417	1.05120699903555	1.00211198012337	1.03759086474392	1.04378729269007	0.986198956244943	1.29279049002088	1.02479686204592	1.00884642331099	1.0544658808173	0.904205531272923	1.04439112619743	1.0657930443175	0.901067838277717	0.910146159048255	0.985320225384727	1.01788919365419
LZX-CL3235.Contig1-All-g	1.0039879925567	0.988258952046583	1.03017301717821	1.00381389427316	0.987479383895021	1.02833486893419	1.01866987007923	1.00327866060766	1.00121342701251	0.988357421535576	0.998866217865978	1.00390827846956	0.999763206695333	1.03602669128842	1.00257175736519	1.00378188456135	0.988778145534434	1.00708358683505	1.00238930384324	1.00197945018673	1.00642307597777	1.00970897124999	0.984661551858883	1.0071813760713	0.954984966369718	1.28481386259202	0.950685281535384	0.973903500319733	0.963447234487665	0.984437979598755	1.06347551011693	1.30859873878824	0.929453750126326	1.31102242275705	1.05260881278992	1.37244474766825	1.58734329704902	0.983475236888326	0.924331955489788	1.01219792662737	0.958825234130928	1.14528522265119	0.992333669259264	0.999583575875627	0.987912324368357	1.02929358335547	0.978637604763384	1.01065221358309	0.966396356279783
LZX-CL9311.Contig2-All-g	0.968788200139996	1.04209482809416	0.996285955018166	0.959995998697018	1.01747806086337	1.03383744662218	0.992737053816786	1.02982939410084	1.05000625187427	1.04502691368499	1.0788587541852	1.02833486893419	1.01545387016072	0.975130749230176	1.03917569221954	0.968419000403151	1.02747284693778	0.950314426669495	0.97214244533623	0.97918941664907	0.987055440210367	0.970970093608739	1.03149671322139	0.997304493330754	1.58734329704902	0.81664034556917	1.70985332383322	1.07070936470157	0.983350905223384	0.951775765858848	0.965780527079119	0.82829963689889	1.31997063280663	0.965780527079119	1.68215766545604	0.787623583258922	0.984326302213182	1.11830180856626	1.11706828123833	0.972938681017696	1.20793501000393	0.895842075028347	1.0657930443175	0.84828421407682	0.884138694425252	1.07156052337729	2.16315203889501	0.976547521900363	0.935294783173519
Gene16410	1.0723324762083	1.20242967330545	0.754304976548797	1.26778766898952	1.31636249082231	0.837960268974025	1.2095627214517	1.19108050329818	0.875931243904073	0.821486243353199	0.966344790348489	0.725055941763075	0.953471822621091	0.679235301198487	1.12824245531871	0.889807499675687	0.821486243353199	1.28084808336783	0.963207456432147	1.36007398671874	1.28084808336783	1.02278025777822	1.04550000154933	0.997304493330754	0.896845943682667	1.13480726683875	0.937002626933056	0.8270675069657	0.908572394126994	0.937002626933056	1.23902649524132	1.08046726346445	1.01132224238384	0.951343695570568	0.92193515557407	1.16337794231784	0.991530455491133	0.998596477778361	1.08612983677759	1.04808142685072	1.11241733091981	1.66551815854899	0.901067838277717	1.45886092512237	1.09962071030585	0.733210886257207	0.806710160275692	0.986097232894739	1.00172359724702
Gene17936	0.970391217233642	1.00412918986312	0.99669425741394	0.972512889150796	1.02141194244164	1.0079251985162	0.982101724910621	0.973325604412217	1.18332734818604	0.995546273257057	1.02313331277935	0.972938681017696	1.02073507398876	1.0483317662502	1.03225417216583	0.973203525255884	1.00995335653033	0.969007672500573	1.07528053092145	1.0142121323496	0.973801455494609	0.980555405224228	0.996987150030383	1.03588567914962	1.07647853519565	0.938251365126159	1.06146546804851	1.02953052236636	1.00255526280417	0.953275555157853	0.949012852378576	0.930246342577421	0.987479383895021	0.931603348658987	1.12703182616862	0.917290808757047	0.899024384550472	0.988417883258777	0.993176453326672	2.00842682974144	1.16337794231784	0.976460906983344	1.00955908944078	0.990469481427213	1.08702558733543	0.986762130375371	0.972863717869299	1.01081540348405	1.01441067485286
Gene18027	0.996137757256801	0.971873032436444	1.06939794366681	0.997158880389683	0.994901230677102	1.02093851032617	0.98427897119651	0.988893364025215	1.09076712495415	0.998569802405742	0.994557550765529	1.01125501143432	0.992266943095444	1.13276615923172	1.15237787032711	0.995954936054022	1.01047896183652	0.997772351436011	0.996177780243121	0.994455012702836	0.998987086491189	1.00112067524988	0.984661551858883	0.990090121359515	0.987564965929552	1.01441067485286	1.0010636702726	0.916636783876973	0.978977803863174	0.989526289849058	1.4513940747999	1.00419651364682	1.0065841283568	0.998987086491189	0.986097232894739	0.980602619923357	1.01594752686699	0.981969678143262	1.12757111883235	4.66791038129799	4.66791038129799	0.933337159627972	0.98766657233724	1.62150310810897	1.47299498439923	0.914946452851339	1.01940595898471	1.08538316485496	0.996045249096468
Gene59822	1.11357438463652	0.888284043299261	0.928483613549979	1.13542782096797	0.883598583990202	0.94320645356207	0.910611883617109	1.0004860888152	0.985799089305083	1.04378729269007	1.0202983912869	1.17028104359661	0.910611883617109	1.09479970822175	0.925241869779947	1.10942084536537	1.04667011485196	1.1060954522991	0.817993315528565	1.02270149174511	0.873758820278489	0.972512889150796	1.00706213378913	0.981853365048706	0.98534488406505	1.01765107256085	0.99737853362135	1.03870815373352	0.985119628143627	0.977602904987008	1.00801565127897	1.00011846331873	1.00959157432315	1.03683563261189	1.00225458743711	1.02674278798652	0.994491853180901	0.983298341305014	0.968626712682212	1.05706884762041	1.01519456166383	0.935754565878477	1.02065369138344	1.1340708631511	1.18505754276415	0.944724946030471	0.929964681148821	1.28746691285053	1.18332734818604
LZX-CL2398.Contig2-All-g	1.04012534748181	0.999339615560463	1.00554118299021	0.99888432832791	0.97746391743759	1.00267813779896	0.974256097921262	0.990781434406238	0.987610606862991	1.00191998373969	1.00554118299021	1.01059780609207	0.97214244533623	0.982970119159853	1.02390086035685	1.02871376757712	1.00855737862434	0.991573565775441	0.984221221044878	1.02164705628102	1.10079140403522	0.987610606862991	0.928252003580071	0.987387297286126	0.983409217471157	0.983740796682678	0.98427897119651	1.0867234623228	0.995786450051929	1.01496811976722	0.971964667145808	1.07528053092145	0.987982865770714	1.034868293568	1.1060954522991	1.02616184341616	1.04798291134301	0.943406236576973	0.998294067476816	0.977410205790726	1.00519575953896	0.972689206018287	0.88541746297122	1.1188956773448	0.980789146440623	0.916267716760334	1.01480821333461	1.07528053092145	1.1793521053124
Gene7948	1.0544658808173	0.923729071021313	0.889807499675687	1.09560635233808	1.05361368818097	0.890993869264043	0.708118190317405	1.03318983995218	0.963447234487665	1.36007398671874	1.36406310876281	1.38427896634131	0.689356059299547	1.15622605050995	1.20793501000393	0.605370542044915	0.861024521114414	1.08397557436624	0.757617812964156	0.71696795313771	0.813711403804629	1.25877370686397	0.991124130632873	1.01001518369457	1.00231257904691	0.987783574092579	1.03887862217954	1.04983834203646	1.00470757064253	0.985151561614787	0.988948542242803	0.973325604412217	0.973410935408813	0.964476649479137	0.997655619688136	0.969793893147043	1.06512638582702	1.02203830568537	0.993176453326672	1.05546973659866	1.01333516602338	0.992905992653335	0.996189816738605	0.985549087676304	0.999847476152709	1.0175210192656	1.01038908000258	0.981245333755739	1.00001106572836
Gene55974	1.0039879925567	0.996232629576864	1.03017301717821	1.00381389427316	0.987479383895021	1.04688306244225	1.00014530323469	1.00002493146545	1.01841415358894	0.996167738020824	0.991662104169824	1.00390827846956	1.01101531022479	1.00747681601629	1.01954362496997	1.01281040919408	0.988778145534434	1.00708358683505	1.00238930384324	1.00197945018673	1.00642307597777	1.00970897124999	0.951343695570568	1.02607745152572	1.00773329297133	1.00190591722251	0.987610606862991	1.00162725743069	1.02194941851891	1.00750348017311	0.993779520228993	0.996232629576864	0.978826387432328	1.64993927848599	1.39241813392757	1.04960861610587	1.00449372251203	0.987932422203197	0.960356272945117	0.977676112883967	1.03393821265483	1.04239641473915	0.988645130627711	0.970792228346242	1.01241740464856	0.996232629576864	1.02810243193595	1.02439407191606	0.89399665458579
Gene16567	1.00671726468271	0.989214759183718	0.996244235361002	0.990715707505257	0.977105417235853	0.999365558848667	1.44603678662887	0.975490799883441	0.996201853234088	0.995329923857738	1.01788919365419	0.995167916013519	1.00867063745224	1.02357192161108	0.992478067875119	1.01431968548462	0.98517551740513	1.00147989962881	1.06489455686597	1.01047896183652	1.02318899092347	0.993801924280508	0.995703837900247	0.997304493330754	1.0333544482567	1.03653374698024	1.02241553510643	0.996320303018623	0.995786450051929	1.00041907037203	0.99870077781439	1.00011846331873	0.997885703627391	0.991006986440655	1.01480821333461	0.996442027821049	0.998532546626616	1.00720095416693	0.993176453326672	1.00315156277513	0.998424828570116	1.03062686516818	1.00508198258206	0.993529626677645	0.994160919167185	1.00663802300712	1.00247057812642	1.00082892619421	0.989063153311253
Gene16138	1.05961526568434	1.01512087239289	0.942793527019712	1.10840950029952	1.08181782708524	0.967707440702874	0.946185479644248	0.915711117758752	1.06732918668036	0.953771780292593	0.944942917912745	1.0246983807149	0.913806655550152	1.12324242407401	1.18847066917662	1.05064564564044	0.883598583990202	1.12222717465429	0.916267716760334	0.985752248027122	1.15062668625095	0.996614986492244	1.07070936470157	1.01463308783511	0.999695831771385	0.998921649159178	0.977676112883967	0.98118787125753	0.915322144584115	0.910611883617109	0.963207456432147	0.975928632050128	0.997885703627391	1.04025569226711	0.909819214273158	1.00831192725997	1.10693789837056	1.11047355551632	1.0113748485781	1.03043618945465	1.14816185278551	1.04910068646746	0.938251365126159	0.959995998697018	1.21111630127261	0.972012779695985	0.863798104626525	1.05136013910557	1.14280255065472
Gene17150	0.964221314716095	1.00680139111451	1.04196422044934	0.970201102823865	0.997111143808957	0.997411670814991	0.988373777392777	1.03548955710336	1.09734827757665	1.04364731419033	1.034868293568	0.965321607614901	1.06146546804851	0.995689386334516	0.982530888787821	0.962530054632378	1.01350360386155	1.00097772927838	1.05504672066407	0.973033391981558	1.01108920342646	0.983409217471157	0.968788200139996	0.952823473395207	1.08994759486835	1.00190591722251	1.01400735764774	1.09826118957724	0.958053365258658	1.04492420613894	0.945484023756498	1.10119468401725	0.984384452833901	0.867798057346765	1.0395578424267	0.974106701539831	1.00340752086538	1.12157296250725	1.01959419709563	0.989316819517993	1.02019403039947	1.01918155277022	1.02559312382996	0.955376597493872	0.951489855526297	0.995765008566108	1.06512638582702	0.970299947432086	0.919776103942675
Gene16468	0.994179093788033	1.19108050329818	0.913806655550152	1.04709624887259	1.01281040919408	0.985087694672468	1.16406628946984	1.31636249082231	0.873015258579676	0.927380291648094	0.940194657304827	0.741131812373815	1.47299498439923	0.772029371441173	0.932550384851877	1.28084808336783	1.07198078990164	1.11607013003829	0.737173561156098	1.09436964148166	0.904205531272923	1.01747806086337	1.0779117980252	1.02011373595508	0.953125265236702	0.993364833836001	0.95599515442271	1.00141256373223	1.02858908465436	1.04943201060047	0.95300488564145	0.994391170716299	0.997885703627391	0.905568458791256	0.91695508242852	0.991342292049428	0.915322144584115	1.01854008983408	1.07398982347321	1.07907509217892	1.15147550510467	1.03281439733127	0.849253054447062	1.02505288456398	0.919776103942675	0.89399665458579	0.990373202417794	1.01431968548462	1.06117351548533
Gene18930	0.988948542242803	1.28277331342153	0.984690179356503	1.04336417903026	1.70985332383322	1.23156758402019	0.941195475836734	0.948823595589659	0.944942917912745	1.11766746220629	1.1340708631511	0.967613975446565	0.981605951547561	0.95658474612689	1.19346854006496	0.919429756801849	1.37244474766825	1.04727042246441	0.960517876188405	1.10347678330458	0.931603348658987	1.0155946339469	0.994819756993477	1.01555511890469	1.05228872465907	0.998783023181527	1.02241553510643	1.0230808844687	1.00415845868644	0.994407095668927	0.991817410017672	0.995167916013519	1.02474762138041	1.01819527733736	1.03847896460042	0.989214759183718	0.992639857208505	1.00066506063367	0.998987086491189	0.99791545191367	0.992834838541062	0.999339615560463	1.0133742022694	1.0017929737236	0.976712949419612	1.0117670761684	1.02223234342806	0.988497159037201	1.01601647708277
Gene17382	0.983906738358478	0.953471822621091	1.03739189217269	0.987387297286126	1.0136476176354	1.00225458743711	1.01918155277022	1.00952660455841	1.00433608239621	0.976212661936885	1.00023381077997	1.01886768441533	1.01256061891132	0.995884877614457	0.983589128589628	0.984221221044878	0.98380452492642	0.980262220281447	1.01152642995095	1.02203830568537	0.983409217471157	1.04779258948609	1.05297164480557	0.638502514062561	0.913077060232316	1.05846078618688	0.943406236576973	0.996320303018623	0.965195765561183	1.07823349373572	0.939068757725114	1.08925368273913	1.02348074144651	1.14083753713812	0.981605951547561	1.10306654267637	1.07016204539671	0.890417387136542	0.766266340314829	1.04465574288165	0.844410106486517	1.03917569221954	1.0004860888152	0.997655619688136	1.01545387016072	0.999749111775617	1.01601647708277	0.985369542745373	0.953125265236702
LZX-CL3451.Contig2-All-g	0.998028799404197	1.00429254393508	0.996377044058129	1.01203302464273	0.951343695570568	1.14972891448982	0.938025301466273	0.939068757725114	0.972863717869299	1.02348074144651	1.05245712825615	1.05100560657662	0.981919883341906	1.14458103595711	1.12503421185579	1.03759086474392	1.00549410916405	0.966244433213123	0.962281119902572	1.02019403039947	0.947090720379778	0.957588327185517	0.747860311175096	0.997304493330754	1.12703182616862	0.959433415759593	1.08576404854248	1.00369571130836	0.82416017087393	0.863189612855948	0.936362095180996	0.993660106156253	1.0788587541852	0.915322144584115	1.02881885128436	1.03653374698024	1.12157296250725	1.00032509201097	0.970970093608739	1.0112264317157	1.04143366690727	1.55670355832202	0.897452415423027	1.08154310449438	1.38114054641755	0.875931243904073	1.02607745152572	1.07710284672291	0.951945093324473
Gene17412	0.998096339032679	0.990543169042713	1.06095467741908	1.00006948162441	0.971650819428966	1.01594752686699	0.989376104765485	0.989620688505115	1.01142172861951	1.00061668915294	1.00487680272555	0.996569141241872	0.998521317492657	0.99888432832791	1.01070340774799	0.996320303018623	0.994179093788033	1.01918155277022	0.996423987194649	0.994987338954562	0.999420438948031	1.03588567914962	1.06256015870522	1.06400829509989	0.993159569106093	1.08365556809765	1.00947391758721	0.987176127407607	0.978122875847185	0.978427335697131	1.03516512182241	1.00345706998288	1.01894112427802	1.05952674243779	0.992877822456664	1.03698892044909	0.940194657304827	0.98380452492642	1.00571046653862	1.00315156277513	0.973155628212845	0.909819214273158	1.29279049002088	0.938429520312347	0.975307479936864	1.22395196276311	1.02147426568701	0.951630328210125	1.2779928185999
Gene17014	0.969998612325233	1.0263453725462	0.991270345774548	0.989214759183718	1.04282982647312	1.15323420581161	0.996177780243121	0.944942917912745	1.04538055357405	1.06861835753549	1.04602574910912	0.960888603630215	1.02058734447688	0.982230945042973	0.978666551966164	1.00147989962881	1.03331365175233	0.983350905223384	1.01733521174351	0.993467653926434	1.07458108452148	0.995661638938275	0.984661551858883	1.11766746220629	0.996423987194649	0.960777430050627	0.99102904807731	1.23902649524132	1.33652621241077	1.37244474766825	0.983243366838543	0.94182016264163	1.12324242407401	1.01142172861951	0.978051194222277	0.949012852378576	0.989167071235814	1.07315058174269	1.07907509217892	0.996177780243121	1.30058753325529	0.990248854636793	1.05100560657662	1.02051147074359	1.04271683232953	1.14595340309523	0.964221314716095	0.975539637556323	0.981605951547561
Gene16561	0.772029371441173	1.88022378034415	1.0571897214882	0.744367440336679	1.44603678662887	1.44603678662887	1.01545387016072	1.14595340309523	0.990715707505257	1.78691011075491	1.72415483750952	0.903399717156227	1.30280926944451	0.917290808757047	0.878070420867838	0.879396488598467	1.58734329704902	0.760769921517484	1.26778766898952	0.924331955489788	0.88486238251815	0.88770195068184	0.903750007584109	1.18732105662021	1.01669830873003	0.867798057346765	0.920497267864345	1.09391538376707	1.23902649524132	1.20362340580969	0.792207672233724	0.943610225852946	1.02820026659366	0.880930453910884	0.934104620336544	0.953934105767289	0.944217242625162	1.18505754276415	1.18037516529163	1.04927884703819	1.15394892570012	0.951181289055099	1.02058734447688	1.00001106572836	0.878070420867838	0.977410205790726	1.04619880766519	1.04636101820336	0.983141306798638
Gene57863	1.00806566007094	1.0028774625908	0.999625341215222	0.995689386334516	0.996793182092721	1.0162145454731	0.984525360196081	0.994089421543608	1.00767222735809	1.00495999123436	0.985087694672468	1.00755805069302	1.00340752086538	1.00397234077864	1.03548955710336	1.00890476036887	0.970391217233642	1.01601647708277	0.993914067153652	0.990781434406238	0.996244235361002	0.999037357503759	1.02147426568701	0.988474152338485	1.10168219088881	0.986762130375371	1.06234381450844	0.996320303018623	1.05064564564044	0.983664292639025	1.00441852385588	0.9737115608356	0.979232143730442	0.997803192087684	1.04336417903026	0.950483914223899	0.947311873887744	0.998974102918915	1.03970816987082	1.03516512182241	0.950685281535384	0.946603391381997	1.02961663979797	0.980602619923357	0.983084807312778	1.04847200027495	0.97214244533623	0.941002535398605	0.888284043299261
Gene12111	1.25028824071088	0.944538968717571	0.95599515442271	1.21583578186985	0.867798057346765	0.903399717156227	0.970081499538681	0.93478033848636	0.926419029390846	0.925241869779947	0.917704965176307	1.28481386259202	0.878765601970632	1.17744152697729	1.20139737861867	1.17828930177646	1.03022856616625	1.16258589126023	0.930246342577421	1.01463308783511	1.30591399033755	1.16406628946984	1.4126271883568	1.00154820012983	1.22232295308772	0.961938547528477	1.35325974507809	0.914591198504621	0.817993315528565	0.796938133333016	1.19473682837259	1.03331365175233	0.832362485381061	0.898478688492761	1.12824245531871	1.03727753126031	1.10306654267637	0.819959285195794	0.993176453326672	0.900161610246141	0.815294932715311	0.905170005713485	0.946603391381997	1.01733521174351	1.09653334814842	0.990494030166029	0.983409217471157	0.71696795313771	1.06470658932056
Gene16651	0.981853365048706	1.00938453226963	0.998748033800816	0.965885855128504	1.00806566007094	1.01606996729129	0.9997247833746	0.998327013428992	0.982357343087698	1.03862384126518	1.02706836044327	1.02559312382996	0.967613975446565	1.00011060945455	1.00757692909692	0.987200211917324	1.02278025777822	0.995546273257057	1.02798156426271	0.953471822621091	0.970299947432086	1.04053541099085	0.984661551858883	0.997304493330754	1.0333544482567	1.00190591722251	1.02241553510643	0.996320303018623	1.00821214964618	1.00041907037203	1.01316938930712	1.00011846331873	0.997885703627391	0.991006986440655	1.034868293568	0.996442027821049	0.998532546626616	1.00720095416693	0.993176453326672	1.00315156277513	0.998424828570116	1.00195878939598	1.00508198258206	1.00318323040176	0.994160919167185	1.00663802300712	1.12790678707553	1.00082892619421	1.00311954442695
Gene12200	1.12883597949579	1.09436964148166	0.947090720379778	1.08702558733543	0.785222842936225	0.855225127127297	0.733210886257207	0.998662563279104	1.04602574910912	0.902068363896005	1.1057081075343	1.36007398671874	0.971964667145808	0.966124475459055	1.05922714448461	0.821486243353199	0.93478033848636	1.10448754346367	0.733210886257207	0.966542332302303	1.19232460381706	1.2779928185999	1.01551560386248	0.949354964377474	0.996352533431025	1.08281063923291	0.999020022328846	0.960249283825779	0.981789187483	0.973903500319733	1.07373389680773	0.99625584114514	1.01214457328062	1.03928142535513	0.969677298391633	1.02051147074359	1.02439407191606	1.01613775685537	0.993176453326672	0.979929585553526	1.05120699903555	1.20626851998923	0.974173981856917	0.915322144584115	0.725055941763075	1.02381803223854	1.29777031421065	0.969677298391633	1.12757111883235
Gene19399	1.04282982647312	0.920080770428243	1.08397557436624	1.02381803223854	0.900635753925372	0.981725234844452	0.950685281535384	1.02260529397325	0.976212661936885	0.972938681017696	0.951630328210125	1.1793521053124	0.949876102259625	1.05046966121759	1.07943781031072	1.02929358335547	0.922815040604257	1.03011746819016	0.973969929926557	0.910611883617109	1.07735368126835	1.12503421185579	1.02715893504599	0.955535257225759	0.910146159048255	1.06489455686597	0.940809157052767	0.940372713326951	0.995786450051929	0.98263766899903	1.24265196435351	1.10942084536537	0.754304976548797	1.13709865902721	1.17153294410828	1.2203349600761	1.31636249082231	0.879396488598467	1.02767329266663	0.782627263570511	0.935983549311084	1.04012534748181	0.978051194222277	0.986071579191478	1.04479300270907	1.02841131027931	0.998377764322407	0.976258082534672	0.964476649479137
Gene7401	1.034868293568	0.92458956933591	1.07490910054244	1.03772126094475	0.951630328210125	0.981677117924529	0.984384452833901	0.951181289055099	0.99503349981272	1.00690530722967	0.950872253536722	1.06234381450844	0.980331378751549	1.02747284693778	0.988231023867347	1.03022856616625	0.996157695798526	1.01469684825566	0.975928632050128	0.961227454946718	1.02696727827975	1.01601647708277	1.04602574910912	0.96158884646515	0.986415488414808	0.939990996355825	0.872133677870806	1.04196422044934	1.06707908552912	1.00041907037203	0.904205531272923	0.934104620336544	1.06170204822859	0.998221727285304	0.932848444049412	0.949548798374667	1.00917441685979	1.0002096290185	1.0728976791017	1.00767222735809	1.0628077068998	0.997898380954726	0.965996671631114	1.02313331277935	1.06886244176407	1.01634489845344	1.01918155277022	0.967798970292546	1.02460606267601
Gene7459	0.993395250334558	0.968419000403151	1.00032509201097	0.972938681017696	0.955672605464999	0.993779520228993	3.2275202314774	1.08222126827346	1.04567634085964	0.966641418064205	0.963207456432147	1.05401809623479	1.22720084830156	1.01606996729129	1.08925368273913	0.974551927893561	1.01788919365419	0.986762130375371	1.32540818861996	0.95300488564145	1.03296120582992	1.02894007920765	0.760769921517484	1.08125821855136	0.785222842936225	3.64609140274871	0.798566718480633	1.53830152515799	0.995786450051929	1.04896791792697	1.53830152515799	1.85632439494632	0.920815607042618	1.21447514031298	0.82416017087393	2.04868482216736	1.59622132323584	0.763303208886768	0.959433415759593	0.884138694425252	0.960517876188405	1.08510401358049	1.02820026659366	0.973801455494609	1.00088722831203	0.998310540452904	0.984876077542599	1.0628077068998	0.948755407914021
Gene19405	0.990090121359515	0.996838790757974	1.02058734447688	0.988191748249859	0.971756082119097	1.0065841283568	0.990950802415867	1.02559312382996	1.04407309368285	1.00651723952742	1.00714064504014	0.9973465014676	1.00109388401899	1.02767329266663	0.994115849287111	0.993218759356653	0.993364833836001	1.02288009826487	1.01717688008527	0.984525360196081	0.990832349839562	0.995291447607002	0.984661551858883	1.01316938930712	1.02574483067588	0.985284049111448	0.994455012702836	1.00931683866743	0.999420438948031	0.970624520434831	1.00890476036887	1.0092231519881	1.0046192316694	1.0177303245305	0.991124130632873	0.990624642319974	0.99520560883702	0.987026658050016	0.983026849119573	0.981641534736045	1.00147989962881	0.993034463891296	1.02174149726872	0.862581121085371	1.08445789978411	1.16258589126023	1.05504672066407	0.964323678742539	1.00835006117247
Gene13123	1.00926836901603	0.987837762438171	1.01327009090212	1.00381389427316	0.987479383895021	1.0585580259994	1.01157681340833	0.984596096862743	1.00121342701251	0.996167738020824	1.00249064793274	1.00390827846956	0.99737853362135	1.00747681601629	1.00257175736519	1.00378188456135	0.998675283901349	1.00708358683505	1.00238930384324	1.00197945018673	1.00642307597777	1.00970897124999	0.99342190976516	0.981605951547561	0.986097232894739	1.0779117980252	0.987298779648852	0.996320303018623	0.958191060380393	1.00417748616663	0.980917466915218	1.08365556809765	1.01845455327043	1.01588160141927	1.04847200027495	1.05194803694537	1.06209493500551	0.996569141241872	0.966244433213123	0.977549316075192	0.991662104169824	1.08732899909496	0.975372124163452	1.07043723555388	1.00745015185947	0.951489855526297	0.960249283825779	1.43306708167142	0.996614986492244
Gene21848	1.43306708167142	1.00861407460667	0.954984966369718	1.51810938687701	0.849253054447062	0.93478033848636	0.750237167480845	0.825610730746719	1.03562538361133	0.906041772804804	0.909819214273158	2.69038352062254	1.00952660455841	1.57611304516099	1.69620078408237	0.98202478888985	0.945982145429814	1.31997063280663	0.821486243353199	1.29530016253415	1.19108050329818	0.900161610246141	1.06025757344594	0.856138869058911	0.948687220238383	1.12451668977323	0.955273778528355	0.796938133333016	0.794739876296923	0.744367440336679	1.30280926944451	1.03043618945465	0.902068363896005	0.931849655492659	0.938634662057288	1.12002490739234	1.00674430707999	1.00720095416693	1.10265771156148	1.06966407453425	1.08303284521099	0.963333818796512	0.878070420867838	1.18847066917662	2.00842682974144	0.989897239433474	0.794739876296923	1.0202983912869	0.772029371441173
LZX-CL7827.Contig6-All-g	1.1392553038188	0.965072552169358	0.964077838528503	0.930516952838746	0.919429756801849	0.944538968717571	0.959862887202336	0.993929279741893	0.902889532379072	1.00272159775879	0.902068363896005	0.972512889150796	1.00737062691519	0.967999547013358	1.17657685796054	0.945484023756498	1.04053541099085	1.06095467741908	1.03928142535513	1.10942084536537	1.04492420613894	1.21738521639439	0.993898854565411	0.969513823482342	1.01669830873003	0.997195452683935	0.989063153311253	1.00252600153107	1.00508198258206	0.988695978177581	0.982230945042973	0.993555191862565	1.02848775162443	0.983141306798638	1.04910068646746	0.964834102207691	1.00549410916405	1.09653334814842	1.02223234342806	0.968725732268768	1.02564457254719	1.05280589018379	1.17153294410828	1.08303284521099	1.0598146364848	1.07490910054244	0.99791545191367	0.985514615234883	0.967798970292546
Gene18937	0.964434209358003	1.03258362578616	0.964221314716095	0.96158884646515	1.05846078618688	1.01370541780723	0.971650819428966	0.990889675399955	1.08576404854248	1.15237787032711	1.11766746220629	0.942967412545362	0.956910659324249	0.975700651525125	0.948324752663292	1.03178758336404	1.07647853519565	0.969513823482342	1.20793501000393	1.02439407191606	1.01925472777827	0.958703494576818	1.05064564564044	1.06048553866546	0.933337159627972	0.925241869779947	0.915322144584115	1.08612983677759	1.37634592913919	1.16167960337428	1.02120126949775	0.962065660151515	0.918164245536812	0.893160126448915	0.860021051119805	0.923729071021313	1.05883391076579	0.878070420867838	0.993176453326672	1.34761171295699	1.26778766898952	1.01274414385884	1.02929358335547	0.942793527019712	0.998748033800816	1.14458103595711	0.969793893147043	0.928962441416252	1.04393406577316
Gene30650	0.981354461881446	1.00204486648256	1.005453299977	0.9737115608356	0.992674158363003	1.00097772927838	0.977549316075192	1.00449372251203	0.987026658050016	1.00043054171151	1.0017929737236	0.977676112883967	1.07315058174269	0.997743144904191	0.998441348231546	0.97912695202151	1.00154820012983	1.01410093967038	1.05280589018379	0.960302778385448	1.03829122922577	1.019294290622	1.03535955600861	1.04688306244225	1.11241733091981	1.03683563261189	1.11357438463652	1.10079140403522	0.976712949419612	0.984876077542599	0.978920976039559	0.940194657304827	1.13151714996418	0.960657655636674	1.01480821333461	1.03588567914962	0.961374557934187	1.00280459506235	1.07348733852396	0.994557550765529	0.98828688022582	1.00472369954877	0.991615863786073	1.01819527733736	1.00378188456135	0.994491853180901	0.99064575400597	0.989034397029285	0.996352533431025
LZX-CL791.Contig6-All-g	1.02185124911439	0.99896111934664	1.06707908552912	1.01341323851541	0.963668115962153	1.02185124911439	0.990624642319974	0.993364833836001	0.989270188019646	0.991662104169824	0.988080954964044	1.05603059745499	0.982294211341125	0.997111143808957	0.985369542745373	1.04709624887259	1.01641380644135	1.0155946339469	0.985320225384727	1.00690530722967	0.98427897119651	0.989063153311253	1.0028774625908	0.963333818796512	0.887203243549433	1.04492420613894	0.916267716760334	1.01536897926652	1.00495999123436	0.985514615234883	0.99870077781439	1.16007886524225	0.983475236888326	1.09781406841524	0.939534047253188	1.01410093967038	0.980727069820877	0.981789187483	1.14083753713812	0.975700651525125	1.05584623554993	0.995379090945273	0.908572394126994	0.951775765858848	1.0126782158181	0.970511029464321	0.980789146440623	1.01528158656958	0.997060345728429
LZX-Unigene19209-All-g	1.02341617594056	0.947978138794936	1.03747925573827	1.00651723952742	1.00340752086538	0.99743498874316	0.98408850574602	0.946384079560474	0.99928214001357	1.01104352907829	0.968522712248617	1.00985286497604	0.964834102207691	0.994521497513641	0.982294211341125	0.979929585553526	1.02083988642984	1.02624949968497	0.983857257746197	1.00563596680359	1.01756397766783	1.07735368126835	1.01709209459261	1.00549410916405	1.09267094105554	0.975928632050128	1.11005220083402	1.00318323040176	1.02390086035685	0.908255994133191	0.82829963689889	1.00441852385588	1.01011625758565	1.03879246620186	0.987250358442937	0.996442027821049	0.754304976548797	0.960126027416195	0.8270675069657	0.84828421407682	0.88770195068184	1.16718256481434	0.98126859797914	1.01674000739267	0.959573499458539	1.11659181657102	0.977379680076441	0.953934105767289	1.02652084213633
Gene7917	0.97746391743759	0.958053365258658	1.16090864751619	0.967707440702874	0.953623766208921	1.11409201885293	1.14280255065472	1.03258362578616	0.970970093608739	1.01441067485286	0.963447234487665	1.04239641473915	1.08890925358167	0.987152042897891	0.979051256122886	0.974173981856917	1.00534978923349	0.98427897119651	1.04983834203646	1.00876388027817	1.08576404854248	0.975049415616175	1.12757111883235	1.34059758528102	1.19108050329818	0.895410409198417	1.11185852931939	0.984756837816785	1.08510401358049	1.05379818441213	0.977549316075192	0.965195765561183	0.997885703627391	1.1896933691261	1.33652621241077	0.815294932715311	0.84828421407682	0.981430021320548	0.91340264952305	1.06489455686597	0.869125567410107	1.00195878939598	1.03870815373352	1.00318323040176	0.994160919167185	1.00663802300712	1.00247057812642	1.00082892619421	0.989063153311253
Gene10640	0.990408866013405	1.02141194244164	0.977774248948526	0.998249244120692	1.07490910054244	0.994142744546338	1.06095467741908	1.03149671322139	1.12824245531871	1.05379818441213	0.985514615234883	0.927380291648094	1.09306709298679	0.970792228346242	0.923729071021313	0.950314426669495	1.04502691368499	1.01274414385884	1.04492420613894	1.01627925583573	0.952298479987598	0.974415611785781	1.05483985451204	1.23545865479848	1.07823349373572	0.987298779648852	1.00233345804721	1.03213717620429	0.941465000252785	0.937831388720157	1.05846078618688	0.98401898323662	1.31102242275705	0.981919883341906	0.976381814152505	0.996442027821049	0.892021444052261	0.960657655636674	1.00540539814818	1.02255542243395	1.03090273977416	0.984525360196081	1.01261742919529	0.974551927893561	1.00947391758721	0.99524864781036	1.12222717465429	0.994901230677102	0.994557550765529
Gene18368	0.995167916013519	1.11409201885293	1.07458108452148	0.991211335545085	1.05194803694537	1.29530016253415	0.99939020601786	0.981157058348015	1.02579364008735	1.24068978625916	0.987298779648852	0.988605449750162	0.990920238907911	0.991102668033671	0.985320225384727	0.999222094427088	1.10693789837056	1.01081540348405	1.0177303245305	0.984876077542599	0.991163669830332	0.995703837900247	0.945798523572391	0.951343695570568	0.993034463891296	0.994675863057837	1.02241553510643	1.31102242275705	1.40655619086852	1.12757111883235	1.03996708858875	0.98772707148978	1.07735368126835	1.0071813760713	0.986375853828693	1.01018126884736	0.990950802415867	1.01940595898471	0.956910659324249	1.0249896846649	0.991296097739019	0.93478033848636	1.04667011485196	0.967308319309131	0.89399665458579	1.34059758528102	0.953125265236702	1.07348733852396	1.05338702611268
Gene16202	0.997587521243566	0.863798104626525	0.953471822621091	1.10265771156148	0.857030305298591	0.942167843570154	0.903399717156227	1.10079140403522	1.10168219088881	0.898478688492761	0.889013685996539	0.991081205434468	0.904733029900482	1.12757111883235	1.01028305227626	1.16623164055618	1.52770357034949	1.08576404854248	0.986915821780402	1.14656292838941	1.07070936470157	1.20362340580969	1.02663677460706	0.954344241621288	1.00534978923349	1.03309681868405	0.987200211917324	0.938634662057288	0.995786450051929	1.02747284693778	1.01810593180085	1.00324027079762	0.94157440607811	0.99928214001357	1.02624949968497	1.01247780456139	0.994819756993477	0.996364788744577	0.968725732268768	0.982325777214412	1.00159907656091	0.990543169042713	1.08925368273913	1.01431968548462	1.00436830282424	0.977410205790726	1.01053759802581	0.918393268143757	0.983141306798638
Gene28828	1.00926836901603	0.998096339032679	1.01327009090212	1.01062500983758	0.996217241405476	1.0585580259994	1.00621278468552	1.00002493146545	1.00121342701251	0.988357421535576	0.991662104169824	1.00390827846956	1.00225458743711	1.00747681601629	1.00257175736519	1.00378188456135	0.988778145534434	1.00708358683505	1.00238930384324	1.00197945018673	1.00642307597777	1.00970897124999	1.08281063923291	0.938841402096901	1.09700825959984	0.994940234507599	1.02241553510643	0.967177491911244	0.940194657304827	0.950483914223899	0.992849652259993	0.974960836960049	1.07315058174269	1.05584623554993	1.10119468401725	1.00607862476381	0.847106464655584	1.27108637293057	0.955123705735525	1.29279049002088	1.00470757064253	1.00195878939598	1.07907509217892	0.993529626677645	0.994160919167185	1.07959028603248	1.00247057812642	1.00082892619421	0.989063153311253
LZX-CL14.Contig3-All-g	0.914591198504621	1.04779258948609	0.960249283825779	0.920497267864345	1.00839004467033	0.980917466915218	1.06556806014414	0.962975104875199	1.19749151302767	0.937002626933056	0.958703494576818	1.11185852931939	0.999826294938234	1.12569417197485	0.921581907082203	0.95931645427622	1.01648200419024	0.91340264952305	1.04113434310583	1.04847200027495	1.09653334814842	0.981245333755739	0.984661551858883	0.989678118970209	1.02679933039054	1.00760673122879	1.03263893872094	1.00794633426564	0.999859983463117	0.994872339829318	0.992389360801065	0.995526957848173	0.991413983474743	1.00145272985569	1.00486303843494	0.989571119509487	1.0145147994316	1.05228872465907	1.01011625758565	0.998143536995409	0.993347062505811	0.986459943802505	1.01819527733736	0.951489855526297	1.04709624887259	1.01845455327043	1.01400735764774	1.03627925296113	0.947460566611056
Gene36090	1.00579030440499	0.995661638938275	1.00549410916405	0.997743144904191	0.995456170895165	1.02341617594056	0.997587521243566	0.989940977696806	0.994521497513641	1.00995335653033	0.995661638938275	1.01203302464273	0.99282002482213	0.99893956929984	0.993929279741893	0.996488993235431	1.00035529303217	0.998457867892976	0.996541118651219	1.01765107256085	0.999567425421944	1.00165746312518	1.02971698969506	1.01392626322973	1.15062668625095	0.588050565052537	1.02241553510643	1.14595340309523	1.01594752686699	1.08732899909496	0.705033367628783	0.570750201506008	1.07762807920743	0.757617812964156	0.987152042897891	0.679235301198487	0.664752568694086	1.56485870624146	0.922278406705685	1.03928142535513	0.909819214273158	0.99518676242527	1.05990288982748	1.00453214660122	1.00602352532201	1.02217993960914	0.994473432941868	0.99332929117562	0.971988723420897
Gene15819	1.20626851998923	1.09391538376707	0.898478688492761	1.29777031421065	1.21738521639439	0.936167579791131	0.957153312380074	1.03452486120935	1.04439112619743	0.927049232534825	0.932261847780443	0.937451177443393	1.04084563510204	0.938251365126159	1.16536332710442	1.20531473069706	0.932550384851877	1.30859873878824	0.844410106486517	1.09994596118524	0.879396488598467	0.957319046212227	1.02786983894998	0.750237167480845	0.957466039447543	1.15323420581161	0.91340264952305	1.00495999123436	0.964519089600272	0.899024384550472	1.16337794231784	1.38114054641755	0.997885703627391	1.09076712495415	0.959097967688967	1.30859873878824	1.25499119388508	0.953275555157853	0.960249283825779	0.883598583990202	1.00433608239621	0.939068757725114	0.860021051119805	1.04465574288165	1.0728976791017	0.945982145429814	0.81664034556917	1.00880504546947	1.24265196435351
Gene8293	1.0039879925567	0.984661551858883	1.01327009090212	1.00381389427316	0.987479383895021	1.02833486893419	0.994236863865805	0.984596096862743	1.00121342701251	0.988357421535576	0.991662104169824	1.00390827846956	0.988231023867347	1.00747681601629	1.00257175736519	1.00378188456135	0.988778145534434	1.00708358683505	1.00238930384324	1.00197945018673	1.00642307597777	1.00970897124999	0.984661551858883	0.997304493330754	1.01669830873003	1.00858572661551	1.02241553510643	0.996320303018623	0.995786450051929	1.00041907037203	0.99870077781439	1.00011846331873	0.997885703627391	1.00016121256047	1.01480821333461	0.996442027821049	0.998532546626616	1.00720095416693	0.993176453326672	1.00315156277513	0.998424828570116	1.02767329266663	0.999908798594943	1.00775339303349	0.987200211917324	1.02957358108216	0.997678069139816	1.03759086474392	0.979403696452434
Gene19049	0.988811373518844	0.954984966369718	0.998327013428992	0.989940977696806	0.9901963786805	1.0028774625908	1.00890476036887	0.981323162041993	1.46552267630464	0.983141306798638	0.977549316075192	1.19232460381706	0.991283221756784	1.44603678662887	1.58734329704902	0.998143536995409	0.965885855128504	0.996793182092721	1.01353828588459	1.00806566007094	1.02011373595508	1.05120699903555	0.890417387136542	1.00714064504014	0.968419000403151	1.04878361266119	0.964606986567055	0.91178431783113	0.924013809768988	0.961840059762602	1.30859873878824	0.997111143808957	0.963207456432147	0.991006986440655	0.971356100309751	1.00058445495901	1.00189185070533	1.0162145454731	1.04282982647312	2.69038352062254	3.64609140274871	1.00472369954877	1.01418492055108	0.974879343481972	2.53783222378129	1.01289313821078	0.99064575400597	0.989034397029285	0.962187803274194
LZX-CL11186.Contig2-All-g	1.02324466906759	1.0029383427866	1.00952660455841	1.0131401375887	1.0005217227181	1.01488849544972	0.984152448630796	0.969793893147043	1.00366034039726	1.00415845868644	0.999749111775617	1.03715898982894	0.977549316075192	0.992093069986265	1.02961663979797	0.995167916013519	0.977676112883967	1.01203302464273	0.991124130632873	1.03902928352036	0.992389360801065	0.996320303018623	1.02332654553239	1.28481386259202	1.00372302929006	1.1340708631511	0.959433415759593	1.00012631718291	0.969110907656654	0.9726148832353	0.928483613549979	1.22395196276311	1.10347678330458	1.00818211398585	1.02953052236636	1.03031555202855	0.959573499458539	0.997971990348256	0.993176453326672	0.920497267864345	0.98652701450756	1.00195878939598	1.11798463538628	1.00318323040176	0.994160919167185	1.05668396514677	1.08612983677759	1.00082892619421	0.989063153311253
LZX-CL11963.Contig12-All-g	0.992266943095444	1.00027130348324	1.0051155050128	0.990292531558718	1.00476933552843	1.01886768441533	1.01894112427802	1.0027866093673	1.03190662684317	1.01125501143432	1.02120126949775	0.990171968168221	1.00381389427316	0.998662563279104	1.04364731419033	1.00740440373052	1.1392553038188	0.99591542846513	0.986045925488217	0.976619077847428	0.985514615234883	0.990373202417794	0.952120766392522	0.982262578192049	1.02548453936453	0.994062993800105	1.00912966120723	0.986437716108657	0.995786450051929	0.977774248948526	1.01049786266444	1.07592005577398	0.972300294177496	1.05100560657662	1.0723324762083	1.02732711009314	0.972563886193048	1.04072607530786	1.02539545662991	0.982325777214412	1.03983166912192	0.965072552169358	1.14205512465638	1.01441067485286	0.963668115962153	0.985087694672468	1.03789581862692	0.993395250334558	0.997195452683935
Gene12101	1.38854714837542	0.869125567410107	0.979987941321419	1.50896109798102	0.825610730746719	0.712251257953223	1.08957528850683	0.808579553566971	1.01055843255926	0.88770195068184	0.866212457561409	1.8298512852957	0.945157443729627	1.49989262234099	0.987152042897891	1.18610059019151	0.973969929926557	1.4126271883568	0.925810533729193	1.38854714837542	1.37244474766825	1.59622132323584	1.00828220846903	1.00750348017311	1.01669830873003	0.958588172902069	1.08303284521099	1.12451668977323	1.03602669128842	1.16718256481434	0.969893040890334	0.991615863786073	1.00347251523703	1.03077385638397	0.999481519928116	0.941465000252785	1.02223234342806	0.985857553519581	0.978920976039559	0.879396488598467	0.954265204999047	1.06786946382388	1.02185124911439	0.956910659324249	0.962187803274194	0.9926563143904	0.979693672694228	1.01863246880411	0.94970607915197
Gene7004	0.789797313742106	1.24265196435351	1.00357891466104	0.772029371441173	1.2779928185999	1.63495526545551	1.28481386259202	1.2779928185999	1.6097076798464	1.8080656310602	1.13542782096797	0.904205531272923	0.9926563143904	1.52770357034949	0.998662563279104	0.890417387136542	1.20139737861867	0.808579553566971	0.917290808757047	0.794739876296923	0.867222779790357	0.91141280625127	0.974052721213713	1.08445789978411	1.05999114317016	0.993504061492725	1.08046726346445	1.00604342047726	0.987837762438171	0.993485857709579	0.980296799516498	0.996167738020824	1.00987600408678	1.01333516602338	1.05786885799389	0.980126722237556	0.978500285054139	1.00720095416693	1.01523807411671	0.987152042897891	1.00411202645841	0.983589128589628	1.0668423619891	1.05245712825615	1.0029383427866	1.09120744825169	1.14816185278551	1.0094030158474	0.931038495051459
Gene9129	0.969007672500573	1.0788587541852	0.980727069820877	0.964077838528503	0.990248854636793	1.18332734818604	1.11659181657102	1.01765107256085	1.04927884703819	1.01234895557117	0.966854918776325	0.976077599046022	1.32540818861996	0.987517051426922	0.979761612298958	0.959573499458539	1.06786946382388	0.964966585419726	1.0002096290185	1.01132224238384	1.05194803694537	0.951343695570568	0.984661551858883	0.981392241600997	1.04567634085964	1.07974276175425	1.11105538950131	0.928252003580071	0.974551927893561	0.988474152338485	1.01081540348405	0.995639679224268	1.00229170004662	1.13852558192127	1.12391017939746	1.05990288982748	1.14142259156971	0.982721258073128	0.939786441615977	0.964221314716095	0.978949389951367	1.00786988012895	0.997060345728429	1.05064564564044	0.967798970292546	1.04492420613894	0.983589128589628	1.01601647708277	1.00959157432315
Gene12601	0.944538968717571	1.09267094105554	0.999567425421944	0.952823473395207	1.01163624840493	1.97018538212986	1.13852558192127	0.944041375859326	0.993592292895358	1.03983166912192	1.01189143998899	0.963102960970323	1.14816185278551	0.971356100309751	0.970391217233642	0.964519089600272	1.04196422044934	0.93762796110609	1.03452486120935	1.00757692909692	1.03983166912192	0.959995998697018	1.23046320428747	0.98696600232785	1.18037516529163	0.984384452833901	1.14347678569293	0.989571119509487	1.02871376757712	0.984756837816785	0.951343695570568	1.00011846331873	1.05000625187427	1.04439112619743	1.10327166299048	1.05022723492809	1.0025882519262	0.860021051119805	0.987610606862991	0.88541746297122	0.924944089858181	1.01706779993804	1.03870815373352	0.993529626677645	0.994160919167185	1.00663802300712	1.00247057812642	1.00082892619421	0.989063153311253
Gene13801	1.07458108452148	1.09599732227968	0.940592374338748	1.13767622603813	0.978122875847185	0.938251365126159	0.89254662096162	0.936779457665086	1.16007886524225	0.950314426669495	0.965686266602917	0.926419029390846	1.01903181813061	0.970970093608739	1.30859873878824	0.882291707491683	1.01528158656958	1.13767622603813	0.947978138794936	1.12960142104659	1.01104352907829	1.02820026659366	0.750237167480845	1.1057081075343	1.23545865479848	0.52340496290813	1.14656292838941	0.760769921517484	0.842257457010878	1.20793501000393	0.821486243353199	0.52340496290813	0.997885703627391	0.465455589111357	1.04896791792697	0.570750201506008	0.702471599004858	1.50896109798102	1.30280926944451	1.97018538212986	1.8080656310602	1.14816185278551	1.18241618957351	1.00727190956639	1.26525675611495	0.906405664887503	1.03602669128842	0.990292531558718	0.741131812373815
Gene4430	1.09267094105554	1.13276615923172	0.938429520312347	1.11455875586341	1.1057081075343	0.947090720379778	1.09599732227968	1.06707908552912	0.873758820278489	0.914170093003421	0.938429520312347	0.892021444052261	1.06512638582702	0.860021051119805	0.992161881440922	1.04423865408855	1.03615499626679	1.01810593180085	0.946767028949656	0.94182016264163	1.27108637293057	0.888284043299261	1.54827848529298	0.997304493330754	0.893160126448915	1.19232460381706	0.921156833085468	1.01579711938685	0.968788200139996	0.98427897119651	1.2203349600761	1.15147550510467	0.921156833085468	1.14280255065472	0.900161610246141	1.18610059019151	1.36007398671874	0.989660721991088	1.03351146079052	0.969007672500573	0.9800604382539	1.21738521639439	0.927049232534825	1.21864079879887	1.20139737861867	0.815294932715311	0.766266340314829	0.973660771495544	1.16536332710442
Gene19217	0.894975718932811	1.03879246620186	0.82416017087393	1.14458103595711	0.90900946613417	0.940372713326951	1.1340708631511	1.22395196276311	0.901482066179354	0.958455465414271	1.01967932437326	0.833785643972286	1.12157296250725	0.768819580073527	0.905568458791256	1.12633539300956	1.38427896634131	1.12757111883235	1.13767622603813	1.23902649524132	0.928252003580071	0.854282943245646	0.984661551858883	0.997304493330754	1.01669830873003	1.00858572661551	1.02241553510643	0.996320303018623	0.995786450051929	1.00041907037203	1.03011746819016	1.00011846331873	0.997885703627391	0.991006986440655	1.01480821333461	0.996442027821049	0.998532546626616	1.00720095416693	0.993176453326672	1.00315156277513	1.01729769196028	0.991342292049428	0.754304976548797	1.02073507398876	1.01247780456139	0.800602663990025	0.920815607042618	1.03473728608099	1.1060954522991
LZX-Unigene5488-All-g	1.01241740464856	0.996030950427199	1.01327009090212	1.00381389427316	0.987479383895021	1.02833486893419	0.994236863865805	0.984596096862743	1.00121342701251	0.996167738020824	0.998866217865978	1.0197222654747	1.00134103080137	1.02460606267601	1.00257175736519	1.00378188456135	0.998675283901349	1.00708358683505	1.00238930384324	1.00197945018673	1.00642307597777	1.00970897124999	0.984661551858883	0.997304493330754	1.01669830873003	1.00190591722251	1.02241553510643	0.996320303018623	0.995786450051929	1.00041907037203	0.99870077781439	1.00011846331873	0.997885703627391	1.00549410916405	1.034868293568	0.996442027821049	1.01810593180085	1.00720095416693	1.00175614165742	1.03288780158059	0.998424828570116	0.988744917550024	0.976460906983344	0.969110907656654	1.04378729269007	1.02479686204592	0.996838790757974	1.18154784986942	0.931603348658987
Gene21854	0.982970119159853	0.991902764420316	0.992521354700638	0.999149475726157	1.0092231519881	0.996488993235431	0.969356479784715	0.993741190020937	1.12102563063893	0.967416512750093	1.02971698969506	0.964714388121953	1.00366034039726	1.03548955710336	1.05824729433863	0.974741747786128	0.961938547528477	1.04282982647312	1.01648200419024	0.963333818796512	1.01911095869632	0.966244433213123	0.995703837900247	0.997304493330754	1.01669830873003	1.00190591722251	1.02241553510643	0.996320303018623	0.995786450051929	1.00041907037203	0.99870077781439	1.01733521174351	1.00824218530651	0.991006986440655	1.01480821333461	1.0047924311441	1.01810593180085	1.08009132496016	0.993176453326672	1.09717826858824	0.998424828570116	1.00558959909891	0.973107731169807	0.989430818990544	1.00012631718291	0.946185479644248	0.967177491911244	0.979333219124475	0.995571232952844
Gene13124	0.950010688952314	1.01300211530848	1.02278025777822	0.946185479644248	1.01214457328062	1.10079140403522	1.01227381774043	1.02390086035685	0.968788200139996	1.03772126094475	1.01780395189255	1.00035529303217	1.10693789837056	0.975441962210558	0.98247699882877	0.961840059762602	1.01911095869632	0.937831388720157	1.08642858613858	0.926165582910711	0.94970607915197	0.985514615234883	1.06990823896783	1.03090273977416	1.01669830873003	1.14142259156971	1.00824218530651	1.08303284521099	0.976149712271252	1.01327009090212	0.976381814152505	1.08009132496016	0.987055440210367	1.18505754276415	1.00240217144523	1.04196422044934	1.07907509217892	0.942411584186999	0.744367440336679	0.993824328332023	0.785222842936225	0.990570087751691	1.02598898752349	1.00058445495901	0.963768520487203	1.00283171489013	0.981677117924529	1.02058734447688	0.922542723497101
Gene1570	0.948324752663292	1.02526674660378	1.28084808336783	0.935754565878477	0.953125265236702	0.988037206403017	1.10942084536537	1.08331442233151	0.940372713326951	0.998637570306931	1.00926836901603	0.957588327185517	1.01845455327043	0.955123705735525	1.01579711938685	1.05865526581192	1.00102677614523	0.997626677354229	3.2275202314774	0.942167843570154	0.926419029390846	0.962649426054785	0.99939020601786	0.997304493330754	1.01669830873003	1.02988231615869	1.04324789430607	0.996320303018623	0.995786450051929	1.00041907037203	1.05494328758805	1.00011846331873	0.997885703627391	1.00016121256047	1.01480821333461	1.04084563510204	0.998532546626616	1.00720095416693	1.00703567691811	1.00315156277513	0.998424828570116	1.00195878939598	1.00508198258206	0.993529626677645	0.994160919167185	1.00663802300712	1.00247057812642	1.17334762929318	1.00311954442695
Gene129	0.995485723063986	1.01289313821078	0.99893956929984	0.968626712682212	1.0180411436939	1.08009132496016	1.04239641473915	1.02652084213633	1.03406254802641	1.03178758336404	0.994455012702836	0.991124130632873	1.11659181657102	0.977287601088248	0.977774248948526	0.993254981091957	1.00519575953896	0.996285955018166	1.0922599574251	0.947808536725142	0.997803192087684	1.00604342047726	0.995703837900247	0.997304493330754	1.0333544482567	1.00190591722251	1.02241553510643	0.996320303018623	0.995786450051929	1.00041907037203	0.99870077781439	1.00011846331873	0.997885703627391	1.00549410916405	1.034868293568	0.996442027821049	0.998532546626616	1.00720095416693	0.993176453326672	1.00315156277513	0.998424828570116	1.00534978923349	0.928483613549979	1.02147426568701	0.93312267689099	0.982415359108502	0.999183946784798	1.01747806086337	1.01469684825566
Gene33057	1.00220176704469	0.991573565775441	1.00669022228543	1.00097772927838	1.00272159775879	1.03698892044909	1.01370541780723	1.00109388401899	1.02848775162443	0.983589128589628	0.986459943802505	1.01274414385884	0.99342190976516	1.02881885128436	0.994675863057837	1.00732862066811	0.977349154362155	0.99910363151777	0.997060345728429	1.01819527733736	1.00006948162441	1.00220176704469	1.01878436022286	1.02539545662991	0.996913660585878	0.988373777392777	0.982581743661505	1.00861407460667	1.04196422044934	0.971873032436444	1.03653374698024	1.00011846331873	0.967707440702874	1.0552766204416	0.998596477778361	0.965780527079119	0.979619047768527	1.04927884703819	1.0180411436939	1.01681642969683	0.942793527019712	1.02185124911439	1.0202983912869	1.09826118957724	1.13480726683875	0.975372124163452	0.957466039447543	0.992565864115628	1.07974276175425
Gene12288	0.981526751818262	1.04224209558511	0.991081205434468	0.957750366516752	1.03414624471629	1.0138522021586	1.00786988012895	1.02616184341616	1.114984835914	1.18154784986942	1.18241618957351	0.964221314716095	1.05401809623479	1.01447179425988	0.956910659324249	0.956910659324249	1.02940511765066	0.971356100309751	1.04667011485196	0.937831388720157	0.914591198504621	0.973801455494609	0.939280420425111	0.879396488598467	1.10119468401725	1.00952660455841	1.21583578186985	0.959995998697018	1.00504910668896	1.0194930528443	1.07070936470157	0.98067120257618	0.920080770428243	0.991006986440655	1.05846078618688	1.02341617594056	1.01976520657615	0.992352441156558	0.970299947432086	0.983298341305014	0.89399665458579	1.34761171295699	0.964077838528503	0.914946452851339	1.01588160141927	1.1392553038188	0.994839088715815	0.937451177443393	0.996913660585878
Gene19194	0.979403696452434	1.01627925583573	1.2095627214517	1.00135733290969	1.01081540348405	0.993824328332023	0.979274870811815	1.02348074144651	1.01528158656958	1.03281439733127	1.00558959909891	1.00732862066811	1.03318983995218	0.982798296323288	0.999054692678673	0.976882181637762	1.02110400748843	0.956740719692616	1.08468952160406	0.961476204305604	0.98401898323662	0.965321607614901	0.956286991726524	0.898478688492761	1.23156758402019	0.922542723497101	1.02241553510643	1.15237787032711	1.07823349373572	0.990889675399955	0.962187803274194	0.872133677870806	1.07943781031072	0.978541625861836	1.17558012532183	1.01657858165232	0.968201369683402	1.22395196276311	0.915711117758752	1.08181782708524	1.00750348017311	1.0215685751876	1.07560591330622	1.00077355155245	1.05546973659866	0.999511494525237	1.03258362578616	0.972863717869299	0.821486243353199
Gene12291	0.978327676354309	1.01480821333461	0.999020022328846	0.984326302213182	1.01119785199707	1.00904552966468	0.963547809898653	1.00782774867824	1.00567372352707	1.00457516822977	1.00320636914228	1.04439112619743	1.04727042246441	0.98828688022582	1.01657858165232	0.992601643130686	0.950685281535384	1.02993523821653	1.00472369954877	0.977241115339936	0.965941263379809	1.00609841545883	1.04896791792697	0.986012228894332	1.00175614165742	0.994987338954562	0.994356420628982	0.88541746297122	1.02129573765057	0.946931363343109	0.974879343481972	0.995485723063986	1.08222126827346	1.00165746312518	0.977865316078437	0.996442027821049	1.00554118299021	1.01967932437326	1.14400177324535	1.22395196276311	1.19473682837259	0.999149475726157	1.01854008983408	0.982581743661505	1.02747284693778	1.01274414385884	1.04439112619743	1.01227381774043	0.938841402096901
Gene6489	0.967416512750093	1.04271683232953	1.00372302929006	0.958825234130928	1.02848775162443	1.13636170027982	1.00926836901603	0.972863717869299	0.965195765561183	1.12055133165576	1.09781406841524	0.980262220281447	1.02569602126442	0.980185306609562	0.981853365048706	0.975700651525125	1.10794905995417	0.986415488414808	1.08576404854248	1.01024173467634	0.969893040890334	1.01665661006739	1.02318899092347	0.997304493330754	0.991817410017672	0.989620688505115	1.00563596680359	1.00906660308947	0.988645130627711	1.11607013003829	1.00506554463551	0.990469481427213	0.972938681017696	0.997501501230753	1.00441852385588	0.983528330194614	1.13852558192127	1.09391538376707	1.0079251985162	0.994129296916724	1.05390814032346	0.992849652259993	0.998765528491172	1.00644317171431	1.00483240045205	1.04282982647312	0.993408580049859	1.00513309435688	0.981821276265853
Gene17304	0.737173561156098	1.12757111883235	0.98828688022582	0.881529540350293	1.07974276175425	1.34761171295699	1.00737062691519	0.929453750126326	0.91178431783113	1.06117351548533	1.08890925358167	0.817993315528565	0.969513823482342	0.792207672233724	1.15841860893363	1.10347678330458	1.25499119388508	0.935044479155544	0.760769921517484	1.08994759486835	0.993978357171613	1.26778766898952	0.999695831771385	1.00515068370095	1.00014530323469	0.989376104765485	1.00221559392097	1.00038058277968	1.00141256373223	1.00487680272555	0.985891265787824	1.00481552675977	0.991688720456068	0.99896111934664	0.996569141241872	0.999969159284726	0.98408850574602	0.994613374281722	0.993176453326672	1.01604322218703	0.983740796682678	0.934315281642924	1.19615092315139	0.949203362594138	0.85894981372925	1.09962071030585	0.966244433213123	0.898026446762673	0.998221727285304
LZX-CL5560.Contig1-All-g	1.13480726683875	0.98524787283817	0.998294067476816	1.08858778479853	0.982923890788569	0.969110907656654	1.02756680167577	0.972758309174226	0.939534047253188	0.963102960970323	0.935540631248108	0.980981838593447	0.997898380954726	0.968626712682212	1.0935473629536	1.06347551011693	0.918799614270831	1.14083753713812	0.944217242625162	1.00871100322486	1.20531473069706	1.17744152697729	0.934104620336544	1.00340752086538	0.998393655711887	1.03928142535513	1.00361810993426	0.970837295992382	1.0131401375887	1.03371889495269	0.99870077781439	0.985087694672468	1.00364705393374	0.97912695202151	0.998457867892976	1.01788919365419	1.00502751431433	1.01444123455637	1.00519575953896	0.989571119509487	0.981392241600997	0.994839088715815	1.10794905995417	1.00159907656091	1.07156052337729	0.998688004523594	0.98524787283817	0.984221221044878	1.00135733290969
Gene4878	1.04271683232953	1.0025882519262	1.10043645956283	1.03331365175233	0.961687880096158	1.00890476036887	1.00867063745224	1.00963492128104	0.980727069820877	1.01641380644135	1.00116869226021	0.993092519484812	1.0081381994835	0.994872339829318	0.983857257746197	1.0138522021586	0.950483914223899	0.997998135882673	0.979848269956089	0.994675863057837	1.06861835753549	0.982530888787821	0.995703837900247	0.997304493330754	1.01669830873003	1.00190591722251	1.02241553510643	0.996320303018623	0.995786450051929	1.00041907037203	0.99870077781439	1.00011846331873	0.997885703627391	0.991006986440655	1.034868293568	0.996442027821049	0.998532546626616	1.00720095416693	0.993176453326672	1.00315156277513	0.998424828570116	1.00195878939598	1.03870815373352	1.01051676349237	0.994160919167185	1.03575723341814	1.00247057812642	1.00082892619421	1.00311954442695
LZX-CL9909.Contig1-All-g	1.02641610619365	0.986045925488217	1.06048553866546	1.00126144040148	0.978051194222277	1.01986349234637	0.996569141241872	0.993293018492522	0.997060345728429	1.00094724840934	0.999826294938234	1.02953052236636	0.981430021320548	1.03225417216583	0.997304493330754	1.00979173407163	0.996177780243121	1.00115217192909	0.99881149548969	0.997560666842192	1.00169213768415	1.00388927607903	0.943610225852946	0.947808536725142	1.03879246620186	0.988037206403017	1.00669022228543	0.996320303018623	1.01648200419024	0.966749900062879	1.01219792662737	1.02348074144651	1.0142121323496	1.00233345804721	1.00084331545047	0.977602904987008	1.01441067485286	0.979489888283851	1.01065221358309	1.08445789978411	0.914591198504621	1.02526674660378	1.06470658932056	0.965996671631114	1.00306099182164	0.994423020621555	1.14656292838941	0.985442056053874	0.946384079560474
Gene2812	1.00824218530651	0.873015258579676	0.986915821780402	1.00066506063367	0.88770195068184	0.960249283825779	1.68215766545604	1.42629801288139	1.14083753713812	0.914946452851339	0.91141280625127	0.969793893147043	1.02706836044327	1.08046726346445	1.13276615923172	1.12960142104659	0.893160126448915	1.05318379991029	1.8080656310602	0.994819756993477	0.913806655550152	1.15841860893363	0.958455465414271	1.00415845868644	0.999020022328846	1.1896933691261	1.00145272985569	0.996320303018623	0.981969678143262	1.00407853337513	1.04649686729028	1.1060954522991	0.990069295073302	1.05668396514677	1.00315156277513	1.03683563261189	1.05260881278992	0.993722628902993	1.00064038115223	0.990715707505257	0.982556316224663	1.09919576559622	1.01870727135436	0.985684613062403	1.00473982845501	1.01733521174351	0.991902764420316	0.990832349839562	0.967177491911244
Gene27009	1.00796747001508	0.994634179481105	1.00680139111451	0.997087065860165	0.97630350313246	1.03945227451627	0.985684613062403	0.979693672694228	0.991853183360793	1.00567372352707	1.01261742919529	1.00908767651426	1.00663802300712	1.01933385346572	0.991817410017672	1.01028305227626	0.998987086491189	1.01717688008527	0.994775899909277	0.992266943095444	0.997304493330754	0.999925581937302	0.694199243730864	0.868423652364263	0.825610730746719	0.900635753925372	0.787623583258922	1.93040368423349	2.29781766027215	4.66791038129799	0.979693672694228	0.891527618573848	1.10306654267637	1.10794905995417	0.857030305298591	1.19473682837259	0.998532546626616	1.04567634085964	1.01696520566485	1.40655619086852	0.949876102259625	1.09192448890713	1.01274414385884	0.935754565878477	0.980917466915218	0.968201369683402	1.10794905995417	1.0867234623228	0.97818197390026
Gene6468	0.985626652839815	0.974106701539831	1.04817994235844	0.983740796682678	0.965780527079119	1.14083753713812	1.04364731419033	0.996838790757974	0.982970119159853	1.12391017939746	1.21864079879887	1.00848797484089	1.01431968548462	0.988037206403017	0.981354461881446	0.995689386334516	0.98202478888985	0.985857553519581	1.01528158656958	1.01001518369457	1.02223234342806	0.992982652901857	1.23156758402019	1.12853921740725	1.00360245239829	0.983141306798638	1.15062668625095	1.05318379991029	2.00842682974144	1.4186952004221	0.99870077781439	0.995661638938275	1.03535955600861	0.934530177288974	1.00344162472872	1.00249064793274	0.991853183360793	1.01519456166383	0.977774248948526	0.997757748170101	0.940592374338748	0.995507642439289	0.989790392680028	0.975756413649143	0.958588172902069	0.999405322482945	1.03011746819016	1.0082970678645	1.04143366690727
Gene81	0.978608657560604	1.00796747001508	0.995128279721031	0.969677298391633	1.0263453725462	1.01674000739267	0.99888432832791	1.03772126094475	1.00786988012895	1.02194941851891	1.04282982647312	0.971964667145808	1.05943821919123	0.990781434406238	1.0657930443175	0.966966277074147	1.00291037891787	0.966966277074147	0.971482514762449	1.005453299977	0.962975104875199	1.00141256373223	1.01400735764774	0.997304493330754	1.08576404854248	0.944942917912745	1.06628510196917	0.974341357622388	1.06758458924008	1.00422938291568	0.960126027416195	1.05622712603382	1.01447179425988	0.942967412545362	1.02833486893419	0.960126027416195	0.951181289055099	0.936362095180996	1.01447179425988	0.966749900062879	0.955672605464999	0.996541118651219	0.998028799404197	0.984596096862743	1.00692417561639	1.02548453936453	0.995935182259576	1.034868293568	0.974741747786128
LZX-Unigene13365-All-g	1.0039879925567	0.985718430544762	1.03017301717821	1.00381389427316	0.987479383895021	1.02833486893419	0.994236863865805	0.984596096862743	1.00121342701251	1.00327073044075	0.991662104169824	1.00390827846956	0.988231023867347	1.00747681601629	1.00257175736519	1.00378188456135	0.988778145534434	1.00708358683505	1.00238930384324	1.00197945018673	1.00642307597777	1.00970897124999	1.02579364008735	0.944217242625162	0.975049415616175	0.991342292049428	0.971356100309751	1.20793501000393	1.16090864751619	1.21738521639439	1.03887862217954	1.04502691368499	0.953125265236702	0.991006986440655	0.953771780292593	1.01357296790764	1.06400829509989	0.959231838072843	1.08125821855136	0.994987338954562	0.919109937252947	1.03588567914962	1.17558012532183	0.804694979644849	0.931038495051459	1.36862901118976	0.870773470762515	0.836222786105601	1.4186952004221
Gene15804	0.984951770547363	0.998987086491189	1.00392728086009	0.983475236888326	0.980602619923357	1.00311954442695	1.00642307597777	1.00848797484089	1.03847896460042	1.00880504546947	1.02652084213633	1.03309681868405	0.992434813077181	1.02002660836293	0.991296097739019	0.997772351436011	0.949876102259625	0.978920976039559	1.01098709137129	0.971650819428966	0.981789187483	1.02447768264997	1.01469684825566	0.984221221044878	1.00347251523703	0.958455465414271	1.00001106572836	1.00121342701251	1.20626851998923	1.04709624887259	0.882968425823097	1.18037516529163	1.25877370686397	1.01327009090212	0.942793527019712	0.978826387432328	1.00995335653033	0.983589128589628	0.993176453326672	1.08822253437456	0.979489888283851	0.966966277074147	1.02129573765057	0.908255994133191	1.07373389680773	1.38427896634131	1.32910252520143	1.21272481564415	1.01496811976722
Gene16901	1.49989262234099	1.1896933691261	0.588050565052537	2.29781766027215	0.712251257953223	0.698675564727218	0.798566718480633	0.854282943245646	1.69620078408237	0.631681304098665	0.664752568694086	0.955376597493872	1.85632439494632	1.26344744459843	1.55670355832202	0.760769921517484	0.548504175381456	2.00842682974144	0.615219317119978	2.87278877769746	1.17828930177646	1.04847200027495	1.01911095869632	0.94182016264163	1.18505754276415	0.890417387136542	1.17428131022074	0.763303208886768	0.871448156077247	0.921156833085468	1.03077385638397	1.00011846331873	0.81664034556917	0.831216781888428	1.10693789837056	0.959660510504427	1.02093851032617	1.33652621241077	1.02641610619365	0.979619047768527	1.04130401001444	0.898026446762673	0.996793182092721	0.933337159627972	1.52770357034949	0.974551927893561	1.01006109910324	1.34435563906587	0.965321607614901
LZX-Unigene18913-All-g	1.03331365175233	0.99737853362135	0.9926563143904	0.974106701539831	0.948687220238383	0.998498987479488	1.0215685751876	0.949203362594138	0.969110907656654	1.00318323040176	0.978051194222277	1.04012534748181	1.00481552675977	1.04209482809416	0.994455012702836	1.06328318585433	0.9997247833746	0.969677298391633	0.973325604412217	1.03928142535513	0.995954936054022	1.03715898982894	1.12391017939746	0.650560833823017	0.934530177288974	1.02616184341616	0.924944089858181	1.0177303245305	0.90246072529305	0.802663875920074	1.09526623834403	1.00011846331873	0.949354964377474	1.06537788983025	0.936362095180996	1.0180411436939	1.005453299977	0.939280420425111	1.03639864334409	0.976619077847428	1.12324242407401	1.03371889495269	0.959231838072843	1.03011746819016	1.04039491657711	0.970792228346242	0.997938943526287	0.962417257379615	0.994872339829318
Gene19036	1.01894112427802	1.03031555202855	0.958330236043361	1.04143366690727	1.03698892044909	0.959862887202336	1.04209482809416	0.940194657304827	1.8298512852957	0.924331955489788	0.926165582910711	1.21738521639439	0.936167579791131	1.88022378034415	1.47299498439923	1.01740032491394	0.919429756801849	1.09306709298679	0.931849655492659	0.875231497008247	1.00035529303217	0.920815607042618	1.11357438463652	0.842257457010878	1.05155597494523	0.960888603630215	1.02241553510643	1.04171518748279	1.20793501000393	1.12451668977323	0.977287601088248	0.977029308895941	0.940592374338748	1.04865595480754	0.999599726329309	1.03205869641776	1.00876388027817	0.981354461881446	1.02234466275971	0.92458956933591	0.985799089305083	1.00195878939598	1.03870815373352	0.993529626677645	0.994160919167185	1.00663802300712	1.00247057812642	1.00082892619421	0.989063153311253
LZX-CL4287.Contig1-All-g	1.30058753325529	0.679235301198487	1.68215766545604	1.37634592913919	0.747860311175096	0.865573598581648	2.21333377690341	1.55670355832202	0.855225127127297	0.774483918428343	0.774483918428343	1.54827848529298	0.854282943245646	1.10119468401725	1.37244474766825	0.942167843570154	0.763303208886768	1.21447514031298	0.906041772804804	0.919109937252947	1.22560412408016	1.37634592913919	0.956146956167786	0.968470856325884	1.00240217144523	1.02479686204592	1.00102677614523	0.986737940539448	1.0004860888152	1.047635534224	0.985775668666103	0.996167738020824	0.983990580575885	0.973325604412217	1.02564457254719	1.01837375390745	1.00360245239829	1.00720095416693	1.00292436085224	1.03715898982894	1.04667011485196	1.0922599574251	0.992601643130686	1.00831192725997	1.05082638858832	1.08281063923291	0.837960268974025	1.01837375390745	1.07710284672291
LZX-Unigene60894-All-g	1.03522775225801	0.897452415423027	0.99370406778505	1.03727753126031	1.11409201885293	0.943804787428288	1.01415770875257	0.958939397888044	1.07823349373572	0.942015635912938	0.944381049640183	1.11047355551632	0.934104620336544	1.18505754276415	0.99896111934664	1.1060954522991	0.984817547343618	0.942793527019712	0.942967412545362	1.0598146364848	1.01018126884736	1.28481386259202	0.991817410017672	0.898026446762673	0.995128279721031	1.11940419464747	0.979051256122886	0.698675564727218	0.850548364957258	1.00824218530651	1.12883597949579	1.00011846331873	0.878765601970632	1.01281040919408	1.09781406841524	1.06447967479152	1.31997063280663	1.0024505083201	0.932550384851877	0.864744974069584	1.03000984400778	1.06990823896783	0.970792228346242	0.916267716760334	1.02313331277935	1.21447514031298	0.91178431783113	0.872133677870806	1.26955168379846
LZX-Unigene56234-All-g	0.990715707505257	1.00100572442291	0.671949195100329	1.15062668625095	0.737173561156098	1.62150310810897	0.891527618573848	0.671949195100329	0.89254662096162	1.69620078408237	1.63495526545551	0.915322144584115	0.702471599004858	1.55670355832202	0.638502514062561	1.12824245531871	1.25257347748509	1.15539764913932	1.93040368423349	1.28481386259202	0.570750201506008	0.930516952838746	0.949203362594138	1.01163624840493	0.956146956167786	1.23366064044592	0.972689206018287	1.03698892044909	1.02260529397325	0.897452415423027	1.22395196276311	1.17028104359661	0.9115985620412	1.00261381725176	0.949876102259625	1.15062668625095	1.09700825959984	1.00720095416693	0.942015635912938	0.921156833085468	0.941330238044759	0.733210886257207	1.97018538212986	0.6440658911409	0.81664034556917	2.16315203889501	1.54827848529298	0.702471599004858	1.57611304516099
Gene22936	1.01059780609207	0.998569802405742	1.00752132623111	1.00796747001508	0.981997233516556	1.06268393280251	1.00824218530651	0.994675863057837	1.01674000739267	1.00255526280417	1.01001518369457	1.00081453693795	0.983934458136814	1.00353847763041	0.999352587204565	1.00085790988727	1.00211198012337	1.00303969103141	1.02598898752349	0.99896111934664	1.00283171489013	1.00528855006771	0.984661551858883	0.925241869779947	1.14816185278551	0.986152073019915	1.09994596118524	1.12222717465429	1.01189143998899	0.989472704484839	1.02871376757712	0.983906738358478	1.00309272612907	0.915711117758752	1.2203349600761	1.02147426568701	0.967513985531845	0.872133677870806	0.945157443729627	1.03414624471629	0.946185479644248	0.994129296916724	1.05706884762041	0.988778145534434	0.981526751818262	1.04567634085964	0.993741190020937	0.992370900978812	0.999149475726157
Gene4890	0.967513985531845	1.13767622603813	0.976802096059575	0.997226721349839	1.04492420613894	0.975307479936864	0.958191060380393	1.06537788983025	1.19232460381706	1.09306709298679	1.06886244176407	0.954265204999047	1.24834938360901	0.980602619923357	0.990171968168221	0.934530177288974	1.0445039689378	0.954631823535349	1.06095467741908	0.947978138794936	1.02241553510643	1.01657858165232	1.05786885799389	1.4126271883568	1.40655619086852	0.971155936836611	1.24834938360901	1.4126271883568	0.931038495051459	0.947652463413184	0.967177491911244	0.97746391743759	1.20626851998923	0.973033391981558	1.25676761240201	0.846043198566766	0.878765601970632	1.00720095416693	0.882291707491683	2.29781766027215	1.11706828123833	1.04423865408855	1.0263453725462	0.949354964377474	0.962281119902572	0.999668032901582	0.981430021320548	1.03602669128842	0.973660771495544
Gene31403	1.0027866093673	0.994901230677102	1.04171518748279	1.00030073828601	0.997501501230753	1.03462719283008	0.995718289465978	0.992601643130686	1.01333516602338	1.0004860888152	0.983243366838543	0.998569802405742	0.999567425421944	1.0009308056296	1.01392626322973	0.998521317492657	0.995765008566108	1.00043054171151	0.998327013428992	0.996870896599748	1.00112067524988	1.00326280027383	0.994592569082338	0.794739876296923	0.889807499675687	1.10119468401725	0.905170005713485	1.06841279724166	1.30591399033755	1.23156758402019	1.0483317662502	1.05900569215802	0.869941126938506	0.921581907082203	0.847106464655584	0.996442027821049	0.869941126938506	1.01606996729129	0.97918941664907	0.96959799444471	1.01431968548462	0.684033072654561	1.58734329704902	0.62389748303819	0.729078805127226	1.74266741850743	1.46552267630464	0.650560833823017	1.24647620473916
Gene17410	0.986713750703524	1.01441067485286	0.99332929117562	0.974879343481972	1.00374398914257	1.06095467741908	0.986713750703524	1.08009132496016	1.00828220846903	1.05260881278992	1.03879246620186	0.987982865770714	1.03296120582992	0.982581743661505	1.05668396514677	0.991211335545085	1.02624949968497	0.972225069246383	1.09919576559622	0.994592569082338	0.976077599046022	0.982415359108502	1.00782774867824	0.991270345774548	1.20531473069706	0.987982865770714	1.16258589126023	0.96071754284365	0.978300892497257	1.01114828839634	0.99870077781439	0.979489888283851	1.00710503988098	0.984690179356503	1.15394892570012	0.967999547013358	1.04393406577316	1.00217773847711	1.0445039689378	0.984661551858883	1.0028774625908	0.927922626274474	1.00129002158695	0.93726007099209	1.00931683866743	0.987387297286126	0.986415488414808	1.01613775685537	1.00642307597777
Gene16863	0.944381049640183	1.04865595480754	0.983528330194614	0.959097967688967	1.03339524476107	0.999020022328846	1.04688306244225	1.03759086474392	1.00453214660122	1.05999114317016	1.03510249138681	0.956910659324249	1.07373389680773	0.984817547343618	0.964434209358003	1.00066506063367	1.02767329266663	0.972689206018287	0.974811799220796	1.01903181813061	1.04185363313926	0.990220789192778	0.984661551858883	0.945642783203312	1.02505288456398	1.04727042246441	0.99625584114514	1.07560591330622	1.06489455686597	0.980727069820877	0.967613975446565	0.950872253536722	1.19473682837259	1.04538055357405	0.983740796682678	0.970624520434831	1.01925472777827	0.960356272945117	1.13636170027982	0.983589128589628	1.01274414385884	0.972938681017696	0.954631823535349	1.01163624840493	1.01415770875257	0.918393268143757	0.954984966369718	1.15237787032711	1.05091599758247
Gene16168	1.05824729433863	1.07156052337729	0.82829963689889	1.20362340580969	0.927049232534825	0.906041772804804	1.4186952004221	1.51810938687701	0.747860311175096	0.725055941763075	0.794739876296923	0.548504175381456	1.06786946382388	0.548504175381456	0.779657466095783	1.04209482809416	0.684033072654561	1.34761171295699	1.64993927848599	1.64993927848599	1.38854714837542	0.913077060232316	1.02737750544248	0.997304493330754	0.548504175381456	1.38427896634131	0.570750201506008	0.548504175381456	0.465455589111357	0.465455589111357	1.72415483750952	1.34059758528102	0.708118190317405	0.789797313742106	0.465455589111357	1.30591399033755	1.05622712603382	0.768819580073527	1.66551815854899	1.05100560657662	1.18154784986942	1.16337794231784	0.6440658911409	1.48678815288423	1.08890925358167	0.62389748303819	0.62389748303819	0.884138694425252	1.15472811407199
Gene16880	1.0039879925567	0.993034463891296	1.01327009090212	1.02332654553239	1.00577192406322	1.02833486893419	1.00014530323469	0.996189816738605	1.01841415358894	1.0001358102088	1.00249064793274	1.00390827846956	0.988231023867347	1.00747681601629	1.00257175736519	1.00378188456135	0.988778145534434	1.00708358683505	1.00238930384324	1.00197945018673	1.00642307597777	1.00970897124999	0.995703837900247	0.997304493330754	1.0333544482567	1.00190591722251	1.02241553510643	0.996320303018623	0.995786450051929	1.00041907037203	0.99870077781439	1.00011846331873	1.00824218530651	1.00016121256047	1.01480821333461	0.996442027821049	0.998532546626616	1.00720095416693	0.993176453326672	1.00315156277513	0.998424828570116	1.04352734104574	1.00508198258206	1.0188260223191	0.994160919167185	1.00663802300712	1.00247057812642	1.00082892619421	0.989063153311253
Gene19799	0.806710160275692	3.64609140274871	1.56485870624146	0.754304976548797	1.06301905622704	1.53830152515799	0.967798970292546	1.12157296250725	0.913077060232316	2.21333377690341	2.00842682974144	0.899614478226658	1.4126271883568	0.850548364957258	0.811645933898594	0.857030305298591	3.2275202314774	0.721393294084658	1.15699754386185	1.01665661006739	0.842257457010878	0.908572394126994	7.65604548196502	1.42629801288139	1.27576197554205	0.988811373518844	1.88022378034415	1.08890925358167	0.995786450051929	0.95658474612689	1.43306708167142	0.88770195068184	1.23902649524132	1.42629801288139	1.36862901118976	0.986819573906285	0.867222779790357	0.684033072654561	0.96959799444471	0.910611883617109	0.926419029390846	0.861778854030762	1.06400829509989	7.65604548196502	1.11940419464747	0.98380452492642	1.31997063280663	7.65604548196502	0.638502514062561
Gene4948	1.0039879925567	1.00165746312518	1.03017301717821	1.0155946339469	1.03318983995218	1.02833486893419	1.01866987007923	0.996189816738605	1.01841415358894	0.996167738020824	0.998866217865978	1.00390827846956	0.99737853362135	1.00747681601629	1.00257175736519	1.00378188456135	0.988778145534434	1.00708358683505	1.00238930384324	1.00197945018673	1.00642307597777	1.00970897124999	0.93312267689099	0.997304493330754	0.993741190020937	1.18037516529163	1.00054921813576	1.005453299977	0.98664511847201	0.975728532587134	1.02786983894998	1.01277727652646	1.04097196012627	1.07762807920743	1.00674430707999	1.0207874802093	1.04567634085964	0.990889675399955	0.975130749230176	0.986349563466143	1.00363376747023	1.08331442233151	1.31402180470393	0.953623766208921	1.00102677614523	0.998650066793017	0.965686266602917	0.991573565775441	0.966542332302303
Gene16557	0.88486238251815	1.12503421185579	0.888284043299261	0.916267716760334	1.04224209558511	0.930516952838746	1.10739003478739	1.04779258948609	0.99881149548969	0.991942687954013	1.08732899909496	0.862581121085371	1.00818211398585	0.909389104535559	1.10168219088881	1.21272481564415	0.972512889150796	1.02953052236636	0.968725732268768	0.929453750126326	0.971062752202305	1.1340708631511	1.02696727827975	1.01903181813061	1.08181782708524	1.11357438463652	1.00554118299021	0.902068363896005	0.973969929926557	0.990234821914786	1.12451668977323	1.03653374698024	0.989571119509487	0.950483914223899	1.02971698969506	1.11357438463652	0.913806655550152	0.991530455491133	1.04521912570505	1.00315156277513	0.919776103942675	0.876684837741459	1.23366064044592	0.893160126448915	1.0004860888152	1.39585402659346	0.85261596111379	0.796938133333016	1.10168219088881
LZX-Unigene56750-All-g	1.26344744459843	0.725055941763075	0.917704965176307	1.11357438463652	0.760769921517484	0.869125567410107	1.04943201060047	0.638502514062561	0.741131812373815	0.875231497008247	0.956910659324249	1.16536332710442	0.733210886257207	1.0552766204416	1.1793521053124	1.21738521639439	0.915988524466477	1.13480726683875	1.11550591308262	1.19473682837259	1.04502691368499	0.912163303244772	0.984661551858883	0.941002535398605	0.915711117758752	1.24265196435351	0.875931243904073	0.903399717156227	1.047635534224	1.0246983807149	1.15472811407199	1.13151714996418	0.837960268974025	0.91178431783113	0.839133272404661	1.09479970822175	1.01570758246909	0.941683811903435	1.02894007920765	1.00782774867824	0.729078805127226	0.754304976548797	1.02120126949775	0.968725732268768	0.980981838593447	1.45886092512237	0.892021444052261	1.22560412408016	1.54827848529298
Gene30889	1.08468952160406	0.883598583990202	0.970792228346242	0.99652250399567	0.876684837741459	0.951775765858848	1.20242967330545	0.993218759356653	0.929964681148821	0.905170005713485	0.896299708601717	1.07592005577398	1.02421658040686	0.964519089600272	1.08046726346445	1.25676761240201	0.876684837741459	1.07129430407963	1.32910252520143	1.06990823896783	1.05504672066407	0.9680807517814	1.64993927848599	1.10532399893348	0.588050565052537	1.55670355832202	0.705033367628783	0.864744974069584	0.689356059299547	0.6440658911409	2.16315203889501	1.74266741850743	0.766266340314829	0.991006986440655	0.631681304098665	1.35325974507809	1.17657685796054	0.804694979644849	1.4126271883568	0.999020022328846	1.01634489845344	1.11940419464747	0.737173561156098	1.6097076798464	1.10079140403522	0.664752568694086	0.605370542044915	0.938025301466273	1.1057081075343
Gene19222	1.01171185033371	1.00285675622957	0.990171968168221	0.973410935408813	0.946384079560474	0.985029697816187	0.973660771495544	1.00473982845501	0.964434209358003	1.06537788983025	0.985972601210167	1.03817178473037	1.05786885799389	0.972225069246383	1.05786885799389	1.04352734104574	0.998174849533419	0.962649426054785	1.07043723555388	1.05546973659866	0.9726148832353	0.940194657304827	1.13767622603813	0.991124130632873	0.998662563279104	0.974415611785781	1.0922599574251	0.983589128589628	1.0728976791017	1.01740032491394	1.04130401001444	0.992623400026611	1.08890925358167	0.991006986440655	0.97746391743759	1.00989914319752	0.970391217233642	0.936167579791131	1.01878436022286	1.08281063923291	0.983664292639025	1.00195878939598	1.00508198258206	0.993529626677645	0.994160919167185	1.03575723341814	1.04078585520495	1.00082892619421	0.989063153311253
Gene22810	0.996352533431025	0.999749111775617	1.01011625758565	1.0058205196766	1.00415845868644	1.10168219088881	0.97746391743759	1.00615994911791	1.01455780460331	1.00363376747023	0.999847476152709	0.987344416227103	0.996107623985743	1.03683563261189	0.983664292639025	0.987428986164574	0.999365558848667	0.987783574092579	0.988948542242803	0.982970119159853	0.989790392680028	0.994521497513641	1.01357296790764	0.708118190317405	1.01669830873003	0.978920976039559	0.990444932688398	1.26525675611495	1.11550591308262	1.06234381450844	0.942565197699985	0.948477062288104	1.14656292838941	1.13021748134303	1.10896008735096	0.947090720379778	0.969793893147043	1.10840950029952	1.05361368818097	0.961374557934187	0.994179093788033	0.995415422805939	0.988231023867347	0.983702544660851	1.00261381725176	0.992161881440922	1.03371889495269	0.991615863786073	1.00457516822977
LZX-Unigene937-All-g	1.04378729269007	0.996913660585878	1.00097772927838	0.999222094427088	1.01441067485286	0.989897239433474	0.947808536725142	0.934104620336544	0.983740796682678	1.01305418069263	1.00412918986312	1.08365556809765	0.97158238436554	1.07348733852396	1.01327009090212	1.03452486120935	0.998143536995409	1.01261742919529	0.966244433213123	0.958939397888044	0.956444286993595	0.964221314716095	1.00283171489013	0.997304493330754	1.00159907656091	1.17428131022074	1.04084563510204	0.958939397888044	1.04439112619743	0.952298479987598	1.10043645956283	1.06899185184444	0.987912324368357	1.05401809623479	0.992389360801065	1.19890363210417	0.993608148643926	0.976004114161521	0.999149475726157	0.959777105408325	0.916128120613405	1.18505754276415	0.990666865691966	1.02260529397325	1.0138522021586	0.989660721991088	0.965195765561183	0.990984924804	1.005453299977
Gene16869	0.986045925488217	1.02607745152572	1.0040948630537	0.981789187483	1.01994714082836	1.06758458924008	1.02953052236636	0.992352441156558	0.983141306798638	1.0126782158181	1.02747284693778	0.985752248027122	1.01665661006739	0.995291447607002	0.981725234844452	0.985857553519581	1.01189143998899	0.986097232894739	1.04012534748181	0.980981838593447	0.988231023867347	1.02833486893419	0.998249244120692	0.90246072529305	0.981969678143262	1.22395196276311	1.01241740464856	0.996320303018623	1.11105538950131	0.95300488564145	1.00189185070533	1.02439407191606	1.8080656310602	1.00320636914228	1.00740440373052	1.21272481564415	1.49989262234099	0.988116139795505	0.951945093324473	0.973660771495544	0.811645933898594	0.962281119902572	1.13151714996418	0.85894981372925	0.894434879504717	1.33299534553825	1.09653334814842	0.922278406705685	1.04039491657711
LZX-Unigene25202-All-g	1.08181782708524	1.10532399893348	0.939534047253188	1.06209493500551	1.35638506714501	0.951343695570568	0.909819214273158	0.938429520312347	0.898478688492761	1.05280589018379	0.928483613549979	1.06939794366681	0.969998612325233	0.967707440702874	1.13767622603813	1.06301905622704	1.15914557150655	1.15323420581161	0.833785643972286	1.0117670761684	0.942167843570154	0.914591198504621	0.984661551858883	1.17828930177646	1.03090273977416	0.965072552169358	1.04798291134301	1.05401809623479	1.03548955710336	1.04130401001444	1.06818713226638	0.971873032436444	0.985320225384727	0.969007672500573	1.00392728086009	0.992623400026611	1.02953052236636	1.0010636702726	1.00280459506235	0.99601665175793	0.967707440702874	0.889013685996539	0.954118237160405	1.14400177324535	1.07490910054244	0.898026446762673	0.95442327824353	0.822741734227484	1.14083753713812
Gene19751	1.15147550510467	1.01967932437326	0.944724946030471	1.19346854006496	1.02685587279455	0.942793527019712	0.872133677870806	0.832362485381061	0.95442327824353	1.11607013003829	1.19890363210417	0.932051408373995	0.893659935695745	0.939990996355825	1.12569417197485	1.02302845615806	0.916267716760334	1.20531473069706	1.00979173407163	1.08732899909496	0.990373202417794	0.991270345774548	1.01512087239289	1.01261742919529	0.998174849533419	0.988231023867347	1.00487680272555	1.00264656592913	1.06990823896783	1.02270149174511	0.99870077781439	0.969356479784715	0.982721258073128	1.02798156426271	0.997111143808957	0.939280420425111	1.04960861610587	1.04492420613894	1.01092257511704	0.975756413649143	0.938429520312347	0.975049415616175	0.988695978177581	1.0004860888152	0.919429756801849	1.03101102852186	1.10739003478739	0.976882181637762	1.00064038115223
Gene10889	0.925548784958305	1.19232460381706	0.994179093788033	0.923187135796611	1.05622712603382	1.49364105772323	1.06234381450844	1.0788587541852	1.04185363313926	1.24647620473916	1.14528522265119	0.961476204305604	1.09267094105554	0.958825234130928	0.938025301466273	0.940194657304827	0.910611883617109	0.945798523572391	1.01024173467634	0.9726148832353	1.03101102852186	0.949203362594138	1.08009132496016	1.18505754276415	1.59622132323584	0.954265204999047	1.55670355832202	0.977951616578161	1.00017712188625	0.908572394126994	0.884138694425252	0.972512889150796	1.08538316485496	0.919429756801849	1.4513940747999	0.996442027821049	0.817993315528565	0.986375853828693	1.00867063745224	1.01092257511704	0.946384079560474	0.980699136198528	0.98126859797914	0.98263766899903	1.04105315161605	1.02270149174511	1.03031555202855	0.983409217471157	0.878070420867838
Gene19028	0.979761612298958	1.00782774867824	1.10794905995417	0.986915821780402	1.0071813760713	1.08612983677759	0.982230945042973	1.01152642995095	1.0263453725462	1.01756397766783	1.00995335653033	0.974741747786128	1.02223234342806	0.98652701450756	1.00786988012895	0.979403696452434	0.95658474612689	0.995765008566108	0.976077599046022	1.01065221358309	1.00204486648256	0.977029308895941	0.997464241452971	1.02411029737205	1.06659654422725	0.961687880096158	1.03562538361133	0.985320225384727	0.955376597493872	1.01132224238384	1.00737062691519	0.958825234130928	1.03887862217954	0.991006986440655	1.07710284672291	1.08071175075722	0.949876102259625	0.941195475836734	0.981677117924529	0.965427534168031	0.880159674816794	0.880159674816794	0.966244433213123	1.01181281493942	0.979333219124475	1.0138522021586	1.12278032046261	0.997111143808957	1.01333516602338
LZX-CL9717.Contig2-All-g	1.14891743187278	0.935044479155544	0.981126245438499	1.12222717465429	0.91695508242852	0.951945093324473	0.953623766208921	0.889807499675687	0.899614478226658	0.930246342577421	0.951775765858848	1.23366064044592	0.968626712682212	1.16090864751619	1.09479970822175	1.19473682837259	1.09120744825169	1.05900569215802	0.908255994133191	1.07070936470157	1.26123641554199	1.02083988642984	1.00183443398444	0.959862887202336	0.963871181364973	1.0063140774945	0.92193515557407	0.927049232534825	0.967362416029612	0.900635753925372	1.02357192161108	1.00011846331873	0.933337159627972	1.02652084213633	0.933611359316849	1.0475436368671	1.01055843255926	0.98427897119651	1.16090864751619	1.07262178503968	1.03314332931812	0.963547809898653	0.998713551105185	1.90826670062097	1.64993927848599	0.902068363896005	1.00963492128104	1.88022378034415	1.72415483750952
Gene27832	1.07315058174269	0.85894981372925	1.25499119388508	1.12703182616862	0.84828421407682	0.959231838072843	0.939534047253188	0.962187803274194	0.963871181364973	1.00350157755486	0.895410409198417	1.4186952004221	1.02164705628102	1.13709865902721	1.36007398671874	2.16315203889501	0.890417387136542	1.04393406577316	0.910611883617109	1.10693789837056	0.869941126938506	0.967416512750093	1.01601647708277	1.01305418069263	0.839133272404661	1.13636170027982	0.937451177443393	1.01933385346572	0.792207672233724	0.980490816455283	1.37244474766825	0.944041375859326	0.986819573906285	1.00242633515531	0.800602663990025	1.24462678926692	0.956286991726524	0.948823595589659	1.07647853519565	1.00315156277513	1.01098709137129	1.01241740464856	0.832362485381061	0.878070420867838	2.04868482216736	1.16090864751619	0.890993869264043	0.870773470762515	0.98118787125753
Gene39266	1.07735368126835	1.01976520657615	0.960126027416195	1.13276615923172	1.0249896846649	0.961004129772691	1.03339524476107	1.13075519916017	1.08046726346445	0.921581907082203	0.954118237160405	0.980411240814062	0.949354964377474	1.04865595480754	1.14730529099217	0.923729071021313	0.904733029900482	1.06732918668036	0.926681091959532	0.941683811903435	0.938841402096901	1.02579364008735	0.96943402847387	0.958455465414271	0.931849655492659	1.05584623554993	0.976547521900363	0.865573598581648	0.995786450051929	1.05209647051272	1.03902928352036	1.00963492128104	0.988893364025215	0.906041772804804	0.959433415759593	1.11409201885293	1.06537788983025	1.03000984400778	1.00350157755486	0.966854918776325	1.18037516529163	0.910146159048255	1.15472811407199	0.998521317492657	0.857030305298591	1.04097196012627	0.912163303244772	0.815294932715311	1.00674430707999
Gene16471	0.85156924294994	1.17334762929318	0.93478033848636	0.888284043299261	1.10739003478739	1.01051676349237	1.1060954522991	1.10203071565948	0.940194657304827	1.09781406841524	1.11047355551632	0.846043198566766	1.19473682837259	0.857840960834844	0.708118190317405	1.15237787032711	1.18241618957351	0.822741734227484	1.09436964148166	0.988605449750162	1.0117670761684	0.819959285195794	0.954265204999047	1.0094030158474	0.966124475459055	1.05546973659866	0.981245333755739	1.00615994911791	0.928962441416252	0.95931645427622	0.98984264628313	0.987041049130192	0.974052721213713	1.03246506254657	0.979274870811815	1.01033622286985	1.03928142535513	1.04239641473915	0.993176453326672	1.00789753932257	1.04084563510204	1.01706779993804	1.00508198258206	0.993529626677645	0.994160919167185	1.00663802300712	1.00247057812642	1.00082892619421	0.989063153311253
Gene4809	0.962187803274194	0.962649426054785	1.03802202280512	0.95583741081907	1.00989914319752	0.997129115270981	1.01108920342646	1.03414624471629	1.02120126949775	1.03351146079052	0.981605951547561	0.98216229386751	1.07102654512513	0.975756413649143	0.9680807517814	0.966641418064205	1.01033622286985	0.961476204305604	1.01870727135436	1.01780395189255	1.07616964914351	0.967999547013358	1.05379818441213	0.855225127127297	0.945982145429814	0.990832349839562	0.925241869779947	0.89399665458579	0.925241869779947	0.837960268974025	1.01903181813061	1.08732899909496	0.993929279741893	1.03167533972447	0.940194657304827	1.0010636702726	1.03668517360743	1.01594752686699	0.993176453326672	1.01234895557117	1.25257347748509	1.01967932437326	0.921156833085468	1.07528053092145	1.00818211398585	0.880930453910884	0.956910659324249	1.13336740709887	1.00124251770145
Gene4727	0.90900946613417	1.11241733091981	0.957588327185517	0.871448156077247	1.10448754346367	1.00014530323469	1.05768451897513	1.14816185278551	1.02141194244164	1.09599732227968	1.09192448890713	0.91695508242852	1.10347678330458	0.920497267864345	0.886423756508493	0.971356100309751	1.11148347315208	0.870773470762515	1.11607013003829	0.93655027355423	1.01674000739267	0.990292531558718	0.959573499458539	1.00453214660122	1.01669830873003	0.988744917550024	1.04636101820336	1.02820026659366	1.00558959909891	0.982970119159853	0.992000115728043	1.00422938291568	1.00441852385588	1.01431968548462	0.99945734896738	0.978122875847185	0.983026849119573	1.06095467741908	0.987344416227103	0.991163669830332	1.00626258282574	0.94182016264163	0.952488222696743	0.961840059762602	0.896845943682667	1.02313331277935	1.27576197554205	0.96959799444471	1.03970816987082
Gene27856	1.05483985451204	1.03296120582992	0.924013809768988	1.17028104359661	0.935754565878477	0.967798970292546	1.04649686729028	1.05668396514677	0.889013685996539	0.906405664887503	0.98652701450756	0.910611883617109	1.02833486893419	0.890417387136542	1.0081381994835	1.31636249082231	1.02421658040686	1.10079140403522	0.901067838277717	1.00534978923349	0.84828421407682	0.897452415423027	1.31636249082231	1.07315058174269	0.953275555157853	1.14280255065472	0.991489708656348	0.883598583990202	0.995786450051929	0.972689206018287	1.08009132496016	1.17744152697729	0.918393268143757	1.03190662684317	0.895410409198417	1.17153294410828	1.26123641554199	0.984525360196081	1.04271683232953	0.930516952838746	0.988744917550024	0.918799614270831	0.98652701450756	1.2779928185999	1.8298512852957	0.973410935408813	1.02652084213633	1.45886092512237	2.87278877769746
LZX-CL11708.Contig10-All-g	1.05022723492809	1.05622712603382	0.892021444052261	1.16536332710442	1.01967932437326	0.847106464655584	0.664752568694086	0.588050565052537	1.20362340580969	0.822741734227484	0.856138869058911	2.53783222378129	0.708118190317405	1.22720084830156	1.32910252520143	0.798566718480633	1.0215685751876	1.2095627214517	0.779657466095783	1.22395196276311	0.766266340314829	0.978541625861836	1.00008731437186	0.967513985531845	1.07398982347321	0.98427897119651	0.999892015252584	0.861778854030762	1.08994759486835	1.13767622603813	0.995456170895165	1.01648200419024	1.12055133165576	0.991006986440655	1.02381803223854	0.938429520312347	0.946603391381997	1.03225417216583	0.970511029464321	0.999969159284726	1.01410093967038	1.00195878939598	1.07907509217892	0.993529626677645	0.994160919167185	1.00663802300712	1.00247057812642	1.00082892619421	0.989063153311253
Gene16330	0.987892226533517	1.01601647708277	0.9973465014676	1.00008731437186	0.979403696452434	1.0236593742626	0.995741936418377	1.01709209459261	1.02516428521471	1.00444777973258	1.01810593180085	1.00087250432408	1.01289313821078	1.01219792662737	1.01665661006739	0.983298341305014	0.992266943095444	0.983962177915151	0.986584901907941	1.0246983807149	0.986584901907941	0.991211335545085	1.01674000739267	0.965195765561183	1.0046192316694	1.00498295658703	1.05733898821071	1.00470757064253	0.971918849791126	1.04512301969502	1.02065369138344	0.979804941127524	0.966447922211077	0.991006986440655	1.02820026659366	1.00001106572836	0.97666601363352	0.989571119509487	1.03668517360743	0.985058696244328	0.975441962210558	1.00195878939598	1.00508198258206	0.993529626677645	1.01057811932567	1.00663802300712	1.00247057812642	1.0419089267943	1.00311954442695
Gene36795	1.08925368273913	1.00064038115223	0.939068757725114	1.16825294212993	0.880930453910884	0.945484023756498	0.989660721991088	0.996913660585878	1.07616964914351	0.908572394126994	0.919109937252947	0.945157443729627	1.07592005577398	0.983409217471157	1.00714064504014	0.921581907082203	0.863798104626525	1.15147550510467	1.15147550510467	1.0071813760713	1.04521912570505	0.989940977696806	1.07315058174269	0.985799089305083	1.38114054641755	1.00190591722251	1.4126271883568	0.943804787428288	0.880159674816794	0.911043236514811	1.28481386259202	1.0779117980252	0.897452415423027	1.10532399893348	1.31102242275705	1.0552766204416	1.16406628946984	1.00126144040148	0.876684837741459	0.949354964377474	0.921581907082203	1.0202983912869	1.03457602701971	1.02706836044327	1.07458108452148	0.960517876188405	0.998159193264414	0.971988723420897	0.944833931971608
Gene16088	0.978727839859706	1.03427319415886	1.23366064044592	0.973033391981558	0.993824328332023	0.993978357171613	1.04817994235844	1.04865595480754	1.07156052337729	1.02411029737205	0.971264398313309	0.983475236888326	1.13480726683875	1.00165746312518	0.996320303018623	0.974415611785781	0.99580789153775	0.974960836960049	1.01976520657615	0.940194657304827	0.959862887202336	1.09560635233808	1.04439112619743	1.11940419464747	0.98828688022582	0.989526289849058	1.02241553510643	1.25877370686397	1.29777031421065	1.29279049002088	0.99144597019102	1.11455875586341	0.967892530578055	1.04053541099085	1.0002096290185	1.07823349373572	0.984756837816785	0.994987338954562	0.881529540350293	1.0142121323496	0.962649426054785	1.01976520657615	1.12503421185579	1.20242967330545	0.949876102259625	0.951775765858848	0.981789187483	1.09962071030585	0.960777430050627
Gene16127	0.980789146440623	1.01171185033371	0.983962177915151	0.992266943095444	1.01709209459261	0.993034463891296	1.00782774867824	1.0137677091469	0.964221314716095	0.993856160009909	0.975441962210558	1.04253787589161	0.95599515442271	1.04983834203646	1.07348733852396	0.978051194222277	1.00579030440499	1.00154820012983	0.961227454946718	0.919776103942675	1.06146546804851	1.09035765687239	0.960777430050627	1.10397317236404	0.98524787283817	0.978458944246442	1.04910068646746	0.968725732268768	1.00491416176996	1.05643441949126	0.957750366516752	0.967999547013358	1.00604342047726	0.991006986440655	0.975130749230176	1.06861835753549	0.967999547013358	0.945982145429814	1.04709624887259	1.01075583657813	1.31402180470393	1.00195878939598	1.00508198258206	1.01051676349237	0.994160919167185	1.00663802300712	1.04078585520495	1.00082892619421	1.00311954442695
Gene16919	0.995837252913293	1.01357296790764	1.05883391076579	0.998713551105185	1.01627925583573	1.03440791889808	1.00938453226963	1.00703567691811	1.02539545662991	0.985151561614787	0.988373777392777	1.0010636702726	1.034868293568	1.0517854801314	1.00698535671928	0.983350905223384	0.966854918776325	0.997803192087684	1.01447179425988	0.978327676354309	0.986713750703524	0.991342292049428	0.942793527019712	0.985029697816187	0.990148189585907	0.968725732268768	1.00388927607903	1.0015675693519	1.00637644027246	1.00806566007094	0.974106701539831	1.00011846331873	1.01070340774799	1.00300476723494	0.98129186220254	1.0311571339653	1.0126782158181	0.957153312380074	0.999365558848667	0.982947004974211	1.04798291134301	0.977410205790726	1.01055843255926	0.935983549311084	1.00425980876311	0.996045249096468	0.993555191862565	0.979274870811815	1.00563596680359
Gene13882	1.08702558733543	1.05603059745499	0.963768520487203	1.0915714168552	0.942565197699985	0.931603348658987	1.05999114317016	1.12324242407401	0.989992114125432	0.940372713326951	0.900635753925372	0.980861228296032	1.32910252520143	0.909819214273158	1.02083988642984	0.904733029900482	0.869125567410107	1.1057081075343	1.00947391758721	1.09919576559622	1.27576197554205	0.984632924361263	1.1896933691261	1.39585402659346	1.00035529303217	0.9800604382539	0.900161610246141	1.1340708631511	1.03862384126518	0.989744608581905	0.993824328332023	0.981605951547561	1.07016204539671	1.14595340309523	0.985029697816187	0.996442027821049	1.20531473069706	0.929701800129197	1.25257347748509	0.980727069820877	1.04960861610587	1.18241618957351	0.817993315528565	0.97630350313246	1.0483317662502	0.905170005713485	0.882968425823097	1.00680139111451	1.04012534748181
Gene51003	1.01665661006739	1.00011060945455	1.04121917656013	0.9997247833746	0.999695831771385	1.00504910668896	1.00093902701947	1.00222942079724	0.990248854636793	0.994062993800105	0.993856160009909	0.9926563143904	0.995379090945273	0.995052780523786	1.00038058277968	0.992478067875119	0.994872339829318	0.993347062505811	1.0202983912869	0.989640705248101	0.995415422805939	0.998361872932926	0.847106464655584	1.02324466906759	1.07677130849851	0.891527618573848	0.997835904735704	1.06818713226638	1.26525675611495	1.05865526581192	0.840505697592589	0.875931243904073	1.11185852931939	1.22560412408016	1.01480821333461	0.871448156077247	0.961004129772691	0.951489855526297	1.31997063280663	0.950314426669495	1.00350157755486	1.082577677833	0.976149712271252	0.971356100309751	0.957319046212227	1.0922599574251	0.978920976039559	1.05768451897513	0.892021444052261
Gene16238	0.956146956167786	1.05046966121759	0.968419000403151	0.914591198504621	0.954631823535349	0.977105417235853	1.06537788983025	0.894975718932811	1.02223234342806	1.08538316485496	1.09734827757665	0.973903500319733	1.03205869641776	0.937451177443393	0.929964681148821	1.02357192161108	1.03535955600861	0.910146159048255	1.03339524476107	0.880930453910884	1.03362091467473	1.10079140403522	0.995703837900247	0.997304493330754	1.01669830873003	1.00190591722251	1.02241553510643	0.996320303018623	0.995786450051929	1.00041907037203	0.99870077781439	1.00011846331873	0.997885703627391	0.991006986440655	1.034868293568	0.996442027821049	0.998532546626616	1.00720095416693	0.993176453326672	1.00315156277513	0.998424828570116	0.932261847780443	1.04745173951021	0.981789187483	1.15914557150655	1.0306737618766	0.973564071677714	0.88770195068184	1.25028824071088
Gene16837	0.938251365126159	1.01545387016072	1.38427896634131	0.94182016264163	1.04502691368499	0.99928214001357	0.962743382215054	0.991342292049428	0.996743114978304	1.02147426568701	1.00737062691519	0.983141306798638	1.00995335653033	1.04589441956137	1.01241740464856	0.974052721213713	1.00311954442695	0.96158884646515	1.01415770875257	0.939068757725114	0.951945093324473	0.964323678742539	1.0552766204416	1.00225458743711	1.09781406841524	0.969356479784715	1.07070936470157	1.00003879720254	1.01441067485286	1.01696520566485	0.99870077781439	0.93655027355423	1.05064564564044	0.997835904735704	1.00324027079762	0.953275555157853	0.979489888283851	0.997060345728429	0.9800604382539	0.988474152338485	0.957319046212227	0.977194629591624	0.976802096059575	0.983350905223384	0.953275555157853	0.986915821780402	1.09599732227968	1.05209647051272	0.996722975810586
Gene16086	1.00926836901603	0.993293018492522	1.01327009090212	1.00381389427316	0.987479383895021	1.0585580259994	1.00014530323469	0.984596096862743	1.00121342701251	0.988357421535576	0.991662104169824	1.00390827846956	0.99737853362135	1.00747681601629	1.00257175736519	1.00378188456135	0.998675283901349	1.00708358683505	1.02685587279455	1.00197945018673	1.00642307597777	1.00970897124999	0.995703837900247	0.997304493330754	1.0333544482567	1.00190591722251	1.02241553510643	1.01106636625237	0.995786450051929	1.00041907037203	0.99870077781439	1.00011846331873	0.997885703627391	0.991006986440655	1.01480821333461	0.996442027821049	0.998532546626616	1.00720095416693	0.993176453326672	1.00315156277513	1.01729769196028	1.02881885128436	0.979987941321419	0.990090121359515	0.997898380954726	1.01117307019671	0.980699136198528	0.978427335697131	0.998409242141002
LZX-Unigene61151-All-g	1.06659654422725	0.936362095180996	1.04649686729028	1.05155597494523	0.938251365126159	0.998713551105185	0.988565238989159	0.921581907082203	0.96396016411005	0.94182016264163	0.976381814152505	1.03383744662218	0.952823473395207	1.05428620498353	1.00861407460667	1.0517854801314	0.997273184212933	0.988143401415419	0.9680807517814	1.02798156426271	1.11105538950131	1.06886244176407	1.06841279724166	1.13336740709887	1.01669830873003	0.987387297286126	0.985626652839815	1.01210116304776	1.04297715024081	1.0203719565106	0.97158238436554	0.99421658111037	1.06146546804851	0.95931645427622	1.04324789430607	0.953471822621091	0.955273778528355	1.01227381774043	1.11550591308262	0.970624520434831	0.98408850574602	0.993176453326672	1.02260529397325	1.05483985451204	0.912626147699666	1.04439112619743	0.907793459068605	1.03698892044909	1.0038585103296
Gene10214	0.971155936836611	1.04878361266119	1.14458103595711	0.955273778528355	1.02390086035685	1.00412918986312	1.03668517360743	1.05136013910557	1.08071175075722	1.01733521174351	1.0137677091469	0.97818197390026	1.14280255065472	1.01704350528348	0.990248854636793	0.953934105767289	0.954631823535349	0.974741747786128	1.08890925358167	0.981126245438499	0.93655027355423	1.00264656592913	0.972758309174226	0.947652463413184	1.07592005577398	0.951775765858848	1.08925368273913	1.04239641473915	0.995786450051929	1.0544658808173	1.034868293568	0.911043236514811	1.04039491657711	0.962281119902572	1.03928142535513	0.972938681017696	0.961687880096158	0.920497267864345	0.959660510504427	1.03167533972447	1.03440791889808	0.965427534168031	1.03414624471629	1.03351146079052	0.989242473601682	1.1060954522991	0.96158884646515	0.993660106156253	1.01613775685537
Gene8514	1.01189143998899	0.988080954964044	1.02101627042155	1.04567634085964	1.01132224238384	1.00040759903254	0.996460068447448	1.03011746819016	0.98408850574602	0.981430021320548	0.98828688022582	0.991902764420316	1.01788919365419	0.991530455491133	1.01613775685537	1.00077355155245	0.964966585419726	1.04196422044934	0.981354461881446	1.03602669128842	0.97918941664907	0.984817547343618	0.963547809898653	0.990494030166029	1.06170204822859	0.994901230677102	1.02241553510643	0.942793527019712	0.967078689922612	1.01431968548462	0.980789146440623	1.01227381774043	0.938025301466273	1.03627925296113	1.02982939410084	0.981126245438499	0.957888927534632	1.13480726683875	1.00081453693795	1.13767622603813	1.02598898752349	0.970792228346242	0.98408850574602	0.948823595589659	1.00141256373223	1.02260529397325	1.01819527733736	1.1793521053124	1.0017929737236
Gene16287	1.04847200027495	0.811645933898594	0.990444932688398	1.23902649524132	1.01295501655093	0.872133677870806	1.64993927848599	1.47299498439923	0.821486243353199	0.708118190317405	0.733210886257207	0.588050565052537	1.05120699903555	0.588050565052537	0.800602663990025	1.1400190377526	0.671949195100329	1.46552267630464	1.23046320428747	1.97018538212986	1.29014719180326	0.880159674816794	1.01059780609207	0.997304493330754	0.631681304098665	1.34761171295699	0.605370542044915	0.782627263570511	0.638502514062561	0.729078805127226	1.8298512852957	1.31997063280663	0.789797313742106	0.760769921517484	0.548504175381456	1.31997063280663	1.10168219088881	0.861024521114414	1.49364105772323	1.20626851998923	1.10397317236404	0.991853183360793	0.914946452851339	1.8080656310602	1.30280926944451	0.785222842936225	0.789797313742106	1.47996433291997	1.36862901118976
Gene1245	1.02881885128436	0.977194629591624	1.23046320428747	0.995546273257057	1.00242633515531	1.01726017217705	1.02212753579021	1.00097772927838	0.994872339829318	0.982970119159853	0.98118787125753	1.01247780456139	0.978051194222277	1.06095467741908	1.01147816799294	1.00703567691811	1.0004860888152	0.99881149548969	1.02374094034267	0.995507642439289	0.999797704871705	1.00191998373969	0.984661551858883	1.00789753932257	1.00703567691811	0.995661638938275	1.03427319415886	0.978458944246442	1.14656292838941	0.986584901907941	1.02083988642984	1.04407309368285	0.981641534736045	1.00808416878326	1.06707908552912	0.989897239433474	0.986124652957327	1.05643441949126	1.00425980876311	0.99338004208528	0.986415488414808	0.991770402090332	0.9997247833746	1.22395196276311	0.999222094427088	1.06095467741908	1.11409201885293	1.06829996475402	0.927214762091459
Gene18888	0.960888603630215	1.02961663979797	1.10896008735096	0.934315281642924	1.00449372251203	0.989571119509487	1.0136476176354	1.01108920342646	1.06841279724166	1.02447768264997	1.00806566007094	0.96158884646515	1.09599732227968	0.992054810199655	0.970201102823865	0.951775765858848	1.02348074144651	0.954984966369718	1.04130401001444	0.901067838277717	0.939786441615977	0.936362095180996	1.09526623834403	1.05883391076579	0.909389104535559	0.9737115608356	0.929964681148821	1.10397317236404	1.08303284521099	1.00607862476381	0.92193515557407	1.00011846331873	1.02696727827975	0.976882181637762	0.996953481457055	0.98828688022582	1.03510249138681	1.11455875586341	1.02381803223854	0.993034463891296	0.874487727117332	0.988474152338485	0.958939397888044	0.998028799404197	0.968626712682212	0.959231838072843	0.9973465014676	1.05280589018379	1.09919576559622
LZX-Unigene6838-All-g	0.967308319309131	1.00183443398444	1.00504910668896	0.966641418064205	1.00786988012895	0.99370406778505	1.06301905622704	1.16623164055618	0.964714388121953	1.03902928352036	1.02332654553239	1.04224209558511	0.95583741081907	1.01488849544972	1.04393406577316	0.983740796682678	1.00318323040176	0.932550384851877	0.995415422805939	0.969110907656654	0.946384079560474	1.11409201885293	0.967613975446565	1.04502691368499	1.00491416176996	1.03011746819016	1.00896948358267	0.98769682191351	0.995786450051929	0.993856160009909	1.00267813779896	1.03149671322139	0.990597365035833	0.995900153039793	1.02543999799722	1.02881885128436	1.03759086474392	1.00044278756014	0.9823863510981	0.997560666842192	1.01300211530848	1.22232295308772	1.0723324762083	0.935044479155544	0.978458944246442	0.99520560883702	1.04910068646746	0.977602904987008	0.901482066179354
Gene1366	0.96959799444471	1.05999114317016	0.982850406323927	1.01634489845344	0.903399717156227	0.972863717869299	1.0606970043164	1.02241553510643	1.09962071030585	0.962743382215054	0.971482514762449	0.997898380954726	1.05361368818097	1.09076712495415	0.96943402847387	0.954265204999047	0.920497267864345	0.990624642319974	1.03473728608099	1.02786983894998	1.19615092315139	1.54827848529298	0.958053365258658	0.973155628212845	0.99770695804886	1.0457853802105	0.998249244120692	0.971988723420897	0.968725732268768	1.00041907037203	1.02278025777822	1.00392728086009	1.0131401375887	1.00753917228911	1.02352633152879	1.0628077068998	1.12222717465429	1.01528158656958	0.967513985531845	0.990292531558718	0.981997233516556	1.09653334814842	0.927922626274474	0.996870896599748	1.01606996729129	0.870773470762515	0.949012852378576	1.22395196276311	0.908572394126994
LZX-CL8078.Contig1-All-g	0.999625341215222	1.04709624887259	0.970391217233642	1.05643441949126	1.08331442233151	0.986459943802505	1.03548955710336	1.00745015185947	0.980789146440623	1.0071813760713	0.973107731169807	0.976149712271252	1.05194803694537	0.977774248948526	1.00777349309566	1.20626851998923	1.07616964914351	0.991615863786073	0.951945093324473	0.993624004392493	1.05643441949126	0.96111030542662	1.07974276175425	0.974551927893561	0.93655027355423	1.20626851998923	0.940194657304827	0.975307479936864	0.883598583990202	0.81664034556917	1.12633539300956	1.15237787032711	1.04550000154933	1.23545865479848	0.975700651525125	1.17744152697729	0.998532546626616	0.921581907082203	1.06861835753549	1.04667011485196	0.91178431783113	1.70985332383322	0.923729071021313	1.20362340580969	1.04567634085964	0.850548364957258	0.862581121085371	1.21738521639439	0.970624520434831
Gene15082	0.963333818796512	1.02706836044327	1.10203071565948	0.958455465414271	1.04025569226711	1.14347678569293	0.959433415759593	1.0059180516441	1.05999114317016	1.05733898821071	1.05846078618688	0.972225069246383	1.02313331277935	0.967892530578055	0.977676112883967	0.959231838072843	1.02212753579021	0.971155936836611	1.01033622286985	0.926419029390846	0.975227007764807	0.960356272945117	1.38427896634131	1.68215766545604	1.4186952004221	0.926419029390846	1.43306708167142	1.97018538212986	1.70985332383322	1.22870123636881	0.873758820278489	0.96071754284365	0.992093069986265	0.901482066179354	1.31997063280663	0.82416017087393	0.92193515557407	1.06556806014414	0.959777105408325	0.794739876296923	0.998424828570116	0.920080770428243	1.31102242275705	0.952298479987598	1.06048553866546	1.17334762929318	1.64993927848599	0.997411670814991	0.993741190020937
Gene18989	0.915322144584115	1.06400829509989	0.943610225852946	0.861778854030762	1.30280926944451	0.966854918776325	1.04084563510204	1.02278025777822	1.02663677460706	1.14656292838941	1.12883597949579	0.922278406705685	1.03847896460042	0.907346965274942	0.929701800129197	0.868423652364263	1.19346854006496	0.789797313742106	1.05584623554993	1.01588160141927	0.975700651525125	0.991163669830332	1.1340708631511	1.30280926944451	1.15758609724379	1.05082638858832	0.97630350313246	0.996320303018623	0.935983549311084	0.992905992653335	0.983084807312778	1.03225417216583	0.922542723497101	1.13075519916017	1.15914557150655	1.04039491657711	1.07592005577398	0.949354964377474	0.966124475459055	0.986615010189975	0.847106464655584	0.959097967688967	1.19749151302767	0.946767028949656	0.965566920323826	0.976004114161521	1.00972959064216	1.04439112619743	1.04072607530786
Gene22853	0.995507642439289	1.0029804085585	1.00835006117247	0.999420438948031	1.00211198012337	1.03759086474392	1.00058445495901	0.993142684885514	1.02147426568701	0.996953481457055	1.0142121323496	0.992434813077181	0.981042444599745	0.994634179481105	0.999969159284726	0.99231489736197	1.02961663979797	0.992982652901857	1.06786946382388	0.989167071235814	1.02798156426271	0.997938943526287	1.02820026659366	0.809938883218571	1.01669830873003	0.923729071021313	0.988373777392777	1.12157296250725	1.19473682837259	1.18154784986942	0.895410409198417	1.02110400748843	1.35325974507809	1.06732918668036	1.08125821855136	0.915988524466477	1.04479300270907	0.982798296323288	0.763303208886768	0.843421742453099	0.705033367628783	1.02042952081094	0.995689386334516	1.02093851032617	0.965996671631114	0.99601665175793	1.04779258948609	1.01463308783511	0.942167843570154
Gene4790	1.04039491657711	0.893160126448915	0.98263766899903	1.01247780456139	0.895842075028347	1.0058658644261	1.05228872465907	1.22560412408016	0.964834102207691	0.946384079560474	0.943406236576973	1.01189143998899	0.932051408373995	0.997560666842192	1.28084808336783	1.11299534086954	0.899614478226658	1.06146546804851	1.06447967479152	1.05622712603382	1.00154820012983	1.05338702611268	0.931388693277711	1.03077385638397	0.925810533729193	1.36007398671874	0.931849655492659	0.951181289055099	0.989063153311253	0.949876102259625	1.48678815288423	1.22560412408016	1.01613775685537	1.17028104359661	0.927631227107387	2.29781766027215	2.69038352062254	0.900161610246141	0.993176453326672	0.944217242625162	1.06659654422725	1.10119468401725	1.02848775162443	0.982101724910621	0.969793893147043	0.989790392680028	0.985151561614787	0.98380452492642	1.01070340774799
LZX-Unigene21987-All-g	1.01241740464856	0.989660721991088	1.01327009090212	1.01062500983758	0.987479383895021	1.02833486893419	0.994236863865805	0.996189816738605	1.01841415358894	0.988357421535576	0.991662104169824	1.00390827846956	0.988231023867347	1.02460606267601	1.00257175736519	1.00378188456135	0.998675283901349	1.00708358683505	1.00238930384324	1.00197945018673	1.00642307597777	1.00970897124999	1.06861835753549	1.00444777973258	0.961687880096158	0.991817410017672	0.992781940961914	1.09734827757665	1.08101440268642	0.860021051119805	0.97630350313246	1.00011846331873	1.1060954522991	1.00674430707999	1.00567372352707	0.98766657233724	1.11105538950131	0.927922626274474	1.03296120582992	1.05000625187427	0.908255994133191	1.07070936470157	0.948324752663292	1.00066506063367	1.03588567914962	0.98401898323662	0.990984924804	1.05603059745499	0.970391217233642
Gene4725	1.17558012532183	0.88486238251815	0.877416640944795	1.18732105662021	1.00306099182164	0.831216781888428	1.23713309049215	1.17657685796054	0.813711403804629	0.966447922211077	0.821486243353199	0.789797313742106	1.07850989592379	0.729078805127226	1.31102242275705	0.953623766208921	0.754304976548797	1.23046320428747	0.789797313742106	1.10397317236404	1.25257347748509	1.75916225827865	1.02479686204592	0.976619077847428	0.999625341215222	1.00782774867824	0.967078689922612	1.01747806086337	1.02569602126442	1.01203302464273	0.956740719692616	0.989940977696806	1.0445039689378	1.04619880766519	1.08612983677759	0.996442027821049	0.978727839859706	0.979556714167362	1.02101627042155	0.987932422203197	0.980262220281447	0.976212661936885	0.960657655636674	0.938634662057288	1.02194941851891	0.960356272945117	1.11706828123833	1.10491192769001	1.01740032491394
Gene7396	1.00025327531689	1.03829122922577	0.987298779648852	0.971062752202305	0.94320645356207	1.09035765687239	0.961374557934187	1.05428620498353	0.963333818796512	1.07198078990164	1.11409201885293	0.97746391743759	0.97818197390026	1.03510249138681	0.970711706288348	1.01024173467634	1.01986349234637	1.06556806014414	0.967078689922612	1.00540539814818	0.948687220238383	1.12055133165576	0.976077599046022	0.954800857445034	0.988116139795505	1.00190591722251	1.05100560657662	1.01327009090212	0.974960836960049	1.00773329297133	1.05546973659866	1.01147816799294	0.973325604412217	0.974106701539831	1.00023381077997	1.00112067524988	1.0668423619891	1.12757111883235	0.905170005713485	0.98696600232785	1.00331228344368	0.953623766208921	0.985199473195474	0.944041375859326	1.01674000739267	1.00061668915294	1.02715893504599	0.997464241452971	1.03331365175233
Gene7394	0.987094198563288	0.995546273257057	0.984437979598755	0.99737853362135	1.03902928352036	0.983857257746197	0.95583741081907	1.03000984400778	0.979556714167362	1.01894112427802	1.03383744662218	0.971873032436444	0.963668115962153	1.04943201060047	0.960888603630215	1.08281063923291	1.01606996729129	0.973410935408813	1.01047896183652	1.04352734104574	0.960517876188405	1.09436964148166	0.997587521243566	0.986198956244943	0.997111143808957	1.01810593180085	1.02241553510643	0.977549316075192	1.03205869641776	1.07616964914351	1.02051147074359	0.990248854636793	0.975130749230176	1.00890476036887	1.0312495421379	1.00124251770145	0.969677298391633	1.02348074144651	0.980490816455283	0.980262220281447	0.969793893147043	1.03473728608099	1.08858778479853	1.00938453226963	0.977287601088248	0.95442327824353	1.08181782708524	0.93762796110609	1.01092257511704
Gene46076	1.0039879925567	0.981216602506634	1.01327009090212	1.00381389427316	0.987479383895021	1.02833486893419	0.994236863865805	0.984596096862743	1.00121342701251	0.988357421535576	0.991662104169824	1.00390827846956	0.988231023867347	1.00747681601629	1.03480278982449	1.01281040919408	0.988778145534434	1.00708358683505	1.00238930384324	1.00197945018673	1.00642307597777	1.00970897124999	0.763303208886768	1.10168219088881	0.955123705735525	1.20793501000393	0.979987941321419	0.855225127127297	1.0015675693519	0.867798057346765	1.51810938687701	1.0306737618766	0.85156924294994	0.991006986440655	0.973033391981558	3.2275202314774	1.42629801288139	3.2275202314774	0.908572394126994	0.928252003580071	2.87278877769746	1.02833486893419	1.16718256481434	0.930246342577421	1.00075156464156	1.26123641554199	0.924944089858181	1.06048553866546	0.82416017087393
LZX-Unigene25604-All-g	1.23046320428747	0.861778854030762	0.890417387136542	1.21864079879887	0.800602663990025	0.906405664887503	1.02260529397325	1.09479970822175	0.903750007584109	0.895410409198417	0.875231497008247	1.32248361664014	0.927049232534825	1.20362340580969	1.28277331342153	0.966124475459055	0.946767028949656	1.16718256481434	0.813711403804629	1.11706828123833	1.11409201885293	1.10739003478739	0.94320645356207	0.990408866013405	1.08101440268642	1.0723324762083	1.02241553510643	0.721393294084658	0.927380291648094	0.995072061234852	1.00526242023444	1.16167960337428	0.943610225852946	1.00381389427316	1.06886244176407	1.00378188456135	1.36862901118976	1.04423865408855	0.868423652364263	0.865573598581648	0.898026446762673	1.74266741850743	0.938634662057288	0.957750366516752	1.03161937874871	0.895410409198417	0.893160126448915	1.0071813760713	0.968626712682212
Gene4338	0.987026658050016	0.974879343481972	1.26525675611495	0.998783023181527	1.0063140774945	1.00115217192909	1.03414624471629	1.01826029938872	1.04025569226711	0.99743498874316	1.00280459506235	0.976619077847428	1.00848797484089	0.990444932688398	0.997060345728429	0.97746391743759	0.992944025801612	1.0215685751876	0.980981838593447	0.997655619688136	0.978541625861836	1.07373389680773	0.969110907656654	1.18037516529163	0.990781434406238	0.990292531558718	0.996201853234088	1.25676761240201	1.17428131022074	1.36406310876281	0.979333219124475	0.947090720379778	1.16090864751619	0.991006986440655	0.980185306609562	1.00912966120723	0.968419000403151	0.963102960970323	1.09436964148166	1.082577677833	1.03562538361133	1.01706779993804	1.00508198258206	1.00318323040176	0.994160919167185	1.00663802300712	1.00247057812642	1.00082892619421	0.989063153311253
Gene17712	0.951630328210125	1.15323420581161	0.779657466095783	1.2095627214517	1.14816185278551	1.08101440268642	0.867222779790357	1.04709624887259	0.88541746297122	1.34761171295699	1.47996433291997	0.787623583258922	0.864744974069584	0.800602663990025	0.825610730746719	1.082577677833	1.22395196276311	1.22870123636881	1.34761171295699	0.992221229260986	0.689356059299547	0.84828421407682	1.01837375390745	0.958053365258658	0.98263766899903	1.06707908552912	0.99520560883702	1.00433608239621	1.12157296250725	1.05194803694537	1.082577677833	1.00011846331873	0.98885436246756	1.00336959613665	0.97158238436554	1.03627925296113	0.961938547528477	0.995765008566108	0.997560666842192	0.975441962210558	0.939280420425111	0.871448156077247	1.4126271883568	0.763303208886768	0.84828421407682	1.4513940747999	1.03000984400778	0.887203243549433	1.20139737861867
Gene18240	1.06512638582702	0.915711117758752	0.97214244533623	1.01447179425988	1.01648200419024	0.948687220238383	0.91178431783113	0.926165582910711	1.02607745152572	0.940809157052767	0.952298479987598	1.11830180856626	0.979489888283851	1.05245712825615	0.945798523572391	1.06095467741908	1.13075519916017	1.04465574288165	0.949876102259625	1.15237787032711	0.987892226533517	1.06234381450844	1.07823349373572	0.831216781888428	0.940372713326951	1.00190591722251	0.979929585553526	0.966124475459055	0.91141280625127	0.979274870811815	1.07735368126835	1.09560635233808	1.06628510196917	0.996743114978304	0.919109937252947	1.08445789978411	1.04239641473915	0.997304493330754	1.07016204539671	0.899024384550472	1.05668396514677	1.02302845615806	0.847106464655584	1.14280255065472	1.22720084830156	0.813711403804629	0.986584901907941	0.926419029390846	1.12222717465429
Gene64685	1.4513940747999	1.21111630127261	0.638502514062561	2.87278877769746	0.905170005713485	0.702471599004858	0.52340496290813	0.52340496290813	1.2779928185999	0.843421742453099	0.857030305298591	3.64609140274871	1.24265196435351	1.90826670062097	1.54827848529298	0.809938883218571	0.750237167480845	2.69038352062254	0.52340496290813	2.00842682974144	1.05694797375262	0.928252003580071	0.991530455491133	0.89399665458579	1.05748517719313	1.4186952004221	1.45886092512237	0.81664034556917	0.615219317119978	0.776490175193399	1.29777031421065	1.0445039689378	0.712251257953223	1.17153294410828	1.01480821333461	2.16315203889501	1.09781406841524	0.725055941763075	0.839133272404661	0.787623583258922	0.657354813712964	1.03653374698024	0.806710160275692	1.78691011075491	1.23713309049215	0.938841402096901	0.88486238251815	0.993592292895358	1.03318983995218
Gene19380	0.977676112883967	1.02756680167577	0.996870896599748	0.994310842558292	1.03575723341814	1.07458108452148	1.0660381590037	1.03235699544592	1.02411029737205	1.14083753713812	1.03452486120935	0.979051256122886	1.12102563063893	0.971873032436444	0.975227007764807	0.967999547013358	1.02357192161108	0.98664511847201	1.1340708631511	0.944942917912745	0.982850406323927	0.947311873887744	1.08890925358167	0.988373777392777	1.0004860888152	0.982101724910621	0.972409077692462	0.996320303018623	1.0935473629536	1.08101440268642	0.95599515442271	0.980579012573793	1.12960142104659	1.07528053092145	0.995167916013519	0.946931363343109	1.04364731419033	0.991270345774548	1.06328318585433	1.07458108452148	1.15914557150655	0.991638983977949	0.991573565775441	0.996030950427199	1.01854008983408	1.0126478225067	1.02270149174511	0.988873863246387	0.996270898081653
Gene18872	0.900161610246141	1.00006948162441	0.976004114161521	0.779657466095783	1.01674000739267	0.953125265236702	1.4126271883568	1.47996433291997	1.35638506714501	1.01075583657813	0.941002535398605	0.994557550765529	1.29530016253415	1.07070936470157	0.893659935695745	0.860021051119805	1.00275238678761	0.969110907656654	1.28277331342153	0.712251257953223	0.893659935695745	1.19108050329818	1.04185363313926	0.997304493330754	0.980371309782806	1.14816185278551	0.934530177288974	1.46552267630464	1.04602574910912	0.835289646893731	1.00786988012895	0.98652701450756	1.04960861610587	1.14730529099217	1.04352734104574	1.0723324762083	0.972811013521762	0.976004114161521	0.906041772804804	0.959777105408325	0.948477062288104	1.04567634085964	0.979556714167362	1.09781406841524	0.92193515557407	0.942411584186999	1.02051147074359	1.00917441685979	0.785222842936225
LZX-CL182.Contig1-All-g	1.09076712495415	0.89399665458579	1.13852558192127	1.07102654512513	0.930246342577421	0.970792228346242	0.917290808757047	0.862581121085371	0.989660721991088	0.951630328210125	0.942167843570154	1.43306708167142	0.931849655492659	1.4513940747999	1.00801565127897	1.15472811407199	1.01747806086337	1.00159907656091	0.945157443729627	1.05428620498353	1.14280255065472	1.04896791792697	1.00824218530651	1.07974276175425	0.968201369683402	0.998096339032679	0.924331955489788	0.985199473195474	0.995786450051929	0.891527618573848	0.960249283825779	1.01415770875257	1.31402180470393	1.06786946382388	0.976149712271252	1.05748517719313	1.0243016692645	1.62150310810897	0.914946452851339	1.02065369138344	0.957588327185517	1.00942149942517	1.11607013003829	0.960888603630215	0.983740796682678	0.989992114125432	0.906405664887503	1.29777031421065	1.04502691368499
Gene17859	0.638502514062561	1.07560591330622	0.750237167480845	0.694199243730864	1.13767622603813	1.33299534553825	1.88022378034415	1.49364105772323	1.85632439494632	0.808579553566971	0.855225127127297	0.875231497008247	1.38854714837542	1.4186952004221	1.72415483750952	0.657354813712964	0.708118190317405	0.84828421407682	0.839133272404661	1.02993523821653	1.11550591308262	0.976547521900363	0.973490732200496	0.980917466915218	0.985752248027122	1.12569417197485	1.0015675693519	1.00982229952384	0.957392542829885	1.00041907037203	1.04012534748181	1.10532399893348	1.00154820012983	0.984355377523541	1.00334168998706	1.1692283358618	1.09436964148166	0.996167738020824	0.998096339032679	1.02526674660378	0.991362144403947	1.02706836044327	1.18610059019151	0.973490732200496	0.997938943526287	0.975049415616175	1.17428131022074	0.986615010189975	0.982530888787821
Gene19770	1.00211198012337	0.996460068447448	1.02344845869353	1.00690530722967	0.980411240814062	1.05046966121759	0.990048468787089	1.00880504546947	1.01631207714458	1.00876388027817	1.00722053226257	1.00022171989923	1.0004860888152	1.0029383427866	0.998848107404047	1.0155946339469	0.982530888787821	1.02199386210214	0.999481519928116	0.998596477778361	1.00252600153107	1.00484927414433	1.12633539300956	2.00842682974144	2.16315203889501	0.93726007099209	2.21333377690341	1.39585402659346	1.08858778479853	0.966966277074147	0.935044479155544	0.892021444052261	1.15539764913932	1.27317888398883	1.90826670062097	0.937002626933056	0.964519089600272	1.00720095416693	0.842257457010878	0.873758820278489	0.850548364957258	1.05209647051272	1.04336417903026	0.999749111775617	1.00242633515531	1.00162725743069	0.988191748249859	1.02278025777822	0.957319046212227
Gene19738	1.01657858165232	0.962975104875199	1.00309272612907	0.988520165735917	0.955376597493872	1.01733521174351	1.00680139111451	1.0025882519262	1.00972959064216	1.00694304400312	1.00777349309566	1.01788919365419	0.99231489736197	0.98664511847201	0.998987086491189	0.998921649159178	1.00084331545047	0.997873026300055	1.01455780460331	1.02479686204592	0.986762130375371	0.991381996758466	0.95583741081907	0.94994339560597	1.08365556809765	0.992266943095444	1.12157296250725	0.952691091996093	1.0306737618766	1.01300211530848	1.02598898752349	0.979619047768527	0.994043337681809	1.00600363016677	0.994797828451377	0.969226240946121	0.998532546626616	1.001036011068	1.09700825959984	1.02916907113755	1.01588160141927	0.98401898323662	0.971988723420897	1.00801565127897	1.02607745152572	0.985583560117725	1.00826219688777	1.02073507398876	1.02929358335547
Gene19062	0.570750201506008	1.70985332383322	0.744367440336679	0.588050565052537	1.52770357034949	1.64993927848599	1.15622605050995	1.40655619086852	1.17244329382505	1.50896109798102	1.62150310810897	0.684033072654561	1.17657685796054	0.750237167480845	0.631681304098665	0.794739876296923	1.21864079879887	0.631681304098665	1.25499119388508	0.763303208886768	0.679235301198487	0.679235301198487	1.0081381994835	0.997304493330754	1.15237787032711	1.12222717465429	1.19615092315139	0.840505697592589	0.835289646893731	0.976077599046022	1.09734827757665	0.971756082119097	0.787623583258922	1.16258589126023	1.24647620473916	1.28277331342153	1.01886768441533	0.906405664887503	0.938429520312347	0.957319046212227	0.974173981856917	1.00621278468552	0.85894981372925	0.951028979321084	1.09994596118524	1.14730529099217	1.24265196435351	0.99524864781036	0.923729071021313
Gene19056	1.08397557436624	1.05748517719313	1.08858778479853	0.982923890788569	0.906405664887503	1.00369571130836	0.976547521900363	0.924331955489788	1.09035765687239	1.07592005577398	0.947311873887744	1.01863246880411	1.04479300270907	1.1896933691261	0.976619077847428	1.09653334814842	1.05922714448461	0.98247699882877	1.00777349309566	0.878070420867838	0.922542723497101	0.98129186220254	0.941465000252785	1.01330262846275	0.994391170716299	0.990889675399955	0.991594714780757	1.75916225827865	0.973490732200496	1.04025569226711	1.01234895557117	1.00929260384173	0.977602904987008	1.00129002158695	1.03057996845976	0.979274870811815	0.995270047708681	0.987094198563288	1.16623164055618	1.00315156277513	1.00154820012983	0.935983549311084	1.0445039689378	1.03627925296113	1.00876388027817	1.17244329382505	0.903399717156227	0.966124475459055	0.864744974069584
LZX-Unigene56709-All-g	0.85894981372925	1.21272481564415	0.918393268143757	0.671949195100329	1.8080656310602	0.905568458791256	1.8298512852957	2.21333377690341	1.53830152515799	0.955535257225759	0.996232629576864	1.69620078408237	0.983350905223384	1.50896109798102	0.782627263570511	0.974811799220796	1.14891743187278	0.942167843570154	0.880159674816794	0.962065660151515	2.40998028224122	3.2275202314774	0.873758820278489	0.989316819517993	1.01669830873003	0.975700651525125	0.945982145429814	0.933853207966534	0.785222842936225	1.0131401375887	1.15539764913932	0.991530455491133	2.00842682974144	1.00077355155245	0.97818197390026	0.950010688952314	1.00806566007094	1.28746691285053	1.25028824071088	1.75916225827865	1.08071175075722	1.29530016253415	0.956740719692616	0.811645933898594	1.04550000154933	0.898478688492761	1.97018538212986	0.840505697592589	0.465455589111357
Gene20933	0.944041375859326	1.00663802300712	0.988417883258777	0.948687220238383	1.0004860888152	0.995608588506871	1.07490910054244	1.05694797375262	1.02058734447688	1.01918155277022	0.971964667145808	1.00027130348324	1.03213717620429	1.06707908552912	1.00680139111451	0.975307479936864	0.928711970458945	0.930789836578397	1.0312495421379	0.940809157052767	1.00135733290969	1.06758458924008	1.0155946339469	0.960249283825779	0.989526289849058	1.14730529099217	1.00014530323469	0.945324690634638	1.02663677460706	1.03213717620429	1.02381803223854	1.12391017939746	0.929222974977004	1.01455780460331	1.01480821333461	1.0028774625908	1.0024384217377	0.96943402847387	0.945798523572391	0.962281119902572	0.977774248948526	1.02579364008735	1.01047896183652	1.03393821265483	0.904205531272923	1.00249064793274	0.961687880096158	0.993779520228993	0.907346965274942
Gene18611	0.995977364733702	0.993592292895358	1.0059180516441	1.01415770875257	0.975372124163452	1.16406628946984	0.998393655711887	1.00890476036887	1.00831192725997	1.01087430646292	1.01104352907829	0.993929279741893	0.996177780243121	0.996423987194649	0.99144597019102	0.99342190976516	1.01826029938872	0.99503349981272	0.994310842558292	1.0155946339469	0.996793182092721	0.999511494525237	1.06347551011693	1.02940511765066	0.993254981091957	0.986198956244943	0.999695831771385	1.28746691285053	0.995786450051929	1.01570758246909	0.979987941321419	2.16315203889501	0.986198956244943	2.10051773413328	1.26123641554199	1.00252600153107	1.00394198493034	0.91695508242852	0.952298479987598	0.94182016264163	0.9726148832353	1.00195878939598	1.00508198258206	0.993529626677645	0.994160919167185	1.00663802300712	1.00247057812642	1.0419089267943	0.989063153311253
Gene16310	1.10347678330458	1.20626851998923	0.815294932715311	1.17558012532183	1.01918155277022	0.878070420867838	0.754304976548797	1.03887862217954	1.38114054641755	0.861024521114414	0.894975718932811	0.906405664887503	0.794739876296923	0.971482514762449	1.46552267630464	0.757617812964156	0.837960268974025	1.28746691285053	0.849253054447062	1.43306708167142	1.36007398671874	1.17558012532183	0.972863717869299	1.05379818441213	1.01669830873003	0.996838790757974	1.01157681340833	0.979619047768527	1.0059180516441	0.97158238436554	0.976968633988008	0.980331378751549	1.02203830568537	1.00441852385588	1.04196422044934	0.98118787125753	1.01047896183652	1.0788587541852	1.03440791889808	0.978051194222277	1.00531467990097	0.899024384550472	1.32540818861996	0.867798057346765	0.846043198566766	1.22560412408016	0.974741747786128	0.853457902765428	1.06209493500551
Gene10287	1.01370541780723	1.01157681340833	1.21447514031298	0.984525360196081	1.00318323040176	0.995072061234852	1.07070936470157	1.04927884703819	0.972512889150796	1.05768451897513	0.963668115962153	0.997158880389683	1.02447768264997	0.966966277074147	0.968788200139996	0.994115849287111	0.995661638938275	1.00129002158695	0.986097232894739	0.983141306798638	1.04313179396568	1.02598898752349	1.05209647051272	0.997304493330754	0.973527401939105	0.997898380954726	0.977194629591624	1.13767622603813	1.06841279724166	1.15472811407199	1.02543999799722	1.08303284521099	1.0660381590037	0.964966585419726	0.978361701751064	1.13767622603813	0.986012228894332	0.953852943029941	1.04960861610587	0.994129296916724	0.96176396992938	1.1896933691261	1.15622605050995	1.00880504546947	0.876684837741459	0.960249283825779	0.997099104834561	0.895842075028347	1.00229170004662
Gene9920	0.832362485381061	1.14083753713812	0.999925581937302	0.815294932715311	1.27576197554205	0.964323678742539	1.02786983894998	1.02569602126442	1.23545865479848	1.14972891448982	1.25877370686397	0.91141280625127	1.07823349373572	1.05228872465907	0.90900946613417	0.88541746297122	0.99928214001357	0.866212457561409	1.21583578186985	0.957153312380074	0.944538968717571	0.883598583990202	0.964221314716095	0.920815607042618	1.01669830873003	0.896299708601717	1.05463365228604	1.05361368818097	1.10265771156148	1.10739003478739	0.856138869058911	0.92193515557407	0.96111030542662	0.999222094427088	1.1793521053124	0.875931243904073	1.01709209459261	1.11241733091981	0.969893040890334	1.01274414385884	0.931849655492659	0.990984924804	1.03296120582992	0.974341357622388	0.951181289055099	1.03225417216583	1.20362340580969	0.977349154362155	1.01400735764774
Gene27587	0.965072552169358	1.10397317236404	0.992623400026611	0.962649426054785	0.996653539568528	1.30280926944451	1.0915714168552	1.24647620473916	0.988373777392777	0.991770402090332	0.971062752202305	1.01024173467634	1.01092257511704	1.00403186084409	0.974173981856917	0.977951616578161	0.937002626933056	0.957888927534632	1.02569602126442	1.00737062691519	1.02881885128436	0.973269185514124	1.03615499626679	0.961476204305604	0.962417257379615	1.10794905995417	0.971756082119097	1.0040948630537	0.939068757725114	0.956286991726524	1.01765107256085	1.05379818441213	0.933611359316849	0.991006986440655	0.996045249096468	1.02993523821653	1.1896933691261	0.997938943526287	1.15323420581161	1.24265196435351	0.983055828216175	0.817993315528565	0.994521497513641	2.16315203889501	2.87278877769746	0.754304976548797	1.01545387016072	1.75916225827865	1.09306709298679
LZX-Unigene20317-All-g	0.993254981091957	0.985199473195474	1.00867063745224	1.01261742919529	0.966447922211077	1.00363376747023	1.01210116304776	0.997087065860165	0.987344416227103	1.0025882519262	0.983740796682678	0.98984264628313	0.998327013428992	1.02894007920765	0.986713750703524	1.00043054171151	0.977105417235853	1.01194849597469	1.01810593180085	0.986375853828693	1.02579364008735	1.0311571339653	1.01788919365419	1.0089925976844	1.07616964914351	0.855225127127297	0.925548784958305	1.01665661006739	0.989526289849058	1.07431234364632	0.857030305298591	0.990624642319974	1.00457516822977	0.991006986440655	0.971155936836611	0.948477062288104	0.927380291648094	1.03698892044909	0.982581743661505	1.15394892570012	1.1692283358618	0.993856160009909	1.02539545662991	1.00038058277968	1.00030073828601	0.988744917550024	0.98408850574602	0.98263766899903	0.975833790195678
Gene5298	1.37634592913919	1.04927884703819	0.741131812373815	1.28084808336783	0.836222786105601	0.984632924361263	0.702471599004858	0.800602663990025	0.840505697592589	1.39585402659346	1.4186952004221	0.968626712682212	0.763303208886768	1.16167960337428	0.88486238251815	1.12503421185579	1.29014719180326	1.20032951436625	1.02399984078488	1.082577677833	0.903399717156227	0.835289646893731	0.921369370083836	0.588050565052537	0.875231497008247	1.12633539300956	0.893659935695745	0.981126245438499	0.975227007764807	1.03351146079052	1.20032951436625	1.11005220083402	0.906899767744584	1.0277587317609	0.904205531272923	1.24647620473916	1.10203071565948	0.869125567410107	1.02042952081094	1.01210116304776	0.998424828570116	0.796938133333016	1.19890363210417	0.904205531272923	1.04649686729028	1.2779928185999	0.854282943245646	0.89254662096162	2.00842682974144
LZX-Unigene9814-All-g	0.98408850574602	1.02147426568701	1.00646326745085	1.00596654950899	0.971155936836611	1.25028824071088	0.989571119509487	0.95583741081907	1.04253787589161	1.04589441956137	1.04709624887259	0.980490816455283	0.985369542745373	1.03101102852186	1.04896791792697	0.99524864781036	1.03414624471629	0.982581743661505	1.05428620498353	0.993176453326672	0.974879343481972	1.07070936470157	0.893659935695745	0.917704965176307	0.894434879504717	1.08781045878051	0.910146159048255	1.01447179425988	2.53783222378129	1.54827848529298	0.99870077781439	1.05082638858832	0.888284043299261	1.1400190377526	0.923451481787555	1.00567372352707	1.04538055357405	0.843421742453099	0.933611359316849	0.930246342577421	1.04779258948609	1.07762807920743	1.01634489845344	0.963155208701235	1.05209647051272	0.992027462963849	1.05584623554993	0.965134158865271	1.01696520566485
Gene12140	1.00159907656091	0.965686266602917	1.14730529099217	0.98772707148978	0.998921649159178	1.01171185033371	0.980411240814062	1.01410093967038	1.03427319415886	1.01119785199707	0.972758309174226	1.02516428521471	1.00831192725997	1.07560591330622	1.04185363313926	0.983409217471157	0.992434813077181	0.974495048268283	0.980789146440623	1.0483317662502	0.978051194222277	0.983857257746197	0.884138694425252	0.997304493330754	0.988811373518844	0.750237167480845	1.08281063923291	1.00017712188625	0.766266340314829	0.905170005713485	0.932848444049412	0.782627263570511	1.05082638858832	0.95300488564145	1.05338702611268	0.729078805127226	1.06146546804851	1.18732105662021	1.02588850211791	1.05943821919123	1.23902649524132	1.00195878939598	1.00508198258206	1.00318323040176	0.994160919167185	1.00663802300712	1.00247057812642	1.10168219088881	1.00311954442695
Gene12277	0.909389104535559	1.03862384126518	0.809938883218571	0.965072552169358	1.59622132323584	0.81664034556917	0.98067120257618	1.06347551011693	1.09479970822175	1.01512087239289	1.00453214660122	1.28746691285053	0.811645933898594	0.944041375859326	0.839133272404661	0.754304976548797	1.08702558733543	1.18332734818604	0.694199243730864	1.09526623834403	0.878765601970632	1.25257347748509	1.00326280027383	0.878070420867838	1.09436964148166	1.08071175075722	1.00466448658181	0.854282943245646	1.00722053226257	1.03178758336404	0.991489708656348	1.00011846331873	0.993824328332023	1.12391017939746	1.05401809623479	1.04865595480754	1.00896948358267	0.919776103942675	0.930246342577421	0.891527618573848	0.928252003580071	1.06371339356079	0.995661638938275	1.04143366690727	0.949548798374667	0.974495048268283	1.05622712603382	1.13021748134303	0.929701800129197
LZX-Unigene35942-All-g	1.22720084830156	0.809938883218571	0.936167579791131	1.24834938360901	1.02982939410084	0.840505697592589	0.843421742453099	0.855225127127297	0.958703494576818	0.880930453910884	0.860021051119805	1.29777031421065	0.664752568694086	1.0126782158181	1.13218527528498	1.72415483750952	1.4513940747999	1.28481386259202	0.988893364025215	1.25499119388508	1.04865595480754	1.00500592193971	1.00222942079724	0.979274870811815	0.975756413649143	1.09599732227968	0.963768520487203	0.958191060380393	0.995786450051929	1.04012534748181	1.16623164055618	1.24462678926692	1.05943821919123	1.00303969103141	0.980981838593447	0.990781434406238	1.11550591308262	0.999222094427088	1.00261381725176	0.808579553566971	0.809938883218571	1.20032951436625	0.983962177915151	0.883598583990202	1.00710503988098	1.12824245531871	0.965072552169358	0.725055941763075	1.0606970043164
LZX-CL5451.Contig3-All-g	0.860021051119805	1.35325974507809	1.00035529303217	0.82416017087393	1.28084808336783	1.44009483741893	1.36007398671874	1.26123641554199	1.01152642995095	1.8298512852957	2.53783222378129	0.922815040604257	1.25877370686397	0.928962441416252	0.882291707491683	0.898026446762673	1.10043645956283	0.843421742453099	1.10896008735096	0.855225127127297	0.884138694425252	0.99580789153775	0.52340496290813	0.465455589111357	0.52340496290813	1.14458103595711	0.631681304098665	0.996320303018623	1.23713309049215	1.53830152515799	0.721393294084658	1.14458103595711	0.588050565052537	0.712251257953223	0.733210886257207	1.93040368423349	1.54827848529298	1.8298512852957	0.588050565052537	1.16258589126023	1.38427896634131	1.11241733091981	0.975227007764807	1.04224209558511	0.981677117924529	0.968317110781266	0.99601665175793	0.96943402847387	0.909819214273158
Gene20432	1.1400190377526	1.04492420613894	0.970711706288348	1.14347678569293	0.913806655550152	0.977865316078437	0.960249283825779	1.03829122922577	0.915711117758752	0.99770695804886	0.980861228296032	1.08331442233151	0.937451177443393	0.946931363343109	1.04439112619743	1.32540818861996	1.03759086474392	1.02767329266663	0.930516952838746	1.05120699903555	0.994179093788033	0.972863717869299	1.05504672066407	0.906041772804804	0.952691091996093	1.02881885128436	1.0138522021586	0.774483918428343	0.952691091996093	0.853457902765428	1.10397317236404	1.03535955600861	1.08154310449438	1.01634489845344	0.902068363896005	0.996442027821049	0.984437979598755	0.991662104169824	1.11005220083402	1.01055843255926	1.11940419464747	1.03331365175233	1.03383744662218	1.16536332710442	1.39585402659346	0.867222779790357	0.93312267689099	0.986198956244943	1.27317888398883
LZX-Unigene1097-All-g	1.09919576559622	0.981853365048706	0.98885436246756	1.09700825959984	0.997938943526287	0.984152448630796	0.967416512750093	0.96158884646515	0.960249283825779	0.950010688952314	0.947460566611056	1.00159907656091	0.964077838528503	1.07262178503968	1.09526623834403	1.11185852931939	0.950010688952314	1.15394892570012	0.959231838072843	1.19232460381706	1.25676761240201	1.08732899909496	1.0025882519262	1.00378188456135	0.962065660151515	0.970201102823865	0.963333818796512	1.08009132496016	1.1793521053124	1.05338702611268	0.959660510504427	0.957466039447543	1.05046966121759	0.991006986440655	0.926165582910711	0.954118237160405	1.0039879925567	0.964077838528503	1.02624949968497	0.991270345774548	1.02147426568701	1.24834938360901	1.01894112427802	0.986915821780402	1.04465574288165	1.01674000739267	0.970391217233642	0.956740719692616	1.01047896183652
Gene6016	0.988373777392777	1.00710503988098	1.02624949968497	0.983528330194614	1.01986349234637	1.01392626322973	0.973203525255884	1.03077385638397	1.00801565127897	1.01681642969683	1.02460606267601	0.993504061492725	1.02324466906759	0.990321384826518	0.973033391981558	0.97158238436554	1.00145272985569	0.973033391981558	1.0728976791017	0.951181289055099	0.968201369683402	1.03945227451627	1.03000984400778	0.997304493330754	0.997273184212933	0.958703494576818	1.0788587541852	0.915711117758752	1.00200011097747	1.03161937874871	0.940809157052767	0.981126245438499	1.11409201885293	1.00285675622957	0.982850406323927	0.95931645427622	0.978327676354309	1.03602669128842	0.960777430050627	1.04589441956137	1.05194803694537	1.06537788983025	0.979761612298958	1.00554118299021	0.989316819517993	0.993824328332023	0.972512889150796	1.00487680272555	1.07043723555388
Gene26829	0.99931879557949	1.01959419709563	1.01870727135436	0.999695831771385	0.99910363151777	1.02203830568537	1.00137904801098	0.989270188019646	0.994179093788033	1.03057996845976	1.03000984400778	0.996423987194649	1.00200011097747	0.998637570306931	1.01038908000258	0.996107623985743	1.00309272612907	1.01894112427802	0.996285955018166	0.994717615043155	0.999222094427088	1.00126144040148	1.00680139111451	1.13075519916017	1.32910252520143	0.465455589111357	1.39585402659346	1.40655619086852	1.04619880766519	1.14347678569293	0.605370542044915	0.548504175381456	0.997885703627391	0.729078805127226	1.15147550510467	0.548504175381456	0.465455589111357	1.30280926944451	0.62389748303819	0.638502514062561	0.839133272404661	0.664752568694086	1.04798291134301	1.07850989592379	0.548504175381456	1.21738521639439	1.43306708167142	0.867798057346765	0.949203362594138
Gene35197	0.947460566611056	1.02381803223854	0.9737115608356	1.02871376757712	1.01357296790764	1.10043645956283	1.03031555202855	1.06489455686597	1.12157296250725	1.25676761240201	1.32540818861996	0.931849655492659	0.944381049640183	1.08101440268642	0.987610606862991	0.951630328210125	0.922278406705685	0.95931645427622	1.06301905622704	0.893160126448915	0.927922626274474	0.929453750126326	1.20139737861867	1.26778766898952	0.996137757256801	1.04619880766519	1.03829122922577	0.968201369683402	0.961374557934187	0.959097967688967	0.970792228346242	1.02616184341616	0.997885703627391	1.02871376757712	0.972012779695985	1.02002660836293	0.958455465414271	0.924944089858181	1.00360245239829	0.950077395223587	1.03522775225801	0.857030305298591	1.35638506714501	0.850548364957258	0.999872490773525	1.01665661006739	1.42629801288139	0.928483613549979	1.22395196276311
LZX-CL5240.Contig1-All-g	1.03602669128842	1.00237643624125	1.00710503988098	1.00867063745224	0.959433415759593	0.997971990348256	0.976802096059575	0.989376104765485	0.994023681563514	0.960126027416195	1.00172359724702	1.05082638858832	1.00061668915294	1.06786946382388	1.00694304400312	1.03473728608099	0.996423987194649	0.979274870811815	0.983740796682678	0.972225069246383	0.982230945042973	0.987200211917324	0.984661551858883	1.05546973659866	0.976712949419612	1.15622605050995	0.98129186220254	0.976968633988008	0.958330236043361	0.944724946030471	1.11607013003829	1.13767622603813	0.978541625861836	1.18332734818604	0.990624642319974	1.13276615923172	1.06371339356079	1.00147989962881	1.21111630127261	1.02982939410084	0.976381814152505	1.15699754386185	0.987564965929552	1.03847896460042	1.02786983894998	1.01488849544972	1.04727042246441	1.1400190377526	0.927631227107387
LZX-Unigene41180-All-g	0.994819756993477	0.998637570306931	0.881529540350293	1.07156052337729	1.12157296250725	0.912163303244772	0.776490175193399	0.763303208886768	1.93040368423349	0.737173561156098	0.689356059299547	1.23902649524132	0.804694979644849	2.29781766027215	1.93040368423349	0.955672605464999	1.03996708858875	1.22395196276311	0.792207672233724	1.06095467741908	0.880930453910884	1.0867234623228	0.82416017087393	0.921156833085468	1.12451668977323	0.98766657233724	1.08642858613858	0.800602663990025	0.825610730746719	0.725055941763075	1.19232460381706	0.982923890788569	0.967177491911244	0.948477062288104	1.16167960337428	1.03452486120935	1.07398982347321	1.0922599574251	0.993176453326672	1.25028824071088	1.36406310876281	0.712251257953223	3.64609140274871	0.548504175381456	0.836222786105601	1.17558012532183	3.64609140274871	0.684033072654561	1.11830180856626
Gene14408	0.950314426669495	1.02833486893419	0.974256097921262	0.964519089600272	1.05064564564044	0.976212661936885	0.985199473195474	1.00072825557312	1.04550000154933	0.97630350313246	0.935983549311084	1.0126782158181	1.13767622603813	0.973903500319733	1.08181782708524	1.59622132323584	0.917290808757047	0.957588327185517	1.01940595898471	0.992434813077181	1.21738521639439	1.04492420613894	1.4513940747999	0.869125567410107	0.774483918428343	1.01648200419024	0.768819580073527	0.747860311175096	0.809938883218571	0.712251257953223	1.05379818441213	1.02727671474379	0.806710160275692	1.17828930177646	0.772029371441173	1.14347678569293	0.998532546626616	0.832362485381061	1.26955168379846	1.00839004467033	1.07560591330622	0.918164245536812	1.12757111883235	1.28277331342153	1.31402180470393	0.973490732200496	0.979556714167362	1.02820026659366	1.13218527528498
Gene6979	0.989005640747316	1.0079251985162	1.02786983894998	0.990248854636793	1.00540539814818	1.00162725743069	1.02767329266663	0.99580789153775	1.03101102852186	1.03031555202855	1.00040759903254	0.998921649159178	1.04538055357405	1.01854008983408	0.990408866013405	0.982357343087698	0.978920976039559	0.978051194222277	0.98263766899903	0.970882363638521	1.03309681868405	0.986263260462511	0.991342292049428	1.01921814027425	1.04084563510204	1.00549410916405	1.08781045878051	0.962919160548781	0.995786450051929	0.992370900978812	0.9908068921229	0.980825187368328	0.966854918776325	0.959777105408325	0.994963786731081	0.968951455031362	0.977287601088248	1.05328541301149	0.997111143808957	1.00998427011245	1.00326280027383	1.01706779993804	1.00508198258206	1.00318323040176	0.994160919167185	1.00663802300712	1.00247057812642	1.00082892619421	0.989063153311253
Gene14449	0.989992114125432	1.02982939410084	1.03393821265483	0.987517051426922	1.01142172861951	1.10265771156148	1.00504910668896	0.963447234487665	0.982923890788569	1.04521912570505	1.0177303245305	1.02223234342806	1.0779117980252	0.987892226533517	0.981245333755739	0.985626652839815	1.00183443398444	1.00017712188625	1.03970816987082	0.980602619923357	0.988037206403017	0.99282002482213	1.44009483741893	1.14205512465638	1.01669830873003	0.918164245536812	1.04727042246441	1.0544658808173	1.00003879720254	0.879396488598467	0.881529540350293	0.961938547528477	1.05504672066407	1.04313179396568	1.13021748134303	0.880159674816794	0.850548364957258	1.09479970822175	0.882968425823097	0.846043198566766	0.864744974069584	0.894434879504717	0.953771780292593	1.01157681340833	0.88770195068184	0.973801455494609	1.0277587317609	0.968419000403151	1.04910068646746
Gene32363	0.996377044058129	0.971155936836611	1.08046726346445	1.00938453226963	1.0039879925567	1.00309272612907	0.971964667145808	0.940809157052767	1.00843847264035	1.01463308783511	0.986375853828693	1.04538055357405	0.96396016411005	1.09781406841524	1.04502691368499	1.04878361266119	1.0136476176354	0.998294067476816	1.00831192725997	0.965321607614901	0.976460906983344	0.98263766899903	1.08994759486835	1.00995335653033	0.997743144904191	1.12503421185579	0.978977803863174	0.942565197699985	0.995786450051929	0.995546273257057	1.02058734447688	1.02062051793016	1.02894007920765	1.1060954522991	0.953125265236702	1.04025569226711	1.03178758336404	0.957466039447543	0.976004114161521	0.991615863786073	0.993898854565411	0.986097232894739	0.990889675399955	1.00097772927838	0.937451177443393	0.98524787283817	1.00959157432315	1.18505754276415	1.04960861610587
Gene12229	0.881529540350293	1.10739003478739	1.15841860893363	0.856138869058911	1.11455875586341	1.19615092315139	1.07458108452148	1.02894007920765	0.912163303244772	1.04727042246441	1.08331442233151	0.917704965176307	1.04113434310583	0.881529540350293	0.864744974069584	1.03213717620429	1.1060954522991	0.88486238251815	0.95442327824353	0.966344790348489	0.921156833085468	0.985199473195474	1.09599732227968	0.997304493330754	0.969473925978106	1.06470658932056	0.990048468787089	1.03493349822556	0.947652463413184	0.93347425947241	1.04817994235844	1.0360908437776	1.02727671474379	1.07974276175425	0.945642783203312	1.00374398914257	0.990220789192778	0.990444932688398	1.06209493500551	0.996364788744577	0.991902764420316	0.907346965274942	0.99601665175793	1.31636249082231	1.35325974507809	0.782627263570511	0.931038495051459	1.00968835185783	1.11241733091981
Gene37614	1.00090195229998	0.9737115608356	1.00972959064216	1.00025327531689	0.976149712271252	1.03452486120935	1.0117670761684	1.00183443398444	1.02961663979797	0.997158880389683	0.989316819517993	1.01512087239289	0.999481519928116	1.01878436022286	0.996232629576864	1.00871100322486	0.995741936418377	1.02065369138344	0.998294067476816	0.996838790757974	1.00109388401899	1.00324027079762	0.984661551858883	1.20032951436625	0.962281119902572	2.00842682974144	0.972512889150796	0.98524787283817	1.02894007920765	0.993034463891296	1.13852558192127	2.87278877769746	0.979619047768527	1.02147426568701	0.978458944246442	1.20626851998923	1.25028824071088	0.998393655711887	0.974661197416628	0.990408866013405	1.03698892044909	1.09306709298679	1.01669830873003	0.965686266602917	0.989106840176559	0.984596096862743	1.00663802300712	1.05361368818097	0.998048437586465
LZX-Unigene31334-All-g	1.05155597494523	0.938429520312347	1.0202983912869	1.03715898982894	0.928252003580071	0.989270188019646	0.973269185514124	0.962417257379615	0.976381814152505	0.95931645427622	0.967416512750093	1.05809770351248	0.965885855128504	1.13636170027982	1.04352734104574	1.04282982647312	0.983857257746197	1.0137677091469	0.972225069246383	1.00604342047726	1.05483985451204	1.11940419464747	0.994023681563514	1.0177303245305	1.00732862066811	0.969793893147043	1.02241553510643	0.972689206018287	1.01878436022286	0.964378944050271	0.977410205790726	0.975339802050158	1.00926836901603	1.01367651772131	0.992944025801612	0.990950802415867	0.926419029390846	1.02833486893419	1.06347551011693	1.01709209459261	1.02871376757712	1.02715893504599	0.956910659324249	1.11706828123833	1.10119468401725	0.902889532379072	1.04847200027495	0.994257146621241	0.996377044058129
Gene26613	1.0445039689378	0.991530455491133	1.06234381450844	0.989063153311253	0.995546273257057	1.00680139111451	0.989316819517993	0.947311873887744	1.06939794366681	1.01047896183652	1.02185124911439	1.09826118957724	0.965686266602917	0.988811373518844	1.0660381590037	0.98772707148978	1.00615994911791	0.973564071677714	0.98067120257618	0.966124475459055	1.01455780460331	0.983350905223384	0.918393268143757	0.997304493330754	1.23366064044592	0.917704965176307	1.0668423619891	1.31402180470393	1.22232295308772	1.12002490739234	0.862581121085371	0.946185479644248	1.00121342701251	1.01674000739267	1.24265196435351	0.90246072529305	0.95300488564145	1.20626851998923	0.935294783173519	0.947652463413184	0.913077060232316	1.06301905622704	1.09653334814842	0.920080770428243	0.987564965929552	0.976547521900363	1.01024173467634	1.01370541780723	1.00175614165742
Gene27608	0.985442056053874	0.995608588506871	1.04779258948609	0.98766657233724	1.01247780456139	2.69038352062254	1.00419651364682	1.0015675693519	1.01194849597469	1.01780395189255	0.996423987194649	0.99939020601786	0.994521497513641	1.00280459506235	0.99102904807731	0.989992114125432	0.969226240946121	0.985752248027122	0.987783574092579	1.00995335653033	0.988080954964044	0.992944025801612	1.13276615923172	1.47299498439923	0.925241869779947	0.944041375859326	0.958330236043361	1.12960142104659	1.00938453226963	1.01181281493942	0.987479383895021	0.913806655550152	0.997885703627391	1.0628077068998	0.955273778528355	0.982294211341125	0.982850406323927	1.11940419464747	1.10491192769001	1.19232460381706	0.825610730746719	0.960249283825779	0.91340264952305	1.04352734104574	1.10265771156148	0.966124475459055	0.847106464655584	1.15622605050995	1.16623164055618
Gene21709	0.62389748303819	1.68215766545604	0.908255994133191	0.806710160275692	1.1896933691261	2.16315203889501	0.804694979644849	1.08468952160406	1.23046320428747	2.16315203889501	2.69038352062254	0.650560833823017	0.817993315528565	0.825610730746719	0.588050565052537	0.822741734227484	1.44603678662887	1.13336740709887	2.04868482216736	1.12824245531871	0.62389748303819	0.861778854030762	0.860021051119805	0.957319046212227	0.923187135796611	1.2203349600761	0.856138869058911	1.15914557150655	1.24647620473916	1.42629801288139	1.4126271883568	1.14083753713812	0.905568458791256	0.809938883218571	0.815294932715311	1.25028824071088	0.998532546626616	0.948147113921478	1.17244329382505	1.05260881278992	0.970792228346242	0.638502514062561	2.00842682974144	0.657354813712964	0.811645933898594	2.10051773413328	1.4513940747999	0.763303208886768	1.4126271883568
Gene17663	0.956740719692616	1.12703182616862	0.987982865770714	1.03615499626679	1.23713309049215	0.990220789192778	0.964323678742539	0.920497267864345	1.11299534086954	1.06301905622704	1.04239641473915	0.947808536725142	1.02042952081094	0.959995998697018	1.02260529397325	0.941683811903435	1.05064564564044	0.992266943095444	0.977865316078437	1.03318983995218	1.03759086474392	0.93655027355423	0.999826294938234	1.00359068352967	0.988520165735917	0.988191748249859	0.992000115728043	1.04960861610587	0.989430818990544	1.00763653336065	0.96396016411005	0.980126722237556	0.978949389951367	1.00894636948094	0.987344416227103	0.988670554402646	1.05643441949126	1.16536332710442	0.993176453326672	1.04910068646746	1.01089844078998	1.05900569215802	1.01227381774043	1.01641380644135	1.00100572442291	0.998521317492657	0.965566920323826	0.991342292049428	0.996953481457055
LZX-Unigene62417-All-g	1.01756397766783	0.964221314716095	1.04943201060047	1.02093851032617	1.00470757064253	1.00722053226257	1.00240217144523	0.969226240946121	0.987200211917324	0.982923890788569	0.971650819428966	1.01469684825566	0.992093069986265	0.999420438948031	1.02881885128436	1.0236593742626	1.00045503340877	1.01171185033371	0.990570087751691	0.985924978056067	0.991902764420316	0.996137757256801	0.941195475836734	1.19890363210417	1.03639864334409	0.744367440336679	0.957588327185517	0.918164245536812	1.06861835753549	1.10532399893348	0.940592374338748	0.945157443729627	0.664752568694086	0.997626677354229	1.03205869641776	0.768819580073527	0.958939397888044	1.30591399033755	1.20139737861867	1.00315156277513	1.33652621241077	0.986323273103593	0.989270188019646	0.978122875847185	1.00006948162441	0.988417883258777	1.01227381774043	0.960517876188405	1.00470757064253
Gene13036	0.923187135796611	0.998783023181527	0.986762130375371	0.907346965274942	1.02569602126442	0.979274870811815	0.990171968168221	1.00094724840934	1.12324242407401	1.00952660455841	1.00600363016677	1.10896008735096	1.03339524476107	1.11241733091981	0.977105417235853	0.960517876188405	0.99332929117562	0.887203243549433	1.1060954522991	0.912626147699666	0.894434879504717	0.919429756801849	0.956444286993595	1.03715898982894	1.24462678926692	0.85261596111379	1.12278032046261	1.04297715024081	1.02833486893419	1.02674278798652	0.811645933898594	0.837960268974025	1.05846078618688	0.85261596111379	1.01480821333461	0.821486243353199	0.671949195100329	1.29777031421065	0.948324752663292	1.04727042246441	0.978051194222277	1.01706779993804	1.03870815373352	0.993529626677645	0.994160919167185	1.00663802300712	1.00247057812642	1.00082892619421	1.00311954442695
LZX-Unigene24841-All-g	1.03727753126031	0.953275555157853	1.12703182616862	0.999749111775617	0.950314426669495	0.995741936418377	0.966641418064205	1.00646326745085	1.00519575953896	0.997028547405706	0.975756413649143	1.03269425165572	0.956286991726524	0.992389360801065	0.984632924361263	1.03205869641776	1.02727671474379	0.988341065678375	0.970711706288348	1.05379818441213	1.02390086035685	1.08468952160406	1.06966407453425	0.928962441416252	1.00303969103141	0.990715707505257	0.992692002335607	1.06556806014414	1.00023381077997	0.996352533431025	0.99870077781439	0.967416512750093	1.09962071030585	1.06512638582702	0.995546273257057	0.972225069246383	1.02411029737205	1.06234381450844	1.12157296250725	1.0162145454731	0.987250358442937	0.987250358442937	0.974256097921262	1.02065369138344	1.01305418069263	0.990321384826518	0.988037206403017	1.05100560657662	1.0544658808173
Gene12626	0.974551927893561	0.880159674816794	0.958825234130928	1.03996708858875	0.92458956933591	0.957750366516752	1.16337794231784	1.1896933691261	1.08510401358049	0.91340264952305	0.904733029900482	0.979556714167362	0.943804787428288	0.953125265236702	1.06758458924008	1.10532399893348	1.24462678926692	1.08858778479853	1.03562538361133	1.03615499626679	0.918799614270831	1.18037516529163	1.06234381450844	1.00275238678761	0.997423329779075	1.04209482809416	0.98380452492642	1.04878361266119	0.959777105408325	0.976583299873896	1.04538055357405	1.01810593180085	0.991163669830332	1.03031555202855	0.992127475713593	1.0922599574251	0.998532546626616	0.937355624217741	0.967308319309131	1.02894007920765	0.951181289055099	1.02516428521471	0.981677117924529	0.97158238436554	0.926419029390846	0.945324690634638	1.02174149726872	0.952120766392522	1.01055843255926
Gene8657	1.44009483741893	0.763303208886768	0.873015258579676	1.25028824071088	0.71696795313771	0.796938133333016	0.958053365258658	1.00115217192909	0.842257457010878	0.768819580073527	0.754304976548797	1.32910252520143	0.873758820278489	1.01181281493942	1.22720084830156	1.57611304516099	0.984690179356503	1.27317888398883	0.82416017087393	1.20362340580969	1.53830152515799	1.28746691285053	0.831216781888428	1.15062668625095	0.898026446762673	0.94182016264163	0.923187135796611	1.18241618957351	0.971482514762449	1.00041907037203	0.893659935695745	1.0285384181394	1.08445789978411	0.88486238251815	0.921581907082203	0.927631227107387	1.0100381413989	1.19473682837259	1.02051147074359	1.07129430407963	1.01181281493942	1.02598898752349	0.944381049640183	0.911043236514811	1.05260881278992	0.966749900062879	1.16623164055618	1.01986349234637	0.708118190317405
Gene2117	0.650560833823017	1.25877370686397	0.605370542044915	0.984152448630796	1.04927884703819	1.15394892570012	1.0922599574251	1.11455875586341	0.694199243730864	0.884138694425252	0.939786441615977	0.605370542044915	1.16337794231784	0.631681304098665	0.737173561156098	1.8298512852957	1.05748517719313	1.07348733852396	1.00782774867824	1.09560635233808	0.588050565052537	0.588050565052537	0.938634662057288	1.05768451897513	0.842257457010878	1.02203830568537	0.85261596111379	0.725055941763075	0.959573499458539	0.868423652364263	1.03296120582992	1.00855737862434	1.04878361266119	0.937002626933056	0.842257457010878	1.01665661006739	1.06256015870522	0.99580789153775	1.01797316754387	1.08994759486835	0.998424828570116	1.0691212619248	0.930516952838746	1.69620078408237	2.10051773413328	0.919109937252947	0.853457902765428	2.16315203889501	1.97018538212986
Gene2169	1.36007398671874	0.867798057346765	0.985583560117725	1.20242967330545	1.00637644027246	0.91340264952305	0.970711706288348	1.07710284672291	0.96959799444471	0.913806655550152	0.876684837741459	1.45886092512237	0.925241869779947	1.34059758528102	1.23713309049215	1.15699754386185	0.898478688492761	1.19232460381706	0.947090720379778	1.02641610619365	1.14205512465638	0.971155936836611	1.00017712188625	0.908255994133191	0.965072552169358	1.10306654267637	0.945798523572391	1.00415845868644	0.995786450051929	1.04171518748279	1.0024505083201	1.02015388317728	0.869125567410107	0.98202478888985	0.958825234130928	1.08732899909496	1.12824245531871	1.07262178503968	0.964221314716095	0.936779457665086	0.979693672694228	0.970624520434831	0.888284043299261	1.04364731419033	1.24462678926692	0.95599515442271	0.917290808757047	1.07198078990164	1.07647853519565
Gene12548	0.959995998697018	1.0556951542562	1.20242967330545	0.982415359108502	1.04171518748279	0.995507642439289	0.995858292205606	1.01033622286985	0.989316819517993	1.09192448890713	1.04130401001444	1.01234895557117	1.04282982647312	1.02042952081094	0.982415359108502	0.96959799444471	0.985514615234883	0.978666551966164	0.973801455494609	0.982798296323288	0.989472704484839	1.07762807920743	0.992565864115628	0.962065660151515	1.08612983677759	0.962281119902572	1.08154310449438	0.996320303018623	1.08445789978411	1.06659654422725	0.979403696452434	0.969007672500573	1.18154784986942	0.936362095180996	1.17244329382505	0.895842075028347	1.00221559392097	1.0016131669958	0.869125567410107	1.03131436458144	0.930516952838746	1.00794633426564	1.02460606267601	0.971650819428966	1.03167533972447	0.988565238989159	1.01155162167964	1.01624690065441	0.975407043187005
Gene10706	0.976968633988008	1.00831192725997	1.00165746312518	0.98247699882877	1.00484927414433	1.00540539814818	1.02270149174511	0.990444932688398	1.00403186084409	1.0246983807149	0.977349154362155	1.02288009826487	1.04271683232953	0.996201853234088	1.04072607530786	0.982923890788569	0.984384452833901	0.973325604412217	1.07823349373572	0.965996671631114	0.977349154362155	1.02129573765057	1.01070340774799	1.09962071030585	1.00306099182164	1.00190591722251	1.12569417197485	0.897452415423027	1.04960861610587	1.03928142535513	0.968317110781266	0.890417387136542	0.910146159048255	0.973269185514124	1.11185852931939	1.0039879925567	0.960356272945117	0.988695978177581	0.938841402096901	1.07560591330622	1.02993523821653	0.998361872932926	0.900635753925372	0.990666865691966	1.00495999123436	0.961227454946718	0.925548784958305	1.08822253437456	0.993592292895358
Gene10766	1.0312495421379	0.887203243549433	0.962281119902572	1.08154310449438	0.952488222696743	0.965996671631114	2.87278877769746	2.04868482216736	1.05504672066407	0.918164245536812	0.908255994133191	1.56485870624146	1.24647620473916	1.30058753325529	7.65604548196502	0.98885436246756	0.882968425823097	1.05943821919123	1.31636249082231	0.893659935695745	0.965780527079119	0.960249283825779	0.974551927893561	0.945324690634638	1.03727753126031	0.997087065860165	0.987074819386828	2.04868482216736	4.66791038129799	2.04868482216736	1.08365556809765	1.04492420613894	1.52770357034949	0.998249244120692	1.05000625187427	0.980490816455283	0.998532546626616	0.977318377725201	0.954118237160405	0.96396016411005	0.977908466328299	1.00195878939598	1.00508198258206	1.00318323040176	1.01057811932567	1.00663802300712	1.00247057812642	1.00082892619421	0.989063153311253
LZX-CL7397.Contig2-All-g	1.00926836901603	0.990119155472711	1.01327009090212	1.0155946339469	0.987479383895021	1.02833486893419	1.01157681340833	0.996189816738605	1.00121342701251	0.996167738020824	0.998866217865978	1.00390827846956	0.99737853362135	1.00747681601629	1.00257175736519	1.01281040919408	0.988778145534434	1.00708358683505	1.00238930384324	1.00197945018673	1.03602669128842	1.00970897124999	1.04039491657711	1.07016204539671	0.994819756993477	0.979987941321419	0.958191060380393	1.08181782708524	1.05401809623479	1.13709865902721	0.836222786105601	0.958053365258658	1.12757111883235	1.19749151302767	0.99881149548969	0.996442027821049	1.02516428521471	0.931603348658987	0.867222779790357	1.00942149942517	0.906899767744584	1.09962071030585	0.964966585419726	0.98772707148978	0.957750366516752	1.10119468401725	0.952823473395207	1.05584623554993	0.940809157052767
Gene12241	1.02940511765066	0.733210886257207	1.33299534553825	1.11299534086954	0.813711403804629	0.854282943245646	1.06170204822859	0.813711403804629	0.988605449750162	1.03296120582992	0.85261596111379	1.10840950029952	0.800602663990025	0.941465000252785	0.935540631248108	1.09994596118524	0.832362485381061	0.944381049640183	1.10265771156148	1.04239641473915	1.11357438463652	1.29014719180326	0.991296097739019	0.977819782513482	0.996285955018166	0.953934105767289	0.956444286993595	1.05748517719313	1.04282982647312	1.00041907037203	0.90246072529305	1.00540539814818	1.09526623834403	1.0079251985162	0.978608657560604	0.914170093003421	0.839133272404661	1.14972891448982	1.21583578186985	0.945157443729627	1.08331442233151	1.2779928185999	0.961374557934187	1.15622605050995	1.0779117980252	0.944217242625162	1.02324466906759	1.10693789837056	1.00615994911791
Gene2260	1.2095627214517	2.10051773413328	0.71696795313771	1.12324242407401	2.53783222378129	1.19473682837259	0.831216781888428	1.02858908465436	0.757617812964156	1.15472811407199	1.27576197554205	0.95658474612689	1.39585402659346	0.929453750126326	0.725055941763075	1.22720084830156	2.53783222378129	0.915711117758752	0.798566718480633	0.846043198566766	0.6440658911409	0.650560833823017	1.34761171295699	1.00534978923349	1.30280926944451	0.896845943682667	1.28746691285053	1.07198078990164	1.47996433291997	1.00041907037203	0.890417387136542	0.968522712248617	1.88022378034415	0.870773470762515	1.18037516529163	0.789797313742106	0.798566718480633	1.10265771156148	0.896845943682667	0.763303208886768	0.946931363343109	1.08365556809765	1.11550591308262	0.905568458791256	0.822741734227484	0.970970093608739	0.811645933898594	0.974811799220796	1.07616964914351
LZX-CL4501.Contig3-All-g	1.01496811976722	1.05668396514677	0.95583741081907	1.07647853519565	0.908255994133191	0.951181289055099	1.07823349373572	1.0935473629536	0.938841402096901	0.96396016411005	0.983589128589628	0.914946452851339	1.11241733091981	0.935044479155544	0.917704965176307	0.91695508242852	1.03318983995218	1.05463365228604	1.04465574288165	1.01551560386248	1.23156758402019	0.864744974069584	0.93655027355423	1.04313179396568	0.999797704871705	1.114984835914	0.947090720379778	0.996320303018623	1.07677130849851	1.25676761240201	0.899024384550472	0.996107623985743	1.29777031421065	1.72415483750952	1.32910252520143	1.02129573765057	1.03653374698024	0.986045925488217	0.829798735746178	0.854282943245646	0.966244433213123	1.05961526568434	0.988744917550024	1.00104524599076	1.0058205196766	0.998424828570116	0.975005126288112	1.0069642003612	0.994613374281722
Gene24610	1.03562538361133	0.991489708656348	0.998424828570116	1.03351146079052	1.01601647708277	0.999668032901582	0.967177491911244	0.951028979321084	1.02833486893419	0.993929279741893	1.00912966120723	0.987428986164574	0.952691091996093	0.994356420628982	0.966641418064205	1.00145272985569	0.992161881440922	1.03862384126518	0.968317110781266	1.04727042246441	1.01976520657615	0.966966277074147	1.02141194244164	0.944538968717571	0.956740719692616	1.02439407191606	0.949354964377474	0.996320303018623	1.00395668900059	1.03090273977416	1.04492420613894	1.12157296250725	0.950314426669495	0.961938547528477	0.954984966369718	1.00600363016677	0.97915818433529	0.976712949419612	1.09076712495415	0.98828688022582	1.09599732227968	0.879396488598467	1.14347678569293	0.909819214273158	1.07102654512513	1.25028824071088	0.89254662096162	0.987026658050016	1.25877370686397
Gene2318	1.04336417903026	0.881529540350293	1.08071175075722	0.998143536995409	0.921581907082203	0.983243366838543	1.07677130849851	1.07762807920743	1.01545387016072	1.01203302464273	0.927380291648094	0.983243366838543	1.04196422044934	1.01536897926652	0.992623400026611	1.05584623554993	0.908572394126994	1.00054921813576	1.34059758528102	0.938634662057288	0.923729071021313	1.13218527528498	1.00449372251203	0.963768520487203	0.945324690634638	0.944538968717571	0.995456170895165	1.21111630127261	1.13709865902721	1.02439407191606	0.914946452851339	0.993978357171613	1.17828930177646	1.04589441956137	0.975833790195678	0.990444932688398	0.99144597019102	1.00720095416693	1.04502691368499	1.01854008983408	1.02737750544248	1.01047896183652	0.976712949419612	1.02332654553239	1.04393406577316	1.0249896846649	0.996913660585878	1.00904552966468	0.931849655492659
Gene20761	1.00110727963444	1.0051155050128	1.00752132623111	1.00796747001508	0.981997233516556	1.06268393280251	0.998921649159178	0.994675863057837	0.998441348231546	0.999420438948031	1.00137904801098	1.00081453693795	0.983934458136814	1.00353847763041	1.03269425165572	1.0194930528443	1.02141194244164	1.00303969103141	0.999736947575109	0.99896111934664	1.00283171489013	1.06189416276641	1.00061668915294	1.11659181657102	1.03739189217269	0.989660721991088	1.66551815854899	0.986263260462511	0.897452415423027	0.935754565878477	0.98652701450756	0.922815040604257	1.00554118299021	1.14972891448982	1.01480821333461	1.01431968548462	1.03789581862692	0.912163303244772	0.918164245536812	1.03213717620429	0.953771780292593	1.01455780460331	0.961227454946718	0.946603391381997	0.943804787428288	0.970081499538681	0.988645130627711	1.01918155277022	0.999847476152709
Gene12755	0.99231489736197	0.999054692678673	1.06758458924008	0.998987086491189	0.973033391981558	1.13276615923172	1.02174149726872	1.02871376757712	1.02234466275971	1.02894007920765	1.00567372352707	0.992944025801612	1.01976520657615	0.995415422805939	0.990220789192778	1.00848797484089	1.00495999123436	0.993824328332023	0.993555191862565	0.990171968168221	0.99580789153775	0.998713551105185	0.984661551858883	1.08510401358049	1.12569417197485	0.984152448630796	1.07850989592379	0.950685281535384	1.05668396514677	1.05046966121759	1.01261742919529	1.01845455327043	0.953275555157853	0.956740719692616	1.00353847763041	1.00129002158695	1.03535955600861	0.940592374338748	0.978977803863174	0.927631227107387	0.974106701539831	0.985029697816187	1.08732899909496	0.906041772804804	0.891527618573848	1.01463308783511	1.10942084536537	1.01933385346572	1.00061668915294
LZX-Unigene7739-All-g	1.03879246620186	0.975928632050128	1.17558012532183	0.982798296323288	0.991342292049428	0.945982145429814	0.941002535398605	1.01536897926652	0.947808536725142	0.945798523572391	1.01819527733736	1.05643441949126	1.0024505083201	0.989376104765485	0.957034068686945	0.984384452833901	1.01613775685537	0.962743382215054	0.981677117924529	1.09826118957724	1.16623164055618	1.14891743187278	1.01819527733736	1.00579030440499	0.994257146621241	0.937451177443393	1.02241553510643	1.04407309368285	0.989897239433474	1.04636101820336	0.894434879504717	0.955535257225759	1.00331228344368	0.958053365258658	1.02894007920765	0.913077060232316	0.99503349981272	1.10632565171542	0.984596096862743	1.00796747001508	1.13336740709887	0.964606986567055	0.93312267689099	1.02715893504599	1.02374094034267	0.957466039447543	0.993978357171613	1.08101440268642	0.999183946784798
LZX-CL12554.Contig3-All-g	1.02848775162443	0.969356479784715	1.04313179396568	1.00186314234489	1.00347251523703	1.01696520566485	0.98380452492642	0.988373777392777	1.03917569221954	0.998096339032679	0.994001019367563	0.995871584910031	0.991853183360793	1.01367651772131	1.00968835185783	1.01194849597469	0.974879343481972	0.997546467720292	0.995997008245816	0.99421658111037	0.998797259335609	1.00093902701947	0.976583299873896	0.984437979598755	1.00843847264035	0.998221727285304	1.02241553510643	0.98216229386751	1.00904552966468	0.989869942858302	1.01826029938872	1.00970897124999	1.0027369922732	1.0017929737236	1.00561278295125	1.00412918986312	0.988720447863803	1.02328560729999	1.00621278468552	0.99531068573237	1.00995335653033	1.13336740709887	0.980331378751549	1.04158747756168	0.999749111775617	1.00064038115223	0.930246342577421	1.09035765687239	1.02174149726872
Gene167	0.979051256122886	0.966966277074147	1.00116869226021	0.999847476152709	0.96158884646515	1.0202983912869	1.12824245531871	1.01350360386155	1.00415845868644	1.00237643624125	1.00773329297133	0.996177780243121	1.06256015870522	1.03440791889808	1.05245712825615	0.994142744546338	1.01463308783511	0.992352441156558	1.25028824071088	1.00621278468552	0.983141306798638	0.988037206403017	0.984661551858883	1.01087430646292	1.00935068546853	1.01455780460331	1.00484927414433	1.00412918986312	1.00043054171151	0.990148189585907	1.00468602861217	0.992737053816786	0.986584901907941	1.07677130849851	1.04185363313926	0.999681932336483	0.989451761737691	0.998028799404197	0.978697195912935	0.995718289465978	1.01059780609207	1.04352734104574	1.00508198258206	0.993529626677645	0.994160919167185	1.07959028603248	1.00247057812642	1.00082892619421	0.989063153311253
Gene10151	0.975372124163452	1.02313331277935	0.991942687954013	0.986263260462511	1.00491416176996	1.09599732227968	1.02894007920765	1.01726017217705	0.97214244533623	1.04407309368285	1.0571897214882	0.985924978056067	1.0517854801314	0.974741747786128	0.965566920323826	0.990494030166029	1.0312495421379	0.974173981856917	1.00558959909891	0.980727069820877	1.00081453693795	1.03996708858875	1.03575723341814	1.15841860893363	0.998221727285304	0.981042444599745	0.989214759183718	1.06861835753549	1.04209482809416	1.12883597949579	0.949354964377474	0.96158884646515	1.08303284521099	0.999668032901582	1.06659654422725	0.964519089600272	0.998532546626616	0.997226721349839	1.06628510196917	0.940283685315889	0.980185306609562	0.975441962210558	1.12222717465429	0.947652463413184	0.998510152486073	1.08890925358167	0.984221221044878	0.948147113921478	0.982262578192049
Gene48948	1.01038908000258	0.975700651525125	1.00992624986393	1.01709209459261	0.992093069986265	1.03522775225801	0.995966150393862	0.992714528076196	0.99647453084144	0.999481519928116	1.00500592193971	0.998637570306931	0.980185306609562	1.01898647120431	0.996442027821049	0.998617024042646	1.00425980876311	1.02083988642984	0.998441348231546	0.997007848718045	1.00125197905147	1.00335564306185	0.890993869264043	0.924766829597045	0.969677298391633	1.03575723341814	0.973033391981558	0.996320303018623	1.03383744662218	1.22395196276311	1.0561288617444	2.69038352062254	0.964519089600272	0.954631823535349	0.977639508935488	1.10043645956283	1.04745173951021	0.970201102823865	0.980262220281447	1.01033622286985	1.01142172861951	1.00484927414433	0.980981838593447	1.00466448658181	1.08957528850683	0.994829422854646	0.98129186220254	0.979556714167362	0.998930609229509
Gene11028	0.958588172902069	0.969793893147043	0.977194629591624	1.0312495421379	0.994062993800105	0.973564071677714	0.931038495051459	0.958455465414271	1.01747806086337	0.93726007099209	0.924013809768988	1.04072607530786	1.13218527528498	0.967416512750093	1.13480726683875	1.97018538212986	0.903750007584109	1.01319864102554	0.947311873887744	1.13218527528498	1.04143366690727	1.04039491657711	1.03715898982894	0.821486243353199	0.880159674816794	1.10043645956283	0.908572394126994	0.664752568694086	0.847106464655584	0.870773470762515	1.22232295308772	1.06234381450844	0.945484023756498	1.08009132496016	0.865573598581648	1.05786885799389	1.07102654512513	0.919109937252947	1.01894112427802	1.00315156277513	1.03190662684317	0.982101724910621	0.937002626933056	2.10051773413328	1.57611304516099	0.947808536725142	0.977865316078437	1.68215766545604	1.00876388027817
Gene11001	0.844410106486517	1.17153294410828	0.917290808757047	0.861024521114414	1.11047355551632	0.958455465414271	0.936362095180996	0.9726148832353	1.16623164055618	1.10491192769001	1.10794905995417	0.906041772804804	1.00272159775879	0.964434209358003	1.01059780609207	0.871448156077247	0.995837252913293	0.886423756508493	0.996107623985743	1.02940511765066	1.0131401375887	1.0657930443175	1.01300211530848	0.990570087751691	0.982721258073128	0.993592292895358	0.999625341215222	1.00043054171151	0.987152042897891	0.924013809768988	0.953125265236702	1.00011846331873	1.02447768264997	1.04271683232953	0.98766657233724	1.01588160141927	0.991662104169824	1.05504672066407	1.10655585113174	1.0236593742626	1.01163624840493	0.973969929926557	1.04847200027495	1.03727753126031	1.00340752086538	0.975130749230176	1.00864235602946	1.00642307597777	0.978500285054139
LZX-Unigene6323-All-g	1.16406628946984	0.570750201506008	0.840505697592589	1.20032951436625	0.588050565052537	0.729078805127226	0.679235301198487	1.08101440268642	1.2095627214517	0.702471599004858	0.679235301198487	1.70985332383322	0.631681304098665	1.75916225827865	1.51810938687701	1.2203349600761	0.605370542044915	1.26778766898952	0.631681304098665	1.29014719180326	0.855225127127297	1.58734329704902	1.05228872465907	1.07198078990164	0.961476204305604	1.07431234364632	0.97912695202151	0.915322144584115	0.889013685996539	1.0483317662502	1.14528522265119	1.11550591308262	0.964434209358003	0.93762796110609	0.935754565878477	1.09120744825169	1.06025757344594	1.01933385346572	0.993176453326672	0.944724946030471	0.908572394126994	0.842257457010878	0.886423756508493	1.01295501655093	1.44009483741893	1.14816185278551	0.843421742453099	0.832362485381061	1.13709865902721
Gene11786	0.991381996758466	1.01579711938685	1.10448754346367	0.999252556710911	0.98067120257618	1.03715898982894	1.01765107256085	1.00372302929006	0.993142684885514	1.00828220846903	1.00484927414433	1.00141256373223	1.03269425165572	1.00075156464156	1.0445039689378	0.988744917550024	0.957750366516752	0.998249244120692	1.03887862217954	1.00894636948094	0.986915821780402	0.991615863786073	1.52770357034949	0.991942687954013	1.22720084830156	0.969513823482342	1.32248361664014	1.0202983912869	0.980262220281447	1.00041907037203	0.971873032436444	0.983409217471157	1.00289392075434	1.24265196435351	1.17744152697729	0.882291707491683	1.00175614165742	0.935294783173519	0.880159674816794	0.966184454336089	1.09436964148166	1.00195878939598	1.00508198258206	1.01051676349237	0.994160919167185	1.00663802300712	1.00247057812642	1.00082892619421	0.989063153311253
Gene55977	1.24462678926692	0.844410106486517	0.991770402090332	1.15622605050995	1.10079140403522	0.835289646893731	1.13075519916017	1.06146546804851	0.925548784958305	1.00515068370095	0.946185479644248	0.985583560117725	0.894434879504717	1.10896008735096	0.912626147699666	0.936362095180996	0.963333818796512	1.14656292838941	0.897452415423027	1.10532399893348	1.62150310810897	1.30859873878824	1.02194941851891	0.940283685315889	1.04492420613894	0.997304493330754	0.988520165735917	1.03759086474392	1.03178758336404	0.991853183360793	1.02234466275971	0.996030950427199	0.975928632050128	0.973490732200496	1.00255526280417	0.996442027821049	1.05318379991029	0.992800982892022	1.00032509201097	1.01721852613116	1.02916907113755	0.990220789192778	1.17244329382505	0.872133677870806	0.829798735746178	1.14205512465638	0.986097232894739	1.01327009090212	0.994356420628982
LZX-Unigene51537-All-g	1.00275238678761	1.00757692909692	1.00109388401899	0.996488993235431	1.01606996729129	1.08365556809765	0.9737115608356	0.976802096059575	1.01370541780723	0.995741936418377	1.0028774625908	1.01065221358309	0.982850406323927	1.04709624887259	1.0089925976844	1.01918155277022	0.991715336742312	0.987428986164574	0.988565238989159	0.982530888787821	0.989376104765485	0.994257146621241	0.996722975810586	1.08331442233151	0.986198956244943	1.0668423619891	0.994829422854646	1.02283017802155	0.967707440702874	0.941751987272533	1.11005220083402	0.977774248948526	1.00506554463551	1.04910068646746	0.956662732909753	1.14400177324535	0.971988723420897	0.993218759356653	1.01925472777827	0.982530888787821	0.998424828570116	0.983528330194614	0.980411240814062	1.08957528850683	1.17828930177646	0.945157443729627	1.01119785199707	1.19473682837259	1.12703182616862
Gene15797	1.04072607530786	0.964323678742539	0.978274108640206	1.07398982347321	0.968419000403151	0.951630328210125	0.927631227107387	0.906899767744584	1.00912966120723	0.89399665458579	0.883598583990202	1.21447514031298	1.33299534553825	0.956286991726524	1.16718256481434	4.66791038129799	0.873015258579676	1.05064564564044	0.984596096862743	1.16337794231784	1.02616184341616	1.14816185278551	1.24265196435351	1.04927884703819	0.939786441615977	1.1793521053124	0.930516952838746	0.945157443729627	0.955535257225759	0.932550384851877	1.27317888398883	1.1692283358618	0.997885703627391	1.26344744459843	0.919429756801849	1.26123641554199	0.989214759183718	1.00303969103141	1.14458103595711	1.05643441949126	0.992692002335607	0.975372124163452	0.815294932715311	1.64993927848599	1.1896933691261	0.811645933898594	0.867798057346765	1.04550000154933	1.07070936470157
Gene25706	1.03473728608099	0.99144597019102	1.00064038115223	1.02820026659366	0.994839088715815	1.00871100322486	1.00871100322486	0.973490732200496	0.989106840176559	1.0177303245305	1.00433608239621	1.00091637896479	0.972758309174226	1.04282982647312	0.98885436246756	1.00724622091448	0.996232629576864	0.992639857208505	0.9926563143904	0.988720447863803	1.02742517619013	0.997725051476526	1.03627925296113	0.971356100309751	1.09994596118524	0.899024384550472	1.02241553510643	1.13276615923172	1.4513940747999	1.97018538212986	0.879396488598467	0.961227454946718	1.15062668625095	1.01551560386248	1.07398982347321	0.98067120257618	0.973107731169807	0.968788200139996	1.07431234364632	0.902889532379072	0.979333219124475	0.987982865770714	0.90900946613417	1.00549410916405	0.975928632050128	0.96396016411005	0.929701800129197	0.915322144584115	1.01410093967038
Gene8148	1.68215766545604	0.817993315528565	0.725055941763075	1.54827848529298	0.729078805127226	0.62389748303819	1.14972891448982	1.16258589126023	0.650560833823017	0.71696795313771	0.721393294084658	1.2095627214517	0.839133272404661	0.901067838277717	1.16337794231784	1.14730529099217	0.689356059299547	1.47299498439923	0.947808536725142	1.36862901118976	1.57611304516099	1.40104348444908	1.10739003478739	0.997304493330754	0.787623583258922	1.35325974507809	0.785222842936225	0.802663875920074	0.750237167480845	0.792207672233724	1.57611304516099	1.28084808336783	0.910611883617109	0.875231497008247	0.766266340314829	1.40655619086852	1.19108050329818	0.782627263570511	1.31102242275705	1.11607013003829	1.03137918702498	1.13276615923172	0.931388693277711	1.24265196435351	1.06025757344594	0.847106464655584	0.802663875920074	0.990950802415867	1.0723324762083
LZX-CL5561.Contig1-All-g	1.11706828123833	1.06886244176407	0.929222974977004	1.11550591308262	1.01588160141927	0.941683811903435	0.84828421407682	1.0606970043164	1.16825294212993	0.944538968717571	0.975539637556323	0.970711706288348	0.922278406705685	1.20531473069706	1.24462678926692	0.850548364957258	0.935754565878477	1.04567634085964	0.886423756508493	0.979556714167362	1.04745173951021	1.01870727135436	0.997273184212933	1.00315156277513	1.01055843255926	0.993092519484812	1.01305418069263	1.02460606267601	1.0236593742626	0.980156014423559	1.00579030440499	1.00011846331873	0.987837762438171	1.0009308056296	1.00175614165742	0.974960836960049	1.08181782708524	1.05824729433863	0.985119628143627	1.01258902405331	0.980636911249768	1.07710284672291	1.02357192161108	0.977549316075192	0.948687220238383	1.06189416276641	1.12883597949579	0.944724946030471	0.880930453910884
Gene5990	0.972758309174226	1.03371889495269	1.22720084830156	0.953623766208921	0.975756413649143	0.994557550765529	1.02288009826487	0.992434813077181	0.982721258073128	1.03945227451627	1.03983166912192	0.976460906983344	1.08957528850683	0.980331378751549	1.01194849597469	0.97818197390026	1.06234381450844	0.966344790348489	1.03789581862692	0.985857553519581	0.955672605464999	1.02674278798652	0.991163669830332	0.991853183360793	1.06146546804851	1.00963492128104	1.08732899909496	0.962589740343581	1.00763653336065	1.02715893504599	1.00763653336065	0.994920732592351	0.997885703627391	1.01047896183652	1.00801565127897	0.98664511847201	0.977105417235853	0.989940977696806	0.969395254129293	1.0097606623569	0.976258082534672	1.01261742919529	1.02607745152572	0.973325604412217	0.997873026300055	1.00291037891787	1.12157296250725	0.986415488414808	0.922815040604257
LZX-CL12113.Contig1-All-g	1.02051147074359	0.9823863510981	1.0441558738857	1.01810593180085	0.996217241405476	1.02833486893419	1.00331228344368	0.984596096862743	1.00121342701251	0.996167738020824	0.991662104169824	1.00390827846956	0.988231023867347	1.00747681601629	1.00257175736519	1.02040073866077	0.988778145534434	1.02361564793684	1.00238930384324	1.02054940761024	1.00642307597777	1.00970897124999	0.62389748303819	2.16315203889501	0.821486243353199	0.864744974069584	0.804694979644849	1.16406628946984	1.03715898982894	1.55670355832202	0.99870077781439	0.915711117758752	1.93040368423349	0.638502514062561	0.802663875920074	0.857030305298591	0.947808536725142	1.72415483750952	1.42629801288139	1.27317888398883	1.45886092512237	0.944381049640183	0.822741734227484	1.01261742919529	1.21864079879887	0.899024384550472	1.11940419464747	0.987892226533517	0.93655027355423
LZX-Unigene35282-All-g	1.00014530323469	1.02011373595508	0.996722975810586	0.998424828570116	0.917704965176307	0.97818197390026	0.99743498874316	0.923451481787555	0.99370406778505	0.996614986492244	0.961227454946718	1.14816185278551	1.00240217144523	1.04727042246441	1.04097196012627	1.14972891448982	1.04209482809416	1.04960861610587	0.977349154362155	0.998783023181527	0.938429520312347	1.08781045878051	0.967362416029612	1.00910866886075	1.00300476723494	0.986713750703524	0.999339615560463	0.947460566611056	0.985405799399624	1.00470757064253	0.99342190976516	0.988744917550024	1.01057811932567	1.01512087239289	0.996743114978304	0.996442027821049	1.06347551011693	1.02093851032617	1.02663677460706	1.16406628946984	1.09962071030585	0.982415359108502	1.05622712603382	0.931388693277711	1.06146546804851	0.963207456432147	1.15472811407199	0.979848269956089	0.836222786105601
Gene2455	0.983962177915151	0.957034068686945	1.03970816987082	0.982357343087698	0.991594714780757	1.01189143998899	1.08642858613858	1.04407309368285	1.09306709298679	1.00884642331099	1.04798291134301	0.98599241505225	0.980555405224228	1.00345706998288	0.982101724910621	0.990715707505257	1.00491416176996	1.00077355155245	1.45886092512237	0.981478386569405	1.05136013910557	1.05245712825615	0.995703837900247	0.997304493330754	1.05064564564044	1.01247780456139	1.02241553510643	1.01106636625237	1.00334168998706	1.00041907037203	0.99870077781439	1.01733521174351	0.997885703627391	1.02505288456398	1.01480821333461	1.0047924311441	0.998532546626616	1.00720095416693	0.993176453326672	1.00315156277513	0.998424828570116	2.29781766027215	1.02706836044327	0.967177491911244	1.00109388401899	0.990444932688398	1.03246506254657	1.11659181657102	0.935983549311084
LZX-CL8200.Contig1-All-g	0.994717615043155	1.00072825557312	1.07592005577398	0.993254981091957	0.980727069820877	1.00876388027817	0.999625341215222	0.998221727285304	1.07043723555388	0.993092519484812	1.00444777973258	0.991853183360793	0.979929585553526	1.04297715024081	1.08331442233151	1.01488849544972	0.980861228296032	0.992737053816786	0.992692002335607	0.988811373518844	0.994557550765529	1.14656292838941	0.948477062288104	1.00433608239621	1.15539764913932	0.961301006440453	1.05943821919123	0.996320303018623	1.04053541099085	1.01733521174351	0.990984924804	0.962187803274194	1.05900569215802	0.91141280625127	1.04943201060047	0.930789836578397	0.908255994133191	1.16258589126023	0.912626147699666	0.999777301615048	1.24462678926692	0.998543775760575	0.986012228894332	0.973969929926557	0.998361872932926	1.01128862690908	0.960126027416195	0.957319046212227	1.01125501143432
Gene18250	4.66791038129799	0.741131812373815	0.615219317119978	3.2275202314774	0.698675564727218	0.605370542044915	0.842257457010878	1.06758458924008	0.615219317119978	0.638502514062561	0.657354813712964	1.90826670062097	1.08732899909496	0.913806655550152	2.29781766027215	3.2275202314774	1.2095627214517	3.2275202314774	0.905170005713485	2.53783222378129	1.8298512852957	0.881529540350293	1.01125501143432	0.967845750435301	0.97918941664907	1.10491192769001	0.995718289465978	1.00500592193971	0.977602904987008	0.861401687572588	1.00917441685979	1.07925645124482	0.91476882567798	1.01305418069263	0.958703494576818	1.03167533972447	1.03281439733127	0.98858534436966	0.957588327185517	1.00315156277513	1.01441067485286	0.849253054447062	0.896845943682667	1.16258589126023	1.33652621241077	1.04378729269007	0.817993315528565	0.985626652839815	1.69620078408237
Gene18244	1.09874690397984	0.977774248948526	0.958939397888044	1.08071175075722	1.03383744662218	0.948823595589659	1.03759086474392	1.03627925296113	0.911043236514811	0.916636783876973	0.915988524466477	1.04567634085964	1.0311571339653	1.13542782096797	1.07528053092145	1.00663802300712	0.93762796110609	1.05361368818097	0.892021444052261	0.806710160275692	0.917290808757047	0.94320645356207	1.1400190377526	1.00727190956639	0.945642783203312	1.1400190377526	0.975756413649143	0.980917466915218	0.932261847780443	1.00041907037203	1.18610059019151	1.05786885799389	0.925241869779947	0.948823595589659	0.967416512750093	1.11607013003829	1.00567372352707	0.927049232534825	1.05046966121759	1.05245712825615	0.970624520434831	0.779657466095783	1.12324242407401	0.966966277074147	1.10896008735096	0.99910363151777	0.942565197699985	0.985029697816187	1.56485870624146
Gene19793	1.12391017939746	0.802663875920074	1.09192448890713	1.34435563906587	1.06371339356079	0.800602663990025	1.58734329704902	1.70985332383322	0.689356059299547	0.689356059299547	0.708118190317405	0.615219317119978	1.0180411436939	0.465455589111357	0.873758820278489	0.984525360196081	0.650560833823017	1.70985332383322	0.876684837741459	1.69620078408237	1.55670355832202	1.16090864751619	1.34059758528102	0.997304493330754	0.721393294084658	1.69620078408237	0.737173561156098	0.839133272404661	0.729078805127226	0.698675564727218	2.53783222378129	1.52770357034949	0.737173561156098	0.927922626274474	0.737173561156098	1.36007398671874	1.22560412408016	0.926681091959532	1.45886092512237	1.24068978625916	1.06170204822859	1.30859873878824	0.52340496290813	1.30280926944451	1.01295501655093	0.52340496290813	0.465455589111357	0.974495048268283	1.03510249138681
Gene20122	1.0065841283568	0.989571119509487	1.05000625187427	0.995571232952844	0.983350905223384	1.04239641473915	1.11550591308262	0.990321384826518	1.02810243193595	0.994775899909277	1.0005217227181	0.997060345728429	0.99881149548969	1.01551560386248	0.99421658111037	0.996870896599748	0.976712949419612	0.998848107404047	0.996838790757974	0.995571232952844	0.999826294938234	1.00195878939598	0.570750201506008	0.844410106486517	0.792207672233724	4.66791038129799	0.794739876296923	1.01925472777827	1.06424393792238	1.02147426568701	1.64993927848599	7.65604548196502	0.906405664887503	1.01001518369457	0.760769921517484	1.8298512852957	1.40655619086852	0.853457902765428	0.976802096059575	0.904205531272923	0.998424828570116	2.53783222378129	0.979489888283851	0.966124475459055	1.00917441685979	1.00269986777887	1.00682593497962	0.977676112883967	0.937539569274741
Gene17667	0.702471599004858	1.46552267630464	0.52340496290813	1.02185124911439	1.01665661006739	1.8298512852957	0.792207672233724	1.10448754346367	0.9926563143904	1.38427896634131	1.85632439494632	0.570750201506008	1.4513940747999	0.721393294084658	0.548504175381456	0.831216781888428	0.757617812964156	1.17028104359661	2.69038352062254	1.68215766545604	0.698675564727218	0.570750201506008	0.912626147699666	0.979403696452434	0.868423652364263	1.047635534224	0.961227454946718	1.02993523821653	1.17244329382505	1.00041907037203	1.12324242407401	1.0598146364848	1.00698535671928	0.957034068686945	0.938429520312347	1.09919576559622	1.13709865902721	0.933853207966534	0.975372124163452	1.0517854801314	0.982923890788569	0.988357421535576	1.17028104359661	0.996953481457055	0.970792228346242	1.19346854006496	0.986152073019915	1.06537788983025	0.982101724910621
Gene18502	0.996320303018623	1.00753917228911	0.996569141241872	0.990950802415867	1.00191998373969	1.12451668977323	1.01400735764774	0.995435796850552	0.997532268598393	1.02051147074359	1.00369571130836	1.00745015185947	1.04798291134301	0.986584901907941	1.00047056111199	0.991489708656348	1.00727190956639	0.977506616756391	0.98216229386751	1.00443315179423	0.980296799516498	0.985828321412332	1.01341323851541	1.19615092315139	0.990832349839562	1.00190591722251	0.970970093608739	0.981354461881446	1.06939794366681	0.932051408373995	0.959995998697018	0.924944089858181	1.20793501000393	1.03351146079052	0.98696600232785	0.949203362594138	0.917290808757047	1.34761171295699	1.08925368273913	1.03000984400778	1.03739189217269	0.977549316075192	0.985029697816187	0.999695831771385	0.98129186220254	1.01704350528348	0.997129115270981	0.990666865691966	1.05694797375262
Gene17537	0.605370542044915	1.04423865408855	0.990048468787089	0.62389748303819	1.6097076798464	0.844410106486517	1.32248361664014	1.10491192769001	0.804694979644849	1.01826029938872	1.03235699544592	0.82829963689889	1.08642858613858	1.14347678569293	0.62389748303819	0.679235301198487	0.737173561156098	0.615219317119978	1.38427896634131	0.898478688492761	1.26778766898952	1.93040368423349	0.984661551858883	0.997304493330754	1.01669830873003	1.03653374698024	1.02241553510643	0.996320303018623	0.995786450051929	1.01858627931909	0.99870077781439	1.00011846331873	0.997885703627391	0.991006986440655	1.01480821333461	0.996442027821049	0.998532546626616	1.00720095416693	1.00175614165742	1.00315156277513	0.998424828570116	1.00195878939598	1.00508198258206	0.993529626677645	0.994160919167185	1.00663802300712	1.00247057812642	1.00082892619421	0.989063153311253
Gene1287	0.963207456432147	1.69620078408237	0.806710160275692	0.977865316078437	1.21111630127261	1.114984835914	1.06818713226638	1.21272481564415	0.82416017087393	1.1793521053124	1.31636249082231	0.747860311175096	1.47996433291997	0.757617812964156	0.698675564727218	1.19232460381706	1.20242967330545	0.819959285195794	1.66551815854899	0.785222842936225	0.906899767744584	0.935983549311084	1.17153294410828	0.792207672233724	0.95599515442271	1.03371889495269	0.911043236514811	0.90246072529305	0.988893364025215	1.03331365175233	1.16167960337428	1.04185363313926	0.985799089305083	0.991006986440655	0.886423756508493	1.09700825959984	1.21272481564415	0.986152073019915	1.18241618957351	0.941465000252785	1.19108050329818	0.997998135882673	1.01194849597469	1.47996433291997	1.24265196435351	0.920497267864345	0.914946452851339	1.07102654512513	1.42629801288139
Gene1546	0.833785643972286	1.17558012532183	0.905568458791256	1.04779258948609	1.17558012532183	0.794739876296923	0.918164245536812	1.29530016253415	0.729078805127226	0.951945093324473	1.12757111883235	0.708118190317405	1.43306708167142	0.62389748303819	0.71696795313771	0.896845943682667	1.07043723555388	1.10306654267637	1.97018538212986	1.12055133165576	0.733210886257207	1.64993927848599	0.465455589111357	0.907346965274942	0.987428986164574	1.10265771156148	0.879396488598467	0.806710160275692	1.01810593180085	0.809938883218571	0.986584901907941	1.05768451897513	1.11357438463652	1.22232295308772	0.94182016264163	0.996442027821049	1.70985332383322	0.708118190317405	1.05961526568434	1.11766746220629	1.90826670062097	0.945324690634638	0.987250358442937	0.962065660151515	0.999405322482945	0.92458956933591	1.14400177324535	1.07850989592379	1.01392626322973
Gene1326	1.12703182616862	1.43306708167142	0.684033072654561	1.49364105772323	0.949354964377474	0.884138694425252	1.57611304516099	1.6097076798464	0.884138694425252	0.800602663990025	0.882291707491683	0.689356059299547	1.75916225827865	0.638502514062561	1.03535955600861	1.17744152697729	0.945157443729627	1.34435563906587	0.914946452851339	1.40104348444908	1.49364105772323	0.757617812964156	1.04727042246441	1.05603059745499	0.958053365258658	0.997464241452971	0.917290808757047	1.2095627214517	1.36862901118976	0.9737115608356	0.928252003580071	1.00011846331873	1.19232460381706	1.17657685796054	0.949548798374667	1.0660381590037	1.00979173407163	0.992221229260986	1.04185363313926	0.931849655492659	0.983857257746197	1.06048553866546	1.00165746312518	1.15323420581161	0.894975718932811	0.912626147699666	1.00642307597777	1.12324242407401	1.05603059745499
LZX-Unigene43914-All-g	1.00926836901603	0.986584901907941	1.03870815373352	1.0155946339469	0.987479383895021	1.02833486893419	1.00331228344368	0.984596096862743	1.00121342701251	0.988357421535576	0.991662104169824	1.03155804598505	0.988231023867347	1.00747681601629	1.00257175736519	1.01281040919408	0.988778145534434	1.00708358683505	1.00238930384324	1.00197945018673	1.00642307597777	1.00970897124999	1.0277587317609	0.997304493330754	0.689356059299547	1.4513940747999	0.650560833823017	0.705033367628783	0.62389748303819	0.548504175381456	1.62150310810897	1.30280926944451	0.862581121085371	0.863798104626525	0.638502514062561	1.38114054641755	1.34435563906587	0.896299708601717	1.49989262234099	1.04053541099085	1.07710284672291	0.966641418064205	0.698675564727218	1.52770357034949	1.17657685796054	0.698675564727218	0.671949195100329	1.0571897214882	1.19890363210417
Gene19050	1.00137904801098	0.99743498874316	0.99896111934664	0.981725234844452	1.01075583657813	0.997587521243566	0.976077599046022	1.00126144040148	1.03205869641776	0.976077599046022	1.01648200419024	1.00763653336065	1.01261742919529	0.99231489736197	1.06095467741908	0.98524787283817	1.0005217227181	1.02756680167577	0.972758309174226	1.00651723952742	0.964221314716095	0.972300294177496	0.871448156077247	1.69620078408237	0.970081499538681	0.974960836960049	0.951489855526297	0.996320303018623	1.05733898821071	0.925548784958305	1.02810243193595	0.936362095180996	1.04053541099085	0.912163303244772	0.861778854030762	0.992565864115628	1.03371889495269	1.25877370686397	1.00014530323469	1.22870123636881	1.12222717465429	1.12324242407401	0.972863717869299	1.08071175075722	1.0552766204416	0.945798523572391	0.923187135796611	0.873015258579676	1.09994596118524
Gene18959	1.93040368423349	0.548504175381456	0.842257457010878	1.58734329704902	0.615219317119978	0.615219317119978	1.14891743187278	1.01594752686699	0.605370542044915	0.548504175381456	0.548504175381456	1.22560412408016	0.570750201506008	0.969893040890334	1.11659181657102	1.49364105772323	0.679235301198487	1.63495526545551	0.85894981372925	1.17244329382505	1.40104348444908	1.21272481564415	1.03970816987082	0.997304493330754	0.62389748303819	1.59622132323584	0.664752568694086	0.789797313742106	0.768819580073527	0.650560833823017	2.00842682974144	1.68215766545604	0.794739876296923	0.939534047253188	0.744367440336679	1.47299498439923	1.25877370686397	0.931388693277711	1.44603678662887	1.13151714996418	1.07198078990164	1.1060954522991	0.747860311175096	1.30591399033755	1.05428620498353	0.694199243730864	0.705033367628783	0.930789836578397	1.082577677833
Gene17529	0.870773470762515	1.11299534086954	0.772029371441173	0.993929279741893	2.21333377690341	0.679235301198487	2.04868482216736	1.53830152515799	0.856138869058911	0.840505697592589	0.817993315528565	1.31997063280663	0.876684837741459	1.13021748134303	1.01415770875257	0.729078805127226	0.85261596111379	1.14595340309523	1.09306709298679	1.18505754276415	2.87278877769746	0.877416640944795	1.30058753325529	0.989897239433474	0.98129186220254	1.25028824071088	0.979489888283851	1.01837375390745	1.03101102852186	1.10306654267637	1.04602574910912	1.37244474766825	0.950483914223899	1.14891743187278	0.973490732200496	0.996442027821049	1.15622605050995	0.933337159627972	0.981354461881446	0.916267716760334	0.933611359316849	1.53830152515799	0.835289646893731	1.08822253437456	1.12757111883235	0.877416640944795	0.835289646893731	0.933337159627972	1.05786885799389
Gene10715	1.05865526581192	0.916267716760334	0.980490816455283	0.986819573906285	0.933337159627972	0.955376597493872	1.09962071030585	1.00429254393508	0.942793527019712	0.947652463413184	0.920497267864345	1.08957528850683	1.00855737862434	0.969110907656654	1.06841279724166	1.24068978625916	0.938634662057288	1.04158747756168	1.27317888398883	1.00963492128104	1.01903181813061	0.997873026300055	1.00495999123436	0.963871181364973	1.00403186084409	1.18732105662021	1.06556806014414	0.922815040604257	1.00087250432408	1.00041907037203	1.17744152697729	1.08281063923291	1.03167533972447	0.976212661936885	0.994023681563514	1.05846078618688	0.967078689922612	0.951630328210125	1.00001106572836	0.955325188011114	0.991489708656348	0.961840059762602	0.975130749230176	1.06818713226638	1.27317888398883	0.963768520487203	0.868423652364263	1.03101102852186	1.17244329382505
Gene660	0.945798523572391	1.05120699903555	1.42629801288139	0.85261596111379	0.932051408373995	0.953471822621091	1.07850989592379	1.1060954522991	0.93655027355423	1.14816185278551	1.04589441956137	0.950010688952314	1.64993927848599	0.914170093003421	0.915988524466477	0.910611883617109	1.01203302464273	0.849253054447062	1.18332734818604	1.09035765687239	0.929701800129197	1.05900569215802	1.6097076798464	1.02505288456398	1.05824729433863	0.954631823535349	0.999183946784798	1.11607013003829	0.982581743661505	1.04271683232953	1.08642858613858	0.768819580073527	0.997885703627391	1.19108050329818	1.00014530323469	1.03499870288313	1.00722053226257	0.88770195068184	0.936167579791131	0.792207672233724	0.954800857445034	0.980523110839756	1.00035529303217	1.02737750544248	1.06990823896783	0.962863216222364	0.963871181364973	0.987587786396272	1.0312495421379
Gene1682	0.995608588506871	1.00350157755486	1.04688306244225	0.998327013428992	0.974011325570135	1.01147816799294	0.997560666842192	0.977410205790726	1.00780062088695	0.995270047708681	1.01545387016072	1.00784881440359	0.995858292205606	1.00412918986312	1.00563596680359	0.993159569106093	0.970567774949576	1.01637935244739	0.994001019367563	0.990950802415867	0.996320303018623	1.03406254802641	0.965780527079119	0.991489708656348	1.03022856616625	0.988341065678375	1.03668517360743	1.07974276175425	1.00225458743711	0.974052721213713	0.983702544660851	0.979804941127524	1.05361368818097	0.991006986440655	0.994634179481105	0.986152073019915	1.00276949807745	1.09962071030585	1.0668423619891	1.06371339356079	0.975441962210558	1.00195878939598	1.03870815373352	0.993529626677645	0.994160919167185	1.00663802300712	1.00247057812642	1.00082892619421	0.989063153311253
LZX-Unigene25503-All-g	2.53783222378129	0.90246072529305	0.865573598581648	2.69038352062254	0.774483918428343	0.822741734227484	0.936167579791131	1.03602669128842	0.903399717156227	0.811645933898594	0.806710160275692	1.33652621241077	0.927631227107387	0.88770195068184	2.40998028224122	1.40104348444908	1.02288009826487	2.16315203889501	0.774483918428343	2.69038352062254	2.21333377690341	1.74266741850743	0.774483918428343	0.940809157052767	0.811645933898594	1.01203302464273	0.854282943245646	1.07592005577398	1.46552267630464	1.85632439494632	0.947808536725142	1.01006109910324	1.66551815854899	0.82416017087393	0.855225127127297	1.4186952004221	1.03331365175233	1.00720095416693	0.981725234844452	0.875931243904073	1.93040368423349	0.958330236043361	0.974415611785781	1.06447967479152	1.02348074144651	1.12391017939746	0.940592374338748	0.980126722237556	0.908255994133191
Gene11067	0.994557550765529	0.941683811903435	0.955672605464999	1.02058734447688	1.02871376757712	1.24068978625916	1.02858908465436	0.931849655492659	0.95300488564145	1.20531473069706	1.26525675611495	0.888284043299261	0.895410409198417	0.931038495051459	0.920815607042618	1.08994759486835	1.0203719565106	1.04896791792697	1.09826118957724	0.980789146440623	0.952823473395207	1.02871376757712	0.997087065860165	0.915711117758752	0.990373202417794	1.00190591722251	0.985799089305083	0.974551927893561	1.05245712825615	1.06400829509989	0.994634179481105	1.06470658932056	0.928483613549979	0.964834102207691	0.982581743661505	1.01613775685537	1.04271683232953	0.979848269956089	1.00369571130836	1.06301905622704	1.02460606267601	0.792207672233724	1.57611304516099	0.725055941763075	0.931849655492659	1.63495526545551	1.07710284672291	0.82416017087393	1.19346854006496
Gene7657	2.69038352062254	0.588050565052537	0.875231497008247	1.85632439494632	0.638502514062561	0.664752568694086	1.23545865479848	1.02727671474379	0.548504175381456	0.62389748303819	0.588050565052537	1.75916225827865	0.638502514062561	0.957153312380074	1.47996433291997	1.85632439494632	0.741131812373815	1.85632439494632	0.702471599004858	1.49989262234099	1.50896109798102	1.31402180470393	1.01038908000258	0.997304493330754	0.615219317119978	1.38854714837542	0.6440658911409	0.465455589111357	0.588050565052537	0.754304976548797	1.6097076798464	1.39585402659346	0.85261596111379	0.750237167480845	0.570750201506008	1.34435563906587	1.35325974507809	0.712251257953223	1.2779928185999	1.12102563063893	1.06537788983025	1.22395196276311	0.605370542044915	1.38427896634131	1.01648200419024	0.588050565052537	0.631681304098665	0.969513823482342	1.05064564564044
Gene10680	1.1340708631511	1.0010636702726	0.971756082119097	1.1400190377526	0.955535257225759	0.961687880096158	1.03829122922577	1.04983834203646	0.976077599046022	0.950872253536722	0.964519089600272	0.979619047768527	0.973564071677714	0.943804787428288	1.15758609724379	1.1188956773448	0.895410409198417	1.16090864751619	0.93478033848636	1.32248361664014	1.18154784986942	1.02641610619365	1.00155788474086	0.970201102823865	1.00320636914228	1.04779258948609	0.99488678525321	0.996320303018623	0.934530177288974	1.00433608239621	1.01894112427802	1.04239641473915	0.973564071677714	1.04745173951021	1.03817178473037	1.00326280027383	0.986915821780402	0.975539637556323	0.983243366838543	0.946685210165826	1.00831192725997	1.00195878939598	1.00508198258206	1.00318323040176	1.01057811932567	1.05668396514677	1.00247057812642	1.00082892619421	1.00311954442695
LZX-CL6698.Contig2-All-g	0.869941126938506	1.32248361664014	0.785222842936225	0.946931363343109	1.49364105772323	1.00280459506235	0.895410409198417	1.15237787032711	1.33652621241077	1.2779928185999	1.31102242275705	1.11005220083402	0.8270675069657	1.15539764913932	0.888284043299261	0.725055941763075	1.00027130348324	0.970081499538681	0.873015258579676	1.16536332710442	0.782627263570511	1.05961526568434	1.00040759903254	0.721393294084658	1.07528053092145	0.82416017087393	1.22232295308772	0.895842075028347	1.07198078990164	1.59622132323584	1.05883391076579	0.977410205790726	0.741131812373815	1.02203830568537	1.13336740709887	0.996442027821049	1.03802202280512	0.721393294084658	0.776490175193399	0.698675564727218	0.766266340314829	1.01480821333461	0.991817410017672	0.853457902765428	0.962530054632378	1.12102563063893	1.36007398671874	0.964077838528503	0.737173561156098
LZX-CL4032.Contig3-All-g	1.0915714168552	0.926419029390846	0.984756837816785	1.05900569215802	1.00824218530651	0.971650819428966	0.944724946030471	0.961374557934187	1.03902928352036	0.935754565878477	0.960517876188405	1.06328318585433	0.945642783203312	1.02715893504599	1.05082638858832	0.958703494576818	1.00773329297133	1.05961526568434	0.993034463891296	1.0922599574251	1.07043723555388	0.927922626274474	0.942967412545362	1.01644790531579	1.05643441949126	0.984326302213182	1.00846322374062	1.04817994235844	1.01606996729129	0.967660708074719	1.0202983912869	0.958703494576818	1.00685047884474	0.991006986440655	1.03011746819016	0.970391217233642	0.980185306609562	1.1400190377526	0.987517051426922	1.03772126094475	0.981084345019122	1.03440791889808	1.06209493500551	0.979403696452434	0.929453750126326	0.982357343087698	0.979274870811815	0.933853207966534	1.00412918986312
LZX-CL9710.Contig2-All-g	1.6097076798464	0.8270675069657	0.863798104626525	1.66551815854899	0.815294932715311	0.832362485381061	1.00710503988098	0.963547809898653	0.708118190317405	0.842257457010878	0.863798104626525	1.39585402659346	0.853457902765428	0.91340264952305	1.50896109798102	2.87278877769746	1.12503421185579	1.69620078408237	0.796938133333016	1.88022378034415	1.04039491657711	1.03970816987082	1.39585402659346	0.808579553566971	1.01669830873003	0.998174849533419	1.10794905995417	0.870773470762515	0.857840960834844	1.01214457328062	1.16406628946984	0.993741190020937	0.954265204999047	1.11550591308262	0.912626147699666	1.1060954522991	0.98427897119651	0.966641418064205	1.00504910668896	1.19108050329818	1.01194849597469	0.846043198566766	1.13075519916017	1.72415483750952	1.72415483750952	0.958939397888044	0.931603348658987	1.97018538212986	2.53783222378129
Gene10802	0.941195475836734	1.14280255065472	1.27317888398883	0.912626147699666	1.0628077068998	1.11005220083402	0.992093069986265	1.09192448890713	1.21583578186985	1.17657685796054	1.14816185278551	0.981677117924529	1.39241813392757	0.976619077847428	0.970970093608739	0.931603348658987	0.980727069820877	0.971756082119097	1.10693789837056	1.00470757064253	0.910611883617109	0.929222974977004	0.970511029464321	1.04779258948609	1.06095467741908	0.994872339829318	1.01214457328062	0.962234461588383	1.01181281493942	1.06732918668036	0.990543169042713	0.994819756993477	1.01657858165232	0.969395254129293	1.04465574288165	1.00022171989923	0.976968633988008	1.03090273977416	0.993176453326672	0.985442056053874	1.01986349234637	0.969007672500573	1.04817994235844	0.93655027355423	1.02652084213633	1.1057081075343	1.44009483741893	0.945798523572391	0.948477062288104
Gene11225	1.16167960337428	0.903399717156227	1.21738521639439	1.4513940747999	1.04865595480754	0.895842075028347	1.47996433291997	1.50896109798102	0.796938133333016	0.729078805127226	0.747860311175096	0.62389748303819	0.935044479155544	0.605370542044915	0.897452415423027	1.36007398671874	0.774483918428343	1.6097076798464	0.870773470762515	1.23046320428747	1.08281063923291	1.20242967330545	1.00651723952742	1.02894007920765	0.638502514062561	1.45886092512237	0.588050565052537	0.737173561156098	0.570750201506008	0.52340496290813	1.78691011075491	1.56485870624146	0.829798735746178	0.802663875920074	0.615219317119978	1.30280926944451	1.17428131022074	0.862581121085371	1.6097076798464	1.11940419464747	0.998424828570116	1.17828930177646	0.725055941763075	1.17244329382505	1.08101440268642	0.737173561156098	0.750237167480845	1.02526674660378	1.02727671474379
Gene25272	1.10896008735096	1.03235699544592	0.950483914223899	1.07043723555388	0.947311873887744	0.959995998697018	0.901482066179354	1.00195878939598	0.93312267689099	1.04158747756168	1.01043622575406	1.13542782096797	0.944041375859326	0.994179093788033	1.14816185278551	1.17428131022074	1.09826118957724	0.95442327824353	0.88541746297122	0.895410409198417	0.896299708601717	1.01940595898471	0.951703047034487	0.942411584186999	0.958191060380393	1.17558012532183	0.958703494576818	1.14280255065472	0.970299947432086	0.990234821914786	0.981245333755739	1.12222717465429	1.01940595898471	1.11185852931939	0.987026658050016	1.13709865902721	1.15800235308871	0.958882316009486	1.07458108452148	1.00315156277513	1.1896933691261	0.978327676354309	0.989005640747316	1.14730529099217	1.07129430407963	0.957319046212227	0.943804787428288	1.01726017217705	1.21738521639439
Gene11144	0.978122875847185	1.02906334602283	0.991211335545085	1.00195878939598	1.08397557436624	0.994356420628982	1.00558959909891	1.01157681340833	1.04084563510204	1.01717688008527	0.997129115270981	0.991163669830332	1.02270149174511	0.976077599046022	1.0051155050128	0.984437979598755	1.00350157755486	0.947978138794936	0.989620688505115	0.962975104875199	1.04709624887259	0.965996671631114	0.928962441416252	0.987026658050016	0.998569802405742	1.02953052236636	0.993898854565411	0.978949389951367	1.07762807920743	1.17153294410828	1.0312495421379	1.02460606267601	0.989869942858302	1.00970897124999	1.01480821333461	1.00843847264035	0.994557550765529	1.12078848114735	0.998457867892976	0.999625341215222	0.994987338954562	1.00195878939598	1.00508198258206	0.993529626677645	0.994160919167185	1.03575723341814	1.00247057812642	1.00082892619421	0.989063153311253
Gene11119	1.03393821265483	1.02250555089465	1.20139737861867	1.02073507398876	1.02929358335547	0.999599726329309	1.0246983807149	1.00867063745224	0.986097232894739	1.05504672066407	0.963102960970323	1.0598146364848	1.07560591330622	0.998068075768733	1.06447967479152	0.96889523756215	0.948687220238383	0.996541118651219	0.977410205790726	0.979693672694228	0.943406236576973	0.97818197390026	0.875231497008247	1.04817994235844	0.965195765561183	0.82829963689889	1.01125501143432	1.03562538361133	1.07943781031072	1.01613775685537	0.962975104875199	1.00011846331873	1.13336740709887	0.902889532379072	0.990292531558718	0.976968633988008	0.960249283825779	1.26344744459843	0.99910363151777	1.08303284521099	1.39585402659346	1.20242967330545	0.98696600232785	1.01704350528348	1.03473728608099	0.906041772804804	0.952488222696743	1.40655619086852	0.754304976548797
LZX-Unigene25918-All-g	1.04253787589161	0.937451177443393	1.22870123636881	0.998637570306931	0.939280420425111	0.988948542242803	0.959995998697018	0.951630328210125	1.00604342047726	0.969007672500573	0.978608657560604	1.0571897214882	0.948324752663292	1.03747925573827	1.03022856616625	0.99102904807731	0.997743144904191	1.03190662684317	0.974341357622388	1.00810267749557	1.03022856616625	1.27108637293057	0.973033391981558	0.981944780742584	1.00919878442394	1.00190591722251	1.03789581862692	1.00315156277513	1.00690530722967	0.988542702362538	0.991922726187164	1.00846322374062	1.02971698969506	1.00952660455841	1.00400992670039	0.991283221756784	1.03246506254657	1.02147426568701	1.01125501143432	0.994506675347271	0.987587786396272	1.01519456166383	1.00027130348324	1.00782774867824	0.966244433213123	1.09560635233808	0.983298341305014	1.0691212619248	0.958053365258658
Gene7949	0.919776103942675	1.05768451897513	0.981245333755739	0.907793459068605	1.10265771156148	1.11706828123833	1.04567634085964	1.04502691368499	1.01696520566485	1.08957528850683	1.15699754386185	0.960249283825779	1.21111630127261	0.960126027416195	0.960356272945117	0.942793527019712	0.966542332302303	0.923451481787555	1.40655619086852	0.955535257225759	0.959097967688967	1.04479300270907	2.29781766027215	1.06537788983025	0.990090121359515	1.00190591722251	0.98696600232785	1.09526623834403	0.986819573906285	1.08365556809765	0.941195475836734	0.979693672694228	1.034868293568	1.59622132323584	1.30280926944451	1.03235699544592	1.01704350528348	0.93655027355423	0.853457902765428	0.945484023756498	0.935540631248108	1.0723324762083	1.16167960337428	1.06209493500551	0.945157443729627	0.949354964377474	1.09962071030585	0.981605951547561	0.938429520312347
Gene29510	1.0039879925567	0.984661551858883	1.03017301717821	1.00381389427316	0.987479383895021	1.02833486893419	1.00014530323469	0.996189816738605	1.00121342701251	0.996167738020824	0.991662104169824	1.00390827846956	0.988231023867347	1.02460606267601	1.01954362496997	1.00378188456135	0.988778145534434	1.00708358683505	1.00238930384324	1.00197945018673	1.00642307597777	1.00970897124999	1.04927884703819	0.991770402090332	0.989790392680028	1.04158747756168	1.00476933552843	1.01055843255926	1.33299534553825	0.962530054632378	1.18037516529163	0.900635753925372	0.847106464655584	1.00249064793274	0.985199473195474	0.996442027821049	1.11706828123833	0.8270675069657	1.04113434310583	1.04158747756168	0.894434879504717	1.08154310449438	1.03339524476107	0.892021444052261	0.766266340314829	1.15472811407199	1.03178758336404	0.89399665458579	0.886423756508493
Gene20214	1.05809770351248	0.963871181364973	1.04012534748181	1.30591399033755	0.935983549311084	0.94182016264163	1.34059758528102	1.11766746220629	0.631681304098665	0.698675564727218	0.750237167480845	0.6440658911409	1.1400190377526	0.650560833823017	0.754304976548797	1.16536332710442	0.702471599004858	1.30058753325529	1.26344744459843	1.20032951436625	1.26955168379846	0.548504175381456	1.02101627042155	0.997304493330754	0.741131812373815	1.52770357034949	0.638502514062561	0.744367440336679	0.71696795313771	0.605370542044915	7.65604548196502	1.63495526545551	0.894975718932811	0.931388693277711	0.588050565052537	1.45886092512237	1.26778766898952	0.991942687954013	1.85632439494632	1.33299534553825	1.25028824071088	1.00732862066811	0.694199243730864	1.54827848529298	1.13151714996418	0.712251257953223	0.657354813712964	1.14142259156971	1.24068978625916
Gene8588	1.00926836901603	0.989346462141739	1.01327009090212	1.01062500983758	0.987479383895021	1.02833486893419	0.994236863865805	0.996189816738605	1.00121342701251	0.988357421535576	1.00517322161996	1.00390827846956	0.99737853362135	1.00747681601629	1.00257175736519	1.00378188456135	0.988778145534434	1.00708358683505	1.02685587279455	1.00197945018673	1.00642307597777	1.00970897124999	0.984661551858883	0.997304493330754	1.01669830873003	1.00190591722251	1.04324789430607	0.996320303018623	0.995786450051929	1.00041907037203	0.99870077781439	1.00011846331873	0.997885703627391	1.00549410916405	1.01480821333461	0.996442027821049	0.998532546626616	1.00720095416693	0.993176453326672	1.00315156277513	0.998424828570116	1.01706779993804	1.00508198258206	0.993529626677645	0.994160919167185	1.03575723341814	1.04078585520495	1.00082892619421	0.989063153311253
Gene66536	1.39241813392757	0.81664034556917	0.973410935408813	1.39241813392757	1.8298512852957	0.806710160275692	0.822741734227484	0.631681304098665	0.932848444049412	0.866212457561409	0.933611359316849	1.85632439494632	0.671949195100329	1.24834938360901	1.13336740709887	1.30058753325529	1.01319864102554	1.29777031421065	0.679235301198487	1.4513940747999	1.1692283358618	0.978666551966164	1.12102563063893	0.983141306798638	0.983141306798638	1.21583578186985	0.982721258073128	1.00917441685979	1.00154820012983	0.93762796110609	1.26123641554199	1.4513940747999	0.990889675399955	0.991006986440655	0.942967412545362	1.15394892570012	0.898478688492761	0.994839088715815	0.988080954964044	1.01028305227626	1.01797316754387	0.957153312380074	0.922542723497101	1.00129002158695	1.09192448890713	1.0202983912869	0.849253054447062	0.994839088715815	1.02858908465436
Gene15337	1.04439112619743	0.964519089600272	0.974741747786128	1.04910068646746	0.918799614270831	0.977602904987008	1.05361368818097	0.999222094427088	0.95931645427622	1.00147989962881	1.00104524599076	0.946931363343109	0.999149475726157	0.967513985531845	1.04158747756168	1.04393406577316	0.927631227107387	1.06512638582702	0.964519089600272	0.992478067875119	0.966641418064205	1.02223234342806	1.05961526568434	1.03351146079052	1.01669830873003	1.08046726346445	1.00782774867824	0.975635396180285	1.07490910054244	0.98828688022582	1.15699754386185	0.983589128589628	1.00571046653862	0.901067838277717	1.0788587541852	0.98408850574602	1.10739003478739	1.00275238678761	1.01247780456139	0.88770195068184	0.932550384851877	1.35638506714501	0.966124475459055	1.0051155050128	1.2203349600761	0.93726007099209	0.958053365258658	0.772029371441173	1.16718256481434
Gene107	0.975307479936864	1.00324027079762	1.0079251985162	0.972409077692462	1.01528158656958	1.01038908000258	1.00237643624125	1.01863246880411	1.09120744825169	1.02663677460706	0.995167916013519	0.996285955018166	1.03879246620186	1.00200011097747	0.983243366838543	0.990543169042713	1.01756397766783	0.97158238436554	1.05463365228604	1.04209482809416	0.975539637556323	0.982101724910621	0.968522712248617	1.04667011485196	0.997678069139816	1.00786988012895	1.0024384217377	0.983934458136814	1.00682593497962	0.991102668033671	0.99870077781439	1.0113748485781	1.01634489845344	1.00309272612907	0.998327013428992	1.00556539104456	0.976077599046022	1.00217773847711	1.00606102262053	0.984661551858883	1.0028774625908	1.00195878939598	1.00508198258206	1.00318323040176	0.994160919167185	1.00663802300712	1.00247057812642	1.00082892619421	1.00311954442695
Gene10355	0.939786441615977	1.04012534748181	1.25877370686397	0.905170005713485	1.03000984400778	0.964606986567055	0.995837252913293	1.07647853519565	1.02652084213633	1.03246506254657	0.967999547013358	0.95300488564145	1.08468952160406	0.931388693277711	0.95300488564145	0.960777430050627	0.976547521900363	0.905170005713485	1.05546973659866	0.999797704871705	1.04798291134301	1.0728976791017	0.969677298391633	0.946185479644248	1.13542782096797	0.962530054632378	0.995128279721031	0.983084807312778	1.04538055357405	1.03510249138681	0.913077060232316	0.966854918776325	0.994310842558292	1.02982939410084	1.06371339356079	0.996442027821049	0.945484023756498	1.03879246620186	1.05584623554993	1.01903181813061	1.13021748134303	0.99945734896738	1.09306709298679	0.931038495051459	1.03535955600861	1.11455875586341	1.11105538950131	1.05454976655167	0.782627263570511
Gene1190	0.976619077847428	0.974173981856917	0.985924978056067	0.950483914223899	1.00175614165742	0.992434813077181	0.966966277074147	1.03983166912192	1.30859873878824	0.993218759356653	0.948324752663292	0.965195765561183	0.995837252913293	1.18732105662021	1.01601647708277	0.973564071677714	1.00740440373052	0.975756413649143	1.03668517360743	0.931388693277711	1.01551560386248	1.04817994235844	0.998637570306931	0.986459943802505	0.98427897119651	1.09781406841524	0.967416512750093	1.36862901118976	0.958588172902069	1.03802202280512	0.99870077781439	1.04709624887259	0.962863216222364	1.05280589018379	0.983589128589628	1.00818211398585	0.983589128589628	0.985752248027122	0.937831388720157	1.90826670062097	1.06886244176407	1.01043622575406	1.18732105662021	0.98202478888985	1.15699754386185	0.977194629591624	0.897452415423027	0.912163303244772	0.896299708601717
Gene9412	0.977287601088248	1.01142172861951	1.02129573765057	0.950010688952314	1.0089925976844	0.990171968168221	1.00526242023444	0.965427534168031	1.43306708167142	1.01627925583573	0.987344416227103	0.983664292639025	1.02674278798652	1.17558012532183	1.04910068646746	0.969226240946121	0.939280420425111	1.0203719565106	0.987344416227103	0.933853207966534	0.982581743661505	1.0788587541852	0.960356272945117	0.987094198563288	1.01669830873003	1.02505288456398	1.04960861610587	0.947311873887744	0.945157443729627	0.954800857445034	1.0628077068998	0.97214244533623	1.19108050329818	0.981853365048706	1.1400190377526	0.959433415759593	0.990408866013405	1.07043723555388	1.01570758246909	2.40998028224122	1.13636170027982	0.988037206403017	0.990171968168221	0.979987941321419	1.32910252520143	0.982798296323288	1.10079140403522	0.982530888787821	0.997772351436011
Gene63857	1.00646326745085	0.983084807312778	1.03917569221954	1.00035529303217	0.997898380954726	1.02332654553239	0.999599726329309	0.995608588506871	1.00959157432315	1.00261381725176	0.985752248027122	0.994940234507599	0.996870896599748	1.03759086474392	0.992434813077181	0.994901230677102	0.973325604412217	0.99625584114514	0.995379090945273	0.993218759356653	0.997898380954726	1.034868293568	0.984661551858883	1.37634592913919	0.97746391743759	0.942967412545362	0.967613975446565	1.07262178503968	1.14730529099217	1.08858778479853	0.900635753925372	0.889013685996539	1.70985332383322	1.10491192769001	0.976802096059575	0.92458956933591	1.00698535671928	0.962281119902572	0.948477062288104	1.02579364008735	1.0065841283568	1.00894636948094	0.973490732200496	1.05733898821071	1.00698535671928	1.00094724840934	1.0089925976844	1.01289313821078	0.937831388720157
Gene1197	0.815294932715311	1.16258589126023	1.26778766898952	0.809938883218571	1.09700825959984	0.998783023181527	1.30058753325529	1.40104348444908	0.947978138794936	1.15323420581161	1.12633539300956	0.897452415423027	1.31102242275705	0.912626147699666	0.994142744546338	1.01163624840493	0.896845943682667	0.882291707491683	1.24068978625916	0.808579553566971	0.664752568694086	1.0203719565106	0.806710160275692	0.935417707210814	0.973325604412217	1.02042952081094	0.955123705735525	1.00882573439023	1.09035765687239	1.00041907037203	1.00307685897536	1.15472811407199	0.942565197699985	0.914170093003421	0.948823595589659	1.07974276175425	1.05100560657662	1.00197945018673	1.1392553038188	0.993898854565411	1.23545865479848	1.12757111883235	0.960126027416195	0.999222094427088	1.05228872465907	1.12002490739234	1.02234466275971	0.947652463413184	1.0040948630537
LZX-Unigene164-All-g	1.30280926944451	0.889807499675687	1.26123641554199	1.11047355551632	0.906899767744584	0.953275555157853	0.888284043299261	0.908255994133191	0.919429756801849	0.926419029390846	0.930516952838746	1.48678815288423	0.890417387136542	1.1793521053124	1.23902649524132	1.08781045878051	1.03562538361133	0.989695515949329	0.91141280625127	1.0867234623228	1.01594752686699	1.23545865479848	1.22870123636881	0.954631823535349	0.975635396180285	1.04025569226711	0.990321384826518	0.989897239433474	0.95931645427622	1.00041907037203	1.14816185278551	1.02641610619365	1.06978615675104	1.07560591330622	0.970970093608739	1.06758458924008	0.977774248948526	0.966244433213123	1.03698892044909	0.98766657233724	1.10794905995417	0.995858292205606	0.972938681017696	1.00904552966468	1.03902928352036	0.929453750126326	0.952691091996093	1.00835006117247	1.04798291134301
Gene1753	0.98401898323662	0.999625341215222	1.23545865479848	0.979403696452434	0.994819756993477	1.00344162472872	0.998361872932926	1.01894112427802	1.06209493500551	1.03205869641776	1.02833486893419	0.98380452492642	1.02083988642984	0.982530888787821	0.987517051426922	0.970299947432086	1.01333516602338	0.963768520487203	1.04324789430607	0.998096339032679	0.989316819517993	0.969110907656654	1.047635534224	0.737173561156098	0.964221314716095	1.00968835185783	0.955535257225759	1.01281040919408	0.99939020601786	0.894434879504717	1.0100381413989	1.04336417903026	0.939280420425111	0.906405664887503	0.981677117924529	1.00116869226021	0.976802096059575	0.989897239433474	0.999777301615048	1.00315156277513	1.08576404854248	1.01059780609207	0.96959799444471	1.0202983912869	1.00017712188625	1.03970816987082	1.01709209459261	0.876684837741459	1.00195878939598
LZX-CL5645.Contig1-All-g	1.03945227451627	0.933853207966534	0.982581743661505	1.03747925573827	1.00554118299021	0.983026849119573	0.986819573906285	0.998294067476816	0.990408866013405	0.995415422805939	0.999695831771385	1.04865595480754	0.961687880096158	1.0138522021586	0.993034463891296	1.00763653336065	0.963668115962153	1.04224209558511	1.02548453936453	0.984221221044878	0.938251365126159	1.00495999123436	0.89254662096162	0.997304493330754	0.978122875847185	0.996320303018623	0.998987086491189	1.08397557436624	1.02767329266663	1.02421658040686	0.990048468787089	0.950144101494861	1.01733521174351	1.03535955600861	0.958455465414271	0.970081499538681	0.957750366516752	1.05401809623479	1.0117670761684	1.0112264317157	1.01227381774043	0.920815607042618	1.2779928185999	1.01333516602338	0.832362485381061	1.04538055357405	0.91141280625127	0.98118787125753	1.06628510196917
LZX-Unigene56705-All-g	1.08732899909496	0.999567425421944	1.05961526568434	1.08510401358049	1.05260881278992	0.971155936836611	0.944942917912745	1.06328318585433	0.959433415759593	1.01606996729129	0.964834102207691	1.17334762929318	0.950685281535384	0.973490732200496	0.995884877614457	0.988520165735917	1.01119785199707	1.01447179425988	0.942565197699985	0.919429756801849	0.968725732268768	1.03318983995218	0.766266340314829	1.2095627214517	0.8270675069657	1.0657930443175	0.836222786105601	0.964519089600272	0.90900946613417	0.847106464655584	1.00388927607903	1.4126271883568	0.833785643972286	1.03772126094475	0.934315281642924	0.996442027821049	1.06328318585433	1.11148347315208	0.972012779695985	1.01797316754387	1.00947391758721	0.990408866013405	0.996722975810586	1.00116869226021	1.12222717465429	0.965566920323826	1.17657685796054	0.900161610246141	0.850548364957258
Gene1889	1.0039879925567	1.00926836901603	1.06818713226638	1.00381389427316	1.00780062088695	1.12883597949579	1.00014530323469	0.984596096862743	1.00121342701251	1.0867234623228	1.08445789978411	1.00390827846956	0.988231023867347	1.00747681601629	1.03480278982449	1.00378188456135	1.03862384126518	1.00708358683505	1.00238930384324	1.00197945018673	1.00642307597777	1.00970897124999	0.928483613549979	0.990781434406238	1.01669830873003	1.01488849544972	1.00191998373969	1.16007886524225	1.19232460381706	1.04393406577316	1.07016204539671	0.97912695202151	0.980789146440623	1.02174149726872	1.0015675693519	0.967308319309131	0.975441962210558	1.02953052236636	1.01933385346572	1.03462719283008	0.974256097921262	0.939534047253188	1.09781406841524	0.91141280625127	0.902068363896005	1.19232460381706	0.999020022328846	1.00441852385588	1.01300211530848
Gene9484	0.967613975446565	1.03022856616625	0.979929585553526	0.981245333755739	1.04113434310583	0.975635396180285	0.938429520312347	0.91695508242852	0.974415611785781	1.02324466906759	1.00810267749557	0.968788200139996	1.00360245239829	1.02624949968497	1.01733521174351	1.08858778479853	1.1896933691261	0.994872339829318	0.964606986567055	1.06328318585433	0.920497267864345	1.02569602126442	1.05999114317016	0.935754565878477	0.934104620336544	1.13276615923172	0.953275555157853	1.05120699903555	0.976381814152505	0.940809157052767	1.03759086474392	1.06025757344594	0.997885703627391	1.06400829509989	0.898026446762673	1.08303284521099	0.974551927893561	0.987892226533517	1.06886244176407	0.98405374449132	1.00200011097747	1.02663677460706	0.912163303244772	1.28481386259202	1.1793521053124	0.872133677870806	0.821486243353199	0.981430021320548	1.04171518748279
Gene8646	1.03318983995218	0.941465000252785	1.69620078408237	1.00012631718291	0.992352441156558	0.989167071235814	1.03996708858875	0.962281119902572	1.31636249082231	0.959777105408325	0.952823473395207	1.03739189217269	1.02296778072293	0.985684613062403	0.980727069820877	0.971873032436444	0.939786441615977	1.01994714082836	1.01519456166383	1.02559312382996	1.00040759903254	1.01579711938685	0.892021444052261	1.03802202280512	0.96111030542662	1.15394892570012	0.961687880096158	0.953275555157853	1.00674430707999	0.920815607042618	1.39241813392757	1.02624949968497	0.983409217471157	1.07458108452148	0.932051408373995	1.10655585113174	1.37634592913919	0.95300488564145	0.993176453326672	1.44009483741893	0.993660106156253	1.04209482809416	0.98202478888985	1.02439407191606	0.985583560117725	0.959573499458539	0.978051194222277	1.05900569215802	1.00894636948094
Gene469	1.00786988012895	0.94970607915197	1.57611304516099	1.00824218530651	1.0046192316694	0.99881149548969	1.12703182616862	1.02194941851891	0.993218759356653	0.965195765561183	0.968626712682212	0.992389360801065	1.04439112619743	1.00087250432408	0.99945734896738	1.0117670761684	0.967513985531845	0.984437979598755	1.03011746819016	1.03562538361133	1.04943201060047	0.991662104169824	0.947808536725142	1.00220176704469	0.99231489736197	1.8298512852957	0.992412086939123	0.927631227107387	0.98929350376882	1.00041907037203	1.12002490739234	1.02786983894998	0.972723757596256	1.00947391758721	0.988143401415419	1.09076712495415	1.57611304516099	1.06537788983025	0.998498987479488	0.991573565775441	0.98401898323662	1.17334762929318	0.984596096862743	0.999183946784798	1.08222126827346	1.02894007920765	0.958703494576818	1.01925472777827	0.921156833085468
Gene1540	0.950483914223899	1.0483317662502	1.24834938360901	0.903750007584109	1.00750348017311	0.959660510504427	0.941465000252785	1.03928142535513	0.951489855526297	1.00637644027246	1.00112067524988	1.11357438463652	1.01350360386155	1.00017712188625	0.946931363343109	0.987517051426922	1.0657930443175	0.867222779790357	0.999668032901582	1.00504910668896	1.07129430407963	0.910611883617109	0.972409077692462	1.62150310810897	1.85632439494632	0.89254662096162	1.57611304516099	1.0571897214882	1.68215766545604	2.29781766027215	0.877416640944795	0.822741734227484	1.56485870624146	0.991006986440655	1.72415483750952	0.92193515557407	0.933337159627972	0.976968633988008	1.01341323851541	0.857030305298591	0.855225127127297	0.989897239433474	0.950872253536722	0.986415488414808	1.03427319415886	0.964221314716095	0.949203362594138	1.05824729433863	1.02559312382996
LZX-Unigene12057-All-g	0.961840059762602	0.997532268598393	0.972758309174226	1.02767329266663	0.920080770428243	0.97746391743759	0.93726007099209	1.00642307597777	1.14730529099217	0.99669425741394	1.23902649524132	0.977410205790726	0.923451481787555	1.21738521639439	1.25676761240201	0.997560666842192	0.931388693277711	1.03639864334409	0.973410935408813	1.12703182616862	0.969226240946121	1.07016204539671	0.993176453326672	0.980262220281447	0.97158238436554	1.00190591722251	0.944724946030471	0.989940977696806	0.971264398313309	0.982850406323927	1.13767622603813	0.978458944246442	1.00169213768415	1.51810938687701	1.25499119388508	0.962065660151515	0.98067120257618	1.01536897926652	1.0312495421379	1.40104348444908	1.24834938360901	1.03535955600861	0.994356420628982	1.114984835914	1.05768451897513	0.991187502687708	0.996743114978304	1.20531473069706	0.913604652536601
Gene1778	0.874487727117332	1.04297715024081	0.942967412545362	0.849253054447062	1.03161937874871	1.15622605050995	0.875231497008247	0.932261847780443	1.25877370686397	1.06209493500551	1.11659181657102	0.989376104765485	1.04492420613894	1.15699754386185	1.18037516529163	0.947652463413184	1.07528053092145	0.890993869264043	0.949548798374667	1.01163624840493	0.874487727117332	0.825610730746719	1.09120744825169	1.14458103595711	1.24647620473916	0.915988524466477	1.14730529099217	1.03602669128842	1.15323420581161	1.15699754386185	0.887203243549433	0.996722975810586	0.856138869058911	0.958455465414271	1.13709865902721	0.880930453910884	0.935983549311084	1.01305418069263	0.833785643972286	0.98263766899903	0.998424828570116	1.14400177324535	0.970299947432086	0.956146956167786	0.975756413649143	1.00066506063367	1.02129573765057	0.963871181364973	1.04097196012627
LZX-Unigene24532-All-g	1.00272159775879	0.990950802415867	1.07560591330622	0.996285955018166	0.990373202417794	1.01327009090212	1.03473728608099	1.00777349309566	1.02881885128436	0.995485723063986	0.987200211917324	0.997626677354229	0.998921649159178	1.02953052236636	1.02767329266663	0.997273184212933	0.995128279721031	0.99945734896738	0.99737853362135	0.996074442362335	1.00032509201097	1.00240217144523	0.973969929926557	1.20139737861867	0.937002626933056	2.04868482216736	0.93312267689099	0.837960268974025	1.00189185070533	0.842257457010878	1.44009483741893	1.26123641554199	0.946384079560474	1.01837375390745	0.889807499675687	1.25676761240201	1.38114054641755	0.984120477188408	1.08365556809765	0.998930609229509	0.998424828570116	1.00848797484089	0.979403696452434	0.926681091959532	0.986124652957327	0.982923890788569	1.03318983995218	0.973107731169807	1.04727042246441
Gene17590	0.899614478226658	1.30058753325529	0.96158884646515	0.909819214273158	1.05943821919123	0.909389104535559	1.07262178503968	1.06556806014414	1.29530016253415	0.939280420425111	0.914946452851339	1.17657685796054	0.960657655636674	1.49364105772323	1.25499119388508	0.912626147699666	1.21738521639439	0.880930453910884	0.872133677870806	1.01788919365419	0.970511029464321	1.22720084830156	0.992781940961914	1.01604322218703	0.991342292049428	1.09874690397984	0.986097232894739	0.983857257746197	0.948324752663292	0.956910659324249	1.02460606267601	1.01065221358309	0.957466039447543	1.14347678569293	1.01480821333461	1.1392553038188	1.11607013003829	0.953471822621091	1.0065841283568	0.951489855526297	0.990666865691966	1.05643441949126	1.01780395189255	1.04039491657711	1.02019403039947	0.97839572714782	0.972938681017696	0.97158238436554	1.01114828839634
Gene888	0.972225069246383	1.03167533972447	0.99652250399567	0.971482514762449	0.945484023756498	0.996838790757974	1.03862384126518	0.973033391981558	1.02569602126442	0.998688004523594	0.967707440702874	1.02411029737205	1.00567372352707	0.983664292639025	1.08642858613858	1.01051676349237	1.082577677833	0.963102960970323	1.00575354372146	0.981789187483	1.03258362578616	0.976212661936885	0.671949195100329	0.857030305298591	0.760769921517484	1.00190591722251	0.760769921517484	0.965996671631114	0.702471599004858	0.763303208886768	1.36406310876281	1.44009483741893	0.882291707491683	1.00926836901603	0.787623583258922	1.03575723341814	1.2095627214517	1.09120744825169	3.64609140274871	1.72415483750952	1.42629801288139	1.05768451897513	1.23046320428747	0.935540631248108	1.38854714837542	0.932261847780443	0.997195452683935	0.982101724910621	1.05428620498353
Gene9042	1.25499119388508	0.804694979644849	0.934530177288974	1.22395196276311	0.833785643972286	0.902889532379072	0.689356059299547	0.865573598581648	0.895410409198417	1.18037516529163	1.07431234364632	1.72415483750952	0.757617812964156	1.25257347748509	1.17153294410828	0.835289646893731	1.08071175075722	1.15622605050995	0.819959285195794	1.63495526545551	0.91340264952305	1.47299498439923	1.01098709137129	1.02313331277935	0.974495048268283	1.02381803223854	0.974879343481972	0.842257457010878	0.989376104765485	1.00041907037203	1.05401809623479	1.11241733091981	0.900635753925372	1.00470757064253	0.949354964377474	1.01512087239289	1.00306099182164	0.97214244533623	0.957750366516752	1.03190662684317	0.937831388720157	0.892021444052261	0.82416017087393	1.17028104359661	1.04336417903026	0.880159674816794	0.980490816455283	1.00952660455841	1.07373389680773
Gene1730	0.974741747786128	1.01098709137129	1.15147550510467	0.972758309174226	0.998068075768733	1.0556951542562	0.975307479936864	0.996743114978304	1.04196422044934	1.03639864334409	1.00436830282424	0.998783023181527	1.09781406841524	0.983350905223384	0.969793893147043	0.985087694672468	0.977549316075192	0.989992114125432	1.00663802300712	0.957588327185517	0.97214244533623	1.01797316754387	1.44603678662887	1.16406628946984	0.903750007584109	1.11659181657102	0.942167843570154	1.06707908552912	1.04567634085964	0.92193515557407	1.02288009826487	1.00011846331873	1.03802202280512	1.30058753325529	0.950872253536722	1.12055133165576	0.932051408373995	0.909819214273158	0.926681091959532	0.979051256122886	0.918164245536812	1.0445039689378	0.951028979321084	0.98984264628313	1.00615994911791	0.951181289055099	1.03351146079052	1.00473982845501	1.0046192316694
Gene192	1.02737750544248	1.00839004467033	0.990715707505257	1.01400735764774	1.02058734447688	0.990781434406238	1.02961663979797	0.9737115608356	1.09599732227968	0.960657655636674	1.01606996729129	0.997938943526287	0.967892530578055	0.987055440210367	1.06659654422725	1.0312495421379	1.00487680272555	1.04113434310583	0.985583560117725	0.931038495051459	0.978727839859706	0.962065660151515	0.990832349839562	1.00280459506235	0.991770402090332	1.04896791792697	0.983990580575885	1.05064564564044	0.963819850926088	0.962975104875199	1.0039879925567	1.06146546804851	0.978152424873723	1.02894007920765	0.981853365048706	1.05155597494523	0.93762796110609	1.00720095416693	1.00526242023444	0.956740719692616	0.970711706288348	0.914170093003421	1.02223234342806	0.976802096059575	0.875931243904073	1.00008731437186	0.865573598581648	0.93726007099209	0.903399717156227
Gene27658	0.982850406323927	1.00264656592913	1.02374094034267	0.979848269956089	0.957588327185517	0.997803192087684	1.04393406577316	1.00102677614523	1.0046192316694	1.01051676349237	1.00942149942517	0.976547521900363	1.03077385638397	0.994557550765529	1.01289313821078	0.989660721991088	0.980917466915218	0.982230945042973	1.02584107110263	0.97630350313246	1.14083753713812	1.0051155050128	0.999872490773525	0.959573499458539	1.00651723952742	1.10693789837056	1.07348733852396	1.0069642003612	0.961227454946718	0.979556714167362	1.03178758336404	0.972758309174226	0.984876077542599	1.20531473069706	1.12002490739234	0.927049232534825	1.34761171295699	0.902068363896005	0.940592374338748	1.10347678330458	0.998424828570116	1.00195878939598	1.00508198258206	1.00318323040176	0.994160919167185	1.03575723341814	1.00247057812642	1.00082892619421	0.989063153311253
Gene15141	0.992161881440922	0.998174849533419	0.992266943095444	0.976882181637762	1.0058658644261	1.01579711938685	0.98696600232785	1.01512087239289	1.03137918702498	1.03000984400778	1.03178758336404	1.07974276175425	1.02203830568537	0.978051194222277	0.987026658050016	0.995858292205606	0.952120766392522	1.01234895557117	1.15622605050995	1.02953052236636	0.972512889150796	0.979333219124475	1.15394892570012	0.922815040604257	0.915988524466477	1.04927884703819	0.940592374338748	1.00237643624125	0.947311873887744	0.981245333755739	1.06234381450844	0.961840059762602	0.997885703627391	1.05361368818097	0.903399717156227	1.05260881278992	1.08822253437456	1.13021748134303	1.19615092315139	0.964834102207691	0.984817547343618	1.10265771156148	0.760769921517484	1.08702558733543	1.25257347748509	0.763303208886768	0.754304976548797	1.00534978923349	0.980861228296032
Gene250	0.980411240814062	0.990570087751691	1.12824245531871	0.964714388121953	1.00519575953896	1.00320636914228	1.02820026659366	1.03462719283008	1.0046192316694	0.974811799220796	1.02164705628102	0.982798296323288	1.04209482809416	0.976802096059575	0.961840059762602	0.972863717869299	1.00147989962881	0.958392850728816	1.04779258948609	0.97630350313246	1.02916907113755	1.0051155050128	0.853457902765428	0.997304493330754	1.25499119388508	0.671949195100329	1.11940419464747	1.18505754276415	1.20139737861867	1.16090864751619	0.588050565052537	0.694199243730864	1.59622132323584	0.657354813712964	1.2779928185999	0.684033072654561	0.973564071677714	1.14458103595711	0.957888927534632	1.37634592913919	0.972409077692462	1.00195878939598	1.00508198258206	1.00318323040176	0.994160919167185	1.03575723341814	1.00247057812642	1.00082892619421	0.989063153311253
Gene2042	0.866212457561409	1.44009483741893	0.875931243904073	1.0162145454731	2.10051773413328	0.875931243904073	0.998662563279104	0.976460906983344	1.1692283358618	1.06939794366681	0.937451177443393	0.81664034556917	1.09192448890713	0.766266340314829	0.689356059299547	0.702471599004858	1.16258589126023	0.932848444049412	1.11241733091981	0.942967412545362	1.08397557436624	1.16167960337428	0.965195765561183	1.07458108452148	1.12824245531871	0.996614986492244	1.25499119388508	0.996320303018623	1.01227381774043	0.979987941321419	1.02324466906759	1.08154310449438	1.30058753325529	0.982850406323927	1.13151714996418	0.989992114125432	0.906405664887503	0.958330236043361	0.948147113921478	0.973107731169807	1.00890476036887	1.16258589126023	0.929964681148821	0.987932422203197	1.02042952081094	1.01512087239289	1.04550000154933	0.935540631248108	0.93726007099209
Gene122	0.896299708601717	1.05733898821071	0.941002535398605	0.926681091959532	1.26525675611495	0.915711117758752	0.889013685996539	1.09734827757665	1.58734329704902	1.04336417903026	0.996045249096468	1.18505754276415	0.929222974977004	1.47299498439923	1.06990823896783	0.763303208886768	1.05463365228604	1.00272159775879	0.71696795313771	0.866212457561409	0.832362485381061	1.17244329382505	0.910146159048255	1.13276615923172	0.972012779695985	0.976077599046022	1.03772126094475	0.919429756801849	1.00014530323469	0.981997233516556	1.01447179425988	0.941465000252785	1.08925368273913	0.978051194222277	0.999777301615048	0.968725732268768	1.05494328758805	1.04171518748279	1.00727190956639	1.00315156277513	1.12055133165576	0.975700651525125	1.06939794366681	0.940809157052767	1.00350157755486	1.11607013003829	1.06209493500551	0.977105417235853	0.962417257379615
Gene16474	0.899024384550472	1.52770357034949	0.906041772804804	0.937451177443393	1.17028104359661	0.946185479644248	0.964966585419726	1.16718256481434	1.26344744459843	1.07431234364632	1.21272481564415	0.91178431783113	1.23366064044592	0.960356272945117	0.94182016264163	0.842257457010878	1.07850989592379	1.03246506254657	1.35638506714501	0.792207672233724	0.934315281642924	1.10655585113174	1.07016204539671	0.983026849119573	1.10532399893348	0.945484023756498	1.04779258948609	0.996320303018623	0.987344416227103	0.994115849287111	0.93762796110609	0.927049232534825	1.01038908000258	0.910146159048255	1.08445789978411	0.969110907656654	0.987344416227103	1.11299534086954	1.01665661006739	1.01512087239289	1.00419651364682	0.983298341305014	0.88486238251815	0.924331955489788	1.00081453693795	1.08510401358049	0.994310842558292	0.94320645356207	1.04550000154933
Gene17018	1.01570758246909	0.96889523756215	1.01788919365419	1.01641380644135	0.958191060380393	1.02147426568701	0.992565864115628	0.987610606862991	0.986713750703524	0.998713551105185	1.01011625758565	0.98885436246756	0.976381814152505	0.998713551105185	0.995072061234852	0.988948542242803	0.994115849287111	1.01119785199707	1.01788919365419	1.02894007920765	0.991381996758466	1.05463365228604	1.02270149174511	0.997304493330754	0.99928214001357	0.977549316075192	1.01152642995095	1.01415770875257	0.962473656005997	1.02194941851891	0.987298779648852	0.961004129772691	1.07647853519565	1.01319864102554	1.03031555202855	0.955123705735525	1.0051155050128	1.05202225372904	1.03862384126518	0.990984924804	0.983324623264199	1.0571897214882	1.10079140403522	1.00132472869306	1.04072607530786	0.991770402090332	0.934315281642924	0.963447234487665	1.01281040919408
Gene16648	0.993929279741893	1.02798156426271	0.975441962210558	0.970792228346242	1.01689564420371	0.98885436246756	1.03739189217269	1.01579711938685	1.06400829509989	0.964434209358003	1.00291037891787	0.957319046212227	1.24068978625916	0.929964681148821	0.963333818796512	0.952488222696743	1.01392626322973	0.921156833085468	1.13636170027982	1.06347551011693	1.08181782708524	0.965072552169358	1.01826029938872	0.947311873887744	1.06990823896783	0.993034463891296	0.99591542846513	1.01500552108372	0.995786450051929	1.00931683866743	0.98380452492642	0.98216229386751	1.08397557436624	1.04521912570505	1.02810243193595	0.975372124163452	0.967707440702874	1.05694797375262	1.01357296790764	0.952691091996093	0.993573742378961	1.00195878939598	1.00508198258206	0.993529626677645	0.994160919167185	1.00663802300712	1.00247057812642	1.00082892619421	0.989063153311253
Gene4723	1.07943781031072	1.0203719565106	0.996045249096468	1.06371339356079	1.02110400748843	0.97839572714782	0.973801455494609	0.991296097739019	0.950010688952314	0.965885855128504	0.962281119902572	0.984876077542599	1.00607862476381	0.978274108640206	1.05733898821071	0.996285955018166	0.99421658111037	1.04253787589161	0.963547809898653	1.06424393792238	1.0015139919738	1.07156052337729	0.995703837900247	0.997304493330754	1.0333544482567	1.00190591722251	1.02241553510643	1.01106636625237	0.995786450051929	1.00041907037203	1.00674430707999	1.00011846331873	0.997885703627391	0.991006986440655	1.01480821333461	0.996442027821049	0.998532546626616	1.00720095416693	1.00703567691811	1.03288780158059	0.998424828570116	0.986152073019915	0.998675283901349	1.00626258282574	1.00476933552843	1.01740032491394	0.993293018492522	1.00502751431433	1.02961663979797
LZX-CL6016.Contig2-All-g	1.03588567914962	0.957888927534632	1.08222126827346	1.0202983912869	0.950872253536722	1.00195878939598	0.981354461881446	0.991770402090332	1.05209647051272	0.975441962210558	0.974173981856917	1.02447768264997	0.994592569082338	1.06146546804851	0.99580789153775	0.998748033800816	0.9726148832353	1.02058734447688	0.980727069820877	0.966641418064205	1.01488849544972	1.04502691368499	0.971650819428966	0.974495048268283	0.946384079560474	1.04439112619743	0.951945093324473	1.01441067485286	0.945982145429814	1.0935473629536	1.00796747001508	1.12451668977323	0.923451481787555	1.05622712603382	0.939786441615977	1.01878436022286	0.983664292639025	1.00087250432408	0.993176453326672	1.09306709298679	1.10347678330458	1.07129430407963	1.00508198258206	0.993529626677645	0.994160919167185	1.00663802300712	1.00247057812642	1.0419089267943	0.989063153311253
Gene19435	0.760769921517484	1.14816185278551	0.919109937252947	0.729078805127226	1.09653334814842	0.994940234507599	1.11409201885293	1.07016204539671	1.03510249138681	1.14458103595711	1.10693789837056	0.842257457010878	1.09479970822175	0.822741734227484	0.747860311175096	0.875931243904073	1.06537788983025	0.774483918428343	1.38854714837542	0.708118190317405	0.815294932715311	1.02810243193595	1.04130401001444	0.62389748303819	0.927922626274474	1.07016204539671	0.977349154362155	0.921581907082203	0.887203243549433	0.934315281642924	1.17657685796054	1.05000625187427	1.01333516602338	1.05733898821071	0.985087694672468	1.07647853519565	1.05733898821071	0.929222974977004	0.947978138794936	1.00315156277513	1.03575723341814	1.07735368126835	1.01797316754387	0.98664511847201	0.99928214001357	0.894434879504717	0.920080770428243	0.967078689922612	1.00722053226257
Gene18908	0.984690179356503	0.979274870811815	0.99342190976516	1.04072607530786	0.964606986567055	0.985583560117725	0.996074442362335	0.956740719692616	1.03161937874871	1.06512638582702	1.08046726346445	1.02234466275971	0.945798523572391	1.05922714448461	1.03178758336404	1.05643441949126	1.03588567914962	1.05748517719313	0.973660771495544	0.90900946613417	0.960888603630215	1.00372302929006	0.965626593463372	1.005453299977	1.0029804085585	1.0312495421379	0.993824328332023	1.06301905622704	1.09479970822175	1.09874690397984	1.04282982647312	1.00011846331873	0.992583753623157	1.0010636702726	0.983192336818591	0.989005640747316	0.96158884646515	0.994819756993477	1.00266235186404	1.04745173951021	0.988497159037201	0.993218759356653	1.18505754276415	0.965885855128504	0.984384452833901	1.06146546804851	1.02982939410084	0.996488993235431	1.02881885128436
Gene39921	1.10168219088881	0.958588172902069	0.953771780292593	1.18154784986942	0.900161610246141	0.971356100309751	1.16167960337428	1.17558012532183	0.940809157052767	0.976460906983344	1.03715898982894	0.914170093003421	0.98401898323662	0.975372124163452	1.00600363016677	1.02624949968497	0.900161610246141	1.0867234623228	1.0723324762083	1.07490910054244	1.13151714996418	0.911043236514811	0.984661551858883	0.729078805127226	0.944538968717571	0.957588327185517	0.947978138794936	1.40104348444908	1.14891743187278	0.980262220281447	0.957588327185517	1.04130401001444	1.01018126884736	1.07070936470157	0.970391217233642	1.0668423619891	1.04025569226711	1.0236593742626	1.01327009090212	0.974341357622388	0.981526751818262	1.21111630127261	0.998457867892976	0.88486238251815	0.899024384550472	1.18732105662021	0.972689206018287	0.863798104626525	1.15323420581161
Gene10269	1.10079140403522	0.874487727117332	0.993034463891296	1.1896933691261	1.74266741850743	0.970299947432086	1.05961526568434	0.890417387136542	0.942565197699985	0.921156833085468	0.911043236514811	1.13075519916017	0.921581907082203	1.07592005577398	0.951489855526297	1.02953052236636	0.901067838277717	1.17744152697729	0.944041375859326	1.57611304516099	1.03653374698024	1.16536332710442	0.984661551858883	0.997304493330754	1.01669830873003	1.01247780456139	1.02241553510643	1.01106636625237	0.995786450051929	1.00041907037203	0.99870077781439	1.06170204822859	1.00824218530651	1.00549410916405	1.01480821333461	0.996442027821049	0.998532546626616	1.00720095416693	0.993176453326672	1.00315156277513	0.998424828570116	0.994062993800105	0.983740796682678	0.91695508242852	1.00129002158695	0.982230945042973	1.34761171295699	1.01295501655093	0.839133272404661
Gene4313	0.802663875920074	1.12324242407401	1.22395196276311	0.776490175193399	0.871448156077247	0.944041375859326	1.01247780456139	1.15539764913932	1.05668396514677	1.32910252520143	1.23713309049215	0.98524787283817	1.49989262234099	0.924013809768988	0.822741734227484	0.844410106486517	1.00968835185783	0.733210886257207	1.18610059019151	0.854282943245646	0.800602663990025	1.02313331277935	0.932051408373995	0.978826387432328	1.0079251985162	1.05883391076579	1.06841279724166	0.996320303018623	1.00129002158695	0.971356100309751	0.963768520487203	0.920497267864345	1.03281439733127	1.05245712825615	1.00147989962881	1.00043054171151	1.02296778072293	1.04865595480754	0.953275555157853	0.976968633988008	1.07647853519565	1.01447179425988	0.96111030542662	1.0177303245305	1.01256061891132	0.980861228296032	1.01606996729129	1.05999114317016	0.949354964377474
Gene16831	0.986459943802505	1.00222942079724	0.993254981091957	0.988231023867347	1.0117670761684	1.09076712495415	1.00395668900059	0.980889347605625	1.03057996845976	0.998543775760575	1.03473728608099	0.993347062505811	1.00425980876311	1.01797316754387	0.986198956244943	0.996793182092721	0.978327676354309	0.989346462141739	1.01053759802581	1.00459719994959	0.980523110839756	0.98599241505225	0.922278406705685	0.914591198504621	1.08822253437456	0.927049232534825	1.12960142104659	1.08331442233151	1.14400177324535	1.08468952160406	1.07592005577398	1.05245712825615	0.997885703627391	0.844410106486517	1.08331442233151	0.957466039447543	1.00441852385588	0.993840244170966	0.92193515557407	0.912626147699666	0.903750007584109	1.04352734104574	1.00508198258206	0.993529626677645	0.994160919167185	1.00663802300712	1.00247057812642	1.00082892619421	0.989063153311253
Gene4333	0.548504175381456	1.75916225827865	0.822741734227484	0.52340496290813	1.25676761240201	0.934104620336544	1.17028104359661	1.69620078408237	2.10051773413328	1.37634592913919	1.34059758528102	0.962065660151515	1.13075519916017	2.40998028224122	0.570750201506008	0.638502514062561	1.0723324762083	0.671949195100329	0.847106464655584	0.850548364957258	1.04567634085964	0.705033367628783	0.588050565052537	0.983243366838543	1.00894636948094	1.03190662684317	1.03747925573827	0.860021051119805	0.890993869264043	1.00041907037203	1.06556806014414	1.17657685796054	0.927922626274474	0.605370542044915	0.972409077692462	1.00651723952742	1.07943781031072	1.04602574910912	0.914170093003421	1.22720084830156	1.05786885799389	1.72415483750952	0.996653539568528	0.705033367628783	0.887203243549433	0.965686266602917	1.55670355832202	0.862581121085371	0.52340496290813
LZX-CL12293.Contig5-All-g	1.00637644027246	0.964834102207691	1.05603059745499	1.01219792662737	0.999583575875627	1.00043054171151	0.990984924804	0.995718289465978	1.03077385638397	0.985514615234883	0.995703837900247	0.985087694672468	0.962743382215054	0.992905992653335	1.00473982845501	1.00714064504014	1.00090195229998	0.989548704679273	0.98247699882877	1.02073507398876	0.980789146440623	0.986152073019915	0.984661551858883	0.989678118970209	1.02679933039054	1.09479970822175	1.00961324780209	0.988357421535576	1.00896948358267	1.01447179425988	0.992389360801065	1.01302814800055	0.991413983474743	1.00145272985569	1.00486303843494	1.02953052236636	0.99282002482213	1.10119468401725	0.99931879557949	0.998143536995409	0.993347062505811	1.00195878939598	1.00508198258206	1.00318323040176	0.994160919167185	1.00663802300712	1.00247057812642	1.00082892619421	0.989063153311253
Gene27595	1.00126144040148	0.993978357171613	1.02421658040686	1.00680139111451	0.977287601088248	1.01065221358309	1.00264656592913	0.980490816455283	0.992352441156558	0.997111143808957	1.00145272985569	1.00947391758721	1.00963492128104	1.01210116304776	0.99231489736197	0.994717615043155	0.973033391981558	1.01747806086337	1.04521912570505	0.992905992653335	0.997678069139816	1.0002096290185	0.953471822621091	1.26344744459843	0.929453750126326	0.952691091996093	0.971062752202305	0.946384079560474	0.983141306798638	1.01726017217705	1.02203830568537	0.973801455494609	1.04364731419033	1.16718256481434	0.990494030166029	0.996442027821049	1.03522775225801	1.15622605050995	1.46552267630464	0.965019568794542	1.02929358335547	1.01167404936932	0.998930609229509	0.99881149548969	0.98599241505225	1.02751982430678	0.996541118651219	0.995435796850552	1.00102677614523
LZX-Unigene61406-All-g	1.03161937874871	0.947311873887744	1.08994759486835	1.02129573765057	0.957034068686945	0.996137757256801	0.963207456432147	1.00311954442695	1.00942149942517	0.990984924804	0.989526289849058	0.979333219124475	0.967308319309131	0.993034463891296	1.05809770351248	1.03309681868405	0.957588327185517	0.977951616578161	1.01070340774799	1.0606970043164	0.980917466915218	1.24068978625916	0.972563886193048	0.997304493330754	1.00484927414433	0.995485723063986	1.00352002759263	1.005453299977	0.980411240814062	0.975728532587134	1.03164735923659	1.03137918702498	0.983243366838543	0.996970315743719	0.995608588506871	1.00072825557312	0.977951616578161	1.1896933691261	1.16406628946984	1.06470658932056	1.02093851032617	0.994236863865805	1.05758484808413	0.98897709149506	1.00563596680359	0.997873026300055	1.02747284693778	1.03143795012318	1.00824218530651
Gene1877	0.981919883341906	0.972938681017696	0.995456170895165	1.03414624471629	0.998596477778361	0.989660721991088	0.95599515442271	0.967416512750093	1.05297164480557	0.981526751818262	1.00904552966468	0.967177491911244	1.0051155050128	0.958455465414271	0.979556714167362	1.0395578424267	0.993660106156253	1.01959419709563	1.00867063745224	1.00904552966468	1.08445789978411	0.983141306798638	1.25257347748509	0.997304493330754	1.28277331342153	0.882291707491683	1.28481386259202	1.03510249138681	1.15622605050995	1.03615499626679	0.876684837741459	0.776490175193399	1.10079140403522	1.12703182616862	1.07129430407963	0.832362485381061	0.684033072654561	0.97912695202151	0.861778854030762	0.849253054447062	0.754304976548797	0.893160126448915	1.25877370686397	0.998221727285304	0.90900946613417	0.952823473395207	0.939990996355825	0.927922626274474	1.13336740709887
LZX-Unigene615-All-g	0.966447922211077	1.07710284672291	0.981354461881446	0.957319046212227	1.08154310449438	1.0136476176354	0.974741747786128	0.978122875847185	1.00491416176996	1.10168219088881	1.1400190377526	1.18732105662021	0.958330236043361	1.12960142104659	0.947978138794936	0.98118787125753	1.03945227451627	1.06886244176407	1.02460606267601	1.01925472777827	1.00008731437186	0.963871181364973	0.922815040604257	1.06459313205604	1.00032509201097	0.951630328210125	0.981969678143262	1.00336959613665	1.08702558733543	1.07592005577398	0.955535257225759	0.967845750435301	0.976712949419612	0.991006986440655	1.05194803694537	0.950872253536722	0.979987941321419	1.08397557436624	1.02798156426271	1.09391538376707	1.21864079879887	1.11299534086954	0.999511494525237	0.998143536995409	1.51810938687701	1.0395578424267	1.36406310876281	0.989571119509487	0.804694979644849
Gene16441	0.966344790348489	0.987564965929552	1.10306654267637	0.964221314716095	1.0131401375887	1.04393406577316	1.00706213378913	1.00908767651426	1.02019403039947	1.02881885128436	1.01081540348405	0.973325604412217	1.03309681868405	0.965885855128504	0.994391170716299	0.975756413649143	0.983409217471157	0.976619077847428	0.971155936836611	1.02929358335547	0.990715707505257	0.969677298391633	0.984661551858883	1.00388927607903	1.03000984400778	0.98652701450756	0.99421658111037	1.03772126094475	1.03698892044909	0.970299947432086	0.990292531558718	1.01256061891132	0.991211335545085	0.904733029900482	1.09192448890713	0.967892530578055	1.02234466275971	0.980555405224228	1.10347678330458	1.00880504546947	0.966542332302303	1.00195878939598	1.00508198258206	0.993529626677645	0.994160919167185	1.00663802300712	1.04078585520495	1.00082892619421	0.989063153311253
LZX-Unigene61470-All-g	1.07850989592379	0.944724946030471	1.05338702611268	1.04407309368285	0.941683811903435	0.996177780243121	0.992521354700638	0.959995998697018	1.01551560386248	0.961687880096158	0.960888603630215	1.05428620498353	0.957034068686945	1.06301905622704	1.00495999123436	1.04072607530786	0.948477062288104	1.05082638858832	0.982721258073128	1.06234381450844	0.980981838593447	1.04636101820336	0.957319046212227	1.02332654553239	1.01669830873003	1.02065369138344	1.00972959064216	1.00690530722967	0.98247699882877	1.1692283358618	1.11706828123833	0.982798296323288	1.01933385346572	0.982581743661505	0.992054810199655	0.980727069820877	0.979051256122886	0.991615863786073	2.10051773413328	1.06707908552912	1.02212753579021	0.993293018492522	1.34059758528102	0.970882363638521	1.44603678662887	0.996838790757974	1.05000625187427	1.0598146364848	1.00931683866743
Gene19425	1.34435563906587	1.0024505083201	0.62389748303819	1.6097076798464	0.850548364957258	0.71696795313771	1.25499119388508	1.32910252520143	0.776490175193399	0.733210886257207	0.768819580073527	0.712251257953223	1.24462678926692	0.702471599004858	0.996488993235431	1.44603678662887	0.861778854030762	1.8080656310602	0.82829963689889	1.8080656310602	1.01441067485286	1.01606996729129	1.07490910054244	0.930789836578397	0.97839572714782	1.21738521639439	1.02241553510643	0.963447234487665	0.951343695570568	0.94320645356207	1.23046320428747	1.1392553038188	0.967308319309131	1.0517854801314	1.00777349309566	1.14280255065472	1.32910252520143	0.997532268598393	1.04297715024081	0.978608657560604	1.00959157432315	0.88541746297122	0.91178431783113	1.74266741850743	3.2275202314774	0.939280420425111	1.01959419709563	2.40998028224122	4.66791038129799
Gene22981	0.932051408373995	1.08890925358167	0.99524864781036	0.941683811903435	1.08858778479853	1.08331442233151	1.02674278798652	1.02019403039947	0.955123705735525	1.04130401001444	1.04910068646746	0.98652701450756	1.04012534748181	0.996320303018623	0.965072552169358	0.959433415759593	1.06447967479152	0.954118237160405	1.03588567914962	0.923729071021313	1.08781045878051	0.943406236576973	1.1793521053124	1.31636249082231	1.64993927848599	0.905568458791256	2.04868482216736	1.01903181813061	0.947460566611056	1.00959157432315	0.99870077781439	0.978122875847185	1.28481386259202	0.615219317119978	1.56485870624146	1.01081540348405	0.985924978056067	0.915711117758752	0.729078805127226	0.992000115728043	0.9926563143904	1.05865526581192	0.927631227107387	0.969998612325233	1.03339524476107	0.932550384851877	0.760769921517484	1.05082638858832	0.890993869264043
Gene8680	0.998361872932926	0.986198956244943	1.01024173467634	1.00750348017311	1.00075156464156	1.05120699903555	1.00674430707999	0.99282002482213	1.02982939410084	0.979489888283851	0.993660106156253	0.998713551105185	0.994839088715815	1.01918155277022	0.996614986492244	0.998662563279104	1.00121342701251	1.00066506063367	0.998498987479488	0.997060345728429	1.00129002158695	1.00340752086538	3.64609140274871	1.12853921740725	0.993092519484812	1.13852558192127	0.998294067476816	0.981526751818262	1.00861407460667	0.973107731169807	0.99870077781439	1.03000984400778	0.993197606341662	1.34435563906587	0.961532525385377	1.0728976791017	1.01194849597469	0.980156014423559	1.0028774625908	0.952823473395207	0.969226240946121	0.974341357622388	1.08365556809765	2.87278877769746	1.20032951436625	0.971155936836611	0.974173981856917	1.90826670062097	0.82829963689889
LZX-CL12011.Contig2-All-g	1.00651723952742	1.01780395189255	0.987055440210367	1.03427319415886	1.03983166912192	0.987387297286126	0.939786441615977	1.02539545662991	1.03789581862692	1.01038908000258	1.04336417903026	1.01163624840493	0.992737053816786	0.98408850574602	1.01227381774043	0.962417257379615	0.985320225384727	0.964323678742539	0.950685281535384	0.98247699882877	0.970711706288348	0.984384452833901	0.925548784958305	1.05401809623479	0.998096339032679	0.984221221044878	0.979693672694228	1.08113631061889	1.03406254802641	1.06371339356079	1.02011373595508	1.08421673707518	0.993485857709579	1.0180411436939	1.0059180516441	0.992389360801065	1.03555747035734	0.980331378751549	0.952120766392522	1.00315156277513	1.03862384126518	1.08538316485496	1.01038908000258	0.970711706288348	0.988605449750162	1.00090195229998	1.16167960337428	0.878765601970632	0.861024521114414
Gene3792	0.975928632050128	1.02174149726872	1.00249064793274	0.985857553519581	1.09192448890713	1.4513940747999	0.999365558848667	0.99743498874316	1.00963492128104	0.980185306609562	1.02270149174511	0.988893364025215	1.20626851998923	0.977676112883967	0.985029697816187	0.985369542745373	1.06489455686597	0.985029697816187	1.03351146079052	0.995884877614457	0.977029308895941	1.04465574288165	1.03802202280512	0.843421742453099	0.960249283825779	1.12002490739234	0.929453750126326	1.02579364008735	1.74266741850743	3.64609140274871	0.988080954964044	0.933611359316849	0.928711970458945	1.4513940747999	1.06328318585433	0.996442027821049	1.0065841283568	0.904733029900482	0.884138694425252	0.98427897119651	1.03499870288313	0.998143536995409	1.03190662684317	1.07677130849851	0.987200211917324	1.05209647051272	1.03420971943758	0.996147726527664	0.979403696452434
LZX-CL5371.Contig1-All-g	0.995765008566108	1.00211198012337	1.00204486648256	1.01674000739267	1.01289313821078	1.00963492128104	0.978051194222277	0.978608657560604	1.0306737618766	0.968201369683402	1.00621278468552	1.1392553038188	0.996303129018395	1.16623164055618	1.06209493500551	0.998174849533419	0.992639857208505	1.00310613527801	0.989167071235814	0.983409217471157	1.10794905995417	0.994746757476216	1.01863246880411	1.49364105772323	1.05922714448461	0.98885436246756	1.00372302929006	0.970201102823865	1.02250555089465	1.04239641473915	0.99870077781439	0.981725234844452	1.07677130849851	0.997655619688136	0.966966277074147	0.964606986567055	1.01295501655093	0.967798970292546	0.938025301466273	1.02747284693778	0.92458956933591	1.00651723952742	1.01736776832872	1.00606102262053	0.978873681735944	0.995858292205606	0.991552010633287	0.990160078877064	0.965941263379809
Gene16181	0.993592292895358	1.03928142535513	0.983298341305014	1.08925368273913	0.866212457561409	0.964077838528503	0.878070420867838	0.840505697592589	1.03862384126518	0.922542723497101	1.03562538361133	0.97630350313246	0.996913660585878	1.08925368273913	0.93655027355423	1.16258589126023	0.918393268143757	1.07943781031072	0.974052721213713	1.10794905995417	1.01431968548462	1.21111630127261	1.00884642331099	0.939280420425111	0.978458944246442	1.04407309368285	1.29777031421065	0.996320303018623	0.708118190317405	0.808579553566971	1.19346854006496	0.907793459068605	1.06556806014414	1.52770357034949	1.34059758528102	1.6097076798464	0.605370542044915	0.588050565052537	1.10693789837056	0.757617812964156	0.95300488564145	1.04943201060047	0.986231108353727	1.10397317236404	1.16536332710442	0.998829801446869	0.985549087676304	1.06371339356079	0.951489855526297
Gene9678	1.04209482809416	1.01070340774799	0.974415611785781	0.998028799404197	1.01227381774043	0.985369542745373	0.934530177288974	1.01295501655093	0.973269185514124	0.955123705735525	1.03739189217269	1.06170204822859	0.924013809768988	0.971062752202305	0.935983549311084	1.00963492128104	1.05768451897513	0.976802096059575	1.034868293568	1.01674000739267	0.977865316078437	1.11659181657102	1.05865526581192	0.9680807517814	1.00740440373052	0.971650819428966	1.00786988012895	1.01033622286985	1.03945227451627	1.01940595898471	1.0544658808173	1.22720084830156	0.889013685996539	0.991006986440655	1.00347251523703	1.26955168379846	1.03090273977416	0.999847476152709	0.964519089600272	1.02447768264997	0.985972601210167	1.00904552966468	1.00963492128104	0.979274870811815	0.943610225852946	1.0029804085585	0.928711970458945	0.956286991726524	1.02598898752349
LZX-CL3590.Contig1-All-g	0.998327013428992	0.966854918776325	1.0668423619891	1.00220176704469	0.993660106156253	1.00132472869306	0.974052721213713	0.977105417235853	1.01392626322973	0.978666551966164	1.00753917228911	1.01087430646292	0.974415611785781	1.01157681340833	1.05022723492809	1.00767222735809	0.991942687954013	1.00229170004662	0.988605449750162	0.98263766899903	1.02348074144651	1.02940511765066	0.972689206018287	1.01528158656958	1.03772126094475	0.980411240814062	0.983026849119573	1.12824245531871	1.09526623834403	1.06786946382388	0.98118787125753	0.937831388720157	1.01588160141927	1.01006109910324	0.997304493330754	1.00136819046033	1.00621278468552	0.9726148832353	0.993176453326672	0.971264398313309	0.960356272945117	0.983409217471157	0.999668032901582	0.971756082119097	1.00280459506235	1.05100560657662	0.970792228346242	1.00894636948094	0.995167916013519
Gene13917	0.975756413649143	1.01350360386155	0.992781940961914	0.959777105408325	0.997626677354229	0.99625584114514	1.01641380644135	1.00674430707999	1.047635534224	1.05209647051272	1.02598898752349	0.978458944246442	1.07710284672291	0.996722975810586	0.98427897119651	0.980262220281447	1.01894112427802	0.97214244533623	1.04878361266119	1.02447768264997	0.99893956929984	0.974811799220796	0.999668032901582	0.988605449750162	1.00563596680359	0.977349154362155	1.00305034142653	0.980579012573793	1.0039879925567	1.04097196012627	0.973801455494609	1.00947391758721	1.04817994235844	1.00172359724702	0.991793906054002	0.974551927893561	0.998532546626616	0.98740814172535	0.999183946784798	1.00750348017311	1.00172359724702	1.02747284693778	1.01551560386248	1.02411029737205	1.02002660836293	0.999826294938234	0.965996671631114	0.994675863057837	0.999695831771385
Gene3769	0.933853207966534	1.1057081075343	0.941683811903435	1.04667011485196	1.24462678926692	0.949012852378576	1.02223234342806	0.919776103942675	0.96158884646515	1.04185363313926	1.04479300270907	0.953771780292593	1.06048553866546	0.906405664887503	1.03258362578616	1.01070340774799	1.0138522021586	1.01986349234637	0.992565864115628	0.836222786105601	0.907793459068605	1.0025882519262	0.973269185514124	1.08925368273913	0.993856160009909	0.942015635912938	0.991211335545085	1.04084563510204	0.999826294938234	1.00041907037203	0.893160126448915	0.927380291648094	1.09599732227968	0.941195475836734	1.07431234364632	0.91340264952305	1.00411202645841	1.16337794231784	1.00549410916405	1.01194849597469	0.958392850728816	1.00195878939598	1.00508198258206	1.00318323040176	0.994160919167185	1.00663802300712	1.00247057812642	1.00082892619421	0.989063153311253
Gene55714	0.99580789153775	0.997304493330754	1.02727671474379	0.993142684885514	1.00189185070533	1.0867234623228	1.00500592193971	0.966966277074147	0.997898380954726	1.00917441685979	1.01594752686699	0.997111143808957	1.01081540348405	1.01305418069263	0.984690179356503	0.988341065678375	1.08154310449438	0.988565238989159	1.01709209459261	0.984326302213182	0.990624642319974	0.99520560883702	0.984661551858883	1.01132224238384	0.983026849119573	1.01894112427802	0.979761612298958	1.02399984078488	1.04878361266119	0.996793182092721	0.962065660151515	1.03928142535513	1.00406220369656	0.996541118651219	0.986584901907941	1.02370015730263	0.945324690634638	1.08925368273913	0.955273778528355	0.985924978056067	0.949203362594138	1.03062686516818	1.00508198258206	0.993529626677645	1.01057811932567	1.00663802300712	1.00247057812642	1.00082892619421	1.00311954442695
Gene16400	0.902889532379072	1.16623164055618	0.911043236514811	0.944942917912745	1.08365556809765	0.944724946030471	1.08397557436624	1.17744152697729	1.14280255065472	1.03161937874871	1.03548955710336	0.891527618573848	1.11550591308262	0.933853207966534	0.890993869264043	0.894434879504717	1.15062668625095	0.958191060380393	0.967308319309131	0.776490175193399	1.08303284521099	1.10491192769001	1.07198078990164	1.08468952160406	1.49989262234099	0.941683811903435	1.25676761240201	0.972300294177496	0.922542723497101	1.03602669128842	1.01119785199707	1.00011846331873	0.867798057346765	1.26525675611495	1.51810938687701	0.928483613549979	1.01152642995095	0.897452415423027	0.804694979644849	0.901482066179354	0.725055941763075	1.03615499626679	0.962065660151515	1.01976520657615	0.988417883258777	0.951945093324473	1.00757692909692	1.07592005577398	0.966184454336089
Gene16576	0.955376597493872	1.38114054641755	1.1692283358618	0.949548798374667	1.01545387016072	1.18847066917662	0.972689206018287	0.987564965929552	0.980411240814062	1.18505754276415	1.15539764913932	0.969893040890334	1.05694797375262	0.969998612325233	0.958939397888044	0.966542332302303	1.114984835914	0.963547809898653	1.08125821855136	0.999777301615048	1.01512087239289	0.988695978177581	0.878765601970632	1.20362340580969	1.56485870624146	0.892021444052261	1.68215766545604	1.52770357034949	1.16406628946984	1.13852558192127	0.948147113921478	1.00011846331873	1.6097076798464	0.90900946613417	1.52770357034949	0.837960268974025	0.925241869779947	1.0867234623228	0.843421742453099	0.913077060232316	0.854282943245646	1.38854714837542	1.05136013910557	0.989620688505115	1.00938453226963	1.03178758336404	1.17828930177646	0.978152424873723	0.9680807517814
Gene17766	0.974173981856917	1.01281040919408	0.991853183360793	0.973564071677714	1.00867063745224	0.996653539568528	0.968201369683402	0.991942687954013	1.04667011485196	1.06095467741908	1.06048553866546	0.98408850574602	0.980490816455283	1.03351146079052	0.979489888283851	1.03137918702498	1.03043618945465	1.03309681868405	0.97818197390026	1.0312495421379	0.9737115608356	0.980331378751549	1.00600363016677	1.00703567691811	1.07315058174269	0.973269185514124	1.03383744662218	1.0046192316694	0.942167843570154	0.976712949419612	0.975307479936864	0.984632924361263	0.955535257225759	0.991006986440655	1.07458108452148	0.999511494525237	0.994001019367563	1.03922855878733	0.967177491911244	1.15914557150655	0.971703450774032	1.00195878939598	1.03870815373352	0.993529626677645	0.994160919167185	1.05668396514677	1.00247057812642	1.00082892619421	0.989063153311253
Gene23449	1.02447768264997	0.98408850574602	1.05228872465907	1.00169213768415	0.977410205790726	1.01070340774799	1.00444777973258	0.980555405224228	0.992434813077181	1.01295501655093	1.00476933552843	1.05999114317016	1.00694304400312	1.04960861610587	1.02324466906759	1.00014530323469	0.999511494525237	0.996201853234088	0.99520560883702	0.992982652901857	0.997743144904191	1.00025327531689	0.995703837900247	0.997304493330754	1.01669830873003	1.00858572661551	1.02241553510643	0.996320303018623	0.995786450051929	1.00041907037203	0.99870077781439	1.00011846331873	0.997885703627391	0.991006986440655	1.034868293568	0.996442027821049	0.998532546626616	1.00720095416693	0.993176453326672	1.00315156277513	0.998424828570116	1.00195878939598	1.00508198258206	1.00318323040176	0.994160919167185	1.03575723341814	1.00247057812642	1.00082892619421	0.989063153311253
LZX-CL6456.Contig4-All-g	1.06347551011693	0.964434209358003	1.05155597494523	1.04053541099085	0.99770695804886	1.00526242023444	0.981969678143262	0.967078689922612	0.992054810199655	1.00035529303217	0.987479383895021	1.06818713226638	0.985087694672468	1.06347551011693	1.03739189217269	1.01819527733736	0.992221229260986	1.03817178473037	0.994940234507599	0.992521354700638	0.997464241452971	1.00008731437186	1.03371889495269	1.53830152515799	1.17744152697729	1.01024173467634	1.30280926944451	0.953771780292593	0.980555405224228	0.983475236888326	0.990950802415867	0.947652463413184	0.909389104535559	0.867222779790357	1.20531473069706	1.05768451897513	0.998532546626616	1.01874581578861	1.0058205196766	0.956444286993595	0.925548784958305	1.00995335653033	0.990148189585907	0.983589128589628	1.04324789430607	0.991270345774548	1.07592005577398	1.00848797484089	1.00473982845501
LZX-CL7374.Contig1-All-g	1.2779928185999	1.06095467741908	0.943406236576973	1.16623164055618	0.787623583258922	0.907346965274942	0.705033367628783	0.705033367628783	0.792207672233724	1.19749151302767	1.17828930177646	0.857030305298591	1.0202983912869	1.00191998373969	0.804694979644849	1.30280926944451	1.26525675611495	1.19749151302767	0.895842075028347	1.13542782096797	1.01098709137129	0.907346965274942	1.08781045878051	1.03562538361133	0.987517051426922	1.01780395189255	0.99342190976516	0.872133677870806	0.995786450051929	0.9868769887635	1.13276615923172	1.04667011485196	0.965072552169358	1.02940511765066	1.00831192725997	1.03817178473037	1.12757111883235	0.970081499538681	1.01415770875257	0.972723757596256	0.901067838277717	0.772029371441173	1.10168219088881	0.844410106486517	0.768819580073527	1.30591399033755	0.85894981372925	1.02019403039947	1.35325974507809
Gene25769	0.997971990348256	0.995884877614457	1.00890476036887	0.99282002482213	0.953771780292593	1.06990823896783	0.97918941664907	0.99669425741394	1.0246983807149	0.994987338954562	1.00727190956639	1.0445039689378	0.991342292049428	1.01657858165232	0.987982865770714	0.987982865770714	0.956146956167786	0.997060345728429	1.0138522021586	1.02421658040686	0.986263260462511	0.990950802415867	0.967798970292546	0.882291707491683	0.867798057346765	0.829798735746178	1.10168219088881	0.833785643972286	0.965566920323826	1.04538055357405	1.01227381774043	0.705033367628783	0.962187803274194	1.58734329704902	1.13542782096797	1.03022856616625	0.992389360801065	1.27576197554205	0.993176453326672	1.54827848529298	1.22232295308772	1.15323420581161	0.953275555157853	1.17828930177646	1.19615092315139	0.837960268974025	1.08046726346445	1.11455875586341	0.862581121085371
Gene10960	0.957153312380074	1.08365556809765	1.22560412408016	0.922542723497101	0.994356420628982	1.15539764913932	0.926681091959532	1.11409201885293	0.973564071677714	1.04550000154933	0.946931363343109	0.944217242625162	1.57611304516099	0.938429520312347	0.996870896599748	0.96943402847387	1.00651723952742	0.93312267689099	1.14458103595711	0.953934105767289	1.07431234364632	1.01886768441533	0.998532546626616	0.988893364025215	1.06234381450844	0.995966150393862	1.04012534748181	0.98769682191351	0.995786450051929	1.01367651772131	1.00833099421622	0.994655021269471	1.00473982845501	1.01087430646292	1.06990823896783	0.988873863246387	0.992244086178215	1.00044278756014	0.998713551105185	0.997560666842192	0.992521354700638	0.982294211341125	0.995858292205606	1.02019403039947	0.929701800129197	0.997304493330754	0.998637570306931	1.01822778836304	1.04196422044934
LZX-Unigene13504-All-g	1.13336740709887	0.857030305298591	0.967613975446565	0.994423020621555	1.04567634085964	0.894434879504717	1.00252600153107	0.857030305298591	1.10840950029952	1.08154310449438	1.04619880766519	1.25877370686397	0.779657466095783	1.09035765687239	0.944538968717571	0.776490175193399	0.854282943245646	1.0311571339653	0.873758820278489	1.08125821855136	0.940194657304827	1.4186952004221	0.85156924294994	0.763303208886768	0.995977364733702	1.08576404854248	1.00094724840934	0.996320303018623	0.977410205790726	1.00884642331099	1.03362091467473	1.0312495421379	1.01125501143432	1.08181782708524	1.10079140403522	1.1057081075343	1.20242967330545	0.974551927893561	0.931038495051459	0.984152448630796	0.988037206403017	1.50896109798102	1.06786946382388	1.01480821333461	1.03615499626679	0.808579553566971	1.25877370686397	0.914946452851339	0.792207672233724
LZX-CL10761.Contig2-All-g	0.998921649159178	0.962187803274194	1.00090195229998	1.00611820615384	1.01152642995095	1.00579030440499	1.00412918986312	0.989744608581905	0.993444781845797	0.99931879557949	0.993608148643926	1.00170786746558	0.977951616578161	1.03137918702498	1.03351146079052	0.98408850574602	0.979693672694228	1.01940595898471	0.9868769887635	1.02516428521471	1.09479970822175	0.991835296689232	1.0215685751876	0.98427897119651	0.993293018492522	1.04313179396568	1.00038058277968	0.985583560117725	1.01163624840493	0.978152424873723	1.0606970043164	1.01870727135436	0.986459943802505	1.01810593180085	1.07528053092145	1.01726017217705	1.08331442233151	0.975130749230176	0.993176453326672	0.978458944246442	0.941683811903435	0.983350905223384	1.06347551011693	0.809938883218571	1.28746691285053	0.798566718480633	1.14347678569293	0.800602663990025	0.664752568694086
Gene45222	1.01241740464856	0.996030950427199	1.06818713226638	1.01062500983758	0.996217241405476	1.0585580259994	1.00014530323469	0.984596096862743	1.00121342701251	0.988357421535576	0.991662104169824	1.00390827846956	0.99737853362135	1.00747681601629	1.04649686729028	1.01281040919408	0.988778145534434	1.00708358683505	1.00238930384324	1.00197945018673	1.00642307597777	1.00970897124999	0.996838790757974	1.25676761240201	1.00908767651426	0.963207456432147	0.9926563143904	1.0483317662502	0.935044479155544	0.971482514762449	0.932051408373995	0.942411584186999	1.22560412408016	0.947460566611056	1.047635534224	0.938841402096901	0.998532546626616	1.06447967479152	1.18505754276415	1.03817178473037	1.06048553866546	1.04619880766519	1.00009896191321	0.980093580245728	0.981430021320548	1.01886768441533	0.974256097921262	1.0058919580351	1.00225458743711
Gene17461	1.21272481564415	1.10203071565948	0.89254662096162	1.09599732227968	0.872133677870806	0.894975718932811	1.03022856616625	0.842257457010878	0.839133272404661	0.931849655492659	0.90900946613417	1.15237787032711	1.11148347315208	0.982850406323927	0.991270345774548	1.70985332383322	1.15699754386185	1.01863246880411	0.929222974977004	1.17744152697729	1.08331442233151	0.882968425823097	1.02447768264997	0.905170005713485	0.970391217233642	0.991530455491133	0.967513985531845	0.996320303018623	1.00615994911791	1.03996708858875	0.961687880096158	0.984846812443109	1.0628077068998	1.00861407460667	0.958330236043361	1.00801565127897	0.922542723497101	0.959777105408325	1.02203830568537	1.03131436458144	1.01837375390745	0.992781940961914	0.965072552169358	1.00722053226257	1.02674278798652	1.04313179396568	0.93655027355423	0.91695508242852	0.956146956167786
LZX-CL12366.Contig1-All-g	1.01903181813061	0.993624004392493	1.02212753579021	0.995415422805939	0.998543775760575	1.01047896183652	0.981919883341906	0.972225069246383	1.00563596680359	0.979693672694228	0.987152042897891	1.04407309368285	0.978920976039559	1.01959419709563	1.05603059745499	0.991342292049428	0.995954936054022	0.992093069986265	0.992266943095444	1.04567634085964	0.994257146621241	1.05622712603382	0.956910659324249	0.952488222696743	1.00677284909725	0.992352441156558	0.99881149548969	1.08925368273913	1.03031555202855	1.03473728608099	1.00374398914257	1.00558959909891	1.01863246880411	0.991006986440655	1.0779117980252	0.977676112883967	1.01219792662737	1.02058734447688	0.966542332302303	0.996987150030383	0.966447922211077	1.0102623934763	1.06189416276641	0.997099104834561	0.984221221044878	1.0475436368671	0.99520560883702	1.03345335277579	1.00926836901603
Gene17216	0.959231838072843	1.39585402659346	1.05361368818097	0.956146956167786	1.02011373595508	1.28481386259202	1.19890363210417	1.01098709137129	0.973325604412217	1.00124251770145	1.00419651364682	0.978541625861836	1.35638506714501	0.969513823482342	0.963768520487203	0.975372124163452	0.95583741081907	0.952488222696743	1.13276615923172	1.0194930528443	0.961476204305604	0.999365558848667	0.995703837900247	0.997304493330754	1.01669830873003	1.02246054300054	1.04324789430607	0.996320303018623	0.995786450051929	1.00041907037203	0.99870077781439	1.00011846331873	0.997885703627391	1.00016121256047	1.01480821333461	1.0047924311441	0.998532546626616	1.00720095416693	0.993176453326672	1.00315156277513	0.998424828570116	1.26778766898952	0.981430021320548	1.07762807920743	1.02906334602283	0.995291447607002	1.00882573439023	1.12055133165576	0.970201102823865
Gene61100	1.0039879925567	0.993293018492522	1.0441558738857	1.01062500983758	0.987479383895021	1.04688306244225	1.00014530323469	0.984596096862743	1.01841415358894	0.996167738020824	0.998866217865978	1.0197222654747	1.00134103080137	1.00747681601629	1.00257175736519	1.00378188456135	0.988778145534434	1.00708358683505	1.00238930384324	1.00197945018673	1.00642307597777	1.00970897124999	0.99939020601786	0.997304493330754	1.06025757344594	1.00858572661551	1.02241553510643	1.0285384181394	0.995786450051929	1.00041907037203	1.0215214204373	1.00011846331873	0.997885703627391	1.01062500983758	1.034868293568	1.0047924311441	0.998532546626616	1.00720095416693	0.993176453326672	1.00315156277513	1.01729769196028	1.02906334602283	1.01845455327043	0.990321384826518	0.998221727285304	0.994521497513641	0.980981838593447	1.01217124995399	0.998688004523594
Gene5517	0.994115849287111	1.05504672066407	1.00441852385588	0.994872339829318	1.03802202280512	1.00646326745085	1.04492420613894	1.49989262234099	1.01488849544972	1.31402180470393	1.26778766898952	1.03440791889808	0.994179093788033	0.989660721991088	1.02526674660378	0.997938943526287	1.15323420581161	0.987932422203197	0.989005640747316	0.983243366838543	0.989940977696806	0.994634179481105	0.984661551858883	1.02129573765057	1.0333544482567	1.00858572661551	1.02241553510643	1.01106636625237	0.995786450051929	1.00041907037203	0.99870077781439	1.00011846331873	0.997885703627391	0.991006986440655	1.01480821333461	0.996442027821049	0.998532546626616	1.00720095416693	0.993176453326672	1.00315156277513	0.998424828570116	1.06209493500551	1.0249896846649	0.997099104834561	1.00639975812511	0.99928214001357	0.99520560883702	1.08612983677759	1.00011060945455
Gene2367	0.93762796110609	1.15237787032711	0.974879343481972	0.882968425823097	1.36007398671874	1.19346854006496	0.97214244533623	1.03499870288313	0.917704965176307	1.20362340580969	1.27108637293057	0.947460566611056	1.10942084536537	0.893659935695745	0.879396488598467	0.923451481787555	1.12883597949579	0.879396488598467	1.0162145454731	1.0058658644261	1.02848775162443	1.0039879925567	0.9973465014676	1.04465574288165	0.936167579791131	0.962649426054785	0.977410205790726	0.967308319309131	1.0046192316694	1.00508198258206	0.988744917550024	1.00011846331873	1.44009483741893	1.02341617594056	0.937831388720157	0.918164245536812	1.03296120582992	2.29781766027215	0.965072552169358	1.17244329382505	0.957888927534632	0.99524864781036	0.997873026300055	0.970081499538681	0.964606986567055	1.02516428521471	0.964434209358003	1.16337794231784	0.996177780243121
Gene25747	0.976712949419612	1.01536897926652	1.03510249138681	0.997111143808957	1.01203302464273	1.00109388401899	1.01281040919408	1.00457516822977	0.96889523756215	1.04084563510204	1.01681642969683	0.977865316078437	1.01726017217705	0.990373202417794	0.978920976039559	0.991942687954013	1.00972959064216	0.980331378751549	1.0311571339653	0.960517876188405	1.03847896460042	0.979987941321419	0.962065660151515	1.02993523821653	1.05280589018379	0.93478033848636	1.00112067524988	0.98129186220254	0.995786450051929	1.0628077068998	0.98408850574602	0.973903500319733	0.968201369683402	0.998457867892976	1.0311571339653	0.991662104169824	0.829798735746178	1.2779928185999	1.0306737618766	1.15841860893363	1.12703182616862	1.0126782158181	1.12960142104659	0.963447234487665	0.972863717869299	0.929222974977004	1.01810593180085	0.867222779790357	0.997898380954726
LZX-Unigene32662-All-g	0.997111143808957	0.980331378751549	1.04158747756168	0.997938943526287	0.999668032901582	1.03393821265483	0.984876077542599	0.997532268598393	0.994819756993477	0.994634179481105	0.996137757256801	0.996953481457055	0.993142684885514	0.999252556710911	1.0113748485781	1.00694304400312	0.994455012702836	0.998713551105185	0.996743114978304	1.03393821265483	0.999749111775617	1.00183443398444	1.04667011485196	1.02488650187889	0.973801455494609	0.974661197416628	1.12883597949579	0.876684837741459	1.0445039689378	1.01241740464856	0.952120766392522	1.00011846331873	1.12278032046261	1.06886244176407	0.945157443729627	0.97214244533623	0.804694979644849	1.12503421185579	1.0005217227181	0.815294932715311	0.916795933152747	1.0728976791017	1.09826118957724	0.961938547528477	1.00912966120723	0.98772707148978	0.944538968717571	1.12824245531871	0.835289646893731
LZX-Unigene25622-All-g	0.883598583990202	1.17244329382505	0.981725234844452	0.947978138794936	1.38427896634131	1.01570758246909	1.10203071565948	1.18610059019151	0.966447922211077	1.10942084536537	1.16406628946984	0.966344790348489	1.07647853519565	0.925810533729193	1.1057081075343	0.877416640944795	1.0177303245305	0.933337159627972	0.902889532379072	1.02141194244164	0.973564071677714	1.01536897926652	0.959097967688967	1.02737750544248	1.2203349600761	1.00190591722251	1.36406310876281	0.974415611785781	0.970511029464321	1.05000625187427	1.03406254802641	0.993364833836001	0.989167071235814	0.94970607915197	1.24068978625916	1.10491192769001	0.857030305298591	1.03101102852186	0.984690179356503	1.10306654267637	0.631681304098665	0.924013809768988	0.981354461881446	0.910611883617109	0.979693672694228	1.00306099182164	1.22395196276311	1.00959157432315	0.829798735746178
Gene25900	1.01986349234637	0.962530054632378	1.08468952160406	0.986375853828693	1.01070340774799	0.998569802405742	0.985029697816187	0.975227007764807	0.978666551966164	1.01588160141927	1.00835006117247	1.03653374698024	0.995608588506871	0.991715336742312	1.05883391076579	1.0089925976844	1.01055843255926	0.98118787125753	0.978458944246442	1.03178758336404	0.974173981856917	0.980917466915218	0.664752568694086	1.00229170004662	0.862581121085371	0.774483918428343	0.792207672233724	1.16718256481434	1.22720084830156	1.0263453725462	0.631681304098665	0.844410106486517	1.24647620473916	0.991006986440655	0.936167579791131	0.737173561156098	0.800602663990025	1.32540818861996	1.27317888398883	1.19473682837259	1.31997063280663	0.985514615234883	1.08445789978411	1.0243016692645	1.0203719565106	1.0162145454731	1.09192448890713	0.995837252913293	0.881529540350293
Gene13578	0.88541746297122	1.26955168379846	1.78691011075491	0.899614478226658	1.02674278798652	1.29279049002088	0.902889532379072	1.15622605050995	0.972300294177496	1.33652621241077	1.15758609724379	0.889807499675687	1.20139737861867	1.16536332710442	0.946767028949656	0.974256097921262	1.28481386259202	1.01496811976722	0.981725234844452	0.902889532379072	0.970201102823865	1.0024505083201	1.0571897214882	0.902068363896005	0.971264398313309	0.972409077692462	0.984384452833901	0.990691286598611	0.960517876188405	1.00041907037203	1.04209482809416	1.01095483324416	1.05622712603382	1.0306737618766	1.00008731437186	1.00985286497604	0.97818197390026	0.976181187104069	1.04171518748279	1.09919576559622	1.03802202280512	0.992054810199655	0.974879343481972	1.05155597494523	1.00457516822977	0.988948542242803	0.995741936418377	0.994819756993477	1.03090273977416
LZX-CL9999.Contig2-All-g	1.05082638858832	0.985369542745373	1.06146546804851	1.02786983894998	0.978458944246442	1.02120126949775	1.18154784986942	0.99370406778505	0.997501501230753	0.99342190976516	0.99524864781036	1.01665661006739	1.00876388027817	1.00195878939598	1.01528158656958	0.999481519928116	0.981042444599745	1.00145272985569	0.999020022328846	0.997873026300055	1.00191998373969	1.00419651364682	0.984661551858883	0.974811799220796	0.999882253013054	1.00594230057655	1.03522775225801	0.9737115608356	1.00628833016012	1.00455365741549	0.985549087676304	1.00451293455662	0.977410205790726	1.00372302929006	1.02598898752349	0.985684613062403	1.02663677460706	0.994391170716299	0.987982865770714	1.0154847370116	0.98350178354147	0.969513823482342	1.02110400748843	1.0779117980252	1.0312495421379	0.990666865691966	0.98766657233724	1.03887862217954	0.951775765858848
Gene6080	0.992352441156558	1.21738521639439	0.908572394126994	1.15841860893363	1.20242967330545	0.926165582910711	0.947978138794936	1.05846078618688	1.36862901118976	1.15539764913932	1.13336740709887	0.9680807517814	0.937002626933056	1.28481386259202	0.984756837816785	0.938634662057288	1.08303284521099	1.14205512465638	0.84828421407682	1.00855737862434	0.82416017087393	0.988143401415419	1.49989262234099	1.00222942079724	1.1692283358618	0.955672605464999	1.03309681868405	1.0015139919738	0.899614478226658	1.03739189217269	0.973410935408813	0.93478033848636	0.993395250334558	1.21583578186985	1.15539764913932	0.996442027821049	0.947460566611056	1.11357438463652	0.910611883617109	0.898478688492761	0.918393268143757	1.04602574910912	1.03090273977416	1.0517854801314	0.825610730746719	0.944381049640183	0.923451481787555	0.995689386334516	1.00571046653862
LZX-CL5214.Contig1-All-g	1.0039879925567	0.993034463891296	1.01327009090212	1.00381389427316	0.987479383895021	1.04688306244225	0.994236863865805	0.996189816738605	1.00121342701251	0.988357421535576	0.991662104169824	1.00390827846956	0.988231023867347	1.02460606267601	1.00257175736519	1.01281040919408	0.998675283901349	1.00708358683505	1.02685587279455	1.00197945018673	1.00642307597777	1.00970897124999	0.833785643972286	0.997304493330754	0.928252003580071	0.817993315528565	0.896299708601717	1.24834938360901	1.10043645956283	1.15841860893363	0.689356059299547	0.829798735746178	1.26344744459843	0.971650819428966	0.933853207966534	0.776490175193399	1.01588160141927	1.21111630127261	1.23046320428747	1.25257347748509	1.10203071565948	1.08957528850683	0.949012852378576	1.03879246620186	1.02120126949775	1.01986349234637	0.995485723063986	0.981526751818262	0.99881149548969
Gene14169	1.0668423619891	0.940592374338748	0.972300294177496	1.07907509217892	1.02357192161108	0.97630350313246	0.932051408373995	0.930246342577421	1.22720084830156	0.957750366516752	0.972863717869299	0.986375853828693	0.940372713326951	1.28277331342153	0.993142684885514	1.03615499626679	1.06256015870522	1.05209647051272	1.01657858165232	1.12451668977323	1.01261742919529	0.925548784958305	0.984661551858883	0.997304493330754	1.01669830873003	1.01247780456139	1.02241553510643	1.01106636625237	1.00334168998706	1.00041907037203	1.00674430707999	1.00011846331873	0.997885703627391	0.991006986440655	1.01480821333461	0.996442027821049	0.998532546626616	1.03296120582992	0.993176453326672	1.00315156277513	0.998424828570116	1.0117670761684	0.926165582910711	0.98216229386751	1.09436964148166	0.903399717156227	0.973801455494609	1.07677130849851	0.997560666842192
Gene15050	0.97630350313246	1.03759086474392	1.00135733290969	0.973269185514124	1.03653374698024	1.27576197554205	0.968626712682212	0.980889347605625	1.05622712603382	1.01696520566485	1.02588850211791	0.993347062505811	1.10739003478739	0.980917466915218	1.02833486893419	0.982101724910621	1.00436830282424	0.989346462141739	1.01053759802581	1.00459719994959	0.980523110839756	0.98599241505225	1.29530016253415	1.18847066917662	1.01669830873003	0.905170005713485	1.114984835914	1.07102654512513	0.990444932688398	1.00917441685979	0.817993315528565	0.868423652364263	1.32910252520143	2.21333377690341	1.64993927848599	0.855225127127297	0.766266340314829	0.968725732268768	0.760769921517484	0.939534047253188	1.04364731419033	0.927049232534825	0.993624004392493	1.15841860893363	1.00220176704469	0.990373202417794	0.975756413649143	1.66551815854899	1.07560591330622
LZX-CL3193.Contig2-All-g	1.00926836901603	0.993779520228993	1.01327009090212	1.01062500983758	0.999908798594943	1.0585580259994	0.994236863865805	0.984596096862743	1.00121342701251	0.996167738020824	1.00517322161996	1.00390827846956	0.988231023867347	1.00747681601629	1.01954362496997	1.00378188456135	0.998675283901349	1.00708358683505	1.00238930384324	1.00197945018673	1.00642307597777	1.00970897124999	0.953934105767289	0.989472704484839	1.00727190956639	0.900161610246141	1.15472811407199	1.0025882519262	1.09700825959984	1.0606970043164	0.926681091959532	1.05280589018379	0.97158238436554	1.02953052236636	1.00011060945455	0.97158238436554	0.99421658111037	1.01709209459261	1.00600363016677	1.00315156277513	1.02833486893419	1.00195878939598	1.00508198258206	1.0188260223191	0.994160919167185	1.05668396514677	1.00247057812642	1.00082892619421	1.00311954442695
Gene35614	1.00237643624125	0.995485723063986	1.0046192316694	0.997971990348256	0.996569141241872	1.06659654422725	1.00425980876311	1.00600363016677	1.02288009826487	0.976149712271252	0.999892015252584	1.00727190956639	0.98247699882877	1.02241553510643	1.00519575953896	0.99282002482213	0.983475236888326	1.01579711938685	0.993779520228993	0.990570087751691	0.996074442362335	0.99893956929984	0.984661551858883	0.989678118970209	1.02679933039054	1.02110400748843	1.05483985451204	0.988357421535576	0.986349563466143	0.994872339829318	1.01641380644135	1.03246506254657	0.991413983474743	0.996708616612263	1.00486303843494	1.05961526568434	1.36406310876281	1.0009308056296	1.00444777973258	0.998143536995409	0.993347062505811	1.01463308783511	0.99102904807731	0.990171968168221	1.12324242407401	1.00302222913318	0.989790392680028	0.988258952046583	1.01555511890469
LZX-Unigene46278-All-g	1.00549410916405	1.03246506254657	0.976882181637762	0.980490816455283	0.939534047253188	1.00519575953896	0.970511029464321	1.06095467741908	1.07647853519565	1.05668396514677	1.01256061891132	0.966641418064205	0.964714388121953	1.05824729433863	1.02120126949775	1.00175614165742	1.09653334814842	1.05245712825615	0.957153312380074	1.04927884703819	0.931038495051459	0.929701800129197	1.03562538361133	0.947090720379778	1.00722053226257	0.982294211341125	1.03902928352036	0.920080770428243	1.03575723341814	1.04878361266119	0.938634662057288	0.942565197699985	1.04479300270907	1.08154310449438	1.09919576559622	0.97630350313246	1.11241733091981	1.03205869641776	0.945484023756498	0.999352587204565	0.998424828570116	1.02357192161108	1.05155597494523	1.00896948358267	1.01447179425988	0.989720062265617	0.985029697816187	0.983740796682678	0.978727839859706
LZX-Unigene46388-All-g	0.996285955018166	1.01641380644135	1.03772126094475	0.998543775760575	0.973107731169807	1.01845455327043	1.02447768264997	1.00453214660122	0.99524864781036	1.01594752686699	1.02381803223854	0.997501501230753	1.0136476176354	1.01641380644135	1.02737750544248	1.00753917228911	1.0071813760713	0.99931879557949	0.997226721349839	0.995837252913293	1.00011060945455	1.00225458743711	0.984661551858883	1.00698535671928	1.15699754386185	1.17334762929318	1.21864079879887	0.918393268143757	0.864744974069584	1.00727190956639	0.989316819517993	0.925548784958305	0.933853207966534	1.0788587541852	1.12503421185579	1.17657685796054	1.05297164480557	0.829798735746178	0.981430021320548	0.935540631248108	0.940809157052767	1.07647853519565	1.0544658808173	1.16090864751619	0.942793527019712	0.912163303244772	0.916636783876973	1.0136476176354	0.918164245536812
Gene35602	1.01740032491394	0.967513985531845	1.01713448733894	1.00224200411718	0.970391217233642	1.36007398671874	1.03406254802641	1.00058445495901	0.993914067153652	0.998457867892976	1.00763653336065	0.996059845729402	0.992027462963849	0.998424828570116	1.02539545662991	0.995884877614457	0.975267243850836	1.03970816987082	0.996147726527664	0.994407095668927	1.03090273977416	1.0010787771458	0.984661551858883	0.997304493330754	1.01669830873003	1.00858572661551	1.02241553510643	0.996320303018623	0.995786450051929	1.00041907037203	1.00674430707999	1.00011846331873	0.997885703627391	0.991006986440655	1.01480821333461	0.996442027821049	0.998532546626616	1.00720095416693	0.993176453326672	1.00315156277513	0.998424828570116	1.00195878939598	1.00508198258206	0.993529626677645	0.994160919167185	1.00663802300712	1.00247057812642	1.00082892619421	1.00311954442695
Gene15732	0.918393268143757	1.06146546804851	1.14891743187278	0.894975718932811	0.993364833836001	0.98067120257618	1.06189416276641	0.971873032436444	0.985320225384727	1.13636170027982	1.11455875586341	0.943406236576973	1.05082638858832	1.05809770351248	0.951343695570568	0.943406236576973	1.02858908465436	0.89399665458579	1.10203071565948	1.0203719565106	1.00200011097747	0.934315281642924	0.817993315528565	1.09781406841524	0.933611359316849	1.04688306244225	0.873015258579676	1.16258589126023	0.995786450051929	0.98408850574602	0.937451177443393	2.10051773413328	0.955123705735525	0.943804787428288	0.918799614270831	1.14083753713812	1.19749151302767	0.995608588506871	1.01681642969683	1.49364105772323	1.11357438463652	1.2203349600761	0.992478067875119	0.962530054632378	0.986124652957327	0.951028979321084	1.19232460381706	0.945324690634638	0.999599726329309
[truncated: 1,724 more rows]
[truncated: 6 more columns]
