# Supplementary material for: A single-cell atlas of West African lungfish respiratory system reveals evolutionary adaptations to terrestrialization
Source: Nat Commun. 2023 Sep 13;14:5630. doi: 10.1038/s41467-023-41309-3 (PMC10497629; doi:10.1038/s41467-023-41309-3)
Supplement: Supplementary file 6 — Source Data [file 41467_2023_41309_MOESM6_ESM.zip › 4.fig4g.LFGL_ZEGL_cell_type_gene_FC]

LFGL_T cell	LFGL_Un_epithelial cell	LFGL_Erythroid cell	LFGL_CD8+T cell	LFGL_Goblet cell	LFGL_Epithelial cell_Ca	LFGL_Stromal cell	LFGL_Endothelial cell	LFGL_Macrophage	LFGL_Ionocyte cell	LFGL_Ionocyte cell_DMRT2	LFGL_B cell_like	LFGL_Basal epithelial cell	LFGL_Dendritic cell_like	LFGL_Un_immune cell	LFGL_Proliferative cell	LFGL_Ciliated cell	LFGL_NK cell_like	LFGL_SMC	LFGL_Neutrophil	LFGL_CTSG_high	LFGL_Platelet	ZEGL_Branchial_muscle_cell	ZEGL_Filament_ionocyte	ZEGL_Immunocyte	ZEGL_Immunocyte_tppp_high	ZEGL_Ionocyte	ZEGL_Lamella_ionocyte	ZEGL_Mt_rich_cell	ZEGL_NaK_ionocyte	ZEGL_NCC_ionocyte	ZEGL_Pharyngeal_arch_cell	ZEGL_Pharyngeal_arch_cell_ponzr3_high	ZEGL_Proliferating_cell	ZEGL_Stromal_cell	ZEGL_vH_ionocyte
Gene10266	1.00408946096043	0.995110475108408	1.0178053550263	1.00430055771727	0.991750160343816	1.04532624423355	1.00518355468849	1.0005521299245	1.01145213699561	0.998337032423432	1.00008077272731	1.00338295752795	0.997917068028262	1.0044787896068	1.00269766828055	1.01587417855312	0.994974555914789	1.0055723434609	1.00128779754482	1.0025323541758	1.00501355722729	1.00714516219613	1.00139383272036	1.00306732631543	0.995929853820245	0.997288193226607	1.03011236654657	1.00127605942189	1.00050881009852	1.00551621707202	1.00335481021648	0.987270112736005	1.00114288485017	1.00073991840074	1.00415944726976	1.00450611582763
LZX-Unigene35848-All-g	0.946640166776605	0.972825728841651	0.99738962537342	0.938558861606139	0.917320492413401	1.04917121697869	1.03205475985474	1.08254595180787	1.01270163551179	1.10879016690333	1.10623170686289	0.981233223456501	1.02328160699715	1.11826594571383	1.03497471393052	0.972448631203392	2.12267339664176	0.944597530231747	0.991063933300627	0.990560641404	0.942572445967554	1.2077505308916	1.00139383272036	1.00306732631543	0.995929853820245	0.997288193226607	1.00456574867992	1.00127605942189	1.00050881009852	1.00551621707202	1.03924996981349	0.987270112736005	1.021822717059	1.00354189092764	1.00415944726976	1.00450611582763
Gene13665	1.00658445296188	0.996075606370024	1.04388320945306	1.0022563692259	0.996457089533853	1.04058564721536	1.00091396481438	1.00338295752795	1.00862376550127	0.995694281359811	0.988409987567001	1.00017981206365	0.983220620119714	1.01443763346693	0.999121283999181	1.00131434219235	1.00296597356761	1.00188095431614	0.998348849267073	0.999307921942513	1.00184899644764	1.00291839918541	0.996184916193354	1.07110608001367	1.00122660244514	0.86377455138892	1.10816359689661	0.966125973045775	0.92336123533918	0.960122507188033	1.16714121051972	0.897358172285862	1.14080566264199	0.906668101192677	1.02847857596483	1.17643795769859
Gene4361	0.999500672838193	0.979378740393888	1.11025859776233	0.990072478611168	0.973874556630868	1.00469295416613	1.00080646603554	0.99262738089305	1.03927877889049	1.00841283542229	0.986266450474545	0.987595434916186	1.00058183783643	0.994648267431761	1.00860223749842	0.993692671090899	1.00059019967471	1.03864839938215	1.00477057273034	0.997763512372488	0.983508498668588	1.06328393509153	1.02988580796435	0.967837853348515	1.01095605432946	0.92728603499099	0.993453254263918	1.00913397008575	1.06138856749469	1.02213602659946	0.952158210731601	0.967899399848283	0.979803937503432	1.0207364465606	1.02228366023191	0.966910166706203
LZX-Unigene13741-All-g	1.03140443288868	0.9904115551281	1.02549211294294	1.01534338545368	0.980019539065374	1.02918517512305	0.993040300808965	0.975162106563756	0.996067047152118	1.0049793339071	0.991105898634638	0.999172664621347	0.999277063750731	0.999961136452267	0.997608507290674	1.0089512368349	0.999176765010634	1.03497471393052	0.997265194247189	1.01692735819679	1.00088748648809	1.00212688344353	1.00363588498626	0.945325225281696	1.00416384381149	1.00452310651628	0.992197877502389	0.957394220757906	1.03558445632312	0.991176877271244	0.958263869220494	0.940844655725336	0.945736482536844	1.01588893810679	1.02433140795332	1.00877853611058
LZX-Unigene40277-All-g	1.00830920061883	1.00570554198344	1.00596344885857	1.00430055771727	0.991750160343816	1.09860769305715	1.0021931903684	1.00233394794469	1.000896791515	1.00094955296152	1.00240305365646	1.00338295752795	0.990540976789172	1.0044787896068	1.01714440606097	1.00487323396639	1.01630274981303	1.0055723434609	1.00128779754482	1.0025323541758	1.00501355722729	1.05587482154617	0.992197877502389	1.04174864595086	1.00919189594468	1.03740746558172	0.991063933300627	0.947659945296341	1.00943529793813	1.02718348615104	0.995418934101949	0.952782189872586	0.939034777573778	0.972362386395456	1.01534338545368	1.11451726576317
Gene15209	0.997891747669547	1.00569652404355	1.02235080416412	0.993487568648668	1.01046693329964	1.00570554198344	1.0069167683145	0.993453254263918	1.00309823487917	1.03910481826158	1.00724818767959	1.00078024169169	0.999226577379162	0.994978880475105	0.999770878473697	0.999346859973542	1.04500671656513	0.995845066284789	1.00981399124277	0.992059922575224	0.995869858250658	0.998309366830494	0.898103155809383	1.38910676537115	0.823764055282943	0.858181487414254	1.1164040633886	2.96034100731306	1.39104624247596	0.896403742242027	1.26972495627922	0.763241296595162	2.54912708803952	0.843503142882307	0.870103751207522	1.24828946213683
Gene57236	1.01961951903166	0.999038196659461	1.02543524381225	1.00788279161039	1.00636666149184	1.04972735866057	1.00472670858898	0.982042097528126	0.998455629430455	1.00046464566408	1.00572346652245	1.00142044041898	1.00047740741769	1.00212421695015	1.00056109850632	1.00233078855477	1.0006728276074	1.00260909522458	0.999011258305928	1.00044280016926	1.00237487249766	1.00378947113159	1.00139383272036	1.15910778766378	1.00262604174694	1.00810927354857	1.03011236654657	1.00127605942189	1.00050881009852	0.996096660906558	1.00335481021648	1.00221628588818	1.021822717059	0.994965078444833	1.00415944726976	1.00450611582763
LZX-Unigene12597-All-g	1.00408946096043	1.0038022130015	1.0178053550263	1.01631563128458	0.998828081410623	1.0178053550263	1.0001054078498	0.987649139350501	1.000896791515	0.991691816130313	1.00008077272731	1.00338295752795	1.0008530672488	1.01845173689159	1.00269766828055	1.00487323396639	0.994974555914789	1.0055723434609	1.00128779754482	1.0025323541758	1.00501355722729	1.00714516219613	0.955008241083964	1.02210040873977	0.956240792866446	0.920848426656245	1.19736634050297	1.02228366023191	1.16508372907648	0.919530443134553	0.982815654331421	0.965035938135479	1.27443326013097	0.944390125758514	1.04961764396112	1.02335630796205
Gene196	0.982694223646317	1.00234195685434	1.53490888060902	0.980444573530158	1.02163260801088	1.00126920111395	1.00293571892061	1.00964395790324	0.989078149735944	1.01987486417706	1.03394866135422	0.995858763441554	1.02078329716128	0.991736530670202	0.982642281807386	0.985580514567885	1.01495286988797	0.982642281807386	0.982462898988397	0.97362197673352	1.01114897067059	1.01807078136781	0.989169220285708	1.25086511382448	0.966565862402681	0.928065437772664	0.99950418346487	1.18324308102766	1.04009783400468	1.0014125335095	1.22091648160505	0.949628330243792	1.24766886783538	0.960395566061597	0.974577391441746	1.2167046273112
Gene10996	0.986803254499303	1.11950409535068	1.15594226470412	0.988961299034814	0.995947461988586	1.0083535779053	1.01424628108625	1.01655966540951	0.989319743378858	1.26119768083784	1.22091648160505	0.997298668221565	0.995172663196302	0.996184916193354	0.995280995867355	0.988838901505064	1.07855710970366	0.98745146197282	0.985733805652107	1.02069411265407	0.987659911888342	1.04190484275604	0.977202334713447	1.22652268110994	0.910722866961564	0.883845184987008	0.992034947491961	1.68285444234091	1.13600396344368	0.873112368700277	2.18666918284453	0.894083483507581	4.76281412449524	0.957723133352034	1.01320875406851	1.23353489748984
Gene7189	0.947542669426307	1.03497471393052	1.06100455471055	0.912405847001678	1.02742267999699	1.00403000293569	1.00387688674074	1.02578109224774	1.00510351954223	1.06532125661349	1.0823752414106	0.987659911888342	1.05211259679729	0.967680564634388	0.936650809088404	0.948143465906724	1.10857267833545	0.915716426073047	1.11402164302422	0.972398132878805	0.903778404636835	0.968042913510631	0.952232073896153	1.0350866613227	0.979886205780179	0.991757484614709	1.19546197917062	1.00530130200027	1.08154731099264	1.01230255250172	0.970532910671663	0.970875313125711	0.981182518909263	1.04058564721536	0.939749328382598	1.11312781362924
Gene19229	1.05667826411302	0.929948436109533	1.11950409535068	1.04767484959042	0.927747277698133	0.987016410545044	1.00209168235539	0.962722604957105	1.02024918670928	0.949211814951267	0.949306692734254	1.03881201962396	0.972672550946764	1.00815309045381	1.02879193692054	1.07870605506133	0.939349172201892	1.0491065829795	0.989208792777211	0.968624099899474	1.00227843570899	1.04455037716832	0.976856568413036	1.10555367117028	0.970483225597537	1.03996090763282	1.07149939439524	0.971806766965911	0.971225683053456	0.963420452358838	1.0474305267228	1.00603755669499	1.03628655944136	0.962778771192275	0.991624172326134	1.03903089986106
Gene28807	0.987991848128787	0.979349071653633	1.00120366762199	0.987877027019001	0.999234704711689	1.00092044162813	0.982815654331421	1.0138010106866	1.04843089409399	0.999476950491239	1.00412824291221	0.98391780829828	0.998858408208422	1.05957142724049	0.984639526057415	0.992568720832669	1.01148664370232	0.987004540639796	1.01831168752158	1.02663343391352	1.00850189846184	0.984519062328242	0.984099258538045	0.998300045426158	0.998590614142743	1.00254917402488	1.08674425519809	1.05719593816684	0.978243935927673	0.991728950110239	1.34580276102395	0.990710718511457	0.978484830461222	0.966855488514931	0.983136119091793	1.08287442044472
Gene81	0.987898879126024	1.0053873249859	0.995163822752789	0.982133979827502	1.02243221006929	1.00780932758518	0.998989322755422	1.0268369839559	1.00453192529849	1.01447124151135	1.03472788714128	0.980144389903207	1.03897819687814	0.993461380314599	1.0636868516986	0.979247536048691	1.00408946096043	0.978552639176967	0.974852289775637	1.00521838841769	0.972128997320587	1.00148228888705	0.996633497885385	0.998565431383499	0.988910800177288	1.00581075961264	1.02028773584981	0.996089413610908	1.02377922622413	0.986943756940805	1.034397717381	0.994629835096805	0.996669225559757	1.00731144123977	1.00063635117333	1.01771579482152
LZX-Unigene131-All-g	1.00632987621855	1.00149857990237	1.01482872712588	1.00241335992877	0.987649139350501	1.04195294147733	1.0019183186045	1.00029270200148	0.998832578847437	1.00064757991556	1.00392940973849	1.00176703860457	0.997270461145038	1.02839319627172	1.04400785280136	1.00259140073432	0.991781863885864	1.00296597356761	0.99931424441245	1.00073392498976	1.00259140073432	1.0040822938153	1.00139383272036	1.00306732631543	1.0079771322784	0.997288193226607	1.03011236654657	1.00127605942189	1.00050881009852	0.996096660906558	1.00335481021648	0.987270112736005	1.021822717059	1.00073991840074	1.00415944726976	1.00450611582763
Gene57480	1.03188113440749	0.995110475108408	1.00596344885857	1.02065239413258	0.991750160343816	1.05563792835917	1.0021931903684	0.987649139350501	1.000896791515	1.03889581365398	1.04760788169624	1.00338295752795	0.990540976789172	1.01845173689159	1.00269766828055	1.00487323396639	0.994974555914789	1.0055723434609	1.00128779754482	1.0025323541758	1.00501355722729	1.00714516219613	1.03377943741976	1.09655189287135	1.02184272127723	0.997288193226607	1.00456574867992	1.00127605942189	1.00050881009852	0.996096660906558	1.00335481021648	1.0053995598538	1.00114288485017	1.00073991840074	1.00415944726976	1.00450611582763
Gene17618	0.94946541479351	0.952308436107041	0.972533332135841	0.963081298769779	1.00500008879901	0.977844688141097	1.0451590951186	1.02062064466919	1.32780031101175	1.07810734323906	1.13573766837107	0.972255669173872	1.10670789075294	1.11471448308774	1.1842784176242	0.971806766965911	0.966532040597721	0.976698720775157	1.02433140795332	0.957068071546224	0.988434855811272	1.03289507029815	1.00139383272036	1.00306732631543	1.00262604174694	0.997288193226607	1.03011236654657	1.00127605942189	1.00050881009852	0.996096660906558	1.00335481021648	0.987270112736005	1.00114288485017	1.00073991840074	1.00415944726976	1.00450611582763
Gene9068	1.47137626372841	0.898715568088452	0.989245953009262	1.21103838962426	0.9337387577766	0.921378056687453	0.960605982197976	0.923177215887008	0.857095101827396	0.955278689751228	0.925852933246138	1.34427166377385	0.959787360442584	1.18525789903424	1.17394865730528	1.07680733484443	1.05065853355383	1.07437275774388	0.889164073240543	1.04027032926828	1.15054540730442	1.02153342903893	0.978860551569417	0.786063367137568	1.21600673173078	1.01424628108625	0.879166441598608	0.862535854152103	1.18872957884913	1.09024633986052	0.875429284968227	1.04369480907213	0.890341778007078	1.23086680995937	1.02871600996474	0.815002918037328
LZX-CL6054.Contig2-All-g	1.08345982883229	1.00193622510718	0.990513028337807	0.995305321286378	0.947135516488042	0.985457562857648	0.939651286739442	0.936295797071769	1.04856857389161	0.956297100822627	1.01888203567929	1.09257466484836	1.00830920061883	1.02051209486166	0.958993025980937	0.992820485395425	1.00687805219853	0.974427034991793	1.00863251409049	1.06543058337828	1.10753574060304	0.956430514735707	0.976028260504686	0.533938793768629	1.10837835567839	1.19414700807879	0.707896155163303	0.820716440284423	1.05045552348264	1.01937552526108	0.809451749800257	1.04735781807052	0.763241296595162	1.12324075987779	1.1164040633886	0.681510617365331
Gene31300	1.01831168752158	0.996060906778602	1.00387688674074	1.01280410253775	1.00138504639708	1.00658819648275	1.02422803286853	1.00667357365741	1.00395824896428	0.986248618872431	0.996609075063137	1.01834120854409	0.983719216958806	1.0019183186045	0.993563998024908	1.00062354519455	0.990279716901763	0.997036865648377	1.01079641076049	0.99359719364811	1.02366603060874	0.999149844896517	1.15594226470412	0.949306692734254	1.11541705948874	1.15503268960688	0.909111817438091	0.815776892689012	1.02130222149972	1.079536069622	0.96297488351567	1.03794178291629	0.983261715793533	1.10753574060304	0.960053327865935	0.890023667744761
Gene32997	1.01894016289246	0.99359719364811	1.11357859332844	1.00430055771727	0.991750160343816	1.0178053550263	0.995528947565296	0.987649139350501	1.01145213699561	0.991691816130313	1.00743175359008	1.01751630192206	0.990540976789172	1.0044787896068	1.00269766828055	1.01587417855312	1.00372336572818	1.0055723434609	1.00128779754482	1.0025323541758	1.03073449483041	1.00714516219613	1.00139383272036	1.00306732631543	1.00262604174694	0.997288193226607	1.00456574867992	1.02731519059305	1.00050881009852	0.996096660906558	1.39104624247596	0.987270112736005	1.021822717059	0.994965078444833	1.00415944726976	1.00450611582763
Gene13773	0.998838349514372	0.930545008197079	0.938246734362076	1.05835602875141	0.854731833767916	0.929948436109533	0.891285760282616	0.997920957116568	0.894957456006136	1.06524211887744	1.00869808042623	1.09321843664362	0.993811578835022	1.00239207611598	0.941146767876632	1.10374002402057	0.923608386864209	1.06524211887744	0.964345014691743	1.03830881132794	1.13042438832923	1.02155932430186	1.07339736807913	0.998658621503321	1.00928238003463	0.981696261764634	1.02065239413258	0.972743955017088	1.004309085115	0.922675415699307	0.996773440852678	1.00171414593281	0.994885790762226	1.0022498742009	1.09718013561084	0.992930984051489
Gene13813	0.982330214341422	1.05774134708909	0.977614349342912	0.990745097586904	1.07855710970366	1.16587598244794	0.935191251188275	1.03019676071297	1.04564921205785	1.13600396344368	1.11144355128002	0.970780192020376	0.999784980549377	0.989965863374125	0.989658610024206	0.961741325748105	1.09321843664362	0.995834626951981	0.958585795648915	1.04694852746546	1.03265880276991	0.972672550946764	1.00139383272036	1.09655189287135	0.995929853820245	1.00810927354857	1.05359092281029	1.00127605942189	1.00050881009852	1.01507945098205	1.00335481021648	1.0053995598538	1.00114288485017	1.00354189092764	1.00415944726976	1.00450611582763
LZX-CL11410.Contig1-All-g	1.0277614033235	0.993682238561559	1.07795223847365	1.01775744510357	1.00078871195698	1.00829820310892	0.992039678954192	0.980980515726973	0.998080850210904	1.00015842879775	0.989948173140935	1.00096845436352	0.985022013792976	1.02731519059305	1.02921882315282	1.02153342903893	1.00038582013323	1.00234195685434	0.998816936386248	1.0001054078498	1.0021952334644	1.05480996114874	0.996812411296301	1.00065512581456	1.00483379329319	1.00257554291432	0.994175596890033	1.00919189594468	0.988038364487395	1.01553148752394	1.02691425886602	0.991486928074052	0.990853765275403	0.988961299034814	1.05077650460741	0.993360130937134
Gene16654	1.00540341832719	0.997036865648377	1.00148228888705	0.998968197973093	0.984364391878459	1.03922116073649	1.00061256803384	1.00080646603554	1.00581967136448	0.97942799147712	0.992575716200793	0.997371828713698	1.00104454116037	0.998352697823319	0.995710505394503	1.01940527227127	1.00200965860266	0.999206108986352	1.03041274209977	1.0294574401388	0.999244118812158	1.00093947171201	0.996261827958034	1.01086178028817	1.01609604300288	0.980688940040783	0.994325712204702	1.00965204755631	0.969844086027749	0.960475984844326	1.04643520870914	1.02976347452481	0.976015462393335	1.04551414084999	0.991217811637499	1.03669454950748
Gene5762	1.03005326476306	0.979247536048691	1.00213608567514	1.05228107340893	1.001118578117	1.05415307896725	0.998341761026888	1.00442713609199	1.00664959190561	0.986507564428951	0.988990628074853	1.00980396548266	1.00535115109256	0.998954430290099	0.996504106921574	1.01713070548891	0.984402464305289	1.05219560965478	0.996496661607826	0.997270461145038	1.00008626196554	1.00155079543114	0.975370738726106	0.997482285033591	0.974029917317762	1.00235441222151	1.03637692872167	1.03881201962396	1.0727847886727	0.97126478806666	1.25507506162038	1.03539767293585	1.00578982107582	0.951328380150096	0.982861183267788	0.998401999167877
Gene19091	0.983220620119714	1.05542403344961	0.941146767876632	1.07780133875806	1.1274430345374	0.988552940273806	0.997512799071554	1.04939759134992	1.01558099410292	1.0984378399874	1.04961764396112	0.937336823764098	0.960346390667331	0.909111817438091	0.974764537513067	0.897142844048304	1.00451810996502	1.12118217460958	0.993004687519825	1.08674425519809	1.00255623055692	0.990601548122627	0.947064752654942	1.0151887595397	0.964300527143972	0.9379188257943	1.02422803286853	1.15292175580457	0.969282624292146	1.00769985065242	0.969149577563705	0.979103985670225	1.00455756271369	0.961801730137833	1.01172933910577	1.06513499136408
LZX-CL12237.Contig30-All-g	1.03144301911302	0.978509910911384	1.0020009525206	1.00737113810661	1.00461261421127	1.00452310651628	0.988189257974572	0.981968414854254	1.02879193692054	0.971225683053456	1.00135181813376	1.01853924133095	0.986364004570087	1.0207364465606	1.02450802212421	1.0296715000968	1.00190253068217	1.00285243270814	0.990896842319091	0.988930257571557	0.993638555340883	1.02593943667824	1.01777369566338	1.0296070751177	0.995929853820245	0.997288193226607	1.03011236654657	1.00127605942189	1.02950170479193	0.996096660906558	1.00335481021648	0.99802150237689	1.00114288485017	1.00961956298512	1.00415944726976	1.00450611582763
Gene9108	1.06081772025349	1.47137626372841	0.949628330243792	1.07086826186158	0.914865861528708	0.958527105265041	0.791009713116819	0.94688350552437	1.12684804815255	1.34901221575861	1.34074271544417	0.944597530231747	1.04436648099278	1.01672650734751	1.12472093047015	0.998348849267073	1.16878191704937	0.942155581523735	0.899690773926702	1.10498203219442	0.981706083692461	0.907316098562554	0.991063933300627	0.974465257099713	1.00986015398898	0.963326772917916	0.955672614586259	1.17690932142362	1.00629184399569	0.931074741587077	0.99227471296977	0.996666259575411	1.04349327983576	0.983014012230675	1.11357859332844	1.08194029890295
Gene16561	0.802232016882932	1.64091522041837	1.04141595517149	0.76582752819344	1.44604493255967	1.42646521733154	1.00817209862038	1.12429838263697	0.992039678954192	1.64091522041837	1.61385109249727	0.914469257545917	1.23605965285052	0.932088642841869	0.892872600733236	0.891285760282616	1.6094786838106	0.806618051207836	1.21198565064225	0.934272623880763	0.898103155809383	0.899233863277878	0.956867810501243	1.01509193498575	1.0006630985951	0.892253168946931	0.983239170318406	1.0315606445088	1.03398907476435	0.99166046508607	1.0113352117928	0.990758656304438	0.992612011643043	0.954649543830931	1.02114231608981	0.988223530400001
LZX-Unigene46408-All-g	1.02021923233966	0.978137110766092	1.00065512581456	1.00008626196554	0.997021098814328	1.0067727216657	0.981980415369302	0.998793758471613	1.01346038008942	0.974212190848566	1.00667357365741	1.01511443786797	0.981085707794693	1.00881930438343	0.999961136452267	1.01715810663304	0.999627304142081	1.01170706374747	0.992860320976598	0.992254627567767	1.02277780412435	0.998391923011988	0.982694223646317	1.01015155661061	0.960939734553875	1.00221049521104	1.1429865386278	0.951238537925337	1.04835288194866	0.989454497688451	0.997335789179415	0.992947695196421	0.942691147897745	0.972902911811394	1.01632851275612	1.07069476894276
LZX-Unigene2068-All-g	1.00065859181372	0.969282624292146	1.03708611923292	1.00137978629233	0.996103908202208	1.0016693279405	0.98656603962885	0.966033488114341	1.00774811295498	1.00234565881992	0.989483308008508	1.03823287239764	0.99635942362979	1.02860858651768	1.10222318485581	0.996282715409788	1.00828558424275	0.992596664726637	0.989932813063408	1.00880873589795	0.992568720832669	1.02505096504171	1.00840329556202	1.02531114395822	0.973983219339159	1.0036752599686	1.01065558053953	1.06704621292345	0.954083932924557	0.955008241083964	1.03110266045549	0.966630235402811	1.08931500416172	0.975770678249335	0.984808516344371	1.00114012258064
Gene10041	1.02529840904425	0.997191738193252	1.00007528348907	1.02508839447744	1.0147513070343	1.00372336572818	1.00562187986869	0.972706888881132	1.0458931704445	0.977409555794378	1.00096044141279	1.01365249660777	1.00128291772983	0.999777449079374	0.998746395012487	0.998784835020223	1.00470820563467	0.995256536648444	1.03864839938215	0.991147323455599	0.995350497864593	0.997891747669547	1.08059907280111	1.07702399275552	0.982673979727744	1.04283857992213	0.997254026691041	1.01735287409897	1.008132947747	0.963004710441164	0.992125006993632	0.97348685790773	1.00584134705793	1.00558585913583	0.996287298240249	0.989618545133682
Gene24725	0.998059893297032	1.00543286054084	1.07490451271086	1.0308516096162	1.00753514988385	0.995408489302578	0.998567607069185	1.00947017652169	1.02797483591763	1.00470820563467	0.989518557707959	0.998431147123475	0.964090330448078	0.987141389918472	0.989454497688451	0.987742236183463	0.97841849166188	1.01683823183042	1.00459343081788	0.99708674985611	0.983117634359269	1.09655189287135	0.896912157208724	1.10108084535032	0.831736764534323	0.837098295714807	1.20571662134882	1.69444611667956	0.735036832511049	0.917756246458912	1.27536674747804	0.821628792524588	1.19661380227181	0.699144610825893	1.10879016690333	1.42951781465654
Gene11251	0.979404358328797	1.04901954993194	1.13973631327257	0.97228867091495	0.985321915017529	1.00603755669499	1.02646980420389	1.06284683286582	1.02042214220346	1.08425858382451	1.06499984081168	1.0157794799851	1.42194807697492	1.00860223749842	0.99578576712578	0.972160496931336	0.968240073727415	0.979378740393888	1.10474564362978	0.944766076650648	0.987974918017137	0.972986012387712	0.955356695940268	0.99931557090288	1.00421847710993	1.00602095518495	1.01807078136781	0.977083965184267	0.916076761047367	0.939135239256091	0.958658201253823	1.10312316763689	0.969504783065139	1.01236115024737	1.01197638632033	1.01107771732994
LZX-CL3193.Contig1-All-g	0.956999068440935	1.00198732004169	0.984740620385102	0.918995294517245	1.05228107340893	0.983220620119714	1.04835288194866	1.0073447118147	1.01017793798008	1.01676877403925	1.00966013720937	0.967991825235019	0.974427034991793	0.974652326100214	0.972706888881132	1.02788945973106	1.32203662376772	0.931491960999143	1.01954028196774	0.92052589614644	0.952535158427043	1.06358312344017	1.00139383272036	1.00306732631543	1.0079771322784	0.997288193226607	1.00456574867992	1.00127605942189	1.00050881009852	0.996096660906558	1.00335481021648	0.99802150237689	1.00114288485017	1.00073991840074	1.00415944726976	1.00450611582763
LZX-CL3193.Contig2-All-g	1.00830920061883	0.996736726658051	1.00596344885857	1.01078210039375	1.00161966907253	1.04532624423355	0.995528947565296	0.987649139350501	1.000896791515	0.998337032423432	1.00434131801683	1.00338295752795	0.990540976789172	1.0044787896068	1.01714440606097	1.00487323396639	1.00127605942189	1.0055723434609	1.00128779754482	1.0025323541758	1.00501355722729	1.00714516219613	1.00139383272036	1.00306732631543	1.01503025619292	0.997288193226607	1.05359092281029	1.00127605942189	1.00050881009852	1.00551621707202	1.00335481021648	1.01605145322444	1.021822717059	1.00354189092764	1.00415944726976	1.00450611582763
Gene7917	0.987214403583769	0.965071448624502	1.12684804815255	0.9806437485517	0.961741325748105	1.10276464460962	1.11614378554098	1.02180271284076	0.975882494627808	1.00884167545077	0.969316730761364	1.0397733053223	1.06009732848934	0.990802624947682	0.98586741814035	0.984293504982058	1.00589823051963	0.990570933157268	1.03364494722633	1.00759048202589	1.07352295602768	0.981376876394865	1.00139383272036	1.0296070751177	1.00262604174694	0.997288193226607	1.00456574867992	1.00127605942189	1.00050881009852	0.996096660906558	1.00335481021648	0.99802150237689	1.00114288485017	1.00073991840074	1.00415944726976	1.00450611582763
Gene2977	0.943837375183434	1.02231189495303	1.20312578023854	0.922839251207598	1.02586289680698	0.98183785813113	0.991033045249954	1.01206760766006	1.02525367406131	1.03354677702188	0.998901329424696	1.01315077443835	1.13913994471137	0.942050709303051	0.945818637053588	0.941244360482622	0.925616578365532	0.979404358328797	1.08878832950788	0.912985362880379	1.00970604925552	0.961197152386547	0.984772943390263	0.984719287625358	1.23605965285052	1.00513823264319	1.01219067438885	1.11068494349532	1.08469851568253	0.803935373399073	1.14080566264199	1.82924421002747	0.976397891703717	0.908373630669925	0.949211814951267	1.00057339006304
Gene41561	0.936530956453996	1.13845475977112	0.96883295895896	0.934048255927386	1.00078024169169	0.994959925535193	0.900609318302655	0.914700245658612	1.21154226117849	1.04778168230184	1.09913980376164	0.996633497885385	1.07437275774388	1.22721195230062	1.24357412845064	0.954863080811262	1.04835288194866	0.974630919242222	0.942353793388228	1.06460162588953	0.955820611984552	1.18990424940008	0.721263310779325	0.792184936706493	1.417802924621	1.47398187560556	0.962778771192275	0.896652539911158	0.984402464305289	1.07924683765698	1.14692536949403	1.3323007694603	1.00741330513963	1.16556207032718	0.759685118869771	0.996999518737066
LZX-Unigene30649-All-g	1.05274898653632	0.964559383697193	1.02285736102087	1.00207100671275	0.984099258538045	0.997561159959046	0.997874129883728	0.974427034991793	1.03753936702872	1.00500008879901	0.978199106282268	1.01609604300288	0.97625860256382	0.985521035362686	1.06619228314741	1.03215331025925	0.974386369633251	1.04887612037071	1.00531485385598	1.0461490106316	0.98528538740704	0.989438966955602	0.988605345713697	0.998018666863731	0.978004154763025	1.00180538437756	0.998405422493758	1.00696241192312	0.985553249705235	0.987957686335261	1.09985055555029	1.01839375947098	1.07912955818332	1.00202500226545	0.996978507785474	1.01212898502535
Gene17534	1.37523840315673	0.84617132905353	0.964559383697193	1.23086680995937	0.865871258206819	0.868509990824682	1.0568020574407	1.10837835567839	0.903153042136197	0.855637373963785	0.820716440284423	1.13881241007427	0.958206900996301	0.92186205060432	1.45681092505486	1.09341122794408	0.830649587436243	1.17779570398555	0.912405847001678	1.01853924133095	1.13807821399254	1.22652268110994	0.981589989558263	0.987696748624336	1.05082308010779	1.1069063931401	0.985168446807454	0.957993569098664	1.01377414970527	0.948065392028344	0.989699860646602	1.01861859227686	1.05811529179739	1.07490451271086	1.02446860902393	0.990195170303454
Gene1114	0.981902802916861	1.01553148752394	0.988838901505064	0.986527060199228	1.0151440015982	1.11451726576317	1.00826749799565	1.00549095314567	0.977409555794378	1.01264333639733	1.02935070961523	0.974891376321669	0.963420452358838	0.980700823044499	1.12192882823237	1.04195294147733	0.963034537366659	1.03405236031943	1.02780642783189	0.907713783738574	0.988251944487062	0.956999068440935	0.997635955525083	1.04694852746546	0.97126478806666	0.94328110502694	1.11981312829407	1.00472670858898	0.96246247950196	0.990565787280634	1.15736719653132	0.957993569098664	1.02667474731142	0.99941230770865	0.988260217224388	1.15736719653132
Gene13142	0.984427132099193	0.9711840311275	1.0927467010599	0.98497622278153	1.00417682629454	0.995129536766895	1.00549095314567	1.01170706374747	1.00716223698035	0.994986143303322	0.977649180570782	1.01937552526108	1.0295855658907	0.993692671090899	0.982673979727744	1.00776978167468	0.954794632269688	0.985501479454188	1.02727767390929	0.989271105776054	1.00253597508928	1.03546171051569	1.00738846547953	1.02287007745131	0.999949454184491	0.991123744105517	1.00066658088149	1.0214760448645	0.995988603050728	1.00366416404518	0.999777449079374	0.995413711702263	0.997125539052516	1.00786228711224	1.00087227152619	1.00013182876301
Gene17036	0.955140174383203	0.97184812542237	0.950086640202956	1.00114288485017	1.06573974572147	1.03848930827744	1.03210255239811	1.00591184593215	1.05783460922211	1.03359940380805	1.08514993306681	0.935402634494582	0.92728603499099	0.907316098562554	0.994762377222434	1.0856658872221	1.0461026818423	0.937124211466794	1.12075497071986	1.1274430345374	0.918634371182571	0.885927886734347	0.988671974584617	0.990265729751249	1.0006728276074	0.964345014691743	1.13745327923848	0.994811116746346	1.03377943741976	1.00476140429094	1.13325012973913	0.960746529231836	0.99681700011216	1.03196814128835	0.993400521861793	1.08850150579693
LZX-Unigene11799-All-g	1.02972267080404	0.974465257099713	1.11451726576317	1.01471792578645	0.950669847542249	1.00061256803384	0.975133189242613	0.955205053639891	0.993961735169759	1.00874592213482	1.00319788349401	1.09800296182903	0.972706888881132	1.10019350105764	1.02520853903079	1.00025717330053	1.0034292009807	1.0006630985951	1.00485698684555	0.998047754857067	1.05835602875141	0.987910949969653	0.996240959369255	1.13167702577186	0.858181487414254	0.973907993067413	1.16508372907648	1.07608649625836	0.880303296779566	0.806618051207836	1.34074271544417	0.893098027002145	1.07963780808026	0.865510805848727	1.00993646229693	1.14192626136459
Gene17273	0.997467013879519	0.984364391878459	1.00848550157222	0.99861199389444	0.999687280124753	1.00188675490925	1.28518040307621	1.00115475935826	0.992227096360671	1.00286458607227	1.00486760332709	1.00617737910113	1.00013182876301	1.0281313144514	1.00504106270465	0.997191738193252	0.979404358328797	1.01357668933003	0.99410533962459	0.994119504613563	0.997519742368055	0.99951813512028	3.63956702555126	1.02422803286853	0.986108182757292	1.00326727295678	1.12075497071986	1.19661380227181	1.00562187986869	0.968723163816667	0.971806766965911	0.954345664059657	0.980918097031511	0.957598833124836	2.23444442159195	0.980612659758692
Gene14151	1.24160573303727	1.04242217746991	0.917957819097048	1.11594361115112	1.02095336507743	0.969864602931238	0.69245877522835	0.602759762818997	0.86784217003688	1.5058357332015	1.46608628532388	0.873885825401172	0.750216643101889	1.03205475985474	1.0462962638384	0.978459983064319	1.39797164504873	1.1826754605255	1.38372977936061	0.98528538740704	0.949306692734254	0.630082885292881	0.868968739224503	2.10261599346301	0.744092360106445	0.865871258206819	1.64091522041837	1.60385288536639	0.644138012942513	1.06513499136408	1.50015324213186	0.792978188026925	1.13134004280493	0.733562205684498	0.747331243459545	1.96207739698296
Gene1503	0.944148072947343	1.06029135381874	0.974137345961697	0.950240982070449	1.64668816853536	1.00635275749888	0.999241144186598	1.00277274475276	1.12405359666048	1.06666864673311	1.04671012297267	0.964143923715949	0.961616818820259	0.986291048852176	0.924975529384575	0.990838414433212	1.26381455506885	0.917957819097048	1.01775744510357	1.02578109224774	1.0725148518694	0.909311518289851	1.07404697066261	0.883519946448092	0.988628768287694	0.950598378719165	1.10312316763689	1.02384621409215	1.00454297830734	0.986348833261742	1.06945391883607	1.00635275749888	0.967899399848283	1.06704621292345	0.928676696237907	0.950893750806837
Gene2042	0.888616217254381	1.3360233943255	0.88474323521139	1.01722825354748	1.96207739698296	0.88474323521139	0.998872444667212	0.979378740393888	1.14958761470913	1.05450042281247	0.94328110502694	0.827372653255763	1.06180010565609	0.771913807608702	0.710076616451274	0.701841487330194	1.15933586336037	0.952308436107041	1.08964842808077	0.954083932924557	1.07165997651839	1.16124206106192	1.13881241007427	0.939349172201892	0.991549793246658	1.01756936991609	1.01139654500113	1.03125907791849	0.938558861606139	0.957598833124836	0.950598378719165	1.0295855658907	1.0517195510367	0.975133189242613	1.00953004688121	1.00044821533516
Gene19068	0.994986143303322	1.1069063931401	0.980197926318564	1.00860223749842	1.05392513509053	1.00873485046778	1.052830710846	0.958385201922007	0.992690698435239	1.24766886783538	1.11025859776233	0.983508498668588	1.00230768916436	0.984402464305289	0.944251083603475	0.981686439836807	1.40394078702466	1.06321966347484	1.02564720683822	1.09548675825798	0.920719704958569	0.93697792835418	1.00372840614528	0.984808516344371	0.999183670825645	1.00159851259797	0.991862410294577	1.0673274176817	0.996971693846013	1.02962858434471	0.966630235402811	1.00615510211247	0.975627310359231	1.02496831018262	0.98183785813113	0.983014012230675
Gene22581	1.00602095518495	0.99061552229981	1.00170763902796	1.00256283933405	1.00450611582763	1.00318409446928	1.03005326476306	0.971611925024166	0.994629835096805	1.0017698472335	0.996696605292535	0.99759565157937	1.00203588791056	1.00911509157613	1.02351175688478	0.999038196659461	0.998274036252865	0.999500672838193	0.995992375212082	1.02972267080404	0.999627304142081	1.00112070960166	1.0079771322784	0.999810126684576	1.00076651673103	1.00663283715141	1.00112070960166	0.997516270719804	1.15035034758235	0.98966585380146	1.00006733788398	0.995869858250658	0.997635955525083	0.998494102269943	1.23763427778773	1.00064928298852
Gene17380	0.987095085673073	1.01143063260496	1.11803195663687	0.994255558930838	0.969864602931238	0.997815520571457	0.989113902878244	0.957465304237318	1.03165704147617	1.03830881132794	1.02659029511657	0.992413927189761	0.982617571222962	1.0071067544249	1.06780456075183	1.00076310677362	0.992197877502389	0.988223530400001	1.12429838263697	1.00606847927244	1.03131767371571	1.02189462434783	0.998950706964785	0.993309247948786	1.02119526539462	1.00336436810588	1.00875300409581	0.991363316871207	0.990646087963654	1.01266498682858	0.99617145008291	1.00730685199	0.993032332776259	0.997191738193252	0.998698375818032	1.04283857992213
Gene24616	0.999698438562377	1.00500008879901	0.99717382589839	0.993841142176675	1.00627527770844	1.01024010392484	1.0190685650387	1.00534122335381	0.997221178690746	0.997318167657053	1.01789434989075	0.98524303659867	1.00941945488491	0.999832695232372	0.986548546035979	1.03015840358196	0.997212350540173	1.00318409446928	1.09341122794408	0.97744361636458	0.985651198065212	1.04064994379799	1.26004690524469	0.732527771792064	1.03488742892539	1.01202435663453	0.864724291096558	0.849445979314024	1.73652845893295	0.956999068440935	0.83936295637318	1.12684804815255	0.997815520571457	0.998137825846282	1.18067658727441	0.7727377661944
Gene25135	1.00011659811324	0.968476217973229	1.24924744380717	0.998723714063699	0.980918097031511	1.02948380888461	1.02907683927724	1.00765472531453	0.989438966955602	1.0016498880118	1.01114897067059	1.02541668044719	1.00254917402488	1.01131230525579	1.02727767390929	1.00219987410541	0.975370738726106	0.995031199180077	0.992076034398061	0.990981692373048	0.995129536766895	1.04811873250506	0.976489325232922	0.792978188026925	1.21103838962426	0.934693265095893	0.955356695940268	0.977793315683187	1.56109759364313	1.0295855658907	0.887568179548907	1.70725581053367	1.0530693152223	1.0397733053223	1.0155030629129	0.859008561956064
Gene10298	1.01754778358184	1.02415628475741	0.993132703716174	0.986640525699384	1.05031173364066	1.29901494804079	0.965130981869215	1.0089512368349	0.996282715409788	0.958658201253823	1.03380614718596	1.03859773232359	0.941578665414086	0.982836637736915	1.02512911869861	0.977112119356059	1.03310950770726	0.972986012387712	0.952620732713567	1.00667357365741	1.02381573384758	0.986591580168521	1.00139383272036	1.00306732631543	1.0079771322784	1.02495450829173	1.00456574867992	1.00127605942189	1.00050881009852	0.996096660906558	1.00335481021648	0.99802150237689	1.00114288485017	1.00073991840074	1.00415944726976	1.00450611582763
LZX-Unigene16201-All-g	1.03215331025925	0.984427132099193	1.07702399275552	1.04002747441041	0.965071448624502	1.0022749516002	0.997943746208459	0.962060169976488	0.996967833457912	1.00742413464349	1.04356302695299	0.977614349342912	0.972221790780337	0.989245953009262	1.04571316039888	1.00746541212173	1.0031053257772	1.02405163584792	0.996847351279323	1.00524565321246	0.995389459695005	0.978199106282268	0.860759169928491	1.00085007942153	1.00166426434226	0.948913846606958	1.22091648160505	1.00374701282423	0.913551074079363	1.13205979644309	1.26119768083784	0.950240982070449	0.983814196787662	1.04584918407184	0.997504025814571	1.23274400644781
Gene4408	0.989540301946585	0.995958743987519	1.0034292009807	0.997545048472113	1.00545307692322	1.02586289680698	0.987877027019001	0.995824164362922	1.03746430404303	1.00554800844505	1.00474753493281	1.01346038008942	0.999402708735467	0.996522475786918	0.99845253873779	0.996419568163127	0.998368190095195	0.998341761026888	0.987322380245363	1.00674963861153	0.989587848104872	0.993295954310166	0.97942799147712	1.04349327983576	0.992020047738006	1.04334764772822	0.999262967635596	0.989120332268107	1.00328159213367	1.06358312344017	0.99553350356825	0.957138630176846	1.01037199048235	1.00759048202589	0.982543529601907	1.04752448840307
LZX-CL2074.Contig1-All-g	1.00650820941003	1.00145834480891	1.0282764656718	0.99262738089305	1.00046464566408	1.0027909648703	1.00269511806132	0.959645547874656	1.0204476763523	1.01069269878511	1.01397362255804	1.001697173373	0.976189361535808	1.04917121697869	0.985920108334661	0.998880898660263	1.00345495664877	0.993426756004801	0.983836182374879	0.97697814127917	0.985267519619268	1.04027032926828	1.01679582283575	0.992039678954192	0.981612097958936	1.01971110831333	1.01853924133095	0.996401519795206	1.03598118192588	0.976458437782952	0.988728403869284	0.963736265870996	0.982904105353983	0.999380759371161	1.04303234116781	1.05097930112569
Gene975	1.2005431512015	0.919973551952286	0.779292066367975	1.25347160024488	1.08916564434096	0.872353123502283	1.06564091405353	1.11752591166172	1.10775422450962	0.833133350287831	1.03269905121033	0.729251770818967	0.879166441598608	0.910507941771932	0.922189365772699	0.935540373460722	0.801383619940339	1.51164441920324	1.02988580796435	1.25911254864076	0.756774773494431	1.07217072847226	0.949530548732566	0.996511809632872	0.979564601994103	0.885367316179931	1.0186926481763	0.813761675305578	1.01227555736142	1.12267273149821	1.06780456075183	0.929037128752994	0.936773708155298	1.14778101453137	1.01180430216442	1.03777573294481
Gene55717	1.00107058410203	0.998324086992374	1.00395038330339	0.998317244689993	1.00303924612112	1.06117443903879	0.98378346339672	1.00190896930826	1.00399430647727	0.976243189964668	1.00080133205463	1.00570554198344	1.0012926773598	0.996367602444238	1.01605145322444	1.00066084520441	1.00797101908662	0.997064270777493	1.02900141789811	0.993632987070552	0.997094122312733	0.999174714815991	1.06317220446318	1.00306732631543	1.02184272127723	0.997288193226607	1.00456574867992	1.00127605942189	1.00050881009852	0.996096660906558	1.00335481021648	1.00085928383551	1.00114288485017	1.00677737583394	1.00415944726976	1.00450611582763
Gene19143	0.895258366991213	1.21154226117849	0.979272434332729	0.90623273607411	0.927900575647692	1.45681092505486	0.971560041621025	1.00617737910113	2.01480823646663	1.02901547666735	1.17779570398555	0.94946541479351	1.11451726576317	1.16288557047589	0.998119236295662	0.903153042136197	1.15768909029483	0.866184430984609	1.00322590011666	1.01865029414707	0.950669847542249	0.90954461895386	1.00139383272036	1.00306732631543	0.995929853820245	1.62369162209525	1.00456574867992	1.00127605942189	1.00050881009852	0.996096660906558	1.00335481021648	1.00221628588818	1.00114288485017	1.00354189092764	1.00415944726976	1.04448744282219
Gene2256	1.06693058984913	0.960667435110535	1.00921176055062	1.19189072947629	0.974212190848566	0.999569805844844	0.986449484810867	0.965968875548381	1.02048587102464	0.973303705200088	0.986781277455627	1.44824962883981	0.96747548895303	1.09879317536604	1.32645267794951	1.05038953076702	0.991721369550276	2.47152005450251	0.989890749820388	2.14067927716977	1.03488742892539	0.995716973002105	0.988014157570737	1.07924683765698	0.990272723326506	1.04376448187379	0.991201652297105	1.06839890615864	0.984664642018648	1.01128432583314	1.06117443903879	0.953235769439768	1.07760814847004	0.98256874452661	0.996555769441779	1.01104514594914
Gene5505	0.959164700916482	1.07086826186158	0.985306215445557	0.968161489585432	1.02962858434471	0.999198252832315	0.972631984637564	1.05438845073968	1.09024633986052	1.09024633986052	1.06955419991393	1.0098794116349	0.937228739898451	0.999702398906434	0.993053664896833	1.04529194104196	1.22210158758455	0.940945390984199	1.02328160699715	1.04088839617066	0.967741751205401	0.980197926318564	0.983085494206613	1.02119526539462	0.988319775302425	1.03581192821681	0.966302127355432	1.00644045253714	0.962332842148707	0.961616818820259	0.968881183597682	1.00921176055062	1.05404079157111	1.0021086863884	1.14338959993733	0.962837490996484
Gene20480	1.00056109850632	0.99637871717276	1.01357668933003	1.00939008915087	0.994937383650907	1.01087571661002	0.993062633020869	0.975237867459452	1.0073922376079	1.00249937721406	0.99892872257912	0.99918883408465	0.981024038428018	0.999983964897023	1.01000035540017	1.01854911115554	0.986375789704913	1.01831168752158	0.997298668221565	0.998304043129429	1.02757777128792	1.00214589356096	1.03037833448813	0.997793089988808	1.10800248813696	0.993013751977452	0.988593762050647	1.004309085115	1.07810734323906	0.990298415028241	0.978023352726877	1.01062257523222	0.969442782527686	1.06301891537931	1.10680714194652	0.987293458583534
LZX-Unigene46300-All-g	0.96367347048726	1.01880993026408	0.998996979019966	0.961979344512842	1.13913994471137	1.1684299300614	1.15594226470412	0.971225683053456	1.02939176354844	1.00011659811324	1.01679582283575	0.976361485116448	1.01526947098803	0.966177830628388	0.948065392028344	1.06754132666923	1.02459689830693	0.972672550946764	1.77815527887267	0.923608386864209	0.960541204250434	0.993071601144905	0.909311518289851	1.03605018698054	0.951328380150096	0.930128650801102	1.61821050622236	1.00640906482273	1.27536674747804	0.98589487503858	1.08742481475898	1.08104878967054	1.43158782341253	0.861333106251102	0.977682560224222	0.978509910911384
Gene12438	0.912604909162879	1.13456494620071	0.975587004397299	0.904291544364946	1.06780456075183	0.9904115551281	1.02622911174822	1.01666040619905	1.146482378813	1.25423826640912	1.27894621741828	0.967257203995956	1.03721387081415	1.00049985993628	0.910323006210757	0.934429644587947	1.04917121697869	0.885123836440881	1.00319142522725	0.888616217254381	1.09718013561084	0.906862890180798	1.00622963143029	0.998658621503321	1.08332606029587	1.0294574401388	0.994757428094982	1.13085646503879	1.004309085115	0.948613453729263	0.969910855073805	1.09115259042458	0.994885790762226	1.01100981501787	0.983363000352406	0.999116230653114
Gene6994	0.989573354748745	1.02494070640084	0.997380026624158	0.979461850191371	1.02339461246007	0.998488439092635	1.02381573384758	1.0012199319199	1.02473135544997	1.0387652292886	0.99895783318164	0.991691816130313	1.02324037159546	1.00110156678674	0.988297843787657	0.980175854098071	1.0026674580345	0.972706888881132	1.02703473192726	0.948065392028344	1.0547029830332	0.974652326100214	0.986816815163236	0.938473515591969	0.945325225281696	1.31732705124883	0.985553249705235	1.00844180119517	1.00337378479706	0.896143018526996	1.07912955818332	1.00756266585026	0.997846493534497	1.00489077916278	1.10895417265205	0.988961299034814
Gene2739	0.926019566314226	1.00604773738514	1.26304785675545	0.913398721189205	0.898324308995196	0.977409555794378	1.02939176354844	1.07452836376673	1.01511443786797	1.00968850791376	0.95139292477345	1.08118968255727	1.0039713825186	0.953079151902153	0.941484485432357	0.897358172285862	0.939848219262275	0.992654725619244	1.05392513509053	1.03870484378451	0.894083483507581	1.17728378531153	0.939749328382598	1.09374466114173	0.957526303795748	0.983487166988481	1.06294353877932	1.39797164504873	0.997143624460856	0.999689950940711	1.08059907280111	0.943649111052856	0.98672653572112	0.910507941771932	1.01212898502535	1.10312316763689
Gene6977	0.993252291484216	1.02027276037733	1.00309395391366	0.992898617626176	0.975015153315781	1.11752591166172	1.04195294147733	1.00872162944991	0.996847351279323	1.00072689676369	0.992631885645066	0.997355237323235	1.0054184827799	1.0068472481495	1.04283857992213	0.99646733842642	1.13357350718636	0.992834823199041	1.00815309045381	1.00899943698797	0.992755339199221	0.995943532552209	0.994289809968458	1.00986015398898	1.05339517974085	1.00479573430761	1.06095619206593	0.995558507740051	0.957864816500667	1.03772228450148	0.999469051483546	1.00861501691205	0.965071448624502	1.037158452613	0.985764175951168	0.997239643167112
Gene31913	1.01191378972507	1.00593562319127	0.989871829743829	1.05031173364066	0.987114292478614	0.99611981577533	0.962643294249256	0.970277648147153	1.04249757845443	0.983581360288619	1.00819040656711	0.999832695232372	1.01703958821759	1.052830710846	1.00941945488491	0.995333414224567	0.955496342783825	1.04195294147733	0.979404358328797	0.990383865262454	1.00825437426891	1.01511443786797	1.00139383272036	1.00306732631543	1.0079771322784	0.997288193226607	1.00456574867992	1.02731519059305	1.00050881009852	1.00551621707202	1.00335481021648	1.00221628588818	1.00114288485017	1.00961956298512	1.06337573222805	1.00450611582763
LZX-Unigene7570-All-g	1.02742267999699	0.919530443134553	0.996496661607826	0.969427685101636	0.926539452523295	0.978738088525036	1.30805633918938	1.15503268960688	1.00380834571513	0.936030472547436	0.937124211466794	1.09860769305715	1.02593943667824	1.06001369673187	0.967433644625078	1.03110266045549	0.919530443134553	0.974697412264959	10.5920310689601	0.998848222373927	1.0391732012105	1.05031173364066	2.33328821730612	0.963034537366659	0.967991825235019	0.980819983446779	1.08645301638962	1.13704766889976	1.00383220268831	0.946748537984843	1.02731519059305	1.07912955818332	0.978199106282268	0.989169220285708	3.05402767985841	0.985774959769763
Gene22422	1.22721195230062	1.28429892190582	0.76582752819344	1.83474124651484	1.19235182753967	0.848453211807319	0.52706230749571	0.710076616451274	1.40563809394579	0.883187836800903	1.1995555045924	1.05937670509908	1.44314884227833	1.25423826640912	1.91425476443828	0.699144610825893	0.79854260336932	2.03373518829052	0.761065199296749	0.949142225671402	0.701841487330194	0.912985362880379	1.08982190843761	0.710076616451274	2.12267339664176	3.44865031038483	0.696997248262083	0.848453211807319	1.35727074314844	0.840956465037639	0.786063367137568	2.23444442159195	0.962397962047482	1.38523710412603	1.02216975253277	0.633595476483957
LZX-CL4802.Contig1-All-g	1.01010125882375	0.979317542296845	1.01979471140015	1.01372809723125	0.982042097528126	1.00874592213482	1.02750527925728	0.994635839001595	1.00817209862038	0.984188720905746	0.987696748624336	1.02153342903893	0.995997461382696	1.0254538071773	0.99874269008548	1.01046693329964	0.987931992643441	1.01927186736509	0.998059893297032	0.998977958811447	1.00164406439091	1.0026674580345	1.58455314404192	0.730769749396626	1.40745439894965	2.78042832586699	0.935273928820364	1.22652268110994	1.00727301685468	0.56382970768102	0.832601622450251	1.61385109249727	0.994041767206852	0.854165526285964	1.16052185113206	0.80476782630513
LZX-CL8405.Contig1-All-g	1.00289911819991	0.983742688657061	1.00347475253687	1.00052938929807	0.996895517866054	1.00846350495122	0.997036865648377	0.970685141404673	0.9941592716956	0.999440534562347	1.00223195781596	1.04928502605775	0.998509303253358	1.05106883689079	0.995602960229472	1.02734835546664	1.00197547298989	1.02868439851709	0.995637152570055	0.99617145008291	1.02578109224774	1.00086922810728	0.964389527848638	0.999218216401201	1.10255269183955	1.17075548988387	1.01322400551867	0.97942799147712	1.01022149251819	1.31997550753888	0.964981165838239	1.11826594571383	0.956585304891884	1.19877260330819	0.934048255927386	0.976055451335932
Gene1002	0.955672614586259	1.12712919163865	1.05748786992843	0.921653295117281	1.037158452613	0.999702398906434	0.9544157710968	1.06328393509153	0.976002664281984	1.17879886971069	1.10222318485581	0.969316730761364	1.28287453041946	0.953384183023286	1.20002793250449	0.96449720261167	1.03566415527342	0.937430249306764	1.13042438832923	0.904782924623285	0.957723133352034	1.04088839617066	1.00915536202168	0.799600007388055	1.70725581053367	1.0368751624768	0.931817833442529	1.12979620498432	2.1649976387129	0.84617132905353	0.910323006210757	1.91425476443828	0.911421152785489	0.978805163148842	1.10857267833545	0.952232073896153
LZX-CL11.Contig1-All-g	0.99861199389444	1.00489077916278	1.00872162944991	0.993163485516585	0.982763568761976	1.0028807258053	0.991764808885602	0.993024364743553	1.002827527896	1.00264577654181	1.0012199319199	1.03466292124839	0.995015239671523	0.994757428094982	1.0725148518694	1.00267542733786	0.986591580168521	0.995524391562343	0.992536844181906	1.02722803993315	1.02246079178049	0.998119236295662	1.02091304576751	1.0157794799851	0.959285991022277	0.989154940285656	0.977112119356059	1.04953559889903	0.974919000191591	0.983341081249164	0.978311336797796	1.00421847710993	1.06908054892446	1.00225415095996	1.01883807157838	0.990298415028241
Gene19156	1.00268167407609	0.925450878385089	0.981015477172645	0.959422278856586	1.15553745062729	0.957723133352034	1.19807442160897	1.04273879532416	1.14531231101315	1.04976457292613	0.943195214977865	1.07549718172287	0.948348382699659	1.15135988381738	0.976055451335932	0.966630235402811	0.997284070241573	1.04917121697869	1.22489205641644	0.9337387577766	1.23677531711928	0.949530548732566	1.07053251324772	0.926404083813317	1.01744800972209	1.17930827077726	0.976092939424446	0.905967114487765	1.0210577935729	1.02520853903079	0.983719216958806	0.953300998675551	0.964441472282998	1.05957142724049	1.13264142730919	0.938007593958759
Gene16901	1.59167281300921	1.14841710823198	0.519082670946393	2.2843382068789	0.713666636698442	0.681510617365331	0.792184936706493	0.841501050923256	1.72278317255977	0.590912230168336	0.626549158738754	0.965071448624502	1.8889347765194	1.24766886783538	1.65742323221177	0.7727377661944	0.519082670946393	2.12267339664176	0.568961278458078	2.78042832586699	1.15696713057029	1.04273879532416	0.898925281260834	0.997691044230485	0.941244360482622	1.56554652790371	0.981208764700698	1.00595838057481	1.33356451073823	0.979960190613726	1.11040200551704	1.08362201295421	1.22165103040291	1.08724497036527	0.907484574689287	0.999777449079374
Gene15036	3.44865031038483	0.602759762818997	0.585825363311296	4.00664510195874	0.581211915683617	0.500601001524587	0.488430726925956	0.598739701454049	1.1711789229541	0.719440620892866	0.500601001524587	4.76281412449524	1.16152145324951	2.03373518829052	4.76281412449524	0.879457258222078	0.454941450355911	4.31501371124138	0.395114176825202	2.50841262916034	1.2182865875209	2.4208794014616	0.998680774360577	0.970616490136846	1.07594474298807	1.06981654622924	0.958465150720758	0.931961681427196	0.980844818631896	1.00941945488491	0.942766316814407	1.03354677702188	1.00369321471071	1.021671868601	0.944684522402091	1.0518857183372
LZX-Unigene30315-All-g	1.03110266045549	0.936650809088404	0.987877027019001	0.992612011643043	1.00821371156974	0.995842816413126	0.947861348545988	0.973822978938844	1.01266498682858	1.00828558424275	0.960541204250434	1.09493680780978	0.948740823795464	1.11339244816942	0.944493460746173	1.11495994632927	1.0529062363701	0.983658160650956	0.995234004089155	1.06489565431837	1.00968850791376	1.04702854044731	1.04536054742513	0.997703158846711	1.01266498682858	0.976663294077475	1.01128432583314	0.96883295895896	0.980980515726973	1.0860463604733	1.07680733484443	0.980700823044499	0.970277648147153	1.07242541084378	1.02146314111048	0.982008229442496
Gene10908	0.977019938286233	1.00861501691205	0.997747318102742	0.978349578190861	1.0071067544249	1.05021584055742	0.988343004175073	1.00362145284507	1.03799983048287	1.02413577988642	1.03107155154823	0.990247613025025	1.01800256327981	0.998341761026888	0.997363630803239	0.987193624411006	1.00936307581009	0.974465257099713	1.01700613093444	0.961846816930364	0.976698720775157	1.03428031812653	1.02800257711498	0.986197136987352	1.03341877180953	0.991334922315661	1.01961951903166	0.981220994078599	0.960194709175885	0.987521992918691	1.03546171051569	1.04443347768761	1.0048419474807	1.00209168235539	0.987104689075843	0.986074515341431
LZX-CL12571.Contig1-All-g	0.997804223559653	1.01924116395548	1.00353295729981	0.998890643488573	1.02718348615104	1.02699114476122	0.99741787110407	1.00181077757371	1.00377021632267	1.00966013720937	1.03478150768736	0.995280995867355	0.983341081249164	1.02714948962839	0.993397759962357	1.00044821533516	1.0156125553815	0.996905353396441	0.993563998024908	1.02816612108163	0.996881070451177	0.998954430290099	0.967640689840135	0.997212350540173	1.052830710846	0.979803937503432	1.056360050226	1.15768909029483	0.947239592190086	1.02879193692054	1.01405645506227	1.0973412628127	0.984080379076147	1.00233710733462	0.954863080811262	0.990039032515119
Gene55242	1.03765728209511	1.00159851259797	0.955591273245917	1.05243618041479	1.01800256327981	0.984341749208544	0.923801977370479	0.998901329424696	0.992320972906906	1.00330947294453	1.05415307896725	0.951641212047561	0.912405847001678	0.943748742784057	0.940515058381403	1.08878832950788	1.44314884227833	1.08118968255727	0.972533332135841	1.07352295602768	0.988806965209556	0.994937383650907	1.07069476894276	1.12075497071986	0.943407716236427	0.9544157710968	1.08362201295421	0.946640166776605	1.00332544256632	1.00383220268831	0.995789180463799	0.980628204155196	0.993922836724808	0.967574512652077	1.09548675825798	1.01248010617145
LZX-CL8445.Contig2-All-g	1.00245253330188	0.980106143496807	1.01212898502535	1.01295523045158	0.967134758204168	1.0036752599686	0.997957550222579	0.992348207077948	1.0123770721864	0.987957686335261	0.996926059799779	1.01349920574459	0.971894976566308	0.994352525386718	0.991486928074052	1.03765728209511	1.01741448869435	1.03341877180953	0.992209197338689	1.01093657580377	0.995280995867355	0.997854189097557	0.959787360442584	1.03398907476435	1.07760814847004	1.0151440015982	0.997789957547209	0.997187861826709	1.084554351336	1.00736577411423	1.00862376550127	1.10222318485581	0.976274388874671	0.951833406358678	1.00129543255747	0.974802726676211
LZX-Unigene40283-All-g	0.953300998675551	1.02032358688452	0.980844818631896	0.917957819097048	1.04969014439502	0.967433644625078	1.07760814847004	1.07652171940809	0.971354084842783	1.02024918670928	0.953235769439768	1.09061497966144	1.00480464858976	1.09184622705192	1.03870484378451	0.937124211466794	0.931362488780902	0.853432979498207	1.02972267080404	0.835029638525222	0.988930257571557	1.14531231101315	1.00139383272036	1.00306732631543	0.995929853820245	0.997288193226607	1.00456574867992	1.00127605942189	1.00050881009852	0.996096660906558	1.00335481021648	0.987270112736005	1.00114288485017	0.994965078444833	1.14940749431341	1.02663343391352
Gene19026	0.970650544043199	1.07870605506133	1.02508839447744	0.972007311833992	1.09970363055174	0.993053664896833	0.964028128294527	0.982249201902155	1.22091648160505	0.995180193580452	0.99905997795557	0.972362386395456	1.23677531711928	0.998989322755422	0.972672550946764	0.975695387258624	1.02243221006929	0.967134758204168	1.03903089986106	1.01775744510357	0.970532910671663	1.03982176041167	0.938007593958759	0.980144389903207	1.08087764066082	1.11950409535068	0.97962240650437	1.08391577678576	0.93697792835418	0.96525673884083	1.21198565064225	1.17394865730528	1.0624426020287	0.954345664059657	0.950086640202956	1.0395251881203
LZX-Unigene18799-All-g	0.998901329424696	0.979753406301992	0.999490904018983	0.999054159440016	0.986056116633931	1.00279824621397	1.53128238564569	1.26304785675545	1.04289512770665	0.975208046084424	0.98656603962885	1.04702854044731	1.02901547666735	1.02222608606911	1.01482872712588	1.00853237368922	0.978023352726877	1.02030271132229	1.01024010392484	1.01197638632033	0.996511809632872	0.998718292605916	1.00139383272036	1.0296070751177	0.995929853820245	0.997288193226607	1.00456574867992	1.00127605942189	1.00050881009852	0.996096660906558	1.00335481021648	1.00221628588818	1.00114288485017	0.994965078444833	1.00415944726976	1.00450611582763
Gene27752	1.00189573941377	0.995206465798435	1.05203841218733	1.00855069153217	0.998567607069185	1.00617737910113	1.0295855658907	1.00126290306379	1.00707591520861	1.0006070970945	0.998445509871762	0.998763699672402	0.980383573542554	1.02339461246007	0.997036865648377	0.999986697149485	0.998946983639471	1.00059429103872	0.996961013388781	0.997864152913452	1.00059429103872	1.00190611037885	1.01100981501787	1.0296070751177	1.00262604174694	0.997288193226607	1.00456574867992	1.02731519059305	1.02950170479193	0.996096660906558	1.00335481021648	0.987270112736005	1.00114288485017	1.00073991840074	1.00415944726976	1.00450611582763
Gene15574	0.949401408207069	1.15503268960688	1.03854965799977	0.94227094171956	1.17728378531153	0.993330035784008	1.00252653583283	1.39104624247596	1.06443237138313	1.01057496956273	1.02016604450677	0.967640689840135	1.38700642207527	0.968881183597682	0.994867788357285	0.96391583006097	1.0491065829795	0.961197152386547	1.23763427778773	0.957785108639545	0.939349172201892	0.973729868014926	1.00139383272036	1.0296070751177	1.00262604174694	0.997288193226607	1.00456574867992	1.00127605942189	1.00050881009852	0.996096660906558	1.00335481021648	0.99802150237689	1.00114288485017	1.00073991840074	1.00415944726976	1.00450611582763
Gene30459	1.01266498682858	0.995716973002105	1.05102406900824	1.00430055771727	0.998828081410623	1.03414652485085	0.995528947565296	1.0005521299245	1.0243933130766	0.991691816130313	1.00008077272731	1.01751630192206	0.990540976789172	1.0044787896068	1.00269766828055	1.00487323396639	0.994974555914789	1.0055723434609	1.0161825461209	1.0025323541758	1.00501355722729	1.00714516219613	1.00139383272036	1.06077612644102	0.995929853820245	0.997288193226607	1.00456574867992	1.00127605942189	1.00050881009852	0.996096660906558	1.00335481021648	0.987270112736005	1.00114288485017	0.994965078444833	1.00415944726976	1.02663343391352
LZX-Unigene35952-All-g	1.00203588791056	0.999154389040503	1.08674425519809	1.01782076382942	0.994811116746346	0.994762377222434	0.974137345961697	0.99341667701613	1.02153342903893	0.971645405555147	0.977614349342912	1.00181077757371	0.959071678796818	1.0165896267868	0.999702398906434	0.9948223224928	1.01553148752394	1.04656678265942	0.975100380109255	1.00550104373498	1.09493680780978	0.978509910911384	0.988223530400001	1.02324037159546	1.030342080192	1.00463712541127	0.99170619451118	1.08674425519809	1.07702399275552	0.945635681396539	0.987422679266043	1.00720820719269	0.980794059847974	1.00435629059066	0.993238585377249	0.997306646166986
Gene11792	0.978625384854159	1.00743937253668	0.999364291196885	0.993563998024908	1.0219337958917	1.07746032453172	1.04558473570637	1.03581192821681	1.05203841218733	1.0034670987793	1.02048587102464	1.00724213254182	1.01672650734751	0.996895517866054	0.993470197912772	0.969282624292146	0.969739086444179	0.983742688657061	1.00617737910113	0.99990074954446	0.983989862381407	0.991593469301523	1.01100981501787	1.00306732631543	1.01503025619292	0.997288193226607	1.00456574867992	1.00127605942189	1.00050881009852	0.996096660906558	1.00335481021648	0.99802150237689	1.00114288485017	1.00073991840074	1.00415944726976	1.00450611582763
Gene10173	1.17440315039496	0.87042542269495	0.955430444096872	1.05937670509908	0.747331243459545	0.940844655725336	2.54912708803952	1.06425791617015	0.858549148363788	1.12799228557393	1.00060134276301	1.16714121051972	1.04992124444901	0.866184430984609	0.69245877522835	1.00092789298927	0.711955842567924	0.803106025444992	1.12524948070276	0.844645334526114	1.47137626372841	1.14255203591189	1.00139383272036	1.00306732631543	1.0079771322784	0.997288193226607	1.00456574867992	1.00127605942189	1.00050881009852	0.996096660906558	1.00335481021648	0.99802150237689	1.00114288485017	1.00961956298512	1.00415944726976	1.00450611582763
Gene18891	1.17292609794072	0.969107715991883	1.14255203591189	1.07265662588031	0.965870349785615	1.00034730872133	0.982227230988011	1.00068875885059	0.995554412736108	0.99997234293554	0.981233223456501	1.1229474616195	0.995735197841536	1.03255446557614	1.3068245167213	1.08134246607165	0.978655148096166	1.00130274317487	0.989454497688451	0.986364004570087	1.10734738291781	0.995234004089155	1.00841283542229	0.989610120724097	1.02620460560183	1.0397733053223	0.996560535703147	1.04735781807052	0.963792579673084	0.920719704958569	1.04195294147733	1.00172797412676	0.98877409749913	0.979960190613726	1.10935604715613	0.995280995867355
Gene9318	0.924975529384575	1.05013322262296	0.984534455330797	0.932088642841869	1.00928238003463	1.00928238003463	1.21331415677409	1.16083630103957	0.966532040597721	1.03119451903558	1.0645097701317	1.14229652755712	1.12472093047015	1.0079939099024	0.961267188279458	0.944966887015518	1.05329454420875	0.912076104792108	1.05203841218733	0.876777760385801	0.935402634494582	0.932873631524263	1.00320646515899	1.00944650359403	0.998155192723243	0.984562992218163	0.99614320318894	1.01324504265823	1.1286834476625	0.977844688141097	0.996504106921574	1.0514518447719	0.993397759962357	0.988529770900138	1.053265140911	1.00203308244827
Gene14652	0.985604186687527	1.00652260251814	1.00803930075624	0.987095085673073	1.00017571154205	1.13973631327257	1.18122541746192	1.11312781362924	1.01277356998394	0.977254667351986	0.992455577328316	1.04476122148173	1.01493251498707	0.99236364454648	0.997284070241573	0.98600813107776	0.99203021602973	0.983508498668588	0.983014012230675	1.03015840358196	0.983970103345999	1.01853924133095	1.10239993244915	0.972362386395456	0.986958998216852	0.989932813063408	1.08530140765286	0.979753406301992	1.00874592213482	0.96462198405041	1.03405236031943	1.20624108184868	0.985022013792976	0.96391583006097	1.03229784445567	1.01322400551867
Gene8505	0.990818847667851	0.972398132878805	1.11919838242745	0.985421584127168	0.930263357030818	0.992906640808582	1.12920797458124	1.22946982616993	0.974891376321669	1.00411845941267	1.0067727216657	1.00112961805967	1.052830710846	0.976458437782952	1.01827552278763	0.986402646184216	0.950153024002705	0.978349578190861	1.07746032453172	1.00512796978833	1.70122791672845	1.08154731099264	1.00320646515899	1.00944650359403	0.987381212347191	0.984562992218163	0.99614320318894	0.991788247449219	1.1286834476625	1.01842724921639	0.996504106921574	1.04334764772822	1.01118272253861	1.02650900435883	0.99897307839227	1.00203308244827
Gene9213	1.01732031696951	0.996672191544102	1.00373344656238	1.03175357160302	0.995637152570055	1.00355771543743	1.00635275749888	0.97228867091495	0.989540301946585	0.981921359462948	0.996723707486982	0.993632987070552	0.994605207494028	0.994340035893584	1.01157653959685	1.03300393779774	1.00157301159727	1.01026461438869	0.992125006993632	0.991051849590827	0.995206465798435	0.997786825105611	1.34226773164176	0.769997990316136	1.14692536949403	1.02687728215988	0.719440620892866	0.816397186655954	0.96449720261167	1.12352441059765	0.671121003853603	1.01900869918258	0.701841487330194	1.23923707392197	1.01927186736509	0.722969209886575
Gene10042	0.991132476721767	1.1588797119672	1.00246620345541	0.991258143803267	0.981233223456501	1.24085721070189	1.00877853611058	0.992582711568918	0.980980515726973	1.04296065631659	1.02620460560183	0.997071467098261	1.05123364147295	0.986900572627443	0.981589989558263	0.994423409119336	1.07452836376673	1.01097881882906	1.02268172901198	0.979646039919046	1.01438163501242	0.99122738057921	0.995611293639404	1.01346038008942	1.0478806714835	1.0021952334644	1.01765461697386	0.987659911888342	0.987044254053913	0.969955871675636	0.994119504613563	1.02389826720905	1.00760300216228	0.981015477172645	1.18595772146112	0.99873070161142
LZX-Unigene18561-All-g	1.00171025189616	0.999241144186598	1.01181625894836	1.00160810136281	0.997380026624158	1.03799983048287	0.99867253098249	0.995619204987036	1.00953004688121	0.996522475786918	0.998300045426158	1.00090388861604	1.00026046906105	1.0155030629129	1.00009230157343	1.00200965860266	0.989988283923199	1.00230998872638	0.998753926923076	1.00004831570217	1.00215893831122	1.00341392151056	0.996067047152118	0.979686765160526	1.05384454297942	0.99227471296977	1.17930827077726	0.983363000352406	0.993453254263918	0.978708916867493	1.02102637447938	1.03893428175336	1.02679566556513	0.998304043129429	0.979461850191371	1.15768909029483
Gene16264	0.855637373963785	1.47743257777196	0.934920213510103	0.875657297920121	1.16508372907648	0.970445301881006	0.980079879287309	1.24280761805766	1.0534752016042	1.09374466114173	1.12882196476567	0.944056145182267	1.08530140765286	0.88474323521139	0.808876492868281	0.816397186655954	1.27256485943303	0.960475984844326	1.00480464858976	1.05438845073968	0.821628792524588	1.01748241344492	1.00876008605681	0.845661341866181	0.791009713116819	0.985944609982935	1.02270358845911	1.07422909314947	0.836035734322031	1.03019676071297	1.08724497036527	0.833133350287831	1.16288557047589	0.883519946448092	0.821628792524588	1.13745327923848
Gene32508	0.998245397954813	1.00553527552243	1.02007626097322	0.995761210644526	1.01669204331179	1.00206031819162	1.02410877224274	1.01987486417706	1.03405236031943	1.00608365471647	0.986816815163236	0.997036865648377	1.0053873249859	0.99122738057921	0.999627304142081	1.04181045819083	1.00769985065242	0.987193624411006	0.985521035362686	1.00536670368429	0.987422679266043	0.991208242695787	0.996555769441779	0.967899399848283	1.07053251324772	0.974697412264959	0.999440534562347	1.00605264478621	1.08833003035093	1.02197564258824	0.994635839001595	1.10837835567839	0.959285991022277	1.04678367445501	1.06852328641886	0.962060169976488
Gene6793	0.967787031982079	1.00703517142518	0.981112538092637	0.967257203995956	1.06063786825329	0.97184812542237	0.939951042391067	1.00102153495843	0.983239170318406	1.00545307692322	1.00974486357859	1.12625928462276	0.913212446018617	1.09158766632307	0.986816815163236	0.974072567220812	1.00192373183844	1.08228191501282	0.934272623880763	1.0616756289243	0.997265194247189	1.08982190843761	1.01722825354748	0.983363000352406	0.953727389608484	0.88129328404146	1.25086511382448	1.0451590951186	1.00388660967767	0.988461843073299	1.1935658944217	0.923021340241874	0.988910800177288	0.905967114487765	1.05977136323145	1.08658543900944
Gene2270	0.99905997795557	0.999931127834942	1.00238135636225	1.00287653486477	1.00290194789561	1.00943529793813	1.00405388174042	1.00383220268831	1.00506830847715	0.977943855947253	1.00465916768123	1.02620460560183	0.97673995495969	1.04289512770665	1.03398907476435	1.0207364465606	0.997166058475891	0.998274036252865	0.994890599122103	0.995135929149416	0.998454084084123	1.00017287404119	1.05165520392109	1.01179481751563	0.992485040684243	0.97126478806666	1.02569135007588	1.00408946096043	1.00666870337697	0.958049728692125	1.02148894861852	0.98230148368538	1.00478808339274	0.977793315683187	0.995300722074833	0.987991848128787
Gene131	0.966565862402681	0.892872600733236	0.952462929973451	1.04856857389161	1.01715810663304	0.934693265095893	0.970445301881006	0.833133350287831	1.10734738291781	0.895586641433678	0.898715568088452	1.1108691217908	0.93925116466814	1.06180010565609	1.02148894861852	0.995939603115832	1.01336262545456	1.08043164599537	1.03746430404303	1.09476032631623	1.04752448840307	0.901863127200875	0.971611925024166	1.01059295369973	0.985774959769763	1.00322590011666	0.996419568163127	1.04363022262687	1.01054623483502	0.986489187405772	0.988048744333272	1.01022149251819	1.06382016106038	1.04249757845443	0.976489325232922	0.972255669173872
LZX-CL7486.Contig2-All-g	1.04327656994852	1.00155079543114	1.01084784396633	1.04320465309167	0.974891376321669	0.990544424094139	0.967787031982079	0.92728603499099	0.998358109860646	1.00526945071128	1.01433273422447	1.06312474545153	0.951551251747609	1.03097152700209	0.976361485116448	0.989658610024206	1.0645097701317	1.03449213605123	0.975554230835561	0.956341699500134	1.04702854044731	0.979272434332729	0.981259601737441	1.0727847886727	0.950323481489764	1.02608754195384	1.00039749107467	1.13674078008516	1.00570554198344	1.00823037034075	0.977575214709782	0.877489189387117	1.00504963635965	0.948740823795464	0.945818637053588	1.10592336394124
Gene8518	1.0021952334644	0.986803254499303	1.00408946096043	1.00248315293126	1.00249341542531	1.0044542314795	1.03830881132794	0.991380804721492	0.994567515078224	1.001697173373	1.00451810996502	1.02246079178049	1.001118578117	1.02159000230469	0.995927100991566	1.02257206522187	0.983154603824318	0.999384304726712	1.01295523045158	0.996551003180412	0.999440534562347	1.00106422308393	1.01100981501787	1.00306732631543	0.995929853820245	0.997288193226607	1.03011236654657	1.00127605942189	1.00050881009852	0.996096660906558	1.00335481021648	0.99802150237689	1.00114288485017	0.994965078444833	1.06337573222805	1.02663343391352
Gene18854	1.00632987621855	1.00384837410572	1.00339750689931	1.00880873589795	1.00022416097021	1.04195294147733	1.0243933130766	1.06823226196123	1.01042624506714	0.987863260277899	0.999162346693493	1.00176703860457	1.03345444253064	1.00243899622007	1.0009345514266	1.00259140073432	0.991781863885864	1.00296597356761	1.0537623650417	1.00073392498976	1.00259140073432	1.0040822938153	1.30405489503182	0.904291544364946	0.98378346339672	0.946977484250294	0.916967518874083	1.0051106236608	1.26119768083784	0.889614774753035	1.09392047558354	1.17975383513886	1.04027032926828	0.990383865262454	1.04249757845443	0.976595422872904
Gene4444	0.987293458583534	1.03897819687814	0.995602960229472	1.00917457662042	1.01093657580377	0.997292316211641	1.02699114476122	1.04141595517149	0.981182518909263	1.00404370070276	0.989587848104872	0.965916350333866	1.04551414084999	0.971894976566308	0.981565478911012	0.969187466455901	1.00716223698035	0.99918883408465	1.00830920061883	1.02172657028561	0.982592058759224	1.0687774190854	0.983438116738855	0.914700245658612	1.03300393779774	1.10647627223219	0.963326772917916	0.872353123502283	1.01613217849468	1.15553745062729	1.08815309408373	0.992455577328316	0.997885024711232	1.09568687589848	0.849445979314024	0.965659633055352
Gene15186	1.20179002978704	1.12056019671072	0.735036832511049	1.34074271544417	0.912604909162879	0.828100654513689	0.783357671498702	1.00265244884458	0.904915916871516	0.840442568649336	0.866992837775502	0.862156876413251	1.04484962820589	0.805790044586434	1.34074271544417	1.27256485943303	0.965294905117918	1.47137626372841	0.838271554900678	1.65742323221177	1.23999354242146	1.46608628532388	0.988943802399767	1.08254595180787	0.991959140543859	0.977230633405716	1.04064994379799	1.14958761470913	0.985991791831628	0.98851131681788	1.02533836647309	0.954794632269688	1.00707591520861	0.997972095431132	0.997109626230765	1.06478776604224
Gene20382	1.03478150768736	1.02030271132229	0.983154603824318	1.03787809191218	0.969149577563705	0.985670702106902	0.99766266755296	1.00762820680624	0.970173434954545	0.963792579673084	0.971024298436583	1.07608649625836	1.00530682199524	1.04349327983576	1.00074591181173	1.16987670708417	0.997885024711232	1.05480996114874	0.967088608834042	0.939349172201892	0.999981232644561	0.966775588419535	0.824441184283486	0.991115011489267	1.17394865730528	1.21198565064225	0.935919277997642	0.775281115154264	1.22489205641644	1.06414773490767	0.95983571115658	1.00153374804254	1.08895736541176	1.20506230093476	0.911790132565044	0.9338941340253
LZX-CL4659.Contig1-All-g	1.02875610778681	0.98511145727195	0.997355237323235	1.02863739712901	0.980980515726973	1.02353022057747	1.00234195685434	1.0001054078498	1.00442713609199	1.00419876910229	0.980410924114767	1.00830920061883	0.986640525699384	1.04794003935697	0.99873070161142	1.00221049521104	1.0006070970945	0.998539866895044	0.987474847456582	1.00680604702796	0.989745361280606	0.993388808678071	0.995724017469698	0.969823569124259	1.00383220268831	0.95353386885094	0.986640525699384	0.989015313459911	1.0609078294213	1.00189573941377	1.01288934683307	1.02564720683822	0.992396603672563	1.0461490106316	0.990911903217638	1.01471792578645
Gene5326	0.975069692332809	1.01286540415123	0.950518064953356	1.00759048202589	1.03269905121033	0.996221256685683	0.92401232401018	0.951551251747609	1.05384454297942	1.01715810663304	1.01403090646995	0.94688350552437	1.00954887743147	1.01669204331179	1.02285736102087	0.93038783010923	1.03159867351022	1.04058564721536	0.952387663431604	0.984595736483231	1.00250554225618	0.953727389608484	1.05266666559353	0.999810126684576	1.00076651673103	0.992081975085192	1.04816218639537	0.997516270719804	0.996590988344812	0.98966585380146	1.07601561962322	1.00132644086304	0.997635955525083	0.998494102269943	1.00111202588348	1.04127663334318
LZX-CL12286.Contig2-All-g	1.00408946096043	0.988297843787657	1.00596344885857	1.01078210039375	0.991750160343816	1.0178053550263	1.00356985940025	0.997265194247189	1.000896791515	0.991691816130313	0.994673405250599	1.00338295752795	0.990540976789172	1.0044787896068	1.00269766828055	1.00487323396639	0.994974555914789	1.0055723434609	1.00128779754482	1.0025323541758	1.00501355722729	1.00714516219613	0.957246971439196	1.03364494722633	0.870757910329478	1.00631842100851	0.999426927830107	1.78547223276803	0.992511427159471	1.01079641076049	1.25798729896365	0.916830594122559	0.995142321531937	0.847953080531735	1.01022149251819	1.32466065905017
Gene66018	0.99440248760642	1.00121510423177	0.99990074954446	0.99790801319218	1.00048404072226	1.03097152700209	0.993563998024908	1.00509508372897	0.997139747838367	1.0010908596272	1.01305577981394	0.99170619451118	0.984844039310615	0.997512799071554	0.995801452217448	1.00009230157343	0.997292316211641	0.993182464966975	1.00828558424275	1.00928238003463	1.02021923233966	1.0254538071773	1.00139383272036	1.00306732631543	0.995929853820245	0.997288193226607	1.03011236654657	1.00127605942189	1.00050881009852	0.996096660906558	1.00335481021648	0.987270112736005	1.00114288485017	0.994965078444833	1.00415944726976	1.04448744282219
LZX-CL3117.Contig3-All-g	0.994750948401429	1.03354677702188	0.980587977601456	1.06040883078375	1.18122541746192	1.80867026603741	0.945425708862561	0.877489189387117	1.6094786838106	0.976429457137089	1.00401049961742	1.29428148359468	0.954083932924557	1.57352449010849	1.38523710412603	0.962837490996484	0.953016712559292	1.08376502093574	0.924374616884477	1.04827266694619	0.951328380150096	0.960939734553875	0.979221080124705	1.07895044390132	1.01051329093499	0.95139292477345	0.945818637053588	0.969457879953737	0.930950817840049	0.913398721189205	1.02463621133072	0.971429885910279	1.01039315161275	1.01622344160126	1.01509193498575	1.01661813020721
Gene8535	0.928888581845471	1.03229784445567	1.30805633918938	0.917156838443404	1.03454259134073	0.986664509523103	1.06201974366388	1.0870946345265	0.969026259503997	1.22881919103975	1.04093619916518	1.04856857389161	1.51164441920324	0.954933012491681	1.03859773232359	0.945635681396539	0.964559383697193	0.915047105106837	1.17016709574841	0.934920213510103	0.987214403583769	0.959071678796818	1.05369596128643	1.07422909314947	0.966482114448032	0.979461850191371	1.08254595180787	0.989337701392249	1.0265506231533	0.944684522402091	0.968332034433124	1.06294353877932	0.977538216491032	0.962195780544703	1.02819709951748	1.03293571179217
Gene11786	0.995974554720984	1.01064630530852	1.07839473737226	1.00105717652859	0.985580514567885	1.02549211294294	1.00947017652169	1.00257554291432	0.994127097857007	1.00561101600785	1.00405388174042	1.0018165791792	1.02000602650232	1.00041600416113	1.04309048000721	0.994750948401429	0.968280435312309	1.00001787144282	1.02512911869861	1.00766657684075	0.990758656304438	0.994311995533603	1.00139383272036	1.00306732631543	1.0079771322784	0.997288193226607	1.00456574867992	1.00127605942189	1.00050881009852	0.996096660906558	1.00335481021648	1.0053995598538	1.00114288485017	1.00354189092764	1.00415944726976	1.00450611582763
Gene55714	0.998696273713856	0.999352319367224	1.01499139013721	0.997270461145038	1.00275062011783	1.07594474298807	1.00303391486021	0.968989643200474	0.99790801319218	1.0062362967637	1.01162777902607	0.998584236027626	1.00570554198344	1.00869808042623	0.990016830434627	0.99448288849924	1.07712810037977	0.993799506832147	1.00869808042623	0.989245953009262	0.993882758359479	0.996730428700088	1.02333705465935	1.00306732631543	0.995929853820245	1.00810927354857	1.00456574867992	1.00127605942189	1.00050881009852	1.00551621707202	1.00335481021648	0.987270112736005	1.00114288485017	1.00073991840074	1.00415944726976	1.02663343391352
LZX-CL10616.Contig3-All-g	1.00105717652859	1.00666383309653	1.02496831018262	1.00696241192312	1.00394265760581	1.03062001228946	0.99327346028802	0.969504783065139	0.993632987070552	1.00743937253668	1.00773613695303	1.02126958062552	0.997380026624158	0.997691044230485	1.00645277618468	0.998475781104766	1.01219067438885	0.998744542548983	0.995305321286378	0.995710505394503	0.998780629412473	1.00057339006304	1.01100981501787	1.0296070751177	1.0079771322784	0.997288193226607	1.00456574867992	1.00127605942189	1.02950170479193	0.996096660906558	1.00335481021648	0.99802150237689	1.00114288485017	0.994965078444833	1.00415944726976	1.02663343391352
LZX-CL9884.Contig5-All-g	1.01772967074293	0.983531723818236	1.00223967411716	1.00673956204938	0.996797605748365	1.0022830073515	1.00300255552404	0.993437993757098	0.9904115551281	0.983893195146849	0.98972168394139	1.03148679759117	1.00155079543114	1.02532387887219	0.99223964549842	1.03210255239811	0.976923562654618	0.995824164362922	0.992664298304185	1.01148664370232	0.995847316156452	1.04887612037071	0.979247536048691	1.01827552278763	0.991668186955962	0.936530956453996	0.966414460691489	1.07912955818332	0.943079171824029	0.989099401066899	1.03148679759117	0.996743024616015	1.00428575773675	1.00171414593281	0.966532040597721	1.01159886336094
Gene2560	0.976824627044075	0.950153024002705	0.994075266364884	0.994458201326156	1.00318409446928	0.999687280124753	1.01912091831135	0.97362197673352	1.03242843112612	1.13072722586845	1.12134214119162	0.971767534367846	1.00850189846184	1.03066039689702	0.977538216491032	0.982095169718041	1.00513823264319	0.963736265870996	1.11981312829407	1.03942291353182	1.00974486357859	0.967741751205401	1.00509508372897	0.990478169437351	0.978805163148842	0.987957686335261	0.998698375818032	1.12380140867513	1.00370740492465	0.972986012387712	1.0169896951024	0.999234704711689	1.01650804399704	0.989733522610998	0.993457317289258	1.06405160274496
Gene29596	0.932434298366966	1.10222318485581	0.953016712559292	1.00753514988385	0.980197926318564	0.988681145807484	1.01084784396633	1.10915474501405	1.14080566264199	1.07289829192102	1.09879317536604	0.927118883690933	0.996496661607826	1.0022498742009	0.993692671090899	0.916830594122559	1.13072722586845	0.972221790780337	1.11471448308774	1.04053109112901	0.945818637053588	0.939749328382598	0.988552940273806	0.99799591509929	1.0058664525765	1.02780642783189	0.991882034776856	0.986152954449927	1.00935592795302	1.0034292009807	0.993337141875402	0.977188050452915	1.00666383309653	1.00200530556163	0.996926059799779	1.01195112795263
LZX-Unigene8868-All-g	0.841501050923256	1.91425476443828	1.40563809394579	0.846759921581683	10.5920310689601	1.07823897720474	0.96539566734619	1.04694852746546	0.987322380245363	1.34427166377385	1.25423826640912	0.994895407481979	1.01511443786797	0.914059086510409	0.926404083813317	0.941356017845571	2.10261599346301	0.829350570007597	1.05404079157111	1.00909203488323	0.881617688844338	0.953663980438659	0.828100654513689	1.20832534412376	1.15015528786029	0.647194236446011	0.993238585377249	1.01679582283575	10.5920310689601	1.06945391883607	0.747331243459545	0.820716440284423	1.74550917078272	1.17335946708235	0.681510617365331	0.936884385635443
Gene18784	1.00249341542531	0.988851749121314	1.06915132287897	1.00224278670931	1.00013182876301	1.05055082346453	1.01243500935682	0.978311336797796	1.00860223749842	0.984893097652202	1.00099758825403	1.01372809723125	0.996184916193354	1.00101740223041	0.999104491752818	1.0012926773598	0.999821292945806	1.00186711335348	1.0147513070343	0.999277063750731	1.00183319392668	1.00289911819991	0.995365076561292	1.08637306292467	0.972825728841651	1.00214100403217	1.12472093047015	0.987293458583534	0.986578809898685	1.02003892975815	1.02582347972351	0.995979692805179	0.989634148391193	0.980762641212511	0.997359434063237	1.07912955818332
Gene37761	1.00664959190561	1.00234565881992	1.00230438636147	1.00267542733786	0.995661962909538	1.00619625886063	1.00459343081788	0.981706083692461	1.00496195655394	0.988736926019488	0.996730428700088	1.0070477627177	1.01154414642539	1.00698727553641	0.994648267431761	1.00159851259797	1.00603755669499	0.998133794625616	1.0119002841164	0.994982511889214	0.998379738466909	1.00011267341224	0.979461850191371	0.961267188279458	0.990825697382199	1.00109595669924	1.00884167545077	1.00727301685468	1.01548002380721	0.991501187208278	0.954504017552682	0.996367602444238	0.981921359462948	1.01894016289246	1.05228107340893	0.953016712559292
Gene4519	1.00177972698247	1.00271038053988	1.00347887845805	1.00591184593215	1.00817209862038	1.00312322585401	1.00233078855477	0.978067247135854	1.02691425886602	1.00330421512598	0.992596664726637	1.01676877403925	1.00189573941377	1.00166426434226	0.993353447864983	1.01858021013963	0.998760735332601	1.01283148660693	0.993470197912772	0.993316779875108	0.996757454105402	0.998890643488573	0.819869788456053	0.995746346207232	1.93741512248141	1.22356623375552	0.759685118869771	0.811094274625263	1.11520657755755	1.16465175129977	0.729251770818967	1.10160950368963	0.694521628157747	1.96207739698296	1.01079641076049	0.768643472386543
Gene14890	0.98946989450618	1.05995656085373	0.9403325920947	0.895258366991213	1.02159000230469	0.944148072947343	1.96207739698296	1.59167281300921	1.21103838962426	1.06414773490767	0.888616217254381	0.875964387770642	1.86414070505152	1.03185130540657	0.942572445967554	0.819869788456053	0.94990743491163	0.913890987980923	1.45380802039617	0.909111817438091	1.16587598244794	1.93741512248141	1.16288557047589	0.781402308973248	2.07390001455286	1.0692806748364	0.786063367137568	0.915179345160856	1.75413552399255	0.585825363311296	0.845095500179522	2.10261599346301	1.07780133875806	0.794916042695997	1.33910078633536	0.736641855211168
Gene15210	0.88691698494058	1.00730685199	1.09623114198813	0.857647515301339	0.924820789878189	0.959986288008364	1.09800296182903	1.3926530068518	0.935191251188275	1.10837835567839	1.00491443300576	0.969063851122132	1.36235893696328	1.00833386769347	0.949530548732566	0.905514804004414	0.896143018526996	0.815776892689012	1.03811464052479	1.12352441059765	1.12324075987779	1.00354189092764	0.994859183882607	0.998872444667212	1.06312474545153	0.990072478611168	0.999609395967171	1.16508372907648	1.51560889737975	0.951833406358678	0.990865628150686	1.16343026452195	1.18690997411489	1.03102228763853	0.978679746321042	1.01170706374747
Gene15031	0.833133350287831	0.817083219334914	0.934809848772219	0.812585678510337	0.865180544348501	0.936530956453996	0.993632987070552	1.07315666502367	1.06646233955552	1.03854965799977	1.0415955202075	1.04053109112901	0.869668363529086	1.04953559889903	0.776336249527416	0.949530548732566	1.22946982616993	0.732527771792064	1.27536674747804	1.00476140429094	1.05542403344961	1.11981312829407	1.67736049202052	1.037158452613	0.986640525699384	0.98356060438712	1.01831168752158	1.01200089074409	1.22281179125087	0.976951017294016	0.995927100991566	0.991396659070731	1.06019264340426	0.982673979727744	0.998539866895044	1.00146536087011
Gene7518	0.99008408075275	1.03772228450148	0.993281381039493	0.998159047225952	1.02277780412435	1.13641086438329	1.06073453262855	1.02612439276346	0.971894976566308	1.32944257292484	1.33714116437753	0.979924872208517	0.996881070451177	0.978947443783081	1.03947149631181	1.04190484275604	1.05211259679729	0.978592163658097	0.970399519783645	0.991115011489267	0.965731806321828	0.994303053158847	1.01735287409897	1.06414773490767	0.990552532749069	1.28949603581041	0.989483308008508	1.00642268844094	1.17930827077726	0.914865861528708	0.987677872251169	0.993313013911947	0.983058523026724	0.947239592190086	1.17292609794072	0.949730710348353
Gene6725	0.992197877502389	0.994423409119336	0.99777221908486	0.994289809968458	1.00743937253668	1.00105137247321	1.00702619135161	0.983282711499516	1.02288279388174	0.975100380109255	0.981452865008934	1.01024010392484	1.00347475253687	0.99845253873779	1.03848930827744	1.00766657684075	1.00258479463957	0.99391823991087	1.02030271132229	0.989518557707959	1.04564921205785	0.996895517866054	1.03628655944136	0.916076761047367	1.02155932430186	0.97744361636458	0.936415610631575	1.00776978167468	1.03777573294481	0.961979344512842	0.922675415699307	0.98142981834914	1.35471244705668	1.11843298032133	0.999116230653114	1.0088790592094
Gene20347	0.952158210731601	1.04164582235958	1.12597862806259	0.982782510893082	1.03411920925361	0.998129763404951	1.06150005421601	1.03201988880972	0.976092939424446	1.06029135381874	1.03811464052479	0.994075266364884	1.09341122794408	1.02366603060874	0.968568718873224	1.03028020132106	1.02184272127723	0.958658201253823	0.98972168394139	0.902636103322805	0.969504783065139	0.943513300997685	1.03740746558172	0.990383865262454	1.09041364786002	1.01039315161275	1.02459689830693	0.990544424094139	1.23180166856355	0.894957456006136	0.99682158892802	1.09677007412813	1.15204105423958	0.956999068440935	0.963203827714259	0.976227777365515
Gene45645	1.00272676567183	1.00603755669499	0.997079875930693	1.00863251409049	0.994220353637864	0.99682158892802	1.00149857990237	0.97528875163286	0.9948223224928	0.988930257571557	0.980079879287309	0.983628889636458	0.999547509056281	1.00756266585026	1.06981654622924	1.03201988880972	0.997229961810836	1.0014387513883	1.06040883078375	0.998723714063699	0.984293504982058	1.0186926481763	0.931074741587077	1.01456623378259	0.986422026478799	1.20506230093476	1.06469482034021	0.88691698494058	0.934693265095893	1.08850150579693	1.0111684058455	0.899233863277878	0.990446904222009	1.1429865386278	0.882325669227178	1.10001663497413
Gene4773	1.62369162209525	1.22165103040291	0.815776892689012	2.07390001455286	1.39797164504873	1.19144873212165	1.12524948070276	1.15095300174894	0.863238702398504	0.909111817438091	0.92197653063113	0.80476782630513	0.924820789878189	0.722969209886575	0.934556967607772	0.952308436107041	0.927747277698133	2.10261599346301	1.02578109224774	1.71449947612919	1.1711789229541	0.721263310779325	0.980215725768471	0.936884385635443	1.08483859256064	0.943933421358512	0.995967119435989	1.11262715735845	1.07231017358969	1.00323401303444	1.04635931257053	1.03817984002778	0.963203827714259	1.09024633986052	0.921002637024288	0.969107715991883
LZX-CL7593.Contig2-All-g	0.967298162776955	0.909111817438091	0.98589487503858	0.956095468073796	0.909111817438091	0.983239170318406	1.01564401539	1.03519771428525	1.00343785026432	0.949730710348353	2.07390001455286	1.28518040307621	0.943933421358512	1.15933586336037	0.997917068028262	0.982198933948521	1.36063409365305	1.00192373183844	1.50250119334527	1.03055130703885	1.05496843459695	1.36780725233401	1.08949590037748	1.10137169245023	1.03942291353182	0.644138012942513	0.97677974476974	1.70725581053367	0.957526303795748	0.568961278458078	1.06499984081168	1.26119768083784	0.915916523174711	0.825288424344238	0.835029638525222	1.39797164504873
Gene1287	0.976092939424446	1.51951406630983	0.816397186655954	0.987789070679437	1.20179002978704	1.10312316763689	1.04901954993194	1.1826754605255	0.813761675305578	1.1588797119672	1.29202123817563	0.750216643101889	1.39104624247596	0.761065199296749	0.713666636698442	1.2012628785802	1.20002793250449	0.855637373963785	1.61821050622236	0.767360526152582	0.918815016616489	0.94594413766799	0.997780805223204	1.00795939430734	1.46608628532388	1.24160573303727	0.934048255927386	0.912239648141699	1.05496843459695	1.50824576383436	0.974254823225546	1.11383334156239	0.935788787165619	1.80867026603741	0.943649111052856	0.967947748945104
LZX-CL407.Contig5-All-g	1.00736174965512	0.995280995867355	1.01320875406851	1.00197219554961	0.986422026478799	1.00902866617697	0.998950706964785	0.981631647642515	1.02333705465935	0.996994523328064	0.990601548122627	1.00128291772983	1.00039749107467	1.04500671656513	1.00046117774197	1.02727767390929	1.00062354519455	1.02083911906735	0.99895783318164	1.00031246475926	1.00230438636147	1.00367980444497	1.00731603048955	0.92851752560606	0.998499765447252	0.80476782630513	1.2422932401636	0.992076034398061	0.995562602743993	0.887568179548907	1.10293622343743	1.00043738500337	1.04093619916518	0.949530548732566	1.13973631327257	1.00130274317487
LZX-Unigene10481-All-g	1.00408946096043	0.989208792777211	1.00596344885857	1.01078210039375	0.991750160343816	1.0178053550263	0.995528947565296	0.987649139350501	1.000896791515	0.991691816130313	0.994673405250599	1.00338295752795	0.997917068028262	1.0044787896068	1.00269766828055	1.01587417855312	0.994974555914789	1.0055723434609	1.00128779754482	1.0025323541758	1.03073449483041	1.00714516219613	1.71449947612919	0.949142225671402	1.01847622456679	0.993409980388679	0.969823569124259	1.11127168906956	0.930128650801102	0.965506294402308	1.11803195663687	0.990822272525025	0.976361485116448	0.860503288688896	1.73652845893295	1.03702066621125
Gene14213	0.96297488351567	1.02750527925728	1.00157984843455	0.955008241083964	1.04656678265942	1.15696713057029	1.01993213743164	1.04289512770665	0.978909612851072	1.05614394495218	1.06050010818239	0.992664298304185	1.04760788169624	1.0000967652359	0.964559383697193	0.973692115699263	1.02473135544997	0.954933012491681	1.0049793339071	1.00581075961264	0.959645547874656	0.988450518542385	1.00492839756005	0.987742236183463	0.977918606259839	1.00177311372372	1.04002747441041	0.986152954449927	1.00935592795302	0.966355942105643	0.993337141875402	0.977188050452915	1.00666383309653	0.969063851122132	1.04894770842603	1.01195112795263
LZX-CL9794.Contig1-All-g	1.00408946096043	0.988297843787657	1.00596344885857	1.00430055771727	0.991750160343816	1.0178053550263	0.995528947565296	0.987649139350501	1.000896791515	0.991691816130313	0.994673405250599	1.00338295752795	0.990540976789172	1.01845173689159	1.00269766828055	1.00487323396639	0.994974555914789	1.0055723434609	1.00128779754482	1.0025323541758	1.00501355722729	1.05587482154617	0.989564600587528	0.985082554802166	1.01317213852835	1.01899248573603	1.05624217931945	0.979886205780179	1.00885775215088	0.964870860156164	1.00031246475926	0.999740403281764	1.0040395459832	1.01438163501242	0.986463773368114	0.977035714653857
Gene5278	0.881988926396383	1.06532125661349	0.969457879953737	0.864178648470653	1.07634333537278	1.2861842879098	0.971429885910279	1.02549211294294	1.09061497966144	1.29202123817563	1.2861842879098	0.955753543108711	1.07728783535756	1.02620460560183	0.9337387577766	0.971069205958931	1.11950409535068	0.849445979314024	1.44604493255967	0.989948173140935	0.90954461895386	0.935540373460722	0.953384183023286	1.03708611923292	0.960194709175885	0.919352648345945	1.10935604715613	0.998306704979962	0.936415610631575	1.00812798529786	1.06810281146729	0.918815016616489	0.914155238429523	0.999352319367224	1.00905355024303	1.01509193498575
Gene1331	1.04877901931296	1.01139654500113	1.02505096504171	1.04053109112901	0.9379188257943	0.961490193683684	1.00565193454283	1.06717114502196	1.02019239693247	0.995547594653351	0.955430444096872	0.937228739898451	1.06158072968723	0.921653295117281	0.990663315158327	0.974340534231939	0.938558861606139	1.05006009109666	0.998901329424696	0.995694281359811	0.855155166821555	1.21251675741056	0.929629707198578	1.05298244523933	1.05937670509908	1.01204275252152	0.894957456006136	0.885367316179931	0.979534604691056	1.01676877403925	1.0409986624477	1.026364284788	0.971767534367846	1.05203841218733	0.932873631524263	0.955008241083964
Gene1450	1.01645558875811	1.00120366762199	0.995932606648925	1.01894016289246	0.988552940273806	0.997030388444416	1.00436964859322	0.974764537513067	1.00595838057481	0.969988447908205	0.996601109407867	1.01277356998394	1.01270163551179	0.992582711568918	1.05154840976832	1.0008821145495	0.972221790780337	0.991691816130313	1.00491443300576	0.974969558162306	1.08362201295421	0.988362207532333	0.97173442781146	0.959787360442584	1.03260358368885	1.10396051503619	0.90292348007853	0.973983219339159	1.19144873212165	1.09568687589848	0.966482114448032	1.08514993306681	1.05506742223436	1.06768253930939	0.942691147897745	0.92624365993657
Gene7784	1.04141595517149	0.950518064953356	1.00061256803384	0.998700477922209	0.970173434954545	0.996540765379319	1.0029047775913	1.01200089074409	0.997425694938927	0.973408943510281	0.988541428413354	1.06646233955552	0.993302601129476	1.11383334156239	0.986664509523103	1.0409986624477	1.08027997160843	1.04536054742513	1.00553527552243	1.00098630363774	1.03799983048287	0.989890749820388	1.00139383272036	1.00306732631543	1.00262604174694	0.997288193226607	1.00456574867992	1.00127605942189	1.00050881009852	0.996096660906558	1.00335481021648	0.987270112736005	1.00114288485017	1.00354189092764	1.00415944726976	1.00450611582763
Gene23880	1.05900742266863	1.00544235734098	0.994635839001595	1.04406919496721	1.08376502093574	0.98497622278153	0.967343060159899	0.907713783738574	1.11843298032133	0.982405370256655	0.956725525190096	1.11127168906956	0.996133689965015	1.09010380765538	1.01078210039375	1.05409210681024	1.00167706152984	0.998317244689993	0.967741751205401	0.964090330448078	0.935273928820364	0.988806965209556	0.9817660883651	1.1249964495676	1.01648931018523	1.08287442044472	0.895586641433678	0.986664509523103	1.08087764066082	1.1826754605255	0.9403325920947	0.94328110502694	0.967257203995956	1.14531231101315	0.867425454349479	1.12524948070276
Gene3771	1.00248315293126	0.976290175185523	1.07634333537278	0.998499765447252	0.97184812542237	1.00354189092764	1.00697127282406	0.979288278904965	1.01555127088537	0.996895517866054	1.002827527896	1.00602095518495	1.00008626196554	1.00206388980921	0.993760595721808	1.0451590951186	0.99063149842297	0.997292316211641	1.02927023731599	1.01280410253775	0.997355237323235	1.028569977753	1.24587373711401	0.999019122111872	0.969739086444179	0.962920147114849	1.013666142905	1.04835288194866	1.1711789229541	0.970805628326129	1.05136807948172	0.938708014729982	0.996003360770669	0.985421584127168	1.12118217460958	1.08674425519809
Gene1514	0.956499472144132	1.01054623483502	0.989818212425952	0.960194709175885	0.982095169718041	0.982543529601907	1.16343026452195	1.00329441388109	1.06744515337404	1.04455037716832	1.02663343391352	0.962920147114849	1.01002227768231	0.972331423392377	0.971700664379088	0.977230633405716	0.999038196659461	1.01162777902607	0.99203021602973	0.931634940268318	1.02714948962839	1.02564720683822	0.932201094436351	1.08691572265348	1.03581192821681	0.9811326896587	1.09548675825798	0.984844039310615	0.955008241083964	1.05409210681024	1.03380614718596	0.953016712559292	1.00992911381682	0.958585795648915	0.990312680414263	1.26304785675545
Gene8062	0.995408489302578	1.00251691620684	1.01000035540017	0.988167646241023	1.00585943802305	1.02962858434471	0.981182518909263	1.01352416374172	1.00644045253714	0.987214403583769	1.00334544582788	0.984893097652202	1.01997440261578	0.993309247948786	0.979803937503432	0.990601548122627	0.964765781570598	0.979534604691056	1.00398492402252	1.0116813796344	1.04558473570637	0.98528538740704	1.2352594091959	0.919973551952286	0.99190644337197	0.847321515650299	0.981015477172645	1.17879886971069	0.915388325411104	1.01357668933003	0.986640525699384	1.05800579336207	0.902167848374364	0.998037761332487	1.10108084535032	1.05765008359166
LZX-CL9512.Contig2-All-g	1.02153342903893	0.997394893801394	1.0178053550263	1.01631563128458	1.00058183783643	1.03414652485085	0.995528947565296	0.987649139350501	1.000896791515	1.00256670868056	1.00008077272731	1.00338295752795	0.990540976789172	1.0044787896068	1.00269766828055	1.01587417855312	0.994974555914789	1.0055723434609	1.00128779754482	1.0025323541758	1.00501355722729	1.00714516219613	1.03300393779774	0.998358109860646	0.953871337479775	1.00501355722729	0.986074515341431	0.959164700916482	1.0531630801013	0.999725541588156	1.05258684000857	0.980275154154769	1.02446860902393	0.991581059718928	1.08674425519809	0.997512799071554
Gene17662	1.0799956790468	0.950669847542249	1.02320570518185	1.04309048000721	0.94328110502694	0.979534604691056	1.00589823051963	0.990933134422916	0.983658160650956	0.954169293424682	0.936415610631575	1.00186711335348	0.955066257351476	1.10734738291781	1.00518355468849	0.969988447908205	0.991844776842431	1.09341122794408	0.957138630176846	1.0458931704445	1.02687728215988	1.13641086438329	0.974891376321669	0.97347109880885	0.915179345160856	0.932595937884222	1.08287442044472	1.0075231805085	1.05369596128643	1.01300882129385	0.99816403440101	1.00581967136448	0.976458437782952	0.899690773926702	1.1909623159174	1.08134246607165
LZX-Unigene591-All-g	1.24587373711401	0.858549148363788	1.12034138261827	1.09677007412813	0.833732378605944	0.930128650801102	0.958156963413927	1.11871652374791	0.880679907882306	0.915179345160856	0.885927886734347	1.1711789229541	1.05624217931945	0.973574956675534	1.2182865875209	1.18990424940008	1.0261721806455	0.919668732408752	0.901067251646999	1.04901954993194	0.979133116437989	1.41951271240288	0.984228611145236	0.973408943510281	1.04213696246523	1.07315666502367	1.06154039195162	0.994033539200914	0.948143465906724	1.05816809478398	0.999323999890839	0.944597530231747	1.00524565321246	1.07855710970366	1.11312781362924	0.998005674388602
Gene16382	0.771069591764492	1.83474124651484	7.80082669580441	0.783357671498702	1.30288166144452	0.892544436488015	0.820716440284423	1.35849843531003	0.802232016882932	1.00237487249766	1.29991610602115	0.796676554111322	1.62937468843745	0.934272623880763	0.675572601440759	0.685670810241401	1.02659029511657	0.977202334713447	1.68956186344396	1.1069063931401	0.99578576712578	1.30176160505782	1.04081966925021	1.42416983867221	0.775281115154264	0.947135516488042	1.2095594885054	1.5058357332015	0.823764055282943	0.832601622450251	1.24766886783538	0.783357671498702	1.1624023329844	0.763241296595162	0.851225985119397	1.36592542401231
Gene1405	0.922351916876356	0.835580881069965	19.2143928860601	0.91120525218469	1.00673956204938	0.952535158427043	0.875072603248844	0.903317153549025	1.02784790399581	0.914700245658612	0.907484574689287	1.16189269572924	0.925450878385089	1.07594474298807	1.03693875908807	0.973090410768013	0.96582236917772	1.08996435561561	1.01803085079754	1.27773103405868	1.3360233943255	1.55744795884098	1.09459203835276	1.05409210681024	0.972448631203392	0.944390125758514	0.981686439836807	1.09548675825798	0.988838901505064	0.94613916810322	1.11614378554098	1.00458165218937	1.00605755218728	0.979461850191371	1.19546197917062	0.99845253873779
Gene6420	0.989078149735944	1.00219114727239	1.00185694738559	0.989540301946585	1.00805665814645	0.998047754857067	1.00812798529786	1.0190685650387	1.00352461789626	1.00842638040604	1.01266498682858	0.989415841643654	1.0079939099024	0.980360549537652	0.992125006993632	0.981482638624857	1.00807937669739	1.02885295956595	1.05339517974085	0.959930992161181	0.999323999890839	0.981085707794693	0.972986012387712	1.00712685401433	1.07289829192102	1.01367978920223	0.991279940548255	0.99842027791699	0.918634371182571	1.04961764396112	1.00790881568198	1.02951960069924	0.99058752748001	1.0984378399874	1.00076992668844	0.964253643444698
Gene16784	0.998368190095195	0.990981692373048	1.0155030629129	0.996847351279323	0.996881070451177	1.00996759469065	1.06425791617015	0.998736503008002	1.02561691801839	0.978679746321042	1.00167706152984	1.01495286988797	1.00156613145981	0.995054703011697	0.999816383933219	1.00167706152984	1.00277274475276	0.995939603115832	0.992771232491971	0.992139579235432	0.995932606648925	1.03942291353182	0.991699005320746	1.00726362983602	1.00096044141279	1.01477144510796	1.04877901931296	0.990155036810498	1.72278317255977	0.975100380109255	0.995485565005634	1.0268369839559	0.991925682247196	0.991428413990475	1.05196124405385	1.00076310677362
Gene45989	1.00408946096043	0.992002584588199	1.04198240547493	1.00430055771727	0.991750160343816	1.04532624423355	1.0350866613227	0.997265194247189	1.000896791515	0.991691816130313	1.00179627475799	1.00338295752795	0.990540976789172	1.0044787896068	1.00269766828055	1.00487323396639	1.00127605942189	1.0055723434609	1.00128779754482	1.01949183787426	1.00501355722729	1.00714516219613	0.986548546035979	0.95139292477345	1.02288279388174	0.933218959788361	1.05055082346453	1.00692889966833	0.994605207494028	1.00377021632267	0.97228867091495	1.03586813400032	1.06744515337404	0.982022301678775	1.10068953888397	0.98972168394139
LZX-CL10571.Contig1-All-g	1.00174215717468	1.0051106236608	1.06619228314741	1.00632987621855	0.980600318680074	1.01227555736142	0.993487568648668	0.99905997795557	1.00770421430121	0.994458201326156	1.01541044269102	1.03777573294481	0.981552026056915	1.02463621133072	0.998069814682965	1.00944650359403	1.01605145322444	1.00112430439922	0.99759565157937	0.998567607069185	1.00117916523941	1.00231480588213	1.05527218162199	0.981291804861607	1.14338959993733	1.04406919496721	0.98524303659867	0.987910949969653	0.992780429084736	1.01260453426933	1.01203355457802	1.09655189287135	0.974072567220812	1.03459407494531	0.990289065965002	0.983859643321024
Gene3885	1.05912586638348	0.948065392028344	0.968332034433124	1.05496843459695	1.00583782300918	0.948234626618763	1.16124206106192	0.889614774753035	0.923801977370479	0.972063604008297	0.988806965209556	1.05755954769136	0.994986143303322	0.974802726676211	0.891584620019286	1.08833003035093	1.03380614718596	1.02381573384758	0.989818212425952	1.05480996114874	1.18595772146112	0.908373630669925	1.00139383272036	1.00306732631543	0.995929853820245	0.997288193226607	1.00456574867992	1.00127605942189	1.00050881009852	1.01507945098205	1.00335481021648	0.987270112736005	1.00114288485017	1.00073991840074	1.00415944726976	1.00450611582763
LZX-CL410.Contig9-All-g	1.04650942790151	1.05624217931945	0.956999068440935	1.04735781807052	0.865510805848727	0.971479273947195	0.866184430984609	0.885650166675422	1.04685311435168	1.056360050226	1.02459689830693	1.14958761470913	0.843979438741216	1.1935658944217	1.06107344696229	0.938246734362076	1.11127168906956	0.982982455275401	0.895907763741349	1.07702399275552	0.907092083094366	0.887237951310288	1.00139383272036	1.00306732631543	0.995929853820245	1.00810927354857	1.00456574867992	1.00127605942189	1.00050881009852	0.996096660906558	1.03924996981349	1.00982401700287	1.00114288485017	0.994965078444833	1.00415944726976	1.00450611582763
Gene22657	0.988990628074853	1.00490071158157	0.996530846642901	0.988646073910641	1.00214589356096	1.0032768306433	1.02505096504171	0.99941230770865	0.995724017469698	1.01909189913068	1.00094955296152	1.0008317289824	1.00006100836357	0.99857229103968	0.999280898263903	0.995168242974545	0.998095190787282	0.992805222504025	1.00524078427658	1.01789434989075	1.0122663472071	0.988937029985662	0.972221790780337	1.05450042281247	0.948348382699659	0.976698720775157	0.968161489585432	1.03165704147617	1.021671868601	1.00746541212173	1.0254538071773	0.952081100981667	1.05605331892295	0.942050709303051	0.941913559525986	1.09306350543155
Gene27570	1.00239207611598	0.993146029087731	1.03650392372208	0.999675793611791	0.994311995533603	1.02995427286472	0.993907536033117	0.997960986280377	0.988838901505064	0.999054159440016	0.979221080124705	1.01128432583314	1.00103116286301	1.00986978281194	0.99063149842297	0.998032104022315	1.00221757423851	0.994375301145682	1.00905355024303	0.990016830434627	0.994352525386718	0.997196213017782	1.01655966540951	1.02223945609433	1.00695355102219	0.978311336797796	0.99299225972196	0.9873913235464	0.986816815163236	1.01305577981394	0.994015464643572	0.996096660906558	0.989787575048415	0.985932885285414	1.04953559889903	1.01462078827235
Gene10545	0.9941592716956	0.995939603115832	1.06337573222805	0.984293504982058	1.00211433257158	0.998368190095195	0.975554230835561	0.998858408208422	0.997482285033591	1.01137334031653	1.00350129387279	1.05811529179739	1.00258052298961	1.04255337633204	0.988319775302425	0.990981692373048	0.968092992353526	0.998653695188518	1.03733346811099	0.9955793605106	0.982058061360703	1.08645301638962	1.00139383272036	1.00306732631543	1.00262604174694	0.997288193226607	1.00456574867992	1.00127605942189	1.00050881009852	0.996096660906558	1.00335481021648	0.987270112736005	1.00114288485017	1.00354189092764	1.00415944726976	1.00450611582763
Gene10374	1.11826594571383	1.14153661183464	0.881617688844338	1.07110608001367	1.25605285089005	0.973218173117512	1.05274898653632	0.636079880901415	0.921378056687453	0.839916124337897	0.891584620019286	0.825288424344238	1.46880958414354	1.18990424940008	1.06499984081168	1.52411216655814	0.948913846606958	0.707896155163303	1.13167702577186	0.717473523618304	1.64091522041837	0.736641855211168	1.13807821399254	1.11383334156239	0.990402740285838	1.00589823051963	0.986174721598024	0.916258992824098	0.983438116738855	1.11614378554098	0.967298162776955	0.99341667701613	0.892544436488015	1.11594361115112	0.852360766339062	1.22652268110994
Gene2241	0.998408845819638	1.0020009525206	1.01555127088537	1.00036183496423	1.00281078152413	1.00408946096043	1.02512911869861	1.00217686951242	0.99243941626018	1.00002353141304	1.0011958235824	0.988434855811272	1.02386871914025	0.989518557707959	1.01194152070038	0.993616250723676	0.984165981788027	0.989503238453114	1.02435499426355	0.983438116738855	1.01676877403925	0.993453254263918	1.75413552399255	0.950240982070449	1.14749141253216	1.2167046273112	0.966125973045775	0.99578576712578	1.04015119204781	1.0010908596272	0.941244360482622	1.27165287404037	0.887568179548907	0.909945905134465	1.417802924621	0.903317153549025
Gene5676	0.999014222670106	0.96362319166256	1.07376625534783	0.997298668221565	0.964870860156164	1.44314884227833	1.10001663497413	0.993316779875108	0.985692834637204	0.982502274567413	1.00329441388109	1.19661380227181	0.995370612851597	0.995627116334668	1.05243618041479	1.0190685650387	0.988745448169691	0.991267874404755	0.988895481607953	1.03165704147617	1.38015088005205	0.994879620449443	1.44824962883981	0.971354084842783	0.548764701458379	1.01622344160126	1.63540260869931	1.46608628532388	0.423779280892046	0.677891049669986	1.30288166144452	0.721263310779325	1.13456494620071	0.473388230412492	1.373265430967	0.899923956591247
LZX-CL9499.Contig2-All-g	1.04316176770585	0.972855480270914	0.99816403440101	1.02586289680698	1.00006967031533	1.00231904390998	0.977202334713447	0.966177830628388	1.02054437904092	1.0038022130015	0.976530203431915	1.05542403344961	0.983893195146849	1.0458931704445	1.00659626314858	1.01288934683307	1.0008821145495	1.00206210400042	0.990027931474873	1.00889339247908	0.992612011643043	0.995819103241358	1.00420421012815	0.989948173140935	0.983658160650956	0.959071678796818	0.941678181041123	1.03922116073649	0.996240959369255	1.05461485404518	1.01511443786797	1.11451726576317	0.925936249780182	1.07939996710858	1.05645434582116	0.977682560224222
Gene10489	0.961846816930364	1.12380140867513	0.967741751205401	1.0569048394414	1.24924744380717	1.12056019671072	0.946547977214821	1.03354677702188	1.01760222538166	1.17779570398555	1.1488342061762	0.933621681326672	0.916679443759877	0.990911903217638	0.932088642841869	0.914865861528708	1.22489205641644	0.987991848128787	0.935191251188275	1.04181045819083	0.836035734322031	1.02013250990678	0.995042951095887	1.03469540419483	0.961922761528469	0.970375138438158	1.0860463604733	0.998391923011988	1.00291559350305	1.00717613556828	1.0559647934329	0.954459894324741	0.990155036810498	1.00311527659947	0.969933363374721	1.09099063562525
LZX-Unigene12931-All-g	1.05165520392109	0.925616578365532	0.965968875548381	1.06945391883607	1.04735781807052	0.954575174547131	0.890341778007078	0.752807158292819	0.964345014691743	1.01636900267125	0.954169293424682	1.1164040633886	0.903317153549025	1.0415955202075	1.14338959993733	1.03727806513734	1.06425791617015	1.10978385387833	0.926539452523295	0.977844688141097	0.982008229442496	1.07315666502367	0.989518557707959	0.989328722385554	1.02753624921084	1.02935070961523	0.999346859973542	0.987529958569714	0.986974382338823	1.03323014226373	0.994085307185785	1.0014254714101	0.989940493102172	1.02797483591763	1.04976457292613	1.01489202400767
Gene12601	0.961197152386547	1.07217072847226	0.998687365408752	0.969604239425836	1.00976424708412	1.79353643671573	1.11241613385965	0.942863244551211	0.994518882728684	1.02980963679765	1.00884167545077	0.972160496931336	1.10293622343743	0.978509910911384	0.97841849166188	0.977083965184267	1.03837634200523	0.956297100822627	1.02148894861852	1.00675977000988	1.03364494722633	0.968332034433124	1.01100981501787	1.0296070751177	0.995929853820245	0.997288193226607	1.00456574867992	1.00127605942189	1.00050881009852	0.996096660906558	1.03924996981349	0.987270112736005	1.00114288485017	1.00354189092764	1.00415944726976	1.00450611582763
LZX-CL3366.Contig2-All-g	1.01462078827235	0.995590780005419	0.986900572627443	1.0009345514266	1.00372336572818	1.00204008019096	0.988828032410344	1.00100405170968	0.989610120724097	1.00270021849977	0.976429457137089	1.01225713705279	0.996601109407867	1.00088748648809	1.00892940715255	0.999440534562347	1.00500008879901	0.980410924114767	0.976227777365515	1.02159000230469	1.02370564041405	0.979753406301992	1.05624217931945	0.961846816930364	0.978947443783081	0.958799961339104	0.997815520571457	0.952944516818936	0.991794631012574	1.03996090763282	1.02879193692054	0.996346117943848	1.01568168698392	1.01593996712854	1.01676877403925	0.998304043129429
Gene14240	1.07339736807913	1.12405359666048	0.93925116466814	1.0393511570075	1.11288487492206	0.9337387577766	0.865871258206819	1.04719571772996	0.879856279106245	0.98857622360006	0.974296561501009	0.986958998216852	1.0393511570075	1.08815309408373	1.05038953076702	1.00742413464349	0.941913559525986	0.939651286739442	0.840956465037639	1.1842784176242	1.0095607880679	0.851225985119397	1.00532702424569	1.00647776823616	0.993403283761229	0.957334033838426	1.00004658281243	1.07352295602768	1.04113063296259	1.06839890615864	1.01421218912509	0.950963524948684	0.995761210644526	1.00430055771727	0.975100380109255	0.992166704715649
LZX-CL8775.Contig2-All-g	0.992334302914624	0.999555309287778	0.988817382699628	0.998619610174822	1.00438658373394	0.992930984051489	0.956499472144132	1.00154199783673	0.989932813063408	1.01760222538166	1.02353022057747	1.03364494722633	0.956297100822627	1.03616174265265	0.990497423769082	1.04047860823745	1.01814771875374	1.03514506246303	0.990402740285838	0.993882758359479	1.03982176041167	0.99578576712578	0.977370768461938	1.01775744510357	1.0244324628475	0.993013751977452	0.995453387900185	1.004309085115	0.988157912528494	1.05563792835917	1.00891333770855	1.01880993026408	0.969442782527686	1.02172657028561	0.987974918017137	0.994085307185785
Gene12133	0.958585795648915	1.0008218703593	0.999609395967171	0.961674385751371	1.06253204901032	0.961979344512842	1.15095300174894	1.06253204901032	1.14612941458357	0.911790132565044	0.936030472547436	0.90623273607411	1.06744515337404	0.942968086863376	0.943195214977865	1.08996435561561	0.925280693818493	1.12828073296109	1.29335009866607	1.06321966347484	1.04388320945306	0.971806766965911	0.984823893770265	0.993811578835022	1.03658641631588	0.969481331509438	0.994863486119946	0.998011990386251	0.980197926318564	1.00821371156974	1.02023420952447	0.978995555150881	1.00391103915166	1.00519789384215	1.04426074276195	1.01915926824476
Gene5545	0.962722604957105	1.00525684688161	0.960194709175885	0.972063604008297	1.06346490007154	0.961370711037235	0.951995989381275	1.02860858651768	1.01303748067699	0.986816815163236	0.983814196787662	1.00669454797173	0.905967114487765	1.05667826411302	0.957916581385385	1.09138093025194	1.00749956397266	1.06425791617015	0.978805163148842	1.01605145322444	0.890023667744761	1.09203579799185	1.0268369839559	0.99738962537342	1.00410291327842	1.00289911819991	1.17394865730528	0.977289527018981	0.905967114487765	1.02331780135666	0.975208046084424	0.91091851962267	0.967680564634388	1.03727806513734	0.965617181021017	1.01506696697835
Gene531	0.617587101729387	1.48062717783934	0.898715568088452	0.602759762818997	1.12625928462276	1.22356623375552	1.2012628785802	1.53973816215219	0.977943855947253	1.44134018081758	1.29808576878101	0.777354503586899	2.01480823646663	1.04476122148173	0.952782189872586	0.715504066099668	1.20832534412376	0.593756002816697	1.04131463876531	0.568961278458078	0.68830112685784	0.783357671498702	1.02480709456162	1.01555127088537	0.999046178049739	1.00117916523941	0.9904115551281	0.984462598917228	0.983658160650956	1.00258479463957	1.1229474616195	0.972825728841651	0.987422679266043	0.991057891445727	1.04710849912029	0.989462196097315
Gene1527	0.99717382589839	0.989587848104872	0.989302150465932	1.03483694405255	1.05774134708909	0.995234004089155	0.993256778984059	0.932873631524263	1.03787809191218	1.04249757845443	1.04053109112901	0.970729627137249	0.974296561501009	1.06126556241807	0.984011948094646	1.07086826186158	0.969316730761364	1.05578254543629	0.969647274693815	0.969988447908205	1.00906442973822	1.08587107426114	1.00438658373394	1.08530140765286	0.990298415028241	1.01782076382942	0.991486928074052	0.994423409119336	1.07622279622373	1.04436648099278	0.987322380245363	0.96968884479441	0.980677057037068	1.01983425427389	0.993194775938149	1.0474305267228
Gene10399	0.996835228347501	0.998784835020223	1.03497471393052	1.00189049130597	0.997133400443008	1.02941937304884	1.00479573430761	0.975324379874154	0.990646087963654	1.01288934683307	1.00674963861153	0.994623831192014	1.0044042115927	1.00081376858412	1.02898735912887	0.999640888159129	1.03050922078551	0.996129015721601	1.00992911381682	0.992455577328316	0.996133689965015	0.998475781104766	0.99700982254985	1.05165520392109	1.0001054078498	0.958621998451369	0.980877160486148	0.973874556630868	1.03573363505565	1.00678735749526	0.997363630803239	1.00281078152413	0.960122507188033	1.00853237368922	0.983875689095796	1.01800256327981
LZX-Unigene55994-All-g	1.08658543900944	0.932088642841869	1.00891333770855	1.0531630801013	0.937430249306764	0.991750160343816	0.960194709175885	0.936415610631575	1.10517889183596	0.956430514735707	0.958715797224789	1.15381703823655	0.949211814951267	1.17560959926421	1.00786228711224	1.01735287409897	0.950240982070449	1.00306100174422	1.01782076382942	1.15553745062729	1.00251691620684	1.05822089777057	1.00139383272036	1.00306732631543	0.995929853820245	0.997288193226607	1.05359092281029	1.00127605942189	1.07946801836529	0.996096660906558	1.00335481021648	0.987270112736005	1.00114288485017	0.994965078444833	1.00415944726976	1.00450611582763
Gene13617	2.18666918284453	0.636079880901415	0.857095101827396	4.76281412449524	0.679739326290428	0.843503142882307	0.649654687664102	0.52706230749571	2.4208794014616	0.748949204028162	0.717473523618304	2.37807577869757	0.69245877522835	4.31501371124138	3.63956702555126	1.26381455506885	0.677891049669986	3.29792240968769	0.825288424344238	7.80082669580441	6.41226474590547	2.33328821730612	1.24490826619114	1.02370564041405	0.988474002253607	1.09933590083125	0.997335789179415	1.00616761643721	1.0151440015982	0.924198146938002	1.01079641076049	0.943079171824029	0.989610120724097	0.981735396422489	1.11068494349532	0.989438966955602
Gene13441	1.00408946096043	0.98718244019298	1.00596344885857	1.00430055771727	0.991750160343816	1.0178053550263	1.0001054078498	0.987649139350501	1.000896791515	0.991691816130313	1.00008077272731	1.00338295752795	0.99979762125186	1.0044787896068	1.00269766828055	1.00487323396639	0.994974555914789	1.0055723434609	1.00128779754482	1.0025323541758	1.00501355722729	1.00714516219613	0.988394989929932	0.997846493534497	1.00576155430246	1.01105535061909	0.991605148924386	0.985926496810037	1.04622320235884	1.00333425577603	0.993139366401953	1.05013322262296	1.02901547666735	0.98862284883222	0.996727068093535	1.01177112971778
Gene8756	1.01054623483502	0.99243941626018	1.03066039689702	1.01883807157838	0.99611981577533	1.00897190903212	1.02317671882463	1.0065927835097	1.00830920061883	0.995359540270987	1.00362145284507	1.00006500545263	0.982694223646317	1.00080133205463	1.01215238630156	1.00112576771213	0.988135710445779	1.00173254850442	0.998129763404951	0.999104491752818	1.001697173373	1.00271038053988	0.993508368707189	1.01145213699561	0.999206108986352	0.985431875966282	1.01205518009079	1.0147513070343	0.991882034776856	0.979803937503432	1.06865733965919	0.979733481131853	1.03808394692293	0.990570933157268	0.999208362495238	1.0315044381738
Gene15109	0.987696748624336	0.980079879287309	1.09321843664362	0.962573325209944	1.0025281495805	0.997284070241573	1.03306153249874	1.0308516096162	1.10555367117028	1.00803930075624	1.03135964958052	0.998627271743433	1.05614394495218	0.987764017422361	1.00593562319127	0.998296047722887	0.978199106282268	0.964765781570598	1.01180430216442	0.959422278856586	0.968240073727415	1.04976457292613	1.00812798529786	1.00751728607311	0.991872222535716	1.0030121659918	0.995276720870429	0.990422120934147	1.01485745190827	1.00041198908682	1.02839319627172	0.962573325209944	1.05947517260514	0.986348833261742	0.998401999167877	1.00084412655463
Gene12217	1.06414773490767	1.08949590037748	0.883519946448092	1.15381703823655	1.09257466484836	0.910507941771932	1.12766164521831	1.11168780614147	0.908373630669925	1.00354917634068	0.965916350333866	0.844645334526114	1.2012628785802	0.868509990824682	0.877489189387117	1.35049503514123	0.888891312851468	1.10239993244915	0.902636103322805	1.00618661115871	0.974386369633251	1.00188095431614	0.980444573530158	0.978484830461222	1.373265430967	1.34580276102395	0.982889931934886	0.995778259761415	1.64668816853536	1.65109080162447	0.900609318302655	1.25798729896365	1.00549095314567	1.68285444234091	0.967050654834175	0.984120700693416
Gene38495	0.999810126684576	0.981182518909263	1.02446860902393	0.996494240733637	0.99918883408465	1.00145834480891	1.00345102336653	1.00864521174615	0.99874269008548	0.985999961454694	0.991517199793395	1.02986250504987	1.00105137247321	0.998906156341697	1.02629112808144	1.02639940506811	1.00342258036969	1.00947017652169	1.00910356322968	0.990078279681959	0.99441499473233	0.997229961810836	0.997133400443008	0.999132686331558	0.999949454184491	0.991123744105517	1.11339244816942	0.996757454105402	0.995988603050728	1.01250016424509	0.999777449079374	1.00402671852684	1.01764105446679	1.01079641076049	1.00087227152619	1.01965976113464
Gene7506	1.01051329093499	0.982889931934886	1.01365249660777	1.00116812406938	0.995129536766895	1.02972267080404	0.988961299034814	0.993841142176675	0.996129015721601	0.982763568761976	0.998962931307615	1.0113352117928	0.99931291792202	1.01225713705279	1.01019968299648	1.00038582013323	0.986435886810862	1.00091396481438	0.997335789179415	1.01700613093444	1.00094439199742	1.00217854680239	1.0599851287928	1.00306732631543	0.995929853820245	0.997288193226607	1.00456574867992	1.00127605942189	1.00050881009852	0.996096660906558	1.00335481021648	0.987270112736005	1.00114288485017	0.994965078444833	1.60385288536639	1.00450611582763
Gene19003	0.910507941771932	1.06780456075183	0.995939603115832	0.893363042855816	1.06823226196123	0.990497423769082	1.0280496182713	1.06657894428886	1.01532125919288	1.09568687589848	1.04856857389161	0.955591273245917	1.22091648160505	0.957916581385385	1.07634333537278	0.958385201922007	1.04327656994852	0.902636103322805	1.14013446717535	0.836035734322031	0.969241846442366	0.99143341946621	0.996633497885385	0.998565431383499	1.01045379179739	0.990518870203728	1.02028773584981	1.02052823695129	1.02377922622413	0.986943756940805	0.999183670825645	0.994629835096805	0.996669225559757	1.0041483170168	1.00063635117333	1.01771579482152
LZX-CL5166.Contig1-All-g	1.06321966347484	0.974427034991793	0.977575214709782	1.0147513070343	1.03405236031943	0.949306692734254	0.901863127200875	1.00748651989767	0.936773708155298	1.10108084535032	1.373265430967	0.954504017552682	0.872697870387499	0.932322516112194	0.935191251188275	1.06294353877932	1.11803195663687	1.05082308010779	0.92851752560606	0.960605982197976	1.10086587448545	1.1229474616195	1.02676165021313	0.960475984844326	1.10457232462679	0.877489189387117	0.968677518131371	0.996905353396441	1.07452836376673	1.03910481826158	0.947754076015022	1.02130222149972	1.00486760332709	1.07780133875806	0.897358172285862	0.865510805848727
Gene39694	1.00142044041898	0.995801452217448	1.02272182870236	1.00611721951704	0.997143624460856	1.01260453426933	0.998425712520232	0.998648291534178	0.997780805223204	1.00327205180004	1.00147638362797	1.01463434079858	0.996633497885385	1.0015066053359	0.999829947852528	1.01236911121688	0.989493273230811	1.00222302225023	0.998627271743433	0.999832695232372	1.0020923170607	1.00329441388109	1.05796661849691	1.01224589268684	1.00460295592908	0.981024038428018	0.994678339693413	0.990241953556394	0.994745629476716	0.983643525143707	0.983798830092191	1.00913397008575	0.993535712409643	1.01248010617145	1.03834257666658	1.03765728209511
Gene25811	0.986684692443503	0.977202334713447	1.03205475985474	0.988343004175073	1.00333425577603	1.00157984843455	0.982889931934886	1.00412824291221	0.998309366830494	1.0118282157323	1.00289911819991	1.02027276037733	1.00519396376117	1.02578109224774	0.981182518909263	0.993819530442059	0.977173766192383	0.994885790762226	1.04113063296259	1.00509508372897	1.06063786825329	0.990758656304438	0.994075266364884	0.995528947565296	1.00522229548201	0.986330917323329	1.06117443903879	1.01592940435826	1.01917308182404	0.981275703299524	0.997467013879519	1.00158885017795	1.01312529484162	1.00876008605681	0.99951813512028	0.997094122312733
Gene13547	0.940844655725336	1.31303122945911	1.0514518447719	0.953079151902153	1.02446860902393	1.51164441920324	1.39797164504873	2.25396120678788	0.974137345961697	1.46608628532388	1.82924421002747	0.993735677729971	1.2735702943909	0.956867810501243	0.931074741587077	0.960881989895289	1.12267273149821	0.936884385635443	1.29428148359468	0.988135710445779	0.978552639176967	0.989208792777211	1.18690997411489	0.835029638525222	1.09240339878239	0.812585678510337	1.10293622343743	0.957138630176846	1.05937670509908	0.761065199296749	0.902435664190903	1.09289102500314	1.28429892190582	0.823079328060481	1.24490826619114	0.868968739224503
Gene16503	1.00119069093078	0.977112119356059	1.00207808572404	0.998810964034748	0.994879620449443	1.00559433978185	1.00580233824408	0.999832695232372	1.00460778507018	1.00377021632267	0.988943802399767	1.00662729486176	1.00209814413714	1.00249341542531	1.00533412379975	0.99753960238656	0.979995667092346	1.02731519059305	2.07390001455286	1.02281563187379	0.997950648215519	0.999818838439512	1.00139383272036	1.00306732631543	0.995929853820245	1.00810927354857	1.00456574867992	1.00127605942189	1.00050881009852	0.996096660906558	1.00335481021648	1.00221628588818	1.00114288485017	1.00073991840074	1.00415944726976	1.02663343391352
Gene2210	1.00408946096043	0.989208792777211	1.0178053550263	1.00430055771727	0.991750160343816	1.0178053550263	0.995528947565296	0.987649139350501	1.000896791515	0.991691816130313	0.994673405250599	1.00338295752795	0.990540976789172	1.0044787896068	1.00269766828055	1.00487323396639	0.994974555914789	1.0055723434609	1.00128779754482	1.0025323541758	1.00501355722729	1.00714516219613	1.00139383272036	1.00306732631543	0.995929853820245	1.01721032113929	1.00456574867992	1.11144355128002	1.02950170479193	0.996096660906558	1.00335481021648	0.987270112736005	1.00114288485017	0.994965078444833	1.00415944726976	1.00450611582763
Gene38743	0.992396603672563	0.993657289044575	0.995611293639404	0.990947882039387	0.968092992353526	1.00566307741996	0.99941230770865	1.00495719130746	1.0051106236608	0.985094619871283	0.998431147123475	1.00100405170968	1.00506303822766	0.997425694938927	0.992197877502389	0.994220353637864	1.00236566502044	1.01593996712854	1.02475656992049	1.00723539068193	1.01738446432293	0.993872052949953	0.96367347048726	1.13913994471137	0.991051849590827	1.03024868187329	0.964824172909112	0.976326529425567	1.00355771543743	1.00992911381682	0.955820611984552	0.96462198405041	0.965035938135479	1.02747313371196	1.02320570518185	1.06117443903879
LZX-CL4287.Contig1-All-g	1.34074271544417	0.652928310559961	1.62369162209525	1.4000634168247	0.750216643101889	0.867425454349479	2.14067927716977	1.47743257777196	0.852910764211825	0.767360526152582	0.761065199296749	1.57352449010849	0.845095500179522	1.08724497036527	1.40972241833114	0.958156963413927	0.751503507384295	1.21396224204257	0.909311518289851	0.927900575647692	1.19736634050297	1.40972241833114	1.08287442044472	0.994340035893584	1.00631842100851	1.04429869642436	1.08345982883229	0.819869788456053	1.01071766298423	1.09010380765538	0.907484574689287	0.901863127200875	0.807320909818441	1.06235329928006	0.963133637571623	0.982726018219635
Gene20784	0.991033045249954	1.00558585913583	0.998309366830494	0.99799591509929	0.997504025814571	1.09800296182903	0.98997662205603	1.00107909450873	0.984208576081745	1.01059295369973	1.01526947098803	1.01940527227127	0.959120507812748	0.998391923011988	1.0308516096162	1.02549211294294	1.01377414970527	1.00067559204691	0.977844688141097	1.0368751624768	1.0006630985951	0.981902802916861	0.963736265870996	1.06915132287897	0.893890259622396	1.03375272765356	0.965348269692293	0.891799839937667	0.995054703011697	1.04735781807052	0.992596664726637	0.995285685649467	0.858549148363788	1.01814771875374	1.01202435663453	1.01709552725391
Gene13758	0.993616250723676	0.900609318302655	0.976361485116448	1.05359092281029	1.02392807949033	0.968161489585432	0.92197653063113	1.01438163501242	1.0165896267868	0.996905353396441	1.02764084969559	0.925450878385089	0.902435664190903	0.954083932924557	0.909311518289851	1.05392513509053	1.00180538437756	1.0927467010599	1.03539767293585	0.96353667563501	1.04349327983576	1.00281078152413	1.05845202444708	0.945425708862561	0.952308436107041	1.06607258633114	0.966718013483153	0.996551003180412	0.881988926396383	1.02353022057747	1.0095607880679	1.04320465309167	0.959486530979518	1.07475531418217	1.01732031696951	0.980144389903207
LZX-CL7492.Contig1-All-g	0.969386033631637	0.900109100221153	0.977409555794378	0.972331423392377	0.931961681427196	0.964198214288298	1.07594474298807	1.02197564258824	0.979221080124705	0.965182260874893	0.96462198405041	1.17016709574841	0.917156838443404	0.994959925535193	1.07376625534783	1.17816626249697	1.024251623055	1.01945857989393	1.07191661163479	1.00939994588732	1.1842784176242	1.0478806714835	1.00787623758199	0.959930992161181	0.941356017845571	1.05792744363174	0.983690819200233	0.937124211466794	1.00866905241948	1.04843089409399	0.997249324523389	1.05828681867723	0.955430444096872	1.02761522921963	0.817083219334914	1.03664397984007
Gene12738	1.00964395790324	0.982782510893082	1.04494410525129	0.998245397954813	1.00182068834867	0.997519742368055	0.998214219934679	0.995645050653172	0.991862410294577	0.982592058759224	0.987898879126024	1.0478806714835	1.00620881238312	0.998548416068841	1.0208754555681	1.00787623758199	0.97347109880885	0.998024337890049	0.987114292478614	0.982642281807386	1.04123862792105	1.02257206522187	0.976133823860215	0.998350773545196	1.00398492402252	0.95668441346515	1.00045770981986	0.972346904893917	1.00405388174042	1.00436964859322	1.02750527925728	1.00459343081788	1.01196073520488	1.02988580796435	0.983239170318406	0.968624099899474
Gene434	0.994352525386718	0.996948461263892	1.03405236031943	0.979960190613726	0.986591580168521	0.994085307185785	0.97545199445427	0.970532910671663	0.968723163816667	1.01713070548891	0.981259601737441	0.987214403583769	1.05359092281029	0.961138052413877	1.0055241412386	0.978173580875992	1.00689287012329	1.01346038008942	1.00947017652169	1.04650942790151	1.02898735912887	1.0265506231533	0.992536844181906	1.01619788320474	0.990312680414263	1.00924035929889	0.975208046084424	0.944966887015518	1.00531485385598	0.999671624095528	0.982946458840189	1.00465509778767	1.03196814128835	0.991788247449219	0.972519291023536	1.06717114502196
Gene14128	1.01958703715059	0.974072567220812	1.01057496956273	1.02890422225688	0.980819983446779	1.004309085115	1.02764084969559	0.995834626951981	1.01672650734751	1.00078871195698	0.989503238453114	0.996245578812538	0.985651198065212	1.0397112233929	1.00563614833079	1.00149857990237	1.00099758825403	0.998005674388602	1.01178533286685	0.994797325598114	0.998280691417663	1.00002700185116	1.00329038375257	1.47398187560556	0.98119564180498	1.0281313144514	0.996517142709895	1.04767484959042	1.00741330513963	0.960636708654256	0.991743345507009	0.971304368175613	1.02604088418451	0.969784621432543	1.04653810528047	1.00196653827662
Gene21459	0.998746395012487	0.998119236295662	1.01394622800516	0.9975734817911	0.974969558162306	1.00594694437499	1.0415425983251	0.979221080124705	1.00801236040352	1.00072012206405	1.01652677780884	0.997341092035848	1.00313672781027	0.992334302914624	1.0068296667116	0.99991257237825	1.00097501902146	0.992820485395425	1.00813791019615	1.00897190903212	0.992742238798396	0.995932606648925	1.03377943741976	1.00306732631543	0.995929853820245	0.997288193226607	1.00456574867992	1.00127605942189	1.00050881009852	0.996096660906558	1.00335481021648	0.987270112736005	1.00114288485017	0.994965078444833	1.00415944726976	1.00450611582763
LZX-CL9502.Contig4-All-g	0.995694281359811	0.9898391339425	1.05251527567826	0.992524050913382	1.00575229746696	1.00620881238312	1.00058183783643	0.999352319367224	1.00757354236709	1.00052938929807	0.989281861519787	1.0725148518694	0.999949454184491	1.00247275261313	0.995115542265797	1.00769985065242	0.971645405555147	0.992511427159471	0.989852886607062	0.987422679266043	0.992495782590204	1.02490576919527	0.974029917317762	0.966910166706203	1.05415307896725	1.01044065029513	0.992820485395425	0.989224648233843	1.00645277618468	1.01622344160126	1.01308435461037	1.04406919496721	0.994683274136226	1.01971110831333	0.973907993067413	0.965568864401873
Gene54884	1.00408946096043	0.998296047722887	1.0178053550263	1.02412227606458	0.991750160343816	1.10160950368963	1.00356985940025	0.997265194247189	1.000896791515	0.991691816130313	0.994673405250599	1.01751630192206	1.0008530672488	1.01845173689159	1.00269766828055	1.00487323396639	0.994974555914789	1.0055723434609	1.00128779754482	1.0025323541758	1.00501355722729	1.00714516219613	0.979995667092346	1.73652845893295	0.998968197973093	0.961741325748105	0.982946458840189	1.50250119334527	0.974764537513067	1.0537623650417	1.01593996712854	0.956585304891884	1.01415140535205	0.991307944060839	0.992771232491971	1.29335009866607
Gene13058	0.969784621432543	1.04671012297267	1.15204105423958	0.95270937975977	1.02671100458693	0.985839469538282	1.06284683286582	1.06469482034021	0.982405370256655	1.15095300174894	1.0018165791792	0.969739086444179	1.19235182753967	0.99905997795557	0.996268337945931	0.969504783065139	0.930817644648549	0.944056145182267	1.07634333537278	0.966414460691489	1.03628655944136	1.01676877403925	0.993760595721808	0.909761264661159	1.04992124444901	1.0025281495805	0.989818212425952	1.24587373711401	0.966033488114341	1.0396531823093	1.00866905241948	1.00812798529786	0.994776164804645	0.990853765275403	1.01706205343296	0.996527125790731
Gene10151	0.985537696876536	1.01729421035549	0.99236364454648	0.993194775938149	1.00477057273034	1.08645301638962	1.01927186736509	1.01010125882375	0.976824627044075	1.03260358368885	1.04877901931296	0.990717476654957	1.03300393779774	0.981452865008934	0.974891376321669	0.995824164362922	1.028569977753	0.983859643321024	1.00324025898892	0.986313532928242	1.001118578117	1.03459407494531	0.978552639176967	1.10086587448545	0.954279346578971	1.00073041087672	1.09061497966144	0.986387574839739	0.952535158427043	0.991087841375038	1.04174864595086	1.00125110217582	1.05251527567826	0.997735612009464	0.971985489159605	0.980587977601456
Gene13929	0.944684522402091	1.32466065905017	1.06966717280946	0.928065437772664	1.024251623055	1.23999354242146	1.09513590377155	1.31732705124883	0.930128650801102	1.15135988381738	1.06346490007154	0.971429885910279	1.55744795884098	0.943837375183434	0.915047105106837	0.950598378719165	0.969063851122132	0.890749205257462	1.06272358373268	1.04363022262687	0.96353667563501	0.931362488780902	0.956643301740204	0.86784217003688	1.01800256327981	1.00573259302184	0.942155581523735	0.911925317185001	0.994683274136226	1.06693058984913	0.999500672838193	1.05369596128643	1.01797959477742	1.06513499136408	0.909761264661159	1.01172933910577
Gene18148	1.00285713916017	1.01225713705279	1.04136619734003	0.964765781570598	0.994787169886915	0.996666259575411	1.034397717381	1.02699114476122	0.984341749208544	1.0209934829601	0.988874726169211	0.979844087393124	1.07634333537278	0.993437993757098	1.07149939439524	0.993247803984373	0.951708599859019	0.9948223224928	1.02446860902393	1.09257466484836	0.95139292477345	1.01191378972507	1.10715924279575	1.1429865386278	0.985651198065212	1.01778994622318	0.996999518737066	0.99787957729748	0.912604909162879	0.940515058381403	1.00840806549215	1.00846350495122	1.02638184492806	0.983085494206613	1.12005155621776	0.984353070543501
Gene11091	0.946547977214821	0.894957456006136	1.13807821399254	0.913551074079363	0.984519062328242	0.970975403537443	1.06469482034021	1.05863697989307	1.00320967672061	0.945818637053588	0.946030333172771	0.926019566314226	0.90132322921234	0.910722866961564	1.0927467010599	0.969558038610435	1.12134214119162	1.03996090763282	1.06180010565609	1.04877901931296	1.21030798365422	1.25507506162038	1.06138856749469	0.993644123611214	0.983768093061059	1.01700613093444	1.01405645506227	0.955205053639891	0.983742688657061	1.00194567188144	0.974072567220812	1.00446377186832	1.01741448869435	0.988728403869284	1.19049499830293	0.983085494206613
Gene2367	0.955753543108711	1.11723389970633	0.978137110766092	0.911562062636761	1.38193404532261	1.18122541746192	0.976055451335932	1.02422803286853	0.924198146938002	1.18181969870343	1.24587373711401	0.958156963413927	1.07376625534783	0.907484574689287	0.893890259622396	0.9379188257943	1.12352441059765	0.905065254364794	1.00823037034075	1.00553527552243	1.02377922622413	1.00297761380012	0.995637152570055	0.998434617765413	0.975554230835561	0.973303705200088	1.01987486417706	0.967433644625078	1.1492273739177	1.00097173669249	0.994179292213663	1.07452836376673	1.03055130703885	1.02238785399621	1.01434118584564	0.979247536048691
Gene19535	0.955496342783825	1.04047860823745	0.935191251188275	0.949819829290615	1.01949183787426	1.11471448308774	0.998917249610275	1.15696713057029	1.18595772146112	1.13205979644309	1.06810281146729	0.908373630669925	0.983859643321024	0.885367316179931	0.955820611984552	0.928888581845471	1.10276464460962	0.898925281260834	0.914059086510409	0.845095500179522	1.01855898098012	1.15162860851292	1.06317220446318	1.0296070751177	0.995929853820245	0.997288193226607	1.05359092281029	1.00127605942189	1.07946801836529	0.996096660906558	1.00335481021648	0.99802150237689	1.00114288485017	1.00073991840074	1.00415944726976	1.00450611582763
LZX-Unigene12947-All-g	1.00408946096043	0.98600813107776	1.00596344885857	1.00430055771727	0.991750160343816	1.0178053550263	0.995528947565296	0.987649139350501	1.000896791515	0.991691816130313	0.994673405250599	1.00338295752795	0.990540976789172	1.0044787896068	1.00269766828055	1.00487323396639	0.994974555914789	1.0055723434609	1.00128779754482	1.0025323541758	1.00501355722729	1.00714516219613	1.00139383272036	1.00306732631543	1.00262604174694	0.997288193226607	1.00456574867992	1.00127605942189	1.00050881009852	0.996096660906558	1.00335481021648	0.987270112736005	1.00114288485017	1.00073991840074	1.00415944726976	1.02663343391352
Gene6285	0.998641257930638	1.0033298750154	1.0243933130766	0.996640750949331	0.982287509605604	1.02939176354844	0.992947695196421	0.983014012230675	1.02863739712901	0.998950706964785	1.00970604925552	0.996736726658051	1.01822443907384	1.09041364786002	1.0062362967637	0.998355403841983	0.99745084192116	1.01499139013721	0.995199795136526	0.995528947565296	0.998665576242906	1.00047431482454	0.812585678510337	1.03449213605123	1.24587373711401	0.784167105097018	0.834358579150431	1.40212743227344	1.30405489503182	0.971611925024166	0.866492837607791	1.01349920574459	0.973133387937397	1.12034138261827	0.838271554900678	1.18784130217702
Gene14382	0.99061552229981	1.00292658826126	1.13881241007427	0.984144230642445	0.982617571222962	0.997355237323235	1.00208759212173	1.00592276419503	1.05089360969614	1.00081936591443	0.97528875163286	1.02311422839823	1.0265506231533	0.990601548122627	1.00718830534965	0.981355393084626	0.976489325232922	0.976361485116448	1.01765461697386	0.964721971965025	1.0294574401388	0.983261715793533	0.99391823991087	1.16878191704937	0.977471580126091	0.881988926396383	0.977409555794378	1.14153661183464	0.996341642387538	0.88662287298725	1.03357309041497	0.995221508685753	1.18181969870343	0.998711405794173	0.968596409386349	1.17975383513886
Gene7025	1.10474564362978	0.959285991022277	0.951238537925337	1.13807821399254	1.04356302695299	0.979317542296845	1.19049499830293	1.17596736940761	0.996743024616015	0.92336123533918	0.950518064953356	0.954023765089865	1.02718348615104	0.970729627137249	0.916076761047367	0.974386369633251	0.911925317185001	1.12854493055933	1.00540727680058	1.14040239660891	1.12267273149821	1.01336262545456	1.00329038375257	0.995829395657452	0.987615953165373	1.00086922810728	1.0102849018172	1.00508051974637	0.983072008616668	0.960636708654256	1.02287007745131	1.00263785167808	0.98687063239254	1.00769985065242	0.995994918297389	1.00196653827662
Gene13695	1.11871652374791	1.0093240317968	1.0870946345265	1.13845475977112	1.05180311837807	0.956999068440935	0.955205053639891	0.890749205257462	0.982592058759224	0.912985362880379	1.02065239413258	0.993316779875108	0.935402634494582	0.972986012387712	0.925616578365532	0.952232073896153	1.00289061059026	1.13845475977112	0.924540379311853	1.2012628785802	1.04976457292613	1.04185424482486	0.97677974476974	0.995919607595126	1.06073453262855	0.98230148368538	0.995176428388377	1.04148890452659	1.06386833304307	1.00252734270666	0.984427132099193	0.99951813512028	0.993890745280025	1.03982176041167	0.991532564628618	1.01874800562564
LZX-Unigene16570-All-g	1.01894016289246	0.99997678779005	1.00596344885857	1.02669287594917	0.991750160343816	1.04532624423355	0.995528947565296	0.987649139350501	1.000896791515	1.00549095314567	1.00806586690912	1.01751630192206	0.990540976789172	1.02927023731599	1.04476122148173	1.00487323396639	1.00372336572818	1.0055723434609	1.00128779754482	1.0025323541758	1.00501355722729	1.00714516219613	1.01579704013461	0.987474847456582	0.998838349514372	1.00085605507607	0.995370612851597	1.01338913802076	0.992829755902989	0.975513756286324	1.02995427286472	1.02939176354844	0.998069814682965	1.04976457292613	0.96525673884083	0.993040300808965
Gene14851	0.994171901566403	1.00714516219613	1.12075497071986	0.9896005433438	0.967013743374903	1.0531630801013	0.999402708735467	0.977409555794378	0.986527060199228	1.0458931704445	1.0569048394414	1.06780456075183	0.982642281807386	1.05645434582116	0.99492443166556	0.992971249410601	1.03777573294481	0.992209197338689	1.04558473570637	0.987114292478614	1.04429869642436	0.995562602743993	1.00139383272036	1.00306732631543	0.995929853820245	0.997288193226607	1.03011236654657	1.00127605942189	1.00050881009852	0.996096660906558	1.00335481021648	0.987270112736005	1.00114288485017	1.00354189092764	1.00415944726976	1.00450611582763
Gene4836	1.0138192297176	0.994978880475105	1.03837634200523	1.00823037034075	0.998037761332487	1.02780642783189	0.992780429084736	0.996111861988769	1.01007361115977	0.997216764615459	0.990970830278443	1.00156957152854	0.986020732225309	1.0021931903684	1.07912955818332	1.00237662851764	0.991273907476505	1.00273648267425	0.999141265614037	1.01877244645382	1.00245757980035	1.00392469918469	1.00139383272036	1.00306732631543	0.995929853820245	0.997288193226607	1.05359092281029	1.00127605942189	1.07946801836529	0.996096660906558	1.00335481021648	0.987270112736005	1.00114288485017	1.00073991840074	1.00415944726976	1.02663343391352
Gene16403	0.958156963413927	1.0529062363701	0.982351186396591	1.02216975253277	1.03191096340841	0.997864152913452	0.951238537925337	1.00692889966833	1.05392513509053	1.05082308010779	0.983058523026724	0.949530548732566	1.01937552526108	0.950598378719165	1.06312474545153	0.949984724897635	1.0388573455546	0.903153042136197	0.964441472282998	0.943079171824029	1.04334764772822	1.01909189913068	0.986684692443503	1.01785157317788	1.06425791617015	0.985235077930876	1.01097881882906	1.04536054742513	0.997091069111743	1.01198863853221	0.986033333372859	1.00081936591443	0.995172663196302	1.05298244523933	0.992447496794248	0.995847316156452
Gene11214	0.991940411593537	1.00880873589795	0.992039678954192	1.03028020132106	1.00007528348907	0.992334302914624	1.02553003504139	1.00733194965059	1.01522060167791	0.97977730873099	1.0229175507373	0.956585304891884	1.02788945973106	0.964916175706586	0.980444573530158	1.02062064466919	0.953663980438659	1.04752448840307	0.976888573825223	1.02768939869321	0.989302150465932	0.941356017845571	1.00889339247908	0.944493460746173	1.04400785280136	1.05765008359166	0.994303053158847	0.992107677506298	1.10517889183596	1.15162860851292	0.937534221685189	1.26741338822465	0.983341081249164	1.25798729896365	0.964345014691743	0.953384183023286
Gene19260	0.977083965184267	1.33714116437753	0.998011990386251	0.979073297753788	1.00813791019615	0.993316779875108	1.05828681867723	0.999210616004124	0.979924872208517	1.00938023241443	1.34226773164176	1.02260397447677	1.16632047629361	0.987957686335261	1.46880958414354	0.98183785813113	1.05154840976832	0.979247536048691	1.36780725233401	0.955278689751228	0.995814042119795	0.978708916867493	1.00139383272036	1.00306732631543	1.00565750598139	0.997288193226607	1.00456574867992	1.02731519059305	1.02950170479193	0.996096660906558	1.00335481021648	0.987270112736005	1.00114288485017	0.994965078444833	1.00415944726976	1.00450611582763
Gene2692	0.989890749820388	1.0052957820053	0.990334173899624	1.03181059812285	1.01403090646995	0.994683274136226	0.96717241481442	0.93507221296082	0.990601548122627	0.981208764700698	1.00176422997563	1.02951960069924	1.00697127282406	1.04131463876531	1.01105535061909	1.11893739238333	1.02753624921084	1.02722803993315	0.981322336979412	0.994574785799604	0.981538573202818	0.986291048852176	0.988990628074853	0.981322336979412	0.999262967635596	1.04413904999401	0.992711016580477	1.03632558618279	1.01778994622318	0.978947443783081	1.01212898502535	0.978655148096166	1.71449947612919	0.990369214384104	1.11288487492206	0.98391780829828
Gene5956	1.09933590083125	1.16587598244794	0.949730710348353	1.16083630103957	1.03306153249874	0.965446131362112	0.847321515650299	0.821628792524588	0.99905997795557	0.9337387577766	0.970975403537443	0.980612659758692	1.06117443903879	0.972631984637564	1.22489205641644	1.56109759364313	1.16465175129977	1.10956005076546	0.974802726676211	1.10457232462679	1.00807937669739	0.872697870387499	0.980144389903207	0.985537696876536	1.16052185113206	1.46608628532388	0.890023667744761	0.914469257545917	1.01627821293014	1.33110456710711	0.776336249527416	1.33910078633536	0.829350570007597	1.62937468843745	1.02561691801839	0.979753406301992
Gene9881	1.12828073296109	1.00147638362797	1.30106764834688	1.16747737344227	0.925616578365532	0.969107715991883	1.02941937304884	0.931491960999143	1.01022149251819	0.944966887015518	0.938929020336609	0.955356695940268	1.06337573222805	0.941356017845571	1.13845475977112	1.19144873212165	0.938246734362076	1.08013496335751	1.07652171940809	0.952158210731601	0.891584620019286	0.999839192421339	0.990236294087763	0.810190970765055	1.5058357332015	2.50841262916034	0.866492837607791	1.01583391183042	1.14531231101315	1.26576266177811	0.838271554900678	1.26877220899823	0.866992837775502	2.2843382068789	0.949002781075253	0.813148685566625
Gene17595	0.909945905134465	0.902435664190903	1.58455314404192	1.07011820691803	0.83936295637318	0.856107474326688	1.20832534412376	1.03903089986106	0.853432979498207	0.882325669227178	0.873885825401172	0.783357671498702	1.11241613385965	0.842967693902376	0.787860483592241	1.36780725233401	0.844645334526114	1.10647627223219	1.19877260330819	1.21600673173078	1.11214891972384	1.22881919103975	0.890989385831188	0.960346390667331	1.01079641076049	1.14813289080351	1.11144355128002	0.989626969543267	0.959930992161181	1.04856857389161	0.937124211466794	1.08072735330019	0.904782924623285	1.20002793250449	0.847321515650299	1.15594226470412
Gene16252	0.99918883408465	0.993499815885531	1.01157653959685	0.999667454579265	0.999853081063804	1.0409986624477	1.07265662588031	1.00017571154205	1.06284683286582	0.986387574839739	1.00181077757371	0.996540765379319	0.997229961810836	1.01989267969149	0.994859183882607	0.99809905606688	0.9811326896587	0.998386300126864	0.994986143303322	0.995256536648444	1.0727847886727	1.00030233533465	1.00139383272036	1.00306732631543	1.00262604174694	0.997288193226607	1.00456574867992	1.00127605942189	1.74550917078272	1.01924116395548	1.00335481021648	0.99802150237689	1.00114288485017	1.00961956298512	1.00415944726976	1.04448744282219
LZX-CL4036.Contig5-All-g	0.835029638525222	3.18505326244456	0.97278253016255	0.832601622450251	1.32645267794951	2.01480823646663	0.908147406050976	1.22091648160505	0.890749205257462	1.28429892190582	1.36592542401231	0.98511145727195	1.10572514544229	0.887916012145065	0.919973551952286	0.878785793500433	2.68041636393748	0.90623273607411	1.00699273448763	0.866992837775502	3.63956702555126	1.35049503514123	1.10001663497413	0.992371547791149	0.981921359462948	1.12429838263697	0.999879441034222	0.996485191204389	1.00498359079944	1.00061805661419	1.04093619916518	1.08332606029587	0.983136119091793	0.987605694040779	1.12576645406726	0.992536844181906
LZX-CL4002.Contig3-All-g	0.598739701454049	1.53973816215219	0.87632651454304	0.57513185015699	1.23842068692765	0.77405924985374	1.05258684000857	0.998324086992374	0.868968739224503	1.42194807697492	1.11339244816942	2.47152005450251	1.11471448308774	0.937534221685189	0.907995007822793	0.639068628518799	1.81596423719562	0.56382970768102	0.994648267431761	0.887568179548907	1.10956005076546	1.34226773164176	1.10572514544229	0.802232016882932	0.869379086910532	0.905757595396742	1.65742323221177	1.23842068692765	0.913398721189205	1.08212402878963	1.4000634168247	0.982405370256655	1.45681092505486	0.685670810241401	1.00909203488323	0.985022013792976
Gene23264	1.00408946096043	1.0011065337512	1.0178053550263	1.00430055771727	0.998828081410623	1.0178053550263	0.995528947565296	0.987649139350501	1.000896791515	1.00094955296152	1.00240305365646	1.00338295752795	1.0008530672488	1.0044787896068	1.00269766828055	1.00487323396639	0.994974555914789	1.0055723434609	1.00128779754482	1.0025323541758	1.00501355722729	1.00714516219613	0.92624365993657	0.876777760385801	1.21154226117849	1.04468291230929	1.01636900267125	1.03329191353884	0.994472048735992	0.803106025444992	1.0261721806455	1.22596231075501	1.1229474616195	0.962060169976488	0.989354221282972	0.988661229428532
LZX-Unigene60906-All-g	1.00830920061883	0.99359719364811	1.00596344885857	1.01078210039375	0.991750160343816	1.0178053550263	0.995528947565296	1.0005521299245	1.000896791515	0.991691816130313	0.994673405250599	1.00338295752795	0.997917068028262	1.01845173689159	1.00269766828055	1.00487323396639	0.994974555914789	1.0055723434609	1.00128779754482	1.0025323541758	1.00501355722729	1.00714516219613	2.64694361726737	0.891584620019286	2.50841262916034	1.02871600996474	0.771913807608702	0.954575174547131	2.12267339664176	0.57513185015699	0.851739737929019	2.96034100731306	3.05402767985841	0.759685118869771	3.44865031038483	0.717473523618304
LZX-CL8489.Contig1-All-g	1.1164040633886	1.36235893696328	0.395114176825202	1.15459281717881	0.711955842567924	0.351592945272622	2.01480823646663	1.79353643671573	1.18690997411489	0.454941450355911	0.488430726925956	0.57513185015699	1.61821050622236	1.53128238564569	0.647194236446011	0.969386033631637	1.38523710412603	0.932201094436351	0.519082670946393	1.55364383402889	0.454941450355911	1.04207452684353	2.03373518829052	0.423779280892046	4.00664510195874	0.745988566767638	0.606512912696198	0.954794632269688	1.46608628532388	0.473388230412492	0.675572601440759	1.8889347765194	1.18324308102766	1.03837634200523	1.87466549970181	0.585825363311296
LZX-Unigene61722-All-g	0.717473523618304	1.39104624247596	0.890341778007078	0.735036832511049	1.95288771692333	1.32466065905017	0.910722866961564	1.01367978920223	1.42194807697492	1.11682810443456	1.10043065572861	1.27773103405868	0.920150453519679	1.60385288536639	0.990195170303454	0.909945905134465	1.16987670708417	0.668677497342698	0.777354503586899	0.755210753307122	1.01330995729737	0.861333106251102	1.10086587448545	0.933218959788361	1.37740549678498	1.51164441920324	0.99842027791699	1.00801236040352	1.04406919496721	0.911562062636761	0.911562062636761	1.56109759364313	0.960541204250434	0.935919277997642	1.02863739712901	0.810190970765055
Gene19014	0.696997248262083	2.1649976387129	0.951833406358678	0.699144610825893	2.54912708803952	1.13231575084271	0.858549148363788	1.14395535640621	1.68285444234091	1.78547223276803	1.63540260869931	1.72967421018288	1.06657894428886	1.47137626372841	0.973983219339159	0.732527771792064	2.4208794014616	0.72470672263846	0.847953080531735	0.964870860156164	0.842244299197713	0.940726854215571	0.767360526152582	1.31997550753888	1.06513499136408	0.988027984641518	1.146482378813	0.991882034776856	1.00554800844505	0.68830112685784	1.21600673173078	1.00333425577603	0.985774959769763	0.68830112685784	0.993281381039493	1.34901221575861
LZX-CL11794.Contig4-All-g	1.00408946096043	0.991380804721492	1.00596344885857	1.01078210039375	0.991750160343816	1.0178053550263	0.995528947565296	0.987649139350501	1.000896791515	0.991691816130313	0.994673405250599	1.00338295752795	0.990540976789172	1.0044787896068	1.00269766828055	1.00487323396639	0.994974555914789	1.0055723434609	1.00128779754482	1.0025323541758	1.00501355722729	1.00714516219613	1.13573766837107	1.0296070751177	1.00262604174694	0.997288193226607	1.00456574867992	1.00127605942189	1.00050881009852	0.996096660906558	1.00335481021648	0.987270112736005	1.00114288485017	0.994965078444833	1.06337573222805	1.02663343391352
Gene11736	0.993426756004801	1.00531485385598	1.09414270802906	0.976663294077475	0.99762617583495	0.99861199389444	1.10775422450962	0.99931557090288	0.989626969543267	1.00112961805967	0.979995667092346	2.4208794014616	1.01026461438869	1.00917457662042	0.990383865262454	0.98291827877308	1.00504963635965	0.971479273947195	1.07231017358969	0.957246971439196	0.997703158846711	1.00320325359736	1.01100981501787	1.00306732631543	1.00262604174694	0.997288193226607	1.00456574867992	1.00127605942189	1.02950170479193	0.996096660906558	1.00335481021648	0.99802150237689	1.00114288485017	1.00677737583394	1.00415944726976	1.00450611582763
Gene32221	1.02016604450677	0.992455577328316	1.00354553363416	1.0015631309208	1.00364720645851	1.04356302695299	1.04207452684353	1.00318005480069	1.02060030427522	0.99466083634118	1.00407665366541	1.01220089252809	0.995746346207232	1.00039749107467	0.998306704979962	1.00081011730983	0.986996152742948	1.00132346052849	0.997735612009464	0.998698375818032	1.00130274317487	1.00241091177114	1.16941053204116	1.00680604702796	1.05719593816684	0.990783233809784	0.984062632094177	0.980383573542554	1.10197759600368	0.986197136987352	1.00048404072226	1.1684299300614	1.02419662482987	0.960122507188033	1.55744795884098	0.985604186687527
Gene8393	1.08027997160843	1.07315666502367	0.899923956591247	1.15054540730442	1.01175692656872	0.946789776565212	1.04426074276195	1.05800579336207	0.908861020359212	0.957993569098664	0.908147406050976	0.925852933246138	1.03370781224609	0.868968739224503	0.946233235778688	0.90132322921234	0.882325669227178	1.08194029890295	0.971511793901069	1.1995555045924	1.04267870641156	1.23180166856355	0.96246247950196	1.01997440261578	0.960346390667331	0.981182518909263	0.984941499843651	1.08013496335751	0.842244299197713	1.02830177282298	1.08878832950788	0.981085707794693	1.00745024948925	0.997854189097557	0.972949128202969	1.06346490007154
Gene45434	0.999753003674442	0.967574512652077	1.03721387081415	1.00201543663936	0.966237243423927	0.995163822752789	0.976092939424446	0.976159833050167	1.00248315293126	0.988319775302425	0.998718292605916	1.03093060160395	1.0017698472335	1.05409210681024	0.992930984051489	1.00107909450873	1.01782076382942	1.02582347972351	1.00404370070276	1.01200089074409	1.03300393779774	0.985630577232571	1.00866905241948	0.989745361280606	0.96100814352782	1.00930224525141	0.996666259575411	1.03148679759117	0.964143923715949	0.947861348545988	1.11777546906603	0.922351916876356	1.02830177282298	0.971024298436583	1.03497471393052	1.05719593816684
LZX-Unigene46053-All-g	1.48560608098767	0.755210753307122	0.907316098562554	1.33714116437753	0.858181487414254	0.844645334526114	0.891992880947076	0.893363042855816	1.28287453041946	0.831736764534323	0.835580881069965	2.96034100731306	0.641042719429272	1.68285444234091	1.58455314404192	1.0636868516986	0.924975529384575	1.30944932836114	0.828100654513689	1.44314884227833	1.48328373261745	1.46880958414354	1.03799983048287	0.993850416967777	1.08691572265348	1.04484962820589	0.999675793611791	0.988686614536389	0.993465789113686	0.957192743933975	1.04522273988787	1.06301891537931	0.974852289775637	1.02792734174173	0.990717476654957	1.01417519764587
Gene16137	1.03830881132794	1.00072689676369	0.997735612009464	1.01405645506227	1.01312529484162	1.00094955296152	0.985198556825818	0.960605982197976	0.998005674388602	1.00454297830734	0.998187938827418	0.998619610174822	1.00229172303748	1.00874592213482	1.06100455471055	1.00107058410203	1.00658819648275	1.04141595517149	0.991093514624038	0.989337701392249	0.99391823991087	0.996748161144581	0.900826318351625	1.00817209862038	0.990981692373048	1.05461485404518	1.03497471393052	0.958862173712671	0.90643388087743	1.06499984081168	0.974802726676211	1.05097930112569	1.0062362967637	1.05392513509053	0.924820789878189	0.99644679448926
Gene19926	0.951641212047561	1.06100455471055	1.01441140591037	0.948234626618763	1.06191081629383	0.988817382699628	1.05196124405385	1.10572514544229	1.15594226470412	1.07823897720474	1.07339736807913	0.957864816500667	1.36063409365305	0.967134758204168	1.05013322262296	0.901621224840628	0.972362386395456	0.931074741587077	1.075372447553	0.973729868014926	0.936773708155298	1.00304974573118	1.02578109224774	1.07870605506133	0.924975529384575	0.968042913510631	1.23180166856355	1.01462078827235	0.938246734362076	1.06050010818239	1.03152207875642	0.910323006210757	0.990959968183837	0.919352648345945	0.92197653063113	1.14813289080351
Gene24196	1.00013182876301	0.964824172909112	0.995958743987519	1.02948380888461	0.973665434204839	0.99918883408465	0.988203138579194	0.951900107299527	1.00403539126365	1.01212898502535	1.00833386769347	1.00869808042623	0.970650544043199	1.04320465309167	0.995296122863288	0.992524050913382	1.01900869918258	0.989932813063408	1.00442713609199	1.05082308010779	1.0102849018172	1.01770191890011	0.992413927189761	1.11495994632927	1.00173254850442	0.987095085673073	0.976530203431915	1.00735772519601	1.01482872712588	0.941678181041123	1.02706291936773	0.973351927670812	0.974340534231939	1.04064994379799	1.02019239693247	0.980950468441915
LZX-CL2095.Contig1-All-g	0.984144230642445	1.00375584416403	0.983220620119714	1.00121510423177	1.03364494722633	0.986224556216317	1.07519273001418	1.01894016289246	1.11704674285463	0.99617145008291	0.957657956121394	1.08862430360104	1.00182492274307	1.03947149631181	0.9403325920947	1.00179627475799	0.953467723333978	1.02486504731708	0.961674385751371	0.998938538642636	0.958263869220494	1.01822443907384	0.941678181041123	1.0395251881203	0.805790044586434	1.0234354075845	0.997229961810836	1.05900742266863	0.729251770818967	0.788749191018096	1.16987670708417	0.840442568649336	1.06063786825329	0.808876492868281	1.01100981501787	1.28429892190582
Gene25	0.900387545324802	0.92336123533918	0.960122507188033	1.02197564258824	1.01114897067059	0.916532467566133	1.33910078633536	1.25798729896365	1.34580276102395	0.921653295117281	0.897791341203005	1.40212743227344	1.0006070970945	1.30288166144452	1.19492014566746	0.934556967607772	0.838271554900678	0.999302925963006	0.744092360106445	0.912239648141699	1.09221052113808	1.32780031101175	0.890341778007078	0.999589831449232	0.984427132099193	0.888269824928169	1.05835602875141	1.34901221575861	0.955753543108711	1.0673274176817	1.39797164504873	1.00707591520861	0.983775778228889	0.937336823764098	1.00949715360679	1.2182865875209
Gene60599	0.968624099899474	1.01613217849468	0.997249324523389	0.968624099899474	1.03370781224609	1.00994381077703	1.04088839617066	1.03942291353182	1.04894770842603	1.00030879624397	1.01865029414707	0.980844818631896	1.00063301293984	1.00783883921623	0.967947748945104	0.965659633055352	0.947135516488042	0.970173434954545	1.03359940380805	0.969107715991883	0.995801452217448	1.01288934683307	1.00467395571339	0.992524050913382	0.958799961339104	0.950799334615224	0.984823893770265	1.00761534823647	1.05835602875141	0.927747277698133	1.01186423462109	0.977682560224222	1.03140443288868	0.96100814352782	1.03653844778007	1.03265880276991
Gene62058	1.03289507029815	0.992474298778281	1.03566415527342	1.01920384245829	1.00147638362797	1.00881930438343	1.00456574867992	0.993227121864117	0.995602960229472	1.00055460186091	0.990103833835157	1.02392807949033	0.980333619203182	0.99941230770865	0.996989527919062	1.0243933130766	0.985521035362686	1.00052192097084	1.01370170577681	0.997804223559653	1.00054965798809	1.00187758348754	1.00609798394805	0.988434855811272	0.986880925977745	0.90292348007853	1.11025859776233	0.952158210731601	0.912405847001678	1.03310950770726	1.20899630969348	0.939540924331514	1.0083535779053	1.0208754555681	1.01119703923173	0.990103833835157
Gene19467	0.930545008197079	1.05251527567826	0.935919277997642	0.988223530400001	1.21600673173078	0.981015477172645	0.930950817840049	0.999844766596799	1.50250119334527	1.00706544466255	0.982405370256655	0.920848426656245	0.997475107783815	1.70122791672845	1.18634749204811	0.937534221685189	1.01479158318161	1.08287442044472	0.910186291451699	1.03201988880972	0.904291544364946	0.877867974040474	1.07490451271086	0.983085494206613	1.0157491598666	1.02951960069924	1.01924116395548	0.97008128175099	1.02027276037733	1.00208062723105	0.983154603824318	0.996609075063137	0.975513756286324	0.983487166988481	0.991051849590827	0.977538216491032
Gene14733	0.987193624411006	1.00212155045676	1.07138236277285	0.979041930248597	0.979378740393888	1.05298244523933	1.0068647156005	1.00615510211247	1.00828558424275	1.01159886336094	1.02102637447938	0.990996352365956	1.01178533286685	1.0127297094048	0.994567515078224	0.998383145810074	0.981508826550392	0.980762641212511	1.004309085115	0.971354084842783	0.98183785813113	0.986463773368114	1.00401049961742	1.08272213133914	1.00472109397198	0.96251791355093	1.05900742266863	0.993961735169759	1.00304449592615	0.990544424094139	0.986803254499303	1.0044542314795	1.04058564721536	0.992264670268769	0.992890594443771	0.996672191544102
Gene28653	1.00231480588213	1.00191182823766	1.02764084969559	1.0068528106721	0.987171255974953	1.0113352117928	0.988745448169691	1.00030879624397	1.0229175507373	1.01555127088537	1.00175455800913	0.998715362432682	1.00491443300576	0.998481631968426	1.00879444651728	1.01983425427389	1.00204008019096	0.993988772163534	0.991147323455599	0.989555846426311	0.994085307185785	0.996912453803795	0.975237867459452	0.985267519619268	0.973942096947459	1.0053873249859	0.999801510950899	1.08982190843761	0.959164700916482	1.01026461438869	1.03454259134073	0.944148072947343	1.0451590951186	1.00291559350305	0.98672653572112	1.0138010106866
LZX-Unigene56547-All-g	1.00183962170848	0.999469051483546	1.01138494265883	1.00287653486477	1.00290194789561	1.00943529793813	0.998901329424696	0.982133979827502	1.02819709951748	1.00403539126365	0.98142981834914	1.00716918627431	1.00052938929807	1.03864839938215	1.02021923233966	1.00164406439091	0.997166058475891	0.998274036252865	0.994890599122103	0.995135929149416	0.998454084084123	1.00017287404119	0.998159047225952	0.969864602931238	1.01861859227686	1.00099758825403	1.02626309255119	1.06100455471055	0.995611293639404	0.983312383452509	0.964916175706586	1.00828558424275	1.00768411741905	0.983154603824318	0.980918097031511	1.05409210681024
Gene10213	0.974072567220812	0.979864215712847	0.990279716901763	0.974114812897866	1.03185130540657	0.999008293941751	1.0491065829795	1.04400785280136	0.982694223646317	1.00369321471071	1.00469295416613	0.97673995495969	1.09374466114173	1.00848550157222	1.0244324628475	0.988450518542385	1.00618661115871	0.990933134422916	1.02243221006929	0.985048485092315	1.01103494127919	0.969386033631637	1.06317220446318	1.00306732631543	1.00262604174694	0.997288193226607	1.00456574867992	1.00127605942189	1.00050881009852	0.996096660906558	1.00335481021648	0.987270112736005	1.00114288485017	0.994965078444833	1.00415944726976	1.00450611582763
LZX-CL1142.Contig2-All-g	1.00408946096043	1.00081376858412	1.00596344885857	1.00430055771727	0.998828081410623	1.0178053550263	1.00661497021065	1.00559433978185	1.000896791515	0.998337032423432	1.00240305365646	1.00338295752795	1.00354553363416	1.01845173689159	1.00269766828055	1.00487323396639	0.994974555914789	1.0055723434609	1.0161825461209	1.0025323541758	1.00501355722729	1.00714516219613	1.03377943741976	1.00306732631543	0.995929853820245	0.997288193226607	1.00456574867992	1.00127605942189	1.00050881009852	0.996096660906558	1.03924996981349	0.987270112736005	1.021822717059	0.994965078444833	1.00415944726976	1.02663343391352
LZX-CL2985.Contig2-All-g	1.00830920061883	0.989208792777211	1.00596344885857	1.00430055771727	0.991750160343816	1.0178053550263	1.0001054078498	0.987649139350501	1.000896791515	0.991691816130313	0.994673405250599	1.00338295752795	0.990540976789172	1.0044787896068	1.00269766828055	1.00487323396639	0.994974555914789	1.0055723434609	1.00128779754482	1.0025323541758	1.00501355722729	1.00714516219613	1.01100981501787	1.00306732631543	0.995929853820245	0.997288193226607	1.00456574867992	1.00127605942189	1.00050881009852	1.00551621707202	1.00335481021648	1.0053995598538	1.00114288485017	0.994965078444833	1.00415944726976	1.00450611582763
Gene8394	0.964090330448078	0.983117634359269	0.998736503008002	0.914700245658612	1.04233102814246	0.977538216491032	1.05251527567826	1.06646233955552	1.10255269183955	1.06839890615864	1.01212898502535	0.975069692332809	1.16288557047589	1.11451726576317	0.980844818631896	0.986847575635986	0.990896842319091	0.893890259622396	1.00284772625611	0.997200687842311	1.07138236277285	1.075372447553	1.02747313371196	0.993850416967777	1.00680604702796	0.953047932230723	0.999675793611791	0.988686614536389	0.993465789113686	1.00180538437756	0.982482586777905	1.03658641631588	1.00912453083094	1.01888203567929	0.990717476654957	1.01417519764587
Gene4756	1.00258479463957	0.995248146511591	1.02486504731708	1.00089067840148	0.994597077725086	1.00989611236843	1.01709552725391	0.993470197912772	0.995929853820245	0.988371100591591	0.990646087963654	1.01090616785357	0.995380151699149	0.999784980549377	1.00961036198082	1.00875300409581	1.00787623758199	1.00071668223874	1.04213696246523	0.998095190787282	1.00076310677362	1.00201543663936	1.01524731839926	0.961325832722421	0.986591580168521	0.979646039919046	1.10239993244915	1.02238785399621	1.00336047806138	0.990236294087763	1.06272358373268	1.45681092505486	0.977716198522913	0.944966887015518	1.15253766105245	0.976888573825223
Gene4821	0.991208242695787	0.993084088938031	1.00261166048011	1.01336262545456	1.00647776823616	1.0002890937266	1.00276874208316	0.973408943510281	1.03445196966896	1.02176435821873	0.987214403583769	0.991396659070731	1.01715810663304	0.991466657302584	0.995193124474616	1.01064630530852	0.970399519783645	0.987401434745609	1.02281563187379	0.979886205780179	1.06180010565609	1.04169907490996	0.993872052949953	0.989120332268107	1.01057496956273	1.03428031812653	0.991093514624038	0.994080286775334	1.00315284659646	1.03281515754737	0.986951377578829	0.981668818581451	0.980206826043518	0.999426927830107	1.04093619916518	1.01024010392484
Gene18988	1.0537623650417	1.04767484959042	0.903317153549025	1.09933590083125	0.954649543830931	0.94015001257131	0.950153024002705	1.03338348879362	0.889614774753035	0.928382873461363	0.901621224840628	0.891584620019286	1.01989267969149	0.828100654513689	0.932595937884222	1.03591932141109	1.00572346652245	1.11752591166172	0.925126565578354	1.16672528628348	1.17560959926421	1.19661380227181	0.977471580126091	0.966855488514931	1.25507506162038	1.14229652755712	0.959645547874656	0.984011948094646	1.31048489651491	1.26741338822465	1.01794114162543	1.01230255250172	0.948234626618763	1.28176295490901	0.910323006210757	0.939034777573778
LZX-CL7461.Contig2-All-g	1.06865733965919	0.958156963413927	1.03102228763853	1.0391732012105	0.964198214288298	0.995280995867355	0.96883295895896	0.941781608430217	1.00322590011666	0.968439086599208	1.00212155045676	1.09392047558354	0.952387663431604	1.09825198290389	1.07100568961516	0.99553350356825	1.0119002841164	0.976055451335932	0.978655148096166	1.02469087397738	1.00207100671275	1.01408539325035	0.931233310898185	1.16632047629361	0.979505300392111	0.984917933014719	1.0687774190854	0.826677936478031	0.919530443134553	1.08345982883229	1.12684804815255	1.01405645506227	0.909945905134465	1.00569652404355	0.993071601144905	1.13006254897803
Gene13206	1.00408946096043	0.98600813107776	1.00596344885857	1.00430055771727	0.998828081410623	1.0178053550263	0.995528947565296	1.01648931018523	1.000896791515	0.991691816130313	0.994673405250599	1.00338295752795	0.990540976789172	1.0044787896068	1.00269766828055	1.00487323396639	0.994974555914789	1.0055723434609	1.00128779754482	1.0025323541758	1.00501355722729	1.00714516219613	0.99490529033556	1.0894054522696	1.075372447553	1.01880993026408	0.992654725619244	0.995359540270987	1.00391551389127	1.03434009929562	0.988085298316349	1.13973631327257	0.996994523328064	0.985168446807454	1.04230154378313	0.991486928074052
Gene18204	0.473388230412492	2.05650814882865	1.15656932281431	0.473388230412492	1.43901134115957	1.67094115212899	1.1043618496	2.30775050379132	1.11663285590792	2.78042832586699	1.64668816853536	0.673645630634843	2.12267339664176	0.812585678510337	0.602759762818997	0.500601001524587	1.68956186344396	0.454941450355911	0.971225683053456	0.50927379710095	0.519082670946393	0.488430726925956	0.940447649033665	0.869379086910532	0.973665434204839	0.916679443759877	1.18836813195686	1.03664397984007	1.01170706374747	0.763241296595162	1.2885492266644	1.40212743227344	1.15135988381738	0.875964387770642	1.03799983048287	0.889164073240543
Gene10020	1.01266498682858	0.992647331961736	1.00596344885857	1.00430055771727	0.991750160343816	1.0178053550263	0.995528947565296	0.987649139350501	1.01145213699561	0.998337032423432	0.994673405250599	1.00338295752795	0.990540976789172	1.0044787896068	1.00269766828055	1.00487323396639	1.00127605942189	1.0055723434609	1.00128779754482	1.0025323541758	1.00501355722729	1.00714516219613	1.00139383272036	1.00306732631543	1.00262604174694	0.997288193226607	1.13399833748053	1.00127605942189	1.1603368887454	0.996096660906558	1.00335481021648	0.987270112736005	1.021822717059	1.00073991840074	1.32311132247129	1.00450611582763
Gene37993	1.02667474731142	0.996937663728126	1.00058183783643	0.995884186190347	0.977614349342912	1.06321966347484	1.00254917402488	1.0127297094048	0.988504520248839	1.00462441361093	1.01095605432946	1.01026461438869	1.00347887845805	0.99341667701613	0.99008408075275	1.001118578117	0.983085494206613	0.993952305497392	1.00876008605681	0.989540301946585	1.02123446618719	0.996905353396441	1.31556946933061	0.96246247950196	0.937336823764098	1.00187758348754	0.98497622278153	1.11919838242745	0.99490529033556	1.01616720903706	1.05811529179739	1.66445512635955	0.963736265870996	0.880679907882306	1.12472093047015	0.980515737776481
Gene21594	0.990745097586904	1.02788945973106	0.994692519615225	1.00718830534965	1.01858021013963	1.10978385387833	1.01468702662725	1.02078329716128	0.990911903217638	0.987677872251169	1.01506696697835	0.990838414433212	1.0071067544249	0.994683274136226	0.975069692332809	0.989281861519787	1.02508839447744	1.02761522921963	0.981482638624857	0.994937383650907	1.03375272765356	0.986387574839739	1.00139383272036	1.00306732631543	1.00262604174694	0.997288193226607	1.03011236654657	1.02731519059305	1.00050881009852	0.996096660906558	1.00335481021648	1.0053995598538	1.021822717059	1.00073991840074	1.00415944726976	1.00450611582763
Gene36563	1.00408946096043	1.00092789298927	1.00596344885857	1.00430055771727	1.00161966907253	1.03414652485085	1.0021931903684	0.987649139350501	1.000896791515	0.991691816130313	1.00008077272731	1.00338295752795	0.990540976789172	1.0044787896068	1.00269766828055	1.00487323396639	0.994974555914789	1.0055723434609	1.00128779754482	1.01949183787426	1.00501355722729	1.00714516219613	1.00557685661852	0.998890643488573	1.0397733053223	0.97787764883148	0.992748788998808	0.986996152742948	1.03341877180953	0.989369056623085	0.993799506832147	1.00801784712651	1.05429514785093	0.998746395012487	0.997265194247189	1.01408539325035
Gene1578	1.056360050226	1.19189072947629	2.78042832586699	1.0659456211129	1.0054184827799	0.978283108989231	0.935540373460722	0.90292348007853	0.953803020672708	0.953727389608484	0.967050654834175	1.03349927742897	1.56994875305079	0.990896842319091	1.29901494804079	0.974969558162306	0.907995007822793	1.06460162588953	1.05527218162199	0.94227094171956	1.08916564434096	0.967947748945104	0.855155166821555	0.93925116466814	6.41226474590547	1.15253766105245	0.955892121940444	1.44824962883981	4.00664510195874	0.951157121310073	0.762151055842909	4.00664510195874	0.849445979314024	1.72967421018288	1.01501696118756	0.888891312851468
LZX-Unigene56774-All-g	1.01143063260496	0.999788155677999	1.00123819987053	1.00033954912729	0.975208046084424	1.03765728209511	0.993822783343144	0.990697319609512	0.994002141718277	1.00756266585026	0.986803254499303	1.00804797945135	0.998425712520232	0.998028220956182	1.00681185162999	1.0022463304551	1.00191182823766	1.01558099410292	0.995519502514161	1.01473461641037	0.999046178049739	1.00075655521065	1.00476140429094	0.996696605292535	1.00108519525264	0.868161895018167	0.979960190613726	1.12854493055933	1.26972495627922	0.918163953670586	1.01071766298423	0.97732020838969	1.04296065631659	0.951157121310073	1.08691572265348	0.925725894478979
Gene17609	1.08674425519809	1.00178760706485	0.943079171824029	0.983220620119714	1.71449947612919	0.803935373399073	1.32780031101175	1.18324308102766	0.98997662205603	1.06213449482458	0.859008561956064	1.18017608925371	1.01692735819679	0.989852886607062	0.923177215887008	0.69245877522835	0.920150453519679	0.997147501083345	0.652928310559961	1.14255203591189	1.17486674139334	1.57797595042659	1.09623114198813	1.00041600416113	1.03988241606318	0.935540373460722	1.09970363055174	0.987193624411006	0.795730247569721	0.999702398906434	0.965968875548381	1.02988580796435	1.2167046273112	1.00220398741274	0.91091851962267	0.947542669426307
Gene19011	0.979713555961714	0.968677518131371	0.991051849590827	0.984793138918477	1.02612439276346	1.26741338822465	1.00278427471826	0.99867253098249	1.07303046070013	1.07712810037977	1.06138856749469	1.01165457206607	0.99738962537342	0.980079879287309	0.982982455275401	0.988409987567001	0.973251882485975	0.999801510950899	0.97008128175099	1.05835602875141	0.98586741814035	1.0229175507373	0.92741028264046	0.847321515650299	0.825984911609816	1.00675977000988	1.24828946213683	1.02000602650232	0.952782189872586	1.02159000230469	1.01762749195971	0.882325669227178	1.06693058984913	0.967741751205401	0.948143465906724	1.04261979081494
Gene32359	1.00408946096043	0.990822272525025	1.00596344885857	1.00430055771727	0.991750160343816	1.0178053550263	1.0001054078498	0.987649139350501	1.000896791515	0.991691816130313	0.994673405250599	1.00338295752795	0.990540976789172	1.0044787896068	1.00269766828055	1.00487323396639	0.994974555914789	1.0055723434609	1.00128779754482	1.0025323541758	1.00501355722729	1.00714516219613	1.00637528357483	0.982982455275401	1.00675977000988	1.04494410525129	0.975627310359231	0.998332303819975	0.925450878385089	1.00126920111395	1.06573974572147	0.969504783065139	1.01010125882375	0.997133400443008	0.926942651465219	0.915716426073047
Gene32357	1.0157491598666	1.00250554225618	1.0292445302344	1.01631563128458	1.0461026818423	1.04532624423355	1.00451810996502	0.987649139350501	1.000896791515	1.00400368893202	1.01367978920223	1.00338295752795	0.990540976789172	1.0044787896068	1.00269766828055	1.00487323396639	0.994974555914789	1.0055723434609	1.00128779754482	1.0025323541758	1.00501355722729	1.00714516219613	1.07437275774388	1.00057339006304	0.894387315909062	0.942050709303051	0.801383619940339	1.00426555194915	0.873112368700277	1.0645097701317	1.01754778358184	0.926127041161178	1.17204383037745	0.961922761528469	1.02102637447938	1.16379852536454
Gene1646	1.38700642207527	0.771913807608702	0.929792054852698	1.14484967092563	1.03110266045549	0.895586641433678	0.842244299197713	0.705044704748774	1.23842068692765	0.835580881069965	0.834358579150431	1.3323007694603	0.719440620892866	1.2876602251087	1.92622624902547	1.14192626136459	0.795730247569721	1.13042438832923	0.841501050923256	1.13674078008516	0.954023765089865	1.13704766889976	0.996201147230141	0.888891312851468	1.04081966925021	1.00557685661852	0.951238537925337	0.948740823795464	1.21396224204257	0.984519062328242	0.964559383697193	0.995206465798435	1.01447124151135	1.04349327983576	1.02042214220346	0.952782189872586
Gene47748	1.01266498682858	0.999547509056281	1.06816753671426	1.00430055771727	0.991750160343816	1.04532624423355	1.00518355468849	0.987649139350501	1.000896791515	1.00400368893202	1.00008077272731	1.00338295752795	0.990540976789172	1.02508839447744	1.01714440606097	1.00487323396639	0.994974555914789	1.0055723434609	1.00128779754482	1.0025323541758	1.00501355722729	1.00714516219613	0.960881989895289	1.0588281138919	0.972007311833992	1.02578109224774	1.07870605506133	1.00935592795302	0.990305547721252	1.00317009482658	0.997075671514477	1.01553148752394	1.08246059660924	0.957864816500667	0.96353667563501	0.983970103345999
Gene4693	0.840956465037639	1.0624426020287	0.997265194247189	0.792184936706493	1.21763973740009	1.09341122794408	1.00483840222874	1.01026461438869	1.10019350105764	1.19877260330819	1.09655189287135	0.896403742242027	1.05739294042175	0.926942651465219	0.880679907882306	0.870103751207522	1.05165520392109	0.791009713116819	1.06981654622924	0.719440620892866	0.909311518289851	0.99492443166556	1.00139383272036	1.0296070751177	1.00262604174694	0.997288193226607	1.00456574867992	1.02731519059305	1.00050881009852	0.996096660906558	1.00335481021648	0.987270112736005	1.00114288485017	1.00677737583394	1.00415944726976	1.00450611582763
LZX-CL10021.Contig1-All-g	1.09548675825798	0.937336823764098	0.987810723439597	1.04462392549957	0.940726854215571	0.980677057037068	0.933325878562079	0.956240792866446	1.00424993469936	0.954345664059657	0.950598378719165	1.05021584055742	0.910323006210757	1.05852477351531	1.06810281146729	1.07303046070013	0.998680774360577	1.05106883689079	0.963081298769779	1.05329454420875	1.0860463604733	1.00280289743178	1.00139383272036	1.00306732631543	0.995929853820245	0.997288193226607	1.03011236654657	1.00127605942189	1.00050881009852	0.996096660906558	1.00335481021648	0.987270112736005	1.00114288485017	1.00677737583394	1.00415944726976	1.00450611582763
Gene25648	1.00205204956028	1.01809904300288	0.986880925977745	1.02612439276346	1.02939176354844	0.991565756550131	1.00102153495843	0.938558861606139	1.01979471140015	0.980304172941941	0.997566134110888	1.02210040873977	1.00248315293126	1.03341877180953	0.992568720832669	0.989454497688451	0.985944609982935	1.01690581852162	0.968624099899474	1.07165997651839	0.961424907689936	0.969187466455901	0.998615802034631	1.09933590083125	0.998449024304776	0.902167848374364	0.99845253873779	1.03573363505565	1.3360233943255	0.978283108989231	1.04406919496721	1.03525890178499	0.966482114448032	1.0044787896068	0.954575174547131	0.966001181831361
LZX-Unigene531-All-g	1.00830920061883	0.999129511838403	1.0178053550263	1.01631563128458	0.991750160343816	1.0178053550263	1.0001054078498	0.987649139350501	1.01932051033803	0.991691816130313	0.994673405250599	1.00338295752795	0.99979762125186	1.01845173689159	1.00269766828055	1.0457751151522	1.00609798394805	1.0055723434609	1.00128779754482	1.0025323541758	1.00501355722729	1.00714516219613	1.00139383272036	1.00306732631543	1.01503025619292	1.00810927354857	1.05359092281029	1.02731519059305	1.00050881009852	1.00551621707202	1.00335481021648	0.987270112736005	1.00114288485017	1.00354189092764	1.00415944726976	1.00450611582763
Gene2335	1.0294574401388	0.922498542983226	1.91425476443828	0.986781277455627	0.963792579673084	0.993426756004801	1.0870946345265	1.06679929740224	1.09257466484836	0.964028128294527	0.947659945296341	1.06328393509153	0.966855488514931	1.12118217460958	0.992209197338689	0.979317542296845	0.940515058381403	1.03423859335538	1.03387813839141	1.01501696118756	1.06852328641886	0.961979344512842	1.00139383272036	1.0296070751177	0.995929853820245	0.997288193226607	1.00456574867992	1.00127605942189	1.00050881009852	1.00551621707202	1.03924996981349	0.987270112736005	1.021822717059	1.00073991840074	1.00415944726976	1.02663343391352
Gene15575	1.06744515337404	1.09513590377155	0.901067251646999	1.0588281138919	0.956240792866446	0.956240792866446	1.24422179998003	1.03152207875642	1.01770191890011	0.934272623880763	0.980677057037068	0.815002918037328	1.15553745062729	0.80476782630513	0.866184430984609	0.826677936478031	1.00176422997563	1.11339244816942	1.39405873538131	0.813148685566625	1.28047795486021	0.782351841278447	0.975695387258624	0.943933421358512	1.01726704188745	0.931233310898185	0.99142340851474	1.03910481826158	1.10457232462679	0.898324308995196	1.02792734174173	1.05219560965478	0.983220620119714	1.02146314111048	1.22881919103975	0.957916581385385
Gene12204	0.91754494202292	1.38372977936061	0.823079328060481	1.11402164302422	1.12075497071986	0.972037815290327	1.13516450935154	1.40212743227344	1.10647627223219	1.13357350718636	1.15162860851292	0.761065199296749	1.17527240319882	0.835029638525222	0.875429284968227	0.907713783738574	0.948065392028344	1.04320465309167	0.921002637024288	1.07594474298807	0.850648460294922	0.865510805848727	1.06768253930939	0.742264468588317	1.17075548988387	1.4920768890473	0.97362197673352	0.873551874170406	0.796676554111322	0.846759921581683	1.12267273149821	1.01872356479746	1.11262715735845	1.05369596128643	0.947064752654942	0.825288424344238
LZX-Unigene11710-All-g	1.01159886336094	0.956867810501243	1.01280410253775	0.989610120724097	0.944390125758514	0.99299225972196	1.02731519059305	0.975770678249335	1.07519273001418	0.984534455330797	1.00746541212173	1.13325012973913	0.973907993067413	1.07712810037977	1.1624023329844	0.989787575048415	0.98946989450618	0.979803937503432	1.08895736541176	1.04887612037071	1.00930224525141	0.985521035362686	0.869668363529086	0.771913807608702	1.38015088005205	2.96034100731306	0.90356216590658	1.021671868601	1.18181969870343	0.808876492868281	0.875964387770642	1.64668816853536	1.35727074314844	1.16794208804658	0.736641855211168	0.989113902878244
Gene10210	0.932322516112194	1.36944106099123	1.00388660967767	0.927574457854666	1.27641584399376	1.3360233943255	1.14841710823198	1.00966013720937	0.998037761332487	1.27256485943303	1.20624108184868	0.969107715991883	1.24160573303727	1.00724213254182	0.949306692734254	0.967787031982079	1.06158072968723	0.926019566314226	1.10536891225637	0.967741751205401	0.914700245658612	0.95270937975977	0.949819829290615	0.919799831428827	1.12056019671072	0.964721971965025	0.9544157710968	0.96449720261167	1.31997550753888	0.999277063750731	1.04678367445501	1.00302473719883	1.11144355128002	0.950963524948684	1.02222608606911	1.00191182823766
LZX-Unigene11193-All-g	0.999986697149485	0.983154603824318	0.99997234293554	0.997533840114842	0.984573124928623	1.0673274176817	0.990039032515119	0.991195061898423	1.01807078136781	1.00163735534004	1.00256283933405	1.00848550157222	0.993882758359479	1.00876008605681	1.00729116082207	1.00246262629881	0.998080850210904	0.999234704711689	0.995778259761415	0.996394467656076	0.999277063750731	1.030342080192	1.00139383272036	1.00306732631543	0.995929853820245	1.00810927354857	1.00456574867992	1.00127605942189	1.00050881009852	0.996096660906558	1.00335481021648	0.987270112736005	1.00114288485017	1.00677737583394	1.00415944726976	1.00450611582763
LZX-CL6824.Contig3-All-g	1.01979471140015	0.994879620449443	1.00404370070276	1.03171415666098	0.981788140972163	1.0083281580815	0.997133400443008	0.977140308351459	1.02107104299928	0.994970231354473	1.00055785018362	1.01302315098542	0.982340700369007	1.00060421992876	0.998619610174822	1.00097501902146	0.999547509056281	1.01914545466548	0.997964422338175	0.998910983258699	1.05236945479692	1.00258052298961	0.990570933157268	1.0002890937266	0.99892872257912	1.08833003035093	0.98877409749913	1.07760814847004	1.00354917634068	0.894083483507581	0.981112538092637	1.1069063931401	1.07366794491844	1.00521838841769	0.971069205958931	0.970173434954545
Gene65918	0.992690698435239	0.988661229428532	1.01162777902607	0.992125006993632	0.988113218674915	1.00030233533465	0.999110146967583	1.00345495664877	0.983312383452509	1.00434131801683	0.999198252832315	0.999352319367224	1.00317009482658	1.02639940506811	0.990478169437351	0.990039032515119	0.99769616269171	0.988628768287694	1.00664959190561	0.982095169718041	1.01571256844112	0.992664298304185	0.955966329852687	0.991293942304547	0.975488258633249	1.04136619734003	0.965446131362112	1.04088839617066	1.06107344696229	1.026364284788	0.959711852401305	1.06284683286582	0.949530548732566	1.03011236654657	1.01222287949411	0.986449484810867
Gene660	0.961922761528469	1.0387652292886	1.35849843531003	0.886294964791319	0.940042379752921	0.960605982197976	1.05774134708909	1.08862430360104	0.944766076650648	1.12524948070276	1.03823287239764	0.960271761444416	1.56554652790371	0.926698916404225	0.928676696237907	0.925450878385089	1.01131230525579	0.875964387770642	1.15553745062729	1.08742481475898	0.941146767876632	1.05258684000857	0.982904105353983	1.00010132243607	1.02311422839823	1.06301891537931	0.972221790780337	0.967050654834175	0.989794128809834	1.03428031812653	0.950153024002705	1.15253766105245	1.03015840358196	1.04856857389161	1.00934878009594	0.935788787165619
Gene1034	0.915916523174711	1.06744515337404	1.06532125661349	0.895586641433678	1.02879193692054	1.00384837410572	0.979378740393888	1.06915132287897	1.05136807948172	1.08469851568253	1.06607258633114	0.952308436107041	1.41194446470719	0.938007593958759	1.00996759469065	0.92197653063113	1.01961951903166	0.859622044321092	1.03922116073649	0.979378740393888	0.941781608430217	0.96747548895303	0.97697814127917	0.9806437485517	0.999391238370368	1.0062362967637	1.00105137247321	1.024251623055	1.12472093047015	1.01732031696951	0.99236364454648	1.01499139013721	0.972331423392377	0.977575214709782	0.980042586253411	1.05021584055742
LZX-Unigene61716-All-g	1.02516416825745	0.97528875163286	1.073897894526	1.02885295956595	0.972855480270914	1.00478043247787	1.00082678317164	0.991831907476543	1.00234920871521	1.00223479614201	0.996337166831228	0.993487568648668	0.984719287625358	1.00264577654181	0.998280691417663	1.02525367406131	1.00096044141279	0.994879620449443	0.991891148112555	1.03398907476435	0.994970231354473	0.997608507290674	0.99637871717276	0.970580081935716	1.08514993306681	1.02939176354844	1.01511443786797	1.01230255250172	1.26741338822465	0.939429848245444	0.987193624411006	0.999247093437718	0.982378540038314	1.04419833230012	0.975770678249335	0.993330035784008
Gene17358	0.978909612851072	0.952387663431604	1.38700642207527	0.983531723818236	1.00467395571339	1.03893428175336	0.999647777303091	0.995927100991566	1.06564091405353	0.971354084842783	0.976361485116448	1.03411920925361	1.00068551279986	1.00132644086304	1.02479331997535	0.986684692443503	0.969864602931238	0.976888573825223	1.00352461789626	0.989626969543267	0.978881864211906	1.01485745190827	1.02480709456162	1.04436648099278	0.999046178049739	1.04255337633204	0.997117677662025	0.984462598917228	1.0079488780046	0.984595736483231	0.992039678954192	1.03370781224609	1.00570554198344	0.991057891445727	0.996159557725863	0.989462196097315
Gene57082	1.03893428175336	0.961050290935705	1.12405359666048	1.02288279388174	0.96539566734619	1.00065098606148	1.01715810663304	1.00406188870088	1.01026461438869	0.980515737776481	0.991565756550131	1.01137334031653	0.970975403537443	0.998917249610275	1.08087764066082	0.998059893297032	1.00224278670931	1.00950594739995	0.991517199793395	1.02622911174822	0.994472048735992	0.997265194247189	1.04887612037071	1.12799228557393	1.06391650502577	1.00163735534004	0.946030333172771	0.98609533043077	1.04494410525129	0.811928317008477	0.995627116334668	1.02667474731142	1.09306350543155	0.987474847456582	0.96738858014709	0.918163953670586
Gene26225	0.995142321531937	1.00198062542334	1.00265244884458	0.99937721401561	0.959583054066852	1.09203579799185	1.02921882315282	0.999738244621739	1.07327334584894	1.01842724921639	1.03628655944136	0.993397759962357	1.00760300216228	1.00853237368922	0.983989862381407	0.990247613025025	0.997900845675965	0.988806965209556	1.00675977000988	0.982330214341422	0.989271105776054	0.992890594443771	0.992094058578206	1.03982176041167	1.04508899734808	0.971204857090478	1.00189573941377	1.00403539126365	0.981482638624857	1.01971110831333	0.990690678851067	0.996551003180412	1.00476140429094	1.00617737910113	0.995256536648444	0.987910949969653
Gene70273	1.0053873249859	1.00139051384495	1.00430055771727	0.988895481607953	0.953593493783615	1.01295523045158	0.98586741814035	1.00480464858976	0.979404358328797	1.05165520392109	0.963034537366659	1.01839375947098	0.998368190095195	0.992107677506298	1.00762820680624	0.977575214709782	1.04476122148173	0.961922761528469	1.09879317536604	1.00980396548266	1.06434445827155	0.969149577563705	1.00720820719269	1.04207452684353	0.976951017294016	0.982351186396591	1.00130820419077	0.990940508231152	1.02246079178049	0.936415610631575	1.0139599252816	0.99267297583906	1.01158770147889	0.972128997320587	0.991587264510225	1.08043164599537
Gene14162	0.974137345961697	1.0280496182713	1.01495286988797	0.971806766965911	1.03255446557614	1.11288487492206	0.999698438562377	0.964824172909112	0.967640689840135	1.03000627018968	1.00193217656586	0.978679746321042	1.02816612108163	0.98589487503858	1.00761534823647	0.984793138918477	1.07110608001367	0.970580081935716	0.998391923011988	1.00597796828196	0.973040024231019	1.0025323541758	1.04009783400468	1.00930224525141	1.02459689830693	0.992209197338689	1.00087531494511	0.980505483414182	0.980031062659393	1.00138778012102	1.02013250990678	0.99553350356825	0.984512342150754	0.998317244689993	0.994678339693413	1.0000252666321
Gene8154	1.02235080416412	0.923608386864209	1.06405160274496	1.05828681867723	0.92728603499099	1.00337064430436	1.08797329555395	1.09099063562525	0.969647274693815	1.01765461697386	0.957785108639545	0.956999068440935	1.00986015398898	0.950669847542249	0.97673995495969	1.07652171940809	0.966808677711747	1.08815309408373	1.03144301911302	1.08797329555395	0.983341081249164	0.963326772917916	0.945635681396539	1.02561691801839	1.0592409357865	1.05937670509908	0.996847351279323	1.00980396548266	0.966125973045775	1.13543395253131	0.99515361604753	1.02604088418451	0.953663980438659	1.24422179998003	0.966855488514931	0.978173580875992
LZX-Unigene20308-All-g	1.00587346712995	0.98394523219432	1.00174810574375	1.00774811295498	1.00220398741274	1.02569135007588	1.00680604702796	0.994683274136226	0.997057074456724	0.995256536648444	1.00076992668844	1.00001134273141	0.98256874452661	1.00072689676369	0.998793758471613	1.01062257523222	1.01526947098803	1.001697173373	0.998080850210904	0.998989322755422	1.02871600996474	1.00268167407609	1.01532125919288	0.987742236183463	1.00424993469936	1.00177311372372	0.998384722968469	0.986152954449927	1.00935592795302	0.987776544050899	1.02492323779805	0.977188050452915	0.988628768287694	1.00200530556163	0.996926059799779	1.01195112795263
Gene15741	0.985753392132574	1.00742413464349	0.998810964034748	1.03837634200523	1.01588893810679	1.14778101453137	1.00286458607227	1.01172933910577	1.01937552526108	1.01233807544827	1.02991821058204	0.977759638550349	1.02083911906735	0.979995667092346	0.951488676074547	0.962137928064174	1.03423859335538	0.991319859290601	0.992647331961736	0.929037128752994	0.96251791355093	0.997519742368055	1.05835602875141	0.897358172285862	1.00506303822766	1.00313672781027	0.954279346578971	0.993487568648668	0.975695387258624	1.00784878625194	1.17690932142362	0.880303296779566	1.01288934683307	1.00909203488323	0.967199700841717	0.943407716236427
Gene13648	1.0727847886727	0.820716440284423	2.68041636393748	0.862535854152103	0.913890987980923	0.736641855211168	2.7218940631622	1.42951781465654	1.39405873538131	0.7939282085887	0.809451749800257	0.762151055842909	1.1274430345374	1.95288771692333	0.655149094013013	0.902167848374364	0.668677497342698	0.473388230412492	1.34760374165724	1.04169907490996	1.35049503514123	1.25016820901111	1.26660071268648	1.01048619586409	1.01897627228949	0.954345664059657	1.00014296511926	0.970173434954545	1.02030271132229	1.03799983048287	0.983261715793533	1.09476032631623	0.975587004397299	0.965071448624502	1.11402164302422	0.992647331961736
Gene10947	1.44604493255967	1.72278317255977	0.963133637571623	1.36402606571158	0.857095101827396	0.959164700916482	0.885650166675422	2.85894606353731	0.923177215887008	0.865871258206819	1.13231575084271	1.030342080192	0.823079328060481	0.930545008197079	1.21154226117849	0.990646087963654	1.47137626372841	1.35471244705668	1.01800256327981	0.879457258222078	3.18505326244456	0.881617688844338	1.42416983867221	1.00017003654033	0.826677936478031	0.904515723319351	0.984165981788027	1.31852042961804	0.962253739456077	0.805790044586434	1.17879886971069	0.992166704715649	1.01641467224142	0.86784217003688	1.04207452684353	1.0973412628127
Gene9398	0.994234677871228	1.0261721806455	1.07204106523903	0.968439086599208	0.90356216590658	0.980544777095167	0.940042379752921	0.999603183283954	1.23605965285052	0.940447649033665	0.932322516112194	1.26216981992015	1.03165704147617	1.44824962883981	1.32311132247129	1.03947149631181	0.966959211724136	1.04356302695299	0.972221790780337	1.16465175129977	0.964721971965025	0.955672614586259	0.989245953009262	1.02146314111048	1.02027276037733	1.02894701577849	0.999011258305928	1.00774811295498	1.01049974339954	0.989369056623085	0.993799506832147	1.0679825667643	0.98946989450618	0.998746395012487	0.997265194247189	0.991728950110239
Gene5352	0.824441184283486	1.0823752414106	1.51951406630983	0.813761675305578	1.06717114502196	1.48865184678641	1.37159921860424	0.932434298366966	0.955008241083964	1.00699273448763	1.09513590377155	0.924198146938002	1.02433140795332	1.13205979644309	0.983239170318406	0.911925317185001	1.08376502093574	0.812585678510337	1.12405359666048	0.817878046777089	0.889164073240543	0.855155166821555	0.850648460294922	1.02415628475741	0.943195214977865	0.764569346557538	1.18480751072637	1.25798729896365	0.94549800102826	1.0282764656718	1.36402606571158	0.77405924985374	1.07608649625836	0.976429457137089	0.872353123502283	1.18595772146112
Gene15368	0.995418934101949	1.00341392151056	1.01591884158797	1.00163735534004	1.00403000293569	1.05645434582116	0.986248618872431	0.97962240650437	1.06582183004535	0.999986697149485	1.00604773738514	1.04728184505627	1.01652677780884	0.988692083265295	0.980197926318564	0.986880925977745	0.957192743933975	1.0001054078498	1.00306732631543	0.961370711037235	0.976189361535808	1.01266498682858	1.01744800972209	1.00823037034075	0.941781608430217	1.01493251498707	0.99143341946621	0.91091851962267	0.980079879287309	1.03338348879362	1.08425858382451	1.06328393509153	1.02508839447744	0.964981165838239	0.957864816500667	1.00049007378479
Gene15997	1.00408946096043	0.999992903795151	1.00596344885857	1.01078210039375	1.00058183783643	1.05207550449231	0.995528947565296	0.987649139350501	1.000896791515	0.998337032423432	0.994673405250599	1.00338295752795	0.990540976789172	1.01845173689159	1.00269766828055	1.00487323396639	1.03329191353884	1.0055723434609	1.00128779754482	1.0025323541758	1.00501355722729	1.05587482154617	1.04571316039888	0.989673097578715	1.03623670005116	1.01775744510357	0.991451592788978	0.99440248760642	0.976326529425567	1.02419662482987	1.0165896267868	0.982799082612252	0.980600318680074	0.997109626230765	1.04131463876531	0.997106848935875
Gene41098	0.963034537366659	1.00872162944991	0.987171255974953	0.971387748046755	1.04778168230184	1.19049499830293	0.959787360442584	1.00829820310892	1.05404079157111	1.00911509157613	1.0364186247917	1.00073392498976	0.993388808678071	1.03445196966896	0.999997114081191	0.996075606370024	0.916679443759877	0.95353386885094	0.965130981869215	1.00094955296152	1.04448744282219	1.05748786992843	1.41194446470719	0.976290175185523	1.02535285407398	1.14366263827578	0.833133350287831	0.97977730873099	0.923801977370479	1.03191096340841	0.908147406050976	1.05624217931945	0.946456664494311	1.02095336507743	1.04261979081494	0.830041026104621
Gene11463	1.1842784176242	1.11288487492206	0.947659945296341	1.2005431512015	1.08043164599537	0.93038783010923	0.809451749800257	1.04969014439502	0.907316098562554	0.88474323521139	0.914469257545917	0.922189365772699	1.00876008605681	0.900826318351625	0.986781277455627	1.0291078502853	1.06754132666923	1.19492014566746	0.928226133843604	1.38700642207527	0.969063851122132	1.16152145324951	0.966680750222624	0.963377805945445	0.999555309287778	1.0823752414106	0.996989527919062	1.03733346811099	1.02035341217309	1.11102902476031	0.991815870138015	1.00335481021648	0.898925281260834	1.0703844137206	0.912604909162879	1.00046464566408
Gene16217	1.24681166483336	1.02450802212421	0.924975529384575	1.45032392523761	1.23274400644781	0.747331243459545	1.1229474616195	1.13600396344368	0.79854260336932	0.821628792524588	0.751503507384295	0.941781608430217	0.857647515301339	1.71449947612919	0.991307944060839	0.763241296595162	0.873551874170406	1.41517583601401	0.9737817999292	1.84450049899606	1.11723389970633	1.01709552725391	0.985962683309669	0.998707449155664	0.983390253270096	1.0004079740125	1.02561691801839	1.00512796978833	1.01260453426933	0.971700664379088	1.07622279622373	0.982726018219635	1.02714948962839	0.956171158770528	0.988409987567001	1.02021923233966
Gene15116	1.0415955202075	0.841501050923256	0.961801730137833	1.14531231101315	0.787860483592241	0.914469257545917	0.909111817438091	1.05129521765121	0.978552639176967	0.879457258222078	0.872697870387499	1.22652268110994	0.895586641433678	1.04468291230929	0.98183785813113	1.13543395253131	1.05614394495218	1.12920797458124	0.887568179548907	1.14778101453137	1.06646233955552	3.05402767985841	1.00596851714233	1.01753204275195	1.01422923510567	0.988817382699628	0.999116230653114	0.994954188271794	0.994283143356848	1.00276874208316	1.11357859332844	0.972879196041154	0.995797023009633	1.0053873249859	1.0001054078498	1.03093060160395
Gene16100	0.853800652201976	1.01078210039375	0.972128997320587	0.907092083094366	1.03586813400032	1.19736634050297	0.947659945296341	1.01097881882906	1.26004690524469	1.10517889183596	1.13913994471137	0.957657956121394	1.0559647934329	1.10670789075294	0.903317153549025	0.930263357030818	0.908147406050976	0.801383619940339	0.981508826550392	1.02731519059305	1.55744795884098	0.936137493351843	0.978023352726877	1.12524948070276	0.999621105508388	1.05542403344961	0.967991825235019	1.11594361115112	0.898537166343914	0.988990628074853	1.18181969870343	0.964680875459361	0.997363630803239	0.965446131362112	1.09061497966144	1.06312474545153
Gene10558	0.995481917378253	0.975237867459452	0.995481917378253	0.993584912706731	0.97528875163286	0.987279404094612	0.966302127355432	0.981015477172645	1.00300255552404	1.02349329319208	1.01807078136781	1.00829820310892	1.01506696697835	1.08272213133914	0.971354084842783	1.05072992910704	1.00383220268831	1.04388320945306	0.980612659758692	1.01645558875811	1.02691425886602	0.964300527143972	1.00139383272036	1.00306732631543	0.995929853820245	0.997288193226607	1.09812747236646	1.02731519059305	1.00050881009852	1.01507945098205	1.00335481021648	0.99802150237689	1.07165997651839	1.00961956298512	1.00415944726976	1.00450611582763
Gene12357	1.00231904390998	0.990247613025025	1.01391869393073	1.01221111066732	0.995193124474616	1.00717613556828	0.989099401066899	0.998962931307615	0.996211346419901	0.998760735332601	1.00524078427658	0.999333613944207	1.00289911819991	1.01243500935682	0.997838797971437	1.00048404072226	0.999241144186598	1.00100405170968	0.99745084192116	0.998386300126864	1.05196124405385	1.00221886258885	1.00461261421127	0.994465125031074	1.05409210681024	1.00487323396639	0.99262738089305	0.978608774256128	0.958107558726553	0.983719216958806	0.999640888159129	1.00177972698247	0.96525673884083	1.07069476894276	1.03168559906858	1.04719571772996
LZX-CL5972.Contig3-All-g	1.00092044162813	0.999692621756668	1.01059295369973	1.01495286988797	0.984080379076147	1.00472109397198	0.992455577328316	0.974733854990147	1.01336262545456	1.00600733541094	1.00166426434226	1.01493251498707	0.973090410768013	1.0138010106866	0.992348207077948	1.04267870641156	1.01069269878511	0.995927100991566	0.992742238798396	1.0115248214442	0.995912114198687	0.998341761026888	1.01854911115554	1.03666926467378	0.999633887949877	0.991648240656722	0.994615592264299	1.05605331892295	0.979686765160526	0.978592163658097	1.01968543472399	1.01855898098012	0.984208576081745	1.01071766298423	0.994549973341097	0.999848923830301
Gene67717	1.00178760706485	0.984062632094177	1.01468702662725	1.00645277618468	0.995489212633014	1.0052957820053	1.00502684294214	0.994179292213663	0.996511809632872	0.994527798400553	1.00218696532574	1.01212898502535	0.999500672838193	1.0002890937266	0.998159047225952	1.00068875885059	1.00263785167808	1.00122660244514	1.03159867351022	0.998632916069688	1.00125110217582	1.0023718363086	1.01100981501787	1.0296070751177	1.0079771322784	1.00810927354857	1.00456574867992	1.00127605942189	1.00050881009852	0.996096660906558	1.00335481021648	0.99802150237689	1.00114288485017	0.994965078444833	1.06337573222805	1.00450611582763
Gene1934	0.981233223456501	0.997057074456724	1.00003530402637	0.988616929376746	1.02948380888461	0.998880898660263	0.986197136987352	0.961138052413877	1.08833003035093	1.00863251409049	1.00992911381682	1.00702619135161	0.96348140804789	1.00928238003463	1.0014321113992	1.00010707828052	0.997109626230765	1.02331780135666	1.01260453426933	1.00489574537217	0.97173442781146	0.977898127545659	1.03015840358196	1.0296070751177	1.00262604174694	1.00810927354857	1.00456574867992	1.00127605942189	1.00050881009852	0.996096660906558	1.00335481021648	0.987270112736005	1.00114288485017	1.00073991840074	1.00415944726976	1.00450611582763
LZX-CL9587.Contig2-All-g	0.997717075779585	1.01842724921639	1.021822717059	1.03131767371571	1.00848550157222	1.00180001876579	1.03028020132106	1.01814771875374	0.996240959369255	1.02386871914025	1.03215331025925	0.99287256670528	0.962573325209944	0.98672653572112	0.977051491021481	0.991581059718928	1.01372809723125	1.02159000230469	0.979221080124705	0.965593022711445	0.978860551569417	1.11339244816942	1.0050874607661	1.05496843459695	1.00602095518495	0.987931992643441	0.998680774360577	0.995163822752789	0.97697814127917	1.03394866135422	0.987810723439597	1.00569652404355	0.99686098691051	1.02083911906735	0.993437993757098	1.01225713705279
Gene4459	0.52706230749571	1.35849843531003	0.903153042136197	0.533938793768629	1.34901221575861	0.966775588419535	1.38910676537115	1.65109080162447	1.2876602251087	1.46028960541676	1.31303122945911	0.90954461895386	1.40745439894965	1.02650900435883	0.990180696764603	0.815002918037328	1.31048489651491	0.548764701458379	0.737799438045834	0.57513185015699	0.781402308973248	1.28429892190582	1.19289205864523	0.740517486275978	0.808078229527488	0.744092360106445	1.03893428175336	0.7939282085887	0.768643472386543	0.841501050923256	1.21972160207405	0.991831907476543	1.46028960541676	1.10293622343743	1.0856658872221	1.00111202588348
Gene21848	1.50824576383436	1.00572346652245	0.961674385751371	1.54934577809036	0.854165526285964	0.942155581523735	0.732527771792064	0.815002918037328	1.02671100458693	0.908147406050976	0.916258992824098	2.64694361726737	1.00486760332709	1.55364383402889	1.81596423719562	0.990334173899624	0.958385201922007	1.33486028568806	0.819241235203871	1.29520794497612	1.16556207032718	0.911562062636761	0.968525354857079	0.883187836800903	1.17930827077726	1.91425476443828	0.992906640808582	0.764569346557538	1.01212898502535	0.822279169881083	1.04419833230012	1.33714116437753	1.06358312344017	1.056360050226	0.875429284968227	0.891584620019286
Gene16174	1.6094786838106	1.06107344696229	0.633595476483957	2.7218940631622	0.845661341866181	0.786063367137568	0.771069591764492	0.721263310779325	1.52411216655814	0.737799438045834	0.745988566767638	1.04070304913739	1.14813289080351	0.982946458840189	2.7218940631622	0.750216643101889	0.598739701454049	2.96034100731306	0.533938793768629	2.33328821730612	1.06158072968723	1.1164040633886	0.968989643200474	0.926698916404225	1.1229474616195	2.12267339664176	0.918995294517245	0.940515058381403	1.02249379413146	0.950323481489764	1.02419662482987	1.417802924621	1.04081966925021	1.06328393509153	0.823079328060481	0.875964387770642
LZX-Unigene195-All-g	1.36592542401231	0.979272434332729	0.993238585377249	1.5440988888356	0.943195214977865	0.938345981063258	0.893363042855816	0.946233235778688	1.27165287404037	0.985537696876536	0.943748742784057	2.54912708803952	0.958465150720758	1.91425476443828	2.30775050379132	1.2167046273112	0.998159047225952	1.38193404532261	0.88474323521139	1.4000634168247	0.980794059847974	1.10222318485581	1.24280761805766	0.956341699500134	1.13167702577186	1.47743257777196	1.01417519764587	0.890023667744761	1.09172602814602	0.988113218674915	0.978995555150881	1.47743257777196	0.916258992824098	0.979073297753788	1.08194029890295	0.917756246458912
Gene12155	1.21972160207405	0.750216643101889	0.821628792524588	1.47398187560556	1.02346499375224	0.936137493351843	1.06573974572147	1.29202123817563	1.05339517974085	0.944684522402091	0.92114690977932	0.889164073240543	0.744092360106445	0.866492837607791	1.47398187560556	0.967088608834042	0.791009713116819	1.5058357332015	0.925450878385089	1.24085721070189	1.09172602814602	2.50841262916034	0.966855488514931	0.973351927670812	1.02486504731708	0.988203138579194	0.998047754857067	1.11312781362924	1.22652268110994	0.990537529484205	1.01914545466548	0.981208764700698	1.0461490106316	0.997786825105611	1.01336262545456	0.931817833442529
Gene17059	0.861333106251102	1.07634333537278	0.961490193683684	0.858181487414254	1.07780133875806	1.22489205641644	1.09718013561084	1.05828681867723	1.04255337633204	1.11102902476031	1.11682810443456	0.948573332636616	1.0083535779053	0.973040024231019	0.966775588419535	0.922839251207598	1.0568020574407	0.861333106251102	1.0478806714835	0.758334241135114	0.929629707198578	0.951157121310073	1.02711101850567	0.90132322921234	0.98524303659867	1.00324025898892	0.984080379076147	0.90954461895386	0.952878521225694	0.986803254499303	0.990265729751249	1.02479331997535	1.00540727680058	1.0204476763523	1.13357350718636	1.01568168698392
Gene13448	1.00408946096043	0.98600813107776	1.00596344885857	1.00430055771727	0.991750160343816	1.0178053550263	0.995528947565296	0.987649139350501	1.000896791515	0.991691816130313	0.994673405250599	1.00338295752795	0.990540976789172	1.0044787896068	1.00269766828055	1.00487323396639	0.994974555914789	1.0055723434609	1.00128779754482	1.0025323541758	1.00501355722729	1.00714516219613	1.03000627018968	0.978860551569417	1.0294574401388	0.98447636097182	0.995627116334668	0.950463264125442	1.00539344241985	1.01592940435826	1.02986250504987	1.02500757233369	0.995686830233722	1.03881201962396	0.984188720905746	0.980257509687816
Gene5214	0.989483308008508	1.00982401700287	0.992087915772323	0.991736530670202	0.90643388087743	1.18595772146112	1.15819631686992	1.03316129229113	1.18017608925371	1.61821050622236	0.959341587004436	0.92933765165934	1.00325591639844	1.00029631027637	0.978311336797796	0.98745146197282	0.92741028264046	1.11357859332844	0.946547977214821	1.09913980376164	1.24587373711401	1.01362606408901	0.986751891789126	1.03566415527342	1.02062064466919	0.952308436107041	0.954649543830931	0.984427132099193	1.09356100963829	0.936773708155298	1.02268172901198	0.957657956121394	1.16987670708417	0.7727377661944	1.01770191890011	1.07053251324772
Gene12181	0.989369056623085	0.957068071546224	1.04349327983576	0.97962240650437	0.978110889315577	1.14813289080351	1.06126556241807	1.00547135171967	1.1108691217908	1.03794178291629	0.973133387937397	0.980410924114767	0.994092470779859	1.03740746558172	0.985670702106902	0.991501187208278	0.991581059718928	0.982227230988011	1.00296784404818	1.00730685199	0.99951813512028	1.01221111066732	1.21198565064225	1.00801236040352	0.974630919242222	0.916076761047367	1.30106764834688	0.929470956897314	1.08302568381227	0.937336823764098	1.0870946345265	0.979191307402714	1.08212402878963	0.926698916404225	1.04716044220476	0.974340534231939
LZX-CL1756.Contig3-All-g	1.02062064466919	0.993975965142563	1.0178053550263	1.01078210039375	0.991750160343816	1.0178053550263	0.995528947565296	0.987649139350501	1.000896791515	0.991691816130313	1.00240305365646	1.00338295752795	0.990540976789172	1.0044787896068	1.00269766828055	1.00487323396639	1.00127605942189	1.02222608606911	1.00128779754482	1.0025323541758	1.00501355722729	1.00714516219613	1.02750527925728	0.976458437782952	1.01831168752158	0.956341699500134	0.994567515078224	0.990802624947682	0.978387377697178	1.0235608418482	0.996633497885385	1.01394622800516	1.01191378972507	1.00589823051963	0.983188217515792	1.06460162588953
Gene3955	1.00151425126712	0.995234004089155	1.02586289680698	1.00292658826126	1.00351609293885	1.0070477627177	1.01372809723125	1.00149384746602	1.00744481101297	0.994092470779859	1.00374701282423	0.999262967635596	0.999328806917523	1.01228905493157	0.997741465056103	1.00906442973822	0.986476480386943	1.00093947171201	0.997371828713698	0.998352697823319	1.00097173669249	1.0021931903684	0.99810463850815	1.00760917519937	0.978708916867493	0.982405370256655	1.09493680780978	1.01110186268362	1.12380140867513	1.00047122223139	0.995676497202149	1.00001134273141	0.992132293114532	0.986402646184216	0.998417166838816	1.0214760448645
Gene56864	1.00286458607227	0.995562602743993	0.99762617583495	0.994085307185785	1.0000410343601	1.00211433257158	0.997091069111743	0.998438088407351	1.01997440261578	0.996967833457912	0.998567607069185	0.989015313459911	1.00012154068225	0.998680774360577	0.996003360770669	1.00205204956028	1.00032310481579	0.98460772394591	1.0395942022666	0.999810126684576	1.01233807544827	0.989015313459911	0.996633497885385	1.02054437904092	0.988910800177288	1.00581075961264	1.04462392549957	0.996089413610908	0.995477578414117	1.00337064430436	0.999183670825645	0.994629835096805	0.996669225559757	1.01178533286685	1.00063635117333	1.01771579482152
Gene16444	1.00103438594925	0.999086365894585	1.02324037159546	1.0000967652359	0.99816403440101	1.02422803286853	1.00567499494948	1.0027909648703	0.98534595367793	1.00292120486777	0.972063604008297	1.01194152070038	1.00139051384495	0.995418934101949	1.00120366762199	0.995180193580452	0.977409555794378	1.03870484378451	1.02549211294294	0.985521035362686	0.991246073913878	0.994729037436146	1.00461261421127	1.01022149251819	1.01146939034897	1.03472788714128	0.976159833050167	0.978608774256128	0.984512342150754	1.0093240317968	0.999640888159129	1.02024918670928	0.9843026277279	1.00615510211247	0.985938747634174	0.991033045249954
Gene6796	0.999710128960966	0.988628768287694	1.01997440261578	1.0151887595397	0.985501479454188	1.02809604641022	0.99058752748001	0.991691816130313	1.00609798394805	1.00183962170848	1.00980396548266	0.99769616269171	1.00248908062419	0.998594102918896	0.996016114395755	1.00274085163545	0.983719216958806	0.999640888159129	1.01300882129385	1.01522060167791	0.999702398906434	1.00115475935826	1.04356302695299	1.00986015398898	0.984740620385102	1.77815527887267	0.992388027354191	0.995558507740051	1.0077968197989	1.00906442973822	0.999469051483546	0.971354084842783	0.983970103345999	1.03181059812285	1.03152207875642	0.975404994937236
Gene4411	0.997789957547209	1.04969014439502	1.02317671882463	1.00599770508048	1.00020566177247	1.00630300328151	1.38372977936061	1.2012628785802	0.991565756550131	1.01139654500113	1.01927186736509	1.00196415844392	1.02646980420389	1.05129521765121	0.993388808678071	0.996788687754157	0.978708916867493	0.996888294158615	1.01057496956273	0.99334884791589	0.996835228347501	0.99892872257912	1.01927186736509	0.9941592716956	0.977254667351986	1.00655020780608	0.987957686335261	0.981162971602999	1.0397112233929	1.00833386769347	1.02057996388126	0.956240792866446	1.02422803286853	0.998996979019966	0.994937383650907	1.00032310481579
Gene19124	0.980495229051883	1.03653844778007	0.988074476409339	1.01308435461037	1.00216810406846	0.989555846426311	0.964143923715949	0.998119236295662	0.983438116738855	0.955008241083964	0.964253643444698	1.0004079740125	1.06891675048254	0.985670702106902	1.01583391183042	1.33714116437753	0.948348382699659	1.05055082346453	0.99262738089305	1.03380614718596	1.04969014439502	1.06301891537931	0.993811578835022	0.987957686335261	1.11950409535068	1.10160950368963	0.974427034991793	0.961490193683684	1.00694267747684	1.00735772519601	0.948835644928162	1.06955419991393	0.938558861606139	1.1069063931401	1.02734835546664	0.934920213510103
LZX-CL4440.Contig2-All-g	0.991486928074052	0.975100380109255	0.987193624411006	0.994352525386718	1.01645558875811	0.988450518542385	1.01308435461037	0.942050709303051	1.01010125882375	0.962778771192275	0.964028128294527	1.02991821058204	0.99682158892802	1.0025281495805	1.00472109397198	1.04760788169624	0.954279346578971	1.00320325359736	1.00825437426891	1.01308435461037	1.04033858561719	1.02525367406131	1.03135964958052	0.98391780829828	1.0039465204546	1.00966013720937	1.01245983369963	1.00679936600815	0.99637871717276	1.00250554225618	0.994261177824262	0.973925045007436	0.975028536728741	1.02148894861852	0.981552026056915	0.996067047152118
Gene49890	1.00204807762966	0.997703158846711	1.03354677702188	1.00103901894205	1.00238930933577	1.05323573761325	1.00112576771213	0.979349071653633	1.02231189495303	1.00180001876579	0.997591972348287	1.00049007378479	0.98394523219432	1.01501696118756	1.01300882129385	1.0016498880118	0.988978509776218	1.02024918670928	0.998499765447252	0.999647777303091	1.00199404202004	1.00312322585401	1.0364693996641	0.981538573202818	1.05587482154617	0.936295797071769	0.982726018219635	0.957526303795748	0.918360623450928	1.02335630796205	1.01648931018523	0.946030333172771	1.06443237138313	1.02311422839823	1.01250016424509	0.993146029087731
LZX-Unigene41251-All-g	0.84617132905353	1.0393511570075	0.938137121967294	0.863238702398504	1.19492014566746	0.952308436107041	1.07810734323906	0.838788921266547	0.943748742784057	1.02210040873977	0.939429848245444	0.981208764700698	1.03859773232359	1.05038953076702	0.947354470204887	0.919210207630372	1.0391732012105	0.883845184987008	1.09221052113808	1.0569048394414	1.06823226196123	1.02711101850567	0.84617132905353	1.3068245167213	0.780281068313331	1.00107909450873	1.37740549678498	1.05266666559353	0.996767111945406	0.981062590323644	1.04242217746991	0.829350570007597	1.07452836376673	0.845095500179522	0.833133350287831	1.58455314404192
Gene20486	1.00962876398942	1.0025323541758	1.00016624676643	1.03119451903558	0.997467013879519	1.00215023689433	0.984573124928623	0.967991825235019	1.03289507029815	1.00584487110668	0.997512799071554	0.998091325507683	1.00220398741274	0.997821968557123	1.02415628475741	1.02538234332026	0.982042097528126	1.00257554291432	1.00844180119517	0.988646073910641	0.993426756004801	0.996394467656076	0.991549793246658	1.00976424708412	1.04406919496721	1.01372809723125	0.995842816413126	1.10999463238782	1.09800296182903	0.985733805652107	0.955463393440349	0.993437993757098	0.997292316211641	1.00869808042623	0.976227777365515	0.987474847456582
Gene15982	1.02341501002229	0.994234677871228	1.0178053550263	1.02669287594917	0.991750160343816	1.04532624423355	1.0021931903684	0.987649139350501	1.000896791515	0.991691816130313	1.00008077272731	1.00338295752795	0.990540976789172	1.01845173689159	1.01714440606097	1.00487323396639	1.00127605942189	1.0055723434609	1.00128779754482	1.0025323541758	1.00501355722729	1.00714516219613	0.998584236027626	1.11541705948874	0.987095085673073	1.00096044141279	1.01024010392484	0.964253643444698	0.989871829743829	1.02080789225958	1.01033991445997	0.940945390984199	1.10312316763689	1.0397112233929	0.988943802399767	0.995408489302578
LZX-CL1549.Contig27-All-g	0.986900572627443	1.01033991445997	0.995333414224567	0.982273535525828	1.00274085163545	1.00998219573115	1.12799228557393	1.00547841820534	1.00812798529786	1.01974114452994	1.02830177282298	0.988096120223359	1.0190685650387	0.987401434745609	0.981291804861607	0.998488439092635	1.02384621409215	1.0095607880679	1.03581192821681	0.990236294087763	0.979221080124705	0.984165981788027	1.11919838242745	0.981162971602999	1.06839890615864	0.827372653255763	0.92728603499099	0.922839251207598	0.978349578190861	0.991319859290601	1.02353022057747	0.991363316871207	1.0291078502853	1.03171415666098	0.896652539911158	1.05890727743235
Gene12656	0.995466517302521	1.00674963861153	0.99895783318164	0.990383865262454	1.00825437426891	0.996496661607826	1.01165457206607	0.990783233809784	1.00446377186832	1.02108429242567	1.00112576771213	0.986922375200544	1.01713070548891	0.991115011489267	1.02225282611954	1.00281078152413	0.961325832722421	0.990265729751249	1.00453192529849	0.996609075063137	1.01057496956273	0.987141389918472	0.994757428094982	1.00784878625194	1.0010908596272	0.978387377697178	0.992860320976598	1.1043618496	1.01816750801049	1.00792765002023	0.981938886901077	1.00377021632267	1.08118968255727	0.990690678851067	0.990349969738636	0.991388731896112
Gene18463	1.02435499426355	1.00848550157222	0.993397759962357	1.0229175507373	0.946547977214821	0.987957686335261	1.00928238003463	1.00372336572818	0.988910800177288	0.960541204250434	0.961325832722421	0.986197136987352	1.01170706374747	0.989684553545498	1.02062064466919	1.17643795769859	1.0077968197989	0.998848222373927	1.02159000230469	1.04843089409399	0.982176810467798	0.968525354857079	1.00495125565168	1.06810281146729	0.989271105776054	1.18739510627568	0.999000869635027	0.996255317970136	1.13943263877541	1.04877901931296	0.975554230835561	1.10001663497413	0.965771401407621	1.14153661183464	0.986135963065116	0.988728403869284
LZX-CL1193.Contig1-All-g	0.94549800102826	1.0364693996641	0.966855488514931	0.953151553923941	1.08982190843761	0.959930992161181	0.899690773926702	0.846759921581683	1.77815527887267	1.08691572265348	1.073897894526	1.06823226196123	0.975100380109255	1.39797164504873	1.27773103405868	0.951048746747764	1.06891675048254	0.934048255927386	0.934693265095893	0.96582236917772	1.01128432583314	1.03608853871489	0.99490529033556	1.056360050226	0.965348269692293	0.965219499857862	0.985035249442645	1.01850048260181	1.00391551389127	1.00663283715141	1.05270782606492	0.99937721401561	0.996994523328064	0.966630235402811	0.993675562539574	1.03387813839141
Gene4686	0.971479273947195	1.05097930112569	0.997652877356069	0.96353667563501	1.01839375947098	0.987171255974953	1.02270358845911	1.02631916361169	0.995004614267077	1.03196814128835	0.985048485092315	0.962573325209944	1.0927467010599	0.990279716901763	1.00948835981363	0.96348140804789	1.04148890452659	0.938708014729982	1.08087764066082	1.03289507029815	1.10837835567839	0.962920147114849	1.01357668933003	0.982227230988011	1.05890727743235	0.987372395302136	0.998024337890049	1.11871652374791	1.04118775083824	0.982104809499915	0.998917249610275	1.01945857989393	0.997904429434073	1.01616720903706	0.985553249705235	1.00967432256156
Gene8737	0.918815016616489	0.995661962909538	1.5058357332015	0.854165526285964	1.01609604300288	0.972221790780337	1.00442087533247	1.00353295729981	1.09459203835276	1.18480751072637	1.09548675825798	0.968092992353526	1.13384283295646	0.91120525218469	0.908627730437301	0.915047105106837	1.0111684058455	0.859008561956064	1.16508372907648	0.999609395967171	0.887237951310288	0.871105055760539	1.00139383272036	1.0296070751177	1.00262604174694	0.997288193226607	1.00456574867992	1.00127605942189	1.00050881009852	0.996096660906558	1.00335481021648	0.99802150237689	1.00114288485017	1.00073991840074	1.06337573222805	1.00450611582763
LZX-Unigene19846-All-g	1.13006254897803	0.968161489585432	1.13167702577186	1.09718013561084	0.958799961339104	0.98879168485229	0.968723163816667	0.953016712559292	1.00416384381149	1.00179627475799	0.986664509523103	1.08272213133914	0.940515058381403	0.994729037436146	1.10715924279575	0.993574856126219	1.01159886336094	1.01961951903166	1.00644045253714	1.00866905241948	0.96348140804789	0.970685141404673	0.998630093906561	1.01283148660693	0.986803254499303	0.971935654181149	1.05117256115975	0.982836637736915	0.98218787220816	1.02951960069924	1.02226824317573	0.959164700916482	1.00501355722729	0.997371828713698	0.995596870117446	1.02213602659946
Gene10428	0.975237867459452	1.01672650734751	0.993782142468952	0.969955871675636	1.02871600996474	1.02695646054468	0.98511145727195	1.01385757578987	0.98394523219432	1.01706205343296	1.01372809723125	0.989281861519787	1.08724497036527	0.980215725768471	1.02718348615104	1.11262715735845	1.06312474545153	0.966680750222624	1.02038454294681	1.00063968940682	0.963034537366659	0.992139579235432	0.991319859290601	0.991781863885864	1.0119002841164	1.00278427471826	1.00107058410203	1.01024010392484	0.988676560196051	1.00001787144282	0.995206465798435	0.992636390397081	1.03411920925361	0.990478169437351	0.99802150237689	1.02013250990678
Gene6423	0.994015464643572	1.00105717652859	1.00256670868056	0.986816815163236	1.00398492402252	0.997467013879519	0.999627304142081	0.94549800102826	0.992125006993632	1.01756936991609	1.01204275252152	0.989765101326561	1.0025323541758	0.988646073910641	1.00024810786362	1.04622320235884	1.00268753081985	1.0000410343601	1.00304974573118	1.00762820680624	0.976133823860215	1.01256601080889	1.00738846547953	1.02287007745131	0.999949454184491	0.991123744105517	1.00066658088149	0.996757454105402	1.02482086914788	0.988686614536389	0.999777449079374	1.00402671852684	0.997125539052516	1.00786228711224	1.00087227152619	1.01965976113464
Gene12951	0.993330035784008	1.00225415095996	0.99741787110407	0.994119504613563	1.00208759212173	1.00020566177247	1.00242452165534	1.00076992668844	0.998408845819638	0.972221790780337	0.997578482105764	0.994060079739919	1.02691425886602	0.989573354748745	1.01204275252152	1.08797329555395	1.00222675331592	1.04213696246523	0.987615953165373	1.0069167683145	0.989890749820388	0.993499815885531	0.997561159959046	0.985470011656747	1.02498794125816	1.0143496374668	0.995389459695005	0.972255669173872	1.13845475977112	1.0102849018172	0.984756781887683	0.993163485516585	0.97739683375418	1.06100455471055	0.991794631012574	1.01940527227127
LZX-CL3440.Contig2-All-g	1.0219337958917	0.998653695188518	1.02639940506811	1.00853237368922	1.00189573941377	1.00067006316788	1.00271038053988	0.981259601737441	0.992076034398061	0.975370738726106	0.972037815290327	1.01338913802076	0.976663294077475	1.00941945488491	0.998348849267073	1.01756936991609	0.998317244689993	1.02784790399581	0.987233440531606	0.982763568761976	0.989540301946585	0.993227121864117	1.00680604702796	0.860157949164153	1.01756936991609	1.04594954006408	0.908373630669925	0.993975965142563	0.97250524991123	1.00714516219613	0.904782924623285	1.06272358373268	1.0636868516986	1.06391650502577	0.940590215146379	0.924975529384575
Gene369	0.984573124928623	1.01417519764587	1.00194567188144	0.98356060438712	1.00047740741769	0.993208422202588	1.01809904300288	0.959341587004436	1.17016709574841	0.996748161144581	0.966630235402811	1.05097930112569	1.00351609293885	1.1588797119672	1.08118968255727	0.975627310359231	1.01367978920223	0.972160496931336	0.971700664379088	0.995206465798435	1.01613217849468	0.974212190848566	1.2876602251087	0.989354221282972	1.00415505072803	0.987521992918691	0.69006415542399	1.41194446470719	0.867425454349479	0.590912230168336	1.44604493255967	0.966680750222624	1.12524948070276	0.792978188026925	1.0531630801013	1.13098570420914
Gene23115	1.04484962820589	0.960475984844326	1.10592336394124	1.01394622800516	0.984034588559208	0.99637871717276	0.980612659758692	1.00208759212173	0.965916350333866	0.969386033631637	0.97417203191125	0.993657289044575	0.987233440531606	1.01336262545456	1.1249964495676	0.990478169437351	0.980175854098071	1.00884167545077	1.0296715000968	1.03210255239811	1.06717114502196	1.05065853355383	0.981162971602999	1.10396051503619	0.978552639176967	0.989634148391193	0.976824627044075	0.970685141404673	1.02433140795332	1.07165997651839	1.02422803286853	0.95270937975977	1.01324504265823	1.03598118192588	0.90643388087743	1.01387468588843
Gene14057	0.993182464966975	1.00306100174422	1.11594361115112	0.991648240656722	1.00749956397266	1.13704766889976	1.00105717652859	1.02455952326559	0.998723714063699	1.04363022262687	1.03721387081415	0.980275154154769	1.01609604300288	0.980950468441915	0.985580514567885	0.996408571934335	0.997566134110888	0.996159557725863	0.980175854098071	0.969026259503997	1.00900750244034	0.985137165098765	0.925616578365532	1.05180311837807	0.956171158770528	1.00306732631543	0.99686098691051	1.04296065631659	0.830649587436243	0.928226133843604	1.07963780808026	0.958658201253823	1.01256601080889	0.905065254364794	1.25423826640912	1.02187303913517
LZX-Unigene18317-All-g	1.0355282701178	0.977254667351986	1.00092044162813	1.02980963679765	1.00354917634068	0.995801452217448	0.969604239425836	0.947064752654942	0.988189257974572	1.00509508372897	0.984844039310615	1.07823897720474	0.962920147114849	1.01062257523222	1.00672034790274	1.0415425983251	1.00673956204938	1.03411920925361	0.997747318102742	0.955591273245917	0.996060906778602	1.09642459246882	0.993735677729971	1.01865029414707	0.947456158148991	0.96246247950196	0.981902802916861	0.939429848245444	1.16343026452195	1.0095607880679	1.22999468079571	1.00594694437499	1.15973193542048	0.972476261687531	1.02727767390929	0.969427685101636
Gene13915	0.988434855811272	1.12352441059765	0.97228867091495	1.04190484275604	1.16015192635875	0.976227777365515	1.0298392021354	1.00209295176601	1.32645267794951	0.961674385751371	1.00986015398898	0.967741751205401	1.05274898653632	1.18067658727441	1.09933590083125	0.967574512652077	0.969784621432543	1.06382016106038	0.986449484810867	0.90132322921234	0.985944609982935	0.924540379311853	0.988817382699628	1.01375585013999	0.956033848899278	1.04382660685747	0.980794059847974	1.04716044220476	0.966680750222624	0.984267708125957	1.10312316763689	0.955430444096872	1.11777546906603	1.02091304576751	0.882688591506745	1.07366794491844
Gene11417	0.862535854152103	1.22356623375552	1.14366263827578	0.837626916386831	1.00718830534965	1.17335946708235	1.06823226196123	1.0350866613227	1.0098794116349	0.954794632269688	1.04320465309167	0.908861020359212	1.12920797458124	0.916532467566133	0.858181487414254	0.905278620421063	1.06564091405353	0.827372653255763	1.23086680995937	0.816397186655954	0.9955793605106	0.88662287298725	0.990058151697055	0.997979768524089	1.00689287012329	1.00251691620684	1.00027460213362	1.17292609794072	1.00383220268831	0.946748537984843	0.996419568163127	1.01343909356997	1.13807821399254	0.989169220285708	0.983024790543378	1.01433273422447
Gene21946	1.00072012206405	0.99931557090288	1.0388573455546	0.999702398906434	0.999640888159129	1.08587107426114	0.999500672838193	1.00830920061883	0.996346117943848	1.00271038053988	0.999132686331558	0.999426927830107	0.999391238370368	1.00013182876301	1.01048619586409	1.00059019967471	1.00731603048955	1.00109595669924	0.997561159959046	0.998467946400056	1.00112284108632	1.00227843570899	0.982617571222962	1.01204275252152	0.986463773368114	1.00517614694812	1.04118775083824	0.97936390602376	0.985692834637204	1.00251154152138	1.00017287404119	0.992735240763163	0.966080914257515	0.963420452358838	1.03201988880972	1.01266498682858
Gene15087	1.32645267794951	1.06253204901032	0.885650166675422	1.35049503514123	1.22356623375552	0.901067251646999	0.910323006210757	0.614189091235921	0.805790044586434	0.900609318302655	0.934920213510103	0.847321515650299	1.0687774190854	0.795730247569721	0.840956465037639	1.68956186344396	1.15420235340818	1.20382552545952	0.938929020336609	1.13264142730919	1.05725433002478	1.19235182753967	0.994171901566403	1.00012490163174	1.8563702643478	0.973040024231019	1.01121863493952	1.15503268960688	2.01480823646663	1.09948021632292	0.936415610631575	1.25507506162038	0.981208764700698	1.45032392523761	0.939848219262275	0.982462898988397
Gene15454	1.03472788714128	0.987521992918691	1.00053874940121	1.01349920574459	0.980566481748944	1.07452836376673	1.02797483591763	0.995778259761415	0.992860320976598	1.00068875885059	1.00148911502968	1.03423859335538	0.985521035362686	1.00260652996905	1.22025087822925	1.06213449482458	0.9806437485517	0.997979768524089	0.994605207494028	0.994740310552004	0.998214219934679	0.999997114081191	1.00139383272036	1.00306732631543	1.0079771322784	0.997288193226607	1.00456574867992	1.00127605942189	1.00050881009852	1.00551621707202	1.00335481021648	0.987270112736005	1.00114288485017	1.00073991840074	1.00415944726976	1.00450611582763
Gene321	0.97362197673352	1.04118775083824	0.980700823044499	0.974697412264959	1.05203841218733	1.15331651209449	1.04508899734808	1.00255623055692	0.960122507188033	1.10935604715613	1.08833003035093	0.970173434954545	1.04735781807052	0.971611925024166	1.02757777128792	0.980612659758692	1.01729421035549	0.957138630176846	1.17930827077726	0.983261715793533	0.92052589614644	0.996152716412865	1.00549095314567	0.969647274693815	1.1108691217908	0.986664509523103	0.976489325232922	1.35049503514123	1.24766886783538	0.980794059847974	0.992379451035818	1.04093619916518	1.27894621741828	1.13456494620071	0.935788787165619	0.999008293941751
Gene15735	1.10895417265205	1.0870946345265	0.783357671498702	1.10915474501405	1.14255203591189	0.917320492413401	1.09985055555029	1.06158072968723	1.29428148359468	0.853432979498207	0.836035734322031	1.50250119334527	1.0095607880679	0.97417203191125	0.960194709175885	0.888616217254381	0.782351841278447	0.792184936706493	0.683579784506961	0.892253168946931	2.10261599346301	1.16587598244794	1.22025087822925	0.873112368700277	0.982462898988397	0.802232016882932	1.23274400644781	1.00580233824408	0.984034588559208	0.988223530400001	1.11752591166172	1.0254538071773	1.36235893696328	0.854731833767916	1.05236945479692	0.987638366812659
Gene9696	0.990981692373048	0.962722604957105	0.995858763441554	0.987322380245363	1.04835288194866	1.00616761643721	1.27066031825913	1.91425476443828	1.00356985940025	0.99918883408465	1.06158072968723	1.01172933910577	1.00139715159576	0.993182464966975	0.990560641404	0.990058151697055	1.05228107340893	0.988681145807484	1.05578254543629	1.01493251498707	0.989059781408204	0.992742238798396	1.09587958543155	0.982022301678775	0.99034207181913	0.992327637910765	1.00091720322126	0.998011990386251	1.00591184593215	1.00146185283951	0.989910677568615	1.05129521765121	1.00391103915166	1.00519789384215	1.12882196476567	0.993952305497392
Gene12679	0.990802624947682	1.10108084535032	1.11184291132693	0.987114292478614	1.00959387057898	1.13573766837107	0.992919242822936	0.991466657302584	0.995272445873502	1.03466292124839	1.01715810663304	0.988552940273806	1.05554170545348	0.98460772394591	0.998718292605916	0.988990628074853	1.24766886783538	0.984165981788027	0.983261715793533	1.03110266045549	0.984448836862637	1.01894016289246	1.00738846547953	0.999132686331558	0.999949454184491	0.991123744105517	1.02218272350149	1.0214760448645	0.995988603050728	0.988686614536389	0.999777449079374	0.995413711702263	1.01764105446679	1.00216591978887	1.00087227152619	1.00013182876301
Gene29394	1.02574596880183	0.995359540270987	0.999997114081191	1.02155932430186	0.988027984641518	1.00231480588213	0.986958998216852	0.978592163658097	1.00394265760581	1.00013182876301	0.99658570766718	1.00560267789485	1.00126920111395	1.03623670005116	1.00138241634471	0.996908903600118	0.978909612851072	1.03525890178499	0.99374586967566	1.01250016424509	0.997033627046397	0.999110146967583	1.00139383272036	1.06077612644102	1.0079771322784	0.997288193226607	1.00456574867992	1.06207711924423	1.00050881009852	0.996096660906558	1.00335481021648	0.99802150237689	1.00114288485017	0.994965078444833	1.00415944726976	1.02663343391352
LZX-CL4975.Contig4-All-g	1.00731603048955	1.00296784404818	1.00360447918469	1.00850189846184	1.01872356479746	1.00419141777964	0.986356418915914	0.991057891445727	1.00581075961264	1.00306732631543	0.999547509056281	0.997326978418234	0.978067247135854	0.998317244689993	1.00713600810523	0.998848222373927	1.01290621780185	0.999172664621347	0.995704037786901	0.996310455089567	0.999222396890181	1.03024868187329	0.976663294077475	1.00060134276301	0.999116230653114	0.943649111052856	1.02132833672046	1.00420965115401	1.01886005362884	1.01706205343296	0.992203537420539	0.956499472144132	0.989176578159191	1.00911509157613	1.08931500416172	0.978881864211906
Gene19699	0.997335789179415	1.00395824896428	1.02608754195384	1.00025717330053	1.00029631027637	1.12576645406726	0.993707770693613	0.969988447908205	0.993927433538745	1.00296784404818	1.00215023689433	1.03055130703885	0.993453254263918	1.00821371156974	1.02205499541011	0.99867253098249	1.00189573941377	0.998938538642636	0.995489212633014	0.995992375212082	0.999008293941751	1.00072012206405	2.2843382068789	19.2143928860601	0.876777760385801	1.0457751151522	0.717473523618304	0.854165526285964	0.866992837775502	1.14040239660891	0.794916042695997	0.875657297920121	1.05645434582116	0.964300527143972	1.16794208804658	1.0457751151522
Gene64660	1.01266498682858	1.00699273448763	1.0292445302344	1.01078210039375	1.00161966907253	1.26119768083784	0.995528947565296	0.997265194247189	1.000896791515	0.991691816130313	1.00240305365646	1.00338295752795	0.997917068028262	1.0044787896068	1.00269766828055	1.00487323396639	0.994974555914789	1.0055723434609	1.00128779754482	1.0025323541758	1.00501355722729	1.00714516219613	0.7727377661944	10.5920310689601	0.542414777535595	0.611342489758852	0.968092992353526	10.5920310689601	1.05236945479692	1.13264142730919	19.2143928860601	0.661218342304738	3.44865031038483	0.519082670946393	0.905757595396742	10.5920310689601
Gene17464	2.03373518829052	0.779292066367975	0.999172664621347	3.18505326244456	0.997780805223204	0.99440248760642	1.08087764066082	1.10239993244915	0.90292348007853	2.85894606353731	4.00664510195874	1.24280761805766	0.848453211807319	0.877096683283466	1.43158782341253	1.00086251259495	0.850017544766662	10.5920310689601	2.21513530487097	0.675572601440759	0.92197653063113	0.857647515301339	0.996633497885385	1.08490512775784	0.988910800177288	0.990518870203728	1.02028773584981	1.02052823695129	0.995477578414117	1.03236921224854	0.999183670825645	0.994629835096805	0.996669225559757	1.00175939399238	1.00063635117333	1.01771579482152
Gene20804	1.00982401700287	0.997874129883728	0.997475107783815	1.01315077443835	0.976326529425567	1.00303924612112	0.998584236027626	0.981355393084626	0.987849493536797	1.01504355119828	1.06981654622924	0.998110220949421	1.00332101011724	0.997891747669547	0.989573354748745	1.00953004688121	1.0043250142274	1.05409210681024	1.00846350495122	0.988661229428532	0.993453254263918	0.996434348840122	1.00139383272036	1.00306732631543	0.995929853820245	1.16288557047589	1.03011236654657	1.00127605942189	1.00050881009852	0.996096660906558	1.00335481021648	1.00221628588818	1.00114288485017	0.994965078444833	1.00415944726976	1.00450611582763
Gene13782	0.916679443759877	1.18181969870343	0.991486928074052	0.952535158427043	1.0113352117928	2.85894606353731	0.944597530231747	1.00926000195372	1.11357859332844	2.03373518829052	1.11262715735845	0.979247536048691	1.11102902476031	1.01961951903166	0.99448288849924	0.92401232401018	1.02268172901198	0.963081298769779	1.0054184827799	0.875429284968227	0.960194709175885	0.98672653572112	0.76582752819344	4.00664510195874	0.500601001524587	0.548764701458379	19.2143928860601	4.76281412449524	0.786063367137568	1.13486036442001	10.5920310689601	0.50927379710095	2.7218940631622	0.454941450355911	0.776336249527416	2.54912708803952
LZX-Unigene986-All-g	1.22165103040291	0.641042719429272	0.857647515301339	1.30288166144452	0.701841487330194	0.929792054852698	1.0547029830332	1.48328373261745	0.852360766339062	1.92622624902547	0.803935373399073	1.09203579799185	0.787860483592241	0.933325878562079	0.784167105097018	1.17779570398555	0.729251770818967	1.25016820901111	1.10396051503619	1.28518040307621	0.937228739898451	1.16343026452195	1.05967039096084	1.02216975253277	1.00012154068225	0.969481331509438	1.00091720322126	0.998011990386251	0.980197926318564	0.954649543830931	1.02023420952447	1.00114288485017	1.00391103915166	0.998718292605916	0.994762377222434	0.993952305497392
Gene12352	0.788749191018096	1.06657894428886	0.937124211466794	0.737799438045834	1.23763427778773	1.00171933009387	0.981508826550392	1.0025281495805	1.00780932758518	1.22946982616993	1.05089360969614	0.94227094171956	1.09913980376164	0.946456664494311	0.86784217003688	0.910722866961564	1.0098444803854	0.758334241135114	1.30176160505782	0.942766316814407	1.17728378531153	1.33714116437753	1.00364720645851	0.960395566061597	1.1624023329844	0.970322011644515	0.864178648470653	1.00373344656238	1.00311527659947	1.37523840315673	0.930545008197079	0.935191251188275	0.998245397954813	1.06607258633114	0.887237951310288	1.07855710970366
Gene18979	0.991451592788978	2.01480823646663	1.82924421002747	0.852910764211825	4.00664510195874	0.57513185015699	1.2885492266644	1.0725148518694	0.661218342304738	0.890989385831188	0.861682528652482	1.8563702643478	2.64694361726737	0.633595476483957	0.944148072947343	0.954345664059657	0.948835644928162	0.721263310779325	1.00449765810231	1.52759870975805	4.31501371124138	2.30775050379132	0.96251791355093	0.996847351279323	1.04076265633324	1.11614378554098	0.898537166343914	0.984639526057415	1.0530693152223	0.972398132878805	0.916392063689829	1.02238785399621	1.04201186947252	1.00251691620684	1.0559647934329	0.845095500179522
Gene17276	1.00658445296188	1.00080133205463	1.0207364465606	1.0022563692259	0.982982455275401	1.07339736807913	0.990663315158327	0.999483927255111	1.00862376550127	0.995694281359811	1.00480838567097	1.00017981206365	0.999892495429953	1.02612439276346	0.999121283999181	1.00131434219235	1.00296597356761	1.00188095431614	0.998348849267073	0.999307921942513	1.00184899644764	1.00291839918541	1.04794003935697	0.959486530979518	0.976458437782952	0.944597530231747	1.03772228450148	0.928065437772664	1.04811873250506	1.05783460922211	0.985774959769763	1.01850048260181	1.17335946708235	0.944684522402091	1.0396531823093	0.940515058381403
Gene17277	0.989658610024206	0.966125973045775	1.07519273001418	0.9898391339425	0.982330214341422	1.0391732012105	1.00238432818688	0.996318405711698	1.02538234332026	0.977289527018981	1.00730685199	0.995569916126698	0.987260821377398	0.99997234293554	1.01571256844112	0.987595434916186	0.998989322755422	1.00880873589795	1.00550829290544	0.977575214709782	0.985733805652107	1.02016604450677	1.00139383272036	1.00306732631543	0.995929853820245	0.997288193226607	1.00456574867992	1.00127605942189	1.02950170479193	1.00551621707202	1.00335481021648	0.987270112736005	1.00114288485017	1.00073991840074	1.00415944726976	1.00450611582763
Gene18470	1.14958761470913	1.13167702577186	1.20452574795674	1.06524211887744	1.0052957820053	0.985962683309669	0.931817833442529	0.908373630669925	0.978679746321042	1.02184272127723	1.25263941383023	0.968781006979569	0.965568864401873	0.975554230835561	1.15331651209449	0.963964959145104	1.33356451073823	1.06213449482458	0.960667435110535	0.957916581385385	1.27536674747804	0.957785108639545	0.983658160650956	0.992371547791149	0.988135710445779	0.99035959206137	0.999879441034222	0.996485191204389	1.03658641631588	1.00061805661419	1.01867147116169	1.00173254850442	1.03502487222751	1.00900750244034	1.0432406115201	0.992536844181906
LZX-Unigene25529-All-g	1.34226773164176	0.626549158738754	0.614189091235921	1.08212402878963	0.606512912696198	0.928226133843604	0.644138012942513	0.542414777535595	0.840442568649336	1.28047795486021	1.25697114743589	1.36402606571158	0.488430726925956	1.38910676537115	0.87632651454304	0.951995989381275	1.03664397984007	1.25423826640912	1.40745439894965	1.15381703823655	0.824441184283486	1.12097199566878	0.69245877522835	1.76110878349334	0.641042719429272	0.705044704748774	1.95288771692333	1.29901494804079	0.622262561014196	1.27165287404037	1.68956186344396	0.622262561014196	1.04820564028568	0.921378056687453	0.626549158738754	1.93741512248141
Gene13897	0.705044704748774	1.21331415677409	0.932873631524263	0.679739326290428	1.33356451073823	0.966125973045775	1.06460162588953	1.04602291086594	1.79353643671573	3.18505326244456	3.44865031038483	0.823079328060481	0.998680774360577	1.20506230093476	1.12524948070276	0.657975257523801	0.906668101192677	0.699144610825893	0.994588947956144	0.878178295367872	0.808078229527488	1.68285444234091	0.811094274625263	3.29792240968769	0.57513185015699	0.960667435110535	1.08895736541176	6.41226474590547	0.488430726925956	1.01655966540951	1.33714116437753	0.699144610825893	1.72278317255977	0.556559469608554	0.913551074079363	4.76281412449524
Gene12781	0.896143018526996	1.01605145322444	1.45681092505486	0.898925281260834	1.11168780614147	0.99951813512028	0.972476261687531	1.02529840904425	1.05654818298201	1.08931500416172	1.05578254543629	0.966033488114341	1.05792744363174	0.954169293424682	0.924374616884477	0.913714325485672	1.00381834902328	0.866992837775502	1.03859773232359	0.950240982070449	1.01370170577681	0.948913846606958	1.00139383272036	1.00306732631543	1.00262604174694	0.997288193226607	1.03011236654657	1.00127605942189	1.00050881009852	0.996096660906558	1.00335481021648	1.00221628588818	1.00114288485017	0.994965078444833	1.00415944726976	1.00450611582763
LZX-Unigene61834-All-g	0.744092360106445	0.958107558726553	0.927118883690933	0.881020960652961	1.07327334584894	0.921002637024288	0.722969209886575	1.00027460213362	2.23444442159195	4.76281412449524	5.67885789467065	1.15933586336037	0.918815016616489	1.62937468843745	1.83474124651484	0.617587101729387	0.762151055842909	1.06063786825329	0.892253168946931	1.11663285590792	0.870103751207522	1.13456494620071	0.880303296779566	2.07390001455286	0.77405924985374	0.93697792835418	1.39104624247596	2.78042832586699	0.806618051207836	0.799600007388055	1.64668816853536	0.754090653079279	1.30944932836114	0.679739326290428	1.02148894861852	3.18505326244456
Gene4552	0.710076616451274	1.26381455506885	0.939749328382598	1.02918517512305	1.07315666502367	0.777354503586899	0.548764701458379	1.93741512248141	2.59848282348906	6.41226474590547	7.80082669580441	0.863238702398504	0.713666636698442	4.00664510195874	1.29520794497612	0.50927379710095	0.944390125758514	1.07366794491844	0.871105055760539	1.06469482034021	0.614189091235921	0.998080850210904	0.633595476483957	5.67885789467065	0.593756002816697	0.988148178815965	1.01778994622318	19.2143928860601	0.92401232401018	2.05650814882865	1.44134018081758	0.711955842567924	2.18666918284453	0.52706230749571	0.845095500179522	19.2143928860601
Gene19580	1.01367978920223	0.940726854215571	1.00212688344353	0.993366814009285	1.00943529793813	0.980980515726973	0.929037128752994	0.915916523174711	1.02159000230469	1.03405236031943	1.03787809191218	1.07912955818332	0.92186205060432	1.0296715000968	0.947542669426307	0.990544424094139	1.00774811295498	1.06443237138313	0.972476261687531	1.06852328641886	0.961050290935705	1.04500671656513	1.07327334584894	0.994571150438914	1.00441254346259	1.00396481574144	1.0116813796344	1.01456623378259	1.01765461697386	0.979591658702346	0.996975554234114	0.979221080124705	0.993995456940906	0.990298415028241	1.05415307896725	0.996419568163127
Gene17602	1.0679825667643	1.02991821058204	0.974495522477172	1.07303046070013	1.04255337633204	0.961267188279458	0.961674385751371	0.97173442781146	1.38910676537115	0.936295797071769	0.902167848374364	0.958799961339104	0.996999518737066	1.11184291132693	1.09221052113808	0.96353667563501	0.917957819097048	1.07138236277285	0.939135239256091	1.0875546266856	1.13205979644309	0.926942651465219	0.848453211807319	2.96034100731306	0.72470672263846	0.898925281260834	1.46608628532388	3.63956702555126	0.825288424344238	1.05228107340893	1.0609078294213	0.771069591764492	1.36402606571158	0.69006415542399	0.927574457854666	4.31501371124138
LZX-CL6587.Contig2-All-g	0.993366814009285	1.00716223698035	1.00267076892391	1.00024810786362	1.00139715159576	1.0014254714101	0.985651198065212	0.997864152913452	1.11144355128002	0.973907993067413	0.98946989450618	1.00673956204938	1.0010908596272	1.10753574060304	0.987260821377398	1.01785157317788	1.01048619586409	0.986422026478799	1.00573259302184	0.978592163658097	1.01362606408901	0.990513028337807	1.00398492402252	1.04406919496721	0.966532040597721	1.01709552725391	0.998863218514965	1.16083630103957	0.996797605748365	0.939349172201892	1.10623170686289	0.916967518874083	0.972476261687531	0.931961681427196	1.07608649625836	1.12766164521831
Gene19120	0.837098295714807	1.2005431512015	0.940233517533727	0.821628792524588	1.40212743227344	0.993799506832147	1.00738846547953	1.15135988381738	2.10261599346301	7.80082669580441	0.779292066367975	1.04752448840307	1.30288166144452	1.67094115212899	0.986684692443503	0.908861020359212	1.31732705124883	0.939540924331514	1.06693058984913	0.919668732408752	0.945736482536844	0.822279169881083	1.01100981501787	1.0296070751177	1.00262604174694	0.997288193226607	1.03011236654657	1.00127605942189	1.00050881009852	0.996096660906558	1.00335481021648	0.99802150237689	1.00114288485017	0.994965078444833	1.00415944726976	1.06063786825329
LZX-CL11611.Contig2-All-g	1.00408946096043	0.995110475108408	1.0292445302344	1.00430055771727	0.991750160343816	1.03414652485085	0.995528947565296	0.987649139350501	1.000896791515	1.18067658727441	1.18739510627568	1.00338295752795	0.997917068028262	1.0044787896068	1.00269766828055	1.00487323396639	1.00517614694812	1.0055723434609	1.00128779754482	1.0025323541758	1.00501355722729	1.00714516219613	1.00512796978833	1.06337573222805	0.936030472547436	1.11214891972384	1.01377414970527	0.867425454349479	0.956297100822627	0.965130981869215	1.17164609542324	0.977716198522913	0.982008229442496	0.956341699500134	1.02930673271729	1.10857267833545
Gene3762	0.828100654513689	1.03664397984007	0.840956465037639	1.03721387081415	1.08850150579693	0.963265133423293	0.729251770818967	0.77405924985374	1.45032392523761	2.1649976387129	2.21513530487097	0.877489189387117	0.834358579150431	0.98879168485229	1.31556946933061	0.76582752819344	1.05450042281247	1.16878191704937	0.92336123533918	1.06272358373268	0.7727377661944	1.03848930827744	0.956297100822627	2.85894606353731	0.739262373376892	1.01800256327981	1.25263941383023	3.18505326244456	0.606512912696198	0.931233310898185	1.40563809394579	0.837626916386831	1.36063409365305	0.668677497342698	0.843979438741216	4.00664510195874
LZX-Unigene41180-All-g	0.998119236295662	1.00015842879775	0.888891312851468	1.07376625534783	1.10734738291781	0.917756246458912	0.769997990316136	0.740517486275978	2.25396120678788	0.710076616451274	0.649654687664102	1.26004690524469	0.780281068313331	2.37807577869757	2.07390001455286	0.969063851122132	1.03598118192588	1.21972160207405	0.791009713116819	1.05845202444708	0.895586641433678	1.07519273001418	0.696997248262083	3.44865031038483	0.50927379710095	0.851739737929019	1.18934905492264	3.29792240968769	0.647194236446011	1.13845475977112	1.27894621741828	0.500601001524587	1.16465175129977	0.423779280892046	0.606512912696198	7.80082669580441
Gene7364	0.942155581523735	1.00181077757371	1.80867026603741	0.926942651465219	1.01230255250172	0.993882758359479	1.00259140073432	1.05236945479692	1.08514993306681	1.03411920925361	0.9711840311275	0.975041920141702	1.08878832950788	0.997380026624158	0.945425708862561	0.954083932924557	1.00398492402252	0.92851752560606	1.08425858382451	0.942050709303051	0.964198214288298	1.04719571772996	0.995283340758411	1.08027997160843	0.967660627237262	0.941356017845571	0.999936786073236	1.05392513509053	1.11950409535068	1.00698727553641	1.02032358688452	1.00606847927244	0.970729627137249	0.964143923715949	0.978957485344781	1.01304663024547
LZX-CL5808.Contig3-All-g	1.00830920061883	0.990822272525025	1.00596344885857	1.01415140535205	0.991750160343816	1.04532624423355	0.995528947565296	0.987649139350501	1.000896791515	0.991691816130313	1.00008077272731	1.00338295752795	0.990540976789172	1.0044787896068	1.00269766828055	1.00487323396639	0.994974555914789	1.0055723434609	1.00128779754482	1.0025323541758	1.00501355722729	1.00714516219613	0.871603897429806	1.12380140867513	0.96297488351567	1.00968850791376	1.16878191704937	0.962778771192275	0.93925116466814	1.13573766837107	1.17292609794072	0.879457258222078	0.907484574689287	1.03370781224609	0.988806965209556	1.27256485943303
Gene14766	1.00209168235539	0.993182464966975	1.01033991445997	1.00109595669924	0.996926059799779	1.03053026391218	1.00116812406938	0.999687280124753	0.997599330810454	0.999793731552822	0.989035729215229	1.00053406934964	1.00314862832769	1.02646980420389	1.01319350261835	1.00169305150557	0.989140850971813	1.00212688344353	1.01495286988797	0.999687280124753	1.00202763962572	1.00315706486523	0.996522475786918	0.998471863752411	1.00452751590738	1.02089425066781	1.06891675048254	1.02023420952447	0.995341577063077	0.986631378940618	0.998993150887694	1.00047122223139	0.996504106921574	0.999647777303091	1.00048705725352	1.01738446432293
LZX-CL2761.Contig4-All-g	0.999640888159129	0.965182260874893	0.994210465087591	0.986197136987352	1.0055241412386	0.997079875930693	1.01679582283575	1.09761254477384	0.996912453803795	1.00525684688161	0.999633887949877	1.05967039096084	1.00164406439091	1.13231575084271	1.0295855658907	0.995761210644526	1.01041183983916	0.985267519619268	0.98391780829828	0.977140308351459	1.05977136323145	0.989503238453114	1.00442087533247	1.01744800972209	0.990195170303454	1.00155854271355	0.997732518012718	0.985482460455845	1.10536891225637	1.00304974573118	0.992728242727929	1.00687805219853	1.00624836014339	0.982378540038314	0.996527125790731	0.997139747838367
LZX-Unigene45529-All-g	1.0645097701317	0.876777760385801	1.06081772025349	0.998954430290099	0.885650166675422	0.971560041621025	0.914059086510409	0.891799839937667	0.975370738726106	0.973574956675534	0.955356695940268	1.12882196476567	0.912985362880379	1.10978385387833	1.01949183787426	1.06865733965919	1.00384837410572	1.03024868187329	0.940042379752921	1.00617737910113	1.10457232462679	1.18377147798182	1.03478150768736	0.977409555794378	0.986266450474545	0.972037815290327	0.940042379752921	1.4920768890473	1.04760788169624	1.00453192529849	0.918815016616489	1.06489565431837	0.942968086863376	1.05180311837807	0.951833406358678	1.01630274981303
Gene23046	1.05251527567826	0.981612097958936	1.00088748648809	1.03380614718596	0.982176810467798	1.00344247017431	1.00184899644764	0.996346117943848	0.993316779875108	0.998910983258699	1.00189573941377	1.00742413464349	0.986713001667813	1.02586289680698	1.05828681867723	1.00187926890184	0.997384825998789	1.01489202400767	0.995110475108408	0.995413711702263	0.998601084957921	1.00037622428332	1.00139383272036	1.00306732631543	0.995929853820245	0.997288193226607	1.07746032453172	1.00127605942189	1.00050881009852	1.00551621707202	1.00335481021648	0.987270112736005	1.00114288485017	0.994965078444833	1.00415944726976	1.00450611582763
Gene17065	1.07882918427315	1.0491065829795	0.995437547052117	0.972037815290327	0.900609318302655	0.979564601994103	0.896652539911158	1.06780456075183	0.923608386864209	1.03922116073649	1.01971110831333	0.941484485432357	1.03675804794428	0.934809848772219	0.90356216590658	0.972986012387712	1.08440963454677	1.03830881132794	0.960053327865935	1.07366794491844	1.01524731839926	1.14229652755712	0.954083932924557	0.992947695196421	0.969316730761364	1.00652260251814	0.962060169976488	1.01145213699561	0.986152954449927	1.01894016289246	1.12056019671072	1.00815309045381	1.03854965799977	0.959164700916482	1.02285736102087	0.978625384854159
Gene5880	1.00057339006304	0.976856568413036	1.12324075987779	0.982227230988011	0.946640166776605	0.988048744333272	1.03988241606318	1.02210040873977	0.98460772394591	1.00567499494948	0.979317542296845	1.03205475985474	1.05409210681024	1.00976424708412	1.03591932141109	0.981651197326095	0.984917933014719	1.04093619916518	0.969784621432543	0.988943802399767	1.03727806513734	1.0878065353478	1.00596851714233	1.01753204275195	1.00365950264818	0.988817382699628	0.999116230653114	1.0186926481763	0.994283143356848	0.984719287625358	0.998504534350305	1.00309609439641	0.995797023009633	1.0053873249859	1.0001054078498	1.03619922135191
LZX-CL11502.Contig2-All-g	1.01809904300288	1.0002890937266	1.00317009482658	1.02320570518185	1.01847622456679	1.00182492274307	0.997645735215216	0.995280995867355	1.0209934829601	0.99762617583495	1.00947017652169	0.991532564628618	0.984208576081745	1.05967039096084	0.99553350356825	1.04316176770585	0.980762641212511	0.992890594443771	0.990155036810498	0.987810723439597	0.992771232491971	0.995967119435989	1.03196814128835	0.947861348545988	1.01178533286685	0.960475984844326	0.980410924114767	1.08087764066082	0.978592163658097	1.03242843112612	1.0079488780046	0.941146767876632	0.991176877271244	0.992664298304185	1.02143082938872	1.00994381077703
Gene4606	0.966302127355432	1.00698181658519	1.0587309671261	0.976028260504686	1.01709552725391	1.10647627223219	1.03011236654657	0.956171158770528	0.995627116334668	1.04678367445501	1.01920384245829	0.973133387937397	1.01054623483502	0.97841849166188	0.983035568856081	1.04009783400468	1.00292120486777	0.988319775302425	1.0033298750154	0.993182464966975	0.973303705200088	0.962253739456077	0.969955871675636	1.05323573761325	0.992742238798396	1.10276464460962	0.988251944487062	1.00412824291221	1.01872356479746	1.12192882823237	0.992139579235432	1.07665753762572	0.950086640202956	1.33110456710711	0.979591658702346	0.978805163148842
LZX-Unigene31012-All-g	1.02473135544997	1.00006967031533	1.00596344885857	1.01631563128458	0.991750160343816	1.03414652485085	0.995528947565296	0.987649139350501	1.01932051033803	0.991691816130313	0.994673405250599	1.04286685381439	0.990540976789172	1.0044787896068	1.01714440606097	1.09530367895353	0.994974555914789	1.0055723434609	1.00128779754482	1.01949183787426	1.00501355722729	1.00714516219613	0.956999068440935	0.940590215146379	1.18017608925371	1.60385288536639	0.993084088938031	0.988113218674915	1.25263941383023	1.26119768083784	0.923608386864209	1.3957660789589	0.968439086599208	2.1649976387129	0.928888581845471	1.03525890178499
Gene22577	0.991093514624038	0.979404358328797	1.00011906939774	0.995735197841536	0.98851131681788	1.00080646603554	0.998632916069688	1.00456574867992	1.00655749382948	0.99576973520297	0.997425694938927	0.989999945790368	1.0027909648703	0.991093514624038	1.00490757229366	0.995350497864593	1.00303658049066	1.01245983369963	1.04448744282219	1.00801784712651	0.99142340851474	0.99490529033556	1.11241613385965	1.01782076382942	0.937676793615137	0.939135239256091	0.968723163816667	1.16288557047589	0.934920213510103	1.00458165218937	0.959486530979518	0.999149844896517	1.0687774190854	0.944056145182267	1.17690932142362	0.997409781290878
Gene3801	0.99867253098249	0.987830393705444	1.02349329319208	0.998177327570199	0.971069205958931	1.00323401303444	1.08332606029587	1.00183962170848	1.00384837410572	0.986033333372859	1.0609078294213	0.995305321286378	0.999981232644561	0.996201147230141	1.00117916523941	1.00924035929889	0.989932813063408	0.996948461263892	1.11040200551704	0.99341667701613	1.02359857029399	1.02830177282298	1.01100981501787	1.0296070751177	0.995929853820245	0.997288193226607	1.00456574867992	1.00127605942189	1.00050881009852	1.00551621707202	1.00335481021648	0.99802150237689	1.00114288485017	0.994965078444833	1.06337573222805	1.00450611582763
Gene4626	0.942863244551211	0.897791341203005	1.26972495627922	0.885123836440881	0.912405847001678	0.950323481489764	1.0422720594238	1.01019968299648	1.0531630801013	1.00639123345303	0.935191251188275	1.07652171940809	1.12799228557393	1.02676165021313	1.03329191353884	1.05480996114874	0.958993025980937	0.862535854152103	0.945205353975216	0.991396659070731	1.01241251856158	0.966355942105643	1.01756936991609	0.966482114448032	0.999070652348031	1.04536054742513	0.987742236183463	1.06478776604224	0.94328110502694	0.932873631524263	0.999426927830107	1.06865733965919	1.14450779596506	0.991033045249954	1.15849955840821	0.963133637571623
Gene3216	1.0020962668145	0.983220620119714	1.08194029890295	1.00145123769757	1.06790450410304	1.0254538071773	1.04064994379799	1.00223195781596	0.993366814009285	1.00573259302184	1.01119703923173	1.02091304576751	0.986847575635986	0.997561159959046	1.00616761643721	0.998324086992374	1.00171025189616	1.01495286988797	0.995142321531937	0.995466517302521	0.998627271743433	1.00041600416113	0.973907993067413	1.01202435663453	0.983836182374879	0.953384183023286	1.01438163501242	1.06790450410304	1.083164860874	0.90292348007853	0.984534455330797	1.23605965285052	1.01145213699561	0.988223530400001	1.24766886783538	0.983312383452509
LZX-CL2125.Contig1-All-g	0.899233863277878	1.02349329319208	0.953384183023286	0.911790132565044	1.09642459246882	0.965348269692293	1.12118217460958	0.900826318351625	1.42416983867221	1.08797329555395	1.08964842808077	0.975370738726106	1.00510351954223	1.33714116437753	1.00068875885059	1.00806586690912	1.15736719653132	0.957598833124836	1.33110456710711	0.83936295637318	0.976055451335932	0.996937663728126	1.01349920574459	0.979349071653633	0.98291827877308	1.02598163343888	0.984034588559208	1.0065927835097	0.965731806321828	1.00706544466255	1.01107771732994	0.974340534231939	0.990126731715493	0.963736265870996	1.11127168906956	1.073897894526
Gene2244	0.994623831192014	1.02083911906735	1.00221049521104	1.02722803993315	0.977984956799173	0.966565862402681	1.02679566556513	1.09913980376164	1.04041329413935	1.15594226470412	0.998648291534178	0.975015153315781	1.11541705948874	0.947456158148991	1.03300393779774	0.974533181779391	0.951328380150096	0.941244360482622	1.00495719130746	0.820716440284423	0.953079151902153	1.06780456075183	1.00611721951704	0.988728403869284	1.02722803993315	0.928382873461363	0.979505300392111	1.15054540730442	1.03394866135422	0.973218173117512	0.996708523590453	1.03653844778007	1.01227555736142	0.984893097652202	1.02894701577849	0.992789625677501
Gene9857	0.989765101326561	0.962778771192275	0.997821968557123	0.991115011489267	1.02210040873977	1.17075548988387	1.01180430216442	1.00603755669499	1.01785157317788	1.03605018698054	1.03131767371571	1.01004633870678	0.955430444096872	0.99441499473233	1.00730685199	1.00067559204691	0.967013743374903	1.01225713705279	0.99809905606688	0.956240792866446	0.972743955017088	1.07475531418217	0.998746395012487	1.00861501691205	0.993397759962357	1.01564401539	0.995847316156452	1.01227555736142	0.990537529484205	1.00762820680624	1.02901547666735	1.00044821533516	0.99287256670528	0.997071467098261	0.998619610174822	0.995453387900185
Gene761	0.950408463297528	0.927900575647692	0.960939734553875	0.953803020672708	1.2966733421089	0.966482114448032	1.0234354075845	1.19546197917062	1.24924744380717	1.07376625534783	1.11495994632927	0.905514804004414	0.970041224544358	1.25158392957095	1.26216981992015	1.10978385387833	0.87042542269495	1.02268172901198	0.98356060438712	1.30405489503182	0.871603897429806	0.883187836800903	1.17335946708235	1.00063301293984	0.930950817840049	1.0282764656718	0.989800682571253	1.14484967092563	1.00306732631543	0.916679443759877	0.989573354748745	0.999226577379162	1.08797329555395	0.950153024002705	1.13294077424247	0.938821216306929
Gene5915	1.00830920061883	0.998110220949421	1.0178053550263	1.01078210039375	1.27894621741828	1.03414652485085	1.0021931903684	0.987649139350501	1.000896791515	1.00256670868056	1.00240305365646	1.00338295752795	0.990540976789172	1.0044787896068	1.00269766828055	1.00487323396639	1.00127605942189	1.0055723434609	1.00128779754482	1.0025323541758	1.00501355722729	1.00714516219613	1.02333705465935	1.00306732631543	0.995929853820245	1.04169907490996	1.00456574867992	1.02731519059305	1.00050881009852	0.996096660906558	1.00335481021648	0.987270112736005	1.00114288485017	0.994965078444833	1.00415944726976	1.02663343391352
Gene12617	1.00408946096043	0.988297843787657	1.00596344885857	1.00430055771727	0.991750160343816	1.03414652485085	0.995528947565296	0.987649139350501	1.000896791515	0.991691816130313	1.00008077272731	1.00338295752795	0.990540976789172	1.0044787896068	1.00269766828055	1.00487323396639	0.994974555914789	1.0055723434609	1.00128779754482	1.0025323541758	1.00501355722729	1.00714516219613	0.894957456006136	1.23923707392197	0.948234626618763	1.0093240317968	1.20382552545952	1.02003892975815	1.05298244523933	0.744092360106445	0.97572735073157	0.999218216401201	1.90121172715545	0.97732020838969	0.968042913510631	0.997221178690746
Gene12222	0.995004614267077	1.06337573222805	1.030342080192	0.991940411593537	1.02422803286853	1.02574596880183	1.00166426434226	0.983220620119714	0.992771232491971	1.0020962668145	1.01909189913068	1.03472788714128	1.00577571147432	0.989658610024206	0.991764808885602	0.993799506832147	1.03942291353182	0.998823583973808	0.987677872251169	1.01613217849468	0.989932813063408	0.993563998024908	1.01100981501787	1.0296070751177	1.00262604174694	0.997288193226607	1.00456574867992	1.00127605942189	1.00050881009852	0.996096660906558	1.00335481021648	0.987270112736005	1.021822717059	0.994965078444833	1.00415944726976	1.00450611582763
Gene10269	1.10517889183596	0.879166441598608	0.993366814009285	1.19492014566746	1.70725581053367	0.975259839530579	1.04261979081494	0.883187836800903	0.951048746747764	0.925616578365532	0.917156838443404	1.13072722586845	0.919210207630372	1.06434445827155	0.96297488351567	1.03329191353884	0.914469257545917	1.18181969870343	0.948740823795464	1.56109759364313	1.03110266045549	1.16508372907648	0.994762377222434	0.987260821377398	0.92401232401018	1.00229579791557	0.986958998216852	1.30560035774611	1.00748651989767	0.88129328404146	0.985482460455845	0.913551074079363	1.46306830923862	1.01408539325035	1.02243221006929	1.04643520870914
LZX-Unigene13243-All-g	1.00408946096043	0.992341254996286	1.00596344885857	1.00430055771727	0.998828081410623	1.0178053550263	0.995528947565296	0.997265194247189	1.000896791515	0.991691816130313	1.00008077272731	1.00338295752795	0.990540976789172	1.0044787896068	1.00269766828055	1.00487323396639	0.994974555914789	1.0055723434609	1.00128779754482	1.0025323541758	1.00501355722729	1.00714516219613	0.995877022220503	1.05465891853919	0.998606539426181	0.978848489569107	1.04303234116781	0.988027984641518	1.05093645541092	1.0042970472312	0.994311995533603	0.981888876882536	0.990247613025025	0.999333613944207	0.997569807950994	1.03675804794428
Gene8088	0.97528875163286	1.01877244645382	1.04752448840307	0.979995667092346	1.01178533286685	1.02525367406131	0.98589487503858	1.00936307581009	1.00947017652169	1.04136619734003	1.01022149251819	0.98291827877308	1.02706291936773	0.992596664726637	1.00720820719269	0.98211444928179	0.992039678954192	0.979686765160526	0.998069814682965	1.00583782300918	0.972706888881132	0.979133116437989	1.02333705465935	1.00306732631543	1.0079771322784	0.997288193226607	1.00456574867992	1.00127605942189	1.00050881009852	0.996096660906558	1.00335481021648	1.0053995598538	1.00114288485017	1.00354189092764	1.00415944726976	1.02663343391352
Gene4301	0.998161540813481	1.00642268844094	1.00421847710993	0.999226577379162	0.971700664379088	1.00692283399141	1.00248315293126	0.995163822752789	1.04400785280136	0.996757454105402	1.0065927835097	0.995466517302521	1.03881201962396	1.01588893810679	1.00463712541127	0.997036865648377	0.979191307402714	0.997178905679278	1.01100981501787	0.993799506832147	0.997221178690746	1.02853317461208	1.00465713273445	0.960746529231836	1.02879193692054	1.00239207611598	0.961922761528469	0.974514352128282	1.10498203219442	1.01797959477742	0.973303705200088	1.20179002978704	0.996943062496009	1.01880993026408	0.964198214288298	0.985103038571616
Gene12451	0.984519062328242	1.03338348879362	0.978311336797796	1.0486987205288	1.05487389984355	1.05089360969614	0.956240792866446	1.03278482080332	0.994605207494028	1.02569135007588	1.10816359689661	0.973351927670812	1.03097152700209	1.07086826186158	1.02500757233369	0.969457879953737	1.04088839617066	0.998481631968426	0.974495522477172	0.998059893297032	0.9817660883651	0.920848426656245	1.01389179598699	1.02080789225958	0.983239170318406	0.98656603962885	0.997519742368055	1.08469851568253	1.00304449592615	0.970399519783645	1.01616720903706	0.996302504467436	0.979995667092346	0.992264670268769	1.04081966925021	0.9898391339425
Gene16652	0.997091069111743	0.999821292945806	1.00029631027637	0.993735677729971	1.00263785167808	1.03988241606318	0.998700477922209	0.981810193579227	0.997673267195883	0.974465257099713	1.00519396376117	0.992139579235432	0.99717382589839	1.03075827783476	1.03765728209511	0.994210465087591	0.99777221908486	1.02108429242567	0.990838414433212	0.988828032410344	0.993563998024908	1.02586289680698	1.0081625945371	1.00772068630761	1.01954028196774	1.03210255239811	1.04943140084783	0.990518870203728	1.12405359666048	0.975882494627808	0.995729607655617	1.00320325359736	0.99221814684968	0.986476480386943	0.998449024304776	1.00088748648809
LZX-CL11963.Contig12-All-g	0.99647856254933	1.00130820419077	1.00206388980921	0.995427157624228	1.00465509778767	1.00921176055062	1.01015155661061	1.00213608567514	1.02277780412435	1.00725424281735	1.01600253841946	0.993782142468952	1.0022498742009	0.998760735332601	1.04219311228727	1.0083535779053	1.13456494620071	0.998445509871762	0.987363578257081	0.983188217515792	0.989626969543267	0.993330035784008	0.970685141404673	1.11723389970633	1.01128432583314	0.972672550946764	0.988943802399767	1.02475656992049	0.994499640794	1.00154199783673	0.99267297583906	1.02918517512305	1.0069167683145	1.01837044231123	0.980197926318564	0.993841142176675
LZX-Unigene41364-All-g	0.946030333172771	0.962573325209944	1.52759870975805	0.92681773204243	0.975770678249335	0.988434855811272	0.92336123533918	0.892872600733236	1.05957142724049	0.956799385943673	1.00661497021065	1.02593943667824	1.00403539126365	1.00189573941377	1.06945391883607	0.955140174383203	1.02475656992049	1.01017793798008	0.943748742784057	1.03864839938215	1.05031173364066	1.17204383037745	0.95074689920844	1.38372977936061	0.910323006210757	0.938246734362076	1.13325012973913	1.19599511414079	1.01215238630156	0.969149577563705	1.05828681867723	0.925725894478979	1.43406422834624	0.970936050591508	0.923608386864209	1.14484967092563
Gene2191	1.01744800972209	1.00000622630963	1.00261981529154	0.998832578847437	1.00082432676547	1.08797329555395	1.02143082938872	1.00411845941267	1.00339138210551	0.98497622278153	0.978909612851072	1.00150259261913	1.01602468345752	0.99553350356825	1.00035457184278	1.00824237230483	0.977665870397502	0.996474610624636	1.04939759134992	0.992797424090763	1.02319121200324	0.998650993361348	1.00139383272036	1.00306732631543	1.0079771322784	0.997288193226607	1.00456574867992	1.00127605942189	1.02950170479193	1.00551621707202	1.00335481021648	1.00221628588818	1.00114288485017	1.00073991840074	1.00415944726976	1.04448744282219
LZX-CL7997.Contig1-All-g	0.977575214709782	1.05323573761325	0.943837375183434	1.0388573455546	1.11893739238333	0.97545199445427	0.988661229428532	0.810190970765055	0.947754076015022	1.07984663852937	1.04850285382819	1.0230278998189	0.88662287298725	1.21396224204257	0.937676793615137	1.30560035774611	1.32311132247129	1.01270163551179	0.935273928820364	1.08407047922304	0.873112368700277	0.914251390348637	0.905514804004414	0.994959925535193	0.976663294077475	1.03215331025925	0.988297843787657	1.03628655944136	0.897791341203005	1.02249379413146	1.0296715000968	0.94015001257131	1.01903171454192	1.00496672180042	0.884119528535203	1.19599511414079
Gene9159	0.999247093437718	0.977538216491032	1.00957732932344	1.00084412655463	1.00105137247321	1.01197638632033	1.06679929740224	0.97249075579938	0.995085103618929	1.00210002145979	1.00507357872664	1.03175357160302	0.994635839001595	1.00989611236843	0.996451942011557	1.00751139163773	0.998601084957921	1.00000622630963	1.13325012973913	0.997221178690746	1.0000410343601	1.00151805434385	1.23605965285052	1.00306732631543	0.995929853820245	0.997288193226607	1.00456574867992	1.00127605942189	1.00050881009852	0.996096660906558	1.00335481021648	1.00221628588818	1.00114288485017	1.00677737583394	1.00415944726976	1.02663343391352
Gene23245	1.00408946096043	1.0014254714101	1.0292445302344	1.02065239413258	0.998828081410623	1.0178053550263	1.00597324271214	1.0005521299245	1.000896791515	1.00400368893202	1.00240305365646	1.01751630192206	0.997917068028262	1.0044787896068	1.00269766828055	1.00487323396639	0.994974555914789	1.0055723434609	1.00128779754482	1.0025323541758	1.00501355722729	1.00714516219613	2.54912708803952	0.987849493536797	0.855155166821555	0.978067247135854	0.997957550222579	1.03996090763282	1.01697325927036	0.777354503586899	1.25016820901111	0.845661341866181	1.12576645406726	0.814325890786751	1.83474124651484	1.01847622456679
LZX-CL2050.Contig2-All-g	1.07912955818332	0.96738858014709	1.07315666502367	1.07352295602768	1.00504963635965	0.990947882039387	1.046639484045	0.997815520571457	0.961979344512842	0.948835644928162	0.960816565847338	1.20624108184868	0.956171158770528	0.982273535525828	1.14116413180622	1.0679825667643	0.940590215146379	0.988409987567001	0.990279716901763	1.05977136323145	1.23605965285052	0.973408943510281	0.926942651465219	0.959341587004436	1.02875610778681	0.987270112736005	0.958585795648915	0.996236339925971	1.00439595208018	1.03727806513734	1.01807078136781	1.01971110831333	0.973235027801743	1.00228719217248	1.01312529484162	0.943195214977865
Gene14929	0.957657956121394	1.09493680780978	1.68285444234091	0.943079171824029	1.08815309408373	0.988504520248839	0.951551251747609	1.01485745190827	0.970875313125711	1.07124861830375	1.14531231101315	1.0395251881203	1.07011820691803	1.0122346483209	0.958107558726553	0.960746529231836	1.10837835567839	0.92401232401018	0.99717382589839	0.968439086599208	0.908627730437301	1.06019264340426	1.00139383272036	1.0296070751177	1.01503025619292	0.997288193226607	1.03011236654657	1.00127605942189	1.00050881009852	0.996096660906558	1.00335481021648	1.00982401700287	1.00114288485017	1.01365249660777	1.00415944726976	1.06063786825329
Gene2904	0.936650809088404	1.12524948070276	0.995093395947226	0.919973551952286	1.04436648099278	1.11919838242745	1.08194029890295	1.0856658872221	0.976951017294016	1.25697114743589	1.11471448308774	0.968476217973229	1.64091522041837	0.956643301740204	1.00122660244514	1.00085007942153	1.08013496335751	0.901067251646999	1.1108691217908	0.908861020359212	0.925280693818493	1.01196073520488	0.998820260180028	1.08549558642404	1.04237660280619	1.00240305365646	0.987322380245363	0.973168904610395	1.00773613695303	0.99931424441245	0.985977237570649	1.01225713705279	0.995554412736108	1.05518498887394	0.97490518825663	0.991966009993622
Gene22464	0.989113902878244	1.02007626097322	0.992474298778281	1.03581192821681	1.06469482034021	1.12267273149821	0.973529315125913	0.957785108639545	0.982133979827502	1.03632558618279	1.03759418212859	1.00613862939519	1.01010125882375	0.981612097958936	1.000896791515	0.994340035893584	1.00216127388607	1.02639940506811	0.980794059847974	1.05429514785093	0.981062590323644	0.98590749168662	1.05554170545348	0.986847575635986	1.11682810443456	0.975428494695753	0.997693603461098	1.00632414861353	1.00859305557252	0.985938747634174	0.99265102879049	1.06543058337828	1.07746032453172	1.01266498682858	0.996507958277223	0.99708674985611
Gene52042	1.01266498682858	0.990048592106087	1.00596344885857	1.01078210039375	0.998828081410623	1.0178053550263	1.01983425427389	1.00333206539572	1.000896791515	0.991691816130313	1.00008077272731	1.00338295752795	0.990540976789172	1.01845173689159	1.00269766828055	1.01587417855312	0.994974555914789	1.02222608606911	1.00128779754482	1.0025323541758	1.00501355722729	1.00714516219613	0.959120507812748	0.995994918297389	0.936530956453996	0.977943855947253	1.08514993306681	1.06346490007154	1.05274898653632	0.848943980558232	1.04334764772822	0.99941230770865	1.12828073296109	0.935686461451654	1.01065558053953	0.982176810467798
Gene10504	0.923177215887008	1.02622911174822	1.41951271240288	0.912604909162879	1.02868439851709	1.07315666502367	1.10800248813696	1.62369162209525	0.9338941340253	0.938137121967294	1.05329454420875	1.03837634200523	1.0291078502853	0.948835644928162	1.01100981501787	0.958107558726553	1.1588797119672	0.913714325485672	0.961197152386547	0.894083483507581	0.999821292945806	0.998823583973808	1.17643795769859	1.23763427778773	0.878785793500433	0.926127041161178	0.99063149842297	1.06865733965919	1.01553148752394	0.864178648470653	0.944597530231747	1.51951406630983	0.972949128202969	0.959583054066852	1.01372809723125	1.04309048000721
Gene16030	1.29901494804079	1.37523840315673	0.84617132905353	1.87466549970181	0.958585795648915	0.893597623648512	0.786063367137568	0.848943980558232	0.874298407674187	1.18324308102766	1.31048489651491	0.88691698494058	0.918163953670586	0.817878046777089	1.33714116437753	2.85894606353731	2.1649976387129	1.69444611667956	0.90643388087743	1.42646521733154	0.80476782630513	1.01927186736509	0.79854260336932	0.703636675145353	1.32645267794951	1.21251675741056	0.755210753307122	1.00817209862038	0.993194775938149	1.06117443903879	0.915047105106837	1.1624023329844	1.01128432583314	2.0031476722464	0.661218342304738	0.856474729248416
Gene27155	1.00145123769757	0.986548546035979	1.01355684358779	1.00936307581009	0.999476950491239	1.00697127282406	1.01593996712854	0.998880898660263	1.007376502099	0.988828032410344	0.998917249610275	0.999183670825645	0.995489212633014	1.02401589815718	0.99762617583495	1.00027460213362	0.999183670825645	1.00086922810728	0.997284070241573	0.998280691417663	1.00089387031487	1.00213608567514	0.989540301946585	1.06499984081168	1.02980963679765	1.01194152070038	0.993426756004801	0.968939864997399	0.993397759962357	1.00840329556202	1.01266498682858	0.996159557725863	0.991831907476543	1.02939176354844	0.990663315158327	0.998438088407351
Gene15673	1.01375585013999	1.00156013038179	1.00198062542334	1.0011065337512	0.974764537513067	1.00247275261313	1.00583782300918	0.993071601144905	0.990058151697055	1.00267076892391	0.988978509776218	0.99410533962459	1.00632987621855	1.02450802212421	1.02809604641022	1.05578254543629	1.00491443300576	0.995554412736108	0.992554799082797	1.01124718109178	0.995611293639404	0.998137825846282	1.00139383272036	1.0296070751177	0.995929853820245	0.997288193226607	1.00456574867992	1.00127605942189	1.00050881009852	1.00551621707202	1.00335481021648	0.99802150237689	1.00114288485017	1.00677737583394	1.00415944726976	1.00450611582763
Gene16708	1.0111684058455	1.00114288485017	1.01462078827235	1.00139715159576	0.995473239449981	1.0095607880679	1.15381703823655	1.00078024169169	0.996464018152897	0.983390253270096	1.00531485385598	0.999603183283954	1.03260358368885	1.00026376482156	1.05266666559353	1.00067006316788	0.986847575635986	1.00114288485017	1.01417519764587	0.998601084957921	1.0280496182713	1.00234195685434	1.00678203000218	0.998471863752411	1.024251623055	0.990236294087763	1.00009230157343	1.02023420952447	1.06810281146729	0.986631378940618	0.998993150887694	1.06009732848934	0.996504106921574	0.999647777303091	1.14531231101315	0.99961525073778
LZX-CL640.Contig1-All-g	1.0387652292886	0.992209197338689	0.992890594443771	1.03329191353884	0.983814196787662	0.993826036244229	0.998309366830494	0.941060993928444	0.977083965184267	0.962253739456077	1.00580233824408	0.988806965209556	0.966680750222624	1.01666040619905	0.987742236183463	1.04027032926828	0.990646087963654	1.04992124444901	1.01722825354748	1.00851388718235	1.02768939869321	0.982351186396591	0.997467013879519	1.00836847161381	1.00578982107582	1.08469851568253	1.11383334156239	0.955892121940444	0.986699467614507	1.03740746558172	1.20002793250449	0.974630919242222	0.97228867091495	1.0570194520507	0.993208422202588	0.995054703011697
Gene16026	0.950598378719165	1.0291078502853	1.11843298032133	0.94549800102826	1.021671868601	0.986847575635986	1.02955548035055	1.07086826186158	1.12162640797929	1.08118968255727	1.04443347768761	0.976856568413036	1.21331415677409	0.964824172909112	1.02695646054468	0.946030333172771	0.942050709303051	0.928888581845471	1.04864024158511	0.988806965209556	0.964028128294527	0.941146767876632	0.947861348545988	0.991605148924386	1.00411845941267	0.937430249306764	1.44134018081758	0.960816565847338	0.917957819097048	1.08878832950788	1.51164441920324	0.979686765160526	1.00645277618468	0.998296047722887	0.987877027019001	1.18324308102766
Gene25893	0.942050709303051	1.00805665814645	1.12192882823237	0.930263357030818	1.01751630192206	0.990802624947682	0.985521035362686	1.02784790399581	1.00482918435763	1.00514940337948	1.00258052298961	0.966565862402681	1.04320465309167	0.978311336797796	1.04136619734003	1.00255623055692	0.997512799071554	0.919352648345945	1.05323573761325	0.924680396572668	1.00121510423177	0.974029917317762	1.03278482080332	0.996580426989548	1.00406188870088	1.01997440261578	0.994518882728684	1.12799228557393	0.960395566061597	0.967343060159899	0.977140308351459	1.02328160699715	0.986684692443503	1.01202435663453	1.03300393779774	0.986174721598024
LZX-CL6637.Contig2-All-g	1.00246947803427	1.00052938929807	1.00886840568014	1.00061805661419	1.00012154068225	1.06839890615864	1.00687805219853	0.999464914515864	0.997265194247189	1.0024473110725	1.00478808339274	1.00015392374275	1.0019183186045	1.00098630363774	0.999065315151801	1.02003892975815	1.23180166856355	1.00184430907806	0.998328195406174	0.999251597420722	1.00181367837645	1.00287653486477	1.06040883078375	1.02097342401876	0.97332781643545	1.00731144123977	0.996537666437194	1.03104691959338	1.01357668933003	0.947135516488042	0.979280356618847	1.00170502615976	0.988661229428532	0.957465304237318	1.03483694405255	0.995213987242094
LZX-Unigene35658-All-g	0.858549148363788	1.02809604641022	0.938929020336609	0.852360766339062	1.15331651209449	0.934809848772219	0.919352648345945	0.930817644648549	1.15849955840821	1.10374002402057	1.04123862792105	1.37159921860424	0.894083483507581	1.41194446470719	1.30405489503182	1.04455037716832	1.07549718172287	0.764569346557538	0.848453211807319	0.945818637053588	0.97787764883148	1.36944106099123	1.07501170581686	1.01940527227127	0.956585304891884	1.05089360969614	0.982008229442496	1.01264333639733	0.949002781075253	1.05251527567826	1.01858021013963	0.928382873461363	1.04382660685747	0.970173434954545	0.987898879126024	0.996522475786918
Gene17509	0.902435664190903	1.10276464460962	0.981162971602999	0.884119528535203	1.02695646054468	1.07289829192102	1.0529062363701	1.22721195230062	0.946977484250294	1.03478150768736	1.05614394495218	0.946640166776605	1.49658607857536	0.945325225281696	0.939651286739442	0.933094272741408	0.924198146938002	0.897358172285862	1.25347160024488	1.45032392523761	1.23274400644781	0.999725541588156	1.08815309408373	0.997960986280377	0.99857229103968	1.00377021632267	0.996931861763953	1.11614378554098	0.997212350540173	0.988937029985662	0.986197136987352	1.10396051503619	0.995370612851597	0.967088608834042	1.20711144614773	1.04267870641156
Gene22439	1.00059429103872	1.00279824621397	1.04894770842603	1.00208759212173	1.00044821533516	1.002827527896	1.0051106236608	1.00941945488491	0.994085307185785	1.00449765810231	0.992076034398061	0.997112403525656	0.993548617274556	0.99809905606688	1.0069051794582	1.0138010106866	1.00900750244034	0.999000869635027	0.995547594653351	1.09041364786002	0.999110146967583	1.00080646603554	1.00139383272036	1.00306732631543	1.00262604174694	0.997288193226607	1.00456574867992	1.06207711924423	1.00050881009852	0.996096660906558	1.00335481021648	0.987270112736005	1.00114288485017	1.00073991840074	1.00415944726976	1.00450611582763
LZX-Unigene45870-All-g	1.01690581852162	0.987615953165373	0.995547594653351	1.00271038053988	1.00081936591443	0.999149844896517	0.988716193679528	0.994002141718277	1.00692889966833	0.985839469538282	0.981208764700698	1.02972267080404	0.98183785813113	1.03236921224854	1.0458931704445	1.02590323930164	0.998753926923076	0.991764808885602	0.989438966955602	1.02392807949033	0.991862410294577	0.995221508685753	0.994276476745238	1.08658543900944	1.00531083792561	1.00465713273445	0.998209931404273	1.01732031696951	0.976624819980471	0.991815870138015	0.987474847456582	0.990646087963654	0.996302504467436	0.97417203191125	1.04148890452659	1.01110186268362
LZX-CL12616.Contig5-All-g	0.992654725619244	0.963133637571623	1.09642459246882	0.986224556216317	0.957068071546224	0.998110220949421	1.01112368811981	0.945074502450386	0.998304043129429	1.02238785399621	1.02875610778681	1.03733346811099	0.994340035893584	1.01411676968919	0.987764017422361	0.990783233809784	1.01162777902607	0.986622232181851	0.984917933014719	1.02780642783189	1.25798729896365	1.06981654622924	0.994340035893584	0.719440620892866	1.08013496335751	1.00248908062419	0.847953080531735	0.786893289231008	1.06469482034021	1.0395251881203	1.08587107426114	0.900609318302655	0.768643472386543	1.05774134708909	1.18784130217702	0.797653044356146
Gene28965	1.00185694738559	1.0018165791792	1.00354553363416	1.0015631309208	0.9955793605106	1.06915132287897	0.989555846426311	1.00318005480069	1.02060030427522	0.99466083634118	1.00407665366541	1.01220089252809	0.981874950848211	1.01322400551867	0.998306704979962	1.00081011730983	0.986996152742948	1.00132346052849	1.01424628108625	0.998698375818032	1.02816612108163	1.00241091177114	0.980566481748944	1.59678751453295	0.932873631524263	0.886294964791319	1.36780725233401	1.64668816853536	0.948573332636616	1.15933586336037	1.06213449482458	0.878178295367872	0.98912676165797	0.878178295367872	1.01305577981394	1.59167281300921
Gene2355	1.11752591166172	0.959164700916482	0.896652539911158	1.14192626136459	1.07665753762572	0.833732378605944	1.18690997411489	1.00415505072803	0.899690773926702	0.876777760385801	0.898324308995196	1.19877260330819	1.06717114502196	0.848453211807319	0.883845184987008	0.84617132905353	1.00256283933405	1.12546047576477	0.916076761047367	1.14958761470913	1.28176295490901	0.858181487414254	0.980239865220863	1.07519273001418	0.999788155677999	0.979886205780179	1.06744515337404	1.10775422450962	0.930263357030818	0.988895481607953	0.933459320940025	1.00856764944172	0.977918606259839	1.01827552278763	0.996016114395755	1.12882196476567
LZX-CL960.Contig2-All-g	0.996580426989548	0.994146898006085	1.03434009929562	0.997030388444416	0.999158367866998	1.0089913715356	0.997987841811689	0.979461850191371	1.01566285118696	1.01002227768231	1.00097501902146	1.03329191353884	0.984099258538045	1.04710849912029	1.04015119204781	1.01669204331179	0.990832055907705	0.997359434063237	0.993995456940906	0.994020387919274	0.997445225412165	0.999396973552917	0.988135710445779	1.01799107902862	1.0054184827799	1.00161966907253	0.997919012572415	0.985705584338055	1.00881402014069	0.986442685810865	1.02412227606458	1.01178533286685	1.00639123345303	0.978089068225715	0.996609075063137	0.997394893801394
Gene15342	1.29044402585809	0.99743960890317	1.42951781465654	1.16465175129977	1.02377922622413	0.986507564428951	0.94990743491163	0.902636103322805	0.961490193683684	0.997380026624158	1.00603755669499	0.966080914257515	1.0207364465606	0.975845261316809	0.986387574839739	1.32466065905017	0.989948173140935	1.01022149251819	1.00335481021648	0.922351916876356	0.997133400443008	0.96251791355093	1.00139383272036	1.00306732631543	1.00262604174694	1.06081772025349	1.03011236654657	1.00127605942189	1.00050881009852	0.996096660906558	1.00335481021648	1.0053995598538	1.00114288485017	0.994965078444833	1.00415944726976	1.00450611582763
Gene7423	0.822279169881083	1.16418653590445	0.932595937884222	0.881617688844338	1.10457232462679	0.909945905134465	1.20571662134882	1.21396224204257	0.830041026104621	1.07780133875806	1.1274430345374	1.07746032453172	1.09548675825798	0.883187836800903	0.939135239256091	0.959645547874656	1.08862430360104	0.84617132905353	1.43406422834624	0.914469257545917	0.845095500179522	1.0673274176817	1.3926530068518	0.956947079228215	1.03071071182606	1.26576266177811	0.98857622360006	0.94549800102826	1.16747737344227	0.92114690977932	0.95139292477345	1.0875546266856	1.3323007694603	0.989354221282972	1.00968850791376	0.995569916126698
Gene7526	1.00830920061883	0.994234677871228	1.00596344885857	1.01078210039375	0.998828081410623	1.0178053550263	1.00518355468849	0.987649139350501	1.000896791515	0.991691816130313	1.00008077272731	1.00338295752795	0.990540976789172	1.02927023731599	1.00269766828055	1.00487323396639	1.00127605942189	1.0055723434609	1.20832534412376	1.0025323541758	1.00501355722729	1.00714516219613	1.01976908962723	0.992107677506298	1.00583782300918	0.981601043758599	1.02441288796205	1.0415955202075	0.988943802399767	0.974555286610569	1.02786868186344	0.992971249410601	0.991743345507009	1.00840329556202	0.998236792357858	1.00055460186091
Gene12603	0.979288278904965	1.07404697066261	0.995115542265797	0.983312383452509	0.959285991022277	1.16941053204116	1.01522060167791	1.01110186268362	1.1043618496	1.2167046273112	1.15292175580457	0.989369056623085	1.03316129229113	1.02455952326559	1.06253204901032	0.977357425209893	1.01997440261578	0.995180193580452	0.984740620385102	0.984034588559208	0.982543529601907	0.968723163816667	0.951157121310073	1.04811873250506	1.04476122148173	0.90356216590658	1.03854965799977	0.9898391339425	0.931961681427196	1.0280496182713	0.958862173712671	1.04041329413935	0.950799334615224	1.04778168230184	0.931362488780902	1.03210255239811
Gene14794	0.949730710348353	1.15819631686992	0.993437993757098	0.938137121967294	1.04811873250506	1.00245253330188	1.06346490007154	1.05274898653632	1.09289102500314	1.19289205864523	1.11451726576317	0.965182260874893	1.36402606571158	0.964441472282998	1.01349920574459	0.955356695940268	1.06646233955552	0.925450878385089	1.15253766105245	0.959232112438296	0.933459320940025	0.986548546035979	0.982592058759224	0.986810034831269	0.986339875292535	1.00217770815741	0.990478169437351	1.07165997651839	1.02650900435883	1.01175692656872	0.995637152570055	1.03449213605123	1.03459407494531	1.04070304913739	0.982642281807386	0.998034932677401
Gene17593	1.0006070970945	0.995256536648444	1.01375585013999	1.00292658826126	0.980160122000639	1.04249757845443	1.00492296355721	1.02042214220346	1.13913994471137	0.994092470779859	0.991279940548255	1.02450802212421	1.00286458607227	1.09513590377155	0.997741465056103	1.00042669458225	0.999208362495238	1.00093947171201	0.997371828713698	0.998352697823319	1.00097173669249	1.0021931903684	1.00139383272036	1.00306732631543	1.02184272127723	0.997288193226607	1.00456574867992	1.00127605942189	1.00050881009852	1.01040249572595	1.00335481021648	1.0053995598538	1.00114288485017	1.00354189092764	1.00415944726976	1.00450611582763
Gene14061	0.985321915017529	0.998137825846282	0.988297843787657	0.974212190848566	1.02184272127723	1.00526945071128	1.02853317461208	1.00876008605681	1.02590323930164	1.03669454950748	1.03341877180953	0.962253739456077	1.0125410161721	0.98528538740704	0.962332842148707	0.983014012230675	1.03300393779774	0.963203827714259	1.00332101011724	1.04076265633324	0.973251882485975	0.962137928064174	1.00561101600785	1.07652171940809	0.987717245243502	1.00247936367445	0.994092470779859	0.990402740285838	1.03274356837118	1.03181059812285	1.14395535640621	0.969864602931238	0.978067247135854	0.957526303795748	1.09623114198813	0.992379451035818
LZX-CL511.Contig12-All-g	1.00408946096043	0.98600813107776	1.07658962851691	1.01631563128458	0.991750160343816	1.0178053550263	0.995528947565296	0.987649139350501	1.000896791515	0.991691816130313	0.994673405250599	1.02831954295407	0.990540976789172	1.0044787896068	1.00269766828055	1.00487323396639	0.994974555914789	1.0055723434609	1.00128779754482	1.0025323541758	1.00501355722729	1.04465341890443	1.00369934882818	1.01066485577053	0.992139579235432	1.0038022130015	1.01119703923173	1.01415140535205	0.991593469301523	1.01917308182404	0.996812411296301	0.978708916867493	1.0118282157323	0.98460772394591	0.999104491752818	0.996255317970136
Gene12238	1.024251623055	1.12324075987779	0.982642281807386	0.991063933300627	1.07924683765698	1.6094786838106	0.928676696237907	0.976530203431915	1.00401696619913	1.38193404532261	1.41194446470719	0.910507941771932	1.04685311435168	0.955066257351476	0.961568102368212	0.964090330448078	1.35471244705668	1.0364186247917	0.964721971965025	0.87632651454304	0.913212446018617	1.04827266694619	1.00385205325943	1.0817321501887	0.989099401066899	1.03370781224609	1.079536069622	0.993732151687482	0.975259839530579	0.99035959206137	1.01609604300288	0.968161489585432	0.995716973002105	1.01191378972507	0.992825120649207	1.0461026818423
Gene8293	1.00408946096043	0.989208792777211	1.00596344885857	1.00430055771727	0.991750160343816	1.0178053550263	0.995528947565296	0.987649139350501	1.000896791515	0.991691816130313	0.994673405250599	1.00338295752795	0.990540976789172	1.0044787896068	1.00269766828055	1.00487323396639	0.994974555914789	1.0055723434609	1.00128779754482	1.0025323541758	1.00501355722729	1.00714516219613	1.02017922071962	0.999810126684576	1.00594694437499	0.992081975085192	1.02388349317465	0.997516270719804	1.02578109224774	0.98966585380146	1.00006733788398	1.02013250990678	0.997635955525083	0.998494102269943	1.00111202588348	1.02063651940088
Gene1018	1.00041600416113	1.00595838057481	1.17560959926421	0.994171901566403	0.965568864401873	0.990524712069648	0.969149577563705	1.02228366023191	1.02894701577849	1.02016604450677	0.960746529231836	1.00833386769347	1.04584918407184	0.967088608834042	1.01568168698392	0.998317244689993	0.97173442781146	0.965617181021017	1.00374701282423	1.05031173364066	1.01064630530852	0.994136996137526	1.0143496374668	0.996964423423347	0.989529429827272	1.00148570195836	0.990896842319091	1.03352302722543	1.0083281580815	0.985630577232571	0.992426671724971	1.02359857029399	1.00604264704007	0.986996152742948	0.996419568163127	1.03196814128835
Gene19133	1.00258052298961	1.00504106270465	0.998648291534178	0.995590780005419	1.0264421106693	1.01079641076049	0.988910800177288	1.00067006316788	1.00928238003463	1.01605145322444	1.01924116395548	0.98581782834285	1.00108519525264	0.990560641404	1.00507357872664	0.996511809632872	1.0049793339071	1.02335630796205	0.984622875187307	0.978552639176967	0.986402646184216	1.0204476763523	0.992166704715649	1.05811529179739	0.887237951310288	0.897142844048304	1.06009732848934	0.956033848899278	1.02413577988642	0.959232112438296	1.11594361115112	1.00071324241344	1.13294077424247	0.929470956897314	0.990072478611168	1.05006009109666
Gene18823	0.970173434954545	0.992805222504025	0.998567607069185	0.964300527143972	0.934048255927386	0.984823893770265	5.67885789467065	1.35049503514123	1.03848930827744	1.02083911906735	0.966125973045775	1.00115475935826	1.60385288536639	1.05912586638348	1.0364186247917	0.984034588559208	0.969026259503997	0.953467723333978	1.39797164504873	0.932201094436351	1.07728783535756	1.03799983048287	1.04419833230012	1.0296070751177	0.995929853820245	0.997288193226607	1.00456574867992	1.00127605942189	1.1603368887454	1.00551621707202	1.00335481021648	0.987270112736005	1.00114288485017	1.00073991840074	1.00415944726976	1.00450611582763
Gene3780	1.00408946096043	0.992647331961736	1.00596344885857	1.00430055771727	0.991750160343816	1.0178053550263	1.00746541212173	0.997265194247189	1.08674425519809	0.991691816130313	1.00008077272731	1.01751630192206	0.990540976789172	1.02927023731599	1.03178208486294	1.00487323396639	0.994974555914789	1.0055723434609	1.00128779754482	1.0025323541758	1.00501355722729	1.00714516219613	0.937430249306764	1.00054965798809	1.12597862806259	1.12352441059765	1.01039315161275	1.96207739698296	0.957916581385385	0.533938793768629	0.945205353975216	1.18480751072637	1.4920768890473	0.677891049669986	1.01495286988797	0.977918606259839
Gene9019	0.987171255974953	0.948348382699659	0.99203021602973	0.983875689095796	0.972007311833992	0.995724017469698	2.64694361726737	1.0068647156005	1.03628655944136	0.969823569124259	0.96738858014709	1.01447124151135	1.00218696532574	1.03316129229113	1.09476032631623	0.998177327570199	0.95983571115658	0.989183936032674	2.85894606353731	1.01362606408901	1.31146642691139	1.01722825354748	6.41226474590547	1.09184622705192	0.922498542983226	1.00078024169169	1.00158885017795	1.10001663497413	0.981259601737441	0.990959968183837	0.991952271094096	0.999874640752999	0.966237243423927	0.922675415699307	2.78042832586699	1.05339517974085
Gene717	0.982521159882882	1.03854965799977	1.2885492266644	0.975069692332809	0.997298668221565	1.00597796828196	1.07352295602768	1.08629310945972	1.11568051608797	1.07053251324772	1.04009783400468	0.99682158892802	1.27443326013097	0.991363316871207	0.990703960367958	0.981015477172645	1.02496831018262	0.956171158770528	1.06679929740224	0.935686461451654	0.997284070241573	0.947135516488042	0.988961299034814	0.988874726169211	1.01415140535205	1.00504106270465	0.958658201253823	0.996999518737066	0.99166046508607	1.04289512770665	0.990383865262454	1.01993213743164	1.09513590377155	0.999070652348031	1.02486504731708	0.984144230642445
Gene13801	1.08013496335751	1.07561233647048	0.947135516488042	1.13674078008516	0.983188217515792	0.945736482536844	0.891799839937667	0.934556967607772	1.1429865386278	0.955430444096872	0.971387748046755	0.939848219262275	1.00968850791376	0.978199106282268	1.32203662376772	0.895907763741349	1.01421218912509	1.14718138797723	0.951551251747609	1.1222253977065	1.00873485046778	1.02446860902393	1.12597862806259	1.16343026452195	1.00561101600785	1.26119768083784	0.919668732408752	1.02374176675871	0.992348207077948	0.797653044356146	0.903153042136197	1.01762749195971	1.15594226470412	0.927900575647692	0.976429457137089	0.994366778308185
Gene12902	0.980918097031511	1.01738446432293	0.981956414339205	0.997158291053392	1.01719238873111	0.986622232181851	0.98528538740704	1.00454297830734	0.985457562857648	0.963736265870996	0.958993025980937	1.01233807544827	1.00739600973628	0.99799591509929	1.09138093025194	1.5440988888356	1.19492014566746	1.03733346811099	0.979864215712847	0.996672191544102	1.01517027007824	1.03558445632312	0.981902802916861	0.980275154154769	1.07352295602768	1.65109080162447	0.875429284968227	1.00670837197788	1.06224105517672	1.73652845893295	0.900826318351625	1.54934577809036	0.844645334526114	2.30775050379132	0.9379188257943	0.998938538642636
Gene2066	0.965130981869215	0.967741751205401	1.02054437904092	0.967298162776955	1.02941937304884	0.961197152386547	0.998018666863731	1.10108084535032	1.30106764834688	1.03628655944136	1.0462962638384	0.959422278856586	1.21103838962426	0.936415610631575	0.879166441598608	0.862535854152103	0.990818847667851	1.06158072968723	1.22210158758455	0.87042542269495	1.29520794497612	0.998481631968426	0.987004540639796	0.994615592264299	1.00615510211247	0.966718013483153	0.947861348545988	1.26660071268648	1.02691425886602	0.947659945296341	1.01855898098012	0.894387315909062	1.14692536949403	0.971767534367846	1.01324504265823	1.03811464052479
Gene5205	1.00051119198552	0.99708674985611	1.15015528786029	1.0702231909119	1.03097152700209	0.99448288849924	0.966080914257515	1.05725433002478	1.03653844778007	1.00580233824408	0.978947443783081	0.958715797224789	0.942050709303051	1.03566415527342	0.981259601737441	0.956095468073796	1.00819040656711	1.0534752016042	1.04309048000721	0.975660434853293	0.97035075709267	0.962332842148707	1.11040200551704	0.91120525218469	1.0052122981507	1.01522060167791	0.972362386395456	0.949730710348353	0.983014012230675	0.981322336979412	1.01471792578645	1.00068551279986	0.96883295895896	1.06744515337404	1.03345444253064	0.971560041621025
Gene5592	0.969864602931238	1.25697114743589	0.915566938500208	0.984622875187307	1.11871652374791	0.919530443134553	0.868968739224503	1.03224547205134	1.02381573384758	1.05937670509908	1.06839890615864	1.075372447553	0.944390125758514	1.67736049202052	0.960816565847338	1.11568051608797	3.78538115267766	1.09913980376164	0.86784217003688	0.933621681326672	0.854731833767916	0.9403325920947	0.924198146938002	0.968280435312309	1.04195294147733	0.984823893770265	0.992789625677501	0.853800652201976	1.00770857795001	1.02374176675871	0.984997160911232	1.10647627223219	1.0491065829795	1.10197759600368	1.03903089986106	0.893890259622396
Gene23278	1.00246947803427	0.998763699672402	1.00886840568014	1.00061805661419	0.996426958501625	1.05045552348264	1.00090388861604	0.999464914515864	1.01706205343296	1.00156613145981	1.00478808339274	1.00015392374275	1.00123499110414	1.00098630363774	0.999065315151801	1.00127605942189	0.988456180807842	1.00184430907806	1.01471792578645	0.999251597420722	1.00181367837645	1.00287653486477	0.920848426656245	1.0080233338495	0.865871258206819	1.02742267999699	0.997545048472113	0.970322011644515	0.77405924985374	1.02246079178049	1.10474564362978	0.819241235203871	1.03329191353884	0.990126731715493	1.07549718172287	1.11144355128002
Gene1462	1.20506230093476	1.04887612037071	0.99058752748001	1.19235182753967	1.01596677829954	0.96449720261167	1.10536891225637	1.01839375947098	0.997183985460166	0.959232112438296	0.98460772394591	0.94865357482191	0.980444573530158	0.947659945296341	0.955672614586259	0.977918606259839	1.04363022262687	1.2005431512015	0.951995989381275	1.04201186947252	1.09698390953826	1.01315077443835	0.975770678249335	1.02155932430186	0.981706083692461	1.00544235734098	1.00001134273141	1.16632047629361	0.99287256670528	1.00055460186091	1.05438845073968	0.942050709303051	1.04811873250506	0.989113902878244	0.979041930248597	1.13807821399254
LZX-Unigene41283-All-g	0.99170619451118	0.769997990316136	1.53128238564569	1.07728783535756	0.840956465037639	0.816397186655954	1.17690932142362	1.00096044141279	1.48328373261745	0.849445979314024	0.785237728974277	1.10417137240816	0.863238702398504	1.17596736940761	1.12576645406726	0.838788921266547	0.77405924985374	1.13325012973913	0.818626741594651	0.910507941771932	1.07327334584894	1.19599511414079	0.995221508685753	1.04363022262687	0.939749328382598	0.972160496931336	1.06346490007154	0.985364180387589	1.00699273448763	1.03224547205134	1.05480996114874	0.977289527018981	0.992524050913382	0.942968086863376	1.06790450410304	1.01186423462109
Gene11187	0.999747377108993	0.975660434853293	1.02016604450677	1.00832244846952	1.01479158318161	0.994574785799604	0.99236364454648	0.992197877502389	1.05359092281029	0.981589989558263	1.00173710268962	1.00062354519455	0.99677976975995	1.01270163551179	0.99799591509929	1.01803085079754	1.00051119198552	0.99410533962459	0.990853765275403	0.994615592264299	1.04027032926828	0.996133689965015	0.896403742242027	1.12854493055933	0.917320492413401	1.03140443288868	1.03591932141109	0.99058752748001	0.951328380150096	1.01775744510357	1.10160950368963	0.913398721189205	1.0587309671261	0.965659633055352	0.909111817438091	1.13357350718636
Gene18754	0.990334173899624	1.01850048260181	1.30944932836114	0.991549793246658	1.01524731839926	1.00216373550928	1.00139715159576	0.994648267431761	0.990703960367958	0.982782510893082	1.02277780412435	1.02389826720905	1.01424628108625	0.988379993650848	0.983188217515792	0.998816936386248	1.01797959477742	1.02062064466919	0.986435886810862	0.981482638624857	1.01534338545368	0.992348207077948	0.998950706964785	0.993309247948786	0.986996152742948	0.98394523219432	1.00875300409581	1.04391369390442	0.990646087963654	1.01820586817054	0.99617145008291	0.994882705605835	1.01081071205685	1.0073922376079	0.998698375818032	1.04283857992213
LZX-Unigene13192-All-g	0.988716193679528	0.972128997320587	1.51560889737975	1.00717613556828	0.953954037350816	1.12097199566878	0.968624099899474	0.973574956675534	1.06981654622924	1.02264677117195	1.01084784396633	0.99976430786802	0.962837490996484	1.04343667804814	1.00085605507607	0.98511145727195	1.03982176041167	0.968781006979569	0.963034537366659	1.02529840904425	1.0823752414106	1.09698390953826	0.933459320940025	1.09437397015428	0.975695387258624	0.751503507384295	1.10517889183596	1.28518040307621	0.962778771192275	1.0043250142274	1.24681166483336	0.88129328404146	1.09800296182903	0.795730247569721	0.994605207494028	1.30560035774611
Gene13672	1.04406919496721	1.07366794491844	0.919530443134553	1.10239993244915	1.146482378813	0.914251390348637	0.918634371182571	1.10800248813696	0.986847575635986	1.02486504731708	1.09606221402595	0.881020960652961	1.0277614033235	0.929470956897314	0.98511145727195	0.899923956591247	1.00392940973849	1.10255269183955	0.884119528535203	1.05097930112569	0.900826318351625	0.944886906702695	1.02445053593571	0.970322011644515	0.979404358328797	1.03354677702188	0.960194709175885	0.99787957729748	1.18067658727441	1.02800257711498	1.00840806549215	0.995704037786901	0.952308436107041	0.990422120934147	1.01933653815403	0.97677974476974
Gene11276	1.03375272765356	1.05985312600407	0.974764537513067	1.08797329555395	1.04064994379799	0.978860551569417	1.01186423462109	1.04716044220476	0.97732020838969	1.01482872712588	0.971479273947195	0.961138052413877	0.99708674985611	0.918360623450928	0.987595434916186	0.950518064953356	1.14395535640621	1.12651288724861	1.02525367406131	0.96449720261167	0.999507694091547	0.898925281260834	0.9811326896587	0.989518557707959	0.926942651465219	1.02386871914025	1.12324075987779	0.946547977214821	0.982642281807386	1.00680604702796	1.04363022262687	1.00581075961264	1.03380614718596	1.01105535061909	0.973133387937397	0.94227094171956
Gene36989	1.00830920061883	0.995437547052117	1.00596344885857	1.01078210039375	0.991750160343816	1.0178053550263	1.0001054078498	1.00233394794469	1.01145213699561	0.998337032423432	1.00240305365646	1.00338295752795	0.990540976789172	1.01845173689159	1.00269766828055	1.01587417855312	0.994974555914789	1.0055723434609	1.00128779754482	1.0025323541758	1.00501355722729	1.00714516219613	1.0355282701178	0.994571150438914	1.00441254346259	1.00396481574144	1.0116813796344	1.01456623378259	0.991728950110239	0.979591658702346	0.996975554234114	1.04917121697869	0.993995456940906	0.990298415028241	1.05415307896725	0.996419568163127
LZX-Unigene4674-All-g	1.00408946096043	0.98718244019298	1.00596344885857	1.00430055771727	0.991750160343816	1.0178053550263	1.0021931903684	1.01197638632033	1.01145213699561	0.991691816130313	0.994673405250599	1.00338295752795	0.990540976789172	1.01845173689159	1.01714440606097	1.00487323396639	0.994974555914789	1.0055723434609	1.00128779754482	1.0025323541758	1.00501355722729	1.00714516219613	1.02333705465935	1.00306732631543	1.00262604174694	0.997288193226607	1.03011236654657	1.02731519059305	1.00050881009852	0.996096660906558	1.00335481021648	0.987270112736005	1.00114288485017	1.03219392620185	1.00415944726976	1.00450611582763
Gene2103	0.992511427159471	1.04946521034575	0.995514613465979	0.984740620385102	1.03881201962396	1.09513590377155	1.09041364786002	0.971560041621025	0.998274036252865	1.00357730298155	1.12075497071986	0.990670965609578	1.10978385387833	0.995296122863288	1.04093619916518	0.995489212633014	0.977140308351459	1.0099748952109	1.00581521548856	1.01180430216442	0.986890749302594	0.99073833617355	1.10623170686289	0.990298415028241	0.988450518542385	0.979404358328797	1.01937552526108	1.00872162944991	0.987764017422361	1.00244094051947	0.99441499473233	0.995115542265797	1.03171415666098	0.982726018219635	1.22281179125087	0.992771232491971
Gene16055	0.990211463093103	0.964253643444698	1.09061497966144	0.993782142468952	0.979041930248597	0.998119236295662	1.34226773164176	1.00930224525141	1.01709552725391	1.0035933522737	0.975554230835561	1.03152207875642	1.07912955818332	0.999490904018983	0.999555309287778	1.00962876398942	1.00846350495122	0.999126337345247	1.0071067544249	0.984099258538045	1.04190484275604	0.993811578835022	1.05748786992843	0.989078149735944	0.980383573542554	0.978173580875992	1.01713070548891	1.00790881568198	1.01082501335321	0.969558038610435	0.993952305497392	1.26660071268648	1.00751139163773	0.971479273947195	1.04946521034575	0.998548416068841
LZX-Unigene11250-All-g	1.00830920061883	0.99359719364811	1.0178053550263	1.00430055771727	0.991750160343816	1.0178053550263	1.01724764771746	0.987649139350501	1.000896791515	0.991691816130313	1.00008077272731	1.00338295752795	0.990540976789172	1.0044787896068	1.00269766828055	1.00487323396639	0.994974555914789	1.0055723434609	1.00128779754482	1.0025323541758	1.00501355722729	1.00714516219613	1.24085721070189	0.994119504613563	0.977202334713447	0.992596664726637	1.02349329319208	1.05769571534037	1.00609081933226	0.980612659758692	0.990140884262996	1.09513590377155	1.00419876910229	0.980950468441915	1.46880958414354	0.994141947071806
Gene11098	0.991815870138015	0.976189361535808	0.996540765379319	0.99299225972196	0.965506294402308	0.999680298304737	1.02328160699715	1.17075548988387	1.00674963861153	0.996089413610908	1.01741448869435	0.996036334162304	1.00498784769177	1.00151805434385	1.06891675048254	0.998858408208422	0.98447636097182	1.01847622456679	1.06524211887744	0.986033333372859	1.01897627228949	1.02429040566572	1.00139383272036	1.00306732631543	0.995929853820245	0.997288193226607	1.00456574867992	1.00127605942189	1.02950170479193	0.996096660906558	1.00335481021648	1.06460162588953	1.00114288485017	1.00073991840074	1.06337573222805	1.02663343391352
Gene4671	0.987496059863116	1.04656678265942	1.0156125553815	0.988074476409339	1.01459635609886	1.14255203591189	1.08850150579693	1.03131767371571	0.992511427159471	1.00196415844392	1.05123364147295	0.988450518542385	1.11168780614147	1.03702066621125	0.998823583973808	0.990678616060829	0.966237243423927	0.989518557707959	0.987560718102873	1.0068647156005	0.9898391339425	0.993461380314599	0.997584261091133	1.06301891537931	0.976923562654618	0.981246412596971	1.02331780135666	1.01024010392484	1.12192882823237	1.00001787144282	0.995206465798435	1.11520657755755	1.00926000195372	0.990478169437351	0.99802150237689	0.994119504613563
Gene15345	0.954649543830931	0.976133823860215	1.06666864673311	0.94865357482191	0.96449720261167	1.04113063296259	1.11723389970633	1.51560889737975	1.03260358368885	1.06744515337404	1.01785157317788	1.01482872712588	1.16418653590445	0.998810964034748	0.993403283761229	0.958585795648915	1.00479573430761	0.958049728692125	1.04543710061253	0.932322516112194	0.986860338807334	0.987638366812659	1.00139383272036	1.00306732631543	0.995929853820245	0.997288193226607	1.00456574867992	1.06207711924423	1.00050881009852	0.996096660906558	1.00335481021648	1.00221628588818	1.00114288485017	1.00677737583394	1.00415944726976	1.00450611582763
LZX-CL11503.Contig1-All-g	1.01162777902607	0.999226577379162	1.0079771322784	1.00177638021394	1.00574363595654	1.01284844537908	1.00259659136992	0.972967570295341	0.989765101326561	0.982462898988397	1.00104454116037	0.99381555463854	0.997021098814328	1.0118282157323	0.998872444667212	1.04327656994852	1.0071067544249	0.995350497864593	1.00953004688121	0.991273907476505	0.995423045863089	0.997960986280377	1.01308435461037	0.879856279106245	1.10592336394124	1.08104878967054	0.933218959788361	0.905278620421063	0.922675415699307	1.02180271284076	0.940447649033665	1.01661813020721	0.992728242727929	1.08134246607165	1.18690997411489	0.960667435110535
Gene3475	1.0514518447719	0.88691698494058	0.974072567220812	1.04543710061253	0.947064752654942	0.94613916810322	0.898537166343914	0.957068071546224	1.25697114743589	1.01090616785357	0.952944516818936	1.34580276102395	0.94328110502694	1.22489205641644	1.12034138261827	0.982058061360703	0.910507941771932	0.956341699500134	1.07870605506133	1.03746430404303	1.01499139013721	1.19049499830293	1.01100981501787	1.06077612644102	0.995929853820245	1.02495450829173	1.00456574867992	1.00127605942189	1.00050881009852	0.996096660906558	1.00335481021648	0.99802150237689	1.00114288485017	1.00073991840074	1.00415944726976	1.00450611582763
Gene10171	0.98378346339672	1.00014296511926	1.00164406439091	0.980980515726973	0.955672614586259	1.07100568961516	1.34760374165724	1.00873485046778	0.99781874456429	1.02123446618719	1.01738446432293	1.01424628108625	1.91425476443828	0.988113218674915	0.991428413990475	0.986489187405772	1.00400368893202	0.978484830461222	1.10837835567839	0.99142340851474	1.00855917048695	0.984601730214571	1.04419833230012	1.00306732631543	1.02800257711498	0.997288193226607	1.00456574867992	1.00127605942189	1.07946801836529	0.996096660906558	1.00335481021648	1.01312529484162	1.00114288485017	0.994965078444833	1.00415944726976	1.00450611582763
Gene13216	0.993799506832147	0.974114812897866	1.03454259134073	1.00122660244514	1.00798324547019	1.00033954912729	0.977357425209893	1.00695355102219	0.980819983446779	1.00536670368429	1.01143063260496	1.03144301911302	1.00534122335381	0.986684692443503	1.02030271132229	0.991132476721767	0.98877409749913	1.01066485577053	0.985364180387589	1.00530682199524	1.01424628108625	0.991082168126038	0.998885771074418	1.01415140535205	0.98211444928179	0.986880925977745	1.01180430216442	0.994895407481979	0.989281861519787	1.06235329928006	1.2012628785802	1.01772967074293	1.00365102385485	0.959986288008364	1.02386871914025	1.00145123769757
LZX-CL1058.Contig4-All-g	1.06284683286582	0.888269824928169	0.987957686335261	1.04382660685747	0.903153042136197	0.971611925024166	0.990703960367958	1.08497166295505	1.06607258633114	0.95270937975977	0.925725894478979	1.16794208804658	0.903153042136197	1.4920768890473	1.0457751151522	1.08658543900944	0.905967114487765	1.09257466484836	0.964389527848638	1.00556040116261	0.988362207532333	1.1492273739177	0.997133400443008	0.999132686331558	0.999949454184491	0.991123744105517	1.04622320235884	0.996757454105402	1.02482086914788	1.00366416404518	0.999777449079374	1.0010247373676	0.997125539052516	1.01079641076049	1.00087227152619	1.05587482154617
LZX-Unigene17383-All-g	0.978738088525036	0.890749205257462	1.06908054892446	0.966910166706203	0.916830594122559	0.966718013483153	1.01797959477742	1.00400368893202	1.07963780808026	0.997763512372488	0.986489187405772	1.07810734323906	0.904915916871516	1.08228191501282	1.0659456211129	0.978484830461222	1.08391577678576	1.05203841218733	0.981259601737441	0.788749191018096	1.07702399275552	0.875072603248844	1.23999354242146	0.900609318302655	0.904782924623285	1.12651288724861	0.937534221685189	0.997815520571457	1.04984487631482	0.792184936706493	1.01744800972209	0.992209197338689	1.04529194104196	0.888269824928169	1.25347160024488	0.948143465906724
Gene14782	1.00554800844505	0.983970103345999	1.03310950770726	1.00002070142793	0.977471580126091	1.01248010617145	1.06543058337828	1.0077861821156	0.995193124474616	1.00343785026432	0.999426927830107	0.998274036252865	1.00390540462421	1.01017793798008	0.996517142709895	1.02397401613766	0.998632916069688	1.01715810663304	0.996530846642901	0.997338440607631	1.00010874871125	1.00159851259797	1.79934576907684	0.973907993067413	1.10498203219442	1.01154414642539	0.939951042391067	0.952081100981667	1.48328373261745	0.948234626618763	1.06264023905086	1.373265430967	0.92114690977932	0.940042379752921	2.05650814882865	0.977614349342912
Gene12142	1.00666870337697	1.00033954912729	1.26741338822465	0.995927100991566	0.98589487503858	1.00554800844505	0.989380701606103	0.976719337867424	1.06434445827155	0.995927100991566	0.991356651105963	0.99492443166556	1.01729421035549	1.026364284788	1.02982441946653	0.996496661607826	1.00308113380468	1.01234961284782	1.01021058775734	0.992939339623955	0.996491819859448	0.998703963538936	0.993397759962357	1.01945857989393	1.12380140867513	0.952620732713567	0.976290175185523	1.06693058984913	1.03721387081415	1.01456623378259	0.950086640202956	1.16508372907648	0.958325764510791	1.07265662588031	0.973303705200088	0.984062632094177
Gene17571	1.25158392957095	0.912801485459129	0.912801485459129	1.17643795769859	0.882325669227178	0.898324308995196	0.982351186396591	1.11777546906603	0.847321515650299	1.00221628588818	1.07608649625836	1.13486036442001	0.855637373963785	0.992805222504025	0.952620732713567	1.2352594091959	1.11068494349532	1.17253999821596	0.964300527143972	1.16714121051972	0.982273535525828	1.32944257292484	0.900387545324802	1.21103838962426	0.910186291451699	1.00053874940121	1.00192373183844	0.990039032515119	0.892253168946931	1.01762749195971	1.05203841218733	0.924680396572668	1.01924116395548	1.00189573941377	0.95353386885094	1.14841710823198
LZX-CL443.Contig2-All-g	1.02359857029399	0.985482460455845	1.02216975253277	1.00727301685468	0.977682560224222	1.02320570518185	0.998445509871762	1.00274085163545	0.995316221104218	1.00026376482156	0.989183936032674	0.998376331123745	0.998910983258699	1.01037199048235	1.02505096504171	1.03269905121033	0.984639526057415	1.00012490163174	0.996609075063137	0.99741787110407	1.00020566177247	1.00164406439091	0.961490193683684	1.02249379413146	0.988038364487395	1.03532586569171	0.970875313125711	0.962195780544703	1.05739294042175	1.01630274981303	0.96129651050094	0.96582236917772	1.02618839312366	1.00454297830734	0.979221080124705	1.0139599252816
Gene6582	1.27536674747804	0.913212446018617	0.978679746321042	1.22881919103975	1.04953559889903	0.90356216590658	0.796676554111322	0.900109100221153	1.00465916768123	1.06499984081168	0.985753392132574	1.38015088005205	0.775281115154264	1.26660071268648	0.910507941771932	1.06414773490767	0.84617132905353	1.17527240319882	0.859008561956064	1.07895044390132	1.11288487492206	0.862156876413251	1.00407101351551	1.0388573455546	0.964389527848638	1.02000602650232	0.995514613465979	1.0053873249859	0.978776475343796	1.01110186268362	0.947064752654942	0.979803937503432	1.02976347452481	1.02114231608981	0.971387748046755	0.990678616060829
Gene60880	1.05774134708909	0.94613916810322	1.06158072968723	1.02019239693247	0.959120507812748	0.995316221104218	0.973408943510281	0.970975403537443	1.01033991445997	1.00214589356096	0.99769616269171	1.10160950368963	0.953954037350816	1.13072722586845	0.978110889315577	1.00222675331592	1.00045770981986	1.03859773232359	0.979591658702346	0.990690678851067	1.04436648099278	0.984246271714808	1.03483694405255	0.975041920141702	0.975041920141702	0.983101564282941	0.989673097578715	1.01179481751563	1.01511443786797	0.973874556630868	0.974114812897866	1.00770857795001	0.966302127355432	1.04273879532416	1.01700613093444	1.03289507029815
Gene21063	1.00830920061883	0.992002584588199	1.00596344885857	1.02065239413258	1.00161966907253	1.06138856749469	0.995528947565296	0.987649139350501	1.000896791515	1.00094955296152	1.00635275749888	1.00338295752795	0.990540976789172	1.0044787896068	1.00269766828055	1.00487323396639	1.00127605942189	1.0055723434609	1.0161825461209	1.0025323541758	1.00501355722729	1.03357309041497	1.03260358368885	1.00020566177247	0.998954430290099	1.05890727743235	1.14692536949403	1.14040239660891	0.991155377260451	0.975607157378265	1.15973193542048	0.973665434204839	0.989678825562106	0.976824627044075	0.989503238453114	1.20312578023854
Gene192	1.02853317461208	1.00565193454283	0.991396659070731	1.01479158318161	1.01700613093444	0.992690698435239	1.02000602650232	0.976556577120868	1.08059907280111	0.966125973045775	1.0116813796344	0.999149844896517	0.968092992353526	0.99063149842297	1.06443237138313	1.03488742892539	1.00562187986869	1.04009783400468	0.987016410545044	0.941356017845571	0.984844039310615	0.970975403537443	0.917320492413401	1.01652677780884	0.982617571222962	0.890989385831188	1.00015842879775	0.859622044321092	0.940447649033665	0.930263357030818	1.16747737344227	0.994787169886915	1.15553745062729	1.0254538071773	1.01958703715059	1.06865733965919
Gene2905	1.02995427286472	1.09356100963829	0.924820789878189	0.963377805945445	0.935273928820364	0.922675415699307	1.15768909029483	1.42416983867221	1.13641086438329	0.922189365772699	0.954863080811262	0.860759169928491	1.31146642691139	0.809451749800257	0.907484574689287	0.88662287298725	0.989610120724097	1.01048619586409	1.19144873212165	1.02205499541011	1.37740549678498	1.12267273149821	1.01648931018523	0.915047105106837	0.977173766192383	1.01415140535205	0.94865357482191	0.962883316130839	1.05995656085373	0.91091851962267	1.09948021632292	1.01202435663453	0.990731574760196	1.00801236040352	1.11614378554098	0.964721971965025
Gene12180	0.935402634494582	1.00383220268831	1.16556207032718	0.938345981063258	1.04468291230929	0.998962931307615	0.951048746747764	1.01221111066732	1.04946521034575	1.08254595180787	1.02187303913517	0.979133116437989	1.00266140442674	0.990402740285838	0.946977484250294	0.955591273245917	1.02363895529052	0.927118883690933	1.06235329928006	0.86377455138892	1.03702066621125	0.916392063689829	1.0265506231533	1.0184883535843	1.00055785018362	0.976227777365515	0.998245397954813	1.00674963861153	0.985306215445557	0.966033488114341	0.993110078551245	0.97644394746002	1.05266666559353	0.978836427568796	1.04856857389161	1.03300393779774
Gene33254	0.993252291484216	0.994543379189982	1.03843576934429	0.992898617626176	1.00014941868774	1.05251527567826	0.977409555794378	1.00594694437499	0.987171255974953	1.01672650734751	0.992631885645066	0.991466657302584	1.01322400551867	1.0068472481495	0.988838901505064	0.99646733842642	0.992179657591454	0.992834823199041	1.02659029511657	1.00899943698797	1.01997440261578	0.995943532552209	0.994146898006085	1.09203579799185	0.984256989920382	1.01057496956273	0.998313305760243	0.967153586509294	1.01703958821759	0.977984956799173	1.01158770147889	1.01743124920822	0.990540976789172	1.00442087533247	1.03632558618279	0.997166058475891
Gene24612	0.970483225597537	1.01415140535205	1.17075548988387	0.94688350552437	1.01362606408901	0.987898879126024	1.04602291086594	1.04455037716832	1.05274898653632	0.996394467656076	0.98877409749913	0.954733534571443	1.14229652755712	0.965568864401873	0.987363578257081	0.961846816930364	0.953727389608484	0.997139747838367	1.05654818298201	0.897358172285862	1.02095336507743	1.079536069622	0.878178295367872	1.03903089986106	0.899233863277878	1.12472093047015	0.860759169928491	0.996618184226264	1.55744795884098	0.942691147897745	1.02904806570267	1.05266666559353	1.21477968205516	0.910186291451699	0.968476217973229	1.01143063260496
LZX-CL791.Contig6-All-g	1.02320570518185	1.00054965798809	1.05038953076702	1.01417519764587	0.970729627137249	1.01110186268362	0.992396603672563	0.994970231354473	0.991033045249954	0.994715606260266	0.991163431065303	1.05421339487169	0.984034588559208	0.997735612009464	0.990298415028241	1.05203841218733	1.0152972797608	1.01336262545456	0.986664509523103	1.00630300328151	0.988838901505064	0.992612011643043	0.995704037786901	0.917156838443404	0.958585795648915	1.01017793798008	0.977793315683187	0.982782510893082	1.00856764944172	1.00147638362797	0.9811326896587	1.00334544582788	1.00753514988385	1.01062257523222	1.04760788169624	0.922675415699307
LZX-Unigene55847-All-g	1.03777573294481	0.965870349785615	0.996912453803795	1.01305577981394	0.99931291792202	0.998823583973808	0.979753406301992	0.97126478806666	0.984080379076147	0.985198556825818	1.00524565321246	1.11981312829407	0.971511793901069	1.03721387081415	1.09948021632292	1.02941937304884	1.00006500545263	1.01661813020721	0.982058061360703	1.03805325332107	0.98291827877308	0.987322380245363	1.09655189287135	0.871603897429806	0.982889931934886	1.03148679759117	0.884119528535203	0.949530548732566	1.0069167683145	1.02780642783189	0.941913559525986	1.03338348879362	0.992413927189761	1.05154840976832	1.07760814847004	0.934048255927386
Gene19739	0.969316730761364	1.07053251324772	1.38910676537115	0.927747277698133	1.04419833230012	1.10800248813696	1.04406919496721	1.08645301638962	1.02328160699715	1.1229474616195	1.07204106523903	0.956799385943673	1.19877260330819	0.967257203995956	0.97750813084332	0.954279346578971	0.946977484250294	0.962778771192275	1.05211259679729	0.959885476869638	0.975069692332809	0.992960317981409	0.998601084957921	1.05123364147295	1.0016498880118	1.00921176055062	1.05089360969614	1.03131767371571	0.989910677568615	0.973090410768013	0.97962240650437	0.991581059718928	1.02819709951748	0.989890749820388	0.988961299034814	0.981259601737441
Gene18130	1.17816626249697	0.904515723319351	0.989684553545498	1.08043164599537	0.922839251207598	0.942766316814407	0.873551874170406	0.827372653255763	1.08376502093574	0.919799831428827	0.895907763741349	1.29808576878101	0.915916523174711	1.10108084535032	1.32780031101175	1.04296065631659	0.929037128752994	1.14040239660891	0.923608386864209	1.26119768083784	1.36944106099123	1.09306350543155	1.0151887595397	0.993826036244229	1.03591932141109	0.974386369633251	0.929792054852698	0.912985362880379	1.05800579336207	1.06100455471055	0.998700477922209	1.07594474298807	0.95270937975977	1.03289507029815	1.01004633870678	0.902636103322805
Gene11473	0.960122507188033	1.05863697989307	0.994838984299619	0.942467305097265	1.03152207875642	0.998619610174822	1.07124861830375	1.04213696246523	1.075372447553	1.02639940506811	1.00267542733786	0.950669847542249	1.05563792835917	0.949530548732566	0.987931992643441	0.995473239449981	1.07315666502367	0.90954461895386	1.04622320235884	0.900387545324802	1.05506742223436	1.00080133205463	0.986449484810867	0.90356216590658	0.982249201902155	0.929196923387124	0.967787031982079	1.04076265633324	1.01233807544827	0.880679907882306	1.09879317536604	1.00350129387279	1.05578254543629	1.00526945071128	1.06981654622924	0.899475866205314
Gene13086	1.00240846361351	0.956999068440935	0.995280995867355	1.02500757233369	0.99937721401561	0.999500672838193	0.998548416068841	0.964090330448078	0.985553249705235	0.984823893770265	0.999126337345247	1.00620881238312	0.972743955017088	0.991019507009796	1.04443347768761	1.00768411741905	0.977614349342912	1.02991821058204	1.02558433462516	1.02366603060874	1.01839375947098	0.9948223224928	1.00139383272036	1.0296070751177	1.0079771322784	0.997288193226607	1.00456574867992	1.00127605942189	1.00050881009852	1.00551621707202	1.03924996981349	1.00221628588818	1.00114288485017	1.00354189092764	1.00415944726976	1.00450611582763
Gene39266	1.0823752414106	1.01428797000687	0.966532040597721	1.13134004280493	1.02119526539462	0.967837853348515	1.02324037159546	1.10935604715613	1.06321966347484	0.925725894478979	0.959583054066852	0.986463773368114	0.95074689920844	1.04058564721536	1.15095300174894	0.938137121967294	0.917156838443404	1.06768253930939	0.929792054852698	0.951995989381275	0.951048746747764	1.02210040873977	0.914251390348637	1.13072722586845	0.999742561941789	0.866992837775502	1.0364186247917	0.909311518289851	0.791009713116819	1.00880873589795	1.02295843869685	0.978509910911384	0.979191307402714	1.00608365471647	0.862875312296324	1.13264142730919
LZX-Unigene46217-All-g	0.924374616884477	1.02833731308515	0.987537924220737	0.936030472547436	1.01690581852162	1.02679566556513	0.92681773204243	0.924975529384575	0.974114812897866	1.13943263877541	1.16288557047589	1.04961764396112	0.925725894478979	0.990981692373048	0.950086640202956	1.01175692656872	1.17930827077726	1.00287234392424	0.952081100981667	1.07519273001418	1.04462392549957	1.06009732848934	1.09825198290389	1.15594226470412	0.966959211724136	0.958385201922007	0.999640888159129	0.97545199445427	1.29044402585809	1.05196124405385	1.11471448308774	0.995453387900185	0.925280693818493	1.00841283542229	0.955753543108711	0.968161489585432
LZX-Unigene45916-All-g	1.08194029890295	0.938007593958759	0.986527060199228	1.05251527567826	0.947861348545988	0.9896005433438	0.988113218674915	1.02386871914025	1.03903089986106	0.942863244551211	0.948740823795464	0.975660434853293	1.00547841820534	1.05542403344961	1.00928238003463	1.10775422450962	1.00243131034073	1.02753624921084	0.984144230642445	0.935540373460722	1.0098444803854	0.967991825235019	1.00485698684555	0.997932351662514	1.00065098606148	0.976530203431915	0.998368190095195	1.03514506246303	1.0092501806263	0.987677872251169	0.993302601129476	1.00724213254182	1.01683823183042	1.04602291086594	0.996871028680843	0.997699660769211
LZX-Unigene23440-All-g	1.02228366023191	0.994527798400553	1.00237487249766	1.03586813400032	0.997183985460166	1.0077861821156	0.991750160343816	0.980475227325066	1.02274006894561	1.00005004859191	1.00155079543114	1.00072012206405	0.984552859507703	1.00160810136281	1.05429514785093	1.01245983369963	1.00021573036001	1.00224278670931	0.99867253098249	0.999884241315446	1.00210002145979	1.03242843112612	1.00539344241985	0.972398132878805	0.956999068440935	1.00565750598139	0.994797325598114	1.1492273739177	0.977844688141097	0.98783994362112	1.00988776200166	0.947754076015022	1.0727847886727	0.955066257351476	1.02010977430326	1.10816359689661
Gene16648	0.997566134110888	1.021671868601	0.978836427568796	0.982617571222962	1.01443763346693	0.990959968183837	1.02608754195384	1.00909203488323	1.05013322262296	0.969784621432543	1.00262604174694	0.96747548895303	1.17292609794072	0.943649111052856	0.973040024231019	0.966855488514931	1.01303748067699	0.94328110502694	1.10915474501405	1.06019264340426	1.06915132287897	0.972949128202969	1.00139383272036	1.00306732631543	0.995929853820245	0.997288193226607	1.00456574867992	1.00127605942189	1.00050881009852	0.996096660906558	1.00335481021648	1.00221628588818	1.00114288485017	1.00073991840074	1.00415944726976	1.00450611582763
Gene17149	0.986108182757292	1.01087571661002	1.17643795769859	0.972362386395456	0.998304043129429	0.994276476745238	1.03345444253064	0.975259839530579	1.04195294147733	1.02706291936773	0.982198933948521	0.979191307402714	1.10327884974537	0.984427132099193	0.993487568648668	0.97625860256382	1.00630300328151	0.963420452358838	1.13134004280493	0.934693265095893	1.05527218162199	1.01880993026408	1.00139383272036	1.00306732631543	0.995929853820245	0.997288193226607	1.03011236654657	1.00127605942189	1.00050881009852	0.996096660906558	1.00335481021648	1.00221628588818	1.00114288485017	1.00073991840074	1.00415944726976	1.00450611582763
Gene38140	1.00619143500967	0.998317244689993	1.02598163343888	1.0122346483209	0.995256536648444	1.03005326476306	0.993313013911947	0.993961735169759	1.00753514988385	1.00268460244797	0.991501187208278	1.01162777902607	0.995569916126698	1.00008928176948	0.997874129883728	1.00052192097084	0.986622232181851	1.00103670244565	0.997508412443062	0.998417166838816	1.00107058410203	1.00223337697899	0.941146767876632	0.998753926923076	0.950153024002705	0.963792579673084	1.02553003504139	1.01585941899945	0.994179292213663	1.00075000364767	0.976397891703717	1.02622911174822	1.01909189913068	1.00229172303748	0.966775588419535	1.01814771875374
Gene7131	0.978805163148842	1.03746430404303	0.996681089720659	0.960667435110535	1.0265506231533	0.986900572627443	1.02833731308515	1.0291078502853	0.992582711568918	1.08440963454677	1.05835602875141	0.975845261316809	1.10179100064237	0.985774959769763	1.0151887595397	0.974852289775637	0.94865357482191	0.977112119356059	1.15135988381738	0.946789776565212	1.01389179598699	1.04584918407184	1.00139383272036	1.00306732631543	0.995929853820245	0.997288193226607	1.00456574867992	1.00127605942189	1.00050881009852	1.00551621707202	1.00335481021648	0.99802150237689	1.021822717059	1.00354189092764	1.00415944726976	1.04448744282219
Gene1265	1.08212402878963	0.811094274625263	1.36235893696328	1.00856764944172	1.25263941383023	0.912239648141699	0.984228611145236	1.05123364147295	1.01924116395548	1.01397362255804	0.884119528535203	1.2167046273112	0.878785793500433	1.00194567188144	0.942353793388228	0.955820611984552	0.815002918037328	1.03293571179217	0.920304139454758	0.856107474326688	1.1588797119672	1.11241613385965	1.05890727743235	1.22025087822925	0.893363042855816	0.899690773926702	1.11241613385965	1.0817321501887	0.964300527143972	0.976429457137089	1.073897894526	1.00080646603554	1.11040200551704	0.905514804004414	0.996580426989548	0.978679746321042
Gene6078	1.00709458750344	0.999667454579265	0.998005674388602	0.997864152913452	1.0014254714101	1.0012926773598	1.01037199048235	1.00230108355858	0.998539866895044	1.00188095431614	1.00196415844392	0.998977958811447	1.00801236040352	0.998723714063699	0.9904115551281	1.00152604125841	0.983970103345999	1.0230278998189	1.02764084969559	0.989818212425952	1.02146314111048	0.997106848935875	1.23923707392197	1.0570194520507	0.815776892689012	0.685670810241401	1.43406422834624	0.872697870387499	0.904515723319351	0.937124211466794	1.77024375835666	0.956297100822627	1.12429838263697	0.657975257523801	1.05587482154617	1.03628655944136
Gene6574	0.939135239256091	1.03191096340841	1.28047795486021	0.90954461895386	1.04716044220476	0.991176877271244	1.02180271284076	1.07466395990445	1.13264142730919	1.14450779596506	1.06284683286582	0.959583054066852	1.25423826640912	0.942863244551211	0.959120507812748	0.950086640202956	1.04309048000721	0.869379086910532	1.14813289080351	0.885650166675422	0.917957819097048	0.941484485432357	0.972949128202969	1.03820635621271	1.03236921224854	1.02397401613766	0.984228611145236	0.986900572627443	0.996434348840122	1.04820564028568	1.02482086914788	0.992906640808582	0.97518507632409	1.02422803286853	0.981601043758599	0.989415841643654
Gene8000	1.1684299300614	0.825288424344238	0.879856279106245	1.13973631327257	1.0397112233929	0.865510805848727	0.986387574839739	1.03996090763282	0.850648460294922	0.872353123502283	0.86377455138892	1.18634749204811	0.854731833767916	1.08645301638962	1.01221111066732	0.840956465037639	1.09289102500314	1.10915474501405	0.815776892689012	1.15656932281431	0.931961681427196	1.08916564434096	1.00711680421962	0.995845066284789	0.970235981102562	0.982095169718041	1.07011820691803	0.990838414433212	1.02228366023191	0.962778771192275	1.084554351336	1.00420965115401	0.99379082465055	1.00817209862038	1.03859773232359	0.993865872354416
Gene3770	0.97126478806666	1.10457232462679	1.04976457292613	0.971225683053456	1.01509193498575	1.14718138797723	1.15933586336037	0.99991257237825	0.989890749820388	1.02257206522187	1.01459635609886	0.986860338807334	1.24490826619114	0.977793315683187	0.969427685101636	0.97841849166188	1.0089512368349	0.981322336979412	1.06564091405353	0.985692834637204	0.967991825235019	0.974764537513067	1.00139383272036	1.00306732631543	1.01503025619292	1.00810927354857	1.00456574867992	1.02731519059305	1.00050881009852	1.00551621707202	1.00335481021648	0.99802150237689	1.00114288485017	0.994965078444833	1.00415944726976	1.00450611582763
Gene5839	1.06213449482458	0.976361485116448	1.01504355119828	1.03370781224609	1.01997440261578	0.985094619871283	1.02612439276346	1.02108429242567	0.987114292478614	1.02331780135666	0.984505621973265	1.03028020132106	1.03248482235238	0.952878521225694	0.98142981834914	0.969107715991883	1.00229172303748	0.960346390667331	1.09203579799185	0.914059086510409	0.978173580875992	0.992728242727929	0.958715797224789	1.01079641076049	0.94549800102826	0.9403325920947	1.06425791617015	1.04334764772822	1.15768909029483	1.00243131034073	1.04850285382819	0.975208046084424	0.99143341946621	0.944251083603475	0.935402634494582	1.052830710846
Gene1016	0.997004670643458	0.998760735332601	1.00248315293126	0.995645050653172	0.976092939424446	1.06543058337828	1.00566307741996	1.00155079543114	1.00330421512598	0.995445002547322	1.00495125565168	1.00122660244514	1.00811627143609	1.01431035211567	0.992719629654203	0.996255317970136	0.988319775302425	0.996302504467436	0.993117645577265	1.01172933910577	1.0229175507373	0.99857229103968	0.997859171005505	1.02391317334969	1.00594694437499	1.04012451302625	1.02388349317465	1.02264677117195	0.996590988344812	0.98966585380146	1.00006733788398	0.979378740393888	1.01858021013963	0.998494102269943	1.00111202588348	1.00064928298852
Gene15122	1.00408946096043	0.998665576242906	1.00596344885857	1.01078210039375	0.998828081410623	1.04532624423355	1.0001054078498	1.00403539126365	1.000896791515	0.991691816130313	1.00008077272731	1.01751630192206	0.990540976789172	1.0044787896068	1.00269766828055	1.01587417855312	1.00273648267425	1.0055723434609	1.00128779754482	1.0025323541758	1.00501355722729	1.00714516219613	1.01960327809112	1.00078447682434	0.980333619203182	1.00352878759804	1.00983424869414	1.0144895438023	1.08637306292467	0.928676696237907	1.03041274209977	1.00493383156289	0.961645602285815	0.967050654834175	0.984534455330797	0.988489261251223
Gene5	0.984664642018648	1.00547135171967	1.00052938929807	0.990646087963654	1.00513823264319	0.995562602743993	1.01305577981394	1.034397717381	1.06029135381874	1.03823287239764	1.02392807949033	0.997545048472113	1.06543058337828	0.993735677729971	0.999426927830107	0.981612097958936	0.965659633055352	0.978860551569417	1.03075827783476	1.00540727680058	1.06865733965919	0.978387377697178	0.97916414993967	1.17394865730528	0.981162971602999	1.02366603060874	1.0875546266856	0.964559383697193	1.0138010106866	0.999569805844844	0.979646039919046	0.961267188279458	1.00650820941003	0.984844039310615	1.03502487222751	1.00124140863693
Gene33224	1.00573259302184	0.998816936386248	1.02253947436629	1.00120366762199	0.997043144774006	1.01221111066732	1.00576155430246	0.995418934101949	1.00919189594468	1.00188675490925	1.00317009482658	1.00063301293984	0.984144230642445	1.00144410929897	1.01338913802076	1.00175455800913	1.00317009482658	1.00217686951242	0.998584236027626	0.999777449079374	1.00205204956028	1.00323401303444	1.00579607965995	1.01709552725391	1.00181077757371	0.988552940273806	1.06573974572147	1.01831168752158	1.14013446717535	0.984228611145236	0.998328195406174	0.992797424090763	0.995574638318649	0.990203316698278	0.999992903795151	0.99861199389444
Gene23855	1.17394865730528	0.932873631524263	1.25507506162038	1.11184291132693	0.91120525218469	0.986489187405772	0.924198146938002	0.905278620421063	0.946341492387574	1.02742267999699	1.00094439199742	1.31997550753888	0.923021340241874	1.22025087822925	1.14958761470913	1.13072722586845	1.04249757845443	1.02972267080404	0.94795769359801	0.998481631968426	0.987293458583534	0.959232112438296	1.18017608925371	0.86377455138892	1.29335009866607	1.03733346811099	0.777354503586899	0.719440620892866	1.00482918435763	0.98581782834285	0.72470672263846	1.09985055555029	0.758334241135114	1.14692536949403	1.21198565064225	0.69006415542399
LZX-CL7003.Contig1-All-g	2.50841262916034	0.934272623880763	0.955008241083964	2.05650814882865	0.830041026104621	0.788749191018096	0.835580881069965	1.0069167683145	0.69006415542399	0.896912157208724	0.830649587436243	1.61821050622236	0.789872071053502	0.979288278904965	1.30288166144452	1.45380802039617	1.28429892190582	1.76110878349334	0.86377455138892	1.38015088005205	1.18836813195686	1.3926530068518	1.0474305267228	1.01690581852162	1.15553745062729	1.15819631686992	0.818626741594651	0.737799438045834	0.88691698494058	1.16714121051972	0.771913807608702	1.02159000230469	0.845661341866181	1.1488342061762	0.999569805844844	0.912405847001678
Gene3459	1.00207554421703	0.991736530670202	1.00421847710993	0.999983964897023	1.00311030118833	1.07011820691803	1.00856764944172	0.995163822752789	0.991986518026565	1.00753514988385	1.00272676567183	0.995466517302521	1.00605755218728	1.0208754555681	1.00463712541127	1.00078447682434	1.00561101600785	0.997178905679278	0.99385969175888	0.993799506832147	0.997221178690746	0.999270015693164	1.31732705124883	0.888269824928169	1.00545307692322	0.986074515341431	0.969063851122132	1.01803085079754	0.977984956799173	0.649654687664102	1.09010380765538	1.41517583601401	1.21904418754282	0.673645630634843	1.11826594571383	0.808078229527488
Gene70343	0.990996352365956	1.08154731099264	0.993344247966797	0.987931992643441	1.10715924279575	0.995974554720984	1.06891675048254	1.02205499541011	0.963736265870996	1.0799956790468	1.00769985065242	0.986699467614507	0.986224556216317	1.00784878625194	0.977019938286233	1.02508839447744	1.03502487222751	1.01609604300288	0.97228867091495	1.00062354519455	1.04413904999401	0.974733854990147	1.36944106099123	0.655149094013013	1.3926530068518	1.00989611236843	0.811094274625263	0.787860483592241	1.03255446557614	0.764569346557538	0.930128650801102	1.48062717783934	1.1826754605255	1.08013496335751	0.994446649904093	0.630082885292881
Gene17970	1.0015066053359	1.02868439851709	0.993487568648668	0.987141389918472	1.0388573455546	1.0052122981507	0.998590614142743	1.00264577654181	0.985839469538282	1.02935070961523	1.01048619586409	0.987004540639796	1.00776978167468	0.990513028337807	1.05863697989307	1.03131767371571	1.00248908062419	0.976189361535808	1.03488742892539	0.964389527848638	0.978349578190861	0.983117634359269	0.972398132878805	0.965968875548381	1.11843298032133	1.00562187986869	0.927574457854666	0.985790647370945	1.05518498887394	1.04500671656513	0.917320492413401	1.0927467010599	0.941146767876632	1.03502487222751	1.0568020574407	0.863238702398504
LZX-CL3799.Contig3-All-g	1.00408946096043	0.998355403841983	1.00596344885857	1.00430055771727	0.991750160343816	1.0178053550263	0.995528947565296	0.987649139350501	1.000896791515	0.991691816130313	0.994673405250599	1.00338295752795	0.990540976789172	1.0044787896068	1.00269766828055	1.00487323396639	0.994974555914789	1.03242843112612	1.00128779754482	1.0025323541758	1.00501355722729	1.00714516219613	0.980980515726973	0.959645547874656	1.0049793339071	0.855155166821555	0.99777221908486	0.938473515591969	0.955496342783825	1.02939176354844	1.05072992910704	1.00076310677362	1.04602291086594	1.01493251498707	1.01330995729737	0.954649543830931
Gene23721	0.995637152570055	1.00491443300576	0.998018666863731	1.00729900640603	1.01283148660693	1.00253597508928	0.989658610024206	1.00652260251814	0.996133689965015	1.00041600416113	1.00206210400042	1.00766657684075	1.00436964859322	1.00232236031479	1.02853317461208	1.02377922622413	0.979534604691056	0.992371547791149	0.989787575048415	0.987300898024765	1.01974114452994	0.995645050653172	0.984997160911232	0.999396973552917	0.999678045958264	1.03015840358196	1.06908054892446	0.949628330243792	1.03532586569171	1.01046693329964	0.997270461145038	1.00275826128321	1.06081772025349	0.97744361636458	0.983705018079519	0.99374586967566
LZX-CL23.Contig51-All-g	1.02757777128792	0.988978509776218	1.0457751151522	1.00897190903212	0.998386300126864	1.01129831554447	1.00197219554961	0.983341081249164	0.998954430290099	0.997533840114842	0.991862410294577	1.03566415527342	0.986803254499303	1.01703958821759	1.01562828538575	1.01464789332482	0.991952271094096	1.00307423006005	0.999380759371161	1.00082678317164	1.00267076892391	1.00419509344096	0.978655148096166	1.01661813020721	0.993188620452562	0.984893097652202	1.00951799714058	1.01385757578987	0.996748161144581	1.0014387513883	1.01504355119828	0.965731806321828	1.01308435461037	0.997703158846711	0.992152080579887	0.995296122863288
Gene2705	1.00111202588348	0.996961013388781	1.00159851259797	1.00279824621397	1.00212688344353	1.00573259302184	0.99708674985611	0.994543379189982	1.00803930075624	0.999126337345247	0.999640888159129	0.999827200472684	0.999698438562377	1.01359963553578	1.01162777902607	1.00096044141279	0.987615953165373	1.01909189913068	0.997920957116568	0.998880898660263	1.00154199783673	1.00256283933405	1.00139383272036	1.00306732631543	0.995929853820245	0.997288193226607	1.00456574867992	1.00127605942189	1.00050881009852	0.996096660906558	1.03924996981349	0.99802150237689	1.00114288485017	1.00073991840074	1.00415944726976	1.02663343391352
Gene53458	1.01993213743164	1.00087531494511	1.02691425886602	1.00198732004169	1.00268753081985	1.02882074315573	0.987016410545044	1.00256670868056	1.04536054742513	1.00363588498626	0.99046128336795	1.02520853903079	0.994472048735992	0.999384304726712	0.998352697823319	1.01333783616743	0.975162106563756	0.994895407481979	0.991966009993622	0.990853765275403	0.995015239671523	0.997673267195883	0.992690698435239	1.04190484275604	0.987204013997388	0.972631984637564	1.03472788714128	0.983188217515792	0.982836637736915	1.00229172303748	1.05765008359166	0.991263009104011	1.04984487631482	1.00757354236709	0.995884186190347	1.00163266567968
Gene2229	0.993388808678071	1.01057496956273	1.06564091405353	0.993657289044575	0.988851749121314	1.00599770508048	1.00650820941003	1.01219067438885	1.01690581852162	0.972902911811394	1.00083667479317	1.00076310677362	1.01974114452994	1.00687805219853	1.01283148660693	0.990996352365956	1.00357730298155	0.989890749820388	1.00703517142518	0.983989862381407	0.990103833835157	0.993735677729971	0.955892121940444	0.978805163148842	1.0799956790468	0.92186205060432	0.995485565005634	0.986313532928242	1.03947149631181	0.958944367041706	1.09024633986052	1.00636666149184	1.0090356684624	1.04571316039888	0.960910862224582	1.11541705948874
LZX-Unigene1109-All-g	1.10956005076546	1.03675804794428	0.959986288008364	1.08587107426114	1.02525367406131	0.956499472144132	0.964916175706586	1.0022498742009	0.963792579673084	0.954023765089865	0.915047105106837	0.983487166988481	1.01489202400767	0.94865357482191	1.10354577450009	1.34760374165724	1.15849955840821	0.990072478611168	0.946789776565212	1.08212402878963	1.02163260801088	0.920304139454758	0.891285760282616	0.813148685566625	1.04376448187379	1.30560035774611	0.870757910329478	0.998431147123475	1.00285713916017	1.25911254864076	0.867425454349479	1.00911509157613	0.954279346578971	1.25697114743589	1.03897819687814	0.817083219334914
Gene4868	0.803935373399073	1.11826594571383	0.93038783010923	0.797653044356146	1.01124718109178	0.938246734362076	1.0823752414106	1.04894770842603	0.914700245658612	1.24828946213683	1.33110456710711	0.956033848899278	1.05045552348264	1.10623170686289	0.819869788456053	1.04522273988787	1.19144873212165	0.896652539911158	1.03248482235238	0.711955842567924	0.828100654513689	0.987279404094612	0.92197653063113	0.929470956897314	1.09061497966144	1.13134004280493	0.987638366812659	0.971354084842783	1.0645097701317	1.69444611667956	0.967837853348515	1.23353489748984	0.847321515650299	1.35471244705668	0.819869788456053	1.04805084746421
LZX-Unigene25641-All-g	1.56109759364313	1.13006254897803	0.951157121310073	1.2885492266644	0.979960190613726	0.92624365993657	0.861333106251102	0.934429644587947	0.87042542269495	0.948573332636616	0.907713783738574	1.14841710823198	0.99637871717276	0.99617145008291	1.17930827077726	1.25507506162038	1.13573766837107	1.25086511382448	0.905967114487765	1.24587373711401	1.00941945488491	0.802232016882932	0.930263357030818	0.813761675305578	1.13098570420914	1.04123862792105	0.997409781290878	0.966355942105643	1.22409223976587	1.20238224375841	0.816397186655954	1.01485745190827	0.873112368700277	1.24490826619114	1.01093657580377	0.910323006210757
LZX-Unigene45886-All-g	1.13881241007427	0.968939864997399	0.959885476869638	1.03411920925361	0.942863244551211	0.982330214341422	0.926539452523295	0.872353123502283	0.966080914257515	1.00872162944991	1.00223479614201	1.05339517974085	0.951048746747764	0.963420452358838	1.052830710846	1.22281179125087	1.0587309671261	1.06666864673311	1.06478776604224	1.12005155621776	0.914469257545917	0.956499472144132	0.96297488351567	0.947456158148991	1.27536674747804	1.18690997411489	0.980197926318564	1.02091304576751	1.26877220899823	1.23274400644781	0.99203021602973	1.07303046070013	0.965294905117918	1.30288166144452	0.962920147114849	0.929470956897314
Gene14901	1.77815527887267	0.858181487414254	0.655149094013013	1.46306830923862	1.09099063562525	0.673645630634843	1.22091648160505	1.24422179998003	0.721263310779325	0.795730247569721	0.681510617365331	1.10879016690333	0.838271554900678	0.780281068313331	1.00947017652169	1.06029135381874	0.832601622450251	1.30106764834688	0.581211915683617	0.997652877356069	1.43901134115957	1.33110456710711	0.999014222670106	0.952158210731601	1.02941937304884	1.38372977936061	0.943195214977865	0.964441472282998	1.08194029890295	1.04283857992213	0.914700245658612	0.990911903217638	0.903317153549025	1.07823897720474	1.01286540415123	0.965348269692293
LZX-Unigene51631-All-g	0.979073297753788	0.97347109880885	0.972331423392377	1.03248482235238	1.04185424482486	0.964441472282998	0.966033488114341	1.00037622428332	0.950153024002705	0.999621105508388	1.06489565431837	1.00930224525141	0.932088642841869	0.93925116466814	0.985839469538282	0.953016712559292	1.95288771692333	1.04455037716832	1.10457232462679	1.0870946345265	1.13098570420914	0.982763568761976	1.05542403344961	0.965771401407621	1.03205475985474	1.0396531823093	0.956947079228215	0.946707299404474	1.03702066621125	0.96883295895896	1.11568051608797	0.993692671090899	0.978173580875992	0.989454497688451	1.0799956790468	0.983058523026724
LZX-Unigene24584-All-g	0.99236364454648	0.964143923715949	1.01219067438885	0.988518113386921	0.959341587004436	1.00036183496423	1.00086922810728	0.979686765160526	1.01453610858725	0.999234704711689	0.976489325232922	0.999533382129661	0.984687538954018	1.02083911906735	0.99741787110407	1.04233102814246	0.973040024231019	1.01391869393073	1.00670837197788	1.03459407494531	1.01583391183042	1.07895044390132	1.02141271116037	0.984437984480915	0.980748273902508	1.00068350106261	0.99637871717276	0.983188217515792	1.00724818767959	1.00229172303748	0.991593469301523	0.991263009104011	0.986640525699384	0.997608507290674	1.04622320235884	1.00163266567968
Gene10889	0.945425708862561	1.15522336074058	0.994567515078224	0.946030333172771	1.04843089409399	1.45380802039617	1.04400785280136	1.06040883078375	1.03224547205134	1.21154226117849	1.13294077424247	0.970975403537443	1.06213449482458	0.968677518131371	0.952158210731601	0.956171158770528	0.92336123533918	0.961846816930364	1.00547841820534	0.980042586253411	1.02620460560183	0.958527105265041	0.983047045941402	0.985082554802166	0.987044254053913	1.03546171051569	1.01770191890011	1.02009301763824	0.986101756594031	0.91131320248509	1.00031246475926	0.999740403281764	1.0040395459832	1.02907683927724	0.986463773368114	1.03428031812653
Gene11661	0.972160496931336	1.11451726576317	1.05506742223436	0.967433644625078	2.18666918284453	0.984519062328242	0.93697792835418	1.02281563187379	1.06693058984913	1.04195294147733	1.06646233955552	1.00842638040604	1.02308501066072	1.00065512581456	0.972631984637564	0.99741787110407	1.09761254477384	0.955672614586259	1.03028020132106	0.977538216491032	0.965182260874893	0.960881989895289	0.921653295117281	1.31732705124883	0.843979438741216	0.842967693902376	1.26877220899823	1.28429892190582	0.943513300997685	1.03637692872167	1.28949603581041	0.88662287298725	1.11541705948874	0.90643388087743	0.878178295367872	1.09530367895353
Gene5298	1.45032392523761	1.03740746558172	0.768643472386543	1.29901494804079	0.842244299197713	0.987696748624336	0.681510617365331	0.788749191018096	0.833133350287831	1.37159921860424	1.3957660789589	0.977254667351986	0.742264468588317	1.14080566264199	0.898324308995196	1.12882196476567	1.29901494804079	1.2012628785802	1.01375585013999	1.08027997160843	0.914059086510409	0.850648460294922	0.778405897308079	1.1826754605255	0.911925317185001	1.04019095448904	1.3068245167213	0.845661341866181	0.889614774753035	2.33328821730612	1.25423826640912	0.80476782630513	0.831243653326773	1.06865733965919	0.903153042136197	1.20506230093476
LZX-Unigene35637-All-g	1.00408946096043	0.997680013215829	1.00596344885857	1.01078210039375	1.01367978920223	1.06405160274496	1.0537623650417	1.01107771732994	1.000896791515	1.10572514544229	1.03041274209977	1.00338295752795	1.02353022057747	1.0044787896068	1.00269766828055	1.00487323396639	0.994974555914789	1.0055723434609	1.00128779754482	1.0025323541758	1.03073449483041	1.00714516219613	1.00139383272036	1.00306732631543	1.01503025619292	0.997288193226607	1.03011236654657	1.00127605942189	1.00050881009852	0.996096660906558	1.03924996981349	1.0053995598538	1.04694852746546	0.994965078444833	1.00415944726976	1.00450611582763
Gene8877	0.994179292213663	0.996580426989548	1.00052192097084	0.994234677871228	1.00902866617697	1.00596851714233	1.09414270802906	1.00725424281735	0.99809905606688	0.995814042119795	1.01175692656872	0.998700477922209	1.1488342061762	1.00891333770855	0.996681089720659	0.997482285033591	1.00202500226545	0.993882758359479	1.02734835546664	0.989454497688451	1.02108429242567	0.996797605748365	1.00139383272036	1.00306732631543	0.995929853820245	0.997288193226607	1.00456574867992	1.02731519059305	1.00050881009852	0.996096660906558	1.00335481021648	1.02215288956611	1.00114288485017	1.00073991840074	1.00415944726976	1.00450611582763
Gene18262	1.01044065029513	0.974802726676211	1.00158885017795	0.996623408139105	1.00137978629233	1.00171414593281	1.15849955840821	1.00189049130597	1.73652845893295	0.986224556216317	0.983508498668588	1.0514518447719	0.996346117943848	1.31852042961804	1.14692536949403	1.01880993026408	0.990265729751249	1.02080789225958	0.993799506832147	0.993584912706731	0.997057074456724	0.999132686331558	1.07124861830375	0.99223964549842	0.977844688141097	1.00934878009594	0.995163822752789	1.01071766298423	1.01453610858725	0.974891376321669	0.995427157624228	1.02921882315282	0.991781863885864	0.980794059847974	1.49658607857536	1.02032358688452
Gene4395	1.06391650502577	1.00954887743147	0.916679443759877	1.11495994632927	0.853432979498207	0.94227094171956	0.943933421358512	1.06852328641886	0.957916581385385	1.20899630969348	1.36235893696328	0.918634371182571	1.00725424281735	0.938246734362076	1.17816626249697	0.874593272989822	0.816397186655954	1.1488342061762	1.00855069153217	1.10956005076546	0.983363000352406	0.876777760385801	0.987381212347191	1.04283857992213	0.92728603499099	1.01524731839926	1.12267273149821	0.836035734322031	0.93507221296082	1.41951271240288	1.04426074276195	0.917957819097048	0.90356216590658	1.07839473737226	0.957246971439196	1.10354577450009
Gene25446	1.00408946096043	0.992647331961736	1.00596344885857	1.01631563128458	0.991750160343816	1.04532624423355	0.995528947565296	0.987649139350501	1.000896791515	0.991691816130313	0.994673405250599	1.14778101453137	0.990540976789172	1.0044787896068	1.00269766828055	1.00487323396639	0.994974555914789	1.02222608606911	1.00128779754482	1.0025323541758	1.00501355722729	1.00714516219613	1.00139383272036	1.00306732631543	0.995929853820245	0.997288193226607	1.00456574867992	1.06207711924423	1.00050881009852	0.996096660906558	1.00335481021648	0.987270112736005	1.00114288485017	1.00073991840074	1.00415944726976	1.00450611582763
Gene51090	1.00229579791557	0.990513028337807	1.04778168230184	1.008132947747	0.996159557725863	1.02639940506811	1.00239069272587	0.977793315683187	0.997109626230765	0.995408489302578	1.00273211371305	1.00007528348907	0.996111861988769	1.02582347972351	0.998895986456634	1.02858928213534	0.988167646241023	1.00175455800913	0.998159047225952	0.999126337345247	1.00171414593281	1.00276874208316	1.00139383272036	1.00306732631543	1.0079771322784	0.997288193226607	1.00456574867992	1.00127605942189	1.00050881009852	0.996096660906558	1.00335481021648	0.987270112736005	1.021822717059	1.00354189092764	1.00415944726976	1.02663343391352
Gene11203	0.644138012942513	1.90121172715545	3.78538115267766	0.614189091235921	0.769997990316136	3.63956702555126	0.983154603824318	3.44865031038483	0.825288424344238	5.67885789467065	6.41226474590547	1.06955419991393	3.05402767985841	0.823079328060481	0.636079880901415	0.72470672263846	6.41226474590547	0.663380369020671	1.00383220268831	0.957394220757906	0.939135239256091	2.0031476722464	0.986197136987352	1.32645267794951	0.972476261687531	0.984772943390263	1.05013322262296	1.95288771692333	0.973040024231019	1.00309823487917	1.21030798365422	0.934920213510103	1.14749141253216	0.964870860156164	0.99203021602973	1.46306830923862
Gene11955	1.02253947436629	0.960816565847338	1.99070672175782	1.00275062011783	1.00086922810728	1.0011481762606	0.988450518542385	0.995481917378253	1.04267870641156	0.994234677871228	0.979924872208517	1.02768939869321	0.97572735073157	1.02980963679765	1.0006070970945	1.02904806570267	1.00619625886063	1.0022830073515	0.990369214384104	1.05211259679729	0.993013751977452	0.99611981577533	1.00579607965995	1.046639484045	0.986847575635986	1.0052122981507	1.01655966540951	0.994754188248205	0.994085307185785	1.01064630530852	0.998328195406174	0.992797424090763	0.995574638318649	0.990203316698278	0.999992903795151	1.05165520392109
Gene8680	1.00032310481579	0.990446904222009	1.00416384381149	1.00745024948925	1.00215660273637	1.03864839938215	1.0038022130015	0.994588947956144	1.02114231608981	0.984080379076147	0.996408571934335	0.999942444311531	0.995947461988586	1.01377414970527	0.998696273713856	1.00102793977676	1.0027909648703	1.00162235265905	0.998024337890049	0.99895783318164	1.00159851259797	1.00261981529154	0.977844688141097	1.06434445827155	3.18505326244456	1.19289205864523	0.978387377697178	0.977202334713447	2.0031476722464	0.873885825401172	0.811094274625263	2.0031476722464	0.957526303795748	1.16052185113206	1.24924744380717	0.979191307402714
LZX-Unigene51846-All-g	1.00408946096043	1.00065512581456	1.0292445302344	1.00430055771727	1.08287442044472	1.06405160274496	0.995528947565296	1.00233394794469	1.000896791515	0.998337032423432	1.00434131801683	1.00338295752795	0.997917068028262	1.0044787896068	1.00269766828055	1.00487323396639	0.994974555914789	1.0055723434609	1.00128779754482	1.0025323541758	1.00501355722729	1.00714516219613	1.00320646515899	1.00944650359403	0.987381212347191	0.984562992218163	0.99614320318894	1.01324504265823	1.05845202444708	1.00111530200024	0.996504106921574	0.965219499857862	1.03656243204797	0.997432651921049	0.99897307839227	1.00203308244827
LZX-CL3591.Contig1-All-g	1.00830920061883	0.999637388054503	1.00596344885857	1.01631563128458	1.0032452997335	1.0178053550263	1.0001054078498	0.997265194247189	1.000896791515	1.00094955296152	1.00240305365646	1.00338295752795	0.997917068028262	1.0044787896068	1.00269766828055	1.00487323396639	0.994974555914789	1.0055723434609	1.00128779754482	1.0025323541758	1.03073449483041	1.00714516219613	1.00139383272036	1.00306732631543	0.995929853820245	0.997288193226607	1.00456574867992	1.00127605942189	1.00050881009852	1.00551621707202	1.00335481021648	1.00221628588818	1.00114288485017	1.00354189092764	1.00415944726976	1.00450611582763
Gene12896	0.972221790780337	1.02520853903079	1.16343026452195	0.953384183023286	1.01359963553578	0.992396603672563	0.969910855073805	1.01847622456679	1.01330995729737	1.07665753762572	1.05219560965478	0.982694223646317	1.13357350718636	0.984687538954018	1.0011958235824	0.961616818820259	0.999680298304737	0.958107558726553	0.968939864997399	1.0391732012105	1.00806586690912	0.990497423769082	1.0823752414106	0.957864816500667	0.981112538092637	0.961674385751371	1.02582347972351	0.985753392132574	0.963034537366659	1.01426091284744	1.02153342903893	1.00148228888705	1.01162777902607	0.961490193683684	1.02324037159546	0.943748742784057
Gene2572	0.956867810501243	1.09221052113808	1.10935604715613	0.956725525190096	1.01762749195971	0.99741787110407	1.03525890178499	1.03181059812285	1.03284549429142	0.996743024616015	1.05890727743235	0.982861183267788	1.02374176675871	1.00094439199742	0.941356017845571	0.971963666485219	1.10086587448545	0.990195170303454	1.00360158430512	0.924374616884477	0.975237867459452	0.984099258538045	1.14080566264199	0.962573325209944	0.979844087393124	1.02163260801088	0.983239170318406	1.00618199512992	1.07404697066261	0.99166046508607	0.948470029560977	0.990758656304438	1.00879444651728	0.915916523174711	0.972272170044411	1.09587958543155
Gene5066	1.00830920061883	1.00032310481579	1.00596344885857	1.01078210039375	1.00434880430375	1.04532624423355	1.0021931903684	0.987649139350501	1.000896791515	1.00094955296152	0.994673405250599	1.01751630192206	0.997917068028262	1.0044787896068	1.00269766828055	1.00487323396639	0.994974555914789	1.0055723434609	1.00128779754482	1.0025323541758	1.00501355722729	1.00714516219613	1.00139383272036	1.00306732631543	1.00262604174694	0.997288193226607	1.00456574867992	1.00127605942189	1.00050881009852	0.996096660906558	1.00335481021648	0.99802150237689	1.021822717059	0.994965078444833	1.00415944726976	1.00450611582763
Gene6048	0.811094274625263	0.934693265095893	1.03616174265265	0.758334241135114	1.02413577988642	0.941913559525986	1.0098794116349	0.920848426656245	1.0727847886727	1.09698390953826	1.02184272127723	0.917957819097048	0.965968875548381	0.99745084192116	0.92336123533918	1.08212402878963	1.06780456075183	0.90356216590658	1.10800248813696	0.785237728974277	1.01616720903706	1.10457232462679	0.995655822648035	1.01290621780185	0.937430249306764	0.929037128752994	0.938007593958759	0.950799334615224	0.945425708862561	1.00263785167808	1.01336262545456	1.01084784396633	1.03693875908807	1.01479158318161	1.01084784396633	0.989281861519787
LZX-CL5521.Contig1-All-g	1.05985312600407	1.01438163501242	0.999839192421339	1.05392513509053	1.00089971271512	0.988757312294683	0.998481631968426	0.967535017474011	0.976227777365515	0.975554230835561	0.975015153315781	1.04811873250506	0.98378346339672	0.997717075779585	1.00064757991556	1.07490451271086	1.01888203567929	1.00964395790324	1.00881930438343	0.992379451035818	1.05055082346453	0.975162106563756	1.18122541746192	1.16124206106192	0.956643301740204	1.14568700943905	0.898324308995196	0.984099258538045	0.917156838443404	1.02955548035055	0.946456664494311	0.904515723319351	1.27536674747804	1.09306350543155	0.972063604008297	1.04201186947252
Gene25498	1.00063968940682	0.982617571222962	1.00013620413165	1.00100081998186	0.997348164679542	1.05038953076702	0.997561159959046	0.998151338220534	1.00607606699445	0.985457562857648	0.996773440852678	1.00886840568014	0.978860551569417	1.00919189594468	1.02370564041405	1.00270529951983	0.983608574982594	1.01636900267125	0.996055319292726	0.996730428700088	0.999678045958264	1.03055130703885	1.00520182392314	0.96462198405041	1.24085721070189	0.990334173899624	0.95074689920844	0.974652326100214	1.40212743227344	1.00242452165534	0.974969558162306	1.0624426020287	0.949211814951267	1.1684299300614	1.04169907490996	0.986751891789126
LZX-CL6201.Contig1-All-g	1.00408946096043	0.999637388054503	1.00596344885857	1.00430055771727	0.991750160343816	1.0178053550263	1.0021931903684	0.997265194247189	1.0243933130766	0.991691816130313	0.994673405250599	1.00338295752795	0.990540976789172	1.01845173689159	1.00269766828055	1.00487323396639	0.994974555914789	1.0055723434609	1.00128779754482	1.0025323541758	1.00501355722729	1.00714516219613	0.96100814352782	1.03616174265265	1.01622344160126	1.01090616785357	0.938473515591969	0.950963524948684	1.03417384044808	0.970445301881006	0.972362386395456	1.09437397015428	1.05957142724049	0.953079151902153	1.01622344160126	0.94594413766799
Gene24217	0.991593469301523	1.00633816423237	0.998989322755422	0.996580426989548	1.00856764944172	0.999884241315446	1.03675804794428	1.00483840222874	0.986313532928242	1.0014254714101	1.26877220899823	1.02048587102464	0.999702398906434	0.991757484614709	1.00581521548856	0.992829755902989	0.990505226053444	0.992107677506298	1.00788934563878	0.986810034831269	1.01949183787426	0.995449195223754	1.03015840358196	1.00306732631543	1.0079771322784	1.02495450829173	1.00456574867992	1.00127605942189	1.02950170479193	0.996096660906558	1.00335481021648	1.00221628588818	1.00114288485017	0.994965078444833	1.00415944726976	1.00450611582763
LZX-Unigene24455-All-g	1.00830920061883	0.992002584588199	1.00596344885857	1.00430055771727	0.991750160343816	1.03414652485085	1.00661497021065	1.08345982883229	1.01145213699561	0.998337032423432	1.00008077272731	1.00338295752795	0.990540976789172	1.0044787896068	1.00269766828055	1.00487323396639	0.994974555914789	1.0055723434609	1.00128779754482	1.0025323541758	1.00501355722729	1.03357309041497	1.02333705465935	1.0296070751177	0.995929853820245	1.02495450829173	1.00456574867992	1.00127605942189	1.00050881009852	0.996096660906558	1.00335481021648	1.01605145322444	1.00114288485017	0.994965078444833	1.06337573222805	1.00450611582763
Gene6478	1.03329191353884	1.00293571892061	1.04198240547493	1.0395942022666	1.00244992218719	1.0178053550263	0.995528947565296	0.987649139350501	1.000896791515	0.991691816130313	1.00008077272731	1.00338295752795	0.997917068028262	1.0044787896068	1.03178208486294	1.00487323396639	0.994974555914789	1.02222608606911	1.00128779754482	1.0025323541758	1.00501355722729	1.00714516219613	1.00139383272036	1.00306732631543	1.00262604174694	0.997288193226607	1.00456574867992	1.00127605942189	1.00050881009852	0.996096660906558	1.03924996981349	0.99802150237689	1.021822717059	0.994965078444833	1.00415944726976	1.00450611582763
Gene69876	0.983508498668588	1.012104024894	0.99420220615971	0.984062632094177	1.00132048019393	1.04273879532416	0.984534455330797	0.993366814009285	1.00585943802305	1.01112368811981	1.02494070640084	0.988048744333272	0.99931557090288	1.00720820719269	0.983893195146849	0.994255558930838	0.992166704715649	1.00107058410203	0.983035568856081	1.01686441565309	1.03605018698054	0.988268489961714	1.5058357332015	1.4000634168247	0.696997248262083	0.914469257545917	1.83474124651484	0.813148685566625	0.875072603248844	1.03131767371571	1.08833003035093	0.907484574689287	1.30288166144452	0.568961278458078	2.01480823646663	0.940726854215571
Gene28268	0.611342489758852	1.77815527887267	0.771069591764492	0.585825363311296	2.85894606353731	0.835580881069965	1.41951271240288	1.16672528628348	1.58455314404192	1.13098570420914	1.10327884974537	0.816397186655954	0.967050654834175	1.23842068692765	0.780281068313331	0.817083219334914	1.1108691217908	0.633595476483957	0.923801977370479	0.992711016580477	1.45380802039617	1.01641467224142	1.11843298032133	0.908147406050976	0.898925281260834	1.01548002380721	1.25798729896365	0.962837490996484	0.954023765089865	1.06073453262855	1.23086680995937	0.932873631524263	1.05587482154617	0.904915916871516	1.32780031101175	0.859622044321092
Gene6034	0.867425454349479	1.61385109249727	0.68830112685784	0.936773708155298	2.07390001455286	0.954504017552682	1.32203662376772	1.23677531711928	1.43158782341253	1.12920797458124	1.22596231075501	0.735036832511049	1.02277780412435	0.87042542269495	1.19736634050297	0.873551874170406	1.08996435561561	0.948573332636616	0.896652539911158	0.908147406050976	0.937791630664236	1.04992124444901	1.05783460922211	1.00650820941003	0.916679443759877	1.06499984081168	0.998455629430455	0.946030333172771	0.940233517533727	1.0727847886727	1.14612941458357	0.994171901566403	0.979461850191371	0.99267297583906	0.95139292477345	1.15135988381738
Gene3510	0.962837490996484	0.947542669426307	0.983390253270096	0.969823569124259	1.06284683286582	0.989415841643654	1.21547656983019	1.05977136323145	1.09718013561084	1.00697127282406	0.982815654331421	0.998890643488573	1.0409986624477	1.13973631327257	0.991115011489267	1.01809904300288	0.934920213510103	0.954863080811262	1.06328393509153	1.00613103448073	0.993353447864983	1.08549558642404	1.02784790399581	0.958585795648915	1.00404370070276	1.03000627018968	0.967899399848283	1.04543710061253	0.92186205060432	0.988817382699628	0.990783233809784	1.04195294147733	0.988990628074853	0.999172664621347	1.13456494620071	0.988716193679528
LZX-Unigene30390-All-g	0.997409781290878	1.00214100403217	1.00434131801683	0.996302504467436	0.995724017469698	1.00315706486523	0.988409987567001	1.00716223698035	0.993053664896833	0.994025311194976	0.981322336979412	1.05890727743235	0.997097175513723	1.00716223698035	1.00584487110668	1.02065239413258	1.00614622430965	0.998205642873868	0.994838984299619	0.995071658273601	0.998408845819638	1.02948380888461	1.00139383272036	1.00306732631543	1.00262604174694	0.997288193226607	1.00456574867992	1.00127605942189	1.00050881009852	1.00551621707202	1.07870605506133	0.987270112736005	1.00114288485017	0.994965078444833	1.00415944726976	1.00450611582763
Gene12375	1.15015528786029	0.936415610631575	1.59678751453295	1.16124206106192	1.03546171051569	0.975015153315781	0.932873631524263	1.02879193692054	0.956999068440935	0.944251083603475	1.0020009525206	1.08362201295421	0.922351916876356	0.949984724897635	0.996346117943848	0.996504106921574	1.06768253930939	1.16508372907648	0.969910855073805	1.0397112233929	0.969107715991883	1.36235893696328	0.963034537366659	1.12162640797929	1.02246079178049	0.99190644337197	1.12828073296109	1.00518355468849	0.990497423769082	1.00926000195372	0.983341081249164	1.0111684058455	0.960667435110535	1.05461485404518	0.951157121310073	0.949142225671402
Gene7894	0.958049728692125	1.06489565431837	1.00389180642164	0.947456158148991	1.05719593816684	1.00153374804254	0.997763512372488	1.02222608606911	0.967134758204168	1.06443237138313	1.02711101850567	1.00575229746696	1.04015119204781	0.979591658702346	1.01186423462109	0.968240073727415	1.14749141253216	0.937791630664236	1.09913980376164	0.943748742784057	0.958049728692125	0.952308436107041	1.01979471140015	0.986257534673488	1.0011849280851	1.00316239724587	0.989002970767382	1.04312612385653	1.06582183004535	0.985999961454694	0.985094619871283	1.00322590011666	0.994523340564619	1.019516059921	0.991959140543859	0.980410924114767
Gene3534	0.968881183597682	1.06213449482458	0.995694281359811	1.04076265633324	1.06981654622924	0.9711840311275	1.06646233955552	1.05748786992843	0.982763568761976	1.07422909314947	0.998110220949421	0.943933421358512	1.21477968205516	0.891992880947076	0.921002637024288	0.930703752180206	0.896403742242027	1.00228719217248	1.00817209862038	1.02119526539462	0.935919277997642	1.03015840358196	0.984893097652202	0.996905353396441	0.968161489585432	1.04805084746421	0.957246971439196	0.949211814951267	1.05811529179739	1.02051209486166	1.0244324628475	1.02459689830693	1.01266498682858	1.0024473110725	0.940726854215571	0.972089600692176
Gene22367	1.00090806451697	1.01051329093499	0.999853081063804	1.00010132243607	1.04343667804814	1.03830881132794	0.99142340851474	0.955008241083964	1.0062362967637	0.999302925963006	1.0009345514266	0.995489212633014	0.97250524991123	1.0143496374668	0.993535712409643	0.995206465798435	1.0052957820053	1.01760222538166	0.988728403869284	1.00784878625194	1.01822443907384	0.994750948401429	0.972128997320587	1.2422932401636	0.934809848772219	0.953727389608484	0.984364391878459	1.00731603048955	0.930817644648549	1.05359092281029	1.0725148518694	1.00306100174422	1.24924744380717	1.04508899734808	0.992125006993632	0.998488439092635
Gene12271	1.26877220899823	1.12576645406726	0.72470672263846	1.10197759600368	1.64091522041837	0.890023667744761	0.869668363529086	0.745988566767638	0.966177830628388	0.924820789878189	0.803106025444992	1.4920768890473	0.788749191018096	1.34760374165724	1.10001663497413	0.791009713116819	1.33910078633536	1.04767484959042	0.745988566767638	1.2167046273112	2.1649976387129	0.896143018526996	1.00667357365741	0.904915916871516	1.1069063931401	0.845095500179522	1.0350866613227	0.99420220615971	0.988409987567001	1.0569048394414	1.12854493055933	0.970650544043199	1.2422932401636	1.13072722586845	0.921523540655022	0.979461850191371
Gene1784	0.967257203995956	1.0355282701178	0.99267297583906	0.977173766192383	0.942467305097265	0.999402708735467	0.985421584127168	0.996748161144581	1.00365484125119	1.03278482080332	0.977538216491032	0.99267297583906	1.16672528628348	1.02285736102087	1.00656477985288	0.966482114448032	0.942467305097265	1.02021923233966	1.03658641631588	0.999640888159129	1.02844790006467	1.09374466114173	1.00651540596409	0.977357425209893	1.05571391253223	1.12075497071986	0.96582236917772	1.04320465309167	0.993606722185893	1.02391317334969	0.975770678249335	1.13384283295646	0.985651198065212	1.01760222538166	0.966033488114341	0.994015464643572
LZX-Unigene8302-All-g	1.00408946096043	0.993811578835022	1.00596344885857	1.00430055771727	0.991750160343816	1.07242541084378	0.995528947565296	0.987649139350501	1.000896791515	0.991691816130313	1.00434131801683	1.00338295752795	0.997917068028262	1.0044787896068	1.00269766828055	1.00487323396639	0.994974555914789	1.0055723434609	1.00128779754482	1.0025323541758	1.00501355722729	1.00714516219613	1.67094115212899	0.968332034433124	1.06997122544635	1.06693058984913	0.981259601737441	1.04027032926828	0.950153024002705	0.831243653326773	0.958993025980937	1.72278317255977	1.04123862792105	0.908147406050976	1.52759870975805	0.936530956453996
Gene1447	1.05587482154617	1.99070672175782	0.617587101729387	1.51164441920324	1.53490888060902	0.859008561956064	1.68956186344396	1.60385288536639	0.707896155163303	0.94946541479351	1.03532586569171	0.732527771792064	1.87466549970181	0.844645334526114	0.694521628157747	0.747331243459545	0.946789776565212	1.28518040307621	1.23605965285052	1.29808576878101	0.961138052413877	0.879166441598608	1.83474124651484	0.872353123502283	1.02718348615104	0.936415610631575	1.04309048000721	0.969282624292146	0.98581782834285	0.711955842567924	1.22946982616993	1.36944106099123	1.65742323221177	0.90954461895386	1.17016709574841	0.965870349785615
Gene3470	3.29792240968769	1.05045552348264	0.786893289231008	4.31501371124138	0.860759169928491	0.707896155163303	0.614189091235921	0.748949204028162	1.32466065905017	0.735036832511049	0.722969209886575	5.67885789467065	1.00613103448073	2.4208794014616	3.78538115267766	1.47137626372841	0.707896155163303	3.05402767985841	0.96539566734619	2.23444442159195	0.979317542296845	0.892544436488015	0.975162106563756	0.920719704958569	1.19235182753967	1.52759870975805	0.949142225671402	0.806618051207836	1.00729116082207	0.979404358328797	1.25697114743589	1.70122791672845	1.052830710846	1.07327334584894	0.713666636698442	0.935402634494582
LZX-Unigene25356-All-g	1.27773103405868	0.941146767876632	0.748949204028162	1.417802924621	1.073897894526	0.735036832511049	0.699144610825893	0.611342489758852	1.38523710412603	0.840956465037639	0.831736764534323	1.97866506362187	1.00394265760581	1.51560889737975	1.56109759364313	1.05554170545348	0.786893289231008	1.16587598244794	0.649654687664102	1.0355282701178	0.860503288688896	0.918634371182571	1.3068245167213	0.849445979314024	0.98609533043077	1.38193404532261	0.997284070241573	0.928888581845471	0.817878046777089	1.00188675490925	1.05243618041479	1.03799983048287	1.04887612037071	0.983341081249164	1.10592336394124	0.883519946448092
Gene36795	1.09240339878239	1.00158885017795	0.945818637053588	1.17596736940761	0.888616217254381	0.953151553923941	0.991675908825855	0.998032104022315	1.06073453262855	0.910507941771932	0.923608386864209	0.955892121940444	1.04901954993194	0.987638366812659	1.00614622430965	0.935919277997642	0.869668363529086	1.16015192635875	1.12625928462276	1.0065356913361	1.03922116073649	0.993084088938031	1.01371490150403	1.02614828670448	1.02295843869685	1.06666864673311	0.970235981102562	0.99787957729748	0.97625860256382	0.965053693379991	1.00840806549215	0.973303705200088	1.00615066321106	0.942312367553894	1.07634333537278	0.984353070543501
Gene4255	0.971894976566308	0.997885024711232	0.985022013792976	0.974465257099713	1.02995427286472	1.10775422450962	1.03488742892539	0.955430444096872	1.04388320945306	1.0138010106866	1.079536069622	0.96246247950196	1.0089913715356	0.96462198405041	0.992413927189761	1.04426074276195	0.987171255974953	0.948913846606958	1.04303234116781	1.05800579336207	0.94688350552437	0.98356060438712	1.00139383272036	1.00306732631543	1.0079771322784	0.997288193226607	1.00456574867992	1.00127605942189	1.00050881009852	0.996096660906558	1.00335481021648	0.99802150237689	1.00114288485017	1.00073991840074	1.00415944726976	1.02663343391352
Gene9870	0.9898391339425	0.942691147897745	0.995746346207232	0.978836427568796	0.965035938135479	0.987560718102873	0.998858408208422	1.01456623378259	1.03733346811099	1.00300255552404	0.983014012230675	1.06321966347484	0.975041920141702	1.03727806513734	0.975627310359231	1.04571316039888	1.00239207611598	1.00211433257158	0.986943756940805	1.00876008605681	1.012104024894	1.14484967092563	0.994704531848222	1.01533232232328	1.01288934683307	0.987293458583534	1.04050484968323	0.994171901566403	0.993421716510465	1.02108429242567	0.997896296672756	1.05614394495218	0.995105407951018	1.01041183983916	0.999744969525391	1.04922812151822
Gene14792	0.998475781104766	0.994383823983178	1.02569135007588	0.995172663196302	1.00184899644764	1.06107344696229	1.00832244846952	1.01212898502535	1.02401589815718	0.996881070451177	0.99937721401561	0.993353447864983	1.00826749799565	0.999183670825645	0.997891747669547	1.00191182823766	0.974652326100214	0.994692519615225	1.02788945973106	0.990422120934147	0.994729037436146	0.99743960890317	0.998053824077049	1.00740465743795	1.00103438594925	1.01500417566238	1.00164070986547	1.01097881882906	0.98946989450618	1.00031961904517	0.995574638318649	1.00664398567334	0.992059922575224	1.00577571147432	0.998368190095195	1.00081936591443
LZX-Unigene15001-All-g	0.994937383650907	0.977682560224222	1.21547656983019	1.02295843869685	0.974533181779391	0.998977958811447	1.00296784404818	1.00589823051963	0.978592163658097	0.979803937503432	0.975882494627808	1.12134214119162	0.968211594593432	1.00943529793813	1.2077505308916	0.986974382338823	0.998236792357858	0.993024364743553	1.00526945071128	0.999853081063804	1.03708611923292	1.03988241606318	0.996767111945406	1.00089387031487	1.01900869918258	1.01459635609886	0.964680875459361	0.942155581523735	1.0692806748364	0.868509990824682	0.981612097958936	1.04273879532416	1.03005326476306	0.996967833457912	0.971560041621025	1.04316176770585
Gene25916	1.00408946096043	0.994754188248205	1.00596344885857	1.01078210039375	0.991750160343816	1.03414652485085	1.0001054078498	0.987649139350501	1.000896791515	0.998337032423432	0.994673405250599	1.01751630192206	0.990540976789172	1.0044787896068	1.00269766828055	1.00487323396639	0.994974555914789	1.02222608606911	1.00128779754482	1.0025323541758	1.00501355722729	1.00714516219613	1.13943263877541	0.984622875187307	0.935540373460722	0.99243941626018	1.04283857992213	1.12405359666048	1.00333425577603	0.944148072947343	1.01010125882375	0.948143465906724	1.05072992910704	0.964441472282998	0.970875313125711	1.06213449482458
LZX-CL9030.Contig1-All-g	0.897601451598263	1.75413552399255	1.32645267794951	0.858549148363788	1.16288557047589	1.25605285089005	1.02532387887219	1.04820564028568	0.968568718873224	1.04047860823745	1.30944932836114	0.958206900996301	1.001616985486	0.941484485432357	0.878535749492391	0.908627730437301	1.25347160024488	0.878785793500433	1.56994875305079	0.986699467614507	0.907713783738574	0.982861183267788	1.00139383272036	1.00306732631543	0.995929853820245	0.997288193226607	1.03011236654657	1.02731519059305	1.00050881009852	0.996096660906558	1.00335481021648	0.987270112736005	1.00114288485017	1.00073991840074	1.00415944726976	1.00450611582763
Gene19581	0.719440620892866	0.775281115154264	1.95288771692333	0.685670810241401	0.891992880947076	0.897142844048304	1.38700642207527	1.12576645406726	1.47137626372841	0.959711852401305	0.867425454349479	1.44134018081758	0.904291544364946	1.00947017652169	0.999440534562347	1.18690997411489	0.76582752819344	0.820716440284423	1.417802924621	1.052830710846	1.29044402585809	1.17253999821596	0.975627310359231	1.0692806748364	0.929196923387124	0.982673979727744	1.09115259042458	0.860503288688896	1.01471792578645	1.0012926773598	1.1624023329844	0.924820789878189	1.00616761643721	0.95983571115658	1.16418653590445	0.999014222670106
Gene3553	0.907092083094366	1.19546197917062	3.63956702555126	0.903778404636835	0.957192743933975	0.957657956121394	2.59848282348906	19.2143928860601	0.977112119356059	0.918634371182571	0.916532467566133	1.27066031825913	4.76281412449524	0.966482114448032	1.03349927742897	0.979803937503432	0.916258992824098	0.916258992824098	2.0031476722464	1.03988241606318	1.03284549429142	1.10417137240816	1.17975383513886	0.992668637071623	1.03558445632312	1.02042214220346	1.00030879624397	0.979288278904965	1.17016709574841	0.977471580126091	0.989113902878244	1.10293622343743	0.99816403440101	0.997409781290878	1.30560035774611	0.999234704711689
Gene30004	1.00246947803427	1.00184899644764	1.00886840568014	1.00223723512958	0.996426958501625	1.0404459511884	1.02172657028561	1.03854965799977	1.00857576154417	0.995645050653172	0.997033627046397	1.00015392374275	1.01847622456679	1.00098630363774	0.999065315151801	1.00127605942189	0.999810126684576	1.00184430907806	0.998328195406174	0.999251597420722	1.00181367837645	1.00287653486477	1.61821050622236	0.992348207077948	0.967535017474011	1.01024010392484	1.01114897067059	1.01544047203019	0.994970231354473	0.990446904222009	0.97278253016255	1.00074591181173	1.05438845073968	0.928676696237907	2.0031476722464	0.9817660883651
LZX-Unigene24334-All-g	0.981980415369302	1.05765008359166	0.988474002253607	0.987340346356393	1.03922116073649	0.987004540639796	1.21477968205516	1.90121172715545	0.986880925977745	0.966680750222624	0.964981165838239	1.11752591166172	1.28518040307621	0.994912158469058	1.146482378813	1.02353022057747	1.00278427471826	0.969910855073805	1.35471244705668	0.944597530231747	0.987742236183463	1.06865733965919	1.00139383272036	1.06077612644102	0.995929853820245	0.997288193226607	1.00456574867992	1.14192626136459	1.00050881009852	0.996096660906558	1.00335481021648	1.00221628588818	1.021822717059	0.994965078444833	1.00415944726976	1.02663343391352
Gene14893	0.977844688141097	1.04400785280136	0.996723707486982	0.978387377697178	1.00033954912729	1.00008626196554	1.99070672175782	3.63956702555126	0.987340346356393	0.962722604957105	0.963420452358838	1.24766886783538	1.97866506362187	0.984893097652202	1.10592336394124	1.04767484959042	0.982521159882882	0.998438088407351	1.26119768083784	0.954733534571443	1.07376625534783	1.0659456211129	1.45681092505486	1.24357412845064	1.62937468843745	0.96297488351567	0.967343060159899	0.920150453519679	1.36063409365305	0.858549148363788	0.857647515301339	1.83474124651484	0.980444573530158	1.02235080416412	1.43630689123261	0.907092083094366
Gene36568	0.999284732777075	0.985396632122926	1.00919189594468	0.997306646166986	0.994762377222434	1.02324037159546	1.00714516219613	0.99553350356825	1.00454297830734	0.981902802916861	0.988828032410344	1.07466395990445	1.0070477627177	1.00240846361351	0.994127097857007	1.01071766298423	0.979844087393124	0.997729424015972	1.01137334031653	1.01330995729737	0.997885024711232	0.999784980549377	1.00139383272036	1.00306732631543	1.0079771322784	1.00810927354857	1.00456574867992	1.00127605942189	1.00050881009852	0.996096660906558	1.00335481021648	1.00221628588818	1.00114288485017	1.00677737583394	1.00415944726976	1.00450611582763
Gene29653	1.02201551430522	0.96747548895303	1.03293571179217	1.02433140795332	0.976856568413036	0.999162346693493	0.997703158846711	0.963034537366659	1.0355282701178	1.0011481762606	0.999555309287778	1.0875546266856	0.972089600692176	1.01355684358779	1.00072689676369	1.00162235265905	0.968677518131371	1.00008626196554	1.00741330513963	1.02317671882463	0.990853765275403	0.994383823983178	1.00139383272036	1.0296070751177	1.00262604174694	0.997288193226607	1.03011236654657	1.00127605942189	1.00050881009852	0.996096660906558	1.00335481021648	0.987270112736005	1.00114288485017	0.994965078444833	1.00415944726976	1.00450611582763
Gene13828	0.95983571115658	1.05298244523933	0.979803937503432	0.957246971439196	1.09061497966144	0.988268489961714	1.06321966347484	1.01066485577053	0.983690819200233	1.02401589815718	1.0534752016042	0.963377805945445	1.01206760766006	0.967899399848283	0.980410924114767	0.977759638550349	1.02482086914788	0.950240982070449	1.14395535640621	1.01517027007824	1.06294353877932	0.961801730137833	0.909761264661159	0.985991791831628	0.983282711499516	0.87632651454304	1.26119768083784	1.0098444803854	0.964345014691743	1.05852477351531	1.07561233647048	0.993281381039493	1.15849955840821	0.9898391339425	0.932322516112194	1.01726704188745
Gene1024	0.901863127200875	1.87466549970181	2.64694361726737	1.18181969870343	1.26004690524469	0.841501050923256	0.647194236446011	0.500601001524587	0.792978188026925	1.32311132247129	1.21251675741056	0.853432979498207	0.881617688844338	0.759685118869771	1.04917121697869	2.14067927716977	3.18505326244456	0.983893195146849	0.862156876413251	1.084554351336	0.710076616451274	1.08345982883229	0.912239648141699	0.831736764534323	1.07138236277285	0.840956465037639	0.971935654181149	0.990265729751249	0.997482285033591	1.00934878009594	1.07760814847004	1.0461026818423	1.0592409357865	1.30106764834688	1.00897190903212	0.843979438741216
Gene13877	0.993117645577265	1.06191081629383	0.993461380314599	1.01770191890011	1.07882918427315	0.995453387900185	0.972255669173872	0.996245578812538	0.972986012387712	1.02885295956595	1.07289829192102	0.982782510893082	1.01770191890011	0.982249201902155	1.04255337633204	0.977793315683187	1.0870946345265	0.996367602444238	0.99790801319218	1.00577571147432	0.996236339925971	1.04213696246523	1.00729116082207	0.913551074079363	1.10555367117028	0.986507564428951	0.967050654834175	1.01641467224142	1.12005155621776	1.07594474298807	0.976856568413036	1.03727806513734	0.925450878385089	1.11025859776233	0.967088608834042	0.994937383650907
LZX-CL4318.Contig1-All-g	0.998047754857067	0.923801977370479	0.932088642841869	0.934809848772219	1.00001134273141	0.930263357030818	1.04760788169624	0.711955842567924	1.01300882129385	0.893098027002145	0.916830594122559	1.08645301638962	1.0514518447719	1.13415384200461	1.28429892190582	1.59678751453295	1.03080617644842	0.918163953670586	1.00395824896428	0.729251770818967	1.08931500416172	0.932750157043048	0.997225570250791	1.0087693110837	1.01579704013461	1.06619228314741	0.97008128175099	0.99063149842297	0.990103833835157	1.02062064466919	0.971949660333184	1.04289512770665	0.996159557725863	1.02800257711498	1.07053251324772	0.966718013483153
Gene12934	1.097835672798	0.882325669227178	0.990690678851067	1.02102637447938	0.892872600733236	0.988223530400001	1.02490576919527	1.0570194520507	1.0823752414106	0.950799334615224	0.94795769359801	0.958658201253823	0.938473515591969	0.998687365408752	1.07217072847226	1.07665753762572	1.0570194520507	1.01627821293014	0.972089600692176	1.04728184505627	1.10647627223219	0.995778259761415	0.99420220615971	0.980444573530158	0.990594537801318	1.00178760706485	0.984595736483231	0.967343060159899	1.01717524768208	1.01713070548891	0.981355393084626	1.00684168562689	1.00797101908662	1.03740746558172	0.990039032515119	1.01078925557712
Gene10514	0.964680875459361	0.699144610825893	1.24587373711401	0.957138630176846	0.889164073240543	0.800381647216212	1.24766886783538	1.26004690524469	0.867425454349479	0.931817833442529	0.873112368700277	1.24422179998003	1.06823226196123	0.846759921581683	1.02153342903893	5.67885789467065	1.15594226470412	1.09898162080235	0.956430514735707	0.991952271094096	1.19414700807879	1.03870484378451	0.991844776842431	0.858181487414254	1.14192626136459	1.31303122945911	0.736641855211168	0.966302127355432	1.04650942790151	1.14531231101315	0.877096683283466	1.16747737344227	0.826677936478031	1.48560608098767	1.01186423462109	0.737799438045834
Gene1538	0.978776475343796	0.942766316814407	1.01048619586409	0.976458437782952	0.996511809632872	1.00076992668844	0.964559383697193	1.00574363595654	0.980918097031511	1.01338913802076	0.976923562654618	1.01204275252152	1.01389179598699	0.974852289775637	1.00780932758518	1.01426091284744	1.01283148660693	0.978708916867493	1.01200089074409	0.92933765165934	1.0023256767196	1.01703958821759	0.979803937503432	0.998110220949421	1.00924035929889	1.00387688674074	1.05732363522326	0.97490518825663	0.997371828713698	1.06637465177751	1.01579704013461	1.0039713825186	0.979272434332729	0.990981692373048	0.992654725619244	1.00860862720524
Gene12722	0.972448631203392	1.02184272127723	1.0703844137206	0.976624819980471	1.01128432583314	1.11826594571383	0.972986012387712	1.00727301685468	1.13486036442001	1.04419833230012	1.03854965799977	0.97625860256382	0.924975529384575	1.10276464460962	1.03746430404303	0.967741751205401	1.00429353674514	0.983989862381407	0.953803020672708	0.98609533043077	0.977202334713447	0.988189257974572	0.954504017552682	1.25016820901111	0.88691698494058	0.872353123502283	1.14612941458357	2.33328821730612	0.924374616884477	1.0355282701178	1.17728378531153	0.90132322921234	1.20238224375841	0.856107474326688	0.895258366991213	1.48328373261745
LZX-Unigene13515-All-g	0.99420220615971	1.00992911381682	1.00196891810932	0.98656603962885	1.00774811295498	1.04064994379799	0.975627310359231	1.00216373550928	1.01526947098803	1.00989611236843	1.02176435821873	0.99637871717276	1.00573259302184	0.99895783318164	0.970831064631883	0.997821968557123	1.02494070640084	1.02163260801088	1.00354189092764	0.965731806321828	0.978947443783081	0.98378346339672	0.972037815290327	1.03893428175336	0.931491960999143	1.00354917634068	0.996767111945406	0.994246191984846	1.00398492402252	0.988189257974572	1.12405359666048	1.00324025898892	0.96582236917772	0.943748742784057	1.02346499375224	1.06754132666923
Gene33430	0.999323999890839	0.981062590323644	1.02415628475741	1.01270163551179	0.982198933948521	1.00694267747684	1.01375585013999	0.982694223646317	0.993353447864983	0.983531723818236	0.998696273713856	1.00745024948925	1.0034292009807	1.00759048202589	0.994970231354473	1.00188675490925	1.00170502615976	1.01493251498707	1.02991821058204	0.995453387900185	1.02520853903079	1.0004079740125	1.02722803993315	0.998414055760641	0.985753392132574	0.977254667351986	1.04070304913739	1.10592336394124	0.98600813107776	1.02295843869685	1.02538234332026	0.966237243423927	0.989113902878244	1.00219987410541	0.997117677662025	1.01288934683307
LZX-Unigene29862-All-g	1.01016474729534	0.995350497864593	1.00300736075792	1.00214589356096	0.998037761332487	1.02780642783189	1.00180538437756	0.982330214341422	0.998606539426181	0.997216764615459	0.998858408208422	1.00156957152854	0.986020732225309	1.0021931903684	1.0006630985951	1.02742267999699	1.00815309045381	1.0210577935729	1.03293571179217	1.00056724428468	1.00245757980035	1.00392469918469	0.952081100981667	0.983608574982594	1.03159867351022	1.00195277486105	0.998753926923076	0.924680396572668	1.26457854883525	1.05900742266863	0.971767534367846	1.02035341217309	0.995927100991566	1.00233078855477	1.01605145322444	0.987659911888342
LZX-CL9247.Contig2-All-g	1.00408946096043	0.98600813107776	1.00596344885857	1.00430055771727	0.991750160343816	1.0178053550263	1.01782076382942	0.987649139350501	1.000896791515	0.991691816130313	0.994673405250599	1.00338295752795	0.990540976789172	1.0044787896068	1.00269766828055	1.00487323396639	0.994974555914789	1.0055723434609	1.00128779754482	1.0025323541758	1.00501355722729	1.00714516219613	1.00139383272036	1.0296070751177	0.995929853820245	0.997288193226607	1.00456574867992	1.00127605942189	1.02950170479193	0.996096660906558	1.00335481021648	1.00982401700287	1.00114288485017	0.994965078444833	1.14940749431341	1.02663343391352
Gene18811	1.02222608606911	0.975513756286324	0.999547509056281	1.03000627018968	0.958465150720758	0.998080850210904	1.00330421512598	0.992654725619244	0.999024021553638	0.998746395012487	0.996633497885385	0.997097175513723	1.00132048019393	1.02249379413146	0.988541428413354	1.01022149251819	0.970235981102562	0.995514613465979	1.00605755218728	0.979713555961714	1.0529062363701	0.991279940548255	1.01100981501787	1.00306732631543	0.995929853820245	0.997288193226607	1.03011236654657	1.00127605942189	1.02950170479193	0.996096660906558	1.00335481021648	1.0280496182713	1.00114288485017	1.00677737583394	1.00415944726976	1.02663343391352
Gene5319	0.996129015721601	1.00179627475799	1.05828681867723	0.993024364743553	1.00797101908662	1.04019095448904	1.0079939099024	0.957864816500667	0.982836637736915	1.0001054078498	1.02349329319208	0.992636390397081	0.983414616528437	0.988394989929932	1.00856764944172	1.01405645506227	1.53490888060902	0.988297843787657	1.02381573384758	0.981538573202818	0.988692083265295	0.99236364454648	0.995554412736108	1.14958761470913	0.987293458583534	0.97841849166188	0.999346859973542	1.03740746558172	1.04957662143007	0.969887729002522	0.994085307185785	0.996152716412865	1.03107155154823	1.00562187986869	0.997458927900339	1.01489202400767
LZX-CL5575.Contig2-All-g	1.04984487631482	0.836600852848243	0.988681145807484	1.04255337633204	0.92197653063113	0.924820789878189	1.00673956204938	1.09024633986052	0.962397962047482	0.914059086510409	0.891992880947076	1.16556207032718	0.842244299197713	0.989208792777211	1.1222253977065	1.0534752016042	0.878785793500433	1.05438845073968	0.989626969543267	1.02711101850567	1.02699114476122	1.72278317255977	0.979960190613726	0.941356017845571	1.12712919163865	1.05719593816684	0.997475107783815	0.889164073240543	1.08895736541176	1.15973193542048	0.96251791355093	1.04678367445501	0.903153042136197	1.20624108184868	0.939540924331514	1.02003892975815
LZX-Unigene61004-All-g	1.09341122794408	1.00663837944106	1.02331780135666	1.06619228314741	1.00544235734098	0.994171901566403	0.979564601994103	1.02363895529052	0.960939734553875	0.965731806321828	1.00720820719269	1.09677007412813	0.957334033838426	1.01426091284744	0.995590780005419	1.0000410343601	0.974852289775637	1.03284549429142	0.950669847542249	0.93038783010923	0.971387748046755	1.01397362255804	1.16672528628348	0.9544157710968	0.88662287298725	1.0098444803854	1.00926000195372	0.998368190095195	0.69245877522835	1.04088839617066	1.11241613385965	0.855155166821555	0.914700245658612	1.01093657580377	0.98524303659867	1.08691572265348
Gene11165	0.952387663431604	1.04356302695299	0.973574956675534	0.949002781075253	1.42194807697492	1.07622279622373	0.912239648141699	1.00630300328151	0.991486928074052	1.28949603581041	1.40212743227344	0.983836182374879	1.02564720683822	0.96968884479441	0.937791630664236	0.983658160650956	1.03075827783476	0.943837375183434	1.12192882823237	1.01679582283575	1.07124861830375	0.89470910665906	0.998576266292059	1.0069051794582	1.00650820941003	0.92624365993657	0.985070489733049	1.13231575084271	1.01033991445997	1.05739294042175	1.1711789229541	0.918995294517245	1.16015192635875	0.980042586253411	0.962195780544703	1.00104454116037
Gene7066	1.0280496182713	0.973692115699263	0.986847575635986	1.04778168230184	1.01726704188745	0.981482638624857	1.00067006316788	0.947239592190086	0.957526303795748	0.960475984844326	0.971611925024166	0.987537924220737	1.00242452165534	0.970277648147153	1.026364284788	1.02469087397738	1.00216810406846	1.04850285382819	0.985227119263082	0.937124211466794	1.05429514785093	1.02879193692054	1.030342080192	0.973168904610395	1.01834120854409	0.985932885285414	0.996797605748365	0.977409555794378	1.10160950368963	0.968374515569843	1.01645558875811	0.955672614586259	1.01729421035549	1.00485698684555	1.02353022057747	0.98142981834914
Gene2972	1.27165287404037	0.944390125758514	1.08964842808077	1.29202123817563	1.04894770842603	0.941484485432357	0.916076761047367	1.02253947436629	0.987260821377398	0.913890987980923	0.861333106251102	0.970277648147153	0.89470910665906	0.855155166821555	1.16714121051972	1.08469851568253	0.97732020838969	1.26004690524469	0.987931992643441	1.21251675741056	1.01191378972507	1.36592542401231	1.09718013561084	0.950773116911832	1.03727806513734	1.02412227606458	0.987114292478614	0.99203021602973	1.01976908962723	0.959164700916482	0.9217576728608	1.01256601080889	0.946640166776605	1.0547029830332	1.01139654500113	0.990646087963654
Gene15214	1.02048587102464	0.973408943510281	1.02516416825745	0.991147323455599	1.02930673271729	1.00659974278746	1.00646459588712	0.976595422872904	0.98256874452661	0.988074476409339	0.990478169437351	1.00608365471647	1.00424993469936	1.02490576919527	0.98972168394139	1.06981654622924	1.18595772146112	0.996633497885385	1.0235608418482	0.981085707794693	0.988518113386921	1.04242217746991	1.00139383272036	1.00306732631543	1.00262604174694	0.997288193226607	1.05359092281029	1.00127605942189	1.00050881009852	1.01507945098205	1.00335481021648	0.987270112736005	1.021822717059	1.00073991840074	1.00415944726976	1.00450611582763
Gene6555	0.949819829290615	1.00303924612112	1.42194807697492	0.956341699500134	1.03300393779774	0.987742236183463	0.973729868014926	1.0692806748364	0.957993569098664	1.0368751624768	0.961846816930364	0.962060169976488	1.03823287239764	0.98534595367793	1.06955419991393	0.958325764510791	1.0517195510367	0.994325712204702	1.09061497966144	1.03041274209977	0.977471580126091	1.16878191704937	0.991105898634638	1.03558445632312	0.942691147897745	0.960346390667331	1.04551414084999	1.19049499830293	1.00962876398942	0.940590215146379	1.01548002380721	0.93507221296082	1.06264023905086	0.97008128175099	0.976055451335932	1.0364186247917
Gene17670	0.939429848245444	1.00326727295678	0.959583054066852	1.034397717381	0.888269824928169	0.961801730137833	1.03428031812653	1.06478776604224	1.28518040307621	0.924680396572668	0.975404994937236	0.966808677711747	1.02135445194119	1.08345982883229	0.965659633055352	0.900387545324802	0.910186291451699	1.03289507029815	0.927118883690933	1.03733346811099	1.08691572265348	1.03664397984007	1.02205499541011	0.98528538740704	1.00520182392314	0.980877160486148	0.939540924331514	1.03848930827744	0.991246073913878	0.922498542983226	1.02738891775816	0.968624099899474	0.965130981869215	1.01394622800516	1.01636900267125	1.07124861830375
LZX-Unigene45584-All-g	1.03922116073649	0.976092939424446	1.0387652292886	1.04106897331674	0.99717382589839	0.985920108334661	0.988628768287694	0.950518064953356	0.963964959145104	0.968881183597682	0.966237243423927	1.05180311837807	1.0113352117928	1.03050922078551	0.980042586253411	1.12405359666048	1.06235329928006	1.04053109112901	0.976698720775157	0.942155581523735	0.993194775938149	1.03165704147617	0.987974918017137	0.97916414993967	0.953663980438659	1.09024633986052	0.968332034433124	1.03591932141109	0.771913807608702	1.16672528628348	1.08287442044472	0.932088642841869	0.945425708862561	1.01300882129385	1.06966717280946	1.10935604715613
Gene16724	1.00045770981986	0.995967119435989	1.00279824621397	1.00102793977676	0.999402708735467	1.02871600996474	1.00320325359736	0.975041920141702	1.00730685199	0.997680013215829	0.998804679213341	1.01103494127919	0.980677057037068	1.01180430216442	0.997519742368055	1.00885775215088	0.999162346693493	1.0008218703593	0.997183985460166	0.998187938827418	1.00085007942153	1.00209168235539	1.00139383272036	1.00306732631543	1.0079771322784	0.997288193226607	1.00456574867992	1.00127605942189	1.00050881009852	0.996096660906558	1.00335481021648	0.99802150237689	1.00114288485017	0.994965078444833	1.00415944726976	1.00450611582763
LZX-CL11421.Contig2-All-g	1.02676165021313	0.998015328624991	1.00596344885857	1.02065239413258	1.00161966907253	1.0178053550263	1.00356985940025	0.997265194247189	1.000896791515	0.991691816130313	1.00008077272731	1.02831954295407	1.0008530672488	1.0044787896068	1.00269766828055	1.03181059812285	0.994974555914789	1.0055723434609	1.00128779754482	1.0025323541758	1.00501355722729	1.00714516219613	0.995907106108114	0.983836182374879	1.0486987205288	1.01362606408901	0.974802726676211	0.969910855073805	1.0138192297176	1.01672650734751	0.984622875187307	1.02676165021313	0.941484485432357	1.05082308010779	1.01008743499176	0.951360652461773
Gene16305	1.03721387081415	1.03148679759117	0.978509910911384	0.980794059847974	1.00419141777964	0.999054159440016	0.915916523174711	0.808876492868281	1.0592409357865	1.11214891972384	1.0870946345265	1.13913994471137	0.908627730437301	1.1909623159174	0.983282711499516	1.0395251881203	1.13913994471137	0.957394220757906	0.946233235778688	0.937430249306764	1.097835672798	0.947354470204887	0.941913559525986	1.01119703923173	0.908861020359212	0.855637373963785	1.11752591166172	1.10536891225637	0.866492837607791	1.00459343081788	1.03144301911302	0.974802726676211	1.00594694437499	0.952620732713567	0.947354470204887	1.07231017358969
Gene3632	1.0518857183372	1.06081772025349	0.940042379752921	1.09099063562525	1.01842724921639	0.990039032515119	0.961741325748105	1.02392807949033	0.953151553923941	1.04141595517149	1.08916564434096	0.919799831428827	1.00594694437499	0.910323006210757	0.939540924331514	1.15656932281431	1.07422909314947	1.12597862806259	0.974386369633251	0.920848426656245	0.923608386864209	0.908861020359212	0.997335789179415	0.946341492387574	1.06346490007154	1.00128291772983	0.936295797071769	0.989059781408204	1.01622344160126	1.0659456211129	0.98581782834285	1.0415955202075	0.92186205060432	1.09587958543155	1.01059295369973	0.953593493783615
Gene13700	0.99809905606688	0.97338619734127	1.02482086914788	1.00063968940682	0.997645735215216	1.00550104373498	1.87466549970181	1.3068245167213	1.0034292009807	0.979564601994103	0.986348833261742	1.02738891775816	1.00572346652245	1.00964395790324	1.07855710970366	0.999931127834942	0.988757312294683	1.01230255250172	1.13704766889976	0.992906640808582	0.996470658699942	0.998687365408752	1.18934905492264	0.995528947565296	1.00522229548201	1.00449765810231	0.997533840114842	1.01592940435826	0.992711016580477	0.981275703299524	1.0315606445088	1.00881930438343	0.994543379189982	0.981612097958936	1.90121172715545	0.997094122312733
[truncated: 4,921 more rows]
