# Supplementary material for: A single-cell atlas of West African lungfish respiratory system reveals evolutionary adaptations to terrestrialization
Source: Nat Commun. 2023 Sep 13;14:5630. doi: 10.1038/s41467-023-41309-3 (PMC10497629; doi:10.1038/s41467-023-41309-3)
Supplement: Supplementary file 6 — Source Data [file 41467_2023_41309_MOESM6_ESM.zip › 4.fig4h.lungfish_salmon_DEG.xls]

gene	p_val	avg_log2FC	pct.1	pct.2	p_val_adj
h2afvb	0	2.94288321683243	0.783	0.047	0
Gene3504	0	2.20189582756119	0.605	0	0
Gene3841	0	4.7584255348742	0.907	0	0
LOC106567669	0	0.838383349932181	0.346	0.014	0
LZX-Unigene8805-All-g	0	5.91391114168105	0.815	0	0
aplp2	0	1.81797257492203	0.538	0.052	0
Gene19037	0	6.08567898838793	0.932	0	0
atp6v1g1	0	0.471284716512311	0.338	0.048	0
LZX-Unigene15295-All-g	0	4.00367288234554	0.772	0	0
Gene6401	0	2.28172501412571	0.501	0	0
Gene64841	0	6.55092743626535	0.97	0	0
Gene27091	0	4.65178415612819	0.853	0	0
rpsa	0	1.72989610648153	0.913	0.462	0
fkbp8	0	0.168422196272485	0.233	0.045	0
rps5	0	1.75673512076484	0.887	0.453	0
fth1a	0	3.01447845916454	0.909	0.354	0
Gene44443	0	7.78899294377435	0.994	0	0
Gene12095	0	1.58434441859211	0.436	0	0
Gene19261	0	1.0759810970933	0.358	0	0
Gene10438	0	2.03920805076807	0.31	0	0
LZX-Unigene12824-All-g	0	4.78327095561542	0.398	0	0
LOC106607915	0	4.36341366396996	0.893	0.008	0
kxd1	0	0.442596798925732	0.221	0.009	0
rpl28	0	1.10665709546455	0.829	0.506	0
Gene22961	0	3.00576524706832	0.727	0	0
LZX-Unigene13531-All-g	0	4.11217516770071	0.823	0	0
LOC106601249	0	1.41822426607264	0.546	0.039	0
LZX-CL12560.Contig7-All-g	0	0.8946711717884	0.256	0	0
ppp1caa	0	1.16445641117728	0.508	0.06	0
Gene35411	0	5.94324127859214	0.895	0	0
Gene25094	0	3.49688288329439	0.13	0	0
Gene15514	0	4.82125355483227	0.9	0	0
LZX-CL7421.Contig2-All-g	0	4.69769416783012	0.878	0	0
Gene32044	0	4.09074903615277	0.857	0	0
Gene10782	0	1.18108552531637	0.328	0	0
LZX-CL5831.Contig3-All-g	0	0.734196666314061	0.256	0	0
LOC106602876	0	1.83029776504529	0.654	0.076	0
rpl35	0	2.28562669305222	0.868	0.291	0
LZX-CL1063.Contig1-All-g	0	3.47711544154351	0.572	0	0
rpl3	0	2.65403020645546	0.873	0.174	0
LZX-Unigene5693-All-g	0	2.6065160858766	0.522	0	0
rps25	0	1.42769018813181	0.888	0.499	0
Gene4710	0	0.421443546539444	0.164	0	0
Gene19800	0	4.65339893615313	0.912	0	0
Gene15670	0	0.487877822495432	0.167	0	0
COX1	0	9.21335704435099	0.937	0	0
Gene19504	0	4.777807249016	0.903	0	0
Gene3519	0	1.68621060970449	0.464	0	0
rps15	0	2.02335727778821	0.925	0.462	0
LZX-Unigene23984-All-g	0	3.42285333667512	0.696	0	0
LZX-Unigene13275-All-g	0	0.885100916684109	0.291	0	0
Gene746	0	5.22077767780408	0.927	0	0
LOC106576514	0	2.36674462511482	0.594	0.006	0
copb	0	0.780527503186868	0.412	0.057	0
LZX-Unigene35-All-g	0	4.63148898883536	0.851	0	0
LZX-CL11161.Contig1-All-g	0	2.87788841615647	0.564	0	0
LOC106612848	0	0.921535270263227	0.325	0.004	0
eif3f	0	1.41589220887855	0.717	0.159	0
rpl5a	0	1.2865833215492	0.853	0.485	0
LOC106598937	0	2.20718620189319	0.685	0.035	0
psmd13	0	1.85916749832787	0.607	0.025	0
Gene9882	0	4.73951641764857	0.859	0	0
LOC106572990	0	3.07714905304159	0.934	0.273	0
Gene5876	0	1.03471751739193	0.32	0	0
LZX-Unigene8868-All-g	0	1.20694350663144	0.283	0	0
LOC106601397	0	2.05134634880658	0.826	0.245	0
hint1	0	2.13687806044943	0.671	0.027	0
Gene8798	0	0.469560107925721	0.186	0	0
Gene26313	0	3.62397830680835	0.765	0	0
LOC106562286	0	2.2463053059147	0.69	0.082	0
Gene1387	0	1.65027778411615	0.508	0	0
LZX-Unigene25584-All-g	0	1.52318317876676	0.483	0	0
Gene5350	0	3.84223120884846	0.791	0	0
Gene13075	0	2.82072028926567	0.635	0	0
Gene19115	0	2.75192227067094	0.372	0	0
LOC106568726	0	0.230049673039215	0.318	0.115	0
mdh2	0	1.64850442192585	0.596	0.062	0
rpl9	0	5.09849312237569	0.917	0	0
Gene9167	0	4.63684160017148	0.9	0	0
LOC106605448	0	2.34148774816906	0.604	0	0
cmpk	0	0.671250164045468	0.557	0.163	0
hexa	0	0.426063163937161	0.257	0.032	0
Gene5768	0	4.04313285953952	0.578	0	0
acat1	0	0.161656033875053	0.27	0.061	0
LOC106578809	0	1.45506084633725	0.448	0.02	0
ilf2	0	4.17102382829326	0.864	0.019	0
LOC106568347	0	3.9276812564506	0.91	0.071	0
Gene18052	0	1.08844392381775	0.344	0	0
Gene62361	0	3.56267056679854	0.702	0	0
Gene5312	0	0.250537048148879	0.11	0	0
Gene5758	0	1.75048895352848	0.497	0	0
strap	0	1.6436348548426	0.547	0.013	0
Gene9144	0	0.577679618265483	0.199	0	0
Gene31943	0	4.543791168007	0.88	0	0
vbp1	0	1.56415797618211	0.481	0.003	0
eef2l2	0	1.26302404934554	0.372	0	0
mrpl43	0	0.115100968695816	0.119	0.015	0
LZX-CL283.Contig1-All-g	0	7.41368971158824	0.899	0	0
ost4	0	1.67076845614971	0.589	0.035	0
txn	0	1.87125532141032	0.514	0.019	0
Gene10501	0	4.49486215538549	0.871	0	0
ndufs7	0	0.835943583158348	0.47	0.069	0
Gene70750	0	3.79620238776351	0.84	0	0
Gene14878	0	2.72535897151731	0.532	0	0
Gene28490	0	0.271274567085278	0.119	0	0
LZX-CL1678.Contig8-All-g	0	5.29905896691713	0.145	0	0
gata3	0	-2.19242078239331	0.208	0.45	0
LOC106596074	0	4.2607984698601	0.344	0	0
LOC106593976	0	0.766030534656205	0.259	0.007	0
Gene1458	0	1.93445530406955	0.518	0	0
Gene7946	0	4.95094731030093	0.905	0	0
LZX-CL8060.Contig23-All-g	0	2.03515702469527	0.476	0	0
LZX-CL2195.Contig2-All-g	0	3.86083986855253	0.768	0	0
vim	0	3.67898326259789	0.313	0.01	0
Gene5790	0	3.6196018818772	0.829	0	0
Gene16614	0	0.430054223085824	0.111	0	0
Gene18974	0	0.234324045216113	0.103	0	0
cfl1	0	1.67936040495274	0.478	0.277	0
Gene11706	0	0.679112069061009	0.205	0	0
Gene18759	0	1.1249562287497	0.399	0	0
LOC106572248	0	1.32667166627542	0.707	0.269	0
ndufs4	0	1.28517523296048	0.522	0.038	0
Gene4353	0	1.70015112141162	0.513	0	0
ilf3b	0	2.02062593550906	0.673	0.07	0
Gene5320	0	4.469827281014	0.879	0	0
LZX-CL5521.Contig3-All-g	0	0.597984282143206	0.247	0	0
LZX-CL2120.Contig2-All-g	0	4.29461639337754	0.856	0	0
Gene15664	0	2.66262649121368	0.638	0	0
Gene5785	0	2.82522852687774	0.696	0	0
pdia3	0	1.43433122342973	0.682	0.145	0
Gene18314	0	2.93334763611503	0.695	0	0
ppia1	0	2.65340027156804	0.918	0.368	0
zgc:136864	0	0.673675321285102	0.273	0.014	0
Gene8553	0	0.817091734369921	0.308	0	0
tmem11	0	0.538475908987105	0.347	0.037	0
cotl1	0	2.33933289018523	0.616	0.101	0
itm2ba	0	1.14843204421428	0.714	0.199	0
Gene16207	0	0.373073421782142	0.172	0	0
LZX-CL12007.Contig6-All-g	0	0.552972014986447	0.187	0	0
LZX-Unigene5714-All-g	0	2.63022344483681	0.228	0	0
Gene10506	0	1.77766888573402	0.455	0	0
LZX-CL1635.Contig3-All-g	0	5.21590697504699	0.133	0	0
Gene19383	0	0.375326747418449	0.125	0	0
f2r	0	0.75717324470451	0.125	0.001	0
Gene14389	0	0.359653926682734	0.1	0	0
Gene26354	0	5.86891740152751	0.72	0	0
LZX-Unigene9157-All-g	0	0.409936481781531	0.146	0	0
zgc:86599	0	3.18426795570532	0.86	0.102	0
LOC106611972	0	2.33439736176233	0.66	0.031	0
suco	0	0.759094002844303	0.296	0.011	0
LZX-CL11753.Contig2-All-g	0	1.18473938936645	0.393	0	0
Gene4296	0	0.5152485959055	0.186	0	0
Gene68938	0	2.86673288024295	0.142	0	0
Gene1548	0	4.80179044990418	0.913	0	0
Gene7956	0	0.868499458375634	0.304	0	0
LZX-CL853.Contig3-All-g	0	2.93060297294894	0.708	0	0
LZX-CL12486.Contig4-All-g	0	1.09805462606656	0.361	0	0
LOC106577905	0	2.25618579964757	0.84	0.171	0
Gene1398	0	0.53762923233684	0.156	0	0
LZX-CL6789.Contig1-All-g	0	3.41804284498131	0.704	0	0
Gene14227	0	1.36123657922919	0.356	0	0
ywhag1	0	3.42700163066955	0.758	0	0
LZX-CL3200.Contig1-All-g	0	3.29485040595904	0.687	0	0
LOC106561854	0	4.15780018851011	0.886	0.037	0
Gene7650	0	0.846674358386356	0.277	0	0
Gene24512	0	3.50404716399294	0.775	0	0
Gene4964	0	1.17794267949973	0.374	0	0
Gene11203	0	2.53629036789872	0.275	0	0
LOC106565438	0	3.14847968811365	0.716	0.024	0
Gene7470	0	0.359286940810428	0.135	0	0
Gene3849	0	2.58675696542258	0.5	0	0
Gene7488	0	0.817591546743195	0.269	0	0
LOC106564313	0	1.72602184374252	0.67	0.109	0
Gene58653	0	1.95285505758335	0.424	0	0
Gene4222	0	2.9702841971723	0.687	0	0
Gene23371	0	3.75431861993244	0.803	0	0
Gene52707	0	2.08956258495922	0.492	0	0
Gene5318	0	0.768110240890409	0.29	0	0
Gene12529	0	1.00846102836216	0.287	0	0
copz1	0	0.223342593980657	0.178	0.014	0
Gene9616	0	3.03984210299246	0.727	0	0
LZX-CL399.Contig6-All-g	0	3.67005289529505	0.467	0	0
Gene12899	0	3.80360753170313	0.826	0	0
Gene12883	0	1.32220145617159	0.426	0	0
LZX-CL3881.Contig8-All-g	0	4.17151120000487	0.867	0	0
Gene19892	0	0.716960720809905	0.206	0	0
Gene9825	0	1.9600380448533	0.493	0	0
LZX-CL12667.Contig2-All-g	0	3.90774881561187	0.108	0	0
LOC106600953	0	2.47712755115173	0.631	0.015	0
LOC106582300	0	2.66549529468505	0.766	0.044	0
ldha	0	2.46528054204882	0.372	0	0
LZX-CL11189.Contig1-All-g	0	1.30785445436908	0.423	0	0
Gene17691	0	2.26079157883488	0.136	0	0
cd63	0	1.16112140337027	0.725	0.205	0
Gene17758	0	0.882225095393749	0.198	0	0
Gene17826	0	0.497710783590126	0.206	0	0
Gene13258	0	1.79220671642261	0.437	0	0
rpl37	0	-0.167466493401748	0.476	0.201	0
LZX-Unigene30796-All-g	0	1.34920225039214	0.419	0	0
ucp2	0	2.71526668936147	0.759	0.075	0
LOC106601274	0	0.781649328031625	0.292	0.037	0
txnl1	0	0.447566602219048	0.287	0.025	0
zgc:112255	0	0.194277776945578	0.129	0.008	0
cox6a1	0	2.62934873821428	0.795	0.094	0
pabpc1a	0	3.01350569651576	0.791	0.015	0
Gene13105	0	4.10130999498191	0.826	0	0
Gene27975	0	2.73541057366446	0.641	0	0
Gene39016	0	0.31952162210772	0.131	0	0
Gene8124	0	1.02560195176286	0.306	0	0
zgc:153867	0	1.53625492270535	0.761	0.24	0
LZX-CL3239.Contig3-All-g	0	1.5774909284703	0.478	0	0
LZX-CL6738.Contig1-All-g	0	2.92635101140557	0.733	0	0
Gene6527	0	2.4132996928222	0.642	0	0
Gene32124	0	2.55054173429064	0.361	0	0
Gene6452	0	1.36562942253155	0.41	0	0
ctsh	0	1.23977771274161	0.56	0.175	0
anp32b	0	1.66762348443095	0.574	0.037	0
Gene9824	0	0.316318659583415	0.122	0	0
Gene17627	0	0.22527687725769	0.102	0	0
LZX-Unigene10282-All-g	0	2.18833882600429	0.613	0	0
denr	0	1.33444211109169	0.499	0.03	0
Gene25856	0	2.09500115706625	0.608	0	0
npc2	0	2.1232891623513	0.686	0.075	0
LOC106591125	0	2.1965456763622	0.586	0.046	0
Gene19054	0	0.978909924648076	0.334	0	0
trmt112	0	0.157890830177058	0.116	0.007	0
Gene13149	0	2.95793488730767	0.747	0	0
5nt1a	0	0.988760379424055	0.47	0.086	0
Gene12386	0	1.24182598636623	0.366	0	0
atp1a1a.1	0	2.21983777892421	0.512	0.034	0
LZX-Unigene50735-All-g	0	1.50945434680005	0.283	0	0
Gene3101	0	1.26210770451302	0.416	0	0
LZX-CL4802.Contig5-All-g	0	0.782298372202659	0.188	0	0
ndufs2	0	0.873870157571922	0.458	0.059	0
rps24	0	1.78305102491596	0.901	0.44	0
Gene12419	0	1.54453510776265	0.497	0	0
LZX-Unigene61898-All-g	0	1.96582895773998	0.537	0	0
cryaa	0	0.531844495311624	0.12	0	0
LOC106603481	0	2.43964041503402	0.653	0.015	0
arpc1b	0	2.51109304492555	0.518	0.002	0
Gene2333	0	0.22566588209907	0.105	0	0
Gene26357	0	3.81002980865401	0.777	0	0
zgc:86811	0	0.682518467573	0.33	0.019	0
snrpd3l	0	2.39038115948669	0.664	0.003	0
ube2nb	0	0.327515641278517	0.385	0.086	0
atp6v0cb	0	3.1583939467946	0.821	0.077	0
lsm12	0	1.58069941581081	0.482	0.021	0
Gene19378	0	0.409484888482013	0.12	0	0
sepw1	0	0.97148505023473	0.51	0.078	0
Gene17735	0	3.16844650400815	0.541	0	0
Gene17856	0	0.978957876814254	0.338	0	0
tcp1	0	0.577685719757491	0.474	0.11	0
LZX-Unigene25625-All-g	0	3.32981518567205	0.627	0	0
srsf5a	0	1.09352898545341	0.612	0.118	0
LOC106574434	0	2.32574327419234	0.627	0.017	0
Gene3763	0	1.23430912843609	0.396	0	0
LOC100196685	0	0.607778440350867	0.325	0.028	0
Gene37023	0	2.81802143621102	0.388	0	0
Gene3797	0	0.377230119386127	0.145	0	0
Gene18387	0	0.368748116490418	0.102	0	0
Gene7950	0	0.343842946078075	0.119	0	0
Gene10865	0	1.75745668678344	0.524	0	0
Gene1581	0	1.46100512652414	0.457	0	0
Gene20999	0	1.36060443557169	0.446	0	0
atp1b2a	0	0.535973803417746	0.189	0	0
Gene8792	0	0.470377692404031	0.158	0	0
LOC106613544	0	1.68377357274101	0.568	0.026	0
sumo2b	0	1.47345127406532	0.469	0	0
LZX-CL10167.Contig2-All-g	0	1.26897462953378	0.422	0	0
LOC106569522	0	0.145787810128052	0.166	0.034	0
LZX-Unigene46080-All-g	0	3.31193523225143	0.751	0	0
zfand1	0	0.268753579230983	0.16	0.013	0
slc20a1a	0	1.04189825372408	0.363	0.015	0
LZX-Unigene13623-All-g	0	3.55512753180604	0.405	0	0
hnrnpl	0	0.468862150200229	0.424	0.096	0
LOC106589355	0	0.232124474762988	0.224	0.028	0
Gene8116	0	0.575221983155686	0.145	0	0
serbp1b	0	2.51001502472452	0.742	0.041	0
Gene17447	0	4.60441240281279	0.887	0	0
Gene38818	0	4.7193443262534	0.904	0	0
zbtb8os	0	1.02921722916988	0.379	0.007	0
Gene5823	0	1.12216899092305	0.235	0	0
phlda2	0	1.21450654383307	0.401	0.047	0
rps16	0	-1.62494607492713	0.454	0.465	0
Gene2422	0	0.346697780617733	0.138	0	0
hspa9	0	0.971622164582501	0.472	0.061	0
skp1	0	1.44299940201944	0.584	0.05	0
Gene8845	0	1.78890524772044	0.288	0	0
LZX-Unigene15416-All-g	0	0.368323408508358	0.128	0	0
ndufab1b	0	1.11296658341161	0.411	0.01	0
xpnpep1	0	0.327054612631475	0.158	0.004	0
LZX-CL8148.Contig2-All-g	0	3.44907959341728	0.79	0	0
LZX-Unigene7794-All-g	0	1.07174409144218	0.363	0	0
atp5j2	0	0.348243798305864	0.755	0.438	0
LOC106604229	0	1.71882301333939	0.575	0.034	0
Gene4735	0	0.279090794960669	0.114	0	0
Gene9996	0	0.710902485825313	0.228	0	0
LOC106563457	0	1.06527005632427	0.443	0.034	0
sepp1a	0	2.1514434285858	0.6	0.093	0
Gene5863	0	1.2081662296616	0.339	0	0
pitpnbl	0	2.98592480120492	0.39	0.035	0
cdkn2aipnl	0	1.2711165452143	0.469	0.013	0
upk1b	0	1.33461939947882	0.36	0.017	0
etf1b	0	1.88170862105148	0.637	0.058	0
LZX-Unigene24169-All-g	0	1.10712488820488	0.346	0	0
tmem167a	0	0.713161702594576	0.348	0.026	0
Gene17638	0	0.743510210564502	0.273	0	0
Gene5548	0	3.24139177139759	0.769	0	0
LZX-Unigene49274-All-g	0	1.50109528146289	0.342	0	0
Gene12057	0	3.65389421551394	0.783	0	0
LZX-CL4802.Contig8-All-g	0	0.912817056693465	0.215	0	0
ube2g2	0	0.347303694371304	0.261	0.042	0
LZX-CL5854.Contig1-All-g	0	0.634545816715224	0.23	0	0
LZX-Unigene12664-All-g	0	0.552820842964196	0.16	0	0
LZX-CL458.Contig2-All-g	0	2.7939719520355	0.512	0	0
Gene28224	0	1.91243602258462	0.5	0	0
Gene19379	0	0.500736018138635	0.161	0	0
Gene24681	0	0.810519833230175	0.303	0	0
Gene5591	0	1.37576479982108	0.216	0	0
Gene1078	0	0.58949945576824	0.199	0	0
Gene30637	0	1.24719686809576	0.409	0	0
Gene10505	0	1.12983298027673	0.391	0	0
Gene1882	0	0.844241872931454	0.229	0	0
cisd1	0	1.09153164349716	0.375	0.01	0
LOC106570315	0	2.00180677749374	0.503	0.015	0
LOC106564749	0	0.345741877392942	0.226	0.018	0
ppp2cb	0	1.27127681565647	0.456	0.009	0
Gene25188	0	1.7365854722858	0.383	0	0
Gene15089	0	0.589726418077454	0.225	0	0
Gene19136	0	1.51364175673678	0.443	0	0
Gene5397	0	1.65049035027021	0.526	0	0
Gene16782	0	0.592425550628961	0.198	0	0
LZX-Unigene56753-All-g	0	2.3335553585672	0.406	0	0
Gene16233	0	0.615345874759718	0.195	0	0
LOC106563587	0	1.32650821726537	0.34	0.028	0
pdcd6	0	0.257676612045029	0.349	0.077	0
LOC106567067	0	1.15382973463108	0.397	0.008	0
psap	0	0.91516006020615	0.758	0.32	0
LZX-CL10159.Contig1-All-g	0	2.59080583832451	0.669	0	0
Gene8104	0	1.8256548635918	0.514	0	0
LZX-CL4258.Contig3-All-g	0	5.21126677828051	0.643	0	0
Gene59924	0	2.13223976625977	0.473	0	0
Gene2307	0	0.417128836385473	0.123	0	0
Gene39246	0	1.2123186286067	0.414	0	0
LZX-CL3352.Contig1-All-g	0	1.93480972908664	0.2	0	0
tubb4b	0	3.11650221197701	0.74	0.01	0
LZX-Unigene8204-All-g	0	1.51934949402268	0.475	0	0
LZX-CL6656.Contig3-All-g	0	1.51977363875252	0.471	0	0
LOC106608882	0	0.464723957389416	0.208	0.009	0
crop	0	0.511512851716892	0.309	0.051	0
Gene7478	0	0.509938135474453	0.171	0	0
fabp2	0	3.19213303687912	0.395	0	0
Gene1681	0	1.26637368508578	0.365	0	0
ubl3	0	-0.924459092320992	0.007	0.102	0
zgc:171480	0	0.524349840495181	0.279	0.017	0
Gene6266	0	0.568067460414947	0.192	0	0
hnrpdl	0	2.40546017110759	0.784	0.075	0
Gene3965	0	0.351485573122964	0.131	0	0
LZX-Unigene41317-All-g	0	1.86144697830293	0.526	0	0
gpr101	0	3.06923461648515	0.752	0	0
Gene21167	0	0.880484175702959	0.32	0	0
LZX-CL6789.Contig2-All-g	0	1.25462179392485	0.415	0	0
Gene11467	0	0.564837552547004	0.206	0	0
Gene6359	0	0.929352584437644	0.296	0	0
cox6c	0	3.16894092191503	0.79	0.023	0
LOC106584177	0	3.60875802697392	0.73	0.031	0
atl3	0	0.541502040049514	0.432	0.085	0
Gene5530	0	0.283952004970099	0.103	0	0
Gene2280	0	0.504589777701018	0.15	0	0
Gene10678	0	0.274280769976879	0.11	0	0
LOC106562978	0	0.366466169922679	0.163	0	0
nedd8l	0	1.38243493787833	0.52	0.026	0
Gene1855	0	0.612178967656608	0.223	0	0
zgc:63587	0	0.573949186796799	0.308	0.033	0
rpl12	0	-1.35354344922348	0.578	0.586	0
Gene14977	0	3.94018537227275	0.579	0	0
Gene3517	0	0.397773097086617	0.151	0	0
Gene13796	0	0.915448357267315	0.307	0	0
Gene28223	0	2.40224692969205	0.605	0	0
Gene3761	0	0.278194321863322	0.103	0	0
LZX-CL4802.Contig9-All-g	0	5.10004162603218	0.864	0	0
LZX-Unigene49780-All-g	0	0.430805119494014	0.187	0	0
Gene27290	0	0.931426774701908	0.319	0	0
LZX-CL193.Contig6-All-g	0	1.44454774161862	0.2	0	0
Gene5425	0	1.77458691934266	0.533	0	0
Gene267	0	1.66369979929836	0.514	0	0
Gene25894	0	1.0496858203265	0.241	0	0
Gene12437	0	0.752070188624431	0.216	0	0
canx	0	0.642178448136774	0.651	0.251	0
Gene18047	0	0.508144032770273	0.122	0	0
nap1l1	0	0.653127545204185	0.246	0	0
mgst1.2	0	1.87624579656391	0.532	0.017	0
Gene11871	0	2.53863889323758	0.656	0	0
glrx3	0	0.820861212885774	0.312	0.001	0
Gene9674	0	0.624655362188187	0.225	0	0
cope	0	1.30385088532885	0.55	0.051	0
Gene363	0	0.736800244025815	0.19	0	0
Gene17773	0	0.833904593239583	0.221	0	0
bxdc2	0	0.271006571727663	0.207	0.021	0
Gene3290	0	0.575384044667497	0.166	0	0
Gene6127	0	0.482124267799945	0.116	0	0
Gene12243	0	2.24000303391452	0.588	0	0
tmco1	0	0.313062055044723	0.346	0.067	0
Gene2424	0	1.41103599832165	0.443	0	0
rps6	0	-2.94600539014099	0.045	0.463	0
LOC106573069	0	0.865341658856712	0.288	0	0
ptprc	0	-1.57765256293133	0.04	0.153	0
Gene15395	0	0.463701855356094	0.163	0	0
LZX-Unigene15046-All-g	0	1.04423124394693	0.355	0	0
sar1aa	0	1.21086458330877	0.438	0.028	0
nudt4b	0	0.258024407409865	0.111	0.009	0
i14k	0	0.371667580474775	0.263	0.047	0
LZX-CL8489.Contig1-All-g	0	3.54056261504564	0.701	0	0
med11	0	1.00994420337003	0.357	0	0
Gene3725	0	0.930311692311989	0.277	0	0
Gene113	0	2.40161417174729	0.482	0	0
LZX-Unigene13649-All-g	0	1.26442109564762	0.39	0	0
chp1	0	0.619335440216904	0.295	0.013	0
Gene3786	0	1.54800216783889	0.479	0	0
mrpl12	0	0.756597652533878	0.285	0.001	0
LOC106594031	0	0.350073459572562	0.211	0.018	0
hbbe2	0	3.39614022261968	0.129	0	0
Gene14280	0	1.01425748916397	0.287	0	0
Gene11090	0	0.485166113367054	0.141	0	0
LZX-CL5054.Contig4-All-g	0	0.33297911476502	0.115	0	0
Gene262	0	0.674147084865909	0.274	0	0
rpl23	0	1.00657837868091	0.817	0.408	0
LOC106601349	0	0.392404726144388	0.354	0.075	0
enog	0	1.03508821551155	0.158	0.002	0
Gene5826	0	0.966482110352842	0.278	0	0
LOC100136469	0	0.809748733441551	0.319	0.032	0
Gene9937	0	1.73410557062561	0.521	0	0
LZX-CL10205.Contig2-All-g	0	1.4869528522591	0.486	0	0
LZX-CL11954.Contig1-All-g	0	0.301777497133852	0.118	0	0
LOC106564567	0	2.82974034889724	0.752	0.039	0
Gene10831	0	1.05915699705839	0.307	0	0
tceb2	0	1.93910919717811	0.573	0.001	0
LZX-CL10022.Contig2-All-g	0	4.17662837815361	0.836	0	0
LZX-Unigene20016-All-g	0	2.63584613646564	0.586	0	0
Gene10250	0	1.24087715698081	0.41	0	0
Gene5285	0	0.413722072568077	0.115	0	0
Gene19063	0	0.662511628865917	0.127	0	0
Gene10532	0	0.716877055078827	0.236	0	0
cox5aa	0	2.91558257845344	0.735	0.008	0
Gene4796	0	1.84010414284912	0.543	0	0
Gene4238	0	0.482103302808664	0.107	0	0
LOC106573602	0	2.13882463059078	0.683	0.045	0
Gene18566	0	1.43355823209342	0.429	0	0
gars	0	1.80878704897845	0.541	0.011	0
LZX-CL1716.Contig3-All-g	0	0.251821348882381	0.102	0	0
Gene3366	0	0.425595139089185	0.119	0	0
LZX-Unigene61782-All-g	0	1.93175283185651	0.562	0	0
LOC106567618	0	0.639844044055477	0.226	0	0
LZX-Unigene6585-All-g	0	1.7836465351324	0.403	0	0
Gene8106	0	0.498602686769648	0.174	0	0
LOC106584637	0	1.032086178313	0.349	0	0
Gene52530	0	0.489386437568164	0.171	0	0
Gene18480	0	2.90269221783523	0.771	0	0
LOC106568674	0	0.111866893708104	0.265	0.067	0
arpc1a	0	1.15234971768009	0.517	0.068	0
Gene12197	0	3.22731795672102	0.73	0	0
Gene15092	0	2.35506817881737	0.358	0	0
capza2	0	1.66026049399698	0.562	0.055	0
yipf5	0	0.973966854066037	0.406	0.03	0
Gene2474	0	0.44450730011323	0.162	0	0
Gene11488	0	0.816555254907639	0.199	0	0
LOC106572460	0	0.615858192689108	0.249	0.007	0
Gene24282	0	0.577564439874414	0.174	0	0
Gene18568	0	1.05062589345614	0.362	0	0
LZX-Unigene24634-All-g	0	1.46208846789323	0.475	0	0
actn4	0	-2.50306070576316	0.019	0.378	0
LOC106589303	0	0.740604434869144	0.302	0.009	0
Gene19145	0	1.67435552842265	0.501	0	0
LOC106613295	0	0.752238460247155	0.34	0.032	0
Gene8673	0	0.268363962571652	0.113	0	0
LZX-Unigene20248-All-g	0	1.26604319975868	0.316	0	0
LZX-Unigene970-All-g	0	1.90835273268519	0.553	0	0
Gene1471	0	0.939161734941265	0.29	0	0
LOC106577997	0	0.946326062043328	0.472	0.068	0
Gene5371	0	0.889912716580788	0.283	0	0
bola1	0	1.12073189229614	0.463	0.023	0
Gene111	0	0.434124397909011	0.13	0	0
rpl35a	0	-1.79242632799225	0.398	0.481	0
Gene3541	0	0.776318832287036	0.253	0	0
Gene70	0	0.615311894088498	0.215	0	0
pkp4	0	0.540470679740961	0.234	0.03	0
LOC106602281	0	1.14224542900632	0.379	0	0
Gene16622	0	0.675021957650255	0.156	0	0
Gene15355	0	0.626621976258649	0.108	0	0
LOC106604587	0	0.999041488110984	0.302	0.005	0
LZX-CL458.Contig3-All-g	0	0.954154476732835	0.17	0	0
Gene8906	0	3.05524860212378	0.715	0	0
Gene8251	0	0.304972340916702	0.115	0	0
LZX-Unigene19515-All-g	0	0.803735188862894	0.301	0	0
Gene5224	0	1.19959724819972	0.335	0	0
Gene4347	0	0.788305607393046	0.28	0	0
si:ch211-165b10.3	0	0.29518361102526	0.145	0.005	0
LZX-CL6100.Contig1-All-g	0	0.960410900936229	0.225	0	0
Gene23686	0	1.34250812495436	0.407	0	0
Gene18073	0	0.425951558717507	0.155	0	0
Gene3062	0	0.427865325060667	0.171	0	0
Gene6368	0	0.588028691889426	0.185	0	0
Gene26746	0	2.83236712765852	0.701	0	0
Gene25594	0	1.13430288071856	0.397	0	0
pgpep1	0	0.307204181843134	0.117	0.002	0
Gene30600	0	0.84913572191801	0.301	0	0
Gene1009	0	0.653553409582371	0.138	0	0
Gene17645	0	1.41465211054679	0.452	0	0
LOC106610205	0	0.836248079925532	0.261	0.005	0
Gene28118	0	0.341976773229124	0.108	0	0
echs1	0	0.245276744677909	0.26	0.037	0
LZX-CL7287.Contig2-All-g	0	0.38933355484226	0.141	0	0
tecta	0	1.27461067944134	0.401	0	0
Gene9174	0	1.61486451856506	0.379	0	0
Gene22574	0	2.18131570352329	0.601	0	0
syt10	0	1.02227092782039	0.352	0	0
elovl8a	0	0.717125959793404	0.273	0	0
Gene4337	0	0.625845576939154	0.198	0	0
Gene40308	0	3.60236210448207	0.697	0	0
LZX-CL318.Contig1-All-g	0	1.50913027156155	0.353	0	0
LZX-CL5761.Contig1-All-g	0	4.08452370046047	0.842	0	0
LOC106572011	0	1.24997276049558	0.551	0.065	0
Gene4638	0	0.846635133269266	0.155	0	0
Gene12522	0	2.83281962075737	0.729	0	0
Gene4676	0	0.722489423297073	0.275	0	0
Gene21624	0	0.584265144876119	0.232	0	0
Gene26265	0	1.25497788970007	0.409	0	0
LOC106591425	0	0.671349803016437	0.241	0	0
LZX-CL6833.Contig2-All-g	0	1.39928293569778	0.427	0	0
Gene3746	0	0.44073165438764	0.132	0	0
Gene20861	0	0.429958882809944	0.129	0	0
hnrpkl	0	0.42221043513619	0.317	0.039	0
LOC106579934	0	0.348177406278041	0.149	0.004	0
LZX-CL1810.Contig3-All-g	0	1.52279180617517	0.124	0	0
Gene37325	0	2.4841711502516	0.578	0	0
Gene17737	0	1.14354632012016	0.387	0	0
Gene11245	0	1.8534256164641	0.498	0	0
Gene1500	0	0.551382044956948	0.187	0	0
Gene15562	0	0.550016431872396	0.165	0	0
Gene17934	0	1.88229520491003	0.358	0	0
LZX-Unigene15950-All-g	0	0.340281079801922	0.15	0	0
Gene3539	0	0.296147972844457	0.102	0	0
LOC106604294	0	1.85013666729171	0.548	0.029	0
aldocb	0	2.18665820758673	0.545	0	0
psmb6	0	0.822499207779247	0.474	0.075	0
Gene4507	0	0.265208927103999	0.101	0	0
Gene5482	0	0.444507670409747	0.167	0	0
Gene10943	0	0.692725011996861	0.276	0	0
Gene18248	0	1.05211699854509	0.356	0	0
mrpl14	0	0.427614222670404	0.263	0.022	0
Gene10944	0	1.93806248288516	0.483	0	0
LZX-CL2972.Contig2-All-g	0	1.86877254627125	0.291	0	0
LZX-Unigene9495-All-g	0	0.529612987830801	0.164	0	0
Gene10458	0	0.292479427146115	0.12	0	0
Gene16	0	0.490415365873769	0.165	0	0
Gene20934	0	1.87665173794482	0.377	0	0
LOC106577556	0	0.254766120617764	0.109	0.001	0
tmem41b	0	1.56121425297892	0.501	0.004	0
LOC106610355	0	1.25611778327098	0.414	0	0
Gene17462	0	0.426125828663529	0.128	0	0
LOC106612160	0	0.216530741256592	0.139	0.009	0
psmc6	0	0.937603577032421	0.468	0.045	0
Gene11235	0	0.732657852929639	0.257	0	0
Gene4677	0	1.0097947266211	0.262	0	0
mgat2	0	0.432697739178375	0.203	0.014	0
Gene791	0	3.40256843575626	0.773	0	0
LZX-Unigene56757-All-g	0	0.267722050145251	0.102	0	0
Gene29636	0	0.327203185479083	0.101	0	0
snrpd1	0	1.16826168039753	0.491	0.04	0
psenen	0	0.160704821222348	0.229	0.047	0
LOC106563627	0	0.154695249665017	0.253	0.054	0
psmd4b	0	1.08319925382773	0.393	0	0
Gene5358	0	3.01351323948317	0.769	0	0
LOC106594225	0	0.245728115161996	0.153	0.016	0
Gene22974	0	1.69214578794802	0.513	0	0
Gene9137	0	0.782096471590403	0.26	0	0
Gene7588	0	0.762357083409652	0.26	0	0
Gene33793	0	1.32802575898861	0.322	0	0
LOC106577187	0	0.709294512428418	0.269	0.01	0
LOC106579022	0	0.505612437004397	0.255	0.016	0
Gene70207	0	0.406541183675493	0.168	0	0
Gene36996	0	1.92822710363903	0.57	0	0
Gene8975	0	0.480645393204325	0.101	0	0
LZX-CL1579.Contig2-All-g	0	1.21094261735579	0.407	0	0
Gene5529	0	1.51039388320452	0.421	0	0
si:dkeyp-80c12.10	0	2.13666963890481	0.596	0	0
Gene19039	0	0.900812457435185	0.313	0	0
LZX-CL11095.Contig1-All-g	0	0.473037001695195	0.196	0	0
Gene3484	0	1.70962881823951	0.478	0	0
Gene10976	0	2.18407090654709	0.613	0	0
ywhaz	0	0.243442721190352	0.598	0.271	0
LZX-CL5648.Contig2-All-g	0	0.443922330530838	0.127	0	0
arl6ip5b	0	1.11075882343972	0.524	0.059	0
Gene1455	0	0.863175525049747	0.239	0	0
Gene4661	0	1.32646318713298	0.414	0	0
Gene2446	0	1.38191159801915	0.384	0	0
Gene16288	0	1.95630471780447	0.544	0	0
Gene16186	0	1.06824393294705	0.378	0	0
Gene2122	0	0.572085212794649	0.237	0	0
LOC106582613	0	0.463668478025245	0.236	0.009	0
Gene15386	0	0.460628890862543	0.188	0	0
Gene27308	0	0.43832634081224	0.181	0	0
Gene17472	0	0.395862471283957	0.135	0	0
Gene17551	0	2.90957641175331	0.684	0	0
Gene16228	0	1.45310586903721	0.412	0	0
Gene61913	0	0.920990911925966	0.331	0	0
c1qbp	0	1.58593405507029	0.556	0.037	0
Gene8857	0	0.695001025650144	0.235	0	0
Gene17617	0	0.74294624172625	0.207	0	0
Gene9759	0	0.739021567575967	0.273	0	0
mrpl20	0	0.103411180213595	0.186	0.031	0
Gene7375	0	1.50402063745521	0.43	0	0
Gene17955	0	1.08779327735415	0.121	0	0
LZX-Unigene56810-All-g	0	0.926560761093848	0.334	0	0
Gene3407	0	0.372479473780967	0.142	0	0
Gene6342	0	1.88179752326768	0.512	0	0
LOC106586394	0	0.413958508057435	0.271	0.04	0
rnf220a	0	0.125982321365419	0.13	0.023	0
LZX-Unigene7718-All-g	0	0.469247710085903	0.199	0	0
Gene58778	0	1.4257650709997	0.305	0	0
lab	0	0.143884318708744	0.298	0.069	0
LZX-CL458.Contig4-All-g	0	0.740840140895224	0.21	0	0
hspd1	0	1.62808251200115	0.512	0.018	0
LOC106582927	0	1.29103426995916	0.43	0.002	0
Gene10856	0	0.646824655153064	0.212	0	0
Gene5801	0	1.11834530870484	0.254	0	0
Gene15151	0	0.593345493620809	0.234	0	0
LZX-Unigene30781-All-g	0	0.393631521814284	0.136	0	0
LZX-Unigene14169-All-g	0	0.758919635992891	0.272	0	0
Gene14908	0	1.03854196237894	0.25	0	0
Gene7662	0	0.752375359550157	0.265	0	0
Gene17561	0	2.33051592910575	0.59	0	0
Gene7899	0	0.566083910150027	0.186	0	0
Gene8933	0	0.7079393503889	0.218	0	0
Gene23194	0	0.333041783435633	0.128	0	0
LOC106608859	0	1.28639125773211	0.652	0.234	0
Gene11170	0	0.555246577486942	0.228	0	0
Gene17964	0	0.489055468278312	0.119	0	0
LZX-Unigene25336-All-g	0	0.262899324853821	0.109	0	0
polr2c	0	0.183741590786176	0.162	0.018	0
dpysl3	0	2.19331752871748	0.332	0.006	0
Gene19531	0	0.662990338515575	0.207	0	0
Gene27302	0	1.23805101444885	0.395	0	0
Gene10805	0	1.12983899311621	0.258	0	0
cpsf3	0	0.399355435729713	0.2	0.015	0
ddx49	0	0.536482161391146	0.251	0.014	0
Gene69712	0	0.835940186833331	0.291	0	0
LZX-CL6103.Contig2-All-g	0	0.250164161385317	0.111	0	0
LZX-CL1626.Contig2-All-g	0	0.616069126989957	0.264	0	0
Gene2695	0	0.540966388296748	0.215	0	0
psmc3	0	-0.935117762631419	0.011	0.102	0
LZX-Unigene6050-All-g	0	0.5422015334145	0.209	0	0
vps28	0	0.30047163431731	0.35	0.065	0
Gene12223	0	0.475188647268709	0.142	0	0
Gene2263	0	1.40394609716181	0.354	0	0
LZX-CL9976.Contig2-All-g	0	1.77362107582329	0.502	0	0
upk1a	0	1.86277400597372	0.404	0	0
Gene13014	0	0.549519693497419	0.163	0	0
Gene12772	0	0.465861498590902	0.182	0	0
LZX-CL8446.Contig5-All-g	0	0.331576006466438	0.103	0	0
atp6v0b	0	0.720048541398902	0.419	0.082	0
LZX-CL9009.Contig2-All-g	0	0.683528898499843	0.262	0	0
cct4	0	1.10564328158024	0.547	0.089	0
LOC106600721	0	1.21765635643907	0.131	0	0
Gene4526	0	0.338395046892339	0.107	0	0
LZX-Unigene41283-All-g	0	0.63681449298225	0.237	0	0
Gene11632	0	0.842352929580478	0.244	0	0
ngbr	0	0.377394535610719	0.254	0.032	0
Gene742	0	1.81272809911242	0.475	0	0
sumo3	0	2.61156099038116	0.644	0	0
Gene13330	0	0.688687472406789	0.188	0	0
flna	0	-1.74428670486768	0.068	0.236	0
Gene8860	0	0.339583315694848	0.139	0	0
Gene10897	0	1.83527326508758	0.543	0	0
tcea1	0	0.331341444306661	0.155	0.005	0
LZX-Unigene15152-All-g	0	1.23866125371851	0.419	0	0
LOC106561080	0	-1.2889811305899	0.009	0.129	0
Gene8773	0	0.588503828675279	0.218	0	0
LZX-Unigene13969-All-g	0	0.643747367419093	0.165	0	0
rab2a	0	0.490384182099139	0.39	0.069	0
Gene5335	0	0.641292601787492	0.256	0	0
fuca1.2	0	2.14399106843874	0.442	0.005	0
Gene16315	0	1.02515451561198	0.351	0	0
pfd2	0	0.354885766837078	0.247	0.027	0
LZX-Unigene15332-All-g	0	1.56370642739547	0.492	0	0
Gene13681	0	0.899226444595963	0.303	0	0
Gene6939	0	0.731602254514208	0.204	0	0
si:ch1073-205c8.3	0	1.39306925032883	0.553	0.041	0
prkcsh	0	0.166867232547027	0.217	0.043	0
Gene62404	0	0.792903890621096	0.291	0	0
LZX-CL1635.Contig2-All-g	0	4.9043782401479	0.165	0	0
LZX-CL116.Contig3-All-g	0	2.16987223097508	0.498	0	0
Gene9564	0	0.486608331493048	0.139	0	0
Gene17802	0	0.647200062399938	0.235	0	0
Gene3296	0	1.37204934913774	0.346	0	0
Gene29929	0	2.32241320752477	0.512	0	0
cpsf2	0	0.61693698178235	0.274	0.02	0
Gene16579	0	0.800736540167545	0.295	0	0
LOC106568724	0	0.577503427646769	0.21	0.005	0
LOC106590340	0	1.51102108997056	0.491	0.009	0
hsp90aa1.2	0	1.32030694340069	0.44	0.016	0
LZX-Unigene1116-All-g	0	0.351761076894991	0.153	0	0
Gene2407	0	0.399646763957681	0.156	0	0
Gene4303	0	0.439670010558298	0.145	0	0
Gene19106	0	1.57851925409438	0.451	0	0
Gene1687	0	1.46358657292032	0.463	0	0
Gene13805	0	0.332884268742511	0.142	0	0
LZX-Unigene56812-All-g	0	1.27121107571715	0.391	0	0
Gene12570	0	1.98636810459012	0.588	0	0
ranbp1	0	0.887829542022226	0.395	0.039	0
LZX-CL12799.Contig1-All-g	0	1.59437784100798	0.332	0	0
LZX-CL9754.Contig2-All-g	0	0.973631445133667	0.345	0	0
Gene13350	0	0.820518188921996	0.276	0	0
LZX-CL6233.Contig5-All-g	0	0.487988184346687	0.178	0	0
ostm1	0	0.645519783432047	0.303	0.018	0
Gene16656	0	1.28281980789746	0.412	0	0
ncl	0	0.73828094800984	0.681	0.277	0
LZX-Unigene40951-All-g	0	1.65565226035427	0.418	0	0
Gene4006	0	0.550822970277753	0.16	0	0
Gene3590	0	0.545625564468909	0.21	0	0
Gene14973	0	2.09772821247985	0.584	0	0
eif3s6ip	0	0.797619768567598	0.429	0.048	0
Gene5297	0	1.17496560976865	0.357	0	0
tob1a	0	1.76647991591367	0.551	0.063	0
prelid1a	0	0.540687493872169	0.321	0.035	0
LZX-Unigene35989-All-g	0	0.473097890465854	0.195	0	0
mrpl22	0	0.824158672032815	0.381	0.024	0
socs5b	0	0.219077581504032	0.176	0.041	0
Gene23904	0	0.331631739467443	0.12	0	0
tmub2	0	0.28489828606635	0.183	0.017	0
Gene12405	0	0.657642735958033	0.23	0	0
Gene9181	0	2.3987271494892	0.401	0	0
cisd2	0	0.767765089050172	0.332	0.011	0
Gene9013	0	0.84140330374374	0.28	0	0
Gene12315	0	1.44746849792567	0.431	0	0
sphkap	0	1.07962654181889	0.362	0	0
Gene11182	0	0.65121894037343	0.253	0	0
Gene1933	0	1.07632073854605	0.247	0	0
LZX-CL548.Contig1-All-g	0	0.880114181471537	0.335	0	0
LOC106562100	0	0.285725435794039	0.348	0.093	0
Gene10208	0	1.73667256562675	0.439	0	0
Gene3502	0	0.615713746575861	0.197	0	0
edf1	0	0.273185003457043	0.156	0.014	0
Gene5265	0	0.36630628507413	0.152	0	0
LZX-Unigene7295-All-g	0	0.584174323726019	0.117	0	0
Gene16184	0	0.310989894018261	0.136	0	0
Gene16423	0	0.585519913575163	0.178	0	0
Gene16239	0	0.775906177765079	0.202	0	0
LOC100195238	0	0.130016673756375	0.306	0.075	0
LZX-CL7690.Contig4-All-g	0	0.313358930379075	0.128	0	0
srm	0	1.20122123978178	0.449	0.022	0
Gene43593	0	0.389781179714753	0.128	0	0
abce1	0	0.394218800009326	0.144	0.001	0
Gene11046	0	1.84207876446077	0.484	0	0
LOC106562991	0	1.1192240372504	0.317	0.001	0
LOC106604140	0	1.78335436649014	0.638	0.059	0
LZX-CL461.Contig2-All-g	0	0.485679674688552	0.146	0	0
Gene18242	0	0.711863596179081	0.267	0	0
psmd1	0	0.982414294741844	0.509	0.087	0
LOC106612607	0	0.146823984844966	0.183	0.027	0
gng5	0	0.122860222234144	0.203	0.042	0
Gene3790	0	1.11895139927127	0.198	0	0
Gene19146	0	0.459522555590031	0.183	0	0
dad1	0	1.02229735669913	0.544	0.077	0
Gene5344	0	0.545719534486304	0.184	0	0
tomm6	0	0.573845793519599	0.385	0.049	0
nme7	0	2.08129859725847	0.507	0.009	0
Gene19567	0	0.379051827447	0.134	0	0
Gene58767	0	3.40031385772665	0.547	0	0
Gene39495	0	2.62820138280648	0.685	0	0
Gene18973	0	0.512157811133036	0.203	0	0
LZX-CL1319.Contig4-All-g	0	0.853757716901737	0.304	0	0
Gene17866	0	1.41767393788267	0.312	0	0
etfa	0	0.980690412478272	0.352	0	0
stau1	0	-0.85969359368942	0.007	0.101	0
Gene5212	0	0.667212460942258	0.183	0	0
Gene19286	0	0.658549049051276	0.255	0	0
LOC106613117	0	1.2982098116283	0.549	0.063	0
LZX-CL356.Contig2-All-g	0	0.750143333472682	0.247	0	0
LZX-Unigene8038-All-g	0	1.01452975460077	0.363	0	0
snapin	0	0.331323837892161	0.217	0.021	0
LZX-Unigene46503-All-g	0	1.14935947349315	0.39	0	0
LZX-CL12589.Contig2-All-g	0	1.64253287583391	0.5	0	0
Gene19359	0	0.333658122716724	0.112	0	0
Gene4922	0	0.33144720056784	0.114	0	0
Gene2985	0	2.81077502687042	0.678	0	0
Gene9425	0	0.983662235138857	0.358	0	0
LOC106610675	0	0.133051583473922	0.193	0.039	0
Gene11223	0	0.787948295676593	0.297	0	0
Gene8087	0	1.29355949338818	0.179	0	0
puraa	0	2.02453597549428	0.645	0.036	0
LOC106571612	0	0.433840037587704	0.206	0.004	0
Gene48072	0	0.352168618898826	0.111	0	0
LOC106603950	0	0.489150102492478	0.204	0	0
Gene12326	0	1.0377918370757	0.28	0	0
LZX-CL2050.Contig3-All-g	0	0.89809722188948	0.301	0	0
mpc1	0	0.596041395822218	0.468	0.093	0
lmf2a	0	0.436612899152672	0.259	0.026	0
LZX-CL6646.Contig1-All-g	0	0.240627811040855	0.109	0	0
Gene7465	0	0.844711798056284	0.225	0	0
Gene12497	0	0.930396056316491	0.259	0	0
LOC106562383	0	-1.15611523758159	0.053	0.164	0
Gene18871	0	0.342749581546002	0.123	0	0
ssna1	0	0.358011660310201	0.17	0.004	0
Gene17962	0	0.265833081334743	0.108	0	0
mcu	0	0.81402892451031	0.273	0.003	0
sdcbp2	0	0.332880567106834	0.423	0.138	0
timm13	0	1.25631904069784	0.46	0.015	0
Gene4045	0	0.901151198192501	0.311	0	0
Gene5608	0	0.355150211535417	0.114	0	0
LOC106601178	0	0.674401320957871	0.406	0.111	0
tp53bp2a	0	0.248323161578675	0.278	0.061	0
LOC106561643	0	0.57720081507335	0.301	0.036	0
Gene13483	0	0.383697290144309	0.116	0	0
Gene23730	0	0.398261961239484	0.137	0	0
Gene13349	0	0.820651131089034	0.268	0	0
taldo	0	2.0532132698039	0.571	0	0
ndufs3	0	0.828847458698118	0.361	0.016	0
wtap	0	0.297571959919929	0.179	0.021	0
LZX-CL12056.Contig2-All-g	0	1.75201785345623	0.249	0	0
Gene7386	0	0.484750087857476	0.181	0	0
LOC106569895	0	1.50639523160691	0.507	0.018	0
Gene5479	0	0.489084566727625	0.177	0	0
Gene15455	0	1.19962305067298	0.41	0	0
Gene881	0	0.695150531909295	0.193	0	0
si:dkey-190g6.2	0	0.204716459234489	0.114	0.008	0
Gene15803	0	0.637369678796267	0.228	0	0
hnrnpd	0	0.637530507120883	0.309	0.017	0
LZX-CL8042.Contig4-All-g	0	2.11719965962825	0.576	0	0
Gene2534	0	0.465992138319152	0.15	0	0
LZX-Unigene7025-All-g	0	0.64299864009087	0.222	0	0
Gene15049	0	0.843121699963863	0.243	0	0
Gene9441	0	0.518673152459315	0.162	0	0
Gene19997	0	0.926478130230527	0.275	0	0
Gene13284	0	0.677554800877546	0.209	0	0
Gene2647	0	0.47227537257929	0.162	0	0
Gene3607	0	0.29407744923056	0.122	0	0
Gene5732	0	0.420713426485546	0.106	0	0
LZX-Unigene15315-All-g	0	1.48148849991668	0.483	0	0
Gene10357	0	0.635077951224077	0.207	0	0
kiaa0232	0	-0.910373815826524	0.006	0.103	0
si:ch211-203d17.1	0	0.212512085194639	0.124	0.008	0
Gene30825	0	0.575302935312719	0.24	0	0
LZX-Unigene55890-All-g	0	1.59936546459902	0.502	0	0
Gene10735	0	1.28972071121249	0.36	0	0
LOC106590440	0	0.246149926378434	0.109	0.001	0
Gene8921	0	1.02001340339437	0.366	0	0
Gene17997	0	0.926643992873408	0.32	0	0
LZX-Unigene12667-All-g	0	0.353282996900939	0.161	0	0
LOC106569949	0	0.764523917751144	0.21	0.001	0
Gene14349	0	0.451147001380625	0.125	0	0
Gene43472	0	0.615034634517902	0.221	0	0
Gene690	0	1.06715239974462	0.246	0	0
Gene17572	0	1.02076952593172	0.341	0	0
dctn4	0	0.187319364498363	0.159	0.026	0
LOC106569631	0	0.608049988894276	0.351	0.066	0
Gene7954	0	0.56559214299382	0.19	0	0
Gene62488	0	0.601149504619883	0.181	0	0
LZX-Unigene12337-All-g	0	0.336969713917854	0.101	0	0
LOC106570204	0	1.40585441166626	0.475	0.025	0
LZX-Unigene46379-All-g	0	1.50899954470629	0.489	0	0
Gene1842	0	0.688891082827032	0.213	0	0
alad	0	0.26583818106003	0.141	0.005	0
Gene13212	0	0.246248134762426	0.105	0	0
LZX-CL12799.Contig3-All-g	0	0.315523164802727	0.103	0	0
si:dkeyp-57d7.4	0	0.308683779402688	0.101	0	0
LZX-Unigene51411-All-g	0	0.748876191401795	0.282	0	0
Gene7972	0	0.749739134031797	0.216	0	0
Gene12498	0	0.744761340845864	0.274	0	0
Gene10522	0	1.00535362371595	0.341	0	0
Gene6687	0	0.594073699807374	0.149	0	0
LZX-Unigene46515-All-g	0	0.91410068313468	0.336	0	0
LZX-Unigene27618-All-g	0	1.27788692425136	0.418	0	0
anxa5a	0	1.45654248242895	0.407	0	0
rab9a	0	0.494917698078092	0.228	0.01	0
Gene9714	0	0.521006436587974	0.154	0	0
Gene6310	0	2.18798609869342	0.545	0	0
LZX-CL12262.Contig3-All-g	0	0.401295574998579	0.146	0	0
LZX-Unigene6370-All-g	0	0.365205134613259	0.149	0	0
ylpm1	0	4.35643956302754	0.347	0.037	0
kpnb3	0	1.43872072963328	0.426	0	0
ube2v2	0	1.13533248641678	0.429	0.016	0
Gene10906	0	0.711451490378432	0.273	0	0
commd10	0	0.47780867346878	0.252	0.013	0
cpped1	0	0.24269273887541	0.156	0.013	0
Gene8719	0	0.478228698223736	0.105	0	0
LZX-CL2191.Contig3-All-g	0	0.548345528714639	0.209	0	0
ppan	0	0.415087096160654	0.255	0.026	0
Gene19878	0	1.73006751252085	0.498	0	0
wars	0	0.245116001631566	0.166	0.012	0
Gene20010	0	0.473793433867749	0.167	0	0
Gene2665	0	0.454369762645403	0.115	0	0
LZX-Unigene17428-All-g	0	0.681477173640254	0.261	0	0
Gene13676	0	0.813978438728605	0.273	0	0
LZX-Unigene7883-All-g	0	0.450915620957085	0.184	0	0
LZX-CL2804.Contig1-All-g	0	0.387818262934224	0.164	0	0
k0090	0	0.30660679284813	0.105	0	0
Gene2410	0	0.354296915070233	0.142	0	0
Gene7649	0	0.29879114440259	0.133	0	0
si:ch211-239e6.4	0	0.156207339682511	0.146	0.015	0
eif2b2	0	0.35278830022599	0.193	0.012	0
Gene11649	0	0.496201913708327	0.171	0	0
Gene48839	0	1.19532667841748	0.402	0	0
Gene5794	0	0.346285300978291	0.132	0	0
fus	0	1.69001708504482	0.548	0.027	0
Gene9126	0	0.617434159446348	0.161	0	0
Gene19040	0	1.28268474186948	0.39	0	0
Gene296	0	0.360099467239972	0.1	0	0
LZX-CL1038.Contig5-All-g	0	0.455395467410576	0.16	0	0
Gene5566	0	0.311543991315709	0.1	0	0
atp2a3	0	2.29710483446058	0.582	0.011	0
Gene17868	0	0.46134894148324	0.167	0	0
copa	0	0.316693878741273	0.337	0.075	0
Gene1589	0	0.676282213607048	0.225	0	0
Gene8521	0	0.901588660951073	0.234	0	0
faxdc2	0	0.573417946066431	0.279	0.022	0
Gene12771	0	0.563248131984142	0.209	0	0
Gene5260	0	1.00636749864277	0.352	0	0
LZX-Unigene40877-All-g	0	0.306553635530391	0.125	0	0
LOC106586481	0	0.475873973166824	0.27	0.019	0
LZX-Unigene61595-All-g	0	0.318550479928392	0.131	0	0
LZX-Unigene5678-All-g	0	0.73079189914003	0.179	0	0
Gene10720	0	1.06104402563873	0.372	0	0
Gene4420	0	0.510983623246965	0.178	0	0
Gene6329	0	0.255531364556703	0.11	0	0
LZX-CL4193.Contig2-All-g	0	1.32375992994207	0.434	0	0
Gene9110	0	0.638251060743189	0.234	0	0
ywhag2	0	1.07920271360849	0.361	0	0
pudp	0	0.178845959545413	0.111	0.008	0
Gene5753	0	2.06812130288168	0.353	0	0
LZX-CL12664.Contig4-All-g	0	0.276901905277329	0.112	0	0
LOC106586319	0	1.0246073290814	0.364	0.003	0
adat3	0	0.587506455904886	0.196	0.001	0
tmem251	0	0.571112806569546	0.227	0.003	0
LZX-Unigene7423-All-g	0	0.612996280114524	0.169	0	0
smim8	0	0.2856752038642	0.146	0.008	0
eif5	0	0.4314334258605	0.286	0.04	0
Gene4631	0	0.291396324712239	0.108	0	0
LZX-CL10347.Contig1-All-g	0	1.85259869338787	0.533	0	0
Gene6309	0	0.641915481341615	0.251	0	0
LZX-CL8977.Contig2-All-g	0	1.80806742686825	0.307	0	0
Gene6269	0	0.236949303999905	0.102	0	0
psma3	0	0.31226300937051	0.378	0.079	0
fbl	0	0.154535529750769	0.238	0.041	0
Gene10138	0	0.565929771122113	0.212	0	0
Gene2697	0	0.757647396815241	0.26	0	0
Gene12185	0	0.859683675220827	0.303	0	0
LZX-CL7296.Contig2-All-g	0	0.551473763991113	0.118	0	0
LOC106571050	0	0.208096187606655	0.165	0.042	0
Gene10528	0	0.368142389460856	0.132	0	0
LZX-CL1440.Contig1-All-g	0	0.54829406039661	0.214	0	0
LZX-CL10353.Contig1-All-g	0	1.85096263840267	0.546	0	0
Gene37580	0	3.34691530470561	0.581	0	0
prdx6	0	1.08991123350435	0.449	0.044	0
Gene8979	0	0.343365247730471	0.145	0	0
Gene10529	0	0.479650450969862	0.2	0	0
Gene29663	0	0.429414261868608	0.153	0	0
Gene22393	0	2.17910439542765	0.555	0	0
Gene5637	0	0.719173369695614	0.217	0	0
LOC106612292	0	0.166731690564369	0.221	0.048	0
Gene11137	0	0.39713721167921	0.114	0	0
LZX-Unigene35371-All-g	0	1.43053254792225	0.155	0	0
Gene22132	0	0.416839381685097	0.135	0	0
LZX-Unigene61838-All-g	0	1.80804228906868	0.482	0	0
Gene29130	0	1.61841269791053	0.279	0	0
Gene10903	0	0.983011065544337	0.269	0	0
npm1a	0	0.769983871929275	0.451	0.069	0
Gene24124	0	0.307621251923987	0.123	0	0
Gene10777	0	1.26458301012619	0.392	0	0
Gene4271	0	1.02203431764243	0.145	0	0
Gene9260	0	0.349285134327851	0.116	0	0
Gene4256	0	1.58423685851203	0.269	0	0
Gene16011	0	0.604572771577689	0.173	0	0
ddx42	0	0.376944688682489	0.258	0.031	0
Gene2268	0	1.22731872950481	0.329	0	0
LZX-CL10954.Contig1-All-g	0	0.311417282196183	0.12	0	0
Gene6516	0	0.681725076881006	0.189	0	0
pex19	0	0.708412871093501	0.285	0.006	0
LZX-Unigene61002-All-g	0	1.12867501733559	0.382	0	0
dusp23b	0	0.37931772883287	0.183	0.005	0
LOC106572778	0	0.273486811185964	0.155	0.01	0
Gene34419	0	0.617786656547237	0.213	0	0
Gene6737	0	1.53179739473015	0.374	0	0
bud31	0	0.805628578229821	0.309	0	0
LZX-CL4169.Contig3-All-g	0	0.672500152803068	0.234	0	0
Gene2544	0	0.584524958945215	0.194	0	0
Gene8067	0	0.72630376931145	0.209	0	0
Gene16313	0	0.844486905745095	0.24	0	0
LZX-CL10022.Contig1-All-g	0	1.40570254909058	0.45	0	0
Gene11265	0	0.423487777355079	0.151	0	0
Gene19679	0	0.576845594432179	0.212	0	0
Gene17637	0	0.406984787432878	0.117	0	0
Gene2094	0	0.35263549541951	0.141	0	0
Gene44354	0	1.72837867151821	0.532	0	0
LOC106606913	0	0.7766119741237	0.458	0.063	0
arl4aa	0	0.740565123733466	0.252	0.028	0
Gene16075	0	0.329813328327548	0.108	0	0
Gene3669	0	0.629502521740135	0.149	0	0
pk	0	0.378486864921864	0.152	0.003	0
Gene8395	0	0.329018251960484	0.104	0	0
LOC106571977	0	1.15819835843729	0.358	0	0
Gene19311	0	0.570095915386818	0.169	0	0
tmm85	0	0.250141771122781	0.156	0.015	0
LZX-CL11720.Contig1-All-g	0	4.51260338803007	0.394	0	0
Gene13227	0	0.570797741541565	0.139	0	0
Gene16195	0	0.718702135606522	0.288	0	0
Gene9506	0	1.01063626488446	0.288	0	0
Gene10479	0	0.672080637637306	0.253	0	0
LZX-CL318.Contig2-All-g	0	1.47860293877152	0.345	0	0
Gene8107	0	1.22362662864708	0.412	0	0
Gene9856	0	0.982638296988743	0.321	0	0
Gene10866	0	0.358380890703356	0.135	0	0
Gene17743	0	0.737899442938617	0.259	0	0
LZX-CL10284.Contig1-All-g	0	0.720924813941462	0.139	0	0
Gene17681	0	0.373095230726564	0.148	0	0
LZX-CL1438.Contig3-All-g	0	0.296668040169616	0.137	0	0
Gene8157	0	1.26292750465662	0.42	0	0
eef1e1	0	1.06926072560787	0.412	0.013	0
Gene3600	0	0.675243946218178	0.22	0	0
Gene11571	0	0.467969711484746	0.168	0	0
Gene70993	0	0.563327840710373	0.228	0	0
Gene11634	0	0.512612376494956	0.101	0	0
Gene23372	0	0.811054970209969	0.298	0	0
Gene22543	0	0.889242399245484	0.174	0	0
Gene12384	0	0.676463010911179	0.217	0	0
Gene9058	0	0.554225574883116	0.23	0	0
eif3eb	0	0.689226525102973	0.397	0.049	0
LOC106610893	0	0.209437643795255	0.116	0.016	0
LZX-CL11954.Contig2-All-g	0	0.298022875647246	0.137	0	0
Gene13416	0	0.66164866830735	0.111	0	0
Gene11503	0	0.575468474400235	0.149	0	0
Gene4963	0	1.55057220885795	0.495	0	0
LOC106585969	0	0.381514808488687	0.203	0.016	0
Gene54841	0	0.307394085163148	0.111	0	0
Gene24973	0	0.288357852800059	0.103	0	0
Gene10853	0	1.15865746518522	0.333	0	0
zc3h15	0	0.605414287506709	0.258	0.009	0
Gene2264	0	1.12421174835089	0.356	0	0
LOC106593846	0	0.263661452057187	0.134	0.001	0
Gene17660	0	0.597756042279273	0.228	0	0
tmem39b	0	0.825771332831457	0.339	0.026	0
ssr2	0	1.16818896199273	0.541	0.071	0
ccnl1a	0	-1.37372879242975	0.039	0.18	0
LZX-CL1911.Contig1-All-g	0	0.419259256943631	0.172	0	0
Gene7042	0	0.339156374069315	0.122	0	0
Gene17795	0	0.734644358587444	0.274	0	0
LOC106562884	0	0.925730111990359	0.33	0.003	0
LZX-CL4199.Contig2-All-g	0	0.290159096887853	0.121	0	0
borcs7	0	0.582957659869213	0.258	0.008	0
LOC106561292	0	-0.873220611785302	0.029	0.102	0
Gene5475	0	0.291558956286538	0.108	0	0
Gene2204	0	1.24774174431709	0.256	0	0
Gene17694	0	0.496937484299297	0.135	0	0
Gene13515	0	0.442003124256515	0.112	0	0
LZX-CL12748.Contig3-All-g	0	1.60997502849873	0.487	0	0
Gene4450	0	0.677362088891837	0.189	0	0
Gene2921	0	1.02887070941475	0.292	0	0
Gene2562	0	0.764273162968307	0.184	0	0
trmt61a	0	0.320788644182673	0.161	0.005	0
LZX-CL4615.Contig5-All-g	0	0.573024009071042	0.187	0	0
LOC106580723	0	0.382477094240718	0.406	0.081	0
LZX-CL6239.Contig1-All-g	0	0.676573975368387	0.271	0	0
Gene12314	0	0.475979348620787	0.122	0	0
Gene7984	0	1.07824394794428	0.299	0	0
LOC106566695	0	0.576789328270321	0.249	0.01	0
Gene1745	0	0.276288168095147	0.104	0	0
Gene12179	0	0.818873302616906	0.295	0	0
LOC106592370	0	1.73299869124922	0.515	0.005	0
Gene14927	0	1.37020194503258	0.326	0	0
Gene6580	0	0.401341335991056	0.158	0	0
LOC106573573	0	0.324737270366489	0.147	0.004	0
Gene1374	0	0.462739879829558	0.13	0	0
LZX-CL12667.Contig4-All-g	0	3.33907835620658	0.118	0	0
Gene5592	0	0.730311546775052	0.246	0	0
mark3b	0	0.242175632359567	0.116	0.017	0
LZX-CL8760.Contig8-All-g	0	1.4755948586227	0.48	0	0
Gene10530	0	0.328104979018623	0.132	0	0
LOC106581078	0	0.368021342653598	0.134	0	0
LZX-Unigene36123-All-g	0	0.981405449918617	0.336	0	0
vdac2	0	-0.329042351397804	0.327	0.135	0
Gene13532	0	0.543553504286021	0.125	0	0
Gene12785	0	0.308248014245775	0.103	0	0
Gene12216	0	1.34537602639575	0.44	0	0
Gene19414	0	0.876910258345552	0.262	0	0
Gene6629	0	0.405169716253083	0.162	0	0
polr2l	0	0.635806454661022	0.29	0.008	0
Gene286	0	1.3010131406899	0.422	0	0
Gene3640	0	0.918058382695875	0.305	0	0
Gene7933	0	1.19261376544372	0.394	0	0
LOC100331257	0	0.867247637814635	0.161	0	0
Gene2558	0	1.35254911948236	0.239	0	0
Gene42922	0	0.791326471526444	0.253	0	0
Gene2130	0	0.397697366432848	0.155	0	0
Gene12311	0	0.345417335295825	0.12	0	0
bcl6b	0	0.600128159055231	0.204	0.006	0
Gene2564	0	0.402373463450839	0.12	0	0
LZX-Unigene30446-All-g	0	0.680815959647056	0.222	0	0
Gene9347	0	0.537745053112112	0.157	0	0
LOC106563041	0	-1.04192864180878	0.018	0.112	0
Gene16311	0	0.283695790028456	0.118	0	0
LOC106606718	0	0.25366048013226	0.104	0	0
Gene6207	0	1.47801085792114	0.477	0	0
rab7	0	0.720685995401766	0.257	0	0
med21	0	0.152343295744361	0.106	0.009	0
Gene14030	0	0.375663673069523	0.107	0	0
LZX-CL2759.Contig1-All-g	0	0.32334363508933	0.148	0	0
papss1	0	0.489527160533492	0.239	0.013	0
Gene7285	0	0.371381596617637	0.106	0	0
ppp2r2d	0	0.209026928375169	0.108	0.002	0
LZX-CL399.Contig5-All-g	0	2.06431236563945	0.561	0	0
LOC106611303	0	0.613900413930512	0.216	0.002	0
LZX-CL5209.Contig2-All-g	0	0.351710192543437	0.163	0	0
LOC106610742	0	0.447343838943329	0.16	0	0
eif6	0	0.693375869447083	0.393	0.039	0
Gene4445	0	0.364177108782773	0.148	0	0
LZX-CL4176.Contig8-All-g	0	0.233030873054814	0.104	0	0
LOC106567201	0	0.476314103903816	0.22	0.015	0
ponzr2	0	1.58292262926737	0.397	0.001	0
LZX-Unigene36136-All-g	0	0.501957414298914	0.209	0	0
Gene13678	0	0.801202620848528	0.282	0	0
LOC106561070	0	0.336779178571255	0.27	0.028	0
Gene5293	0	1.65885077063408	0.472	0	0
Gene12248	0	0.395329816787646	0.107	0	0
LZX-Unigene35971-All-g	0	1.29564252948783	0.392	0	0
LZX-CL9812.Contig2-All-g	0	0.251608563494917	0.108	0	0
LZX-CL6233.Contig3-All-g	0	0.744929659973329	0.231	0	0
Gene9672	0	0.584363036831937	0.197	0	0
ap1m1	0	0.279193836384346	0.198	0.022	0
Gene9028	0	0.521490180042694	0.146	0	0
Gene13774	0	0.629131711178713	0.172	0	0
Gene5544	0	0.775565965148795	0.188	0	0
Gene1533	0	0.768943966266055	0.148	0	0
Gene3812	0	1.35826398814335	0.411	0	0
Gene10374	0	0.544617047175384	0.202	0	0
Gene10476	0	1.25101162425708	0.424	0	0
Gene5691	0	0.546640458617788	0.218	0	0
Gene10919	0	0.868731737130361	0.212	0	0
Gene8862	0	0.468142602809526	0.16	0	0
Gene15991	0	0.536431495556722	0.192	0	0
Gene33157	0	0.491463231363333	0.168	0	0
si:ch211-51h9.6	0	0.116660606480485	0.204	0.034	0
Gene23869	0	1.22229427304659	0.381	0	0
Gene3287	0	0.394599681525487	0.179	0	0
LZX-CL9091.Contig5-All-g	0	0.33271039790039	0.136	0	0
tm2d2	0	0.226811902827921	0.208	0.032	0
LOC106573787	0	0.326502936820393	0.123	0.002	0
Gene10657	0	0.292008280901831	0.102	0	0
sytl2a	0	-1.3816237507142	0.033	0.153	0
Gene14930	0	1.22084300377431	0.39	0	0
med28	0	0.325923319628545	0.141	0	0
LZX-Unigene50737-All-g	0	0.358105641445695	0.128	0	0
nhsl1a	0	0.977434638014691	0.244	0.005	0
Gene6408	0	0.741753420363579	0.163	0	0
cd164	0	0.258447654800706	0.164	0.013	0
LOC106610533	0	0.968106347525354	0.37	0.006	0
LZX-Unigene61533-All-g	0	1.13541422306922	0.356	0	0
LZX-Unigene13565-All-g	0	0.827737252224876	0.309	0	0
LZX-CL3964.Contig4-All-g	0	0.807207805237136	0.291	0	0
LZX-Unigene45791-All-g	0	0.756064031700084	0.291	0	0
sept7a	0	0.219158382621188	0.342	0.078	0
LZX-CL12237.Contig72-All-g	0	0.727148235326275	0.247	0	0
Gene70317	0	0.240444434847872	0.106	0	0
gpx4b	0	0.727200558188285	0.407	0.038	0
Gene63256	0	0.308969628769218	0.134	0	0
Gene19546	0	0.475762359563121	0.184	0	0
LZX-CL660.Contig3-All-g	0	0.708846076382782	0.264	0	0
Gene10606	0	0.482115668198761	0.144	0	0
Gene23955	0	0.408451574706741	0.135	0	0
LZX-CL1678.Contig7-All-g	0	4.82211428261839	0.192	0	0
Gene8932	0	0.273642124045407	0.107	0	0
bsdc1	0	0.125201422374535	0.117	0.021	0
Gene72	0	0.4966839388293	0.193	0	0
LZX-CL925.Contig2-All-g	0	2.1999272104605	0.514	0	0
LOC106611263	0	0.280545320079059	0.122	0.001	0
Gene8819	0	1.01787696367635	0.345	0	0
LZX-CL6465.Contig3-All-g	0	0.381626020632877	0.152	0	0
Gene6726	0	1.2427621414036	0.34	0	0
nocta	0	0.18976621749661	0.118	0.016	0
arcn1a	0	0.710760837510827	0.405	0.058	0
Gene8814	0	0.489545393626015	0.167	0	0
Gene14240	0	0.408565626608126	0.169	0	0
Gene5305	0	0.538822953961487	0.224	0	0
Gene11516	0	0.8556151530482	0.18	0	0
Gene8763	0	0.499382702862245	0.139	0	0
eno2	0	0.349395068473198	0.118	0	0
LZX-CL1613.Contig12-All-g	0	0.327983557918926	0.156	0	0
LZX-CL2970.Contig4-All-g	0	2.16912526996609	0.618	0	0
Gene9195	0	0.476367044083758	0.174	0	0
LZX-Unigene23946-All-g	0	0.67097907345561	0.197	0	0
LZX-CL5160.Contig3-All-g	0	1.19135454850644	0.35	0	0
Gene3959	0	0.294707719847421	0.111	0	0
LZX-CL3427.Contig9-All-g	0	0.508009885504737	0.211	0	0
Gene8125	0	1.06369585455339	0.344	0	0
Gene10622	0	0.405960179850066	0.118	0	0
Gene18297	0	0.620226594209675	0.121	0	0
LZX-CL607.Contig18-All-g	0	0.956147031658838	0.201	0	0
tmem50a	0	0.194338532048605	0.25	0.065	0
prs6b	0	1.45957190622291	0.498	0.034	0
LZX-CL2486.Contig2-All-g	0	0.29905446669698	0.116	0	0
Gene9067	0	0.377151756284768	0.119	0	0
Gene20256	0	0.792687375579508	0.297	0	0
LZX-Unigene35352-All-g	0	0.971917833804519	0.321	0	0
Gene9730	0	0.649056972105343	0.149	0	0
Gene11988	0	0.348192119628482	0.141	0	0
LOC106567425	0	0.432697572208159	0.228	0.022	0
mfap1	0	0.11511172391662	0.142	0.028	0
LOC106575522	0	0.222736856657144	0.147	0.014	0
Gene4394	0	0.520505513117972	0.144	0	0
Gene10693	0	0.664532540013158	0.19	0	0
Gene70745	0	0.424674426792949	0.146	0	0
snrpa	0	0.266076938101867	0.182	0.021	0
LOC106602926	0	1.62206737317389	0.455	0	0
LZX-CL12500.Contig2-All-g	0	1.54167373725811	0.249	0	0
Gene277	0	0.401380706676718	0.129	0	0
Gene8034	0	0.797559012496817	0.286	0	0
LZX-Unigene23522-All-g	0	0.448215736551894	0.169	0	0
Gene2214	0	0.657207449281666	0.217	0	0
LZX-CL10338.Contig2-All-g	0	0.254047198060728	0.116	0	0
LZX-Unigene10391-All-g	0	0.801868580905375	0.252	0	0
mgat3b	0	0.496697873765546	0.166	0.007	0
Gene1851	0	0.681024359072174	0.243	0	0
Gene4859	0	1.03222683198555	0.298	0	0
olfml2ba	0	0.37274581209587	0.145	0.001	0
Gene5626	0	0.719830986620285	0.208	0	0
chchd10	0	0.321423421217579	0.179	0.031	0
ythdf3	0	0.170845143401131	0.134	0.012	0
sf3b6	0	0.638202809768722	0.321	0.024	0
Gene11088	0	1.78355207095807	0.335	0	0
Gene17719	0	0.75658687989969	0.287	0	0
LZX-CL3514.Contig2-All-g	0	2.9840213952852	0.653	0	0
Gene26606	0	0.304908990264615	0.132	0	0
Gene10688	0	1.06774873750575	0.294	0	0
Gene12971	0	0.572319908594916	0.222	0	0
Gene1776	0	0.379703652475836	0.121	0	0
fkbp1b	0	1.28726239997808	0.426	0.002	0
LOC100380870	0	0.140806753919747	0.148	0.02	0
nup62l	0	0.2489247736861	0.172	0.014	0
LOC106577118	0	-3.20163066257095	0.134	0.58	0
anapc11	0	0.481887428001906	0.146	0.003	0
Gene9081	0	0.656642430272395	0.237	0	0
Gene5321	0	0.352616412105362	0.133	0	0
LZX-Unigene13916-All-g	0	0.329591426002816	0.138	0	0
Gene6300	0	1.46080734443371	0.439	0	0
Gene12287	0	0.305357318825685	0.1	0	0
ub2l3	0	0.308701857952017	0.306	0.058	0
LZX-Unigene11534-All-g	0	0.383482238318967	0.123	0	0
capza1a	0	0.523141718137848	0.396	0.069	0
Gene14976	0	0.612637519600628	0.204	0	0
LOC106576796	0	0.582213226187527	0.244	0.025	0
LOC110438493	0	0.41141942932042	0.105	0.001	0
LOC106586058	0	0.31482670471749	0.164	0.003	0
Gene3594	0	0.741043668607309	0.114	0	0
LOC106610853	0	0.508303938953998	0.236	0.006	0
Gene28380	0	3.25623189513453	0.135	0	0
ap2s1	0	-0.213782187785445	0.262	0.101	0
Gene8952	0	0.339267524793496	0.105	0	0
Gene18031	0	0.542597246412635	0.166	0	0
LZX-Unigene25463-All-g	0	0.457709973432597	0.186	0	0
olfcg5	0	0.968286744323094	0.253	0	0
trmt2a	0	0.23393379737478	0.109	0.006	0
LZX-CL12442.Contig8-All-g	0	1.02900819218388	0.349	0	0
Gene4960	0	1.16468592244759	0.301	0	0
Gene1424	0	0.364115272980935	0.129	0	0
Gene9859	0	0.364463024540834	0.146	0	0
hyal2a	0	0.186941374415179	0.104	0.007	0
Gene3106	0	0.511394922684731	0.168	0	0
Gene2962	0	0.463401547955166	0.172	0	0
LZX-CL6087.Contig1-All-g	0	0.756110103285784	0.277	0	0
LOC106591782	0	0.552708810448865	0.197	0	0
Gene11212	0	0.76108356514057	0.165	0	0
LZX-CL12358.Contig1-All-g	0	0.743748843548484	0.281	0	0
LOC106568779	0	1.19457186805477	0.307	0	0
Gene13158	0	1.2012767172527	0.326	0	0
LZX-Unigene16498-All-g	0	0.455537656361835	0.177	0	0
LZX-Unigene51559-All-g	0	0.245133410208366	0.105	0	0
fam196a	0	0.546294953305708	0.108	0	0
Gene6543	0	0.400221989557058	0.117	0	0
LOC106576172	0	-0.134853138719789	0.196	0.063	0
becn1	0	0.502111690847276	0.208	0	0
LZX-CL9091.Contig1-All-g	0	0.743890375760229	0.219	0	0
Gene9518	0	0.853688283399976	0.252	0	0
Gene9524	0	0.265578828211687	0.108	0	0
Gene66	0	0.844775422536508	0.286	0	0
LZX-Unigene51601-All-g	0	0.292406785621995	0.121	0	0
dio3b	0	0.657238175203396	0.143	0	0
LOC799640	0	0.636341706755123	0.17	0.023	0
Gene61474	0	0.372138532596372	0.113	0	0
LZX-CL6749.Contig2-All-g	0	0.555451340973023	0.236	0	0
Gene22114	0	0.910840828723256	0.145	0	0
pdcd10a	0	0.322778870420198	0.288	0.04	0
LOC106561682	0	0.81921724280638	0.381	0.026	0
LOC106576219	0	0.218147832624838	0.111	0.006	0
Gene1479	0	2.14532490109112	0.502	0	0
Gene4095	0	0.590996949454022	0.179	0	0
phyh	0	0.558098474229124	0.278	0.023	0
LOC106562741	0	-1.63542740870263	0.109	0.299	0
tpd52l2b	0	-1.5513484402858	0.052	0.216	0
LOC106579466	0	-1.88670192206838	0.095	0.231	0
Gene4578	0	0.406689668663578	0.135	0	0
Gene15297	0	0.696286888684774	0.179	0	0
Gene1024	0	1.18724876948419	0.325	0	0
Gene12195	0	0.871777696648869	0.283	0	0
Gene2170	0	0.446567523359028	0.131	0	0
Gene4216	0	0.513031085276051	0.17	0	0
Gene9554	0	0.405561582041135	0.123	0	0
Gene13108	0	1.20308074102295	0.381	0	0
LZX-CL11810.Contig1-All-g	0	0.657630899809484	0.104	0	0
ctcf	0	0.145790469617475	0.161	0.045	0
Gene39969	0	0.355704726793054	0.161	0	0
LOC100380647	0	0.40611078009735	0.189	0.012	0
Gene1647	0	0.34207855491166	0.102	0	0
dtymk	0	0.580144402924826	0.208	0	0
Gene1343	0	0.340181360529487	0.117	0	0
ddb1	0	0.131843838172138	0.163	0.033	0
ptger4a	0	0.266605290160142	0.1	0	0
LZX-Unigene5772-All-g	0	0.494419350295629	0.132	0	0
Gene10535	0	0.459910141576268	0.146	0	0
LZX-CL7902.Contig3-All-g	0	0.984302230185532	0.27	0	0
LZX-CL4182.Contig3-All-g	0	0.256797486353594	0.12	0	0
Gene9517	0	0.458511422180613	0.166	0	0
LOC106565349	0	0.38249932426637	0.146	0	0
LZX-Unigene46499-All-g	0	0.341597400569616	0.147	0	0
ubr4	0	-1.1869778316638	0.137	0.238	0
LZX-CL8406.Contig2-All-g	0	0.566137116609754	0.211	0	0
LZX-CL2147.Contig4-All-g	0	0.269187380318528	0.11	0	0
Gene17742	0	0.331396007740859	0.126	0	0
Gene42100	0	0.432755053476042	0.175	0	0
Gene24627	0	0.579571009178796	0.222	0	0
atp6v1ba	0	0.657442648439188	0.273	0.033	0
Gene5186	0	0.265782266953126	0.107	0	0
LZX-Unigene51633-All-g	0	0.325585656349383	0.147	0	0
Gene61393	0	0.457890282521376	0.152	0	0
Gene25271	0	0.422780173402289	0.143	0	0
LZX-CL8446.Contig4-All-g	0	0.909689619396574	0.277	0	0
LZX-CL9281.Contig3-All-g	0	0.306642020871236	0.116	0	0
LZX-CL1306.Contig9-All-g	0	0.272602374279619	0.103	0	0
LZX-Unigene51228-All-g	0	0.438514592527814	0.142	0	0
LOC106573068	0	0.540524921602969	0.253	0.008	0
LOC108179221	0	0.531203141925341	0.22	0.005	0
LZX-CL9755.Contig2-All-g	0	0.647729153220091	0.252	0	0
Gene3647	0	0.480868103427087	0.106	0	0
Gene24447	0	0.276623985340092	0.106	0	0
LZX-Unigene30661-All-g	0	0.811956536540974	0.292	0	0
LZX-Unigene6261-All-g	0	0.305313286218537	0.126	0	0
Gene7980	0	0.483564512906217	0.115	0	0
LZX-CL2764.Contig4-All-g	0	0.289511333647418	0.101	0	0
LOC106561907	0	-0.896983076170591	0.013	0.106	0
sod1	0	1.8252380369883	0.531	0	0
zgc:123096	0	0.342348725107835	0.207	0.014	0
LOC106597598	0	0.272360207089022	0.117	0	0
Gene8020	0	0.607533489566912	0.215	0	0
LZX-Unigene6840-All-g	0	0.761370422204881	0.227	0	0
LZX-Unigene5260-All-g	0	0.798104056693722	0.311	0	0
Gene10316	0	0.460621097489723	0.184	0	0
Gene3823	0	0.494623215654541	0.191	0	0
lmo4b	0	0.562563172788232	0.224	0.013	0
Gene12298	0	0.467726633288189	0.135	0	0
pdia4	0	0.236672486090415	0.174	0.022	0
Gene15545	0	0.948378621293161	0.334	0	0
LZX-CL10824.Contig3-All-g	0	1.73404531582959	0.516	0	0
LOC106578550	0	0.28301073105296	0.194	0.047	0
Gene70843	0	0.431842579408646	0.151	0	0
Gene7974	0	0.424973654391695	0.133	0	0
cldnd	0	1.15212347414243	0.322	0	0
Gene9052	0	0.675635622609685	0.261	0	0
Gene15335	0	0.499490497796815	0.129	0	0
cat	0	0.152605640330607	0.169	0.034	0
Gene10952	0	0.386186663257847	0.162	0	0
ctnnd1	0	-1.80145587075216	0.016	0.248	0
tatdn1	0	0.184227562279285	0.121	0.005	0
LOC106585420	0	0.160712036676854	0.216	0.037	0
Gene3668	0	0.910611723971098	0.262	0	0
Gene9051	0	0.700616079364881	0.233	0	0
Gene18100	0	0.44865567789273	0.147	0	0
LOC106609512	0	0.122728384031619	0.114	0.012	0
Gene1734	0	0.593698124758602	0.171	0	0
Gene4452	0	0.359942941129337	0.12	0	0
erfl3	0	0.344047100261777	0.199	0.015	0
xkr6a	0	0.360948587299255	0.156	0	0
ralgapa1	0	-1.27504270435352	0.064	0.2	0
Gene8948	0	0.375521119911494	0.136	0	0
Gene9055	0	0.331329748926084	0.104	0	0
LZX-CL2308.Contig5-All-g	0	2.17026864926445	0.372	0	0
irf2	0	-2.06178149544564	0.09	0.288	0
Gene936	0	0.464640313174568	0.115	0	0
Gene19087	0	0.510404101083901	0.176	0	0
Gene62758	0	1.94183114586665	0.295	0	0
Gene18055	0	0.535023460176182	0.169	0	0
Gene16083	0	0.521488603141535	0.177	0	0
Gene11953	0	0.37123549180934	0.134	0	0
Gene4367	0	1.75804655780805	0.217	0	0
LZX-Unigene6446-All-g	0	0.43275518352354	0.18	0	0
LOC106613323	0	0.106839257117082	0.174	0.028	0
Gene2358	0	0.708857767274348	0.258	0	0
LZX-Unigene7432-All-g	0	0.808035204625263	0.204	0	0
Gene1736	0	0.463252330052734	0.102	0	0
LZX-Unigene45710-All-g	0	0.829629175620478	0.283	0	0
Gene6730	0	0.302552130987785	0.103	0	0
Gene4653	0	0.371506703947631	0.133	0	0
LOC106568401	0	0.396096252806888	0.315	0.053	0
LZX-CL1203.Contig4-All-g	0	0.362584836421105	0.13	0	0
Gene6471	0	0.546664898004299	0.21	0	0
Gene9435	0	0.658844412306685	0.202	0	0
Gene3456	0	0.743841078006105	0.231	0	0
Gene7160	0	1.4453195801505	0.311	0	0
LZX-CL2553.Contig1-All-g	0	0.239320267568803	0.102	0	0
Gene13357	0	0.739278689503021	0.201	0	0
LOC106611366	0	0.509682139726053	0.131	0	0
Gene15096	0	0.378804359232427	0.143	0	0
etnk2	0	0.373555697775538	0.204	0.02	0
cox7a3	0	0.290622934967011	0.278	0.04	0
Gene33026	0	0.222389226241276	0.108	0	0
snrnp35	0	0.414911168815679	0.141	0	0
LOC106607236	0	1.97405078744625	0.148	0	0
LZX-CL1023.Contig9-All-g	0	1.85301723187468	0.534	0	0
Gene48889	0	0.345700450041008	0.154	0	0
Gene4767	0	0.242646748538924	0.101	0	0
Gene3837	0	0.992927920844668	0.271	0	0
Gene18944	0	1.23377192036507	0.383	0	0
psmg4	0	0.306792027962213	0.229	0.02	0
bdh2	0	0.148032481563143	0.181	0.031	0
Gene14968	0	0.714371607699414	0.278	0	0
dedd	0	0.642393466433864	0.169	0.021	0
LZX-Unigene24860-All-g	0	0.647968260591182	0.239	0	0
srek1	0	-1.32654340273045	0.014	0.151	0
LZX-Unigene36011-All-g	0	0.353948414491938	0.155	0	0
Gene11250	0	0.898997191077899	0.33	0	0
LOC106580492	0	0.262006401042022	0.107	0.002	0
Gene1029	0	0.548402849745295	0.124	0	0
LZX-CL5955.Contig2-All-g	0	0.627917372706087	0.206	0	0
Gene22752	0	0.349214163973527	0.102	0	0
taldo1	0	0.33172390148692	0.197	0.016	0
si:ch211-71n6.4	0	1.00936241585378	0.432	0.06	0
cdk6	0	0.540534292919531	0.207	0.002	0
Gene5506	0	0.404867543864038	0.158	0	0
Gene12090	0	0.35706158374757	0.114	0	0
ostf1	0	0.220176951702494	0.356	0.084	0
Gene531	0	0.771503615122512	0.251	0	0
Gene11049	0	0.536809722697589	0.157	0	0
ube2v2	0	0.859638714415327	0.356	0.015	0
Gene4302	0	0.864388716993776	0.311	0	0
Gene15560	0	0.600074581261174	0.174	0	0
Gene23191	0	0.989601620074583	0.356	0	0
Gene6618	0	0.540464517079534	0.193	0	0
Gene1623	0	0.330787258134591	0.126	0	0
Gene6623	0	0.455537681445722	0.14	0	0
imp3	0	0.220426286400714	0.225	0.026	0
LZX-CL2308.Contig2-All-g	0	2.62642616552698	0.423	0	0
Gene26353	0	2.16615004050889	0.402	0	0
LZX-CL11506.Contig1-All-g	0	0.498272160324976	0.139	0	0
Gene389	0	0.349805493939945	0.131	0	0
LZX-CL5240.Contig4-All-g	0	0.379764149138169	0.161	0	0
LOC106566967	0	0.270714757976033	0.1	0	0
nars	0	0.132108060041544	0.106	0.014	0
Gene14263	0	0.692774772367719	0.237	0	0
Gene26459	0	2.10042138487882	0.505	0	0
aars	0	0.251084512362617	0.229	0.037	0
Gene4399	0	1.06294036020144	0.305	0	0
Gene5960	0	0.382847699072228	0.123	0	0
LZX-Unigene12569-All-g	0	0.603994673275361	0.187	0	0
Gene9548	0	0.454470212300819	0.149	0	0
LZX-CL116.Contig2-All-g	0	0.551241922222077	0.204	0	0
LOC106607831	0	0.401692559123946	0.194	0.016	0
Gene5552	0	0.427389182906351	0.159	0	0
LZX-CL3154.Contig2-All-g	0	0.278745887317745	0.126	0	0
LOC106586815	0	0.239346973072824	0.108	0	0
LZX-CL2045.Contig2-All-g	0	0.23911066328075	0.111	0	0
Gene524	0	0.592208815400131	0.239	0	0
LZX-CL9473.Contig3-All-g	0	1.373571451389	0.379	0	0
Gene16072	0	0.46560384426706	0.112	0	0
Gene10509	0	0.926161056048342	0.104	0	0
Gene17066	0	0.63197019716898	0.246	0	0
Gene8998	0	0.418469488544519	0.122	0	0
Gene11043	0	0.465537857661524	0.141	0	0
Gene19268	0	1.47058254532762	0.452	0	0
LOC106563126	0	0.472214942630421	0.169	0.018	0
Gene10474	0	0.332482333057179	0.101	0	0
si:rp71-1c23.3	0	0.471924943243153	0.211	0.007	0
Gene9503	0	0.566482080307097	0.223	0	0
zyg11	0	0.183752802071375	0.109	0.01	0
LZX-Unigene18478-All-g	0	1.06383706952058	0.365	0	0
Gene27790	0	0.316417678127099	0.15	0	0
LZX-CL9717.Contig1-All-g	0	0.676298017235301	0.245	0	0
Gene20402	0	1.85928070906936	0.483	0	0
prkar1aa	0	0.751121221075796	0.27	0.001	0
dnajb9a	0	0.39306975211946	0.158	0.007	0
Gene15065	0	0.381433929959179	0.141	0	0
LOC106582405	0	0.178045097228854	0.129	0.011	0
Gene2536	0	0.308889640489988	0.118	0	0
sco1	0	0.199352737253175	0.176	0.019	0
Gene3860	0	0.410397153045991	0.167	0	0
psmb7	0	0.246604844549778	0.243	0.037	0
chd9	0	0.539025277839676	0.154	0.015	0
Gene12622	0	0.916258318107215	0.199	0	0
Gene12327	0	0.276871150206793	0.127	0	0
LZX-Unigene46407-All-g	0	0.423003976134568	0.148	0	0
tmbim4	0	0.968836845620223	0.347	0	0
Gene17696	0	0.732312379895017	0.114	0	0
LOC106561160	0	1.07244646810028	0.34	0.001	0
Gene657	0	0.582241150534486	0.212	0	0
zgc:194281	0	0.421444709515745	0.212	0.011	0
Gene6847	0	0.959204414791087	0.257	0	0
mettl16	0	0.129158234566071	0.1	0.014	0
LOC106572706	0	0.231840835278859	0.114	0.002	0
Gene20138	0	0.272472593777666	0.105	0	0
Gene16133	0	0.888087189100906	0.295	0	0
Gene58420	0	0.444492373792017	0.173	0	0
abt1	0	0.241030799319292	0.161	0.011	0
LZX-CL5648.Contig3-All-g	0	1.3229513394311	0.365	0	0
Gene17994	0	1.06783049244513	0.296	0	0
Gene10725	0	0.707140322684899	0.207	0	0
LOC106612067	0	-1.09189210060416	0.016	0.102	0
Gene29926	0	0.410064907552331	0.107	0	0
Gene3645	0	0.440385036901404	0.157	0	0
Gene13257	0	0.27092020040666	0.109	0	0
zzef1	0	0.590138417664784	0.154	0.024	0
Gene8217	0	0.227490388908905	0.103	0	0
Gene16164	0	0.978093033195343	0.354	0	0
Gene1720	0	0.391808734661534	0.149	0	0
Gene11129	0	0.657970303625873	0.223	0	0
Gene22664	0	0.253877469205292	0.115	0	0
face1	0	0.234979656094433	0.209	0.033	0
Gene2032	0	0.447039533037144	0.109	0	0
Gene7436	0	0.509855410690903	0.157	0	0
hsd17b10	0	0.713872776948745	0.276	0.002	0
Gene20880	0	0.303491041252589	0.119	0	0
LZX-Unigene35996-All-g	0	1.00153102541188	0.354	0	0
Gene65195	0	0.840122360164275	0.262	0	0
LZX-Unigene30776-All-g	0	0.609099115267936	0.246	0	0
Gene32928	0	0.399988963703229	0.128	0	0
LZX-Unigene9357-All-g	0	0.241913088041896	0.102	0	0
Gene6611	0	1.26582208309863	0.395	0	0
ier5	0	0.843194044617706	0.313	0	0
Gene8022	0	0.931511621870958	0.245	0	0
Gene32707	0	0.301992980835496	0.116	0	0
hmgb1b	0	0.263655013605163	0.214	0.023	0
LZX-CL6100.Contig3-All-g	0	0.436118424680855	0.101	0	0
Gene52687	0	0.668627471756827	0.247	0	0
LOC106590792	0	0.49004201232272	0.487	0.124	0
LOC106587470	0	0.69231571992656	0.233	0	0
Gene100	0	0.747880314606632	0.215	0	0
Gene19096	0	1.45396348984993	0.395	0	0
LOC106594231	0	0.464098096895329	0.149	0.001	0
glrx5	0	0.336959509390796	0.192	0.012	0
LZX-CL5645.Contig2-All-g	0	0.490786747485194	0.21	0	0
Gene69	0	1.12773354888777	0.247	0	0
rnf14	0	0.51469928275795	0.385	0.06	0
lysmd3	0	0.15973226056535	0.129	0.012	0
LOC106561289	0	0.774880230501241	0.265	0.017	0
LOC106610298	0	0.790165292072648	0.229	0	0
Gene2529	0	0.333708827606943	0.113	0	0
Gene5354	0	0.675545364730102	0.139	0	0
LZX-CL533.Contig6-All-g	0	0.238571854578146	0.116	0	0
LOC106564751	0	-1.35696268442123	0.023	0.18	0
Gene19214	0	0.814600819222671	0.206	0	0
LZX-Unigene48-All-g	0	0.46705309273751	0.182	0	0
LZX-CL5012.Contig5-All-g	0	0.489883913390582	0.151	0	0
pi4k2b	0	0.241161445169649	0.173	0.022	0
LZX-Unigene20-All-g	0	0.589166114201713	0.165	0	0
Gene20785	0	0.434611047860995	0.183	0	0
LOC106574821	0	0.332696935070083	0.137	0	0
Gene16268	0	0.415656461930566	0.123	0	0
LZX-Unigene56769-All-g	0	0.506028122179512	0.185	0	0
Gene4448	0	0.336629007105642	0.118	0	0
LZX-CL8781.Contig1-All-g	0	0.260914039524278	0.108	0	0
Gene6841	0	0.364556093811013	0.119	0	0
Gene16209	0	0.994060112234396	0.32	0	0
Gene5759	0	0.492242485803921	0.101	0	0
ankrd6b	0	0.221426842158859	0.11	0.001	0
hpca	0	0.368339868462798	0.124	0	0
Gene4431	0	0.32100240225696	0.131	0	0
vldlr	0	0.156746781294288	0.113	0.015	0
Gene10762	0	0.413853035788782	0.161	0	0
Gene2652	0	0.947282267935844	0.305	0	0
Gene602	0	0.744269195314643	0.147	0	0
Gene1839	0	0.385243033242189	0.163	0	0
Gene20854	0	1.04555632297913	0.206	0	0
Gene43471	0	0.718273906828862	0.109	0	0
Gene12281	0	0.35889643495669	0.112	0	0
Gene15593	0	0.48322894404499	0.118	0	0
krr1	0	0.346023287818976	0.193	0.015	0
Gene11654	0	0.303426576525958	0.106	0	0
Gene1459	0	0.308516322112318	0.129	0	0
LZX-Unigene7164-All-g	0	1.39487922510854	0.463	0	0
Gene5715	0	0.517085795737847	0.173	0	0
si:ch211-133l11.10	0	0.453703111930738	0.136	0	0
LZX-Unigene9241-All-g	0	0.284267600182159	0.106	0	0
LOC106575044	0	0.470891681003558	0.249	0.025	0
LOC106574722	0	0.116064368410772	0.116	0.011	0
Gene4789	0	0.482861936828692	0.14	0	0
Gene19125	0	1.61197580315911	0.463	0	0
Gene17521	0	0.361587970092975	0.113	0	0
LZX-Unigene35658-All-g	0	0.397517886436272	0.147	0	0
Gene3117	0	1.14324200963823	0.367	0	0
Gene16925	0	1.17339363952117	0.376	0	0
Gene12017	0	0.564444492676744	0.218	0	0
anxa3b	0	0.301614015926128	0.273	0.051	0
LZX-CL607.Contig15-All-g	0	1.27252408678297	0.233	0	0
LZX-CL10302.Contig2-All-g	0	0.239072674382247	0.116	0	0
LZX-CL470.Contig2-All-g	0	0.418735065626413	0.158	0	0
LZX-CL1564.Contig11-All-g	0	1.13417947717731	0.375	0	0
Gene2900	0	1.03076991425551	0.235	0	0
Gene13269	0	0.317694808337239	0.114	0	0
rpl22l1	0	-2.27069945080717	0.011	0.31	0
Gene5360	0	0.652383335188416	0.197	0	0
Gene3435	0	0.939699202762745	0.215	0	0
znf598	0	0.479341732239328	0.165	0.001	0
hmox2a	0	0.568702428811434	0.182	0	0
Gene8938	0	0.426445842336209	0.161	0	0
sf1	0	0.111011713719831	0.269	0.08	0
Gene2699	0	0.888533676591796	0.308	0	0
wasla	0	0.790084095164522	0.264	0.006	0
Gene11023	0	0.580272943857845	0.223	0	0
Gene21069	0	0.280854193377421	0.107	0	0
Gene19228	0	0.626864782928024	0.224	0	0
Gene2448	0	0.919620933224302	0.261	0	0
LZX-CL1619.Contig1-All-g	0	0.446865872206507	0.203	0	0
LZX-Unigene46484-All-g	0	0.802102242484852	0.291	0	0
LZX-CL6891.Contig2-All-g	0	2.79325795744805	0.347	0	0
Gene24246	0	0.466981489385223	0.117	0	0
Gene13587	0	0.413205996153094	0.148	0	0
Gene11089	0	0.383824040425955	0.16	0	0
Gene37082	0	0.398030746930098	0.111	0	0
tp4a2	0	-1.56104541226441	0.002	0.195	0
Gene51736	0	0.469328597412887	0.155	0	0
LZX-CL1868.Contig1-All-g	0	0.240620145923317	0.118	0	0
LOC106570118	0	2.0744536448255	0.239	0	0
Gene3138	0	0.316905870899217	0.12	0	0
Gene5243	0	0.387728684255243	0.115	0	0
Gene15059	0	0.561239800089928	0.146	0	0
LOC106592479	0	0.220269033347869	0.116	0.01	0
Gene11741	0	0.321355367721177	0.118	0	0
Gene19100	0	0.303002598908128	0.118	0	0
Gene58520	0	0.536877787050935	0.196	0	0
asna1	0	0.179239386397893	0.135	0.014	0
Gene10361	0	0.418442268157701	0.13	0	0
LZX-Unigene12103-All-g	0	0.30311116051141	0.146	0	0
Gene1558	0	0.342074483007246	0.105	0	0
LOC106569171	0	0.449801276639948	0.154	0.015	0
si:ch73-21k16.5	0	0.182949680062776	0.109	0.005	0
Gene5528	0	0.524868839356102	0.186	0	0
Gene762	0	0.537757013964448	0.115	0	0
aldh2.2	0	0.340169582169719	0.291	0.058	0
Gene3831	0	0.624595715132757	0.248	0	0
LZX-CL11718.Contig2-All-g	0	0.861521091536161	0.191	0	0
LZX-CL6890.Contig2-All-g	0	0.486833553343275	0.172	0	0
LZX-Unigene45931-All-g	0	0.845637567455647	0.127	0	0
Gene26408	0	0.548358766099467	0.22	0	0
Gene14938	0	0.389788537762188	0.115	0	0
antxr1b	0	1.06066971149913	0.298	0	0
Gene9547	0	0.297015930432604	0.103	0	0
pkp2	0	0.480949061386472	0.165	0.003	0
Gene10249	0	0.603464226997421	0.241	0	0
LOC106570187	0	0.379280829754702	0.203	0.016	0
Gene6095	0	0.484941720682735	0.122	0	0
LZX-CL2944.Contig2-All-g	0	0.342483171741077	0.141	0	0
LZX-Unigene15060-All-g	0	0.781598531935874	0.235	0	0
LZX-Unigene21736-All-g	0	0.496022021789691	0.165	0	0
Gene19104	0	0.440125552555054	0.155	0	0
Gene1406	0	0.440284675069135	0.122	0	0
Gene66537	0	0.322624993375715	0.128	0	0
Gene421	0	0.720191042600555	0.114	0	0
LOC106601680	0	1.0537602141579	0.37	0.005	0
LZX-CL3302.Contig1-All-g	0	0.279544225766313	0.12	0	0
LZX-CL7663.Contig5-All-g	0	0.261389299813727	0.131	0	0
ass1	0	0.645618635177526	0.289	0.035	0
LOC106579890	0	-1.00016821784781	0.032	0.126	0
LZX-Unigene9744-All-g	0	0.300367660797544	0.113	0	0
Gene8797	0	0.728725549853867	0.244	0	0
Gene3405	0	0.363328053155171	0.133	0	0
LOC106610435	0	0.443707676549115	0.289	0.032	0
Gene2305	0	0.547673317530726	0.205	0	0
si:ch211-216l23.2	0	0.521550892071644	0.261	0.017	0
Gene19545	0	0.313325933910147	0.103	0	0
Gene9125	0	0.268176787947346	0.11	0	0
LZX-Unigene41322-All-g	0	0.328860261461986	0.127	0	0
LZX-Unigene15635-All-g	0	0.215196177279562	0.101	0	0
LZX-CL4112.Contig1-All-g	0	1.10513368670136	0.386	0	0
Gene1358	0	0.272941318403977	0.103	0	0
Gene14958	0	0.354026461023714	0.105	0	0
Gene11281	0	0.443987376242607	0.1	0	0
LZX-CL8426.Contig3-All-g	0	1.51317805249794	0.447	0	0
Gene30339	0	0.373223360754328	0.132	0	0
LZX-CL5040.Contig2-All-g	0	0.422589140237887	0.182	0	0
Gene12244	0	1.10982355812144	0.179	0	0
LOC106572108	0	0.578732692257462	0.225	0.001	0
LZX-CL11577.Contig5-All-g	0	0.311784331586071	0.115	0	0
Gene16242	0	0.377448075333985	0.123	0	0
tanc1	0	0.677356605806409	0.136	0.006	0
LZX-CL1436.Contig4-All-g	0	0.210242466224947	0.104	0	0
Gene8743	0	0.879563829049831	0.212	0	0
tiar	0	-0.977008161158802	0.03	0.107	0
LZX-CL4015.Contig1-All-g	0	0.901034850868071	0.307	0	0
Gene8090	0	0.566781570816751	0.173	0	0
Gene3716	0	0.723377633910681	0.171	0	0
abracl	0	-0.168884072897422	0.348	0.152	0
Gene4556	0	1.23435998864161	0.37	0	0
lsr	0	0.109509530984381	0.176	0.043	0
LOC106567091	0	0.677847047834631	0.106	0	0
mrpl1	0	0.495441399903229	0.239	0.017	0
LZX-CL906.Contig5-All-g	0	0.246705751668793	0.107	0	0
ift46	0	0.250982907077422	0.151	0.015	0
LZX-CL9643.Contig1-All-g	0	0.496365378784247	0.201	0	0
Gene25947	0	0.551396984972153	0.171	0	0
Gene12955	0	0.464766745936438	0.129	0	0
LOC106570609	0	0.371648691203371	0.112	0.02	0
Gene4717	0	0.560630279139286	0.143	0	0
Gene11157	0	1.11677952810819	0.348	0	0
LOC106578111	0	-1.12865686672388	0.032	0.126	0
Gene15010	0	1.39985851339167	0.361	0	0
Gene18193	0	0.357553530883035	0.15	0	0
kat6b	0	0.273944849066741	0.16	0.035	0
Gene16729	0	0.253252352837817	0.108	0	0
Gene13235	0	0.305251258333047	0.105	0	0
Gene29380	0	0.561879599616131	0.194	0	0
Gene2161	0	0.690969008240809	0.177	0	0
LOC106601115	0	-1.35235937254822	0.044	0.165	0
Gene7542	0	0.367969279895535	0.12	0	0
Gene5367	0	0.315911802247694	0.103	0	0
heca	0	0.295525771377509	0.109	0.001	0
LZX-Unigene20122-All-g	0	0.663584272347859	0.263	0	0
Gene12469	0	1.85503203880842	0.37	0	0
Gene33103	0	0.53780981264342	0.14	0	0
Gene4953	0	0.57588203185511	0.218	0	0
Gene11522	0	0.737150462892831	0.218	0	0
Gene190	0	0.645759263545777	0.219	0	0
Gene28564	0	0.532528163666732	0.186	0	0
Gene15807	0	0.65055999651929	0.174	0	0
LZX-Unigene11791-All-g	0	0.397402915545049	0.154	0	0
Gene23408	0	0.208422900862591	0.101	0	0
cycsb	0	-1.24913732679579	0.011	0.14	0
LZX-Unigene7320-All-g	0	0.487101590995102	0.206	0	0
gfpt1	0	-1.0017043948259	0.039	0.139	0
LZX-Unigene20680-All-g	0	0.787157989331895	0.157	0	0
LZX-Unigene940-All-g	0	0.252537848793128	0.104	0	0
LZX-CL1520.Contig1-All-g	0	0.392023675549508	0.118	0	0
LZX-Unigene12370-All-g	0	0.404083828700601	0.115	0	0
Gene70882	0	0.373138366217557	0.155	0	0
Gene8021	0	0.639230121165251	0.232	0	0
LZX-Unigene51674-All-g	0	0.663530957401014	0.242	0	0
Gene1686	0	0.872436658115206	0.213	0	0
LZX-Unigene46242-All-g	0	0.473749124245461	0.178	0	0
Gene26152	0	0.345472999848724	0.144	0	0
Gene15161	0	0.603802521458674	0.183	0	0
Gene3380	0	0.371904180537401	0.12	0	0
LZX-CL96.Contig4-All-g	0	0.520917318146989	0.168	0	0
Gene15396	0	0.658941885412635	0.241	0	0
LZX-CL11.Contig2-All-g	0	0.336092284056191	0.127	0	0
osbpl10b	0	0.361160898074842	0.129	0.008	0
Gene3742	0	0.391143079980579	0.163	0	0
Gene11150	0	0.582404194372403	0.228	0	0
LZX-CL6579.Contig1-All-g	0	0.232779561492445	0.11	0	0
LOC106570075	0	-1.07741313750691	0.021	0.135	0
LZX-Unigene56748-All-g	0	0.328430418529006	0.139	0	0
LZX-CL410.Contig9-All-g	0	0.256803103392431	0.106	0	0
Gene1294	0	0.511790867461125	0.168	0	0
LOC106609517	0	-0.890836662472532	0.005	0.1	0
alkbh4	0	0.19251692920556	0.111	0.006	0
Gene17912	0	1.0994686305639	0.337	0	0
LOC106583642	0	0.209659983027578	0.198	0.031	0
sparc	0	-2.67571551138001	0.058	0.374	0
LOC106565774	0	0.980838513631005	0.357	0.004	0
LOC106584316	0	0.243275647614095	0.115	0.016	0
Gene21652	0	0.530550891945494	0.14	0	0
Gene4527	0	0.371223723115195	0.13	0	0
Gene8800	0	0.41685830903667	0.124	0	0
Gene1964	0	0.341618318322354	0.131	0	0
Gene14933	0	0.477542226998055	0.169	0	0
top2b	0	0.395705915987698	0.239	0.042	0
Gene26371	0	0.880865725459003	0.24	0	0
Gene26369	0	0.449200464770213	0.153	0	0
Gene4451	0	0.560503160707223	0.22	0	0
Gene31414	0	0.348885190067055	0.134	0	0
LZX-CL5555.Contig3-All-g	0	0.648942785085695	0.194	0	0
Gene18202	0	0.762368113804902	0.139	0	0
Gene18104	0	0.376037488311597	0.116	0	0
Gene5638	0	0.727773481688776	0.236	0	0
Gene17630	0	0.388002610768422	0.118	0	0
LZX-CL4802.Contig7-All-g	0	0.297123508458703	0.123	0	0
Gene9474	0	0.474456686646642	0.169	0	0
LZX-CL198.Contig3-All-g	0	0.405101710138971	0.171	0	0
krt18	0	-1.10926532940309	0.039	0.188	0
Gene11123	0	0.519592624969121	0.125	0	0
tmprss4a	0	-1.08060933151564	0.06	0.144	0
LZX-Unigene6041-All-g	0	0.696551426188719	0.218	0	0
Gene19884	0	0.520407498227863	0.192	0	0
nfia	0	0.856978010757114	0.23	0.023	0
Gene11388	0	0.580017031636257	0.157	0	0
Gene7606	0	0.825821170811093	0.253	0	0
abhd17b	0	0.614082310680175	0.233	0	0
LOC106580618	0	0.205803066366803	0.118	0.011	0
Gene6405	0	0.542085309536538	0.188	0	0
LZX-CL11835.Contig2-All-g	0	0.859008751300301	0.223	0	0
Gene26113	0	0.727421285965505	0.145	0	0
LZX-Unigene17941-All-g	0	1.18950003611591	0.339	0	0
Gene38872	0	0.657205820383276	0.262	0	0
LOC106570282	0	0.20411382477718	0.116	0.007	0
LZX-Unigene41242-All-g	0	0.295635300032492	0.116	0	0
LZX-Unigene17744-All-g	0	0.330142808405905	0.102	0	0
Gene18347	0	0.378006123014699	0.137	0	0
tp63	0	0.231285810689856	0.107	0.011	0
Gene1700	0	0.602792485867077	0.223	0	0
znf462	0	-1.02555548514997	0.063	0.145	0
Gene5908	0	0.402854487462573	0.101	0	0
Gene16095	0	0.337975735444142	0.124	0	0
Gene14589	0	0.54086479329043	0.134	0	0
Gene21640	0	0.221489422023314	0.102	0	0
tek	0	0.496803200664942	0.218	0	0
Gene14960	0	0.435292794082503	0.138	0	0
LZX-CL7017.Contig1-All-g	0	0.968914435679647	0.349	0	0
Gene19588	0	1.19595199747541	0.342	0	0
Gene5327	0	0.295211755695407	0.1	0	0
Gene5067	0	0.549211296998486	0.128	0	0
Gene9569	0	0.896001481440368	0.109	0	0
Gene1499	0	0.506500124735903	0.179	0	0
Gene23856	0	0.282033810250811	0.131	0	0
Gene16167	0	0.243110213199265	0.103	0	0
Gene16657	0	0.313470121156361	0.137	0	0
LZX-CL607.Contig12-All-g	0	0.336581686810529	0.1	0	0
Gene22729	0	0.654902389446678	0.154	0	0
LZX-CL2684.Contig8-All-g	0	0.473138580523597	0.146	0	0
Gene588	0	0.318334304330971	0.112	0	0
Gene14167	0	0.664608723041329	0.23	0	0
Gene3695	0	0.471508445012442	0.119	0	0
Gene27268	0	0.524085233757692	0.14	0	0
rtcb	0	0.417937221647061	0.19	0	0
LZX-CL6054.Contig3-All-g	0	0.299873595747918	0.108	0	0
ctsla	0	0.508325665619304	0.18	0	0
Gene7644	0	0.50495731573658	0.113	0	0
LOC106579628	0	-0.874645141790613	0.011	0.102	0
rab5aa	0	-0.260050644599985	0.352	0.157	0
Gene10149	0	0.427389126347186	0.104	0	0
Gene8136	0	0.443899020092149	0.129	0	0
Gene18786	0	0.443729635780998	0.117	0	0
LZX-Unigene19967-All-g	0	0.614931120696554	0.149	0	0
Gene16364	0	0.460066357604395	0.13	0	0
Gene12253	0	0.31157562822772	0.152	0	0
sf3b2	0	0.294288956550487	0.176	0.02	0
Gene33679	0	0.489965878191493	0.129	0	0
Gene5726	0	0.354453419310439	0.145	0	0
Gene18282	0	0.718143606481836	0.24	0	0
LZX-Unigene30864-All-g	0	0.469912776869384	0.201	0	0
mul1a	0	-1.27850181999908	0.039	0.155	0
LZX-CL3135.Contig3-All-g	0	0.40005827094873	0.126	0	0
LZX-CL7539.Contig1-All-g	0	0.270874868626632	0.1	0	0
LZX-CL4525.Contig2-All-g	0	0.416957377927814	0.15	0	0
LZX-CL4632.Contig2-All-g	0	0.299866568588605	0.12	0	0
Gene26747	0	0.443811757608973	0.194	0	0
nadkb	0	0.178968639065713	0.11	0.003	0
Gene8896	0	0.629552081358228	0.191	0	0
Gene9117	0	0.316010384972065	0.118	0	0
Gene19781	0	0.444611111959367	0.141	0	0
Gene3796	0	0.322363094466554	0.114	0	0
sccpdha	0	0.388845054065341	0.249	0.02	0
LOC106588857	0	0.359495268312768	0.14	0	0
Gene13781	0	0.526059364598308	0.213	0	0
entpd8	0	0.387882863628397	0.132	0.001	0
Gene3547	0	0.291879072975455	0.132	0	0
lrpprc	0	0.157063063946594	0.154	0.023	0
Gene9683	0	0.515455691494387	0.114	0	0
rtn4a	0	-1.80691273869435	0.027	0.249	0
Gene10539	0	0.281973973217083	0.118	0	0
LZX-CL1063.Contig2-All-g	0	0.554149950786146	0.194	0	0
LZX-Unigene855-All-g	0	0.247195858060909	0.119	0	0
Gene31549	0	0.46613757474227	0.161	0	0
Gene10547	0	0.34997455854467	0.1	0	0
LZX-Unigene13921-All-g	0	0.837420320290547	0.161	0	0
Gene22467	0	0.591728502592613	0.212	0	0
Gene17463	0	0.890107225260357	0.295	0	0
surf2	0	0.272318488309847	0.14	0.01	0
Gene31115	0	0.249701444371264	0.109	0	0
Gene3538	0	0.454108896308147	0.154	0	0
Gene16165	0	0.290164011521085	0.113	0	0
Gene6885	0	0.348946641814876	0.109	0	0
Gene6606	0	0.655048126082729	0.228	0	0
rps9	0	-3.48443494168496	0.005	0.568	0
Gene26461	0	0.307733646708954	0.135	0	0
nfyc	0	-1.00402805937809	0.001	0.103	0
Gene10998	0	0.551737960034829	0.115	0	0
LOC106581294	0	0.521019941764543	0.125	0	0
Gene25095	0	0.455612155407951	0.15	0	0
Gene8092	0	0.381078455286709	0.114	0	0
Gene17989	0	0.544784994102836	0.153	0	0
LOC106613906	0	0.489538061781757	0.147	0.001	0
LZX-CL5012.Contig1-All-g	0	0.236544835137645	0.103	0	0
LZX-CL1347.Contig4-All-g	0	0.479199146039241	0.212	0	0
Gene3621	0	0.610144378717935	0.225	0	0
LOC106576680	0	-0.930176481983282	0.019	0.103	0
LZX-Unigene46791-All-g	0	0.292862906817344	0.138	0	0
Gene12589	0	0.421662077744929	0.1	0	0
Gene12790	0	0.588236514237371	0.122	0	0
LOC106588736	0	-0.908858938112825	0.005	0.1	0
LZX-CL4258.Contig4-All-g	0	2.48058378857524	0.419	0	0
LZX-CL12402.Contig3-All-g	0	0.286562237007546	0.125	0	0
net1	0	-1.55245006897854	0.043	0.205	0
LZX-CL5683.Contig2-All-g	0	0.32832935360339	0.131	0	0
Gene4693	0	0.489648804702392	0.108	0	0
Gene39586	0	0.599385573467043	0.159	0	0
Gene26546	0	0.266633809573859	0.13	0	0
Gene16100	0	0.334870180253216	0.113	0	0
Gene1711	0	0.621395919259478	0.219	0	0
LZX-CL7454.Contig2-All-g	0	0.419763989936926	0.17	0	0
Gene4392	0	0.291305828489293	0.104	0	0
LOC106574514	0	0.131781065960743	0.143	0.029	0
LZX-Unigene10183-All-g	0	0.341264668022945	0.161	0	0
Gene19349	0	0.379456436658768	0.152	0	0
Gene13467	0	0.568510496726644	0.102	0	0
Gene3974	0	0.610162866302855	0.176	0	0
LZX-Unigene17891-All-g	0	0.39497684609267	0.122	0	0
gemin8	0	0.17020616959852	0.129	0.009	0
Gene70896	0	0.465396704102883	0.192	0	0
LOC106601022	0	-1.11007667275413	0.037	0.143	0
LZX-CL11737.Contig2-All-g	0	0.4216712060599	0.155	0	0
LOC106566880	0	-1.17724002330584	0.02	0.161	0
Gene19207	0	0.424062713218988	0.129	0	0
LZX-CL5166.Contig3-All-g	0	0.367535574129942	0.143	0	0
Gene1113	0	0.364427098597341	0.129	0	0
LOC106586824	0	-0.936699953159632	0.03	0.103	0
Gene19076	0	0.246919422238899	0.109	0	0
LOC106564566	0	0.722705313466302	0.306	0.035	0
Gene3424	0	0.345546032617437	0.125	0	0
Gene10620	0	0.386676988170191	0.114	0	0
cst14a.1	0	0.608624671542082	0.264	0.009	0
Gene2278	0	0.526621692809267	0.195	0	0
Gene3629	0	0.412512007750117	0.129	0	0
Gene6084	0	0.352145021238935	0.105	0	0
zgc:111986	0	-0.912604519567417	0.024	0.112	0
LZX-CL6362.Contig3-All-g	0	1.42584952149783	0.124	0	0
gale	0	0.109927992015166	0.241	0.077	0
Gene21477	0	0.730455269464119	0.283	0	0
Gene11233	0	0.380178619978326	0.144	0	0
Gene3236	0	0.513714352589544	0.135	0	0
osbpl2a	0	0.137099387765778	0.166	0.035	0
Gene52488	0	0.256297849058134	0.111	0	0
Gene8820	0	0.599149199441235	0.198	0	0
Gene14883	0	0.386794477967271	0.113	0	0
xkrx	0	0.669715561324373	0.23	0.013	0
Gene7497	0	0.608282895852671	0.182	0	0
Gene12143	0	0.515408226152919	0.16	0	0
LZX-CL6003.Contig1-All-g	0	0.2718712261995	0.119	0	0
LZX-CL5068.Contig1-All-g	0	0.759131871651198	0.106	0	0
myoc	0	0.368048522397108	0.1	0.008	0
psmd6	0	0.120881399459386	0.245	0.05	0
LZX-CL11720.Contig3-All-g	0	1.05197552790825	0.201	0	0
LOC106565420	0	-0.96159535709539	0.035	0.119	0
Gene19522	0	0.314383384739503	0.117	0	0
LOC106578421	0	0.32405415273283	0.151	0.009	0
Gene9539	0	0.554634385544131	0.118	0	0
Gene4497	0	0.517834838539669	0.122	0	0
Gene23866	0	0.465854801243817	0.152	0	0
Gene14523	0	0.923816631230402	0.241	0	0
Gene5389	0	0.305294859918326	0.105	0	0
Gene18008	0	0.862570683237845	0.192	0	0
Gene17659	0	0.517346806229777	0.126	0	0
Gene6049	0	0.317830557508514	0.104	0	0
supt20	0	0.341697772761728	0.145	0	0
Gene5200	0	0.326993392440388	0.105	0	0
LZX-CL12636.Contig2-All-g	0	0.259617441814755	0.114	0	0
Gene23078	0	0.451243457878896	0.173	0	0
Gene22454	0	0.499648900927319	0.206	0	0
LZX-CL12611.Contig3-All-g	0	0.285193996478842	0.103	0	0
erlin1	0	-1.25316752940745	0.031	0.167	0
pim3	0	0.160539841038588	0.132	0.022	0
Gene4670	0	0.324832428423794	0.102	0	0
LZX-CL5055.Contig3-All-g	0	0.551837598617838	0.214	0	0
Gene16371	0	0.317691507711243	0.116	0	0
Gene3300	0	0.515844217995873	0.138	0	0
kpna3	0	0.585904319550685	0.316	0.032	0
kct2	0	-1.30611465286701	0.039	0.186	0
LZX-Unigene24745-All-g	0	0.807668707383713	0.198	0	0
mon1bb	0	0.253835102078677	0.152	0.022	0
LZX-CL4571.Contig1-All-g	0	0.410684784953378	0.18	0	0
tmed9	0	-0.894448880432008	0.022	0.108	0
LOC106579103	0	-1.05239071772325	0.011	0.121	0
Gene8402	0	0.518346731020913	0.11	0	0
LOC106585131	0	0.358994516541545	0.156	0.004	0
LOC106572480	0	0.727681800493937	0.307	0.025	0
Gene54092	0	0.286986934705811	0.107	0	0
LOC106566973	0	-1.49352480970785	0.006	0.172	0
LZX-CL8670.Contig3-All-g	0	0.576054387518501	0.24	0	0
foxd2	0	0.30160339500256	0.111	0	0
Gene23379	0	0.259387226769611	0.122	0	0
Gene20601	0	0.272925462930972	0.121	0	0
Gene37167	0	0.319656630070596	0.135	0	0
LZX-CL9030.Contig5-All-g	0	0.81172925302533	0.16	0	0
LZX-Unigene55774-All-g	0	0.751055371784962	0.305	0	0
esrp2	0	0.291411717316313	0.12	0	0
LZX-Unigene11393-All-g	0	0.799799461077001	0.194	0	0
Gene12438	0	0.397165452660806	0.107	0	0
Gene11755	0	0.554564846744009	0.101	0	0
LZX-CL116.Contig1-All-g	0	0.251351668898443	0.108	0	0
rplp0	0	-3.7413817398718	0.032	0.64	0
Gene16662	0	0.490767512697228	0.172	0	0
Gene4901	0	0.395198879438805	0.1	0	0
Gene15284	0	0.336994959737185	0.105	0	0
rpl15	0	-2.67621233200335	0.13	0.454	0
Gene2696	0	0.521566013113035	0.153	0	0
Gene26168	0	0.773461469430177	0.179	0	0
Gene2481	0	0.328829239285341	0.132	0	0
[truncated: 3,254 more rows]
