# Supplementary material for: A single-cell atlas of West African lungfish respiratory system reveals evolutionary adaptations to terrestrialization
Source: Nat Commun. 2023 Sep 13;14:5630. doi: 10.1038/s41467-023-41309-3 (PMC10497629; doi:10.1038/s41467-023-41309-3)
Supplement: Supplementary file 6 — Source Data [file 41467_2023_41309_MOESM6_ESM.zip › 4.figs4a.cell_embeddings.UMAP.csv]

	UMAP_1	UMAP_2
HC1__AAACCTGTCTCCGGTT_H1_lung	-5.9060208263498	4.53666694491602
HC1__AAGTCTGAGCCACGCT_H1_lung	-5.84995765114839	5.02971465914942
HC1__ACATACGCATACGCCG_H1_lung	-6.27069539452607	4.60568816989161
HC1__ACGAGGAAGAGTACAT_H1_lung	-6.33621997262056	4.5233569893191
HC1__ACTTACTCATAAAGGT_H1_lung	-6.5003172817331	4.59369476168848
HC1__AGAGCTTTCCGAATGT_H1_lung	-5.75580281640107	4.82843406527735
HC1__CACTCCACAGACAGGT_H1_lung	-5.81233281518037	4.69849927752711
HC1__CAGAGAGTCTCGTATT_H1_lung	-6.34479255105073	4.95589359133936
HC1__CAGCATATCTGTCAAG_H1_lung	-5.56640548134858	4.84478576510645
HC1__CAGCCGAAGGCCGAAT_H1_lung	-6.35248631859834	4.60075672000147
HC1__CAGCGACCAGAGTGTG_H1_lung	-5.67321891213472	4.64772231906153
HC1__CAGCTGGCATAAAGGT_H1_lung	-4.33799666787202	3.04091580241419
HC1__CAGTCCTCAGATCCAT_H1_lung	-4.73236722374971	2.84797818988062
HC1__CGAATGTCATTAGCCA_H1_lung	-6.20612258339936	4.80358178942896
HC1__CGGACTGTCCACGAAT_H1_lung	-6.6789118709665	4.05774600833155
HC1__CGTCAGGTCCTCAACC_H1_lung	-4.53554934884126	2.60775263636805
HC1__CGTTCTGTCTAACTGG_H1_lung	-5.75326318169648	4.94379861682154
HC1__CTACGTCAGAAACGAG_H1_lung	-6.16800422097261	4.46195848315455
HC1__CTAGTGAGTGAAATCA_H1_lung	-4.03069419289643	3.0117967876742
HC1__CTCTACGTCCAGTATG_H1_lung	-6.16740674401338	3.67306335299708
HC1__CTGATAGAGTCTCGGC_H1_lung	-6.01400203133638	4.84541709750391
HC1__CTTAACTCAGCGATCC_H1_lung	-6.64913386727388	4.48788793414332
HC1__GACTACAAGTGAACGC_H1_lung	-5.83347815896089	4.94572885363795
HC1__GGAAAGCTCGGGAGTA_H1_lung	-4.02635473633821	2.82307966082789
HC1__GTAACTGTCAGATAAG_H1_lung	-5.29268617058808	4.42591197818018
HC1__GTGCAGCCACATGACT_H1_lung	-5.78007668877656	4.83729274600245
HC1__GTTCTCGAGAGCAATT_H1_lung	-5.29707688714082	3.33895905345179
HC1__TAGGCATCAATCACAC_H1_lung	-4.29322761918122	2.26586921542384
HC1__TAGTTGGCAAGCGCTC_H1_lung	-6.22071332360322	4.9065824302981
HC1__TGGACGCCAGAAGCAC_H1_lung	-6.45867986107881	4.6450553688357
HC1__TGGCTGGCATGGTCAT_H1_lung	-6.11198014641816	4.78631980746485
HC1__TTCTTAGTCAACACAC_H1_lung	-6.75800341988618	3.6438575538943
HC1__TTTGTCATCACTTATC_H1_lung	-6.71525401497895	3.86066110461451
HC1__AAAGATGTCAAACAAG_H1_lung	-6.13595837975557	4.22126062243678
HC1__CTTCTCTCAGCGTTCG_H1_lung	-5.46616763497407	4.27906711428858
HC1__TTAGTTCTCGTTGCCT_H1_lung	-5.55579156304414	4.34961755603053
HC1__AAACGGGAGAAGGGTA_H1_lung	-5.03501576806123	2.51266320079066
HC1__AACTCCCTCGCGCCAA_H1_lung	-5.38205546761567	1.59985657065608
HC1__AAGTCTGGTTCCAACA_H1_lung	-4.9137341442209	1.29668946593501
HC1__AATCCAGTCGTGGTCG_H1_lung	-5.49489325905854	1.1170088800738
HC1__ACCAGTATCCTGCCAT_H1_lung	-4.3269159259897	1.59084506362177
HC1__ACCTTTACAAGGCTCC_H1_lung	-4.84695119286592	1.87830932467677
HC1__ACGAGGAGTGAAAGAG_H1_lung	-5.57120723153169	4.2460451874087
HC1__ACGCCAGTCCTTCAAT_H1_lung	-5.19093245888765	1.27553387015559
HC1__ACGGAGAAGAGTAATC_H1_lung	-5.50871486092622	1.58063562243678
HC1__ACGGGTCAGTGCGATG_H1_lung	-6.40854710961396	2.03208287089564
HC1__ACTTTCAGTCGTGGCT_H1_lung	-5.27540988350923	4.20329625933863
HC1__AGATCTGGTGACGGTA_H1_lung	-5.94250602150972	1.18540163367487
HC1__AGGGTGATCAAACCGT_H1_lung	-5.45078153039033	4.2742262634585
HC1__ATAGACCGTTACGTCA_H1_lung	-4.14165300751741	2.41101510852076
HC1__ATCATCTCAGTACACT_H1_lung	-5.60986632729585	1.12759526103236
HC1__CACACAAAGCCAGGAT_H1_lung	-5.37723321343476	1.14739687770106
HC1__CACCAGGGTACGCTGC_H1_lung	-4.10924620057161	2.48869951098658
HC1__CACCAGGGTGTGGTTT_H1_lung	-5.43500823403413	2.24019749491908
HC1__CAGCATAAGGCTAGAC_H1_lung	-5.00470990563447	1.12003417342402
HC1__CATCGAAGTCCAACTA_H1_lung	-6.27250737572724	2.18217213481165
HC1__CCATGTCGTACTCTCC_H1_lung	-5.15699691201265	1.07884033053614
HC1__CCCAGTTTCAGCATGT_H1_lung	-6.03780002022798	1.22589893668391
HC1__CCCAGTTTCCCTTGCA_H1_lung	-5.58865231896455	1.32916434138514
HC1__CCGTACTTCCAAACAC_H1_lung	-5.50761145974214	1.15143318503596
HC1__CCTACACGTCTCCACT_H1_lung	-5.8266865673166	1.11484117835261
HC1__CGACCTTAGGTTACCT_H1_lung	-6.26158160592134	1.81275506346919
HC1__CGACTTCAGGGATGGG_H1_lung	-5.73295802498872	1.45666821330287
HC1__CGAGCCAGTAGGCTGA_H1_lung	-5.0793024959665	2.73706419795252
HC1__CGATGTAAGAGAACAG_H1_lung	-5.16058797265107	4.69253452151515
HC1__CGGACGTTCCCTAATT_H1_lung	-3.89254111672456	2.689462736542
HC1__CGGACTGGTGACCAAG_H1_lung	-5.74945325280244	4.0943380150149
HC1__CGTGTCTGTGTGGCTC_H1_lung	-5.44225711251313	1.1385446342776
HC1__CTAGAGTGTTATTCTC_H1_lung	-6.01907462502534	1.27314861148097
HC1__CTCCTAGGTTTGACAC_H1_lung	-5.45234269524629	1.2575209888766
HC1__CTCGTCAAGTGCTGCC_H1_lung	-5.52466554070527	1.14220698207118
HC1__CTGATCCAGCCGGTAA_H1_lung	-4.55196351433808	2.09368689387537
HC1__CTGATCCGTCAGAATA_H1_lung	-4.5470702114206	2.29676659434535
HC1__CTGCTGTGTTCAACCA_H1_lung	-6.2013990345102	4.67193610995509
HC1__CTGTGCTGTACGACCC_H1_lung	-5.80059642220552	1.35472328990199
HC1__GAAATGAGTATAGTAG_H1_lung	-5.56177253151948	1.28232486575343
HC1__GAACGGAGTCATCGGC_H1_lung	7.39446096991484	-3.91921536595129
HC1__GAATAAGTCGGATGGA_H1_lung	-5.12832612420137	1.02105827658869
HC1__GACTAACTCAGCTGGC_H1_lung	-6.11891240502412	2.18321926921107
HC1__GAGCAGAGTCACACGC_H1_lung	-5.7950121822458	2.33860047190882
HC1__GATCTAGCATCGGTTA_H1_lung	-6.29121179009492	1.60934539168574
HC1__GCATGTACAGTGACAG_H1_lung	-5.62727469826753	1.62860746710993
HC1__GCGCCAAAGCTCTCGG_H1_lung	-5.12747878457124	1.86222369998194
HC1__GGACATTTCCAGAAGG_H1_lung	-6.37997407342012	1.94372613757349
HC1__GGGCACTTCTCTTATG_H1_lung	-4.79466456795747	1.6001939329455
HC1__GGTATTGCAGAGCCAA_H1_lung	-4.91264933968599	1.60693164199091
HC1__GGTGAAGCAGGATCGA_H1_lung	-5.53313846016938	2.86881835787989
HC1__GGTGCGTGTCAAAGAT_H1_lung	-5.53782386208589	2.23713167041041
HC1__GGTGCGTTCTTGCAAG_H1_lung	-5.80656833077485	1.19547756045557
HC1__GTAACTGAGTAGATGT_H1_lung	-5.50571746254975	1.42254491179682
HC1__GTAGGCCCAATCAGAA_H1_lung	-5.77677554513032	1.64857991069056
HC1__GTATTCTAGTGGGTTG_H1_lung	-5.19347543145234	3.4936836513827
HC1__GTCACAACATCAGTCA_H1_lung	-4.50634545708711	1.76626129477717
HC1__GTCACGGGTGATAAGT_H1_lung	-5.26021403695161	3.42119796603419
HC1__GTCTTCGAGGAGCGTT_H1_lung	-5.32279366875703	3.34108026355006
HC1__GTTCTCGCATGCATGT_H1_lung	-4.8826119365793	1.55613012641169
HC1__TACCTATTCGGCGCTA_H1_lung	-5.45203751946504	1.20621247618891
HC1__TACTTACCAAATTGCC_H1_lung	-6.22142714882905	1.61901636450984
HC1__TAGTGGTGTATTAGCC_H1_lung	-5.54043120766694	4.00069673388697
HC1__TATCAGGGTAGCAAAT_H1_lung	-6.19968623543794	1.48514063685633
HC1__TGACGGCAGACGCAAC_H1_lung	-6.19949216271455	2.38631852000452
HC1__TGAGCATCAGTTAACC_H1_lung	-4.17816705132539	2.64698536723353
HC1__TGCACCTCAGACAAGC_H1_lung	-4.76818484688813	2.52852781146265
HC1__TGCGTGGCAATAACGA_H1_lung	-4.71349877739961	1.94537647097804
HC1__TTCCCAGTCCGCTGTT_H1_lung	-4.02762431527192	2.64869077532984
HC1__TTCGGTCGTTCCGGCA_H1_lung	-6.23097438241059	1.79582972853877
HC1__TTCTCCTGTTCCTCCA_H1_lung	-5.37338418389375	2.39833815425135
HC1__TTGCCGTGTCGCATAT_H1_lung	-5.00045699502046	2.87774951785304
HC1__TTGCCGTTCTTTAGGG_H1_lung	-5.84359187508638	1.31731446116663
HC1__TTTGGTTGTGTGAATA_H1_lung	-5.71085376168306	4.97822387545802
HC1__ACTGAACGTTTGGCGC_H1_lung	-4.95818776513154	2.63850076525904
HC1__AAATGCCTCTGCAAGT_H1_lung	-4.12158722306306	2.38022907107569
HC1__TTGACTTAGTGGAGAA_H1_lung	-4.76803941155488	2.55343945353724
HC1__TTCTCAACAGCCTATA_H1_lung	-2.1165453853708	4.42945487826563
HC1__GCAGTTATCCCTCTTT_H1_lung	-2.87530893708284	2.82491190760828
HC1__TCTTTCCTCGGCCGAT_H1_lung	-2.00195414448793	1.61779756873347
HC1__CGTCACTCAGGTCGTC_H1_lung	-1.95759875203187	5.97024352877833
HC1__TTATGCTTCTTGCCGT_H1_lung	-2.49118608857209	4.28136308520533
HC1__TGCCCATTCTTGTACT_H1_lung	-1.83655435467775	4.92165143817164
HC1__ATTATCCTCGAGCCCA_H1_lung	-1.91520256424958	5.38690812915064
HC1__TGACTAGCACGGTAGA_H1_lung	-2.92705196763093	2.98477156489588
HC1__CCTTCGAGTACTCAAC_H1_lung	-0.567044830570766	-0.0139487233807898
HC1__CTGAAGTGTATAGGGC_H1_lung	-0.569951778898784	-0.161633412991986
HC1__GATCTAGGTGTCTGAT_H1_lung	-0.953140086184093	0.417693451339974
HC1__TAGACCAGTTCGGCAC_H1_lung	-0.540920770416805	-1.93655590683721
HC1__TGCCCATCACACAGAG_H1_lung	0.0638282832998544	-0.831193312709556
HC1__GCATACAGTGAGTGAC_H1_lung	2.17058139418547	-7.65813629299902
HC1__AAAGATGGTTCAGGCC_H1_lung	-1.47459298993165	1.37298317282893
HC1__ACATCAGGTAGGCATG_H1_lung	-2.4771046104532	1.0415032657931
HC1__ACTGAGTTCGTCCAGG_H1_lung	-2.61482257271821	1.54893834918238
HC1__AGAGCTTTCCGTAGGC_H1_lung	-1.70424289132173	1.56237848132349
HC1__AGCGTATGTGCAGTAG_H1_lung	-2.0950188102823	1.43978758185603
HC1__AGTGTCAGTTGTACAC_H1_lung	-2.35261363411958	1.20795734256007
HC1__ATCATCTCATAGAAAC_H1_lung	-2.20671982194001	1.05785591929652
HC1__CACATTTTCGGCGCTA_H1_lung	-2.43564600373323	1.14412553637721
HC1__CAGGTGCGTCGGCTCA_H1_lung	-2.00120753670747	1.2181857380221
HC1__CATCCACTCTAACTGG_H1_lung	-1.83987707520539	1.62032862036921
HC1__CCATTCGAGAAGGTTT_H1_lung	-2.06718499089296	1.31810231536128
HC1__CCCTCCTGTAAAGGAG_H1_lung	-1.51296336079652	1.65757031768061
HC1__CGAACATGTGGCTCCA_H1_lung	-1.44890052701051	1.43184478610255
HC1__CGCGTTTCAAATCCGT_H1_lung	-1.49632722760255	1.04031963675715
HC1__CTCACACCACTATCTT_H1_lung	-2.25407821560914	1.47219462722041
HC1__GACCTGGTCACTCTTA_H1_lung	-1.42435378457124	0.804205254013314
HC1__GCTCCTACATGCCCGA_H1_lung	-2.33503693963105	3.7496548446963
HC1__GGCCGATCAATGAAAC_H1_lung	-2.49829525376374	1.36619003146388
HC1__GGGAATGTCAACTCTT_H1_lung	-1.73823291684205	1.31474752753474
HC1__GGGAATGTCCTCCTAG_H1_lung	-1.68867833043153	1.48613448470332
HC1__GGTGCGTTCTTGCCGT_H1_lung	-1.50890797997529	1.17454321711756
HC1__GTACTCCGTGACCAAG_H1_lung	-1.81825048352296	1.36152263015009
HC1__GTATTCTAGCTAGTTC_H1_lung	-1.62240857506807	1.54832859366633
HC1__TAAGAGATCCACGCAG_H1_lung	-1.536939567576	1.34651310771204
HC1__TACGGATAGATAGCAT_H1_lung	-1.70521766568238	1.41060753195979
HC1__TACTCATGTTCGCTAA_H1_lung	-2.18788833046968	1.43614096968867
HC1__TCATTTGGTGTTTGTG_H1_lung	-1.88434237862642	0.950590089256539
HC1__TGCGGGTTCCGAAGAG_H1_lung	-2.21678275490815	1.35112340777613
HC1__TTAGTTCCACGGTGTC_H1_lung	-2.37865895653779	3.99680049746729
HC1__AAATGCCAGACGCACA_H1_lung	-1.83070129777009	0.577335194046273
HC1__AACTCAGGTAGGACAC_H1_lung	-0.247793956349441	-0.481175288264976
HC1__AAGACCTAGTTGTCGT_H1_lung	-1.07247818137223	0.915934041435494
HC1__ACATCAGCACCAGGCT_H1_lung	-1.38423270608003	1.95491822093226
HC1__ACGCAGCCAGTAAGAT_H1_lung	-2.3907906475168	1.63544042437769
HC1__ACGGAGAAGACGACGT_H1_lung	-0.708440459023067	0.529093221122994
HC1__AGAGTGGCAGCGTCCA_H1_lung	-0.765409267197201	0.139898404772057
HC1__AGTGAGGAGAGTAAGG_H1_lung	-1.68746966744477	0.577972188884988
HC1__CAGCAGCAGCCGTCGT_H1_lung	-0.905676132689068	0.642285064155831
HC1__CAGGTGCAGACTAAGT_H1_lung	-1.28999388838823	0.868192747528329
HC1__CATATGGAGCGTTGCC_H1_lung	-0.731110966454098	-0.14978169154875
HC1__CCCAATCAGACAGGCT_H1_lung	-0.664615845928737	0.587567106182351
HC1__CCTATTATCAGAGCTT_H1_lung	-0.994786805162975	0.435317412311807
HC1__CGATTGATCACTGGGC_H1_lung	-1.88682634259278	0.838261559898629
HC1__CGCTATCAGACAGACC_H1_lung	-1.53669518853242	1.06960196822382
HC1__CTTGGCTAGGCTAGAC_H1_lung	-1.33446950341279	0.16322834819056
HC1__GAAGCAGGTCCAGTAT_H1_lung	-0.575257396946499	-0.266877025072799
HC1__GGCGTGTCAGGTCCAC_H1_lung	-0.896031266699383	0.843397930557504
HC1__GGTGTTACACCCTATC_H1_lung	-3.01323813820893	1.52924211352564
HC1__GTCTTCGGTTTAAGCC_H1_lung	-1.51510257149751	1.20655949443079
HC1__TACGGATAGAACAATC_H1_lung	-0.962752586851665	0.126503423149362
HC1__TATCAGGAGGAGTTGC_H1_lung	-0.951711124430248	0.683862820560708
HC1__TCACAAGGTCGACTAT_H1_lung	-0.753241813431331	0.309436813289895
HC1__TCATTACCAATGTAAG_H1_lung	-0.686983680973598	-0.0652752068688727
HC1__TGAAAGACAATCGAAA_H1_lung	-1.85828620816285	0.696712330276742
HC1__TGAGCATTCACATACG_H1_lung	-0.932417994986126	0.414980486328378
HC1__TGAGCATTCATTGCGA_H1_lung	-0.858755773554394	0.654612139160409
HC1__TGCCCATCAAACGTGG_H1_lung	-0.796190655479976	0.655241444999948
HC1__TGCGTGGTCCGTCATC_H1_lung	-1.24736983204896	0.600189701015725
HC1__TTTGGTTTCTTGCCGT_H1_lung	-0.973501986513683	0.347445562774911
HC1__AGCGTATGTGCAGGTA_H1_lung	-2.62637228394563	1.60495980113245
HC1__GCGCGATAGGCGTACA_H1_lung	-0.649446940670559	-0.00156053871415623
HC1__TGCCCATTCTATGTGG_H1_lung	-0.870848781118938	1.30316002696253
HC1__TTAGTTCGTTTGACAC_H1_lung	0.256199353684834	7.10638149111964
HC1__TCGGTAATCAGCAACT_H1_lung	-0.493028870473453	7.55216987460352
HC1__CTGCGGACACCATGTA_H1_lung	-1.07771260167176	7.38254459231593
HC1__TGTTCCGCACGAGGTA_H1_lung	1.35087793444579	6.33865220874049
HC1__ACTGAGTTCGTTGCCT_H1_lung	-0.172220385323116	3.7881639751742
HC1__ATAAGAGAGGTGATAT_H1_lung	-8.97117061043794	-6.10985700756811
HC1__AGATTGCAGCGCCTTG_H1_lung	-8.22969550515229	-4.7783574309995
HC1__GGGAATGTCTCCTATA_H1_lung	-8.25391978646333	-5.78343383938573
HC1__ATGAGGGCAAGCTGAG_H1_lung	-7.28165835763032	-5.02200596005224
HC1__GACGTTACATCCTTGC_H1_lung	-7.34138030434663	-4.98357908398412
HC1__GTCGTAATCAACACGT_H1_lung	-7.1953126850229	-5.22056429058813
HC1__GGCTCGATCAGAGACG_H1_lung	-9.96029967690522	-4.86866085202001
HC1__AAAGATGTCCGTTGCT_H1_lung	-8.18426007653291	-5.42896740109228
HC1__AATCCAGCATTTGCTT_H1_lung	-10.3162404956918	-4.45099393994115
HC1__ACGAGGACATGTCTCC_H1_lung	-10.1612760486704	-5.29464618832372
HC1__AGAGTGGGTGCCTTGG_H1_lung	-8.60795611764009	-4.93113462597631
HC1__AGCGTCGGTGCGCTTG_H1_lung	-8.52538794899995	-5.83449594647192
HC1__CACACCTAGTACGATA_H1_lung	-8.39375609780366	-5.64985077053808
HC1__CAGTAACCACATAACC_H1_lung	-9.02142447854097	-5.73654501110815
HC1__CTCTAATCACGAGAGT_H1_lung	-8.81812590981538	-5.80276624829076
HC1__GGACGTCAGAATTGTG_H1_lung	-8.82962531472261	-5.80822698742651
HC1__ATTACTCCATAGGATA_H1_lung	-9.17176837349946	-4.32574455410741
HC1__CATATGGGTTGGACCC_H1_lung	-7.29593295479829	-5.36595670849584
HC1__ACTGAGTCAGTAACGG_H1_lung	-7.95175237084443	-6.65523378521703
HC1__GTCGGGTTCTTTAGTC_H1_lung	-9.59566516305024	-5.59408275753759
HC1__TCTTCGGTCAACCATG_H1_lung	-9.45309848214204	-7.42289154202245
HC1__GGAGCAATCTATGTGG_H1_lung	-9.22023887063081	-4.89875595242284
HC1__TCCCGATGTCTCCACT_H1_lung	-9.95957011605317	-4.84208910137914
HC1__CTGATAGTCCCAACGG_H1_lung	-8.43351573372895	-5.50278846890234
HC1__GAATGAAAGAGTAATC_H1_lung	-10.598645395289	-4.70148794323705
HC1__AAATGCCGTTACTGAC_H1_lung	11.4885995921988	-1.10195992857717
HC1__GCATGATCAAGGTGTG_H1_lung	-9.53907317544038	-6.59131567150854
HC1__TGTGTTTGTGGCTCCA_H1_lung	-10.9285747470957	-4.070622369354
HC1__AACTCCCCAAACGCGA_H1_lung	-7.60537118340547	-7.25644580990575
HC1__ACAGCTAAGTGTTTGC_H1_lung	-8.39907760048921	-4.26325742871069
HC1__ACGGAGAAGCTCCTCT_H1_lung	-5.29470366860444	-6.46817438275121
HC1__AGGTCATTCGGAGCAA_H1_lung	-8.29340619469697	-5.49206249386571
HC1__ATCATGGTCTATCGCC_H1_lung	-8.48448676491792	-4.35521404415868
HC1__CTCAGAACATTACCTT_H1_lung	-7.84896296883638	-4.55490438610815
HC1__GCGACCATCAACCAAC_H1_lung	-7.95898360634858	-5.83056347042821
HC1__TAGGCATAGAGACTTA_H1_lung	-8.33489245797212	-5.48009006649755
HC1__AAAGCAAAGAATAGGG_H1_lung	-9.68033046151216	-6.97155658871435
HC1__AAATGCCCAAGGCTCC_H1_lung	-9.30906791115815	-6.94078533322118
HC1__AACCATGCATTGGCGC_H1_lung	-9.42364997292573	-6.09533636242651
HC1__AACCATGTCGATCCCT_H1_lung	-9.03737182045991	-6.01418440014623
HC1__AACCGCGAGGGATGGG_H1_lung	-8.85338515664155	-5.73417083889745
HC1__AACCGCGCAAGGACAC_H1_lung	-10.9807531299692	-4.86497823864721
HC1__AACCGCGGTGCTTCTC_H1_lung	-9.14861030007417	-5.36387483746313
HC1__AACCGCGGTTAAGTAG_H1_lung	-8.97226066018159	-6.05171386868261
HC1__AACCGCGTCAGTCCCT_H1_lung	-9.07585639382417	-7.37170498043798
HC1__AACCGCGTCTTGTATC_H1_lung	-8.83545035744722	-6.65170519024633
HC1__AACTCTTTCGGAGGTA_H1_lung	-8.65634364510591	-6.31992475659154
HC1__AACTTTCAGATGGGTC_H1_lung	-8.84809512520845	-7.46167366177343
HC1__AAGCCGCGTAGGGTAC_H1_lung	-8.9225904407602	-7.80867950588964
HC1__AAGGAGCGTTGTCGCG_H1_lung	-8.86209220315034	-7.23950426251195
HC1__AAGGAGCTCAACGGGA_H1_lung	-8.47613448525483	-5.99486820370458
HC1__AAGGCAGGTAGAGCTG_H1_lung	-9.21288413430269	-6.92618410259985
HC1__AAGTCTGTCCTAGAAC_H1_lung	-9.23703593636567	-4.03747598797582
HC1__AATCGGTCACCACGTG_H1_lung	-9.36324328805024	-6.80565921932958
HC1__AATCGGTGTGTAATGA_H1_lung	-10.8068229618173	-5.13191692501806
HC1__AATCGGTGTGTATGGG_H1_lung	-8.8422157230478	-4.4411091056516
HC1__ACACCAACAACACCTA_H1_lung	-8.5056907596689	-5.95692293316625
HC1__ACACCCTTCTACTATC_H1_lung	-9.79060096169526	-5.850332185333
HC1__ACACTGAAGTTGTCGT_H1_lung	-9.98307437325532	-5.95443336636327
HC1__ACACTGAGTGAAATCA_H1_lung	-8.99251193429048	-7.67234079510473
HC1__ACACTGATCTCGTATT_H1_lung	-9.38084716225679	-4.68644230038427
HC1__ACCAGTACATGTAAGA_H1_lung	-8.41163939858491	-4.69030515820287
HC1__ACCCACTTCGGGAGTA_H1_lung	-8.86617297555024	-7.43374244839452
HC1__ACCTTTACAGCTTCGG_H1_lung	-9.1368467273813	-5.52839033276342
HC1__ACCTTTAGTTATCACG_H1_lung	-9.47953433419282	-5.06552927166723
HC1__ACGATGTCAGGGATTG_H1_lung	-9.44816131020601	-4.50199358135961
HC1__ACGATGTTCTTCAACT_H1_lung	-8.58989829445894	-6.31300871044897
HC1__ACGGGCTTCCAAAGTC_H1_lung	-9.46186465645845	-7.31370918423437
HC1__ACGGGTCTCTTGTTTG_H1_lung	-9.2509185733896	-7.48716299206518
HC1__ACTATCTCAAAGCAAT_H1_lung	-9.28456706429536	-4.79741804272436
HC1__ACTGATGAGAGTACCG_H1_lung	-9.1083518924814	-5.60376350552343
HC1__ACTGTCCAGCGATGAC_H1_lung	-9.73983497048433	-5.19202654034399
HC1__AGAATAGGTGCGGTAA_H1_lung	-9.13433284188325	-7.03578750759862
HC1__AGACGTTGTTCGAATC_H1_lung	-8.66404456521089	-7.40346424252294
HC1__AGAGTGGGTAACGCGA_H1_lung	-8.74459475899751	-7.04289476544164
HC1__AGATTGCGTTACCGAT_H1_lung	-8.9482480945688	-6.47097294003271
HC1__AGCAGCCAGGAGTTTA_H1_lung	-10.3098871173959	-5.02340786129735
HC1__AGCAGCCAGGCGATAC_H1_lung	-8.77846640969331	-7.33330957562231
HC1__AGCAGCCTCTCAACTT_H1_lung	-9.38416404152925	-6.08323232800268
HC1__AGCGGTCGTTCCTCCA_H1_lung	-9.1226112308603	-4.1177608218839
HC1__AGCTCCTCACAACGTT_H1_lung	-9.62356109047944	-5.42928878933691
HC1__AGCTCCTTCGCCAGCA_H1_lung	-8.17157477761323	-5.94229118496679
HC1__AGCTCTCGTCAGCTAT_H1_lung	-9.51182765389497	-4.86414615780614
HC1__AGGGAGTCATGCCTAA_H1_lung	-8.85491198922212	-4.67156641155981
HC1__AGGGAGTTCATCTGTT_H1_lung	-9.19030589486177	-6.92419092327856
HC1__AGGGTGAAGATCCCAT_H1_lung	-8.59865588570649	-5.21005098492406
HC1__AGGTCCGAGACCGGAT_H1_lung	-9.09616012002046	-7.8069071021726
HC1__AGGTCCGTCGGTGTCG_H1_lung	-8.44156379128511	-5.62828390270971
HC1__AGTGTCACATATGGTC_H1_lung	-8.57888621712739	-7.2565182891538
HC1__ATAAGAGCATGCAATC_H1_lung	-9.78625888253267	-5.49221412808202
HC1__ATCACGAAGCGTTGCC_H1_lung	-8.39591235543306	-5.76253215939306
HC1__ATCATCTAGTGGACGT_H1_lung	-9.27348632241304	-5.59992496639989
HC1__ATCTACTTCAGGTTCA_H1_lung	-9.58238238717134	-4.23997585446142
HC1__ATGCGATAGCCGCCTA_H1_lung	-8.51022834206636	-5.02188055187963
HC1__ATTATCCAGGTGGGTT_H1_lung	-9.33280867959077	-4.63009063870214
HC1__ATTATCCTCTGGAGCC_H1_lung	-8.22329015160615	-5.69164220959447
HC1__ATTCTACTCGCATGAT_H1_lung	-10.1106159153085	-5.03140203625463
HC1__ATTGGACGTTGATTGC_H1_lung	-9.44258708382661	-5.84683982998632
HC1__ATTGGACTCCCTTGTG_H1_lung	-9.0018426838022	-6.82494680554174
HC1__ATTGGTGCAGACGCAA_H1_lung	-9.54714221383149	-6.05796377331518
HC1__CAACCAAGTATATGGA_H1_lung	-9.00427455330903	-5.88310949475072
HC1__CAACCTCCATTTCACT_H1_lung	-9.08982390786226	-5.6830000129392
HC1__CAACTAGTCGCGATCG_H1_lung	-9.57801169777925	-6.01087181240819
HC1__CAAGATCGTGACCAAG_H1_lung	-8.68234843636567	-7.90407220989965
HC1__CAAGGCCAGATTACCC_H1_lung	-10.08935279275	-4.78847829968236
HC1__CAAGGCCCATGGGAAC_H1_lung	-9.28810042763765	-5.50362245709203
HC1__CACAAACCAAACAACA_H1_lung	-8.87178916359956	-4.44788210064672
HC1__CACACTCTCAGTCCCT_H1_lung	-11.1367828312021	-4.27032034069799
HC1__CACACTCTCTTTAGTC_H1_lung	-8.04364413643892	-5.45345775753759
HC1__CACAGGCCACTAAGTC_H1_lung	-9.46607417489106	-7.37969534069799
HC1__CACATAGAGCCACGCT_H1_lung	-9.42790431405122	-6.87192909390234
HC1__CACTCCAAGAGGGCTT_H1_lung	-9.75484389687593	-4.61477939755224
HC1__CAGAGAGCAAGGTTTC_H1_lung	-9.29773444558198	-7.43196479946874
HC1__CAGAGAGCAGCTATTG_H1_lung	-9.35312861825044	-6.97502748638891
HC1__CAGATCACAAATTGCC_H1_lung	-7.76010627175386	-5.52341549069189
HC1__CAGCCGACAGCCTGTG_H1_lung	-8.77327460671479	-6.80881158978246
HC1__CAGCTAACAACACCCG_H1_lung	-8.93560809517915	-7.1767310348203
HC1__CAGGTGCCAGCTTAAC_H1_lung	-9.31074828530366	-5.98054210812353
HC1__CAGTCCTAGGATGGAA_H1_lung	-9.7299806537729	-6.11695949703954
HC1__CAGTCCTGTCAAAGCG_H1_lung	-9.47266501809175	-6.0998005119016
HC1__CATATTCCAAGTCATC_H1_lung	-9.49824733162935	-5.18896906048559
HC1__CATATTCGTCAGTGGA_H1_lung	-8.06614655877168	-8.49753324658178
HC1__CATCAAGCAGCTGTAT_H1_lung	-9.39643496895845	-5.89759103924535
HC1__CATCAGAGTTCCAACA_H1_lung	-8.71602458382661	-6.01511852413915
HC1__CATCCACCAGTGGAGT_H1_lung	-10.0719472828012	-5.07018749386571
HC1__CATCGAATCATTATCC_H1_lung	-9.62281627083833	-7.22123806149267
HC1__CATGACAGTCCGAGTC_H1_lung	-10.2346918048959	-5.73205701977514
HC1__CATGCCTTCGTAGGTT_H1_lung	-9.9688665332895	-5.21944181591772
HC1__CATTCGCGTGAGCGAT_H1_lung	-7.43275374795015	-7.43736402661108
HC1__CCACGGACAAAGGAAG_H1_lung	-11.1235391559702	-4.55926696926855
HC1__CCCAGTTAGCTAGGCA_H1_lung	-9.24969119454438	-5.63422767788671
HC1__CCCTCCTGTTAGTGGG_H1_lung	-11.0808479251962	-4.7950491157224
HC1__CCGGGATTCTCACATT_H1_lung	-9.4364482822519	-6.18238012463354
HC1__CCGGTAGGTGGGTATG_H1_lung	-9.0031625690561	-5.5515565124204
HC1__CCGTACTCACACGCTG_H1_lung	-9.21828193093354	-5.29620067745946
HC1__CCGTGGAGTGTAACGG_H1_lung	-9.4209625187021	-6.71904604107641
HC1__CCTACACCAGCCTGTG_H1_lung	-9.81499022866304	-5.88077871472143
HC1__CCTATTAGTATCACCA_H1_lung	-9.05652827645356	-4.12457291752599
HC1__CCTCAGTTCATGGTCA_H1_lung	-10.6162673893076	-4.98389284283422
HC1__CCTCTGACAGATCCAT_H1_lung	-10.0198327961069	-5.25028412014745
HC1__CCTTACGAGATCGATA_H1_lung	-9.40483874703462	-5.41765157849096
HC1__CCTTACGAGTAGGTGC_H1_lung	-8.66830844307954	-6.91933624417089
HC1__CCTTACGCAGTTCATG_H1_lung	-7.82792348290498	-6.07194702297948
HC1__CCTTCGAGTCTTCAAG_H1_lung	-9.32054919625337	-6.14357082516454
HC1__CGACTTCAGTAGATGT_H1_lung	-9.65400332833345	-5.10153476864599
HC1__CGATCGGGTCCGAACC_H1_lung	-9.31291598702485	-6.69301645428442
HC1__CGCCAAGAGTGTACTC_H1_lung	-9.00863570595796	-7.2719368186643
HC1__CGCCAAGTCTGAAAGA_H1_lung	-9.29111499215181	-7.71231643826269
HC1__CGCTATCCAATCTGCA_H1_lung	-9.01279372597749	-6.38845770031713
HC1__CGCTGGAGTACAAGTA_H1_lung	-8.4556772174936	-7.78435699612402
HC1__CGCTGGATCGAATGGG_H1_lung	-9.14638633156831	-4.88970319897436
HC1__CGCTTCAAGCGATATA_H1_lung	-9.40114802743013	-4.9665054526975
HC1__CGGACTGCAGCATACT_H1_lung	-9.77946776772554	-4.43848554760717
HC1__CGGAGTCCATTTCAGG_H1_lung	-9.82311267281587	-4.93635313183569
HC1__CGGTTAAAGCGTTTAC_H1_lung	-8.45259112740571	-5.74960891873144
HC1__CGGTTAACACTGCCAG_H1_lung	-9.57933539773042	-4.25871030957006
HC1__CGGTTAACAGATCGGA_H1_lung	-9.10421676064546	-7.33477775723241
HC1__CGTAGCGGTGTTAAGA_H1_lung	-9.55849666024263	-6.08998338848852
HC1__CGTAGCGTCAAGGTAA_H1_lung	-7.51677436257417	-8.02522937924169
HC1__CGTAGGCGTCTCCCTA_H1_lung	-9.21459884072358	-4.59475700527929
HC1__CGTCCATAGGTCATCT_H1_lung	-10.8552114429575	-4.77900736004613
HC1__CGTGTCTGTTACGACT_H1_lung	-9.06220073128755	-5.687659188812
HC1__CGTTCTGAGTGTCCAT_H1_lung	-8.93430251503999	-5.4837493148496
HC1__CGTTCTGCAAGGTTTC_H1_lung	-8.63219184304292	-5.8654541221311
HC1__CGTTCTGCACCGTTGG_H1_lung	-9.43749827767427	-5.81941120297216
HC1__CTAACTTGTTTGGGCC_H1_lung	-9.93775672341401	-5.37078802258276
HC1__CTAATGGAGTGGGCTA_H1_lung	-9.88178843880708	-4.02001063496374
HC1__CTAATGGCAGCGTTCG_H1_lung	-9.34765262032563	-7.15513889462255
HC1__CTACACCGTCTGCAAT_H1_lung	-7.99897260094697	-5.36607734829687
HC1__CTACGTCAGTGAAGTT_H1_lung	-9.07206077004487	-7.10375492245458
HC1__CTCACACGTTCCACTC_H1_lung	-9.60394496346528	-4.36793319851659
HC1__CTCAGAACAATGAAAC_H1_lung	-9.20770377541597	-4.06604973942541
HC1__CTCGAGGAGACCTTTG_H1_lung	-9.80667991066987	-5.41551963955663
HC1__CTCGAGGAGAGACTAT_H1_lung	-9.27743644143159	-4.59944002301
HC1__CTCGAGGCAGCTCGCA_H1_lung	-9.99339599038179	-4.15269844204687
HC1__CTCGAGGGTACCGAGA_H1_lung	-8.96234244729097	-6.26695577770971
HC1__CTCTAATAGCCAGTTT_H1_lung	-9.5339939060312	-7.43515293270849
HC1__CTCTAATTCAGCTCTC_H1_lung	-9.45777148629243	-6.7377456870725
HC1__CTCTACGGTATGCTTG_H1_lung	-8.56920737649019	-5.01937143475317
HC1__CTGAAGTTCAACGCTA_H1_lung	-9.95936602974946	-5.83422987133764
HC1__CTGATAGAGGCAGTCA_H1_lung	-9.73762626076753	-4.55305282742284
HC1__CTGCCTATCTGCTTGC_H1_lung	-8.65035457039888	-4.31828300625585
HC1__CTGCGGATCAAGATCC_H1_lung	-8.41335791970308	-4.32801763684057
HC1__CTGTGCTCAGTGGAGT_H1_lung	-8.48164863015229	-5.86468069226049
HC1__CTGTGCTGTCGTTGTA_H1_lung	-9.21418876076753	-7.43851415783666
HC1__CTGTTTACACCAGTTA_H1_lung	-9.40076751137788	-6.60613386303686
HC1__CTTAACTCAGGTGGAT_H1_lung	-9.73607367898042	-5.65826408535741
HC1__CTTAGGACATTAACCG_H1_lung	-8.81815833474214	-4.22888652951025
HC1__CTTAGGAGTGACTCAT_H1_lung	-10.0093481006723	-4.01850621372961
HC1__CTTCTCTAGTACACCT_H1_lung	-11.0793497028452	-4.3782018867185
HC1__CTTGGCTCAACTGCTA_H1_lung	-9.25136775399263	-6.63791172177099
HC1__CTTGGCTTCAACGGGA_H1_lung	-9.01509112740571	-7.30476371914648
HC1__CTTTGCGTCGTTACAG_H1_lung	-8.93099707985933	-7.60187427670263
HC1__GAAATGACACGTAAGG_H1_lung	-9.41025561715181	-6.53677599102758
HC1__GAACATCTCTTACCGC_H1_lung	-10.6173068943125	-4.72893469006322
HC1__GAATAAGTCCGTTGCT_H1_lung	-8.87958449746186	-6.99148218304418
HC1__GACACGCAGACGCAAC_H1_lung	-8.72808284188325	-5.96710245281957
HC1__GACACGCTCCGCGCAA_H1_lung	-9.5048658313852	-7.46578209072851
HC1__GACACGCTCGGAGGTA_H1_lung	-9.46062487984712	-4.48082105786108
HC1__GACAGAGAGGCATTGG_H1_lung	-8.5546876850229	-5.89518825680517
HC1__GACCAATAGATCCTGT_H1_lung	-8.53103370095308	-6.47722475201391
HC1__GACCTGGCACATTCGA_H1_lung	-8.50733203316743	-5.12936870724462
HC1__GACGCGTTCGAGAGCA_H1_lung	-8.77349490548188	-5.7781190124204
HC1__GAGCAGAGTACGAAAT_H1_lung	-8.8693906726938	-7.11226455837987
HC1__GAGCAGAGTCCGTCAG_H1_lung	-9.6942140522104	-5.07765571743749
HC1__GAGTCCGCACGAAACG_H1_lung	-9.55926913643892	-5.35366813809179
HC1__GATTCAGAGGAGTTTA_H1_lung	-8.97884673501069	-5.19052021176122
HC1__GCAAACTAGGCAATTA_H1_lung	-9.56729716683442	-6.10382787853979
HC1__GCAATCATCAGTTGAC_H1_lung	-8.13077134514863	-5.36210052639745
HC1__GCACATAGTTACGACT_H1_lung	-9.18056983376558	-6.93901531368993
HC1__GCACTCTGTTCCCGAG_H1_lung	-8.57322043801362	-7.572087213104
HC1__GCAGTTAAGCGCCTTG_H1_lung	-9.55426997567231	-5.75140707165502
HC1__GCAGTTACATGCCTAA_H1_lung	-9.94332999611909	-4.23289529949926
HC1__GCATGCGAGTTACCCA_H1_lung	-9.66162604714448	-7.29497282177709
HC1__GCATGTAAGTTGAGTA_H1_lung	-11.2286350193125	-4.71506445080541
HC1__GCATGTAGTTGTACAC_H1_lung	-8.77381724740083	-4.1825641837766
HC1__GCCAAATTCCACGTGG_H1_lung	-9.63396281624849	-3.98338071972631
HC1__GCCTCTATCCTCAATT_H1_lung	-9.41708773995454	-7.55108730465673
HC1__GCGAGAAGTGCAGGTA_H1_lung	-9.51243228341157	-4.2648042884519
HC1__GCGCAGTAGTGCGTGA_H1_lung	-9.20109481240327	-7.75898878247045
HC1__GCGCAGTCAATGAAAC_H1_lung	-9.66377753640229	-6.46352522045873
HC1__GCGCAGTGTATTCTCT_H1_lung	-9.2407113971811	-6.87342350155614
HC1__GCGCCAAAGTAGGTGC_H1_lung	-10.9384910526376	-4.8509687629392
HC1__GCGCCAAGTCCGAATT_H1_lung	-11.2383539142709	-4.66123668820165
HC1__GCGCCAATCGACAGCC_H1_lung	-9.31004256630952	-7.48041050106786
HC1__GCGCGATTCGGCATCG_H1_lung	-9.3719598713022	-6.42887251049779
HC1__GCGGGTTGTGATAAGT_H1_lung	-9.27327174569185	-7.32212297589086
HC1__GCTGCTTCAAGCCTAT_H1_lung	-7.99637526894624	-8.51023809582494
HC1__GCTTCCAGTTATCGGT_H1_lung	-9.6282207431894	-6.35139505535863
HC1__GCTTGAACACAGGAGT_H1_lung	-10.1545907917124	-5.77032129437231
HC1__GCTTGAAGTCGCTTTC_H1_lung	-9.70344943429048	-5.58810608059667
HC1__GGAAAGCAGTCGTACT_H1_lung	-10.0320493641	-5.68879406124853
HC1__GGAATAATCATCATTC_H1_lung	-8.69362277413423	-5.66816990048193
HC1__GGAGCAACAATCGGTT_H1_lung	-8.61873168374116	-4.77664749295019
HC1__GGAGCAAGTACAGCAG_H1_lung	-9.17696303750093	-6.70247690350317
HC1__GGATTACCACGCGAAA_H1_lung	-8.50708217049653	-5.01417820126318
HC1__GGCAATTTCTCACATT_H1_lung	-9.04813594246919	-5.62653009564184
HC1__GGCGTGTTCAGGCCCA_H1_lung	-9.19599933053071	-6.18088094860815
HC1__GGCTGGTGTCTAGGTT_H1_lung	-8.80602282906587	-7.57616130978368
HC1__GGGATGACAGATGGCA_H1_lung	-8.47295684243257	-5.23588983685277
HC1__GGGATGAGTGAGGGAG_H1_lung	-9.287836259852	-4.26905100018285
HC1__GGTGAAGAGGTCATCT_H1_lung	-9.7285329761606	-6.33371250302099
HC1__GGTGAAGCAAAGGTGC_H1_lung	-8.46390838051851	-6.20847932965063
HC1__GGTGTTAGTCCTGCTT_H1_lung	-9.07063121224458	-6.47824041516088
HC1__GTATCTTTCTGCTTGC_H1_lung	-9.25357837105806	-5.35204832226537
HC1__GTATTCTAGACTAAGT_H1_lung	-8.54140872384126	-4.49611990124486
HC1__GTATTCTTCGGCGGTT_H1_lung	-9.55622500802095	-6.07141916424535
HC1__GTCAAGTGTGCTCTTC_H1_lung	-9.50652045632417	-5.11819879681371
HC1__GTCATTTAGACAAAGG_H1_lung	-8.83053416634614	-5.59160320431493
HC1__GTCATTTGTATTCTCT_H1_lung	-9.41303557778413	-5.611882134979
HC1__GTCCTCAAGTGGGATC_H1_lung	-9.06113833809907	-7.40768949658178
HC1__GTCCTCACACCATGTA_H1_lung	-8.94003505135591	-7.41589586407445
HC1__GTCGTAACAATAAGCA_H1_lung	-9.20762652779634	-6.1557087150266
HC1__GTCGTAAGTAATTGGA_H1_lung	-8.65761393929536	-5.55164377362035
HC1__GTGAAGGTCTGCTTGC_H1_lung	-10.9745809497934	-5.03121750027441
HC1__GTGCATACATCCAACA_H1_lung	-9.26240081215913	-6.4122161117246
HC1__GTGGGTCAGCAATCTC_H1_lung	-9.43363303566987	-7.45374099880956
HC1__GTGTGCGTCTATCCTA_H1_lung	-9.58754748726899	-5.70579759747289
HC1__GTTAAGCAGTCCGGTC_H1_lung	-9.7161981525522	-5.6567115035703
HC1__GTTCTCGGTTAGATGA_H1_lung	-9.31666106606538	-6.17113392025732
HC1__TAAGAGACAAGTCTGT_H1_lung	-9.51110953713472	-7.13058654934667
HC1__TAAGAGAGTGGGTCAA_H1_lung	-8.68697566414888	-4.58353464276098
HC1__TAAGAGATCACCCGAG_H1_lung	-8.97977561379487	-7.04745714337133
HC1__TACCTTATCTGAGTGT_H1_lung	-9.9519216480356	-5.29301540524267
HC1__TACGGTAGTAGCGTCC_H1_lung	-6.54503077889497	-5.49633304745458
HC1__TACTCATTCCCAACGG_H1_lung	-9.30783481026704	-7.53310815960668
HC1__TACTTGTAGCTAGGCA_H1_lung	-7.28902644539888	-5.25171653897069
HC1__TACTTGTGTGGTCTCG_H1_lung	-9.41689891243989	-5.99749605328344
HC1__TAGACCAGTCGATTGT_H1_lung	-10.3258525791269	-5.74879543453954
HC1__TAGCCGGCACAGCCCA_H1_lung	-9.13299579049165	-5.71913997799657
HC1__TAGGCATTCAACGGCC_H1_lung	-8.70886344338472	-6.19538013607763
HC1__TATCAGGTCCGAACGC_H1_lung	-10.418035692225	-5.47669784695409
HC1__TCAACGAGTCATGCCG_H1_lung	-8.82119292641694	-6.97675268322729
HC1__TCAATCTTCCCAAGTA_H1_lung	-9.82815474892671	-5.06550924450658
HC1__TCAGCAATCAGCTCTC_H1_lung	-9.38719863320405	-6.06641761929296
HC1__TCAGCTCGTCTCATCC_H1_lung	-9.31722659493501	-6.24252216488622
HC1__TCAGGATAGTCGCCGT_H1_lung	-8.62238902474458	-7.58872167736791
HC1__TCATTTGTCCAAAGTC_H1_lung	-9.18178862954194	-7.00484029919408
HC1__TCCACACAGATCTGAA_H1_lung	-9.23396605874116	-6.20517532498144
HC1__TCCACACAGCCACGCT_H1_lung	-9.65282554055269	-5.98559658200048
HC1__TCCACACGTCCTAGCG_H1_lung	-9.62628955269868	-4.39436189801
HC1__TCCCGATAGGCATGGT_H1_lung	-9.09059161568696	-5.46338789135717
HC1__TCGCGTTGTATCGCAT_H1_lung	-9.86493033791597	-5.3249563422849
HC1__TCGCGTTTCGTTACGA_H1_lung	-9.43478984261567	-6.80983202130102
HC1__TCGTAGAAGGACCACA_H1_lung	-9.96864814187104	-4.89728300244115
HC1__TCTATTGCACATAACC_H1_lung	-8.93755359078462	-6.20500175625585
HC1__TCTATTGGTGGCTCCA_H1_lung	-10.0231344165903	-4.39256708294652
HC1__TCTGGAAAGATCACGG_H1_lung	-10.2683536472421	-4.20499555737279
HC1__TCTTCGGGTATGGTTC_H1_lung	-9.04567641640718	-6.26083509594701
HC1__TGAAAGATCCATGAGT_H1_lung	-9.06199950600679	-6.90314714581274
HC1__TGACGGCAGGTGCTAG_H1_lung	-8.47161120797212	-6.24519579083227
HC1__TGACTAGCACCTCGTT_H1_lung	-9.03712481881196	-5.16465131909154
HC1__TGAGAGGGTTCACCTC_H1_lung	-9.32890815163667	-6.25350610882543
HC1__TGAGCCGAGCCCTAAT_H1_lung	-8.86733455086763	-7.60445015103124
HC1__TGAGCCGGTACCGTAT_H1_lung	-9.0192176761728	-6.63402406842016
HC1__TGAGCCGGTTTGCATG_H1_lung	-9.24375266457612	-7.75380937725805
HC1__TGAGGGAAGGCAAAGA_H1_lung	-9.06509322548921	-6.70686285168432
HC1__TGCACCTCACGTCTCT_H1_lung	-9.31853122139985	-5.74372665554784
HC1__TGCCAAACAATCCGAT_H1_lung	-9.07637042428071	-6.72823183209203
HC1__TGCCAAACACGGTAAG_H1_lung	-8.9120342197519	-4.4335464683225
HC1__TGCCCATAGCGGATCA_H1_lung	-8.99141425515229	-5.85729448467992
HC1__TGGCCAGCAAGCCATT_H1_lung	-9.27138156319673	-6.08054582745336
HC1__TGGGAAGAGAACTCGG_H1_lung	-9.34379977608735	-5.82876102597021
HC1__TGGGAAGCAAGCCTAT_H1_lung	-9.01240653420503	-5.27194492489599
HC1__TGGTTAGAGTGACATA_H1_lung	-8.4679014148813	-5.22722093731664
HC1__TGGTTCCGTAAACACA_H1_lung	-9.0297328891855	-4.97466318280004
HC1__TGTATTCGTCAGAGGT_H1_lung	-9.79026049996431	-5.31922142178319
HC1__TGTGGTATCCTTCAAT_H1_lung	-8.69882316018159	-4.23040764004491
HC1__TGTTCCGGTGGACGAT_H1_lung	-9.04725760842378	-5.23396055371069
HC1__TGTTCCGTCTAACTCT_H1_lung	-9.81975573922212	-5.3936614242246
HC1__TTAACTCCAGGTTTCA_H1_lung	-9.96513385201509	-4.04112021595739
HC1__TTAACTCGTAGTGAAT_H1_lung	-8.31802291298921	-7.06187145382665
HC1__TTAGGACAGGACCACA_H1_lung	-9.46724528695161	-5.07234422833227
HC1__TTAGGACTCCTTTACA_H1_lung	-9.70964450264985	-4.75360290676855
HC1__TTAGTTCGTAGTACCT_H1_lung	-8.98073691750581	-5.18255321652196
HC1__TTCTACACACGGTTTA_H1_lung	-9.25795287514741	-4.72050420910619
HC1__TTCTCAAAGTGGAGAA_H1_lung	-9.59401339913423	-5.2226785865476
HC1__TTCTCAAAGTTTCCTT_H1_lung	-8.74356860543306	-6.41489927441381
HC1__TTCTCCTAGCAAATCA_H1_lung	-9.58427829171235	-4.52566806942724
HC1__TTCTTAGCATATGGTC_H1_lung	-10.1300880375009	-4.30728618771337
HC1__TTCTTAGGTGTTAAGA_H1_lung	-9.34054679299409	-5.87593643337987
HC1__TTGACTTAGAAACCGC_H1_lung	-10.3613645496469	-4.29903738171361
HC1__TTGCCGTTCTTGTACT_H1_lung	-9.15249556923921	-5.73165504605077
HC1__TTTGCGCAGTCGATAA_H1_lung	-9.03603763009126	-5.33884327084325
HC1__TTTGTCAAGCAGGCTA_H1_lung	-9.56748122597749	-5.94872324139379
HC1__TTTGTCAAGTAATCCC_H1_lung	-8.87754172707612	-5.89413873821996
HC1__CGTGTAAGTCCGACGT_H1_lung	-9.38201732064302	-7.30450765759252
HC1__TTCCCAGCACCCTATC_H1_lung	-8.98039645577485	-4.83959715039037
HC1__ACATGGTGTCAGAGGT_H1_lung	-11.4372837009531	-4.73997203976415
HC1__ACGATGTCAAACCTAC_H1_lung	-9.57065696145112	-5.94931690365575
HC1__ACGCCGATCCTGTACC_H1_lung	-7.28307027245576	-5.30391494900487
HC1__ATCCACCAGAATGTGT_H1_lung	-7.74762887383516	-7.08295433193944
HC1__ATGTGTGGTGTAACGG_H1_lung	-7.95640534783418	-5.71907560498022
HC1__CACACAAAGTCAAGCG_H1_lung	-8.47951716805513	-5.74159900814794
HC1__CGGCTAGCAAGCGTAG_H1_lung	-11.4055015506845	-4.43216077954076
HC1__TACTTGTAGCACCGTC_H1_lung	-8.7291728916269	-5.80129854351781
HC1__TTTCCTCAGGGAGTAA_H1_lung	-8.63156718636567	-5.61925403744482
HC1__ATGCGATTCACATACG_H1_lung	-7.62223834420259	-7.27571766049169
HC1__GCAAACTTCATATCGG_H1_lung	-6.98643273736055	-8.2153600898435
HC1__CACAGTAAGCTGCCCA_H1_lung	-4.71327418709809	-6.58472625881933
HC1__GTAGGCCCAACGATGG_H1_lung	-5.2324048938852	-7.80535833508276
HC1__GCGCCAAGTCTCTCGT_H1_lung	-4.53039760018403	-8.95533029705785
HC1__ACTGAGTTCAGTGTTG_H1_lung	-3.92744607354219	-8.11495391995214
HC1__AGCTCCTCATCGGAAG_H1_lung	-3.44177026177461	-7.22585432202123
HC1__AGGTCATCACGAGAGT_H1_lung	-4.14193457985933	-7.38877622753881
HC1__GGAACTTAGCTAGTCT_H1_lung	-4.96006125832612	-9.7503771033933
HC1__GTCCTCAGTGATAAAC_H1_lung	-4.04037398720796	-6.47881834179662
HC1__TCATTACCATTTCAGG_H1_lung	-4.17561311150605	-6.92655698925756
HC1__TGAGGGAAGGTGTTAA_H1_lung	-3.81494087601716	-6.58093969494604
HC1__TGCTGCTTCTACTATC_H1_lung	-4.12257451439912	-7.51984254986547
HC1__AAGGAGCCAAACTGTC_H1_lung	-3.88650745774324	-6.94703189999364
HC1__ACTGCTCCATTGCGGC_H1_lung	-6.62404651070649	-8.17098848492406
HC1__CACACTCAGCAAATCA_H1_lung	-3.16490764046724	-6.42646257550024
HC1__CCTAAAGGTCTGGTCG_H1_lung	-5.46269530678804	-9.73499529034398
HC1__CTAGCCTCACAACGTT_H1_lung	-3.97132987404878	-6.22878544003271
HC1__GAATAAGTCTCGAGTA_H1_lung	-3.44080347443635	-6.50091735989355
HC1__GGTGTTAAGTTAGCGG_H1_lung	-5.742510503779	-8.01267044216894
HC1__TCGGTAAGTTAAGAAC_H1_lung	-3.7159859600168	-6.44844286114477
HC1__TGATTTCTCATCGATG_H1_lung	-3.44796986008699	-8.39359991223119
HC1__TTCTTAGTCAGAAATG_H1_lung	-3.51649398232515	-6.27406017452978
HC1__AAATGCCCAACACCTA_H1_lung	-3.98011989022309	-7.57676641613744
HC1__ACATCAGTCATTATCC_H1_lung	-3.6915444793802	-6.8224739280393
HC1__ACGGGCTGTATATGGA_H1_lung	-4.77896041298921	-9.76464025646947
HC1__ACGGGTCAGGGTGTTG_H1_lung	-4.85554856682832	-9.54811613232397
HC1__ACTATCTTCCTGCAGG_H1_lung	-3.21072239304597	-7.60912983090185
HC1__AGACGTTCACGAGGTA_H1_lung	-3.87905973816926	-7.10921423107885
HC1__AGAGTGGCAGGCAGTA_H1_lung	-3.52920526886995	-7.37866537243627
HC1__AGCAGCCCAGGTCCAC_H1_lung	-3.32463473702485	-7.68557064205907
HC1__AGCCTAATCCACGTTC_H1_lung	-3.70541114235933	-7.52509061962865
HC1__AGCTCTCCATTCTCAT_H1_lung	-4.81220406914766	-9.60547105938695
HC1__AGGCCACGTGTGGTTT_H1_lung	-3.76852650071199	-8.07435505062841
HC1__ATAAGAGCATGTTGAC_H1_lung	-4.59909696007783	-9.33488504559301
HC1__ATCATCTCACGCTTTC_H1_lung	-3.90930909539277	-7.61752979428075
HC1__ATCATCTGTTAGGGTG_H1_lung	-5.03171557808931	-9.8310713020017
HC1__ATGCGATGTCCGTCAG_H1_lung	-3.46131605530793	-6.84691755444311
HC1__ATGGGAGAGTTACGGG_H1_lung	-3.18094915772493	-7.19135276943944
HC1__ATGGGAGTCTCAAACG_H1_lung	-3.94010490799958	-8.30791895062231
HC1__ATTATCCAGAAAGTGG_H1_lung	-3.55674213791902	-7.50953476101659
HC1__ATTCTACCAGGCTGAA_H1_lung	-4.07576102639253	-8.92418901592992
HC1__CAACCTCCATGGATGG_H1_lung	-3.72719163323457	-7.27840225369237
HC1__CACACTCAGCTTCGCG_H1_lung	-3.19816297913606	-6.83011762768529
HC1__CACCTTGGTTAAAGTG_H1_lung	-3.12087911988313	-6.81933109432958
HC1__CACTCCAAGGGTTCCC_H1_lung	-3.45750421906526	-7.89320890576147
HC1__CAGCCGAAGTCAAGCG_H1_lung	-3.31003279114778	-7.63403551251195
HC1__CAGCTAAAGACTGTAA_H1_lung	-3.18361086274202	-7.64228956372045
HC1__CATATGGAGACTTGAA_H1_lung	-3.85836333657319	-8.39645139843725
HC1__CATATTCGTACTCGCG_H1_lung	-3.81958050156648	-8.54086153179906
HC1__CCACTACTCCGAGCCA_H1_lung	-4.43006629372651	-8.1712812629392
HC1__CCCAGTTCAAGGCTCC_H1_lung	-4.85903043175752	-9.53316824108861
HC1__CCGTACTGTCAGAGGT_H1_lung	-3.2404627266031	-6.8545874801328
HC1__CGAACATCAGGTGCCT_H1_lung	-3.04928130532319	-6.99562351376318
HC1__CGAACATGTCAATGTC_H1_lung	-3.88016433144624	-6.96136753231786
HC1__CGATGTACAGGCGATA_H1_lung	-3.85497683907563	-8.53419344097875
HC1__CGGTTAATCTTCATGT_H1_lung	-3.82338899994905	-8.78443853527807
HC1__CGTCAGGAGTTGCAGG_H1_lung	-3.86062402154023	-8.21494238049291
HC1__CGTGAGCTCGTTACAG_H1_lung	-4.64475602532441	-9.80172578961156
HC1__CTAGCCTCAATGGATA_H1_lung	-3.92626351738984	-8.461669370239
HC1__CTCATTAAGATGAGAG_H1_lung	-3.28744167710359	-6.55567209393285
HC1__CTCTACGCACGAAAGC_H1_lung	-3.6283223095041	-7.6976951804807
HC1__CTCTACGTCAGGTTCA_H1_lung	-3.57145113373811	-6.33326999813818
HC1__CTTAGGAGTCACTGGC_H1_lung	-4.89264268303926	-9.84673063427709
HC1__GAAATGACAAGGTTCT_H1_lung	-4.71581096077974	-9.65311472088598
HC1__GAGGTGAAGCTGCAAG_H1_lung	-3.79809302712495	-6.9825081077268
HC1__GATCGTATCTTCGGTC_H1_lung	-3.72768563653047	-8.72407858044408
HC1__GCCAAATTCTGCGTAA_H1_lung	-3.04585475350434	-7.39388410717748
HC1__GCGCGATAGCGTCTAT_H1_lung	-3.69875974083955	-7.68791334301733
HC1__GGAACTTTCAAGAAGT_H1_lung	-3.29709834481294	-6.40039722592138
HC1__GGGCATCGTACCATCA_H1_lung	-3.6700384082895	-8.6413158622434
HC1__GGTATTGAGAGCTGGT_H1_lung	-3.17949766541536	-7.55582611233495
HC1__GTAACGTAGCTGGAAC_H1_lung	-5.40657157326753	-9.5906566825559
HC1__GTAGTCAAGGGCTCTC_H1_lung	-3.73146004105622	-7.43761627346777
HC1__GTCAAGTCAAGACGTG_H1_lung	-3.7829968395334	-7.70768253475927
HC1__GTCATTTGTGAACCTT_H1_lung	-3.13509864235933	-6.76300327450536
HC1__TAAACCGAGCGCTTAT_H1_lung	-4.408930009852	-9.40758077770971
HC1__TAAGAGACACTGAAGG_H1_lung	-2.94008106614167	-7.28985016018652
HC1__TACAGTGAGCTCTCGG_H1_lung	-4.01708144570405	-8.07628481060766
HC1__TACAGTGCACGCTTTC_H1_lung	-3.4834408226114	-6.89529697567724
HC1__TACTCGCAGGTGATTA_H1_lung	-3.21060056115205	-7.11989824444555
HC1__TACTTGTGTTACTGAC_H1_lung	-4.84524506951387	-9.68981687695287
HC1__TAGTGGTCAGATGGGT_H1_lung	-3.92340678597505	-7.68128053814672
HC1__TATTACCGTCTCTCTG_H1_lung	-5.24630898858125	-9.63136236340307
HC1__TCATTACGTCATCGGC_H1_lung	-3.62299508477266	-8.67543069988988
HC1__TCATTTGTCACCGGGT_H1_lung	-3.72075457001741	-8.74095766217016
HC1__TCATTTGTCGTGGTCG_H1_lung	-3.44489640618379	-8.08221571118139
HC1__TCTCATATCCGTCATC_H1_lung	-3.20375437165315	-6.6556243148496
HC1__TCTCTAAGTCTCTCTG_H1_lung	-3.99891156579072	-8.86679975659154
HC1__TGACAACTCTACCTGC_H1_lung	-3.36337990189607	-7.94167177349828
HC1__TGCCAAAGTTAAGATG_H1_lung	-3.34874600792939	-6.94481794506811
HC1__TGCCCATTCTCTAGGA_H1_lung	-4.80266589547212	-9.6717170921018
HC1__TGCTACCGTCTTGCGG_H1_lung	-3.94767231370027	-8.7934850898435
HC1__TGTGGTAAGTTGCAGG_H1_lung	-4.18868870163972	-8.09064476162694
HC1__TTATGCTCAGTTCCCT_H1_lung	-4.18053502465303	-8.08465568691991
HC1__TTCGAAGTCTTACCGC_H1_lung	-3.2798869075876	-6.9785756316831
HC1__TTCGGTCTCGGCTACG_H1_lung	-3.54728955651338	-6.83653537899755
HC1__TTCTTAGGTCCTCCAT_H1_lung	-3.86818403626497	-8.53674070507787
HC1__TTGACTTAGATAGTCA_H1_lung	-3.18700355912263	-6.37785999447607
HC1__TTTGTCACAGCCAATT_H1_lung	-3.76627272988374	-7.23198835522436
HC1__TCTTCGGAGAGTGAGA_H1_lung	-7.36304587746675	-7.20808975369237
HC1__ACCAGTAAGACTACAA_H1_lung	-7.16415805245454	-9.04224054486059
HC1__ACGAGGAGTCACTTCC_H1_lung	-7.75505561257417	-8.85158674389623
HC1__GTGCGGTTCAACACGT_H1_lung	-6.99689549828584	-9.1622013297727
HC1__GTGTGCGCACACATGT_H1_lung	-6.61978358651216	-8.78789655834936
HC1__GGCAATTAGATGTGGC_H1_lung	-7.65426225091035	-8.78413717419408
HC1__TGGTTCCGTCTCAACA_H1_lung	-7.35794515038545	-8.76728384167455
HC1__TTCCCAGTCGGAATCT_H1_lung	-7.67126578713472	-9.0027717796018
HC1__TCAATCTCAGAGTGTG_H1_lung	-7.98274535561616	-4.75842945248388
HC1__ACATGGTAGTTGCAGG_H1_lung	-7.08869714165742	-7.40497200161718
HC1__ACCTTTATCGCCAGCA_H1_lung	-4.6938363971811	-7.75858490139745
HC1__ACGAGCCAGAACAACT_H1_lung	-7.39899463082368	-6.73402301937841
HC1__AGGCCGTCACTGTCGG_H1_lung	-5.39949244881684	-9.3138069358518
HC1__AGTGTCAGTTATGCGT_H1_lung	-5.84401196862275	-8.24706213146947
HC1__CAGAATCAGAGCTGCA_H1_lung	-7.29148597146089	-7.1425627914121
HC1__CCGGTAGCACTCAGGC_H1_lung	-6.66892070199067	-8.95173208386205
HC1__CGTCAGGAGAATGTTG_H1_lung	-6.25117082024629	-8.74159185559057
HC1__GATCAGTAGCCAGTTT_H1_lung	-4.53722447777803	-9.13736955792211
HC1__GGACAAGGTAGCAAAT_H1_lung	-6.5369703235727	-7.82918684155248
HC1__TCAGCAATCACGAAGG_H1_lung	-5.27056235695893	-9.65713731915258
HC1__CAACTAGAGAATTGTG_H1_lung	-7.68687695885713	-8.6459545341184
HC1__CATCCACTCTTAACCT_H1_lung	-8.24290389443452	-5.18909828335546
HC1__CGCGTTTAGGCATTGG_H1_lung	-9.04742450142915	-4.50002472073339
HC1__CGCTTCACAATAAGCA_H1_lung	-7.35057753945405	-4.90589801937841
HC1__CTAACTTCAATGTTGC_H1_lung	-9.9071046772104	-5.00128690869115
HC1__GGAATAACAGGAATCG_H1_lung	-6.83081597710664	-6.11784593731664
HC1__GGGCACTCAAAGGCGT_H1_lung	-6.57623261834199	-5.57682411343359
HC1__GGGCATCTCTTAACCT_H1_lung	-7.91692132378633	-5.84513847500585
HC1__GTGTGCGCAATGGAAT_H1_lung	-7.02353257561738	-7.07220737606786
HC1__TACACGAAGTCTTGCA_H1_lung	-8.51661128426606	-5.63354961544775
HC1__TTTCCTCTCACAGGCC_H1_lung	-8.3681528034311	-5.9264549461057
HC1__AAAGATGAGTGAACGC_H1_lung	-6.84325999642427	-8.92730466992162
HC1__AAAGTAGTCGTTTATC_H1_lung	-6.97453469658906	-7.41271297604345
HC1__AACACGTGTATCAGTC_H1_lung	-7.47753972436006	-6.94151918560766
HC1__AAGCCGCGTAAATGTG_H1_lung	-6.88326472664888	-8.23986379772924
HC1__ACAGCTAGTCTAGCGC_H1_lung	-7.65650720025117	-5.65946476132177
HC1__ACCGTAAAGGATTCGG_H1_lung	-7.48049230004365	-5.57499782711767
HC1__ACGCCGACAACGCACC_H1_lung	-6.98197574044282	-7.55449525982641
HC1__ACGCCGACAAGTAATG_H1_lung	-6.74912757302339	-6.58827583462499
HC1__ACTGATGTCATGTCTT_H1_lung	-7.4931847515207	-6.21753017575048
HC1__AGAATAGGTCTCTCTG_H1_lung	-6.62088889504487	-7.19856493145727
HC1__AGAGCTTTCACATAGC_H1_lung	-6.56999177361543	-6.3201750960996
HC1__AGCAGCCAGCTAGTCT_H1_lung	-7.00872058297212	-8.73738424450658
HC1__AGCCTAATCAACGCTA_H1_lung	-4.8848239841562	-9.10670416027807
HC1__AGCGGTCTCATACGGT_H1_lung	-6.09007996941621	-8.51035253674291
HC1__AGCGTCGTCCGCAAGC_H1_lung	-6.10158605004365	-9.32970754772924
HC1__AGCTTGATCGCACTCT_H1_lung	-6.80676335717256	-6.07260791928075
HC1__AGGGTGAAGATGTAAC_H1_lung	-7.23079699898774	-7.08840410382055
HC1__AGGGTGATCACAGGCC_H1_lung	-6.22455996895845	-7.9051360335996
HC1__AGGTCCGCAGGACGTA_H1_lung	-7.05799264336641	-6.97562210232519
HC1__AGTAGTCAGCGCTCCA_H1_lung	-6.68697280312593	-7.9223365035703
HC1__ATCATCTCACGTTGGC_H1_lung	-7.26365584755952	-6.32890407711767
HC1__ATGAGGGCATGGTAGG_H1_lung	-5.97993678475434	-8.30806772381566
HC1__ATGCGATTCGCTTGTC_H1_lung	-6.76381034279878	-8.46697656780981
HC1__CAACCAAAGTACGATA_H1_lung	-6.91371840859468	-7.7352346625974
HC1__CACAGGCTCGCACTCT_H1_lung	-5.6934029522043	-8.91678945690893
HC1__CACATAGTCCTTAATC_H1_lung	-5.41100282097871	-6.64953367382787
HC1__CACATTTAGATACACA_H1_lung	-6.5103818836313	-8.9706033912351
HC1__CACCACTTCTGGTATG_H1_lung	-6.78785151864106	-7.45748846203588
HC1__CAGCATAAGACTTGAA_H1_lung	-6.58995360756929	-8.76891557842992
HC1__CAGCCGATCTCGTATT_H1_lung	-6.51752538109834	-7.04158966213964
HC1__CAGCGACAGCTAGCCC_H1_lung	-7.61302298928315	-4.86468355328344
HC1__CAGCGACTCCATTCTA_H1_lung	-6.67512959862764	-6.90636150509618
HC1__CATCCACCAATGTTGC_H1_lung	-7.15232057000215	-6.06984131008886
HC1__CATGACAGTCTTTCAT_H1_lung	-5.71534127617891	-6.55831854016088
HC1__CCACCTATCGTTACAG_H1_lung	-6.18819827462251	-7.1733621802976
HC1__CCTTCGAGTCGACTGC_H1_lung	-6.37883300210054	-6.57508651882909
HC1__CGAACATCATTAGCCA_H1_lung	-6.05020112420137	-6.66900674969457
HC1__CGATCGGGTACTCAAC_H1_lung	-7.14961881066377	-6.2177056518247
HC1__CGATGGCAGGATGGAA_H1_lung	-6.80693501854951	-7.19699756771825
HC1__CGCTTCAAGCGATTCT_H1_lung	-7.68128890420015	-5.19020549923681
HC1__CGGACGTAGCTCTCGG_H1_lung	-6.46382016564424	-8.36996690899633
HC1__CGGAGCTCATTCACTT_H1_lung	-7.20045632744844	-6.98938600689672
HC1__CGGCTAGGTTAGTGGG_H1_lung	-10.9355527820688	-5.04488413006567
HC1__CGTTCTGAGAATCTCC_H1_lung	-6.39370030785615	-8.34717790753148
HC1__CTAACTTAGAGGTTAT_H1_lung	-8.00390500451143	-5.09536068112157
HC1__CTAAGACCACTTCGAA_H1_lung	-6.2040550174814	-7.79016010433935
HC1__CTAAGACTCAAACAAG_H1_lung	-7.02376098061616	-5.95488207012914
HC1__CTCATTAGTTGGAGGT_H1_lung	-6.24651116753633	-8.521559163635
HC1__CTCGGAGAGGGTGTGT_H1_lung	-5.58858413125093	-8.08423559338354
HC1__CTCGGAGTCTGATACG_H1_lung	-7.47850388909394	-7.47239439160131
HC1__CTCGTACAGATAGCAT_H1_lung	-6.46404570962007	-6.77380172879003
HC1__CTCTGGTCACTCAGGC_H1_lung	-6.74352521325166	-7.18424980313085
HC1__GACAGAGAGCTAGTGG_H1_lung	-7.31747931862886	-7.75230829388402
HC1__GACAGAGCACCAGGCT_H1_lung	-7.81063098336274	-5.88049356610082
HC1__GACAGAGGTGTAACGG_H1_lung	-6.71551532174165	-7.21429149777196
HC1__GACGTTAAGTGCCAGA_H1_lung	-7.34849328423555	-6.76600734860204
HC1__GACGTTATCTTCATGT_H1_lung	-7.42996615792329	-6.55492679745458
HC1__GACTGCGGTTGACGTT_H1_lung	-6.14773816491182	-7.66227619320653
HC1__GAGTCCGGTTACCGAT_H1_lung	-6.79726952935273	-7.72145549923681
HC1__GCACTCTGTGCGATAG_H1_lung	-4.34732932473237	-8.8342918601682
HC1__GCAGTTAAGAAGGGTA_H1_lung	-5.82651299859101	-7.53190223843359
HC1__GCGCAACAGAGTAAGG_H1_lung	-6.42741412545259	-8.93912832409643
HC1__GCGCAACCATTTGCCC_H1_lung	-5.14686316872651	-8.93568079144262
HC1__GCGCAGTCAGTCGTGC_H1_lung	-6.63243455315644	-7.75430290371679
HC1__GCTGCAGGTAAGAGAG_H1_lung	-6.0976941051584	-6.67522899777196
HC1__GCTGCAGGTAAGTTCC_H1_lung	-7.82414693261201	-4.66397325665258
HC1__GCTTGAAAGCAGGTCA_H1_lung	-6.54056996727998	-8.87964098126195
HC1__GGAACTTTCATTCACT_H1_lung	-6.44120044137056	-6.27519027859472
HC1__GGATGTTTCACCCTCA_H1_lung	-5.33657521630342	-8.36347524792455
HC1__GGATTACGTCAGAGGT_H1_lung	-6.41675872231538	-8.01218979031347
HC1__GGATTACGTTCAACCA_H1_lung	-5.55290717507417	-8.13072054058813
HC1__GGTGTTAGTTATCGGT_H1_lung	-7.18466777230317	-8.20751993328832
HC1__GTACGTAGTGGGTCAA_H1_lung	-5.59577483559663	-8.29776804119848
HC1__GTACTTTAGGGAACGG_H1_lung	-6.71325940514619	-6.97795765072607
HC1__GTCACAAAGGACTGGT_H1_lung	-7.60952681923921	-5.3892840591123
HC1__GTGCATAAGAGGTTGC_H1_lung	-6.82748240853364	-8.23511640698217
HC1__GTGCATAAGATCCCAT_H1_lung	-7.88836450005586	-6.2083210197141
HC1__GTTACAGAGATGCCTT_H1_lung	-7.61395425225312	-5.14740888745092
HC1__GTTCGGGAGACGCTTT_H1_lung	-6.27096862221772	-8.59467260510229
HC1__TACAGTGTCTTCATGT_H1_lung	-7.27985972786958	-6.627835675781
HC1__TACTCATCAGGGTATG_H1_lung	-6.58217448617036	-8.37010328442357
HC1__TACTCATTCATTATCC_H1_lung	-7.94447154427583	-5.64143888623022
HC1__TAGTTGGGTTCGCTAA_H1_lung	-7.49935264016206	-6.4211739745786
HC1__TATTACCGTCCTAGCG_H1_lung	-7.12459916497285	-6.79181234509252
HC1__TCAGGATTCGTGGACC_H1_lung	-5.65427798653657	-9.07901231915258
HC1__TCGGGACGTAGCTCCG_H1_lung	-7.01561326409394	-7.18082229763769
HC1__TCTGGAAAGTTGCAGG_H1_lung	-5.99221343422944	-7.45683471829198
HC1__TCTTCGGGTTAAAGAC_H1_lung	-7.65109795952851	-6.23441545635961
HC1__TGATTTCAGTTGCAGG_H1_lung	-6.73614568139131	-7.1187500205686
HC1__TGGCCAGGTACATCCA_H1_lung	-6.58739299202974	-9.01887170941137
HC1__TGGTTAGAGCAGACTG_H1_lung	-6.05511969948823	-8.13937275082372
HC1__TTCCCAGTCTTAGAGC_H1_lung	-5.76673049355561	-7.14919321209692
HC1__TTCGAAGCATGCCACG_H1_lung	-6.12591952706391	-8.37692682415746
HC1__TTGCGTCAGCATGGCA_H1_lung	-6.46141404534394	-8.99276392132543
HC1__TTTCCTCCATGGTCAT_H1_lung	-6.67068690682466	-8.29481737286352
HC1__AAAGCAAAGACTCGGA_H1_lung	-7.9793817463022	-5.74013225704931
HC1__AACTCTTCAAAGGCGT_H1_lung	-8.54633540535981	-5.62834732205175
HC1__ACATACGAGCCACTAT_H1_lung	-9.07446498299653	-4.70100490719579
HC1__ACTTTCAAGAACAATC_H1_lung	-8.34135455514009	-4.49397651821874
HC1__AGCTTGAAGAGGTACC_H1_lung	-7.84533328438813	-5.70098297268652
HC1__CAACCAAGTTTGCATG_H1_lung	-6.20488852883393	-7.25031368405126
HC1__CACTCCAGTCCGCTGA_H1_lung	-7.16661137963349	-5.87340538174413
HC1__CAGCCGAAGGCTACGA_H1_lung	-8.36886233712251	-7.5306300368955
HC1__CAGCCGAAGTGTCTCA_H1_lung	-8.39754695321138	-5.87836448818944
HC1__CCATGTCAGTACATGA_H1_lung	-9.0839960041147	-5.20601408154272
HC1__CCCATACAGAGTCGGT_H1_lung	-8.60247153664644	-5.61257593304418
HC1__CCTCTGAGTGAGCGAT_H1_lung	-6.49370736504609	-8.62888471752904
HC1__CCTTCCCAGAGCAATT_H1_lung	-7.54911250496919	-8.41083089978002
HC1__CCTTCGATCGGACAAG_H1_lung	-8.87127608681733	-5.33427898556493
HC1__CGCTGGATCAACTCTT_H1_lung	-7.62149495507295	-5.76278869778417
HC1__CGGACTGTCACTCTTA_H1_lung	-8.290033525477	-5.28677360684179
HC1__CGGGTCACAGAGTGTG_H1_lung	-8.59542197609956	-5.76104156643652
HC1__CGTAGGCAGGAGTCTG_H1_lung	-8.26059693718965	-5.72926942974828
HC1__CTCATTAAGTGTTTGC_H1_lung	-7.34214515114839	-5.90240757138036
HC1__GCTCCTACAATGGATA_H1_lung	-6.77128524209077	-6.25074140698217
HC1__GCTGCAGCACGCGAAA_H1_lung	-10.0750333728891	-5.07461349636816
HC1__GCTTGAACACGGTTTA_H1_lung	-9.13805503274019	-4.62084047467016
HC1__GGCGACTGTACTCAAC_H1_lung	-7.46914643670137	-5.63948290020727
HC1__GGGATGACAACACCCG_H1_lung	-7.30390567208345	-6.30793134838842
HC1__GTATCTTGTCTCTCGT_H1_lung	-8.83310717965181	-6.41436950833105
HC1__GTCGGGTCAAGTTGTC_H1_lung	-8.00152558709199	-5.99864952236913
HC1__GTCGGGTGTCTAGCCG_H1_lung	-7.35035104180391	-6.23477928311132
HC1__TCATTACGTATATGGA_H1_lung	-8.21980065728242	-4.66053573757909
HC1__TGAGCATAGACGCAAC_H1_lung	-8.66944617653901	-6.59278146893285
HC1__TGGCGCATCTGGTTCC_H1_lung	-8.6705495777231	-6.59276239544652
HC1__TGGGCGTGTACAGACG_H1_lung	-8.94668120766694	-4.77739994198583
HC1__TGGTTAGGTTGGTTTG_H1_lung	-8.38085574532563	-5.16234342724584
HC1__TGTTCCGTCTTCATGT_H1_lung	-7.88065738106782	-5.40207998425268
HC1__TTTATGCAGATAGGAG_H1_lung	-8.12634391213472	-5.25010292202734
HC1__CCACTACCAAACTGTC_H1_lung	-3.36759108925874	-6.97708646923803
HC1__CTGTTTAAGTGAATTG_H1_lung	-4.04880160714204	-7.71661035687231
HC1__AACTCAGTCCTTGGTC_H1_lung	-6.60911006356294	-7.38424436718725
HC1__AAGGAGCAGGCCCTCA_H1_lung	-6.36938161278779	-7.57375757366918
HC1__AAGGAGCGTCAAACTC_H1_lung	-5.14117640877778	-8.57998506695531
HC1__AAGGCAGCAAGGCTCC_H1_lung	-5.60663003350312	-9.29804365307592
HC1__ACACCCTCAGTTCCCT_H1_lung	-6.1963941516977	-7.18956463009618
HC1__ACGAGGACAGTAAGCG_H1_lung	-6.01242656136567	-8.972562238281
HC1__ACGGGTCTCCTAGGGC_H1_lung	-6.2793175640207	-7.98526947170995
HC1__AGCGTATCATCCCACT_H1_lung	-4.35127038384492	-8.00808612972997
HC1__AGCTCCTCAAAGGTGC_H1_lung	-6.20587319756562	-8.30393736035131
HC1__AGGGAGTTCACAATGC_H1_lung	-6.17769259835298	-8.08300630718969
HC1__AGGTCATAGATGGCGT_H1_lung	-6.35398549462373	-7.82845298916601
HC1__AGTCTTTTCATAACCG_H1_lung	-6.30125779534394	-7.5083026137998
HC1__AGTGAGGAGCCCAACC_H1_lung	-4.63471383477266	-7.76582948834203
HC1__ATCATGGCAAGACGTG_H1_lung	-7.06789702797944	-7.51748315960668
HC1__ATGAGGGGTTGGGACA_H1_lung	-5.28619927788789	-8.4671854224851
HC1__ATTGGACAGGATGGTC_H1_lung	-6.50194615746553	-8.67463342816137
HC1__ATTGGACAGGCGCTCT_H1_lung	-6.07446021462495	-8.26175443798803
HC1__ATTGGTGCACTTACGA_H1_lung	-6.34222001458223	-9.34220831066869
HC1__CAACCAAGTGGTGTAG_H1_lung	-5.95026416207368	-8.02680771023534
HC1__CACATTTGTAACGACG_H1_lung	-4.8659464779001	-8.1826862540891
HC1__CAGCTGGAGCACCGCT_H1_lung	-6.08679170037324	-9.30339853436254
HC1__CATATTCAGAGGTACC_H1_lung	-5.88301629448945	-8.60505716473363
HC1__CATGGCGCATAGACTC_H1_lung	-5.68649262810762	-7.4905122962644
HC1__CCTACACGTTGTCTTT_H1_lung	-5.78911322976167	-9.43590490490697
HC1__CGCTATCTCTGAGGGA_H1_lung	-7.09782666588838	-9.24680845410131
HC1__CTAAGACGTCCGAGTC_H1_lung	-5.75405091668183	-7.36159031063818
HC1__CTACCCATCTACTCAT_H1_lung	-5.8687107029062	-9.52631132275365
HC1__CTCATTAGTACTCGCG_H1_lung	-5.16537970925386	-8.99950067669652
HC1__CTCCTAGTCACCCTCA_H1_lung	-5.03558272744233	-8.3121971336057
HC1__CTGAAGTAGTCGAGTG_H1_lung	-3.53033537293489	-7.09640113980077
HC1__CTTAGGATCACCAGGC_H1_lung	-5.66493052865083	-7.72900669247411
HC1__GACGCGTGTATAATGG_H1_lung	-5.12217826272065	-9.30332796246313
HC1__GATGAGGGTCCGTCAG_H1_lung	-4.4159838619333	-7.72526781231664
HC1__GCAGTTATCTGTGCAA_H1_lung	-4.29613680268342	-7.05957023770116
HC1__GCATGATGTCTAGGTT_H1_lung	-4.37001389885957	-7.8553256240537
HC1__GCCTCTATCGTGGACC_H1_lung	-4.69765157128389	-8.66533605725072
HC1__GCTCCTACATTGAGCT_H1_lung	-5.60855502511079	-8.15548364788793
HC1__GGCAATTCATCGATTG_H1_lung	-6.49497622872407	-8.02880041271947
HC1__GGCCGATCAAGACACG_H1_lung	-6.22831601525361	-8.9971622672727
HC1__GGGCACTTCACTCCTG_H1_lung	-7.29879207039888	-8.83013479382299
HC1__GGTGAAGTCGAGAGCA_H1_lung	-6.13705701256807	-8.73499815136693
HC1__GTAACTGAGGACATTA_H1_lung	-5.57069224740083	-7.73279087216161
HC1__GTACTCCAGCAAATCA_H1_lung	-5.27618617440278	-9.3853172507932
HC1__GTACTTTCAGCCTTGG_H1_lung	-6.46511525536592	-6.94082538754247
HC1__GTCAAGTCACTACAGT_H1_lung	-5.37580365563447	-8.37616483837865
HC1__GTCACGGGTCGGCATC_H1_lung	-4.93056601906831	-8.23159162670873
HC1__GTCGTAACAAGTTAAG_H1_lung	-3.31109733010347	-6.75506775051855
HC1__TACCTTATCGGAGGTA_H1_lung	-5.23435706521089	-8.21075479656957
HC1__TACTTACTCATGGTCA_H1_lung	-3.03921431923921	-7.42153970867895
HC1__TCTCTAAGTCCAACTA_H1_lung	-6.64852494622285	-7.83241789013647
HC1__TGGACGCTCCACTCCA_H1_lung	-6.31204718972261	-8.65989439160131
HC1__TGTCCCAGTGCACGAA_H1_lung	-6.52812928582246	-8.01563779980443
HC1__TTCCCAGTCCTCGCAT_H1_lung	-5.67258376503999	-8.20548288494848
HC1__TTCTCCTGTTAGAACA_H1_lung	-4.93814296151216	-7.86674492031835
HC1__TTGAACGCAAGTCATC_H1_lung	-5.32083100701387	-9.45033495098852
HC1__TTTGGTTCAGGAATGC_H1_lung	-7.28593320275361	-8.99967043072484
HC1__AAGTCTGTCGCGATCG_H1_lung	-10.3560554447275	-5.16329757839941
HC1__AATCGGTTCGGATGGA_H1_lung	-10.2683193149667	-5.00036518246435
HC1__ACATCAGCATTAGGCT_H1_lung	-7.68631858254487	-5.57825843960546
HC1__ATCCGAACAAGTAGTA_H1_lung	-9.09532660866792	-4.91918222576879
HC1__ATTATCCCACTCGACG_H1_lung	-8.93472022439058	-6.80403701931737
HC1__ATTCTACGTGGTCTCG_H1_lung	-9.31571120644624	-4.56469814450048
HC1__ATTTCTGTCGAACTGT_H1_lung	-9.40470046425874	-5.15952627331518
HC1__CACAAACCATGAGCGA_H1_lung	-7.7549993457895	-5.80425493389867
HC1__CACACCTAGAATGTGT_H1_lung	-8.54654902840669	-5.00256435543798
HC1__CATCGAATCAAGGTAA_H1_lung	-9.35139197732026	-5.05076973110937
HC1__CATGCCTAGTCAAGGC_H1_lung	-9.64308566475923	-5.10315029293798
HC1__CCTCAGTGTCATGCAT_H1_lung	-8.78846854592378	-4.94927637249731
HC1__CTTTGCGTCTCTAGGA_H1_lung	-10.170124238978	-5.53208963543676
HC1__GAGTCCGTCACATGCA_H1_lung	-8.07248420144136	-6.0768136230161
HC1__GATTCAGAGTCATCCA_H1_lung	-8.56695384408052	-6.37297145993017
HC1__GCTCTGTGTCTAAAGA_H1_lung	-8.44389552498872	-6.3219627586057
HC1__GGCTGGTCATTGGGCC_H1_lung	-9.15671843911226	-4.55199520260595
HC1__GGGCACTAGCAGGTCA_H1_lung	-8.98943156624849	-5.22122471005224
HC1__GGGTCTGGTGCTAGCC_H1_lung	-10.245413011561	-5.18332187802099
HC1__GTCAAGTAGGCCGAAT_H1_lung	-10.0175983371835	-5.21066372067235
HC1__TACACGATCTTCCTTC_H1_lung	-7.86117095376069	-5.30127041012548
HC1__TAGTTGGGTAGCACGA_H1_lung	-9.14253444100435	-4.82414858013891
HC1__TGGCGCAAGAATTCCC_H1_lung	-10.4554712238413	-4.59374277264379
HC1__TGTCCCAAGCTAGTCT_H1_lung	-7.68450564766938	-8.91357080609106
HC1__CAACTAGAGATCTGCT_H1_lung	-6.81344718361909	-8.07490245968603
HC1__ACATCAGCAGCTTCGG_H1_lung	-7.77688474083955	-5.9724926200559
HC1__ACTGAGTAGGACCACA_H1_lung	-7.18217057610566	-8.33320943981908
HC1__ATCCACCCAAGTTGTC_H1_lung	-8.60285396004731	-5.45380823284887
HC1__ATGAGGGTCGCCTGAG_H1_lung	-8.12835616494233	-6.04862253338598
HC1__CGTGAGCGTAGCTCCG_H1_lung	-8.35759276772554	-6.833082601135
HC1__CTCTACGTCGTTGCCT_H1_lung	-7.87807053948457	-5.94556419522069
HC1__GAGTCCGAGCTGCGAA_H1_lung	-7.86835975075776	-5.89856378704809
HC1__GGAATAAGTAGAGTGC_H1_lung	-7.83183736229951	-6.74733392864965
HC1__TCAGATGTCCACGTTC_H1_lung	-8.358148759852	-5.52843324810766
HC1__TCTGAGAGTGGAAAGA_H1_lung	-9.10576075936372	-5.42125694424413
HC1__TGAGAGGCAATACGCT_H1_lung	-8.55443114663179	-5.58894388348363
HC1__TGCGCAGTCTCTAGGA_H1_lung	-8.98828429604585	-5.04543535382055
HC1__GCAATCAGTCTAGAGG_H1_lung	-1.66191393757875	1.89154179423548
HC1__GCATACAGTGAAAGAG_H1_lung	0.195972138394764	8.10767133563258
HC1__TATTACCGTTGTACAC_H1_lung	-1.56867927933747	7.26070554583765
HC1__CGACTTCAGACTAGAT_H1_lung	-1.91863924885804	6.64223726123072
HC1__AGCGTATCATACTACG_H1_lung	-1.09309757376725	8.46393831103541
HC1__CCTTCGAGTGTGGCTC_H1_lung	-1.17850244666154	8.69850595324732
HC1__GACTAACGTTCGGCAC_H1_lung	-1.13178605462129	8.00489480822779
HC1__TAAACCGGTCTGATTG_H1_lung	-1.09966737652833	8.63812597125269
HC1__TATCTCAAGAGACTAT_H1_lung	-1.22937995816285	8.13509042590357
HC1__GCACATAAGCACCGCT_H1_lung	-0.951635664949962	7.85311658709742
HC1__GACCAATAGGTGCAAC_H1_lung	1.37780552481597	7.44801385730006
HC1__TAGTTGGAGAAACGCC_H1_lung	0.905243926991871	7.41297681658961
HC1__GGGACCTAGCTATGCT_H1_lung	0.211741322030476	7.9870906624148
HC1__TTTGTCAAGTATCGAA_H1_lung	1.48370032881682	7.31807144015528
HC1__CCGTGGACACCAACCG_H1_lung	1.16470211123412	6.95470960467555
HC1__ACACCGGAGCATCATC_H1_lung	0.985388332356861	6.37122400134303
HC1__CTAGTGAAGTTGTAGA_H1_lung	1.4633307990927	6.62989099353053
HC1__ATCCACCTCATAAAGG_H1_lung	-1.8448556127649	6.72990329592921
HC1__ACACCCTGTATAAACG_H1_lung	1.01178746794646	7.45295102923609
HC1__CAGCCGAAGATATACG_H1_lung	0.20619403695052	7.47033698886134
HC1__AGCGTCGAGAACTGTA_H1_lung	-0.0311593177419394	7.76009614794947
HC1__GATTCAGGTCCAGTTA_H1_lung	1.0031554040808	6.97483976214625
HC1__AGCGTCGCACACCGAC_H1_lung	-0.472337311754772	7.87007482379176
HC1__GGCGACTAGGGTATCG_H1_lung	-1.0658719601732	8.50411756365992
HC1__TTCCCAGGTGCTTCTC_H1_lung	0.229595178117207	7.27134330600001
HC1__CCGTGGACAAGTTAAG_H1_lung	-0.28157671044285	7.60059841006495
HC1__GAGCAGAAGGAATCGC_H1_lung	1.25455992793029	7.31645830004908
HC1__TATGCCCTCCGAGCCA_H1_lung	0.351278358449391	7.47253187030055
HC1__GGGAGATAGGTGCAAC_H1_lung	0.147524231423786	8.33081968157984
HC1__CAAGGCCGTCGCTTTC_H1_lung	1.28476636980956	7.06653936236598
HC1__CTTACCGTCCTAGTGA_H1_lung	-0.631478256235668	7.91649587481715
HC1__GCAATCACAATAAGCA_H1_lung	-0.55535370732362	7.25065715640284
HC1__TACGGTAAGTTAACGA_H1_lung	1.28315167998259	6.43637140124537
HC1__TCTTTCCCAGATGGCA_H1_lung	0.540328794469288	7.54640920489527
HC1__AACACGTAGCGATCCC_H1_lung	1.30901318167632	7.00379140704371
HC1__AGCGTATAGCAGATCG_H1_lung	-1.06602430964524	7.76621349185206
HC1__GGCTGGTCATGGATGG_H1_lung	1.14557450388854	6.91494996875025
HC1__ACACCGGAGTGCAAGC_H1_lung	1.48824780558532	6.28801544039942
HC1__GCGACCACATGGAATA_H1_lung	1.02194338416045	7.15083129733302
HC1__TACACGAGTAGCTGCC_H1_lung	-0.966697281847545	8.61067159503199
HC1__CCTAGCTAGAATAGGG_H1_lung	-1.39744681740815	7.61295183032252
HC1__CGCTATCAGTGCCATT_H1_lung	-1.68496543789918	7.24888713687159
HC1__CTAGAGTGTGCTGTAT_H1_lung	0.762823515881947	7.75374944537379
HC1__ACATCAGGTCTAGGTT_H1_lung	-0.791376716147014	7.64135082095362
HC1__GAAGCAGCAGCTCGAC_H1_lung	-1.81840390587861	5.36693008273341
HC1__ACCAGTACAAGTTCTG_H1_lung	-0.542131862292835	7.3302851471255
HC1__CAGATCACACGGACAA_H1_lung	-0.970312541971752	7.84140737384058
HC1__CAAGGCCAGTTTAGGA_H1_lung	1.22505467509215	5.60030658572413
HC1__CCCAGTTGTAAACCTC_H1_lung	-0.0616770448785514	7.93146856158473
HC1__TGGCGCAAGTGCCAGA_H1_lung	0.302556627740315	7.35139806597926
HC1__GGACGTCAGTACCGGA_H1_lung	-0.65244591857011	8.67469175189234
HC1__CTCCTAGCATCAGTAC_H1_lung	0.912204199780873	6.98371703952052
HC1__CAACCAAAGGATGGTC_H1_lung	0.88587742423003	6.99844463198878
HC1__AGAATAGGTTTGTTTC_H1_lung	0.502363735188893	7.33956487506129
HC1__GAATGAAAGATGTGTA_H1_lung	-0.5935861828428	8.51104314654566
HC1__CGTCTACCAAACTGCT_H1_lung	0.719637566556385	7.12173850863673
HC1__TCACAAGTCCCGGATG_H1_lung	-1.88859624291475	6.33471591799952
HC1__GTGTTAGCATCCTTGC_H1_lung	0.275284701337269	7.57663305133082
HC1__CCTTCGAAGTACGTTC_H1_lung	-0.421996234605858	8.3074088844607
HC1__AGAGCTTGTCTAGAGG_H1_lung	0.141916298617771	7.84598214953639
HC1__GCTGCAGCAATCAGAA_H1_lung	-0.958366996298382	7.75396974414088
HC1__AGCATACGTTGTGGCC_H1_lung	1.61454575632994	7.23273189395167
HC1__TGCGGGTAGCGGATCA_H1_lung	-0.323861567924568	6.52406366198756
HC1__TGGCTGGAGGTAGCCA_H1_lung	-1.20171613122041	8.02166612475611
HC1__CGCTTCAGTTCAGGCC_H1_lung	1.41312234972899	6.387789324219
HC1__ATTCTACAGTATCGAA_H1_lung	1.06840532397216	6.35320146411158
HC1__TCGTAGACAGACTCGC_H1_lung	1.33033865069335	6.38412530749537
HC1__ACTGAACGTGAAAGAG_H1_lung	-1.340894645701	7.45608051150538
HC1__TAGGCATAGTGAACGC_H1_lung	-0.47882249082143	8.18284662097193
HC1__GATCAGTCAATGGAGC_H1_lung	-0.690170949945995	7.87642915576197
HC1__GTTCGGGTCCATGAAC_H1_lung	-1.60730177784974	7.35766752093531
HC1__AGGGAGTGTTAAGGGC_H1_lung	-1.32237095261628	7.03412063449122
HC1__AACTGGTAGAGTGACC_H1_lung	0.9167798099417	7.51115949481226
HC1__GATCAGTAGAGTGAGA_H1_lung	0.214308494080952	7.78020103305079
HC1__TTAGGCAAGAAAGTGG_H1_lung	-0.474429390082905	8.44403798907496
HC1__GACACGCCACGACGAA_H1_lung	0.761694484700611	7.03029544680811
HC1__TTTGCGCAGACGCTTT_H1_lung	0.0642641720670968	7.51109464495875
HC1__TGAGCATAGTCACGCC_H1_lung	-1.66292793179567	7.0952039512942
HC1__ATAAGAGCACGTGAGA_H1_lung	0.0353697476286203	7.72503097384669
HC1__AGTGAGGCATCGGGTC_H1_lung	-0.757258093605587	7.91130597918726
HC1__TGAGAGGTCGTACCGG_H1_lung	0.325029545773914	7.62401349871851
HC1__ACGAGCCGTGGGTATG_H1_lung	-0.497951275358745	8.47056920855738
HC1__TCAGATGTCGTTTGCC_H1_lung	-0.41733649248893	6.59336669772364
HC1__GATCGATTCGGTCTAA_H1_lung	-0.32203549488152	7.51525743334986
HC1__TCGGGACTCGAGCCCA_H1_lung	0.447166138638905	6.93791969149806
HC1__TACCTATAGACCACGA_H1_lung	1.29241102312987	6.43939645617701
HC1__GAAATGACATGACATC_H1_lung	-0.090961820135662	8.06886442034937
HC1__TCGCGTTCACAAGTAA_H1_lung	0.16322641943877	7.43895538180567
HC1__GAACCTACAGACGCTC_H1_lung	-0.797963148603985	7.98611886828639
HC1__TGAAAGAAGTTCGCGC_H1_lung	-1.25026715422685	8.35486753314234
HC1__GTTTCTAAGATGTAAC_H1_lung	0.648353987683705	7.46003158419825
HC1__TCGCGAGAGCGCTCCA_H1_lung	-1.28546876336152	7.68640811770655
HC1__GGGAATGCATGTAAGA_H1_lung	1.25501328085845	6.93409259646632
HC1__TGGGCGTGTAGAGCTG_H1_lung	-1.03194845343644	8.46487195819117
HC1__GAATAAGGTCGATTGT_H1_lung	-0.801578676949093	7.80066402285792
HC1__AACACGTTCTCTAGGA_H1_lung	0.0249720153707773	7.68521793215968
HC1__GACTGCGTCTGGCGAC_H1_lung	-0.313598046933138	8.42514379351832
HC1__AGGCCGTAGTTCGATC_H1_lung	0.657246225823811	7.36785896151759
HC1__CGCCAAGCATCACGTA_H1_lung	0.90875499819701	5.29238183825709
HC1__GAGTCCGCATGGTAGG_H1_lung	-1.4315564098459	7.27867896884181
HC1__AGGGTGAAGGGAACGG_H1_lung	0.279514783372334	8.01425702899195
HC1__ACAGCCGAGTGTGAAT_H1_lung	-0.919745391855785	6.81151731341578
HC1__GGAGCAATCGTGGGAA_H1_lung	-0.562390318761417	7.05523879855372
HC1__CCTCTGAAGACCCACC_H1_lung	1.26443570231383	5.77546174853541
HC1__TGCCCATCATGATCCA_H1_lung	-1.69025213147218	6.67221649020411
HC1__CTCGTCATCCATGAGT_H1_lung	-1.02970839167649	7.23365362017848
HC1__CTCATTACACCACGTG_H1_lung	-1.36136335755403	7.77340133517481
HC1__GTCTTCGAGTACACCT_H1_lung	0.590783649434498	7.47634418338038
HC1__TAAGCGTAGTTGAGAT_H1_lung	-1.34706718350465	7.2084852012942
HC1__GGCGTGTCATTGGCGC_H1_lung	-1.0951773586374	7.70550210803248
HC1__AGATTGCTCATCTGCC_H1_lung	-0.723644262800762	7.41732938616969
HC1__CACTCCACAGTAAGCG_H1_lung	-0.54084219659383	7.87048013537623
HC1__TTCCCAGTCTTCAACT_H1_lung	1.35174732779448	6.97230346530177
HC1__TAAACCGCATACGCCG_H1_lung	0.644725316514424	5.21159894793726
HC1__TGAGGGATCGAGAGCA_H1_lung	-1.47155804062898	7.60359056323267
HC1__GCGCCAACAGCCTATA_H1_lung	-0.981639629850933	6.95620258181788
HC1__CATGACAGTATGAATG_H1_lung	0.913313919057301	7.79761941760279
HC1__AGCTCCTGTCGGATCC_H1_lung	-0.844747132311413	8.02466829150416
HC1__GCACTCTTCAATACCG_H1_lung	-1.08345533038194	7.4212013038943
HC1__TGAGGGATCGGCGGTT_H1_lung	0.957444005956104	7.04895885318018
HC1__TGCCCATCATAGGATA_H1_lung	-0.553326091418812	8.14173562854029
HC1__CTGAAACAGTACGCCC_H1_lung	-1.113555258761	7.95977933734156
HC1__GTTACAGGTGTATGGG_H1_lung	0.221995347489765	7.19775016635157
HC1__TGAGCCGTCCTCAATT_H1_lung	-0.624607837448665	7.38551767199732
HC1__AGTAGTCCAGATAATG_H1_lung	0.587073021878651	6.62985999911524
HC1__CCTTACGGTGCCTGGT_H1_lung	1.26695829009002	6.76649720996119
HC1__ATAGACCTCGGTTCGG_H1_lung	1.34681850050872	5.73589523165919
HC1__TGCGTGGTCACCATAG_H1_lung	1.35324674223845	6.88009126513697
HC1__AGGCCACAGCTGGAAC_H1_lung	1.51542823885863	7.0440974983523
HC1__TTCTCCTAGTCGATAA_H1_lung	0.496515327443531	7.43020112841822
HC1__CGATTGACATGGAATA_H1_lung	0.53053998326247	7.74418647616602
HC1__CGTAGGCAGACAAAGG_H1_lung	-1.08695507670457	8.22206838458277
HC1__CTCACACGTTATCACG_H1_lung	-0.0472602012258261	8.2679105552981
HC1__TTCGAAGCATTTGCCC_H1_lung	-0.404985828946182	7.70660598605372
HC1__GCTGGGTTCAGTTCGA_H1_lung	0.361066514005116	7.86874444812037
HC1__AAAGATGGTCTAGTGT_H1_lung	-0.349414161096165	6.92389972537257
HC1__GTTTCTACATGCCTTC_H1_lung	-0.0824400248628348	7.59480054705836
HC1__TATCTCACAAGCCGCT_H1_lung	-0.425449452052662	7.23245294421412
HC1__TGCGCAGAGTAGGTGC_H1_lung	0.79098098849242	7.71824748843409
HC1__CGATGTACACGAAAGC_H1_lung	-1.08829838658387	8.46392305224635
HC1__TCGGTAACATCCGTGG_H1_lung	1.70284085844939	6.4670677933047
HC1__CGGACTGGTACTCGCG_H1_lung	-1.33230335141236	6.34341724246241
HC1__GTAACTGGTGGTACAG_H1_lung	0.525132471074513	7.64520891040064
HC1__GACACGCCAGTCGATT_H1_lung	0.318530136098316	7.68176563113429
HC1__GACACGCCACGGCTAC_H1_lung	-1.57546800995881	7.00975568621851
HC1__TAGTGGTCAATCAGAA_H1_lung	-0.14663708830888	8.0798812660525
HC1__CAGAGAGCACCAACCG_H1_lung	-0.963429099569866	8.20922143786646
HC1__ATCGAGTGTGCTAGCC_H1_lung	-0.391426331053326	7.87015207141139
HC1__ACATCAGGTTGGTGGA_H1_lung	-0.543308994422504	7.73930414050318
HC1__AGGGATGAGATCCGAG_H1_lung	0.643397921075276	7.06706912844874
HC1__GGGCATCCAATTCCTT_H1_lung	-1.01893687869126	7.1886573585818
HC1__CGACTTCTCACTTACT_H1_lung	1.3342317876715	6.16216047137476
HC1__GCATGTACAATACGCT_H1_lung	-0.897011763105938	8.42606218188502
HC1__TACACGAAGATGTCGG_H1_lung	-0.963946825514385	7.15604884951807
HC1__AGTGGGAAGGGTGTGT_H1_lung	-1.58981305981691	7.34057195513941
HC1__AGCGTATGTTGACGTT_H1_lung	-0.535845107088634	7.57087381213404
HC1__AGCCTAAGTGACGGTA_H1_lung	-0.487608215461323	8.28802926867701
HC1__TGACTTTTCAGGATCT_H1_lung	0.735332065572193	7.3608437332461
HC1__TTATGCTTCCCAGGTG_H1_lung	-0.603743261347362	7.56392581790186
HC1__TTTATGCAGGGTGTTG_H1_lung	-0.492148852596828	8.56568105548121
HC1__AAAGATGCATCGATGT_H1_lung	-1.0337098302942	8.26882417529322
HC1__GGGCACTCACATCTTT_H1_lung	-0.895069426546642	8.53493268817164
HC1__GTGCAGCGTCTGGAGA_H1_lung	0.631371015061787	7.3759599479983
HC1__TGCGCAGAGTCCCACG_H1_lung	-0.967148489008495	7.71809728472926
HC1__TCTTTCCCACCAGTTA_H1_lung	0.942880564679554	7.08906801074244
HC1__GCTTCCACATAGACTC_H1_lung	1.47153955077117	7.11751373141505
HC1__TGTGGTATCGGCTACG_H1_lung	-1.42271406079347	7.13991887896754
HC1__TCGGTAACAGCTCGAC_H1_lung	0.384568029393604	7.05137021868922
HC1__ACGCCAGGTGAGGCTA_H1_lung	0.790630990018299	7.86248929827906
HC1__GATCGCGAGAGGGCTT_H1_lung	0.0292767820257455	6.42547853320338
HC1__CGTCCATCAAGCGCTC_H1_lung	1.02289443587249	7.35142619937159
HC1__GAACGGAAGTGTCCCG_H1_lung	-0.997741168985912	8.36105783313014
HC1__TGCCAAAGTCCAGTAT_H1_lung	-1.67541272069032	6.96161277621485
HC1__CGATGGCGTCATTAGC_H1_lung	-1.02947289372499	8.33633287280299
HC1__TGCTGCTGTTCTGAAC_H1_lung	0.186334603776386	7.2514048370669
HC1__GTATCTTTCCGGCACA_H1_lung	0.641439670075825	6.23747117846705
HC1__AGGCCACGTATATGAG_H1_lung	-1.23793900633866	8.26411397784449
HC1__TTATGCTTCAGTCAGT_H1_lung	-1.38371748353059	6.21341951220728
HC1__CAGCTAAGTCACACGC_H1_lung	-1.70639056588227	6.72812660067774
HC1__ACAGCTAAGGTAGCCA_H1_lung	0.0337149140733987	7.23327071994044
HC1__CTAGTGAAGTACGATA_H1_lung	-0.7323681476217	8.4952283653567
HC1__AGGTCCGAGGGATCTG_H1_lung	-1.65459603692109	7.23803241580225
HC1__AAAGCAAAGAAACGAG_H1_lung	2.87825494383757	-8.54838983685277
HC1__CCATTCGAGTACTTGC_H1_lung	2.87947373961394	-8.52058355480932
HC1__CTCGTCAAGCGACGTA_H1_lung	12.2236631450552	0.853630736763253
HC1__CTAGCCTAGGTCATCT_H1_lung	2.92262964819854	-7.50970737606786
HC1__AAAGATGAGTAGGTGC_H1_lung	2.62524920081084	-7.62312833935522
HC1__AAAGATGGTCTTCAAG_H1_lung	3.60490899657195	-7.92655698925756
HC1__AACTTTCGTAAGAGGA_H1_lung	2.73805456732695	-7.88682644039892
HC1__AAGCCGCTCTGTCTCG_H1_lung	2.95418196295684	-7.66051904827856
HC1__AAGGTTCGTTGTCTTT_H1_lung	3.37624865149443	-7.80129425198339
HC1__ACACCGGGTGTGTGCC_H1_lung	2.6982534465689	-7.58974258572362
HC1__ACACCGGGTTGGTTTG_H1_lung	3.00101023291533	-7.91636173397802
HC1__ACCTTTAAGTGAATTG_H1_lung	3.3532565174002	-8.15507833630346
HC1__ACCTTTACAAGTCATC_H1_lung	2.68310552214568	-7.96468345791601
HC1__ACGATGTAGACGCTTT_H1_lung	3.51557975386565	-8.28269521862768
HC1__ACGGGTCTCATTGCCC_H1_lung	3.50281482314055	-8.07205907971166
HC1__AGAGCGAGTAAAGTCA_H1_lung	3.4410603580374	-7.59091989666723
HC1__AGGTCCGGTTCCAACA_H1_lung	3.00366454695647	-8.18130628735326
HC1__AGTGTCAAGCGATTCT_H1_lung	2.82391315077727	-8.5789846625974
HC1__AGTTGGTGTCTCAACA_H1_lung	3.08464508627837	-8.02241079479955
HC1__ATCCGAATCGGTCTAA_H1_lung	3.1128714618582	-7.52587978512548
HC1__ATCGAGTCACCGTTGG_H1_lung	3.5697806415457	-7.04225628048681
HC1__CAAGTTGAGAAACCTA_H1_lung	2.60081940268462	-7.77159063488744
HC1__CACCACTTCGCGCCAA_H1_lung	3.17415147398894	-7.48191349179052
HC1__CACTCCACAGATAATG_H1_lung	3.29868178938811	-7.25851719052099
HC1__CAGATCAAGTAGTGCG_H1_lung	2.68916373824065	-7.68272916943334
HC1__CAGATCATCACAATGC_H1_lung	3.24437575911467	-7.16519968182348
HC1__CAGATCATCCGTCAAA_H1_lung	2.80686169241851	-7.9077371802976
HC1__CATATTCCAACTGGCC_H1_lung	3.34678273772185	-7.3545407500913
HC1__CATCAAGGTGACAAAT_H1_lung	3.24117022131865	-7.87770740658544
HC1__CATGCCTTCTGCTGTC_H1_lung	2.70837407683318	-7.66405956417821
HC1__CCATTCGTCACCGGGT_H1_lung	3.48920493697112	-7.27227918774389
HC1__CCTAAAGGTCTGCAAT_H1_lung	3.29724698637908	-7.86927024990819
HC1__CCTAGCTAGATACACA_H1_lung	3.68595104788726	-7.40987150341772
HC1__CGAGCCATCACTGGGC_H1_lung	2.52457743262236	-7.7164415565183
HC1__CGATCGGCAAACTGCT_H1_lung	3.06185083960479	-7.75930158764623
HC1__CGGAGCTAGTTATCGC_H1_lung	2.86946611975615	-8.33555166394018
HC1__CGGCTAGGTCAAACTC_H1_lung	2.59345656012481	-7.59307043225072
HC1__CGTCACTTCCGCGGTA_H1_lung	2.97552924727385	-7.95339052349828
HC1__CGTCTACAGACTCGGA_H1_lung	3.29180079077666	-7.51979820400976
HC1__CGTCTACTCAGTACGT_H1_lung	3.23567181204741	-7.78226558834814
HC1__CGTTGGGGTCCGTCAG_H1_lung	2.84696632002776	-8.13565580517553
HC1__CTAATGGTCATCACCC_H1_lung	3.36868792151397	-7.79909507900976
HC1__CTACCCATCAGATAAG_H1_lung	3.06430130576079	-8.02603618771337
HC1__CTCGAAAGTCGGATCC_H1_lung	2.95759826277678	-7.76465742260717
HC1__CTCGAAAGTTACGGAG_H1_lung	2.9782188472647	-7.58296243817113
HC1__CTCGTACAGTAAGTAC_H1_lung	3.31612377737944	-7.88073055416845
HC1__CTTACCGAGCTGTTCA_H1_lung	3.13984995459502	-7.47509328991674
HC1__CTTGGCTGTCTTGATG_H1_lung	3.25256162260955	-6.96491520077489
HC1__GACGTTAGTGAGGGAG_H1_lung	3.40944271658843	-6.95436470181249
HC1__GCAGTTAGTTAGTGGG_H1_lung	2.86361914252227	-8.6115421500852
HC1__GCGCGATGTGCGGTAA_H1_lung	3.58166580771392	-7.42227594525121
HC1__GCTCTGTCAAGGACAC_H1_lung	2.94131904219573	-7.12112133175634
HC1__GGATGTTGTTGCTCCT_H1_lung	3.11329346274321	-8.25045530468725
HC1__GTACTCCTCTACCTGC_H1_lung	3.35054545973723	-8.33817712933324
HC1__GTATTCTCAAGCTGTT_H1_lung	3.42624621962493	-6.94060842663549
HC1__GTCATTTGTATGAAAC_H1_lung	2.89067655180877	-7.54961435467504
HC1__GTGGGTCCAACTTGAC_H1_lung	3.4449723300833	-7.11099855572485
HC1__TAAGAGATCGGCCGAT_H1_lung	3.28095799063628	-8.46693174511693
HC1__TACAGTGTCCGCAGTG_H1_lung	2.72280221556609	-7.48497383267187
HC1__TACTCGCCAGCGATCC_H1_lung	3.07785802458709	-8.18943159252904
HC1__TATGCCCCAGCTCCGA_H1_lung	3.25495987509673	-7.68151752621435
HC1__TCGCGAGCATCACGAT_H1_lung	3.45677190398162	-7.18359701306127
HC1__TCGCGTTTCGGATGGA_H1_lung	2.95417886351531	-7.53983633190893
HC1__TCGGGACTCTCTAGGA_H1_lung	3.0726419029135	-7.56938974530004
HC1__TCGTAGAAGACGCAAC_H1_lung	2.76256113623565	-8.18340150982641
HC1__TCGTAGAGTCCGTTAA_H1_lung	3.29755001639312	-7.40129320294164
HC1__TCTTTCCAGTGGAGTC_H1_lung	2.70739083861296	-7.88627473980688
HC1__TGAAAGATCCTTTCGG_H1_lung	3.3715932903189	-7.82241336972021
HC1__TGAGAGGGTAGGCATG_H1_lung	2.96534972762053	-7.81565992504858
HC1__TGAGGGACAGTTTACG_H1_lung	2.73092871283477	-7.63180105358861
HC1__TGCACCTCAGTATAAG_H1_lung	3.16000085448211	-7.40228264004491
HC1__TGCCCTATCAGGCAAG_H1_lung	3.002526813497	-7.11792318493627
HC1__TGGACGCTCTTTAGGG_H1_lung	3.52689915274566	-7.65227262646459
HC1__TGTGGTACACGCTTTC_H1_lung	2.98510795210784	-7.9568094459226
HC1__TTCTCAACAGGGATTG_H1_lung	3.2932491836447	-7.54655210644506
HC1__TTCTCCTTCAGTTGAC_H1_lung	3.05832486723845	-8.37902872235082
HC1__TTTCCTCCATCCGGGT_H1_lung	3.6562178668875	-7.75568573147558
HC1__TTTGTCAGTTTCGCTC_H1_lung	3.38152151678984	-8.48705904156469
HC1__GGAACTTGTTTGACAC_H1_lung	-1.06605029727037	0.750170603687539
HC1__TACTCATGTTGTTTGG_H1_lung	-1.27511001254136	0.942736342842355
HC1__CCATTCGGTATTACCG_H1_lung	-9.59398574257905	-4.084631845062
HC1__CCACTACCAAGCGCTC_H1_lung	10.4674432811636	-0.481232776944861
HC1__GACGCGTTCCCTAACC_H1_lung	11.446894460668	-1.15960787207387
HC1__CTTGGCTGTCTCATCC_H1_lung	8.55587368582671	4.31696374743678
HC1__AAACGGGTCGGTCCGA_H1_lung	12.1894996700186	1.80010421603419
HC1__AACGTTGCACACAGAG_H1_lung	12.4541919765372	1.06078834861018
HC1__AAGGAGCGTTGTACAC_H1_lung	11.6454885539908	2.56790645449854
HC1__ACACTGAAGGACGAAA_H1_lung	11.3451574382681	2.57040746539332
HC1__ACATACGGTAAAGTCA_H1_lung	11.2288568553824	2.22891385882594
HC1__ACGAGCCCATCCAACA_H1_lung	12.3405931529898	0.954352215225472
HC1__ACGAGGACAGGGCATA_H1_lung	11.7111194667715	2.65046770899989
HC1__ACGATACTCTCATTCA_H1_lung	11.9406192836661	2.13655193179347
HC1__ACGCAGCCAGTCAGAG_H1_lung	12.2080743846792	1.44479031890131
HC1__ACGGCCAAGGCCCTCA_H1_lung	12.2314374980826	0.296787932808175
HC1__ACGGCCAGTCATGCAT_H1_lung	12.2786930141348	0.291400865013375
HC1__ACGGGCTGTCGGATCC_H1_lung	12.5414760646719	0.847990706856027
HC1__ACTATCTGTGATAAAC_H1_lung	12.2394788799185	1.3546797785113
HC1__ACTGAACAGCTTCGCG_H1_lung	11.925901227941	-0.252692013685927
HC1__ACTGTCCGTAGCGCTC_H1_lung	12.1527174053091	1.31604500144221
HC1__ACTTACTGTGCTAGCC_H1_lung	12.1260908183951	2.04913647502161
HC1__AGAATAGGTCCTCCAT_H1_lung	12.3756683406729	1.06895525782801
HC1__AGAGCGATCGGTCCGA_H1_lung	12.0425003108877	2.27730305522181
HC1__AGATCTGGTCACCTAA_H1_lung	11.7650363979239	2.43858964770533
HC1__AGCAGCCTCAGGTTCA_H1_lung	12.2683971462149	1.33320088713862
HC1__AGCCTAAAGCCAGTAG_H1_lung	11.8888929424185	2.29171331256129
HC1__AGCCTAACACGGCTAC_H1_lung	12.2965772685904	0.820438459808602
HC1__AGCGTATGTGCATCTA_H1_lung	12.3225057659048	1.17677040427424
HC1__AGGGATGGTCCGACGT_H1_lung	12.2390888271231	0.919164374763741
HC1__AGGTCATTCGGATGTT_H1_lung	12.0529735622305	2.02089627116419
HC1__AGGTCCGGTGCTTCTC_H1_lung	12.3411071834463	1.4345604929278
HC1__AGGTCCGGTTCGAATC_H1_lung	12.2178247508902	1.3651344332049
HC1__AGTCTTTAGACCTTTG_H1_lung	12.2658517894644	1.72279723017909
HC1__AGTGAGGCACGGTGTC_H1_lung	12.2044351634878	1.90274222224452
HC1__AGTGTCACATTCTTAC_H1_lung	12.1481607494253	1.37718589633204
HC1__ATAGACCCACTAAGTC_H1_lung	12.1919735011954	1.26079602568842
HC1__ATCACGAAGACTGTAA_H1_lung	12.1214693126578	1.18429298728205
HC1__ATCACGATCACGCGGT_H1_lung	11.962034040441	1.58695395320155
HC1__ATCATCTAGGAATCGC_H1_lung	11.726833158483	2.35417516558863
HC1__ATCCACCAGTGGGCTA_H1_lung	11.159745985021	2.46056778758265
HC1__CAACCTCTCCCATTAT_H1_lung	12.1633470592398	0.41071791976191
HC1__CACACAAGTCATATGC_H1_lung	11.9169672069449	2.30671937792994
HC1__CACAGGCGTATAGGGC_H1_lung	11.8605344829458	2.3689368519137
HC1__CACATTTCATCTACGA_H1_lung	11.593550497045	2.50650699465968
HC1__CACCTTGTCGCGTAGC_H1_lung	12.0233867702383	1.78808434336878
HC1__CACTCCATCACAAACC_H1_lung	11.6472175655264	2.6558020862887
HC1__CAGATCATCGGCTACG_H1_lung	11.4218338069815	2.13653619616724
HC1__CAGCCGATCACCCGAG_H1_lung	11.4400365886587	2.58210380404688
HC1__CAGCGACCAAAGGTGC_H1_lung	12.2389457759756	1.55940444796778
HC1__CAGCTAAAGTTTCCTT_H1_lung	12.220578962316	1.68902643054224
HC1__CAGCTAAGTAATAGCA_H1_lung	11.8044803676504	-0.161440526307896
HC1__CAGTAACAGCTTATCG_H1_lung	11.7259710369009	2.61988003581263
HC1__CATCGAAGTTGCGTTA_H1_lung	12.0384090480704	1.09906692832209
HC1__CATCGGGAGGTGTTAA_H1_lung	12.2415006694693	0.709355667526498
HC1__CATGCCTTCCGCAAGC_H1_lung	12.0286787090201	1.85263641207911
HC1__CATTATCAGTGGAGAA_H1_lung	12.3492763576407	0.858167365486398
HC1__CATTATCTCATCGATG_H1_lung	12.4259489116568	1.45604975550868
HC1__CATTCGCTCAAGATCC_H1_lung	12.0593421993155	1.82134409278132
HC1__CCAATCCAGTCGAGTG_H1_lung	11.7093589839834	1.12012393801905
HC1__CCCTCCTCAGGGTATG_H1_lung	12.1369274196524	1.53833015292384
HC1__CCGTGGAAGTGGCACA_H1_lung	11.8310697612662	2.28680403559901
HC1__CCTCTGAGTGACAAAT_H1_lung	11.6473243770499	-0.914064928596244
HC1__CGAACATCATACTCTT_H1_lung	12.1564138469595	1.12662084429957
HC1__CGACCTTCATCCGGGT_H1_lung	11.7020528850455	-0.844017848079429
HC1__CGATGGCAGCATCATC_H1_lung	12.0105712947745	1.36449189513422
HC1__CGATGTACATGAACCT_H1_lung	12.3091314372916	1.22944529383875
HC1__CGTCTACGTAATCGTC_H1_lung	12.247467809667	0.996692255432382
HC1__CTAACTTAGACAAGCC_H1_lung	12.1485651073355	0.438647821838632
HC1__CTACATTAGCTGTCTA_H1_lung	11.5085695323843	2.56371338694788
HC1__CTCATTAGTTATGCGT_H1_lung	11.9789445934195	1.05702050059535
HC1__CTCATTATCATGTAGC_H1_lung	12.0860879955191	1.91203267901637
HC1__CTCATTATCCGGGTGT_H1_lung	12.4223535594839	1.04420562117793
HC1__CTCGAAAAGCTAAACA_H1_lung	11.9889143047232	0.728440895969644
HC1__CTCTGGTAGCACCGTC_H1_lung	12.1396778163809	1.53241629927851
HC1__CTGCCTACACGCGAAA_H1_lung	12.2908933696646	1.09967465728022
HC1__CTGCGGAGTATTAGCC_H1_lung	12.0808075008292	1.55868108599879
HC1__CTGCTGTAGTGGAGTC_H1_lung	12.5538299617667	1.23516400187708
HC1__CTGCTGTTCGTCCGTT_H1_lung	11.8527534541983	1.65149588912226
HC1__CTGGTCTCAAGGCTCC_H1_lung	12.043031507482	2.05148585170008
HC1__CTTAACTCATGCCCGA_H1_lung	12.2685669002432	0.447187558109536
HC1__CTTTGCGAGTATGACA_H1_lung	12.4913433132071	0.96626265376307
HC1__GAACCTACAAAGAATC_H1_lung	11.945881658544	2.20569451182581
HC1__GAACGGATCGGCTTGG_H1_lung	11.595651441564	2.70436127513148
HC1__GAATGAATCTCTGCTG_H1_lung	12.2083461818594	1.4694977554629
HC1__GACCAATGTCTCCATC_H1_lung	12.2348630962271	0.926399663383737
HC1__GACGTGCAGGTTCCTA_H1_lung	11.7566068706412	2.35075672000147
HC1__GATCTAGCAAGTTCTG_H1_lung	12.1980979976553	1.33428736060359
HC1__GCACATATCTTGTTTG_H1_lung	11.8879030284781	2.36724431842066
HC1__GCACTCTAGTCAATAG_H1_lung	11.6423643169302	2.59084446757533
HC1__GCTGCGAAGCGTGAAC_H1_lung	12.301350408544	0.702828601295724
HC1__GCTGGGTTCACAACGT_H1_lung	12.3803480205435	1.19606442778803
HC1__GCTTGAATCTGAGGGA_H1_lung	11.4421737728018	1.94574029772974
HC1__GGCCGATCAGCTGCTG_H1_lung	10.2285440502066	2.1499427112887
HC1__GGCGACTGTAAGGATT_H1_lung	11.3726766643423	2.43477757304408
HC1__GGCTGGTGTGTGGCTC_H1_lung	11.8926818904776	1.57639379828669
HC1__GGGCATCAGACTAGGC_H1_lung	11.9952924785513	1.99286611407496
HC1__GGTGAAGTCGTGGTCG_H1_lung	11.5539768276114	2.44373829692103
HC1__GTAACGTTCGGACAAG_H1_lung	12.3205555019278	1.04705901473261
HC1__GTAACTGGTACCGTAT_H1_lung	11.9492843685049	2.52233608096339
HC1__GTAACTGGTCAGGACA_H1_lung	12.3393629131216	1.40300519793726
HC1__GTATCTTAGCCACGCT_H1_lung	11.9894359645743	2.22853000491358
HC1__GTATCTTTCGAGCCCA_H1_lung	12.3198497829336	1.05490846961237
HC1__GTCAAGTGTTAAGTAG_H1_lung	11.7978914317984	2.59135992854334
HC1__GTCAAGTTCATGTAGC_H1_lung	11.8501937923331	2.42314107745387
HC1__GTCACAAAGACAAGCC_H1_lung	12.3239067134756	1.24216540187098
HC1__GTCGGGTAGTGACATA_H1_lung	11.9229000148672	2.29403789370753
HC1__GTCGTAAGTCAGGACA_H1_lung	12.0136497554678	1.48654706805445
HC1__GTCTTCGAGTGAAGTT_H1_lung	12.1294792232413	1.84111936419703
HC1__GTGAAGGCAGACTCGC_H1_lung	11.4519365367789	2.4825318607638
HC1__GTGCAGCGTCCTAGCG_H1_lung	11.7839849529166	2.00994212954737
HC1__GTGCATACAAGGTTCT_H1_lung	11.6186025676626	2.63427384227015
HC1__GTGCATAGTTCAGGCC_H1_lung	12.4064691600699	1.08247037261225
HC1__GTGTTAGAGTGGTCCC_H1_lung	12.1051376399893	1.36262567370631
HC1__GTTAAGCGTCAGCTAT_H1_lung	12.0617311534781	1.30867607920863
HC1__GTTCGGGAGCAGCCTC_H1_lung	11.926799589147	2.14082653849818
HC1__GTTTCTAGTTGCTCCT_H1_lung	11.8327968654532	-0.350794419353232
HC1__GTTTCTATCCTTTCTC_H1_lung	12.1480835018057	1.14403732150294
HC1__GTTTCTATCTCAAACG_H1_lung	11.8824375209708	2.21399457782008
HC1__TAAACCGCATACAGCT_H1_lung	12.0718029079336	1.55292804568507
HC1__TAAGAGAGTAAACCTC_H1_lung	12.4706981716055	1.24473769992091
HC1__TAAGTGCGTGATAAAC_H1_lung	11.8727491435904	2.10230834811427
HC1__TACACGATCACTCTTA_H1_lung	12.40030270194	0.679885164196267
HC1__TACTCGCAGCAGATCG_H1_lung	12.1319644985098	0.562184289390817
HC1__TAGAGCTTCGTCTGAA_H1_lung	11.7632272777457	1.18772824137904
HC1__TAGCCGGTCTGTTTGT_H1_lung	12.4742029247183	1.02509613364436
HC1__TAGGCATCAGATGGCA_H1_lung	12.255244070043	1.36224062770106
HC1__TAGTTGGAGACTAAGT_H1_lung	12.2737434444327	1.83619935839869
HC1__TATTACCAGCACGCCT_H1_lung	12.0415199336905	1.62099893420435
HC1__TCACGAATCAGCATGT_H1_lung	12.3268755016226	1.4027777466128
HC1__TCAGGTATCACCCGAG_H1_lung	11.8296306667227	2.33333523600794
HC1__TCCCGATTCGTACCGG_H1_lung	12.0972993907828	1.86215384333827
HC1__TCGAGGCGTTAAGTAG_H1_lung	11.784429365148	2.59430630534388
HC1__TCGTACCGTCCAGTAT_H1_lung	11.7270906505484	-0.982350691859946
HC1__TCTCTAAAGAAGGGTA_H1_lung	11.8471401271719	-0.586337998216376
HC1__TCTCTAAAGGCTCAGA_H1_lung	11.9098671016592	-0.225467156325803
HC1__TCTCTAAGTCGGCATC_H1_lung	12.3218772945303	1.22678585379817
HC1__TCTGGAAGTGGTACAG_H1_lung	11.9984643993277	2.11970312922694
HC1__TGACTTTTCTTGAGAC_H1_lung	12.1454456386465	1.2831717285464
HC1__TGAGCATGTAAACCTC_H1_lung	11.1911962566275	0.41537006228663
HC1__TGCTGCTAGCTAGGCA_H1_lung	12.215768629064	0.532758727962747
HC1__TGTATTCCAGCTGGCT_H1_lung	12.0623863277334	1.40484030574061
HC1__TGTGGTAAGCCAGTTT_H1_lung	12.2824237880606	1.53248436778285
HC1__TGTGGTAGTACTTAGC_H1_lung	12.0242355403799	2.11650259822108
HC1__TGTGGTATCGCCAAAT_H1_lung	11.5281761226553	2.41814453929163
HC1__TGTTCCGGTCACACGC_H1_lung	11.8451746044058	2.39737065165736
HC1__TGTTCCGGTGCCTGCA_H1_lung	12.4494798717398	1.13090129225947
HC1__TTATGCTGTCTAACGT_H1_lung	11.7162015972037	-0.930422767703757
HC1__TTCCCAGAGAGACGAA_H1_lung	11.8071449336905	2.52215869754054
HC1__TTCCCAGGTCAGCTAT_H1_lung	12.0126064357657	1.06711430876948
HC1__TTGAACGGTGCACCAC_H1_lung	12.4230745372671	0.920753911430612
HC1__TTTACTGCAAGGCTCC_H1_lung	11.6148365077872	1.8267211469958
HC1__ACCGTAATCGGAAATA_H1_lung	8.52644425009673	3.38147981494166
HC1__CTAGAGTTCTTGAGGT_H1_lung	8.55922871207183	3.26737721293665
HC1__TGCGTGGCAGCCTTTC_H1_lung	10.1196153697867	-0.5024739947965
HC1__AAGGAGCGTAAATGTG_H1_lung	8.62340622519439	0.435624614650979
HC1__AGCAGCCAGTTTGCGT_H1_lung	8.65986137961333	0.0788322094032907
HC1__AGGCCACCACCAGCAC_H1_lung	8.67684822653716	0.0026059898684167
HC1__AGGGTGACATGGTAGG_H1_lung	8.67485027884429	0.0248335900852822
HC1__ATGAGGGTCGGATGGA_H1_lung	8.55731278037017	-0.096350267236457
HC1__ATTTCTGAGTGTTTGC_H1_lung	8.67409401511138	0.048459098036065
HC1__CAACCTCGTTAGGGTG_H1_lung	8.39122086142485	0.297632679636254
HC1__CAAGATCAGGAATTAC_H1_lung	8.48502426718657	-0.0706780996968604
HC1__CAAGGCCTCAGTGTTG_H1_lung	8.60459881400054	0.0123956057379388
HC1__CACATTTGTCCATGAT_H1_lung	8.71877556418364	-0.178796510850415
HC1__CAGCTAAAGCAATATG_H1_lung	8.51310616110747	0.0905997905085229
HC1__CATGACATCACATAGC_H1_lung	8.69501476859038	0.0542093071291589
HC1__CGACCTTGTAGGGTAC_H1_lung	8.73271065329497	0.0485010597059869
HC1__CGGACACCACGAGGTA_H1_lung	8.57919674490874	-0.217202029829249
HC1__CGTCACTGTACAAGTA_H1_lung	8.83348255728667	-0.130603719209657
HC1__CTAACTTTCTGCTGCT_H1_lung	8.71176987265532	-0.112829729621635
HC1__CTCGAGGCATCCGGGT_H1_lung	8.62027531241362	-0.00745671958230504
HC1__CTCGTACTCTTAGCCC_H1_lung	8.70760422324126	-0.153709803414867
HC1__CTTCTCTTCCATTCTA_H1_lung	8.64516621207183	-0.0202322301318503
HC1__GAATGAAGTCGCTTCT_H1_lung	8.71658783530181	-0.143578435932622
HC1__GACGTTAAGTCTCCTC_H1_lung	8.73643951987212	-0.0852618512561179
HC1__GAGGTGATCTCGTATT_H1_lung	8.62214451407378	-0.130226973151193
HC1__GAGTCCGTCGTGGACC_H1_lung	8.67683582877105	-0.158267304473893
HC1__GATCGTATCATTGCGA_H1_lung	8.58387737845366	-0.054324142341838
HC1__GATCTAGGTTGGACCC_H1_lung	8.55705242728179	-0.106959219728932
HC1__GCATGCGAGCGAGAAA_H1_lung	8.62902145956939	0.0555040988276147
HC1__GCGCAGTGTAGCTCCG_H1_lung	8.26802807425444	0.344477728302255
HC1__GCGCAGTGTTCCATGA_H1_lung	8.58177643393462	-0.172641581562684
HC1__GGACATTCATCTACGA_H1_lung	8.74875240897124	-0.188992680688725
HC1__GGGTCTGAGTCGAGTG_H1_lung	8.60797577475493	-0.219799112235532
HC1__GGGTCTGTCTGAAAGA_H1_lung	8.72542744254058	-0.0736225542476035
HC1__GTACTCCCAAATACAG_H1_lung	8.62565498923247	-0.0485273745705939
HC1__GTAGGCCTCGGAAATA_H1_lung	8.59508972739165	0.384496704036965
HC1__GTCTTCGCATAGGATA_H1_lung	8.68802528952544	-0.193623095457778
HC1__TACAGTGCAAACTGTC_H1_lung	9.19407826041167	0.0482437911579751
HC1__TACTTACCATCGGTTA_H1_lung	8.5291917858023	-0.021699279253707
HC1__TCAGGTAAGAGCTGCA_H1_lung	8.7188604411978	-0.198712277864442
HC1__TGACTAGTCATAACCG_H1_lung	8.81328373526519	-0.00635077029965886
HC1__TGAGAGGAGATCCTGT_H1_lung	8.83223324393218	-0.157148466152475
HC1__TGCCAAAGTAAGTGGC_H1_lung	8.81284218405669	-0.0803385821034766
HC1__TGGACGCCACTTAACG_H1_lung	8.91605930899565	-0.0517527681639052
HC1__TGGCCAGCACCAGCAC_H1_lung	8.74726372336333	-0.168726053261534
HC1__TTAGGCAGTAACGACG_H1_lung	8.59639244650786	-0.0631743443062163
HC1__TTGCGTCTCACTTCAT_H1_lung	8.61886196707671	0.115720793897881
HC1__TTGGCAAGTACAGTTC_H1_lung	8.59218102072661	-0.207295112018809
HC1__AGATCTGTCGCTAGCG_H1_lung	1.12142973517363	6.95910413592555
HC1__AAACCTGTCTTTAGGG_H1_lung	10.3007515010733	-0.513387486045585
HC1__GTAACTGAGTGAATTG_H1_lung	-2.37349528695161	14.6318813118289
HC1__GGAGCAACATGGAATA_H1_lung	-4.05206221962983	13.2532840523074
HC1__AAATGCCTCGTACCGG_H1_lung	-2.24616701031739	14.3800235542605
HC1__ACGAGCCCAGATCGGA_H1_lung	-2.55119866753633	14.4446960243533
HC1__AGGGAGTGTAGAGGAA_H1_lung	-2.14387077714021	14.2761321815798
HC1__ATCTACTCAGCTGTTA_H1_lung	-3.44302029038484	14.0172906669924
HC1__ATTCTACTCGAACTGT_H1_lung	-3.56133670235688	13.6454158577273
HC1__CACTCCATCGTGGTCG_H1_lung	-1.90000576401765	14.7251239570925
HC1__CGTCCATCAGGGATTG_H1_lung	-2.0095616045099	14.6934734138796
HC1__CTGATCCGTACTCTCC_H1_lung	-2.25331336880738	14.2976575645754
HC1__GGCAATTCACGTAAGG_H1_lung	-1.42329580212648	14.2960916313479
HC1__GTACTTTCACCGAATT_H1_lung	-2.27769405270631	14.2719474586795
HC1__TAGCCGGAGTTACGGG_H1_lung	-2.92077106858308	14.2958131584475
HC1__TTCTCAAGTGTAACGG_H1_lung	-2.47310394669587	14.483097628052
HC1__ACACCGGAGCTGATAA_H1_lung	-4.12001556778962	13.7125564369509
HC1__ACTGAACTCCGTACAA_H1_lung	-4.00873727227266	13.2758546623538
HC1__ACTTGTTGTGTGAAAT_H1_lung	-3.37805909539277	14.0875688347171
HC1__CTAAGACGTAGCGCTC_H1_lung	-3.91464180375154	13.7905050072024
HC1__AATCGGTAGCTGTTCA_H1_lung	-1.42212516690309	14.073954180176
HC1__ACGGGTCAGGATGGTC_H1_lung	-2.01612193013246	14.4659801277468
HC1__CACAGGCCACAGTCGC_H1_lung	-1.2720441880327	14.0513263496707
HC1__CAGCCGAGTGTTCTTT_H1_lung	-1.4121061029535	14.3271251472781
HC1__CCACTACCACCAGATT_H1_lung	-1.9894644680124	14.1506953987429
HC1__CCGTGGATCAGGCAAG_H1_lung	-2.56773633385713	14.431264475281
HC1__CCGTGGATCGGCATCG_H1_lung	-1.75041896725709	14.8064752373049
HC1__CCTCAGTCATTCTCAT_H1_lung	-1.22446644927079	14.7592864784548
HC1__CCTTTCTAGCCTATGT_H1_lung	-1.11005247260148	14.7574353966067
HC1__CGTCAGGTCGCGCCAA_H1_lung	-1.4570987882715	14.8784738334963
HC1__GATCGATGTAGCGTCC_H1_lung	-1.49444586659486	14.4179178032229
HC1__GTATTCTAGCGTCTAT_H1_lung	-1.29518521452958	14.4715801033328
HC1__GTCACAAGTGTCCTCT_H1_lung	-1.79924852276857	14.7277150902102
HC1__GTGTTAGCAAAGGCGT_H1_lung	-1.43357438469941	14.4304681572268
HC1__TCGCGTTAGGCAGTCA_H1_lung	-2.80588287735994	13.8752704414675
HC1__TCTATTGTCGTCGTTC_H1_lung	-1.25071484471376	14.4473701271365
HC1__TGCTGCTCATCCCACT_H1_lung	-1.18466765309388	14.5869441780398
HC1__TTCTCCTCATCACGTA_H1_lung	-1.15010566140229	14.5338254722903
HC1__TTTGTCATCAGCGACC_H1_lung	-1.21939069653566	13.9119220527957
HC1__AGTTGGTCAAGACACG_H1_lung	-5.44785613442475	1.1078193935702
HC1__ACGGGTCAGATCCGAG_H1_lung	-3.53828663254792	13.4013829979251
HC1__ATCTACTGTTACGTCA_H1_lung	-4.23973817254121	13.5313583168337
HC1__ACAGCCGTCCACGACG_H1_lung	-4.22917551423127	13.4948745521853
HC1__CGTAGCGAGAGCCCAA_H1_lung	-4.07393211747224	13.5599160942385
HC1__CTACACCTCTCCAGGG_H1_lung	-5.37516946221406	13.2132907661746
HC1__CTCCTAGCACCAACCG_H1_lung	-3.82712311173494	13.2894387993167
HC1__GACGCGTTCGTCTGAA_H1_lung	-5.19650287056977	13.3382459434817
HC1__GCATGCGCAATCAGAA_H1_lung	-3.47501201058442	13.6491246971438
HC1__GGACAAGCAGAAGCAC_H1_lung	-4.74107999230439	13.3503862175296
HC1__GTAACTGCATTACCTT_H1_lung	-4.0881759586435	13.464768961365
HC1__TTTATGCTCCGGGTGT_H1_lung	-4.27373189354951	13.2384153160403
HC1__CTTTGCGTCGTTTAGG_H1_lung	-4.66527575875337	13.6961541923831
HC1__AAACGGGGTGCATCTA_H1_lung	8.50970345114653	10.52959878772
HC1__ACCCACTGTCACTGGC_H1_lung	8.4557054576773	10.7871738228152
HC1__CACAGGCAGTGCCAGA_H1_lung	8.44324951743071	10.5266309532473
HC1__CGAGAAGAGACAAAGG_H1_lung	7.82654839133208	11.0889983925173
HC1__CGAGAAGGTAGGGTAC_H1_lung	8.17127781485503	10.2186275276492
HC1__CGCGGTAGTAAGTAGT_H1_lung	8.13968067740386	10.6486335548709
HC1__CTGATAGAGTCAAGGC_H1_lung	7.87508659933989	10.3124347481082
HC1__GATCAGTCACCAGTTA_H1_lung	8.08085136984771	11.0392671379397
HC1__GGACAAGAGCGTAGTG_H1_lung	8.42796497916167	10.6693053993533
HC1__GTCACGGGTTCACCTC_H1_lung	7.23735027884429	9.89594419329859
HC1__TACGGGCAGAAACCAT_H1_lung	8.29779224966948	10.1078630241702
HC1__TCATTTGGTCTAAACC_H1_lung	7.16620045279448	9.91725881427027
HC1__TGGTTAGAGGGTCGAT_H1_lung	7.96857433890288	10.569713190491
HC1__TTGGCAATCGTCTGAA_H1_lung	8.31437283133452	11.5297761711428
HC1__ATCTGCCGTCCAGTTA_H1_lung	3.3981977043051	-8.02080433041356
HC1__GTCGGGTCACTACAGT_H1_lung	13.4189422664542	-7.09088985592626
HC1__CATCCACAGTGTCCCG_H1_lung	14.1143215236563	-6.35847513348363
HC1__CGTTCTGAGTCCGTAT_H1_lung	14.2888401088614	-6.74625913769506
HC1__ACAGCCGGTGATGATA_H1_lung	12.9903562602896	-7.51052705914281
HC1__ACCTTTATCTTATCTG_H1_lung	13.567370229711	-6.23410169750951
HC1__ACGGCCATCTGTCCGT_H1_lung	14.2413480815787	-7.33663646847509
HC1__ACGTCAAAGTACGCGA_H1_lung	13.9549978313345	-5.85152904660009
HC1__ACTGAACCACCAGGTC_H1_lung	14.4443653163809	-6.83613865048193
HC1__AGCGGTCTCGAGAACG_H1_lung	12.912226491918	-7.57383768231176
HC1__ATAGACCGTGCAGACA_H1_lung	13.0795820293326	-7.73447076946996
HC1__CACCAGGTCTTTCCTC_H1_lung	13.8771570262808	-7.77461759716772
HC1__CAGCCGATCAATACCG_H1_lung	13.0650499400992	-7.63657276303075
HC1__CAGTAACAGGCAGGTT_H1_lung	13.8699396190542	-6.66904346615575
HC1__CATGCCTCAACACGCC_H1_lung	14.60928707694	-6.10321418911718
HC1__CATTCGCCACCCATGG_H1_lung	12.9502704677481	-7.58129589230321
HC1__CCATGTCTCCGTAGTA_H1_lung	13.1358669338125	-7.87793676525854
HC1__CCATGTCTCGGCGCTA_H1_lung	13.6530311641592	-7.98878805310033
HC1__CCATGTCTCTCCGGTT_H1_lung	13.1051395473379	-7.8032826629331
HC1__CGCGGTAAGGTGCAAC_H1_lung	13.4469173488516	-7.50780479580663
HC1__CGTGAGCTCTTTACAC_H1_lung	13.4533079204458	-7.77885620266698
HC1__CGTTAGAGTCGTTGTA_H1_lung	13.3482816753287	-7.92191545635961
HC1__CTAACTTGTTCGAATC_H1_lung	13.0290525493521	-7.69895593792699
HC1__CTAAGACAGACGACGT_H1_lung	13.5502527294058	-7.51582710415624
HC1__CTAGAGTCATGGTCAT_H1_lung	13.3807552394766	-6.53369848400854
HC1__CTAGCCTTCTTCTGGC_H1_lung	13.5504987773794	-7.04158107907079
HC1__CTGCGGACAGTCAGCC_H1_lung	13.9060705242056	-7.49175684124731
HC1__CTTCTCTAGCCACGTC_H1_lung	12.973954969396	-7.59908334881567
HC1__GACCAATGTCGAACAG_H1_lung	12.8978956279654	-7.59708158642553
HC1__GACTAACTCTGCAGTA_H1_lung	14.1863525447745	-7.6709150520017
HC1__GATCTAGTCACCGGGT_H1_lung	14.419155889501	-5.95501415402196
HC1__GCGGGTTGTGGCGAAT_H1_lung	12.9801319179434	-7.5666727271726
HC1__GCTGCAGAGTGGAGAA_H1_lung	13.2393301067251	-7.87054292828344
HC1__GCTGCTTTCGAACGGA_H1_lung	13.0201042232413	-7.64743129879735
HC1__GGCGACTCATCGATGG_H1_lung	14.2772510585684	-5.59523050457738
HC1__GGCGACTCATCGATGT_H1_lung	14.1499746379751	-5.73526994854711
HC1__GTAGTCATCGCAAGCC_H1_lung	13.6038339671988	-7.41292564541601
HC1__GTGCATACACGACTCG_H1_lung	13.2411468562979	-7.8488148894956
HC1__GTGCATAGTAACGACG_H1_lung	13.9235561427969	-5.65523569256567
HC1__TAAGCGTGTTCACGGC_H1_lung	14.5129774150748	-6.76298420101903
HC1__TACCTTAAGCTAAACA_H1_lung	14.168516927709	-4.83330242306493
HC1__TATCAGGGTCGGATCC_H1_lung	13.2539890346426	-7.1256736961057
HC1__TGAGAGGGTCACTTCC_H1_lung	14.4838474330801	-5.1863712516477
HC1__TGAGCATTCACTATTC_H1_lung	14.4791124400992	-7.24429170758031
HC1__TGCCAAGTCCAGAGGA_H1_lung	14.1315086421866	-7.19548504025243
HC1__TGCGCAGTCAAACCAC_H1_lung	13.8103769359488	-7.79411356121801
HC1__TGGGAAGCAACGCACC_H1_lung	14.5211008129019	-5.45634214550756
HC1__TTTGGTTGTGTATGGG_H1_lung	13.419421010961	-8.00521270901464
HC1__TTTGTCATCAGGCAAG_H1_lung	13.708371931066	-6.31805030972265
HC1__AAACGGGGTAGGCTGA_H1_lung	13.8889225063223	-5.82030241162084
HC1__AAAGATGCAATGGTCT_H1_lung	13.9548852977652	-6.26875250012182
HC1__AAATGCCAGAAGATTC_H1_lung	14.500810438146	-5.60814897686742
HC1__AAGGAGCCACGGCTAC_H1_lung	14.2404058513541	-7.16324655682348
HC1__AAGGTTCAGAGCCCAA_H1_lung	13.5977266368765	-7.28307239681982
HC1__AAGGTTCCAACACCCG_H1_lung	14.5595148143667	-5.86872474819921
HC1__AATCGGTCAACGCACC_H1_lung	14.5906465587515	-6.73029844433569
HC1__ACACCCTCAGAGTGTG_H1_lung	13.5996130046744	-7.21314041287206
HC1__ACATACGGTAGCGTAG_H1_lung	13.927534872045	-7.88041488796972
HC1__ACGGGTCGTGTGAAAT_H1_lung	14.1507165965933	-7.63007442623876
HC1__ACTGATGAGAAGCCCA_H1_lung	14.3860700664419	-5.23640815884374
HC1__AGAGCTTGTTATTCTC_H1_lung	14.5150049266714	-5.49442331463598
HC1__AGATCTGAGTCAAGCG_H1_lung	13.5692756709952	-7.13322536618017
HC1__AGATTGCCACGAAAGC_H1_lung	14.5019214687247	-6.40680925518774
HC1__AGCTCCTGTGAGTGAC_H1_lung	13.07178001975	-6.91137497097753
HC1__AGCTTGAAGGCTCAGA_H1_lung	13.9849269924063	-7.22090093762182
HC1__AGGCCACAGCCTCGTG_H1_lung	14.5514753398794	-6.43876735836767
HC1__AGGCCACGTCTAGCCG_H1_lung	14.093119436254	-5.0422677245786
HC1__AGGCCGTAGTCCGGTC_H1_lung	14.3716295299429	-6.87906353146337
HC1__AGGTCATAGACAGAGA_H1_lung	14.579538160314	-6.93018047482275
HC1__ATAACGCTCTGACCTC_H1_lung	14.6837490138907	-6.44024221569799
HC1__ATCATGGCAATAAGCA_H1_lung	14.2302778301138	-4.699124738281
HC1__ATCCACCTCTGATACG_H1_lung	13.8902814922232	-6.93563024670385
HC1__ATTATCCAGGCAGGTT_H1_lung	14.6425397930044	-6.70866481930517
HC1__CAAGGCCGTTTGACTG_H1_lung	14.4603860912222	-5.19009058148168
HC1__CACTCCAAGCGTTGCC_H1_lung	14.163203054418	-6.11124031216405
HC1__CATATGGTCAACTCTT_H1_lung	14.4287136135	-5.60107795864843
HC1__CATGCCTAGTGTACCT_H1_lung	14.478087240209	-5.05225650936864
HC1__CCACTACTCATCGCTC_H1_lung	14.2427728710074	-4.72665493160985
HC1__CCCAGTTCACCCATGG_H1_lung	14.0140445766348	-7.05714599758886
HC1__CCCATACCAATCTGCA_H1_lung	14.178791814794	-7.57049123913549
HC1__CCGTTCATCCCATTAT_H1_lung	13.3649490413565	-7.21685211331152
HC1__CGATCGGTCATGCAAC_H1_lung	13.12784176444	-6.79795496136449
HC1__CGATTGATCAGTACGT_H1_lung	14.5781534252066	-6.27266733319067
HC1__CGTAGCGGTCTAGTGT_H1_lung	14.4891918239493	-6.23123781353735
HC1__CGTAGGCAGTACACCT_H1_lung	14.331865125646	-5.12130872875951
HC1__CGTCAGGCACGACTCG_H1_lung	13.4655149516958	-7.26488964230321
HC1__CGTCAGGGTCTCCCTA_H1_lung	14.0527628002066	-5.94272749096654
HC1__CGTCTACAGAAGAAGC_H1_lung	13.945414358129	-7.70069353253149
HC1__CGTCTACGTGAGGGAG_H1_lung	13.4151819286246	-6.57903663784765
HC1__CGTTCTGTCCATGAAC_H1_lung	14.4739387569327	-6.66521970898412
HC1__CTAACTTAGGCTAGAC_H1_lung	14.5329969463248	-6.46995203167699
HC1__CTAATGGAGTTTAGGA_H1_lung	14.0466697749991	-7.27809660107397
HC1__CTACATTGTCGTCTTC_H1_lung	14.4967582759756	-6.4860948768308
HC1__CTACCCATCCTAGGGC_H1_lung	14.5054958400625	-5.16533891827367
HC1__CTACGTCTCGAGGTAG_H1_lung	14.2040069637198	-4.79457990795873
HC1__CTAGCCTGTAAGGGAA_H1_lung	13.3702056941885	-6.13835041195653
HC1__CTCATTATCAATACCG_H1_lung	14.4736192760367	-5.57073490292333
HC1__CTCGAAATCGTCCAGG_H1_lung	13.8358505306143	-6.64823381573461
HC1__CTCGAGGTCGGAGGTA_H1_lung	13.9601705608267	-6.21970884472631
HC1__CTCTACGGTACAGTGG_H1_lung	14.1005962428946	-7.69368784100317
HC1__CTGTGCTAGTGAAGAG_H1_lung	13.5112007198233	-8.02414600521825
HC1__CTTCTCTCAGATGAGC_H1_lung	14.3336027202505	-6.11831037670873
HC1__CTTCTCTTCCGATATG_H1_lung	14.086600118627	-5.11187259823583
HC1__GAACGGACAGCCACCA_H1_lung	14.2169836101431	-7.3538288322141
HC1__GAAGCAGTCTGTTGAG_H1_lung	13.7425449428458	-6.58706133038305
HC1__GACACGCGTTCCACGG_H1_lung	14.0032327709097	-6.11501924664281
HC1__GACCTGGTCTACCTGC_H1_lung	14.452982717504	-5.09059517056249
HC1__GACTAACCAGCTCGCA_H1_lung	14.3551681575674	-5.91069690853857
HC1__GCAATCATCAGAGCTT_H1_lung	13.3494918880362	-6.69319955975317
HC1__GCGCAACAGGCACATG_H1_lung	13.57022457694	-7.90623609692358
HC1__GCTGCAGCAGTATGCT_H1_lung	14.5222871837515	-5.31724397808813
HC1__GCTGCGATCGCAAACT_H1_lung	14.2192285594839	-4.79612056881689
HC1__GGACAAGCACAGCGTC_H1_lung	14.555108839025	-6.77814714581274
HC1__GGACAGAGTAATTGGA_H1_lung	13.6506755885977	-6.52084676892065
HC1__GTAACGTCATCGATTG_H1_lung	14.5586336192984	-6.55845682293676
HC1__GTAGGCCGTATAATGG_H1_lung	14.2291839656729	-4.67693130642675
HC1__GTCACAACATCCCATC_H1_lung	14.3182762203116	-4.90544025570653
HC1__GTCGTAATCCAATGGT_H1_lung	14.0220344600577	-7.53773252636694
HC1__GTCTTCGCAAGCGCTC_H1_lung	14.4234922466177	-5.41097633511327
HC1__GTGCAGCTCCTAGGGC_H1_lung	14.5555790004629	-6.40274660259985
HC1__GTGGGTCCAGCTATTG_H1_lung	13.1927822170157	-6.99083606869482
HC1__GTTACAGCAGGGAGAG_H1_lung	13.8819110927481	-6.91965143353246
HC1__GTTTCTATCCTCTAGC_H1_lung	13.8476446208853	-6.85275118023656
HC1__TAAGCGTGTAACGTTC_H1_lung	13.9907949504751	-4.60906736523412
HC1__TAAGCGTGTTACGGAG_H1_lung	14.1468551692862	-4.79423944622777
HC1__TACTCGCCATCCTAGA_H1_lung	14.4719703731436	-5.50951902539037
HC1__TAGGCATTCTCATTCA_H1_lung	13.5941427287955	-7.12186996609472
HC1__TCACAAGTCTGCGTAA_H1_lung	14.5455883083243	-6.1091064658811
HC1__TCAGATGAGATCTGCT_H1_lung	14.2329252300162	-4.62167875439428
HC1__TCCACACGTGTTTGGT_H1_lung	13.2558458385367	-7.50573770672582
HC1__TCTATTGAGTGCAAGC_H1_lung	13.1414039668936	-6.75936500698827
HC1__TGACGGCAGTACGCGA_H1_lung	13.6812351283926	-6.37989322811864
HC1__TGACGGCTCACCAGGC_H1_lung	14.5262916622061	-6.20849172741674
HC1__TGAGCATAGTTCGCAT_H1_lung	14.5845697460074	-6.50306217343114
HC1__TGCCCATAGCCCAATT_H1_lung	14.4652221736807	-6.62973777920507
HC1__TGCGCAGTCCGCATAA_H1_lung	14.5011575755972	-6.61172144085668
HC1__TGCGGGTGTGCCTGTG_H1_lung	14.5215156612295	-6.79678289562963
HC1__TGGCTGGGTTCTGGTA_H1_lung	14.5058429775137	-6.66197054058813
HC1__TTAACTCAGTCAAGGC_H1_lung	14.2041652736563	-4.7185863700559
HC1__TTAGGCAAGCAGATCG_H1_lung	14.0823143062491	-7.27590744168066
HC1__TTAGTTCTCGGCTACG_H1_lung	14.1747520503897	-4.74045889050268
HC1__TTCGAAGAGGAGTAGA_H1_lung	14.4894741115469	-5.42122022778295
HC1__TTCGAAGAGTGGTAAT_H1_lung	14.3311098155875	-6.94319860607885
HC1__TTCTCAACAATGACCT_H1_lung	14.5002630290884	-5.97235624462865
HC1__TTGAACGCAGTATCTG_H1_lung	14.6425121364493	-6.67294208676122
HC1__TTGGAACTCTCAAACG_H1_lung	14.0222690639395	-4.98214332730077
HC1__AACTGGTAGCTAACTC_H1_lung	14.4628112850088	-5.4542893615415
HC1__AAGCCGCTCGATAGAA_H1_lung	13.5703037319083	-5.94629375607275
HC1__AAGTCTGGTACTCTCC_H1_lung	13.7080333766836	-6.41730062634252
HC1__ACGATACCAAACTGTC_H1_lung	14.4024131832022	-5.15337078243993
HC1__ACGGAGACAGTCAGAG_H1_lung	14.3681715068716	-7.25529806286596
HC1__ACGGGTCCATATACGC_H1_lung	13.1160619792837	-7.15115873486303
HC1__AGGGATGCAATAAGCA_H1_lung	13.9721782741446	-5.87621872097753
HC1__ATAGACCTCACCACCT_H1_lung	14.1640117702383	-5.34990446240209
HC1__ATCCACCTCGTTACGA_H1_lung	14.5558250484366	-7.01538030773901
HC1__ATCTACTTCACCAGGC_H1_lung	13.6883075771231	-7.63246338040136
HC1__CAACCAATCGTCCGTT_H1_lung	13.7009084758658	-7.18318740994237
HC1__CACAGTATCGCAAACT_H1_lung	13.4630506572623	-5.6112603393247
HC1__CACCTTGGTCCGTGAC_H1_lung	14.6583259639639	-6.65340416104101
HC1__CAGCATAGTTCGAATC_H1_lung	14.1749418315787	-7.68776266247533
HC1__CATCGAAGTAGCGCTC_H1_lung	13.3474777278799	-6.56236641079687
HC1__CCGTTCAGTTTGGCGC_H1_lung	13.0730207500357	-6.8903245177915
HC1__CGAATGTGTCCGAAGA_H1_lung	14.0015342769522	-4.94376556545995
HC1__CGAATGTTCCCTCTTT_H1_lung	13.5317123470206	-7.83985559613012
HC1__CGGCTAGTCTTCGGTC_H1_lung	14.0424745616812	-6.98625175625585
HC1__CGTCAGGGTGCAGGTA_H1_lung	13.6204135951895	-6.02618400723241
HC1__CTCGTACTCGGAATCT_H1_lung	14.403868490209	-5.81565086514257
HC1__CTGATCCCATGATCCA_H1_lung	14.0822217998404	-7.3413686004331
HC1__CTTGGCTTCAGAAATG_H1_lung	13.0522325572867	-6.98190300137304
HC1__GAAATGATCTCAAACG_H1_lung	13.5945756969351	-7.12397758633398
HC1__GATCGTAGTGACAAAT_H1_lung	13.1350057659048	-6.9667987075498
HC1__GATTCAGTCCGCATCT_H1_lung	14.6214540538687	-6.42656318814062
HC1__GCGAGAAAGGGTGTTG_H1_lung	13.4676721629996	-7.12620203167699
HC1__GCTGCGAAGCCAGTTT_H1_lung	13.2966869411368	-7.16208164364599
HC1__GGCGACTTCAGCAACT_H1_lung	14.0362165508169	-7.4275535789182
HC1__GGCGACTTCGTTGCCT_H1_lung	14.3835819301504	-7.24817173153661
HC1__GGTGCGTCACGAAATA_H1_lung	14.0382316646475	-6.13988773495458
HC1__GTAGGCCGTCAGAAGC_H1_lung	13.6817796764273	-7.2512897697141
HC1__GTAGGCCTCGGTCCGA_H1_lung	13.3700883922476	-7.94385568768285
HC1__GTCTTCGGTTAGTGGG_H1_lung	13.3109415111441	-7.57468788296484
HC1__TACAGTGGTCGCTTTC_H1_lung	13.3846948680777	-6.90004245907568
HC1__TACTCATAGATGAGAG_H1_lung	13.2961528835196	-6.44282858044408
HC1__TAGCCGGAGACTAGGC_H1_lung	13.916901403417	-5.88506071240209
HC1__TATCTCATCCTGTAGA_H1_lung	14.5580871639151	-6.05226604611181
HC1__TCATTTGAGGCTAGAC_H1_lung	14.40296726798	-5.28605072170995
HC1__TCGTAGAAGCGTCTAT_H1_lung	13.5520189342398	-7.23710815579198
HC1__TCTCTAAAGGGCATGT_H1_lung	13.506166273107	-6.06079475552343
HC1__TGAGCCGGTCGATTGT_H1_lung	13.2582061824698	-7.1943115440061
HC1__TGCCAAAGTGCACGAA_H1_lung	13.675901227941	-6.18580953747533
HC1__TGTTCCGCAGAAGCAC_H1_lung	13.7547672328848	-6.60241453320287
HC1__TTAGGACAGAGACGAA_H1_lung	13.383945280065	-6.34634821087621
HC1__TTCCCAGTCCCAAGAT_H1_lung	14.2432802257437	-4.70819370419286
HC1__TTGAACGTCATGTAGC_H1_lung	13.697608762731	-7.6921757903745
HC1__TTGCCGTCATTGGGCC_H1_lung	13.5418403682608	-6.12123672634862
HC1__TTTGCGCAGGATGGAA_H1_lung	14.3968532619375	-6.77139990002416
HC1__AACGTTGTCAACGCTA_H1_lung	13.776336484899	-7.13052932888769
HC1__ATCCACCCACCGTTGG_H1_lung	-8.50542754555757	-4.92550747067235
HC1__TCGTAGAAGAGACGAA_H1_lung	13.5270803508658	-7.19819252163671
HC1__ACACTGAAGATGTAAC_H1_lung	14.1300466594595	-4.74383966595434
HC1__CTACACGACGCTCTTC_H1_lung	-1.57664329434449	7.27489288180567
HC1__AGCGTCGCATTTCACT_H1_lung	-1.32022649670655	7.78334291308619
HC1__AGAGCTTAGCCGGTAA_H1_lung	13.230453306188	-5.94256727368139
HC1__AAACCTGAGTGACATA_H1_lung	8.95162277792876	0.849202707702889
HC1__ACCAGTATCATGGTCA_H1_lung	8.61481457327788	0.714242950374856
HC1__ACGCAGCCACCACCAG_H1_lung	9.19289475058501	0.501297071869149
HC1__ACGTCAAAGGAGTCTG_H1_lung	8.17734890555327	0.584230616981759
HC1__AGGGATGTCAAGCCTA_H1_lung	8.73049908255522	0.724986747200265
HC1__AGTGTCACATTGCGGC_H1_lung	13.349485212316	-5.74350969464086
HC1__ATAAGAGAGGGCTTGA_H1_lung	8.70388680075591	0.874506905967965
HC1__ATCTACTGTGTATGGG_H1_lung	13.414089017858	-5.64813844830297
HC1__CACCACTGTGTTCTTT_H1_lung	8.28933888052886	1.07419236033656
HC1__CATTCGCTCCCAACGG_H1_lung	8.61734657858794	0.457588270599618
HC1__CCAATCCAGAGGGATA_H1_lung	8.43197708701079	0.949973419601693
HC1__CGCGTTTAGCACCGTC_H1_lung	8.17047100638335	0.825800970489755
HC1__CGCTATCTCAAAGTAG_H1_lung	8.32475262259429	0.630748465950265
HC1__CTACCCATCCTCAACC_H1_lung	8.81192856406157	0.908019855911508
HC1__CTACGTCGTTTGCATG_H1_lung	8.46014576529448	0.963957146103158
HC1__CTGAAGTTCAGTTTGG_H1_lung	8.17946224783843	0.384539917404427
HC1__CTGCGGAAGTGTACCT_H1_lung	9.07597618674224	0.834209576542153
HC1__GAATAAGGTGCACTTA_H1_lung	8.39781170462554	0.64624883263804
HC1__GACCAATAGACAAAGG_H1_lung	8.80719452475493	0.6802373084376
HC1__GACGTTAGTCTGCGGT_H1_lung	8.49294262503569	0.947832420761361
HC1__GATGAAAAGCCACCTG_H1_lung	13.0582702693838	-6.60592739254735
HC1__GATTCAGCAGGATCGA_H1_lung	9.47716026877349	0.751311794216409
HC1__GCAAACTCACTTCGAA_H1_lung	8.41007118796294	0.873250201637521
HC1__GCACATAAGACGACGT_H1_lung	8.43350582693999	0.483879462177529
HC1__GCACATAGTTCACCTC_H1_lung	8.31220989798491	0.865172699386849
HC1__GCGCGATGTACGCTGC_H1_lung	9.3028734264273	0.737480953628793
HC1__GCTCCTATCAAGCCTA_H1_lung	8.31226902579253	1.00305695861079
HC1__GGCTGGTCACCAGGCT_H1_lung	8.34779911612456	0.596660152370706
HC1__GTACTCCAGTCCTCCT_H1_lung	10.0621917781729	-0.135417453651652
HC1__GTCACGGGTGTGCGTC_H1_lung	8.68584137534087	0.873129919464364
HC1__GTCTTCGTCACCGGGT_H1_lung	8.38122826193755	0.879221633369698
HC1__GTGTGCGCAGCATACT_H1_lung	9.01822929953521	0.409758642608895
HC1__TATCTCAAGGATCGCA_H1_lung	8.90391522025054	0.890842512542977
HC1__TATTACCTCTGGGCCA_H1_lung	8.29789524649565	0.593986049587502
HC1__TCAGCTCAGACTAGAT_H1_lung	8.97990589713042	0.889233067924752
HC1__TCGCGAGAGCTGGAAC_H1_lung	9.04755001639312	0.509889796669259
HC1__TCGGTAACAATACGCT_H1_lung	8.92310505484526	0.826446309978738
HC1__TGTCCCATCCGAGCCA_H1_lung	8.47650795554106	0.979808405334725
HC1__TTCTCAATCCAAGCCG_H1_lung	11.5933645305533	0.4023773226092
HC1__TTGACTTTCTCTGTCG_H1_lung	8.41200714682524	0.807748571331277
HC1__TTGCGTCAGTCGATAA_H1_lung	8.961844259252	0.640445366794839
HC1__TTGTAGGGTGCTAGCC_H1_lung	8.19876366232817	0.584946647579446
HC1__TCTTCGGTCTTGTTTG_H1_lung	10.0965574321646	0.0898656997034692
HC1__TCCCGATTCAATAAGG_H1_lung	8.88521175955718	2.77449519961573
HC1__TCATTACCACCAGATT_H1_lung	9.1828725871939	2.11606605380274
HC1__ACATCAGGTTTGTTGG_H1_lung	9.27699738120024	2.93920166819788
HC1__AACTCAGCAGCCAATT_H1_lung	7.86544685934966	4.57478101580836
HC1__AACTGGTAGTACATGA_H1_lung	7.89396935080474	4.14268405764796
HC1__AAGGAGCAGTTAAGTG_H1_lung	7.84808426474517	4.48342712252833
HC1__ACACCCTGTCGCTTCT_H1_lung	8.72152405356353	3.34134848445155
HC1__ACATGGTTCCCTCAGT_H1_lung	7.94363098715728	4.1700535568545
HC1__ACCCACTCAGCTTAAC_H1_lung	7.6574271259207	4.12123639910914
HC1__ACCGTAAGTACAAGTA_H1_lung	7.90461807822173	4.21136911242701
HC1__ACCTTTACACATGACT_H1_lung	8.29341202353423	3.5920301231692
HC1__ACGATACGTCTCCCTA_H1_lung	7.6894004878897	4.29118116229273
HC1__ACGATGTTCACAGTAC_H1_lung	8.41799336050933	3.67492063372828
HC1__ACGGGCTGTCCTCTTG_H1_lung	7.458830171575	4.06271226733424
HC1__ACGGGTCAGTTAACGA_H1_lung	7.44039993857329	3.47708924144007
HC1__ACTGAGTCAACGATCT_H1_lung	7.81862526511138	4.26272638171412
HC1__ACTGATGTCCGTTGTC_H1_lung	8.70141487692778	3.33663685649134
HC1__ACTTACTCATCGGTTA_H1_lung	8.67276554678862	3.50280602305628
HC1__ACTTACTGTCTCCATC_H1_lung	7.78733616446441	3.62430413096644
HC1__ACTTGTTCAGGGAGAG_H1_lung	7.39583187674468	3.78408081858851
HC1__AGCTCCTTCTCGAGTA_H1_lung	-4.92002601052339	-2.70254223019384
HC1__AGGCCGTGTGCGGTAA_H1_lung	7.48263245200103	4.03121908038355
HC1__ATCGAGTTCTATGTGG_H1_lung	7.69365101431792	4.07826764910914
HC1__ATCTACTCATCGATGG_H1_lung	7.63351469611113	3.68998773425318
HC1__ATCTACTCATCGATGT_H1_lung	7.6605222759146	4.36430652468897
HC1__ATTGGTGAGAAGAAGC_H1_lung	8.02603607748931	4.07194192736842
HC1__ATTGGTGCAGTCCTTC_H1_lung	8.41513805960601	4.26136310427882
HC1__CACACAAAGTTGAGAT_H1_lung	8.09856777762358	3.42213423579432
HC1__CACACTCCATTCGACA_H1_lung	7.69591789816802	4.24817903369166
HC1__CACAGTAAGGTGCAAC_H1_lung	8.59933262442534	4.02723844378687
HC1__CAGTCCTTCAGTTAGC_H1_lung	8.29473286246245	3.69067557185389
HC1__CATCAGACACATGTGT_H1_lung	8.00329762076323	4.5808349403689
HC1__CATGGCGAGCCAGAAC_H1_lung	8.42343693350737	3.51729948847987
HC1__CCACCTACATATACGC_H1_lung	8.59622173880522	3.52433545916773
HC1__CCACTACTCTGAGGGA_H1_lung	8.53064327811187	3.46295698016383
HC1__CCCTCCTGTTCTGAAC_H1_lung	8.41049080466216	3.47610266535975
HC1__CCGGTAGGTCTCTCTG_H1_lung	8.05129795645659	4.60040433734156
HC1__CCTAGCTCAATGAATG_H1_lung	7.48687201117461	3.92218740313746
HC1__CCTCAGTTCGTTGCCT_H1_lung	8.25865154837554	4.28032453387476
HC1__CCTCTGATCCATGCTC_H1_lung	8.50801544760649	4.22703798144556
HC1__CGAGCACTCTTGTTTG_H1_lung	7.29481630896514	3.91243703692652
HC1__CGATGGCAGCCCGAAA_H1_lung	8.55351811026519	4.05508525698878
HC1__CGGACACCAGGACCCT_H1_lung	7.78753166769927	4.08199222415186
HC1__CGGACACGTCTCCCTA_H1_lung	8.20073776816314	4.61304481356837
HC1__CGTCAGGGTCGAACAG_H1_lung	8.47652130698149	4.05152519076563
HC1__CTAACTTAGAATTGTG_H1_lung	8.07030945395415	4.54965932696558
HC1__CTAACTTGTGATGTCT_H1_lung	8.13063316916411	4.63597019046046
HC1__CTACGTCCATTTGCCC_H1_lung	7.47560101126616	3.63028247683741
HC1__CTCCTAGGTGGTAACG_H1_lung	8.57438641165679	3.7513409408877
HC1__CTTAACTTCTATCCCG_H1_lung	7.83125382040923	4.31072433322169
HC1__GACAGAGCACCCTATC_H1_lung	7.94320850943511	3.86639077990748
HC1__GACGGCTCAACTGCTA_H1_lung	7.43562012289946	3.93598563998438
HC1__GACTGCGCAAAGTGCG_H1_lung	8.26865845297759	3.51946456759669
HC1__GACTGCGCACTACAGT_H1_lung	7.57646160696929	4.09818084567286
HC1__GCATACACATTGGGCC_H1_lung	7.68953972433989	3.70987041323878
HC1__GCCAAATCAGCCAGAA_H1_lung	7.91171818350737	4.36247070162989
HC1__GCTGCTTGTCAATACC_H1_lung	7.27893143271392	3.88629443972804
HC1__GGATGTTAGGGTATCG_H1_lung	7.4539268550772	3.63940723269679
HC1__GGATGTTCATACTCTT_H1_lung	8.28821735953276	4.47439964144923
HC1__GGGCACTGTTTGGGCC_H1_lung	7.74964790915435	4.26995857089259
HC1__GTCAAGTGTCCCTTGT_H1_lung	7.70697098349517	3.96412904589869
HC1__GTCACGGTCCCATTAT_H1_lung	8.613775068273	3.94764192431666
HC1__GTGGGTCCATAGAAAC_H1_lung	7.83368473624175	3.69301350444056
HC1__TAAACCGTCATGTCTT_H1_lung	8.13361244772856	4.52328880160548
HC1__TACCTATTCGTCGTTC_H1_lung	8.3361757335562	4.45892389147974
HC1__TACGGGCCAGCAGTTT_H1_lung	7.35492687796538	3.84641177981593
HC1__TACTCGCGTACCCAAT_H1_lung	7.45954256628936	3.41960223048426
HC1__TCAGCAACAGGATTGG_H1_lung	7.82198601340239	4.26579149096705
HC1__TCAGCAATCCTGTAGA_H1_lung	7.185139471044	3.80255611270167
HC1__TCAGGATGTTACTGAC_H1_lung	8.31779270743315	4.17835481494166
HC1__TCTATTGAGGGTTTCT_H1_lung	7.73101788138335	4.48299367755152
HC1__TGGGCGTTCTTGCAAG_H1_lung	8.30108433340972	3.42873223155238
HC1__TGTATTCTCACCATAG_H1_lung	8.31420784567778	4.27486331790186
HC1__TTGCCGTAGGCTAGCA_H1_lung	8.72099667166655	2.98607237666346
HC1__AAGCCGCCAAGGTGTG_H1_lung	2.74235969160979	-11.5710911002805
HC1__ACATACGCAGCCTTGG_H1_lung	2.74381714438384	-11.5728534904172
HC1__ACCAGTATCTCGTTTA_H1_lung	2.84652977560942	-11.6659816947629
HC1__AGCCTAAGTAGCTTGT_H1_lung	2.99000435446685	-11.8499502387693
HC1__AGCTCCTTCTTGAGGT_H1_lung	2.77567177390044	-11.5710911002805
HC1__AGGGATGGTCTGCGGT_H1_lung	2.63950496291106	-11.4538311210325
HC1__AGTGAGGAGTGCGTGA_H1_lung	2.80921130751555	-11.6114095893552
HC1__CAGAATCGTTCGAATC_H1_lung	2.85692554091399	-11.6301531043699
HC1__CAGATCACAACTTGAC_H1_lung	2.96656160925811	-11.7936863151243
HC1__CATGGCGCACCTCGTT_H1_lung	2.73298316573088	-11.4453376975705
HC1__CCTACACAGGAATGGA_H1_lung	2.83404117201751	-11.6602443900754
HC1__CGCTGGAAGTAGGCCA_H1_lung	2.635419183721	-11.3617376533201
HC1__CTCTACGAGATGAGAG_H1_lung	2.74584751700347	-11.4706310477903
HC1__CTTACCGGTGTCGCTG_H1_lung	2.58714585875457	-11.3140529838254
HC1__GAACGGAAGCTTATCG_H1_lung	2.87104898070281	-11.6620468345334
HC1__GATCGATGTCTAGAGG_H1_lung	3.11806159590667	-11.9742664542844
HC1__GATCTAGAGCAATCTC_H1_lung	3.09932046507781	-11.9693235603025
HC1__GGAGCAATCCAGATCA_H1_lung	2.6407776412863	-11.5030645576169
HC1__GGGTTGCCATATACCG_H1_lung	3.05454164122527	-11.8293956962278
HC1__GGTGAAGAGCTATGCT_H1_lung	2.76818066214507	-11.4960617271116
HC1__GTATCTTGTTGTCGCG_H1_lung	2.92863135909026	-11.6508831229856
HC1__TACGGATCACCGCTAG_H1_lung	3.06763582800811	-11.9395736900022
HC1__TCGTACCAGTCAAGGC_H1_lung	3.10339360808318	-11.9730371680906
HC1__TGAGGGAGTATGAAAC_H1_lung	3.05818253134673	-11.8776220527341
HC1__TGCACCTTCATGCTCC_H1_lung	3.04651814078276	-11.9274915900876
HC1__TTTGGTTGTACCTACA_H1_lung	2.74296742056792	-11.4984087196042
HC1__CGCTTCAAGACGCACA_H1_lung	8.36939125632231	-4.20634262234472
HC1__AAAGTAGTCCAGGGCT_H1_lung	7.37911062811797	-3.34343020588659
HC1__ACAGCCGCATCCGCGA_H1_lung	8.11507015799468	-4.07847206265234
HC1__ACGATACAGGGATACC_H1_lung	8.00272255515044	-3.29167620808385
HC1__ACGGCCAAGATCCCGC_H1_lung	8.04378014182036	-3.27033631474279
HC1__AGCGTCGAGAATAGGG_H1_lung	8.37799625967925	-4.12993209034704
HC1__ATCATCTCAACACCCG_H1_lung	8.18821030234282	-3.5770703998258
HC1__CACAAACTCAAAGACA_H1_lung	8.09532814597075	-4.20647899777196
HC1__CAGTCCTTCGGTGTCG_H1_lung	7.74656563376372	-3.96817128330968
HC1__CCTACACGTCTCCCTA_H1_lung	8.49707203482573	-3.73858110577367
HC1__CGAGCCATCGACAGCC_H1_lung	8.06747036551421	-3.34335558087133
HC1__CGGACTGTCCTAGGGC_H1_lung	7.52091436957305	-4.22330848843359
HC1__CTAAGACTCACCGTAA_H1_lung	8.35285645102446	-3.1741253581693
HC1__CTTACCGCACTTGGAT_H1_lung	8.14085369681304	-4.85671274334692
HC1__GAGTCCGAGGGCTTGA_H1_lung	7.84462910269683	-3.93597786099218
HC1__GGTATTGAGTGATCGG_H1_lung	8.03280335043853	-4.72564737469457
HC1__GTTTCTAAGGTCATCT_H1_lung	8.22694187735503	-4.34577982098363
HC1__TTCGGTCAGGAATTAC_H1_lung	7.47186117743438	-3.93518917233251
HC1__TTTGCGCGTCACCCAG_H1_lung	7.48940210913604	-3.98535172611974
HC1__GCAAACTCAATCGGTT_H1_lung	7.98117809866851	-7.55104534298681
HC1__CCGGGATCAAGCTGGA_H1_lung	7.81601791953032	-5.81758587033056
HC1__CGAGCCAAGCACACAG_H1_lung	8.66308765982573	-3.60188810498022
HC1__GTTCGGGCACCGTTGG_H1_lung	8.12519627188628	-4.98999588162206
HC1__TAGACCAAGTTGAGTA_H1_lung	7.78664475058501	-6.21247856289648
HC1__TGACTAGGTCATACTG_H1_lung	7.74768524741118	-4.30143396527074
HC1__TGGACGCCAGAGTGTG_H1_lung	8.291021162023	-5.10084859997533
HC1__ACCCACTCATGGAATA_H1_lung	8.19662075613921	-3.38655178219579
HC1__ACGGAGAAGTTCCACA_H1_lung	8.14461880301421	-3.38016359478735
HC1__ATTACTCTCAAGGTAA_H1_lung	7.85162716483062	-5.15724460751318
HC1__CAAGGCCCAAGAGTCG_H1_lung	8.20415287589019	-5.12579719692968
HC1__CATGACACATCGGGTC_H1_lung	8.18496685599272	-3.56778232723974
HC1__CCCATACTCACAATGC_H1_lung	8.52712612723296	-4.48722784191869
HC1__CGATGTATCCTTGACC_H1_lung	8.00639706229155	-5.38973562390111
HC1__CGGTTAACATGGTTGG_H1_lung	8.10097961996978	-5.62562505871557
HC1__CGGTTAACATGGTTGT_H1_lung	8.31972961996978	-4.73837511212133
HC1__CTCAGAAGTCTAGCCG_H1_lung	8.23179512595122	-3.51339928776525
HC1__GAACATCAGCGAAGGG_H1_lung	8.18294983481353	-5.20532505184911
HC1__GAACATCCAGCTGTAT_H1_lung	8.12893562888091	-4.08917157322668
HC1__GCTGCAGGTCATCGGC_H1_lung	8.18442326163237	-3.42200128704809
HC1__GGTGTTATCCAAGCCG_H1_lung	8.19751625632231	-3.83820264012121
HC1__GTGCAGCCAAGGACTG_H1_lung	8.14615898703521	-3.48008553654455
HC1__TCGCGTTAGTGCAAGC_H1_lung	8.10580998038237	-3.42320577770971
HC1__TCTGGAAAGAGCTGGT_H1_lung	7.82028179739898	-4.81731788784765
HC1__TTTGTCAGTACCCAAT_H1_lung	8.63640194510405	-4.24232904583715
HC1__AGCGGTCCATGCCTAA_H1_lung	7.72688942526763	-7.02837650448583
HC1__GGAAAGCTCGGCGCTA_H1_lung	7.85541515921538	-7.20037262112402
HC1__TGTCCCATCCACGCAG_H1_lung	8.01196175192778	-7.34111587673925
HC1__ACATGGTAGTTGTAGA_H1_lung	7.92706089590972	-7.44364683300756
HC1__GGCGTGTTCATAGCAC_H1_lung	7.89918594931548	-7.40413944393896
HC1__TATTACCGTTACGGAG_H1_lung	7.78450661276763	-6.98551027447485
HC1__AAAGTAGGTCAGAATA_H1_lung	7.83492832755034	-7.03468267590307
HC1__ACGATACCACCAGATT_H1_lung	7.76377182578032	-7.83722250134252
HC1__ACGATACCACGAAAGC_H1_lung	7.86545830344146	-7.74553482205175
HC1__ACTTGTTGTGGTCCGT_H1_lung	7.95468311881011	-7.67266552120946
HC1__AGGTCATAGGAGTTTA_H1_lung	7.84858685110991	-7.73036043316625
HC1__ATTGGACTCTACTTAC_H1_lung	7.84765987967437	-7.62164108425878
HC1__CAACCAATCCATTCTA_H1_lung	7.85429077719634	-7.7413439002683
HC1__CATTCGCGTTCGCTAA_H1_lung	7.86621742819732	-7.605872079437
HC1__CCACTACGTAGGGACT_H1_lung	7.98929100607817	-7.54957668453954
HC1__CCGTGGATCGGGAGTA_H1_lung	7.80421429251616	-7.78089801937841
HC1__CCGTTCACAGACGCTC_H1_lung	7.80557613943999	-7.65916721493505
HC1__CCTTCGACAAGCGCTC_H1_lung	7.81027584647124	-7.78903906018041
HC1__CGCTTCATCGTGGACC_H1_lung	7.83094006155913	-7.72181217343114
HC1__GACGTGCGTCGCATCG_H1_lung	7.8411109981436	-7.78504936367773
HC1__GTAACGTGTTTCCACC_H1_lung	7.87629395102446	-7.60050813824438
HC1__TCAATCTTCAAGGCTT_H1_lung	7.97387772177642	-7.57405941159032
HC1__TGAAAGACAATAGCAA_H1_lung	7.93513088797515	-7.39046995312475
HC1__TGGCGCAAGTGTCTCA_H1_lung	7.89906387900298	-7.64293996960424
HC1__TTAGTTCGTTTACTCT_H1_lung	7.91787224387114	-7.74788801342748
HC1__ACGATACGTCGACTAT_H1_lung	7.553303533544	-6.40403549343847
HC1__AGATTGCGTCGACTGC_H1_lung	7.92252998923247	-3.65776984364294
HC1__CATATGGGTCGGGTCT_H1_lung	8.00567226981108	-5.24459640652441
HC1__AAACGGGAGAGCTATA_H1_lung	7.87215595816558	-6.02461855084203
HC1__AAGGAGCTCATGCATG_H1_lung	8.05154877280181	-5.89087764889501
HC1__ACAGCTAGTCTACCTC_H1_lung	8.00536900137847	-5.59223882824682
HC1__ACGTCAATCCAAAGTC_H1_lung	8.57198982809966	-3.83554641873144
HC1__AGATTGCAGGGTTCCC_H1_lung	8.12080841635649	-5.24240009457372
HC1__AGCATACAGCGAGAAA_H1_lung	7.90284615134185	-6.04868976742528
HC1__AGCGTATCATGCCACG_H1_lung	7.65623598669951	-6.59293405682348
HC1__ATAGACCTCCACTCCA_H1_lung	7.56829767798369	-6.51092283398412
HC1__ATGTGTGGTACCGTTA_H1_lung	7.94441395377105	-5.91463987499975
HC1__ATTACTCTCAAGCCTA_H1_lung	8.28617268179839	-4.97998182446264
HC1__CACAGTAAGAGCCCAA_H1_lung	7.54168682669585	-6.56722347409032
HC1__CAGCAGCCATAGGATA_H1_lung	7.54356222723906	-6.40413372189306
HC1__CATCGGGGTCTCCCTA_H1_lung	7.77616577719634	-6.12871353298925
HC1__CATTATCTCTAACGGT_H1_lung	7.56988649939483	-6.54399435192846
HC1__CCTTTCTTCCTTGACC_H1_lung	7.60065060233062	-6.39553634793066
HC1__CGACTTCCACAGTCGC_H1_lung	7.77367477988189	-6.20072357327245
HC1__CGACTTCCAGGGATTG_H1_lung	8.21538715933745	-5.43925468594335
HC1__CGACTTCGTCTCATCC_H1_lung	7.71790772055571	-6.31169550091527
HC1__CGATGGCTCAGCTCTC_H1_lung	7.65508871649688	-6.36288969189428
HC1__CGATTGAAGTGTTGAA_H1_lung	7.96914845084136	-5.69125454098485
HC1__CGTCCATTCATGTGGT_H1_lung	7.75206738089507	-6.36631242901586
HC1__CGTGTCTCACCACGTG_H1_lung	7.81994419669097	-6.04698984295629
HC1__CGTGTCTTCTCGTTTA_H1_lung	8.55237465475981	-3.6919271197965
HC1__CTCCTAGGTCAACATC_H1_lung	7.74011116599028	-6.2000431266477
HC1__CTCGAGGTCTTCATGT_H1_lung	7.99776821707671	-5.81859867245458
HC1__CTGTTTAAGCCACTAT_H1_lung	7.83526974295562	-5.76298420101903
HC1__CTTACCGCATCCGCGA_H1_lung	7.79532318686431	-6.21881286770605
HC1__GCGCGATCAGCCTATA_H1_lung	8.09441547964995	-5.54650537640356
HC1__GCGCGATTCGCACTCT_H1_lung	8.09657173727935	-5.60387603909277
HC1__GGAACTTAGCCAGTTT_H1_lung	7.92965202902739	-5.85268442303442
HC1__GTCACAAAGTGAACAT_H1_lung	8.11879807089751	-5.35209648281835
HC1__GTCCTCACAACGATGG_H1_lung	7.87277966116851	-6.50762979656957
HC1__GTCCTCATCTGCTTGC_H1_lung	7.88883476828521	-5.70476667553686
HC1__GTCGTAAGTCTGGAGA_H1_lung	8.01566200827544	-6.04853956372045
HC1__GTCTCGTAGGTGCTAG_H1_lung	8.15059547995513	-5.25569955975317
HC1__GTGGGTCGTAAACGCG_H1_lung	8.00004463766997	-5.76181785733007
HC1__TATGCCCTCCTAGAAC_H1_lung	7.71470623587554	-6.44871322781347
HC1__TATTACCCATCGATTG_H1_lung	8.01580219839995	-5.35126154095434
HC1__TCACGAAGTCAGCTAT_H1_lung	7.95559483145659	-6.0201377120664
HC1__TCTGGAAGTAAGTAGT_H1_lung	7.91894035910552	-5.9697956290891
HC1__TCTGGAATCATGCAAC_H1_lung	7.99694996451323	-6.01027147442602
HC1__TGCCAAAAGACGCAAC_H1_lung	8.03432159995024	-5.88778488308691
HC1__TGCTACCCATCCGTGG_H1_lung	8.19032650565093	-5.21395580441259
HC1__TGTGTTTAGGTGCTAG_H1_lung	7.97801285361235	-5.71948043972753
HC1__TTAACTCGTATGAATG_H1_lung	7.63890152548735	-6.31152717739843
HC1__TTAGTTCCATACGCCG_H1_lung	7.80759316061919	-6.06734554440282
HC1__TTCCCAGTCACGCGGT_H1_lung	8.13978272055571	-5.29346935421728
HC1__TTCGGTCCAATACGCT_H1_lung	7.94790917014067	-5.98084346920751
HC1__TTCTCCTTCTATCCTA_H1_lung	7.55830364798491	-6.42381374508642
HC1__TTGCGTCCAGTGAGTG_H1_lung	7.98367863272612	-6.01454441220068
HC1__AAAGCAACACGGTGTC_H1_lung	8.03326492880767	-5.28849880368017
HC1__AGCTCCTCACGTTGGC_H1_lung	7.92731934164946	-4.42983572155736
HC1__CGTGTAAGTATGAAAC_H1_lung	7.94731026266997	-5.6574348655393
HC1__CTAGCCTGTTCGTGAT_H1_lung	8.49813347433989	-3.69780270725988
HC1__CTTACCGAGCCAACAG_H1_lung	7.91668491934722	-4.44579975277685
HC1__GTTCTCGAGTCAAGGC_H1_lung	8.02210884665435	-5.17869989544652
HC1__TACTTACGTAAGAGAG_H1_lung	7.61443644141143	-3.56500737339757
HC1__TGGCGCAAGGTGTGGT_H1_lung	8.10052471732085	-4.53334419399999
HC1__CCTCAGTGTGCATCTA_H1_lung	-2.64465708161409	0.297749117309823
HC1__AACGTTGGTTGTGGCC_H1_lung	-4.46195430184419	-2.74819247395299
HC1__AACTCAGTCATTGCCC_H1_lung	-4.01621002579744	-3.00657789379858
HC1__AACTCCCTCCAAAGTC_H1_lung	-4.18801755333955	-2.7301625457456
HC1__AAGCCGCAGGTGTTAA_H1_lung	-4.59844226265962	-2.57833711773656
HC1__ACCAGTACACGGTAAG_H1_lung	-4.60241526986177	-2.60789339215063
HC1__ACCTTTAGTCTTCGTC_H1_lung	-4.18366784478242	-2.81400673062109
HC1__ACGATGTCATCACGTA_H1_lung	-4.26613778496797	-2.9976014342954
HC1__ACGATGTGTTGTTTGG_H1_lung	-4.73206633950288	-2.39953868061803
HC1__ACGGGTCGTAAGAGGA_H1_lung	-4.36727399254853	-2.71499507099889
HC1__ACTGTCCCACAAGCCC_H1_lung	-4.51644057656343	-2.621732160156
HC1__AGATCTGGTAGCAAAT_H1_lung	-4.48972529793794	-2.76762525707983
HC1__AGATTGCCATCACGAT_H1_lung	-4.53108853722627	-2.53215448529027
HC1__AGATTGCTCGCATGGC_H1_lung	-3.95038766289766	-2.97269551426672
HC1__AGCGTCGAGACGACGT_H1_lung	-4.78430432702119	-2.83849374920629
HC1__AGGCCGTGTTGCCTCT_H1_lung	-4.35107154274995	-2.62685887486242
HC1__AGGGATGGTGATGTCT_H1_lung	-4.65470332528169	-2.28966991574071
HC1__AGGGTGATCTTGTACT_H1_lung	-6.84978646660859	-5.51992838055395
HC1__AGTAGTCAGGCCCTCA_H1_lung	-4.58353299523408	-2.63349144131444
HC1__AGTTGGTGTACAAGTA_H1_lung	-4.53488654519136	-2.69189660221838
HC1__ATGCGATGTATAGGTA_H1_lung	-4.55496806527192	-2.57585684925817
HC1__ATGTGTGAGGATGGTC_H1_lung	-4.51422233010347	-2.8466688838651
HC1__ATTATCCAGAGCCTAG_H1_lung	-4.49123925591523	-2.43754307896398
HC1__CAAGTTGAGCAACGGT_H1_lung	-2.66777605439241	2.21704180567957
HC1__CACCACTAGTGCAAGC_H1_lung	-4.41845101738984	-2.81752888829015
HC1__CAGTCCTCACGAGGTA_H1_lung	-4.65287417794282	-2.58740632206701
HC1__CATATGGTCGGTCCGA_H1_lung	-4.60890597725923	-2.44398920208715
HC1__CCACCTATCTGTCTCG_H1_lung	-4.16176814461763	-2.88110344082616
HC1__CCACTACTCGTTTATC_H1_lung	-4.57903546715791	-2.55793802410863
HC1__CCAGCGAAGCAGGTCA_H1_lung	-4.27405685807283	-2.75228254467748
HC1__CCAGCGATCGCTGATA_H1_lung	-4.52164143944795	-2.69583313137792
HC1__CCGTTCAAGGAGCGTT_H1_lung	-4.1241080226999	-2.7972635474851
HC1__CCTCTGAAGTACGTTC_H1_lung	-4.37476415062959	-2.74311153561376
HC1__CGAATGTGTCTAAACC_H1_lung	-4.34065789605195	-2.97968094021581
HC1__CGGACGTGTTCCTCCA_H1_lung	-4.43103331948335	-2.71492163807653
HC1__CGTAGGCAGTCCGTAT_H1_lung	-4.47396010781343	-2.60283939511083
HC1__CGTCAGGTCATCGCTC_H1_lung	-4.53326243783052	-2.54344837338232
HC1__CGTGTAAGTATCAGTC_H1_lung	-4.13989300156648	-2.72669164807104
HC1__CTACGTCGTATAGTAG_H1_lung	-4.37187642479951	-2.8359712806394
HC1__CTCCTAGCACTATCTT_H1_lung	3.05642753218596	-11.9170765128782
HC1__CTCGTCAAGGGATCTG_H1_lung	-4.41868943596894	-2.83377782971166
HC1__CTGAAACCACAGAGGT_H1_lung	-4.03447527314241	-2.92068187863134
HC1__CTGCCTAAGTGGGTTG_H1_lung	-4.66402787591035	-2.58355180889867
HC1__CTGCCTATCGCCTGAG_H1_lung	-4.36175364876802	-2.76488463551305
HC1__CTGCGGAAGCCAGTAG_H1_lung	-4.55552882576997	-2.59803597599767
HC1__CTGGTCTCATGTTGAC_H1_lung	-4.00345796967561	-3.01127020985387
HC1__CTTTGCGAGAGACGAA_H1_lung	-4.61636037255342	-2.3226975646665
HC1__GAAGCAGGTGCAACTT_H1_lung	-4.24906415368135	-2.90258352429174
HC1__GACGTGCTCCCATTAT_H1_lung	-4.53237695122773	-2.59318964154027
HC1__GCAAACTCACGGATAG_H1_lung	-4.26285046959932	-2.77796094090246
HC1__GCACTCTCATCATCCC_H1_lung	-4.22171039010102	-2.93250577122472
HC1__GCACTCTTCAGATAAG_H1_lung	-4.55599374199922	-2.76696221501134
HC1__GCTCCTATCGTCTGAA_H1_lung	-4.59506053353364	-2.46999160916112
HC1__GCTTGAAGTTGGTTTG_H1_lung	-4.37739438439424	-2.72066919476293
HC1__GGCCGATTCCTCTAGC_H1_lung	-3.93243092919404	-2.83774082333349
HC1__GGGAATGTCGTACGGC_H1_lung	-4.61232251549775	-2.62097541958593
HC1__GGTGAAGGTATTCGTG_H1_lung	-4.60879964257295	-2.34904591709875
HC1__GGTGCGTAGGATGGAA_H1_lung	-4.58514899636323	-2.65890233189367
HC1__GTAACGTAGCTTTGGT_H1_lung	-4.49351710701997	-2.69662062794469
HC1__GTATTCTAGACGCTTT_H1_lung	-4.3228499355417	-2.66275994450353
HC1__GTGCTTCAGTGGGCTA_H1_lung	-4.68023557091767	-2.57406346470617
HC1__GTGGGTCTCCACGCAG_H1_lung	-4.74077386284883	-2.32073442608617
HC1__GTTCGGGCATCCCACT_H1_lung	-4.33229083443696	-2.70965187222265
HC1__TACACGACACTTAACG_H1_lung	-4.46549338723237	-2.45758764416479
HC1__TACTTACAGTCACGCC_H1_lung	-4.15507335091645	-2.88978473812841
HC1__TAGACCAGTTGGTGGA_H1_lung	-4.5242602291208	-2.61532013088964
HC1__TAGTGGTCATGCCACG_H1_lung	-4.51894254113252	-2.2267810550382
HC1__TCAATCTTCCTTGGTC_H1_lung	-4.47974938775117	-2.54216925770544
HC1__TCACAAGGTGATGTCT_H1_lung	-4.7308179798227	-2.52132789761327
HC1__TCTATTGGTCTGATCA_H1_lung	-4.47670287514741	-2.70634262234472
HC1__TCTGAGACATCGTCGG_H1_lung	-3.62303871537263	3.44386632769801
HC1__TGACGGCAGTTGAGAT_H1_lung	-4.36080045128877	-2.6895291057279
HC1__TGAGAGGGTCCATCCT_H1_lung	-2.54821199799592	5.76139505236842
HC1__TGAGAGGTCTGGGCCA_H1_lung	-4.69240540886933	-2.3988534656217
HC1__TGCACCTTCGGTCTAA_H1_lung	-4.54001349831636	-2.84194843441747
HC1__TGCTACCTCGGCTACG_H1_lung	-4.33456153298433	-2.59914748341344
HC1__TGCTGCTGTGATGTGG_H1_lung	-4.36761588479097	-2.53004662663244
HC1__TGGACGCAGTCCCACG_H1_lung	-4.50647420311982	-2.59092085034154
HC1__TGGCGCATCTGCCAGG_H1_lung	-3.9060904445749	-2.77071659237646
HC1__TGTGGTAGTTTACTCT_H1_lung	-4.1298088493448	-2.91191069752477
HC1__TTAGTTCAGATCTGAA_H1_lung	-4.37243241692598	-2.74456803471349
HC1__TTAGTTCAGCCCAGCT_H1_lung	-4.29324120904023	-2.75762979656957
HC1__TTAGTTCAGCGAAGGG_H1_lung	-4.56013602639253	-2.65586940914892
HC1__TTCTCAAGTCACTGGC_H1_lung	-4.65273494149263	-2.37622778088354
HC1__TTTATGCTCTGGTTCC_H1_lung	-4.39980859185273	-2.81463472515844
NDRI_1b__AAACCTGAGGATATAC_H2_lung	-6.03572053338105	4.7702093872378
NDRI_1b__AAAGATGGTCTGGAGA_H2_lung	-6.03349847222383	4.78944213717677
NDRI_1b__AAAGTAGGTGTGGTTT_H2_lung	-5.88188142205293	4.58614118426539
NDRI_1b__AAGGAGCAGTCTTGCA_H2_lung	-5.28743953133638	4.25715072482325
NDRI_1b__AAGTCTGCAATGAAAC_H2_lung	-0.928157037745067	7.69922359317042
NDRI_1b__AATCGGTGTAGCGTAG_H2_lung	-4.98014325524385	2.40955241053797
NDRI_1b__ACCTTTACAACCGCCA_H2_lung	-5.12124509240205	3.94120653002955
NDRI_1b__ACGAGGAGTAAAGTCA_H2_lung	-6.34075517083223	4.55434329837061
NDRI_1b__ACGCCAGTCTGTACGA_H2_lung	-5.46576899910981	1.96276958316065
NDRI_1b__ACTGATGGTTGCCTCT_H2_lung	-4.50060767556245	2.58269222110011
NDRI_1b__ACTGTCCGTAGCTGCC_H2_lung	-3.20069164658601	4.85491330950953
NDRI_1b__ACTTACTAGATGCCTT_H2_lung	-6.55751342202241	3.42481978266932
NDRI_1b__AGAGCTTCAGACGCTC_H2_lung	-6.57194823647554	4.29246290057398
NDRI_1b__AGATTGCAGCAACGGT_H2_lung	-6.60059041405732	3.77913863986231
NDRI_1b__AGGTCCGCATCACCCT_H2_lung	-6.00070733452851	5.01481731265284
NDRI_1b__CACAAACCAGTGGGAT_H2_lung	-6.27884311104829	4.3364296707461
NDRI_1b__CACTCCAAGGAGTAGA_H2_lung	-6.15869540597016	4.4800596985171
NDRI_1b__CAGTCCTGTCGATTGT_H2_lung	-4.26369232560212	2.80929453700282
NDRI_1b__CATCGGGAGACCCACC_H2_lung	-5.92776936913545	4.19155557482935
NDRI_1b__CCCTCCTTCCATGCTC_H2_lung	-5.96780175591523	4.43052871554591
NDRI_1b__CGCTATCCAAATACAG_H2_lung	-6.54182404900605	3.92910201876856
NDRI_1b__CGGACTGTCAAGGCTT_H2_lung	-6.48851556206758	4.41043527453639
NDRI_1b__CGGTTAAGTCTCAACA_H2_lung	-5.34810513878877	2.50000365107752
NDRI_1b__CGTTCTGAGCGATATA_H2_lung	-6.31659907723481	4.80278451770045
NDRI_1b__CTAATGGCAACTGCTA_H2_lung	-5.57693356896455	1.71655006736018
NDRI_1b__CTAATGGTCAGAGGTG_H2_lung	-5.61542863274629	3.66847594111659
NDRI_1b__CTCGGAGCAAGGTTCT_H2_lung	-6.13992709542329	4.6044960769961
[truncated: 15,209 more rows]
