# Supplementary material for: A single-cell atlas of West African lungfish respiratory system reveals evolutionary adaptations to terrestrialization
Source: Nat Commun. 2023 Sep 13;14:5630. doi: 10.1038/s41467-023-41309-3 (PMC10497629; doi:10.1038/s41467-023-41309-3)
Supplement: Supplementary file 6 — Source Data [file 41467_2023_41309_MOESM6_ESM.zip › 4.figs4b.cell_embeddings.UMAP.csv]

	UMAP_1	UMAP_2
fMouseAAACGGGGTAAACACA_fm_lung	-2.35481797860646	-0.972923084082818
fMouseAACCATGAGATGTCGG_fm_lung	-2.71706329988026	-0.909611745658135
fMouseAAGACCTGTAGCTAAA_fm_lung	-1.38530545638585	-1.1232865293648
fMouseAAGCCGCGTCGAGATG_fm_lung	-2.18819259809041	-0.760026737036919
fMouseACACCCTGTTTGGCGC_fm_lung	-2.24708282159352	-0.973133369269585
fMouseACACCGGCACATGTGT_fm_lung	-1.5878035347321	-0.636455698790764
fMouseACACTGATCAGAAATG_fm_lung	-1.39461474822545	-1.10665886003039
fMouseACAGCTATCGCCATAA_fm_lung	-2.62965881036305	-0.820523782553887
fMouseACATGGTCACCTATCC_fm_lung	-2.01440989182973	-0.659202142539239
fMouseACCCACTAGTGCAAGC_fm_lung	-2.1004081885674	-0.893383785071587
fMouseACCTTTAAGTACCGGA_fm_lung	-1.60807459758305	-1.00368289548418
fMouseACGAGGACAGGAATGC_fm_lung	-2.46983372376942	-0.706677003684258
fMouseACGCAGCCAGTCAGCC_fm_lung	-2.46929179833913	-1.19322733479998
fMouseACTATCTGTAGCAAAT_fm_lung	-1.31616800235295	-1.11280302602313
fMouseACTGAGTGTTCCCTTG_fm_lung	-1.94073187516713	-0.828565164389825
fMouseACTTACTCATGTCGAT_fm_lung	-1.62161099122548	-5.32454590398333
fMouseAGAGCGACACTTAAGC_fm_lung	-2.22674321340108	-0.568893953147149
fMouseAGAGCGAGTCTAAAGA_fm_lung	-1.47261940644765	-0.0565485795166251
fMouseAGAGTGGGTCCTAGCG_fm_lung	-1.53338473247075	-1.21289662915728
fMouseAGGCCGTGTCCATGAT_fm_lung	-2.66085397408986	-0.781320496382928
fMouseAGGGTGAGTGGTACAG_fm_lung	-2.55193196939015	-1.02062289315722
fMouseAGGGTGATCAAACGGG_fm_lung	-2.19959115193867	-0.568870588126397
fMouseATCGAGTAGTCTCAAC_fm_lung	-1.88558828042531	-0.948697372260308
fMouseATCTGCCGTTACGTCA_fm_lung	-2.69473444627309	-0.761087580504632
fMouseCACACAACAGGTCCAC_fm_lung	-2.55503367589497	-1.02841810781023
fMouseCACACTCAGATATGGT_fm_lung	-1.41852717803502	-1.07546536523364
fMouseCACCAGGCAATCTGCA_fm_lung	-2.41992329762959	-0.658392711463189
fMouseCAGCATAGTCAGCTAT_fm_lung	-1.40183203624272	-1.13547043401263
fMouseCAGCATATCAGTTAGC_fm_lung	-2.05149470971608	-0.754462405028557
fMouseCATCAAGCATGCATGT_fm_lung	-2.50510334180379	-0.731684847655511
fMouseCATGCCTTCACCGGGT_fm_lung	-2.74616932080769	-0.771155997100091
fMouseCCAATCCCAACCGCCA_fm_lung	-2.50939630673909	-1.06251673299334
fMouseCCAATCCCACAGCCCA_fm_lung	-2.42903875516438	-1.12074451047442
fMouseCCAATCCGTAGCGTCC_fm_lung	-2.79236816571736	-0.73994867402575
fMouseCCACTACAGTACGACG_fm_lung	-2.49429618524098	-0.835190578284478
fMouseCCTATTAGTCGCATCG_fm_lung	-2.16553389237904	-0.954611583533501
fMouseCCTTACGTCTCAACTT_fm_lung	-2.25461756394887	-1.0458255251076
fMouseCCTTCGAGTATCACCA_fm_lung	-2.40502583192372	-0.999719186606621
fMouseCGAGAAGAGTGAAGTT_fm_lung	-1.3801886956551	-1.32110385495684
fMouseCGAGAAGCAAGTAGTA_fm_lung	-2.17018341229939	-1.02007417279742
fMouseCGAGCACTCGCCTGAG_fm_lung	-2.32079385922932	-0.65773694116137
fMouseCGCCAAGGTACAGCAG_fm_lung	-2.15882360147023	-0.45334868032
fMouseCGCTGGAAGGCAATTA_fm_lung	-2.14473663972401	-0.602807207885003
fMouseCGTAGCGGTAGTAGTA_fm_lung	-2.73599385427022	-0.802391572776055
fMouseCTAACTTCAATGGTCT_fm_lung	-1.4372497122147	-1.21420936185381
fMouseCTAATGGCACTGTCGG_fm_lung	-2.37618040250325	-1.31484202939532
fMouseCTCATTAGTTCGGGCT_fm_lung	-2.11008261846089	-1.11536805230639
fMouseCTCGTCAGTAGAGTGC_fm_lung	-2.28742980168843	-0.540221496405816
fMouseCTCTGGTAGTGCCATT_fm_lung	-2.34430836843037	-0.747643872084832
fMouseCTGATCCTCGTATCAG_fm_lung	-2.11751698659444	-0.529086633506035
fMouseCTGCCTACAGCCTGTG_fm_lung	-2.13806997941517	-0.763389631095147
fMouseCTGCCTATCAGCTCTC_fm_lung	-2.37390124009633	-0.63644353944323
fMouseCTTAACTCACAAGCCC_fm_lung	-1.48988365338826	0.0004641572807077
fMouseCTTAGGACAGTCTTCC_fm_lung	-2.04473113225484	-0.733880563559746
fMouseGAACGGAAGCGTGAGT_fm_lung	-2.45444034741902	-0.629522963347649
fMouseGAACGGACATATGGTC_fm_lung	-1.92180000947499	-0.592364831748223
fMouseGAAGCAGAGGGTTCCC_fm_lung	-2.55791126893544	-0.746026678862786
fMouseGAATGAATCGCGATCG_fm_lung	-1.91547655271077	-0.621900959792351
fMouseGACTACACAGATGAGC_fm_lung	-2.21415626214528	-1.01251797276995
fMouseGAGGTGATCTTGCCGT_fm_lung	-2.58115445779347	-0.930275603118157
fMouseGCAGCCATCGAATCCA_fm_lung	-2.66724967168355	-1.01372961598895
fMouseGCAGTTAAGACCACGA_fm_lung	-1.48183339046025	-0.148381157698846
fMouseGCATGTATCAAACCAC_fm_lung	-1.46629493640446	-0.133474512877679
fMouseGCTGCGAAGCAGGCTA_fm_lung	-2.12155555890584	-0.42471544343493
fMouseGGACAGAGTGGCAAAC_fm_lung	-2.50652419732594	-1.10572282868884
fMouseGGCGTGTCAAGGACAC_fm_lung	-2.62591134713673	-1.04150776464007
fMouseGGCTGGTTCCTAGGGC_fm_lung	-1.340634576545	-1.23920230466387
fMouseGGGCACTCACGGCGTT_fm_lung	-2.58723615811848	-1.05165855485461
fMouseGTCACAACAAGGTTCT_fm_lung	-1.37115513490224	-1.0318673093941
fMouseGTCACGGAGTGGAGAA_fm_lung	-2.37706123994374	-0.808086915793633
fMouseGTCTTCGCACCACCAG_fm_lung	-2.67753194974446	-0.826092406096673
fMouseGTGTGCGTCGACCAGC_fm_lung	-2.51868390248799	-1.27474097806475
fMouseGTTCTCGCAGACTCGC_fm_lung	-1.56998597787404	-0.0789217193748709
fMouseTACGGGCCAACGATGG_fm_lung	-2.72441291020894	-0.816015764060235
fMouseTACGGTAGTGAGTGAC_fm_lung	-2.17277228044057	-0.698992534461236
fMouseTACTTGTCAACACGCC_fm_lung	-1.90065168546223	-0.754921480002617
fMouseTAGACCAGTCGCTTCT_fm_lung	-2.70541333364033	-0.806702180686211
fMouseTAGAGCTAGAAAGTGG_fm_lung	-1.42472033904576	-1.03074054318926
fMouseTAGTGGTGTGTCCTCT_fm_lung	-2.61098622487569	-0.790103002372002
fMouseTAGTTGGCAGGGTATG_fm_lung	-2.34088467763447	-0.809158368888116
fMouseTATGCCCTCCGCAAGC_fm_lung	-2.09948395894551	-0.776967092337823
fMouseTATTACCAGATATACG_fm_lung	-1.46052931951069	-0.938995762648797
fMouseTCACAAGAGACATAAC_fm_lung	-1.93770646260762	-0.573250575843072
fMouseTCAGGATCATCTCGCT_fm_lung	-2.63285159276509	-0.940244599166131
fMouseTCAGGATGTCATATCG_fm_lung	-1.79958068536305	-0.858760042968011
fMouseTCATTTGGTGCGGTAA_fm_lung	-1.30830877231145	-1.1566756208565
fMouseTCCCGATAGCTCCCAG_fm_lung	-6.96145724462056	5.74195285242536
fMouseTGACAACCAAGACACG_fm_lung	-2.23700343774342	-0.675168677153802
fMouseTGACTAGTCTACGAGT_fm_lung	-1.79327105687642	-1.16275720197222
fMouseTGCTGCTGTTCTGGTA_fm_lung	-1.96422123120808	-0.370686813178277
fMouseTGCTGCTTCCGGCACA_fm_lung	-2.13872241185689	-0.875309391799187
fMouseTGGCTGGTCCCAACGG_fm_lung	-2.51792632745289	-1.04424528676531
fMouseTGGTTAGGTTTGGCGC_fm_lung	-1.84718548463368	-0.636971159758782
fMouseTTCCCAGGTCGTTGTA_fm_lung	-2.52271734879994	-0.91632155972979
fMouseTTCTACAGTCTCTTAT_fm_lung	-4.02864121602559	15.2094759504173
fMouseTTCTCAAGTAATCACC_fm_lung	-1.57169937299275	-1.21575908261797
fMouseTTCTTAGTCCGAAGAG_fm_lung	-2.06782137559437	-0.822089954200005
fMouseTTGCCGTGTCATGCCG_fm_lung	-2.68782602952504	-1.01072828370593
fMouseTTGGAACCACACAGAG_fm_lung	-2.2465171735146	-0.740644975486016
fMouseTTGTAGGGTGACTACT_fm_lung	-2.16311489747548	-0.913081332030511
fMouseTTTATGCTCTGGAGCC_fm_lung	-2.50274037526631	-0.663369341674065
fMouseAAACGGGAGGATGGTC_fm_lung	13.2123670656822	-0.166373058142876
fMouseAAACGGGTCACTTACT_fm_lung	13.2225809176109	-0.00608949262163605
fMouseAAAGATGTCTATCCTA_fm_lung	14.3907222826622	2.06369038027265
fMouseAAAGCAAAGGTGCAAC_fm_lung	13.0983285982749	0.13383872908094
fMouseAACCGCGGTCCCGACA_fm_lung	12.2533302385948	0.387429551300788
fMouseAACGTTGAGCGCTTAT_fm_lung	13.9040756304405	0.572239295658851
fMouseAACTCTTGTATATGGA_fm_lung	12.8981657107017	0.260050014672065
fMouseAACTTTCAGCCCAACC_fm_lung	12.2444381792686	0.49334691565969
fMouseAAGGAGCAGCTACCGC_fm_lung	12.8387527544639	-1.15232758122942
fMouseAAGTCTGTCCCTAATT_fm_lung	12.0412559588096	0.155203417954231
fMouseAATCGGTGTTTGGGCC_fm_lung	11.878617294564	0.602750913319373
fMouseACACCAAAGGTGACCA_fm_lung	14.1178045351646	1.48636593025663
fMouseACACCAATCGCGTTTC_fm_lung	13.1521596987388	0.414791093287254
fMouseACACCCTTCATCTGCC_fm_lung	14.0537757952354	-0.158411546530938
fMouseACACCGGCACGGTAGA_fm_lung	13.5449962694786	-1.06640009480975
fMouseACACTGACACCCATGG_fm_lung	14.1356325228355	0.713868529615188
fMouseACACTGACAGTAAGCG_fm_lung	13.8241815645835	0.0695353905532602
fMouseACAGCCGAGCTACCGC_fm_lung	12.1593809206626	0.266284004864478
fMouseACAGCTAGTGGGTCAA_fm_lung	13.8035097201011	-0.43135492402575
fMouseACATACGTCGACAGCC_fm_lung	13.7000370104454	-0.800322218718743
fMouseACATGGTAGACTTTCG_fm_lung	12.6694927294395	0.215624944386268
fMouseACCCACTCAAATTGCC_fm_lung	14.1460027773521	1.33929286998251
fMouseACCGTAAAGTAGGCCA_fm_lung	12.8291845400474	0.136797146019721
fMouseACCGTAAGTGCTAGCC_fm_lung	12.7253141482017	0.574256495651985
fMouseACCTTTAGTACTTCTT_fm_lung	12.8805465777061	-0.375089927497124
fMouseACGAGCCCACAGACAG_fm_lung	12.5188541491172	-0.153363271537041
fMouseACGATACGTTGATTGC_fm_lung	12.8369960863731	0.432913587507987
fMouseACGCCAGGTCCGCTGA_fm_lung	9.64582444025493	1.46746482056119
fMouseACGCCGAGTTGTGGCC_fm_lung	13.8696041185997	0.00937308472135101
fMouseACGGGCTAGTGCCAGA_fm_lung	11.5518722612999	0.715963409361625
fMouseACGTCAATCACCACCT_fm_lung	12.7810487826011	-0.635354204955315
fMouseACTGATGAGTAGATGT_fm_lung	12.2651777346275	0.41799981993177
fMouseACTGCTCGTAACGTTC_fm_lung	13.876609810128	0.228043750939155
fMouseAGAGCGAGTTCCACAA_fm_lung	12.3821477968833	0.84063882854321
fMouseAGATCTGAGAAGGTGA_fm_lung	14.1148328859947	1.29949046772459
fMouseAGATCTGTCGGTCTAA_fm_lung	13.8902645189903	1.77079899710157
fMouseAGATTGCTCCCTAACC_fm_lung	12.5806589205406	-0.594883485617852
fMouseAGCAGCCAGATGTGTA_fm_lung	12.5284824450157	1.24417509239652
fMouseAGCCTAAAGTGGACGT_fm_lung	13.9991712649009	-0.212001367392754
fMouseAGCTCTCGTTGATTGC_fm_lung	12.3198137362144	0.772103802380348
fMouseAGGCCACCACCGAATT_fm_lung	12.4307069857261	0.496804432091499
fMouseAGGCCACGTACCCAAT_fm_lung	13.6424512941978	-0.438883825125909
fMouseAGTCTTTGTCGACTGC_fm_lung	13.3550491411827	-0.967288060965752
fMouseAGTGTCACAGATGGGT_fm_lung	12.8437156756065	-0.36863200265429
fMouseATAGACCTCATACGGT_fm_lung	12.9480915148399	-0.543112560096001
fMouseATCATCTTCTCCCTGA_fm_lung	13.8967886049888	0.737399981436515
fMouseATCATGGTCTGCTGTC_fm_lung	12.9950714190147	0.411211923775459
fMouseATCCGAACATCCGCGA_fm_lung	13.0037021715782	0.0361973802421335
fMouseATCCGAATCTTCTGGC_fm_lung	13.5178155977867	-1.12779955464861
fMouseATCGAGTTCAGCATGT_fm_lung	13.8974094469688	-0.443331642928338
fMouseATGAGGGCACATTCGA_fm_lung	13.9566288073204	-0.286563916983819
fMouseATGTGTGCAGTGAGTG_fm_lung	14.0512552340171	-0.545881195845818
fMouseATTTCTGGTCTGCGGT_fm_lung	12.5028944094322	-0.0233214934494254
fMouseCAACCAATCCAGATCA_fm_lung	12.1138601381919	-0.293085857215142
fMouseCAACTAGGTTGTCGCG_fm_lung	14.0454893191001	-0.401031537833428
fMouseCAAGGCCGTGGTAACG_fm_lung	12.1862964708946	-0.0851386030342337
fMouseCAAGTTGAGCGAAGGG_fm_lung	14.0044841845176	1.12340621751287
fMouseCAAGTTGCAAGAGGCT_fm_lung	12.7858362276695	0.331238941368842
fMouseCAAGTTGGTTACGCGC_fm_lung	12.7086696703575	0.186259166416908
fMouseCACAAACGTTCGTTGA_fm_lung	13.9889164049766	-0.177233858885979
fMouseCACACCTAGGGATACC_fm_lung	12.4815168459556	-0.46272961694262
fMouseCACATTTCAGCTTAAC_fm_lung	12.0984964449546	-0.441076322379326
fMouseCACCACTTCAGGATCT_fm_lung	12.1592912752769	0.113765553650642
fMouseCACCAGGGTGTGACCC_fm_lung	12.1447830279014	-0.0773789723541495
fMouseCACCTTGAGCTTTGGT_fm_lung	13.6414537508628	0.134109751400733
fMouseCACTCCAGTTCGGCAC_fm_lung	12.6627101977012	0.0589665929649118
fMouseCACTCCATCCACGTGG_fm_lung	12.5611000139854	-0.574016972365594
fMouseCAGCATAAGGCTACGA_fm_lung	13.7548732836387	2.225735263047
fMouseCAGCATACAGACGCCT_fm_lung	13.6359100420616	-0.469787879767632
fMouseCAGCATATCTACGAGT_fm_lung	12.2406644899986	0.532895521340156
fMouseCAGCTGGAGTACGCGA_fm_lung	13.2602768023155	-0.5363485057976
fMouseCAGTCCTGTTCGTTGA_fm_lung	5.10509301020122	10.9674162427757
fMouseCATATGGAGTGGAGTC_fm_lung	5.28551913095928	-6.4087176759865
fMouseCATATTCTCACATGCA_fm_lung	13.6110458452842	-0.951493306937432
fMouseCATCAAGTCCGATATG_fm_lung	12.4562034685752	0.0194389383170847
fMouseCATGACACAAGCCGCT_fm_lung	12.9012355883262	-0.923883839431023
fMouseCATGCCTCATCGTCGG_fm_lung	12.6296434481285	0.973083407697463
fMouseCATGGCGAGTGATCGG_fm_lung	13.9573745806358	-0.510729118170952
fMouseCCACCTACAAACCTAC_fm_lung	0.0741334636352097	9.11387010019758
fMouseCCACCTACAGACAGGT_fm_lung	12.8714532930992	-0.367214365782952
fMouseCCACCTACAGCTCCGA_fm_lung	12.3880930025718	0.46646685999372
fMouseCCACTACAGTGGGTTG_fm_lung	12.3507909853599	-0.174385114493584
fMouseCCACTACAGTTTAGGA_fm_lung	12.0979566652916	0.374250964340949
fMouseCCATGTCAGCGTGAGT_fm_lung	13.7989387591026	-0.257926984610772
fMouseCCATGTCCATCAGTAC_fm_lung	12.1418933947227	-0.178809686484551
fMouseCCATGTCTCTGGCGAC_fm_lung	13.9370393831871	-0.407460137191033
fMouseCCATGTCTCTTAGCCC_fm_lung	14.0636463244102	1.36745743554571
fMouseCCCAGTTGTTCAGACT_fm_lung	13.5900774080894	-0.972724839034295
fMouseCCCAGTTTCCATTCTA_fm_lung	13.758442886605	-0.357722922148919
fMouseCCGGGATGTCAAGCGA_fm_lung	13.0265350420616	-0.896295710387444
fMouseCCGGTAGTCGTGGGAA_fm_lung	14.2084035952232	1.32094912332037
fMouseCCGGTAGTCTTGTATC_fm_lung	12.0985021670005	0.201845781025672
fMouseCCGTTCAGTAAATGTG_fm_lung	12.7632932741783	-0.39438621598742
fMouseCCTCAGTCAGATGGGT_fm_lung	12.7728090365074	-0.861329122367119
fMouseCCTTCGACATCCAACA_fm_lung	13.8366851885459	0.0648536245200876
fMouseCGAACATTCTATCCTA_fm_lung	12.5141449053428	1.33733816545942
fMouseCGAATGTTCTCGTATT_fm_lung	11.9796514589927	-0.116710110488152
fMouseCGAGAAGTCTGTGCAA_fm_lung	13.5398492891929	-0.111101313414788
fMouseCGAGCACCAAGGCTCC_fm_lung	13.0252866823814	2.78494985502698
fMouseCGAGCACCATCACAAC_fm_lung	12.7327089388511	0.330753938374305
fMouseCGAGCACGTACCGTAT_fm_lung	9.48662281824565	1.5269038836334
fMouseCGAGCCACATTACGAC_fm_lung	12.3888559420249	-0.390177055182671
fMouseCGATTGAAGAGATGAG_fm_lung	12.2955408175132	0.0102812210891489
fMouseCGATTGAGTTCAGCGC_fm_lung	12.8149633486412	0.0261815945480112
fMouseCGCTATCGTAGAGGAA_fm_lung	13.8033771593711	-0.659505649390435
fMouseCGCTGGAAGTTGCAGG_fm_lung	13.3108930666587	-0.960230632605767
fMouseCGCTTCAGTCTCTTTA_fm_lung	12.0718698580406	0.306398050007606
fMouseCGGACACCAAGGACTG_fm_lung	13.8676080782554	-0.580073877158379
fMouseCGGACGTCATGGTCTA_fm_lung	-8.08576535390401	-11.9935965974953
fMouseCGGACTGCAGTAAGAT_fm_lung	13.1225490648887	-0.837075277152276
fMouseCGGCTAGTCCAGTATG_fm_lung	13.0724725802085	-0.177078648390984
fMouseCGGGTCAGTGAGGCTA_fm_lung	13.4321661074302	-0.161328597846245
fMouseCGGTTAAAGTACGCGA_fm_lung	13.2297039110801	-0.524377389731621
fMouseCGTAGCGAGTAGCGGT_fm_lung	12.9857263643882	2.41665132444837
fMouseCGTCACTAGGGAAACA_fm_lung	13.8057899553916	-0.207704468550896
fMouseCGTCCATGTCCGAACC_fm_lung	12.1537447054527	0.307767168698097
fMouseCGTCTACGTAACGTTC_fm_lung	13.6198225100181	0.0318694273803476
fMouseCGTGAGCGTATGCTTG_fm_lung	13.7021827776573	0.366900757965827
fMouseCGTGTCTTCCAGAGGA_fm_lung	13.4317188341758	3.757180408654
fMouseCGTTAGACACCCATGG_fm_lung	13.511598594918	-0.935307069602227
fMouseCGTTCTGCACTGTTAG_fm_lung	13.9948902208946	2.28529937666395
fMouseCGTTGGGAGGGCACTA_fm_lung	13.9756698687217	-0.576996012511468
fMouseCTACCCACATGCCACG_fm_lung	13.5105485994957	-0.289561911406731
fMouseCTACCCATCTCAAACG_fm_lung	12.2297315676353	-0.0118162472870108
fMouseCTAGCCTAGGGAGTAA_fm_lung	12.2066078264854	-0.25126390058062
fMouseCTAGCCTCATCGTCGG_fm_lung	12.0135326464317	-0.265379591765618
fMouseCTAGTGAGTCTGCCAG_fm_lung	13.820153244271	0.836268679318214
fMouseCTCAGAACACGCATCG_fm_lung	12.1118307192466	-0.317930861296868
fMouseCTCATTACACAGAGGT_fm_lung	13.1745262224815	0.11920489471891
fMouseCTCATTACAGCGTAAG_fm_lung	13.0189952929161	0.449230627236152
fMouseCTCATTAGTCGAATCT_fm_lung	13.3636322100303	0.954931073901439
fMouseCTCATTATCCATGCTC_fm_lung	12.0743656237266	0.401493386444831
fMouseCTCCTAGGTAGCGCTC_fm_lung	13.3586711962364	0.537814692673469
fMouseCTCGAAAGTTCCCTTG_fm_lung	13.4621591646812	0.0485812584731821
fMouseCTCGAGGCATCCGGGT_fm_lung	13.6375656206749	-0.569311781707024
fMouseCTCGTCAAGCTTCGCG_fm_lung	12.3634748537681	-0.736059590163445
fMouseCTCGTCACAATAGCGG_fm_lung	13.8001785357139	0.243525640187049
fMouseCTCTGGTGTAGAAAGG_fm_lung	13.279610641732	-0.128889842810845
fMouseCTGAAACCAGAGCCAA_fm_lung	13.4287853319786	-0.964202566924309
fMouseCTGATAGGTCTACCTC_fm_lung	12.2294521410606	-0.556460185828423
fMouseCTGATCCCACTGTCGG_fm_lung	14.066246994271	1.15511562031248
fMouseCTGTGCTAGTGTACCT_fm_lung	13.316533096566	-0.524719520392632
fMouseCTGTTTAAGTATCTCG_fm_lung	12.7564601977012	0.597074643788123
fMouseCTTAACTAGGCAATTA_fm_lung	13.3982391436241	0.477164671835685
fMouseCTTACCGCACAGGTTT_fm_lung	12.4699306566856	0.89855988238492
fMouseGAAACTCTCCACGCAG_fm_lung	13.4307670672081	0.326612011608863
fMouseGAAATGATCGCATGGC_fm_lung	12.9192276079795	-0.842759772124505
fMouseGAACATCTCACCTCGT_fm_lung	12.9736547548912	0.380630866703773
fMouseGAACGGAAGACCGGAT_fm_lung	12.6345863421104	-0.991601391616082
fMouseGAATAAGTCTGCCAGG_fm_lung	12.9836607058189	0.247627512631202
fMouseGACCTGGTCGCTGATA_fm_lung	12.6264925081871	-0.472882433715081
fMouseGACGGCTCACGAAATA_fm_lung	13.782106407418	0.777150743720317
fMouseGACGGCTGTACCTACA_fm_lung	14.2537355501792	0.34149606626966
fMouseGACGTGCCACAGAGGT_fm_lung	13.6198768694541	-0.103327437224602
fMouseGACGTTAAGTGGGATC_fm_lung	12.6921167452476	-0.933545752349114
fMouseGACGTTACAAACTGTC_fm_lung	12.620075233712	0.264924363312507
fMouseGACGTTATCGTCTGCT_fm_lung	12.388401039376	0.131047503170753
fMouseGACTAACTCAGTGCAT_fm_lung	12.0886697847984	-0.503213091674065
fMouseGACTGCGTCAAGATCC_fm_lung	14.2424545366905	1.53897954624631
fMouseGAGTCCGAGGAGTTGC_fm_lung	12.9867544253013	-0.138504191222405
fMouseGATCAGTTCTGGCGAC_fm_lung	12.8172550280235	0.446088657793784
fMouseGATGCTATCCTATGTT_fm_lung	13.331778534188	0.503877000031257
fMouseGATTCAGTCGCCAAAT_fm_lung	10.3289489824913	1.31056033175924
fMouseGCAAACTGTGTGACCC_fm_lung	12.9542245943687	0.249140934166694
fMouseGCAATCAAGATATGGT_fm_lung	12.7094526369712	-0.0599833567764517
fMouseGCAATCATCAGAGGTG_fm_lung	12.7227478106163	0.242322460827613
fMouseGCGCAGTAGGACATTA_fm_lung	12.765676506295	-0.177056952300286
fMouseGCGCCAAGTACATCCA_fm_lung	12.4924211580894	1.14809154075124
fMouseGCGCGATAGGGCATGT_fm_lung	9.37336350275493	1.72056217592695
fMouseGCTCCTAAGGTGATTA_fm_lung	12.3364658434532	0.357153670010352
fMouseGCTCCTACAAAGCAAT_fm_lung	13.0953292925499	-0.101745589556908
fMouseGCTCCTACAGTATAAG_fm_lung	13.0086793978355	-0.0718933184768912
fMouseGCTGCGATCATGCAAC_fm_lung	13.553123482003	-0.665344878020501
fMouseGCTTCCAAGGAGTACC_fm_lung	12.8664217074058	-0.831672592940545
fMouseGCTTCCAGTTGGACCC_fm_lung	12.2401247103355	0.156991080460334
fMouseGCTTCCATCCTTTACA_fm_lung	12.4292440493248	0.703426451501632
fMouseGGAAAGCAGCTGATAA_fm_lung	13.3880643923423	0.479319379744315
fMouseGGAATAATCAGTGTTG_fm_lung	12.4202756960533	-0.038871749224877
fMouseGGACAAGGTTTCGCTC_fm_lung	13.1209278185508	-0.140635057273125
fMouseGGACAAGTCCGCAAGC_fm_lung	12.7275352556846	-0.8589963157799
fMouseGGACATTTCCCTTGTG_fm_lung	13.6198721010826	0.395358816799903
fMouseGGAGCAACAGCGTAAG_fm_lung	13.556032188668	-0.165350838484978
fMouseGGCGACTTCGGTGTCG_fm_lung	13.6372823794029	-0.895479842009759
fMouseGGCTCGATCTGCTGCT_fm_lung	13.4647770006797	0.144482807335639
fMouseGGGACCTAGGTGCTTT_fm_lung	11.8689861376426	0.24498500030973
fMouseGGGATGATCGTTACGA_fm_lung	13.0942621309898	-0.0508864362861868
fMouseGGGCATCGTCCGAACC_fm_lung	14.1303215105674	1.27287794750669
fMouseGGTATTGTCTGTCTCG_fm_lung	11.9605798800132	0.270100371060157
fMouseGGTGAAGGTCTTGTCC_fm_lung	12.5601406176231	-0.246728702368951
fMouseGGTGAAGTCAGGCAAG_fm_lung	13.1480016787193	-0.881596728148675
fMouseGGTGCGTGTTAAAGTG_fm_lung	13.0019884188316	0.429511920628333
fMouseGTACGTAAGATGTGGC_fm_lung	13.6527052004478	0.221100107846046
fMouseGTACGTATCCTATGTT_fm_lung	11.75442505671	0.896754652341092
fMouseGTACTCCAGCTGTTCA_fm_lung	13.222891815438	-0.348921342673516
fMouseGTACTCCGTCGTCTTC_fm_lung	14.2309551317833	0.627746508536125
fMouseGTACTCCGTGACGCCT_fm_lung	6.34269285990215	2.29184289377668
fMouseGTAGGCCTCTCTTGAT_fm_lung	12.5337419588707	-1.02162913877032
fMouseGTCAAGTAGAAACGCC_fm_lung	13.1556949694297	-0.203524514022088
fMouseGTCACGGAGTCCTCCT_fm_lung	12.2054939348838	0.421003357586646
fMouseGTCATTTGTTATGCGT_fm_lung	12.1290731508873	0.607575700697685
fMouseGTCTCGTGTCGAACAG_fm_lung	13.9748973925254	-0.0789949138786551
fMouseGTCTTCGTCATGTAGC_fm_lung	11.9358711321495	0.357281939205909
fMouseGTGCAGCTCGCCCTTA_fm_lung	9.84597493006206	1.46416802805402
fMouseGTGCATAGTCTCTCTG_fm_lung	12.8287324984214	-1.0439305742409
fMouseGTTACAGCACGAAACG_fm_lung	13.2591896135948	0.721289397296691
fMouseGTTCGGGAGAGACTTA_fm_lung	12.7236623842857	-0.9273397167351
fMouseGTTCTCGCAATGGTCT_fm_lung	11.9714794237754	0.499453322109962
fMouseGTTTCTACAGCCTGTG_fm_lung	13.2013378222129	-0.898440523925042
fMouseTAAGAGACAGCATACT_fm_lung	13.9288406450889	0.758010820565009
fMouseTAAGAGATCACTCCTG_fm_lung	12.0525274355552	0.260907725510383
fMouseTAAGCGTAGATGCCAG_fm_lung	10.9243660051963	1.1319497088764
fMouseTACAGTGAGGGCTTCC_fm_lung	12.0153436739585	0.062560455021644
fMouseTACAGTGGTCTGATTG_fm_lung	13.0394363482139	0.220027999100471
fMouseTACAGTGGTTCCATGA_fm_lung	13.9941854555748	-0.31630615788958
fMouseTACCTTAAGACAGGCT_fm_lung	12.5214443285606	-0.0441740592148062
fMouseTACCTTACATGGGAAC_fm_lung	14.0178756792686	1.38182152908781
fMouseTACGGATAGCGTAATA_fm_lung	12.2592411120079	-0.672785206618523
fMouseTACGGATGTAGAAAGG_fm_lung	12.9091434557579	-0.625881477179742
fMouseTACGGGCTCTAACTTC_fm_lung	13.2252683718345	-0.215286060157036
fMouseTACTCATAGTGCTGCC_fm_lung	13.7783355791709	1.65797533195951
fMouseTACTCATTCTGCAGTA_fm_lung	9.8044271547935	1.46962161463239
fMouseTACTTACAGGTACTCT_fm_lung	13.1091966707847	-0.173380776229119
fMouseTACTTGTTCACTCCTG_fm_lung	14.1298112948082	0.954745509741092
fMouseTAGTGGTCACGGATAG_fm_lung	13.2966022570274	0.219180301842475
fMouseTATCAGGTCGGCTTGG_fm_lung	12.3244638521812	-0.545062108817315
fMouseTCAATCTTCGCGTAGC_fm_lung	14.4565000612876	2.05146248739698
fMouseTCACAAGTCCCTCTTT_fm_lung	11.9271040041587	0.397815094408775
fMouseTCACGAAAGTCTCAAC_fm_lung	13.1835403521202	-0.220993443312859
fMouseTCAGCTCCAAGGACTG_fm_lung	12.3909330446861	-0.0133985717918631
fMouseTCAGCTCTCATCGGAT_fm_lung	14.1890783388755	0.325119809326911
fMouseTCATTACAGTGGTCCC_fm_lung	13.9644098360679	0.0340596000526193
fMouseTCGAGGCCACGAAACG_fm_lung	12.0168132860801	0.217281297859931
fMouseTCGAGGCCAGCCTGTG_fm_lung	13.8381433565757	-0.373873635115838
fMouseTCGGGACCACATTTCT_fm_lung	13.4505806048057	-0.524973436179375
fMouseTCGGGACGTAGCGCTC_fm_lung	13.0416688997886	0.21512408655622
fMouseTCGTAGATCGAACGGA_fm_lung	7.07497168375469	-6.09114842015765
fMouseTCGTAGATCTGCTTGC_fm_lung	12.12001515223	0.199649051842475
fMouseTCTCTAACATCCCACT_fm_lung	12.8332786638877	0.290868417439247
fMouseTCTCTAATCAGTACGT_fm_lung	13.463994034066	0.0947446982238535
fMouseTCTGAGACAGTAAGAT_fm_lung	13.1193800051353	-0.0587395866539236
fMouseTCTGGAATCTGGTGTA_fm_lung	12.6962595064781	-0.520981474700188
fMouseTCTTTCCGTGGGTATG_fm_lung	12.974281318917	-0.2898383577492
fMouseTGAGGGAGTGGCTCCA_fm_lung	14.2994327623985	0.0380591313216928
fMouseTGCACCTAGATACACA_fm_lung	12.9374437410972	0.220914618191505
fMouseTGCCCATCAATGGAAT_fm_lung	12.7649002154014	-0.199051900687432
fMouseTGCGTGGGTAGCGATG_fm_lung	13.1010646898887	-1.02770225602648
fMouseTGCTGCTAGTCATGCT_fm_lung	13.8377609331749	-0.0219183405067679
fMouseTGGCCAGCACCCTATC_fm_lung	14.1336431582115	1.21258942883947
fMouseTGGCTGGTCTAACTGG_fm_lung	13.0977687914512	-0.266698761763787
fMouseTGGGAAGTCTAGCACA_fm_lung	13.3571310122154	-0.504702254119134
fMouseTGGTTAGGTCAGCTAT_fm_lung	13.8208952028892	-0.559752031150078
fMouseTGGTTAGGTCTTGCGG_fm_lung	12.4093160708091	0.426012859759117
fMouseTGGTTCCTCGACGGAA_fm_lung	12.7222290117881	-0.80100779134295
fMouseTTAGGCAGTGATGTCT_fm_lung	13.8132963259361	-0.656036778273797
fMouseTTCGAAGGTGGCGAAT_fm_lung	13.3819789965293	-0.958691998305535
fMouseTTCGAAGTCTGCCCTA_fm_lung	13.0531568606041	0.579300777134681
fMouseTTCGGTCGTACGCACC_fm_lung	14.1060791094444	-0.128627701583123
fMouseTTCTACAAGAATCTCC_fm_lung	12.8679924090049	0.490182892498756
fMouseTTCTACAGTCTAGTGT_fm_lung	12.381848343148	-0.844746514144158
fMouseTTCTCAAAGGTGCTTT_fm_lung	12.5441160280845	1.0766014764879
fMouseTTCTCAACACCCAGTG_fm_lung	13.4262342531822	-0.0985823114540335
fMouseTTCTCCTTCTCGCATC_fm_lung	13.0206813891075	-0.102000995459771
fMouseTTCTTAGCAGCCTTGG_fm_lung	14.1159172136924	1.47664584320524
fMouseTTCTTAGGTCGGCATC_fm_lung	13.9857444842002	-0.569973512473321
fMouseTTGAACGGTGGTAACG_fm_lung	13.9769744951866	0.216882542786384
fMouseTTTACTGGTACGCACC_fm_lung	13.3686924059532	0.515972809014106
fMouseTTTCCTCGTCCCTTGT_fm_lung	13.4205608446739	-0.789831682028985
fMouseTTTGCGCCATGTCCTC_fm_lung	13.6056394655845	-0.16327254373095
fMouseTTTGCGCTCAAACAAG_fm_lung	13.8591709215782	-0.473927303137993
fMouseTTTGCGCTCTCTAAGG_fm_lung	13.6331701357505	-0.185062452140069
fMouseTTTGGTTTCATTGCCC_fm_lung	12.3363561709068	-0.752232118430352
fMouseAAACGGGGTGACCAAG_fm_lung	14.0317535479209	1.18932537835577
fMouseAAAGCAATCAGCAACT_fm_lung	13.4561195452354	4.4459638158653
fMouseAAAGTAGTCGGAAATA_fm_lung	13.3974886019371	4.02443237703779
fMouseAACTCAGAGCCTATGT_fm_lung	14.4242811281822	2.08610124987104
fMouseAACTGGTTCTTGTATC_fm_lung	13.3936147768638	3.5413281480644
fMouseAAGGAGCGTCCGACGT_fm_lung	14.066795357003	1.04045091670492
fMouseAAGGCAGTCCGAGCCA_fm_lung	12.9259882052085	4.06313319605329
fMouseACAGCCGAGGCCGAAT_fm_lung	14.0672636110923	1.8882234851692
fMouseACCAGTAGTTTGACTG_fm_lung	13.3674106676719	4.33527083796003
fMouseACCTTTAGTGGGTATG_fm_lung	13.1792612154624	3.8268620530937
fMouseACGAGCCAGCTCTCGG_fm_lung	13.2418584902427	4.00192017954328
fMouseACGATGTAGCACGCCT_fm_lung	13.3279934008262	2.92834325235822
fMouseACGCAGCCAGATCCAT_fm_lung	4.38480521036601	-3.4916673143532
fMouseACGCCAGCACAAGACG_fm_lung	13.6033964235923	4.17402024668195
fMouseACGCCGAAGACTTTCG_fm_lung	13.1931810457847	4.79319162767866
fMouseACGGAGACAAGACGTG_fm_lung	4.34890366388774	-3.5593524416115
fMouseACGGGCTCACATAACC_fm_lung	14.4684763033531	2.11726398867109
fMouseAGAATAGCACCCATTC_fm_lung	13.2564849932334	4.77713318270185
fMouseAGAGCGATCACCATAG_fm_lung	13.552843101754	3.49122734468915
fMouseAGAGCTTCACACCGCA_fm_lung	13.2499494631431	2.86944599550703
fMouseAGAGCTTGTAGCCTCG_fm_lung	13.5115099032066	2.61741311949232
fMouseAGAGTGGTCTTGTTTG_fm_lung	13.0808124621055	4.07336707514265
fMouseAGATCTGCACTCGACG_fm_lung	13.5781459887168	3.94800730150678
fMouseAGCGGTCAGCGCCTCA_fm_lung	14.0700178225181	1.79816867512205
fMouseAGCGTCGGTGATGTGG_fm_lung	14.2964029390953	2.10153313082197
fMouseAGCTCTCCACCCTATC_fm_lung	13.1705532152793	4.7972445051048
fMouseAGGCCACGTAATAGCA_fm_lung	13.3542070467613	3.29642625254133
fMouseAGGGAGTTCTCTGAGA_fm_lung	-8.07565831349873	-11.8302388628151
fMouseAGTCTTTAGCCGTCGT_fm_lung	13.3164634783409	2.95860500734785
fMouseAGTCTTTGTAGAGGAA_fm_lung	13.4024543841026	4.12454839151838
fMouseATAACGCAGCTGCGAA_fm_lung	7.17313862635112	-6.63707737523577
fMouseATCCGAACAGACGCAA_fm_lung	13.9472065050743	2.0065301219795
fMouseATCTGCCTCTCCCTGA_fm_lung	13.3654651720665	3.56368275087812
fMouseATTACTCAGTCCCACG_fm_lung	13.377113350167	4.55607672136762
fMouseATTGGTGAGCAGCGTA_fm_lung	4.26644039942241	-3.69004778462908
fMouseATTTCTGGTGCCTTGG_fm_lung	13.4895410616539	4.48211355608442
fMouseCAAGATCCATCCTTGC_fm_lung	-8.23101948903584	-11.9482665498879
fMouseCACAAACAGATGCCTT_fm_lung	13.8291769106529	1.78177864950635
fMouseCACACAAAGGATTCGG_fm_lung	13.3565731127403	4.59152837198713
fMouseCACAGGCCATGTTGAC_fm_lung	13.3691101153038	3.046247438607
fMouseCACAGGCGTATAGGGC_fm_lung	13.033007629647	4.20610948008039
fMouseCAGATCAAGGACAGCT_fm_lung	13.2687978823326	4.74639673632123
fMouseCAGCCGAAGGGTTCCC_fm_lung	13.5585432131431	3.78389449518659
fMouseCAGCGACGTTAGGGTG_fm_lung	13.3557319719932	3.93692274492719
fMouseCATATTCTCGGCATCG_fm_lung	13.2922554094932	4.75855083864667
fMouseCATCGGGAGCTCCTTC_fm_lung	14.2958755571983	1.64741142195203
fMouseCATCGGGCAAGGGTCA_fm_lung	13.5967254717491	4.14770431917646
fMouseCATCGGGCACTCGACG_fm_lung	13.4349298555992	3.16409988802412
fMouseCATTATCTCCAAGCCG_fm_lung	-8.46780013249898	-11.6633754213478
fMouseCCACTACCATCAGTCA_fm_lung	13.4880065996788	3.62684770029523
fMouseCCCAATCAGGAACTGC_fm_lung	13.4089050371788	3.64445372026899
fMouseCCCAGTTCATAAAGGT_fm_lung	13.1693849642417	3.70793838900068
fMouseCCCTCCTTCAACCATG_fm_lung	13.5850839693687	4.04314465921857
fMouseCCGTGGAGTGCCTGGT_fm_lung	13.4609212954185	3.74224539202192
fMouseCCGTTCAAGGCAGTCA_fm_lung	13.3145294268272	3.21198721331098
fMouseCGAACATCAGTGGAGT_fm_lung	13.416646011605	1.99987049501874
fMouseCGAATGTAGCCCAATT_fm_lung	13.4490537722251	4.13610215586164
fMouseCGCTTCAAGTACGCCC_fm_lung	13.2142438967369	4.84613247316816
fMouseCGGACACGTCTGGAGA_fm_lung	14.3354387362144	2.02402944963911
fMouseCGGAGCTAGATGCCTT_fm_lung	13.2275533754966	4.87477417391279
fMouseCGTAGCGCATGGAATA_fm_lung	13.551227577462	3.85467477243879
fMouseCGTAGGCCACCGTTGG_fm_lung	13.9477806170127	2.29744167726972
fMouseCGTGTCTCAGACACTT_fm_lung	13.2837381441734	4.2708739797447
fMouseCGTTAGAAGAAGGTGA_fm_lung	13.5357971270225	2.61202521723249
fMouseCGTTAGATCCTTTCTC_fm_lung	4.31598902536846	-3.58755020696185
fMouseCTACACCTCACAAACC_fm_lung	13.5804786760948	2.24719829958417
fMouseCTACCCAAGCTGTCTA_fm_lung	13.4625320513389	3.76426716249921
fMouseCTAGAGTCAGTCGATT_fm_lung	14.3968601305625	2.0409357110832
fMouseCTCGGAGAGTCGAGTG_fm_lung	13.2618846972129	4.66578503054121
fMouseCTCGGGAAGAGGGCTT_fm_lung	13.4536552508018	3.70789714258649
fMouseCTCGGGACAAAGAATC_fm_lung	13.4336481173179	3.8199655572746
fMouseCTGAAGTTCACCGGGT_fm_lung	13.4886303026817	3.81198044222333
fMouseCTGATCCGTGCACCAC_fm_lung	13.1405925829551	2.18726344507673
fMouseCTGCTGTCAGGAATCG_fm_lung	13.2348156054161	4.65730138224103
fMouseCTGTGCTGTTGCTCCT_fm_lung	13.3473215181968	4.5426184694145
fMouseCTTACCGAGCGCCTCA_fm_lung	13.2872419436119	3.01810665529707
fMouseCTTAGGAAGACGCAAC_fm_lung	13.2287206728599	4.74910517137983
fMouseGAAACTCTCGGACAAG_fm_lung	13.2832746584556	2.90281649034956
fMouseGAACCTAGTCCATGAT_fm_lung	13.4015054781578	4.38320894640424
fMouseGAACCTAGTCCTAGCG_fm_lung	13.3894796450279	4.47628684442976
fMouseGAACGGAGTCTTGATG_fm_lung	13.5790786821983	2.60691697996595
fMouseGAATAAGGTTCATGGT_fm_lung	13.4356403429649	3.9497651616905
fMouseGACGGCTGTAGCTAAA_fm_lung	13.4582347948692	3.58704133432844
fMouseGACTGCGTCATCACCC_fm_lung	13.3099603731773	3.58491058748701
fMouseGAGCAGATCGGTCTAA_fm_lung	12.9503936846397	4.08754392069318
fMouseGATCGATGTCATATGC_fm_lung	13.255495079293	2.22348018091657
fMouseGATCGTACATCAGTCA_fm_lung	13.1285400469444	1.90580876272657
fMouseGATTCAGGTCGGGTCT_fm_lung	12.985174186959	2.59115894239881
fMouseGCAGCCACACACCGAC_fm_lung	13.3439712603233	2.99805446070173
fMouseGCATGTAAGTTCCACA_fm_lung	13.532519348397	2.10275276106336
fMouseGCGACCAAGCTGCAAG_fm_lung	13.4117879946373	3.75696988504865
fMouseGCGCAGTCACGTTGGC_fm_lung	13.408197410836	4.4437243501518
fMouseGCGCGATGTAAGGATT_fm_lung	14.2865829546592	1.91867835920789
fMouseGCTCCTAAGTCTCGGC_fm_lung	13.4933290560386	2.39648528498151
fMouseGCTGCGAAGACACTAA_fm_lung	13.5458383638999	3.72574992578962
fMouseGCTTCCAGTCGTGGCT_fm_lung	14.1316948015831	2.24430604380109
fMouseGGAACTTCATTGGCGC_fm_lung	13.5377864916465	4.1798038045738
fMouseGGAGCAACACAAGCCC_fm_lung	13.4450969774864	3.30594439905622
fMouseGGCAATTCAAACCCAT_fm_lung	13.25517845942	4.70721097391584
fMouseGGCTCGATCACTTACT_fm_lung	13.1504974444053	4.45931072634199
fMouseGGCTGGTTCTCAAACG_fm_lung	13.1870155413291	4.70997043055036
fMouseGGGAATGAGTAGATGT_fm_lung	13.3185501177452	3.9542965452049
fMouseGGGAGATGTCCATCCT_fm_lung	13.6927862246177	2.09386523169019
fMouseGGGCATCCAGCGTAAG_fm_lung	13.9572401125572	2.12583752077558
fMouseGGTGTTAGTCTAGGTT_fm_lung	13.2930555422447	3.73824305933454
fMouseGTAACGTGTCCGAACC_fm_lung	13.12392140223	2.24726612966993
fMouseGTAACGTTCCAGTATG_fm_lung	13.5007457811973	4.14946313303449
fMouseGTACGTATCCAAAGTC_fm_lung	13.3556470949791	3.38478942316511
fMouseGTAGGCCGTTTAAGCC_fm_lung	13.3020830233238	2.89486904543378
fMouseGTCGTAACACTCGACG_fm_lung	13.5503177721641	3.57744880121686
fMouseGTGCAGCTCGATGAGG_fm_lung	4.33484030558086	-3.58675055104754
fMouseGTGCTTCAGGGTTCCC_fm_lung	13.51614380671	3.99607224863508
fMouseGTTCGGGTCTCATTCA_fm_lung	13.4872970659874	4.31012792986372
fMouseTAAGTGCAGAGTGAGA_fm_lung	13.4285163958213	3.62038798731306
fMouseTAGGCATGTCTCTCGT_fm_lung	14.3655824740074	2.1577261249397
fMouseTAGTGGTCAGGCAGTA_fm_lung	12.9374084551475	1.88159163397291
fMouseTCAGGATGTGGTACAG_fm_lung	13.7943439562461	2.06162078779676
fMouseTCATTACAGGCATGTG_fm_lung	13.3219642717979	4.64358492296674
fMouseTCATTACGTCGGGTCT_fm_lung	14.2300386507652	2.04087837141492
fMouseTCATTACTCACTTACT_fm_lung	13.41444874598	3.54437561434248
fMouseTCATTTGAGACTGGGT_fm_lung	13.2739410479209	4.78007121485212
fMouseTCATTTGGTACATGTC_fm_lung	13.6827335436485	2.53422768515089
fMouseTCCACACCATGTAGTC_fm_lung	13.0072279055259	4.12081261080244
fMouseTCGCGAGTCAGCCTAA_fm_lung	13.3751287539146	2.9212748567436
fMouseTCGGGACTCGCCATAA_fm_lung	13.3116455156944	3.86202092569807
fMouseTCTATTGGTCCTAGCG_fm_lung	13.7907600481651	1.85420777004697
fMouseTCTCATATCCTGTACC_fm_lung	13.4732570727012	2.5280179540489
fMouseTCTGGAACACTTCGAA_fm_lung	13.3246603090904	3.19935412806013
fMouseTGACTTTAGGAGTCTG_fm_lung	13.2188844759605	4.12757106226423
fMouseTGAGAGGCAGGCAGTA_fm_lung	13.6399965365074	1.87148644131162
fMouseTGATTTCGTCATATGC_fm_lung	13.1019783098838	4.20334406298139
fMouseTGCACCTTCACGAAGG_fm_lung	13.2959146578453	4.75011606615522
fMouseTGCCAAAGTTATGTGC_fm_lung	13.56275368525	1.92300899427869
fMouseTGCCCATAGACTGGGT_fm_lung	13.3365211565635	4.61440105837324
fMouseTGCCCATGTAAGCACG_fm_lung	13.2627229769371	4.24723787706831
fMouseTGCTGCTTCATAAAGG_fm_lung	13.4196109850547	3.76999540728071
fMouseTGGGAAGGTAAACGCG_fm_lung	13.3029127199791	4.38855357569196
fMouseTGTATTCGTTGCCTCT_fm_lung	13.4197521288536	3.6146444837425
fMouseTGTGGTAAGCTTTGGT_fm_lung	13.3726902086875	3.75019522112348
fMouseTGTGGTATCTCAACTT_fm_lung	14.229616173043	2.17179711264112
fMouseTGTGTTTTCCTGCCAT_fm_lung	13.2692689974449	4.69776959818342
fMouseTTGCCGTTCACGATGT_fm_lung	13.6113672335289	3.73382397097089
fMouseTTGGAACCAGGTGCCT_fm_lung	14.402693756356	2.01521618765333
fMouseTTTCCTCAGCTACCTA_fm_lung	13.4414253313682	3.47954626482465
fMouseAAACGGGAGCGTGAGT_fm_lung	7.30764485193706	-8.86851172048113
fMouseAAACGGGCATTGCGGC_fm_lung	9.26397038294292	-8.42522387105486
fMouseAAACGGGTCTTGCCGT_fm_lung	7.98338700129009	-8.9868073900368
fMouseAAAGCAAAGCCAGGAT_fm_lung	8.37988758875347	-9.12671713429949
fMouseAAAGCAAGTGTCGCTG_fm_lung	5.22133351160503	-6.55762486058733
fMouseAAAGTAGCATCGACGC_fm_lung	7.62514401270366	-6.95382265645525
fMouseAAATGCCTCAGGTTCA_fm_lung	8.9722852785728	-8.50565104085467
fMouseAACACGTCACTAAGTC_fm_lung	5.99385166956401	-6.2430649240639
fMouseAACCATGAGATCCGAG_fm_lung	9.37389565302349	-7.91819910604022
fMouseAACTCAGAGATATGCA_fm_lung	6.53437901331401	-7.29290728169939
fMouseAACTCAGCACTTCGAA_fm_lung	4.58466196848369	-6.71314911443255
fMouseAACTCTTAGCTTTGGT_fm_lung	8.1151771624229	-6.49613527852557
fMouseAACTCTTTCAAGCCTA_fm_lung	9.92583943201518	-8.26290278035662
fMouseAACTTTCAGCGAGAAA_fm_lung	8.5598678667686	-8.46101336080096
fMouseAACTTTCTCGCCATAA_fm_lung	8.35993195368266	-7.92188887197039
fMouseAAGACCTTCTGTCAAG_fm_lung	7.88887978388286	-6.37062220174334
fMouseAAGGCAGCAATGAAAC_fm_lung	9.75283051325298	-8.45439200002215
fMouseAAGGCAGCAGCTGTAT_fm_lung	8.00741959406352	-6.87900833684466
fMouseAAGGCAGGTGGCGAAT_fm_lung	6.96692372156597	-6.68777231771014
fMouseAAGGCAGGTTGCGCAC_fm_lung	7.15997172190166	-8.05411676961443
fMouseAAGGTTCAGATCTGAA_fm_lung	8.73093415094829	-7.56867174703143
fMouseAAGGTTCCACGGCCAT_fm_lung	5.84886885477519	-6.41758160192034
fMouseAAGGTTCTCACTATTC_fm_lung	7.15031004740215	-6.33284430104754
fMouseAAGTCTGTCAATCTCT_fm_lung	4.89914990259624	-6.64762167531512
fMouseAAGTCTGTCTCTAAGG_fm_lung	7.3465700228355	-6.7441258867409
fMouseAATCCAGTCGTAGGAG_fm_lung	6.43426514460063	-6.44605497914813
fMouseAATCGGTGTTACGCGC_fm_lung	7.19952345682598	-8.29693750936053
fMouseACACCAACAAAGGTGC_fm_lung	9.44501782251811	-7.562799020591
fMouseACACCCTAGCCCAATT_fm_lung	8.38041783167339	-6.31964640218279
fMouseACACCCTAGCGTTCCG_fm_lung	7.71192551447368	-6.68424086171648
fMouseACACTGACACCTATCC_fm_lung	4.84299708200908	-7.52615313130877
fMouseACAGCTAGTTCCATGA_fm_lung	9.44137287928081	-7.09655336934588
fMouseACATACGGTCGGCACT_fm_lung	8.29580117060161	-8.29727797109148
fMouseACATACGTCAGAAATG_fm_lung	4.83314419580913	-7.55618624288104
fMouseACATCAGAGCCTATGT_fm_lung	9.46297360254741	-8.36420492726824
fMouseACATGGTTCATGCAAC_fm_lung	8.48906613184429	-8.11718515950701
fMouseACCAGTACACCACGTG_fm_lung	9.661726959481	-8.51777510243914
fMouseACCGTAAGTTCAACCA_fm_lung	8.172863968148	-6.69491390782855
fMouseACCTTTAAGCTGATAA_fm_lung	5.05838871790386	-7.27821020680926
fMouseACCTTTAAGGGTTTCT_fm_lung	7.64033127619243	-6.42645458776019
fMouseACGAGCCGTTGGTTTG_fm_lung	8.36467648340679	-6.84812931615374
fMouseACGAGCCTCCATTCTA_fm_lung	8.40640545679546	-7.21248392659686
fMouseACGATACCACTACAGT_fm_lung	8.07750321222759	-7.6559272249367
fMouseACGATGTAGTGTTAGA_fm_lung	8.20961857630229	-8.93556265431902
fMouseACGCAGCAGACCACGA_fm_lung	6.73485709024883	-7.90494207936785
fMouseACGCCGATCACATAGC_fm_lung	9.33916664911724	-7.76126341420672
fMouseACGGAGAAGCGTTGCC_fm_lung	8.8604106981895	-7.85799936849139
fMouseACGGAGACAAGTCTAC_fm_lung	7.74226952387309	-8.42353205281756
fMouseACGGAGAGTGACTCAT_fm_lung	8.74808026148296	-7.61003069478533
fMouseACGGCCAAGCTTCGCG_fm_lung	9.45689678980327	-7.49349646169207
fMouseACGGCCAAGGCTCAGA_fm_lung	8.93984986139751	-7.94956640798113
fMouseACGGCCAGTGTCAATC_fm_lung	6.95246363474346	-6.51248793202898
fMouseACGGGCTAGAACAATC_fm_lung	9.55197048975444	-8.53933195668719
fMouseACGGGCTCACTGTGTA_fm_lung	7.67923069788432	-8.26870588857195
fMouseACGGGCTGTAACGACG_fm_lung	8.01560307337261	-8.89566473561785
fMouseACGGGCTGTGGCCCTA_fm_lung	6.816662796273	-8.20193819600603
fMouseACGGGTCCACATGGGA_fm_lung	7.87392426325298	-8.67086176473162
fMouseACGGGTCGTAGCGATG_fm_lung	8.55220986200786	-7.52911905843279
fMouseACGTCAATCTGCTGCT_fm_lung	7.71798611475444	-6.27555183965228
fMouseACTATCTCACGGCCAT_fm_lung	9.36672688318706	-8.95228724080584
fMouseACTATCTGTGACTACT_fm_lung	8.50189209772563	-7.11403374272845
fMouseACTGAACCACAGAGGT_fm_lung	5.64040518595195	-6.43032364446185
fMouseACTGAGTCAGTATCTG_fm_lung	4.78352261377788	-6.28654865819476
fMouseACTGAGTGTCCGAATT_fm_lung	5.79070330454326	-7.2891526659157
fMouseACTGATGAGACCTTTG_fm_lung	8.91108227564311	-7.97996096211932
fMouseACTGATGCATCGGGTC_fm_lung	9.24151802851177	-6.55796246129534
fMouseACTGATGTCGGAAACG_fm_lung	5.1953921396873	-7.32846693593523
fMouseACTGCTCAGCCAGTTT_fm_lung	5.74603939844585	-6.63607887822649
fMouseACTGCTCCACGGCCAT_fm_lung	7.54177571131206	-6.81262831288836
fMouseACTGTCCCATTGGGCC_fm_lung	8.674084671273	-7.18359140950701
fMouseACTGTCCTCGCTTGTC_fm_lung	9.95595455957866	-7.9481168230202
fMouseACTTACTGTAGCTCCG_fm_lung	6.59554148508525	-6.59820370275042
fMouseACTTACTTCCGCTGTT_fm_lung	8.36609173609233	-7.31798033315203
fMouseACTTGTTAGCTGATAA_fm_lung	8.11088658167339	-7.83245329457781
fMouseACTTGTTCAATCCAAC_fm_lung	7.48803330255962	-7.27001242238543
fMouseACTTTCACAAACTGCT_fm_lung	7.55248165918804	-6.55937199193499
fMouseACTTTCACAATCCGAT_fm_lung	6.11066866709209	-6.28943161565325
fMouseACTTTCATCTTACCGC_fm_lung	9.21451187921977	-8.36505941945574
fMouseAGAATAGAGGTGCTTT_fm_lung	8.11042118860698	-8.09554628926775
fMouseAGACGTTAGCTGTTCA_fm_lung	5.95496035410381	-6.35279135304949
fMouseAGACGTTCACTCGACG_fm_lung	9.14828968836284	-8.6914325197365
fMouseAGACGTTTCCAGAGGA_fm_lung	4.16891146494365	-6.81921534139178
fMouseAGAGCGATCAGTTGAC_fm_lung	9.30657482935405	-6.92956118184588
fMouseAGAGTGGCAGGATTGG_fm_lung	7.05307722879863	-7.78656725484393
fMouseAGAGTGGTCTTCATGT_fm_lung	6.48198414637065	-6.61351160604022
fMouseAGATCTGGTGAGGCTA_fm_lung	7.34386921717143	-7.02843718129656
fMouseAGATCTGGTGTGCCTG_fm_lung	7.66420555902934	-8.57373671132586
fMouseAGCAGCCGTCGGCATC_fm_lung	7.71537018610454	-6.15578751164935
fMouseAGCCTAAAGACTAGGC_fm_lung	4.79390335871196	-7.29746870595477
fMouseAGCCTAACACGTAAGG_fm_lung	6.73371220423198	-6.50870756703875
fMouseAGCGGTCAGTTAAGTG_fm_lung	7.73184586359477	-7.45874266225359
fMouseAGCGGTCGTAACGTTC_fm_lung	7.35909367395854	-8.79286055165789
fMouseAGCGTATGTCCTCTTG_fm_lung	5.82420016123271	-6.63592581349871
fMouseAGCGTCGCACATCCGG_fm_lung	8.62272740198589	-6.77399258214495
fMouseAGCTCCTAGCAGCCTC_fm_lung	9.81674767328716	-7.97596506673357
fMouseAGCTCCTGTTATCGGT_fm_lung	8.62456322504497	-7.65886549550555
fMouseAGCTCTCAGAGTAATC_fm_lung	8.27427101923442	-6.74370293218157
fMouseAGCTCTCAGTGAAGAG_fm_lung	9.03419018579936	-6.6238809068825
fMouseAGCTCTCGTATGCTTG_fm_lung	8.98728943659282	-7.91315798360369
fMouseAGCTCTCTCAACACCA_fm_lung	8.5691509325645	-6.3771973093178
fMouseAGCTCTCTCAAGGTAA_fm_lung	7.64724255396343	-7.16279272634051
fMouseAGGCCACTCCCTAACC_fm_lung	4.74561930490947	-6.95749048787615
fMouseAGGCCACTCCGAACGC_fm_lung	7.23400259806133	-7.0804410417702
fMouseAGGCCGTCATGAACCT_fm_lung	4.70944596125102	-6.45831923085711
fMouseAGGCCGTGTATAGGGC_fm_lung	7.88257695032573	-6.86326508122942
fMouseAGGGATGAGCCAGTTT_fm_lung	7.14169503046489	-6.10777430135272
fMouseAGGGATGCAAGCTGTT_fm_lung	9.22907639337993	-6.897609277549
fMouseAGGGATGGTCAACTGT_fm_lung	9.22944928003765	-7.86599592763445
fMouseAGGGATGTCATGCAAC_fm_lung	4.29022360636211	-6.85286240178606
fMouseAGGGATGTCCAAACTG_fm_lung	5.95384169413066	-6.34137682515643
fMouseAGGGATGTCTGTCTAT_fm_lung	9.82663918329692	-8.17573790151141
fMouseAGGTCCGAGCTCTCGG_fm_lung	8.45095063044048	-7.36509375173113
fMouseAGGTCCGGTACAAGTA_fm_lung	4.34051419092632	-6.99875788289568
fMouseAGTCTTTCAGGAATGC_fm_lung	5.93397665811992	-7.13351587850115
fMouseAGTGAGGCACGAAACG_fm_lung	8.83725548578716	-7.45800928670428
fMouseAGTGGGATCTGCTTGC_fm_lung	8.99753285242534	-7.33143763143084
fMouseATAACGCAGGGAACGG_fm_lung	4.56756687952495	-6.5613055666115
fMouseATAACGCTCAAGATCC_fm_lung	8.1226987917564	-9.0911021669533
fMouseATCATCTAGGGAGTAA_fm_lung	8.27410889460063	-8.23773531514666
fMouseATCATCTGTCGAAAGC_fm_lung	4.96552229715801	-7.05496410924456
fMouseATCATCTTCTTAACCT_fm_lung	6.20087672068096	-6.41360859471819
fMouseATCATGGTCTAGCACA_fm_lung	-1.54242395566487	-0.694103999915337
fMouseATCCGAAGTTCGGCAC_fm_lung	8.7656087954185	-7.99295286733172
fMouseATCCGAATCGTACGGC_fm_lung	9.8786802370689	-7.74541334706805
fMouseATCGAGTTCATCTGCC_fm_lung	-0.0655785124161209	9.39687962931135
fMouseATGCGATTCCGCATCT_fm_lung	8.88021088434673	-7.60309938985369
fMouseATGGGAGCAGACGCAA_fm_lung	5.99625063730693	-6.45521692830584
fMouseATGTGTGAGTGGGATC_fm_lung	4.92716456247783	-6.47879461843035
fMouseATGTGTGGTGTGACGA_fm_lung	8.38265229059673	-6.49612621861956
fMouseATTACTCAGAGCTATA_fm_lung	7.72260952784038	-7.58768801290057
fMouseATTACTCTCCGAAGAG_fm_lung	8.7405376513145	-7.4700837572243
fMouseATTACTCTCTTCGAGA_fm_lung	5.21367836786724	-6.70521072942278
fMouseATTATCCAGGAGTCTG_fm_lung	6.0215869028709	-6.40333227712176
fMouseATTATCCCAAGCTGTT_fm_lung	8.90023041559673	-8.91756681996844
fMouseATTCTACAGCGATTCT_fm_lung	8.23928452326274	-7.50702719289324
fMouseATTCTACCACTTAAGC_fm_lung	9.24772263361431	-8.97341875630877
fMouseATTGGACCACAGCCCA_fm_lung	7.99128342462993	-8.04968313771746
fMouseATTGGACGTCTCAACA_fm_lung	8.03147507502056	-6.65029005605242
fMouseATTGGTGAGGACCACA_fm_lung	8.31350136591411	-8.89973978597185
fMouseATTGGTGCACCCATTC_fm_lung	5.93395138575054	-6.71245054799578
fMouseATTGGTGTCATGTGGT_fm_lung	6.71681357218242	-6.46057514745257
fMouseCAACCAAAGCCACCTG_fm_lung	4.44022656275249	-6.84872011739275
fMouseCAACCAAAGGTGGGTT_fm_lung	8.0922746737144	-6.33123068410418
fMouseCAACCAATCGTATCAG_fm_lung	4.83574152780986	-6.83059124547503
fMouseCAACCTCAGCCGGTAA_fm_lung	7.28711129023052	-6.94220022756121
fMouseCAACCTCTCAGCATGT_fm_lung	8.52055455042339	-6.73879866200945
fMouseCAACTAGAGTTCGCGC_fm_lung	8.20195103479839	-6.92266087132952
fMouseCAAGAAAAGCACAGGT_fm_lung	7.92777729822612	-6.5961070497658
fMouseCAAGAAAAGCGAAGGG_fm_lung	7.95250321222759	-7.82216410237811
fMouseCAAGATCAGCTGAACG_fm_lung	8.52386093927837	-8.53881792623064
fMouseCAAGATCCATGGATGG_fm_lung	8.39883995844341	-8.3280988176491
fMouseCAAGATCGTAAGAGAG_fm_lung	5.28117943598247	-6.40098146993182
fMouseCAAGGCCCAAGTAATG_fm_lung	8.63497734858013	-7.05399899083636
fMouseCAAGGCCCACATCCGG_fm_lung	8.70404530359722	-6.75473551351092
fMouseCAAGGCCTCCGAAGAG_fm_lung	8.27534771753765	-7.05127386647723
fMouseCAAGGCCTCTTGCAAG_fm_lung	8.81732083155132	-7.02708630162737
fMouseCACAAACCACGAAATA_fm_lung	7.22559929682231	-6.55749659139178
fMouseCACAAACCATGTAGTC_fm_lung	9.41468239618755	-8.53942064839861
fMouseCACAAACGTCAAAGCG_fm_lung	9.00095368219829	-8.2068076570656
fMouseCACACCTAGTGCCATT_fm_lung	8.55895233942485	-7.9408860643532
fMouseCACACCTTCCAGAAGG_fm_lung	8.60782719446636	-6.97079233724139
fMouseCACACTCCACGACTCG_fm_lung	4.38856077982402	-6.67736630040667
fMouseCACACTCTCCTTTACA_fm_lung	7.09477282358623	-6.73947386342547
fMouseCACAGTAGTCTCTTTA_fm_lung	6.18473625971294	-7.31353430348895
fMouseCACATAGAGCGTCTAT_fm_lung	7.41810036493755	-6.21659712392352
fMouseCACATTTTCTTTACAC_fm_lung	8.22438622309184	-8.10935167867205
fMouseCACCACTAGGCTACGA_fm_lung	8.31698990656352	-8.28067068654559
fMouseCACCAGGGTCTAGCGC_fm_lung	8.64054776026225	-7.96502165395281
fMouseCACCTTGGTAACGACG_fm_lung	6.20884419275737	-6.38679604131243
fMouseCACTCCAGTAAGCACG_fm_lung	4.32440758539653	-7.08819822865984
fMouseCAGAATCGTTTCGCTC_fm_lung	8.61389542414165	-8.30698446828387
fMouseCAGAGAGGTATCTGCA_fm_lung	7.03168011499858	-8.51949839192889
fMouseCAGCAGCAGAGCAATT_fm_lung	9.71139908625102	-8.37019590932391
fMouseCAGCAGCGTCAGAAGC_fm_lung	5.4040012438438	-7.40796141225359
fMouseCAGCGACTCAGCTGGC_fm_lung	8.09822846247173	-8.60381846028826
fMouseCAGCTAAAGTGTGAAT_fm_lung	9.27275753809429	-8.39004568654559
fMouseCAGCTAACACATAACC_fm_lung	9.2572145540855	-7.1948504884865
fMouseCAGCTAACAGCTATTG_fm_lung	5.81725455118633	-6.37179855901263
fMouseCAGGTGCGTCTAGCCG_fm_lung	8.52915097071147	-7.81782869893572
fMouseCAGTCCTAGGCTCAGA_fm_lung	8.92576123072124	-6.97844986516497
fMouseCATATGGTCACTCTTA_fm_lung	8.88682938410259	-9.04682974416277
fMouseCATCAGAGTAGCGTAG_fm_lung	8.83373261286235	-8.48476557332537
fMouseCATCCACCAGCTCGAC_fm_lung	5.66775704218364	-6.60871700841448
fMouseCATCCACGTATAGGGC_fm_lung	9.32034684015727	-8.83655504781268
fMouseCATCGAACATTAGCCA_fm_lung	9.22434140039897	-6.92360310155413
fMouseCATCGGGCACGGTGTC_fm_lung	5.0869207461021	-6.33324246007464
fMouseCATGACAGTATTAGCC_fm_lung	7.76159859491802	-8.26949743825457
fMouseCATGCCTGTCGCATAT_fm_lung	4.69710398508525	-6.84758715230486
fMouseCATGCCTTCGCTTGTC_fm_lung	4.10610152079082	-6.70243887502215
fMouseCATGCCTTCTACCAGA_fm_lung	7.82842064691997	-8.54653219777605
fMouseCATGGCGCATGGTCTA_fm_lung	8.11118126703716	-7.61624006825945
fMouseCATTCGCTCCTACAGA_fm_lung	4.22625208689189	-6.66234259206316
fMouseCATTCGCTCTCTGCTG_fm_lung	6.88180447412944	-7.66889814931414
fMouseCCAATCCAGCCAGGAT_fm_lung	5.86361265970683	-6.52001337605975
fMouseCCAATCCAGCTACCTA_fm_lung	8.68724633051372	-7.70592550832293
fMouseCCAATCCAGGCTCTTA_fm_lung	7.94673252893901	-7.17368940907977
fMouseCCAATCCGTCCGCTGA_fm_lung	8.61795712305522	-6.86500029164813
fMouseCCACCTACAATCGGTT_fm_lung	5.92911387278057	-6.51809219914935
fMouseCCACGGAAGTACGCCC_fm_lung	6.54727745844341	-8.47874598104021
fMouseCCACGGAGTACAGACG_fm_lung	8.12444020105815	-6.6420956094887
fMouseCCACGGATCTGATTCT_fm_lung	8.71229649378276	-6.57442431050799
fMouseCCACTACAGAATTGTG_fm_lung	7.84950352503276	-8.14033464986346
fMouseCCACTACGTGTGACCC_fm_lung	8.35046292139507	-6.53702787953875
fMouseCCAGCGAAGTATCGAA_fm_lung	6.014510162606	-6.56286530095599
fMouseCCATGTCAGCGAAGGG_fm_lung	8.40815449549175	-7.53779558736346
fMouseCCATTCGCACACCGAC_fm_lung	8.81032753778911	-8.32698587972185
fMouseCCATTCGGTCTCAACA_fm_lung	8.60933495356059	-7.58297876912615
fMouseCCCATACTCGGACAAG_fm_lung	5.17519522501445	-7.10182480412981
fMouseCCCATACTCTGTTTGT_fm_lung	5.31768894983745	-7.14424566823504
fMouseCCCTCCTCATTGTGCA_fm_lung	7.7458448488853	-6.81058935719988
fMouseCCCTCCTGTGAAATCA_fm_lung	6.43393326593852	-6.78582100469134
fMouseCCCTCCTGTGTGCCTG_fm_lung	7.16757679773784	-7.31928019124529
fMouseCCGGGATAGGTCATCT_fm_lung	4.70196104837871	-6.67493490773699
fMouseCCGGTAGCAACACGCC_fm_lung	7.47074032618022	-8.78730444509051
fMouseCCGTACTTCAAGCCTA_fm_lung	7.99055672480083	-7.07539133626482
fMouseCCGTGGAAGTGAACAT_fm_lung	5.35904360605693	-6.75637201863787
fMouseCCGTGGACACATCTTT_fm_lung	4.94605065180278	-6.9932804544594
fMouseCCGTGGATCGCCAAAT_fm_lung	8.65576649500347	-7.50275950032732
fMouseCCGTGGATCTTGTTTG_fm_lung	-1.80900453732991	-0.735318942847466
fMouseCCGTTCAGTGACTACT_fm_lung	7.71609021021343	-7.10846190053484
fMouseCCTAAAGAGACCTAGG_fm_lung	7.79353619410015	-7.34390120107195
fMouseCCTAAAGGTAAATGTG_fm_lung	8.2224769671104	-6.85687021810076
fMouseCCTACACAGCGAAGGG_fm_lung	5.00361824823833	-6.25199703771136
fMouseCCTACACCACGCATCG_fm_lung	5.05987454248882	-6.76546148854754
fMouseCCTACACCAGATAATG_fm_lung	8.28792763544536	-8.44955210286639
fMouseCCTAGCTGTCATCGGC_fm_lung	5.37316227747417	-6.32312349874041
fMouseCCTATTAAGATGGGTC_fm_lung	8.41488838983989	-8.30070738393328
fMouseCCTATTACAGTAAGCG_fm_lung	7.8908758242271	-6.21433882314227
fMouseCCTATTAGTACCGTTA_fm_lung	7.76816559626079	-7.68501715261004
fMouseCCTATTATCTGATACG_fm_lung	6.3131284792564	-7.39059691030047
fMouseCCTCAGTAGCGTGAAC_fm_lung	7.65260506464458	-6.7050428827431
fMouseCCTCAGTGTCATACTG_fm_lung	7.67060089899516	-8.82557253438494
fMouseCCTCAGTGTTGTCGCG_fm_lung	4.94379568888164	-6.93391804296038
fMouseCCTTCCCGTGATGCCC_fm_lung	8.49426747156597	-9.07509188252947
fMouseCCTTCCCTCCTCTAGC_fm_lung	5.86575079752422	-6.30753902989886
fMouseCCTTTCTAGAAGGCCT_fm_lung	7.97863007379985	-6.59945349294207
fMouseCGAACATAGGCTCATT_fm_lung	8.07656861139751	-8.40120367604754
fMouseCGAATGTAGAGGACGG_fm_lung	8.72045708490825	-7.70834879476092
fMouseCGAATGTCAAAGAATC_fm_lung	7.57462216211772	-7.33372263509295
fMouseCGAATGTGTCGTCTTC_fm_lung	5.60358477426982	-6.69377665120623
fMouseCGACTTCCAAGAGGCT_fm_lung	8.34297085596538	-8.56066660481951
fMouseCGACTTCCAGTAGAGC_fm_lung	9.52698040796733	-7.52667288381121
fMouseCGACTTCTCCCGACTT_fm_lung	4.3163056452415	-6.96068625051043
fMouseCGAGAAGAGAGTACCG_fm_lung	6.41688681436992	-6.86089043218157
fMouseCGAGAAGAGTCCAGGA_fm_lung	9.29511929346538	-8.43702082234881
fMouseCGAGAAGCAGTTCATG_fm_lung	7.57677937342143	-8.30654673177264
fMouseCGAGCCATCTTCAACT_fm_lung	9.39499855829692	-7.76495318013689
fMouseCGATCGGAGACAGACC_fm_lung	4.81937170816875	-6.55204395848773
fMouseCGATCGGTCCAAACTG_fm_lung	6.45746041132427	-6.8302903612282
fMouseCGATGGCCACGGTTTA_fm_lung	9.04317570520854	-7.10989336568377
fMouseCGATGTAGTTTCGCTC_fm_lung	9.8897190172813	-7.77851728993914
fMouseCGATGTATCCAAAGTC_fm_lung	8.35994339777446	-8.26001028615496
fMouseCGCCAAGAGTTGTCGT_fm_lung	9.05316353632427	-7.86525110799334
fMouseCGCCAAGCACAGACAG_fm_lung	7.9106283266685	-8.13507895070574
fMouseCGCGGTACAAGTTCTG_fm_lung	4.57049609018779	-6.88744740087054
fMouseCGCGGTATCGAATGCT_fm_lung	5.06582070185161	-6.82877783376238
fMouseCGCTGGAGTCTCTTTA_fm_lung	8.49835682703472	-7.34822420674822
fMouseCGCTGGAGTTGTTTGG_fm_lung	8.08702183557964	-8.79222826558611
fMouseCGCTGGATCAGCTGGC_fm_lung	9.76169873072124	-7.71874003011248
fMouseCGGACACAGATAGCAT_fm_lung	8.66678334070659	-7.26380495625994
fMouseCGGACGTTCCACGCAG_fm_lung	4.47777605844951	-6.99000982839129
fMouseCGGACTGAGGCCGAAT_fm_lung	9.58800602747417	-8.16784815389178
fMouseCGGACTGTCTTATCTG_fm_lung	4.66225004984355	-6.53441099721453
fMouseCGGAGCTGTCTGCGGT_fm_lung	4.91761256052471	-6.30954460698626
fMouseCGGAGTCGTCTTGATG_fm_lung	4.26018668009258	-7.04797415334246
fMouseCGGCTAGGTTGCTCCT_fm_lung	9.03222466303325	-6.64167027074358
fMouseCGGCTAGTCGCGTAGC_fm_lung	8.30704308344341	-8.04505304891131
fMouseCGGGTCAAGGAATGGA_fm_lung	6.81246138407207	-6.74826912480853
fMouseCGGTTAATCCAAATGC_fm_lung	4.21228600336528	-6.80660156804583
fMouseCGTAGGCAGCTAGTCT_fm_lung	6.72548342539287	-6.97549728948138
fMouseCGTAGGCGTAGCTGCC_fm_lung	6.5507240374229	-6.89342312413714
fMouseCGTAGGCTCAGGCGAA_fm_lung	8.77925968958354	-6.69664578038714
fMouseCGTCACTGTATCAGTC_fm_lung	7.44096947504497	-6.48077444631121
fMouseCGTCAGGTCCTTGGTC_fm_lung	4.41944075418926	-6.68916563588641
fMouseCGTCCATAGACAATAC_fm_lung	7.7977361757896	-8.91547350484393
fMouseCGTCCATCATCATCCC_fm_lung	8.11679650141216	-8.47231916982195
fMouseCGTCTACAGCTCCCAG_fm_lung	8.16708565546489	-8.56378416615984
fMouseCGTCTACTCACCATAG_fm_lung	5.57781458689189	-6.73608784276507
fMouseCGTGAGCGTTAGTGGG_fm_lung	4.99007893396831	-6.89459471303484
fMouseCGTTAGAAGATAGTCA_fm_lung	8.48481369806743	-8.50406889516375
fMouseCGTTCTGAGCTAGTGG_fm_lung	7.92446041895366	-6.92485336858294
fMouseCGTTCTGAGGGAGTAA_fm_lung	8.88271237207866	-8.42051653462908
fMouseCGTTCTGTCTATGTGG_fm_lung	7.74855137659526	-7.69085363942645
fMouseCTAACTTCATCACGTA_fm_lung	8.51888371302104	-8.52492575246355
fMouseCTAACTTTCCTAGAAC_fm_lung	8.02633381678081	-7.99758677083514
fMouseCTAAGACAGTTAACGA_fm_lung	5.11916304422832	-6.98404793340228
fMouseCTACACCTCCCAGGTG_fm_lung	8.69176102472759	-7.21583323079607
fMouseCTACATTGTGAAAGAG_fm_lung	4.95864344431377	-7.47178606587908
fMouseCTACATTTCAGCATGT_fm_lung	7.62044716669536	-6.62883858281634
fMouseCTACCCAAGCTCAACT_fm_lung	9.41657734705425	-8.96643881398699
fMouseCTACCCACAGCGATCC_fm_lung	8.30224228693462	-7.88341192800066
fMouseCTACCCAGTTATTCTC_fm_lung	8.89130688501811	-8.6440110643532
fMouseCTACCCATCAGCGATT_fm_lung	9.30827809168315	-7.02499155599139
fMouseCTACCCATCCAGTAGT_fm_lung	8.81415272547222	-7.52454714375994
fMouseCTAGCCTAGATCGATA_fm_lung	7.60849095179057	-6.98779587346575
fMouseCTCACACAGGTCATCT_fm_lung	8.84953881098247	-6.95584683019183
fMouseCTCACACAGTGGGATC_fm_lung	9.64651108576274	-8.14284376698992
fMouseCTCAGAACATCGATTG_fm_lung	4.33878136469341	-6.72840027410052
fMouseCTCATTACACACGCTG_fm_lung	5.28910876108623	-6.58792929250262
fMouseCTCATTAGTAATCACC_fm_lung	8.64346218897319	-8.89838842946551
fMouseCTCATTAGTCCGACGT_fm_lung	7.64009571863628	-6.64595703679583
fMouseCTCCTAGCAATCGAAA_fm_lung	8.66762448145366	-7.56890444356463
fMouseCTCCTAGCATCCGTGG_fm_lung	6.33237648798442	-6.53170828420184
fMouseCTCCTAGTCAACCAAC_fm_lung	8.41191960169292	-7.84550528127215
fMouseCTCGAAAAGAATTGTG_fm_lung	5.25196696115947	-7.25837950307391
fMouseCTCGAAAAGTCGAGTG_fm_lung	8.04369259668804	-7.6478705843117
fMouseCTCGAAAGTCTCCCTA_fm_lung	9.52383995844341	-7.30149035054705
fMouseCTCGAGGGTTTGTTGG_fm_lung	7.32119370295024	-6.35469488698504
fMouseCTCGGAGTCCAACCAA_fm_lung	8.5163469393394	-9.00049738484881
fMouseCTCGGAGTCCCGGATG_fm_lung	6.11961079431987	-7.5381179292824
fMouseCTCGGAGTCGATGAGG_fm_lung	7.89235306574321	-7.27333025533221
fMouseCTCGGGAAGGAACTGC_fm_lung	8.91146279169536	-8.46621565419695
fMouseCTCGGGAGTTGGTTTG_fm_lung	8.99995041681743	-8.26865915853045
fMouseCTCGTCAAGAGCTGGT_fm_lung	9.4431219179771	-8.63515715199969
fMouseCTCGTCAAGGTGACCA_fm_lung	9.11285687281108	-7.30857424336932
fMouseCTCGTCACATTAGCCA_fm_lung	7.29091358973003	-6.45893530446551
fMouseCTCGTCAGTATGAAAC_fm_lung	8.75447369410015	-8.98546843129656
fMouseCTCTAATAGGAACTGC_fm_lung	8.60500050379253	-7.51694063741229
fMouseCTCTAATAGTTACGGG_fm_lung	7.45179177118755	-7.53851656514666
fMouseCTCTACGAGGAGTAGA_fm_lung	5.10394192530132	-7.44769911366961
fMouseCTGAAGTTCACAACGT_fm_lung	9.24067879511333	-8.68743567067644
fMouseCTGAAGTTCGGCGGTT_fm_lung	9.2574415285728	-7.32926230031512
fMouseCTGATCCTCGGCGGTT_fm_lung	5.13422489954448	-7.53019194203875
fMouseCTGCGGAGTCTGGTCG_fm_lung	6.54373265100932	-6.77751545506976
fMouseCTGCGGATCAACACAC_fm_lung	9.59210968805766	-8.17544416982195
fMouseCTGCTGTAGACGACGT_fm_lung	8.58931637598491	-9.14201311666033
fMouseCTGGTCTAGTGACATA_fm_lung	9.0069646914146	-8.40620188313982
fMouseCTGTGCTCATGTTCCC_fm_lung	4.23129940821147	-6.78711609441302
fMouseCTGTTTAAGTGGAGAA_fm_lung	5.47308207346416	-7.40053801137469
fMouseCTGTTTACATTATCTC_fm_lung	8.38181210352397	-8.69061426717303
fMouseCTTGGCTGTGTCGCTG_fm_lung	9.21592331720806	-8.40645174581072
fMouseCTTGGCTTCCTGTACC_fm_lung	4.33997393442607	-6.63295130330584
fMouseGAAACTCTCCCTTGTG_fm_lung	5.90296030832744	-6.32794432240984
fMouseGAAATGAGTAAAGGAG_fm_lung	6.61035633875347	-7.46245913106463
fMouseGAACATCAGTTGTCGT_fm_lung	4.95525646997905	-6.82782368260882
fMouseGAACATCTCTGAGGGA_fm_lung	8.33504677607036	-7.20925669271014
fMouseGAACCTAGTCTAGCCG_fm_lung	7.43284416986919	-7.40633921224139
fMouseGAACGGACAGAGTGTG_fm_lung	8.5836305697105	-7.19755510884783
fMouseGAACGGACATTGGTAC_fm_lung	8.16513920618511	-7.12146429616473
fMouseGAACGGATCGGAATCT_fm_lung	5.1780228693626	-6.83364967900774
fMouseGAATGAACACCATGTA_fm_lung	4.22591782404399	-7.15497831899188
fMouseGAATGAAGTCCGAACC_fm_lung	4.4726367075584	-6.67121462422869
fMouseGAATGAATCAGCAACT_fm_lung	7.93404198481059	-6.64049057561419
fMouseGACACGCAGCGGATCA_fm_lung	8.68599129511333	-7.96551756459734
fMouseGACACGCCAGACACTT_fm_lung	7.60130596949077	-6.13171772557757
fMouseGACACGCTCCCAAGTA_fm_lung	4.98485804392314	-7.1347394426491
fMouseGACAGAGAGCAGCGTA_fm_lung	7.5560484011314	-8.33241228658221
fMouseGACAGAGCAATGCCAT_fm_lung	9.02410031153179	-7.58822779256365
fMouseGACCTGGAGTGAACAT_fm_lung	9.15202904535747	-8.99305491048357
fMouseGACCTGGCACTGTTAG_fm_lung	8.88660431696391	-6.74661545354388
fMouseGACCTGGCAGCGAACA_fm_lung	8.99441719843364	-7.78402475911639
fMouseGACGCGTGTCTACCTC_fm_lung	7.73901367975688	-7.50042585927508
fMouseGACGGCTGTTGTGGAG_fm_lung	8.51228428675151	-7.06501631337664
fMouseGACGTTAAGTTGAGAT_fm_lung	6.64344406916118	-7.52808146077654
fMouseGACTAACGTCCGTCAG_fm_lung	6.90711499048686	-8.50919584828875
fMouseGACTAACTCATTTGGG_fm_lung	5.81830740763164	-6.38241962987444
fMouseGACTAACTCTGCGTAA_fm_lung	9.23440457178569	-7.79798082906268
fMouseGACTACACATACCATG_fm_lung	6.21179533792949	-6.49681763249896
fMouseGACTACATCTACCTGC_fm_lung	7.11750651194072	-8.2112718065407
fMouseGACTGCGGTCGGGTCT_fm_lung	5.4941039164207	-6.37340454656146
fMouseGACTGCGGTTGATTGC_fm_lung	8.47711945368266	-6.58460526067278
fMouseGAGCAGAGTACCGTAT_fm_lung	-6.71358489202046	-12.4001498659279
fMouseGAGCAGAGTCCGTTAA_fm_lung	9.13586140467143	-6.98129610616229
fMouseGAGGTGAGTACTTAGC_fm_lung	7.33125496698833	-7.04557137090228
fMouseGAGGTGATCAAACGGG_fm_lung	6.573836334481	-6.31460480290911
fMouseGAGGTGATCTAACCGA_fm_lung	9.03645134760356	-7.82200007039568
fMouseGAGTCCGAGCCAGGAT_fm_lung	6.06258774591899	-7.16441206532977
fMouseGAGTCCGAGGAGCGTT_fm_lung	4.5534677584312	-7.30497030812762
fMouseGATCAGTGTCGTGGCT_fm_lung	9.80917359186626	-8.12681345540545
fMouseGATCGATAGTGGCACA_fm_lung	9.12620831324077	-7.45591883260272
fMouseGATCGTATCAGCTTAG_fm_lung	9.22595692469097	-6.82157616216204
fMouseGATCTAGAGTCTTGCA_fm_lung	4.44634915186382	11.2086271802757
fMouseGATCTAGTCAGTTAGC_fm_lung	7.18155289484477	-6.30679373342059
fMouseGATGAAATCGTAGGTT_fm_lung	6.63137627436138	-7.13180212575457
fMouseGATGAGGAGTATCTCG_fm_lung	8.11892033411479	-7.78072218495867
fMouseGATGAGGCAGTGGGAT_fm_lung	9.31733895136333	-7.97067980367205
fMouseGATGAGGCATAAAGGT_fm_lung	9.49942017389751	-8.33261351186297
fMouseGATGCTAAGACTCGGA_fm_lung	4.41628790689922	-6.63287548619769
fMouseGATGCTACAGAGCCAA_fm_lung	4.81558085276103	-6.33816246587298
fMouseGATGCTATCAGAGGTG_fm_lung	7.74027634455181	-8.05899576741717
fMouseGATTCAGCACATCCAA_fm_lung	8.1472234804771	-8.72839312154314
fMouseGATTCAGTCACAATGC_fm_lung	7.84451771570659	-8.5888934572365
fMouseGCAATCATCACCCTCA_fm_lung	9.80480290247417	-8.31547407704852
fMouseGCACATAAGGTAAACT_fm_lung	9.16249085260845	-8.93008856374285
fMouseGCACATACAGCTTAAC_fm_lung	9.15681076837993	-8.14285902577898
fMouseGCACATAGTTAGATGA_fm_lung	8.18820381952739	-7.41709856587908
fMouseGCACATATCAGCTCGG_fm_lung	8.18808651758647	-8.98811392385027
fMouseGCACTCTGTCTAAACC_fm_lung	5.1974582750938	-6.47423319417498
fMouseGCAGCCAAGATGCGAC_fm_lung	9.84932614160991	-7.75837187367938
fMouseGCAGCCAAGTACGCCC_fm_lung	8.37179470850444	-8.85084871846697
fMouseGCAGCCACACGAAAGC_fm_lung	9.71456528498149	-7.7685809572365
fMouseGCAGTGGTATCAACGC_fm_lung	-4.95676230596089	-5.48323921758196
fMouseGCAGTTATCACATGCA_fm_lung	7.29679203821636	-6.53235725957415
fMouseGCATACACATCTACGA_fm_lung	8.89368534876323	-9.08054499227068
fMouseGCATACAGTAGCGCTC_fm_lung	13.1222858507774	4.55941434305646
fMouseGCATGATAGCACCGTC_fm_lung	8.80006886316753	-7.51321272450945
fMouseGCATGTAGTCAGCTAT_fm_lung	7.2105255205772	-7.05810169774554
fMouseGCATGTATCTTTAGGG_fm_lung	9.36337090326763	-8.76747374135516
fMouseGCCAAATCAAGTAATG_fm_lung	4.99707938028789	-7.56311182576678
fMouseGCGACCAGTAGCGATG_fm_lung	8.58790684534526	-6.54637293416522
fMouseGCGAGAAAGGTAGCTG_fm_lung	9.29183674646831	-7.1679540117409
fMouseGCGAGAACAAGGACTG_fm_lung	6.9404773790977	-6.95788673955462
fMouseGCGAGAAGTGGACGAT_fm_lung	6.34407330347515	-6.17632488805315
fMouseGCGCAACCAATGCCAT_fm_lung	8.84008503748393	-6.61243300038836
fMouseGCGCAACGTGCGAAAC_fm_lung	9.21015072657085	-7.6536832292702
fMouseGCGCCAAGTATTAGCC_fm_lung	8.26929665400005	-7.04230265218279
fMouseGCGCCAATCATGCAAC_fm_lung	7.57837391687847	-6.15217880803606
fMouseGCGCCAATCTAACCGA_fm_lung	9.61335945917583	-7.71393827992938
fMouseGCGCGATAGTAGCCGA_fm_lung	6.76877213312602	-8.59161810475848
fMouseGCGCGATCAAGTAGTA_fm_lung	9.71175003839946	-8.40724997121355
fMouseGCTCTGTAGTGGGATC_fm_lung	8.56198502375102	-7.38623480397723
fMouseGCTGCGAAGCAATATG_fm_lung	8.08659840418315	-7.84773687917254
fMouseGCTGCGATCCTAGGGC_fm_lung	8.10489273859477	-7.89750914174578
fMouseGCTGCTTAGATGGGTC_fm_lung	8.40967083765483	-7.50802759725115
fMouseGCTGGGTAGTACCGGA_fm_lung	7.773618706002	-6.17030911046526
fMouseGCTGGGTAGTGTGGCA_fm_lung	8.19582367731548	-7.94689421254656
fMouseGCTTGAACACCAGCAC_fm_lung	7.88827324701763	-6.23790983754656
fMouseGCTTGAACACCTCGTT_fm_lung	7.75819779230571	-8.5537600954201
fMouseGGAAAGCGTATAAACG_fm_lung	8.14814568354106	-8.69891028005144
fMouseGGAACTTAGCGAAGGG_fm_lung	7.10311222864604	-8.85012583333514
fMouseGGACAGACAGATGGGT_fm_lung	4.49223471476055	-6.98388247090838
fMouseGGACAGATCATTGCCC_fm_lung	5.12063313318706	-6.65636353093646
fMouseGGACATTGTTGATTGC_fm_lung	5.88214588953472	-6.40535072881243
fMouseGGACATTTCTAAGCCA_fm_lung	4.51000691248393	-7.00900368291399
fMouseGGACGTCAGTGTGAAT_fm_lung	8.11382389856792	-7.56759123403094
fMouseGGACGTCGTCTAGCGC_fm_lung	9.00897122217632	-7.01109270650408
fMouseGGACGTCGTGCCTGCA_fm_lung	7.79703522516704	-6.75508408147356
fMouseGGATGTTAGAGCTGGT_fm_lung	9.19248200251079	-7.88497881490252
fMouseGGATGTTCATCTCCCA_fm_lung	6.10379648996807	-6.58601812917254
fMouseGGATGTTGTGAGGGTT_fm_lung	9.59868145777202	-7.5821853120949
fMouseGGATGTTGTGCCTGCA_fm_lung	6.88633967234111	-8.63209299642107
fMouseGGATTACAGCTCCTTC_fm_lung	8.9446392138145	-8.63855318624041
fMouseGGATTACTCACATAGC_fm_lung	9.05019856287456	-7.76166872579119
fMouseGGATTACTCAGGCGAA_fm_lung	8.76546765161968	-8.25960211354754
fMouseGGCCGATAGGCAATTA_fm_lung	9.03825665308452	-7.40073732930682
fMouseGGCCGATCATGCTGGC_fm_lung	7.65723515345073	-6.27728132802508
fMouseGGCGACTTCTGGCGAC_fm_lung	8.15723706079936	-8.56752733785174
fMouseGGCTCGATCTCAACTT_fm_lung	8.96050072504497	-7.66062693196795
fMouseGGCTGGTGTAAAGTCA_fm_lung	9.55429459406352	-7.7009654482033
fMouseGGCTGGTTCTAGAGTC_fm_lung	8.12712574793315	-8.2246299226906
fMouseGGGAATGAGGTGATTA_fm_lung	5.7645592768333	-6.78508858281634
fMouseGGGAATGTCGTCTGCT_fm_lung	6.93948651148296	-6.62359861928484
fMouseGGGACCTTCAGGTTCA_fm_lung	6.69029904200054	-6.35957626897356
fMouseGGGAGATGTGTTAAGA_fm_lung	8.92982960535503	-8.04357390004656
fMouseGGGATGAAGTTCCACA_fm_lung	8.69586468531108	-9.32447199422381
fMouseGGGATGAGTCTTGATG_fm_lung	8.63036251856304	-6.65401796895525
fMouseGGGCACTAGAGCCTAG_fm_lung	8.92043972803569	-8.42163519460223
fMouseGGGCACTAGTGACTCT_fm_lung	9.01064682795024	-6.45749144155047
fMouseGGGCATCAGTGCAAGC_fm_lung	6.77537251306987	-8.66056780416033
fMouseGGGCATCTCCCTTGTG_fm_lung	7.90489769770122	-7.98872522908709
fMouseGGGTTGCAGATCGGGT_fm_lung	6.74285317255474	-8.70398573476336
fMouseGGGTTGCCAACAACCT_fm_lung	9.86123467279888	-7.79180769521258
fMouseGGGTTGCGTGCACGAA_fm_lung	5.07842160059429	-7.47766451436541
fMouseGGTATTGGTGTTAAGA_fm_lung	8.4121046145103	-8.51129870015643
fMouseGGTGAAGCAAAGCGGT_fm_lung	8.89912510706401	-8.25706057149432
fMouseGGTGCGTAGCCCGAAA_fm_lung	6.72574377848125	-8.63467173177264
fMouseGGTGCGTCAGCTGTGC_fm_lung	9.30024052454448	-7.31954245168231
fMouseGGTGCGTGTCTAGCCG_fm_lung	7.72151566339946	-8.60248045522234
fMouseGGTGCGTTCGCTAGCG_fm_lung	9.02147770716167	-6.8719163377907
fMouseGGTGTTACACATTTCT_fm_lung	8.41491032434917	-8.37322287160418
fMouseGGTGTTAGTCTTGTCC_fm_lung	4.59311867548442	-7.19903044301531
fMouseGGTGTTATCCGTACAA_fm_lung	4.86923266245342	10.6964010755394
fMouseGTAACTGTCTTCGAGA_fm_lung	8.52210903955913	-7.11042742330096
fMouseGTACTTTCAATGGTCT_fm_lung	6.94564390970683	-6.78415875035784
fMouseGTACTTTCATTACCTT_fm_lung	8.51992417170024	-8.65906004506609
fMouseGTAGGCCAGCTGATAA_fm_lung	9.2457752306602	-7.00909952718279
fMouseGTAGTCACAAGCTGTT_fm_lung	5.96762514902568	-7.45822195607684
fMouseGTATCTTCATGCCACG_fm_lung	9.85024739099956	-8.17258791524432
fMouseGTATCTTGTACTTAGC_fm_lung	6.31255770517803	-7.18855146962664
fMouseGTATTCTGTTCGTCTC_fm_lung	9.77866936518169	-8.47362474996111
fMouseGTATTCTTCCTGTACC_fm_lung	7.68027592493511	-8.79185919362566
fMouseGTCAAGTCAGACAGGT_fm_lung	8.30612946344829	-8.8893142183449
fMouseGTCAAGTTCTGATTCT_fm_lung	4.94671583963848	-6.88191275197527
fMouseGTCACAATCTTGTCAT_fm_lung	8.94056893183208	-6.91003517705462
fMouseGTCATTTAGTTGTAGA_fm_lung	5.992688186898	-7.48491434651873
fMouseGTCATTTTCAACCATG_fm_lung	8.45975018335796	-7.68986086446307
fMouseGTCATTTTCATCGCTC_fm_lung	4.7276187021873	-6.82314257222674
fMouseGTCGGGTAGCTCCTCT_fm_lung	5.56788206888652	-7.02118448812029
fMouseGTCTCGTAGTCCGTAT_fm_lung	6.78434992624736	-7.94720034200213
fMouseGTCTCGTCACTTCTGC_fm_lung	8.29293061090923	-8.32916979390643
fMouseGTCTTCGCATAGGATA_fm_lung	9.82809925867534	-7.48400168019793
fMouseGTCTTCGTCTATCGCC_fm_lung	6.5456438143394	-6.40717558461688
fMouseGTGCAGCAGACAGACC_fm_lung	9.38845063044048	-7.16097025472186
fMouseGTGCAGCGTCGCGTGT_fm_lung	7.26148033930278	-7.23688559133074
fMouseGTGCGGTCAATTCCTT_fm_lung	9.40634919001079	-7.01468376714251
fMouseGTGCGGTTCTTGGGTA_fm_lung	5.70845986200786	-6.6118278940346
fMouseGTGCTTCGTGCGCTTG_fm_lung	7.98495293451763	-8.70489840108416
fMouseGTGTGCGCAGCGAACA_fm_lung	8.36505032373882	-6.92228607732317
fMouseGTGTGCGCATCGGAAG_fm_lung	5.16356230570293	-6.85386948186419
fMouseGTTAAGCGTTATCCGA_fm_lung	9.45381069971538	-8.09985308248064
fMouseGTTACAGGTTCTCATT_fm_lung	9.3169536669395	-7.16724447804949
fMouseGTTCATTAGTCCCACG_fm_lung	4.43125773264385	-6.6788878877785
fMouseGTTCATTCATCGGAAG_fm_lung	4.43131781412578	-7.34222368794939
fMouseGTTCATTGTGATAAAC_fm_lung	5.47762394739604	-7.40208296376727
fMouseGTTCATTTCTCGTTTA_fm_lung	7.62868977381206	-8.43775419789812
fMouseGTTCGGGTCACGAAGG_fm_lung	4.31912422968364	-6.63620047170184
fMouseGTTTCTAGTTAGAACA_fm_lung	-1.43844061301732	-0.948929115119195
fMouseTAAGAGAAGGTGCTTT_fm_lung	9.45742417170024	-7.25889925557635
fMouseTACACGAAGAGACTAT_fm_lung	5.5626869280479	-7.16715483266375
fMouseTACAGTGGTGCCTGGT_fm_lung	8.76438618494487	-7.06545738774798
fMouseTACCTATCAAACGTGG_fm_lung	9.38894940210796	-8.4057355363991
fMouseTACCTTAAGTGCAAGC_fm_lung	8.52543736292339	-6.70461468297503
fMouseTACCTTAAGTGGGTTG_fm_lung	8.78675270868755	-7.88632921773455
fMouseTACGGATTCCGCGCAA_fm_lung	9.30993557764507	-7.63612131673357
fMouseTACGGTAAGAATTGTG_fm_lung	5.03247261835552	-7.39486269551775
fMouseTACGGTAAGAGCCCAA_fm_lung	8.83293057276225	-6.66371492940447
fMouseTACTCATGTAGGCATG_fm_lung	9.29273606134868	-8.56240229207537
fMouseTACTTACCACGAGAGT_fm_lung	7.85320568872905	-8.65599970418475
fMouseTACTTACTCGTGACAT_fm_lung	4.6993565638206	-7.40156607228777
fMouseTACTTGTTCCGCATAA_fm_lung	9.28827668024516	-7.70183615285418
fMouseTAGACCAAGATCTGAA_fm_lung	8.87960053278423	-7.18672232228777
fMouseTAGACCATCGAATCCA_fm_lung	9.62712002588725	-8.29821161824725
fMouseTAGAGCTCATGCTGGC_fm_lung	4.35790730310893	-6.9604344804909
fMouseTAGAGCTTCTTTACAC_fm_lung	9.63802624536968	-7.7467942674782
fMouseTAGCCGGCAATGGAAT_fm_lung	9.8695077974937	-7.9464078386452
fMouseTAGGCATGTAACGACG_fm_lung	8.85006619287944	-8.34122519094012
fMouseTAGGCATGTGTGGCTC_fm_lung	7.64916325403667	-8.42504458028338
fMouseTAGGCATTCGCCTGAG_fm_lung	6.96969223810649	-8.73551420766375
fMouseTAGTGGTAGCGTAGTG_fm_lung	8.04414749933696	-8.29825453359148
fMouseTAGTGGTCAGGACCCT_fm_lung	7.5339536745689	-6.31383089620135
fMouseTAGTTGGCAGCCTTTC_fm_lung	7.42797184778667	-8.70421938497088
fMouseTATCAGGAGCCCGAAA_fm_lung	7.28561402155376	-8.25873999196551
fMouseTATCAGGCAGAGCCAA_fm_lung	7.46932602716899	-7.32808641988299
fMouseTATCTCAAGCTTCGCG_fm_lung	4.23469925714946	-6.95377401906512
fMouseTATCTCAAGTAGGCCA_fm_lung	4.79274845911479	-7.05344347554705
fMouseTATGCCCCACAGACAG_fm_lung	7.91055107904888	-7.12150053578875
fMouseTCAACGAAGCCCTAAT_fm_lung	5.2182889063499	-6.559465452018
fMouseTCAACGACACCTTGTC_fm_lung	4.89118624521709	-7.12627081471941
fMouseTCAATCTGTGAAGGCT_fm_lung	8.45787239862895	-6.51882891255877
fMouseTCACGAAAGGGTCGAT_fm_lung	6.97421456171489	-6.8091893633034
fMouseTCACGAATCGGAAATA_fm_lung	9.42799473597026	-7.21756891805193
fMouseTCAGATGCATGCCCGA_fm_lung	7.35838604761577	-7.07057337361834
fMouseTCAGATGGTCCTCCAT_fm_lung	8.37342930628276	-6.55921988088152
fMouseTCAGCAAAGGTTACCT_fm_lung	9.02132893396831	-7.51759771901629
fMouseTCAGCAACAAAGAATC_fm_lung	7.49889279200054	-7.34783987599871
fMouseTCAGCAAGTACAGACG_fm_lung	4.57869578196025	-7.06216291982195
fMouseTCAGCAAGTACCCAAT_fm_lung	7.89522076441265	-8.82465700704119
fMouseTCAGCAATCTGATACG_fm_lung	8.49563217951274	-7.69741015035174
fMouseTCAGCTCAGATGGCGT_fm_lung	6.0789599497459	-6.41231016713641
fMouseTCAGCTCCAGAGCCAA_fm_lung	6.03651762796855	-6.65876774388812
fMouseTCAGCTCTCATGTCTT_fm_lung	7.98543549372173	-8.90848211843035
fMouseTCAGGATTCCACGTGG_fm_lung	8.51443386866069	-9.0490632494118
fMouseTCATTACGTGTAATGA_fm_lung	8.70020962549663	-8.97703699666521
fMouseTCATTTGCAAGCGTAG_fm_lung	9.08378983332134	-8.53094057637713
fMouseTCATTTGTCGTTACGA_fm_lung	8.7061195452354	-6.76815228063128
fMouseTCATTTGTCTCACATT_fm_lung	5.34330845667339	-6.7509241541054
fMouseTCCACACAGACATAAC_fm_lung	9.2769031603477	-8.9426007707741
fMouseTCCCGATAGTACGACG_fm_lung	5.37655926538921	-6.1292667825844
fMouseTCCCGATCACAGGTTT_fm_lung	8.73539639307475	-7.36316256124041
fMouseTCCCGATTCCTTAATC_fm_lung	7.79825497461772	-6.78410629827044
fMouseTCGAGGCCATATGAGA_fm_lung	6.68075133158183	-7.54508928853533
fMouseTCGAGGCTCGTAGGTT_fm_lung	4.72591210199809	-6.46178440648577
fMouseTCGCGAGAGTGTACTC_fm_lung	5.8012533266685	-7.61805681783221
fMouseTCGTACCAGAAGGTTT_fm_lung	8.8818540651939	-7.02911524373553
fMouseTCGTAGAAGTTAAGTG_fm_lung	5.72567988230205	-6.91265015203021
fMouseTCGTAGAGTTCGTGAT_fm_lung	4.71404887033916	-6.72531656819842
fMouseTCGTAGATCACCACCT_fm_lung	6.83687115503765	-7.3222508867409
fMouseTCTATTGCAGACTCGC_fm_lung	9.84902287317729	-8.04225496846697
fMouseTCTGGAAAGCCTATGT_fm_lung	9.51675892664409	-8.33105043965838
fMouseTCTGGAAAGTCGATAA_fm_lung	5.73825360132671	-6.40857414800189
fMouseTCTGGAAAGTGGGCTA_fm_lung	5.97757674051738	-6.32661013204119
fMouseTCTGGAAAGTTAGCGG_fm_lung	8.5672788698814	-7.70533709126971
fMouseTCTGGAACAACCGCCA_fm_lung	9.79661084009624	-7.53367189961932
fMouseTCTTCGGTCCAGTAGT_fm_lung	9.37572384668804	-8.20578913289568
fMouseTCTTTCCAGATGAGAG_fm_lung	6.58795405222392	-7.63508944112322
fMouseTGAAAGAAGAGCCCAA_fm_lung	4.51216603113628	-6.76949791509173
fMouseTGAAAGACACACGCTG_fm_lung	6.68977881266094	-8.42780737477801
fMouseTGAAAGATCCGAGCCA_fm_lung	4.90737915827251	-7.00486712056658
fMouseTGACAACTCAATAAGG_fm_lung	4.928319462075	-7.24962954122088
fMouseTGACTTTAGATAGTCA_fm_lung	8.46242619348979	-8.44173197347185
fMouseTGACTTTTCTATCCTA_fm_lung	5.08124590708232	-7.45495371419451
fMouseTGAGAGGAGCTTCGCG_fm_lung	4.32496453119731	-6.71275858479998
fMouseTGAGAGGAGTACGCGA_fm_lung	7.5929021914146	-8.88389257985613
fMouseTGAGAGGCAACACCCG_fm_lung	7.28296376062847	-7.84035067159197
fMouseTGAGAGGGTGACCAAG_fm_lung	4.26658726526714	-6.93947701055071
fMouseTGAGAGGTCGGAGGTA_fm_lung	5.18376541925884	-6.81090359288714
fMouseTGAGCCGCATCCCACT_fm_lung	7.172863968148	-7.4811282594826
fMouseTGAGCCGGTAAGTGTA_fm_lung	8.6169967730186	-8.02016405660174
fMouseTGAGGGAGTATAGGGC_fm_lung	9.85860348535991	-8.08283190328143
fMouseTGCCAAAGTGCATCTA_fm_lung	7.52969075037456	-8.31079344350359
fMouseTGCCCATTCATCACCC_fm_lung	8.38298703028179	-8.23628382283709
fMouseTGCCCTATCCGTAGGC_fm_lung	7.19733334375835	-8.74173883992693
fMouseTGCGGGTTCATGCATG_fm_lung	5.41463661982036	-6.37759642201922
fMouseTGCTACCAGATTACCC_fm_lung	6.7781672556541	-8.14486841756365
fMouseTGCTACCCATGTCTCC_fm_lung	9.46622181726909	-8.30985312062762
fMouseTGCTGCTAGATGTGTA_fm_lung	7.8703622896812	-8.52548460561297
fMouseTGGACGCGTGACCAAG_fm_lung	9.37855912043071	-7.004542871299
fMouseTGGACGCTCAGTGTTG_fm_lung	8.40055561853862	-6.8881836374428
fMouseTGGCCAGGTAAGTGGC_fm_lung	5.07608033014751	-6.67346863347552
fMouseTGGCCAGTCAAACCAC_fm_lung	8.36191941095806	-8.26108316976092
fMouseTGGCGCAAGAGACTTA_fm_lung	4.65965033365703	-6.70443157750628
fMouseTGGCGCAAGAGCCTAG_fm_lung	8.61668015314556	-7.47923807698748
fMouseTGGGAAGAGGCGCTCT_fm_lung	7.25441838098979	-6.05768017369769
fMouseTGGGAAGGTAAGCACG_fm_lung	8.01954460932231	-7.57125620442889
fMouseTGGGCGTAGAAACCGC_fm_lung	6.93480635477519	-6.96797852117083
fMouseTGGGCGTCATTAACCG_fm_lung	8.86810494257427	-7.56853155690691
fMouseTGGTTAGAGCCGGTAA_fm_lung	7.61100292993999	-5.99116186696551
fMouseTGGTTAGAGGTGATTA_fm_lung	7.47898960901714	-8.70284037190935
fMouseTGGTTAGGTCTCGTTC_fm_lung	5.14525700403667	-6.69900755483172
fMouseTGGTTAGTCAGGCGAA_fm_lung	9.3222198565147	-7.18240694600604
fMouseTGGTTCCGTTATCACG_fm_lung	6.73111916376567	-7.3404918153908
fMouseTGTATTCCATGTCCTC_fm_lung	7.64607621027446	-8.21869139272234
fMouseTGTGGTAAGGTGATAT_fm_lung	9.03825665308452	-8.95408777791521
fMouseTGTGGTAGTTAAAGAC_fm_lung	7.10302067591167	-7.65473036366961
fMouseTGTGTTTGTCATATGC_fm_lung	8.2480535586021	-7.97291521626971
fMouseTGTTCCGAGAAGGTTT_fm_lung	7.61827088190532	-8.38868956166766
fMouseTGTTCCGCAATTGCTG_fm_lung	5.16139794184184	-6.62165360051653
fMouseTGTTCCGCAGCTGTGC_fm_lung	4.22201968027568	-6.94667343694231
fMouseTGTTCCGGTCAATACC_fm_lung	8.44661331964946	-6.79336170751116
fMouseTGTTCCGTCTGCAGTA_fm_lung	9.34358979059673	-8.48147921163103
fMouseTTAACTCAGGAGCGTT_fm_lung	7.49108792139507	-7.48677496511004
fMouseTTAACTCCACAGCGTC_fm_lung	8.61460018946147	-7.58013205129168
fMouseTTAACTCTCCTGCAGG_fm_lung	5.66689253641582	-6.46246294576189
fMouseTTAGGCACACCATGTA_fm_lung	9.68445969416118	-8.42912726003191
fMouseTTATGCTGTGCACCAC_fm_lung	8.33623123957134	-7.53180746633074
fMouseTTCGAAGAGGCCCTCA_fm_lung	9.82119561029888	-8.15579084950945
fMouseTTCGAAGAGTGGGTTG_fm_lung	7.86192417932964	-8.81547693807146
fMouseTTCGGTCCAAGTTAAG_fm_lung	9.26626969171977	-6.73347572881243
fMouseTTCGGTCCATCCTAGA_fm_lung	7.73393250299907	-6.91339068013689
fMouseTTCGGTCTCTCATTCA_fm_lung	7.69639302088237	-7.03758959371111
fMouseTTCTACAAGATCTGAA_fm_lung	8.11245442224956	-9.24217943746111
fMouseTTCTACAAGTGCGTGA_fm_lung	9.19955063654399	-8.85103563863299
fMouseTTCTACACAGTCGATT_fm_lung	4.56099320246196	-6.8924618204262
fMouseTTCTCAAGTTGGACCC_fm_lung	4.24796534372783	-7.06512693959734
fMouseTTCTCCTCAGGTCGTC_fm_lung	7.74392510248638	-6.75262455541155
fMouseTTGACTTAGCAGCCTC_fm_lung	8.64998246027446	-7.4050612886574
fMouseTTGACTTAGTACGATA_fm_lung	8.53394604517436	-8.21924547750018
fMouseTTGCCGTGTCTGGAGA_fm_lung	7.34995842768169	-7.97619680959246
fMouseTTGCGTCCACGTCAGC_fm_lung	8.79315472437358	-7.19166616994402
fMouseTTGCGTCCACGTTGGC_fm_lung	8.27194119287944	-6.5588665445473
fMouseTTGCGTCGTTACCAGT_fm_lung	9.6384925921104	-8.46750883657
fMouseTTGGAACAGCTAAACA_fm_lung	9.26318646265483	-7.82794432240984
fMouseTTGGAACTCACCATAG_fm_lung	5.2641668398521	-7.56648592549822
fMouseTTGGCAACAGTCCTTC_fm_lung	9.48494435144878	-8.73766283589861
fMouseTTGGCAACATTTCAGG_fm_lung	7.63532925440288	-6.8108926256325
fMouseTTGGCAAGTCACCCAG_fm_lung	7.29041958643413	-8.55036024648211
fMouseTTGTAGGAGATGGCGT_fm_lung	5.14031506372905	-6.67410664159319
fMouseTTGTAGGGTCCAAGTT_fm_lung	9.31461811853862	-8.50159697133562
fMouseTTTACTGTCTCTAAGG_fm_lung	6.74959278894878	-7.22925715047381
fMouseTTTATGCGTCCGTTAA_fm_lung	9.60892582727886	-8.11832766133807
fMouseTTTATGCGTGTCCTCT_fm_lung	9.03896809412456	-7.24816374379656
fMouseTTTGCGCTCCTGCCAT_fm_lung	9.10499001337505	-6.68421845037005
fMouseTTTGGTTAGCTACCGC_fm_lung	6.30973339868999	-6.16748337346575
fMouseTTTGGTTAGTGCGATG_fm_lung	7.64989567591167	-7.25636534291766
fMouseTTTGGTTTCCATGAAC_fm_lung	8.83974171473003	-8.57769732076189
fMouseTTTGTCACACGAAATA_fm_lung	9.20196152521587	-7.49932531911395
fMouseTTTGTCACATCCTAGA_fm_lung	8.5564498980186	-8.34324507314227
fMouseAAACGGGCATTAGCCA_fm_lung	8.82601357294536	1.58239372175672
fMouseAACGTTGAGTACGCGA_fm_lung	8.39938736750102	1.90794475477674
fMouseAACTCTTGTAGGCATG_fm_lung	8.98249626947856	1.95176883142927
fMouseAAGTCTGCACAGCGTC_fm_lung	8.88139439417339	2.4979966441963
fMouseAGCCTAATCGCTGATA_fm_lung	9.06900502039409	1.74290414255598
fMouseAGCTTGACACCTGGTG_fm_lung	9.12077427698589	2.3202313939903
fMouseATAACGCGTCAGATAA_fm_lung	8.5991687853477	2.1411371986244
fMouseATAAGAGGTCGAGTTT_fm_lung	9.32483959986186	1.6271190802429
fMouseATCACGAAGTATGACA_fm_lung	9.05331135584331	2.46728690069654
fMouseATCATGGGTCACCTAA_fm_lung	9.37162590815044	2.35687251490095
fMouseATCCGAAAGCACACAG_fm_lung	8.6489734728477	2.20824010771253
fMouseATCCGAAGTTAGGGTG_fm_lung	8.83148861719585	1.58789099853971
fMouseCAACTAGTCCTTGACC_fm_lung	8.61222935511089	2.52001781862714
fMouseCACACAACAGGTGGAT_fm_lung	9.14645005060649	1.61397273939588
fMouseCACACCTCAGCGTTCG_fm_lung	8.60453224970317	2.52295358580091
fMouseCACATAGCACGGTAGA_fm_lung	-6.00007199452901	-11.8618522127297
fMouseCAGCAGCTCACGAAGG_fm_lung	8.97205353571391	1.65226008099058
fMouseCAGTCCTAGTTACGGG_fm_lung	3.28288698984599	-3.9403076608803
fMouseCCCATACAGAATGTTG_fm_lung	9.28903675867534	2.38788421553113
fMouseCCTTACGTCAGTCAGT_fm_lung	9.14227581812358	2.28479535978773
fMouseCCTTCCCCACGACTCG_fm_lung	8.99241352869487	2.18638606470563
fMouseCCTTCGAGTAGCTCCG_fm_lung	8.97200871302104	2.4829648296211
fMouseCGTCACTGTCGTTGTA_fm_lung	8.84101963831401	2.20721323889234
fMouseCGTGAGCGTTCGAATC_fm_lung	8.9035596926353	1.71317042511442
fMouseCTACGTCCACACCGAC_fm_lung	8.94104576899028	2.2254980365608
fMouseCTCGTCACATATGAGA_fm_lung	8.61220837427593	2.1257106820915
fMouseCTCTAATCAGCTCCGA_fm_lung	8.79914189173198	1.59366501968839
fMouseCTGCCTAAGTGGGTTG_fm_lung	8.9577474672935	1.79166419905164
fMouseCTGTGCTAGCTAAACA_fm_lung	9.17653561426616	2.03422375124433
fMouseCTGTGCTGTGCACGAA_fm_lung	7.15323210550762	2.1703120033119
fMouseCTGTGCTTCATTCACT_fm_lung	9.04425621820903	1.78135736387708
fMouseGAACATCGTTGTTTGG_fm_lung	8.64965439630962	1.95628436010816
fMouseGACCAATGTAAATGAC_fm_lung	9.14014054132915	2.47547800940015
fMouseGACGTTATCCTGCTTG_fm_lung	8.1508970339439	2.06212158602216
fMouseGATCTAGAGTGCAAGC_fm_lung	8.77386952234722	1.8723918954704
fMouseGCAGTTATCTGGCGAC_fm_lung	8.03759384943462	2.18446906012037
fMouseGCGCAACGTGCAACTT_fm_lung	8.68582535578227	2.35452468794324
fMouseGCGCCAACATGTCGAT_fm_lung	3.39780999018169	-4.07256846028826
fMouseGTACGTAAGCCAGGAT_fm_lung	8.6609478075645	2.46471949022748
fMouseGTAGTCAGTGGTTTCA_fm_lung	8.64560795618511	2.40128059786298
fMouseGTGCATAGTGGCTCCA_fm_lung	8.88467026545024	2.4618854085777
fMouseTACCTATGTGATGTCT_fm_lung	8.67400170160747	2.36043734949567
fMouseTACTTACCACATTAGC_fm_lung	8.56532860590434	2.27626641195753
fMouseTAGCCGGTCCAAATGC_fm_lung	9.48781205011821	2.4276829521034
fMouseTAGCCGGTCTCTGTCG_fm_lung	8.45892239405132	2.00275369089582
fMouseTATCTCAGTATTAGCC_fm_lung	8.8233709414146	2.30510206621625
fMouseTCATTTGGTTCGGCAC_fm_lung	9.1786594469688	2.2234605113838
fMouseTCGTACCCAGCCTATA_fm_lung	8.87002278162456	2.40200717848279
fMouseTGACTAGAGTTCGATC_fm_lung	8.62957382990337	1.69320775669553
fMouseTGTATTCTCCAGTATG_fm_lung	9.23747158838725	1.89525075357893
fMouseTGTTCCGAGAAGGGTA_fm_lung	9.12915612055278	1.67116941612699
fMouseTTAACTCCAATGAATG_fm_lung	8.64669514490581	2.52345533770063
fMouseTTCTTAGGTAGCCTCG_fm_lung	3.33528614832378	-3.99858765203021
fMouseTTTACTGAGCGGATCA_fm_lung	8.86262036158061	2.18286140364149
fMouseAAACGGGAGTCCAGGA_fm_lung	5.27038431955791	-1.16092137891314
fMouseAACTCTTGTCCAGTGC_fm_lung	4.98947859598613	-1.44342784482501
fMouseAAGCCGCGTACTCAAC_fm_lung	5.36346102549053	-1.77293138104937
fMouseAAGCCGCGTTGCCTCT_fm_lung	4.59684420420146	-1.73072914678118
fMouseAAGGAGCAGGCGTACA_fm_lung	4.72928906275249	-1.52084188062212
fMouseAATCCAGTCTTCGGTC_fm_lung	4.62415362192607	-1.77531961995623
fMouseACACCAAAGTGACATA_fm_lung	5.22349167658306	-0.704773588958001
fMouseACACCGGTCCCTTGCA_fm_lung	5.1732301790855	-1.56453733045123
fMouseACACTGATCTTACCTA_fm_lung	5.27086401773906	-0.815240307631707
fMouseACAGCCGCAATCGAAA_fm_lung	5.4631733973167	-1.4830711324837
fMouseACATCAGCACCCTATC_fm_lung	5.006932743325	-1.7323854406502
fMouseACCGTAACAATACGCT_fm_lung	4.84178925348735	-1.73265199262164
fMouseACCTTTACATACTACG_fm_lung	5.2503089983604	-0.636655374350762
fMouseACGATACAGCCCAACC_fm_lung	5.26625252558208	-1.15768436986468
fMouseACGATGTAGACGACGT_fm_lung	4.86429930521465	-1.85101179677508
fMouseACGGCCAGTAGCGATG_fm_lung	5.01209688974834	-1.90366439420245
fMouseACTGAACAGCCAGGAT_fm_lung	4.71401215387798	-1.80338172513506
fMouseACTGATGAGCTTTGGT_fm_lung	5.1093931276939	-1.9818811853554
fMouseACTGATGCATTAACCG_fm_lung	5.39761544062114	-1.0346018512871
fMouseACTTACTCACTGTTAG_fm_lung	5.1151886065147	-0.92590956288836
fMouseAGATTGCTCTACTTAC_fm_lung	5.45434618784404	-0.703103466811394
fMouseAGCTCCTGTGCTAGCC_fm_lung	4.82075405909038	-1.49305657941363
fMouseAGGGAGTCAGCCAGAA_fm_lung	5.11485100580669	-2.0155258615639
fMouseAGTGAGGTCAACCATG_fm_lung	5.2849655230186	-0.719750090422845
fMouseAGTGAGGTCAACGGCC_fm_lung	5.125913627877	-0.488089485945916
fMouseAGTGGGACATTGAGCT_fm_lung	4.88442517115093	-1.96099524098895
fMouseAGTTGGTAGGGCTCTC_fm_lung	5.02684593988872	-2.12429861623309
fMouseAGTTGGTAGTCGTTTG_fm_lung	4.74743605448223	-2.55641750890276
fMouseATAGACCGTAATCGTC_fm_lung	5.50873423410869	-1.58894614774249
fMouseATGCGATAGAACTGTA_fm_lung	5.09611082865215	-0.618289156737542
fMouseATGTGTGGTCCGAAGA_fm_lung	5.73670578791118	-1.6750431497719
fMouseATTTCTGTCGACGGAA_fm_lung	5.13296557260967	-2.05587200719378
fMouseCAACCTCTCACCCTCA_fm_lung	5.73941231562114	-1.44162110883257
fMouseCACAAACAGGCTACGA_fm_lung	5.01442719294048	-2.01339749890826
fMouseCACCACTTCCGTTGCT_fm_lung	4.61632443262554	-1.74089245397112
fMouseCACCTTGAGTCCGTAT_fm_lung	5.3603844721458	-1.71359281140826
fMouseCAGCAGCGTAAATGAC_fm_lung	5.19191885782695	-0.986175342383599
fMouseCAGCTAATCTGCGTAA_fm_lung	5.78401041819072	-1.45180205899737
fMouseCATGCCTCATTCCTCG_fm_lung	5.34555149866557	-1.70914368230364
fMouseCCATTCGTCTAGCACA_fm_lung	5.63401747538066	-1.74336914617083
fMouseCCCATACCAACACGCC_fm_lung	5.38768244577861	-0.975821896376824
fMouseCCCTCCTAGATTACCC_fm_lung	5.06008816553569	-1.57724623281023
fMouseCCTAAAGAGAAGGGTA_fm_lung	5.33565617395854	-0.57191364366076
fMouseCCTAGCTAGTTGAGTA_fm_lung	5.32048655344463	-1.26833943921587
fMouseCCTTCGATCTGTTGAG_fm_lung	5.60652399851299	-1.80466489392779
fMouseCGAACATTCCCAACGG_fm_lung	-10.4295921246865	1.99766655367353
fMouseCGAGAAGCAGCTGTAT_fm_lung	5.13788128687358	-0.751394434752679
fMouseCGAGCCAAGGAACTGC_fm_lung	5.27020884348369	-1.51796869832537
fMouseCGATGGCCAGCCACCA_fm_lung	5.46931219889141	-1.39654688436053
fMouseCGATGTAGTGTGGCTC_fm_lung	5.16096449686504	-1.41628985005877
fMouseCGCTATCAGTTGCAGG_fm_lung	5.77464247538066	-1.68889455396197
fMouseCGGACACGTCAAAGAT_fm_lung	5.10407114817119	-1.55597428876421
fMouseCGTAGCGCACTGTGTA_fm_lung	5.03108263803935	-1.30757073956988
fMouseCGTCCATTCTAGAGTC_fm_lung	4.7691454966209	-1.74498800832293
fMouseCGTTAGATCATTGCCC_fm_lung	4.58870793177104	-1.57288460332415
fMouseCTAACTTAGATGTGGC_fm_lung	5.38174868418193	-0.738035841765618
fMouseCTAGTGAAGAGACTAT_fm_lung	4.96903801752544	-0.788494392218804
fMouseCTCATTAAGAAGATTC_fm_lung	5.25562048746562	-0.574201746764397
fMouseCTCCTAGCATCGGGTC_fm_lung	5.55362368418193	-1.84592036801836
fMouseCTCGAAAGTCCGAAGA_fm_lung	5.33108282877422	-1.83072261411211
fMouseCTCGAAATCTCCTATA_fm_lung	5.39887095285869	-0.636121316733575
fMouseCTCGTACAGGCATGTG_fm_lung	5.13544703318096	-1.64666323262713
fMouseCTCGTCAAGTGTGGCA_fm_lung	4.63812018228984	-1.7402766187813
fMouseCTCGTCACACCACGTG_fm_lung	4.76256991220928	-1.83820752698443
fMouseCTGATCCGTAGCTAAA_fm_lung	5.11974478556133	-1.50876788693926
fMouseCTGCGGACAGTCCTTC_fm_lung	5.24183750940776	-2.05058531362078
fMouseCTGCTGTAGTCTTGCA_fm_lung	5.42019272638774	-1.8936517675545
fMouseCTGGTCTCAGTCAGCC_fm_lung	5.3678307612083	-0.922596021476006
fMouseCTGGTCTGTTCCACGG_fm_lung	5.11604977442241	-2.08307509023211
fMouseGAGGTGAAGGATCGCA_fm_lung	5.38350153757549	-1.84623198110125
fMouseGAGTCCGGTCTAGGTT_fm_lung	5.4459295351646	-1.94839791852496
fMouseGATCGATTCCTTGACC_fm_lung	4.69567299677349	-1.41704277593157
fMouseGATGAGGTCTACGAGT_fm_lung	4.92755986048198	-1.77451400357745
fMouseGCAGTTATCATCACCC_fm_lung	5.43206311060405	-1.47573260861895
fMouseGCATACAGTCAAGCGA_fm_lung	4.83814478708721	-1.40614418584368
fMouseGCCTCTATCTTACCGC_fm_lung	4.96261645151592	-1.94766430455706
fMouseGCGGGTTAGCAATATG_fm_lung	4.65093851877666	-1.61632637578509
fMouseGCTGCTTAGTCGCCGT_fm_lung	5.0501341898582	-1.73687271672747
fMouseGCTGCTTCACTCTGTC_fm_lung	5.80260372950054	-1.54332737523577
fMouseGCTGCTTTCCACTGGG_fm_lung	5.06730986429668	-0.509710117163872
fMouseGCTGGGTAGTGTACTC_fm_lung	5.78429985834575	-1.6531880338814
fMouseGGAACTTGTCTAGCGC_fm_lung	5.38733340097881	-1.86380557614825
fMouseGGAACTTTCCAAACTG_fm_lung	4.78985596491313	-1.62150291997454
fMouseGGACAGACATTCACTT_fm_lung	5.38655949427104	-1.13133053380511
fMouseGGCAATTAGAATCTCC_fm_lung	5.34885598017192	-0.778996988120293
fMouseGGCAATTTCCCATTAT_fm_lung	5.35249996973491	-1.83059005338213
fMouseGGCCGATAGGATTCGG_fm_lung	5.86392165018535	-1.62397055226824
fMouseGGCCGATGTCTAGTGT_fm_lung	4.72057391001201	-1.71061639386675
fMouseGGCTGGTTCCCTCTTT_fm_lung	5.02546311212993	-1.8830578764107
fMouseGGGTTGCCACACAGAG_fm_lung	5.20639086557842	-1.76396302777789
fMouseGGTGCGTTCACTTCAT_fm_lung	5.01836205316997	-0.623102708640313
fMouseGTATTCTGTGACTACT_fm_lung	5.26117611719585	-1.52620892125628
fMouseGTCACAAAGCAATATG_fm_lung	5.06257296396709	-0.806081815543389
fMouseGTCACGGTCTCAAACG_fm_lung	4.86947441889263	-2.29011301595232
fMouseGTGCTTCTCAGCAACT_fm_lung	5.08797646357036	-1.7739167650368
fMouseGTTAAGCTCAGTTAGC_fm_lung	5.66667128397441	-1.49929766255877
fMouseGTTCTCGTCTATCCCG_fm_lung	5.55180407358623	-1.53347401219866
fMouseGTTTCTATCCAAACAC_fm_lung	5.59859753443218	-1.18899731236956
fMouseTACGGTACAGGGTTAG_fm_lung	4.91987133814311	-1.38693646985552
fMouseTAGAGCTAGGGCTTCC_fm_lung	5.22297192408061	-1.59313611585162
fMouseTCAGGTACACCAGCAC_fm_lung	4.76634550882793	-1.60849790174029
fMouseTCATTACTCGGACAAG_fm_lung	5.04985190226055	-0.700257583441949
fMouseTCGAGGCGTGTCGCTG_fm_lung	5.21160603357768	-0.732895656409478
fMouseTCGGGACAGGCCGAAT_fm_lung	4.5575804789207	-1.67648915845416
fMouseTCGTAGATCAAACGGG_fm_lung	4.89464522196269	-1.89526228505633
fMouseTCGTAGATCGATCCCT_fm_lung	5.47479201151348	-1.69843749600909
fMouseTCTATTGTCCTGCCAT_fm_lung	5.01419020487285	-1.69213561612627
fMouseTCTATTGTCGCGCCAA_fm_lung	5.78750325037456	-1.64154939252398
fMouseTCTTCGGTCTTTAGGG_fm_lung	4.81924343897319	-1.9394588907387
fMouseTGACTTTAGCCACCTG_fm_lung	4.67262793375469	-1.42378644544146
fMouseTGCGCAGCAAGCCTAT_fm_lung	5.10234547449565	-1.81554703313372
fMouseTGCGCAGTCCATTCTA_fm_lung	4.93272782160259	-1.7205036123421
fMouseTGGTTCCGTCTGCAAT_fm_lung	5.10834599329448	-1.57009653646014
fMouseTGTCCCACATTAGGCT_fm_lung	4.96999455286479	-1.96558575231097
fMouseTTAGGACCATGTAGTC_fm_lung	5.02055455042339	-1.79869989949725
fMouseTTCTCAATCACCTCGT_fm_lung	5.44386673761821	-1.39586786824725
fMouseTTGAACGAGCCATCGC_fm_lung	4.97715140177226	-1.85335974294207
fMouseTTGTAGGCATGGAATA_fm_lung	5.17570305658794	-0.867823286833977
fMouseTTTATGCCATTAACCG_fm_lung	5.29463864160991	-0.752419873061394
fMouseTTTCCTCGTATAGGGC_fm_lung	4.99425841165996	-1.95561317998431
fMouseAAACCTGCAGTCAGAG_fm_lung	-14.5546789090493	8.7734202901695
fMouseAAACGGGCATCTGGTA_fm_lung	-3.96335601018452	16.7364363233421
fMouseAAAGATGGTATATGAG_fm_lung	-14.5975036542275	8.86979337137678
fMouseAAATGCCGTGACCAAG_fm_lung	-14.6251277844765	6.91698832910993
fMouseAACTTTCTCATCGCTC_fm_lung	-14.6875104825356	8.95962472361066
fMouseAAGTCTGAGTGGAGAA_fm_lung	-14.553433410392	8.75313849848249
fMouseAATCGGTAGTATTGGA_fm_lung	-14.5924281995156	6.82396359842756
fMouseACATCAGAGCGGCTTC_fm_lung	-14.4896697919228	8.52435870569685
fMouseACGGGTCTCGACAGCC_fm_lung	-14.5653762738564	6.74640603464582
fMouseAGGTCATAGCCTTGAT_fm_lung	-14.535180083976	8.61061616343
fMouseATCACGAAGTGACATA_fm_lung	-14.585436813102	8.77368827265241
fMouseCAACCTCAGTCTTGCA_fm_lung	-14.479199401603	8.59536261957624
fMouseCAAGAAAGTACACCGC_fm_lung	-14.4733104626992	8.46670623224714
fMouseCACATAGAGAATGTTG_fm_lung	-14.6606674115517	8.85953660410383
fMouseCACATTTGTTTGACTG_fm_lung	-14.5118970792153	8.66330285471418
fMouseCACTCCAGTCACTTCC_fm_lung	-14.4693479459145	8.49368567865827
fMouseCAGCATAGTGGACGAT_fm_lung	-14.5715560834267	8.96135468882063
fMouseCATGACAGTACTCTCC_fm_lung	-14.5037918012001	8.63583321970441
fMouseCATGCCTCAAGCGAGT_fm_lung	-14.48945044683	8.76502271097639
fMouseCCCAATCGTTAGAACA_fm_lung	-14.51364134954	8.65144725244978
fMouseCCCTCCTGTACCATCA_fm_lung	-14.7423734586098	8.93208642405012
fMouseCCTAAAGCAAGCCGCT_fm_lung	-14.697198859916	8.9821285764549
fMouseCCTAAAGGTATCACCA_fm_lung	-14.8070926587441	6.7466606656883
fMouseCCTCAGTAGACTGTAA_fm_lung	-14.6874761502602	8.96003289621809
fMouseCGAGCCAAGCCGTCGT_fm_lung	-14.5597610394814	8.69372649591901
fMouseCTACGTCCACATGGGA_fm_lung	-14.6377096097329	6.88007398050764
fMouseCTCGAAAGTCTTCGTC_fm_lung	-14.6955785672524	8.98899121683576
fMouseCTGCGGAAGACCGGAT_fm_lung	-14.7273301999428	9.00018163126447
fMouseGACCTGGGTAGCAAAT_fm_lung	-14.7480583112099	8.97432847422102
fMouseGATTCAGCAGACGTAG_fm_lung	-14.7582464139321	9.00233312052229
fMouseGCACTCTAGAGCCTAG_fm_lung	-14.6447849194863	6.86496968668439
fMouseGCTGCAGAGAATAGGG_fm_lung	-14.6608362119057	7.04912848871686
fMouseGGAGCAAAGCCACCTG_fm_lung	-14.4782838742592	8.58997435968855
fMouseGGAGCAAAGCTGCAAG_fm_lung	-14.5301370541909	8.37261243265607
fMouseGGTGAAGCACGACTCG_fm_lung	-14.6603240887978	8.97052331369856
fMouseGTCACGGTCTCGTTTA_fm_lung	-14.474485389457	8.60054965418317
fMouseGTCGTAATCGTCGTTC_fm_lung	-14.73896216558	8.94177384775617
fMouseGTCTCGTCATGCCTTC_fm_lung	-14.7129220883706	8.96996350687482
fMouseGTGCGGTGTTGCGTTA_fm_lung	-14.6187210004189	6.92724414270856
fMouseGTGTTAGTCTGAAAGA_fm_lung	-14.6329011838295	8.94733949106672
fMouseGTTCTCGTCTTCTGGC_fm_lung	-14.6444721143105	8.83923240107038
fMouseTACGGATAGTGTTAGA_fm_lung	-14.6603612820961	9.01887555521467
fMouseTACTCGCAGCCAGTAG_fm_lung	-14.6968641202309	8.97271008890607
fMouseTCCACACTCCTAAGTG_fm_lung	-14.7291135709145	9.01279874247053
fMouseTCCCGATTCAGATAAG_fm_lung	-14.5006942670205	8.64934773844221
fMouseTCTGAGATCTGCTGCT_fm_lung	-14.6096687238076	6.85447688501813
fMouseTCTTCGGAGCGTCAAG_fm_lung	-14.5855894009926	8.76217027109602
fMouseTCTTTCCCACCACCAG_fm_lung	-14.5326862256386	8.73681731623151
fMouseTGTGTTTAGAGTGACC_fm_lung	-14.6306915204384	6.87328811090925
fMouseTGTTCCGCAGTATGCT_fm_lung	-14.6653766553261	8.86276812952497
fMouseTTAGTTCCAGTCAGCC_fm_lung	-14.6114892880776	8.85454316538313
fMouseTTCCCAGGTGGTAACG_fm_lung	-14.5036458890297	8.59753461283186
fMouseTTGCGTCAGACAAGCC_fm_lung	-14.6446866910317	8.91481252115705
fMouseTTTACTGGTCTAGTGT_fm_lung	-14.4679136197426	8.48463721674421
fMouseAAACCTGCATATGAGA_fm_lung	5.41027260614849	10.9523033658836
fMouseAAACGGGAGGCATTGG_fm_lung	4.81239558054424	10.6042828122947
fMouseAAAGATGCAGGCGATA_fm_lung	5.5299458582542	10.971772627053
fMouseAAAGATGGTGAAATCA_fm_lung	5.37701083017803	11.0481009046409
fMouseAACTCCCTCGCGGATC_fm_lung	4.85860062433696	10.9374556104515
fMouseAACTGGTCACAGCGTC_fm_lung	4.86246205164409	10.7973875562523
fMouseAAGTCTGGTTGAGGTG_fm_lung	5.35564804865337	10.6287750760887
fMouseAATCGGTGTGGAAAGA_fm_lung	5.60272456003642	10.8252453367088
fMouseACACCGGCAGACAAAT_fm_lung	5.37640381647563	10.8321203748558
fMouseACGTCAAGTTAAAGTG_fm_lung	5.20244789911724	11.250337080178
fMouseACTATCTCAGACGCCT_fm_lung	4.88848496271587	10.6536516706321
fMouseAGCCTAATCTTGTCAT_fm_lung	5.21756649805522	11.2267965833519
fMouseAGGTCATAGCGTGAAC_fm_lung	5.15509463144756	10.5773987333153
fMouseAGGTCATGTAAACCTC_fm_lung	4.99489928080058	10.7980103055809
fMouseATCTGCCAGTTCGATC_fm_lung	5.18975592447734	11.2936396161888
fMouseATGAGGGTCCCATTTA_fm_lung	5.45869875742412	10.95156903666
fMouseATGGGAGAGTGAAGAG_fm_lung	5.21829891993022	11.0974611799095
fMouseATGGGAGGTCTTGTCC_fm_lung	4.77304220987773	9.31282945078352
fMouseATGTGTGGTACCAGTT_fm_lung	4.84248209787822	9.45254178446272
fMouseATTACTCGTGATAAGT_fm_lung	4.79614401651836	9.3483976880882
fMouseATTGGACCAGGGTATG_fm_lung	4.81135130716777	10.5679106275413
fMouseCAAGGCCGTGTAATGA_fm_lung	5.33253432108379	10.5362267057274
fMouseCACAGTAAGGCAATTA_fm_lung	5.0568857271812	11.1789726774071
fMouseCACCTTGAGGCAGTCA_fm_lung	5.21512556864238	10.4428457776878
fMouseCAGATCATCACTCCTG_fm_lung	4.87844897104717	9.79797215860822
fMouseCAGATCATCACTTACT_fm_lung	4.69877291513896	11.1780371229027
fMouseCAGTCCTTCTAACTGG_fm_lung	6.2424120981834	2.38883562487104
fMouseCATCAAGAGAGACTTA_fm_lung	4.80409909082866	9.37450452249982
fMouseCATGACATCCCACTTG_fm_lung	5.06890536142803	10.5753607313011
fMouseCCGGGATTCCGCTGTT_fm_lung	0.118237980141405	7.8105992833946
fMouseCCGGTAGTCAGTTAGC_fm_lung	4.79456473185039	9.38352818888166
fMouseCCTATTAGTCCGTGAC_fm_lung	4.86918068720317	10.6362642804954
fMouseCCTCAGTAGCTAGTCT_fm_lung	5.0336341936729	10.9499201337669
fMouseCGCTATCTCTCGATGA_fm_lung	4.7801089365623	9.34678502481916
fMouseCGTCACTGTCAATACC_fm_lung	4.79287625147319	10.8140501539085
fMouseCGTGAGCGTTGTGGCC_fm_lung	5.63525152994609	10.7747692624901
fMouseCGTTCTGTCATCTGCC_fm_lung	5.06175423456645	10.6934647123192
fMouseCTAGCCTTCTGTCTAT_fm_lung	4.89664412332988	11.1874794523094
fMouseCTAGTGATCCGTCAAA_fm_lung	6.04598666025615	10.8407768766258
fMouseCTCAGAACAGCTGTGC_fm_lung	4.4219136316917	11.2773212949608
fMouseCTCGGGACATGCCCGA_fm_lung	5.14247132135845	10.528000311074
fMouseCTCGGGAGTATATGGA_fm_lung	5.1953978617332	11.0078100721214
fMouseCTGCCTATCGTCCGTT_fm_lung	4.7297258455894	9.27532048624494
fMouseCTTAACTGTGTCAATC_fm_lung	5.18424177957988	11.2379116575096
fMouseCTTTGCGTCCACGACG_fm_lung	5.01302719904399	10.4412178556297
fMouseGAATAAGGTCCATGAT_fm_lung	4.86423207117534	10.9710707227562
fMouseGACACGCGTCTGGTCG_fm_lung	5.3567371447227	10.575441793618
fMouseGACCTGGTCTTCGAGA_fm_lung	5.24243546320415	10.6665119687889
fMouseGATCTAGCATCCCATC_fm_lung	5.41261721445537	10.8006500760887
fMouseGATGAAAAGAAACCTA_fm_lung	4.9715643007896	11.2151236097191
fMouseGATGAGGCAAGAGTCG_fm_lung	5.40424633814311	10.6276745359276
fMouseGATGAGGGTCTAGTCA_fm_lung	4.76320029093242	9.30619187754133
fMouseGCACATACACGCCAGT_fm_lung	4.78760338617778	9.33806558054426
fMouseGCATACACAGCGTTCG_fm_lung	4.74924994303203	9.29476590555647
fMouseGCATACAGTAAACGCG_fm_lung	4.92930842234111	10.6662172834251
fMouseGCGACCAGTGGACGAT_fm_lung	4.85465336634136	10.2603153745506
fMouseGCTGCAGAGAAGATTC_fm_lung	4.7446298678062	9.2781137983177
fMouseGGAATAACATTGTGCA_fm_lung	5.45896197153545	11.0556511442039
fMouseGGAGCAAAGCAGACTG_fm_lung	5.4694514353416	10.8573536435936
fMouseGGCGACTAGATCTGCT_fm_lung	4.80662537409282	9.38482137125471
fMouseGGGAATGGTCTGCAAT_fm_lung	4.82562971903301	10.6442484418724
fMouseGGGACCTAGAGACTTA_fm_lung	5.18038082910991	10.4490274946068
fMouseGGGACCTGTAAATGTG_fm_lung	4.95149994684673	10.6829771558616
fMouseGGGCACTAGTTAACGA_fm_lung	5.40857983423686	10.7816643277977
fMouseGGGTCTGGTAAACCTC_fm_lung	4.86453438593364	9.90310044687727
fMouseGGGTTGCAGCCACGTC_fm_lung	6.28782177759624	10.8383039991234
fMouseGGTGTTACAAGTACCT_fm_lung	4.8588123400352	11.1324753324363
fMouseGGTGTTAGTTCGAATC_fm_lung	0.100829907192949	8.5026912252281
fMouseGTAACGTCACTCGACG_fm_lung	4.6987371523521	11.1343798200462
fMouseGTAGGCCGTCACCTAA_fm_lung	5.54358721567607	11.1109194318626
fMouseGTATCTTAGAAGGCCT_fm_lung	5.03211022211528	10.9648556272362
fMouseGTCGTAATCCTGCCAT_fm_lung	-6.13025521443867	-11.3114867647316
fMouseGTCTCGTGTGGACGAT_fm_lung	4.81088257624126	10.6069893400047
fMouseGTGAAGGAGTCCGTAT_fm_lung	5.25961018396831	11.2276176969383
fMouseGTTCATTGTCTGCAAT_fm_lung	5.52015257669902	10.7261042157982
fMouseGTTTCTATCACAACGT_fm_lung	4.81172943903423	10.7521490613792
fMouseTAAGTGCAGAGACGAA_fm_lung	4.99525118662334	10.5378479520653
fMouseTACGGGCAGAGGGATA_fm_lung	4.76946736170268	9.31117482584455
fMouseTACGGGCCACAGGAGT_fm_lung	5.15422678781963	11.1712421933983
fMouseTACGGTACATTCCTCG_fm_lung	5.55129481150127	10.7029184858177
fMouseTACTCGCCAGCTTCGG_fm_lung	0.291138776077989	7.24866671961286
fMouseTAGACCATCTATCCTA_fm_lung	5.11380673243022	11.2242703000877
fMouseTAGAGCTCAGCGATCC_fm_lung	5.33916378809429	10.7719769040916
fMouseTATTACCTCTTGTTTG_fm_lung	5.23588181330181	11.2639030973289
fMouseTCAATCTCATCTCCCA_fm_lung	5.11470795465923	10.5293736020897
fMouseTCATTACCAAGACACG_fm_lung	5.07673693491435	10.7710775892113
fMouseTCGAGGCAGCTGGAAC_fm_lung	5.16884661509014	10.6042608777855
fMouseTCTCTAACAGCTCGAC_fm_lung	4.93957186533428	10.632272199807
fMouseTGAGCCGGTTGATTCG_fm_lung	5.47572708918071	10.6398357908104
fMouseTGAGGGAAGATCCTGT_fm_lung	5.15591622187114	11.2202019254539
fMouseTGATTTCTCATCGCTC_fm_lung	4.99063587976909	10.5022844831321
fMouseTGCGGGTCAAATACAG_fm_lung	4.80899716211772	9.44572873514631
fMouseTGCTGCTCAAGCTGGA_fm_lung	4.90594244791484	10.7033276120994
fMouseTGGACGCAGTCTTGCA_fm_lung	5.36728525949932	10.566875890908
fMouseTGGGAAGTCCACGTGG_fm_lung	5.05691433741069	10.4590963880394
fMouseTGGTTAGGTGCCTGTG_fm_lung	5.31636763407207	10.8259386579368
fMouseTGTATTCCAAACGTGG_fm_lung	5.30647469355083	10.7134937803123
fMouseTGTGTTTAGTCTTGCA_fm_lung	4.8897886355064	10.7861809293602
fMouseTGTGTTTTCCGTTGCT_fm_lung	4.60090590311504	11.2420582334373
fMouseTGTTCCGAGGTGCTAG_fm_lung	5.02231026483989	10.5482792417381
fMouseTGTTCCGGTTCGTGAT_fm_lung	6.61318732096172	10.9833197156761
fMouseTTCGGTCTCTCGCATC_fm_lung	5.26237059427715	11.1594748060081
fMouseTTGGAACGTTCCTCCA_fm_lung	5.08805991007305	10.7475981275413
fMouseAAACGGGTCCACGTTC_fm_lung	-7.18202256368184	8.90076203745344
fMouseAAAGTAGAGGCGCTCT_fm_lung	-6.7762122075417	8.02522035044172
fMouseAAATGCCAGTACATGA_fm_lung	-7.32479237721943	8.10216947000959
fMouseAACACGTTCGAATCCA_fm_lung	-8.29719065831685	8.91705270212629
fMouseAACCATGCAGCCTGTG_fm_lung	-8.47228526280903	8.76182265680769
fMouseAACGTTGGTCTCACCT_fm_lung	-7.12338875936055	9.21484704416731
fMouseAACTCAGGTAGCTGCC_fm_lung	-7.91119765447163	9.16290517252424
fMouseAACTCTTAGGCATGGT_fm_lung	-6.60672759221577	7.94285006922224
fMouseAACTGGTAGTGAAGTT_fm_lung	-6.64304303334736	7.74188085001447
fMouseAACTTTCCAGTTAACC_fm_lung	-6.79212378667378	8.3640603582237
fMouseAACTTTCTCCTGTACC_fm_lung	-8.21966027425313	8.88600297373273
fMouseAAGCCGCAGGTGATTA_fm_lung	-6.52842139409566	7.99606795710065
fMouseAAGGAGCAGGGCTCTC_fm_lung	-6.92683934377217	8.46989961069563
fMouseAAGGAGCCAACGATCT_fm_lung	-6.74735449956441	7.81673045557477
fMouseAAGGAGCCAGTCTTCC_fm_lung	-8.3848171155312	9.105658010659
fMouseAAGGTTCTCAACGGGA_fm_lung	-8.36672400640034	9.09323735636213
fMouseAAGGTTCTCCGTCAAA_fm_lung	-6.27867221044087	8.02821584146955
fMouseAAGTCTGCACGTAAGG_fm_lung	-7.73990439580464	8.63751168650129
fMouseAAGTCTGGTAGAAGGA_fm_lung	-6.63300847219014	7.9361924688194
fMouseAAGTCTGGTGACAAAT_fm_lung	-6.73462008641743	8.06584353846052
fMouseAAGTCTGTCTTGCATT_fm_lung	-7.87834023641133	7.78105206888654
fMouseAATCGGTCATCGATTG_fm_lung	-7.00086163686299	9.14343209665754
fMouseACACCAAGTTAAGAAC_fm_lung	-7.04302214787984	7.83048148554304
fMouseACACCCTAGAGGGATA_fm_lung	-6.60344075368428	7.92131276529768
fMouseACACCGGAGGCAATTA_fm_lung	-6.35453604863667	7.71130080622175
fMouseACACTGAGTCCGTCAG_fm_lung	-7.86328219579243	9.1665300886009
fMouseACATCAGCAAGCCGCT_fm_lung	-8.55747651265645	8.38893790644148
fMouseACATCAGGTGCTAGCC_fm_lung	-8.46329306767964	9.15388055246809
fMouseACCAGTATCAATCACG_fm_lung	-8.09256505177998	8.82176824015119
fMouseACCGTAAGTTCCCTTG_fm_lung	-7.71608447240376	8.95228619974592
fMouseACCTTTAGTCATCCCT_fm_lung	-8.23855590032124	8.91437096994856
fMouseACGAGCCGTCTTCTCG_fm_lung	-7.0020103375771	9.18359990519025
fMouseACGAGGAGTCGAACAG_fm_lung	-8.03206109212422	9.02225728434065
fMouseACGAGGATCCTCAATT_fm_lung	-8.29896687673115	7.53528495233991
fMouseACGATACCATCCAACA_fm_lung	-7.14729737447285	8.89353700083234
fMouseACGCCAGAGACACGAC_fm_lung	-7.69092511342549	8.98849625986555
fMouseACGCCGAAGTCCATAC_fm_lung	-7.85570191548848	7.34829707544782
fMouseACGCCGATCCACGTTC_fm_lung	-8.39464234517598	8.15942426126936
fMouseACGGCCATCCACGTGG_fm_lung	-8.40483807729268	8.89027543467023
fMouseACTGAACGTACATCCA_fm_lung	-7.51898907826924	8.05296178263166
fMouseACTGAGTCACAACGCC_fm_lung	-7.64543198750996	8.27957435053327
fMouseACTGATGGTTTCGCTC_fm_lung	-8.03132485555195	6.24544997614362
fMouseACTTACTAGACTGTAA_fm_lung	-6.5649027745583	7.78069301050642
fMouseACTTGTTCAGTTCATG_fm_lung	-7.71517371343159	8.27022262018659
fMouseACTTGTTTCCGCAAGC_fm_lung	-7.01954888509297	7.89511390131452
fMouseACTTTCAGTAGCGCAA_fm_lung	-8.18271063970112	8.21805138987043
fMouseAGAATAGAGATCCCAT_fm_lung	-8.15132426427388	6.64996858042219
fMouseAGAATAGGTACCATCA_fm_lung	-6.84031676457905	7.70534892481306
fMouseAGACGTTTCTTCATGT_fm_lung	-6.95093154119038	7.81476064127424
fMouseAGAGCGACATGCCTTC_fm_lung	-8.22140072988057	8.61339278620222
fMouseAGAGCTTAGCCGATTT_fm_lung	-7.80698107884907	8.3378996412132
fMouseAGAGTGGCACATCCGG_fm_lung	-8.48785971807026	8.5573558370445
fMouseAGCATACCAGTCCTTC_fm_lung	-8.60231351064229	8.53860516947248
fMouseAGCGGTCTCTGGCGTG_fm_lung	-8.09779595540547	9.24429555338361
fMouseAGCTCCTAGGTAGCCA_fm_lung	-7.8393487851479	9.22735257547834
fMouseAGCTCCTGTATGAAAC_fm_lung	-7.04840611623311	7.66035600107648
fMouseAGCTTGACAAGTAGTA_fm_lung	-6.70253323720479	7.71853633326032
fMouseAGCTTGATCCAATGGT_fm_lung	-7.55803155110859	8.50275559824445
fMouseAGGCCGTAGGTGGGTT_fm_lung	-8.24676512883687	6.5350489179466
fMouseAGGTCATCACCGAAAG_fm_lung	-7.38306187795186	9.00449128550031
fMouseAGGTCCGGTTCAGCGC_fm_lung	-8.27874898122334	7.907162622628
fMouseAGGTCCGTCACGACTA_fm_lung	-7.70001839803242	9.3236813108299
fMouseAGTAGTCAGCGTTCCG_fm_lung	-7.67464350865864	8.56411357325056
fMouseAGTGTCACAGCTGTGC_fm_lung	-7.58529042409443	8.69748778742292
fMouseAGTGTCATCAGATAAG_fm_lung	-6.41783904241109	8.05508084696272
fMouseATAAGAGGTTCAACCA_fm_lung	-7.11328839467549	9.15619130533674
fMouseATAAGAGTCTCCCTGA_fm_lung	-8.28894948171162	9.16527123850324
fMouseATCACGAGTACTTCTT_fm_lung	-7.18393754170918	8.02032800119856
fMouseATCACGATCCTAGGGC_fm_lung	-7.85055493520283	8.86712212961652
fMouseATCATGGGTTCGCGAC_fm_lung	-7.10640858815693	9.13587136667707
fMouseATCCGAACAAAGTGCG_fm_lung	-7.52210473226094	9.05597920816877
fMouseATCCGAACATTAGGCT_fm_lung	-7.46766471074605	9.23331208628156
fMouseATCGAGTTCATGGTCA_fm_lung	-8.23067378209614	7.46968217295148
fMouseATCTACTTCAACACGT_fm_lung	-7.59756468938374	8.33804603022077
fMouseATCTGCCCAATGGACG_fm_lung	-7.51310967610859	9.35656114023664
fMouseATCTGCCGTCAAGCGA_fm_lung	-6.7763833920815	7.91703267496564
fMouseATGCGATGTGGAAAGA_fm_lung	-7.43934344457173	8.88104815882185
fMouseATGTGTGAGTGTACGG_fm_lung	-8.10845898793721	7.48426099222639
fMouseATGTGTGTCACCAGGC_fm_lung	-8.32036589787984	7.64404912394025
fMouseATTACTCCAAGCGCTC_fm_lung	-8.28449677632832	8.72260852259138
fMouseATTATCCCACAGCGTC_fm_lung	-8.21128701375508	8.46508021753767
fMouseATTATCCCAGCTTCGG_fm_lung	-7.93392562078023	9.32171292704084
fMouseATTATCCCATCTATGG_fm_lung	-6.82294606374287	7.68328280848005
fMouseATTGGTGAGATGGCGT_fm_lung	-7.71561812566304	8.28722520273664
fMouseCAACCAAGTCCTCTTG_fm_lung	-8.45550679372334	8.35544629496076
fMouseCAACCTCTCCAAACTG_fm_lung	-8.18532513783955	8.63550181787946
fMouseCAAGATCTCGTCCGTT_fm_lung	-8.40975093053364	8.86956782740095
fMouseCAAGGCCCAGACAAAT_fm_lung	-7.2178420941689	9.01160951059797
fMouseCACAAACTCTATCCTA_fm_lung	-6.61162614034199	8.10905929010847
fMouseCACACAAAGGGCACTA_fm_lung	-7.10393761800313	9.15031953257063
fMouseCACAGTATCAGTTGAC_fm_lung	-7.16820382283711	8.63324685495832
fMouseCACATTTCATTTGCCC_fm_lung	-7.90360974477315	9.54567094248273
fMouseCAGAATCTCAAGGCTT_fm_lung	-7.34983920262837	8.67196078699567
fMouseCAGCGACCACTATCTT_fm_lung	-7.030167571769	9.10981507700422
fMouseCAGCGACGTAAGTAGT_fm_lung	-8.27541445897603	7.96774573725202
fMouseCAGGTGCAGAATCTCC_fm_lung	-7.88626670049214	9.02864976328352
fMouseCAGGTGCGTACAGTTC_fm_lung	-7.94487618611836	8.72690101068952
fMouseCAGGTGCGTTCTGTTT_fm_lung	-8.08544539617085	7.57989163797834
fMouseCAGTAACTCCCATTTA_fm_lung	-6.8204770009377	7.80731435221174
fMouseCATATGGCAATGAATG_fm_lung	-6.37950705693745	7.95194955271223
fMouseCATCGAAGTTGGAGGT_fm_lung	-8.14626216100239	8.30069966715315
fMouseCATGACAGTATGAAAC_fm_lung	-6.44164656804585	7.95450683039167
fMouseCCATGTCGTACAAGTA_fm_lung	-7.79810570882344	8.41265244883039
fMouseCCCAATCCATTGGTAC_fm_lung	-7.34520482228779	8.81363530558088
fMouseCCCAGTTCAACACCTA_fm_lung	-8.54081820653462	8.51720662516096
fMouseCCCTCCTGTCCGTGAC_fm_lung	-8.3224940221169	9.00394006174543
fMouseCCGTACTTCACGAAGG_fm_lung	-8.60672520802998	8.55382819574812
fMouseCCTAAAGGTTATCACG_fm_lung	-6.62680100606465	8.10161157053449
fMouseCCTATTATCGGCTTGG_fm_lung	-8.28321503804707	8.04647822779157
fMouseCCTTACGGTAATTGGA_fm_lung	-6.6699037473061	7.90809817713239
fMouseCCTTCGAAGGTTCCTA_fm_lung	-7.31235455678486	8.72323317926862
fMouseCCTTCGACAACTGCGC_fm_lung	-7.09878253148579	8.75175948542097
fMouseCGAATGTTCCTAGGGC_fm_lung	-8.34594344304585	8.33220811289289
fMouseCGACTTCGTCATGCCG_fm_lung	-7.46531199620747	9.22991319101789
fMouseCGACTTCGTCTTCTCG_fm_lung	-8.34603547261738	7.76008506220319
fMouseCGAGAAGGTAAATACG_fm_lung	-7.11923741506123	8.09492297571638
fMouseCGATTGATCTCTGAGA_fm_lung	-7.82679509328389	8.0940465490196
fMouseCGCCAAGTCTTGAGGT_fm_lung	-7.97694157765889	8.60798688333967
fMouseCGCGTTTAGAGTGAGA_fm_lung	-8.30729769872212	9.2346567670677
fMouseCGCGTTTCACCAGCAC_fm_lung	-7.78413294957661	8.86378045481184
fMouseCGCTTCAGTCCGACGT_fm_lung	-8.55150221990132	8.78021665018537
fMouseCGGACGTCAATGCCAT_fm_lung	-7.53908919499898	9.29734177988508
fMouseCGGACGTCATGCCTTC_fm_lung	-7.34135245488667	9.24652047556379
fMouseCGGACGTTCCCTTGCA_fm_lung	-8.35653542684102	7.84094520014265
fMouseCGGACGTTCTCGGACG_fm_lung	-8.36917685674214	8.24258370798566
fMouseCGGAGTCCAGTCGATT_fm_lung	-7.95314740346455	8.31788964670637
fMouseCGGGTCAGTATTCGTG_fm_lung	-7.20287560628438	9.06663270395734
fMouseCGGGTCATCCAGTAGT_fm_lung	-7.71518420384907	9.38254876535871
fMouseCGTCAGGTCCACGACG_fm_lung	-7.44212006734395	8.86025996607282
fMouseCGTCTACAGGGATCTG_fm_lung	-7.59067868398213	8.69174762171247
fMouseCGTCTACGTTGGTTTG_fm_lung	-8.22577523396992	7.38874812525251
fMouseCGTGAGCGTAGGGACT_fm_lung	-8.61920117543721	8.36284060877302
fMouseCGTGAGCGTGTCGCTG_fm_lung	-8.47755622075581	8.7881326238487
fMouseCGTGTAAAGAGGTACC_fm_lung	-6.62439345525288	7.98068852823713
fMouseCGTTGGGTCCGCATCT_fm_lung	-8.41342591451192	8.85168977182844
fMouseCTAAGACAGCTGCGAA_fm_lung	-8.21797131703877	7.29185100000837
fMouseCTACACCGTCCCGACA_fm_lung	-7.71073483632588	9.53039403360822
fMouseCTACCCACATGAGCGA_fm_lung	-8.24503516362691	8.03404374521711
fMouseCTACCCAGTCGAGATG_fm_lung	-6.96392010854268	9.10101457041242
fMouseCTACCCATCAAACAAG_fm_lung	-7.04014062093281	8.41808791559675
fMouseCTACCCATCTGGAGCC_fm_lung	-6.27417515920186	7.81973500650861
fMouseCTAGAGTGTTCCTCCA_fm_lung	-7.72750090764546	8.80719991129377
fMouseCTAGCCTAGATCTGCT_fm_lung	-8.23395299123311	9.24279828470686
fMouseCTAGTGAGTGCAGGTA_fm_lung	-7.93974827931904	7.72879310053327
fMouseCTCAGAACAGGCTCAC_fm_lung	-8.31146382497334	8.62457652491071
fMouseCTCAGAACATCTCGCT_fm_lung	-6.33305453465962	8.01464457910993
fMouseCTCAGAAGTTATGCGT_fm_lung	-7.81470345662617	9.09074922007063
fMouseCTCATTAAGTCCGGTC_fm_lung	-7.9142589490273	9.13310857218244
fMouseCTCCTAGAGAGACGAA_fm_lung	-6.57452868627095	8.10140080851057
fMouseCTCCTAGTCCTTGCCA_fm_lung	-7.10860633061909	9.08447881144025
fMouseCTCGAAAAGACTACAA_fm_lung	-6.43166255162739	7.93266721170881
fMouseCTCGAGGTCACGGTTA_fm_lung	-7.674059859977	8.71982522409895
fMouseCTCGGAGTCAATAAGG_fm_lung	-8.31136321233296	8.13317675989606
fMouseCTCGTACCAACGATCT_fm_lung	-8.12808703588032	8.43678088587263
fMouseCTCGTACGTCTGGAGA_fm_lung	-6.59816025899434	7.68672700327375
fMouseCTCGTACTCACTTCAT_fm_lung	-7.3117494504311	8.30802865427473
fMouseCTCGTCACACGGCCAT_fm_lung	-6.45243024037861	7.88849873941877
fMouseCTGATCCGTTCCAACA_fm_lung	-8.43688725636983	8.02163596552351
fMouseCTTACCGGTACCGTTA_fm_lung	-7.30640219853901	7.93669934671857
fMouseCTTAGGATCAGGCAAG_fm_lung	-7.26945542500996	8.72127862375715
fMouseCTTCTCTGTATATGGA_fm_lung	-8.21261786626362	7.60020060938337
fMouseGAACGGAGTAAGTGTA_fm_lung	-7.49157141850972	8.06667752665022
fMouseGACACGCCAATGTAAG_fm_lung	-7.71808766530537	9.48645825785139
fMouseGACCAATGTCAACATC_fm_lung	-8.1908326070168	7.95756526392438
fMouseGACCAATTCCTACAGA_fm_lung	-7.37805461095357	7.8063735524986
fMouseGACGCGTAGACATAAC_fm_lung	-8.10780286000752	8.12046523493269
fMouseGAGCAGAAGTCGATAA_fm_lung	-8.06190394567036	9.13847489756086
fMouseGAGTCCGAGTCCTCCT_fm_lung	-8.3555431287148	8.9805473844383
fMouseGAGTCCGGTTTAAGCC_fm_lung	-7.11299513982319	9.10710187357404
fMouseGATCGTATCGGGAGTA_fm_lung	-7.47086857961201	8.92019315165022
fMouseGATCTAGTCTGCGTAA_fm_lung	-7.46480702565693	8.82808061045148
fMouseGATGAAAAGAGTCGGT_fm_lung	-7.18854712651753	8.46958108347395
fMouseGATGAAAGTTCGTCTC_fm_lung	-7.50811719106221	9.35609670084455
fMouseGCAAACTTCCAAGTAC_fm_lung	-7.92681264089131	8.17522664469221
fMouseGCAATCATCGTCCAGG_fm_lung	-7.92981623815083	8.71893401545026
fMouseGCACTCTAGATGTGGC_fm_lung	-8.12934397862935	9.38621659677961
fMouseGCAGCCACACGCGAAA_fm_lung	-7.46908139394307	8.83871789377668
fMouseGCATGATTCCAAACTG_fm_lung	-6.7270555417397	7.6109036962364
fMouseGCATGCGGTAGCGCAA_fm_lung	-7.97180794881367	9.19004197519758
fMouseGCATGTAGTTGTTTGG_fm_lung	-8.0162286679604	8.3547944585655
fMouseGCGACCAAGGCACATG_fm_lung	-8.03693246053242	8.68009562891462
fMouseGCGACCATCAGGTAAA_fm_lung	-7.63468264745259	8.8851694623802
fMouseGCGCCAATCAAGGCTT_fm_lung	-8.44232272313618	9.30487485331037
fMouseGCGGGTTAGAAGAAGC_fm_lung	-6.97687052892232	9.02562852304914
fMouseGCTGCGAAGTCGCCGT_fm_lung	-7.90280007527852	6.99531312387922
fMouseGCTGGGTTCATAGCAC_fm_lung	-6.52118777440571	7.72023482721784
fMouseGCTTGAAAGAAACCTA_fm_lung	-6.79764269994282	7.90081973474958
fMouseGCTTGAAAGCCGGTAA_fm_lung	-8.03812455342793	8.66313071650007
fMouseGCTTGAATCTCATTCA_fm_lung	-6.93728064702534	7.97892136972883
fMouseGGACAGAAGTGGGATC_fm_lung	-8.43003701375508	7.98925395410993
fMouseGGACATTCAAGCCTAT_fm_lung	-8.48373221562886	8.77304788034895
fMouseGGCCGATAGATGAGAG_fm_lung	-7.73011206792378	8.92991204660871
fMouseGGCCGATAGTGTCCCG_fm_lung	-7.44934987233662	9.27933545511701
fMouseGGCTGGTGTATAATGG_fm_lung	-7.76761864827656	9.15278764170148
fMouseGGGAGATTCTACCAGA_fm_lung	-6.83504389928364	7.81871695917585
fMouseGGGATGACAGTAACGG_fm_lung	-8.10514640019917	9.33504720133283
fMouseGGGCATCAGCCTTGAT_fm_lung	-8.01225232289815	8.23869653147199
fMouseGGGCATCCACGAAACG_fm_lung	-6.64408063100361	7.7583360235069
fMouseGGGTCTGAGGGAGTAA_fm_lung	-7.48516415761494	8.71104045313337
fMouseGGTATTGTCCGCGCAA_fm_lung	-7.79916762517476	8.73570151728132
fMouseGGTGAAGGTCAACATC_fm_lung	-6.67022608922505	7.99722190302351
fMouseGGTGAAGTCGCCAGCA_fm_lung	-8.49578761266255	8.84980960291364
fMouseGGTGCGTCAGCTGCAC_fm_lung	-6.65365266011738	8.05407615107038
fMouseGTACGTAGTCGTTGTA_fm_lung	-6.97448252843403	8.63016124170759
fMouseGTACTTTCACTCGACG_fm_lung	-7.08681344197774	9.08097215097883
fMouseGTACTTTTCAGTACGT_fm_lung	-6.99572419332051	7.80081792276838
fMouseGTAGTCATCCGATATG_fm_lung	-7.41353511022114	8.04494758051374
fMouseGTATCTTCAAACCTAC_fm_lung	-8.48631333516621	8.50541301172712
fMouseGTATTCTGTTCTGAAC_fm_lung	-8.04896306203389	6.94750066202619
fMouseGTCACAAAGTGACATA_fm_lung	-7.92539595769429	7.78134150904157
fMouseGTCACGGGTTGAGTTC_fm_lung	-6.83252286122822	7.73644109171369
fMouseGTCATTTGTACCATCA_fm_lung	-6.53552483724141	7.8538269559715
fMouseGTCCTCAGTAGCGTAG_fm_lung	-6.97597645925068	9.04906125467756
fMouseGTCGGGTCATGCCCGA_fm_lung	-6.91251372502827	9.16321130197981
fMouseGTCGGGTTCTTCGGTC_fm_lung	-8.56626891301655	8.49596925180891
fMouseGTCTTCGAGTCTCCTC_fm_lung	-7.29264973805928	7.75498624247053
fMouseGTGAAGGCAAATCCGT_fm_lung	-7.89307450459981	8.67527289789655
fMouseGTGAAGGGTTTCCACC_fm_lung	-8.02494000600361	9.46490331095197
fMouseGTGGGTCCACAAGACG_fm_lung	-7.04535721944356	6.87835736673811
fMouseGTGTTAGGTAAGTGGC_fm_lung	-6.58068799184346	8.17189450663068
fMouseGTTACAGGTTTCCACC_fm_lung	-8.27459143804097	8.73468823832014
fMouseGTTCTCGTCTACCAGA_fm_lung	-6.96325492070698	9.02693601053693
fMouseGTTTCTAAGCTGTCTA_fm_lung	-8.41784094975972	8.68815608423689
fMouseTAAGAGAAGTACGTTC_fm_lung	-6.76192378209614	7.70675559442976
fMouseTACACGAGTCGAACAG_fm_lung	-8.39959382222676	8.50527472895124
fMouseTACACGAGTCGCTTCT_fm_lung	-8.05093335317158	8.49963326853254
fMouseTACAGTGAGACCTTTG_fm_lung	-7.18970154927754	7.77789826792219
fMouseTACGGTACACCAGGCT_fm_lung	-6.18492030309224	7.89547200602033
fMouseTACTCATCAATCACAC_fm_lung	-6.56534814046406	7.65766187113264
fMouseTACTCATTCGCCAAAT_fm_lung	-8.47589110539937	8.55441327494123
fMouseTACTCGCCAAGGACTG_fm_lung	-7.35937022374653	9.23713632029035
fMouseTAGACCAGTTCCCGAG_fm_lung	-7.11891411946797	9.1814693967674
fMouseTAGACCATCATCACCC_fm_lung	-7.61673354314351	8.87616725367048
fMouseTAGAGCTCATCACGTA_fm_lung	-8.35881947682881	7.87704272669294
fMouseTAGCCGGCAGGCTCAC_fm_lung	-8.02071284459614	9.26080079477766
fMouseTAGGCATCAGCTCCGA_fm_lung	-6.53222273992085	8.14836974543073
fMouseTAGTTGGTCGCAAACT_fm_lung	-7.12433337377095	9.22691769999006
fMouseTATCTCAAGAGTGAGA_fm_lung	-6.66789673970723	7.71122785013654
fMouseTCAACGAAGCCCGAAA_fm_lung	-8.01486968205952	9.11673970621565
fMouseTCAACGACAACGATGG_fm_lung	-6.18307589696431	7.92501588266828
fMouseTCACAAGGTCAATACC_fm_lung	-7.25876521276021	8.99726338785627
fMouseTCAGCTCAGAAACCTA_fm_lung	-7.29905938313984	9.32846208017805
fMouseTCAGCTCGTTACGGAG_fm_lung	-7.46997689412617	8.88247676294782
fMouseTCAGGATCAGACAGGT_fm_lung	-7.90364073918843	9.48391671579816
fMouseTCAGGATGTCCCTACT_fm_lung	-8.32351063893818	8.79061551493147
fMouseTCATTACCATCACAAC_fm_lung	-7.45739125417256	7.98379130762556
fMouseTCATTACTCGTGGTCG_fm_lung	-7.29221676991963	7.8269977132652
fMouseTCATTTGCATAGGATA_fm_lung	-8.29250430272603	6.54881759088972
fMouseTCCACACCACCCATGG_fm_lung	-7.67489432500386	9.30036111277082
fMouseTCCACACCAGCTATTG_fm_lung	-7.81357096837544	9.33827824991682
fMouseTCGAGGCCAAGGTTCT_fm_lung	-7.97835301564717	9.37714906137922
fMouseTCGCGAGAGAGTTGGC_fm_lung	-7.79001425908589	9.07236047190168
fMouseTCGCGTTGTACTTGAC_fm_lung	-7.29694270299458	9.18990559977033
fMouseTCGCGTTTCAATCTCT_fm_lung	-7.88461922811055	9.39946694773176
fMouseTCGCGTTTCCAAACAC_fm_lung	-8.41785859273457	8.78778882425764
fMouseTCGCGTTTCCATGAAC_fm_lung	-7.5784697453835	7.37129111689069
fMouseTCGCGTTTCCGCGCAA_fm_lung	-8.54435586141133	8.55811210077741
fMouseTCGTACCGTACCGCTG_fm_lung	-7.26885699437642	9.26180406015852
fMouseTCGTAGAAGGGCATGT_fm_lung	-7.29055070088887	9.17453809183576
fMouseTCTCATAGTAAGCACG_fm_lung	-7.99049567388081	7.78701444071271
fMouseTCTCTAAGTGAAATCA_fm_lung	-6.77716540502095	7.7325644056175
fMouseTCTGGAAGTAGCCTCG_fm_lung	-8.31308745549702	8.32442565363386
fMouseTCTTCGGAGGCTCTTA_fm_lung	-8.31789683507466	8.63012833994367
fMouseTCTTCGGAGGTGCTAG_fm_lung	-7.60959910558247	8.82606931131818
fMouseTCTTCGGCAATCAGAA_fm_lung	-7.4032611768105	9.09281011026838
fMouseTGAAAGAAGCACGCCT_fm_lung	-7.75002764867329	8.6678728620384
fMouseTGACGGCCATGAACCT_fm_lung	-8.44988583730244	7.97866244715192
fMouseTGACTTTCACCTGGTG_fm_lung	-7.19603585408711	9.27051110666731
fMouseTGAGAGGGTGTGGTTT_fm_lung	-7.34635638402485	7.90962405603864
fMouseTGAGCATCATGGGACA_fm_lung	-7.43164395497822	9.4002775709007
fMouseTGCACCTAGCAGCCTC_fm_lung	-8.32193993733906	8.44041295450666
fMouseTGCCCATCAGATCGGA_fm_lung	-7.99050616429829	9.09065766733625
fMouseTGCCCATGTAGCGTCC_fm_lung	-8.364320747123	7.92861886423566
fMouseTGCCCTAGTAAGTGGC_fm_lung	-7.49467181371235	9.14092011850813
fMouseTGCGCAGAGTATCTCG_fm_lung	-8.37928961919331	9.0868820707176
fMouseTGCGTGGTCAAGGTAA_fm_lung	-7.81966447042012	8.47182746332624
fMouseTGCTACCGTTGGAGGT_fm_lung	-8.44401168035054	8.28037066858747
fMouseTGCTGCTAGAGACTTA_fm_lung	-8.03096770452046	8.74534793299177
fMouseTGGTTAGCACCAGATT_fm_lung	-8.41951226399922	8.53195329111555
fMouseTGGTTAGGTGAGTGAC_fm_lung	-7.31943272756123	8.93279786509016
fMouseTGTCCCACAGAAGCAC_fm_lung	-7.84111117528462	9.40767903727033
fMouseTGTGGTAAGGGTCGAT_fm_lung	-7.31731938527608	9.11625905436018
fMouseTGTGGTATCTGCTGTC_fm_lung	-7.23489236043477	8.96853394907453
fMouseTTAACTCCACAAGCCC_fm_lung	-8.04742526219868	8.09955163401106
fMouseTTAGGACAGGCCGAAT_fm_lung	-8.44884919332051	8.15591521662214
fMouseTTAGGCACACGAAAGC_fm_lung	-8.00450181172871	8.57734198969343
fMouseTTAGTTCCATGACATC_fm_lung	-6.72403287099385	7.87103982370832
fMouseTTCTCAAAGCTGATAA_fm_lung	-7.17644118474507	7.87729449671247
fMouseTTCTCCTCATGGTAGG_fm_lung	-7.85780572103047	9.22840161722639
fMouseTTCTTAGTCAGGCAAG_fm_lung	-7.8852963368752	9.18399377268293
fMouseTTGAACGCACATGGGA_fm_lung	-7.51919364141011	9.30413575571516
fMouseTTGACTTAGGTAGCCA_fm_lung	-8.45671986745381	9.03459973734357
fMouseTTGGAACGTTGATTGC_fm_lung	-7.39750861333394	9.15160985392072
fMouseTTGGCAATCACGCGGT_fm_lung	-7.79194592641377	8.95910592478254
fMouseTTTGCGCAGCTATGCT_fm_lung	-6.71408366368794	8.44567008417585
fMouseAAACCTGGTGGCCCTA_fm_lung	-8.55648230718159	-12.0714040239479
fMouseAAAGCAACAAGTCATC_fm_lung	-4.59349106954121	-11.5309730013039
fMouseAAAGCAAGTCTAGCGC_fm_lung	-6.88024710820698	-12.9393878420021
fMouseAAAGTAGAGTGCGTGA_fm_lung	-9.42967414067769	-12.0703330476906
fMouseAAAGTAGGTATAAACG_fm_lung	-7.24106549428486	-11.8261485536721
fMouseAAATGCCGTCATTAGC_fm_lung	-9.84533881352925	-11.9367614229347
fMouseAAATGCCTCAACGAAA_fm_lung	-5.56399821446919	-11.8796124895241
fMouseAACACGTGTGACAAAT_fm_lung	-7.65186261342549	-12.8853211839821
fMouseAACCATGGTGATGATA_fm_lung	-10.6554803769448	-10.9548383196022
fMouseAACCGCGTCTTTAGGG_fm_lung	-6.55404900716328	-13.070593400779
fMouseAACGTTGTCGAACGGA_fm_lung	-6.09824132131123	-12.6868939836647
fMouseAACTCTTAGTTACGGG_fm_lung	-8.80904483006978	-12.2656302889015
fMouseAACTCTTCCGATCTAA_fm_lung	5.18643046213603	-0.494265123191094
fMouseAACTGGTTCTAACTCT_fm_lung	-5.42190264867329	-12.3127694566872
fMouseAACTTTCAGTTGTAGA_fm_lung	-9.12727641271138	-12.1224198778298
fMouseAAGCCGCGTCACCTAA_fm_lung	-6.90156935857319	-13.0826144655373
fMouseAAGGAGCAGTCGAGTG_fm_lung	-6.06314276860737	-12.9962554414894
fMouseAAGGAGCCAGCCAATT_fm_lung	-8.7843589703896	-12.0046697099831
fMouseAAGGAGCCAGGACCCT_fm_lung	-9.12869166539693	-12.2476897676613
fMouseAAGGAGCGTAGCCTAT_fm_lung	-4.62891816304707	-11.296950860801
fMouseAAGGTTCGTTCAGTAC_fm_lung	4.9206118662498	2.64897544783094
fMouseAAGTCTGAGGAGCGTT_fm_lung	-8.11928176091694	-12.6500125368263
fMouseAAGTCTGCATATGCTG_fm_lung	-9.75137709783101	-11.0793147524025
fMouseAATCCAGAGCGGCTTC_fm_lung	-8.93195532964253	-11.711745782676
fMouseAATCCAGCAGTCGATT_fm_lung	-8.77526473210835	-11.3784871538307
fMouseACACCCTAGATATGCA_fm_lung	-9.85925673650288	-10.7798839052346
fMouseACACCCTAGCCACCTG_fm_lung	-8.92021273778462	-12.633672281089
fMouseACACCCTGTACGCACC_fm_lung	-6.39415597127461	-11.9963193376686
fMouseACACCCTGTTATCACG_fm_lung	-9.02170085118794	-12.6089644868996
fMouseACACCGGGTAAGAGGA_fm_lung	-5.37867783711934	-12.3849301775124
fMouseACACTGACAATGAATG_fm_lung	-9.57250498937153	-11.4664645631935
fMouseACAGCCGCAAGCCATT_fm_lung	-6.45604561971211	-12.6823831041481
fMouseACAGCTAAGCGCTCCA_fm_lung	-7.15130423711323	-12.3903594453957
fMouseACAGCTACAACGATGG_fm_lung	-8.34207724736714	-11.9790740450051
fMouseACAGCTAGTCTAAACC_fm_lung	-10.8125295560219	-11.2476668794777
fMouseACATACGTCTGGCGTG_fm_lung	-10.1608171384194	-11.3390689333107
fMouseACATCAGCAGCCACCA_fm_lung	-7.4528741757729	-12.4985700090554
fMouseACATCAGTCCCACTTG_fm_lung	-7.78045653508687	-12.2672725160744
fMouseACATCAGTCGTATCAG_fm_lung	-6.41484402822041	-12.2499843080666
fMouseACATGGTCAAGTACCT_fm_lung	-9.69930552648091	-10.8019576509621
fMouseACCCACTCATGTTCCC_fm_lung	-8.16607474492573	-12.642241044822
fMouseACCGTAAAGTAGATGT_fm_lung	-10.7214164655068	-11.0344357927468
fMouseACCGTAAGTTATCCGA_fm_lung	-10.9013929288247	-11.1038213213112
fMouseACCGTAATCGTACCGG_fm_lung	-9.1849298398354	-11.630181833091
fMouseACCTTTACACCACGTG_fm_lung	-7.34439372228169	-12.9596867998268
fMouseACCTTTAGTCGAATCT_fm_lung	-8.10370730565571	-12.6218762834694
fMouseACGAGCCCACGGTGTC_fm_lung	-6.06699132131123	-12.8357911546852
fMouseACGAGCCTCAACCATG_fm_lung	-9.38101767705464	-11.408821626487
fMouseACGATACTCGCGTAGC_fm_lung	-9.47937392400288	-11.8808007677223
fMouseACGATGTCACTACAGT_fm_lung	-10.0229883115151	-10.9165635545876
fMouseACGCAGCAGAGACGAA_fm_lung	-6.91689347432637	-12.1220527132179
fMouseACGCCAGTCACATGCA_fm_lung	-10.7478065411904	-11.0205169160988
fMouseACGGAGACAAATACAG_fm_lung	-9.59408377812886	-12.061539216819
fMouseACGGAGATCATGCTCC_fm_lung	-6.17464684651875	-12.3668628175881
fMouseACGGCCAGTAGCGTGA_fm_lung	-9.14786624120259	-10.9346309145119
fMouseACGGCCAGTGCACCAC_fm_lung	-9.67284773992085	-11.4686341722634
fMouseACGGCCAGTTACTGAC_fm_lung	-6.39870022939229	-12.4565301378395
fMouseACGGGTCTCACAACGT_fm_lung	-8.10067414449238	-12.6208558519509
fMouseACGTCAAGTGCAGACA_fm_lung	-8.04084538625264	-12.9746156175759
fMouseACTATCTCAGGGAGAG_fm_lung	-9.13050841496968	-12.2996564348366
fMouseACTATCTGTAGGCTGA_fm_lung	-7.18718814061665	-13.2677998979714
fMouseACTGAACTCGGCGCTA_fm_lung	-8.57379006551289	-11.8925919969704
fMouseACTGAGTCACATTTCT_fm_lung	-9.81011962102437	-11.2496819933083
fMouseACTGAGTGTCCAGTGC_fm_lung	-5.56094502614522	-12.1651492555763
fMouseACTGCTCAGGACAGAA_fm_lung	-5.66055392430806	-12.5445657213356
fMouseACTGTCCAGTCTCAAC_fm_lung	-5.53464841054463	-12.338207765403
fMouseACTTACTAGGCGACAT_fm_lung	-8.83289241002583	-12.4034562547829
fMouseACTTACTGTACAGTTC_fm_lung	-7.03599118398213	-12.1154351671364
fMouseACTTGTTAGGCACATG_fm_lung	-6.43155430959248	-11.8295655687477
fMouseACTTTCAAGATGTGGC_fm_lung	-4.56982492612385	-11.1425166566994
fMouseAGAATAGCAGCTCCGA_fm_lung	-4.81356095479512	-11.8205275972512
fMouseAGAATAGTCTCGATGA_fm_lung	-4.75510834859395	-11.6269374330666
fMouseAGACGTTCACGGCGTT_fm_lung	-5.18261861012959	-12.0909438570168
fMouseAGACGTTGTACGACCC_fm_lung	-9.48673819707417	-11.474664254966
fMouseAGACGTTGTAGTGAAT_fm_lung	-9.59461402104878	-11.783972307029
fMouseAGAGCGAGTACCATCA_fm_lung	-8.86904334233784	-11.8734708269264
fMouseAGAGCTTAGTAAGTAC_fm_lung	-10.0592327039101	-11.2440734346535
fMouseAGAGCTTCAGATGGCA_fm_lung	-7.61262606786275	-12.4273934801247
fMouseAGAGTGGAGTTATCGC_fm_lung	-6.05029391454243	-11.8713365038063
fMouseAGAGTGGGTACCCAAT_fm_lung	-10.4770526807167	-11.7832045992043
fMouseAGAGTGGGTAGCGTCC_fm_lung	-4.78479336904072	-11.784086747947
fMouseAGAGTGGTCTGATTCT_fm_lung	-6.04765414403462	-12.3538518388893
fMouseAGATCTGTCAATACCG_fm_lung	-5.19005297826314	-12.2972379167702
fMouseAGATTGCAGCCTCGTG_fm_lung	-8.85030554936909	-11.6317201097634
fMouseAGATTGCCATTGAGCT_fm_lung	-6.10539960073018	-12.9563374956276
fMouseAGATTGCTCAAACAAG_fm_lung	-7.15616940663838	-12.8850522478249
fMouseAGCAGCCCATAAGACA_fm_lung	-6.85061883138203	-13.130971475425
fMouseAGCAGCCTCGGAAACG_fm_lung	-5.82502030538106	-12.7848229845192
fMouseAGCATACCAGGACCCT_fm_lung	-7.6668257634499	-12.670784517112
fMouseAGCATACGTGAGTGAC_fm_lung	-5.44618558095479	-12.4671864946511
fMouseAGCCTAACAACACCTA_fm_lung	-7.51540469335103	-12.3120294054177
fMouseAGCGGTCAGGGTCTCC_fm_lung	-8.14602851079487	-12.6188817461159
fMouseAGCGGTCCACTACAGT_fm_lung	-10.706418983207	-11.1075435121681
fMouseAGCGGTCTCGCTTGTC_fm_lung	-8.21065425084614	-12.6681457002785
fMouseAGCGTATGTACAGTGG_fm_lung	-5.49438761876607	-11.8993535478737
fMouseAGCGTCGAGCCGGTAA_fm_lung	-7.97261428044819	-12.2031360109474
fMouseAGCGTCGTCATTCACT_fm_lung	-8.17292737172627	-12.3303323228981
fMouseAGCGTCGTCGAGGTAG_fm_lung	-4.67523693250203	-11.8472419222023
fMouseAGGCCACAGAGTCGGT_fm_lung	-6.06349515126729	-11.4636302431252
fMouseAGGCCACAGCGCTCCA_fm_lung	-10.9774370114663	-10.8704228838112
fMouseAGGCCACAGGGAGTAA_fm_lung	-9.86928843663716	-10.8842492540505
fMouseAGGGAGTCAGGTGGAT_fm_lung	-7.62255477117085	-12.9627910097267
fMouseAGGGAGTGTATGAATG_fm_lung	-9.94783114598775	-10.7519832094338
fMouseAGGGAGTGTCGCATAT_fm_lung	-8.787660590873	-12.6469674547341
fMouseAGGGAGTGTCTAAACC_fm_lung	-9.81640719579243	-11.8481641252663
fMouseAGGGATGTCGCGGATC_fm_lung	-8.38829611943745	-11.8736119707253
fMouseAGGGTGACAGTATCTG_fm_lung	-10.0392570416787	-10.5476670702126
fMouseAGGTCATAGCCTCGTG_fm_lung	-7.83979415105366	-12.9981484850075
fMouseAGGTCATCAGATGGGT_fm_lung	-9.48583029912495	-11.2745356996681
fMouseAGGTCCGGTCAATACC_fm_lung	-6.20467375920796	-12.1348910768654
fMouseAGTAGTCTCGAGAGCA_fm_lung	-9.28209590123677	-11.0017238100197
fMouseAGTCTTTCACCGTTGG_fm_lung	-5.22928284810567	-11.7996392686989
fMouseAGTGAGGAGCGTTGCC_fm_lung	-9.48953150914693	-11.4313073595192
fMouseAGTGGGAAGCTACCGC_fm_lung	-6.76849030660176	-12.2419028719094
fMouseAGTGGGACACATCCAA_fm_lung	4.6986937601707	2.64890141886213
fMouseAGTGGGAGTCGAGTTT_fm_lung	-9.78113745854878	-10.9226251085427
fMouseAGTGTCAAGTGGAGTC_fm_lung	-10.0666942517617	-12.0231919725563
fMouseATAACGCAGTCCCACG_fm_lung	-6.91704749272847	-12.6369872530129
fMouseATAACGCGTACCAGTT_fm_lung	-9.6720485608437	-11.9071355302956
fMouseATAGACCGTCCAGTGC_fm_lung	-6.20150994466328	-12.444767518821
fMouseATCCACCAGTGTGGCA_fm_lung	-5.63347481893086	-12.4909167726662
fMouseATCCACCTCAGTTCGA_fm_lung	-8.51869343923115	-12.1477265794899
fMouseATCCGAAAGTGTACTC_fm_lung	-9.62445639775776	-11.7321811159279
fMouseATCCGAATCGGAATCT_fm_lung	-6.77872037099385	-12.5355401476052
fMouseATCTACTAGAAACCGC_fm_lung	-10.0158243100502	-11.1050439317848
fMouseATCTACTAGGACCACA_fm_lung	-8.99342536138081	-12.4476514299538
fMouseATCTACTCAGCGAACA_fm_lung	-6.4455990712502	-13.0252328355934
fMouseATCTGCCTCCTTTCGG_fm_lung	-8.87676715062642	-12.2738213976052
fMouseATGAGGGGTCTAGCGC_fm_lung	-9.81361769841694	-10.9354949434426
fMouseATGCGATCATGTCTCC_fm_lung	-8.14585875676655	-11.1408887346413
fMouseATGCGATTCCAAAGTC_fm_lung	-9.25480078862691	-12.4130378206398
fMouseATGGGAGCATACCATG_fm_lung	-9.29775904820943	-11.5945630510475
fMouseATGGGAGGTTCCTCCA_fm_lung	-9.11134051488423	-12.5272040804054
fMouseATGTGTGGTGTGAAAT_fm_lung	-10.3916587750771	-11.5181765993263
fMouseATGTGTGTCTACCTGC_fm_lung	-8.32929181264424	-12.908972307029
fMouseATTACTCCAACACCCG_fm_lung	-5.11155747579121	-11.8047376115944
fMouseATTACTCGTCAACTGT_fm_lung	-6.07538890050435	-11.379054590049
fMouseATTACTCGTCATCGGC_fm_lung	-6.14706658528828	-12.7285371263649
fMouseATTATCCAGGTGCTAG_fm_lung	-7.91877793477559	-13.0271192033913
fMouseATTATCCGTTATGCGT_fm_lung	-4.5817758958199	-11.4746861894753
fMouseATTGGTGAGAAACGAG_fm_lung	-10.4815359036782	-10.9136481722023
fMouseATTGGTGAGATATGCA_fm_lung	-8.23235606359028	-12.2551989992287
fMouseATTGGTGAGGTAGCTG_fm_lung	-10.1675729672768	-10.6469665010597
fMouseATTGGTGCACATGACT_fm_lung	-5.45910119222188	-11.9398723085549
fMouseATTGGTGGTCGAATCT_fm_lung	-8.40738248036885	-12.463979287925
fMouseATTTCTGAGGTGCAAC_fm_lung	-4.77274989293599	-11.9298873384621
fMouseCAACCTCTCACCCGAG_fm_lung	-9.87865447209859	-10.4896903474953
fMouseCAAGGCCAGTTTAGGA_fm_lung	-9.08252619908833	-12.5703025301125
fMouseCAAGGCCCAGCTGTGC_fm_lung	-4.46247934506917	-10.7129731615212
fMouseCAAGTTGAGAGGTACC_fm_lung	-7.21485661672139	-13.0605769594338
fMouseCAAGTTGAGATGGGTC_fm_lung	-7.09817933248067	-11.8245664079811
fMouseCAAGTTGAGTCTCAAC_fm_lung	-9.98042487309956	-11.2532906969216
fMouseCAAGTTGGTTAGTGGG_fm_lung	-10.5514945905068	-11.4114127596047
fMouseCACAAACTCGGTGTCG_fm_lung	-10.3604440610268	-11.6858764131691
fMouseCACACAAGTAAGAGGA_fm_lung	-10.151785842643	-11.6380935152199
fMouseCACACAAGTGTAAGTA_fm_lung	-9.58854197667622	-10.7534862001564
fMouseCACACAATCGCCTGTT_fm_lung	-6.8625945966103	-12.6131434877541
fMouseCACACAATCTTACCTA_fm_lung	-8.78802489446187	-11.6477561433937
fMouseCACACCTAGATGTCGG_fm_lung	-5.82674121068501	-12.4506040056374
fMouseCACATAGAGATATACG_fm_lung	-9.61401175664448	-11.343524499717
fMouseCACATAGTCGCCATAA_fm_lung	-6.23463629888081	-12.5577159364846
fMouseCACCACTAGACGCACA_fm_lung	-8.64547919438862	-12.0563245256569
fMouseCACCAGGCAACGCACC_fm_lung	-6.26568936513447	-11.90966848928
fMouseCACCAGGTCAGCTGGC_fm_lung	-6.67672824071431	-12.5805564363625
fMouseCACCTTGGTGGTTTCA_fm_lung	-4.78676318334126	-11.7267785509255
fMouseCACCTTGGTTTACTCT_fm_lung	-5.42728566335225	-11.5685162981179
fMouseCACCTTGTCAGCGACC_fm_lung	-8.9810256879189	-12.0832400758888
fMouseCACCTTGTCCTGCTTG_fm_lung	-10.7279663007119	-10.9801307161476
fMouseCACCTTGTCTTACCTA_fm_lung	-8.46540259526753	-12.1775613268044
fMouseCACTCCAAGTGCGTGA_fm_lung	-8.43091630147481	-12.8007293184426
fMouseCAGAATCCACAGACTT_fm_lung	-8.97995948003316	-12.2845607240822
fMouseCAGAATCTCCGTTGTC_fm_lung	4.76524353815532	2.64046104353406
fMouseCAGAGAGGTTTGACTG_fm_lung	-4.58665918515706	-11.5298648317482
fMouseCAGAGAGTCAACACCA_fm_lung	-9.86221598790669	-11.7755856950905
fMouseCAGATCACATGAAGTA_fm_lung	-4.70680641339802	-11.17733721334
fMouseCAGATCATCTCAAGTG_fm_lung	-8.49249982045674	-12.1774688203957
fMouseCAGCAGCGTAAGTGGC_fm_lung	-5.45638941930318	-12.4325280626442
fMouseCAGCATAAGGAGTTTA_fm_lung	-7.45093440221333	-11.9726272066262
fMouseCAGCATACAATGGATA_fm_lung	-4.98141955541157	-11.6761002977516
fMouseCAGCATAGTGTGACGA_fm_lung	-9.47405814336323	-12.0509610613014
fMouseCAGCATAGTGTGGCTC_fm_lung	-6.43608855412984	-13.1307836015846
fMouseCAGCGACCAGGGTTAG_fm_lung	-9.9423122327187	-11.0355315645363
fMouseCAGCTGGGTACCGCTG_fm_lung	-7.13840579198384	-13.0037284334328
fMouseCAGTAACAGCTGCGAA_fm_lung	-7.50823115514302	-12.9319024522927
fMouseCAGTCCTGTCCGAAGA_fm_lung	-6.26942681478047	-13.1089044054177
fMouseCATATGGTCGTAGATC_fm_lung	-8.47352646993184	-11.7698541124489
fMouseCATATTCCAGACTCGC_fm_lung	-9.09625720189595	-11.4446721513893
fMouseCATCAAGTCCTGCTTG_fm_lung	-9.60736464665913	-12.3419509370949
fMouseCATCAAGTCCTGTACC_fm_lung	-7.84135340856099	-12.5035319765236
fMouseCATCAGAAGCCACGTC_fm_lung	-4.61782478498005	-11.5475402315285
fMouseCATCAGAGTACCGGCT_fm_lung	-4.58137344525838	-11.5606246431496
fMouseCATCCACGTTCCACTC_fm_lung	-9.06277751134419	-11.8599410493996
fMouseCATCGAAAGATATGGT_fm_lung	-4.71980261014485	-11.2766519029762
fMouseCATCGAACACAGTCGC_fm_lung	-9.78588580297017	-11.2932506044533
fMouseCATCGAACACCGAATT_fm_lung	-10.0577659528115	-10.7526727159645
fMouseCATCGGGGTTCAACCA_fm_lung	-9.85517405675435	-12.1917691667702
fMouseCATCGGGTCGGCCGAT_fm_lung	-7.17728995488667	-12.004747911277
fMouseCATCGGGTCTATGTGG_fm_lung	-7.43301772283101	-12.2407861192848
fMouseCATGACACATGTTGAC_fm_lung	-9.66664313481831	-10.9074616869118
fMouseCATGACAGTCGAATCT_fm_lung	-8.21403121160054	-12.2482095201637
fMouseCATGCCTAGCGTAGTG_fm_lung	-5.7006654660561	-12.5678153474953
fMouseCATGCCTCACAGACAG_fm_lung	-9.14719103978657	-11.0856271227028
fMouseCATGCCTGTCAAAGAT_fm_lung	-9.27235221074605	-12.1477551897194
fMouseCATGGCGAGTCTCGGC_fm_lung	-7.58436536000752	-12.446829362693
fMouseCATGGCGTCGTTTGCC_fm_lung	-9.51189326451802	-12.0020671327736
fMouseCCAATCCAGTTCCACA_fm_lung	-6.45901822255635	-12.8132682283547
fMouseCCAATCCCAAGCCATT_fm_lung	-9.65546511815571	-10.4194570024636
fMouseCCAATCCGTGCTTCTC_fm_lung	-9.75076865361714	-11.8937888582375
fMouseCCACGGAGTTCCGGCA_fm_lung	-5.33700370000386	-12.1951947649147
fMouseCCACTACTCTTGCAAG_fm_lung	-6.96647690938496	-12.3302894075539
[truncated: 5,550 more rows]
