# Supplementary material for: A single-cell atlas of West African lungfish respiratory system reveals evolutionary adaptations to terrestrialization
Source: Nat Commun. 2023 Sep 13;14:5630. doi: 10.1038/s41467-023-41309-3 (PMC10497629; doi:10.1038/s41467-023-41309-3)
Supplement: Supplementary file 6 — Source Data [file 41467_2023_41309_MOESM6_ESM.zip › 4.figs4c.cell_embeddings.UMAP.csv]

	UMAP_1	UMAP_2
AAACCCAGTAGGCTCC-1_salmon_t11	4.68270516601925	-6.70756024220673
AAACCCATCCTGATAG-1_salmon_t11	-1.00664338263149	-2.68626350262848
AAACGCTTCAGTGATC-1_salmon_t11	1.9339480420721	3.7053177942923
AAAGAACCACATTGTG-1_salmon_t11	-3.57730936797734	-0.259076592565452
AAAGTGAAGACATACA-1_salmon_t11	-6.57037043365116	-0.318254218489801
AAAGTGAAGGTCGAGT-1_salmon_t11	2.82438087669735	-0.909666420013582
AACCAACCAGGCTACC-1_salmon_t11	-2.4622133949625	0.963768183200682
AACCAACCATTGTAGC-1_salmon_t11	2.15326714722042	0.570985971896971
AACCCAATCCACCTCA-1_salmon_t11	2.8328864595068	-0.0368301580258958
AACGTCAAGACATATG-1_salmon_t11	-3.78990173133488	2.30084377428802
AAGACAATCATTTGTC-1_salmon_t11	-1.93718290122624	1.7773939957312
AAGATAGAGCTAAACA-1_salmon_t11	-8.40252852233525	-0.140018963308012
AAGGAATCACAGCGCT-1_salmon_t11	-7.46127152236576	0.363059162109221
AAGGTAACAACGGTAG-1_salmon_t11	3.27784419266109	1.90456634661468
AAGGTAACACATGGTT-1_salmon_t11	0.442169608749197	5.29660636088165
AAGGTAATCTGGAGAG-1_salmon_t11	-7.88554882796879	-0.263806664437925
AAGTACCTCTTTCGAT-1_salmon_t11	2.45308041778927	0.0254872878483183
AAGTTCGGTGGCCTCA-1_salmon_t11	-3.86533546241398	2.34598046442779
AATAGAGTCCATATGG-1_salmon_t11	2.74641585556392	3.48881345888885
AATCACGTCCGCACGA-1_salmon_t11	-2.28894269260044	1.5592166771582
AATGCCATCCTGGTCT-1_salmon_t11	1.1192348024023	3.25749331614288
AATTCCTAGACAACTA-1_salmon_t11	2.18722319809322	2.51649123331817
AATTCCTAGCAAGTGC-1_salmon_t11	-4.71000122817631	6.80413371226105
ACAACCATCTCAGTCC-1_salmon_t11	-4.00497555526371	2.12476855417999
ACACAGTGTACCAGAG-1_salmon_t11	3.84824919906978	1.60112148424896
ACACCAAAGCGTGTTT-1_salmon_t11	-2.14632177146549	1.72956472536835
ACACTGATCGTTGCCT-1_salmon_t11	-3.05403637679692	-0.385147498042261
ACAGAAACACTGAGGA-1_salmon_t11	1.7383561154974	1.33109229704651
ACAGGGATCTTGGATG-1_salmon_t11	-3.81441831382389	2.23082405230316
ACATTTCAGTGGAATT-1_salmon_t11	-0.946483580194666	4.91360264918121
ACATTTCGTAACTTCG-1_salmon_t11	1.8815593740118	1.68352788588318
ACCATTTAGTTGCGCC-1_salmon_t11	3.82853245941524	2.35095840594086
ACGATCAGTAGCTGCC-1_salmon_t11	-2.0218008736002	1.82204252383026
ACGCACGCAGAGTGTG-1_salmon_t11	3.16005206314449	-2.66312188008515
ACGGTCGGTTCCCACT-1_salmon_t11	-8.28642582687016	-0.442574695737039
ACGGTTACAGGCGAAT-1_salmon_t11	-4.87427735122318	-0.951274038345491
ACGTACACAATCTAGC-1_salmon_t11	1.40974796024685	1.97114568850311
ACTACGAGTTGACTAC-1_salmon_t11	1.90898919311886	1.50362497469696
ACTACGATCGCAACAT-1_salmon_t11	3.2384781858099	-2.2891754517862
ACTATTCAGTCACTAC-1_salmon_t11	1.63529992309932	1.47677796980652
ACTCCCACATTCTTCA-1_salmon_t11	-2.47999214919682	1.19775491854462
ACTGATGAGGTAATCA-1_salmon_t11	-3.39765643867131	-0.0538197020599001
ACTGCAAGTGACAGCA-1_salmon_t11	-2.30667865069981	1.52730530401977
ACTTAGGTCCGATAAC-1_salmon_t11	3.38197446075802	-1.41109353402344
AGAAATGTCGAGAAAT-1_salmon_t11	1.11184025017147	2.81683665415558
AGAAATGTCTTAATCC-1_salmon_t11	-8.02369332107182	-0.0168944756099336
AGAACAACACAACGTT-1_salmon_t11	0.0162366053235986	5.81631451746734
AGAGAATCAGCAGACA-1_salmon_t11	1.58819771019344	1.27037995955261
AGATGAACAGTTGCGC-1_salmon_t11	-7.62407517226811	-0.953039527923738
AGATGCTTCGGCTTCT-1_salmon_t11	-5.6563565710413	1.29374033114227
AGCATCATCAACACCA-1_salmon_t11	-3.75255870612736	2.09451633593353
AGCATCATCGTGGACC-1_salmon_t11	-4.03842377456303	6.00371247431549
AGCTACACACTGGCCA-1_salmon_t11	-7.83715033324833	-0.0689587304898851
AGGAGGTAGCGGTAAC-1_salmon_t11	-3.31552338393803	2.11001783510956
AGGCCACGTACTGACT-1_salmon_t11	-6.03888964446659	-0.872488976509249
AGGGCTCAGCAAGGAA-1_salmon_t11	3.70848918167476	0.36997234722885
AGGTGTTTCTCCTGCA-1_salmon_t11	2.74937749115352	0.107432215421522
AGGTTGTGTCGCTTAA-1_salmon_t11	-2.46739136966343	1.47571402689728
AGTACCATCAGACAAA-1_salmon_t11	1.97800779549007	0.959302245586241
AGTACTGCATAGCACT-1_salmon_t11	-8.71384215148564	-0.611189187557375
AGTGACTTCACTCCGT-1_salmon_t11	-7.68178677352543	0.421998380630339
AGTGCCGGTCGATTAC-1_salmon_t11	-1.67099964412327	5.87102728983673
AGTTAGCGTAGGTAGC-1_salmon_t11	2.24629259315853	0.145097731559599
AGTTCGATCTGGGAGA-1_salmon_t11	-2.51040446551914	1.28265994688782
ATACCTTAGTGATAGT-1_salmon_t11	-3.30236959251042	1.70187550684723
ATACTTCAGATGACAT-1_salmon_t11	2.44605446068172	0.157196669786299
ATACTTCTCTTACCAT-1_salmon_t11	-3.43981313499089	2.28949791094574
ATCACAGCACCTGTCT-1_salmon_t11	8.31019139496212	-6.51678532460419
ATCCGTCGTTATGGTC-1_salmon_t11	1.77236056534176	3.51230436465057
ATCGCCTTCTAACGGT-1_salmon_t11	2.05957460609798	0.544645844905699
ATCGGATAGGTTCTAC-1_salmon_t11	1.50147676674251	1.68012589117798
ATCGTCCTCTGAATGC-1_salmon_t11	-1.7187379577982	5.89170151850494
ATCGTGATCCGTCACT-1_salmon_t11	-4.18131518157597	5.94082575938019
ATGACCACAGCGTTGC-1_salmon_t11	-4.34493303092594	5.99773150584015
ATGCATGTCCATCCGT-1_salmon_t11	-8.11736416610356	-0.132435136527693
ATGCCTCTCCAGCAAT-1_salmon_t11	3.52872443405514	1.44766670367035
ATGGAGGGTACGTGTT-1_salmon_t11	-4.2808568456995	5.97048741480621
ATGGGAGTCCGCAAAT-1_salmon_t11	-8.56525873931523	-0.45854756334511
ATTACCTTCGACATAC-1_salmon_t11	3.87659764496212	1.2274113287619
ATTACTCTCAATCCGA-1_salmon_t11	-2.37653875144596	-0.858093143493807
ATTCTTGCATCCAACA-1_salmon_t11	-8.45727562698002	-0.477867812902605
ATTTACCAGCAAGTGC-1_salmon_t11	1.36294508186703	3.83905249735626
ATTTCACGTCCGGATC-1_salmon_t11	-4.27080178054447	5.987823783367
ATTTCTGTCGAGATGG-1_salmon_t11	3.24490976539974	0.831814705341185
ATTTCTGTCGGAATGG-1_salmon_t11	3.66810107437496	1.71637517115387
CAACGATTCAGTCACA-1_salmon_t11	-5.18632101806278	0.841477214305723
CAATGACCAACGGTAG-1_salmon_t11	-3.83984660895939	2.28177648684296
CAATGACGTCCTGGGT-1_salmon_t11	-4.72884535583134	-0.832016290218508
CAATTTCGTAGTTAGA-1_salmon_t11	-10.6189877966272	6.28223973414215
CACAGATAGGGAGGTG-1_salmon_t11	-8.30373120101567	-0.252773155511295
CACAGGCCATCACCAA-1_salmon_t11	-5.03749060424443	-0.478997410328066
CACTGAAAGAGGCCAT-1_salmon_t11	-4.71325087340946	-0.852820457012331
CAGATTGCACGACGAA-1_salmon_t11	-6.49789595397587	-0.764733851940309
CAGCGTGTCACAGAGG-1_salmon_t11	-8.95711493285771	-0.585765660793459
CAGTTCCAGCGACTTT-1_salmon_t11	3.79904055801754	0.489447592704619
CAGTTCCGTGACACGA-1_salmon_t11	-8.38051390441532	-0.470411569864427
CATAAGCAGGCATCAG-1_salmon_t11	2.9877388497961	0.983211814372862
CATACAGCACACTGGC-1_salmon_t11	-6.15230726989384	-1.74357706406799
CATACAGTCCACGTCT-1_salmon_t11	-1.98435628207798	1.77225571772369
CATCCCAAGTTCACTG-1_salmon_t11	-2.07281362804051	1.68837767740997
CATCCCATCCGTGTGG-1_salmon_t11	1.4501047155035	3.80852061411651
CATCCGTTCAAATAGG-1_salmon_t11	2.8762624284399	0.901526628940428
CATCCGTTCAGTGGGA-1_salmon_t11	3.39723658768062	-2.82969540456024
CATCGGGTCACACGAT-1_salmon_t11	-2.762574909054	0.728684185951079
CATCGTCCAACAAGTA-1_salmon_t11	3.74547124115352	-0.865804255993044
CATGAGTCAAACTAGA-1_salmon_t11	-2.09128212722416	1.97313910624298
CATGCCTCATGAGATA-1_salmon_t11	-3.79877185615177	2.29247432848724
CATGGATTCGACCATA-1_salmon_t11	-7.97551703246708	-0.878590107948457
CATTCCGCAGAGTTGG-1_salmon_t11	-6.8263685682642	-1.04403948882309
CATTTCACAAAGTGTA-1_salmon_t11	7.13432002273922	-6.76224678853241
CCACAAACACTGAGGA-1_salmon_t11	-8.10942053588505	-0.384310872347032
CCACCATTCAGACCCG-1_salmon_t11	-8.24421047958012	-0.380991325766718
CCATCACCACGACGAA-1_salmon_t11	-1.59570348056431	-0.521333844453966
CCATCACGTTCGTAAC-1_salmon_t11	0.877045275844381	3.78519111773285
CCCTAACAGGTGTGAC-1_salmon_t11	-6.35347580703373	-0.99523156979767
CCCTAACGTAACGCGA-1_salmon_t11	1.91126990524654	1.49355858465942
CCCTAACGTAGAATAC-1_salmon_t11	-8.24092983993168	-0.569901050121462
CCCTGATCAGGCTCTG-1_salmon_t11	2.35370159355526	0.934554277866209
CCCTTAGGTGCTCTTC-1_salmon_t11	3.48576426712398	0.582325219123686
CCGATCTGTAACCCTA-1_salmon_t11	3.69082951752071	0.0933314850023634
CCGGGTATCGAGCTGC-1_salmon_t11	3.78361249176388	1.0524058928183
CCTATCGCACCATAAC-1_salmon_t11	-6.93098139556523	-0.399882451684152
CCTATCGGTCATCTAG-1_salmon_t11	-4.97747492583866	-4.55500239232269
CCTCACACATACCACA-1_salmon_t11	-1.48781239780064	4.5613682856253
CCTCACAGTAACAGGC-1_salmon_t11	1.8799769899023	1.72845739027771
CCTCTCCTCTCAATCT-1_salmon_t11	2.52957344261532	0.752543686836088
CCTTGTGTCTGTCCGT-1_salmon_t11	-2.19283473285313	1.5888467421225
CGACAGCAGATACATG-1_salmon_t11	-2.22294628413792	1.49305540224823
CGACAGCCAGACACCC-1_salmon_t11	4.29845929352169	-4.75566166737763
CGAGAAGGTCTTGCTC-1_salmon_t11	3.4444370290411	-0.0334837595531099
CGCATGGAGTCAGAGC-1_salmon_t11	-2.24933504851933	1.44955104491028
CGCATGGGTTCAACGT-1_salmon_t11	1.51142287460689	1.8050582995108
CGCCATTCAGCACAGA-1_salmon_t11	-3.09090447219486	0.65023231407913
CGGAATTGTCAAATCC-1_salmon_t11	2.08629656044369	0.825559317081297
CGGACACCAATGCTCA-1_salmon_t11	-7.71837305816288	-0.861344874889528
CGGAGAACAACCGCTG-1_salmon_t11	5.83249068466549	-6.89199560979096
CGGGTGTAGGTAAACT-1_salmon_t11	-1.30585855039234	6.57279854914459
CGGTCAGGTGACAGCA-1_salmon_t11	3.23160886970882	2.96229034563812
CGTAGTAAGAGGGTCT-1_salmon_t11	3.52261281219845	-1.03515303233353
CGTCCATGTTTAGAGA-1_salmon_t11	-7.64728808196659	0.469971357791746
CGTTGGGAGCAATTCC-1_salmon_t11	-3.50197839530583	0.0344498892715819
CTAACTTTCATAGCAC-1_salmon_t11	-2.18693280013676	1.84658795496734
CTATCCGAGACCAAGC-1_salmon_t11	3.21986627785091	-2.54937642911163
CTCAATTGTTGTCAGT-1_salmon_t11	3.2142591497076	0.140257029741133
CTCACTGCACCCGTAG-1_salmon_t11	3.72847199646358	13.8865388025931
CTCCATGTCAAGATAG-1_salmon_t11	-2.15210056098576	1.78866737982544
CTCCGATTCCTTCTGG-1_salmon_t11	-2.33071803840275	1.97083502909454
CTCTCGACACACCGAC-1_salmon_t11	-3.51279020103092	0.28314515849861
CTGCCATCAGATTTCG-1_salmon_t11	-2.89158224853153	-0.186666983232772
CTGGACGAGAATTCAG-1_salmon_t11	-2.91382670196171	0.874218880145872
CTGGTCTAGTGCTCAT-1_salmon_t11	-3.04961252006169	-0.37087899544922
CTTACCGAGCATACTC-1_salmon_t11	-7.71137785705204	-0.970866621524965
CTTCTAACAACCCGCA-1_salmon_t11	1.650253297962	1.02640098234924
GAAACCTCAGGTTCAT-1_salmon_t11	1.80895137993221	2.96483117243561
GAATCACCAACTGTGT-1_salmon_t11	3.4941618463171	-2.17110878327576
GAATCGTAGCTGACAG-1_salmon_t11	-5.3090403059351	-1.19590383866516
GACAGCCAGCTCGGCT-1_salmon_t11	-7.6533801534998	-0.583406866581117
GACCCAGAGACGCCAA-1_salmon_t11	3.52794385162716	0.945318399875487
GACCCAGAGGTTACCT-1_salmon_t11	-2.17518126758213	-0.201038566936677
GACCCAGCACCTCTAC-1_salmon_t11	-7.91640925201054	-0.193147696607684
GACCCTTAGCAAATCA-1_salmon_t11	-6.70296549590702	-0.800074041874086
GACCTTCCAATCTCGA-1_salmon_t11	-2.23655462058659	1.56061965128692
GACTATGCAATGAAAC-1_salmon_t11	4.11687350479488	1.65738457342895
GAGAAATTCATAGCAC-1_salmon_t11	-1.50126939805622	4.74266320368561
GAGCCTGTCCAGCACG-1_salmon_t11	-4.31482672484989	6.03172427317413
GAGGCAAAGTGGAAAG-1_salmon_t11	-3.7569789865839	2.38208752772125
GAGGGTATCACACCCT-1_salmon_t11	13.9541971704138	3.51996236941131
GAGTCATAGCCGAACA-1_salmon_t11	-5.9180638769495	1.82135254046234
GAGTTACGTGACCGTC-1_salmon_t11	3.51416373459224	-1.14744556048599
GAGTTGTTCGCCTATC-1_salmon_t11	-7.72317290099735	-0.335427836568033
GATAGAAGTGTCCATA-1_salmon_t11	3.51367068497066	-1.24706620076386
GATAGCTAGGATGGCT-1_salmon_t11	14.0182344934118	1.85750347277435
GATCATGCATATAGCC-1_salmon_t11	-6.11972498687382	-1.04117643931595
GATCCCTTCCTACGAA-1_salmon_t11	14.7852137109411	3.45287471911224
GATGAGGAGATGAATC-1_salmon_t11	-4.0556817034113	1.73250275751861
GATGCTAGTCAAAGCG-1_salmon_t11	-3.70607542785282	2.17358165880951
GATGGAGTCACCCATC-1_salmon_t11	-4.81545710357304	0.41330981156143
GATGTTGAGTCTGCAT-1_salmon_t11	2.02548957077389	1.59202033182892
GCACATATCATCGACA-1_salmon_t11	-7.4817788580286	-1.00436240533081
GCAGCTGCAGTCGGTC-1_salmon_t11	-5.53675579818363	1.434512196987
GCATCGGTCTGAGGTT-1_salmon_t11	1.62597632614498	0.928224264591063
GCTACAATCGAACCTA-1_salmon_t11	2.28857755867367	0.128386943548048
GCTGAATCAGGCACAA-1_salmon_t11	-7.66888546737309	-0.191087082081413
GCTTCACCAGAGGGTT-1_salmon_t11	3.90817284790401	0.724946736305083
GGAGGATCATACCAGT-1_salmon_t11	2.28766393867855	3.53086429735931
GGCACGTTCTTCTGGC-1_salmon_t11	-2.16581356319065	1.78776663443359
GGGAAGTAGGGATCTG-1_salmon_t11	2.88936209885006	3.09457117220672
GGGACCTGTCCGATCG-1_salmon_t11	-1.52449655326481	11.5847132792166
GGGAGATTCGTTGTAG-1_salmon_t11	3.62381816116695	-0.437364415318643
GGGATCCCATTGTAGC-1_salmon_t11	-3.65554475577946	2.19813352724823
GGGATGAAGCTTAGTC-1_salmon_t11	-7.01246714385624	-0.492500246555483
GGGTATTGTCGGAACA-1_salmon_t11	-4.0278267839777	5.79786568781647
GGTGAAGGTAATCAAG-1_salmon_t11	-2.07742476256962	1.95943766733917
GGTGAAGTCTGCATAG-1_salmon_t11	-7.51729464324589	-0.542688907177126
GTAACACAGAGCCGTA-1_salmon_t11	-1.97238194736119	1.81945997378143
GTAACACAGTCTACCA-1_salmon_t11	-7.26399206908818	-0.900075675041353
GTACAACCATATCGGT-1_salmon_t11	-5.26178574355717	-3.15431708195892
GTACAGTAGACCGCCT-1_salmon_t11	-6.13927721770878	-0.650836915762102
GTAGAAAGTGCTGATT-1_salmon_t11	-1.99610876830693	1.81877070566925
GTAGCTATCGGTCTGG-1_salmon_t11	2.12780285087948	3.66963058611664
GTCAAACCACTGCTTC-1_salmon_t11	-7.96311545165653	-0.74334609606949
GTCAAACGTGTTACTG-1_salmon_t11	1.00374937263851	3.20360571047577
GTCATCCCAGACCTGC-1_salmon_t11	-3.79256319793339	2.35123759409698
GTCATCCGTGATTCTG-1_salmon_t11	2.05779481140499	1.05423158308777
GTCCACTTCTAGGCCG-1_salmon_t11	-3.74308728965397	2.32803136011871
GTCCTCAAGGTACAAT-1_salmon_t11	1.04751289097194	3.00859671732696
GTCGAATTCCGTAGTA-1_salmon_t11	-7.87392639907475	-0.406332940847551
GTGAGTTTCGGCAGTC-1_salmon_t11	3.43112707344417	-1.06286585429398
GTGCGTGCACAACGTT-1_salmon_t11	3.51455807892208	-0.347036198765909
GTGTTCCCACGTGTGC-1_salmon_t11	-2.43142807277317	1.1018763174704
GTTACAGAGTCGAAAT-1_salmon_t11	3.37878632751827	0.194790779559935
GTTACAGCAGAGTCAG-1_salmon_t11	-3.13975524695988	-0.332237974793588
GTTGAACCAGCCATTA-1_salmon_t11	10.5711395761145	7.11679345270904
GTTTACTAGTAAACAC-1_salmon_t11	-4.58498215468998	-4.38794010976044
GTTTACTCAGCTTTGA-1_salmon_t11	-8.0010397413599	-0.455261559278642
TAACACGTCGTACCTC-1_salmon_t11	2.54343199936275	-0.0963479513832681
TAAGCCAGTTGGCCTG-1_salmon_t11	-8.05202030929203	-0.173238939658677
TAAGTCGAGACGACTG-1_salmon_t11	3.4470095655096	-1.03032398322312
TAATCTCGTCACTCAA-1_salmon_t11	-3.49978041442509	2.13789421221527
TAATCTCTCCGTAATG-1_salmon_t11	1.94059515205745	1.0356320728949
TAATTCCTCCTCGCAT-1_salmon_t11	-5.14891505035038	-1.10379558900086
TACCCACCACCCTTAC-1_salmon_t11	-2.86919712813969	0.906349598377074
TACCGGGGTCTGATCA-1_salmon_t11	3.59722447601681	0.502291380374754
TACGGGCTCCGATGCG-1_salmon_t11	-6.59470343383427	-1.31528145173279
TACGTCCTCGACGCTG-1_salmon_t11	-2.07825028689976	1.77765351435455
TACGTCCTCGTTCCTG-1_salmon_t11	2.13424873558407	0.754566966502989
TACTTCACATGAGGGT-1_salmon_t11	1.59408140388851	1.47712021967682
TAGACTGCATGTGACT-1_salmon_t11	2.57940769401912	3.28354221483978
TAGAGTCAGTGATGGC-1_salmon_t11	1.2926727553976	3.64725261828216
TAGCACAGTTTGGGTT-1_salmon_t11	-2.09898912700291	1.61033600470337
TAGGAGGAGCAAATCA-1_salmon_t11	3.72544074264889	0.493790923564757
TAGGGTTGTATAATGG-1_salmon_t11	-4.16679787429447	5.92489987513336
TAGGTACCACCGTGAC-1_salmon_t11	-2.40173911841984	1.42124420306
TAGTGCATCAGACAAA-1_salmon_t11	4.06879210678463	1.74491315981659
TATCAGGAGCAAATCA-1_salmon_t11	1.24946260658626	3.26821404597076
TATCGCCCAGTTCTAG-1_salmon_t11	3.87612843719845	1.98183876177582
TATCTGTCATGTTCGA-1_salmon_t11	-2.94750523360844	-0.348915622622644
TATGTTCGTGATGAAT-1_salmon_t11	-7.7756717184412	-0.543948740751421
TCAAGACCAAAGGAGA-1_salmon_t11	3.61487269607906	-1.06782746413437
TCACACCCATACACCA-1_salmon_t11	3.81785083023433	0.359554707019652
TCACATTAGATTCGAA-1_salmon_t11	1.49405360428219	1.71660631796631
TCACATTGTCGGATTT-1_salmon_t11	4.08143305984859	1.39862912794861
TCATATCCAAAGCTAA-1_salmon_t11	-2.24955487044926	1.42872553965362
TCATATCTCTACCTTA-1_salmon_t11	-7.73325705321903	-0.766364992649233
TCATCATGTAACGCGA-1_salmon_t11	3.27243352142696	-1.70783513882843
TCATGAGTCCTGTACC-1_salmon_t11	-7.968713996731	-0.306897134573137
TCATGTTAGGCCTGCT-1_salmon_t11	-4.81524634154911	-1.14344316819397
TCATTACAGCTCGCAC-1_salmon_t11	-1.70778095515843	4.54070931574615
TCATTACAGGTAAGTT-1_salmon_t11	3.40180278030758	0.8989440788916
TCATTACCAGAATTCC-1_salmon_t11	-8.24932694228764	-0.417018891365206
TCATTTGCATCCGGTG-1_salmon_t11	-7.63197397979374	-0.0354694435903185
TCATTTGGTATGTCCA-1_salmon_t11	14.7093603631628	3.29614740511688
TCCAGAAAGTTCATCG-1_salmon_t11	-7.04496264251347	-0.2232024362841
TCCCAGTAGCGATGGT-1_salmon_t11	-12.2538506964075	-1.595184029133
TCCTCTTCACAGTATC-1_salmon_t11	1.15570450035457	2.49359613558563
TCCTTCTCAGCGTATT-1_salmon_t11	-7.15156626494999	0.258223711459959
TCGAAGTAGATCGCTT-1_salmon_t11	1.61720061508541	1.08558767935547
TCGTGGGGTCGCATCG-1_salmon_t11	3.14411163536434	-0.606647134811556
TCTACATCAGTAACCT-1_salmon_t11	-7.57421612533207	-0.731253207714235
TCTACCGTCAAGGCTT-1_salmon_t11	2.362251760639	-0.0877649644919984
TCTATACAGAGGTTAT-1_salmon_t11	-4.34374213012333	6.18279963633331
TCTATACTCTTACCAT-1_salmon_t11	-4.37182044776554	6.38550215861114
TCTTAGTTCTGGGCCA-1_salmon_t11	-5.30056357177372	-1.76586502888886
TCTTCCTCACTGTGTA-1_salmon_t11	3.32336569038753	-1.76510137417999
TCTTTGATCCGATTAG-1_salmon_t11	3.69970107284908	1.65267592570099
TGACTCCGTTATCTGG-1_salmon_t11	-5.91850065978642	1.80635696551117
TGAGCGCTCCACTTTA-1_salmon_t11	-1.33567029031391	5.12198716303619
TGAGGGACAGAATCGG-1_salmon_t11	1.60292887894039	0.910892783611143
TGATTTCCACTCCTTG-1_salmon_t11	-8.31278443130131	-0.414683939010774
TGCATCCAGGCGACAT-1_salmon_t11	-3.7378311136591	2.28792983195099
TGCCGAGCACACCGCA-1_salmon_t11	-2.46778154166813	1.22815948626312
TGCTTGCAGCTCGACC-1_salmon_t11	3.74229979721432	1.23039227625641
TGGAACTCATTCCTCG-1_salmon_t11	-8.19162153991337	-0.799936057121431
TGGCGTGAGGGAGGGT-1_salmon_t11	-8.24757551940556	-0.631024838478243
TGTCCACCACACGTGC-1_salmon_t11	13.3382599374426	2.58445435663971
TGTCCCAAGTATGGCG-1_salmon_t11	2.77990985123043	3.47790628573212
TGTGATGCAGCTGTTA-1_salmon_t11	1.82854104248409	0.624050377815092
TGTGATGCATGTCTAG-1_salmon_t11	1.54142999855404	1.60136347910675
TGTTCCGCATATCTCT-1_salmon_t11	13.4714071771276	2.5445500006369
TGTTGGACATGATAGA-1_salmon_t11	3.83099770752315	0.52865975996765
TTACAGGCAAGGTCTT-1_salmon_t11	3.36967992988949	-1.86195415356842
TTACGCCAGTAGGTTA-1_salmon_t11	2.94304919449215	-0.87004309991089
TTCAATCAGACATATG-1_salmon_t11	-5.95072579177494	-1.39882904389588
TTCAATCCACCCTAAA-1_salmon_t11	-8.05245947631474	-0.613540560991441
TTCACCGGTGGTCTCG-1_salmon_t11	3.62745547500973	2.29558759829315
TTCACGCTCATCGTAG-1_salmon_t11	-0.331741718374445	6.06535369059357
TTCAGGACAGGACTTT-1_salmon_t11	13.1953432580603	2.59657794138702
TTCCTAAAGCTGAGCA-1_salmon_t11	-5.71791100295658	1.12248140475067
TTCGGTCGTCCGCAGT-1_salmon_t11	3.53113532272701	-1.2988589415857
TTCGGTCTCAAACCCA-1_salmon_t11	3.32305503097896	0.669905661552275
TTCTTCCGTTGCTAGT-1_salmon_t11	-7.82002472671147	-0.583764792472994
TTGAACGTCAAATGCC-1_salmon_t11	-2.07608830722447	1.68372315069946
TTGGATGAGTTCCAGT-1_salmon_t11	-0.926888106189921	-2.74182003834931
TTGGGCGCATGGCTGC-1_salmon_t11	-2.0023472288477	1.82585459849151
TTGGGCGGTTCTGACA-1_salmon_t11	-7.67738556655522	-0.574195892603075
TTGGGTACAAATTAGG-1_salmon_t11	3.58568501678829	-0.334879682452356
TTGGGTACAGGTCTCG-1_salmon_t11	-2.92660951408024	-1.15325826504913
TTGGGTATCTTCTAAC-1_salmon_t11	-7.37564825805302	-0.350476817280924
TTGTTTGCAACCACAT-1_salmon_t11	3.50026679245357	2.89465504786285
TTGTTTGTCCTTGGAA-1_salmon_t11	-2.01850223334904	1.79764979979309
TTTACCACATCGCTCT-1_salmon_t11	1.85890531746273	1.16218477389129
TTTCAGTAGGTGCCTC-1_salmon_t11	-5.3416535833704	-0.0754774297186487
TTTCAGTGTCAAAGTA-1_salmon_t11	4.03498864380245	0.98539632460388
TTTCCTCAGTGCTCAT-1_salmon_t11	-7.47801327499027	-0.60011592605797
TTTGTTGGTGTATTCG-1_salmon_t11	2.56262350288753	3.4161742319754
AAACCCAGTGCCGTAC-1_salmon_t11	0.29817211834316	6.23430758616241
AAAGGTACAGCTGTTA-1_salmon_t11	-2.19013857635136	6.41030675074371
AACAGGGTCAGCACCG-1_salmon_t11	0.0229760429037072	6.60443192621979
AAGACAACAATACGCT-1_salmon_t11	-1.80241381915684	5.47360259196075
AAGACAATCATGAAAG-1_salmon_t11	-0.127565262638285	6.33392411371979
AAGCGAGGTCTTGTCC-1_salmon_t11	-1.74668764861698	5.05436068674835
AAGGTAAGTCTGGTTA-1_salmon_t11	0.573286416209982	6.59929591318878
AATCGACTCCAAGCAT-1_salmon_t11	0.295830490268514	7.06328135630401
ACACCAAGTGGTCCGT-1_salmon_t11	-0.132516501270487	5.17061597010406
ACGGAAGGTCTACATG-1_salmon_t11	-1.57353222163792	5.7493794550589
ACTCTCGCAAAGAACT-1_salmon_t11	0.988131882823751	3.31297570368561
ACTTATCTCCTGTACC-1_salmon_t11	1.16570222584133	3.18097168108734
AGACAAAAGCTAGTTC-1_salmon_t11	-2.01116466315861	4.81281119486603
AGACTCACATCAACCA-1_salmon_t11	0.456000568546102	5.18460637232574
AGAGCCCCAAAGGAGA-1_salmon_t11	-1.13438933881397	5.80115586420807
AGAGCCCCATAAGCAA-1_salmon_t11	0.206128778137014	6.82879716059479
AGCTTCCGTTGTATGC-1_salmon_t11	-0.751077009164049	6.99413233897003
AGGCATTTCCCATTCG-1_salmon_t11	-1.43531882556553	6.2364924540213
AGGGCTCGTCCGAAAG-1_salmon_t11	0.132846774734304	6.81802636286529
AGGGTTTCACCTGCAG-1_salmon_t11	-0.317383197866633	6.45565062662872
AGGTAGGGTAACGCGA-1_salmon_t11	-1.81337129863377	5.53792649409088
AGGTCATGTGAATTGA-1_salmon_t11	-0.444110234998419	6.27229624888214
AGTAGTCCAATCTAGC-1_salmon_t11	-1.71972906383152	4.68350154063019
AGTGACTCAACACAGG-1_salmon_t11	-1.31062501462574	6.52189999720367
AGTTCCCTCACTGGTA-1_salmon_t11	-0.0168504694330237	6.40120535990509
ATATCCTTCTCAAAGC-1_salmon_t11	0.519324066318319	4.65467673441681
ATCCCTGTCATGAAAG-1_salmon_t11	1.19861948696499	3.19178324839386
ATCGGATAGACATAAC-1_salmon_t11	0.304855706371114	5.77694493433746
ATGACCATCACGAACT-1_salmon_t11	-0.304647309504702	6.54792863032135
ATGAGTCTCTCACTCG-1_salmon_t11	-1.54674446376438	6.26099234720978
ATGATCGAGGATTCCT-1_salmon_t11	-1.64768636020298	4.78070527216705
ATTATCCCACAGTGTT-1_salmon_t11	1.12223327366237	3.6247673620871
ATTCGTTTCGAACCAT-1_salmon_t11	0.00744039026622556	6.9998996843985
ATTGGGTTCCACTTCG-1_salmon_t11	-0.955506382309153	4.95664960047516
ATTTACCCATACATCG-1_salmon_t11	-0.958134708725168	6.38153439661774
CACAGATCAAAGTATG-1_salmon_t11	-1.58916306289311	6.17726927897247
CATCCACTCTGTACAG-1_salmon_t11	-0.125292209707453	6.8202760805777
CATCGCTAGGAAGTCC-1_salmon_t11	-1.7083870151865	4.70743352076324
CATGAGTAGCTCATAC-1_salmon_t11	1.0956330320013	3.64730602404388
CATGGTAGTGTTTGCA-1_salmon_t11	-1.5442708710062	5.92651158472809
CATTCATTCACTCCGT-1_salmon_t11	0.272060217536733	6.25217753550323
CATTCCGCAGGCCCTA-1_salmon_t11	0.256676675952718	6.80083733698639
CCACAAAGTCCCTCAT-1_salmon_t11	-1.23948341401692	6.75877123972687
CCCATTGGTTATGTGC-1_salmon_t11	-1.57142686637516	4.9200804819754
CCCTTAGAGAAGGATG-1_salmon_t11	0.187074722923086	6.63411217829498
CCGTTCATCTCCCTAG-1_salmon_t11	1.17810559479122	3.55801159045013
CCTGTTGGTGACAGGT-1_salmon_t11	-0.253556964718058	6.91776257654938
CGCCATTTCGCATTGA-1_salmon_t11	0.124480726398275	6.77733212610992
CGTAAGTAGAGCTTTC-1_salmon_t11	-0.187734154783442	6.86726599833282
CGTCAAATCTGAGATC-1_salmon_t11	0.301696183360861	5.71421319147858
CTAAGTGTCAACTGGT-1_salmon_t11	-1.81114458831425	4.9619129290274
CTACCTGGTCCGGTCA-1_salmon_t11	-0.688923803888514	6.08649140497955
CTAGGTATCAGCATTG-1_salmon_t11	-1.43318599256153	4.80052882334503
CTATAGGTCATTCACT-1_salmon_t11	0.34538287130718	6.08090001246246
CTATCTAAGACCCGCT-1_salmon_t11	-1.89171457084294	5.33810120722565
CTCAAGAGTACGGGAT-1_salmon_t11	-1.49678343328114	4.81786948344025
CTCAGGGAGCGCAATG-1_salmon_t11	12.0414268991125	3.23040133616241
CTCCGATTCTCTCGAC-1_salmon_t11	0.471744539417074	6.1941602816275
CTCTCGACAGAGGTTG-1_salmon_t11	-0.0211257317888282	7.02485257288727
CTCTCGAGTCGGAACA-1_salmon_t11	-0.400342194162562	6.4219959368399
CTGATCCCATAGCACT-1_salmon_t11	-2.37635814937229	6.65816289088043
CTGCAGGTCTCTCTAA-1_salmon_t11	-1.28900235684986	5.64324647089752
CTGCTCAAGGTGCCTC-1_salmon_t11	-0.459212725781157	7.09181910654816
CTTCCGACAATAGGGC-1_salmon_t11	-1.84499144347782	5.09093600413116
CTTCGGTCAGAAATCA-1_salmon_t11	0.0874590894353845	7.06894045969757
GAACACTTCTTTGGAG-1_salmon_t11	1.54713630882625	3.72756701609405
GAACGTTAGACATACA-1_salmon_t11	-1.66663813384648	5.81056004664215
GAAGAATTCCGAAATC-1_salmon_t11	-1.39800303968067	6.44013148447784
GACCAATTCCACGTCT-1_salmon_t11	-0.578015060894444	7.12906294962677
GAGTTACAGACCTCCG-1_salmon_t11	-0.252492276750757	6.95653515955719
GAGTTGTAGGGCGAGA-1_salmon_t11	-1.9220489242899	5.08100968500885
GAGTTTGTCATCGCAA-1_salmon_t11	1.6753129979742	3.70203500887665
GATCGTACACGTACTA-1_salmon_t11	-0.149279353939249	7.16951399943146
GATGCTAGTTAGCTAC-1_salmon_t11	-1.05224156173344	6.94292718073639
GATTCTTTCTTCGCTG-1_salmon_t11	0.498578431285665	6.53624707361969
GATTGGTTCTCCGCAT-1_salmon_t11	0.256432892955587	6.04096871516022
GATTTCTCACAATCTG-1_salmon_t11	-0.603372031621887	7.07898169657501
GCAACATAGCAGGCAT-1_salmon_t11	0.401716711200521	6.93098336359772
GCACTAAAGCTGGAGT-1_salmon_t11	0.500537039912985	6.30279427668365
GCCATGGGTGACACGA-1_salmon_t11	-3.00513219627018	6.65838938853058
GCGAGAATCTGTCGCT-1_salmon_t11	-0.35346841605778	6.64098626276764
GCGTTTCTCTTACTGT-1_salmon_t11	-1.29791402610417	6.80714827677521
GCTTGGGCAGAACTCT-1_salmon_t11	-1.80892061980839	4.65128022333893
GCTTGGGTCTAAGGAA-1_salmon_t11	0.271079721130178	5.68452912470611
GGAGCAAGTTGCTCAA-1_salmon_t11	-1.41412752660389	6.40753537318024
GGGACTCAGAAGGATG-1_salmon_t11	-0.71849609705086	7.02890521189483
GGGCTCACAGAACTAA-1_salmon_t11	-1.54747193845387	5.96473532816681
GGGTAGAGTTCCCAAA-1_salmon_t11	-0.842399922929957	6.61980610987457
GGGTGTCCACATTACG-1_salmon_t11	-0.208060202919199	6.62509423395904
GGGTTTAAGTCGAAGC-1_salmon_t11	-0.32671367915745	6.77228051325592
GGTAACTCAGCCGGTT-1_salmon_t11	-1.66427075656529	4.65705424448761
GTAGATCTCCACGGGT-1_salmon_t11	-1.32856786044712	6.13913947245392
GTCGTTCGTGCGTTTA-1_salmon_t11	0.0374153873098352	6.82477170130524
GTCTAGAGTCTTGCTC-1_salmon_t11	-0.10781314762707	6.89244776865753
GTCTGTCAGGAGCAAA-1_salmon_t11	0.407838942683981	6.14432221552643
GTCTGTCGTAACAGTA-1_salmon_t11	-1.40014266761418	6.2284300913504
GTGAGCCTCAGCTTCC-1_salmon_t11	-1.37569272311802	5.66141682764801
GTGCAGCTCGGAAGGT-1_salmon_t11	-1.64402735026951	6.4036329378775
GTGCTGGCAGATTAAG-1_salmon_t11	0.319417121089742	6.79788523813995
GTTGAACCATACTGTG-1_salmon_t11	0.397527219928549	6.78430110117706
GTTGTGATCGCTCTAC-1_salmon_t11	11.9044039270056	3.23901659151825
TAACTTCTCAATGTCG-1_salmon_t11	-1.69871032031651	6.11471587321075
TACAACGTCTTACCGC-1_salmon_t11	0.418896081126974	6.57116967341217
TACACCCAGGTCACCC-1_salmon_t11	-0.0610686221944831	6.89937001368317
TAGACCATCCCATACC-1_salmon_t11	-1.821617005192	4.5408399691275
TAGACTGGTCTTGCGG-1_salmon_t11	-0.085432020746424	6.9551146616629
TAGACTGTCGTGACTA-1_salmon_t11	-0.880364535175516	5.10328131815704
TAGATCGTCACCATCC-1_salmon_t11	-0.24789008291836	5.68221741816315
TAGGTTGTCGTGGCTG-1_salmon_t11	-1.78308474811192	5.7565644373587
TATATCCCAGAGGAAA-1_salmon_t11	2.80046510902767	3.40565282007965
TATTGCTTCAAGGAGC-1_salmon_t11	-0.433603396438315	6.22287064692291
TATTGGGTCGCGTGCA-1_salmon_t11	-1.30521291288014	6.08049040934357
TCAATTCAGCCTCTCT-1_salmon_t11	-1.29864412339802	6.51232749125275
TCAATTCAGGTGGTTG-1_salmon_t11	0.273399295486257	6.69641238352569
TCATTGTAGTCTGCGC-1_salmon_t11	1.1253622790945	3.95034676691803
TCATTTGTCGTCGCTT-1_salmon_t11	-0.452750203930094	6.39230900904449
TCCTTCTCAGTTGCGC-1_salmon_t11	0.128041567481802	7.02709323069366
TCGAACAAGAGGCCAT-1_salmon_t11	0.132895829356954	6.81290131708893
TCGGATAAGTTGGACG-1_salmon_t11	-0.548964374730616	7.06706172129425
TCGGGTGCAGGACTAG-1_salmon_t11	0.225168468631551	5.52536994120392
TCTATCAGTGGTCTGC-1_salmon_t11	0.721942784465597	3.83230143687042
TCTCCGACATGGCGCT-1_salmon_t11	-0.792928142272188	5.72420531412872
TGAGTCAGTAACGTTC-1_salmon_t11	0.561344625629232	6.40816241404327
TGCGGCATCCTACGGG-1_salmon_t11	-1.09598380120869	4.73477393290314
TGGAACTAGCTCGAAG-1_salmon_t11	1.07832050529842	3.54504042765411
TGGTACATCAAGCCCG-1_salmon_t11	-0.273400096021845	6.94198590418609
TGGTGATCACGACGAA-1_salmon_t11	0.0953630825651147	7.0741594423941
TGGTTAGTCCCGTGTT-1_salmon_t11	-1.47545146735783	6.00753289362701
TGTACAGTCAAGCGTT-1_salmon_t11	-0.634645690940573	6.65855771204742
TGTGCGGAGAGCTTTC-1_salmon_t11	-0.893778918110087	7.06300765177521
TGTGGCGCAGGCATGA-1_salmon_t11	-1.16814082654591	6.50022679468902
TTCCGGTTCGCAACAT-1_salmon_t11	0.504427077449606	6.57561236521515
TTGTGGAGTAACGATA-1_salmon_t11	-1.58129989894505	6.00084239146026
TTGTGGATCCGGTAGC-1_salmon_t11	-0.791978029333308	6.20416241785797
TTTACCAGTTCAAAGA-1_salmon_t11	-0.654760589622214	6.89523011347565
TTTCACATCACCGACG-1_salmon_t11	0.177039029277609	6.04254513880524
TTTCCTCAGTCGAGGT-1_salmon_t11	-0.448735965214922	6.51920062205108
TTTCGATTCTCCTGTG-1_salmon_t11	-0.252375302635386	7.03340130945953
AAACCCAGTTGTGCCG-1_salmon_t11	-11.0631616094934	1.1197065701178
AAACGCTTCTAGCCAA-1_salmon_t11	-11.1279551962244	1.14330440661224
AAAGGGCAGAGCTTTC-1_salmon_t11	-11.4919946173059	0.898878513782347
AACAGGGAGATGACAT-1_salmon_t11	-11.3097770193445	1.92977529665741
AACCTGAAGGTACTGG-1_salmon_t11	-11.28033995422	1.38067954680237
AAGATAGGTGTTCCTC-1_salmon_t11	-11.7196500280726	1.32565945288452
AAGCATCCATTCAGCA-1_salmon_t11	-11.4191672781336	0.885086237399901
AAGGAATCAACTGAAA-1_salmon_t11	-11.5040128210413	1.79204791685852
AAGTTCGCATTGTAGC-1_salmon_t11	-11.5977113226282	1.24315374991211
AATGGAAAGCCGGATA-1_salmon_t11	-11.4777839163172	1.58293014666351
ACCAACACATCCAATG-1_salmon_t11	-11.380663631283	1.31044644018921
ACCATTTCAGGGCTTC-1_salmon_t11	-11.2026565054285	1.72600275179657
ACCCTTGCACAGTCGC-1_salmon_t11	-11.5445706823694	1.00922781130585
ACCTGAACATGGCCAC-1_salmon_t11	-11.1411340216028	0.997152029483641
ACGGTCGCAATCTCTT-1_salmon_t11	-11.6399056890833	1.15085559984955
ACTACGAGTGACTCGC-1_salmon_t11	-11.0763661840784	1.44016665121826
ACTATCTCATCTTTCA-1_salmon_t11	-11.2757480123865	1.04356580874237
ACTGCAACAAGCGCTC-1_salmon_t11	-11.3128840902674	1.88961487910065
ACTTAGGCATGATCTG-1_salmon_t11	-9.40794253142948	-0.777485431224977
ACTTCCGTCGACCTAA-1_salmon_t11	-11.7751672247278	1.08555978438171
AGATAGAGTGCTTATG-1_salmon_t11	-11.4917600134241	1.50006359717163
AGATGCTCATCCGATA-1_salmon_t11	-11.6260840872156	1.38667267462524
AGCCACGCACTGCATA-1_salmon_t11	-11.0303170660364	0.893625556438292
AGCGCTGAGGGTGAGG-1_salmon_t11	-11.3164136389124	1.00605410239014
AGGAGGTTCCTTTGAT-1_salmon_t11	-11.2705304602015	0.945956527202452
AGGTGTTAGTCATGGG-1_salmon_t11	-11.5091578939783	2.01413160464081
AGGTTACGTCTCCTGT-1_salmon_t11	-11.5749766805994	1.41701429983887
AGTAGCTAGTCACTCA-1_salmon_t11	-11.186140773617	1.32686048647674
AGTCACAAGAAGATCT-1_salmon_t11	-9.66469836028691	-0.567599476368105
ATACCTTAGACGACTG-1_salmon_t11	-11.0851094702112	1.21871632239136
ATAGGCTCACCATATG-1_salmon_t11	-12.0129344442713	-0.773983717949068
ATCCACCAGGAGTCTG-1_salmon_t11	-11.5301415899622	1.25628787180694
ATCCCTGAGCATCAGG-1_salmon_t11	-11.1945645788538	1.45459729334625
ATGACCAGTGCCCAGT-1_salmon_t11	-11.4826199987757	1.81808835169586
ATGAGGGTCACTGGGC-1_salmon_t11	-11.8436019399988	1.22484487196716
ATGAGTCAGAGAGAAC-1_salmon_t11	-11.3017957189905	1.766214906185
ATTACCTAGCATTTCG-1_salmon_t11	-10.7969892004358	1.03841012617859
ATTCAGGTCTGCATAG-1_salmon_t11	-11.2163674810755	1.67345327040466
ATTCGTTTCAAGTCGT-1_salmon_t11	-11.5895946005213	1.74996274611267
ATTCGTTTCGCACGAC-1_salmon_t11	-11.6832139471399	1.14370590349945
CAACAGTCACGCTATA-1_salmon_t11	-10.8347127416956	0.792522548644865
CAACCTCTCAGTCAGT-1_salmon_t11	-11.5718781927454	1.15064924856933
CAATACGCATGACACT-1_salmon_t11	-11.217481372677	1.27363270422729
CAATGACAGATACATG-1_salmon_t11	-11.5379378774988	1.54955500265869
CACAACACACACTGGC-1_salmon_t11	-11.0370719412195	1.24074882170471
CACAACATCCAGCAAT-1_salmon_t11	-10.0007855871546	-0.0723399678775423
CACGGGTAGCGCCATC-1_salmon_t11	-10.9369142034876	1.15278798243316
CACGTTCAGAGGTTAT-1_salmon_t11	-11.3379256704676	1.13512676855835
CAGAGCCAGCGTATAA-1_salmon_t11	-11.4943273046839	1.18410724303039
CAGATTGAGAATACAC-1_salmon_t11	-9.55530333312626	-0.593349249155199
CAGTTAGCATCGTCCT-1_salmon_t11	-11.4626367071497	1.12768095633301
CATCCCACATCCGAAT-1_salmon_t11	-11.4404723623621	1.0227975239447
CATGCCTAGGCCCGTT-1_salmon_t11	-11.6207635382044	1.29530662199768
CATGCGGGTGGAAGTC-1_salmon_t11	-11.0068309286463	1.16644960543426
CATGGATGTCTCGCGA-1_salmon_t11	-11.3696677664148	0.902069150417174
CATTCCGAGAAGTCCG-1_salmon_t11	-11.5808494070398	1.16802507540497
CATTGAGTCGGAACTT-1_salmon_t11	-11.9024703482019	1.35341447493347
CATTGCCTCACTCGAA-1_salmon_t11	-11.4639613607752	1.50132757326874
CCCATTGAGGATTCAA-1_salmon_t11	-11.6497437933313	1.32269555231842
CCCGAAGGTTAATCGC-1_salmon_t11	-11.5572860220301	1.04288607737335
CCCTAACGTCCTGGGT-1_salmon_t11	-11.8751103857386	1.31311780115875
CCCTGATCAAGGACAC-1_salmon_t11	-11.0459535101282	1.01871412894043
CCGCAAGTCCAAGAGG-1_salmon_t11	-11.4995572546351	1.21443074843201
CCGGTGAAGCAAGGAA-1_salmon_t11	-11.2207086065638	1.7549867024115
CCTATCGAGGTGGTTG-1_salmon_t11	-11.0979363897669	1.75026744505676
CCTCACAGTTATCTTC-1_salmon_t11	-11.4208610037195	1.39741665026459
CCTCAGTTCCTAGAGT-1_salmon_t11	-10.89694857391	1.2688193907431
CCTGCATAGGGTATAT-1_salmon_t11	-9.31423544677372	-0.862654150516664
CGAGTTACAGTTGGTT-1_salmon_t11	-11.5713880041468	1.00779217383179
CGATGGCCAAGATGGC-1_salmon_t11	-11.6466681936609	1.50115805765899
CGCATAAGTTAGCTAC-1_salmon_t11	-11.7386376837122	1.50409132143768
CGCCATTGTTCAGTAC-1_salmon_t11	-11.7381703832972	1.0715754618338
CGGACACTCCTCACCA-1_salmon_t11	-10.5673139074671	0.590483902900542
CGGGTCAGTCTGCATA-1_salmon_t11	-11.1426932791101	1.38012069365295
CGTAATGCATTCACAG-1_salmon_t11	-11.1038215139734	1.56761878630432
CGTCAAATCCGAGCTG-1_salmon_t11	-11.0945870855677	1.73963254591736
CGTTGGGCAAGCCCAC-1_salmon_t11	-11.3402850607264	0.941094814746702
CTAACCCAGATGAATC-1_salmon_t11	-11.2907216528284	0.699096440284575
CTAACCCAGCCAAGCA-1_salmon_t11	-11.7007205465662	1.52578180929931
CTAACCCGTCAGCGTC-1_salmon_t11	-11.3655221441614	1.7659171213797
CTATAGGCAGTTTCAG-1_salmon_t11	-11.6277368048059	1.16000503203186
CTCAACCCATTACTCT-1_salmon_t11	-11.7015092352259	1.13542157313141
CTCAGTCAGTATTCCG-1_salmon_t11	-10.879913089596	0.892330466716612
CTCATCGAGAACGCGT-1_salmon_t11	-11.7368447759974	1.50691765448364
CTCCAACAGTAACAGT-1_salmon_t11	-10.9961621740686	1.11073857447418
CTCCCAACAGTCGGAA-1_salmon_t11	-9.81337904723759	-0.977661372215425
CTCCCAAGTCGTCGGT-1_salmon_t11	-11.1247441748011	1.66661471030029
CTCTCGAAGATGGTCG-1_salmon_t11	-10.9811503866541	0.978529869525755
CTCTCGATCCTCGCAT-1_salmon_t11	-11.6353032568323	1.40135174891266
CTCTGGTAGGTTAAAC-1_salmon_t11	-11.5653312185633	1.85047632357391
CTGCAGGCATGAGGGT-1_salmon_t11	-8.79931139739628	-0.25610469380108
CTGCCTAAGCAACTCT-1_salmon_t11	-11.873471973263	1.14937490126404
CTGGTCTGTCGCAGTC-1_salmon_t11	-6.13022875579472	-1.62683457234589
CTGGTCTTCACACCGG-1_salmon_t11	-11.3460290411341	-1.17925554612366
CTGTATTCATCGAACT-1_salmon_t11	-11.2948567846643	1.43352156779083
CTTCCGACACGACAAG-1_salmon_t11	-9.57336401733036	-1.03529965975968
CTTGATTGTGACTCGC-1_salmon_t11	-11.2813479879725	1.68175548216614
GAACGTTCATGAGAAT-1_salmon_t11	-11.9077365377771	1.20404976507934
GAAGCGATCATTACGG-1_salmon_t11	-11.330614803158	1.57675069472107
GACATCAAGGACTTCT-1_salmon_t11	-9.58861994536991	-1.03462940552918
GACATCATCTAGACCA-1_salmon_t11	-9.12863611968632	-0.495156259328996
GACTATGTCATAGAGA-1_salmon_t11	-11.587863681637	1.75537985464844
GAGACCCCATCGGAAG-1_salmon_t11	-10.5046956518518	-0.114284017176306
GAGACCCTCTGCCTCA-1_salmon_t11	2.55562067238216	0.997465907543028
GAGAGGTAGCTAGAAT-1_salmon_t11	-9.20781969817753	-0.682547987491762
GAGGCCTGTACCTTCC-1_salmon_t11	-11.603545902096	1.60332184931549
GATCAGTAGCTCCACG-1_salmon_t11	-11.3793332556116	1.0577495684317
GCACATATCCAATCTT-1_salmon_t11	-10.662118671261	0.859345017879332
GCAGCCACATCCAATG-1_salmon_t11	-11.5734174230921	1.68310910364899
GCAGGCTAGTGCCGAA-1_salmon_t11	-11.3644158819544	1.6718499054602
GCATTAGGTAGTCACT-1_salmon_t11	-11.2226998785364	0.776353894679869
GCCAGTGTCTACGCAA-1_salmon_t11	-2.11317062171574	11.6348183741263
GCCATGGGTCTAGATC-1_salmon_t11	-9.86865877898808	-0.756119073421633
GCCGATGGTCAACCAT-1_salmon_t11	-11.6207549551355	1.59085875651153
GCGTTTCTCTGCGGAC-1_salmon_t11	-11.3750140646326	1.90938836237701
GCTGCAGAGCCTTTCC-1_salmon_t11	-11.2659413793909	0.905728279559935
GCTTGGGTCCGTGGTG-1_salmon_t11	-11.7008540609705	1.24918943545135
GGAGAACTCGGTAGGA-1_salmon_t11	-11.2041566351282	1.78238087794098
GGAGATGAGTCGGCCT-1_salmon_t11	-11.1015555837976	1.28070062300476
GGCTTTCGTATCAGCT-1_salmon_t11	-8.35967373641606	-0.077267610520994
GGGAAGTTCCGAAGGA-1_salmon_t11	-11.2364318350184	1.65160852572235
GGGAGATAGATCCCAT-1_salmon_t11	-11.2257287481653	1.57263106009277
GGTCACGGTCAGACGA-1_salmon_t11	-11.4143998602259	1.86727529665741
GGTCACGTCGCCGAGT-1_salmon_t11	-11.5687758901941	1.48967641493591
GGTGAAGTCATCGACA-1_salmon_t11	-11.8349454382288	1.39819127222809
GTAATCGGTCACGACC-1_salmon_t11	-11.4848191717493	1.08719187876495
GTAGAGGTCTATACGG-1_salmon_t11	-11.6975572088587	1.66376310488495
GTCACTCTCTTACTGT-1_salmon_t11	-11.326202152096	1.75439304014953
GTCATCCGTGACGCCT-1_salmon_t11	-11.3830583074915	1.73728614947113
GTCATTTAGTCAAGCG-1_salmon_t11	-11.2830369451868	1.19220763346466
GTCCACTTCGGTGTTA-1_salmon_t11	-11.5400559881556	1.35701435705932
GTCCTCACAACTGATC-1_salmon_t11	-11.7507579305994	1.10965949198517
GTCTAGAAGCCTAGGA-1_salmon_t11	-11.6162793615686	1.01790636679443
GTGACGCGTATGAGGC-1_salmon_t11	-10.9285800436365	1.10256963869842
GTTAGACCACTCCGAG-1_salmon_t11	-8.99469351562138	-0.715339900047457
GTTAGACTCGGACAAG-1_salmon_t11	-10.1299960592615	-1.26591152051178
GTTCATTTCACCATAG-1_salmon_t11	-11.9374215582239	1.21485644480499
GTTGTCCCATCCAACA-1_salmon_t11	-11.4525430181849	0.959764539211119
GTTTACTCACGATAGG-1_salmon_t11	-11.1534392813074	1.87956315180572
TAACACGGTATTGAGA-1_salmon_t11	-11.5832927206385	1.28519028326782
TAAGCACCAAGAGGCT-1_salmon_t11	-11.0220410803186	0.993189274280394
TAATCTCCAATTTCTC-1_salmon_t11	-11.5612409094202	1.31856089731964
TACAACGCAACGTTAC-1_salmon_t11	-11.2128703573572	1.58151513239654
TACACCCAGCAACCAG-1_salmon_t11	-10.4660994985926	0.106799929349745
TACCTGCCATGGTACT-1_salmon_t11	-11.2080638388025	0.994430839031065
TACGGGCAGCATGTTC-1_salmon_t11	-11.6179616430628	1.22714048525604
TATATCCAGCCTGAAG-1_salmon_t11	-11.4507930258142	1.06834262511047
TATCTTGAGTCACGCC-1_salmon_t11	-11.6597325781214	1.24517053267273
TATTGGGTCCGTGGTG-1_salmon_t11	-10.7122781256067	0.785559116809691
TCAAGCAAGCCGATTT-1_salmon_t11	-11.3286788442957	0.769454120605314
TCACTCGTCTGCTAGA-1_salmon_t11	-11.4530751684534	0.937560259311522
TCAGGTACACTCCTTG-1_salmon_t11	-11.6422164419519	1.38245254656586
TCAGTCCCATGGCCAC-1_salmon_t11	-11.3200843313562	0.82029372355255
TCATTACTCTCGTGGG-1_salmon_t11	-11.6594312170374	1.24860697886261
TCATTTGTCAAGAGGC-1_salmon_t11	-11.6444566229212	1.36137205263885
TCCATCGAGTCGCCAC-1_salmon_t11	-11.4298188665735	1.7347447266272
TCCATGCTCCGTTTCG-1_salmon_t11	-11.5080449560511	1.1432694782904
TCCCAGTAGGATGCGT-1_salmon_t11	-10.9794423559534	1.27675586840423
TCCGTGTCAGCCGTTG-1_salmon_t11	-11.806013820492	1.03426796099457
TCGACCTCAAACTCGT-1_salmon_t11	-11.8604114034998	1.22125404974731
TCGACCTCAAATGATG-1_salmon_t11	-11.2888076284754	1.16854852339538
TCGATTTAGTCCCGGT-1_salmon_t11	-11.4818360784876	1.68582624098572
TCGCTCAAGGACAGCT-1_salmon_t11	-11.708432910763	1.54006701609405
TCGGGACTCCCGATCT-1_salmon_t11	-11.7493045309412	1.09123688837799
TCGGTCTGTCCAGCGT-1_salmon_t11	-11.8659417608606	1.34042662283691
TCTACATGTAGACTGG-1_salmon_t11	-9.43955015929814	-0.536005408556139
TCTACCGTCGCCTTTG-1_salmon_t11	-10.9003493765223	0.669007955997313
TCTCAGCCAGCGGTCT-1_salmon_t11	-11.8324573019373	1.03396040102753
TCTCCGAAGAAACTCA-1_salmon_t11	-11.3001573065149	1.4029552330664
TCTGCCATCCGTGCGA-1_salmon_t11	-11.1562354544031	1.3851808895758
TGAGCATTCTCGAACA-1_salmon_t11	-11.4568698385584	1.79035633703979
TGATGCACAGATCCTA-1_salmon_t11	-11.8466145971643	1.30033773085388
TGCATCCAGGCTCACC-1_salmon_t11	-11.3363378027308	1.23338323733124
TGCATCCCAGCTGGTC-1_salmon_t11	-11.3886935690271	1.51927631994995
TGCTTCGGTATTGAGA-1_salmon_t11	-11.4205243566858	1.77428609034332
TGGAACTAGTCCCGAC-1_salmon_t11	-11.0969922521936	1.50720828673157
TGGGAGAGTGTTCAGT-1_salmon_t11	-11.1874921301233	1.90125733515533
TGGTTAGCAGTTACCA-1_salmon_t11	-11.0775258520472	1.34334403178009
TGTAAGCCACTCTGCT-1_salmon_t11	-11.6650817373621	1.60999983450683
TGTCCCACAGTGTGGA-1_salmon_t11	-11.5904147604334	1.34097295901092
TGTCCTGTCAACTGAC-1_salmon_t11	-11.7804048040735	-1.0304730544397
TGTGATGTCTGCTGAA-1_salmon_t11	-10.9490535238611	0.943397580592955
TTACAGGGTCTCAGGC-1_salmon_t11	-11.3906400183069	1.22013038298401
TTACCATTCCTACCGT-1_salmon_t11	-9.1943147161829	-1.16934532025543
TTACTGTTCCATGATG-1_salmon_t11	-11.5386188009607	1.43055516382965
TTAGTCTCAATTGCTG-1_salmon_t11	-11.5447852590906	1.44055944582733
TTCAATCTCGGACTTA-1_salmon_t11	-11.2620599249231	0.844976126163328
TTCAGGAGTGTGTTTG-1_salmon_t11	-11.2833154180872	0.732583283393706
TTCATTGTCCAATCCC-1_salmon_t11	-11.6398913839685	1.41350597044739
TTCCGTGGTCCAGCCA-1_salmon_t11	-11.8354098776209	1.3019711365393
TTCGGTCGTTCCCACT-1_salmon_t11	-11.1558635214197	0.79409903189453
TTCTAACGTCACTTAG-1_salmon_t11	-11.2388522604334	0.859168588130797
TTGATGGTCTCTAGGA-1_salmon_t11	-9.69066691192265	-0.626507551462328
TTGTTCATCCCTTTGG-1_salmon_t11	-11.6963183859217	1.49312680861267
TTGTTCATCTCCTGAC-1_salmon_t11	-9.37668680938359	-2.15210789540497
TTTCCTCAGATGAACT-1_salmon_t11	-10.4577376821863	0.330496250598753
AAACCCATCAGTCTTT-1_salmon_t11	-1.58618926795597	12.0755503763846
AACAAAGAGTAATTGG-1_salmon_t11	-1.45784461291905	11.9777033915213
AACAAGAAGCGCCCAT-1_salmon_t11	-1.50475519689198	11.8601868738821
AACCAACCAGGTTCAT-1_salmon_t11	-1.61327636035557	12.1116650690726
AATGAAGTCCCGAGTG-1_salmon_t11	-1.74169063361759	11.6356909861258
ACACCAAGTCTTCCGT-1_salmon_t11	-1.02568805011387	11.6673434366873
ACACTGAAGATCCCAT-1_salmon_t11	-1.52331614287968	12.0018714060477
ACCACAATCCAAGAGG-1_salmon_t11	-1.46507149728413	11.9041922678641
ACGCACGGTCTCACAA-1_salmon_t11	-1.70998334678288	11.9246466746024
ACGTTCCAGACATAAC-1_salmon_t11	-1.41818302663441	11.8017075648001
ACTCTCGTCTCCGTGT-1_salmon_t11	-1.43794142993565	11.8123639216116
ACTTATCGTTGGGCCT-1_salmon_t11	-1.4278089979517	11.8504431833914
ACTTCCGGTGATGGCA-1_salmon_t11	-1.48122793229695	11.6553452601126
AGAACAATCGACGACC-1_salmon_t11	-1.24619889052983	11.6902287592581
AGACACTCAGCCGTTG-1_salmon_t11	-1.43837582858677	11.8795407404593
AGACAGGGTTCGGCTG-1_salmon_t11	-1.60134100707646	11.8753588785818
AGACCATTCGTTCGCT-1_salmon_t11	-1.63385641368504	12.0925553431204
AGAGCCCCAAAGACGC-1_salmon_t11	-2.15908384116764	11.8881953348807
AGCCAATTCTCTATAC-1_salmon_t11	-1.47543990405674	11.6258309473685
AGCTTCCCAAACTGCT-1_salmon_t11	-1.48842650445576	11.6852048029593
AGGATAATCTCTAAGG-1_salmon_t11	-1.57277929576512	11.8558714976004
AGTAGCTAGTTGCGAG-1_salmon_t11	-1.92441224845524	11.677089988201
ATCACAGTCTTGGTGA-1_salmon_t11	-1.03702163489933	11.6769621958426
ATCATTCAGTCATCGT-1_salmon_t11	-1.56353759559269	11.4765027155569
ATCTTCACATCTGGGC-1_salmon_t11	-1.58685970100041	11.8255684961966
ATGAGTCCAATTGGTC-1_salmon_t11	-1.35308080705281	11.7101662745169
ATGATCGCATCTCATT-1_salmon_t11	-1.5078369358408	11.5618928064993
ATGATCGGTTACCCAA-1_salmon_t11	-1.42202788385029	11.8515589823416
ATGCCTCTCTCGCCTA-1_salmon_t11	-1.80242478641148	11.9055102457693
ATGGTTGTCTTAGGAC-1_salmon_t11	-1.71551978381748	11.9347575297049
ATTACCTCACTGGCCA-1_salmon_t11	-1.54170381816502	11.7650340189627
CACAACAGTGCAACAG-1_salmon_t11	-1.71345686706181	11.9172623743704
CACATGAGTAGTCTGT-1_salmon_t11	-1.88784932883854	11.65477687022
CACCGTTGTGGCATCC-1_salmon_t11	-1.14328640493031	11.7085726847342
CACTAAGAGAGGTCAC-1_salmon_t11	-1.73894178660984	12.0196622004202
CAGCCAGAGCAACAAT-1_salmon_t11	6.2140777131689	-5.75517433980194
CATACTTCACAGCCAC-1_salmon_t11	-1.88511788638706	11.754425345867
CATTCTAAGAAATTGC-1_salmon_t11	-1.65744554790135	11.855650245159
CCAATGACATTGACTG-1_salmon_t11	-1.67606138976689	11.6837676157645
CCACGAGGTTAAACAG-1_salmon_t11	-1.64633714946385	12.1007035364798
CCCTCAATCTTACCGC-1_salmon_t11	-1.47969692739125	11.9733403315237
CCCTTAGTCACTTATC-1_salmon_t11	-1.6070436218607	11.61167555949
CCCTTAGTCCACCTGT-1_salmon_t11	-1.48592829497929	11.9482634653738
CCTAACCAGCGAGTCA-1_salmon_t11	-1.90660226138706	11.8371804346732
CGAGGCTGTACAAACA-1_salmon_t11	-1.44502937587376	11.5471537699393
CTCTGGTGTAACGCGA-1_salmon_t11	-1.67378127368565	11.8254778971365
CTGAATGTCACCTACC-1_salmon_t11	-1.55121427568073	11.8093274225882
CTTCTCTTCTACGGTA-1_salmon_t11	-1.56357776912327	11.6509621729544
GAAACCTTCTGGGATT-1_salmon_t11	-1.99641012939091	11.46763259074
GAAGCCCTCAAAGAAC-1_salmon_t11	-1.39407229217167	11.7738278498343
GAAGCGAGTGTCATGT-1_salmon_t11	-1.98566841872807	11.9276335825613
GACAGCCTCGGCTTGG-1_salmon_t11	-1.38274866136189	11.5046761622122
GACCCTTAGACCTTTG-1_salmon_t11	-1.98835146220799	11.5640252222708
GACCCTTGTGCACATT-1_salmon_t11	-1.58102357181187	11.9272873987845
GACTTCCTCTCAATCT-1_salmon_t11	-1.4306942203867	11.7861960520438
GAGGCAATCGCTTGCT-1_salmon_t11	-1.52010726722355	12.0189355005911
GCAGCCAAGGACATCG-1_salmon_t11	-1.78441929610844	11.635004340618
GCCATTCAGTTACGGG-1_salmon_t11	-1.29481154473896	11.6881917109183
GCCCGAACACCTGCGA-1_salmon_t11	-1.34157949479695	11.6662686457327
GCTTCACAGGCATTTC-1_salmon_t11	-1.35778718980427	11.8013775934866
GGAACCCGTTCTTGCC-1_salmon_t11	-1.52077215703602	11.7185700525931
GGGCTCAAGCTTACGT-1_salmon_t11	-1.75585377009983	11.8658993830374
GGGTAGATCTCTATGT-1_salmon_t11	-2.23075485023136	11.8337309946707
GGGTATTGTTCCAAAC-1_salmon_t11	-1.59641635211582	11.9278834452322
GTATTGGGTGTACATC-1_salmon_t11	-2.33696532043095	11.1714680781058
GTCTCACGTGCCCGTA-1_salmon_t11	-1.43490928205128	11.8378117670706
TAACTTCGTAGACAGC-1_salmon_t11	-1.23233592303868	11.8330014338187
TAAGTCGCATCGAGCC-1_salmon_t11	-1.8979052284586	11.6253007044485
TACGCTCCATGACGGA-1_salmon_t11	-1.241075096451	11.570288955181
TAGCACACACTTGAGT-1_salmon_t11	-1.56845235618229	11.996670066326
TATCAGGCAACGGCTC-1_salmon_t11	-1.67045128139134	12.0068209757498
TCATTCATCAATCCGA-1_salmon_t11	-1.78539144786473	11.7326748957327
TCCAGAACACAAATGA-1_salmon_t11	-1.83665525706883	11.6729338755301
TCCGTGTCATGTAACC-1_salmon_t11	-1.62776672633763	11.8620017161063
TCGACCTTCATGAGAA-1_salmon_t11	-2.13741910251255	11.699174224346
TGAGACTAGAGGCGGA-1_salmon_t11	-1.94857835563297	11.7884305109671
TGAGGGAGTATCCCTC-1_salmon_t11	-1.52968734296437	11.6788018335989
TGCAGTACAATGGCCC-1_salmon_t11	-1.59823024066563	11.8652089228323
TGCGGCACATCTCCCA-1_salmon_t11	-1.54743069203968	12.2136691202811
TGGTTAGAGTCAATCC-1_salmon_t11	-1.76773786338444	12.126025496929
TGTGTGAGTTGCGTAT-1_salmon_t11	-1.57948207648869	12.1572154154471
TGTTGGACAGGTTTAC-1_salmon_t11	-1.69612693580265	11.5473321070364
TTCATTGGTCGATTCA-1_salmon_t11	-1.51441591771717	11.7755892862967
TTCCTAATCTTTGGAG-1_salmon_t11	-1.71918070109959	11.2636921991995
TTCTCTCCATAGATCC-1_salmon_t11	-1.47256928475971	11.2992613901785
TTGTTTGCACGCTGTG-1_salmon_t11	-1.733651039921	11.7058823694876
TTTGACTGTTCTCTAT-1_salmon_t11	-1.517022965275	11.9812310328177
AAACCCATCCATCGTC-1_salmon_t11	14.5721762200964	2.1325638880423
AAACGCTGTCCTACAA-1_salmon_t11	14.4364712258947	2.12225896021637
AAAGGTATCTCTGCCA-1_salmon_t11	14.370855571903	2.24644833704742
AACCATGCAGACCGCT-1_salmon_t11	14.753125431217	2.40374666353973
AAGCCATCAGATCCAT-1_salmon_t11	15.0994532128942	2.70155674120697
AAGCGAGTCACCCTCA-1_salmon_t11	15.1975147744787	2.61375647684845
ACACTGACATGAGATA-1_salmon_t11	14.7390110513342	3.15096574923309
ACAGCCGTCATGCTAG-1_salmon_t11	13.5127003213537	2.20650702616485
ACCAAACCACAACGTT-1_salmon_t11	14.8339436074865	3.38798028132233
ACCACAATCTCAGTCC-1_salmon_t11	14.8504612466467	2.44995504519256
ACCATTTCAGAAGTGC-1_salmon_t11	14.442711116947	2.53923469683441
ACCTACCTCAGCTCTC-1_salmon_t11	14.6364614984167	2.00625544688019
ACCTGAAAGGCATGCA-1_salmon_t11	14.3806164285315	2.91064149042877
ACCTGTCTCTTACACT-1_salmon_t11	15.0136454126013	2.05014210840973
ACGATCACATGTACGT-1_salmon_t11	14.6842253228796	2.01613098284515
ACGTAGTGTGTTTGCA-1_salmon_t11	14.0058357736242	2.46015649935516
ACTCCCACACTGCGAC-1_salmon_t11	15.0106604119909	2.29025179049286
ACTCCCATCTCGACGG-1_salmon_t11	13.4700968286169	2.58583527704986
ACTTAGGGTTTGATCG-1_salmon_t11	14.454897167362	2.37890821596893
ACTTCGCCACATACGT-1_salmon_t11	14.008797886051	2.71490293642792
ACTTTCAGTCTCACAA-1_salmon_t11	10.7591555139196	6.65551930567535
AGAAGTAAGCATAGGC-1_salmon_t11	14.4516489526403	2.69491702219757
AGACAGGTCATTCCTA-1_salmon_t11	14.2796623727453	1.58855599066528
AGACCCGGTAATACCC-1_salmon_t11	13.7656652948034	3.5553777804068
AGATCGTAGGGTATAT-1_salmon_t11	14.3935568353308	2.2504621138266
AGCGTATTCCATTGGA-1_salmon_t11	13.7746202966345	3.21164137026581
AGCTACATCTGGACCG-1_salmon_t11	14.7452795526159	2.01977449557098
AGCTTCCGTAACAGTA-1_salmon_t11	13.6813318750036	3.56493765017303
AGGCATTAGCCTCACG-1_salmon_t11	14.7412970086706	2.94131785532745
AGGCCACCACACAGCC-1_salmon_t11	1.87661695686703	0.782518803088988
AGGTAGGGTTTGACAC-1_salmon_t11	14.7598707696569	2.61399632593902
AGGTCTACACCGAATT-1_salmon_t11	14.9331257363928	2.57783538004669
AGGTGTTCAGATGCGA-1_salmon_t11	14.9731228372229	2.23532467982086
AGGTTGTAGCCTGAGA-1_salmon_t11	14.9152805825842	2.03933244845184
AGTACCAGTGGTTTGT-1_salmon_t11	14.6951553842199	3.42106348177704
AGTAGCTAGACCCTTA-1_salmon_t11	14.8883154412878	3.23693448206695
AGTAGCTGTTGGTAGG-1_salmon_t11	14.9459917565954	2.18237000605377
AGTAGTCGTCGAGTGA-1_salmon_t11	14.6795742532385	2.13346940180572
ATAGACCAGGGCAGGA-1_salmon_t11	5.1619503518713	-4.58201855519501
ATAGACCAGTGAGGTC-1_salmon_t11	13.532666446842	4.16764289042267
ATAGGCTTCTAGCCTC-1_salmon_t11	14.7828867456091	2.06824284693512
ATCACAGCACGACCTG-1_salmon_t11	14.8956053277624	2.91950541636261
ATCACAGGTCTACGTA-1_salmon_t11	15.0456392785681	2.07014042040619
ATCACGAGTTTCCCAC-1_salmon_t11	12.9557926675451	2.98694687983307
ATCCTATGTCGTACTA-1_salmon_t11	14.9909374734533	3.36685663363251
ATCCTATTCAAGCCAT-1_salmon_t11	13.6176035424841	2.45266562601837
ATCGCCTGTGCCCAGT-1_salmon_t11	14.3681652566565	2.13382035395416
ATGAGTCAGGCCACCT-1_salmon_t11	14.5512058755529	2.85176259180817
ATGCCTCAGTCAGCGA-1_salmon_t11	14.2456886788977	3.48065382143768
ATTACCTCATCATCTT-1_salmon_t11	14.3238594552649	2.71941119334015
ATTCAGGAGTTGGAAT-1_salmon_t11	13.3410093804968	1.93756228586944
ATTCAGGGTGCGGCTT-1_salmon_t11	14.8568899652136	2.50022393366608
ATTCCATTCAAAGAAC-1_salmon_t11	14.9791548272741	2.12079530855926
ATTCCCGGTTGGGCCT-1_salmon_t11	15.0602848550451	2.33055382868561
ATTTCACTCTCCACTG-1_salmon_t11	14.8482801934851	2.07425027987274
ATTTCTGGTGTCTTGA-1_salmon_t11	14.4642641564978	2.79801994463714
CAAGAGGCAGTCAGCC-1_salmon_t11	14.34488320557	2.39878278872284
CACACAAAGCGAACTG-1_salmon_t11	14.9283363839758	2.34504514834198
CACGAATTCCTACCAC-1_salmon_t11	13.9771425744665	3.36717373034271
CAGATCACAAGTTCCA-1_salmon_t11	14.2345602532995	2.67461639544281
CAGCACGGTAATACCC-1_salmon_t11	14.7998745462072	3.17969065806183
CAGCAGCCAAAGTGTA-1_salmon_t11	14.3245174905432	2.05398207804474
CAGCAGCTCAGCTTCC-1_salmon_t11	-3.78393530639286	2.2338502993277
CAGCGTGGTACCTAAC-1_salmon_t11	14.9691278955114	2.26193767687591
CAGGCCATCTGCATGA-1_salmon_t11	14.5962431451452	2.8171444525412
CAGGGCTTCGGTCACG-1_salmon_t11	14.6451904794348	2.58589821955475
CATAAGCGTCAGATTC-1_salmon_t11	14.9133589288366	2.63726097246918
CATAGACTCGCTTAAG-1_salmon_t11	14.7077353021276	2.73872715136322
CATCCACAGTTGCCTA-1_salmon_t11	13.4396336099279	3.78475671908172
CATCCCAAGCACCGAA-1_salmon_t11	14.8670914193762	2.47863417765411
CATCCCAGTCGTACTA-1_salmon_t11	14.5729515573156	3.12293082377228
CATCGCTCAAGGTCTT-1_salmon_t11	14.7539484521521	3.4243963350943
CATCGCTCACGCAAAG-1_salmon_t11	14.7447779199255	2.9923415770224
CATTCTATCGTTCTCG-1_salmon_t11	14.5800249597204	2.05363923212799
CATTTCATCGGTTGTA-1_salmon_t11	12.6710779687536	3.10922986170563
CCAAGCGGTTTGGGAG-1_salmon_t11	15.2866041680944	2.93039423128876
CCACGAGAGAACCGCA-1_salmon_t11	14.4550001641882	2.5416579832724
CCGTAGGCACCTAAAC-1_salmon_t11	14.8820345422399	3.44308382174286
CCTACGTCATTGTCGA-1_salmon_t11	14.7395947000158	2.12839108607086
CCTATCGCACACCTGG-1_salmon_t11	14.5853807946814	3.26124244829925
CCTCAACTCTCCAATT-1_salmon_t11	14.4962475320471	1.98859769007477
CCTGTTGTCGGAGTGA-1_salmon_t11	14.2514688989294	2.65858894488129
CGCATGGAGTAGATCA-1_salmon_t11	-8.64309954436894	-0.595801622659837
CGCATGGCAGAGAATT-1_salmon_t11	14.4008753320349	2.51855617663177
CGGAACCTCCCATTCG-1_salmon_t11	15.0866768380774	2.91862231394562
CGGAATTAGCATCCCG-1_salmon_t11	14.1095535775793	2.40564519068512
CGGAATTGTACTGACT-1_salmon_t11	14.9229843637121	3.25114041468414
CGGTCAGCAAATGGCG-1_salmon_t11	14.7056410333288	2.6944318403891
CGTGCTTTCTTCTGGC-1_salmon_t11	14.3557894250524	3.6985183348349
CGTTCTGAGTTACTCG-1_salmon_t11	15.0114290734899	2.6625908007315
CTATCCGCATTGTGCA-1_salmon_t11	15.0636274835241	2.4063823809317
CTCAAGAAGAATCGTA-1_salmon_t11	14.8737318536413	3.26739507815155
CTCAATTAGCGTTCAT-1_salmon_t11	14.5544283410681	2.42706686159881
CTCAGGGCACAGGATG-1_salmon_t11	13.8936970254553	2.58940845629486
CTGATCCGTTCATCTT-1_salmon_t11	15.0435526391638	3.49682432314667
CTGCAGGTCGGCCAAC-1_salmon_t11	12.8335554620398	3.07990652224335
CTGCCTAGTTTACACG-1_salmon_t11	14.7033903619421	2.68197733065399
CTGGCAGCAATTCTTC-1_salmon_t11	15.0119011422766	3.43540507456573
CTTCAATGTGTGTTTG-1_salmon_t11	15.1096222421301	3.0514224161795
CTTCTCTAGATGACAT-1_salmon_t11	15.0556070825232	2.27362090250763
CTTGAGAGTAACGATA-1_salmon_t11	14.7400848886145	2.03168898722442
GAATCGTTCCCTCGAT-1_salmon_t11	14.6862938424719	1.97603040835174
GACTTCCGTTAGTCGT-1_salmon_t11	14.0161573907507	3.18444329401764
GAGAAATGTGGACCAA-1_salmon_t11	15.0388519784582	2.91858106753143
GAGTGAGTCCAACCAA-1_salmon_t11	14.6059401055944	2.40699225565704
GATGACTCACCAAATC-1_salmon_t11	14.6144773980749	3.43454247614654
GATTCTTAGTGTTCCA-1_salmon_t11	13.0849926492346	3.05889254709991
GCACATACAGTCTCTC-1_salmon_t11	14.4772522470129	3.54077345034393
GCATTAGTCTTGGGCG-1_salmon_t11	14.459388019718	2.26120525500091
GCCCAGATCTCGTTTA-1_salmon_t11	14.7460491677893	2.24485355517181
GCCGATGAGTCTGGAG-1_salmon_t11	14.6593086740149	3.32446557184967
GCCTGTTCATCGTGGC-1_salmon_t11	14.829333545841	2.56826025149139
GCGATCGTCGGTTAGT-1_salmon_t11	14.8175280114782	2.87474542757782
GCGGATCGTCATTGCA-1_salmon_t11	14.2244684716833	3.13751417300018
GCTGCAGTCGAGCCTG-1_salmon_t11	14.6786320230139	1.8832061876944
GCTGGGTAGATGGCGT-1_salmon_t11	14.9958746453894	3.08249598643097
GCTTGGGGTGGAACCA-1_salmon_t11	14.1227552911413	2.28818565508636
GGCAGTCTCTATACTC-1_salmon_t11	14.7361843606604	2.04891401430878
GGCTTGGCACGTGAGA-1_salmon_t11	15.0128614923132	2.34084039828094
GGGAGATCACGCGGTT-1_salmon_t11	13.8839180490149	2.58137661120209
GGGCGTTGTCAAATCC-1_salmon_t11	13.4459431192053	1.9673331370047
GGGCTACGTCTCTCTG-1_salmon_t11	14.9772589227331	2.51182895800384
GTAACCACAACCCGCA-1_salmon_t11	2.77512645927791	1.09451752802643
GTAATGCTCGGTCGAC-1_salmon_t11	15.0125467797888	2.24961286684784
GTAGTACAGGAGAGTA-1_salmon_t11	14.450427295841	3.39602905413421
GTCAAGTCATGATGCT-1_salmon_t11	14.8785212060583	3.3504536738089
GTCACTCTCATGCCCT-1_salmon_t11	14.8190510293615	3.58328801295074
GTCATTTCACATAGCT-1_salmon_t11	14.8686077615393	2.1821232428244
GTCGCGAGTGGATCGA-1_salmon_t11	14.566773655094	3.09781747957977
GTCTTTATCCCATAGA-1_salmon_t11	14.2126696130407	2.14540344378265
GTCTTTATCTCTCTAA-1_salmon_t11	14.8065264245642	2.50848418375763
GTGCTGGCAGTTAGAA-1_salmon_t11	14.7349531671179	3.50019913813385
GTGGAAGTCAAGGCTT-1_salmon_t11	13.0278255960119	3.05349212786468
GTTATGGGTCGCGTCA-1_salmon_t11	14.128894092716	2.2509925951651
GTTCGCTCAGCGGTCT-1_salmon_t11	12.5643436929358	3.17552548548492
GTTGCGGGTACGGTTT-1_salmon_t11	13.0433847924841	2.16737371584686
GTTGTAGGTGCCCAGT-1_salmon_t11	14.6574890634191	3.58731871744903
TAACGACCAAGAATGT-1_salmon_t11	14.5580341836584	2.56511813303741
TAACGACTCCTATTGT-1_salmon_t11	14.764657261051	2.42492657801422
TACACCCGTTTGGGTT-1_salmon_t11	14.6453545114172	2.79441791674408
TACCTCGCAGCTTTCC-1_salmon_t11	14.246892215885	1.96052867075714
TACCTGCAGTAGTGCG-1_salmon_t11	14.4944031259191	2.77565032145294
TAGCACATCTCGACGG-1_salmon_t11	14.1256573220861	3.25341540476593
TAGGAGGCAGCGTATT-1_salmon_t11	14.9473602792395	2.8276424994162
TAGGTACGTCTCTCCA-1_salmon_t11	13.4021503945959	4.19217616221222
TATATCCTCAAACGAA-1_salmon_t11	12.1809418222082	3.17110067507538
TATCTTGGTCTGCGCA-1_salmon_t11	14.7732269784582	2.17573743960174
TATTGCTTCTGGCCAG-1_salmon_t11	15.1658308526648	2.68776971003326
TCATATCGTTCTCGTC-1_salmon_t11	14.4163725396765	2.22077971598419
TCATCCGTCTTCTAAC-1_salmon_t11	15.1291868707312	2.89644342562469
TCCCAGTAGCGTCAGA-1_salmon_t11	14.8426411172522	3.21784931322845
TCCTCTTCATCAGTGT-1_salmon_t11	15.1066648980749	2.56794696947845
TGACGCGCATGTGCTA-1_salmon_t11	14.5528376123083	2.4285135855368
TGACTCCAGATCGACG-1_salmon_t11	13.5781672021521	3.78450447222504
TGAGCGCCAACGTTAC-1_salmon_t11	14.8902666589392	3.55900007387909
TGAGGAGTCAAGCGTT-1_salmon_t11	14.5741188546789	2.70467048785004
TGCGACGAGATGCGAC-1_salmon_t11	1.21101272312526	2.90916973253998
TGTCCACTCAAACGAA-1_salmon_t11	14.8904087564123	2.80320888659271
TGTCCCACATGGATCT-1_salmon_t11	15.0219194909704	3.21846324106964
TGTGTGAAGCCAAGGT-1_salmon_t11	14.2911036035192	2.60407644411835
TGTTCTAGTTTGAAAG-1_salmon_t11	14.751829387821	2.15884023806366
TGTTTGTCAAGCCATT-1_salmon_t11	14.3764221688879	2.71595436236175
TTACAGGTCTCCGATC-1_salmon_t11	14.5814716836584	2.3713060011557
TTATTGCGTATGAAAC-1_salmon_t11	14.3794624826086	2.5307446112326
TTCACGCTCTGACCCT-1_salmon_t11	14.7645151635778	2.60805350443634
TTGATGGAGGACTATA-1_salmon_t11	14.2656147500647	2.5642774691275
TTGCCTGTCCGAGATT-1_salmon_t11	14.7649862786901	2.08837634226593
TTGCCTGTCCTACCAC-1_salmon_t11	14.9687721749914	2.73315411707672
TTTAGTCTCACGGACC-1_salmon_t11	14.5435440560949	3.00099736353668
TTTCGATTCCACACAA-1_salmon_t11	14.6750385781897	3.46664696833404
AAACGAAGTCAAGTTC-1_salmon_t11	-9.97973036559696	-1.83210605481354
AAAGAACTCACTACTT-1_salmon_t11	-9.48747992309208	-3.49506300786225
AAAGGGCCACAACGCC-1_salmon_t11	-8.69353937896366	-3.11317843297211
AAAGGTAGTATGCGTT-1_salmon_t11	-11.1610162237513	-3.05546683171478
AAAGTCCAGCAGAAAG-1_salmon_t11	-8.6069295385706	-1.02024620869843
AACAACCGTACTCAAC-1_salmon_t11	-9.10172343047734	-4.78407687047211
AACACACTCACGGACC-1_salmon_t11	-11.5407121160852	-4.63525456288544
AACCAACAGCGCCATC-1_salmon_t11	-8.34544634612675	-4.36637610295502
AACCACAGTGGTGATG-1_salmon_t11	-10.870768306576	-4.63112467625824
AACCACATCCTTTAGT-1_salmon_t11	-10.0528810003626	-5.40881699422089
AACCATGAGGCGCTCT-1_salmon_t11	-10.4421794393885	-4.17248743870941
AACCCAATCTGGGATT-1_salmon_t11	-10.147247073971	-3.92265838483063
AACCTTTGTCGTGGTC-1_salmon_t11	-8.80921149047489	-3.05478161671845
AACCTTTTCACCTCAC-1_salmon_t11	-10.064013240658	-5.29854363301483
AACCTTTTCTCAGTCC-1_salmon_t11	-10.175736186825	-5.187882126362
AACGAAAAGAAACACT-1_salmon_t11	-11.5072085836756	-5.03588265279022
AACGGGAAGTAAATGC-1_salmon_t11	-9.04826330932255	-3.8803071389505
AACGTCACATCCGGCA-1_salmon_t11	-9.26769327911015	-5.30437344411102
AACGTCAGTATCGTTG-1_salmon_t11	-10.514112232052	-3.8343517194101
AACTTCTCACAACATC-1_salmon_t11	-9.66550135406132	-3.9479603181192
AACTTCTTCCACTGGG-1_salmon_t11	-10.4603126028406	-5.28606480458466
AAGACAAGTAGACGGT-1_salmon_t11	-9.12319826873417	-3.57888144353119
AAGATAGAGAGTAACT-1_salmon_t11	0.839098097957418	1.16288775107178
AAGGAATGTTGGTGTT-1_salmon_t11	-8.9853827932703	-4.18310374119965
AAGGTAAAGTGGTTCT-1_salmon_t11	3.98172497955684	-5.32381695607392
AAGGTAATCCCAGTGG-1_salmon_t11	-8.77832674773808	-3.7248420129129
AAGGTAATCTCCTGTG-1_salmon_t11	-8.94449591430302	-2.31102532246796
AAGTGAATCTTCCCAG-1_salmon_t11	-9.02900671752568	-5.42703551152435
AATAGAGCAGACCGCT-1_salmon_t11	-9.89290880950566	-2.96579617360321
AATCACGCACAGTCAT-1_salmon_t11	-8.77552389892216	-3.5365685830423
AATCACGTCACATTGG-1_salmon_t11	-9.3574759939539	-4.27363795140473
AATCGACAGGAAAGTG-1_salmon_t11	-8.70060133727665	-3.49645918706146
AATGACCCACAAGCCC-1_salmon_t11	-9.43786883147831	-4.11073607304779
AATGCCATCTGTGCAA-1_salmon_t11	-11.3103845098841	-5.06772869923798
AATGGCTCAATAGTCC-1_salmon_t11	-8.78259157928105	-3.39208549359528
AATGGCTGTACTCCGG-1_salmon_t11	-9.7199666479456	-3.98556679585663
ACAAAGATCATTACCT-1_salmon_t11	-8.50903773101444	-5.12987154820648
ACAAAGATCTTCTGGC-1_salmon_t11	-8.931031940304	-3.92124885419098
ACAAGCTTCACTGTTT-1_salmon_t11	-8.87315058501835	-4.02335995534149
ACACAGTGTAAGGTCG-1_salmon_t11	-8.88590788634892	-2.24976676800934
ACACCAAAGCTAGCCC-1_salmon_t11	-10.7022397497522	-4.43834799626557
ACACCAATCAAACGAA-1_salmon_t11	-8.65184283050175	-5.29342001774994
ACACGCGCACTGCTTC-1_salmon_t11	-10.7307059744226	-4.52330941060272
ACAGCCGTCCGTTGAA-1_salmon_t11	-8.84940886291142	-2.15675932267395
ACATCCCGTGATACAA-1_salmon_t11	-10.501196620785	-5.31078213551727
ACATCCCTCAAATGAG-1_salmon_t11	-10.6399438360559	-4.89632672169892
ACATGCACACTAGGTT-1_salmon_t11	-9.76765036376591	-5.5057966122934
ACATGCATCACCGGTG-1_salmon_t11	-11.3402278402674	-4.83204859593598
ACCAACAAGGATTCAA-1_salmon_t11	-8.48434614928837	-4.99179333546845
ACCATTTTCTTCCTAA-1_salmon_t11	-8.57848238738652	-5.22880667546478
ACCCTCAAGACCAGCA-1_salmon_t11	-9.09874224456425	-4.91131275990692
ACCCTCACACTGCTTC-1_salmon_t11	-11.173822162472	-3.19884055951325
ACCCTCAGTTTAGACC-1_salmon_t11	-11.6132247427332	-4.65028685429779
ACCGTTCCACATACTG-1_salmon_t11	-11.0252530554163	-5.36557024815766
ACGTACAGTGGGTCAA-1_salmon_t11	-8.95817160400028	-2.28364986279694
ACGTAGTTCATACAGC-1_salmon_t11	1.36567139831905	0.85906678339752
ACGTTCCAGTACAGAT-1_salmon_t11	-9.18852209838505	-3.95491665700165
ACGTTCCCAGTTGAAA-1_salmon_t11	-10.8716151693689	-4.01706165173737
ACGTTCCTCGATACAC-1_salmon_t11	-9.58765864165898	-5.29463213780609
ACTACGAAGACTGAGC-1_salmon_t11	-9.96950030120487	-3.1254734406778
ACTACGAGTCACCGAC-1_salmon_t11	-8.51197123321171	-1.10453558066574
ACTATCTGTCACCGCA-1_salmon_t11	-9.94265627654667	-5.44576567509857
ACTATTCCACCACATA-1_salmon_t11	-11.2561776617395	-4.27017039159027
ACTCCCACAGTTAAAG-1_salmon_t11	-8.33182596953984	-4.33017176488129
ACTGCAAGTGCCTGCA-1_salmon_t11	-9.17358183654423	-3.24364632466522
ACTGTCCAGGTATCTC-1_salmon_t11	-11.0029809454309	-5.12512987950531
ACTGTCCTCCTCTAGC-1_salmon_t11	-2.12159263881321	11.359086333721
ACTTAGGCAACTGAAA-1_salmon_t11	-9.42760348113652	-5.28945893147675
ACTTAGGCATCCAATG-1_salmon_t11	-9.97743868621464	-5.07408684590546
ACTTATCCATGTCAGT-1_salmon_t11	-9.47168803008671	-4.24539393285004
ACTTATCTCAACGCTA-1_salmon_t11	-8.37291979583378	-4.7191116223642
ACTTTGTTCAAGTGTC-1_salmon_t11	-11.1578099706995	-4.21324890950409
AGAACAAGTTGCGTAT-1_salmon_t11	0.760881902850912	1.04506152769836
AGACAAAGTGGATCAG-1_salmon_t11	-8.47470402511235	-4.14534086087433
AGACAAATCCGAACGC-1_salmon_t11	-8.30214476379032	-0.83981233933655
AGACACTAGCAGCAGT-1_salmon_t11	-9.97252535613652	-3.78275722363678
AGACACTAGTCATGAA-1_salmon_t11	-11.2357795217859	-3.1258978257486
AGACACTCAGTCGTTA-1_salmon_t11	-9.03537535461064	-3.91706436970917
AGACCATGTTTAAGGA-1_salmon_t11	-9.89776682647343	-4.16206854680267
AGACCATTCTAGCCTC-1_salmon_t11	-11.7087600210535	-4.60067099431244
AGACCCGGTCAGACTT-1_salmon_t11	-9.72656512054081	-5.23366278508392
AGACTCACAACACGTT-1_salmon_t11	-8.92948794158573	-3.77181786397186
AGAGAATCAAATGAGT-1_salmon_t11	-9.05240702422734	-4.07689064839569
AGATGCTGTGAATGAT-1_salmon_t11	-8.37716746123905	-4.87096375325409
AGATGCTGTTGGACCC-1_salmon_t11	-11.5443379858362	-4.80155485966889
AGCATCATCCACAAGT-1_salmon_t11	-7.84836697372074	-0.27902382710663
AGCCAATTCTCAACGA-1_salmon_t11	-8.29820322784062	-4.59559363225189
AGCCACGCAGAGGGTT-1_salmon_t11	-9.10278963836308	-2.09165436127869
AGCCACGGTCCCGCAA-1_salmon_t11	-10.3893277624476	-3.86759203770844
AGCCACGGTGGCTAGA-1_salmon_t11	-9.41024470122929	-4.72689884999481
AGCCAGCCACCCTGAG-1_salmon_t11	-9.48849177154179	-5.48453873494354
AGCGCTGGTGCAGTGA-1_salmon_t11	-8.70881819518681	-4.97507494786469
AGCGTATCAGAACTTC-1_salmon_t11	-10.58103060516	-3.81127256253449
AGCTACAAGTGCACAG-1_salmon_t11	-8.59112047942753	-4.14633649686066
AGCTCAACAAGAATGT-1_salmon_t11	-9.62972616942997	-3.82247752049652
AGGAATATCCTCACCA-1_salmon_t11	-11.3011596182215	-4.83105772832123
AGGACGACAATGACCT-1_salmon_t11	-9.61015295776005	-4.23122471669403
AGGATAAAGATACAGT-1_salmon_t11	-9.00065207275028	-4.40855759480683
AGGATAACAACGCCCA-1_salmon_t11	-9.43166708739872	-1.41921860078064
AGGATCTGTACTTGTG-1_salmon_t11	-10.4825303533899	-5.2789956937143
AGGATCTGTGCATACT-1_salmon_t11	-10.9119594076502	-4.98620671132294
AGGCTGCTCGTTCATT-1_salmon_t11	-11.42766833099	-3.79610413411347
AGGGCCTCATCATCCC-1_salmon_t11	-9.35332178863163	-5.10820072987763
AGGGCTCCAGCAGATG-1_salmon_t11	-9.98784518035527	-3.05117267468659
AGGGTTTCATCTAACG-1_salmon_t11	-10.6393620947229	-3.11077493527619
AGGTAGGGTCGATTCA-1_salmon_t11	-11.4833724478113	-4.37879532674042
AGGTCATCAGCGAGTA-1_salmon_t11	-10.771629093014	-3.71402877667633
AGGTTACTCTTGGGCG-1_salmon_t11	-9.00299906524296	-5.16189164021698
AGTAACCCAGCAATTC-1_salmon_t11	-9.08546232970829	-3.03003114560333
AGTACCAAGGTAAGAG-1_salmon_t11	-9.78834223540898	-4.01461571553436
AGTCAACAGTACAACA-1_salmon_t11	-9.46748900207157	-5.05885571339813
AGTCAACGTGGCTCTG-1_salmon_t11	-8.66439318450566	-4.07223266461579
AGTCTCCTCTAAACGC-1_salmon_t11	-8.99981474670048	-4.18164485791412
AGTGTTGCATAGGCGA-1_salmon_t11	-8.82739710601444	-1.09824353554932
AGTTAGCCATCCTTGC-1_salmon_t11	-8.24393152984257	-4.29712742665497
ATACCTTGTGATACAA-1_salmon_t11	-11.2143132665979	-3.29275935986725
ATAGACCTCCTTCGAC-1_salmon_t11	-8.64104628356571	-4.79527014592377
ATAGGCTCAAGTCCAT-1_salmon_t11	-8.96499419005985	-3.65767783024994
ATCACAGGTAATTGGA-1_salmon_t11	-10.1451508978235	-3.30068224766937
ATCACGACAGGCACAA-1_salmon_t11	-8.5205070951807	-0.431262881548082
ATCACTTCAGACTCTA-1_salmon_t11	-9.04900145324345	-2.81967276433197
ATCACTTCATAGACTC-1_salmon_t11	-8.96961760314579	-2.47724264958588
ATCACTTGTCAGGAGT-1_salmon_t11	-9.06364798339482	-2.53391283848969
ATCACTTTCAAAGGTA-1_salmon_t11	-8.77990698608036	-4.04444736340729
ATCATTCAGTCCTACA-1_salmon_t11	-8.58607744964237	-4.44206303456513
ATCATTCCATGCCGCA-1_salmon_t11	-10.0215756872522	-4.41747826436249
ATCCATTTCCCAGGCA-1_salmon_t11	-11.2064597586023	-3.16485899785248
ATCCATTTCCTACAAG-1_salmon_t11	-8.4896781423914	-4.96876400807587
ATCCCTGTCATGAGTC-1_salmon_t11	-9.81515574248905	-2.88067215779511
ATCCGTCCACATTGTG-1_salmon_t11	-10.285521266781	-3.12462610104767
ATCCGTCTCCCTTGGT-1_salmon_t11	-9.39191794189091	-4.88167542317597
ATCCTATTCGAGATGG-1_salmon_t11	-11.0103833654749	-5.11668509343353
ATCGGATTCAATCCGA-1_salmon_t11	-5.47233748229618	-0.973568380863344
ATGAAAGGTTTCAGAC-1_salmon_t11	-10.5550229528772	-5.3203136334726
ATGAAAGTCCGGCAGT-1_salmon_t11	-10.0862128713953	-3.59833711484162
ATGACCACACCCTGAG-1_salmon_t11	-10.4229085424768	-3.81038588383881
ATGACCATCAACCGAT-1_salmon_t11	-8.73513197692509	-3.80689925053803
ATGACCATCTACGGTA-1_salmon_t11	-11.5876681784021	-4.76856821873871
ATGAGTCTCAAAGCCT-1_salmon_t11	-8.70686697753544	-4.9019524464914
ATTATCCTCTGCGGGT-1_salmon_t11	-11.3152244070398	-5.12187498906342
ATTCAGGAGAGGTGCT-1_salmon_t11	-9.98660445006962	-1.98670905926911
ATTCTACTCTCTGCCA-1_salmon_t11	1.36113476959591	0.920926987140501
ATTGTTCTCCTCGCAT-1_salmon_t11	-10.0046136358606	-4.49614447453705
ATTTACCCAAGCACAG-1_salmon_t11	-11.0000340917933	-5.18334406712738
ATTTACCTCCCTGTTG-1_salmon_t11	-8.98942160400028	-3.63093227246491
ATTTCACAGCCGTAAG-1_salmon_t11	-11.5478970983851	-3.94877618649689
CAAAGAACAATGCAAA-1_salmon_t11	-8.89840101989384	-3.90241021016327
CAAAGAACAGTTTCGA-1_salmon_t11	-9.76610159667607	-5.41519564488617
CAACAACCAACAGCTT-1_salmon_t11	-9.53351664336796	-4.8797938237497
CAACAACCACCATAAC-1_salmon_t11	-9.17947363647099	-4.21152180531708
CAACAACGTGTATTGC-1_salmon_t11	2.4967618009222	0.994527040927733
CAACAGTAGCACTCTA-1_salmon_t11	-8.37216973098393	-4.47259205678192
CAACCAAAGGCAGTCA-1_salmon_t11	-8.78134608062382	-2.95154970982758
CAACCAAAGGTTACCT-1_salmon_t11	-10.2807624319422	-2.85803645947662
CAACCAACACTCAGAT-1_salmon_t11	-10.9824759939539	-4.67093724110809
CAACCAACAGGATGAC-1_salmon_t11	-8.92640757354374	-3.61338180402008
CAACCAACAGTTAGAA-1_salmon_t11	-9.11304735931034	-1.76119190552918
CAACCAAGTCCCTGTT-1_salmon_t11	-10.9628303030359	-4.49076002934662
CAACCTCTCATCTGTT-1_salmon_t11	-8.65963244231816	-1.53945738175598
CAAGACTCACTTGTGA-1_salmon_t11	-5.66960358413334	-1.83274144032684
CAAGAGGCAGGCATGA-1_salmon_t11	-8.88714766296025	-3.79707139828888
CAAGAGGGTACTCCGG-1_salmon_t11	-11.2051398733484	-3.887509287388
CAATACGTCCTCTCGA-1_salmon_t11	-9.89721464904423	-5.13439673283783
CAATCGACATTCCTCG-1_salmon_t11	-6.6946341970789	-4.20067232945648
CAATTTCAGCAGTAAT-1_salmon_t11	-9.55071043761845	-5.43687552312103
CACAACACACAGAAGC-1_salmon_t11	-9.01643633636112	-3.03775948384491
CACAACATCTCCAATT-1_salmon_t11	-11.2953031042444	-4.02297037938324
CACAACATCTTACTGT-1_salmon_t11	-9.27290129455204	-5.09675330022064
CACCAAACAGAGTCAG-1_salmon_t11	-9.11544871123905	-3.50293272832123
CACCGTTGTCCTCAGG-1_salmon_t11	-10.9278810003626	-5.23420637944428
CACCGTTGTTGGGAAC-1_salmon_t11	-10.4174420812952	-3.67048734524933
CACGAATAGGAAACGA-1_salmon_t11	-8.91148638518925	-3.25288003781525
CACGGGTCAAATACGA-1_salmon_t11	-7.371799228512	-1.50708514550415
CACGGGTTCCAATCCC-1_salmon_t11	-11.3576467016565	-4.69962424138275
CACTAAGGTGTTACTG-1_salmon_t11	-8.3364274481165	-4.43583697179047
CACTGAATCGCCTTGT-1_salmon_t11	-5.70874714645024	-1.67921215394226
CACTGGGTCAGCCCAG-1_salmon_t11	-8.68815493377323	-1.40506285527435
CACTGTCAGGTGGGTT-1_salmon_t11	-10.159604785763	-2.66632074216095
CACTTCGTCAGGACGA-1_salmon_t11	-8.36979317458744	-1.2166782031366
CAGAGCCCAGCAGATG-1_salmon_t11	-7.3669745901453	-0.0374098728009813
CAGATACAGAGGACTC-1_salmon_t11	-10.8115088919031	6.47521382471832
CAGATACAGGTACAAT-1_salmon_t11	-11.0722081640589	-5.23769062855927
CAGATACTCCTACCAC-1_salmon_t11	-9.00437998565312	-2.67553967335907
CAGATTGAGCTATCCA-1_salmon_t11	-8.98749327453251	-3.9813186536142
CAGCAATAGCTCATAC-1_salmon_t11	-11.3273131826746	-4.12041276791779
CAGCAGCTCAACTGAC-1_salmon_t11	-8.86649870666142	-5.35818642476288
CAGCGTGCAAGGCTTT-1_salmon_t11	-10.018660304867	-4.00683492520538
CAGCGTGGTGAATATG-1_salmon_t11	-8.972948787533	-2.36802619794098
CAGGCCACAACACTAC-1_salmon_t11	-8.9866321066248	-1.94055312970368
CAGGGCTCACCTCTAC-1_salmon_t11	-8.31992840560551	-5.0050789723703
CAGTGCGCACCATTCC-1_salmon_t11	-8.702685115658	-3.40268176892487
CAGTTCCTCCTTCTGG-1_salmon_t11	-9.03760027679081	-3.21897262433258
CATAAGCGTAAGATAC-1_salmon_t11	-10.2515361288416	-3.81166571477142
CATAAGCTCATCCCGT-1_salmon_t11	-8.72593378814335	-4.30854100087372
CATACAGAGACCTCCG-1_salmon_t11	-8.38988423141117	-4.6879255185434
CATACAGCAGAAGTTA-1_salmon_t11	-9.14229845794316	-3.62149208882538
CATACAGCATCAGCAT-1_salmon_t11	-8.47977089675541	-5.24889010289398
CATCAAGGTACTCCGG-1_salmon_t11	-8.94118094237919	-4.65600365498749
CATCCACCACCCTATC-1_salmon_t11	-9.15900397094364	-3.7486743340799
CATCCCATCATCGCCT-1_salmon_t11	-8.87451147826786	-2.5523361573526
CATGCAAAGCGATGCA-1_salmon_t11	-10.7424886206018	-5.27483672002045
CATGCAAGTCGTACTA-1_salmon_t11	-8.53706097396488	-4.38545531132904
CATGCGGTCTCTCTTC-1_salmon_t11	-8.43301605971928	-5.02333420613495
CATGCTCCAGAAGTTA-1_salmon_t11	-8.9804360845911	-3.10762184956757
CATGGATTCCCTTTGG-1_salmon_t11	-9.7649991491663	-5.00807446339813
CATTCATCAGCACACC-1_salmon_t11	-8.40642475875492	-4.90158194401947
CATTCCGAGAAGTATC-1_salmon_t11	-9.51258921416874	-2.92566317418305
CATTCTACACGGTGTC-1_salmon_t11	-9.61160731109257	-2.33621424535004
CATTTCATCTTCGGTC-1_salmon_t11	-9.01616358550663	-3.16456383565155
CCAATGAAGAATCGTA-1_salmon_t11	-10.9984595754969	-4.28703993657318
CCACAAAAGCGAATGC-1_salmon_t11	-8.76936983855839	-3.03727787831513
CCACAAACAGCTACAT-1_salmon_t11	-9.40612292083378	-5.4317376027414
CCACAAATCCTTCTTC-1_salmon_t11	-8.34599184783573	-1.15987426140991
CCACCATCAATCTCGA-1_salmon_t11	-9.79008078368778	-5.28659886220184
CCACGTTCAATACCTG-1_salmon_t11	-11.3791310766565	-4.44397753575531
CCATCACTCTCCGATC-1_salmon_t11	-9.3584582784998	-3.45181268552033
CCCAACTAGACGGATC-1_salmon_t11	-8.99804949554081	-4.34167164662567
CCCTAACAGCCTTTGA-1_salmon_t11	-8.49194550307865	-5.16561573842255
CCCTAACCAAGGACAC-1_salmon_t11	-9.50865340026493	-5.44259375432221
CCCTCAATCCGAGCTG-1_salmon_t11	-10.613425968014	-3.70752137997833
CCCTCAATCGCCATAA-1_salmon_t11	-8.42794489654179	-5.12801855900971
CCCTCTCTCGTTCATT-1_salmon_t11	-10.8263041952478	-4.11771267750946
CCCTTAGAGGCTCACC-1_salmon_t11	-8.44107508453007	-4.78872889378754
CCGATCTAGACTGAGC-1_salmon_t11	-7.55685972961064	-1.28134435513703
CCGATGGAGTCGCCAC-1_salmon_t11	1.42761886326198	0.985642372577513
CCGATGGTCGGCTGGT-1_salmon_t11	-11.5848538854944	-4.80064982274262
CCGCAAGTCCGTCAAA-1_salmon_t11	-10.5958363989222	-5.1490055928537
CCGGACACATTCAGCA-1_salmon_t11	-9.34630179198857	-3.74956816533295
CCGGGTAAGTCCCGGT-1_salmon_t11	-9.29106497558232	-3.46974223950592
CCGGTGAAGGTAGCAC-1_salmon_t11	-11.104857204281	-4.65497940877167
CCGTTCATCTCTATAC-1_salmon_t11	-9.57043146880741	-4.93155783513275
CCTAACCCAGAACTTC-1_salmon_t11	-11.6242091635096	-4.26724785664765
CCTAACCGTGCTCTTC-1_salmon_t11	-9.85421252044316	-2.94119161465851
CCTAACCTCAACCGAT-1_salmon_t11	-8.64787936004277	-4.19844073155609
CCTAAGAAGAATACAC-1_salmon_t11	-9.26901793273564	-5.50737112858978
CCTAAGATCGGTCAGC-1_salmon_t11	-8.15103077682133	-0.277938590438043
CCTAAGATCTTGATTC-1_salmon_t11	-9.14917826446171	-3.58169597485748
CCTACGTAGCCAAGTG-1_salmon_t11	-8.96835493835087	-3.99653595784393
CCTACGTTCACTTGTT-1_salmon_t11	-8.87334418090458	-5.20459288457123
CCTACGTTCTTTCCGG-1_salmon_t11	-8.28430866988774	-4.44555395940033
CCTATCGGTTGCGTAT-1_salmon_t11	-9.93582320006962	-2.963592232258
CCTCAACAGACTCCGC-1_salmon_t11	-8.88700461181278	-1.21342963078705
CCTCACACACGTATAC-1_salmon_t11	-7.77200913222904	-1.02370077470032
CCTGTTGAGCTCATAC-1_salmon_t11	-8.57264971526737	-1.36590939858643
CCTGTTGCAAGCGATG-1_salmon_t11	-8.37975048812504	-3.99362677434174
CCTGTTGTCTAGCATG-1_salmon_t11	-8.69298147948857	-1.2121912846872
CCTTCAGCACCTGCTT-1_salmon_t11	-9.76578116210575	-5.30598753789154
CCTTCAGTCCATTTAC-1_salmon_t11	-8.57008814605351	-4.45895880559174
CCTTGTGTCCGTCCTA-1_salmon_t11	-8.9937474706995	-4.12815302708832
CGAAGTTTCCACACAA-1_salmon_t11	-10.9035499075281	-3.08908289769379
CGAATTGAGCCTATCA-1_salmon_t11	-11.5226466635096	-4.32712954381195
CGACAGCTCACGGACC-1_salmon_t11	-10.107524631344	-3.64230078557221
CGAGGCTAGGTGATCG-1_salmon_t11	0.593626620448873	1.02785855433258
CGAGGCTTCCGGTTCT-1_salmon_t11	-11.1137864569056	-5.13949793675629
CGATGGCCAAAGGCAC-1_salmon_t11	-8.2657463529932	-0.766515792400514
CGCATAAGTTGCGAAG-1_salmon_t11	-7.90412688048954	-0.0370028624841325
CGCCATTAGACTGAGC-1_salmon_t11	-10.250500438534	-3.48484605649201
CGCCATTAGGGAGATA-1_salmon_t11	-11.6392800787317	-4.6224696049997
CGCCATTTCGGCTCTT-1_salmon_t11	-10.0175263861048	-3.69729131558624
CGGAATTCACGGCGTT-1_salmon_t11	-8.84709334167118	-2.23745817044464
CGGACACTCCTTGAAG-1_salmon_t11	-10.1665275076258	-3.82188862660614
CGGAGAAGTTTGTTCT-1_salmon_t11	-10.7279536703455	-4.86885374882904
CGGGCATAGTCATGCT-1_salmon_t11	-8.80249857696171	-2.16897016862122
CGGTCAGCATGGGTCC-1_salmon_t11	-8.61466288360234	-1.94026678899018
CGGTCAGGTGTTCCAA-1_salmon_t11	-10.674419162594	-4.03404516080109
CGTCAAAGTCTACAGT-1_salmon_t11	-9.21510386260624	-5.16569775441376
CGTGAATCACTCCTGT-1_salmon_t11	-11.5966241339075	-4.32026547291962
CTACAGACAGAGGGTT-1_salmon_t11	2.63182592598324	1.17105001112732
CTACAGATCTTACGTT-1_salmon_t11	-10.0426852682459	-5.40128678181854
CTACCCATCACTTTGT-1_salmon_t11	-8.97100996764775	-2.52465766766754
CTACGGGAGATACTGA-1_salmon_t11	-9.51810812743778	-4.93788498738495
CTAGGTACAATGGCCC-1_salmon_t11	-8.97593951018925	-5.16572731831757
CTAGGTAGTCGCGTTG-1_salmon_t11	-9.46486830505009	-1.74446755746094
CTATAGGAGCGACTAG-1_salmon_t11	-9.28084635528202	-1.64171534875122
CTATAGGCAACAGCTT-1_salmon_t11	-9.86365294250126	-3.04716461995331
CTATCCGAGAGCCCAA-1_salmon_t11	-10.3924949148523	-3.46526140073029
CTATCCGAGAGGGTAA-1_salmon_t11	-3.77446841987248	2.2291522612265
CTATCTACAACACAAA-1_salmon_t11	-11.1916120031702	-3.71006625989166
CTATCTACAGATCACT-1_salmon_t11	-9.51672148498173	-5.37431973317352
CTCAACCAGCTGCCTG-1_salmon_t11	-10.9481494406092	-3.23122972348419
CTCAATTAGCTCCGAC-1_salmon_t11	-9.0956876257288	-3.87100738385407
CTCACTGCATTGCAAC-1_salmon_t11	-8.84336352141972	-5.08801335194794
CTCAGTCCAGCATTGT-1_salmon_t11	-10.4388921240198	-3.44543784955231
CTCATCGAGTCCGCCA-1_salmon_t11	-11.7651202658045	-4.72930544713226
CTCCAACGTACTTCCC-1_salmon_t11	-8.94327235015507	-2.81487768986908
CTCCACAGTTCGTACA-1_salmon_t11	-9.1553046682703	-5.23525065282074
CTCCCTCAGGCTCCCA-1_salmon_t11	-8.46279597076054	-4.97383946278778
CTCCCTCTCACGAGGA-1_salmon_t11	-8.66989397796269	-4.86913842061249
CTGAATGTCAAGTGGG-1_salmon_t11	-9.78106760772343	-3.76839679578034
CTGAGGCGTAACGCGA-1_salmon_t11	-10.081778285824	-4.28977936604706
CTGCATCCATCCTAAG-1_salmon_t11	-9.05045676025028	-2.05168908932892
CTGCCATAGTCAAGCG-1_salmon_t11	-10.5526568868982	-5.4282180676767
CTGCTCACAGACCAAG-1_salmon_t11	-10.5019252279627	-3.85275453427521
CTGCTCAGTCACAGTT-1_salmon_t11	-8.40801214965458	-5.06327217915741
CTGGTCTGTGAATGTA-1_salmon_t11	-9.6182649114954	-5.15182083943573
CTGTACCGTCACTACA-1_salmon_t11	-10.277298686825	-3.97715133527008
CTGTAGACACTAACCA-1_salmon_t11	-9.17075133117314	-5.45622319081513
CTGTAGATCCAGTACA-1_salmon_t11	-8.50376772674198	-4.14123267033783
CTGTGAACATGTTACG-1_salmon_t11	-8.29418587478276	-0.631874741108095
CTTCCGACATCGGAGA-1_salmon_t11	-9.69450735839482	-5.06755322316376
CTTCCGATCCCTCTTT-1_salmon_t11	-11.206871745907	-5.20084303715912
CTTCCGATCTTCCCAG-1_salmon_t11	-11.5606086233484	-4.82206457951752
CTTCGGTTCCTGGCTT-1_salmon_t11	-10.9354693868982	-3.42212385037628
CTTCTAAAGGTCACTT-1_salmon_t11	-9.04223704131718	-3.38906258443085
CTTCTAATCGTAATGC-1_salmon_t11	-10.2215106466639	-4.23321646550385
CTTCTCTTCGTCAACA-1_salmon_t11	-9.64275812896366	-5.16005200246063
CTTGATTAGTTGTAAG-1_salmon_t11	-9.19483351501103	-5.1018487820932
CTTTCAACATTCACAG-1_salmon_t11	-10.6301133612024	-4.83893984654633
CTTTCGGTCAGACTGT-1_salmon_t11	-8.40604662688847	-4.71604508259979
GAACACTAGAGGACTC-1_salmon_t11	-11.5933167913782	-4.67096918919769
GAACACTGTACTGTTG-1_salmon_t11	-9.27220892699833	-4.29285258153168
GAAGCCCAGGTCATAA-1_salmon_t11	-11.2830741384851	-3.15194219449249
GAAGTAACAACTCATG-1_salmon_t11	-8.79531645568485	-3.57582920888153
GAATAGAAGCAACAGC-1_salmon_t11	-8.61775278838749	-5.2976757893869
GAATAGAAGGCCGCTT-1_salmon_t11	-10.7389762380945	-2.88639205792633
GAATAGATCCCATGGG-1_salmon_t11	-8.96500754150028	-3.54856747487274
GAATCACCACTCAGAT-1_salmon_t11	-9.83635973724003	-5.2924553761789
GAATCGTCAATTGCTG-1_salmon_t11	-8.87015318664189	-3.1754640946695
GACACGCTCCCTGGTT-1_salmon_t11	-8.68056177886601	-3.33801740506378
GACAGCCCAGCAGTTT-1_salmon_t11	-9.02890276702519	-5.1486451039621
GACCCAGCAACTAGAA-1_salmon_t11	-11.1280610540735	-3.93711155751434
GACCCAGCAATTTCTC-1_salmon_t11	-10.4461266973841	-4.90728205540863
GACCGTGGTCCACACG-1_salmon_t11	-11.50033163818	-4.09382003644196
GACGCTGAGCTAGTTC-1_salmon_t11	-9.88417982848759	-3.38896650174347
GACTCTCAGCAGCCTC-1_salmon_t11	-10.9750716665613	-4.59730309346405
GACTCTCCAAGAGTAT-1_salmon_t11	-8.95420717986698	-2.57361501553742
GAGAAATTCTTTGATC-1_salmon_t11	-10.2527768591272	-3.39945644238678
GAGACTTAGAGCCATG-1_salmon_t11	-5.79482912810917	-1.7452357421228
GAGGCCTTCAGCACCG-1_salmon_t11	-10.9719226339685	-5.2593685994455
GAGGGATCACTGCATA-1_salmon_t11	-9.99381232055302	-3.91654247143952
GAGTCATAGGAGGGTG-1_salmon_t11	-10.5223700979578	-3.59301608899323
GAGTTGTCACACAGCC-1_salmon_t11	-10.7035768011438	-2.82715052464691
GATAGAAGTTGCATGT-1_salmon_t11	-10.7758386114466	-3.03445953229157
GATCACACAGCTGCCA-1_salmon_t11	-10.900270221554	-2.97654956677643
GATCACATCGGTGTTA-1_salmon_t11	-8.35724949630375	-4.45502966740814
GATCAGTAGCCAGTAG-1_salmon_t11	-10.8215701559412	-4.73961752751557
GATCAGTCACGACAAG-1_salmon_t11	-9.48237108977909	-2.08167952397553
GATCAGTGTTCCACGG-1_salmon_t11	-8.85937857421513	-3.67918008664337
GATCCCTCACCAGTAT-1_salmon_t11	-9.53764319213505	-5.46439284184662
GATGCTAAGGGCCTCT-1_salmon_t11	-10.129834888302	-3.84030789235321
GATTCGATCACTTATC-1_salmon_t11	-9.46830248626347	-5.0452925572702
GATTCTTAGGTAACTA-1_salmon_t11	-11.6404931524622	-4.35675495961395
GATTTCTTCAATCAGC-1_salmon_t11	-9.15659689696903	-2.76207131245819
GCAACATCAACCACAT-1_salmon_t11	-8.49312042983647	-4.24084776738373
GCAACATGTCAGCTTA-1_salmon_t11	-11.7075250128138	-4.33404225209442
GCACATAGTCGTACAT-1_salmon_t11	0.7011793872488	1.02277296683105
GCACATATCAACACGT-1_salmon_t11	-8.9704606512415	-2.15339320996491
GCACATATCCAATGCA-1_salmon_t11	-10.2429931143152	-3.7220241437265
GCATCGGCAACCACAT-1_salmon_t11	-8.7921740988123	-2.11880558827606
GCATCGGTCATTGCTT-1_salmon_t11	-10.8930871466028	-3.9474846730539
GCATCTCAGTACAGAT-1_salmon_t11	-8.65134882720585	-1.33180135586945
GCATCTCCACTATCCC-1_salmon_t11	-10.6696660498011	-5.22241991856781
GCATCTCGTTCCAGGC-1_salmon_t11	-6.14062285216923	-1.30898565152374
GCATGATTCTCCCAAC-1_salmon_t11	-10.6218287924158	-4.00343936780182
GCCCAGAGTACAAACA-1_salmon_t11	-11.5305602529871	-4.8475615392038
GCCGATGAGATGGTAT-1_salmon_t11	-8.56239008697148	-3.94328492978302
GCCGTGACAGACACAG-1_salmon_t11	0.773657085574911	0.992642699687803
GCGGAAATCTCTCTTC-1_salmon_t11	-8.78650545867558	-2.82151526311127
GCTACAACACGAAAGC-1_salmon_t11	-9.87582468780155	-5.04377335408417
GCTACCTTCTCCGTGT-1_salmon_t11	-11.0201928594934	-4.92307251790253
GCTGCAGCACACACGC-1_salmon_t11	-8.90120577605839	-4.10325616696564
GCTGGGTAGACAGCTG-1_salmon_t11	-9.76249861510868	-5.34709519246308
GCTTCACGTCACAATC-1_salmon_t11	-8.99222826751347	-2.12450963357178
GCTTTCGAGCCTGCCA-1_salmon_t11	-8.75234865935917	-5.21839541295258
GCTTTCGAGTGTAGAT-1_salmon_t11	0.914733054317281	1.04622787138733
GGAACCCTCTCGGTAA-1_salmon_t11	-10.1228253820765	-3.89474052289215
GGAATCTTCCATCAGA-1_salmon_t11	-8.66746878417607	-5.21550005772797
GGACGTCCACCCTATC-1_salmon_t11	-8.87565398009892	-1.7870021472284
GGAGAACCAACGATTC-1_salmon_t11	-9.01032423766728	-4.10635656216828
GGAGATGAGGGCGAGA-1_salmon_t11	-11.2087876776087	-3.85572785237518
GGAGATGAGGTCCGAA-1_salmon_t11	5.19480157104854	-6.28903073170868
GGAGATGCATGTGCCG-1_salmon_t11	-9.32512640746708	-4.67827528813568
GGAGATGGTCTGATCA-1_salmon_t11	-10.0371482351648	-3.14931863644806
GGAGCAATCGAACGCC-1_salmon_t11	3.06586170402889	-1.3950845609018
GGAGGATCAGACGGAT-1_salmon_t11	-8.26911616119023	-4.9796506772348
GGAGGTAGTTCTATCT-1_salmon_t11	-10.4348132589685	-5.26311940053192
GGCACGTGTCTGTGAT-1_salmon_t11	4.92862296310787	-8.17363709309784
GGCTGTGCAAGGACAC-1_salmon_t11	-8.92738032134648	-1.74384540417877
GGCTGTGCAGGCACTC-1_salmon_t11	-2.82525825294132	-0.509166509897386
GGGACCTGTACGGCAA-1_salmon_t11	-10.3195207098352	-3.32608360150543
GGGTCACTCGTAACAC-1_salmon_t11	-10.8685176351892	-3.13093990185944
GGGTCTGGTGAACCGA-1_salmon_t11	-3.52059793265934	2.29246431490692
GGGTGAACAGGAATAT-1_salmon_t11	1.26930618492489	1.00880402228149
GGTAATCGTACAGTTC-1_salmon_t11	-10.4404485205042	-2.99607986310211
GGTAATCTCAGTCATG-1_salmon_t11	-9.35312437804814	-4.82484597066132
GGTAGAGCAAGACGGT-1_salmon_t11	-9.98354410918827	-2.99889344075409
GGTCTGGCAATCACGT-1_salmon_t11	-10.5326068380701	-5.37202376225678
GGTGAAGGTTTGTTCT-1_salmon_t11	-8.94774889739628	-4.14105743268219
GGTGTTATCACCCATC-1_salmon_t11	-9.00245642455693	-4.04334396222321
GGTTAACTCTTGAGCA-1_salmon_t11	-10.7216565588343	-5.23094433644501
GTAACACAGTATTCCG-1_salmon_t11	-8.49863695891972	-4.51062315800873
GTAACCACACTGTTCC-1_salmon_t11	-8.3672187307703	-4.85573643544403
GTAACCAGTGCTGTCG-1_salmon_t11	-8.48795246871586	-4.80163210728851
GTAACCAGTTACGTAC-1_salmon_t11	-9.02774596007939	-3.15340799191681
GTACAGTTCAAGGCTT-1_salmon_t11	-10.6710727194178	-3.15821069577423
GTCAAACCAAATCAGA-1_salmon_t11	-11.1820304373133	-4.81745070317475
GTCACTCCAGTCAGTT-1_salmon_t11	-8.4515922048914	-4.84033125737396
GTCAGCGTCATTGCGA-1_salmon_t11	0.889701249278829	0.962277947872008
GTCATTTAGGCTCACC-1_salmon_t11	-8.59330057891484	-0.822248221428072
GTCTCACTCACTCACC-1_salmon_t11	-11.6442506292688	-4.11167401173798
GTGATGTGTCAGGCAA-1_salmon_t11	-10.2226932028162	-3.32652539113251
GTGATGTTCCTAGCGG-1_salmon_t11	-9.27810168059941	-2.17925375798432
GTGCACGGTACAGTTC-1_salmon_t11	-8.85044550689335	-3.63999027112213
GTGTGATAGTAGGTTA-1_salmon_t11	0.904060961879537	0.976090489833678
GTGTGGCCACGATTCA-1_salmon_t11	-10.4134786108362	-3.86842006543366
GTTACAGCATCCTGTC-1_salmon_t11	-10.4031198004114	-4.97877138951508
GTTAGTGGTACGATCT-1_salmon_t11	-9.00174402984257	-3.9429451833078
GTTGCTCGTGCTGCAC-1_salmon_t11	-9.27341246398564	-4.03369659283844
GTTGTAGCAACTGTGT-1_salmon_t11	-11.409188983761	-5.10621756413666
GTTTGGAGTACCAGAG-1_salmon_t11	-8.81009745391484	-5.42113322118012
TAACACGGTTCTCACC-1_salmon_t11	-11.0200850942957	-5.08378666737763
TAACACGTCGCCAGAC-1_salmon_t11	-10.1237008550989	-3.53869766095368
TAACACGTCTTACACT-1_salmon_t11	-9.91203188689823	-4.18436735966889
TAACCAGCATACATCG-1_salmon_t11	-9.12070536407109	-5.33195608952728
TAACTTCTCACCTCGT-1_salmon_t11	-8.86182188781376	-1.79899495938507
TAAGCACCACACCAGC-1_salmon_t11	-11.1179435232508	-4.54498595097748
TAAGCACTCGAATGCT-1_salmon_t11	-9.42761778625126	-5.34590166905609
TAAGCACTCTGGGTCG-1_salmon_t11	-10.1564357260096	-3.23290628293244
TAAGCCACAAGGCAAC-1_salmon_t11	-9.44454836639042	-2.10727208951203
TAAGCCACACGTCTCT-1_salmon_t11	-9.5070121267664	-5.26374405720917
TAAGCCACACTGGCGT-1_salmon_t11	-10.5821845510828	-3.92844647267548
TAAGCCATCTAACACG-1_salmon_t11	-11.0061061361658	-4.54390257695404
TAAGTCGCATGGCCAC-1_salmon_t11	-8.94410300048466	-3.39357894757477
TAATCTCGTTATTCTC-1_salmon_t11	-8.40399575027104	-4.99771422246185
TAATCTCTCTCTTAAC-1_salmon_t11	-11.5858180502283	-4.67424696782318
TAATTCCAGGTCCTGC-1_salmon_t11	1.76780557838802	1.38951021334442
TAATTCCCATAATGCC-1_salmon_t11	-8.98887228759403	-3.51199978688446
TAATTCCGTCTGGTTA-1_salmon_t11	-8.52710413726444	-5.08326977589813
TACACCCAGGCATCAG-1_salmon_t11	-8.6911466101038	-4.32302063801972
TACAGGTAGGTACTGG-1_salmon_t11	-8.88990664275761	-4.93999785283295
TACCGGGTCAATGCAC-1_salmon_t11	-8.80921244414921	-4.9476682553598
TACGGGCAGTTCCATG-1_salmon_t11	-8.66680121215458	-3.96063298085419
TACGGGCCAGTCCCGA-1_salmon_t11	-8.01363444121952	-0.671974749357378
TACGGGCTCTGAGCAT-1_salmon_t11	-7.69174265655155	0.158765195815886
TACGGTACAGAACCGA-1_salmon_t11	-9.25528502257939	-5.0211512456247
TAGACCAGTGGTCTAT-1_salmon_t11	-9.16947531493778	-3.93832892277924
TAGACTGCAAGCAATA-1_salmon_t11	-11.3052928427088	-4.96663731435028
TAGGTACCAACGACTT-1_salmon_t11	-11.2645213583338	-3.13513654568878
TAGGTACGTGACCGAA-1_salmon_t11	-10.7847831228601	-3.78510588505951
TATATCCTCATGCCGG-1_salmon_t11	-9.71904158385868	-5.00628870824066
TATCAGGCAGCCGGTT-1_salmon_t11	-9.68128084930058	-5.18816346028534
TATGTTCGTAATACCC-1_salmon_t11	-9.21679472716923	-4.57215422490326
TATTGGGCAATCGTCA-1_salmon_t11	-8.70243048461552	-2.99316161969391
TATTGGGGTCAAATCC-1_salmon_t11	-10.5716083029139	-4.18966621258942
TATTGGGTCCTTCTGG-1_salmon_t11	-9.20420717986698	-4.45920723775116
TATTTCGGTGCAGTGA-1_salmon_t11	-9.53270792754765	-2.26030248501984
TCAAGACTCTCCGTGT-1_salmon_t11	-10.0857341268885	-3.67394799092499
TCAAGCATCTGAGATC-1_salmon_t11	-8.66853594573612	-4.84176844456879
TCAAGTGCATGACGTT-1_salmon_t11	-9.0747668722498	-5.14566773274628
TCAATCTGTCTCACAA-1_salmon_t11	-9.95050883086796	-3.03668540814606
TCAATCTTCCTGGGAC-1_salmon_t11	-9.05350279601689	-3.52272600033966
TCAATTCTCGCGGTAC-1_salmon_t11	-10.8401143530237	-5.21180361607758
TCACACCCAGCCGGTT-1_salmon_t11	-11.2559306600916	-3.51914709904877
TCACACCTCATCCTAT-1_salmon_t11	-10.0778491476404	-2.65100139477936
TCACATTTCAAAGGTA-1_salmon_t11	-8.49344658645268	-5.31147879460541
TCACTATTCGCTACGG-1_salmon_t11	-11.3459155538904	-5.04930275777069
TCAGTCCCATATGCGT-1_salmon_t11	-11.6448085287439	-4.38283890584198
TCAGTGATCTACCACC-1_salmon_t11	-8.35342001708622	-4.87936037877289
TCAGTTTTCAGTCTTT-1_salmon_t11	-10.8305327871668	-5.20962542393891
TCATATCGTACGACTT-1_salmon_t11	1.5894029161108	0.770169316737974
TCATCATCACGAGGTA-1_salmon_t11	-6.18039727004643	-2.26828092435089
TCATCCGAGCTCCCTT-1_salmon_t11	-10.050416705929	-4.10941594937531
TCATGTTAGGCACCAA-1_salmon_t11	-9.51416277679081	-5.24737185338226
TCATTACCAGATTAAG-1_salmon_t11	-11.2867906072962	-4.23315781453339
TCATTGTGTGCCCACA-1_salmon_t11	-11.5438964346277	-4.93080920079437
TCATTTGCACGGCGTT-1_salmon_t11	-10.4050309637415	-5.2677013287851
TCCACCAAGATCCTAC-1_salmon_t11	-10.4288804510462	-3.49229639867035
TCCACCAAGCCTCACG-1_salmon_t11	-11.2045476415979	-3.16031640866486
TCCACCACACTTCAAG-1_salmon_t11	-11.2743356207239	-4.41113299229828
TCCACGTGTCCTCATC-1_salmon_t11	-9.31875490935917	-3.80658191540924
TCCACGTGTTCTCCAC-1_salmon_t11	-8.98650717528935	-5.26721400120941
TCCAGAACAGACATCT-1_salmon_t11	-9.16764807494755	-4.96240586140839
TCCAGAAGTTCTGAGT-1_salmon_t11	-8.42945503982182	-4.45051974156586
TCCATGCAGGTACCTT-1_salmon_t11	-11.2037332037317	-4.82565707066742
TCCCACACAACACACT-1_salmon_t11	-8.29550099166508	-1.08007621863571
TCCCACAGTAAGGCCA-1_salmon_t11	-10.0937764623987	-3.89428633549896
TCCCACATCATAGGCT-1_salmon_t11	-9.5242011526453	-5.4856378445932
TCCCAGTTCCATTTAC-1_salmon_t11	-9.78737234862919	-2.19406360486237
TCCGAAAAGGGTGGGA-1_salmon_t11	-10.8350112417566	-3.36133188107697
TCCGAAAAGTGCAGCA-1_salmon_t11	-7.0969140508997	-0.989298404247438
TCCGATCCAAAGCAAT-1_salmon_t11	-11.1871688345301	-3.10679143765656
TCCGATCTCGTACACA-1_salmon_t11	-8.93702196868534	-4.41115397313324
TCCGTGTGTGTCTAAC-1_salmon_t11	-8.14994931014652	-0.43221819499222
TCCTAATTCCTTATAC-1_salmon_t11	-7.50268435271855	-1.2068212638208
TCCTAATTCGTTGTAG-1_salmon_t11	-8.70482611449833	-3.98545020917145
TCCTCCCGTGCTGATT-1_salmon_t11	-10.2847850302088	-3.74618429043976
TCCTCCCTCAGCCCAG-1_salmon_t11	-11.2442996481287	-3.29595369199005
TCGACGGCACATAACC-1_salmon_t11	-11.4878318289148	-4.39186018803803
TCGACGGTCTCCCTAG-1_salmon_t11	-10.2334210852015	-3.65115708211151
TCGCTCAAGGCCGCTT-1_salmon_t11	-8.50989413055058	-4.65749043324677
TCGGGTGTCCCGATCT-1_salmon_t11	0.474433424152181	4.6696823229483
TCTACCGTCCGCACGA-1_salmon_t11	-11.1209638098108	-5.07273167470184
TCTATCAAGCAGTAAT-1_salmon_t11	-9.15565657409306	-3.73524397710053
TCTATCACAAGTATCC-1_salmon_t11	0.778528692401693	1.05227512022766
TCTCAGCTCACAAGGG-1_salmon_t11	-8.99282336028691	-2.06412178376404
TCTTCCTTCAACCTTT-1_salmon_t11	-10.8384177664148	-5.32864683964935
TCTTGCGCACGCGCTA-1_salmon_t11	-9.71288466247196	-4.35175722935883
TGAATCGGTATGCGTT-1_salmon_t11	-10.5949723699915	-3.29870838025299
TGAATGCAGAAACTAC-1_salmon_t11	-9.81177210601444	-2.81785839894501
TGAATGCTCGTACACA-1_salmon_t11	-8.81260752471562	-4.89914006093231
TGACAGTAGTAGGATT-1_salmon_t11	-9.87083124908085	-4.09154838422028
TGACAGTTCCCGTGTT-1_salmon_t11	-9.03362440856571	-3.75008863309113
TGACCCTCACATACTG-1_salmon_t11	-8.34428286346073	-4.43406456807343
TGACTCCGTGTTGACT-1_salmon_t11	-8.59116625579472	-1.22920721867768
TGAGGGAGTATGAGCG-1_salmon_t11	-9.62748503478642	-2.65460556843964
TGAGGGATCTTACTGT-1_salmon_t11	-7.73373675140019	0.214589982240523
TGAGGTTGTGACTCGC-1_salmon_t11	-8.67636561187382	-1.58748763898102
TGATGCAGTAACGTTC-1_salmon_t11	-10.8710982778894	-2.95405787327973
TGATGGTAGGGTTGCA-1_salmon_t11	-8.41940188201542	-4.32346028187958
TGATTTCGTAGGGTAC-1_salmon_t11	-9.86750006469364	-3.99790352681366
TGCACGGGTATCCCTC-1_salmon_t11	-8.36997294219609	-4.5834857831308
TGCAGGCCATATACCG-1_salmon_t11	-10.2950408438074	-3.58328741887299
TGCAGGCTCCTCGCAT-1_salmon_t11	-8.93693518432255	-4.01467937329498
TGCATCCTCGTAACTG-1_salmon_t11	-10.7996327856409	-4.12916845181671
TGCGACGCACTAGGCC-1_salmon_t11	-8.81366705688114	-2.47022861340729
TGCGATACACGCCACA-1_salmon_t11	0.644739391483114	1.00660198828491
TGCGATACATATGCGT-1_salmon_t11	-9.03706621917362	-4.66141718724457
TGCGATACATCTGGGC-1_salmon_t11	-2.96794795783634	-0.473671109468614
TGCGATAGTGCAACAG-1_salmon_t11	-10.4004332998621	-5.33422488072601
TGCGGCACAGTTGTTG-1_salmon_t11	-9.09139609130497	-4.86571711400238
TGCGGGTTCACACCCT-1_salmon_t11	-11.0892693975794	-2.99539965489594
TGCTCCACAGCAGACA-1_salmon_t11	-8.47601103576298	-1.61684686043945
TGGAACTGTACGCTTA-1_salmon_t11	-11.1544091680872	-4.45529192784516
TGGGAGACAGGTATGG-1_salmon_t11	-11.123679874264	-3.34853643277374
TGGGTTAGTCGCATCG-1_salmon_t11	-8.72296404632206	-5.02106684544769
TGGTACATCAACACGT-1_salmon_t11	-9.72079539092655	-3.06053513386933
TGGTAGTTCCATCGTC-1_salmon_t11	-11.6173608282434	-4.80594748357025
TGGTGATGTTCTCTCG-1_salmon_t11	-8.86125349792118	-1.09025389054505
TGGTTAGGTAGATGTA-1_salmon_t11	-8.76876997741337	-4.9676935086557
TGTCAGAAGACTTCAC-1_salmon_t11	-11.1099650839197	-3.22179979184357
TGTGTGAAGGCGTTGA-1_salmon_t11	-8.44679140838261	-4.89517563679901
TGTTACTCACCAAATC-1_salmon_t11	-10.1047561148035	-4.01644891598908
TGTTCTACACAACATC-1_salmon_t11	-11.1611926534998	-3.09172314503876
TTAATCCGTAGTCACT-1_salmon_t11	-10.4612367132532	-3.0290161977121
TTACGTTTCAACCTCC-1_salmon_t11	-11.414222476803	-4.95694989064423
TTACTGTTCGTGCAGC-1_salmon_t11	-6.59829020293827	-1.44610804417816
TTAGGGTTCCTCTAGC-1_salmon_t11	-8.87371420653935	-4.99992436269013
TTAGTCTAGGGTATAT-1_salmon_t11	-10.199734447323	-3.48094076016632
TTCACCGCATCACGGC-1_salmon_t11	-11.0053899267542	-5.15722626546112
TTCACCGGTGGCCTCA-1_salmon_t11	-9.68979048522587	-4.99436396458832
TTCACGCCATGACACT-1_salmon_t11	-10.8555524328577	-4.66691416600433
TTCAGGACATCCAACA-1_salmon_t11	-11.1786677816736	-3.29008883336273
TTCATTGAGTGGCCTC-1_salmon_t11	-11.5952804067957	-4.61441487172333
TTCCAATAGTTGAAAC-1_salmon_t11	-8.18122505935307	-4.76136034825531
TTCCACGAGCATTGAA-1_salmon_t11	-9.06640028747196	-3.11093157628266
TTCCACGTCCGCGGAT-1_salmon_t11	-11.1984059790003	-3.20321673253266
TTCCGGTCAGGCACTC-1_salmon_t11	-9.17746233733769	-5.35268372395722
TTCGATTCACGGTGAA-1_salmon_t11	-11.6501166799891	-4.67538374760834
TTCGATTTCGCCGAGT-1_salmon_t11	-10.6939303854334	-5.18016928532807
TTCTAACGTACGCTTA-1_salmon_t11	-11.4938056448328	-4.94959849217621
TTCTTCCTCCTCACCA-1_salmon_t11	-8.53665613921757	-4.91750401356903
TTCTTGACAGAGATTA-1_salmon_t11	-8.91921782287235	-2.53199213841644
TTGAACGGTTGGCCTG-1_salmon_t11	4.76088357178097	-6.24354857304779
TTGCGTCCATGGGCAA-1_salmon_t11	-9.7295815924036	-4.93768042424408
TTGCTGCGTCCACACG-1_salmon_t11	-10.889039752804	-4.89676636555878
TTGCTGCTCAGTCTTT-1_salmon_t11	-8.39876961501713	-1.67324239114014
TTGGATGCATGAATCC-1_salmon_t11	-8.53647589477177	-5.1049177060434
TTGGGATTCTCAACGA-1_salmon_t11	-11.6428487280237	-4.79214781621185
TTGGTTTCATGCCGCA-1_salmon_t11	-9.98319220336552	-5.21972292760101
TTGTTCATCGTCTAAG-1_salmon_t11	-8.98472952636357	-3.3976902375528
TTGTTGTAGTATTCCG-1_salmon_t11	4.00137400833492	1.17214041849884
TTTACGTAGGACATCG-1_salmon_t11	-6.65120672973271	-4.17880934575287
TTTATGCAGAGCAGCT-1_salmon_t11	-10.0997931936609	-3.14553850987641
TTTCACATCAGTCATG-1_salmon_t11	0.671312930263326	1.09351783892425
TTTCATGTCCCGTGAG-1_salmon_t11	2.13154769150142	0.570632933585966
TTTCGATCAGTGTGCC-1_salmon_t11	-10.0063722113001	-3.17475694516388
TTTCGATTCAGTCAGT-1_salmon_t11	-11.4748866537439	-4.60019511082855
AAACGCTCAACACGAG-1_salmon_t11	-4.06402206214543	-5.68352240422455
AAACGCTCATCTGGGC-1_salmon_t11	-4.82023978026982	-2.59310358861176
AAAGGATTCGGCTTCT-1_salmon_t11	-4.35120987685795	-5.31033963063446
AACAGGGAGTAGTGCG-1_salmon_t11	-3.94544863494511	-5.89977949956146
AACCCAAGTACGGTTT-1_salmon_t11	-3.7867436388361	-2.81520766118256
AACCTGATCGTTCAGA-1_salmon_t11	-3.3404078462946	-2.47954624989716
AACCTTTTCGTTGTAG-1_salmon_t11	-5.36760592254277	1.30624383589538
AACGGGAAGTTCTCTT-1_salmon_t11	-3.44045448096867	-2.03954261639801
AAGACTCCACTGGCGT-1_salmon_t11	-0.999307689987376	-1.76210945943085
AAGGTAAGTAACGGTG-1_salmon_t11	-4.19041466506596	-3.15678876736847
AAGTCGTAGTAATCCC-1_salmon_t11	-6.27693438323612	-4.43090170720307
AAGTCGTGTGACAACG-1_salmon_t11	-4.18437623771305	-5.73667973378388
AATCACGCATTCTGTT-1_salmon_t11	-5.00407051833744	0.358849584071959
AATGAAGGTTGCACGC-1_salmon_t11	-4.89510082992192	-4.83090704777924
ACACTGAAGAAACCCG-1_salmon_t11	-5.5181877592432	-1.87056523659912
ACACTGAGTACGGGAT-1_salmon_t11	-1.87597167285557	-0.349648640544092
ACAGCCGCACCAGCGT-1_salmon_t11	-1.22408795150395	-0.5733160088369
ACATCCCCAGTCAGTT-1_salmon_t11	-4.65242886336918	0.044138579576338
ACATCCCTCTGGAGAG-1_salmon_t11	-4.65398812087651	-2.65856641629425
ACCATTTGTGCCTTCT-1_salmon_t11	-4.19036483558293	0.767017363517607
ACGCACGTCCCGATCT-1_salmon_t11	-5.03964209350224	-2.40787690976349
ACGTCCTCATAACGGG-1_salmon_t11	-5.45180487426396	-3.86711067059723
ACGTTCCTCGCCAGAC-1_salmon_t11	-3.67764639648075	-2.17683488229004
ACTCCCAGTGACACGA-1_salmon_t11	-4.54482507499333	-3.53766220906464
ACTGTGAAGGATCATA-1_salmon_t11	-0.949429778181269	-2.72386711934296
ACTTATCCAGGATGAC-1_salmon_t11	-4.11229300292607	-5.15691346028534
ACTTTGTCACTGGAAG-1_salmon_t11	-5.25305771621342	-1.90689843991486
ACTTTGTTCCTACACC-1_salmon_t11	-4.77707218917485	-1.03555184701172
AGACAAACAAAGCTCT-1_salmon_t11	-4.80000042708988	-2.57129067280975
AGACTCACAGTAACGG-1_salmon_t11	-4.84347224029179	-0.226438104228055
AGAGAATAGTAGCCAG-1_salmon_t11	-1.03721719773884	-2.46354407170502
AGCGTATCAAGCGAGT-1_salmon_t11	-4.91249394210453	-0.811080099136507
AGCGTATGTGTCCCTT-1_salmon_t11	-0.808782605253413	-0.649061084777986
AGCTACATCTCCTGCA-1_salmon_t11	-6.16859698089237	-4.42541855672089
AGCTCAACAAGAATAC-1_salmon_t11	-3.54240441115971	-2.82761663296906
AGGAATAAGAATCGTA-1_salmon_t11	-4.79792475494023	-0.621982098610079
AGGCATTGTTTCCAAG-1_salmon_t11	-4.50006389411564	0.0285530229500182
AGGCCACCACCAAATC-1_salmon_t11	-4.86174177917118	-3.31464141705719
AGGGTCCTCGAATCCA-1_salmon_t11	-4.59879946502323	-0.887200535328066
AGGGTGATCCAACCGG-1_salmon_t11	-4.9058887937891	-0.767870069534456
AGGGTTTAGACATGCG-1_salmon_t11	-3.42033457549687	-2.68814653256622
AGGTCATTCAAGCCAT-1_salmon_t11	-1.10134237798329	-2.44248789647308
AGGTCTATCCTTCACG-1_salmon_t11	-5.51453614028568	-2.16916102269379
AGGTCTATCTCCGATC-1_salmon_t11	-4.87297701629277	-1.18326354125229
AGGTTACGTGGTTTAC-1_salmon_t11	-4.70511936935063	-2.72926253178803
AGTCTCCAGTATGAGT-1_salmon_t11	-6.15511059554692	-4.50314587453095
AGTTCCCAGACTCCGC-1_salmon_t11	-1.06730532439823	-0.29360374161688
ATACCTTGTGTTCCTC-1_salmon_t11	-4.57022595199223	-2.77597063878266
ATACCTTTCACTGGGC-1_salmon_t11	-3.20178770812626	-2.33778637746063
ATATCCTAGTATTCCG-1_salmon_t11	-4.74669956954594	-3.09893912175385
ATCACTTAGTCCCAGC-1_salmon_t11	-5.36930012496586	-1.74461656907288
ATCATTCCAGTATGAA-1_salmon_t11	-0.906880495868876	-0.469285578519975
ATCCTATCATCTTTCA-1_salmon_t11	-4.80793547423954	0.831882773845518
ATCGTAGTCCATCCGT-1_salmon_t11	-6.01814913543339	-4.09219402173248
ATCGTAGTCTGACAGT-1_salmon_t11	-3.96380519660588	-5.84985226491181
ATCTCTACAAATTGCC-1_salmon_t11	-5.49350094588871	-2.15970689156738
ATCTCTAGTGTTCATG-1_salmon_t11	-4.81993460448857	1.05556744238647
ATGAGGGCAGTTAGAA-1_salmon_t11	-1.76414990218754	-0.201100967411821
ATGATCGGTACGTACT-1_salmon_t11	-1.33025908263798	-2.33091253140656
ATGGAGGTCATTCTTG-1_salmon_t11	-2.0894871929514	-0.883436561615144
ATGGGAGTCGAAGCAG-1_salmon_t11	-4.96562981399174	-3.77957147458283
ATGTCTTAGGTAGTAT-1_salmon_t11	-3.13981413634892	-2.55788844922272
ATTATCCAGCACGGAT-1_salmon_t11	-4.61714815887089	-1.12135624983994
ATTATCCTCCAGTGTA-1_salmon_t11	-5.64141630920048	-2.1216481337854
ATTCATCAGAGTAACT-1_salmon_t11	-0.977856663786127	-0.251915072143947
ATTCCCGTCGCCTTTG-1_salmon_t11	-4.72588515075321	-4.43475598195282
ATTCCTACACCAGTAT-1_salmon_t11	-3.99471115859623	-3.05982846120087
ATTCCTATCGTGCATA-1_salmon_t11	-5.17331909927006	-2.42864149907318
CAACAGTAGGGCATGT-1_salmon_t11	-4.70975088866825	0.663095175235594
CAATGACTCATTTGTC-1_salmon_t11	-4.65470337661381	-5.3611637959787
CAATTTCGTGGCAGAT-1_salmon_t11	-5.75772547515507	-3.72591823437897
CACAGATCAGCAGTTT-1_salmon_t11	-4.51086115630741	-5.44033783772675
CACCAAAGTGAGCCAA-1_salmon_t11	-4.28207158836003	0.322849332301939
CACCGTTTCATCGGGC-1_salmon_t11	-4.61679339202519	-0.324016557128107
CACGTTCTCATCTCTA-1_salmon_t11	-3.99925231727238	-2.72986883023468
CACTGAACATGACACT-1_salmon_t11	-2.16134917529698	-0.303995215387022
CACTTCGAGATTCGCT-1_salmon_t11	-4.2254815080988	-2.35752171376434
CAGCAATTCCTTCTTC-1_salmon_t11	-4.09339618476506	-3.10315102437225
CAGTGCGGTTGATGTC-1_salmon_t11	-3.97132062705631	-3.00430268147675
CAGTTAGAGCTACTGT-1_salmon_t11	-4.98858904632206	-1.3520496497461
CATAAGCGTATCTCGA-1_salmon_t11	-5.6915824392664	-4.79348296025482
CATACAGCAGATCATC-1_salmon_t11	-3.89825749190922	-5.98590678075043
CATCAAGGTTCATCTT-1_salmon_t11	-1.36176818402882	-0.240038146317875
CATCCACTCGGTAGAG-1_salmon_t11	-2.15484356673832	-0.382503450901186
CATCCCACACAAGTTC-1_salmon_t11	-1.9085869768488	-0.556963236124193
CATCCCAGTTATTCCT-1_salmon_t11	-3.7139008024561	-2.32857483723847
CATCCCATCTGACCCT-1_salmon_t11	-4.55707526000614	-4.94303959706513
CATCCGTTCATACGAC-1_salmon_t11	-1.05000841411228	-2.49974936345307
CATCGCTTCGAGGCAA-1_salmon_t11	-1.22429966720219	-0.621946931869661
CATCGTCAGAATTGCA-1_salmon_t11	-0.974800525032236	-2.54371923306671
CATGCGGTCAGACTGT-1_salmon_t11	-5.65695452483769	-4.6904365430185
CATGGTAGTCTGTGCG-1_salmon_t11	-4.17753958495732	-2.81990379193512
CATTCATAGCGAATGC-1_salmon_t11	-5.61117863448735	-3.81840056279389
CATTCCGTCGCTGTTC-1_salmon_t11	-4.75092386993046	-0.517384857923662
CATTTCAGTCCTTTGC-1_salmon_t11	-1.48058140071507	-0.593548000843202
CCAATGACAGCGGATA-1_salmon_t11	-4.88345932754154	1.2494946112326
CCACGAGCAAAGCTCT-1_salmon_t11	-2.89310598167057	-2.69346946576325
CCCGAAGGTAGGGAGG-1_salmon_t11	-2.00842726024266	-0.644327581913149
CCCTTAGGTGGCATCC-1_salmon_t11	-5.11492895873661	-2.01076430180756
CCGATCTAGGAAAGAC-1_salmon_t11	-4.82599854262943	-0.91497045853821
CCGATGGTCTGCCCTA-1_salmon_t11	-0.903663335167124	-0.43997290828911
CCGTGAGGTGTTTACG-1_salmon_t11	-2.49707674773808	-0.413054139406358
CCTATCGTCCAAGCCG-1_salmon_t11	-4.89268088134403	1.22175758978638
CCTCAACGTCATTCCC-1_salmon_t11	-5.83700823577519	1.56905716559204
CCTCATGCAAGGGTCA-1_salmon_t11	-1.12143945487614	-2.02420717576233
CCTCCTCGTTCCGTTC-1_salmon_t11	-2.30817079337712	-0.319173195452368
CCTCTAGGTCCACATA-1_salmon_t11	-5.08889174255009	1.14548939368042
CCTCTAGGTGAGCAGT-1_salmon_t11	-1.827529905163	-0.996618927509462
CCTCTAGTCGCTAGCG-1_salmon_t11	-2.06081914695378	-0.160834942997371
CCTGCATGTTCATCTT-1_salmon_t11	-4.28429698737736	0.135352103917921
CCTTCAGGTCACTCTC-1_salmon_t11	-1.0105184892046	-2.61791247227875
CCTTGTGAGGCATCAG-1_salmon_t11	-5.57549643310185	-1.63017672398773
CGAAGGAGTGTAGGAC-1_salmon_t11	-4.61489558013554	-3.24286574223725
CGAAGGATCACCACAA-1_salmon_t11	-4.54308461936589	0.357740460841978
CGCAGGTAGGCTATCT-1_salmon_t11	-5.4731233099329	0.278902917116011
CGCATAACACGACTAT-1_salmon_t11	-4.75165200027104	-2.73029965260712
CGCCAGACACCTCGTT-1_salmon_t11	-4.36846995147343	-5.28878611424652
CGGAACCTCTAGACCA-1_salmon_t11	-4.79043030532475	-2.52305597165314
CGGAACCTCTCACTCG-1_salmon_t11	-0.973986087166025	-2.47453945973602
CGGAATTGTTATGTGC-1_salmon_t11	-4.8034079054224	0.970558582752074
CGGACACCATGAATAG-1_salmon_t11	-5.1438939550745	-4.21577137807099
CGGGCATCATGGCCAC-1_salmon_t11	-4.90268730910893	-5.01151484349457
CGTAGTAGTACGTACT-1_salmon_t11	-1.85323941501255	-0.380068988592302
CGTGCTTTCTGCCCTA-1_salmon_t11	-4.52155113013859	-5.42520159581391
CTACAGACATGAAAGT-1_salmon_t11	-1.31705337556477	-0.2385335499951
CTCACTGAGAAAGTCT-1_salmon_t11	-5.23000788482304	0.563609420268858
CTCATTAGTAGCGTCC-1_salmon_t11	-4.66025042327519	-3.141335667164
CTCCAACCACCCATAA-1_salmon_t11	-2.92754030021305	-2.6188279996225
CTCCACAAGGCTGAAC-1_salmon_t11	-5.3034889677393	-4.1686691651651
CTCCATGGTATACCCA-1_salmon_t11	-5.18708205016728	0.555232583492125
CTCTGGTGTAGTCGGA-1_salmon_t11	-5.26192593368168	-1.60523313382355
CTGCTCATCGCAATTG-1_salmon_t11	-1.73714232238407	-0.448550880939638
CTGGTCTCAAGTGGCA-1_salmon_t11	-3.80024194511051	-2.72993987897125
CTGTACCCATATCTGG-1_salmon_t11	-0.831791994892313	-0.617891461641466
CTGTAGAGTGTTGAGG-1_salmon_t11	-3.4326062181818	0.426408170669401
CTGTATTTCAAAGACA-1_salmon_t11	-5.14470600875492	-4.98855322697846
CTTACCGCAACCAACT-1_salmon_t11	-4.08612203391667	0.798493861167753
CTTACCGCACCGGCTA-1_salmon_t11	-4.68718123229618	-0.407566816599046
CTTAGGAAGTCTGGAG-1_salmon_t11	-3.84717654975529	-6.10965365269867
CTTCAATTCCATCTGC-1_salmon_t11	-4.79347443374272	-0.915846229583894
CTTTCGGAGCACCGTC-1_salmon_t11	-3.99012946876164	-6.01436919072357
GAAGCGACACCAGACC-1_salmon_t11	-6.03899740966435	-4.1363045583078
GAAGTAACAGAGGCAT-1_salmon_t11	-4.0841753462183	-2.6903759846994
GACCCAGAGTATGACA-1_salmon_t11	-3.73261332305546	-1.57553809979645
GACCCTTGTAGGTTTC-1_salmon_t11	-5.77904915603276	1.42578560015472
GACCGTGGTCTGTAAC-1_salmon_t11	-4.51679658683415	-5.3065778622934
GACTATGCATGCCGAC-1_salmon_t11	-4.67401957305546	-4.6559636006662
GACTCTCTCAGCTTCC-1_salmon_t11	-5.04338669570561	-2.53984016278473
GAGAAATTCCGCTGTT-1_salmon_t11	-4.56272816451664	-4.9675566563913
GAGTGAGAGGTTGGAC-1_salmon_t11	-4.86408591064091	0.40497583052429
GATCAGTAGCCTATCA-1_salmon_t11	-6.17403673919316	-4.14987653592316
GATCATGAGACAACTA-1_salmon_t11	-1.70158791335697	-0.535837412864839
GATCGTAAGCACACCC-1_salmon_t11	2.59344077316646	3.27505260607513
GATCGTAAGTCATGAA-1_salmon_t11	-1.27143436463948	-0.347401709348833
GATGTTGAGGTACATA-1_salmon_t11	-0.984424857221796	-2.67493599751679
GATTCTTTCTAGTCAG-1_salmon_t11	-5.17802214416142	1.2207933058432
GATTCTTTCTTGTGCC-1_salmon_t11	-4.82115530761357	-3.45830649235932
GATTTCTCACCAATTG-1_salmon_t11	-5.51648354323979	-1.92595583298889
GCACATACACTGGCGT-1_salmon_t11	-4.95760798247929	-0.156895005197202
GCACGTGTCTCAAAGC-1_salmon_t11	-1.27114838155384	-1.86832279065338
GCATCTCCAGACACCC-1_salmon_t11	-1.54918277057286	-0.910674274952089
GCATTAGGTCAGCTTA-1_salmon_t11	-1.16956710609074	-0.327773273975527
GCCAGCAGTGATACCT-1_salmon_t11	-4.94818281921025	-5.07081002095429
GCCAGTGCATGGGATG-1_salmon_t11	-5.84142327102299	1.58704000613006
GCCATTCAGAAACTAC-1_salmon_t11	-4.46304321082707	-2.79316109517304
GCGGAAACAGTAACGG-1_salmon_t11	-5.76233172210331	-1.26507765153137
GCGGATCGTACCGTCG-1_salmon_t11	-4.73787998946781	0.583377539127196
GCGTGCATCTCTGGTC-1_salmon_t11	-5.05661701949711	-1.9404011378595
GCTTCACCACACTGGC-1_salmon_t11	-0.849593220077708	-0.577352793008959
GCTTCACTCTATGTGG-1_salmon_t11	-4.63100552352543	-4.00039619305817
GGAATCTAGTGCAAAT-1_salmon_t11	-5.72565388473149	-4.15945714810578
GGACGTCAGGCGAACT-1_salmon_t11	-3.21142983230229	-2.74593132832733
GGAGCAATCAGCGCAC-1_salmon_t11	-4.64644741805668	0.320045112579191
GGAGCAATCATGTCTT-1_salmon_t11	-1.16205692084904	-2.35629624226776
GGCAGTCGTACGTAGG-1_salmon_t11	-4.67989277633305	0.626731811969603
GGCGTCATCAGGAGAC-1_salmon_t11	-4.84822058471318	-0.322369047493612
GGCTTTCCACGTAACT-1_salmon_t11	-1.59878933223362	-1.2056474099466
GGGACCTCAAGGATGC-1_salmon_t11	-1.06178414615269	-2.55526250699249
GGGAGATTCAACTGGT-1_salmon_t11	-4.39523553641911	-2.89785021641937
GGGAGTAGTATCCCAA-1_salmon_t11	-5.02669071944828	0.81365138193878
GGGCCATCAGTTTGGT-1_salmon_t11	-4.43846893104191	-3.56120175221649
GGGCTCAAGGGCAGAG-1_salmon_t11	-4.2365555742609	-3.00071567395416
GGGTATTAGGGCATGT-1_salmon_t11	-2.66780137809391	-0.398668156058466
GGTCTGGAGTCGGCAA-1_salmon_t11	-5.36386084350224	-4.4366557011911
GGTGAAGGTGCAACAG-1_salmon_t11	-2.08631968291874	-0.516825498134767
GGTGTTAAGGTCACTT-1_salmon_t11	-4.60012650283451	0.322708665340269
GTAAGTCAGGGACAGG-1_salmon_t11	-5.02881645949955	-2.01044422486511
GTAATCGTCTTGATTC-1_salmon_t11	-4.38680696281071	-5.48905199864594
GTAATGCGTGTTAGCT-1_salmon_t11	-4.90070271285649	-1.36684197285858
GTCACTCGTTCGGCGT-1_salmon_t11	-4.74710631164189	-0.498204113037264
GTCATCCCATGACCCG-1_salmon_t11	-1.05772214921589	-0.405860052497064
GTCATGACACTGCATA-1_salmon_t11	-4.87868189605351	-5.10517996648041
GTGCACGTCAAGCCTA-1_salmon_t11	-5.49992441924687	-3.89864438870636
GTGCTGGGTGTGAATA-1_salmon_t11	-4.30221891196842	-5.3309542546579
GTGCTTCAGGTACAAT-1_salmon_t11	-3.86643314155216	0.756508110969389
GTGCTTCCATGGAATA-1_salmon_t11	-1.35050660165425	-0.580932528764879
GTGGCGTTCCGCAAAT-1_salmon_t11	-5.68444561751957	-1.57375997403351
GTGTTCCGTTGGTGTT-1_salmon_t11	-4.68088602813359	-5.37029475072113
GTTACAGAGCCTTTCC-1_salmon_t11	-5.31735634597416	-1.80114752152649
GTTACAGCAAATACAG-1_salmon_t11	-1.92077767642613	-0.669057310611879
GTTATGGTCCCAGCGA-1_salmon_t11	-3.11956119330998	-2.40712255337921
GTTTGGAAGTGCCGAA-1_salmon_t11	2.84298134056453	3.24033218523773
GTTTGGACAGATCATC-1_salmon_t11	-2.79420757087345	-0.402616218716776
GTTTGGATCTTAATCC-1_salmon_t11	-4.81568407806034	-4.04156488278595
TAACACGCAAGCACAG-1_salmon_t11	-4.87176155837651	-1.59827584126679
TAAGCGTCACTCCGGA-1_salmon_t11	-4.85969233306523	-2.4594292054483
TAATCTCTCCCGAGAC-1_salmon_t11	-4.18692922385807	-2.70170110562531
TACCCACAGATCCGAG-1_salmon_t11	-4.6950266340601	-5.25483721593109
TACGGTATCGCTTGAA-1_salmon_t11	-4.8261940458643	-2.6976169953653
TAGAGTCAGCTACTGT-1_salmon_t11	-1.19853287728901	-2.01082259515015
TATACCTTCGCTTTAT-1_salmon_t11	-4.94197535308476	-1.15546977618424
TATTGCTGTCCCAAAT-1_salmon_t11	-5.08347439559574	-2.34019035199371
TCACTATAGAGCAACC-1_salmon_t11	-4.77344441207524	-3.49884837964264
TCACTCGGTAGTCGTT-1_salmon_t11	-3.76974177154179	-2.43846482136933
TCAGCAATCGAGTTGT-1_salmon_t11	-3.81062960418339	0.634578703849638
TCAGGGCGTATACGGG-1_salmon_t11	-3.03136729987736	-2.38375038006989
TCAGTCCTCACTGTTT-1_salmon_t11	-5.68121123107548	-4.83398980000702
TCAGTTTCACGCGCAT-1_salmon_t11	-6.16435408385868	-4.4625460515329
TCATCCGTCCTTCTTC-1_salmon_t11	-4.99094795974369	-3.41809433797089
TCATTTGGTACAACGG-1_salmon_t11	-5.12305092605229	-2.10628956654755
TCCACCATCGACCACG-1_salmon_t11	-6.17891812118168	-4.51293629506317
TCCATCGCAATTTCTC-1_salmon_t11	-4.94484162124272	-2.49408072331635
TCGAAGTCACTGCATA-1_salmon_t11	-1.45932167562123	-0.507047475368654
TCGACGGGTTGGCTAT-1_salmon_t11	-4.62673973830815	0.343179582565153
TCGACGGGTTGGTGTT-1_salmon_t11	-1.92294132503147	-0.0936342040607088
TCGACGGTCTTCGGAA-1_salmon_t11	-1.3417945483553	-0.35756982961384
TCGTGCTTCTGGCCGA-1_salmon_t11	-5.35590481551762	-3.37687009671417
TCTCAGCCATACACCA-1_salmon_t11	-5.01373743804569	-2.57149690488068
TCTCCGATCGGCCTTT-1_salmon_t11	-5.01071333678837	-1.87121325829712
TCTGCCAAGAAGCGAA-1_salmon_t11	-5.79815029891606	-4.23650473454682
TGAACGTAGAACTCCT-1_salmon_t11	-4.68814635070439	-0.391034872324144
TGACAGTCAACCTAAC-1_salmon_t11	-5.43900036605473	0.035894139616812
TGAGACTGTAACGGTG-1_salmon_t11	-1.06786060126896	-2.61192458966461
TGAGGAGCATATCTCT-1_salmon_t11	-4.82858013900395	-1.45030850270477
TGAGTCAAGCTCTATG-1_salmon_t11	-3.71721172126408	-2.78573101857392
TGATCTTGTACTGTTG-1_salmon_t11	-5.75315451415653	1.44536322256836
TGCTCCAAGTCCCGGT-1_salmon_t11	-5.07225489410038	-2.13874095776764
TGCTTCGAGGTAGTCG-1_salmon_t11	-5.68337988647099	-3.3182691941568
TGGATCAGTGCCTTTC-1_salmon_t11	-4.34581017287846	-3.11735123494354
TGGTAGTAGGTATAGT-1_salmon_t11	-3.67103481086369	-2.87364000180451
TGTACAGAGCAGCACA-1_salmon_t11	-1.72406625541325	-0.184411156975602
TGTCCCAAGCCGATCC-1_salmon_t11	-4.41590261252995	0.0586085011652357
TGTCCTGAGGTATTGA-1_salmon_t11	-4.95908379348393	-1.98396521905152
TGTTCTAAGAACTGAT-1_salmon_t11	-1.14111447127934	-1.5033974061319
TTACTGTTCTCACCCA-1_salmon_t11	-1.27496868165608	-0.188486677647506
TTAGGGTTCATACGGT-1_salmon_t11	-4.06971239837284	-5.91736191609589
TTATTGCGTTGTAAAG-1_salmon_t11	-0.955759135805323	-2.66036027768341
TTCAATCTCCGCGGAT-1_salmon_t11	-5.95066523345585	-4.49564856389252
TTCCGGTTCCATTTAC-1_salmon_t11	-4.95604395660038	-1.59371620515076
TTCCTTCGTACCTAAC-1_salmon_t11	-3.47398638518925	-2.94222611287323
TTCCTTCGTGGACCAA-1_salmon_t11	-4.49517869742985	-3.34432691434113
TTCTAGTCAATCTAGC-1_salmon_t11	-5.02269577773686	-1.05164307454315
TTGCGTCGTTCGGGTC-1_salmon_t11	-3.89177131446476	-2.93702787259308
TTGGGATGTGTCACAT-1_salmon_t11	-4.83313584121342	1.07230681082519
TTGGGCGGTCACAGTT-1_salmon_t11	-1.25186365636463	-2.42175883153168
TTGGGTAGTGTGGACA-1_salmon_t11	-5.35833096297856	-0.086618484050905
TTGTTGTCAGTTCCAA-1_salmon_t11	-5.86362910064335	-3.93682640889374
TTTCGATAGGTAGCCA-1_salmon_t11	-3.75941347869511	0.640011130779112
AAACGCTGTAGATGTA-1_salmon_t11	9.87466454712276	7.67751580378326
AACCATGTCACGGGCT-1_salmon_t11	10.1952946206701	7.40439015528473
AAGATAGCACAGTACT-1_salmon_t11	10.1106236001623	7.6322558512381
AAGTTCGAGTATGTAG-1_salmon_t11	10.3694317361486	7.23186331888946
ACGTAACGTCCATAGT-1_salmon_t11	9.90475011078243	7.54748326441559
AGCCAATAGGCGAAGG-1_salmon_t11	10.039032222904	7.48166686198028
AGCCAATCACAGTGTT-1_salmon_t11	10.4321281930578	7.5211456408194
AGGAATACATGGACAG-1_salmon_t11	9.605420353092	6.91238623759064
AGGATCTGTCATATGC-1_salmon_t11	10.1794550439489	7.4180372347525
AGTAACCAGTAAGAGG-1_salmon_t11	9.71886468140011	7.0878427614859
AGTTCCCGTCGACGCT-1_salmon_t11	9.92678857056026	7.71670275828155
ATGCCTCAGTGTAGTA-1_salmon_t11	9.71412492004757	7.02154427668365
ATGGTTGCAGTCGGAA-1_salmon_t11	10.0293123742712	7.69890004298004
CAACCAAGTATTTCTC-1_salmon_t11	9.64637017456417	6.91123944422516
CAATCGATCATGGTAC-1_salmon_t11	9.39232087341671	6.45403510233673
CACATGATCAGTCATG-1_salmon_t11	10.2389004251135	7.43776160380157
CACTGAAGTGCTCTCT-1_salmon_t11	13.6214201470983	3.9614213099173
CAGGCCAGTCTAGATC-1_salmon_t11	9.90855908600216	7.75605755945953
CATTCTATCGCTACGG-1_salmon_t11	10.0432655831945	7.50342446467193
CCAAGCGCACAGCATT-1_salmon_t11	9.82907605377559	7.47379904886993
CCGGACAAGATGGCGT-1_salmon_t11	9.95109296051388	7.38324051996979
CCTATCGTCTGCTAGA-1_salmon_t11	9.88889718262081	7.53902846476349
CCTCCAAAGCGGTAGT-1_salmon_t11	10.1147396585119	7.50795107981476
CGCATAATCCTTCTGG-1_salmon_t11	9.58496880737667	6.83174735209259
CGTCCATAGTTAACGA-1_salmon_t11	9.80159592834835	7.35519391199859
CTAACTTGTTCCACGG-1_salmon_t11	10.0323689004553	7.56543761393341
CTGTGGGGTTCCTTGC-1_salmon_t11	9.90709042755489	7.6677930941275
GAAATGAAGGTGGCTA-1_salmon_t11	10.0643093606604	7.47845584055694
GACATCATCTCGAACA-1_salmon_t11	10.6478674432409	7.01335126063141
GACTCAATCCGATCGG-1_salmon_t11	10.0202629586828	7.61651307246002
GAGAAATGTATACGGG-1_salmon_t11	9.89685559479122	7.75821858546051
GAGAAATGTTGAATCC-1_salmon_t11	10.5052444955481	7.26146155497345
GATGACTCACATACTG-1_salmon_t11	9.53245377746944	6.98904973170074
GCACGGTTCAAAGGTA-1_salmon_t11	10.3620922586096	7.37681227824005
GCTTGGGCACCTGAAT-1_salmon_t11	9.79027295318966	7.58729964396271
GGGTATTCAGAGGCTA-1_salmon_t11	10.0935022851599	7.63547879359039
GGTAATCCAAGCACCC-1_salmon_t11	10.3554270288122	7.35851269861969
GTACAGTGTCAAGTTC-1_salmon_t11	10.3034641763342	7.43290978571686
GTCATGAAGACGACTG-1_salmon_t11	9.75268769470577	6.92772799631866
GTCTAGAAGGAATTAC-1_salmon_t11	9.74733853546505	7.52750426432403
TAATCTCGTATGGTAA-1_salmon_t11	10.084595920719	7.4502113451651
TAGGAGGAGTCGGCCT-1_salmon_t11	9.79546857086544	7.58977967402252
TCACAAGCAAGCGAAC-1_salmon_t11	9.98108124939327	7.5370672335318
TCATGAGAGTCTCCTC-1_salmon_t11	10.4413120767248	7.26529484888824
TCATTTGAGGGCAGAG-1_salmon_t11	9.9985334893835	7.72245961329254
TCCACCAGTGTGACCC-1_salmon_t11	10.2264034768713	7.54091197153839
TCTACATCAGGGACTA-1_salmon_t11	9.96497082916622	7.5663903345755
TCTTCCTTCTGTGCTC-1_salmon_t11	9.95121598450069	7.44205742975983
TCTTTGATCCGAGATT-1_salmon_t11	10.154134037174	7.75726967951568
TGACTCCGTGATTCTG-1_salmon_t11	10.1631262323034	7.4860942949942
TGGGCTGGTTCCAGGC-1_salmon_t11	10.1067307016027	7.66697722574982
TTACGCCCACGCTGCA-1_salmon_t11	9.73839783874874	7.0890634646109
TTCTAACCAGAGTGAC-1_salmon_t11	10.1113741418493	7.34408646723541
TTTACGTAGACGCTCC-1_salmon_t11	9.81147885528927	7.58297425410065
TTTCAGTGTAGAGGAA-1_salmon_t11	9.62388920990352	6.94099980494293
AAAGAACGTTATGGTC-1_salmon_t11	2.11340117660885	-4.88898962834564
AACCACAGTCATATGC-1_salmon_t11	1.85826254097347	-5.22786158421723
AAGACTCAGGATTACA-1_salmon_t11	1.58628344742183	-7.07352656224457
AATCACGGTCCCGCAA-1_salmon_t11	1.34382450786953	-7.28207224705902
AATGAAGGTGCAGTGA-1_salmon_t11	1.21336567608242	-6.94797533848969
ACGATCAGTCTCAGAT-1_salmon_t11	3.55895543304806	-5.57636374333588
ACTGTCCTCCTTACCG-1_salmon_t11	1.81227493492489	-5.77547901967255
AGAACCTTCATCCTAT-1_salmon_t11	2.70355367866878	-5.48082560399262
AGAAGTAGTTAACCTG-1_salmon_t11	2.81039905754452	-3.98530453541962
AGGGCTCGTCATCCCT-1_salmon_t11	1.61255645958309	-5.71197193959442
AGTTAGCAGTACAACA-1_salmon_t11	2.75277924744015	-3.78648775914398
AGTTCGACATGGCTGC-1_salmon_t11	2.5867173692358	-4.99095410207001
ATGTCTTAGGTAACTA-1_salmon_t11	2.50590729919796	-5.25696772435394
ATTACCTCAGACCAAG-1_salmon_t11	1.71091604439144	-5.89245337346283
ATTATCCAGTCCCTAA-1_salmon_t11	1.15538692680721	-6.12257403233734
CACATGAGTAGGTCAG-1_salmon_t11	2.82341408935909	-3.56855720380036
CAGATTGCATGTTCGA-1_salmon_t11	3.10013961998348	-4.3727981458017
CAGCGTGAGGATGCGT-1_salmon_t11	3.17300248352413	-6.27952879765717
CATCCCACAGGAGACT-1_salmon_t11	1.97261786667232	-5.8898765454599
CATCGCTAGATGTTAG-1_salmon_t11	1.52974629608516	-5.82376593449799
CATGGTAGTTCGGTAT-1_salmon_t11	1.53519678322201	-6.34929198125092
CCGGACAGTCTAGGTT-1_salmon_t11	1.46248364654903	-6.71794527867523
CGAGTGCCAAAGACTA-1_salmon_t11	5.28756785599117	-3.95878213742462
CGTTAGACAAGAATGT-1_salmon_t11	2.27716922966366	-5.44120758870331
CTAAGTGCAGAAGTTA-1_salmon_t11	1.25927198139553	-7.21770876744476
CTATAGGTCGTGGACC-1_salmon_t11	1.51348233429317	-6.54705256322113
CTCCATGCAGGTCCGT-1_salmon_t11	1.08946693149929	-6.26605433324066
CTTAGGATCCTTCTGG-1_salmon_t11	2.1266388913763	-7.21553248265473
GAAGCGACACGGTGAA-1_salmon_t11	2.18811488357906	-6.71984213689057
GATTGGTAGTCGTCTA-1_salmon_t11	1.55510306564693	-6.54852789738861
GCTGGGTGTCGAATTC-1_salmon_t11	1.09895622936611	-6.80606001713959
GCTTCACCATCACCAA-1_salmon_t11	2.95641279426937	-3.63445562222687
GGTGAAGTCTCTCCGA-1_salmon_t11	2.11445665565853	-6.32908266881195
GTGCAGCTCGTACCTC-1_salmon_t11	1.59159708229427	-7.08283490040985
GTGGTTACACTCAAGT-1_salmon_t11	1.87598014084224	-5.61523980000702
GTTCCGTTCTGAACGT-1_salmon_t11	2.98881340233211	-5.56099003651825
GTTGAACGTACGATCT-1_salmon_t11	1.86694193092708	-5.88390034535614
TACACCCCATTACGGT-1_salmon_t11	1.16978919712429	-6.447075069935
TACCGAATCACTGTTT-1_salmon_t11	2.92906165329342	-3.03490728238312
TATCTTGGTGAATTGA-1_salmon_t11	1.65235448089962	-5.9307495961496
TATTTCGGTAGGATAT-1_salmon_t11	1.73205733505611	-7.38157433369843
TATTTCGTCACAACCA-1_salmon_t11	1.0072278997076	-6.49407929280487
TCACATTTCGCTTGAA-1_salmon_t11	4.91422009674434	-4.79318875172821
TCATGGAAGTAAGAGG-1_salmon_t11	0.781778933681295	-7.1132218251535
TCATGTTCAAGTCCAT-1_salmon_t11	2.16013360229854	-6.92590588429657
TCCATGCCAATACCCA-1_salmon_t11	1.20516944137935	-6.81913250783173
TCCTCCCTCTATCCAT-1_salmon_t11	2.04919219223385	-5.80567854741303
TCTACCGCAGTCTACA-1_salmon_t11	1.7192070504797	-5.25340241292206
TGCATCCTCCATTCGC-1_salmon_t11	1.02324629036312	-7.09739369252411
TGCGGGTTCACTACGA-1_salmon_t11	2.62166738716488	-5.97193831303803
TGTTCCGCACTTGACA-1_salmon_t11	0.934124471820638	-6.73644942143646
TTACCATCACCCTAGG-1_salmon_t11	1.55863833633785	-6.08208721974579
TTCGATTTCGCCCAGA-1_salmon_t11	1.13654542175655	-7.21516245701996
TTGAACGAGGGCAGGA-1_salmon_t11	1.75407099930172	-5.79775971272675
TTTCACAAGGATAATC-1_salmon_t11	0.891070010341451	-7.0769693265268
AAAGGGCCAGAGATGC-1_salmon_t11	3.57079959122066	-2.50467819073883
AAAGGTATCGAGAGCA-1_salmon_t11	6.33383918014889	-5.42181176045624
AAAGTGAAGTAGCAAT-1_salmon_t11	4.61666608063106	-5.77642029622284
AACAAAGAGACTTAAG-1_salmon_t11	3.45813489166622	-6.82918995717255
AACAAAGGTACGACAG-1_salmon_t11	6.90428185669307	-6.81491822102753
AACAACCTCATTTGCT-1_salmon_t11	6.63732361999874	-7.8866068730661
AACAAGAAGTCTCGTA-1_salmon_t11	4.59154820648556	-5.03498238423554
AACACACAGTGGTTCT-1_salmon_t11	6.11687684265499	-6.59212559560028
AACCAACGTGTGAATA-1_salmon_t11	3.79658103195553	-3.39022725918976
AACCCAACACCTCTGT-1_salmon_t11	5.51809239593868	-8.24980610707489
AACCTTTAGACTGGGT-1_salmon_t11	8.02554345337276	-7.32995909550873
AACGTCATCCCGTGAG-1_salmon_t11	5.02423358169918	-5.51369017461029
AAGTCGTAGGAGACCT-1_salmon_t11	4.12704873291378	-6.43458908894745
AATGACCCACAGTATC-1_salmon_t11	5.87122893539791	-6.58676260808197
AATGGCTAGTACAACA-1_salmon_t11	6.0121381303442	-6.41529101231781
ACAGCCGAGACCAAAT-1_salmon_t11	6.50153899399166	-6.81173724034516
ACAGCCGGTCGTGGTC-1_salmon_t11	7.20287203995113	-6.4841639409372
ACATGCATCTGGACCG-1_salmon_t11	4.42660594192867	-7.71073025563446
ACCCAAAAGATCCCGC-1_salmon_t11	6.93692898956661	-7.61881512501923
ACCCTCACATGGAATA-1_salmon_t11	5.76954627243404	-4.25314730504242
ACCTACCAGCGAAACC-1_salmon_t11	6.09151721207027	-6.71390265324799
ACGATGTAGCGCCATC-1_salmon_t11	7.65492558685665	-7.61869162419525
ACGGTTAAGATGAAGG-1_salmon_t11	4.71137690750484	-7.43440407613007
ACGTAGTCATTGCTGA-1_salmon_t11	5.29133677688961	-8.13920992711273
ACTCCCACAAAGCGTG-1_salmon_t11	3.41443038193111	-6.8522059331247
ACTGCAATCTCATTAC-1_salmon_t11	5.49216580597286	-5.72479599812714
ACTGTGACACACCTTC-1_salmon_t11	3.82927632538204	-3.43451804021088
ACTGTGATCGGTTAGT-1_salmon_t11	5.51890111175899	-5.60746687749115
ACTTATCGTTGCTGAT-1_salmon_t11	5.63366723266964	-6.06782406666962
ACTTCCGAGTACCCTA-1_salmon_t11	8.35677838531856	-6.92310494282929
ACTTCGCTCTGCACCT-1_salmon_t11	4.83349395004635	-7.15165013173309
ACTTTGTGTAGAATGT-1_salmon_t11	7.55257725921993	-7.77155131200043
AGAACAAGTTCTCACC-1_salmon_t11	5.54167485443477	-5.63261145451752
AGAAGTAAGCGAGGAG-1_salmon_t11	4.55470395294552	-5.50378722050873
AGACAAAAGGAAAGGT-1_salmon_t11	5.31693434921627	-5.24918097356049
AGACTCAGTCACCGCA-1_salmon_t11	4.57004857269649	-6.42458742955414
AGATCCATCAATGCAC-1_salmon_t11	8.15924954620723	-7.2791211018869
AGCCAGCTCGTTCTGC-1_salmon_t11	5.89033436981563	-6.5056197057077
AGCTTCCAGGCGAAGG-1_salmon_t11	4.48159623352413	-4.97226876118866
AGCTTCCGTGGACCAA-1_salmon_t11	4.39300847259884	-7.22486180165497
AGGATCTCAACTTGGT-1_salmon_t11	7.34824967590694	-7.0202648053476
AGGCTGCAGTAGGTTA-1_salmon_t11	3.44220423904781	-2.18812364438263
AGGGAGTTCTGGAAGG-1_salmon_t11	7.26483750549679	-6.15126961568085
AGGGTCCAGTCAACAA-1_salmon_t11	5.14703393188839	-4.03411167958466
AGGGTGAAGTGACACG-1_salmon_t11	3.74036145416622	-6.18636196950165
AGGTCTAGTAGTTAGA-1_salmon_t11	6.11907124725704	-6.77556771138397
AGGTTACCAATTTCTC-1_salmon_t11	4.97217345444088	-6.54241436818329
AGTAGTCCATCGCTCT-1_salmon_t11	7.17372298447017	-5.91785878041474
AGTCATGCACTAACGT-1_salmon_t11	6.94570517746334	-7.02555292943207
AGTCTCCAGACAACTA-1_salmon_t11	3.45183682648067	-6.96651715138642
AGTGACTTCTCATGCC-1_salmon_t11	6.54371190277462	-6.64282196858612
ATACCTTGTTTACTTC-1_salmon_t11	4.790798427738	-7.98325413563934
ATACTTCTCCACACAA-1_salmon_t11	7.64622426239376	-6.66002911427704
ATAGACCCAAAGGGCT-1_salmon_t11	4.24921965805416	-7.36541861394135
ATAGACCTCTACCTTA-1_salmon_t11	4.84068465439205	-5.3339568982431
ATCCATTGTTCTCACC-1_salmon_t11	3.72895789352779	-2.88262027600495
ATCTCTATCTTAGCTT-1_salmon_t11	4.4050390741003	-7.94711464741913
ATGGAGGGTATCAGGG-1_salmon_t11	4.87906956879024	-6.67054385045258
ATGGTTGGTCCACTCT-1_salmon_t11	4.90114569870357	-5.74143475392548
ATTCCATAGGTGCTAG-1_salmon_t11	6.75645947662716	-7.34126108983246
ATTGGGTGTCAACCAT-1_salmon_t11	4.2171351930273	-4.34300869801727
ATTGGGTTCACCTTAT-1_salmon_t11	9.41724705902462	6.43261366984161
ATTGTTCGTCACAGAG-1_salmon_t11	4.15519023147945	-5.12043351033417
CAACCAATCTACCACC-1_salmon_t11	3.1740410348547	-3.99232000210968
CAATTTCTCTACTATC-1_salmon_t11	4.37077260223751	-5.38280552724091
CACCAAAGTCTTCCGT-1_salmon_t11	3.81119370666866	-3.63855570653168
CACGGGTCATCCGAAT-1_salmon_t11	3.58198952881222	-6.15975588658539
CACGGGTGTTAGGGAC-1_salmon_t11	8.83847165314083	-6.9522339711496
CACTGTCGTGCTAGCC-1_salmon_t11	7.8280937692297	-7.42328471043793
CACTTCGCATAGGAGC-1_salmon_t11	5.32296538559322	-8.22526520589081
CAGCAGCTCTTACCGC-1_salmon_t11	5.57052207199459	-7.46996468404022
CATCGTCAGTTTGTCG-1_salmon_t11	4.86705374924068	-7.0328413853952
CATGCGGTCCATTCAT-1_salmon_t11	6.96821570602779	-7.386856735737
CATGCTCTCAAACGTC-1_salmon_t11	4.68350577560787	-4.99475163319794
CATGGATAGCACTCCG-1_salmon_t11	5.39852357117061	-6.33588284352509
CATGGATGTCCAGCGT-1_salmon_t11	6.01289963928585	-6.26541441777435
CATGGTACAACCGTGC-1_salmon_t11	2.979199649967	-6.46501702168671
CATGGTATCTTAAGGC-1_salmon_t11	3.59548163620357	-2.49854892590729
CATTCATCAGGTGTTT-1_salmon_t11	4.16878199783687	-3.94521874287811
CATTGTTCAAGCGAAC-1_salmon_t11	6.6380279084814	-7.19611090520111
CATTTCACATTAAAGG-1_salmon_t11	8.39030671326046	-7.14423436024872
CCACAAAGTGCACGCT-1_salmon_t11	5.15804934708004	-7.68792837956635
CCACACTTCCTATTGT-1_salmon_t11	4.93027186600094	-5.2113983044931
CCATAAGAGGTTAGTA-1_salmon_t11	3.93037677017574	-6.68178337910858
CCATAAGAGTCTGTAC-1_salmon_t11	8.3427307626379	-6.65475195744721
CCCATTGCAGCAGGAT-1_salmon_t11	3.85849738327389	-3.63350433209625
CCCTAACCACTACAGT-1_salmon_t11	4.48701930252437	-8.03440493443695
CCCTAACTCGCAATTG-1_salmon_t11	8.02482819763546	-7.39962881901947
CCGATCTGTCGATTCA-1_salmon_t11	6.42191958633785	-7.79601210454193
CCTACGTGTCAGGTAG-1_salmon_t11	4.21101641861324	-4.60883396962372
CCTATCGCAGAAACCG-1_salmon_t11	7.29155278412227	-7.72018021443573
CCTCAACTCGACGAGA-1_salmon_t11	3.39130521026973	-6.97475546696869
CGACAGCAGTCACAGG-1_salmon_t11	2.59154844490413	-4.87395924428192
CGAGGCTGTGTGGACA-1_salmon_t11	6.96236348358516	-6.59092301228729
CGCGTGATCTCGCAGG-1_salmon_t11	4.08720946518307	-4.61139553883759
CGGAGAAAGTTGTAAG-1_salmon_t11	3.44375109878902	-2.13118440011231
CGGGTCAAGGGCAGAG-1_salmon_t11	5.15432620254879	-5.08317965367523
CGTAGTATCCGCGGAT-1_salmon_t11	5.80762839523678	-7.56098049977509
CGTGATACAAATCGGG-1_salmon_t11	8.58770966736202	-7.00398081639496
CGTGCTTGTCGTACTA-1_salmon_t11	5.01186061111812	-6.14696616032807
CGTTAGATCTGCTCTG-1_salmon_t11	4.75293469635372	-6.51690310338226
CGTTGGGAGTTGGAGC-1_salmon_t11	8.57471776214962	-6.84783047536102
CTAACCCCATTGAGGG-1_salmon_t11	3.68323302475338	-2.70642870763031
CTACGGGCAACAGCCC-1_salmon_t11	5.89199662414913	-8.08545273640839
CTAGACAAGCTCCACG-1_salmon_t11	6.93471646515255	-6.95577448704926
CTAGGTATCCTATGGA-1_salmon_t11	3.33950853554134	-6.63778227666107
CTATAGGCAAAGGTTA-1_salmon_t11	4.38459134308223	-5.46372383931366
CTATAGGCAACGTAAA-1_salmon_t11	8.43425584045772	-6.9944531331369
CTATAGGCAGGTCCCA-1_salmon_t11	7.43196559158687	-6.06733578541962
CTATCTAGTGCAATAA-1_salmon_t11	6.51938557831173	-6.98908585408417
CTCATCGAGTTGAAAC-1_salmon_t11	8.47900414673214	-6.67718142369476
CTCCACACAACGGCTC-1_salmon_t11	4.47370887009029	-7.03109091618744
CTCCTCCGTACTTCCC-1_salmon_t11	4.30581259933834	-5.73166817525116
CTCTCAGAGACATATG-1_salmon_t11	4.60784411636715	-8.13812893727509
CTCTCAGGTAACGTTC-1_salmon_t11	5.09280324188595	-5.19243162968842
CTGAGGCGTGACGTCC-1_salmon_t11	3.84405589310055	-3.62626260617462
CTGCAGGTCCCTGGTT-1_salmon_t11	5.09470105377559	-7.98550862172333
CTGGTCTCAGCGTTGC-1_salmon_t11	6.74347329346065	-7.28605383733002
CTGTCGTCAAGTCCAT-1_salmon_t11	5.50124573913936	-5.73811644414154
CTTCGGTGTTCGTACA-1_salmon_t11	4.00945973602657	-5.90467137196747
CTTCTCTTCAAAGGTA-1_salmon_t11	4.1505544206274	-7.9807927022287
CTTGATTAGAACGCGT-1_salmon_t11	4.69715428558712	-6.55907315114227
CTTGATTAGGGATCAC-1_salmon_t11	5.68124795166378	-6.75998658040253
GAAGCGACATAGGTAA-1_salmon_t11	4.24314332214718	-4.52533644536225
GAAGGACCAATCTAGC-1_salmon_t11	5.20081401077633	-7.0019542584726
GAAGGACCATCCTTCG-1_salmon_t11	4.5566389581335	-5.04806918004242
GACCCAGCACTCTAGA-1_salmon_t11	7.75399041382198	-7.40899676182953
GACCGTGGTGCATGTT-1_salmon_t11	9.43744111267452	6.53646403452667
GACTCTCCAACGTATC-1_salmon_t11	4.65885853973751	-5.50297612050263
GACTCTCCATACCATG-1_salmon_t11	5.31758189407711	-7.68068665364472
GAGAAATTCGACGCTG-1_salmon_t11	4.68026805130367	-5.37825411656586
GAGCCTGGTTCCATTT-1_salmon_t11	5.22349858490352	-5.9318801770517
GAGGCAAGTCTACACA-1_salmon_t11	5.76328110901241	-6.77749508717743
GAGTCATGTTGTGGCC-1_salmon_t11	3.59514165130977	-2.72868150571076
GAGTCATTCTAGCAAC-1_salmon_t11	5.20180678573971	-5.81990832188812
GAGTTTGTCAGAGCAG-1_salmon_t11	7.58493447510128	-7.2103955159494
GATCATGAGAATTGTG-1_salmon_t11	8.35285878387813	-7.21306914189545
GATCGTAAGTCGCCCA-1_salmon_t11	5.2599179765356	-6.93337172368256
GATGAGGCATCCTTGC-1_salmon_t11	8.59661698547725	-6.50700825551239
GATGTTGTCCTCACCA-1_salmon_t11	5.65308642593746	-7.703835667164
GATTCGAAGTATGCAA-1_salmon_t11	4.51900124756222	-7.24526566365448
GCACGTGGTATTGCCA-1_salmon_t11	4.50590348450069	-5.38413733342377
GCAGCTGGTAACTTCG-1_salmon_t11	8.43429780212765	-7.08515328267304
GCAGGCTGTCCACTTC-1_salmon_t11	3.53850102630977	-5.19141405919281
GCATCGGCAACTACGT-1_salmon_t11	8.14108109680538	-7.30703276494232
GCCAACGGTCTGTGGC-1_salmon_t11	4.14709496704464	-6.65927618840424
GCCAGGTAGCCTAGGA-1_salmon_t11	6.69017386642818	-7.15671700337616
GCCATTCAGATGAATC-1_salmon_t11	6.63722014633541	-6.70843952992645
GCCATTCAGCAAATGT-1_salmon_t11	7.13900160995846	-6.72751873830048
GCGGAAACAATCTCTT-1_salmon_t11	5.46666360107784	-6.47797554829804
GCTACAAGTCCGGCAT-1_salmon_t11	4.45616364685421	-6.59112519124237
GCTGCAGGTGTCCCTT-1_salmon_t11	3.30113005844478	-6.52749651768891
GCTGGGTGTCAAATCC-1_salmon_t11	4.87200427261715	-4.8917829404184
GCTTCACGTACCGTCG-1_salmon_t11	6.15026784149532	-7.26180714467255
GGACGTCGTCTGTAGT-1_salmon_t11	5.13236403671627	-7.38143986561981
GGACGTCTCAAAGGTA-1_salmon_t11	5.66418624130611	-6.7593685994455
GGATCTAGTACACGTT-1_salmon_t11	4.41175055710201	-5.83216208317963
GGGAAGTAGGTCTACT-1_salmon_t11	5.66437888351803	-5.8433792004892
GGGATCCCAGCAAGAC-1_salmon_t11	4.30721783844356	-5.2850968251535
GGGATCCTCATTACGG-1_salmon_t11	3.64157223907833	-2.59460681775299
GGGTCTGCAAATCGGG-1_salmon_t11	7.21157288757686	-6.90054100850311
GGGTGTCCAAGATGTA-1_salmon_t11	5.73933053223018	-4.14543980458466
GGGTGTCCACACCTGG-1_salmon_t11	5.54597735611324	-7.28636759618012
GGTCACGTCCGAGATT-1_salmon_t11	3.68033433166866	-2.80855983594147
GGTGGCTTCGGCTGAC-1_salmon_t11	4.88858819214229	-6.19024437764374
GTAACCACATAGAATG-1_salmon_t11	7.84093308655147	-6.67653483250824
GTAACCAGTAGCGTAG-1_salmon_t11	4.71281790939693	-8.03928822377411
GTAATCGTCATGGGAG-1_salmon_t11	3.72136521545772	-5.8660637746164
[truncated: 16,992 more rows]
