# Supplementary material for: A single-cell atlas of West African lungfish respiratory system reveals evolutionary adaptations to terrestrialization
Source: Nat Commun. 2023 Sep 13;14:5630. doi: 10.1038/s41467-023-41309-3 (PMC10497629; doi:10.1038/s41467-023-41309-3)
Supplement: Supplementary file 6 — Source Data [file 41467_2023_41309_MOESM6_ESM.zip › 4.figs4d.zebraSwimbladder_FC]

ZESB_Epithelial_cell	ZESB_Epithelial_cell_jac7_high	ZESB_Erythrocyte	ZESB_Granulocyte	ZESB_Granulocyte_hmgn2_high	ZESB_Innate_immune_cell	ZESB_Lymphoid_cell	ZESB_Macrophage	ZESB_Macrophage_apoeb_high	ZESB_Myeloid_cell	ZESB_Pigment_cell	ZESB_Proliferating_cell	ZESB_Proliferating_cell_stmn1a_high	ZESB_Stromal_cell_acta2_high	ZESB_Stromal_cell_rbp4_high	ZESB_Vascular_endothelial_cell
aaas	0.898423489199368	0.980004586216557	1.00820555736063	0.955289684046372	1.08216124189365	0.942675670466426	0.907517010266769	0.99179444263937	0.949905301496135	1.10562802019266	0.936229450376653	1.04699351625443	1.15936503591589	1.08554808719134	1.05197335640274	1.0675294009148
aaed1	1	1	1	1	1	1.01137584456897	1	1.0184333326075	1.01653548013839	1	1	1	1.17029104355064	1	1.02409180672653	1
aagab	0.98802746795647	1.20177191432142	1.04058324111932	0.979926173099845	0.943219701012074	0.93906063109106	0.98893313875859	1.03111865304347	1.15338257080348	0.978416744850632	1.01106686124141	0.961244349135469	0.936275794649449	1.12858958808026	1.15016825289302	1.0869736158014
aak1a	1	1	1.01437772219712	1	1	1	1	1	1	1	1.04181478171131	1	1	1	1	1.00572510003106
aak1b	0.979526975045497	0.979526975045497	0.993610341777286	1.01849880466079	0.979526975045497	1.01297401083345	1.00423914909118	0.997582921574525	0.979526975045497	0.979526975045497	1.02048568168737	1.00241707842548	1.06275570679472	0.979526975045497	1.05039356856051	1.02442259061069
aamdc	0.975022128246901	0.86651331396574	1.01827743286736	0.983457819041086	0.996537137803609	0.858297914852486	1.10077375518231	0.917188192543193	1.11170135593467	1.02075998570285	1.10593389355519	0.926463459807518	0.950344630945565	1.02040017791677	1.0481222638315	1.00346286219639
aamp	1.33206348599367	1.29201193633534	1.01209415947491	0.92131265963001	0.931697529368028	0.93948881666884	0.921765154648557	0.919795274325018	1.01001700298143	1.23933813448256	0.985668501760996	1.31062776107663	0.989982997018575	1.23284270072842	0.989142021874509	1.21484270397215
aar2	0.998460028951464	0.907641663102802	0.959882460384223	1.0006247372877	1.02178801597806	0.969677154757863	0.999375262712298	0.941121831714684	1.02827771405851	1.01202688632276	1.0217426946995	1.0140990818906	1.13997046397178	0.907641663102802	1.01719434294633	0.990912212276641
aars	0.863444730641886	1.07898390592744	0.921561227440826	0.931959212043298	1.00982590934468	1.02470588239567	0.916785777041557	0.962650525580103	1.48137351756256	1.12823531754381	1.04020232679328	1.07585657628166	1.10820987562307	0.919068416302439	0.990174090655319	0.946083354842705
aars2	1.00457858474025	1.10643573693333	0.975357598084896	0.986438277498143	0.999803398337818	1.03089559710649	0.975357598084896	0.993336689101642	1.00763541677834	1.00019660166218	1.05701313691329	0.986748493359176	1.01675170528183	0.975357598084896	1.02237736644481	0.986526792877099
aarsd1	1.00835139347804	0.988611531853235	0.988611531853235	0.999842784339721	0.988611531853235	1.01111023455625	1.01355289728893	0.988611531853235	1.02132796718533	1.03901568141857	1.02995010725496	1.00015721566028	0.988611531853235	0.988611531853235	1.03627024217338	0.994271431764954
aasdhppt	1.03121276781063	0.963765475241873	1.04701624235852	0.991147917748866	0.987920737214185	0.963765475241873	1.06117140074893	0.981530884802628	0.979701800115806	1.02010544322311	1.04445053817633	1.00885208225113	0.963765475241873	0.963765475241873	1.10342758100143	1.07433569196381
aass	0.997982177379439	0.978445307382619	0.978445307382619	1.00624483233335	1.00296849620039	1.00723000922006	1.00313019237938	0.978445307382619	0.978445307382619	0.978445307382619	1.01935878432728	1.02421866219484	0.978445307382619	0.978445307382619	1.00201782262056	1.01207287802006
aatf	1.03478333258261	0.932156232601209	0.972384398860733	0.990464327430497	1.00236942764944	0.963985741809288	1.00277890119048	0.98376132770533	1.02495130866956	1.01545299906377	1.08856635915722	0.997630572350562	1.0908940902031	0.932156232601209	0.97709336152523	1.00697040693795
aatka	1	1	1	1.01136063269	1	1.01137584456897	1	1.07385536656456	1.01653548013839	1	1.1257115403965	1	1	1	1	1
abat	1.00525915620184	1.0516707681812	1.01392812663525	0.985579829363157	0.985579829363157	0.996791632312304	1.01044470894241	1.02193490230543	1.00187686505639	0.998123134943606	0.985579829363157	0.985579829363157	1.28021205104231	0.985579829363157	0.985579829363157	1.03075287130602
abca12	1.11009645850354	1	1	1	1	1	1	1	1	1	1	1	1	1	1	1
abca1a	0.988468644057628	1.0912258566221	1.03288106748912	0.971868081859486	0.92404060474722	0.947484704248681	1.01153135594237	1.13372417268227	1.57492473530101	0.914106838935173	0.931254672087268	0.945782653478122	0.96894994787609	1.30285100586635	1.41481277646127	1.0597980112927
abca1b	0.987704263037691	1.0333053866123	0.982291531988295	0.990376504101313	0.968368597311733	0.968368597311733	0.992799260199842	1.28515128145553	1.78060623750405	1.01774066514689	1.04943902702208	0.990997945831063	1.00946609181219	0.968368597311733	1.01505144186231	1.00720073980016
abca2	1.0299592546495	1.06705792554698	1	1.01136063269	1	1	1	1	1.01653548013839	1	1	1	1	1	1.09651197730547	1.0114513844093
abca3b	1.26057928475069	0.99752742282495	1.02907479728945	0.993314965403796	0.934839055071548	1.05213831219403	0.934839055071548	1.02119026140376	1.02790120301745	0.934839055071548	1.0523591127074	0.945756746998628	0.974513558180456	0.934839055071548	1.00247257717505	1.08511563703981
abca5	1.01898604005959	1.04554063674733	1.03623093746754	1.00210343828025	1.00439295612783	1.01329248993829	1.02929985212491	0.997896561719755	0.979834938399787	0.979834938399787	0.979834938399787	0.991278123126402	1.14669205256726	0.979834938399787	0.979834938399787	0.985444591436054
abcb10	0.990283326298287	0.961478157342529	1.05839923406898	1.08192357274517	1.00971667370171	0.983359361961836	1.01001636744066	0.979201404011665	0.977376660316766	0.985963699298224	1.08234705755965	1.01772952602776	0.961478157342529	1.2081551346182	0.984641903281004	1.02760806851322
abcb5	1.0299592546495	1	1.01437772219712	1.00567962631779	1	1.01137584456897	1	1.0184333326075	1	1	1	1	1.51515636854985	1	1.02409180672653	1
abcb7	0.991695161519473	0.9953831798861	1.10557347029529	0.977364768511947	1.05449245284334	0.967493889927763	1.07750476742779	0.942266533151303	0.921047918110382	1.03483802863366	1.06799396236481	0.980378867223764	1.13977224948388	0.877461306698839	1.0046168201139	1.20405042068948
abcb8	0.995419958939508	0.975933247883097	0.975933247883097	1.00366140036139	1.0248969935324	1.00925757186823	1.00055475693091	0.975933247883097	1.02441130943902	1.02569099782545	0.975933247883097	0.987330865990704	1.05885662678181	0.975933247883097	0.99944524306909	1.02066414864488
abcb9	0.990316104163914	1.05999209436669	1.00331728699006	2.11011024035042	3.45599632212279	1.06967225239231	0.961391573886892	0.911821327458586	0.917813530794212	0.941437456118515	0.974778923789825	0.996682713009939	0.905642874806322	1.0488737363427	1.13848859705443	1.25704406074332
abcc1	0.985753374053105	0.97601195399478	1.00408504984014	1.01484393365701	1.0004741546468	1.04272041823638	1.06440182922127	0.97601195399478	0.97601195399478	0.97601195399478	1.0168236807987	0.97601195399478	1.01743383201006	0.97601195399478	0.999525845353205	1.00955589424193
abcc10	1.01351782428086	0.99367682268659	1.00796363199689	0.99367682268659	0.99367682268659	1.01629080067104	0.99367682268659	0.99367682268659	0.99367682268659	1.00632317731341	1.03522720211882	1.01689758717501	0.99367682268659	0.99367682268659	1.01761629264739	1.01074705113036
abcc12	1	1.06705792554698	1	1	1	1	1	1.0184333326075	1	1.01272682862083	1	1	1	1	1	1
abcc13	0.997145620787728	0.997145620787728	1.01148230351349	1.11969641776802	1.24906424528546	1.00848899438244	1.0223022900348	0.997145620787728	0.997145620787728	0.997145620787728	0.997145620787728	1.00879097154103	0.997145620787728	0.997145620787728	1.02116866036195	1.00285437921227
abcc2	1	1.06705792554698	1	1	1	1	1.02522868147101	1	1	1	1	1	1	1	1.10062048301872	1
abcc3	1	1.06705792554698	1.02876306558588	1	1	1	1	1	1	1.01272682862083	1.04181478171131	1	1	1	1.02409180672653	1.0286373460774
abcc5	0.985842461523973	0.985842461523973	1.01419831290213	1.00264419377229	0.985842461523973	1.0195051466076	1.01071396696636	1.02220722217604	1.03481274882371	0.985842461523973	0.985842461523973	0.997355806227708	0.985842461523973	1.23877034825922	0.985842461523973	1.03102754094291
abcc8	1	1	1	1	1	1	1	1.0184333326075	1	1	1	1	1.08496828966385	1	1	1
abcd3a	1.00914695055518	0.970022238502653	0.948293927800971	0.991823272977847	1.00044148852885	1.06477502062003	1.00093959051736	0.993032613077164	0.999558511471152	1.00194736159079	1.06159752213903	0.983592282870746	0.947642943469512	1.37827696040535	0.996797809477486	1.00813171244935
abcd3b	1.00998084092972	1	1	1.00567962631779	1	1	1	1	1.03309331752459	1	1	1.01167868615229	1	1	1	1
abcd4	1.00320977823038	1.03934494497187	1.04412444272693	0.985094188388205	0.974028607152786	0.985109005193486	0.974028607152786	0.991983200437648	1.07099202973408	1.01125521067743	1.21970542151153	0.996790221769624	0.974028607152786	0.974028607152786	1.0444974060053	1.01308771931913
abce1	1.01669712759182	0.928007027994597	0.983302872408175	0.948591618138229	1.09102475616982	0.935555274059258	0.880046098719923	0.939171332502251	1.03670992908414	1.3054091706881	1.21885208201139	1.24305807435564	1.42433392126765	0.818067128181756	1.13578439062734	0.966464744913298
abcf1	0.796209718962205	0.982209822222083	1.05719438328719	0.805031059742457	1.04202075975455	0.819340227053245	0.912206520360618	0.917150099337907	1.01779017777792	1.52687647055081	1.09591837843328	1.47700108313267	0.917356705937003	0.93722834585018	1.02599061929843	1.15801948885066
abcf2a	0.771190358018946	1.25782522492778	0.815551325607842	1.09133607708441	1.05726189476659	0.908792306736308	1.25818465368867	1.14439928696896	0.826998426298321	1.14309745921209	0.986971328939514	0.961797015307895	2.1396489383836	0.67042568588371	1.01302867106049	0.894362017061073
abcf2b	1	1	1	1.01136063269	1.05017120356901	1.02275788009557	1	1	1	1.01272682862083	1	1.01167868615229	1.12758526630324	1	1	1
ABCF3	0.971094911949818	0.952084397053495	1.03432614408703	0.973722216293333	0.999851617152939	0.995442832241094	1.00014838284706	0.952084397053495	1.06273461991265	1.07380888157086	1.03179153688012	1.05253946042785	1.15496006859771	0.952084397053495	0.997982217398	1.00664295109805
abcg2a	0.988604098223177	1.05489783823727	1.00281797331036	0.988604098223177	0.988604098223177	0.999850304784811	0.988604098223177	1.00682736638286	1.02132028755179	1.00118589315511	0.988604098223177	1.00014969521519	1.07260409760388	0.988604098223177	0.988604098223177	1.01125055370871
abcg2c	1.03013484576965	1.0177874634857	0.994989220974234	0.97008195173024	0.953825878725344	0.975532933705424	0.953825878725344	1.02427103863737	1.09654372264477	1.00245648913349	1.07373279920995	1.02737457408341	0.994306181281754	0.953825878725344	1.02283305520314	0.997543510866507
abcg4b	1.00998084092972	1	1.01437772219712	1	1	1	1.02522868147101	1	1	1	1	1	1	1	1	1
abhd10a	1.04729820177515	1.08992044145699	0.960798850215718	0.999025555594032	0.960798850215718	0.971728748597817	1.05790494462929	0.996239827437233	0.99259487164317	0.997519822886599	1.00097444440597	1.00574667340243	1.08338262738433	0.960798850215718	1.03031050563977	1.00483608136268
abhd12	1.00159896012209	0.989593614116543	0.954078814063333	0.990696063267292	0.950647751521053	1.03316259929051	0.974221876103	1.27291180613926	1.53988036026729	0.998401039877905	1.00504475540432	0.981661684082	1.00620375451494	0.927403836684187	1.15184101042282	1.01781452485023
abhd13	1.00851562099777	0.979180114596832	0.979180114596832	0.984741491745557	1.00372172019878	1.02377250332531	0.979180114596832	0.99722966733184	1.04407643701644	1.00411646452329	0.979180114596832	0.990615651841767	1.1041090702765	0.979180114596832	1.00277033266816	1.01283293936071
abhd14a	1.00238237344116	0.973225269753293	1.01522581278496	0.995343553102685	0.997617626558837	0.995373813748314	1.07158727852248	0.973225269753293	1.0054325226282	0.973225269753293	1.01392047196396	0.995968111557752	1.01452888108727	0.973225269753293	1.06715316490084	1.05692358548781
abhd14b	1.07169758219233	1.11531281149115	0.983183016073228	0.983183016073228	0.983183016073228	1.00555817726502	0.983183016073228	1.01944967778854	0.983183016073228	1.00822130613353	1.06549368766898	0.983183016073228	0.983183016073228	1.4906550961107	1.10185356477772	0.994441822734979
abhd15a	1.08774308704225	0.971078831949433	1.05496133217102	1.00419112993124	0.971078831949433	0.993178527570281	1.09382230555052	1.00689900675052	0.971078831949433	0.995808870068765	0.971078831949433	0.982419756856898	1.2613760815063	0.971078831949433	1.79805487948917	1.01558723552931
abhd16a	0.912098479285734	0.970051590067574	0.993426134918607	1.0569399989935	1.03150998812851	0.963786428089684	1.12670280241511	0.980384198825453	0.976297363907348	1.1383236557357	0.874597084467246	0.958920020172299	1.22278180405701	1.0140860146245	1.0219785670606	1.00657386508139
abhd17aa	0.999512224255622	1.0157886417629	0.97933374755793	0.989827418397464	1.09574271181521	1.01701673081299	1.02407517054105	1.00465371603402	0.983455942454762	1.00048777574438	0.951952670462755	0.985337208623628	1.15480027294015	0.951952670462755	0.951952670462755	1.04475657382567
abhd17ab	1.00356198679092	0.983915884371372	1.04054676894503	0.995093791331575	0.983915884371372	0.995108758540921	1.00873878481245	1.03838644521904	1.03279047175926	0.996438013209076	0.983915884371372	1.00690855010109	1.02567320463053	0.983915884371372	0.983915884371372	1.02901266109993
abhd17b	0.895841553986458	1.223021084215	0.830205966606446	1.03097218442527	1.01087318615971	0.908252231874912	0.970447865403673	1.06212242476229	1.02499347859712	0.989126813840289	1.07896832911473	0.854207613984089	1.08299113145806	0.806994335604033	1.08095924260872	0.913499329579118
abhd17c	0.998633872988768	1.04473960357243	0.993161246440938	0.979084245156502	0.979084245156502	1.00136612701123	1.02851126170624	0.979084245156502	1.02771882790905	1.04151389702603	1.02002443914471	0.990518662772332	1.22970018520635	0.979084245156502	1.0026721535598	0.99029611521688
abhd18	0.992290930762966	0.936151116936239	1.0305191205557	0.994709099162609	0.983118945195399	0.946800626535573	0.98341074446958	1.00529090083739	0.982653059124313	1.01980486320096	1.01452434540991	0.968981501951609	1.09556926756041	1.17633018500508	1.04914489825769	1.00591192759893
abhd2a	0.984966004294781	1.15813439932255	0.990782481152567	1.14071690418991	1.17930554112604	1.01600548495571	1.05040467646364	1.03007174730229	0.972447074177755	0.958501274503999	0.95013820112087	0.965359814692367	0.912002994966291	0.912002994966291	1.07920839781129	1.00921751884743
abhd3	0.96882012277504	0.959246040631039	1.00064329557253	1.01378724135116	1.03149973265659	0.959246040631039	1.03192110609085	0.959246040631039	1.28335348118803	1.00815299684597	0.999356704427467	1.0041212207139	0.959246040631039	0.959246040631039	1.02864535374248	0.992213763759374
abhd4	0.985270506278078	0.827546344988657	1.037698525717	1.00221481492532	0.931619792645066	0.997785185074683	1.15534100523077	1.03622121384096	1.05109734904813	0.912102268398298	0.942781568179195	0.885672921473506	0.968470075663293	1.25468621432456	1.06811257211745	1.03973542485251
abhd5b	1.00684981316852	0.987139347037908	1.00133216233946	0.998353874573456	0.987139347037908	1.606292549274	0.987139347037908	1.0053356149518	1.00346217010468	0.987139347037908	1.06978123698613	0.998667837660535	0.987139347037908	0.987139347037908	1.05855667870043	1.00975224872514
abhd6a	1.0299592546495	1	1	1.00567962631779	1.0250634232008	1.01137584456897	1.05048290460627	1	1	1.01272682862083	1	1	1.47910575197774	1	1	1
abhd6b	1	1	1	1	1	1.01137584456897	1	1	1	1	1	1	1.17029104355064	1	1	1
abhd8b	1	1	1	1.00567962631779	1	1.01137584456897	1	1	1.01653548013839	1	1	1	1	1	1	1
abi1a	1.02904715247025	1.10424832873335	0.971554267485764	1.00231453958897	1.0574422650389	0.960515342824973	1.03479832898398	0.986527560209272	1.13322844921057	0.977256207079746	1.0341666988168	0.97242559756533	0.95766688124447	0.918678241898936	1.09636058885807	0.997685460411032
abi1b	1.01996725810774	1	1.01437772219712	1	1	1	1	1.03688698962697	1	1	1	1	1	1	1.02409180672653	1
abi2a	1	1	1	1	1	1	1	1	1.01653548013839	1.01272682862083	1.04181478171131	1	1	1	1	1.00572510003106
abi2b	1.01996725810774	1	1.05755663209954	1	1	1	1	1	1.06627618499619	1.01272682862083	1	1	1	1	1	1.0286373460774
abi3a	0.954971702283662	0.904488521119554	0.956547834167888	1.3675101453403	1.0411092228519	1.25926580071478	1.13372145707769	1.4056034275524	1.29999222552684	1.0686958653227	0.942309511190556	0.97864341274381	0.98134136377967	0.904488521119554	0.969926249735654	1.01865863622033
abi3b	1.00998084092972	1	1	1	1	1	1	1	1	1.01272682862083	1	1.01167868615229	1	1	1	1
abi3bpb	0.982816044881442	0.982816044881442	1.0252304877326	0.993981456969183	1.00744877934285	1.01637538960964	0.982816044881442	1.00093261992873	0.999067380071275	0.982816044881442	1.02391228326054	0.994294045015043	1.02452668803076	0.982816044881442	1.72611829725636	1.06169613853004
abl2	1.01580879731746	1.0323505940974	1.02315834154922	0.989461378635695	0.967473807542555	1.00050927454771	0.967473807542555	1.03892694024022	0.999490725452287	0.992112038088629	0.967473807542555	0.978772630501401	1.00853332722875	0.967473807542555	1.0141135163163	1.0340160960638
ablim1a	0.943520144417555	1.27605477203851	1.03802471042282	1.45352882004735	1.3697818284447	1.56596316885265	0.976005677092133	0.974275217719255	0.937293091969722	0.94194365274797	0.983223787942752	0.939086052597763	0.945772978738732	1.14003752162772	1.01677621205725	1.11370364179085
ablim1b	1.05404959448167	0.949511717119226	1.00416241369566	0.976489182769993	0.973309731119508	0.981933848609875	1.0214492839932	1.00207762908838	0.980934209867173	0.997922370911619	1.10883398805079	0.982810652179678	0.949511717119226	1.68900283568448	1.99197420517134	1.02026814300134
ablim3	1	1	1	1.00567962631779	1	1.03414610994903	1	1	1	1	1.04181478171131	1.02336852783346	1	1	1	1.0114513844093
abo	1.00412390220354	0.98446679951904	0.998621189674812	1.05165338347957	1.08342554983658	1.08547876253912	1.05905265764881	1.00261380347561	0.98446679951904	1.00953778312853	0.98446679951904	0.995964078297968	0.98446679951904	0.98446679951904	0.98446679951904	1.00137881032519
abracl	0.522868369050922	0.655433660658685	0.611718219248409	1.64674430430896	1.9421048102186	1.07653300975824	1.01778574088376	1.19292237682852	1.72077910452433	1.53913563871513	1.17038675166618	0.777638872292172	0.567789730575398	0.617019667940017	0.730129646738688	0.982214259116244
abraxas2a	0.983871148366106	0.902610418415984	0.928572261079383	1.05178546736302	1.03894743748868	0.984910700083927	0.993835519788346	1.08664203831394	0.992464242815432	1.19042987889349	0.978175667728236	0.955417724580675	1.09494388732447	1.36849477464345	1.03341036399907	1.00616448021165
abraxas2b	0.979180114596832	1.04484190181855	1.00734433645337	0.990304220216122	1.00372172019878	0.979180114596832	0.979180114596832	0.99722966733184	1.02781945952408	0.991641972104228	1.06115566902369	0.979180114596832	1.14592571813556	0.979180114596832	1.00277033266816	1.00722123441065
abt1	0.934668500551962	1.42274765976498	0.945246536642562	1.0073602491668	0.903889375279818	0.992431480325602	0.904035098160214	1.04514063936351	0.969569780623059	1.15624265824367	0.9926397508332	1.04774456922283	1.33604781169865	1.33692592759899	1.03094310180423	0.982953976842619
abtb1	1.01786206563461	0.916913172578473	1.61408623088435	1.01607661204347	1.05541058646521	0.975240754033899	0.98638098585635	1.00160856278978	0.947256871341094	0.916913172578473	0.99367582794996	0.998391437210224	0.955826902507395	1.39017992688081	1.02758492699796	1.557403777761
abtb2b	1.00496563983421	1.12875685566577	0.995034360165791	0.995034360165791	0.995034360165791	0.995034360165791	0.995034360165791	1.03173818228771	1.04446124163233	1.05848104415715	0.995034360165791	1.02992975318169	0.995034360165791	0.995034360165791	1.16334420416971	1.01212790954687
acaa1	0.971900868511164	1.28986898078821	0.994375997004511	1.00630215347005	1.09418392722358	0.962746038493106	0.936640809747069	1.09979754400891	1.18403672178985	1.00562400299549	0.89162879818414	1.02340421593293	0.929469461059356	0.89162879818414	1.10740820255226	0.950830929329401
acaa2	0.958359826006061	0.948889114692375	1.00350397636998	1.02445909502358	0.996496023630019	0.981289986732102	0.972828335918259	1.0365381268776	1.0117778651986	1.02153111876796	1.02832875006379	0.959970892856187	0.989159901333814	1.19233624533657	0.971749567848451	1.04139435831885
acaca	1.01085894755733	0.981455278928805	1.00968494148624	1.01260487788752	1.00605390793726	0.992620161633295	1.00621610153894	0.981455278928805	0.981455278928805	0.993946092062738	1.02249461717663	0.992917387103919	1.06484785536095	0.981455278928805	0.981455278928805	1.00956155341098
acacb	0.988759545539128	0.988759545539128	1.00297565560464	0.999992479554733	0.988759545539128	1.00000752044527	0.988759545539128	0.988759545539128	1.02148087913513	1.00134331882241	0.988759545539128	1.00030695795156	1.24185206971609	0.988759545539128	1.01258054940927	1.00008221118346
acad11	1.02800843079319	1.01568653610313	0.979235306293365	0.984313843884869	0.999612791893643	0.984359194652188	1.02397223193095	0.969402877840796	1.09428022577953	1.00038720810636	1.03154508242917	0.974100477871727	0.992253724204171	1.19606554849575	1.08979339221382	0.9900269986224
acad8	1.00895737684462	1.06969071525075	1.0516287447761	0.9858477143682	0.942965715851201	0.985908881395552	0.990569364131496	0.977748882430396	0.983314660362261	0.991042623155375	1.10118960772252	1.01567699336542	1.14389832585776	0.942965715851201	1.07961366695341	1.04572980043123
acad9	1.00243764133553	0.963922356080741	0.991647718028389	1.0022733344413	1.01228350083238	0.996836554833806	0.98824084616509	1.01728605533931	1.07594837378395	0.98847014337222	0.963922356080741	0.997726665558704	1.08690464657695	0.963922356080741	1.08026813609787	1.0081027499196
acadl	0.897465617949302	1.05890536583255	0.966226292684521	0.914682313010251	1.01547256826389	0.941332844503517	0.872534389762206	1.10964493146141	1.16957172857889	0.889347333733472	1.05416456844289	0.889526457379544	1.17423679467253	1.51550846989002	1.25880262593457	0.984527431736106
acadm	1.38951815243534	1.54739821077918	0.943055517282889	0.857047453892501	0.911870189781248	0.757595393421075	1.13669729968515	0.931704214997845	1.13153742887667	0.96111849326718	1.03888150673282	0.798940596335256	1.13740816896942	0.919879746508405	1.23260811678952	1.21152319544985
acads	1.00387532736665	1.24384718984025	0.95251063641675	0.946800165948185	1.03472005537196	0.881571413033268	0.864445007141824	1.00856157604391	1.06261824454657	0.983526580715864	0.913762090260219	0.961961462414715	1.31422802074419	1.27837840077597	1.10884053770635	0.996124672633347
acadsb	1.1017373416895	0.99939586491326	0.977009590655948	0.976970439883653	1.03073625226033	1.00060413508674	0.9365900772453	1.02310302572575	0.998663694470404	1.00829053112864	1.01500005484629	0.9694358563949	1.01617053422497	0.9365900772453	0.959154224368279	1.02028395399527
acadvl	1.0071346247209	1.66116147844405	0.980044382868695	0.954992211573519	0.901525767650219	0.977001433842708	0.931180815498453	1.02855933982317	1.44280832119394	1.0530343969881	0.992865375279098	1.02739971282072	1.02802120197683	0.719700747685932	1.04779481774304	0.987571738384586
acap1	0.894981803089253	0.9953831798861	0.890077201605276	1.22715405420278	1.23404565320109	1.23007819496508	1.11292286418224	0.942266533151303	1.05287285090935	0.989645190367556	1.06169819331669	1.06342332493857	0.877461306698839	0.877461306698839	1.0046168201139	0.993266346536423
acap2	1.07279716319388	1.0640362613704	0.99716822854295	1.00283177145705	0.99716822854295	1.00851185931997	1.02232546815387	1.01554936216531	1.01365688398066	0.99716822854295	0.99716822854295	0.99716822854295	0.99716822854295	0.99716822854295	1.02119181277884	0.99716822854295
acap3b	1	1	1	1	1	1	1	1	1	1	1	1	1.08496828966385	1	1	1
acat1	1.01223038348573	1.23106771481609	1.07925219546049	0.950575033423916	1.04946205019569	0.96026753206032	0.995636860785427	0.935126695356995	0.924163101416509	1.0085310694126	1.1275639128061	0.993580271325235	1.00436313921457	0.827940722645831	0.979734261511229	1.03544795357104
acat2	1.00501060392672	0.978564379281666	0.943445399355336	0.984878350911074	1.10208961066576	1.08645729896608	1.03298423900852	0.967837500444626	1.02364834278907	0.975542993365467	1.13228188953315	1.0354436134501	0.994989396073277	0.917067720367705	1.04996271634017	0.980143107387464
acbd3	0.974860602312849	1.05556534166097	1.13943942297148	1.01118766298115	1.01082281651527	0.978321482631494	0.989177183484726	0.943034527699715	0.936378668695583	0.956649659032524	1.0255291355505	0.929554278167965	1.02772207122888	0.878176481732948	1.0480253485093	1.17659429321352
acbd4	1	1	1	1.00567962631779	1	1	1	1	1	1	1	1.01167868615229	1	1	1	1.00572510003106
acbd5a	1.03290076777194	1.00191374689836	1.0200568906162	0.970966470850683	0.962483020423761	0.981710001286208	0.986350635526384	1.00829620227982	1.00117973182232	0.998820268177675	0.978211703908584	0.960891598882869	1.00214731351493	0.938949726074867	1.0750157082196	1.0682710624575
acbd6	1.00288548493469	0.973713746837466	1.00172073919963	1.01245428916307	1.02256613744799	0.984790563076158	0.998279260800374	1.02761950721576	1.02208155791412	0.973713746837466	0.973713746837466	1.03068095981984	0.973713746837466	0.973713746837466	1.04415976624791	0.979288355439729
acbd7	1.02457194186636	1.43952798247518	1.00388755146838	1.02574912102996	0.975819977456775	1.00914043369748	1.07444422834997	0.993807591666274	0.99195562931266	1.00067075624645	3.8171324355937	0.975819977456775	0.975819977456775	0.975819977456775	0.99932924375355	0.981406644440022
accs	0.993304011753833	0.983487974721843	0.983487974721843	1.00024957940579	0.983487974721843	1.0282765457159	1.00830007956667	0.983487974721843	0.999750420594206	1.04619842296313	1.10712376298556	1.00647064083301	1.02522713452587	0.983487974721843	1.00718197692671	0.989118541756471
acd	0.996648161421463	1.03254698166532	1.06520186967886	0.989649607242147	0.991910671671313	0.978665778714482	0.992070585134315	1.00335183857854	0.967657853378505	1.00464097172913	0.967657853378505	1.01292655253351	1.38220335706334	0.967657853378505	1.01430643458283	1.04532136171439
ace	1.01996725810774	1.06705792554698	1	1	1	1	1	1	1.08290127566171	1.05098478820174	1	1	1	1	1.07234777124104	1.0114513844093
acer2	1.00998084092972	1	1.05755663209954	1.01136063269	1	1	1	1	1	1	1	1	1	1	1	1.01717885337973
ache	1.01996725810774	1	1	1	1	1	1	1	1.01653548013839	1	1	1	1	1	1.04820772243149	1
acin1a	1.08872523381022	1.14317717641982	0.994135711836419	0.942619917017633	0.969801972039952	1.26600270474233	0.883366853336713	0.724473426909	0.807935865636859	0.886502668022187	1.00586428816358	0.827386687028282	1.19413622308091	1.25553961297915	1.32778747929993	1.15150654771124
acin1b	1.01670097480928	0.884329420965422	1.06827086211371	0.970464025975266	0.953936161547278	0.966768208942431	1.03879388568468	0.889962833112229	0.938905922479127	1.00952276265588	1.03778961390231	0.990477237344124	1.25569317465584	0.82875484056979	1.06967237518029	1.19216407095028
ackr3a	1.00998084092972	1	1	1.01136063269	1	1	1	1	1	1	1	1	1	1	1.11065833999056	1
ackr3b	1.24867255109723	1.66115204872899	0.952643943183913	0.957584571902757	1.06588041135275	0.978737120228077	0.996166027172732	0.960166770637118	1.55494397736041	1.00383397282727	1.04241911146006	0.975678446193426	0.92600908319097	1.1635861095924	1.72245088189077	0.979073408966479
ackr4b	1.23045903218348	1.11558423745359	0.997561658959592	0.98342228652153	0.98342228652153	1.00580289300149	1.00823273413968	0.98342228652153	0.999683646207961	0.995938133423991	1.06575298949595	0.98342228652153	0.98342228652153	1.74932336343314	1.60123616636777	1.00031635379204
aclya	1.07060095021479	0.95145530591545	0.981545623369527	0.972839052702417	0.981292309326905	1.02395807230058	1.13093458848797	0.941025592754518	0.906406346903046	0.982769358880979	1.00375452203447	0.996245477965532	1.35100778658231	1.35189573490908	1.15455972796332	1.04013265072473
aclyb	1	1	1	1	1	1	1	1	1.03309331752459	1	1	1	1	1	1.07234777124104	1
acmsd	1.00998084092972	1.58469042186985	1	1	1	1	1	1	1.04967354238733	1.01272682862083	1	1	1	1	1	1.0114513844093
aco2	0.978082618481761	0.995884282175564	0.876211988819142	0.974934887381601	1.05897933120518	0.970442296990128	0.933249672416335	1.13984690586152	1.14835730453601	1.14689188799705	1.07259104961033	1.00411571782444	1.40000370336442	0.828524886728403	1.06937557417273	0.97125419625699
acod1	0.96340928580808	0.96340928580808	0.991119890281825	1.02139562674407	0.987555620453873	0.996305965207203	1.01204498488032	2.25000870341565	1.34089299039324	1.76730900964323	1.0036940347928	0.96340928580808	0.96340928580808	1.21058171368653	0.986619556120312	1.01861680496233
acot11a	1.0299592546495	1	1.01437772219712	1.02272678693906	1	1.01137584456897	1.02522868147101	1	1	1	1	1	1.47173349276173	1	1	1.0286373460774
acot13	0.878360481195052	1.09357671409307	0.972836302365223	0.971920790432965	1.05679999169141	0.959370467182673	0.948201699908354	1.01404060899785	1.07679560095953	1.17419535845083	0.933260899294916	1.12930360788415	1.04466748731866	0.861165369979226	0.985959391002152	1.01447857646322
acot14	1.06998309682325	1	1	1	1	1	1	1.0184333326075	1.01653548013839	1	1.04181478171131	1	1	1	1.02409180672653	1
acot15	1.08081169898847	1.0580352805844	1.00580052144145	0.997175973425921	0.991544371915926	1.00282402657408	1.06666644600641	1.00982183911854	1.00794003418408	0.991544371915926	1.03300558338467	0.991544371915926	0.991544371915926	0.991544371915926	0.991544371915926	0.991544371915926
acot18	1.07398924744793	1.09749244514407	0.995301320121524	1.01147032797047	0.967473807542555	1.00050927454771	0.991881896064593	0.967473807542555	0.999490725452287	0.967473807542555	1.00792851361636	0.990082246142259	1.04967840226402	0.967473807542555	1.0141135163163	1.01736503608575
acot7	0.964454766381964	0.999193994960175	0.976812242550804	1.09651652889798	1.13924252580614	0.968375341425644	0.960025053430586	1.01569844213912	1.02961852072072	1.04409363208116	0.975556292516243	0.936400893557844	0.936400893557844	1.17664404435341	1.02677479534572	1.00080600503982
acot8	1.02051227243569	0.953764854291215	0.96747782040759	1.02428897669044	1.00161638495282	0.986332213871368	0.953764854291215	1.04186423918374	1.04871104368513	0.978053964945755	1.07366410330021	0.998383615047177	1.03480462270183	0.953764854291215	1.04581458626333	0.986544197977767
acot9.1	1.00779521842185	0.916127738309219	0.995263522844294	0.952577141983448	0.962090969563144	0.957848687930884	1.00871900924088	1.0177311694791	0.961635048350327	0.997992210807427	1.06984838135052	1.00200778919257	1.18999774136554	0.916127738309219	1.07109054451503	1.03703587228763
acox1	1.04282502696785	1.08414385000228	1.0058891783271	0.953235914190892	1.01538319730249	0.922478865098335	0.993110932688428	1.10267853873348	1.09112421822829	0.994110821672895	0.939667282139074	0.933583391702214	1.01702817157842	0.901952341850584	1.1421781992396	0.977371614324294
acox3	0.99833543280105	1.04442738475847	1.02103241315822	0.995473212429923	0.978791647344812	0.989926228990413	0.978791647344812	0.978791647344812	1.01118311012081	0.978791647344812	1.01971960641939	1.00166456719895	1.10367104032668	0.978791647344812	1.02597696339827	1.01804176018582
acp1	0.949789540481762	0.944382292127364	0.957970011143205	0.981267986952601	1.25191733241617	0.973553475729285	0.907406873889368	1.09100878103573	1.47023467217335	1.43971921401381	1.04279657304252	1.09861800206115	0.953232900993764	1.08786492474643	0.970437243754242	1.0187320130474
acp2	0.99848086136177	0.969437244099093	1.01127431096606	1.07428112064631	1.01807507742016	0.969437244099093	1.06741640439095	1.00519686566618	1.00151913863823	0.98177510576339	0.969437244099093	1.0147891862133	0.969437244099093	0.969437244099093	1.01617160567737	0.991644634736018
acp5a	0.961906260588479	0.883216228292536	1.15881644518316	1.33109405423686	1.52202417251234	1.04042648168153	1.03036033344107	0.981169598228764	0.956435980303111	0.928246820628369	0.994246700854377	0.945253038626354	12.4649110960794	1.33909023055569	1.00232754954141	0.997672450458589
acp5b	1.01073280071005	0.971898801934968	1.11196949951668	0.993986938932872	1.04510554320941	0.994017158334429	1.11939001542383	0.989814135811862	0.987969615270894	0.971898801934968	1.01253853818337	1.00598284166557	1.01314611806893	0.971898801934968	0.971898801934968	1.07781600444441
acp6	0.936171588689197	1.36384591031367	0.984983464897643	0.988805112346923	1.0838486438919	0.963737832922082	0.985555127097987	1.06328222759431	0.985852121102834	1.19748853009658	1.06865002040342	1.03462622157694	0.920690013665561	1.10980244198395	1.01119488765308	0.984534715319596
acsbg2	0.964443550114963	0.918552660750366	0.918552660750366	1.0126535087715	1.10387414340183	1.01280145354362	0.988144686070998	1.00339949069949	1.11761568167939	1.0241927260201	1.07268019097715	0.972292669280026	0.996600509300505	0.918552660750366	1.09621071895182	0.955387155285196
acsf2	1.00075172018055	1.03679834877238	0.971642048617843	0.999248279819451	0.995994724482049	0.982695297539595	0.971642048617843	1.00748299878634	0.971642048617843	0.996386429928707	1.05298652697532	1.0627261464858	1.13710398703466	0.971642048617843	1.11244557192359	1.00503580233885
ACSF3	1	1	1	1.01704301945196	1	1.02275788009557	1	1	1.01653548013839	1.03821920963231	1	1.03506953569934	1	1	1.04820772243149	1.00572510003106
acsl1a	1.07488080025608	1.04263437849575	0.977111320326196	0.982660947496536	0.977111320326196	0.999348302594201	1.00176255058843	0.995122738288318	1.00944717550662	1.01445574271185	1.22356567976572	0.977111320326196	1.01857985537051	0.977111320326196	1.0006516974058	0.977111320326196
acsl1b	1.08176678871853	1.07621629344642	1.00332324183456	0.997260661949291	1.04408351387222	1.00273933805071	0.948718216482354	0.966206254917563	1.02081938988363	0.997088413812838	0.98838866161011	0.981989323843894	0.948718216482354	0.948718216482354	1.01735586498062	1.04665743932959
acsl3b	0.983050658777679	0.963806093738192	1.03316626753177	0.996670402507511	1.01216140546818	0.985740277254862	0.988121650676933	0.999357999120326	1.01168175658866	1.00064200087967	1.08496764242555	0.97506208261862	1.12793363922133	1.21108032671748	1.05682492558393	0.996930538460277
acsl4a	0.910919615400165	1.11465879447837	1.01559625768196	1.05090265791536	0.945554746584694	1.33899151567106	1.18289329274225	1.09513733895358	1.12063106718163	0.984403742318038	0.932295394679729	0.920871127050704	0.934699383992146	0.968196964311439	0.807658540930858	1.02156583489398
acsl5	1	1	1	1	1.0250634232008	1	1.02522868147101	1	1	1	1	1	1.04243992898422	1	1	1
acsm3	1	1.06705792554698	1.01437772219712	1	1	1.01137584456897	1	1	1	1	1	1	1	1	1.04820772243149	1.03436837029491
acss1	0.929043143295289	1.0535281399232	1.00280074614655	1.04433410183736	0.920455772356204	0.972274161594537	0.898594109834707	1.12349810063823	1.07505298253718	1.02899018902659	0.913131522072997	0.92776027308264	0.950954779230823	1.32887956039606	1.03717459814251	0.997199253853449
acss2	1.07463940616274	0.958386645983534	0.98869617102596	1.13925932899924	1.27669408819178	0.980052343307623	0.98893313875859	1.06454236283619	1.131913926178	1.11733462143599	1.01106686124141	0.961244349135469	0.936275794649449	0.898158031572893	0.963137763379427	1.05073587490587
acss3	1.01472964736302	1.03125387087594	1.0081539834411	0.993904608114078	0.990668451787462	1.02147656913137	1.01523500807971	0.984260827210658	1.03049836084248	1.0157200514763	0.966446006525193	1.00033881925251	0.966446006525193	0.966446006525193	0.966446006525193	0.999661180747489
acta1a	1.01996725810774	1	1	1	1	1	1	1	1	1	1	1	1	1.2565601468862	1.02409180672653	1
acta1b	1	1	1	1.00567962631779	1.0250634232008	1	1	1	1	1	1	1.01167868615229	1	1	1	1
acta2	1.01315272944757	1.1582358136331	0.965370987047802	0.954299089526791	0.930822347889361	0.964334013251802	1.08500316197581	0.897550973578301	0.989133281289111	0.960562466471655	1.01086671871089	0.895977747606231	1.01302830107525	147.936955979453	1.47694947315191	1.04759626622354
actb1	0.491207037954197	1.01785851598438	0.503956630863809	1.57458801287132	1.33539156908446	1.14296534712025	0.989560242287857	1.30034411457707	1.26276052656147	0.872409560304056	0.651515557814416	0.478958288613288	0.995981783968644	1.27376826546401	1.00401821603136	0.93358413126925
actb2	1.56418788298464	0.589643695169404	0.471742421553628	2.2006133869106	1.16100893227995	1.6459061103695	0.995589370191177	1.32106556189321	1.21594830950085	0.761054266620654	0.550477871181343	0.457461305744511	0.280658551179267	1.35909327858741	0.916147944587695	1.00441062980882
actc1b	1	1	1	1	1	1.01137584456897	1.02522868147101	1	1	1	1	1	1.12758526630324	1	1.02409180672653	1
actl6a	0.964261320855155	0.967847315422369	0.926886551585338	0.891986861401216	1.20364269965539	0.911501247950956	1.00431956956234	1.01124111162806	1.09563312250375	1.03928477321567	0.99634725291171	1.00365274708829	1.38883800847983	0.853187583672705	1.0389232899623	0.941264873047037
actn1	1.14699141888426	1.02886330288357	0.954598840685471	1.22882590520366	1.24798602366053	1.13061839340206	1.00758514454792	0.903348641273814	0.992414855452075	0.921489717855351	0.891753602172992	0.956357622815593	0.928691354294215	2.11615144212124	1.1047882820912	0.983703897532418
actn4	1.01234862430322	0.937357201455478	1.00481398433122	1.08691469669298	0.998171912758841	1.06569966221461	1.09352120998977	0.937357201455478	1.04629584550917	0.973182252838264	0.937357201455478	0.981208383983797	1.17729228096205	0.937357201455478	0.959939829986664	1.00182808724116
actr1	1.03530229775493	0.997539319935857	0.955582041602988	0.962979492780614	1.04422140037493	0.938116167974076	0.944645911248417	0.945700212584357	1.17734407925836	0.987424092224201	1.34521287274738	0.953604114534694	1.07401739962534	1.39732483115738	1.15965131521641	1.00246068006414
actr10	0.954630997710651	1.03574061651571	1.01582354073102	1.00647603250896	1.08421041194925	0.936634365445348	0.939395969783674	0.96671509792848	0.937659509100224	0.993523967491039	0.972588700537187	0.940162959005789	1.22108493295293	1.23660532405387	1.15235478760363	1.13142791447347
actr2a	0.786323599423798	0.826398007799447	0.890953009220239	1.67556098577858	1.86190364557046	1.20803859795342	1.10904699077976	1.20329636638172	1.51694967262469	1.3056228524217	0.86880809799702	0.858352229165541	0.890252629335126	0.890837746860331	0.873382521945654	1.14083481869595
actr2b	0.904643287044305	0.902170129695942	1.0040058884861	1.11618992526403	1.07168695023795	1.07775646106471	1.00780347945354	1.16316523808402	1.09409373034733	0.986211191646916	0.845474372193506	0.914790962705337	0.917312883553408	1.06238940131199	0.865843377360626	0.995994111513905
actr3	0.966821345510937	0.81026044570334	0.898314904386692	1.46204523859674	1.49686959586644	1.26970613531388	1.12190655446828	1.14749093078724	1.32616715825488	1.13279585453112	0.889398046202559	0.923050947356457	0.674095330162584	0.847041327084399	0.820843331012883	1.03317865448906
actr5	1.03514824222268	1.04207141415569	0.99062478441939	0.998778345246982	1.02558011613827	0.987693199553944	1.00122165475302	0.976583734778519	0.992732015728429	0.989012548604933	0.976583734778519	1.02227000202164	1.14288719808853	0.976583734778519	1.02366261239583	1.06617929568661
actr6	0.935356831556181	0.963577314020345	1.00708265495409	0.944088052459736	1.03942176127887	0.933857204067411	0.97143791691973	0.953014721188994	0.992917345045912	1.09998967468525	1.20735999426748	1.01516516470555	1.21186148933747	0.903022498545621	1.07767685475072	1.04298567986614
actr8	1.00013643138278	1.01642301370402	1.03482889831519	1.00128553543265	0.976421269082868	0.985072956696202	0.952547176089798	1.0052811340832	0.999863568617221	0.964670080753146	1.03229305911342	0.974806801286938	1.2783238970674	0.952547176089798	0.998467305957632	1.01259696921568
acvr1ba	0.967906451891082	1.11871997289595	1.0111140054616	0.962453963638908	0.977413148904895	1.00054357638524	1.02478378279554	0.999456423614765	0.976949966729436	1.11170353021467	1.48316924354795	1.0792713319737	1.04946380366427	0.930717911120737	0.998053277644435	0.989391559444147
acvr1l	1.01897051799962	0.979820012722613	1.03621515271865	0.985385024253574	1.0289787620419	1.00211863908739	1.0292841729562	0.997881360912609	0.979820012722613	0.979820012722613	1.06184913850254	0.979820012722613	0.979820012722613	0.979820012722613	1.00342564709591	1.05283497489534
acvr2aa	0.993210903127656	0.973767437368797	1.07192732565144	1.00143405497848	0.998173382750734	1.00701780734998	0.998334305873018	1.0096867867301	0.973767437368797	0.998565945021519	1.01448531019996	0.985139761655142	1.01509405825787	0.973767437368797	1.02071054770229	1.07429257158985
acvrl1	0.994948237652222	0.975470761187042	0.989495808802802	0.981011070594519	0.999919397694684	0.986567564947881	1.00008060230532	1.14863764756073	1.26231672898964	1.00031264663935	1.01625985813185	0.975470761187042	0.975470761187042	1.22573768296038	1.58419407344162	1.03696568645687
acy1	0.89178888904813	1.45799005196873	1.06029659243584	1.06033161498953	0.959780443779144	1.01126782091389	0.940518571134959	0.912431178959617	1.12637071096892	1.05616672985708	0.93262394507143	0.990537117630987	0.848560277596816	0.982763309505759	1.00946288236901	1.10121737051059
acy3.1	1.00501824822471	1.00353449374693	0.973823108519292	1.05702618076554	1.04067939324801	0.945110792618126	0.996465506253067	1.41835694260089	1.01701377037732	1.18983953281391	0.995857274043292	1.08006522018546	0.884646944005326	0.884646944005326	0.948649178739305	0.925193830534041
acy3.2	0.955902586630312	1.77234327079957	0.985323575399699	1.10573182065323	1.0115708882552	1.00298592210155	1.08199616709166	0.99701407789845	1.2766638187007	1.06033893858446	0.95761036649093	0.95141030327529	0.919175253894875	0.919175253894875	1.00788667513853	0.99294758441828
acyp1	1.04611520785759	1.17541706803242	1.13939252309178	0.986594765027445	1.01865540655986	0.978318146493235	0.995739592543554	0.976855518645716	1.07960178450282	0.960988866151555	0.964316973263527	0.979765736727765	1.00426040745645	0.925612681055949	1.0504416254	1.13309685868827
ada	0.862130591397986	1.00437956801635	0.962134583538124	0.91976417179778	0.910391945328436	1.36743301889108	1.23461072033897	1.19904648523317	1.17413249531718	1.13031497494995	0.890353132135377	1.00562215245898	0.790924761970349	0.790924761970349	1.21787338154067	0.995620431983651
ada2a	0.984560375152323	0.886914256513844	1.04038284388388	0.982833336767785	1.0658525711311	0.957655460075684	0.93168826431937	1.06088285677047	1.07912079920944	0.920811418409435	1.07313593953237	0.928405631294949	0.886914256513844	1.1144611084405	1.01543962484768	1.09383744143922
ada2b	0.992862449758709	0.992862449758709	1.00713755024129	1.01542702311417	0.992862449758709	0.992862449758709	0.992862449758709	1.29901848613713	1.2443140344928	1.10704866735749	1.93431291821364	0.992862449758709	0.992862449758709	0.992862449758709	1.01678230000432	1.02129539533971
adad1	1	1	1.01437772219712	1	1	1	1	1	1	1	1	1	1.82915657156436	1	1	1
adad2	1.00998084092972	1	1.01437772219712	1	1	1	1	1	1	1	1	1.01167868615229	1.34200586506898	1	1	1
adal	1.00496563983421	0.995034360165791	0.995034360165791	1.00633858004557	0.995034360165791	1.00635371638782	0.995034360165791	1.05012045087929	1.01148773106533	1.02037446320104	0.995034360165791	1.01828684830658	0.995034360165791	0.995034360165791	0.995034360165791	1.00642888112451
adam10a	0.9807766927245	1.0546844468482	0.981567666864326	1.01843233313567	1.03419295085588	0.958813579307212	0.960799974639427	0.937452036324052	1.13406441236986	0.908187070601003	1.17686437665575	0.775874617851422	0.799306807547869	1.21492559312729	1.27171222305796	1.1106911606898
adam10b	1	1	1	1.00567962631779	1	1	1	1	1	1.01272682862083	1	1	1	1	1.02409180672653	1
adam11	1	1	1	1	1	1.01137584456897	1	1.03688698962697	1.01653548013839	1	1	1	1	1	1	1
adam15	1.00998084092972	1.06705792554698	1	1	1	1	1	1.0184333326075	1	1	1.08371856536385	1	1	1	1.07234777124104	1
adam17a	1.00124088593819	0.901940437939871	0.966848458270313	0.99948458791338	1.08391034164227	1.00051541208662	1.01594488195785	0.98525279468555	1.0519913201754	0.959451145344454	1.05328053856924	0.93357107032688	0.901940437939871	1.13334240918033	0.988988493017212	1.00629863809792
adam19a	0.995506927289613	0.96654981524331	0.994350750971175	1.03801929450592	0.990774862307412	0.999553731505826	1.08872082528715	1.02005897325142	0.96654981524331	1.00349058525217	1.21034027250938	1.00044626849417	0.96654981524331	0.96654981524331	1.40314694228994	1.00530902351574
adam19b	0.996808298397372	0.962349650766129	0.990029776887665	1.40478288755171	1.33286862992029	1.17137485547517	1.12267740932163	0.980088961963408	0.962349650766129	1.01141484388646	0.962349650766129	0.996098806198917	1.00319170160263	0.962349650766129	1.03197350315365	1.16696384013784
adam28	0.981400221672366	1.13431626294494	0.943693228311198	1.25857288846569	1.13408691580638	1.00819277231594	1.03907049037314	1.30566991713955	1.73523393187886	0.991807227684059	0.943693228311198	0.965745949783238	0.943693228311198	0.943693228311198	0.966428503176806	1.07141471762288
adam8a	0.832461857987759	0.781512438659781	0.873938350237494	2.8621998170984	1.95017951717529	1.51777608105083	1.04019631083166	0.970098487198671	3.33355469714337	0.905208403032861	1.24838838016969	0.716671924341553	0.921362982725398	0.933073809263271	1.02990151280133	1.21466091324757
adam8b	1.00774722671055	1.0785017958122	1.03285796681961	1.00479011849099	1.02234541561017	1.02656440764909	0.97471869703745	0.950732958074203	0.950732958074203	0.962832773495785	0.990487649181826	0.99520988150901	0.991081997297825	0.950732958074203	1.04249007574742	1.05980798920931
adam9	1.0425406602476	1.03004457963106	0.979191709683469	0.992739114170464	0.989506752695555	0.998274385669843	0.989666278604497	1.22678919418643	1.38741287599204	1.14056251641603	0.965312711681564	0.976586295880104	0.965312711681564	1.2129734827817	1.23616557004546	1.00172561433016
adamts10	1	1	1	1.00567962631779	1	1	1	1.0184333326075	1	1	1	1	1	1	1.02409180672653	1
adamts12	1.13018677171122	1	1.01437772219712	1.00567962631779	1	1.01137584456897	1	1	1.01653548013839	1	1	1	1	1	1.04820772243149	1
adamts15a	1	1	1	1	1	1	1	1	1	1	1	1	1	1	1.08647999163283	1
adamts2	1	1	1	1.01136063269	1	1	1	1	1	1.01272682862083	1	1	1	1	1.36391955406495	1.02290750718739
adamtsl3	1.06998309682325	1	1	1	1	1	1	1	1	1	1.04181478171131	1	1	1	1	1.00572510003106
ADAMTSL4	1.00998084092972	1	1	1	1	1	1	1.05536099346792	1.1162189226098	1.05098478820174	1	1.01167868615229	1	1	1.02409180672653	1
adap2	1.03454217245913	1.04146129093873	0.97601195399478	1.02595092030612	1.0004741546468	0.998223917015633	1.04995725023959	1.04809567462846	0.97601195399478	1.18365835524521	0.97601195399478	1.01024024005838	0.97601195399478	0.97601195399478	0.999525845353205	0.987188642068048
adar	0.990329253210122	0.961522748341277	1.00301825695859	1.00524864035975	0.985621799900155	1.00531101111964	0.985780699486311	0.961522748341277	1.00928498933738	0.998271387826371	1.00172861217363	1.0290597822631	1.00232970549759	0.961522748341277	0.984687568557476	1.00559315861733
adat1	1.00496563983421	0.995034360165791	1.00934068777284	1.01199275012146	0.995034360165791	1.00635371638782	0.995034360165791	0.995034360165791	0.995034360165791	1.00769799193946	0.995034360165791	1.00665505416891	1.18937806452317	0.995034360165791	1.01900653565716	0.995034360165791
adat2	1.01195784453769	1.02843693101382	1.00540014248756	0.980232259741687	0.963806093738192	0.974770202055184	0.988121650676933	0.999357999120326	0.995701634830407	1.00064200087967	1.04449455719489	1.00889460095059	1.04569904909072	0.963806093738192	1.05682492558393	0.991406942396081
adat3	1.02991584761466	1.01757109028214	1.00851043734013	0.975295892313304	1.02545325637809	0.964471371425799	1.00176476737661	0.971201555070078	0.969391719109029	1.00224337516839	0.993498645122384	0.998235232623385	1.23870208432664	0.953623103226119	1.02261560934849	0.986397575159576
adck1	1	1	1.01437772219712	1	1	1	1.02522868147101	1	1.03309331752459	1.02546656080401	1	1.01167868615229	1	1	1	1.0114513844093
adck2	1.00998084092972	1	1	1	1	1	1	1	1.01653548013839	1	1.08371856536385	1	1	1	1	1
adck5	1.00274758507762	1.18170402296824	0.997252414922376	1.03341995303029	1.03244161018514	1.00549109418236	1.03274804890648	1.01938166797215	0.983117425688677	0.995629392679566	0.983117425688677	0.994598945554138	0.983117425688677	0.983117425688677	0.983117425688677	1.00563819518369
adcy2b	2.11660387513967	1.0441391273483	1.00666678334109	0.995198466158137	0.978521505112349	0.989653013661901	1.05265693171373	0.996558917479672	0.994701828025126	1.00344108252033	1.06044192169803	0.989949350663818	0.978521505112349	0.978521505112349	1.07296055040667	1.01776078509313
adcy6a	0.998471198470011	1.05489783823727	1.00281797331036	1.00545289709948	0.988604098223177	0.999850304784811	1.03851170460714	0.988604098223177	0.988604098223177	1.00118589315511	0.988604098223177	1.00014969521519	1.03056038594527	0.988604098223177	0.988604098223177	1.03958498537347
adcy7	0.931663245747502	0.9941386503157	0.945058441076126	1.0058613496843	0.955013915956307	1.08056765567257	1.04942462540804	1.08690960707027	1.04903487055212	1.0268574865632	0.970620540996887	0.953434844237166	0.931663245747502	1.17069090492496	0.931663245747502	1.00643785332158
adcy8	1	1	1	1.02272678693906	1	1	1	1	1	1.02546656080401	1	1	1	1	1.02409180672653	1.0114513844093
adcyap1a	1	1.49738046529517	1	1.01136063269	1	1	1	1	1	1	1	1	1	1	1	1
adcyap1b	0.989014469140665	0.989014469140665	1.01746155718194	0.994631701748275	0.989014469140665	0.989014469140665	0.989014469140665	1.00724530180396	1.00536829825172	1.04683044715169	1.03036989327711	0.989014469140665	1.03098817297536	0.989014469140665	1.24243695108428	1.02867452306579
add1	0.997982177379439	0.978445307382619	1.03476132396916	1.02850877949777	1.02753508608045	0.989575949118642	0.978445307382619	1.0145372092866	0.99462437032935	0.99089781312453	0.978445307382619	0.989872263044717	1.10328051248818	1.22947537916482	1.00201782262056	1.0457422093127
add2	0.938755371465127	0.95404240247122	1.98913398986426	0.97548429367897	1.05178423023255	1.00627264988358	1.14346956568514	0.976673711496378	0.997996600854264	0.939671622590411	0.931472840862308	0.93591371517775	1.03048488125582	1.12347383650272	1.00200339914574	1.75366945355598
add3a	1.0001129490234	1.06759832139537	0.926517948421403	1.18367713885323	0.9998870509766	0.948893131949825	1.02297482093182	0.986691995557623	0.932306716458898	1.00174251496473	1.02169720537334	0.940150787308387	0.925881912853152	1.11606077248759	1.37671662569642	0.959472567279268
adgb	1.00998084092972	1	1	1.00567962631779	1	1.01137584456897	1	1	1	1.02546656080401	1	1.02336852783346	1	1	1	1.00572510003106
adgra2	1.00998084092972	1	1	1	1	1	1	1.0184333326075	1	1	1	1	1	1	1.02409180672653	1
adgra3	1	1.06705792554698	1	1	1	1	1	1	1	1.01272682862083	1.04181478171131	1	1.08496828966385	1	1.07234777124104	1
adgre10	0.964737120053073	1.20111739120577	1.00029106957565	1.02117909647407	1.0170958045091	0.999708930424352	1.04144641839354	1.03321945503489	0.977152417366586	0.982000747889352	0.985401623579099	0.979021625437085	0.985992919794615	0.945851067653746	1.0371370244295	1.016334706515
adgre14	1	1	1	1.00567962631779	1	1	1.02522868147101	1	1	1	1	1	1	1	1	1.0114513844093
adgre5b.3	1.04995999829461	1	1.02876306558588	1	1	1	1	1	1.03309331752459	1	1.04181478171131	1	1.04243992898422	1	1.02409180672653	1
adgrf3a	1.00998084092972	1.3380406031852	1	1	1	1	1	1	1	1	1	1	1	1	1.03819578493229	1
adgrf3b	0.992625375488579	1.18134176419523	0.996946700945619	0.993981456969183	1.03212510874007	0.993996407447904	0.982816044881442	1.00093261992873	0.999067380071275	0.982816044881442	1.02391228326054	1.01728294725329	1.06632424326921	0.982816044881442	1.05392059526854	1.03115914147103
adgrf6	1.00998084092972	1	1	1.01136063269	1	1	1	1.0184333326075	1.01653548013839	1	1.08371856536385	1	1	1	1.02409180672653	1
adgrg1	1.21959292270362	2.18803503408502	0.917447623135883	0.938293053954111	1.1003629165691	1.06973840609081	0.950102730852968	1.1762937054896	0.949370708226905	0.939010908193116	0.980162517555846	1.09612424640533	1.01983748244415	0.904443781699692	1.12332448732188	0.956272322422385
adgrg11	1	1	1	1	1	1.01137584456897	1	1	1	1.01272682862083	1	1	1	1	1.02409180672653	1
adgrg3	0.978901767356995	0.914875917445167	0.928029749231028	1.53641805651165	1.28666488256793	1.10307977569632	0.961061511112121	2.02060486985529	1.23689445053064	1.32654524356866	1.12957572214824	0.985421214698502	0.914875917445167	0.914875917445167	0.981065151034422	1.0145787853015
adgrg6	0.951286141182027	0.951286141182027	1.0746434126829	0.994546516622703	1.02294026636135	1.0054534833773	0.975285836225697	1.05678882593517	0.951286141182027	0.970480742986339	1.0309264521723	0.951286141182027	1.03211529757919	0.951286141182027	2.73916632715009	1.15675817966365
adgrl2a	1.03795600052858	0.98856718562086	1.01700140841692	0.98856718562086	0.98856718562086	0.98856718562086	1.01350743225958	1.00678977335826	0.98856718562086	1.00114851077243	0.98856718562086	1.00011235152217	1.11469379325694	0.98856718562086	1.42092787480778	0.999887648477826
ADGRL3	1.00998084092972	1	1	1	1	1	1.02522868147101	1	1	1	1	1	1	1	1	1.00572510003106
adgrl3.1	1.03995683367215	1.13438982697813	1	1	1	1	1	1	1	1.01272682862083	1	1	1	1	1.04820772243149	1.0114513844093
adh5	2.39758441687448	1.59751468456806	0.673354272959749	0.896650505026243	0.966388658033639	0.989625129425987	1.08955785613541	1.01037487057401	0.850316788688614	1.72431614850369	2.66538672910405	1.85404945360614	0.735377905526918	0.735879169777476	1.10238772677655	0.813267728410398
adh8a	6.25520184378628	0.965742974137031	0.957143808925469	1.028765985359	0.996028029288614	0.983284869290615	1.01944981070031	1.03205326308182	1.00397197071139	1.01111383438023	0.98082172053172	0.958002215109351	0.943462405623717	1.13725235002016	1.39699487330648	0.982887414162244
adh8b	1.50938674073318	1.39609975274605	0.93169904494467	0.921055813446278	0.925192540706931	0.941206154169056	0.970032286492315	0.995046160376564	1.16117108585973	1.00495383962344	1.57859895322451	0.973946174493798	1.1443585571429	2.76579633446645	1.61840515706311	0.956758280755288
adhfe1	1.35146206014676	0.972847767982007	0.972847767982007	0.994957471929074	0.972847767982007	0.98391473297984	1.02195994904946	1.04469779649784	1.00504252807093	0.972847767982007	1.17711255157735	0.98420935173822	0.972847767982007	1.22244173423338	1.13740475477926	1.01185952781261
adi1	0.94682735824204	0.965702806696716	1.15629038954633	0.952313546536028	0.97598722036026	0.875246189489153	0.825679998437929	1.00184921389383	1.81651846000405	1.46442596018866	1.50657442274528	1.14909500383083	0.99815078610617	0.86276659787628	1.34415396594317	1.35078990884571
adipoqa	1.00998084092972	1	1	1.00567962631779	1	1	1	1	1.01653548013839	1	1	1.01167868615229	1	1	1	1.02290750718739
adipor1a	1.1033564031085	0.980565451434313	1.33179792564219	1.02139304400258	0.941974895884357	0.992238890091238	1.08172281649568	1.00382592674791	0.96459019356617	0.996174073252094	0.995875630396561	0.951169943298674	1.37577100925281	0.918943037634686	1.08742081857113	1.35580123314651
adipor1b	1.0020241740189	1.12611912406576	0.92645672012696	0.997975825981105	1.04534445910563	0.947220369600619	1.16237880287629	1.04463741100883	1.02400828119942	1.0143054805647	0.912077106371955	0.920513381435984	1.38527690933917	0.841618050592067	0.943201656320187	0.962376243972334
adipor2	1.11632489235428	1.76051707956227	0.938382118010913	1.1418393111207	0.979866758459365	1.02013324154064	0.931709311999532	1.70016219201467	2.17087603128654	0.947313974559108	0.806566038201043	0.852006255766586	0.6879837686325	1.62249471448266	0.926860968902049	1.14207443608071
adka	1.10788550929197	1.35904266427913	0.994512617888422	0.891717221345936	1.02917150728099	0.924692959777784	0.925451901000506	0.943229661097377	0.930802549636351	0.968960267762851	1.31529390484032	1.00548738211158	1.03190743110347	0.821602143683333	1.03212732902601	1.07502846870464
adkb	1.03920703883973	0.926336779887251	0.966313801646391	1.08473154763148	0.996111633856819	0.968522654749744	1.11396265255521	0.943412253857469	0.941654203312541	1.03983011062961	1.00388836614318	1.02407519490335	1.04452370463565	0.926336779887251	1.03814596714663	0.968794477340438
adma	0.977761528465833	2.46926138341685	0.956872960693329	0.989040169421753	0.924979981051939	1.06789968626942	1.00518244789603	0.994817552103967	2.29419969838036	1.10134716033713	1.02858083779686	0.93232038473721	0.955628896131012	0.880789701629978	3.51910544072315	1.14439338979545
admb	0.987843268577352	5.20574130628293	1.0826143301805	1.00583790897583	0.962277339918389	0.947593463224606	0.985726956961201	0.976943565767366	0.946628784046358	0.951325665664674	1.07005562580993	1.12037212297275	0.994162091024174	1.15139260292397	1.38419115273644	1.26217335931859
adnp2a	1.00583386157173	1.10781828994331	0.990617305300171	0.993220171596064	1.00105270830822	0.987685742567901	0.976576361667837	0.976576361667837	0.992724520699821	1.01390033835638	1.05833393363492	1.01082444124648	1.01802219310468	0.976576361667837	1.04722948488118	0.99894729169178
adnp2b	0.999083063797389	1.11193638179502	1.00498290551197	1.00401964532085	1.06480444257789	0.977749119539691	0.948412714694802	0.993396011835899	1.00176414994865	0.948632770754548	0.963756089923569	1.00091693620261	1.08260617914468	0.925074309600865	1.03673111623613	0.988700385193968
adnpa	1.03182290045	1.06402351243807	1.05960039841511	0.975288324033605	1.0086210002305	0.991378999769496	1.00903302757406	0.955259811022557	1.02486038176732	0.98579209656731	0.937969899882209	0.981849745497027	1.2992369125714	0.937969899882209	0.960567289425474	1.10811791452963
adnpb	1.03535417092056	0.986089158255768	1.07958719024412	0.991689776190689	0.986089158255768	0.997306755251232	0.986089158255768	1.00426606769054	1.00239461594679	1.0237767065113	1.02732226115612	0.997605384053208	0.986089158255768	0.986089158255768	1.03362627068966	1.03694035358008
adoa	1.05351138456327	0.975470761187042	0.989495808802802	0.981011070594519	0.999919397694684	0.986567564947881	1.00008060230532	1.02947379162527	1.00775232482296	1.01275248269904	1.13914880127609	0.99826607682057	1.26708094738302	0.975470761187042	1.06961537315288	0.975470761187042
adob	1.10646232216308	1.31170498717565	1.02662730763586	0.985642731481593	1.02636235906152	0.943224981176488	0.932615690043966	0.949806905253515	1.05657107737339	0.968259524608141	0.971612811543699	0.987178457405519	1.21141465137015	0.932615690043966	1.0451827440498	1.01282154259448
adora2aa	1	1	1.01437772219712	1.00567962631779	1	1	1.02522868147101	1	1	1	1	1	1	1	1	1.00572510003106
adora2b	1	1	1	1.00567962631779	1.0250634232008	1	1	1	1	1.01272682862083	1	1	1	1	1	1
adprh	1.04609786475822	1.1751646492511	1.01986966264465	0.983229840588478	0.977677000565762	0.999926856516831	0.977677000565762	1.01374056194416	0.993843359190382	0.990119728198487	1.01855835092859	0.977677000565762	1.14416663724756	0.977677000565762	1.2380713526981	1.00007314348317
adprhl2	1.01063720092185	1.00787427231145	0.985298083366727	0.992864109523229	0.968208966914327	0.987550331782785	0.968365059245251	0.944535669696469	1.00713589047677	1.04104517182668	1.14285588023552	0.955566605342493	1.18630821985507	0.944535669696469	1.01287072025667	1.10725006261378
adprm	0.933950599239997	1.00905183092576	0.95352416099573	1.01915494662488	1.01452906188736	0.990948169074242	1.04707683159631	1.06398853241828	1.36005335767946	0.957606947007413	0.926705342352815	0.920705374196754	1.19372850765795	0.889510648745628	1.03997118008372	0.935381429662062
adrb2a	0.978693080666374	0.923322578287732	0.936597853816681	1.03371725148855	1.03944098616098	1.19386162033732	1.10059835952475	1.37496819078512	1.179220327275	1.11480312422595	0.923322578287732	1.00987709103662	0.923322578287732	0.923322578287732	0.990122908963375	0.986828170814997
adrb3a	0.937894574037071	0.962335941406264	1.5531606346066	1.01483601445275	0.983078005161245	0.984090918187272	1.05210915836885	0.985163985547245	0.961630921546634	0.954580175139443	1.09121873592014	1.0289156224178	1.09403252025677	0.901859138446454	1.27419709384327	1.48772921552065
adrb3b	1	1	1.01437772219712	1	1.07532341960778	1	1.02522868147101	1.0184333326075	1	1	1	1	1	1	1	1.01717885337973
adrm1	0.846973438400157	0.776786067743154	1.11456721833056	0.841068011741188	1.11562396272785	0.880781664019811	0.840872849951627	0.991571884695439	0.962763556232055	1.09268963047181	1.00309912330171	0.996900876698295	1.42745224551795	1.58418136601658	1.08528239646296	1.21068841838828
adsl	1.02147552425703	1.02840599021465	0.99688708614281	0.937135907125584	0.870845285929381	0.898354660251094	0.912208655898316	0.929732015702663	1.13628034259778	1.00311291385719	2.63279746798971	1.09754791794025	1.2270417968566	0.809844991795136	0.95832088369735	1.00813941530682
adss	1.00998084092972	1	1	1.01136063269	1	1	1	1	1	1	1	1	1	1	1	1
adssl	0.895301470708318	1.13964502239979	0.866712934432329	0.961422809230856	1.04953396258613	0.916780355509008	1.03857719076914	0.955670228798572	1.32750378378952	1.19749637173858	0.846512272155859	1.19006442089648	1.17765497163411	1.14011574060575	0.915682882705343	0.924882605803691
adssl1	0.936563853559676	0.960970542587664	1.38102991822715	1.01853849437399	0.968414277479831	0.98269465258056	1.10589349900896	1.00045860053695	1.05040402459399	0.953225780496871	1.12773048676229	0.942710206967692	0.999541399463048	0.900579546415028	1.02203250009386	1.56928089730747
aebp1	0.997427423328274	0.97790141340293	1.02010376024989	0.983455528006702	0.97790141340293	0.97790141340293	1.00257257667173	0.97790141340293	1.01026341538442	0.990346997099374	1.01879214753956	0.97790141340293	1.01940347994131	2.15284135105869	1.19078684818402	1.00590591460813
aebp2	0.964155905621075	1.09372865095743	0.978018271386807	1.01669837242544	1.03677942546749	0.964155905621075	0.964155905621075	1.07108591559392	0.980098686448788	1.01331319026262	1.12593538200466	0.986686809737379	1.08716799359758	0.964155905621075	1.03391043652164	0.980718998558938
aes	1.01996725810774	1	1	1.00567962631779	1	1.01137584456897	1	1	1	1	1	1.01167868615229	1	1	1	1.00572510003106
afap1l1a	0.987294334026391	1.05350024397049	1.00148937768781	0.998510622312187	0.987294334026391	0.987294334026391	1.01220246829768	0.987294334026391	0.987294334026391	0.987294334026391	1.23631712969875	0.987294334026391	1.07118304498343	1.24059471338412	1.20222457206002	1.00425491863327
afap1l1b	0.980868860896589	0.934196409853479	0.96106676246019	1.15370881923645	0.994806052450412	1.06210609666953	0.957764953509036	1.1697642599068	1.00519394754959	1.29825257690112	0.934196409853479	1.15439161429032	1.01357348100884	0.934196409853479	0.956702889204287	1.02526929197469
afap1l2	1.17877103103402	1.19006207873199	1.00430586581402	0.995694134185983	1.01488546743923	0.990070901437695	0.990070901437695	1.0083212076689	0.990070901437695	0.990070901437695	1.03147050006003	0.990070901437695	0.990070901437695	0.990070901437695	1.21968170956247	1.02409802479652
afdna	1.08386364305289	0.994344247197914	0.994344247197914	0.994344247197914	0.994344247197914	1.00565575280209	1.019430241483	1.01267332543286	0.994344247197914	1.00699909602211	1.14381136833651	0.994344247197914	1.03654414643486	0.994344247197914	1.01829979662104	0.994344247197914
aff2	1.03995683367215	1	1	1	1	1	1	1	1	1.01272682862083	1	1	1	1	1	1
aff3	1	1	1	1.00567962631779	1.0250634232008	1.01137584456897	1.07576269526429	1	1	1	1	1.02336852783346	1	1	1	1.00572510003106
aff4	1	1	1.01437772219712	1.01136063269	1	1	1	1.07385536656456	1.03309331752459	1.01272682862083	1	1	1	1	1	1.00572510003106
afg1la	0.991614460054045	1.16858401268414	1.02815893390686	1.01641379623597	0.9722022468581	1.01647685973915	0.9722022468581	0.99012317423619	1.0043756445115	0.984575298238646	0.9722022468581	1.00629692826127	1.32923145913117	0.9722022468581	0.995624355488503	1.01118812091718
afg1lb	1.01984398694645	0.980659921571279	0.980659921571279	0.986229703470641	1.00523861620169	0.991815756414092	1.00540067836399	1.01683351392587	0.99687560422694	0.980659921571279	1.02166600212482	1.00357650024368	0.980659921571279	0.980659921571279	1.00428579086623	1.00312439577306
afg3l2	1.00539256182893	0.939634060401432	1.10222510100709	0.982364549651811	0.963184506511164	0.982425500565835	0.987069517037476	0.991653135481556	1.09595582380282	1.03064266679713	1.09729892082253	0.994607438171067	1.05951752222534	0.939634060401432	1.00761449045364	1.10150405706528
afmid	0.914409686557354	0.978610968029423	0.887489287670882	1.01307242178588	0.971167493800169	1.26112140972477	1.23567901108056	1.13143897069624	1.16023629825214	1.16965214998121	0.862676079030361	1.01231097862955	1.25410490772757	0.862676079030361	0.987689021370446	0.966607962860708
aga	1.1304800001315	1.00861686099323	0.927498413442082	0.952769666886149	1.02342762363556	0.9701980879	0.934012933273111	1.0469662716513	1.05194856838171	0.991383139006772	1.11338955498551	0.951579204829454	1.19321392952378	0.889127209188798	1.16927421504303	0.968579794550108
agap1	1.04296067233023	1.03045955737302	0.993478149428413	0.976672591951384	0.989905398818262	0.998676564040188	0.96570161066448	1.00132343595981	0.96570161066448	0.990294709451002	1.00608221271268	0.96570161066448	1.04775562484827	1.2134621577448	1.05890338259679	1.03212200851017
agap2	0.985907403217483	0.976164461010889	0.976164461010889	1.02611123054914	1.02513980690109	1.07632455628817	1.14908033129629	1.04825944510615	1.04086091741555	1.00102401261194	0.976164461010889	0.998975987388059	0.976164461010889	0.976164461010889	0.976164461010889	1.01530922215592
agbl5	1.00558164402667	1.09689320772271	1.03653166620404	0.994418355973325	0.96694556107286	0.988951192210696	0.991340322632976	0.96694556107286	0.982934470192889	0.979251711514304	1.04789685623082	0.989541655330234	1.04910527159527	1.21502525625267	1.01355980428742	1.01680954870768
agfg1a	0.997103692148637	0.987250105883961	1.00144451364544	1.01529979220169	1.03678163191979	0.998480909639197	1.01215712433753	1.04190525254701	1.01992148711417	0.987250105883961	0.987250105883961	0.987250105883961	1.02914893026734	0.987250105883961	1.01103474462566	0.998555486354562
agfg1b	1.03735356797354	0.969504631478212	0.997390556779235	0.986027917771258	1.04253103564673	1.00260944322076	0.993963955010447	0.969504631478212	1.03375969978872	0.981843350770133	0.969504631478212	0.980827171792433	1.0518817818361	1.21824088213711	1.06307344046899	1.01394088319195
aggf1	1.04807892474405	1.01663655919304	0.980151234700768	0.979816696446381	0.97662641040158	0.985279915692041	1.04903964143589	0.987891281409149	0.968501435660852	1.00132292095946	1.03250993882114	1.04861754678991	1.22056137160588	0.952747301578689	0.998677079040544	1.02921409998249
agk	0.978960470669215	1.00447200807001	0.995527991929995	0.978800011855738	1.08353533088825	0.984216674725797	0.988869158243843	0.976070681522161	1.01938610160072	1.11018217026487	1.05968542514692	1.11388227284644	1.12520509365321	0.941347216511328	1.03219849770784	0.973699786224472
agla	0.991923579361412	1.00807642063859	0.985495703610403	1.06846629962903	1.18340023488052	1.10205112772785	0.968559283249342	0.962139546517793	1.04798118936416	1.029145026358	0.944725114263912	0.955758262373583	0.984819181022877	0.944725114263912	1.03590240305166	1.02054805780805
agmat	1.03995683367215	1	1	1	1	1	1	1	1	1	1	1	1	1	1	1
agmo	1.07071017607537	1.19165427007759	0.991395523362022	0.997026279467852	0.991395523362022	1.01395758380998	0.991395523362022	0.991395523362022	0.991395523362022	1.00401284428331	1.03285051076098	1.00297372053215	0.991395523362022	0.991395523362022	1.08707706561348	1.01978646006413
ago1	1	1	1.01437772219712	1	1	1.01137584456897	1	1	1	1	1	1	1	1	1	1.00572510003106
ago2	1	1	1.01437772219712	1	1	1	1.02522868147101	1	1	1	1	1	1	1	1	1.00572510003106
ago3a	1	1.06705792554698	1	1.00567962631779	1	1.01137584456897	1	1	1	1	1	1	1	1	1	1
ago4	1.00998084092972	1	1.02876306558588	1.02272678693906	1	1.01137584456897	1	1	1	1.01272682862083	1	1	1	1	1	1.0286373460774
agpat2	1.00273092434601	0.895184521393949	0.985422918407732	1.03588904913981	1.03039987751742	0.997269075653992	0.963006113493628	0.994465238591373	0.954513936339578	0.952264449200036	1.31134604471569	0.968576620483845	1.00939687694653	1.12485319369303	1.00323361968887	1.00303289686857
agpat3	1.47616532017609	1.1944218635562	0.944043671261982	0.943420389235688	0.892664886785115	1.00467232540374	0.937729203110051	1.00823010972692	1.79466925577549	0.995327674596264	0.967397510457449	1.08184902822929	0.892664886785115	0.892664886785115	1.10869503067808	1.00534254989634
agpat4	0.951663138002397	0.985941617857439	0.937266092680865	1.09783598478573	1.08695152637485	0.976593920871693	0.947292176631577	1.04360082627828	1.0249701790181	1.14945957246326	1.11798585051003	0.978038959817379	0.963195048267916	0.923981345578812	1.05787821543058	1.01405838214256
agpat5	1.0152986082403	0.957857112930732	0.957857112930732	0.995966777240077	1.03000618617231	0.968753546566714	1.05466589160702	0.975513611683839	0.989555782512138	1.04345049036023	1.078270806077	1.01389663207713	1.03924459355881	0.957857112930732	1.00403322275992	0.974311999832498
agpat9l	1.08381849558774	0.983141518236892	0.98766256074742	1.42916167881191	1.28593316588563	1.15326641325641	1.08456463621622	0.989404389560137	0.98242125594037	1.01059561043986	0.921357214729392	0.975261303949463	0.921357214729392	0.921357214729392	1.07720458572586	1.11725561762646
agps	0.969664429140639	1.00459130743732	0.968538266158673	0.994988877663933	1.05985829199518	0.962884630120099	1.01278649139302	0.976186607714056	1.05087437148836	1.02558707495279	1.02027661704953	0.974475549322887	1.37556933898555	0.941459018658577	1.0095714803733	0.995408692562679
agr1	1.13840037127124	0.979820012722613	1.07859002627516	1.12495063458987	1.14785413598362	1.00211863908739	1.0292841729562	0.997881360912609	0.979820012722613	0.979820012722613	1.02079097267098	0.991263023136928	0.979820012722613	0.979820012722613	0.979820012722613	1.09223212328098
agr2	3.70852714102367	3.31238756058669	0.983622471611095	1.00385937042436	0.892489111785358	12.0329452671766	1.16749656196771	0.996140629575645	0.923613323941006	0.881493461241477	0.729942198306954	0.882503183206241	0.874374895351207	1.08887396114914	1.23802737562562	1.43487299300884
agrn	1.66061654053878	0.994344247197914	0.994344247197914	1.03390560239075	0.994344247197914	1.00565575280209	0.994344247197914	0.994344247197914	0.994344247197914	1.00699909602211	1.03592253484039	1.00595688158827	0.994344247197914	0.994344247197914	1.10437673097199	1.02851823848623
agt	1	1	1.01437772219712	1	1	1	1	1.0184333326075	1	1.01272682862083	1	1.01167868615229	1	1	1	1
agtr2	1	1.06705792554698	1	1	1	1	1	1.0184333326075	1	1	1	1	1	1	1.26633985660055	1.0114513844093
agtrap	0.870837727005095	1.00527219790945	0.88285121753889	1.62792506329615	1.38149992388386	0.945388400463588	0.911761725081862	1.36649737630052	1.13446054889705	0.980548084374831	1.39836217033838	0.828661391655744	1.04821186715102	0.994727802090545	0.944737076594304	1.03771013672977
agxta	1.04698675154039	1.17057969123567	0.99716822854295	1.00283177145705	0.99716822854295	1.00851185931997	0.99716822854295	0.99716822854295	0.99716822854295	0.99716822854295	1.03886460034893	1.00881384332513	0.99716822854295	0.99716822854295	1.04523943772205	1.00287711639915
agxtb	1	2.04562755672405	1.02876306558588	1	1	1	1	1	1	1	1	1.01167868615229	1	1	1	1.0114513844093
ahctf1	0.980618876803134	1.09138653761976	1.27613596421272	1.01653791330594	0.999247961722393	0.990767577371584	1.0918852395834	0.924714946651256	0.953080366355231	1.00075203827761	0.945944785432464	1.02518045794053	1.29695644062503	0.90797788823713	0.951749434247194	1.38635070814825
ahcy	0.921168227983209	1.43567897673081	0.911932184113841	0.724960630600828	0.989943763901317	0.815363818184106	1.03917849444466	1.03745197378744	0.895748919320485	1.70063489633854	1.26055265349062	2.42871446006267	1.59099364883509	0.751232266834237	0.75582037587229	1.01005623609868
ahcyl1	0.957728770885938	1.34702602427101	0.971498729093925	1.08317319019731	1.05399981055566	1.16575030674954	1.03028888390041	1.010749587115	1.0371257077303	0.994332407551326	0.957728770885938	0.980109482325294	0.998374711908477	0.957728770885938	0.957728770885938	1.00162528809152
ahcyl2	1.02724738769581	1.50791807321296	0.983063758864626	0.996664734287661	1.01775229112466	1.01326457427935	1.01805436991309	0.96912987869581	1.17239130294184	0.96912987869581	0.96912987869581	1.00311681357403	0.96912987869581	0.96912987869581	1.06266251955456	0.996883186425972
ahi1	1.00496563983421	0.995034360165791	1.00934068777284	0.995034360165791	0.995034360165791	0.995034360165791	1.02013776509113	0.995034360165791	1.01148773106533	1.00769799193946	0.995034360165791	0.995034360165791	1.03726354774808	0.995034360165791	1.04300270041046	1.00642888112451
ahnak	3.79744503793691	1.03610615958308	0.874795651333399	0.873525894259095	0.847937881227583	0.901624893303694	0.942140627170961	1.45352424963646	1.59936917717843	1.45180840191067	1.39749664306864	0.840449947616136	0.799259576708882	2.2272402570804	2.7993504575859	0.963893840416924
ahr2	0.994198723950093	0.938665762609642	1.01917098456823	1.00580127604991	1.03483225065755	1.17804944677461	0.968583695059882	0.912125099824642	0.98191153558393	1.01007405867722	1.06437848037725	0.951797148200435	0.879676482538165	0.879676482538165	1.1353968464545	1.02911470589999
ahsa1a	1	1	1	1.01704301945196	1	1.01137584456897	1.05048290460627	1	1	1	1	1.1526961060842	1	1	1.07234777124104	1.02290750718739
ahsa1b	0.473608629313901	2.01829662213296	0.910594059007253	1.39151005082543	1.21111857251687	1.12516496398845	1.74538115427235	1.60965999826372	0.813314810750612	1.02175419318347	0.609854112114896	0.978245806816526	0.679400167768868	0.770274940118515	0.731308188638299	1.36026094438524
ahsg1	1	1	1.01437772219712	1.00567962631779	1	1.01137584456897	1	1	1	1	1	1	1	1	1	1.01717885337973
aida	1.06644878701016	1.10471168116022	1.01170924974407	0.981786769340411	0.988290750255931	1.04490145527565	0.942250493497532	0.952965221647294	1.02587632368155	0.977666272482098	1.09593938692211	0.940540893761747	1.11490316300168	0.919063727465738	0.963369696536255	1.06990006630733
aif1l	1.03174158495227	0.968258415047727	0.911762281142404	0.837380157049755	0.778146005027487	0.860747059437953	1.07685166586322	1.32363693097111	2.11377611280021	0.916710302013493	0.784221060227245	0.808514763044193	1.76358290515742	1.09714692206441	2.56284514228567	1.12003094043558
aifm1	0.930879502389993	1.10478876051973	0.932603628506434	1.05653891389677	1.04551929409874	0.935264579187752	1.10345249433381	0.950356101269135	1.00016902912744	1.08421570606873	1.01597436878805	1.09577950340713	0.943916539046076	0.869994586974079	0.953959484808005	0.999830970872559
aifm2	1.26831811031292	0.971261565468752	0.975727977216066	0.998280320038499	1.0017196799615	0.962053049829019	0.979184854411422	1.09580775013085	1.08584211293099	1.08522645901914	1.13980734003577	1.03845877013013	0.910223842787985	0.910223842787985	1.26373251900881	0.98850397478874
aim1a	1.05127706611417	0.991800054945098	0.991800054945098	1.01434048347998	0.991800054945098	1.01437132167432	0.991800054945098	0.991800054945098	1.0081999450549	1.06772709691231	1.0332719577439	0.991800054945098	0.991800054945098	0.991800054945098	1.0156943101802	1.00883804267101
aim1b	1.14024034737047	1.06705792554698	1	1.00567962631779	1	1.01137584456897	1	1	1	1	1	1	1	1	1	1.02290750718739
aimp1	1.09673868765188	0.922241398686554	0.816659697893117	0.909454721530453	0.956019004822963	0.932557000744192	0.838602378458215	1.04398099517704	1.12113476691216	1.39851954082747	1.07797439082167	1.26946505636205	0.90826088287687	1.26807221549735	1.10405880265576	0.909598509753779
aimp2	1.00956518074264	0.940698357985618	0.879677534893947	1.04278037430328	0.890231977684386	1.0384663647971	0.815646283107535	1.09491628862317	1.07954004317839	1.19027244635393	0.990434819257359	1.13463466741538	1.10903499686437	0.930831283323227	0.984756199529774	0.956413386820026
aip	0.989599499917171	1.02461836260285	0.884232575417905	0.993901392436793	1.04638416432619	0.937866818571869	1.01155667980235	0.968169827338744	0.99921581094647	1.00078418905353	1.33387114415678	0.964623711106029	1.09707879469471	1.28319319916462	1.32531937610044	0.986035903127582
ajuba	1.24324787015897	1.04197946548266	0.990537375213872	0.998690216600273	1.0398516598081	0.976497564505252	1.00113331051737	0.994497668902186	0.992644420588319	1.03358182715139	1.01732959700667	0.976497564505252	1.26841470639762	0.976497564505252	1.07074127528963	0.998866689482626
ak1	0.534527177139296	1.47381055582849	2.31558486781495	1.55558163576142	1.23484099728175	1.09030940818113	1.22171026246409	0.633307540782789	0.825407131012918	0.675173780747779	0.922882302851962	0.621183460127993	0.459777499763988	0.948105365053678	1.05189463494632	2.94409989149226
ak2	3.62169611530414	0.93673937482047	0.760720741589005	1.33513166390304	1.58589335927321	1.58530596951189	1.01007515734311	0.966437165916885	0.958282361845157	1.21501465152583	0.989924842656885	1.94183070087013	0.531975720917753	0.706980056982955	0.890235250327964	1.08327809210767
ak3	1.00872383068603	1.16056185644439	1.42871406422893	0.924586966042506	0.932657160319839	0.926741166298875	1.0229815230219	1.01046503850351	1.01747321739297	0.854647061140071	0.848926067759189	0.833657457971022	0.851115083392616	1.06374998548018	0.991276169313972	1.62150039040713
ak4	1.05105424648144	1.37909209142343	1.23867309077386	0.949786840432014	0.78778870215061	0.92227063233963	1.06841227990766	1.18968913982603	1.22672524905809	0.866902657541776	0.858305143176075	0.851409998550681	0.767335606196575	0.973299063815516	1.02670093618448	1.40868268906033
ak5	1.01582184339105	1	1	1	1	1.01137584456897	1.02522868147101	1	1.03309331752459	1	1.1257115403965	1	1	1	1.04820772243149	1
akap11	1.0299592546495	1	1	1.01704301945196	1.0250634232008	1	1	1	1	1.01272682862083	1	1	1	1	1.07234777124104	1.0114513844093
akap12b	1.67326082833805	1.16513055898238	1.02512047091425	0.98034134208874	0.993623856362594	1.02452388180227	0.969329149663697	0.987197116285588	0.985357472565527	1.00637614363741	0.969329149663697	0.969329149663697	0.969329149663697	1.72425432248566	1.59817812266486	1.0193160555235
AKAP13	0.942310766916167	1.03785440347873	0.954384513919866	1.0242887851723	0.960802699486537	1.01923398716727	1.05374248700817	0.931765689147517	1.00597835348059	0.914901014445312	1.02991463028155	0.979163353484402	1.03162890401442	1.14962815309774	0.994021646519412	0.956834565303198
akap17a	1.03407509489606	0.994344247197914	1.05157535321418	1.01129087554485	0.994344247197914	1.00565575280209	0.994344247197914	0.994344247197914	1.01078620674818	0.994344247197914	0.994344247197914	1.02921543827245	0.994344247197914	0.994344247197914	1.01829979662104	1.01712219518734
akap1a	1.00496563983421	0.995034360165791	1.02365459872744	1.00633858004557	0.995034360165791	1.02901091283108	0.995034360165791	1.01337615948261	0.995034360165791	0.995034360165791	0.995034360165791	1.00665505416891	2.78932029822797	0.995034360165791	1.01900653565716	0.995034360165791
akap1b	0.984274368222593	1.01972748997928	0.996885791249242	0.98279568196931	1.00358979566643	0.955643986671632	0.979753624411059	0.955643986671632	1.00311420875076	1.05328849955387	0.995604031368035	1.0902778332433	2.52882277870619	0.955643986671632	1.03828807064296	1.01040652059776
akap7	0.989303477969795	1.11116543574227	1.13485524665592	1.00735723226809	0.979526975045497	0.990669921664728	1.02897634188598	0.997582921574525	0.995723923886384	0.979526975045497	0.979526975045497	1.00241707842548	1.02109803030455	0.979526975045497	1.00312554961172	1.13698719769771
akap8l	1.03553486421237	0.752699277424722	1.24715344153763	1.05439866075639	0.964465135787632	1.05140192363928	0.896966231529107	0.859503412665384	0.827162273664421	0.916239018993003	1.13336354015601	0.949658358443186	1.14073725515284	0.626207376429834	1.11653802660697	1.46502084925822
akap9	0.99993089305515	0.961511921148045	1.04456802461273	0.988830335821507	0.985610701340397	0.98339389415999	1.01005183574115	1.01474217633405	0.993331540458278	0.973748918585378	1.0420083197668	1.02904819457146	1.00231841879904	0.961511921148045	1.05430933786083	1.00006910694485
akip1	0.959207762937604	0.922353439950561	1.00202700514991	1.00632432699331	0.959012509884282	1.01699221457784	0.968916520672846	0.939355487690837	1.09125935037257	1.02843062176238	1.23320586781044	0.997972994850089	1.97408485108346	0.922353439950561	0.989083655627486	1.00697370431183
akirin1	0.810535954014928	1.15242513674728	0.817056878630592	1.01184707925048	1.05047004608545	0.846171401392529	0.911608264706476	1.18819196526519	0.846811075559421	1.00160915559998	0.998390844400022	0.884959740068751	1.18154720560372	0.69726484631934	1.14436453094942	1.00179874982776
akirin2	0.925814076735884	0.860359156987946	1.158890790491	0.939131811344469	0.954601535135283	0.879470489628614	1.043632245436	1.07153249180702	0.870893186261268	0.994712246152266	1.00528775384773	0.966490962821448	1.41749956051475	1.27322898184238	1.09916272899318	1.12213400258157
akr1a1b	0.887412052010586	1.20179897513221	0.89043197401703	0.86687728547619	0.927085159728585	0.920502408592433	0.955696826782069	1.20330540369581	1.5021019630595	1.09350700540591	1.04056000388615	0.959439996113847	1.73553240484859	1.80050658626501	1.11073371045076	0.957214766612759
akr1b1	1.06582608904248	1	1.01437772219712	1	1	1.01137584456897	1.02522868147101	1	1.03309331752459	1	1	1.01167868615229	1	1	1	1
akr7a3	0.920021530388092	0.998190577696617	1.00180942230338	0.915962287404993	0.984638832726728	0.902677353215695	0.885407216483582	1.12338382783374	1.20518667518293	1.3340668445948	1.05096675891132	0.943310100429622	1.21098955192277	0.987720461666523	1.0913340936922	1.05127285326017
akt1s1	1.38321771559165	1.18222705205179	1.81969468624723	0.921487262855218	0.759262758720435	0.978112298692524	1.08037109751368	0.811954843800311	0.831954844275657	0.778022404077464	0.95917748794996	0.931642550126984	1.02188770130748	1.30430314752706	1.20824401941974	2.35185294630875
akt2	0.972156301103757	1.01703959388628	1.00228616429269	1.02903233695216	1.02491764297959	0.996530833231013	1.0494555219846	0.988282920344377	0.953125008058899	0.989552692547704	1.01633254868716	0.997713835707312	0.993575565713998	0.953125008058899	1.02208147810605	1.02735113529445
akt2l	1.19625412860244	1.16686513783663	1.01150506615693	0.939761391657566	0.918878241636946	0.950254359105656	0.988494933843072	1.0207867182321	0.979777985968648	0.930572647541666	1.07306040234936	0.940351073402202	1.07535497630128	1.39315927066353	1.2439558467878	0.987351899230483
akt3a	0.992862449758709	1.05944174599303	1.00713755024129	1.01542702311417	1.0177469815172	0.992862449758709	1.0179110602482	1.0111642135286	0.992862449758709	0.992862449758709	0.992862449758709	0.992862449758709	0.992862449758709	0.992862449758709	1.01678230000432	1.04406293395444
akt3b	1	1	1	1.00567962631779	1	1	1	1	1.01653548013839	1	1	1.01167868615229	1	1	1.02409180672653	1.00572510003106
aktip	1.13216082688368	1.02429042701433	1.03971838086592	0.944525701823573	0.908043802872541	0.963273718719176	0.908558101145666	0.926011334467435	1.00857252326252	0.874393780325061	0.995895043377699	0.910721236349736	1.76249873347179	2.21510301775259	1.1511752706763	1.0041049566223
AL590146.1	1	1	1	1	1	1	1	1	1	1	1	1	1.08496828966385	1	1	1
AL590151.1	1	1	1	1	1.0250634232008	1	1	1.03688698962697	1.03309331752459	1.06376330962158	1	1.01167868615229	1	1	1	1.00572510003106
AL627305.1	1	1	1.01437772219712	1	1	1	1	1.0184333326075	1	1	1	1	1	1	1	1.00572510003106
AL645691.2	1	1	1	1.01704301945196	1	1.01137584456897	1.02522868147101	1	1	1	1	1	1	1	1	1.00572510003106
AL732488.1	0.987424784276794	0.975589332502509	0.953736319970979	0.981884108296306	0.914279636695835	1.08137184540347	1.34679905820286	1.32686651750335	1.12141431412953	1.22473665198013	0.914279636695835	1.01257521572321	0.914279636695835	0.914279636695835	2.61733193925485	1.02968564674299
AL732567.1	1.00407973248433	0.984423494482669	1.01273853201876	1.01239287129962	0.984423494482669	1.0404777162171	0.984423494482669	1.0207359137122	0.984423494482669	0.984423494482669	0.984423494482669	0.995920267515668	1.06806827511377	0.984423494482669	1.0081400350488	1.2539049993339
AL772300.1	1	1.06705792554698	1.01437772219712	1.01704301945196	1	1	1	1	1	1.01272682862083	1	1	1	1	1.04820772243149	1.00572510003106
AL773558.1	1.05638031631989	1.05349233297951	1.00148185725914	0.998503124251721	0.987286920191777	0.998518142740856	0.987286920191777	1.0054859083707	0.987286920191777	0.987286920191777	1.06994116475273	1.02191061408493	0.987286920191777	0.987286920191777	1.05871492844308	1.00424737743747
AL831726.1	0.981249903451675	0.971552987627373	1.01348136159441	1.50371943621028	1.19226483674923	1.11570214798808	1.09435639407122	0.971552987627373	1.00370489913889	0.996295100861108	0.971552987627373	0.971552987627373	0.971552987627373	0.971552987627373	1.06531948752033	1.0830166446668
AL831745.1	1.00998084092972	1.40647964770334	1.01437772219712	1	1	1.01137584456897	1	1	1	1	1	1	1	1	1	1.00572510003106
AL831745.3	1	1	1	1.00567962631779	1	1	1	1	1	1	1.04181478171131	1	1.17029104355064	1	1	1
AL831768.1	1.03389748472453	0.988611531853235	1.00282551381909	0.999842784339721	1.03821136226851	1.20334089519725	1.01355289728893	1.04334204841048	0.988611531853235	0.988611531853235	0.988611531853235	1.00015721566028	0.988611531853235	0.988611531853235	0.988611531853235	1.0112581576247
AL840638.1	1.00887287312694	1.04521202200936	1.02179947468631	0.996221072334915	0.979526975045497	1.03530238325323	1.02897634188598	0.997582921574525	0.995723923886384	0.991993246986379	0.979526975045497	1.00241707842548	1.04545568234074	0.979526975045497	0.979526975045497	1.03565810750761
AL840638.2	1	1	1	1	1	1	1	1	1	1	1	1	1	1	1	1.01717885337973
AL844141.1	1	1	1	1.01704301945196	1	1.01137584456897	1	1.0184333326075	1	1	1.04181478171131	1.01167868615229	1.04243992898422	1	1.02409180672653	1
AL844186.1	1.00998084092972	1	1	1	1.0250634232008	1	1	1	1.01653548013839	1	1	1	1	1	1	1
AL845362.1	0.99152949602295	0.99152949602295	1.02004892394739	1.00279389842857	0.99152949602295	1.00280898145526	0.99152949602295	1.00980668901328	0.99152949602295	0.99152949602295	1.07453892294593	1.01470008064846	1.03360993741992	0.99152949602295	1.01541723300479	0.997206101571428
AL845550.1	1.00469513812459	0.975470761187042	1.07380235173584	0.992095728344769	0.999919397694684	0.986567564947881	1.00008060230532	0.99345193817689	1.00775232482296	1.02520493134315	1.01625985813185	0.986862978057677	0.975470761187042	0.975470761187042	1.02249598488238	1.03696568645687
AL928650.1	1	1	1.01437772219712	1	1	1	1.02522868147101	1	1.01653548013839	1.01272682862083	1	1.01167868615229	1	1	1	1
AL928657.1	1.0299592546495	1	1	1	1	1	1	1.0184333326075	1	1	1	1	1	1	1	1
AL928685.4	1	1	1.01437772219712	1.01136063269	1.0250634232008	1	1	1	1.01653548013839	1	1.48991695182818	1.01167868615229	1	1	1	1.01717885337973
AL928716.1	1	1	1.01437772219712	1	1	1	1	1	1	1	1	1	1.12758526630324	1	1	1
AL928824.1	1	1	1.01437772219712	1	1	1	1	1	1	1	1	1	1	1	1	1.0114513844093
AL928866.1	1	1	1.01437772219712	1	1	1	1	1	1	1	1	1	1	1	1	1.0114513844093
AL928901.1	1	1.5377613553797	1	1	1.0250634232008	1	1	1.0184333326075	1	1	1	1	1	1	1.02409180672653	1
AL928908.3	1.00998084092972	1	1	1.02841193548682	1	1.01137584456897	1	1	1	1	1	1	1	1	1	1.0114513844093
AL929017.1	1.00211129054699	0.992208218152449	0.992208218152449	0.997843590060999	1.01707635262732	1.02608826906182	1.01724032324114	1.01049792225354	0.992208218152449	0.992208218152449	0.992208218152449	1.00379590652997	1.07651445343928	0.992208218152449	1.01611230677665	0.997888709453012
AL929017.2	1.03954514078926	0.980731874579608	0.994832565022173	0.991873609174086	1.02993637310575	1.00305125298719	1.00547444665185	0.980731874579608	0.996948747012809	0.980731874579608	1.02174096383248	1.00365013468788	1.06406298458146	0.980731874579608	0.980731874579608	1.02005979165823
AL929032.1	1.00996134866217	1.03048326384042	1.04914375833166	0.998653527870333	1.07705243093336	1.049201110986	0.990087766157117	1.00134647212967	0.96572382732848	0.96572382732848	0.96572382732848	0.977002212817633	4.43327142802874	0.96572382732848	1.01227917354181	0.980018080463602
AL929058.1	1	1	1	1	1.0250634232008	1.01137584456897	1	1	1	1	1	1	1.36723759220563	1	1	1
AL929192.1	0.96911664893253	1.00402379643154	0.995083771256031	0.962311423541899	1.01180102438479	1.06528855765759	1.01221435078608	0.958271595698839	0.940927172174712	0.95290219103966	1.05921257638972	0.995976203568461	5.99834728259093	1.18233158567707	1.05449742510575	0.957091222106503
AL929192.2	0.881615330143738	0.966225504685753	1.3230694543791	0.999521456302375	1.00056206635285	1.16946425332093	1.00047854369763	0.931248696563109	0.769979059327352	0.755109775933734	1.02698113308057	0.840923323499388	33.2169719147248	2.59072195993006	1.03360766092016	0.847932356703989
AL929208.1	1.00998084092972	1	1	1	1	1	1	1	1	1	1	1	1	1	1	1
AL929237.1	1.14577972024884	1	1	1	1	1	1	1	1.01653548013839	1	1	1	1	1	1	1
AL929243.1	1	1	1	1.00567962631779	1.0250634232008	1	1	1.0184333326075	1	1.01272682862083	1	1.02336852783346	1	1	1	1.00572510003106
AL929334.1	1	1	1	1.00567962631779	1	1.01137584456897	1	1	1	1	1	1	1.04243992898422	1	1	1.01717885337973
AL929435.1	1.00998084092972	1	1.01437772219712	1.00567962631779	1	1	1.05048290460627	1	1	1.01272682862083	1	1.01167868615229	1	1	1	1.0114513844093
AL929523.1	1.00998084092972	1	1	1	1	1	1	1	1.01653548013839	1.03821920963231	1	1.02336852783346	1	1	1	1
AL929576.1	1.00998084092972	1	1	1	1	1	1	1	1	1	1	1	1.21308580643908	1	1	1
AL935065.1	0.991800054945098	0.991800054945098	0.991800054945098	1.1633166622293	1.09149594519775	1.04827430663423	0.991800054945098	1.02078596828206	1.0081999450549	1.02970586915839	0.991800054945098	0.991800054945098	0.991800054945098	1.24625642272356	0.991800054945098	1.02588660649196
AL935128.1	1	1	1	1	1	1.01137584456897	1	1	1	1	1	1	1.08496828966385	1	1	1
AL935145.2	1	1.06705792554698	1	1.00567962631779	1	1.01137584456897	1	1	1	1	1	1	1	1	1.02409180672653	1
AL935153.1	1.03995683367215	1	1.02876306558588	1.03409846543079	1	1.02941881535969	1	1	1	1	1	1.02336852783346	1	1	1.04820772243149	1.01717885337973
AL935166.1	0.99419455689784	0.99419455689784	1.00848881004681	0.99419455689784	1.01911247582131	0.99419455689784	1.01927677469403	1.04923415526811	0.99419455689784	1.00684750063924	0.99419455689784	1.00580544310216	1.12103913419688	0.99419455689784	1.01814650001119	0.99419455689784
AL935186.1	1.00998084092972	1	1	1.00567962631779	1	1	1	1	1.06627618499619	1.01272682862083	1	1	1	1	1.02409180672653	1
AL935198.2	1	1.06705792554698	1	1.01704301945196	1	1.01137584456897	1.07576269526429	1	1	1.01272682862083	1	1	1	1	1	1
AL935199.1	0.999317388091872	0.989441925623034	0.989441925623034	1.00068261190813	0.989441925623034	0.989441925623034	1.06440471271572	1.20963860958453	1.31678054940868	1.02725761399742	1.03081522375898	0.989441925623034	0.989441925623034	0.989441925623034	1.03714066733555	1.01210757364575
AL935295.1	1.00143555419823	1.04767063504981	0.981831079613384	0.998564445801771	0.981831079613384	0.981831079613384	1.00660138317929	1.03618622359847	0.981831079613384	1.00683494050163	1.0228861318848	0.981831079613384	0.981831079613384	0.981831079613384	1.07658953848684	1.00432238212643
AL953866.1	1	1	1	1	1	1	1	1	1	1	1	1	1.12758526630324	1	1	1
AL954142.1	1.00064214065623	0.971535656521432	0.971535656521432	1.12099212788396	1.04471504444152	1.13794927494017	1.53545600465605	0.971535656521432	0.987600465073584	0.983900224321003	1.01216020792363	1.03977599374064	0.971535656521432	0.971535656521432	1.04182409595195	0.999357859343772
AL954322.2	1.00075251425418	0.981161411113129	0.995268277312647	1.00903810582783	1.05506584378536	0.992322950823023	1.00591481982575	0.999247485745817	0.981161411113129	0.981161411113129	1.06330283684189	0.981161411113129	0.981161411113129	1.48759003529615	1.05214625243487	1.00363737319019
AL954327.1	1	1	1	1.00567962631779	1	1	1	1	1	1	1	1.01167868615229	1	1	1	1.00572510003106
AL954682.1	1	1	1	1	1	1	1	1	1	1.01272682862083	1	1	1	1	1.02409180672653	1.00572510003106
AL954694.1	1.00998084092972	1	1	1.03409846543079	1.17637821539995	1.01137584456897	1	1.0184333326075	1	1	1	1	1	1	1.04820772243149	1
AL954696.1	1.03336135082679	1.08539935892454	0.956813375006992	0.978558668721219	1.00481785362202	1.01129544434169	0.980952514872248	0.974450634191796	0.97263474356557	1.04231348481563	1.03691641808352	1.12555361875141	1.39095586227958	0.956813375006992	0.979864737911019	0.995182146377985
AL954697.1	1	1	1	1.01136063269	1	1	1	1	1	1.01272682862083	1	1	1	1	1	1
AL954741.4	1.05708376016074	0.987944354727838	1.03058011509415	1.00478190958292	0.987944354727838	1.01042787389383	0.987944354727838	0.987944354727838	0.987944354727838	1.00051775321737	0.987944354727838	0.999482246782627	1.15618242986441	0.987944354727838	1.0832928178704	1.06156473270805
AL954861.1	1	1	1	1	1	1	1	1	1.01653548013839	1	1	1	1	1	1	1.01717885337973
alad	0.975122964929962	0.904558032065858	1.10502508034344	1.01976457827456	0.97575699343311	0.959753468714456	0.954862255540613	1.06147212220985	0.988741439256051	1.14287883998428	0.883159110822247	1.06771430329684	1.01328190034988	0.847712209814825	1.14761293935308	1.01125856074395
alas1	0.716916048496321	1.4090039472601	0.974267366061479	1.53429327750961	1.02573263393852	1.34765277071173	1.24250383201155	1.61362543377553	0.934403867517741	1.20738965713456	0.748406640806696	0.789036741037237	0.928259754150571	0.474960701340571	0.794840843251834	1.4060650822777
alas2	0.746437261584246	1.37929663798239	7.89958126402776	1.16127343369125	0.869533445080004	1.09105473898362	1.51390381470087	0.891817659251556	0.722640401492249	0.73295726373933	0.879026971862819	0.934859978176456	1.06514002182354	0.792170361727106	1.16835248060636	4.82575395836754
alcama	1.59461421366911	2.30610327229986	0.95768186709359	0.949469927379626	0.944107748166307	0.954847771165807	0.967926341819109	0.996374491045559	1.39480402782627	0.956123245676815	1.18223769863964	0.955133686251082	1.14528370904971	3.11921528360482	1.03522545373125	1.00362550895444
alcamb	1.05996875163751	1.20199682366575	1	1	1	1.01137584456897	1	1	1	1	1	1	1	1	1.02409180672653	1.0114513844093
aldh16a1	1.0539483219117	1.03173800722081	0.994710717926448	0.999869514531509	0.966899717924807	0.988904305769777	0.991293322922743	1.03831045102332	1.00827278420971	1.04092051989485	1.08845017087408	0.996111520579019	0.966899717924807	0.966899717924807	1.08360486660265	1.00013048546849
aldh18a1	0.945617570011503	0.9519419521174	0.956319521321064	0.953002455723833	1.06270612031193	0.983654826377438	0.959707636883929	0.925025906653249	1.02560309432541	1.01764561925995	1.01634517362256	1.0618152052488	3.04735480443928	1.3525871966317	0.956661120511012	1.01799202376907
aldh1a2	1.00863741181627	2.11251425410846	1.02005258515123	0.962383248933898	0.975422451395407	1.01661087570548	0.975579706667023	1.05710725463282	1.03972338858266	0.963683283793955	0.991362588183726	0.984943995683643	0.95157278010136	0.95157278010136	1.84492355665178	1.02794531227436
aldh1a3	0.997145620787728	1.21004854333918	0.997145620787728	0.997145620787728	0.997145620787728	1.01983854126343	0.997145620787728	1.01552633767382	0.997145620787728	1.0098361222135	1.45025967007743	1.00879097154103	0.997145620787728	0.997145620787728	1.21833776468621	1.00285437921227
aldh1l1	1.34191279373594	0.998886257725315	1.0329166099302	0.995884752558481	1.03585910707669	1.00111374227469	0.969544813525322	0.994546117119399	1.1245925869689	1.13643892351439	0.880549379031563	0.963094227652894	0.955368153732442	0.880549379031563	1.00815239414263	1.07285120878941
aldh2.1	1.03515866527032	1.17310977770502	0.906123214058158	1.00335977624321	0.93896971347655	0.948276330078009	1.0030138389431	1.00413328361308	0.986815150538457	0.951435384537391	1.1151759970467	0.977071372230847	0.976110723103357	1.04806564175579	1.32193121191997	0.996986161056901
aldh2.2	0.867941890371242	1.05993652982062	0.916464660018275	1.68546160973514	1.40689918174741	0.943813107849713	0.819719070577213	1.39953276986885	1.20097763857811	1.6120052047215	0.809875147405248	0.795349954744489	1.02608361446309	0.889948184308437	1.01920146596759	0.980798534032414
aldh3a1	1	1	1	1.00567962631779	1.05017120356901	1.01137584456897	1	1.0184333326075	1	1	1	1	1.12758526630324	1	1	1
aldh3a2a	1.00142482666948	0.957533024274493	1.03965640804166	0.963711295707109	1.03290171747761	0.999690473092961	0.965344319494246	0.980247136056127	1.03162680290571	1.01883294921257	1.19978651414635	0.949858070792613	1.12705456294106	0.89735805465636	0.962279909915939	1.00030952690704
aldh3a2b	1.01996725810774	1.06705792554698	1.04315603420605	1.00567962631779	1	1	1	1.0184333326075	1	1	1	1	1.04243992898422	1	1	1.00572510003106
aldh3b1	1.05581406506035	1	1	1	1	1	1	1	1.01653548013839	1	1.04181478171131	1	1.25596974038714	1	1.04820772243149	1
aldh4a1	1.01130492038798	1.05799565806323	1.02002602717912	0.997138630034037	1.01635780497104	0.991507239422728	0.991507239422728	0.991507239422728	0.991507239422728	1.00412598213517	1.03296689820438	1.03789165388774	0.991507239422728	0.991507239422728	0.991507239422728	1.00286136996596
aldh5a1	1.00998084092972	1	1	1	1.0250634232008	1.01137584456897	1	1	1	1	1	1	1	1	1	1
aldh6a1	1.12787102361178	1.2841959577892	0.931702866472919	0.936160531542559	0.921125042576067	0.948298459457277	1.0455951092764	0.892588354069827	0.877646121847392	1.0141703559266	1.04632610360508	1.22615920363489	1.01978001145823	0.96496726169328	1.00221255483527	0.997787445164727
aldh7a1	1.03296973617456	1.53162227818701	0.862679867197635	0.995733620980441	1.08550178313639	0.947081260273264	0.879542508237889	0.990752717919989	0.929147962848502	1.46498974617032	1.23617470500221	1.26633009849527	1.05778133801367	0.763653684800484	1.00426637901956	0.992200780006111
aldh8a1	0.906881041651201	0.90387043752375	1.00561947466319	1.4042209135832	1.91046512466933	0.994380525336814	1.04480329706779	0.961963062073861	1.03528023283328	1.16120726560627	1.02299343789331	0.970689830913988	0.991017052012556	0.816938955803637	0.955124001181493	1.05198098614137
aldh9a1a.1	2.35468738476471	0.667780771607237	0.741059393260446	1.2102464525612	1.3374112113793	1.01501025907995	0.824178562837073	0.971919197544744	1.00104450336786	0.936003119270809	1.45586599055224	0.864117667480763	0.720694038995228	1.92213403405281	1.2850107361186	0.998955496632144
aldh9a1b	0.984248368301	1.02968993735221	0.964980356454765	0.975943143837516	0.964980356454765	0.975957823001903	1.01369536773659	0.964980356454765	1.01291434909406	0.964980356454765	1.20837495303193	1.05543997103506	1.04697308690194	1.2125558584491	1.05811251871715	0.987085650905943
aldoaa	0.943280753203382	0.801659300380762	0.547403210009803	1.95362665784087	1.71721440540516	1.30608959033587	1.04788776817459	0.952112231825409	2.78980558180647	1.75066458471396	0.806373012132317	1.04990274819776	0.492802230820852	1.26331940622803	0.891621940557931	0.851496401934548
aldoab	0.962168116237598	0.996824980702102	0.961050659432572	1.07255130719695	1.14640259664757	1.03003308252171	1.00495680906655	1.0031750192979	3.3916642697911	1.01765843346392	0.97324332148341	0.977883340042673	0.934180757048517	0.934180757048517	0.979215483685149	1.04449817559157
aldob	14.4584260905873	3.04500771221098	0.974712508932358	0.972849591213929	0.863743812012259	0.995484042307583	1.09115556869779	0.868175175552426	1.05696564641369	0.891638534503038	1.00099513237752	0.999004867622478	0.793648313234996	2.01360984046364	1.20255153422902	1.01897348705581
aldocb	0.484007192562589	0.787753057059157	0.61379395947295	1.6617910194495	1.43436635155719	1.38854369974291	1.6518863657493	0.962239303767843	2.98050849134797	1.03776069623216	0.479370489310907	0.815354474188985	0.487500387076475	2.79599324606943	0.918795784128979	1.07500967043149
alg1	1.06280686192177	1.02160175059754	0.998718068791817	0.984602061870417	0.981396194661725	0.979188866628261	1.02993570114402	0.992716082617281	0.989084019194858	0.957400461717064	1.19888320028651	1.00218930244316	2.00627737669188	0.957400461717064	1.07295904670531	1.00128193120818
alg10	1	1	1	1	1	1	1	1	1.01653548013839	1	1.04181478171131	1	1	1	1	1.00572510003106
alg11	0.95735241114807	1.12146515893584	0.955173810644907	1.00602200069308	0.99397799930692	0.94432100284349	0.971617331683959	0.969894652853368	0.993100726843407	1.03707223912734	1.09282815892665	0.956030450052793	1.01842292218781	1.60660392457166	1.03407310746392	1.03278191815412
alg12	0.894495868315266	0.879001733150456	0.894919126061927	0.931659257134325	0.927359483065974	0.932637744059906	1.00286489101741	1.0007060527913	1.05784579007918	1.06215077109399	1.066425069968	0.926061589689221	0.999293947208699	1.24894851774507	1.0030918251087	1.00841541344688
alg13	1	1	1.07196486331037	1.00567962631779	1	1	1	1	1	1	1	1.02336852783346	1.93598036482916	1	1	1.01717885337973
alg14	1.05035066846858	1.03776097568316	1.01451533035803	0.983592897648839	0.972544180440059	0.994677224286155	0.972544180440059	0.990471410793594	1.00472889381006	0.984921583550702	1.05396418397946	0.995271106189944	1.64336096128387	0.972544180440059	1.06640634231126	1.02269688079888
alg2	0.949256010162168	0.946660888404641	0.899924636406928	1.05198953280529	0.953993779865697	0.9781978299735	1.0218021700265	1.07773312069814	1.20826122418972	1.12669652527	0.961441694312942	0.97033456810024	1.2897114344243	1.11478141580307	1.05875731390444	0.963466571966534
alg3	1.00751691744891	1.01425528839946	0.991536165927399	0.966715335983403	0.998204194396187	0.982972091656478	0.998500471119195	1.05593291516193	1.04513841650604	1.02328220412347	0.950515678780556	1.00149952888081	1.07178747478317	0.950515678780556	0.950515678780556	1.05956578204762
alg6	1.01346809659118	0.929762870101992	0.943130742357515	0.961466357187	0.999795788902419	0.97210477095439	1.00020421109758	0.929762870101992	1.16256947081544	1.09652011803564	1.24311243111264	1.00598989041103	1.0880931595063	0.929762870101992	1.0644975577737	0.983042304103926
alg8	0.985206779686041	0.975470761187042	0.975470761187042	1.05315771648578	0.999919397694684	0.997670407806868	1.00008060230532	0.99345193817689	1.08883892208956	1.08765681135464	0.975470761187042	1.07839333552828	1.016869671018	0.975470761187042	1.04604389666972	1.03464290004974
alg9	0.997574475127205	0.959246040631039	1.00064329557253	0.991954858587122	1.0073725690083	0.981076447005867	0.983446553442449	1.01235085442055	1.05473787579287	0.995907666146884	0.999356704427467	0.970448774082391	1.12259704991192	1.20535034571535	1.07502738766747	1.00321210034124
alkal1	1	1	1	1.00567962631779	1	1	1	1	1	1	1	1	1	1	1	1.0114513844093
alkal2b	1.00288548493469	1.10457096880118	1.00172073919963	0.995843131701474	0.973713746837466	1.07362238472727	0.998279260800374	1.05617107219385	0.973713746837466	0.973713746837466	1.01442937461078	0.996468003632262	0.973713746837466	0.973713746837466	4.75376967932209	1.07191137618247
alkbh1	1.04560559495597	1.02357109020492	1.00064329557253	0.959246040631039	1.0073725690083	0.970158274492658	0.959246040631039	0.976928141950414	0.975107634483727	0.98367473825078	0.999356704427467	1.04916810644589	1.35296160508813	1.45436299805261	1.05182477273479	0.975724787718124
alkbh2	1.03784129227986	0.943440868184662	1.02493598086844	0.997083411994772	0.967086725928909	0.975655703800108	1.08661342712445	0.943440868184662	1.00596852969743	1.00359778037237	1.10174448771751	0.965487692372061	1.28990782100519	0.943440868184662	0.966170063238876	1.00291658800523
alkbh3	1.00478787291334	0.983613537899911	1.01472087780702	0.995212127086665	1.03772644312571	0.984802727230986	0.945055358659402	0.989879416113167	1.02893012389767	0.980576562353575	0.960344418743897	0.975729540214035	1.18091433766869	1.39758845046988	1.03306111538497	1.01166391075352
alkbh4	0.961515321535906	1.10074513721409	1.02129216673369	0.967832633244422	0.961708735673256	0.947033535599275	1.00831825026599	0.983397833957926	0.991681749734007	1.00933345035905	1.14674458353124	0.969340609326851	1.65145426061784	1.15071225153806	0.982017232787782	1.09463009227184
alkbh5	1.01311291632905	0.983643684694905	0.983643684694905	0.994818499294566	0.983643684694905	0.983643684694905	1.00845971789705	1.01992733908888	1.03250475096062	0.996162349293976	0.983643684694905	1.00662998951891	1.28488865817338	0.983643684694905	1.0548081129779	1.00383765070602
alkbh6	1.00517148057734	0.975933247883097	0.975933247883097	0.975933247883097	0.975933247883097	0.975933247883097	1.00055475693091	1.04801115564805	1.04061438036373	1.01323264527109	1.09861931979864	1.02158908423014	0.975933247883097	1.22631882531111	0.99944524306909	0.992698662056882
alkbh7	0.995962069770061	1.02704355492562	0.944443132540323	0.946543264089815	0.950794462841058	0.946601992468328	0.973964255077815	1.00578135666408	1.01059214662238	1.04441457743929	0.981167268464621	0.958339723627174	1.02088290360537	1.3726801066964	1.05851420618647	1.00403793022994
alkbh8	1.03044993929257	0.990858375971227	1.033619893938	0.9964860812806	0.990858375971227	1.01340821208327	1.01585642632149	0.990858375971227	1.00724269496706	1.00346886070972	0.990858375971227	0.990858375971227	1.15959268282626	0.990858375971227	1.03862540152896	0.996531139290276
alms1	1.00887287312694	0.979526975045497	0.993610341777286	1.00735723226809	0.979526975045497	0.990669921664728	1.02897634188598	0.997582921574525	0.979526975045497	1.01696372184527	1.02048568168737	1.00241707842548	0.979526975045497	0.979526975045497	1.02674773957265	1.01319172083771
alox12	1.56506745716756	0.997891473115274	0.985861265820843	1.37078670638848	1.08593878539886	1.22893974245359	1.0405987462228	0.999461689724187	0.926679108523155	1.00053831027581	0.899697482007682	0.8495951966538	0.865428174091009	1.47676041335091	1.11203594263625	0.992347818186177
alox5a	1	1.06705792554698	1	1.05685840588327	1	1	1	1.0184333326075	1	1.03821920963231	1	1.01167868615229	1	1	1.02409180672653	1
alox5ap	0.906715122294769	0.900811311940816	0.922333509724424	4.19330403572904	3.86417498323937	2.0382859241579	1.16861924194013	1.30219846477663	0.938537398091308	1.08333638260297	0.825074295562797	0.856980180489517	0.734924380041953	0.918531246658716	1.06146260190869	1.39589077697498
alox5b.2	1	1	1	1	1	1	1	1.05536099346792	1	1.01272682862083	1	1	1	1	1	1.0114513844093
alox5b.3	0.979834938399787	0.979834938399787	1.32835646643895	1.00210343828025	0.979834938399787	0.990981388362269	1.02929985212491	0.997896561719755	0.979834938399787	0.979834938399787	1.10301149784033	1.1662170611711	1.23064303320423	0.979834938399787	1.02707054913884	1.0584757706325
alpl	1.00712080601221	1.26628402950563	1.01150523631673	1.00283177145705	0.99716822854295	0.99716822854295	1.02232546815387	0.99716822854295	0.99716822854295	0.99716822854295	0.99716822854295	0.99716822854295	1.03948797734763	0.99716822854295	1.02119181277884	1.02001086690534
als2a	1	1	1	1	1	1	1	1.03688698962697	1	1.01272682862083	1	1	1	1	1	1
als2b	0.983487974721843	0.983487974721843	1.01177610384169	1.00024957940579	1.0081375500452	1.00587007612599	1.00830007956667	0.983487974721843	0.999750420594206	0.996004657626773	1.06582417701815	1.04102702981227	0.983487974721843	0.983487974721843	0.983487974721843	1.0060172325715
alx1	1	1	1	1	1	1.01137584456897	1	1	1	1	1.08371856536385	1	1	1	1	1
alx4a	0.99716822854295	0.99716822854295	0.99716822854295	1.00283177145705	0.99716822854295	1.00851185931997	1.02232546815387	0.99716822854295	0.99716822854295	1.00985901769375	2.19472557864105	1.00881384332513	0.99716822854295	0.99716822854295	1.14167082608607	1.00858718524874
alx4b	1.00998084092972	1	1.01437772219712	1	1	1	1	1	1	1	1.29457915723651	1	1	1	1	1
alyref	0.770679413340289	0.927923065525101	1.00002843079781	0.939930708084541	0.815060750796443	1.0436596409131	1.0359247310473	0.991462647385507	1.01744019349564	1.02708854773626	0.95083843615343	1.07204804060553	2.95228573247757	0.676380874569309	0.999971569202191	1.18330653396299
amacr	1	1	1.01437772219712	1	1.05017120356901	1	1	1	1	1	1	1.01167868615229	1.08496828966385	1	1	1.00572510003106
ambra1a	1	1	1.02876306558588	1	1	1	1	1	1	1	1	1.01167868615229	1	1	1	1.00572510003106
ambra1b	1.02136264123365	1.0322396123068	1.02304834796229	0.994854648621281	1.01590390743985	0.967369800264278	1.01620543761	0.985201649546996	0.999383276228125	0.992005382102676	0.967369800264278	0.978667408554764	1.00842490588897	0.967369800264278	1.06073257247338	1.00061672377187
amd1	0.93140908046125	1.06680232787024	0.929141968223154	1.77398896799647	1.83644080426873	1.00815506985753	1.21939827766272	0.915320051618744	0.884851508530993	0.994201001863048	0.861169507968249	1.05944069080874	0.976451192649903	0.926628651279513	1.00579899813695	1.0186855224622
AMDHD1	1	1	1	1.00567962631779	1	1	1	1	1.01653548013839	1.01272682862083	1	1.01167868615229	1	1	1	1
amdhd2	0.953336554402451	1.03225940547628	0.994969110512613	0.966368331440536	1.03205069318975	0.888111372354551	0.967337038300189	1.14641897544594	1.30918394222383	0.981501718213125	1.14821638336633	0.919108051380701	1.00503088948739	0.858787132505212	1.04574183937242	1.13362722028025
amer1	1.00274758507762	1.04904324082445	0.997252414922376	1.01104969456331	0.983117425688677	1.00549109418236	1.00792018206998	0.983117425688677	0.983117425688677	1.02069139667425	1.06542260615154	0.983117425688677	0.983117425688677	0.983117425688677	1.00680250069785	0.994375481249721
amer2	1	1	1	1	1	1	1.02522868147101	1	1	1	1.04181478171131	1	1	1	1.02409180672653	1
amfra	0.924174137781647	1.04312684104511	1.06136978351106	0.996531127110996	0.989244883589998	1.1311526703154	1.12386783500378	1.003468872889	0.915622137559894	0.929028230914156	0.930091410716187	0.951870469922947	0.864124816895705	1.20754196927482	1.02797874402106	1.18706971914248
amh	1	1.13438982697813	1	1	1.0250634232008	1	1	1	1	1	1	1	1	1	1	1.01717885337973
ammecr1	0.952084397053495	1.08003485444209	1.00688316842241	1.01163903539343	0.999851617152939	0.984594375556043	1.00014838284706	0.969634485414788	1.0151849186846	0.976330712241611	0.952084397053495	0.96320349191717	1.19578919299392	0.952084397053495	1.02096558121368	1.05904315180373
amn	1	1.20199682366575	1	1	1	1.01137584456897	1.02522868147101	1	1	1	1	1	1	1	1	1
amn1	1.02481260210334	0.976249014592756	1.04675354632209	0.946094475003495	0.937828334185218	0.956562802275575	1.0073648315711	1.03334138637575	1.02122630569377	0.926541610181027	1.02991108141053	0.946982905115929	0.9926351684289	0.914897861887227	1.11406766207229	1.06505050068367
amot	1.0299592546495	1	1.01437772219712	1	1	1	1	1	1	1	1	1	1	1	1.02409180672653	1
amotl2a	2.08560997350118	1.11893720213766	0.957674133246571	0.999731962980122	1.02447270512416	0.983905088566459	0.954383979899318	0.982434107999441	0.992595044891257	1.01408302324463	1.37042819510579	0.941770307756096	0.93089863476113	1.65589366144592	2.10777407712833	1.00026803701988
amotl2b	2.47529254645517	1.41507813886509	1.00064329557253	1.01378724135116	0.983288030101071	0.970158274492658	0.983446553442449	0.994629739381511	1.04810747501959	1.02041074292307	0.999356704427467	0.992886353897398	0.959246040631039	1.20535034571535	1.50068421761119	0.992213763759374
ampd1	1	1	1	1.00567962631779	1	1	1	1	1.13829016312434	1	1	1.02336852783346	1	1	1.02409180672653	1
ampd2a	1.00998084092972	1	1	1.01136063269	1	1	1	1.0184333326075	1	1	1	1.01167868615229	1	1	1	1.00572510003106
ampd2b	1.01996725810774	1	1	1.00567962631779	1	1	1	1	1	1	1.04181478171131	1	1	1	1.02409180672653	1
ampd3b	1.04499654838135	1.08057400457681	0.990689686218498	0.998843781234993	1.0011258517047	0.9988741482953	1.00128725081696	0.976647716663855	1.05761305824738	1.0389220074127	0.976647716663855	0.976647716663855	0.976647716663855	0.976647716663855	1.02372967870213	1.01581185664089
amt	1.00431109367028	1.09550728539181	0.96572382732848	0.998653527870333	0.989928172307915	0.97670975148472	0.96572382732848	1.00134647212967	0.997682832587326	0.978014428973939	1.08712645725955	1.00620635897314	1.00670907797867	0.96572382732848	1.03559179387006	1.00998678975672
amy2a	0.913928664880699	1.20032669121144	1.39604288557859	0.974579422636092	0.940804553256201	1.14323190686932	1.03808815011048	0.97092247178289	0.795077166238751	0.908806204476404	1.07722963121538	0.917775672124199	2.84618662809987	1.46483212570657	1.02542057736391	0.821527349217657
anapc1	0.987944354727838	0.987944354727838	0.987944354727838	0.993555509485467	1.01270562218923	0.999183056150014	1.01286888816435	0.987944354727838	1.03701905050873	1.00051775321737	0.987944354727838	0.999482246782627	1.11399149831857	1.24141150349221	1.01174571917851	1.01057569713451
anapc10	0.94388451343004	0.882148994906932	0.971073355555802	0.972520480450204	1.03774086034548	0.932379587370902	0.926682438465332	0.9963528207474	1.13282433581944	1.20956254904433	1.0673701358438	1.01252337554299	1.55200053148561	0.882148994906932	1.02248800339589	1.0036471792526
anapc11	0.974138336919537	1.20889475197703	0.878173024492297	0.861515975920225	0.994880016934599	0.935220548213703	0.936474556354588	1.01168828501062	1.09475422474952	1.21928582695586	1.06540097012811	0.979324050119944	1.99857593042433	0.947329841379727	1.20107839150172	1.0051199830654
anapc13	1.27791979154282	1.19569023300378	1.09567030548816	0.850829433914344	0.815555169526146	0.915527108952635	0.958820723912287	0.947556439214005	1.10323393111946	0.960421791741621	1.02233624450581	0.977663755494187	1.38268532296668	0.931190695283079	1.06826314911001	1.17910337271807
anapc15	0.988253725886549	1.34434788267549	0.971264906411059	0.947058228244343	1.19764708947827	0.949228434123234	0.949398249751512	0.868790612998251	1.04883320293353	0.97186709558761	1.12855157065226	1.01174627411345	1.0999253001197	1.18236219793673	1.15124520206806	0.979801840624418
anapc16	0.91018821052855	0.936516619220218	1.22300194723816	1.01169604421111	0.988303955788891	0.918487556745931	1.02069384905942	0.963306210819505	1.16579809073702	0.965976356660887	0.967600569462646	0.983417258995552	1.14074807819635	1.63896443161561	1.26948438419377	1.41137186494461
anapc2	0.976701107244908	0.957580843385988	1.01269597169432	1.01202736364528	1.10222100601283	0.990278504149335	0.981739345466517	0.957580843385988	0.973414902402704	1.0554232578226	0.997621877323108	1.00237812267689	1.16162772962951	0.957580843385988	1.04999886401101	1.04543300569695
anapc4	1.00230177157784	0.973147012421312	1.07124435923748	0.984202578182805	0.997537407830226	0.973147012421312	0.997698228422156	0.973147012421312	0.989238465516942	1.02276270673877	1.05461748418934	0.984512090959414	1.01444730251967	1.22281775286999	1.02006021348115	1.02333079995574
anapc5	0.991107247460664	0.971704963646949	0.985675867671826	0.982744146821996	1.02045657118709	1.00488490817366	0.971704963646949	1.00754823456147	1.01997299134664	1.03366408810479	0.971704963646949	1.03995719294162	1.01294405329773	0.971704963646949	0.99511509182634	1.01067089636079
anapc7	1.00998084092972	1	1	1.00567962631779	1	1	1.02522868147101	1	1	1	1	1	1.04243992898422	1	1	1
and1	1	1	1.01437772219712	1	1	1	1	1	1	1	1	1	1	1	1	1.01717885337973
angel1	0.980660807257457	0.980660807257457	0.994760475913807	0.980660807257457	1.00523952408619	1.01414655900478	1.05495831315534	0.980660807257457	0.980660807257457	0.980660807257457	1.18656606208514	1.03803445865341	1.14765855949454	1.23225928801297	1.02793623125316	0.986275188475546
angel2	0.996667096851433	1.00333290314857	0.953798777493315	0.972341791970009	1.03479675338719	0.961678469824715	1.01151782138272	0.957612185622022	1.04955799058178	0.940279697219107	1.05848370636008	0.962252649494811	1.06024553278833	1.18151799445175	0.985608439870609	1.0319456264847
angpt1	1.01996725810774	1	1	1	1	1	1	1	1	1	1	1	1	1	1.02409180672653	1
angptl1a	1.00998084092972	1	1	1.00567962631779	1	1.01803315679327	1	1	1	1	1.04181478171131	1	1	1	1.42718750435154	1.00572510003106
angptl4	1.54270391486379	5.59633768166117	1.01046048287554	0.899291167004718	0.893600961070113	0.947945370027299	0.958464009906844	0.992699918770988	1.7107469896544	0.883430892387755	1.26778492453762	0.880750803994549	0.850909792644487	6.56070119801816	2.9269553018939	1.00730008122901
angptl5	0.9580355584532	1.03923071572444	0.979816328259874	1.03014818118495	1.01003053248296	0.992764436592899	1.01044313562835	1.00865161859536	0.985938097895649	1.02321410157223	0.939280698314335	0.972220836295569	0.939280698314335	6.74959011773101	1.0072355634071	0.982331667010085
angptl6	1	1	1	1.01136063269	1	1	1.02522868147101	1	1	1	1	1	1	1	1	1
angptl7	1	1	1	1	1	1	1.02522868147101	1.04769111775926	1	1.01272682862083	1	1	1	1	1.12481298194662	1.01717885337973
ank1a	1	1.06705792554698	1.12967420228323	1.02272678693906	1	1.01137584456897	1	1	1	1	1	1	1	1	1	1.04583397569333
ankdd1a	1.00998084092972	1	1	1.02272678693906	1.0250634232008	1.01137584456897	1.05048290460627	1	1	1	1	1	1	1	1.02409180672653	1.0114513844093
ankdd1b	1.25120108527919	1	1	1.00567962631779	1	1	1	1.0184333326075	1	1	1	1	1.04243992898422	1	1.02409180672653	1
ankfy1	0.996725675276529	1.01295671561534	1.00393714997208	1.00327432472347	1.02080313849108	0.949298713184745	0.973248268040524	0.966797452108746	1.12313897491945	0.985580159707639	1.02877263955432	1.03828829223872	0.989586883157112	0.949298713184745	1.16945390042401	0.976484108965048
ankha	1.01996725810774	1	1	1.00567962631779	1	1	1	1	1.05938274247781	1	1	1.01167868615229	1.36723759220563	1	1	1.01717885337973
ankhb	1.00422942511654	0.984570256676278	1.01288951554297	0.995755597719881	0.984570256676278	0.995770574883459	1.0094096660678	0.984570256676278	0.984570256676278	0.984570256676278	1.02573984703865	1.03063014715392	0.984570256676278	1.751365386519	1.10340824582762	1.02969702588915
ankhd1	1.02736023640006	1.07353232620181	1.04766721227912	0.994810846253223	0.960397256750021	1.00518915374678	0.98339043268401	0.99217630077502	1.01183059444851	0.984380534825378	0.967895163711898	0.957638712832977	1.37594613732511	0.893124095725844	1.0225493502281	1.13459266531514
ankib1a	1.00998084092972	1	1	1	1	1	1	1	1.01653548013839	1	1	1.01167868615229	1	1	1	1
ankib1b	1.01996725810774	1	1	1.00567962631779	1	1	1	1	1	1.02546656080401	1	1	1	1	1	1
ankmy2a	0.997525322129299	0.968509499406129	1.03820815314569	1.01806459252266	0.992783662863745	0.979527112934945	0.992943717068296	0.986362357142201	0.984524268997406	1.00552516699482	1.04959172523767	1.0024746778707	1.00961297378146	0.968509499406129	1.06198226623295	1.07405733687304
ankra2	0.998464221222368	1.02448402292657	1.00153577877763	0.965554619555635	0.984165033980998	0.992885336071476	0.960101601233512	0.995516859039054	1.00779324881852	0.984552087039358	1.10442146102184	1.00501680591328	1.39573608135443	0.960101601233512	1.07598621474677	1.0426712687655
ankrd10a	0.975832163873249	0.938339104352556	1.03292766638474	0.986350488566739	1.03266109183469	1.08831049292132	0.985709187845916	0.955635821161706	0.969391858278637	1.02218836749574	0.938339104352556	1.06134177473728	1.09812984963713	0.938339104352556	1.01948666224572	1.01364951143326
ankrd10b	1.16623970160751	1.18436902434708	0.914819983063987	1.01098790774751	0.99060510510158	0.899634971277845	0.927187911311032	0.960245185099536	1.06124152166069	1.0321316056068	0.947939688265483	1.02054414536257	0.842080456891823	0.842080456891823	1.11942402325914	1.00939489489842
ankrd11	0.942858136077317	0.996141912792749	1.02764546971117	1.06114871546165	1.00385808720725	0.992925918391175	1.00426816887409	0.985222351617971	1.01093232361345	1.00500761869419	1.12955224065135	0.955356085552112	0.97316001312447	0.933540615690677	0.978544482570414	1.05674685551541
ankrd12	0.979244141629682	1.00476307144573	1.0773268833342	0.984440789029028	1.01254602586714	0.995236928554273	1.01295965660572	0.993749006397456	0.95719012698757	0.96559981106008	0.94161998837193	1.01881911976889	1.10196943881993	0.94161998837193	1.03249759532006	1.04423741602671
ankrd13a	1.01996725810774	1	1	1.00567962631779	1	1	1	1	1	1.01272682862083	1	1	1	1	1	1
ankrd13c	0.988475084467783	0.958820834000444	1.04865532945195	1.04193303335159	1.03429089241362	1.08945098800805	0.921234542075408	0.964928776136953	0.943199836901169	0.944378076409311	1.01152491553222	0.951135558284771	1.16718465856066	1.12910088493232	0.985287212062617	1.26952634855458
ankrd13d	1.00998084092972	1	1	1	1	1	1	1	1	1	1.04181478171131	1	1	1	1.04820772243149	1.01717885337973
ankrd16	1.00496563983421	1.06175930020648	1.02365459872744	1.00633858004557	0.995034360165791	0.995034360165791	1.02013776509113	0.995034360165791	1.01148773106533	1.00769799193946	0.995034360165791	0.995034360165791	0.995034360165791	0.995034360165791	0.995034360165791	1.01782811692299
ankrd22	1.28029537469748	1.32755315728471	0.970496651481511	1.08291437264037	1.05629115294923	0.990873152313386	0.987203958496336	1.13904515645214	0.993754878004329	0.941048293074188	0.956050698776769	0.939122973984111	2.08771552727304	1.29212890632326	1.00624512199567	0.957555209994354
ankrd24	1	1	1	1	1	1	1	1	1	1.01272682862083	1.04181478171131	1	1	1	1.04820772243149	1
ankrd28b	1.05476847974524	1.00478534988874	1.0309244443536	0.998316995106881	0.988884122368762	0.963070616692627	1.03681070057521	0.976375163638242	0.972802886951575	1.00168300489312	1.02047368920657	0.985692446514622	1.49171490361631	0.941640866753955	0.987035228288575	1.0280306340891
ankrd29	1.00998084092972	1	1	1	1	1	1	1	1.04967354238733	1	1	1	1	1	1	1
ankrd39	1.02241819383856	1.18025270728388	1.09024437462352	0.98755760858113	0.999427770864143	0.992944671220527	1.02335538874027	0.980874280170829	1.01551913609037	1.00057222913586	0.96828415149633	0.962014980693617	1.15077187865755	0.929420630705393	0.974225882492537	1.18607548388912
ankrd40	1.05538551650679	1.09833688829857	0.996067134401304	0.98471957230641	0.992485073271694	0.979232510382552	0.968218210510933	1.0039328655987	1.01631303883093	0.98054055774367	1.00870404363237	0.968218210510933	1.00930932260624	1.21662441681751	1.13199210867632	0.990397676127175
ankrd45	1.00998084092972	1	1	1	1	1	1	1	1.01653548013839	1	1.04181478171131	1	1	1	1.02409180672653	1
ankrd46a	1.01691459018802	1.08553369951596	1.07244691023866	0.975032626116759	0.948418672404413	0.944236677935158	1.04016053568386	0.953105616427695	1.08364727442896	0.960693820621914	1.01663980218157	0.98336019781843	0.903108625699517	0.903108625699517	1.32024586188163	1.01710456189669
ankrd46b	1.0343386833278	1.04125644085233	0.989850046007048	0.992450896314179	1.02477804019246	0.986920753847619	0.975819977456775	1.02984234085463	1.08922872389792	1.00067075624645	1.1807088234647	1.01004153099232	0.975819977456775	0.975819977456775	0.99932924375355	0.986994467132908
ankrd49	0.991584708982844	0.981785662458765	0.995901503970711	1.00409849602929	1.03104303079111	0.981785662458765	0.981785662458765	0.981785662458765	1.0142762071276	1.04438756563615	1.06397934961461	1.01621642979746	0.981785662458765	1.23367273622995	1.0054386528856	0.993028467487121
ANKRD50	1	1	1.04315603420605	1.00567962631779	1	1	1.02522868147101	1	1	1	1.04181478171131	1.01167868615229	1	1	1.04820772243149	1.03436837029491
ankrd54	1.00283462234701	0.946819285601856	1.01519840749169	0.973158099788571	1.02134468623688	0.978361503994987	0.99947373920761	0.969279251519441	0.990440703899866	0.977980759056034	0.961602564664226	1.0018533303731	1.00052626079239	1.34530854573694	1.03740718643747	1.18370041894549
ANKRD66	1	1.06705792554698	1	1	1	1	1	1	1	1	1	1	1.12758526630324	1	1	1
ankrd9	1.00998084092972	1.34965043675597	1	1	1	1	1	1	1.01653548013839	1	1	1	1	1	1	1
anks1b	0.998642419894656	0.988773627602059	1.01721378830237	0.994389492319729	0.988773627602059	1.12607942336418	0.988773627602059	1.00700002075317	1.00512347428264	1.00135758010534	0.988773627602059	1.01187981163967	0.988773627602059	0.988773627602059	1.13205973869227	1.01708948016791
anks3	0.997427423328274	0.97790141340293	1.03418612528378	0.983455528006702	0.97790141340293	1.03358426023513	1.00257257667173	0.995927395413526	0.97790141340293	0.97790141340293	1.14198730209868	1.0121959619307	1.01940347994131	0.97790141340293	1.02504381330562	1.06200188202001
anks4b	1	1	1	1	1	1.01137584456897	1	1	1	1	1	1	1	1	1	1.0114513844093
ankzf1	1.04688260313691	1.02482118743304	0.974226194172907	0.976785992504535	1.03275951321209	1.00415550974079	0.984647646187481	0.99584449025921	0.976298542826742	1.00938426380822	1.04082235875817	1.01193254611558	0.960417577056755	0.960417577056755	1.02990164821753	0.987921387589749
anln	0.941179167189533	1.05711319398964	1.01237456301134	1.02734422152753	0.978631691539469	1.07638530363937	1.0496667932984	1.0007024476374	0.96271718117129	0.967493888480518	1.08824171960291	0.964558775883304	1.58158742305221	0.931878238722973	0.999297552362601	0.995972284623067
ano10a	0.990291603344685	1.00289063350657	0.896790408583972	1.00492647310754	1.01761731090363	1.01104796965736	0.995826181422311	1.01495581844869	1.04597633349275	0.997109366493432	1.14451071426115	0.92543811462727	0.959198072371726	0.884079361129446	1.01219391638773	0.914463727982831
ano10b	1.08099283706915	1.02061181667138	0.970224638284638	0.999968978408651	0.956472738954827	1.00003102159135	1.07737001579937	0.991754138955137	1.0676329701818	0.993028371072536	1.0767124003161	0.978824098777041	0.956472738954827	0.956472738954827	1.14146495201589	1.00579665826148
ano5b	1.04879137899148	0.953394952099763	1.07702568197416	0.958809879160961	0.977290293261751	1.00768237244782	0.977447849662359	1.0238082857679	1.14670734342132	1.00200359180518	0.953394952099763	0.997996408194823	0.993856966160786	0.953394952099763	1.09155423467561	1.03538784131109
ano6	1.03696467124443	0.991544371915926	0.991544371915926	0.997175973425921	0.991544371915926	1.00282402657408	1.04160041185624	1.00982183911854	0.991544371915926	1.0167955969532	1.03300558338467	1.0031243074416	0.991544371915926	0.991544371915926	0.991544371915926	1.00857796730056
ano9a	1.06998309682325	1	1	1.00567962631779	1	1	1	1.14803700105841	1.22655505943703	1.03821920963231	1	1.01167868615229	1	1	1	1.0286373460774
ano9b	1.03995683367215	1.65413719368646	1	1.00567962631779	1	1.01137584456897	1.02522868147101	1	1	1	1	1	1	1	1	1.00572510003106
anos1a	1.0299592546495	1	1	1	1	1	1	1	1.1524693002975	1	1.04181478171131	1	1	1	1.07234777124104	1.0114513844093
anp32a	0.929674853348193	0.992055024101862	2.19518240844067	1.00012722520513	1.42178575058515	0.874229532831201	1.11334973169252	0.758476874157878	0.829784040578837	0.999872774794869	1.22877819198991	1.037879673447	0.855217193394212	0.988193969808802	1.34091380111428	2.20541275387691
anp32b	0.913943240029485	1.00272507536349	1.47513368034698	0.838855640557363	0.997274924636511	0.772195145488335	0.972625247177231	0.750476158187273	0.864285041365256	1.10293158098308	1.18321414080109	1.07700370202183	2.4093896341584	0.65123102358498	1.14723015595373	1.61093893392877
anp32e	0.740607875983834	0.738976987520633	1.53447818435181	1.02597518320133	1.21457300739374	0.974024816798667	1.21541076114194	0.830664015280637	0.807105581343242	0.929483956402648	0.873174655348	0.836351318495882	1.32240073195881	1.15668316558697	1.02857612262128	1.56610871822966
ANPEP	1.00542312417508	0.981754096360546	0.958100238040071	3.03279835086072	1.58072018624982	1.4442503121492	1.04458631168005	0.99221135562181	0.933311290530749	1.06376901826593	1.12677658545857	0.879749673048142	0.816769293421654	0.816769293421654	0.994576875824918	1.18523163289499
anpepa	1	1	1	1	1	1	1	1	1	1	1	1	1	1	1	1.01717885337973
anpepb	1	1.51552623141967	1.01437772219712	1.00567962631779	1	1	1	1	1	1.01272682862083	1	1.01167868615229	1	1	1	1.02290750718739
antxr1b	1	1	1	1	1	1	1	1	1	1	1	1	1.08496828966385	1	1	1.00572510003106
antxr1c	1.14270206244882	1.11712290379875	0.998937543003417	0.990371843721613	0.984778668876659	0.995981357948637	1.0096233362332	1.00293142162483	1.00106245699658	0.997311778224899	1.10857671229076	0.996279589879935	0.984778668876659	1.49307434862439	1.1274858586812	0.990416625264433
antxr2a	0.898181035867982	0.791569791309873	0.934675480996397	1.77932970332219	1.23938655619293	1.54226612287761	1.22666041431771	1.18936943398405	1.20909428679857	0.934112316865826	0.897582382513421	0.877790073966277	0.773307556491018	0.741824574241465	1.9019737470841	1.0653245190036
anxa11a	0.785618258405415	1.40282384658733	1.13579189467633	1.02490416973372	0.947445501514532	0.866972633535495	1.20177163781819	0.985285446501943	1.22404730705207	0.786849375432662	1.01471455349806	0.731413054598179	0.626639296546534	0.985040867222086	1.0852857410568	1.34799786186023
anxa11b	1.01174077588672	0.81738725149002	0.76601110287659	1.15974582447002	1.19615520632481	0.988259224113276	0.954746715466079	1.12405460974283	1.11230381186198	1.08978332347934	1.16828570193068	0.773669896555337	0.63053827312062	0.881124362059741	1.31587935514345	0.971483195070538
anxa13	1.34425702242667	1.51520140417256	0.991026181186584	0.956588519583308	0.922838640267317	0.951537364918886	0.99126370736906	1.00988956948756	1.02248721006814	0.923201574842063	1.74427193062929	0.942391073236113	0.938482268365652	3.22988184454962	3.94723685060293	1.00873629263094
anxa13l	0.994329969399268	0.994329969399268	1.02292994752311	0.99997739206204	0.994329969399268	1.02828246986	1.0445266343916	1.03100780866629	0.994329969399268	0.994329969399268	1.45658313046298	1.05448524170002	0.994329969399268	0.994329969399268	1.01828517484443	1.00002260793796
anxa1a	10.1642752596499	1.07103979183621	0.66404376266124	0.783303166399524	0.522969622731658	0.811654302405974	0.8193860582848	2.13791816256013	2.40199999622142	1.34372967018717	1.69045886876298	0.478924281675784	0.435000747268358	7.10080460446799	7.59131614625275	0.928960208163794
anxa1b	1.19402008684518	1	1	1.01704301945196	1	1	1	1.0184333326075	1	1.02546656080401	1.04181478171131	1.01167868615229	1	1	1.02409180672653	1
anxa1c	1.08170623168393	1	1	1.00567962631779	1	1	1	1.0184333326075	1	1	1	1	1	1	1	1.03436837029491
anxa2a	3.8145102411241	0.614190076288576	0.514090059041704	0.926060438325696	1.08447404117	0.581118167039897	0.603915777890224	1.12640526977009	4.69302534768362	1.94177646593766	1.0739395616743	0.394867481096245	0.433949020350542	4.57086432780421	4.08793639965177	0.857785427288702
anxa2b	1.05996875163751	1	1	1	1	1	1	1	1.01653548013839	1	1	1	1	1	1	1
anxa3a	1.13189472957238	1	1	1	1	1.02275788009557	1	1	1.01653548013839	1	1	1	1	1	1	1.00572510003106
anxa3b	1.50018062789772	1.00471053198321	0.800055749028277	0.929256025756787	0.706137915661607	0.995289468016788	0.897378425576788	7.65031431844525	1.60719633570614	1.32039262939798	1.19166305223144	0.749031968491825	0.643155318817931	1.6958812561891	2.45074126907724	0.909146300230672
anxa4	1.41025766040686	1.33797300897449	0.455004575766393	1.11929821718035	1.06365873215032	0.699144736567691	0.678105091805687	1.20754613469923	0.997525649729974	1.00247435027003	4.67389758802331	0.601374712288576	0.404815196376851	0.665067263537977	1.1153628879647	0.690262925109703
anxa5a	1	1	1	1	1	1	1	1	1	1	1	1.01167868615229	1	1	1	1.0114513844093
anxa5b	1.57157035321638	0.94223337584585	0.914652336702386	0.742319150487949	0.681110415791444	0.762072340450569	0.830654254947182	2.33136747002229	2.63037931120987	3.51766551662237	4.20719279530437	0.715716646017381	0.607407567606408	1.23248063977792	2.81355806220389	1.05776662415415
anxa6	0.998628197280895	1.05506370952776	1.00297565560464	0.999992479554733	0.988759545539128	1.00000752044527	1.03867499935511	1.06178474421913	0.988759545539128	0.988759545539128	0.988759545539128	1.01863177342513	0.988759545539128	1.24243583977778	1.06029409495218	0.994420292844006
aoc2	1.0023265714261	0.981204104497139	0.985716237680051	0.956126782427734	0.965676061904886	1.38260772011359	1.05908725658214	1.05566772954305	1.30857100733921	1.25583637355521	0.996524255147327	0.979650162714224	0.9976734285739	0.919541555341678	1.94049024564307	1.09384523202218
ap1ar	0.989367898232604	1.03504582985285	0.997899828535983	0.99527030726866	0.994311176663445	1.00312137976258	1.01896806510018	1.05214246905681	1.00210017146402	1.00707228508911	1.09193981658245	0.98132798621608	0.969999664565794	0.969999664565794	0.993368709009311	1.01445860561404
ap1b1	0.92332213493319	0.978900732171992	0.987297775359943	1.03807280636585	0.993275136324154	1.02643130766115	0.972005267116651	1.00672486367585	1.24890651466995	1.02884155363429	0.935174903612307	0.913417403409033	1.27000521281497	1.08432535143738	1.07176600853514	0.989652625399632
ap1g1	1.00483067424685	0.960817882621089	0.97463225521944	0.985849319539277	0.999005727352784	1.00457404543569	0.985058050933389	1.01400971514474	1.00854511043997	0.973046047149034	1.00099427264722	1.00576659617646	2.03856394400018	0.960817882621089	1.0071367244137	0.977323632151257
ap1g2	1.02152620529564	1.0131840031518	0.990488877262271	1.10643817618406	1.06892370967912	0.96031321482959	1.0214492839932	1.00207762908838	0.99667732764681	0.997922370911619	0.9892153423029	0.949511717119226	1.23336162799452	0.949511717119226	1.01820677362005	0.982144887412536
ap1m1	0.902609368292368	0.994127564273849	0.901561082692527	0.986136317357311	1.13320861401192	1.06423308393192	0.987124840039706	0.957303417364915	1.06627252783081	1.05616926016221	1.02340136912588	1.00587243572615	0.950816780498759	1.69477722084198	1.04585090697331	0.981934242635151
ap1m2	1.23404308635294	1.04255816628169	1.01920506481412	0.993691607553441	1.00152786201071	1.01691355063002	1.00168932593411	0.995049998976523	0.993195721394503	0.989474516905885	0.977039897573753	0.988450439895778	1.33584567704757	0.977039897573753	1.00057855395021	0.999421446049792
ap1m3	0.99430690470669	0.99430690470669	0.99430690470669	0.99430690470669	0.99430690470669	1.03958817558743	1.04450240532635	0.99430690470669	1.02721181882104	1.0069612782794	1.03588363088105	1.00591910298581	0.99430690470669	0.99430690470669	1.01826155448174	1.00569309529331
ap1s1	0.793172737747971	1.11495099407177	0.875419669457333	1.06166649055361	0.953474260895871	1.07415170679561	1.14115108890424	0.993488712412176	1.11634150372195	1.00651128758782	1.02963667634026	0.881228765373843	0.771599831920724	0.799252281239482	0.830036528403417	1.02165458525039
ap1s2	0.608415354668119	0.984963094130208	0.630880074907069	1.14289693387366	1.15410011116215	0.895809095902508	1.01503690586979	1.04909478961724	1.24201358084528	1.22925461745546	0.854912773884593	0.913159072481869	0.881638528094077	1.11966708346825	1.10092592819454	0.742955642072671
ap1s3a	1.22678134116269	1.17390391884638	1	1	1	1.01137584456897	1	1	1	1.01272682862083	1	1	1.12758526630324	1.2565601468862	1	1
ap1s3b	2.03762942955274	2.03419169838519	1.04911962257596	1.04261054616996	0.96570161066448	0.998676564040188	0.96570161066448	1.00132343595981	0.981669950467238	0.977991929562263	0.96570161066448	0.988268635632112	1.69899803962923	0.96570161066448	1.09593698349134	1.00996355481468
ap2a1	0.983771833743165	0.84051827889219	1.03464468680269	1.01792470768852	1.05650748208438	1.0037751897047	1.03213947521378	0.996224810295298	1.19367398917483	0.98043011200529	0.946181126463142	0.968862147171618	1.31009039393818	1.94452243743851	0.962320268873227	0.988145950089449
ap2b1	0.924980938128455	1.1020371932372	0.959796622682292	1.0280468015349	0.981497031305219	1.04401249186266	0.993802054177277	0.899536282977708	1.00619794582272	0.940110823459806	0.915016658966006	0.91245192824935	1.08533110259233	1.187970349534	1.02249078369478	1.02257688071573
ap2m1b	0.72025209255543	1.05493918288459	0.995802430010859	0.995031246343409	1.11661160889372	0.726568864387828	0.803758505105214	1.03361399260104	1.42503647277183	1.30123733750672	1.00419756998914	0.911938865179749	0.659648453514808	0.72706979707229	1.04642531304057	1.08458039447415
ap2s1	0.959916095915897	1.08354890842547	1.06363986651942	0.956893201489272	1.04538764662334	0.985757849863196	0.900717767979572	0.979971065100113	1.2883227045788	0.997623481715888	1.40733937846926	1.00237651828411	0.97291995596452	0.941174796285042	1.27200697537157	1.08871177446555
AP3B1	1	1	1	1.01136063269	1	1.02275788009557	1	1	1.03309331752459	1	1	1	1	1	1	1.03436837029491
ap3d1	0.988482940390305	0.978714546189189	0.992786232044577	1.01208721030904	1.00324448305311	1.01213384069208	1.00340622372604	0.996755516946888	1.02733076468441	1.01612024260019	1.14293687360364	0.990144646206809	0.978714546189189	0.978714546189189	0.978714546189189	1.01563298418331
ap3m1	0.998612274142504	1.24789292681231	1.02394269152658	0.98088311236642	0.986218529504784	0.961737664143642	0.952838298221739	1.0816248529197	1.01502063025389	0.954066090684198	1.42098857352827	0.975083354508794	0.953841709153254	1.06294354314264	1.27819763234544	1.0013877258575
ap3m2	0.965574475326862	1.11602464138573	0.981915457550494	1.03418722551601	0.975058267859982	0.939037726238747	0.951899746363415	1.11778074460444	1.11408522957185	0.975813661285411	1.1234236635655	0.971911215683178	1.04693533101037	1.65158341876343	1.01808454244951	0.976355676670164
ap3s2	0.8757193758736	1.26204204844127	1.0723690793806	0.881104168578474	0.779157418960212	0.715164403819691	0.965715630353699	1.049289167695	1.30704697904525	1.02897526837009	1.54163649518696	0.815181899813163	1.15319064893241	0.662335810677443	0.971024731629914	1.0871152739997
ap4b1	0.977456716383561	0.977456716383561	0.991510317511433	0.999671166918963	1.00195512772675	0.999701559133625	1.0021166605329	0.977456716383561	1.05848912507586	1.00234917728464	1.0183288556114	1.00029844086638	0.977456716383561	0.977456716383561	1.00100541467822	1.0727469566059
ap4e1	0.970267127403381	1.03533122819348	1.02031245559798	0.986803408929312	1.01894659696865	0.992348350349497	0.994745687702435	0.970267127403381	0.995706054934252	0.994976494199536	1.01083863553742	1.00429394506575	1.26032172354282	0.970267127403381	1.01704149576564	1.02586763054357
ap4m1	0.968550904708489	1.00343767435402	1.0487427033261	0.980921555238335	0.963946973089321	0.961778891342065	1.0116234472833	1.027240712916	0.94037788420872	1.00033949040081	1.0585942365874	0.973356499989846	1.10051581544257	0.94037788420872	1.03113561322804	0.999660509599194
ap4s1	0.966909489946856	0.817989548117552	0.910323115338449	1.01720300497371	1.03868541868189	1.0000404987835	0.999959501216498	1.01735685267934	1.13576100624807	1.0293439352365	1.2216094899486	1.08280277752016	0.831719346940861	0.766584014357274	0.989428602129214	0.958713380312927
ap5b1	0.977385243130025	0.977385243130025	0.977385243130025	1.01071258005546	1.00188186310881	0.988503825739877	0.977385243130025	0.995401710402298	1.10729102069263	0.989824257615866	1.05921053349267	1.00022529738812	1.06043199558147	1.22814334467187	1.02450275963947	0.999774702611876
ap5m1	0.993977668765132	0.965065039493611	0.992823268519207	1.01216439713936	0.965065039493611	0.976043469381837	1.08704837524465	1.09000325325497	1.02902586858444	1.0142686761331	1.04585890008282	1.02152625905145	1.00602233123487	0.965065039493611	0.988315199903621	0.992701941016791
ap5s1	1.00959874515008	1.05471354134569	0.943130742357515	0.993216092867872	0.999795788902419	0.98270465214319	1.00020421109758	1.06740217708735	1.05333908474039	1.00094066859657	1.04664479270598	0.962369222266953	0.929762870101992	0.929762870101992	1.03264888589233	0.956388811183021
ap5z1	1	1	1.02876306558588	1	1.0250634232008	1	1.02522868147101	1	1	1.02546656080401	1	1	1	1	1	1.02290750718739
apaf1	0.995463413046604	0.948096512879995	1.01632614883445	1.01595990924262	1.01951038434833	1.01289701257488	0.972015737807221	1.01083872816766	0.995191825199814	0.996435012783988	0.948096512879995	1.00356498721601	1.32022445157492	0.948096512879995	0.993802086411175	1.05686907176019
apba1a	1	1	1.02876306558588	1.00567962631779	1	1	1	1	1	1	1	1	1	1	1	1.00572510003106
apba1b	1	1	1.01437772219712	1.00567962631779	1	1	1	1	1	1	1	1	1.08496828966385	1	1	1
apba2a	1	1	1.01437772219712	1.00567962631779	1	1	1	1	1	1	1	1	1	1	1	1.00572510003106
apbb1	1	1	1.01437772219712	1.01136063269	1	1.02275788009557	1	1.0184333326075	1.01653548013839	1	1	1.01167868615229	1	1	1	1.00572510003106
apbb1ip	1.0169728265176	0.943379421574065	0.896805174220882	1.12141984794791	1.08493731542989	1.08628356460243	0.973447591665975	1.04787286290167	1.17403079166835	1.03125930786392	0.958108991897468	0.987789417858814	0.884093917479203	0.884093917479203	1.01221058214119	0.929685365378594
apc	1.00122392200441	1.03728755909437	1.00006110599948	0.977621682796071	0.972100515126816	0.99422346209091	0.972100515126816	0.990019567250066	1.03652762870225	0.984472271785052	1.05348337564269	1.0061916288454	1.05469823327849	0.972100515126816	1.06591985798137	0.999938894000523
apcdd1l	1.00998084092972	1	1	1	1	1.01137584456897	1	1	1.03309331752459	1	1	1	1	1.93389471070718	1.37822241915561	1.00572510003106
apeh	1.00632920753513	0.986628932973877	1.00081440968382	1.00672423852467	1.01135723146316	1.0203184729981	0.986628932973877	1.00481579225556	1.03563828709652	0.999185590316185	0.986628932973877	0.986628932973877	0.986628932973877	0.986628932973877	0.986628932973877	1.0261933255149
apex1	0.99133635886814	0.99248210330773	0.970250695974412	0.993587770357635	1.0941620858184	0.951278152487804	1.00057850365396	1.03326502960172	0.97631270073836	1.27325588493208	1.32952585550994	1.46897866304185	1.4092633056707	0.930110802371834	1.04237551552186	0.999421496346044
apex2	1.04729820177515	0.960798850215718	1.04379335809138	0.999025555594032	0.960798850215718	0.993606393394089	0.960798850215718	1.03175900149321	1.0085251326276	0.985267092555164	1.00097444440597	0.994493619793241	1.12441428906121	0.960798850215718	1.16996112175143	1.04894624489299
aph1b	0.969913783870619	1.00056742727013	0.901478746355077	0.999432572729872	0.96691858485913	0.895804771990545	0.92749390080556	1.09014990963818	1.27054819747594	1.0967322871017	1.02002842505269	0.937799794456817	1.28259850859355	0.990072380238503	1.13252945854486	1.00361311417403
api5	0.836812300174344	0.940057585769638	1.31706743813973	0.893452366028774	0.939867515747358	0.980462138320335	1.07828508159176	0.970737197874233	0.919855801785544	1.01953786167966	1.04565724038181	1.05602079526752	2.12643169927762	0.782079925055651	1.10496631367032	1.32492089069296
apip	1.03941145359478	1.06744030362574	0.888055843916752	1.00944651169063	0.977323350519436	0.928498384379128	1.00030528798636	1.00302437590037	1.25488718697797	1.22446712950345	0.999694712013641	0.977416507942228	1.34554346753838	0.888055843916752	0.909450713670759	0.923667398405805
apln	0.999317388091872	1.05579184860453	1.00366784675983	1.00068261190813	0.989441925623034	0.989441925623034	1.01440424079864	0.989441925623034	1.15686631475116	0.989441925623034	0.989441925623034	1.04732931716262	0.989441925623034	0.989441925623034	1.03714066733555	1.00643940339107
aplnr2	1.0299592546495	1	1	1	1	1.01137584456897	1	1	1	1	1	1	1.04243992898422	1	1	1.00572510003106
aplnrb	0.969436211674065	1.01825507778803	1.77660646316896	1.03057931338877	0.98785285644635	1.05137687476252	1.10226365378176	0.973637355725022	0.957114665413642	0.966340981137499	0.93515753259009	0.971215665637037	1.01214714355365	0.897623597789595	1.13669653810615	1.65888266287749
aplp1	1.086379695719	0.978635403614822	1.02086942656848	0.989753320972724	0.978635403614822	1.0232029859124	1.00332508448888	0.996674915511124	0.994817609894024	0.991090328678902	1.59851437159303	0.978635403614822	1.06178838006447	0.978635403614822	1.74905790659607	1.01787925099162
aplp2	2.63321642086819	1.0813855246695	1.01123866597183	0.895136576884987	0.872908237935218	0.977911678416095	0.93763115063974	1.233113222851	1.2385115986343	0.988761334028174	1.01545051477865	0.911378747260136	1.10613455409645	0.851565101415408	1.13203248465363	0.984385691252896
apmap	1.27086762570719	1.04631537404938	0.980407779264619	1.26466849665912	1.33614855496174	0.848289233620808	0.918209575832167	0.869848505759719	1.52278357283506	0.903752217812859	1.04090759755946	0.853127847544002	0.807965896988982	0.867525861873851	1.18247946962657	1.01959222073538
apnl	1.04165622742344	1	1	1	1	1	1	1	1	1	1	1	1	1	1.02409180672653	1.00572510003106
apoa1a	1	1	1.02876306558588	1	1.0250634232008	1	1	1.0184333326075	1.01653548013839	1	1	1	1	1	1	1.06639773330093
apoa1b	0.983050658777679	0.963806093738192	1.07487067188919	1.00215244644134	0.987962373749066	0.974770202055184	1.01246182482731	0.999357999120326	0.979743090258463	1.00064200087967	0.963806093738192	1.00889460095059	1.04569904909072	0.963806093738192	1.03353531652868	1.200744471478
apoa2	0.978635403614822	1.24274956505282	1.14797510228357	1.00644032956744	0.978635403614822	1.01205199570667	1.00332508448888	0.996674915511124	0.994817609894024	1.01603807525918	0.978635403614822	0.978635403614822	0.978635403614822	0.978635403614822	1.04943749392393	1.29279385455259
apobb.1	1	1	1	1.00567962631779	1	1	1	1	1	1	1	1	1	1	1	1.01717885337973
apoc1	0.990734333838967	0.914734484746408	0.848707963659152	0.995924004631186	0.887233585367993	1.11167856204262	1.03157914653428	1.30613537178758	13.2351650076234	0.858308227833454	1.00407599536881	0.868225991639086	0.793309709763113	1.35369798439433	1.30629357694888	1.13349594559092
apoda.1	0.944658018139807	0.916318279570694	1.00732566813316	1.05270834761996	0.962550304251436	1.00582520307005	1.0326664729327	1.03381901234353	0.989663879742347	0.994174796929946	29.1641156252682	0.939233164631951	0.931698507430058	0.858733399221022	1.02482176272727	1.12070555406391
apoda.2	0.989075881013555	0.97930162724976	1.12284397403158	0.995991883932312	1.06749474405311	1.03042971636432	1.00400811606769	1.03351673823906	0.97930162724976	0.991765031227865	0.97930162724976	0.990738583602833	2.81696682721709	1.23055139658285	1.02651152827292	0.990515986636052
apodb	1.02811495333242	0.998559260883321	1.00712493558739	1.00144073911668	1.05785714044191	0.970580981432643	1.09404972399778	0.994220541072075	0.938601470028705	0.981497387981337	9.96546919102959	0.973138062473255	0.976990246336437	0.880261121120378	1.17909922387742	1.1640892658483
apoeb	1.04862950300285	0.688858424692782	0.80089814601568	1.13123599268374	0.710623906391657	0.9748641349693	1.39808612529088	1.18920771742496	19.1573292436516	0.87007117924084	1.65986204201013	0.650427955728234	0.343304156387281	1.0251358650307	1.79879350688479	0.971552941594277
apof	1	1	1.01437772219712	1	1	1	1	1.03688698962697	1.03309331752459	1	1	1	1	1	1.07234777124104	1.00572510003106
apol1	1.02190141697403	1.00036644074969	0.937499658452832	1.30887213914239	1.34265371415765	0.99088198224477	0.984827364278913	1.09371856198955	0.999633559250315	0.997277739444884	1.05535418463813	0.948448422731777	0.977287077380296	0.937499658452832	1.11882227173577	1.05583664274094
apom	1.01420624579257	0.99435176740294	1.03726404628983	1.00564823259706	0.99435176740294	1.01228306873218	0.99435176740294	1.01268098426033	0.99435176740294	1.00700671193549	0.99435176740294	0.99435176740294	0.99435176740294	0.99435176740294	1.16254615099058	1.03422585008447
apooa	0.85186551155665	1.24004804394694	0.896280265239905	1.03965661932863	1.47169506588275	0.896821859279994	0.923520388349483	0.983560362281359	1.25976587590401	1.49596661801401	1.01643963771864	1.13750484301886	1.32869798164152	0.925819795636836	0.843559365901562	0.925707318540641
apoob	1.06522149409762	1.08853281814062	1.05630490958916	0.986839017524522	0.959575616999608	1.02516069049357	0.983784444588241	0.959575616999608	0.975442660555792	0.971787971425886	0.999700061959945	0.988566145216689	1.00029993804006	1.45486268598999	1.26191957095241	1.0972587594169
apool	0.994553335890313	1.06438155358656	1.01933531462486	1.00544666410969	0.961802171496606	0.948959314603399	0.938285524317449	0.972896052720086	1.07867811587761	1.04119705680406	0.938285524317449	1.01521127820346	1.38090623191149	0.938285524317449	1.05153692938845	0.981290880232415
apopt1	1.01438585258671	0.957725298736686	1.13848997039164	0.989486278548237	0.920033626764729	0.989630838677369	1.07933108870008	0.980443971555398	0.980683270783206	0.966249095119439	1.01036916132263	0.950048804109471	1.77745834338195	1.12781079006588	1.09292892338145	1.14538893812893
appa	1.25590412701559	1.69700642019933	1.58170029602877	0.904227301685627	0.771984871777954	0.936037291873757	0.879253483803356	1.09237952866273	0.936460577901799	0.868877821403419	1.22647913615294	0.866813687443982	0.881028520037252	1.0635394220982	1.08730349989795	1.78618880151778
appb	1.49418017878001	1.4379828847485	0.998231697526647	0.962969871390085	0.931216807278525	0.973624921211433	1.00176830247335	1.03449369632587	0.992934304669276	0.966807177649037	1.1497514335011	0.931216807278525	0.970737582448333	2.05006560173978	1.91867954298097	1.02734930354839
appbp2	1	1	1.07196486331037	1.01136063269	1	1.01137584456897	1.02522868147101	1.0184333326075	1	1.01272682862083	1	1	1	1	1	1.00572510003106
appl1	1.00998084092972	1	1.01437772219712	1.01136063269	1	1	1	1	1.01653548013839	1.01272682862083	1	1.01167868615229	1	1	1	1.0114513844093
aprt	0.839983129431337	0.877734032288895	0.856586377779699	0.934643773975112	1.18177880676249	0.974410550955779	0.915298865782973	1.07932651218646	1.09658369596128	1.15386903369616	1.02558944904422	1.14671772340657	2.5808282058787	1.10713968689793	0.935121916407702	0.902347204854134
aptx	1.03597593603036	1.0822694198942	1.00896638484197	0.959472907716193	0.977966101245446	0.964907408868864	1.00221766516152	0.971640635228723	0.985627055941036	1.00269648933184	1.03392628809913	0.987512475262244	1.36277193787822	0.954054236167851	1.06920893051161	0.997782334838483
aqp11	1.02971328288551	1.1722822571454	0.989301287959078	1.00068717850324	0.975278997468787	0.997474279952906	0.999884000641295	0.993256639614234	1.00755421500709	1.0001159993587	1.01606007585557	0.986668974791141	0.975278997468787	0.975278997468787	1.24892825223363	1.00320839964132
aqp12	0.991478610783957	0.972069057023811	1.09812133655758	1.00521512016108	0.972069057023811	1.03390526878246	0.972069057023811	1.00792575824695	0.972069057023811	0.984440413320162	1.05344928391244	0.994784879838919	1.17920317595421	0.972069057023811	1.01893029230905	1.03334953450942
aqp1a.1	0.644905426241272	0.996625000115575	5.77404024275034	1.00337499988442	0.830106881665842	0.986153803140779	1.38239405125351	0.71320840758934	0.668661146309205	0.68692264001398	4.34268034751024	1.02139975031806	1.02745793128047	0.914083508717097	1.02738016862976	4.85184443252086
aqp1a.2	1	1	1.01437772219712	1	1.0250634232008	1	1.09056228754649	1	1.02621847820296	1	1	1	1	1	1	1
aqp3a	1.25443820609657	0.873786818105332	1.02741049021109	0.970257945859303	0.879477468353429	1.03563118546724	1.13041147399157	0.972589509788909	1.13621004883171	0.891089416072345	0.890781937940458	0.830522751106944	0.864215334444963	1.22397583100292	19.8437298064761	1.23918962036418
aqp7	1	1	1	1	1	1	1	1.0184333326075	1.01653548013839	1.01272682862083	1	1.01167868615229	1	1	1	1
aqp8a.1	1.12080945633543	1.10641123318033	1.01437772219712	1	1	1	1.02522868147101	1	1	1.01272682862083	1	1	1	1.2565601468862	1.21769621340487	1
aqr	0.989475707929851	1.02974472654486	1.05169866524426	0.923222917768734	0.998999456735017	0.928410594412813	0.999496840761595	0.991601260402582	0.937792609251068	1.00050315923841	1.0983489954845	1.03563877994449	1.10118116569742	1.14064508872526	0.973425921315921	1.02233414317784
ar	0.99435176740294	1.06103093418896	1.02295237250419	1.00564823259706	1.01927362655983	1.0056633585558	1.01943795141289	0.99435176740294	0.99435176740294	0.99435176740294	0.99435176740294	1.00596448961941	0.99435176740294	0.99435176740294	0.99435176740294	1.00573847172954
araf	0.940719078062752	0.899514451430323	1.01615827036179	1.0100662210214	0.989933778978596	0.960994464428572	1.01321225297882	0.9826027194834	1.01907030216902	1.03765869961083	1.01259379872854	0.962696043466729	0.937689780869301	1.13029401121555	0.942877994427989	1.01823000741794
arap3	0.997828012612247	0.98796726846196	1.00217198738775	1.04414151241156	1.03753477540748	1.02170250743691	0.98796726846196	0.98796726846196	1.004303781607	0.98796726846196	0.98796726846196	0.98796726846196	0.98796726846196	1.24144029597732	1.05944449839428	1.00493941331084
arcn1a	0.971689375309591	1.04982527346213	0.938759625900641	1.00443142306321	0.97188483601426	1.02041058970132	0.995568576936792	0.993803432516284	1.03300894260843	1.00815154369914	1.064565392564	0.990457266347112	1.04352796754363	0.925453709558318	1.1494189410823	0.983795495877692
arcn1b	0.948232485752982	1.05604183301593	0.975506059598301	0.98332122506224	0.894247078271288	1.03695430946093	0.978916894976396	1.01667877493776	1.09023091820685	1.08410324796164	0.971146225462501	0.919351024369278	1.51490664869949	1.04496490965944	1.13424580361556	0.936578183807799
areg	1.00712080601221	1.23815622433997	1.01150523631673	1.00283177145705	0.99716822854295	0.99716822854295	0.99716822854295	1.01554936216531	0.99716822854295	0.99716822854295	0.99716822854295	0.99716822854295	0.99716822854295	1.25300185572818	1.02119181277884	1.03143927546783
AREL1	0.996686523342435	1.01291692611703	1.00389771476729	0.976231778552589	0.973053165010992	1.00331347665756	1.02118002821628	0.96675947577176	1.01217484996842	1.04625378816079	0.988954583448094	0.982551581612134	1.19224362452189	0.949261424207872	1.04087652123798	0.992769849251627
arf1	0.901342031257585	0.978371784410457	0.878886903089104	1.01662489512999	0.897306618285411	1.03847589339096	1.00210638694787	0.997893613052134	1.19825194851058	1.09883267795767	1.08942337273884	0.899934535297644	0.98127117351394	1.10860651993165	1.0794306002677	0.878230055360629
arf2a	0.932464464656878	1.29290423738122	0.914949697390098	0.914773802788783	0.846533637958516	0.889699015123356	0.956402545046739	1.18810956180238	1.28679171962821	0.995257599462827	1.00474240053717	0.839489147805313	1.2148712830433	1.48580014626936	1.57071813394362	1.04027030311981
arf4a	0.983363986005538	1.03662389285889	0.986710438800443	0.975378689179508	0.970877142114483	0.98050000981628	0.97142702796363	1.07045503194302	1.00589394144309	1.01709682816589	1.15307114748	0.994106058556908	0.899019128818976	1.30755719836662	1.16752151471019	1.0358373418005
arf4b	1.01103097363082	1.1446645074689	1.00142116855605	1.00102827658373	0.952302439517269	0.952302439517269	0.976327774427918	1.10363548820406	1.05221130055496	1.00085537770006	0.952302439517269	0.969934748020687	0.992718087421877	0.952302439517269	1.22153389586167	0.999144622299944
arf5	0.800601311995612	1.05202694040511	0.66047238630836	1.01399299219596	1.00302251644208	1.14948702856312	0.958643606924558	1.07968156141542	1.08786588449205	1.04406759994544	0.87234574014885	0.802145316517561	0.996977483557917	1.05203712149501	0.930936321066593	0.830214844691378
arf6a	0.719823832568402	0.80544181737355	1.20400586738011	1.1139711966548	1.02745773376625	1.1026860300943	1.3258929498664	1.06724519429609	0.950248332756337	0.950843661878604	0.97254226623375	0.889495201282701	1.33997427101453	0.756856664938762	0.815828290737757	1.19316705921542
arf6b	0.935454995411729	0.996350095675781	0.971553741497499	1.00364990432422	1.07906916258063	1.02254055889602	1.17764553086542	1.43296987869066	1.39900467195706	1.20767221063765	0.718259450539217	0.885992934132246	0.79756949900642	0.756874234707372	1.08274187923985	0.868512821953729
ARFGAP1	1.01996725810774	1.06705792554698	1.01437772219712	1.00567962631779	1	1	1	1	1	1.01272682862083	1.04181478171131	1	1	1	1	1
arfgap2	0.969305246860596	1.03736078028385	1.03304850244365	0.950849154172344	1.05259362526734	0.945691322357847	1.00688917932372	1.06684657166079	1.04494785534319	1.01963592560567	0.952704060954287	0.946535763690172	1.18783906937805	0.91446587020905	0.980625437794669	0.993110820676277
arfgap3	1.37059510977639	1.13258518387235	1.03331384535441	0.962913636264671	0.936630475826646	1.08135031219609	1.08579758445268	0.941259164335668	0.995537353393091	0.948753052332498	0.966550817704093	0.965005073825777	1.55285553530373	1.35223128840176	0.956409392883469	1.00446264660691
arfgef1	0.999650531906611	1.01592920166555	0.979469263009239	1.02248426160092	0.999851617152939	1.04977373909544	1.00014838284706	0.98720392433161	0.983592028315396	1.00062621838745	1.03179153688012	0.996624543128791	1.03298137988677	0.952084397053495	0.997982217398	1.00118201589907
arfgef2	1.01404589622473	0.99419455689784	1.00848881004681	0.99419455689784	0.99419455689784	1.05080515432045	0.99419455689784	0.99419455689784	1.01063404124712	0.99419455689784	1.0357665852731	1.00580544310216	1.03638810328908	0.99419455689784	0.99419455689784	1.01696907585564
arfip1	0.978642477100985	1.03755103568278	0.927783933890524	1.03443334858841	0.983526915681262	0.977146961889277	0.983928691950339	1.01607130804966	1.03619894450501	1.04332891033203	1.32361237782493	0.946709361480589	1.07038749414813	0.914633586274908	1.06934365699149	0.975363183204465
arfip2a	1.11656164090018	0.987944354727838	0.987944354727838	0.987944354727838	0.987944354727838	0.987944354727838	1.01286888816435	1.00615546161623	1.03701905050873	1.00051775321737	1.1121403613867	0.999482246782627	1.02987264298284	0.987944354727838	1.0832928178704	0.993600434983777
arfrp1	1.00998084092972	1	1	1	1	1	1	1	1	1	1	1.01167868615229	1	1	1.02409180672653	1
arg2	0.781814671220508	1.87122807384753	0.8501024510443	3.31961884555516	2.05677910368666	0.988975675659665	1.25416979060463	0.745941351535397	0.671664339194075	1.17894981523806	0.770345396524691	1.01102432434033	0.616838216740183	1.45470982308372	0.964738863850166	1.48016579190112
arglu1a	1.10950000919136	1.02931757018236	1.00464520000418	0.939890002494517	0.915980624436181	0.930825917045488	0.995354799995817	0.840462062141003	0.877759532468617	0.9098717280332	1.08373949303478	0.867496499855913	1.08778008408319	1.44183890420968	1.02644802943543	1.06332873550396
arglu1b	1.29785345697151	0.990250541434658	1.01411180400205	1.01465479169444	0.969144960948481	1.02172156571584	1.07464351219288	0.930492719765012	0.919583455389678	0.939757640103473	0.996815706259787	0.949634741694554	0.964130118062952	1.03520187516343	1.00318429374021	1.12767285130343
arhgap1	1.00083514575399	0.953212643700321	1.00807635314641	0.974876104361316	0.953212643700321	1.0401268510542	1.04955201479198	0.970783529407319	1.05080247739729	0.989643677554076	1.0330142387176	0.98664136853763	1.0342054917215	0.953212643700321	0.999164854246011	1.04066405051326
arhgap10	0.998153021347986	0.932868027832842	0.946280545183597	1.00184697865201	1.02664006188277	1.03924991282843	1.00354462394734	1.05363798664689	1.01928588887912	0.980430106652073	0.971875700782135	0.965583276437697	1.13164896384484	0.932868027832842	1.02290096576405	0.943550658222703
arhgap11a	0.969400187121942	0.969400187121942	0.997283108283096	0.980413186577455	1.23903913844062	1.02459896421623	0.993856875660781	0.987269463200929	1.08206283244699	1.04361241197881	1.00993544433735	0.992053642376464	1.25919561750577	0.969400187121942	1.01613276226775	1.0027168917169
arhgap12a	1.24377155038031	0.98147647184726	0.995587867902489	1.02610977282812	0.98147647184726	1.02617343791922	0.98147647184726	1.05396377645003	1.07918132075463	1.00647130209527	0.98147647184726	1.00441213209751	0.98147647184726	0.98147647184726	1.00512201331364	0.992715736215068
arhgap12b	1.08694186341487	0.99716822854295	0.99716822854295	1.00283177145705	0.99716822854295	1.00851185931997	1.02232546815387	0.99716822854295	1.01365688398066	1.00985901769375	0.99716822854295	0.99716822854295	0.99716822854295	0.99716822854295	1.02119181277884	1.00287711639915
arhgap15	0.972592293622698	0.962980934101084	0.976826406452712	1.1056173571152	1.03551595107467	1.05078581702772	1.06030756754189	1.03410224398381	1.07489754075609	1.02438378556185	1.00324777165268	0.996752228347323	0.962980934101084	0.962980934101084	0.962980934101084	0.985040426770325
arhgap17b	1.0299592546495	1	1	1.02841193548682	1	1	1	1	1.03309331752459	1.02546656080401	1	1	1	1	1.04820772243149	1
arhgap19	1	1	1	1.00567962631779	1	1	1	1	1.01653548013839	1	1	1	1	1	1.02409180672653	1
arhgap20	1.03995683367215	1	1	1	1.0250634232008	1	1	1.0184333326075	1	1	1	1	1.08496828966385	1	1	1
arhgap21b	1.02260786872296	1.05944174599303	1.00713755024129	0.992862449758709	0.992862449758709	1.01545789434171	0.992862449758709	0.992862449758709	0.992862449758709	0.992862449758709	1.11767671771972	0.992862449758709	1.03499946161756	0.992862449758709	1.11270130964009	1.01560645346265
arhgap22	1	1	1	1	1	1	1	1.05536099346792	1	1.01272682862083	1	1	1	1	1.02409180672653	1
arhgap23a	1.02658230973874	1.38839140105599	1.00133216233946	1.0095738526572	0.987139347037908	0.987139347037908	0.987139347037908	0.987139347037908	1.03617405523519	0.987139347037908	1.06978123698613	0.998667837660535	0.987139347037908	0.987139347037908	1.05855667870043	1.00975224872514
arhgap25	1	1	1	1.0796404755425	1.05017120356901	1.0569411661227	1	1	1.04967354238733	1.01272682862083	1	1	1	1	1.02409180672653	1.01717885337973
arhgap27	1.00998084092972	1	1	1	1	1	1.05048290460627	1	1	1	1	1	1	1	1	1
arhgap27l	1.14458049078994	1.0345806511387	0.969563719428225	1.07995351243652	1.01820789816878	1.00267054879442	0.99402453367153	0.987436009952606	1.03382270386264	1.04378846346597	0.969563719428225	1.01492157827592	0.969563719428225	0.969563719428225	0.969563719428225	0.997329451205584
arhgap29a	1.0299592546495	1	1	1.00567962631779	1	1	1	1	1	1	1	1	1	1	1	1
arhgap29b	1.18816345188507	0.941998313315461	0.969093072583143	1.006286564376	0.965608015696531	1.0494213927257	1.03720427357416	0.959362481540505	0.9979367565696	1.0020632434304	0.981387767159172	0.986066615041233	0.941998313315461	1.82172555561585	1.19289000900186	1.02301108055408
arhgap33	1	1	1	1.01704301945196	1	1	1	1	1	1	1	1	1	1	1	1
arhgap35a	1.0299592546495	1.06705792554698	1	1	1	1	1	1	1	1	1.04181478171131	1.01167868615229	1.12758526630324	1	1.07234777124104	1.00572510003106
arhgap35b	1.01996725810774	1.06705792554698	1	1	1	1	1	1	1.03309331752459	1	1.04181478171131	1	1	1	1.04820772243149	1.00572510003106
arhgap36	0.976362886981991	0.966714265671831	0.994519931498157	0.966714265671831	0.966714265671831	1.14338933898315	1.01551680972726	1.02023252781904	1.01473438772411	1.04072087038414	0.966714265671831	0.966714265671831	1.00774155045497	0.966714265671831	1.0133173586619	1.00548006850184
arhgap42a	1.01754243123067	0.987944354727838	0.987944354727838	0.993555509485467	0.987944354727838	0.987944354727838	1.01286888816435	1.00615546161623	1.00428048898328	1.00051775321737	1.02925503226371	0.999482246782627	0.987944354727838	1.24141150349221	1.01174571917851	0.987944354727838
arhgap42b	1.04995999829461	1	1	1	1	1	1	1	1.01653548013839	1	1	1	1	1	1	1
arhgap4a	0.934543654779675	0.958897697783357	0.924484520977783	1.18422787948204	1.07994038286383	1.17661298407233	1.16269644907375	1.14205283657938	0.973135117876927	1.10826144256936	0.936213275570353	1.01463380247974	0.898636966959237	1.12919139919967	0.985366197520265	0.975920616417222
arhgap4b	1	1	1	1.01136063269	1	1.04554053750044	1	1.0184333326075	1.01653548013839	1.01272682862083	1	1.01167868615229	1	1	1	1.00572510003106
arhgap5	1.04194994640022	1.02946094618653	0.978636889977909	0.981208277498814	0.964765755953516	0.986721779347815	1.03785900992324	1.01817614666694	1.01268908862571	0.964765755953516	1.04553456095412	0.987310911374287	1.08785565184709	0.964765755953516	1.19824473352622	0.97581365948987
arhgdia	0.806425200761025	0.747482153106924	0.674221983796528	1.35900437982807	1.48577871672624	1.15271004772024	1.15431771685361	1.39139880213248	1.48727345676188	1.25975833058332	0.981608401313352	0.805613433398996	0.776851470395959	0.802982402904652	1.01839159868665	0.961509737226167
arhgdig	0.575150833603856	0.539540391842281	0.612034911530038	2.41410318518381	2.32933370860175	1.62348186990514	1.8157720322981	1.65672157908224	1.7078526906704	1.38082021149062	0.62215729315472	0.994610908934764	0.471213271734733	0.810928696885699	0.81402931570137	1.00538909106524
arhgef10	1.0299592546495	1	1.01437772219712	1	1	1	1	1	1.01653548013839	1	1	1	1	1	1	1
arhgef11	1.08387184029126	0.99435176740294	0.99435176740294	1.00564823259706	0.99435176740294	1.01698110569831	0.99435176740294	1.03103041073269	1.01079385130341	0.99435176740294	0.99435176740294	1.02922322220758	0.99435176740294	0.99435176740294	1.01830749800139	1.01712988766152
arhgef12a	0.952000438793337	1.03844657593387	1.06058603621267	0.998762976992673	0.938366667809028	1.06173182762509	1.07757928501383	0.93229733016952	0.930559992306208	1.00895790300207	0.992060935944689	1.00123702300733	1.03221752436312	0.915423032927014	0.981651849101993	1.05203907412103
arhgef12b	1.03235695390276	0.983234557106518	1.01151539715888	1.005580319397	0.983234557106518	0.994419680603002	0.983234557106518	1.03766739899993	1.11391777599604	0.983234557106518	0.983234557106518	0.983234557106518	0.983234557106518	1.23549335950135	1.03063405572056	1.00575800979033
arhgef16	1.16625449694856	1.13438982697813	1	1	1	1.01137584456897	1	1.03688698962697	1	1.03821920963231	1	1	1.04243992898422	1	1	1
arhgef18a	1.41507272015629	0.986628932973877	1.00081440968382	0.992232616627492	0.986628932973877	0.986628932973877	1.01152028005396	1.00481579225556	1.00294331609903	0.999185590316185	0.986628932973877	0.986628932973877	1.02850139482306	0.986628932973877	1.05800933731646	1.01488336717743
arhgef1a	1.00992490609298	1.02277372184596	0.914569977282754	1.0072693965338	0.969519040020075	1.12854489670452	0.992730603466196	1.06166140158466	1.11217025614768	0.970629249399163	0.939307420098681	0.954355520003216	0.901606923407009	1.13292332810993	1.02319843005511	0.989502723678807
arhgef1b	1.00718786319237	1.08343583905559	0.902285823351171	1.008828839189	1.00366198313872	1.23152696375916	0.982654580209348	0.916191572320059	0.923909358100924	1.02823937693055	0.99633801686128	0.903095030623027	1.09300561885841	0.853179674699678	1.12200029884959	0.949027307395378
arhgef33	1	1	1	1.00567962631779	1	1	1	1	1	1	1.1257115403965	1	1	1	1	1
arhgef38	1.00998084092972	1	1	1	1	1.01137584456897	1	1	1	1	1	1	1	1	1	1
arhgef39	0.97603471358417	1.02109706802858	0.956927495295213	0.967798797080228	1.27205033399972	0.967813353745466	0.98106951426487	1.02760172623595	1.07748192894457	1.06188368663264	0.996941209624536	1.01291262707571	1.11988367707134	0.956927495295213	1.00305879037546	0.978848318771501
arhgef3l	0.940977158444274	0.896202864844994	0.921980406624786	1.25209591828811	1.3298456121426	1.22521194828489	1.34320992918468	1.01222611770296	0.970499225592323	0.987773882297042	0.933677392007541	1.02246247688197	0.896202864844994	1.12613280348946	0.939406763795746	1.01448136632831
arhgef4	1.02326067027267	1.06490464662196	0.952243685642937	0.938746647136925	0.938746647136925	0.97080119336435	1.09514213776462	1.11265004455576	1.11065456250044	0.950693914833413	1.01733716967535	0.982662830324647	0.978586988175586	1.1795916248153	1.28037490834297	0.98177313814399
arhgef6	0.973257660625804	0.944059932841908	0.935653837690786	1.04613698955675	1.01836814116468	1.12779913539767	1.01899476341375	0.976044850085027	1.03191961560529	0.95246210687999	0.995952643040733	0.957266779722633	0.922279611806537	1.11171854824387	1.00404735695927	1.0197461693608
arhgef7a	1	1	1.02876306558588	1	1	1	1	1	1	1	1	1	1	1	1.04820772243149	1.02290750718739
arhgef7b	1.00218577280275	1.10380031081573	1.0092132528584	0.995148333011864	0.973034387796045	0.984103475751876	0.973034387796045	1.04489819918665	0.989123978589422	0.997814227197251	1.13630361930012	0.984398151026496	1.13873342910449	0.973034387796045	1.01994215947921	1.01205363118945
arid1aa	1.05868641114361	1.03637624862272	0.985210786826042	0.993319786524746	0.995589236256916	1.00441076374308	1.04483072552482	0.989149784140387	1.05176404657108	0.983607362259755	1.01185893415879	0.982589357582068	1.30341846564415	0.971246474826061	0.994645557181394	1.04362254767516
arid1ab	1.00291496083269	1.12665387042734	0.977769458502915	0.990612945091418	1.00792054422198	1.02904731677779	0.937318508872066	0.989209392719097	0.95281752045887	0.997085039167312	1.09459483387916	0.992156415084917	1.17724368424811	1.42111752246233	0.937318508872066	1.01254700370938
arid1b	0.970827774895675	0.961233852715461	1.0720020176502	0.972154077445359	1.00946011201747	1.0159676292057	1.00975972960641	0.996690875869672	1.00898174324245	0.997971450838071	0.961233852715461	0.994943877628678	1.00202854916193	0.961233852715461	1.04436134825549	1.0108032957902
arid2	1.00893865642429	1.01568653610313	1.02035723907103	1.00056002611321	0.999612791893643	0.984359194652188	0.975871078098303	0.95185698150593	0.967596393718214	1.00038720810636	0.99165867340799	0.985238163899517	1.23640799282595	0.95185698150593	1.04372258090309	1.0227881735576
arid3b	0.997954159447932	1.05435157976982	1.01651272854123	0.988092168688353	1.01285714087359	0.999332551619169	0.988092168688353	0.988092168688353	0.988092168688353	1.00066744838083	1.0708138274982	0.988092168688353	1.9824884338926	1.24159724062414	0.988092168688353	1.00506645917991
arid4a	0.919937210845467	1.12924868987218	1.11239994761356	1.05112668733515	0.992812591316186	0.988517727388072	1.02745070610378	0.937556276945921	0.978496332789565	0.984441201297921	0.914611834060989	0.962856028733431	1.00879320829994	1.06048269106258	1.00718740868381	1.15318013539954
arid5b	1.01897051799962	0.979820012722613	1.02210515870745	1.01880350124543	1.0043776563621	1.00211863908739	0.979820012722613	0.997881360912609	1.04475874514878	0.979820012722613	0.979820012722613	1.0371444733564	0.979820012722613	0.979820012722613	1.02705490392876	0.991040308340226
arih1	0.986410459361202	0.976662545849069	1.0047543547106	0.998858947439941	1.00114105256006	0.987772907166983	0.976662545849069	1.01268868704686	1.04139201341661	0.989092362690471	1.09944029893532	0.988068681198732	1.05964789194861	0.976662545849069	1.02374522276859	1.01022884587798
arih1l	1.04090323439377	1.0525421811666	0.994621256758155	0.975323379428106	0.951103814254033	1.00185492961675	0.998145070383253	0.962074295564254	1.0047685932704	0.975154920327135	0.966646541282115	0.949531207708765	1.36554607924673	1.16589775958571	1.03984043081759	1.00764463935945
arih2	1.01356913661151	0.997899417171064	1.00991332390916	0.9769076320519	1.06112213669777	0.997029629940874	1.10414501906338	1.00210058282894	1.01011745609926	0.936343053192732	0.899704644356678	0.917796480264823	1.0427078069096	0.83020137617981	0.990771336630189	1.08147520061558
arl1	0.986692612836435	1.01330738716357	0.855207819680489	1.04977391911173	1.03001037033694	0.873127520920669	0.803198339125473	0.935227069561776	1.09849160977543	1.02729840129073	1.05497347960485	0.843596548876515	1.02231548721108	0.95218355077129	1.17585948269692	0.912859177049948
arl11	0.998433917448881	0.98856718562086	0.98856718562086	1.00541535539496	1.0133440633565	1.02232290943308	1.16368005037338	1.00678977335826	0.98856718562086	1.00114851077243	0.98856718562086	1.00011235152217	0.98856718562086	0.98856718562086	1.01238355519303	0.999887648477826
arl13b	1.00356198679092	0.983915884371372	1.01221632148454	0.989504158922743	1.00857618457537	0.983915884371372	1.00873878481245	0.983915884371372	1.01647692515036	0.996438013209076	1.02505811229865	0.983915884371372	0.983915884371372	0.983915884371372	1.03134822822108	1.01773146982449
arl14ep	0.988085553478594	1.0450330329273	0.917770020305811	0.968361189445235	1.10627894697707	0.926196870013896	0.86448270832197	0.960067539657603	1.02559598983809	1.09426625318529	1.20551347190124	1.00306356080279	1.98375012230379	0.822938388174903	1.00208895914608	0.997911040853916
arl15b	1	1	1	1	1.0250634232008	1.01137584456897	1	1	1	1	1	1	1	1	1	1.0114513844093
arl16	1.01418401254253	1.06100767445638	0.994329969399268	0.99997739206204	0.994329969399268	1.00564131258142	0.994329969399268	0.994329969399268	0.994329969399268	1.00698463651236	1.03590766001871	1.00594243704369	0.994329969399268	0.994329969399268	1.22492851288229	1.00002260793796
arl2	1.02174581863896	0.971335991534619	1.36719185671232	0.975375351563146	1.03640872558485	0.966239193915441	0.978254181361038	0.914939926633339	1.04935987931263	0.963173814277889	0.957833508884026	0.93232625927185	1.02650530521632	1.15971049066089	1.12918963452246	1.37413138228866
arl2bp	1.02489761182938	1.02209569742144	1.02679587334947	0.990525037977785	0.981870702005763	1.00148497965666	0.9820289968489	0.95786336706838	1.0532175586744	1.01893990551793	0.997916214671608	0.980247223822372	0.998515020343344	1.20361293322036	0.980940026178215	1.1270390745947
arl3	1.02905426644799	1.13603059658599	0.992327005646112	0.935279170533081	0.961980870513955	0.96595075150752	1.00767299435389	0.944122548333459	0.968759996152312	0.917379085080294	1.19609463442656	0.925969875516808	1.08522265841847	1.12411466347086	1.25484439119284	1.02810475170943
arl4aa	0.997425352677679	0.871763075547821	1.33476057160818	0.905333763380199	1.00257464732232	0.900804880815358	1.03620948769116	0.86220693689819	0.925564043472519	0.827375753153909	1.05764296448489	1.37658620353314	1.27339920354115	1.02658226140705	0.955169896934736	1.1163164483354
arl4ab	1.45620074683109	2.39248793694497	1.57493096751625	1.00505843939273	0.865150842224504	0.932798830275958	1.03348599462818	0.786717237175509	1.1161271422262	0.767712595085299	0.784105631678541	0.948889376274254	0.994941560607274	0.69654223443633	1.3461671880638	1.4913827209358
arl4ca	1.01996725810774	1	1	1	1	1	1	1	1	1	1	1	1	1	1.02409180672653	1
arl4cb	1.92804612715657	1.00961126085796	0.94616349936244	0.999960847641127	0.94616349936244	1.00003915235887	0.94616349936244	1.96849508798924	1.95888592093431	1.21090324130464	0.985727119551492	0.957213445920242	0.94616349936244	0.94616349936244	1.46658144117663	1.01124007722119
arl4d	1.33784807491704	1.27920608703878	0.969774873574209	0.977756824505703	1.00399449227504	0.988674032450999	1.02846070942501	0.956029349179415	0.956029349179415	0.968196570862902	0.996005507724961	0.989556854570077	1.24182766073903	1.2013083794324	1.41133893720208	1.02178449447835
arl5a	1.16095463315352	0.88525353930417	1.0573384333114	0.947763416282341	0.997000043255608	0.95271160081556	0.955520607816638	0.998770798401868	1.06775349350778	0.925033164557435	1.10922049802117	0.936709063771018	1.00640131891562	1.04246853966186	1.0303940088607	1.00122920159813
arl5c	1.18707863503596	1.06573618031593	0.618752419032872	0.798612968017271	0.67814171310249	1.14133205666012	1.94696603973944	3.09225809302315	1.3643987050215	2.180320246573	0.714941571585875	0.855994249266331	0.433224400428399	1.16160849988465	0.934263819684073	0.784543863963245
arl6	0.994948237652222	1.04088380686398	1.04567038117913	0.986552726204727	0.999919397694684	0.986567564947881	1.00008060230532	0.975470761187042	1.02392584939046	0.975470761187042	1.01625985813185	0.986862978057677	1.016869671018	0.975470761187042	1.11682911455622	1.00899610151938
arl6ip1	0.70717675123357	0.655069734164534	1.30874333882366	1.11750986449615	1.06604091272901	0.789515629859743	0.933959087270987	1.1633871226464	1.9629841520133	0.737726151294247	1.08779119835951	0.588934903171746	1.14237949728088	0.72603895241187	0.830374482010865	1.64184129247264
arl6ip4	0.927685811191867	1.00650604927033	1.07452223215414	0.923592752502238	0.932396567509103	0.837730844086417	0.973295954900068	0.903820614231682	0.937744009991977	0.996299897314155	1.0794328147832	1.01328510215846	1.15223166001005	1.20170119755194	1.00370010268585	1.04816211051116
arl6ip5a	0.947990402292395	0.995729300395772	1.00427069960423	1.11130127775017	1.01035081912554	0.977864661536267	1.10022692881436	1.04994067157282	1.55595912303443	0.951536838382169	0.951251768353931	0.991069270371034	0.989756485513994	0.877766422719311	1.04753597963002	1.08551962202585
arl6ip5b	1.00788279913626	1.02889540727849	0.981805445666211	0.992117200863738	0.745167578559705	0.890324996302198	1.19920047068088	0.891889401634418	1.15478140727262	0.691392890543867	1.17092585705517	0.659035811006047	0.785968260318381	1.47007473204167	3.34028851325892	1.15814907517333
arl6ip6	1.00143555419823	0.981831079613384	1.05248841905164	0.998564445801771	1.00643912747344	0.99300023736805	0.981831079613384	1.01804787246252	1.01432312728654	0.994326675498225	0.981831079613384	0.981831079613384	1.06525558718695	0.981831079613384	1.00548516422153	1.00994811602982
arl8	1.0727757813267	1.05619073062943	1.0053351330753	0.938664904984889	0.900719922528704	0.918713096792973	0.900865134437518	0.927342299765222	0.907775764762009	0.991038612162944	1.06319306583978	1.01894701469742	1.14137705038592	1.46691715186048	1.02732814012903	0.994664866924699
arl8a	1.18639956610535	1.36828824046927	0.910575921368404	1.01601022568485	0.931220331368063	0.940450139817836	0.889861766656255	1.11333714936342	1.28496573061412	0.95422865485697	1.28263387409526	0.904734460038405	0.968054813668842	1.47141818081652	1.30255517444453	0.983989774315148
arl8ba	0.816768943202783	0.937419809631351	1.05727853786138	0.973982805102728	1.08313921296599	0.942469608677115	0.974383457065821	1.80194798105317	1.53658325758916	1.05613504463455	1.02561654293418	0.832505380504099	1.03069327734501	0.854781805269924	0.937543221013839	1.23476613825971
arl8bb	0.969527023471278	0.969527023471278	0.997413592834667	1.00258640716533	0.993826689565155	0.991591403220849	1.01847156371038	1.08757388765113	1.85694221853883	0.994217542365645	1.05069443495778	0.969527023471278	1.05190607643852	0.969527023471278	1.03967014277738	1.00284808722486
arl9	0.994359090879254	0.984532627335699	0.998687963945532	1.00131203605447	1.05869099154206	0.984532627335699	1.05912347275828	0.984532627335699	1.0661516380724	1.00960528735328	1.10829974048868	0.996030674897038	0.984532627335699	1.2371244628192	1.03199470295904	0.99580688891482
armc1	1.01996725810774	1	1	1	1.0250634232008	1	1.02522868147101	1	1	1.01272682862083	1.04181478171131	1.01167868615229	1.29894303119974	1	1	1
armc10	1.01335438497247	1.03976222172078	1.07264529582192	1.00210480920031	0.97441966066443	1.00769230153398	0.97441966066443	0.97441966066443	0.97441966066443	1.03655188318873	0.97441966066443	1.02000468879739	0.97441966066443	0.97441966066443	0.997895190799687	1.03025812192161
armc1l	0.967429820651249	0.939289410026679	1.00688524402813	0.955297737712781	1.58141851630813	0.992773644360303	0.962986443361337	0.956603644136399	1.07983220971932	1.16551805115648	1.15971848575921	1.1672243166718	1.52899650507347	0.939289410026679	1.04322961691094	0.993114755971868
armc2	1.00998084092972	1	1	1	1	1	1.02522868147101	1	1.03309331752459	1	1.04181478171131	1.02336852783346	1	1	1.02409180672653	1.0114513844093
armc5	0.975819977456775	1.04125644085233	1.06011202129726	0.997997230175313	1.02477804019246	1.06479552810778	1.099162727501	0.975819977456775	0.99195562931266	1.00067075624645	0.975819977456775	0.975819977456775	1.0587337319611	0.975819977456775	0.99932924375355	1.00376487186045
armc7	0.986394206435751	0.930588005459504	1.05912445887131	0.972907119292852	1.0006830762767	0.983576771670167	1.00109186093374	0.999316923723302	1.00131130978854	1.0137446363467	0.930588005459504	1.03973680398142	1.15221727592388	0.930588005459504	0.997913973598139	1.04270165602698
armc8	1.02187047574426	0.977111320326196	1.04742900293249	0.999317921118993	0.977111320326196	0.999348302594201	0.977111320326196	0.977111320326196	1.04187053095401	0.977111320326196	1.01796901689329	1.02282226892891	1.12617527369265	0.977111320326196	1.0006516974058	1.0611438401735
armc9	1	1	1.01437772219712	1.00567962631779	1	1.01137584456897	1.02522868147101	1	1	1.01272682862083	1	1	1.08496828966385	1	1	1.0114513844093
armt1	0.988715186027132	1.05501637535891	1.01715366576859	0.988715186027132	0.988715186027132	0.999962656306357	1.01365916652096	0.988715186027132	1.00506406634821	1.02650309898856	0.988715186027132	1.01182000437117	1.15708452683006	0.988715186027132	0.988715186027132	1.00003734369364
arnt	1.00998084092972	1	1	1	1	1	1.02522868147101	1	1	1	1	1	1	1	1.02409180672653	1
arnt2	1.14505232806597	1.20931946891231	0.979701361828137	0.990198971695768	0.976178155363806	0.995678716218641	1.00038538187005	1.02264321127296	0.99961461812995	1.00086333064019	1.1121018134845	0.974564089545264	0.992725975701939	0.952310006648806	1.04421932839827	1.00688148909901
arntl1a	0.958639753111496	1.07672456703778	1.08596074634974	0.981531388933085	0.996787089928817	1.00321291007118	0.949166275499878	0.966662573155985	1.05947735741603	1.03398304635794	0.988855456117645	0.971346894027481	1.15142013675955	0.949166275499878	1.01783634006945	1.0416985389621
arntl1b	1.01996725810774	1.06705792554698	1	1	1	1.01137584456897	1.05048290460627	1	1	1	1	1.01167868615229	1	1	1	1.00572510003106
arntl2	0.995931157286838	0.986089158255768	0.986089158255768	1.00289509496128	1.01080392814286	0.997306755251232	0.986089158255768	1.00426606769054	1.00239461594679	1.0237767065113	0.986089158255768	0.997605384053208	1.06987546748883	1.23908033754076	0.986089158255768	1.00302903932478
arpc1a	1.72731429940424	1.61872004095259	0.835798883785552	0.895660910816136	0.836179000514612	0.819901470545667	0.730333987920438	1.01163984295376	1.31475322789299	1.021746710706	1.25162662140935	0.783566931499768	0.988360157046241	1.29647558735853	1.4103114957769	0.90172740359753
arpc1b	0.450805779869256	0.524458882564945	0.546147899187496	3.3353306640267	2.15304079394097	2.05682276878905	2.35425108212575	2.00024820925481	2.52635058351663	1.56388291737761	0.502890183076105	0.78833233068498	0.282697019878669	0.72987069340644	0.826416740154508	1.17358325984549
arpc2	1.02032491535917	0.663806373668122	0.534051909941614	2.39922360678525	2.09468622650991	1.48621886611734	1.42412997749417	1.7211773470047	2.0590386448114	1.47883739482631	0.709302296235893	0.750684192673766	0.415427697847848	0.623703353304324	0.979675084640834	0.940386294504334
arpc3	0.743056098372397	0.666393974691342	0.603587678816312	2.08750470564668	2.24906759950213	1.29275026748195	1.22429477482994	1.53794051913253	2.10585856409249	1.31442660867283	0.838121468971687	0.653289028557654	0.412758872574156	0.938307944639791	1.00281879963886	0.997181200361136
arpc4	0.605031686575051	0.597025855327408	0.689748742108481	1.62100631802134	1.44550554189628	1.28697880922422	1.04887086684798	1.29872181043756	1.57851739199546	1.44373150911653	0.750952221074121	0.670172799337555	0.93894491062478	0.708096454946	0.977216514106398	1.0227834858936
arpc4l	0.695771568986277	0.720151587997096	0.59973624111179	1.69870805703547	1.54797209760118	1.24859876929628	0.954745740660971	1.39624925335642	1.91555246244015	1.25633885965707	0.846951861188604	0.676933961407645	0.476439051119486	1.0789924912834	1.04521490541989	0.954785094580113
arpc5a	0.756860259393702	0.950336281252812	0.782830840747078	1.35238098055712	1.55881945073899	1.26529400663327	1.14205223731943	1.03718089269192	1.43034299072794	1.19533130466689	1.0356717441659	0.961177313913342	0.704360341906105	0.849038021355139	0.964328255834103	0.905292230357024
arpc5b	0.772048223211134	0.808714293471141	0.761527271592439	1.87861217137457	1.33529064341575	1.30000409276765	0.999422128298469	1.69490164829028	1.77426362748654	1.19739915078878	0.859565719823928	0.722344296190066	0.759110507409417	0.916365284434546	1.04763413894627	1.00057787170153
arpc5la	1.1101568030609	1.12079061835292	0.959260432070223	0.980150160837855	0.955810735369853	0.964279801091515	0.979512891416948	0.932440582442492	1.02526396520905	0.944307593934342	0.932440582442492	1.01984983916214	1.09122686227559	1.41372184355838	1.14868614157575	1.07473571028726
arpc5lb	0.959634239330151	0.957010745070337	1.02612589236631	0.93255174967069	0.987021963346102	0.927493171175868	0.896868597437917	1.0129780366539	0.956309626518984	1.05292450171032	1.25962927318593	1.0444220004234	1.04959728682342	1.12696933653421	0.983427159159836	1.06472914223469
arpin	1.0288639801648	0.870402029310608	0.839164808702154	1.10978397035517	1.06343649499358	0.890078708859876	0.877502533458721	1.11959596686177	1.25303957467133	1.03593478300863	0.883992158167745	0.892168660953143	0.975020497373714	1.02497950262629	1.1441802351256	0.904597702505038
arpp19a	1.08868723717235	1.10850196825709	0.975296760477694	0.974652844354306	0.968485792344225	0.974729167258405	0.922217052850838	1.02449582133999	1.1220741980501	1.00462566182912	0.999423741469588	0.965359953180079	1.00057625853041	1.15882119539121	1.11368216087877	0.990939514481156
arpp19b	0.89793430867408	0.788510107579618	1.09270923789645	0.888722278554518	0.966368596037336	0.75021277288964	0.872462186853763	1.00696550752779	0.980430904961673	0.993034492472211	1.18728506028705	1.11205765841344	2.2302380785073	1.69612941170892	1.06536413554929	1.12288124352282
arpp21	0.979180114596832	0.979180114596832	1.01558748691795	0.984741491745557	1.00372172019878	0.990319115385512	1.00388353781074	0.99722966733184	1.02781945952408	1.0166036046644	0.979180114596832	0.979180114596832	1.18782949896481	0.979180114596832	1.00277033266816	1.01283293936071
arr3b	1.02122727908764	0.991522018446419	0.991522018446419	0.997153492997059	1.01637295440766	1.00280141881498	1.0165368116213	0.991522018446419	1.48188810067874	0.991522018446419	1.03298229520972	0.991522018446419	0.991522018446419	1.91749918702324	1.01540957527993	0.997198581185023
arrb2a	0.985661463305862	0.99225366285745	0.970027372546076	1.13682767426199	1.19258292866845	1.01468497241115	0.976840605284276	0.947037813470053	0.991526724884955	0.95357798928678	1.00774633714255	1.04537678339644	1.44940186093504	0.929896717976965	1.0871885440767	1.01520903177731
arrb2b	0.892513622929623	0.995814711756291	0.830944850825266	1.30182933183851	0.994413462505442	1.53930148497133	1.21405883013169	1.21726226310038	1.31893961004121	0.996593710722526	1.18025950138695	0.9405927117276	0.703686419475129	0.675037860609217	1.00340628927747	1.05038433639855
arrdc1a	1.29784320149515	1.04484190181855	0.993258494265448	0.984741491745557	1.00372172019878	0.979180114596832	1.00388353781074	0.99722966733184	0.995371327933658	0.991641972104228	1.02012431734476	0.990615651841767	1.1041090702765	1.23039870862584	1.00277033266816	0.984786018701324
arrdc2	1.00753283305736	1.89762738517826	0.992467166942644	0.855001348842999	0.709115344321885	0.834086078173707	1.01166116216259	1.82295460653321	1.32705369892862	0.889072983126027	0.866262247599125	0.813776411410319	0.898578969823686	1.04883928875558	1.48451930807227	1.02801547176068
arrdc3a	0.882207054634102	1.9158114243216	1.10044971699529	0.96587858616184	0.940240131263455	0.977110332816542	1.08639615101879	1.08407444207734	0.884574498545859	0.900319715429264	1.02288966718346	0.937580711677017	0.941472182448181	1.6701241769528	1.60260840582216	1.21469777520443
arrdc3b	0.941801651968481	1.34859912695111	0.890508430702188	0.943280129052185	1.00968132261518	1.39550102924914	1.31992059315958	1.07159924128248	1.04396537037858	0.990318677384825	0.936531903988117	0.924851341846777	0.784894003897501	1.09682355211513	1.08573114350035	0.963325781074183
arsg	0.991544371915926	1.0580352805844	0.991544371915926	0.997175973425921	1.01639586813163	1.00282402657408	1.01655972903937	0.991544371915926	1.00794003418408	0.991544371915926	1.03300558338467	1.0031243074416	0.991544371915926	0.991544371915926	1.06328039731064	0.991544371915926
arsh	1.01996725810774	1	1	1.00567962631779	1.0250634232008	1	1.02522868147101	1	1	1	1	1	1.04243992898422	1	1.02409180672653	1
arsia	1.37898885663524	1	1	1.02272678693906	1	1	1	1	1.01653548013839	1	1	1.01167868615229	1	1	1	1.0286373460774
arsj	1	1	1	1	1	1	1	1	1.01653548013839	1	1	1	1	1	1.04820772243149	1
arsk	1.02208626211709	0.982816044881442	0.996946700945619	1.00515229573375	0.982816044881442	1.00518285458685	1.00761119782236	1.00093261992873	0.999067380071275	0.995324176250448	0.982816044881442	1.00578300898143	0.982816044881442	0.982816044881442	1.05392059526854	1.01096128808914
arv1	1.00167608331985	1.0424416246284	0.998323916680154	1.00784494850322	1.05774907790223	0.95032318284285	0.94212855837685	1.04789548972366	0.979848948003148	1.01973502621855	0.95737026882731	0.972707743164978	1.233229301756	0.91894479290715	0.985428400567537	1.01909108543427
arvcfb	1	1	1	1	1	1	1.02522868147101	1.0184333326075	1	1	1.08371856536385	1	1.17029104355064	1.51615220334489	1.02409180672653	1
as3mt	1.1004501180553	1.07064537504511	1.03030617801404	0.948325035645294	1.0037165646876	0.943180895780551	0.981136816940382	0.996283435312395	0.942220708731156	1.05210595638651	1.14207949652181	1.01901143953224	0.989532671924935	0.912038334531891	0.978022275321659	1.01667403574602
asah1a	0.901223434704893	0.982957196784797	0.925603415449452	2.11490804473086	1.59291525115367	1.12524578905486	0.969241771032505	1.2199624376311	1.0170428032152	0.957673641913129	0.951029360681589	0.812135048354222	1.40317403535932	1.11380231373495	0.94074936202263	1.20073164055705
asah1b	1.09914572408208	1.0014260864355	0.796306095032282	1.14167507650713	0.850344063888547	0.957582425177751	0.868187287459295	3.61682559816389	4.73636333609825	1.45088893335369	1.22139066085626	0.790525142739031	0.736521686749034	0.853005389837683	2.06704792862772	0.998573913564499
asah2	1.01996725810774	1	1	1.01136063269	1	1	1	1	1	1	1	1	1	1	1	1
asap1a	1	1	1	1	1	1	1	1	1.04967354238733	1	1	1.01167868615229	1	1	1.07234777124104	1
asap1b	0.938824331507587	0.920445557487115	0.999954318402922	1.01474032273886	0.989776664439834	1.12036906857698	1.02710923229267	0.954398023218336	1.04278339375983	1.00269586699752	0.958933787550586	0.985097343361594	1.03788084905674	1.15659520491676	1.00004568159708	0.967911607019559
asap2b	1.33652440967286	1.09807869978062	0.967990609282667	1.00650344869928	0.992251767577523	1.00104372305686	1.01685758687084	0.967990609282667	1.06435295615147	1.01734340547822	0.967990609282667	0.967990609282667	0.967990609282667	0.967990609282667	1.03802257244652	0.998956276943135
asap3	1.02806720023046	1.18825461709646	0.98856718562086	0.98856718562086	0.98856718562086	1.01106487909763	0.98856718562086	1.00678977335826	1.00491361868416	0.98856718562086	0.98856718562086	1.00011235152217	1.03052190677473	0.98856718562086	1.20377451862683	0.999887648477826
asb11	1.00213389838309	2.67722640478434	1.07200264730365	0.997866101616907	0.992230602573211	0.992230602573211	0.992230602573211	1.02883100251789	1.00863761199477	1.0048585514045	0.992230602573211	1.05028114591616	0.992230602573211	0.992230602573211	0.992230602573211	1.0661703863833
asb12a	1.01919866507967	0.979684247210574	1.03717332860794	1.03313075411947	0.941128371814297	0.980868686026955	1.14109990528903	1.0029238190454	0.994230299640185	1.07094608552921	0.956508082380346	0.993389457435332	0.957082040851378	1.15366949825707	1.07341653676794	0.997076180954598
asb13a.1	1.02195073853253	1.03859255289815	1.00131926583691	0.998680734163087	0.973323498221295	0.984395875052386	0.973323498221295	1.0272076540485	1.02167192426677	0.985710819575781	0.973323498221295	0.973323498221295	1.01463127836447	0.973323498221295	1.09080399952431	1.02351638687382
asb13a.2	1	1	1	1	1	1	1	1	1	1	1	1	1	1	1	1.02290750718739
asb13b	1.01818392167302	0.98856718562086	1.0027805299889	1.0166542927231	1.0133440633565	0.999812972270467	0.98856718562086	1.00678977335826	1.021282153389	1.00114851077243	0.98856718562086	1.00011235152217	0.98856718562086	0.98856718562086	0.98856718562086	0.999887648477826
asb16	1	1	1	1	1	1	1	1	1	1	1	1	1.21308580643908	1	1	1
asb2b	0.994344247197914	0.994344247197914	1.00864065255243	1.01129087554485	0.994344247197914	1.00565575280209	0.994344247197914	0.994344247197914	1.01078620674818	1.0196667754293	0.994344247197914	1.00595688158827	1.03654414643486	0.994344247197914	0.994344247197914	1.05132447344417
asb3	1.00230177157784	0.973147012421312	1.01514417817688	0.995263517232993	0.973147012421312	0.995293775445355	0.997698228422156	0.991085354977264	1.02148667179192	0.985532087671268	1.01383894231873	1.00727482631412	1.24669537272578	0.973147012421312	1.04355202985987	1.08479354763126
asb4	1.00998084092972	1	1.01437772219712	1.02841193548682	1	1.01137584456897	1	1	1	1	1	1	1	1	1	1.02290750718739
asb6	1.01996725810774	1	1	1.00567962631779	1.0250634232008	1	1	1	1.01653548013839	1.02546656080401	1	1	1	1	1	1.02290750718739
asb7	1.00999672173189	1.10170919534061	1.01310375651139	1.00430712719595	0.995532375458636	1.00435339912347	0.995692872804049	0.989093291116661	0.971191004308829	0.971191004308829	0.971191004308829	0.971191004308829	1.13657613391957	1.22035991102886	0.971191004308829	1.004569256372
asb8	0.989411521083513	0.905256449567394	1.44852157022295	0.979699553794688	1.01058847891649	1.0131480812402	1.02020008300207	0.973956403554566	0.975305073769726	0.963209701310576	1.1342840951704	0.987940581465337	1.43353155883527	0.848366736138856	1.05367646747838	1.55284064766708
ascc1	0.990407730949424	1.00300823855006	1.16542098491536	0.99494560475776	1.04013365920261	1.01536912799579	0.995942958045273	0.94948469570172	0.986941833201658	1.01997273690039	0.979915336092431	1.24629693531568	0.996991761449936	0.884183033641927	1.09816051927295	1.17951883119875
ascc2	0.997982177379439	0.978445307382619	1.09119684113438	0.978445307382619	1.00296849620039	0.989575949118642	1.00313019237938	0.996481315171846	1.04329292958336	1.02833113414651	0.978445307382619	0.989872263044717	1.12771276814914	0.978445307382619	1.00201782262056	1.04012775185167
ascl1b	0.966759864610499	1.01139401037949	0.961461911232842	0.996331428512002	0.971590184246974	0.969404911609489	1.01964468894439	1.01783685754504	1.0579904854004	1.0082712606827	0.947834214211977	1.00328734274012	0.947834214211977	1.19101069943397	1.01640790711621	0.996712657259882
asf1ba	0.943504666584222	0.996824980702102	1.04183144775535	0.976663253670573	1.14640259664757	0.987374098724248	1.00495680906655	1.0031750192979	0.98058482448119	1.12084915822662	1.16980684722856	1.08787278071825	1.79136995446525	0.934180757048517	0.979215483685149	0.987713355081372
asf1bb	0.939086049987665	0.984865976283093	0.890134981272088	1.23566157428922	1.22823702512064	0.955806758243605	0.997503679368723	1.00170339533253	0.955670350163787	1.07256603848685	1.11587548934477	0.973564407825575	1.22668025902632	1.45748423091602	1.07752234783806	0.998296604667473
ash1l	1.05879360695318	1.10074513721409	1.10073258040106	0.97609697383826	0.961708735673256	0.978354386474172	1.00831825026599	0.915763765379292	0.991681749734007	0.939085118992438	1.06942333598441	0.980086703753339	0.915763765379292	1.15071225153806	1.04846980137739	1.09243908090131
ash2l	0.983057489567078	1.06210752534464	1.11183918201073	0.989516336815674	1.00680477643844	0.978919632848144	0.959902030054542	0.98811433817547	0.951762751708486	0.99598126628509	1.13286788801826	1.05713684410061	1.40172792281619	0.936280897523527	1.00401873371491	1.04369788268353
asip2b	1	1	1	1.01136063269	1	1	1	1	1.01653548013839	1	1	1	1	1	1.04820772243149	1.01717885337973
asl	1.13765712233516	1.24684007821009	0.972054770369908	1.00074319435467	0.955195347369509	0.974276746494541	0.955349341675855	1.13921788065717	1.31675770934607	1.0989700750226	1.04898331315862	0.997292385661893	1.19377740650848	0.931840241052471	0.999256805645327	0.995931673494781
asmtl	0.992838009440943	1.1153336321908	1.02143696991869	1.00179909741747	0.95115701515565	1.08684005893646	0.998200902582528	0.962128110110237	0.989398363552625	0.987066664862892	0.927900648513652	1.00397499376177	1.04628709985721	0.927900648513652	1.06236547614669	1.02902294715379
asna1	0.849270590085648	1.00947314951168	0.997581410593431	1.00285992651387	1.07913629685307	0.9322254645786	1.09615408316951	0.939233970113942	0.897107389845543	1.0374085914609	1.00241858940657	0.874827306187455	0.876650044630417	1.03749775779512	0.983581177078794	1.15456892942176
asns	0.982505417175054	0.982505417175054	0.996631607120362	1.0215957482121	0.982505417175054	1.01605415517544	0.982505417175054	1.00061626631851	0.982505417175054	1.02005599767895	0.982505417175054	1.00546512236284	1.21649936246374	1.23457715132197	1.0061757477934	0.999383733681492
asnsd1	1.14195931414439	1.16291012660337	0.955284497762665	0.965669062813618	0.984742223740558	0.967908422072905	1.00831825026599	1.01027977703319	0.991681749734007	0.950763532702001	1.10804285930956	1.11620660374431	0.954628714548307	1.15071225153806	1.13738397351734	0.989262292340992
aspa	1	1	1.01437772219712	1	1	1	1	1	1.01653548013839	1	1	1.01167868615229	1	1	1.02409180672653	1.0114513844093
aspg	0.958150239967414	1.21673586462995	1.04091595895135	0.985373142772046	0.98216476492167	1.00178491690171	0.982323107172926	1.02891477716413	0.98985861009492	0.982551031312926	0.998215083098294	1.01420690853825	1.03956262709846	1.2039734062725	0.981233810363687	1.06028380739992
asph	1.07611820762579	0.974313628819739	0.895954033561782	1.04017149414952	1.34137988074352	1.03148061468075	0.945693984939156	0.915726490470074	0.924162038972685	1.01293332587165	1.03922493401999	0.929304140185578	1.11564637504699	0.858887840536429	1.12950699874486	0.987066674128351
asphd2	1.03928648317847	0.980487850771929	0.994585032707979	0.997198324285043	1.05434154857595	1.00280167571496	0.980487850771929	0.980487850771929	0.996700688154306	1.08067082676597	0.980487850771929	1.01487310445734	0.980487850771929	1.23204195778611	1.17012484721365	1.04229905979045
aspm	1.00851460066566	0.969765828745533	0.983708852427496	1.13098215255831	1.06724683527637	0.991835643196902	0.969765828745533	1.00553757081106	0.969765828745533	0.994462429188937	1.17338351042842	1.02650206841413	1.07633034469233	1.21856909221371	0.993129239661663	0.991980746437608
aspscr1	0.969398330411751	0.981731544954303	1.01517746533518	0.961910636264902	1.08406822053296	0.974016715730912	1.04071579400065	0.977465941228741	0.966005954337665	0.987198574151791	0.90161460450526	1.05912076790175	1.01280142584821	1.08746103411096	1.15922904934818	1.18043338406166
asrgl1	1.00204083320119	1.02240180742197	0.958150239967414	0.958150239967414	0.958150239967414	1.00178491690171	0.982323107172926	1.04665470351099	1.08549946364319	0.970344453864484	0.998215083098294	1.01420690853825	1.08039609349217	1.2039734062725	0.981233810363687	0.985589119983507
ASTE1	1	1	1.05755663209954	1.01136063269	1	1	1	1	1	1	1.1257115403965	1.01167868615229	1	1	1.02409180672653	1.01717885337973
aste1a	1.01996725810774	1	1	1.01704301945196	1	1	1	1	1.0995488447354	1	1	1	1	1	1	1.0114513844093
astn1	1	1	1.01437772219712	1.01136063269	1	1.04554053750044	1	1	1	1	1	1.01167868615229	1.25596974038714	1.2565601468862	1.02409180672653	1
asxl1	0.998633872988768	0.979084245156502	1.02133763833108	0.990207261638295	1.02820608013145	1.00136612701123	1.00378524971084	0.99713203069823	0.995273873246102	0.991544882549961	0.979084245156502	1.01342027504468	1.49069883245746	0.979084245156502	1.07357760160519	1.00712261952398
asz1	0.995830652972372	1.05210806749426	0.98598964714586	1.0027938878816	1.01070192294389	0.997206112118405	1.01086486588742	1.00416472225925	0.98598964714586	0.98598964714586	0.98598964714586	0.98598964714586	2.06618734982994	0.98598964714586	1.08114945759463	1.00857621207455
atad1a	1.03098530972782	1.05785260526918	0.991373176603246	1.00826916893624	0.991373176603246	0.991373176603246	0.991373176603246	0.991373176603246	1.05707760865606	1.00399021312116	0.991373176603246	1.00295111279259	1.37320891143506	0.991373176603246	1.03916501952696	0.99704888720741
atad1b	0.99152949602295	0.99152949602295	1.00578543166702	1.00279389842857	1.04127572421259	0.99152949602295	0.99152949602295	1.00980668901328	1.00792491231107	0.99152949602295	0.99152949602295	1.00310925781774	1.16037808861194	0.99152949602295	1.03932887474986	0.997206101571428
atad2	0.980755764884931	1.0361812516988	1.01297099188566	0.993132890787702	1.04420757321029	0.971063732240817	0.995562389829573	0.971063732240817	0.9871207372984	1.00817702058967	0.971063732240817	1.03454024211241	1.2440264894759	0.971063732240817	1.01787650310797	1.00443761017043
atad2b	1	1	1.02876306558588	1.01136063269	1.0250634232008	1.01137584456897	1	1	1	1	1	1.01167868615229	1	1	1	1.01717885337973
atad3	1.017055884769	0.997145620787728	1.01148230351349	0.997145620787728	1.02213750347436	0.997145620787728	1.0223022900348	0.997145620787728	1.01363390239535	1.02253949036998	0.997145620787728	1.00879097154103	0.997145620787728	0.997145620787728	0.997145620787728	1.00285437921227
atad5a	0.98714036976876	0.977385243130025	1.00549783898085	0.994042838840746	1.02642183712844	1.02189589244717	1.02672648912253	1.06766644644274	0.977385243130025	0.989824257615866	0.977385243130025	1.00022529738812	1.10208519965562	0.977385243130025	1.04809688711436	0.999774702611876
atad5b	1.05790853662149	0.988715186027132	1.0029306583039	0.999947616090615	1.01349577315959	0.999962656306357	0.988715186027132	0.988715186027132	1.02143505161971	0.988715186027132	1.03005809570552	1.02338896853999	1.07272462434854	0.988715186027132	0.988715186027132	1.00003734369364
atat1	1	1	1	1.00567962631779	1	1	1	1.0184333326075	1.01653548013839	1	1.04181478171131	1	1	1	1	1
atcaya	1.02477350955188	1.04146129093873	1.04625052085331	0.981555337175171	1.0004741546468	0.97601195399478	1.00063544869401	0.994003106971657	0.97601195399478	1.01331435946815	0.97601195399478	1.01024024005838	0.97601195399478	0.97601195399478	0.999525845353205	1.01515059951999
atf1	0.950211002407378	1.00628047780741	0.980367031199141	1.12501397904782	1.18436829720556	1.08267299415468	1.11681301485692	0.95508809653323	0.993719522192593	0.951352096260759	1.14014013624244	0.974661305535955	0.837296886876998	0.899019013227194	1.11629998479114	1.17778931892857
atf3	0.522175211000271	2.23485221918018	0.707469163818418	1.96280104142235	1.31071719906899	0.644260338937445	0.714912662003834	1.27512463447297	1.47465468472109	0.811733093751267	1.19153148268844	0.381143366827318	0.366990373190264	1.14942110619602	0.850578893803976	1.4355041886206
atf4a	0.603838929374246	1.25781324602055	0.999115766916235	1.00088423308376	0.994663941983475	1.35710505029021	1.35602432299812	1.423915287009	1.03146028718612	1.01585020041303	0.892918740495331	0.863528375693933	0.948181941404757	0.65366018946118	0.857370858404908	1.1306618452666
atf4b	1.0007506132258	2.0540033639031	0.458118311949031	1.08732505944062	0.795046057974087	0.898544374169726	1.11286150337885	1.66405334360898	0.877234806992255	0.999249386774197	1.57708928989655	0.878879949957678	0.370083416071672	1.28427983866945	1.5175432703422	0.605895206766976
atf5a	1	1	1.02876306558588	1.00567962631779	1	1.01137584456897	1	1	1	1	1	1	1	1	1	1.01717885337973
atf5b	1.55179522671047	1.12795347237731	0.978897321396962	1.00244236980328	0.961919220451982	0.959755699467511	0.962074298765044	1.02507981597567	1.09451612287744	0.974264606641956	1.35297374294462	0.988733684045491	0.938399711354784	2.17096919821925	1.67714700350097	0.997557630196723
atf6	0.960617145932948	0.967041846658721	0.958431116030995	1.00213579484335	1.02024307029107	1.16136323253272	0.997864205156655	1.00677938572773	0.996487369473706	1.08250069738744	1.08068265448962	0.948666144287038	1.02189591781729	0.906269306947892	0.971835871449729	1.0623915846243
atf7a	1.00998084092972	1	1.02876306558588	1.01136063269	1.0250634232008	1	1	1	1.01653548013839	1	1	1	1	1	1	1.00572510003106
atf7b	1.01369652146398	1.0015461719036	0.973503989441369	0.965272842707954	1.03295399144281	0.99205052838615	0.938605250872575	0.955906873649051	1.0255545896077	0.998453828096403	1.0171839359186	0.98251481929979	1.54491479846896	0.938605250872575	1.05189524705541	1.00854894052753
atf7ip	0.823442966481696	1.00327794575789	0.955856141651324	1.16239812425564	1.33747616986771	1.14188257925346	0.966917023668542	0.996722054242106	0.759137140699271	1.03547303890237	0.851636175836655	1.0894968981409	1.35939240019879	0.854582786317182	0.953967109466382	1.12423587587217
atf7ip2	0.990963076486269	0.926148347042497	1.01950802902621	0.978807665666761	0.972614324297064	0.947225520075198	0.996315842029004	0.994549372706486	0.956797668366051	1.03961859128798	1.003684157971	1.0675675932922	1.44355938864445	1.16376110299813	1.14093465184052	1.08569517081552
atg10	1.17254044769621	0.964178200503281	1.05993896626884	1.00646347203786	0.94891960130326	0.975656552164005	1.01779801697524	0.953609020842659	0.993536527962145	0.984329341759806	1.13149477865495	0.945856913056487	1.17370624817434	0.903585623066371	1.12225864926061	1.04363608537882
atg101	1.07020626304912	1.03525181761172	1.32104631580634	0.93257913592064	0.949473730065461	0.923987303746275	0.910760334324444	0.902632930822839	1.13303535215325	0.872626209736293	1.00162537846832	0.998374621531684	1.27924964860998	0.972209791620456	1.25977229729638	1.32324812045485
atg12	1.03873968723277	0.969748181089157	1.09862491441448	0.928978395001832	0.961050844508165	0.92648294959557	1.04384909664694	0.911227598221277	1.07368960306673	0.878874315185996	1.03025181891084	0.868991174485413	1.86562004056176	0.806780984771408	1.12011498517849	1.06303849517371
atg13	1.03285717055572	0.932020663020185	1.21475239253667	0.956240836313444	0.924931562230426	0.934099039422418	0.967142829444281	0.943233253200528	1.08289765549493	0.964565293865799	1.09850345789246	0.917971470992133	1.10259909459033	1.24567864432044	1.32244242055609	1.19026545262647
ATG14	0.973549133276932	1.01849673145372	1.13346328161853	0.99246629553907	1.00237851450619	0.987082713704365	1.05095910264717	1.02498482482982	1.00190350159942	0.998096498400581	0.994402388613736	0.987964114878479	0.994999085792853	0.954490573631816	1.06969793406665	1.10792616251544
atg16l1	0.983241338517834	0.90548972380841	0.983706588865104	1.53343847913069	1.39460712584729	1.0294689060937	1.07934163858332	0.972364999280726	1.01956398895988	1.00962745875989	0.981296024437359	0.990372541240113	0.943918643382775	0.90548972380841	1.12462355356217	1.1764856611475
atg16l2	1	1.06705792554698	1	1	1	1.01137584456897	1	1	1	1	1	1	1	1	1	1.01717885337973
ATG2A	1.01996725810774	1	1	1.00567962631779	1	1	1.02522868147101	1	1.01653548013839	1.01272682862083	1	1	1	1	1	1.00572510003106
atg3	0.925670568287928	1.03669179449838	0.965412244541897	0.931993025164396	1.02631587994474	0.898396059912802	0.879993319399119	1.1079881054064	1.53750070095351	1.02021194585178	1.08044130503559	0.919700633116797	0.979788054148217	1.08650305226862	1.0828274117782	0.97675424839967
atg4a	1.00583386157173	0.976576361667837	0.990617305300171	0.998770804569184	1.00105270830822	0.976576361667837	1.00121409562848	1.01259932379063	1.00889451329152	1.00144640296201	1.01741168905541	0.987981490499497	0.976576361667837	0.976576361667837	1.203057603842	0.99894729169178
atg4b	1.03922774126073	1.01732763981454	0.994539697264459	1.00760346925331	1.09740284644288	0.996813070668593	0.977447849662359	0.953394952099763	1.04830431815786	1.00200359180518	0.993260953906483	0.997996408194823	1.32060305366175	0.953394952099763	1.068470070616	0.986161582850827
atg4c	0.958618806591564	0.921787112265632	1.14804944838804	1.00878073028814	0.99121926971186	0.942765032840212	1.08507068496425	1.05113665683086	1.08417464259596	1.07029686080235	0.960331439149321	0.964909899234621	0.96090769184875	0.921787112265632	1.05536600927761	1.19766054953103
atg4da	1.00146934327783	1.00816726746525	1.02642365298933	0.998530656722167	1.0159765909912	0.96631213036157	0.968646568831586	1.02481993301104	1.02313622707864	0.96887131966413	1.02390841076803	0.955844394340782	0.98490793193065	0.944810251934971	0.944810251934971	1.02064002856603
atg4db	1	1	1	1.01136063269	1	1	1	1	1.01653548013839	1.01272682862083	1	1	1	1	1	1
atg5	0.992288000538434	1.00491242995481	0.924091912873124	1.03733554161882	1.01966879587728	0.966634760685058	1.02029621844517	0.951287273713553	1.09274778062508	0.97637602311521	0.997224668790893	0.968904470455002	1.07462617920312	0.885861637733276	1.12180189929509	1.00277533120911
atg7	1.0031087878221	1.00036644074969	0.950978768101961	1.01216257707294	0.984535144662942	0.99088198224477	0.961151538715121	0.989400570920621	0.999633559250315	1.02127390935384	1.05535418463813	0.959407645315248	1.17747120264004	0.937499658452832	1.07335550700927	1.03966805394749
atg9a	1.02587178528625	1.01357550081507	1.0319298212714	0.987670840246389	0.99753516478816	0.960684283044693	1.02184397538844	1.00246483521184	1.07612844041319	0.961967553900164	0.989597578396033	0.960971945787387	0.949878611599745	0.949878611599745	1.04155327460541	1.03702414144023
atg9b	1.00940414044376	0.970621190957984	1.05446415981579	0.992680291963423	0.970621190957984	0.981662826761671	0.970621190957984	1.00642448476057	1.05108692587269	0.995339574535181	1.01120750418227	1.00466042546482	1.01181428537282	0.970621190957984	0.994005209095218	1.03737995468887
atic	1.20911798807121	0.946694826034626	1.06640058210157	0.937645802300769	1.02121043029219	0.957965041564225	0.909583880137885	0.978769013924428	2.26964368819697	1.33327257840306	1.624720802821	1.27905943675205	1.78006234262897	0.887200969478147	0.972826489309815	0.978789569707814
atl2	1.01546168262441	1.10955950915393	1.01614895333918	0.954573059703272	1.0158867089838	0.954617040209071	0.946385389866756	0.940112624580622	0.999622781215853	0.981956584610663	1.00037721878415	0.966280932718135	1.04087043324545	0.923096872893635	1.02524524049852	1.03961584883043
atl3	0.999985392112197	1.30874468688714	0.932204455940168	0.931435435940071	0.954249138800913	0.783653945533738	0.851181863049247	1.03375271024361	1.32841896184317	1.0000146078878	1.08443460526379	0.772127744532553	1.13124468974965	1.33414465886417	1.1689842125069	0.982675842084842
atm	1.02317117098924	1.11607994682729	0.998004925051549	1.00621922979198	0.983859269789455	1.00624982108224	1.03352734345223	1.00199507494845	0.983859269789455	1.03402112627999	0.983859269789455	0.995349453419343	0.983859269789455	0.983859269789455	1.03128888437911	0.989491962525486
atn1	1	1	1	1	1	1	1	1	1	1.01272682862083	1	1	1	1	1.04820772243149	1.00572510003106
atoh8	1.21905273498554	1.0516707681812	1.01392812663525	0.996776639791229	0.985579829363157	0.996791632312304	1.01044470894241	0.985579829363157	1.00187686505639	0.998123134943606	1.02679163478705	0.985579829363157	0.985579829363157	0.985579829363157	1.14237340600169	1.01380422002354
atox1	1.06423964805957	1.32727431267351	0.848802585456364	0.903679665803366	0.931377587024107	0.817375169927929	0.868014428780358	1.25759017926445	3.14037203109117	1.08082870306762	2.17862085401808	0.853185764359827	0.680579526156618	1.40105358022116	1.78257553416227	0.935760351940432
atp10a	1	1	1	1.01136063269	1	1	1	1	1	1	1	1	1	1	1	1.01717885337973
atp10d	1.01027735644488	0.951592598272682	0.965274332295482	1.07397796349574	0.99933514423538	1.00577739049206	1.04776823448455	1.10281284409856	1.16718071593419	0.987961715270624	0.991383235047555	1.01379631874178	0.991978120565279	0.951592598272682	0.99746671011807	1.00066485576462
atp11a	1.01996725810774	1	1	1	1	1	1	1.03688698962697	1	1	1	1	1	1	1	1
ATP11B	0.963395464463534	1.0064456269601	0.963851324135866	1.19983751412682	1.28403483396787	1.03918328616673	0.999356133181295	0.969165198416604	0.960764304650501	1.0006438668187	0.887213198694796	0.986935832679803	0.924866463841261	1.34515024603778	1.08035615253347	1.02260640005369
atp11c	1	1.06705792554698	1.01437772219712	1.03409846543079	1	1	1.02522868147101	1	1.01653548013839	1	1	1	1	1	1	1
atp13a1	1.00373526652722	0.991704314367326	0.996264733472775	0.976934969018037	1.0462623287781	0.971706443540646	0.976299790035422	1.06696480082779	1.03739365486007	1.06015240621798	1.00718841133239	0.972859976467687	1.1672755343795	0.929381892608097	1.04155862608374	0.980426912857818
atp13a2	1.01593517359385	0.967594170486476	0.995425145072696	0.995085393635758	0.967594170486476	1.06687490460099	0.967594170486476	1.1108339097269	1.14478478658458	1.0045748549273	0.967594170486476	0.967594170486476	1.00865879836746	0.967594170486476	1.03759745218699	1.03969807818306
atp13a3	1	1	1	1.03409846543079	1	1	1.02522868147101	1	1.04967354238733	1	1	1.02336852783346	1	1	1.02409180672653	1.00572510003106
atp1a1a.1	0.984498161503969	1.57701039955534	1.21167567627751	0.967404973716359	0.938724523673886	0.987324464142208	0.990013530782197	1.15021666757991	1.39854417226222	1.11174767505165	0.815101152696015	0.82827966071217	1.0099864692178	0.706813661428478	1.03395916437734	1.39676875950853
atp1a1a.2	1	1	1	1.00567962631779	1.0250634232008	1	1	1	1	1	1	1	1	1	1	1.0114513844093
atp1a1a.3	1	1	1	1.00567962631779	1	1	1	1.0184333326075	1	1.01272682862083	1	1	1	1	1	1
atp1a1a.4	1.00500779344631	2.93636383071718	0.985333387378352	1.0021264434661	0.985333387378352	1.00775748646247	1.01019204955127	0.985333387378352	1.01794133803445	0.997873556533896	0.985333387378352	0.996840786764912	1.02715086636447	0.985333387378352	0.985333387378352	1.04179725238188
atp1a1a.5	1	1	1	1.00567962631779	1	1	1	1.0184333326075	1	1.01272682862083	1	1	1	1	1	1
atp1a1b	1	1.17390391884638	1	1	1	1	1	1	1	1	1	1	1	1	1	1.0114513844093
atp1a3a	0.953137522920314	0.995729300395772	1.00427069960423	1.38283295095907	1.27036282205567	1.48232687842338	0.966480589163732	1.00770833156845	0.906814625658787	1.17387638373637	0.877766422719311	1.01179793752001	0.915018767364247	0.877766422719311	0.98371315015009	1.11594502337011
atp1b1a	0.944008627562936	3.54476583290148	0.741549843165033	1.21528024848158	0.973069147477028	1.02693085252297	1.35419192398668	1.36974052675694	1.19266803554329	1.04614497603914	0.833676178907362	0.859667618476055	0.436501622196348	0.9574535301982	0.775387931336534	1.07380207354184
atp1b2a	1	1	1	1.00567962631779	1	1	1	1	1	1	1	1.01167868615229	1	1	1	1.0114513844093
atp1b3a	1	1.06705792554698	1	1	1	1	1.02522868147101	1	1.01653548013839	1	1.08371856536385	1.01167868615229	1	1	1.09651197730547	1
atp1b3b	1.12171501375372	1.00883186602439	1.00463818203032	0.929759018305405	0.889316742827098	0.939955475216115	1.00172556336237	0.938550201217665	0.933492255747678	0.998274436637632	1.15129091944542	1.15818714654225	1.8801018583647	0.889316742827098	1.08291763025811	0.981123761122231
atp1b4	1	1	1	1	1	1	1	1	1	1	1	1	1.08496828966385	1	1.15908764766406	1
atp23	0.99163783413337	1.04157472949082	1.03724493438939	0.999599145160098	1.0008693286995	0.980936404571984	0.964533021346551	1.02290545935581	1.00958441558671	1.00022851226592	0.99504936020975	0.999771487734081	0.979980284215094	0.918180597815697	1.00679602283441	1.00769213143844
atp2a2a	0.969435750641226	1.22186216290249	0.864014606573397	1.03634235002389	1.0834207846096	1.01769259847431	0.932962307059102	1.05906240338546	0.982307401525688	1.03667638426162	0.952773025543468	0.964537247251073	1.20408714972079	1.25578303391156	0.968371417928125	0.951879217194138
atp2a3	0.952237021436133	1.28784382877741	0.941987441803601	1.06698072218506	1.10038649157518	1.53554994741224	1.07784707538943	0.949426117122409	0.930791246760816	0.974035433653807	0.953938252534875	1.10519393032998	0.954510668963935	1.38826556200323	0.959791952065943	1.02596456634619
atp2b1a	0.862943227550048	1.02416045934643	1.08650057691009	0.953635250100604	0.846964901201288	1.10962722211123	1.19663705943253	0.919673891785699	0.935070179763957	0.961562403131407	0.975839540653565	1.09868561243551	1.08233006300007	1.22277938753987	0.82593182231376	1.11409698487303
atp2b1b	1.00998084092972	1	1	1.01704301945196	1	1	1	1.11090531038543	1.0995488447354	1	1	1	1	1.66942362395694	1	1.0286373460774
atp2b2	1.0209657585223	1.03395504202469	0.96392438117928	0.99444308429683	0.980118161384153	0.952972148268942	0.911463605750953	1.10724600832321	0.987025101386929	1.10537735530113	1.38084544670821	0.932763168391133	1.14477070828735	0.911463605750953	1.15422269180328	1.00555691570317
atp2c1	0.985013102004618	0.975278997468787	1.00333101123751	0.9974439554504	1.02420991858737	0.986373619755373	0.999884000641295	1.01125410373182	1.03991676872793	1.0001159993587	1.01606007585557	0.986668974791141	1.18309710914752	0.975278997468787	0.998775230580249	1.03116670244179
atp5f1b	0.677609859782244	1.37672647862049	0.891140526162458	1.00134552157387	1.31237625255019	0.717589516443211	0.949053817893812	0.944190621394413	1.10844548651894	1.58118507412163	0.998654478426125	1.30784097606063	1.18554459954783	0.932053702375351	0.864533712770125	1.4055835381538
atp5f1c	0.887737064962211	1.52747134785268	0.659298685727862	1.00567171260714	1.37323699623525	0.808270273029684	0.859420388939564	1.1242153581713	1.5461619202759	1.77070654196296	0.988785085487795	1.51685347164546	1.23001140608309	0.961204733410389	0.901836959323725	0.994328287392858
atp5f1d	0.981109732413123	1.41432135120228	0.636517435961613	0.933908745504177	1.41171474963681	0.80792984005168	0.849953948182111	1.06722583470732	1.43236392473879	1.71203141592448	1.01889026758688	1.14590658914763	0.960366828589376	1.40312950606302	0.914298341497972	0.780027797964475
atp5f1e	0.90989095449191	1.68206539090417	0.598568901939299	1.24304837244612	1.45830721144358	0.873582404388177	0.888181484088183	1.16045227820531	1.69694014229585	1.68987199794617	0.853438797805782	1.35539883205376	1.06402728394718	0.749383706703337	0.935972716052815	0.84133544783953
atp5fa1	0.657784985603181	1.43740147733971	0.950377577844859	0.914694675821312	1.25040766701133	0.685585016546915	0.749002815772483	0.873449751054957	1.16460746818283	1.42499506518123	1.04962242215514	1.24433611487794	1.25754171564583	0.618615932955675	0.836944865578344	1.39363033240245
atp5if1a	1.14922283874132	1.20666785600946	0.662233544226601	0.841612720813876	1.05337357074495	0.755766217917206	0.87590426589124	1.02734520876255	1.29305628602505	1.64716908559479	0.972654791237445	1.38260047822026	1.50650422553784	0.835490298144377	0.836121193665257	0.894160267578624
atp5if1b	0.899538471422099	1.13114415029855	0.764011525836919	1.0564918468979	1.03611184723063	0.914754293332561	1.17814015460351	0.847083388882157	1.28853000212973	1.16030495759758	0.604292091948322	0.963231662911266	0.548051710304132	1.40344370537118	0.977367468787936	1.02263253121206
atp5l	1.00456716106176	1.26399520555341	0.659980846338268	1.06015283317582	1.29555108701296	0.732513191842554	0.847507709270253	1.0139491604766	1.71281228071655	1.58701619387249	0.824798749879663	1.20693701911884	0.995432838938235	0.919316838922545	0.892152170405993	0.808328018413085
atp5mc1	0.548964468347042	1.69433246225673	0.549207045849159	0.929788655744029	1.43717585863666	0.713820822319974	0.771672715906294	1.09269665677746	1.9978935657862	2.23627058763921	1.04600035100202	1.4430658787408	1.34807140014571	0.953999648997981	0.858334099850592	0.887677675078332
atp5mc3a	0.737595631878452	1.35154968048272	0.582345716966589	0.933084447619082	1.15588298115402	0.777784783666471	0.918845743447175	1.06691555238092	1.26387426178594	1.47328199142127	0.840820496611062	1.16201700102542	1.1255756163574	0.763077712892686	1.15522872957808	0.763032978469928
atp5mc3b	1.13992163656596	1.29762269787276	0.555175205003743	1.01602607605158	1.12805631377505	0.725005647201096	0.777507801708043	0.905190049099076	0.98397392394842	1.58721032202198	1.24896488876298	1.71701171112891	1.22896561965512	0.630243751110186	0.842627746511636	0.768667577103743
ATP5MD	0.75376647838461	1.10911827741531	0.75289775145596	1.14701517562173	1.35047857706572	0.796809834052062	0.766668311619358	0.98649190155105	1.74001304766556	1.58186409339011	0.970731894247108	1.01350809844895	2.00636241217559	1.21344394982753	0.78796139169376	0.887889140602001
atp5mea	1.05125799368524	1.27593830392369	0.685251239472981	0.689434527551815	0.786815290769708	0.734847647600813	0.806013622078633	1.11652754444983	1.26692687476278	1.29382500186427	0.902064874899395	1.05660316466584	0.948742006314762	1.10686735257107	1.05535052142305	0.651806553060811
atp5meb	1.03654805565798	1.36530163418871	0.755973572417131	1.0299627489227	1.17889569785399	0.900341115426517	1.00318294399401	0.90381920159161	1.30857933691703	1.12206847545118	0.897277742473001	0.99681705600599	0.869542630284467	0.833396281521121	1.06925975909459	0.972899385070013
atp5mf	0.758011674695314	1.29546898930741	0.617762873380088	0.78785589133305	1.15113679237444	0.66072960106162	0.650126621998225	0.880748836774984	1.46192042147773	1.52881228339371	1.11495389826072	1.18161590735405	1.51293985870721	1.32267987395757	0.885046101739276	0.638648955870713
atp5pb	0.794572381803933	1.07070335521305	0.931329536440929	0.996582729260758	1.24804935606446	0.724777639010729	0.75932862546906	0.95145642533718	1.2983619632667	1.33161358746499	0.864397862135965	1.15949450621389	0.862438654572637	1.00341727073924	1.05841923655548	1.25875236460255
atp5pd	0.862971419061677	1.2870983585204	0.558496307901472	1.15882481245504	1.57333036948357	0.870407560955563	0.798069924591647	1.03354602384245	1.4639548130956	1.7389995337812	1.05248254223389	1.32657958371316	0.966453976157552	0.80075804716623	0.860949238669955	0.755584615476996
atp5pf	0.987492242121607	1.41211801119474	0.912424142010173	1.01250775787839	1.06958182605429	0.752168695679633	0.809573503060298	0.856685751099424	1.26649106760896	1.38449621483832	1.03155419181492	1.13783495672427	0.72932425116382	0.953437910816631	0.846416706013548	1.30676466335274
atp5po	1.07347471601475	1.29609137107595	0.709006613233304	0.947777931444187	1.11703476674019	0.773476131565293	0.88468508945522	0.976611397433528	1.86994899831035	1.56619815041569	1.15469823315241	1.42229708801093	0.942039737440774	1.02338860256647	0.880546708650529	0.834021396384864
atp5s	1.00293311627485	0.880777047434171	1.27325850864691	1.05897503234256	0.874077713921185	1.02184941922253	0.992998503443314	0.963727382785424	0.997066883725152	0.88153768295355	1.07112973869606	0.950208096727849	1.22999740675594	1.38112731905317	0.99428819604302	1.35639717734064
atp6ap1b	0.844862959421853	1.04270647125773	0.899842382429093	1.12378519627307	1.135497385612	0.966841046482631	0.866508924795239	1.57164755559378	2.00316720782599	1.14976727540336	1.00605383101427	0.722670288340609	0.790229137483888	0.848481620484642	1.05354837451386	0.993946168985735
atp6ap1lb	1.00998084092972	1	1	1	1	1	1	1	1	1	1	1	1	1	1.07234777124104	1.0114513844093
atp6ap2	0.844888614233246	0.924436572840375	0.87389052201027	1.34320745912516	1.21812039514736	0.922017000774161	0.949244640874261	3.06025894977268	3.3585614005777	1.53047666237267	1.30286699105151	0.670978863282422	0.975883643897918	0.998222314768886	1.00177768523111	1.08764814674283
atp6v0a1a	0.932476101807983	1.08633187786643	1.12756213638622	0.980141757738175	1.07158349925974	1.00199138173329	1.0069947946644	0.998008618266712	0.954880902556099	0.899075694563928	0.891231118650853	0.885460828908032	1.31792123008471	1.0749372393449	0.93802239448241	1.14615871895485
atp6v0a2b	0.98790848628538	0.959172396214419	1.02819910659907	0.975519590020882	0.983212539903271	0.991924402315635	1.03184188217473	0.976853140021767	1.05465690015965	1.00807559768437	0.959172396214419	1.04908755842185	1.12251086451074	0.959172396214419	1.02856638131646	1.04166215121486
atp6v0b	0.883398387550812	0.902792668013027	0.874352549322909	0.990247163418504	1.13357520079571	0.840367975239204	0.863999800272358	2.09137105193531	1.80221422022285	1.39793995632814	1.0097528365815	0.856574686674314	0.777248205262433	1.40933276501941	1.02461102014388	1.01964236999205
atp6v0ca	0.723238635566273	1.2205973884086	0.647294528200645	1.19482313311681	1.00525731011254	0.878567908704157	0.79577640593235	5.52814559256373	5.20721504605964	2.31515577680983	1.21134775505952	0.62124668030708	0.880078102344515	0.910353548084227	1.09121791758387	0.994742689887463
atp6v0cb	1.00213389838309	1.05876752844601	1.00649661853249	0.997866101616907	0.992230602573211	1.01481166765372	0.992230602573211	0.992230602573211	0.992230602573211	0.992230602573211	1.3266330978068	0.992230602573211	1.07653873982599	0.992230602573211	1.18413877471569	1.01496013223321
atp6v0d1	0.901806120139558	0.996597527972021	1.00340247202798	1.01585697881815	1.12451706361109	0.821241276964625	0.952566801737925	1.52534228228161	1.67678843978943	1.00415849506166	1.15490736525704	0.797134406878196	0.839846478724488	0.935909368634921	1.01587265191959	0.950496525984693
atp6v1aa	0.878133093273623	0.858476258437263	1.03052790405404	1.02524601139005	0.997939223027719	0.886400770634295	0.948569753752408	1.67141834881127	1.77181538667838	1.44574968127939	0.851908760371726	0.881278468080244	1.00206077697228	1.4635204371341	1.05068593732987	0.996402690957437
atp6v1ab	1.10422824048144	1.09090265795648	0.933679973656215	0.995375580563033	0.953109471445124	1.00069777999187	0.999302220008127	1.96427740171142	2.13870551267812	1.48663379404307	1.31339801214502	0.950033260170666	0.946092757400725	0.90757532505746	0.995167214232412	1.00126723532881
atp6v1b2	1.01996725810774	1	1	1.00567962631779	1	1	1	1	1.01653548013839	1	1	1	1	1	1	1
atp6v1ba	0.914868763403983	1.0317968079204	0.938049033966823	1.01250818248944	1.01686433216776	0.903210643358985	0.927313559598519	2.23088362496821	2.39533046997735	1.32515855563872	0.933035120392163	0.870662689832119	1.03485452122485	0.771125185188114	0.98749181751056	1.01791057071711
atp6v1c1a	0.965041649696228	0.904160885396383	0.946496917907641	1.12850669833869	1.27773288138948	0.924435027825788	0.918002310188801	1.33889651974937	2.1160442241463	1.34021423896957	0.998082943839999	0.899929397107883	1.17303930821358	1.00153625142157	1.00127899586686	0.998721004133138
atp6v1c1b	0.920391583658839	1.09660188719275	1.06299289423053	0.95201349451835	1.08171407975318	0.902874043882769	0.950824720532944	1.39821705923449	1.95328443983716	0.991554358655569	1.00844564134443	0.914069554648347	0.900196520774737	1.30926962836694	0.967778133946138	1.01231026859849
atp6v1d	0.811526512779179	0.997070555598458	1.04469416158783	0.982710932209441	1.00292944440154	0.889526154119884	0.909018635613657	1.65636618088871	2.67469474255806	1.13957287983865	1.00701872554373	0.839905423362231	0.907047224515255	0.67588916570691	1.07122115121218	1.07115649978256
atp6v1e1a	1.03162892160149	0.899915491029678	0.988967360023694	1.01944981284569	1.14336979545496	0.893882074167866	0.883691984524174	1.06255010941877	1.27212501027197	1.01103263997631	1.07481060935211	0.833279212541826	0.666989986021212	0.970087876334935	0.976012633762986	1.10868538288018
atp6v1e1b	0.774025999626984	0.918855225583832	1.04708218286265	0.952917817137348	0.90501190497459	0.834125110602639	1.12974814087336	2.69805329808327	3.65686190391705	2.11855773292603	1.80285199140195	0.823818763970525	0.865824084301108	1.13573961904549	0.853023686905602	1.26350947427642
atp6v1f	0.697655842555313	0.937304285009611	0.87001655326021	1.49800972572471	1.44964968475662	0.773146666753238	1.02186249275736	2.02804110576648	2.16703276262362	1.03622397911806	1.02842615223308	0.634737109282425	0.960381040986878	0.84368448539722	0.978137507242642	1.05896310484946
atp6v1g1	0.63472359580184	1.03968388210715	0.932098872759211	1.47614558044153	1.29915566443749	0.907186128407045	0.96031611789285	4.03044017806022	4.13637430526104	2.23234675819406	0.868271505921897	0.76139810353146	0.530214347450799	0.775747235279637	1.05097551461376	1.46618227951312
atp6v1h	0.839615891089506	0.90142399443652	0.910397297494057	1.07577563194998	1.20172568706404	0.878006769313671	0.924224368050021	1.64972876649146	2.76090421325942	1.44995352400303	1.11266274426565	0.776270470577251	0.787474538400036	1.07839152621416	0.82071697120638	1.20583197339699
atp7a	1.00745043917836	0.941557340643458	0.982191221443228	0.96295591371517	0.965155990739829	0.962985189704923	1.01289226251648	0.993682890428498	1.17072944042807	1.03776252705187	0.980928355311149	0.941557340643458	1.02155985749838	1.18312343026072	1.03242890133544	1.0063171095715
atp8a1	1.00998084092972	1	1	1.01136063269	1	1	1	1.0184333326075	1.03309331752459	1.03821920963231	1	1	1	1	1.02409180672653	1.01717885337973
ATP8A1	1	1	1.01437772219712	1.02841193548682	1	1	1.02522868147101	1	1.03309331752459	1.01272682862083	1	1.01167868615229	1	1	1	1
atp8a2	1.00026242839898	0.971166989260537	1.0690647413431	1.00428229327136	0.995507758511025	0.999737571601017	1.02019431973613	0.989068833390996	1.00330612680554	0.995899272443392	0.971166989260537	0.98250894372957	1.01238324731657	0.971166989260537	1.15900122988037	1.06910778177091
atp8b5a	0.994486658618731	0.984658934424217	0.984658934424217	1.00703706823452	1.00933785800614	1.00706768438887	0.984658934424217	1.0028094800674	1.0335704317404	0.9971905199326	1.02583223282726	1.00766896413978	0.984658934424217	0.984658934424217	0.984658934424217	1.00721501604167
ATP9A	1.00998084092972	1	1	1.01704301945196	1.0250634232008	1.02275788009557	1.02522868147101	1	1	1	1	1	1	1	1	1
atpaf1	0.937151139242942	0.99669605136077	1.03273615167121	0.978505176055934	0.933481680837219	0.952228542958295	1.14522826410937	0.905793572104728	1.02285354772821	1.08096501356028	1.00330394863923	1.13957836762449	0.899655963201049	0.829200237252817	1.07024724787425	1.12902459388318
atpaf2	1.04150706364665	0.9833316002227	1.02772884359502	0.968686948801753	0.921535351249684	0.974008648773135	0.94478447309064	0.97255246381068	0.967311276581404	1.09377408894536	1.07616335873785	1.10589963663635	1.27647245901324	0.921535351249684	1.1445523170563	1.0166683997773
atpv0e2	0.976512889605999	1.06867659647356	0.877875394132797	0.983457444861813	0.926150574522497	0.937526149206916	1.01201121312244	1.09182346197049	1.01806195140506	0.987988786877562	1.1251795038097	0.900667815040307	1.0931347641951	1.05746714587992	1.29231721656139	0.918764824707406
atr	1.00834381141877	0.988604098223177	0.988604098223177	0.994219000077325	0.988604098223177	0.999850304784811	1.01354527611819	1.00682736638286	1.05412500632501	1.01378044460168	1.02994236278929	1.00014969521519	1.03056038594527	0.988604098223177	0.988604098223177	0.994263955576622
atraid	1.03524157343134	1.01342547424604	0.97705539002838	0.992927986548496	0.997387512464143	0.97135203709153	0.997683546788003	1.002316453212	1.08525285899484	1.02244500458837	1.18928807150666	0.98304488442464	0.990044827099989	0.949738013263478	1.14691685608101	1.01506044411946
atrip	0.993156140543628	0.973713746837466	1.00172073919963	0.984775751060494	0.998118346550894	0.984790563076158	0.998279260800374	1.02761950721576	1.00593716503962	1.03580095795985	1.09612080185765	1.03068095981984	1.09794527453085	0.973713746837466	1.04415976624791	0.979288355439729
atrn	1	1	1	1.01136063269	1	1.01137584456897	1	1	1.01653548013839	1	1.04181478171131	1.01167868615229	1	1	1	1.02290750718739
atrnl1a	1.00998084092972	1	1	1.00567962631779	1	1.01137584456897	1.02522868147101	1	1	1	1	1	1	1	1	1
atrnl1b	0.998633872988768	1.04473960357243	0.993161246440938	1.00690192356605	1.12697244219276	1.00136612701123	0.979084245156502	0.99713203069823	0.979084245156502	0.979084245156502	0.979084245156502	1.00196400259075	0.979084245156502	1.23027824290782	1.1209662391761	1.04080696908058
atrx	1.03261640071374	1.08678703022011	1.06588834255877	0.975662568216333	1.05023864325736	0.99260109731781	0.985694043395128	0.960020712750075	0.912539052816387	0.976238310539373	0.999419804484148	0.992417284567114	1.13320856232924	1.07538761756219	1.00058019551585	1.09709723075693
atrxl	0.988066225012479	0.968723473384382	1.02447993394815	0.974225460718481	1.01732549596962	0.990769566037425	1.0176274480811	0.986580275373965	0.984741781138126	0.968723473384382	1.00923043396258	1.04814469599291	1.00983602880016	0.968723473384382	1.01542342570216	1.04091153532083
atxn10	1.00998084092972	1	1.04315603420605	1	1	1	1	1.0184333326075	1	1.01272682862083	1	1.02336852783346	1	1	1	1.00572510003106
atxn1b	1.030404049675	0.975933247883097	1.0602350761059	1.00135847359195	1.0248969935324	1.00925757186823	1.00055475693091	0.993922950044039	0.975933247883097	0.988353783074272	0.975933247883097	0.975933247883097	1.10044795120844	0.975933247883097	0.99944524306909	1.09350991821244
atxn2	1.02420527875239	1.04088380686398	1.01756821072383	0.986552726204727	0.999919397694684	1.0087792930506	1.00008060230532	0.99345193817689	0.975470761187042	1.01275248269904	1.01625985813185	0.986862978057677	1.0583548433822	0.975470761187042	0.998971614232941	0.997816364660024
atxn2l	0.981699762229874	1.05062552240338	1.1534946536606	0.968276862789699	0.949371872776593	0.978895736190968	0.972914358168919	0.943231353682083	1.00293892927806	0.997061070721939	1.0425880478452	1.01297957422671	1.52442891337379	0.926159153949849	1.08281877191332	1.04306466987305
atxn3	1.03995683367215	1	1.04315603420605	1	1	1.02275788009557	1	1	1	1.02546656080401	1	1.01167868615229	1	1	1	1.0286373460774
atxn7	0.990445701360749	1.03617339386132	1.06312903590678	1.02074177530933	0.995394364927862	1.00421416573527	1.02007811422347	0.988956173235358	1.01929217788657	0.995785834264728	0.971056368219344	1.00511086419068	0.971056368219344	0.971056368219344	0.99445087056305	1.08246304945191
atxn7l1	1	1	1	1	1	1.01137584456897	1	1	1	1	1	1.01167868615229	1	1	1	1.01717885337973
atxn7l2a	1.02420527875239	0.975470761187042	0.989495808802802	0.986552726204727	0.999919397694684	1.03101520384763	1.00008060230532	1.02947379162527	1.00775232482296	0.975470761187042	1.057135773868	0.986862978057677	1.22516175868334	0.975470761187042	0.975470761187042	1.02018046434484
atxn7l2b	0.975470761187042	1.04088380686398	0.975470761187042	0.992095728344769	0.999919397694684	0.997670407806868	1.00008060230532	1.01145294103636	1.04012124181385	0.975470761187042	1.057135773868	1.00968006787015	1.22516175868334	0.975470761187042	1.04604389666972	0.986641251853429
atxn7l3	0.993729572401563	0.983909329890659	1.02637095458707	1.00627042759844	0.983909329890659	1.00630102044522	1.00873206497083	0.983909329890659	0.983909329890659	0.983909329890659	1.02505128374376	1.01841457326017	0.983909329890659	0.983909329890659	1.00761348330281	1.0290058062013
auh	0.996590031115113	1.03714858368279	0.980074762043421	0.976675299621701	1.1589004992163	0.955915560826366	0.960434262353778	0.981803209113292	1.00529421181891	1.07336410886077	1.06768921682927	1.08185262949259	0.991963519245572	0.91427881228944	1.2246655135762	1.00340996888489
aup1	0.953611497972384	0.996469138515923	0.97246074383689	0.987773048811524	0.987532150894549	0.961509398467794	0.996924468592805	0.991622399469287	1.03659055686355	1.07440294985842	1.00307553140719	1.01046590644401	1.2051653714477	1.25690754765773	1.06162014479512	1.07033195088955
aurka	0.981532068175911	1.10263277221509	0.983350010313987	0.948613869214688	1.23317554114057	0.938210762650241	0.963643875312496	1.12148355038239	1.0635709721473	1.0415132338114	0.99413208296497	1.05290864372978	2.61388641959226	0.917334181343657	1.00586791703503	0.943604197763425
aurkaip1	0.961979137067627	1.01742199517377	0.939831444580323	0.915289942775411	1.03602086016424	0.855955459585625	0.983851724534465	0.979498458592222	1.1184699060569	1.2829180223152	1.27676528140899	1.18821366426129	1.67286101191389	0.801195359783658	1.01458561701747	0.985414382982535
aurkb	0.866519424932493	0.906525589586091	0.922941397939536	0.868863799535685	1.36945118755396	0.878565155269475	0.913920779960734	1.04790214792863	1.11620774959032	1.32366762910025	1.39665568770671	1.23933726859959	2.6482151825118	1.06751836121969	0.952097852071367	0.893366502073125
auts2a	1.00998084092972	1	1.01437772219712	1	1	1	1	1	1	1	1	1	1	1	1.04820772243149	1.00572510003106
avd	0.931083418784865	1.09165305120959	1.3321743796105	0.977196549061091	1.06962609350975	1.00126669085625	0.901360179515612	0.976685326982013	0.89371729392789	0.957742454951872	1.10093293077781	0.998733309143751	16.8432244717548	1.70024084880872	1.08995538199954	0.932510747607402
aven	0.979874040846127	0.986427533554479	1.03096455775513	0.971736774732473	0.970816827601455	0.998170759144986	1.08818964435738	0.992711337663817	0.955029402565012	1.00704368164578	1.00182924085501	1.01109568004529	1.04238123018645	1.16161034633657	0.946708075407215	1.07083209986429
avl9	0.969656877416014	1.00266935495417	1.03684298438764	1.00424437575152	0.997330645045831	1.01994593765514	1.06676452218186	1.02641707015041	0.975108261993429	0.929314403373245	0.982104449321087	0.959255100313537	0.983236994093026	1.13873966040451	0.971799829784942	1.10414712225649
axdnd1	1.00998084092972	1	1	1	1	1	1	1	1	1	1.04181478171131	1.01167868615229	1	1	1.02409180672653	1
axin1	0.989691078241233	0.960903136481868	1.00237190510858	1.03195508404122	1.05749326385732	0.99371424063055	0.960903136481868	0.978615783600224	1.05655993362126	0.997628094891417	1.04134856852175	1.00585583835952	1.23100978433769	0.960903136481868	1.076884495592	0.993927811294018
axin2	0.998633872988768	0.979084245156502	1.06365825882995	1.00690192356605	0.979084245156502	1.00136612701123	1.00378524971084	0.979084245156502	0.979084245156502	0.991544882549961	1.08509169555484	0.990518662772332	1.02063651099051	1.23027824290782	1.07357760160519	0.995903789850447
azi2	0.992625375488579	0.982816044881442	1.01108484723922	1.00515229573375	0.982816044881442	0.993996407447904	1.0324314535207	1.00093261992873	0.999067380071275	0.995324176250448	0.982816044881442	1.00578300898143	1.15018081478262	0.982816044881442	1.0301953679743	1.00532991049345
azin1a	0.980986100646625	1.0804511420786	1.00727126054064	1.03916236440677	1.00023699903654	1.05017836291561	1.00053387911576	1.00518002152324	0.999763000963458	0.976707028249355	0.952451367583912	0.98585339482128	0.992873335985092	0.952451367583912	0.975397641848163	1.07267564873935
azin1b	1.00212335643205	1.04839019228949	0.996631607120362	0.993667300335519	0.982505417175054	1.00486515765237	1.00729273338851	1.00061626631851	1.01501978091526	0.995009595238475	0.982505417175054	1.00546512236284	0.982505417175054	0.982505417175054	1.0061757477934	0.999383733681492
b2m	1.16027510214264	1.19266480731373	0.493846910087873	1.08001983300759	0.864549823203209	0.653436467531879	1.395240605156	1.60429678087553	1.21617923793287	0.938157372095207	1.06184262790479	0.890485480264031	0.157193806417063	0.669649041951977	1.41219021884789	0.792742436649775
b2ml	1.40180819955329	1.00984795512345	0.776250108909674	1.20279720476145	0.732169265291498	0.941386219336971	1.58978332120694	1.89490484556171	1.18769767778453	0.859114397413121	0.990152044876547	0.76091213555996	0.346368733397509	1.64241032998788	2.51641076015412	0.918168635315237
b3galnt2	1.01435437423278	0.95696629987039	0.998265170241637	0.978715069075405	1.00497845090987	0.978744824178339	0.95696629987039	0.992265905847072	0.988635489492335	1.03739293717338	1.03708214559709	1.00173482975836	1.07906110008258	0.95696629987039	1.00309946563083	1.04476208158743
b3galt2	0.975179130740603	0.94592375885728	0.988632044977791	1.12953705596042	1.19169595156462	0.957184794983932	0.976073024173925	0.902819109498484	0.886478359056647	0.920358861295942	1.03522401721987	1.01136795502221	1.07537431508703	1.11391337706766	1.03642597925824	1.05962468122907
b3galt6	1.01351782428086	0.99367682268659	1.03062320416546	0.99367682268659	1.0435307848394	0.99367682268659	0.99367682268659	0.99367682268659	0.99367682268659	1.00632317731341	1.03522720211882	1.0285246074934	0.99367682268659	0.99367682268659	1.01761629264739	1.02782787568215
b3gat3	1.01837126903279	0.988749083457041	1.03141957272392	1.02246390989903	1.03835581500183	1.01125091654296	0.988749083457041	0.988749083457041	0.988749083457041	1.01392912211081	0.988749083457041	0.988749083457041	0.988749083457041	0.988749083457041	1.06028287596177	1.02839849526231
b3glcta	1.04053842357576	1.39537927294165	1.01396370951946	0.975913579379894	0.945892672627536	0.967419184654469	0.945892672627536	1.01575192269518	0.961533462128822	0.982043942972358	0.945892672627536	1.02344210193378	0.986036290480538	1.68256523591744	1.30365048753029	1.03585064698868
b3glctb	1.00998084092972	1	1.01437772219712	1	1	1.01137584456897	1.02522868147101	1	1	1	1	1	1.62782257390727	1	1.02409180672653	1
b3gnt2b	0.970884281034928	1.0648821636355	0.924160723925234	1.12672279660935	1.14558760867531	0.986956520869106	0.930651800649265	1.07622487043867	1.03331451660605	1.04482279297757	0.960096189886049	0.933447070743595	0.885927602028026	0.885927602028026	1.01430999134187	1.01304347913089
b3gnt2l	1.00998084092972	1	1.01437772219712	1	1	1	1.02522868147101	1	1	1	1	1	1	1	1	1
b3gnt3	0.819894459698175	1.00644341106357	1.10297112003055	1.37341325775656	1.20580407621705	0.976169943535785	1.21625596865704	0.863527065338615	0.993556588936426	1.00999871212939	0.815148215204612	0.840399983483072	0.816088229120773	0.752177033094318	1.0550732468806	1.06707454183119
B3GNT3	1	1	1	1.01136063269	1	1	1	1	1	1.01272682862083	1	1	1	1	1	1
b3gnt5a	0.935217318764586	0.865939526784302	0.928256746464385	1.07353674369432	1.2346917506055	0.915247133231141	1.26257907616585	0.978044859869996	1.07670648815071	0.938715970695057	1.04775723338413	1.02195514013	0.93951692732749	0.865939526784302	1.13001489027597	1.03008267227314
b3gnt5b	0.99954188727937	1.4398895204331	0.947837773927817	1.63197785014141	1.50413188127202	0.966425470826203	1.00045811272063	0.942141562561881	0.938694536802911	0.954951176445348	0.946619078222473	0.929858348629229	1.18025226407138	1.14174211084108	1.06231885678931	1.03899771034762
b3gnt7l	1	1	1	1.01136063269	1	1.02275788009557	1.10106807932979	1	1	1.01272682862083	1	1.03506953569934	1	1	1.09651197730547	1.02290750718739
b3gntl1	1.0299592546495	1	1	1.01136063269	1	1.01137584456897	1	1	1.01653548013839	1	1	1.01167868615229	1.17029104355064	1	1.04820772243149	1
b4galnt1a	0.99435176740294	0.99435176740294	1.00864828088087	1.00564823259706	0.99435176740294	0.99435176740294	1.01943795141289	1.06778998167861	1.10303191067511	0.99435176740294	0.99435176740294	1.00596448961941	1.03655198579685	0.99435176740294	1.01830749800139	0.99435176740294
b4galnt2.2	1	1	1.01437772219712	1.00567962631779	1	1	1	1	1	1	1	1	1.86581253584824	1	1	1
b4galnt3b	1.03995683367215	1	1	1	1	1	1.02522868147101	1	1	1	1	1	1	1	1	1
b4galt1	1.01996725810774	1	1	1	1	1	1	1.03688698962697	1.06627618499619	1	1	1	1	1	1	1.00572510003106
b4galt1l	1.00151581754221	0.953860927243817	1.0775520820733	0.975539121306782	0.977767947338041	1.00817488075996	1.0261280019991	1.07734864625717	0.985427349783399	0.953860927243817	0.953860927243817	0.998484182457787	1.11629489994635	0.953860927243817	1.06899228912992	1.10719529965973
b4galt3	1.01996725810774	1	1	1.01704301945196	1	1	1.02522868147101	1	1	1	1	1.01167868615229	1	1	1	1.0286373460774
b4galt4	1.01996725810774	1	1.01437772219712	1.00567962631779	1	1.01137584456897	1	1	1	1	1	1	1	1	1.04820772243149	1.01480159516688
b4galt5	1	1	1.01437772219712	1.00567962631779	1	1	1	1	1.01653548013839	1	1	1	1	1	1	1
b4galt6	0.983557882686677	1.07908475968089	0.998631039701999	1.02913255111469	0.965346245662674	1.09777238305542	0.942418393534539	0.987117379504208	0.934427363842702	1.001368960298	0.996183903037473	1.02704381858782	0.997332683976257	1.15506463719773	1.35701017771355	1.03306420891367
b4galt7	0.98935517360988	0.973945559496127	0.973945559496127	0.985010197257623	1.04730646954919	0.985025012799593	1.02311316026787	0.991898621935912	0.990050216951052	1.02360196756706	1.01467088046516	1.00810137806409	1.05670004791222	1.22382117529962	1.28081720793752	0.97952149524905
b4gat1	1.01996725810774	1	1	1	1	1.04554053750044	1	1	1.01653548013839	1	1	1	1	1	1.02409180672653	1.02290750718739
b9d1	1.05901776467255	1.09206706035481	0.976532467785055	0.973627942382496	0.962691161700503	0.984599971727545	0.986978590374004	0.962691161700503	1.01051144192714	0.974943167130251	1.04328628464653	0.996452293763196	1.0035477062368	1.20967934755243	1.17226538228104	1.01233575609724
b9d2	1.00136879509829	0.998631204901708	1.09781379256947	0.989085745028037	0.982827369784636	0.967829909789977	1.0304604055832	0.95312473831497	1.04463967787738	0.990582923757128	1.01422345572185	0.968694119452438	1.05527713740619	0.935873471339243	1.00358183115425	1.124063395415
babam1	1.0204764723181	1.0950513165154	0.963462431405088	1.01995135718021	1.0255988695332	0.973293656003483	0.980048642819793	1.04589247214766	1.07151872608411	1.03435202235301	0.949121183863815	0.942976083993162	1.06616650120423	0.91102679720551	0.976937555524187	0.968459092505459
babam2	0.942227457121739	0.859006657966801	0.990951965519605	1.1231280414502	1.1737183611068	0.952148187759152	1.0090480344804	1.0230820166107	1.16509713670307	0.98061508972949	1.07633322053971	1.01394677049486	0.9765625271768	1.22053808512474	0.921681785121985	0.962260063349409
bace2	1.01996725810774	1.06705792554698	1	1	1	1	1	1.0184333326075	1	1	1	1	1.10988685390642	1	1.04820772243149	1
bach1a	1	1	1.01437772219712	1.01704301945196	1	1.02275788009557	1	1.03688698962697	1.06627618499619	1	1.04181478171131	1	1	1.2565601468862	1	1
bach1b	0.944899544996219	1.02518233707768	1.00546829480192	1.04879808381618	0.888457007113194	1.18017812657166	0.921321246748256	2.49952790058598	1.43105932479191	1.2631165245372	0.841063785119979	0.86401137500396	0.861643557713405	0.807306442454603	0.994531705198077	1.18559455170549
bach2a	1	1	1	1.00567962631779	1	1	1	1	1	1	1	1	1.25596974038714	1	1	1
bach2b	1	1	1	1	1	1	1.02522868147101	1	1	1	1	1.02336852783346	1	1	1	1
bada	1.00075251425418	0.981161411113129	1.01764245098414	1.014617509572	1.00575267478816	0.981161411113129	1.00591481982575	0.999247485745817	0.997385386139149	0.981161411113129	1.02218846134239	1.00408970885785	0.981161411113129	0.981161411113129	0.981161411113129	1.02050655285591
badb	1.03647964445454	1.10870066512884	0.885612726882806	1.1090939679039	1.07497885405713	0.87091252362464	0.959597688779264	0.890495258632499	1.04112600898487	1.03089527893123	0.917675026548379	1.03409729426926	0.919202479549885	0.815195539547506	0.992660521691536	1.00733947830846
bag1	0.954644918880329	1.15786577528649	0.857881167540257	1.03312113031757	1.03523096746884	0.938548908871557	0.99723606093003	0.916686081798233	1.09052977818624	1.00276393906997	1.03441239906397	0.965351038787505	0.845482646967501	0.94219021018807	1.07775773760451	1.0419514790539
bag2	1.03840227969694	1.25590149163577	0.988992229593087	1.00584764339988	0.988992229593087	1.01149959616961	0.988992229593087	0.988992229593087	1.00534569096255	1.02679073094064	0.988992229593087	0.988992229593087	0.988992229593087	1.2427282212868	1.42153881641796	0.99465430903745
bag3	0.955839117677475	2.30694435929756	1.02502871625221	1.0027902128991	0.9421503722765	1.18402154966104	1.08192432591803	1.08518478727555	0.995309965131313	0.989476817146169	0.919114223522477	0.962111968157581	0.997209787100902	0.919114223522477	1.00781975460422	1.03513048491232
bag4	0.994916370002209	1.04501836586004	1.01407877840042	1.00508362999779	1.03706978615932	0.942181200068672	0.967721943751804	0.972215718580788	0.951702373192466	0.956424428403641	1.07579073834859	1.00757333296683	1.43587191047751	0.921216270639376	0.987864214651113	1.04059692823794
bag5	0.957346624178032	1.0015461719036	1.25080689402059	1.01335621939875	0.962129911493692	0.949282678318121	1.0097165144679	1.00792628573519	0.98522909858676	0.998453828096403	0.938605250872575	0.949566927018403	1.09844131852578	0.938605250872575	1.07462131409682	1.2249437586574
bag6	0.967721544502021	0.938689900190263	1.01919719232267	0.989899967493763	1.04791211248578	1.046375853715	0.96860860197346	0.960957024958484	0.981936785219953	1.01010003250624	1.03360566276949	0.931165980768967	1.18056135602067	1.10539483436106	0.943343372703505	1.15315910774231
bahcc1b	0.99873863595277	0.96036547250347	0.97417334047483	0.987651314352004	1.00854816412509	1.0150498024118	0.984594227105018	1.12039458798774	1.08135302506442	1.07081430742948	0.96036547250347	1.07300687433835	1.00112331495541	0.96036547250347	1.07628193537527	0.998876685044591
bahd1	0.991132022384439	1.07513216175714	0.985700506826218	1.01039084009561	0.971729253567609	1.01598232607998	1.02078496877858	0.989641462103054	0.971729253567609	1.00886797761556	1.01236190018804	0.983077774545019	0.971729253567609	1.47328944885121	0.971729253567609	1.05529891046132
baiap2a	1.08000303697598	1	1.01437772219712	1	1	1	1	1	1	1.01272682862083	1	1	1.1525557531323	1	1	1
baiap2l1a	1.24360438821851	1.15741400776047	0.985952929519046	1.00275654447555	1.01066428504766	1.00839112806891	0.985952929519046	1.0223217650029	0.985952929519046	0.985952929519046	0.985952929519046	0.985952929519046	1.15385188277866	0.985952929519046	1.03348347467581	0.997243455524446
baiap2l1b	1.27737555600698	1.06705792554698	1.01437772219712	1	1	1.01137584456897	1	1	1	1.01272682862083	1.04181478171131	1	1.3851584285749	1	1	1
baiap2l2a	1	1.13438982697813	1.01437772219712	1	1	1	1	1	1	1	1	1	1	1	1	1.00572510003106
baiap3	1.06998309682325	1	1	1	1	1	1	1.0184333326075	1	1	1	1	1	1	1	1
bambia	1.55996559668625	2.18955142893051	0.94774540149133	0.936948338299363	0.921247499249585	1.00524711539315	0.991043692798221	1.02341873909566	0.945401206728188	0.968217107880207	1.23172720192942	1.2439349043853	0.999524323617924	0.921247499249585	1.23399998625595	1.00047567638208
bambib	1.66752583438448	1.10916483047773	0.977763379130792	0.999984799125113	1.0022694764922	1.00001520087489	0.977763379130792	0.977763379130792	0.977763379130792	0.990207206088711	1.05962032649693	1.01205308686072	1.06084226115148	0.977763379130792	1.07212925618759	0.994560232860947
banf1	0.82296435107476	0.880760404859499	0.710956755979122	0.924938386551112	1.618885451646	0.843915408999261	1.10797524148512	1.03468392710025	1.00980804994077	1.84319056373142	1.18378580808155	1.67097160088558	1.9701051365127	0.980336080707775	0.990191950059234	0.888692673051377
banp	0.993621347563453	0.928632751782232	1.08932016384588	0.997298534082724	1.06890037844386	1.00270146591728	1.0224878804076	0.98004278348775	1.06758103058594	0.96412436159403	0.967463327587982	0.982962496971726	1.00753708842701	0.928632751782232	1.08571077827707	1.09930788714402
bap1	1.02020966477252	0.971665269562263	1.02759105000636	0.982704001787394	1.0204148856024	0.993778311259987	0.996179103144494	0.989576298659256	1.00382089685551	0.991271071779829	1.01229524070547	0.983013043290556	1.01290267459891	0.971665269562263	1.04196308620741	1.02177264575506
barx1	1.15574183174248	1.02209569742144	0.95786336706838	1.01232595117387	0.981870702005763	1.00148497965666	1.07893641803087	0.99319606315349	0.973702097749835	1.00669982796457	0.95786336706838	0.980247223822372	0.998515020343344	3.43649064497881	1.0040397783953	0.968832228696269
basp1	1.03995683367215	1.83497202351115	1.01437772219712	1.00567962631779	1	1	1	1	1	1	1	1	1	1.51615220334489	1	1.02290750718739
batf	1	1	1.01437772219712	1	1.0250634232008	1.01137584456897	1	1	1	1	1	1	1	1	1	1.00572510003106
batf3	0.920421480375182	0.852239714947817	0.925856805266263	1.21446223987509	1.04953178107043	0.906453224885055	1.08995030503064	1.03530082447233	1.02260926092693	1.02440623263015	0.852239714947817	0.968130010462992	1.07038729353062	0.852239714947817	1.05848672989934	0.97739073907307
baxa	0.883770099157962	1.1659904501069	0.962335318514739	0.975129101336804	1.06523429927093	0.985031030007716	1.15919691426329	1.14470328766819	1.07988782100661	0.960609928813172	1.18979472052047	0.929326611702284	0.883661560660512	0.755078461490656	1.07763854504445	1.01496896999228
baxb	0.947393678702461	0.96183355404775	0.87444255427564	1.00429639346976	1.12265409515886	0.899771503138221	1.12208434277378	1.29624369808899	1.19876989458753	1.18855136337012	0.948430438756257	0.931137651723573	0.995703606530238	1.08986682373397	1.17043143067818	0.994729368303366
baz1a	0.908770674367804	1.15811275026015	0.952777834257418	0.97395459604519	0.952531944510502	0.974131389741458	1.04083832070066	1.02586861025854	0.922892804749903	1.0272997479331	1.04726033369357	1.06953874021876	1.04996076819522	0.865528854283848	0.96999850274021	1.02959415475706
baz1b	0.998649073835601	0.979099148425909	1.00726104144716	1.0013509261644	1.02822173111582	0.990237228156013	0.979099148425909	0.997147208684559	0.979099148425909	0.991559975490723	1.02003996559107	1.02490309104701	1.02065204675361	0.979099148425909	1.02629928840613	1.01836159223865
baz2a	0.966887099387279	1.01557759731163	0.985509655043268	0.957228521554633	0.940179753310703	1.03835005428092	0.985745859041306	0.961383315593557	1.01425414095869	1.02797138310753	1.08323801529581	1.05935187242312	1.57507308758968	0.895263315272313	0.960033620806125	1.09682234199885
baz2ba	0.976230620801065	1.07521349026388	0.983076099357613	1.05574999181012	1.06703524153462	1.02343445696149	1.04362999776544	0.965305957539311	1.02641087968596	0.996159340873936	0.947834214211977	1.00328734274012	1.02837006627845	0.947834214211977	0.970669252909564	0.996712657259882
bbc3	1.02420527875239	1.04088380686398	1.11020659628733	1.01752743468469	0.999919397694684	1.03101520384763	1.00008060230532	0.99345193817689	0.991600638584235	0.987885410389298	0.975470761187042	0.99826607682057	0.975470761187042	0.975470761187042	1.04604389666972	1.04816162257368
bbip1	1.05932042561972	1.03503790061753	0.877859281819566	1.20172375984342	1.07454087923888	0.987206782155	0.984129222350497	1.12169230805243	1.012793217845	0.793472087185203	0.851031460022828	0.83131036062412	0.793080848608514	1.67866335219506	1.29703595815246	0.915909420934663
bbox1	1.00402409576755	1.35746528023623	0.992363659219665	0.991708475088711	1.0563640198998	1.00248979356498	0.985725990950676	1.09471654875033	1.63322869058015	1.0342330920958	1.01691284272286	0.938355099952948	0.978178823756927	0.938355099952948	0.938355099952948	0.997510206435018
bbs1	1.00998084092972	1	1.01437772219712	1.03409846543079	1	1.04554053750044	1	1	1	1.01272682862083	1	1	1	1	1	1.00572510003106
bbs12	1.01996725810774	1	1.01437772219712	1	1	1	1.02522868147101	1	1.01653548013839	1	1.04181478171131	1	1	1	1	1.02290750718739
bbs2	1.04038509758585	0.990880699527301	1.00512730695559	0.99650853162613	0.990880699527301	1.02471542083974	0.990880699527301	1.00914593303603	1.00726538765385	1.00349146837387	0.990880699527301	0.990880699527301	0.990880699527301	1.50232595584024	1.11048036143281	0.990880699527301
bbs5	0.999317388091872	0.989441925623034	0.989441925623034	1.00068261190813	1.01424072733754	0.989441925623034	1.01440424079864	0.989441925623034	1.00580282293227	1.0020343834407	0.989441925623034	1.0009973073383	0.989441925623034	0.989441925623034	1.07500885507209	1.01210757364575
bbs7	1.0299592546495	1	1.01437772219712	1	1	1.01137584456897	1	1	1	1	1	1	1	1	1	1
bbx	0.988588724784076	1.09949116851148	0.983171146784297	0.996773607950696	0.969235744506267	0.991293495364079	1.06719453962129	0.969235744506267	1.01738111734431	1.00627916860868	1.0097641255896	1.0032263920493	0.969235744506267	0.969235744506267	1.0159603922481	1.04471652098855
bcam	1.39181795252479	1.15540003776397	0.975054206016271	0.988544366926557	0.961233852715461	0.972168699618385	0.961233852715461	1.03222613126203	1.08899292410947	0.997971450838071	1.0249791403588	0.961233852715461	1.00202854916193	0.961233852715461	1.00757274747892	1.00529102175642
bcan	1	1	1.01437772219712	1	1	1	1	1	1	1	1	1	1	1	1	1.01717885337973
bcap29	1.00027650399725	0.943684898684002	0.970828169317256	1.01884041277747	1.0147664722851	0.954420111413515	0.943684898684002	0.97849459375289	0.999723496002748	1.01592849511148	0.983144876726736	1.03864323914747	1.02386819050679	0.943684898684002	1.01195839785761	1.00317600249958
bcap31	1.00277659719549	0.924095904470587	0.986060259738844	1.02393922152186	1.08287913392994	0.907516459034611	1.2418974089019	1.05687480070455	1.28536488015911	1.0910445256061	0.882818114227308	0.954279971005311	1.34083789653493	0.814619350856011	0.991958898903696	0.997223402804514
bcar1	1.11743282423787	1.25554967954128	0.988715186027132	0.999947616090615	0.988715186027132	0.999962656306357	1.01365916652096	1.00694050190525	0.988715186027132	1.01389436142994	1.1789954085154	0.988715186027132	0.988715186027132	0.988715186027132	1.06024652612836	1.00003734369364
bcar3	1.06998309682325	1	1	1	1	1	1	1.0184333326075	1	1	1	1	1	1	1	1
bcas2	0.887252483308916	1.17500322095154	1.07732709670152	0.981468085387554	1.09123444081874	0.734353922767622	0.929560611508307	0.997944720307333	1.00039786529855	1.18130232846735	0.958995694602021	1.35499486064	1.48781958606863	0.670558017360598	1.30254465463876	0.999602134701448
bcas3	0.990952236896679	0.971552987627373	1.01348136159441	1.00468145359017	0.995903431318284	1.02687434769287	0.996063988484434	0.971552987627373	1.00370489913889	0.996295100861108	1.09368841027883	0.982899450050188	1.2202411536427	0.971552987627373	1.08881978765583	1.02722717612018
bcat1	0.987294334026391	1.11997664875269	1.00148937768781	0.998510622312187	0.987294334026391	1.04351202471219	0.987294334026391	0.987294334026391	1.00361971987743	1.02502794314734	0.987294334026391	1.02191828791928	0.987294334026391	0.987294334026391	1.01108003830395	1.00991078607917
bcat2	0.941216031153066	1.0573425722221	1.0573305105263	0.979808277197695	1.05712878837598	0.939777709268385	0.946300084090427	0.970444276334308	0.996571353535642	1.00342864646436	1.02725579485723	1.04520931779888	1.02945242272987	0.879655046839064	0.922061213172539	1.14291915429972
bccip	1.35202543810936	0.985098537872732	0.900791284548527	0.936426733568719	0.896236020774785	0.91052333740939	1.10154389319525	1.01490146212727	1.07382543105742	1.2995865646941	0.977105823071878	1.20835571458143	0.816415087444767	0.89214204119052	1.40976948178651	1.03802609770179
bcdin3d	0.999309867650148	0.989434479499881	1.06063899657166	1.01192114610563	0.989434479499881	1.00069013234985	1.01439660681962	1.00767305435383	0.989434479499881	1.02724988328933	0.989434479499881	1.02413348730086	0.989434479499881	0.989434479499881	0.989434479499881	1.06316589971484
bckdha	0.925360038702392	1.32543708301542	0.995358798268891	0.966145349869561	1.0546074610252	0.947500631245101	1.03202422910794	0.966938035043807	1.05330575497036	1.05202931374445	0.954526786703858	1.01919791962251	1.26910353655334	0.916215438156797	1.00464120173111	0.989750216043757
bckdhb	0.916041542298301	1.17812359082792	1.10570095247363	0.910856364150326	1.03374213316675	0.876132355020642	0.936869643433896	0.93272425992805	0.922950790450216	1.10452800110797	1.08502863996335	0.966257866833246	1.12846259261371	0.762935707000545	1.05924127398862	1.1293171475169
bckdhbl	1.05438300127593	1.04174497622133	0.99031446258927	0.998465469243013	0.976277811429327	1.02073802771157	1.00090801336109	0.994273865044722	0.976277811429327	0.988702731821705	1.90200242024666	0.999091986638905	0.976277811429327	1.22675179013137	1.64792925873547	1.02102450490831
bckdk	0.991162464329643	1.40991021092334	0.952012496828839	0.980998663519952	0.909799205985558	0.914733513954276	1.00883753567036	1.0494343810536	1.02157702971008	0.967988004352966	1.16603506170629	0.918944862204765	0.990787397431686	1.17257702726793	1.07375582709987	1.10352881113472
bcl10	0.954089139367093	0.926336779887251	0.939655392769444	1.06664246090858	0.996111633856819	1.18427105624744	1.06691369539834	1.21788714847133	1.04945762759999	1.16645178079104	1.00388836614318	0.954323102257354	0.926336779887251	0.926336779887251	0.970993366250134	1.02728864865375
bcl11aa	1	1	1	1.01136063269	1	1	1	1	1	1	1	1.01167868615229	1	1	1	1
bcl2a	1.05495890998944	0.985958482074693	0.985958482074693	0.991558357817737	1.03542520578945	1.00839680698896	1.0108329145626	1.05877680718576	0.985958482074693	0.985958482074693	1.02718612077906	1.0320833161248	0.985958482074693	0.985958482074693	1.05729038078899	0.991603193011044
bcl2b	1	1.06705792554698	1.01437772219712	1.01136063269	1	1	1	1	1	1	1	1	1	1	1.36391955406495	1.01717885337973
bcl2l1	0.739600732195073	1.14366885841973	1.18972597528073	1.33449991800649	1.02775505971686	1.02722980059393	1.35171778457794	1.20575989497395	0.972770199406071	0.864889896207385	0.740207467277983	0.840871967093841	0.844345781315235	0.896216677643653	0.910200743550927	1.49149523127129
bcl2l10	0.643379487139893	1.61646871386151	0.787500900438204	0.635172375023865	0.549367778698301	0.930852446549416	2.69420199866777	4.08721810394203	0.887473203411489	1.33065669498563	0.619523505178947	1.12795523834882	1.58532725702974	1.3103640017252	0.853805079765195	1.06914755345058
bcl2l11	1.0299592546495	1	1	1.00567962631779	1	1	1	1	1.03309331752459	1.01272682862083	1	1	1	1	1.02409180672653	1.00572510003106
bcl2l13	1.00235529439286	1.50983191484837	0.991566257442295	1.03511251537835	0.988000382386743	0.97480770316698	0.988159665442272	0.981610014831735	0.963843173041596	1.01298451307881	1.00414606492627	0.997644705607141	1.12797703279801	0.963843173041596	1.03357507843704	1.03013574862323
bcl2l16	0.992989854664969	0.983176922198734	1.01145610449446	0.999933225608482	1.00781870148107	0.983176922198734	1.00798117959854	1.03760657336639	0.999434224668279	1.00821505706901	1.02428825058407	0.983176922198734	0.983176922198734	0.983176922198734	1.00686343058633	1.00006677439152
bcl3	0.97601195399478	1.17316326856153	1.00408504984014	0.992646144712056	1.0004741546468	0.987114914280881	1.07465560758795	1.0300449454045	1.00831142749613	0.97601195399478	0.97601195399478	0.998819916507499	1.05894202041719	0.97601195399478	0.999525845353205	1.00396234609701
bcl6a	0.99435176740294	0.99435176740294	1.00864828088087	1.00564823259706	0.99435176740294	1.01698110569831	1.04454953282181	1.01268098426033	0.99435176740294	1.01441532704336	0.99435176740294	0.99435176740294	1.03655198579685	0.99435176740294	0.99435176740294	1.02282736308873
bcl6ab	0.913481521532443	0.994741815827918	0.962945544219851	1.22326363035556	1.10957794509291	1.16570342834133	1.05698827632932	1.03937479977171	1.03108551855006	1.0027086410771	1.07112849486564	0.876230622691583	0.83513060613113	0.801130677088422	0.975533791933049	0.997291358922901
bcl7a	1.01475317851383	1.02555976231031	0.974928305917488	1.01575690464761	0.985198437200044	0.993927895872944	0.961109737116284	0.961109737116284	1.02480842385504	0.985585896675887	1.16290993538437	1.00607210412706	1.28981490418496	0.961109737116284	1.05386833825292	0.972115774175526
bcl7ba	0.944114929426303	1.16403896417517	0.956211793009443	0.994879337803373	0.985698113619976	0.937513770013376	0.962927988528427	1.05235121422536	1.02318508677577	1.06923779026548	0.954982330291672	1.02416702214954	1.11197837716797	1.15182924862507	1.00512066219663	0.963923155058434
bcl7bb	0.869682816561828	0.91523200569268	0.957213395554044	0.988241936564996	1.06389667832509	0.935118829756565	0.997316330514576	1.00563078792479	1.0654414269808	1.00830401563264	0.856535068287524	1.00268366948542	0.771278631165265	1.03706196859757	1.12775773607802	1.01248800739207
bcl9	1.00917468999445	0.979820012722613	0.993907592668717	0.979820012722613	0.979820012722613	1.00211863908739	0.979820012722613	0.997881360912609	1.01224550752059	1.0047726586536	1.06184913850254	0.979820012722613	1.18860575029876	1.23120277910877	1.12180862899656	0.979820012722613
bcl9l	1	1.13438982697813	1.01437772219712	1.00567962631779	1	1	1.05048290460627	1.0184333326075	1	1	1	1.01167868615229	1	1	1	1.01717885337973
bco1	1.03995683367215	1	1	1	1	1.01137584456897	1	1	1	1	1	1	1	1	1.04820772243149	1
bco1l	1.02994851848441	0.994344247197914	0.994344247197914	1.01694249704806	0.994344247197914	1.00565575280209	0.994344247197914	1.01267332543286	1.0602455904751	1.00699909602211	0.994344247197914	0.994344247197914	0.994344247197914	0.994344247197914	1.04227931866818	1.0114259412295
bco2a	1.03645682713246	0.987139347037908	1.00133216233946	0.987139347037908	1.01188043825088	1.05460834633022	1.05156749284836	1.0053356149518	0.987139347037908	0.987139347037908	0.987139347037908	0.998667837660535	1.87477827369505	0.987139347037908	1.1301886296975	0.992790818544296
bco2l	1.01996725810774	1	1	1	1	1.01137584456897	1	1.03688698962697	1	1.01272682862083	1	1	1	1.77881199908605	1.31508090513822	1.0114513844093
bcor	0.984778668876659	1.05081588353445	0.998937543003417	1.0015622708862	0.984778668876659	1.04085311465526	0.984778668876659	1.08641771123984	1.00106245699658	1.0098575947261	1.06722292623594	0.996279589879935	0.984778668876659	0.984778668876659	0.984778668876659	1.00733749331194
bcorl1	1.03995683367215	1	1	1.04547567085012	1.05017120356901	1	1	1	1	1	1	1.02336852783346	1.04243992898422	1	1.02409180672653	1.0573043253449
bcr	1	1	1.01437772219712	1	1	1.01137584456897	1.03999835281202	1	1	1	1.10827204188276	1	1	1	1.02409180672653	1.0114513844093
bcs1l	1.01677082820091	0.959246040631039	1.00064329557253	0.991954858587122	0.983288030101071	0.981076447005867	0.959246040631039	1.05824985950095	1.0068951894902	0.995907666146884	0.999356704427467	1.04916810644589	1.1636477567724	0.959246040631039	1.00548910750128	1.00871297510427
bdh1	0.965747026897705	1.01438011305472	1.01016336516314	1.18956293082143	1.41195658577559	0.955325002417875	0.961955280707289	0.993380077590894	0.968338654234073	1.00853261374577	1.00661992240911	0.915104012987912	0.8942076955652	0.8942076955652	1.08887332488724	1.09552906072656
bdnf	1	1.06705792554698	1	1	1	1	1	1	1	1	1	1	1	2.04457578723867	1	1
becn1	1.06129702287173	0.906754509999966	0.958944245736631	1.02034463452971	1.06668625227962	0.968729366515472	1.02136744831046	1.06772279469864	1.02727264807081	1.04601066077002	0.982666696714364	0.981095179725243	0.983799889859648	0.906754509999966	1.01620011014035	0.974324722271533
bend3	1.00230177157784	0.973147012421312	1.05138479989011	0.989732375883622	0.997537407830226	1.01746465043393	0.997698228422156	1.0270213978193	1.02148667179192	0.985532087671268	0.973147012421312	1.00727482631412	0.973147012421312	0.973147012421312	1.02006021348115	1.02333079995574
bet1	1.05396904274869	1.00402379643154	0.981533857402489	0.967660734288333	0.988134620873499	1.01597650206745	1.03602487425562	0.975635143014458	1.03459538514485	0.976888665016798	1.01970024514104	0.995976203568461	1.18177605615948	0.940927172174712	1.00900115598168	0.989449429029097
bet1l	0.975129655958164	1.14047746113162	1.14303846653327	0.999159408208594	0.909459311692217	0.919580726829318	0.969035320784708	0.930727316969622	1.10791061482714	0.987709250847363	1.00084059179141	0.882017803571274	1.93983343418391	1.37520154244665	1.09549841064465	1.06719517840358
bfsp2	1.04995999829461	1	1	1	1	1	1	1	1	1	1	1	1	1	1	1.00572510003106
bglap	1	1	1	1	1	1	1	1	1	1	1	1	1.08496828966385	1	1.02409180672653	1
bglapl	1	1	1.01437772219712	1	1	1.01137584456897	1	1	1	1	1	1	1.12758526630324	1	1	1.00572510003106
bgna	1.09120669728264	1.08003485444209	1.03432614408703	0.989964385912018	0.999851617152939	1.01715746065264	1.00014838284706	0.98720392433161	0.983592028315396	0.988472310212138	0.991895598287033	0.952084397053495	0.952084397053495	49.0688845791622	1.1266382702649	1.02303253582741
bgnb	1	1	1.02876306558588	1.00567962631779	1	1.01137584456897	1.02522868147101	1	1	1	1	1	1	1	1.37822241915561	1.03436837029491
bhlhe40	0.883185706146388	1.08286290985962	0.777379083005195	0.788406087766417	0.704154873920594	1.20557984435088	2.33185952387505	2.03609465698236	1.42486230502409	1.14192720810079	0.829533073731337	0.801642808827468	0.575399091164892	1.13747297327658	1.3058856422149	0.917137090140378
bhlhe41	1.18551765111228	1.22810420048242	0.886949413785541	0.924854941530215	0.947377392082012	1.03750484872933	0.915994123933831	1.59236978650414	1.79868234278424	0.856186630683855	1.40485336895044	0.823193309791157	0.795302423073414	1.20579952106829	1.06529806587408	0.962495151270672
bhmt	1.02867120186925	1.06077345722747	1.18844836926283	0.975421204163265	0.982020211921471	1.01312679024442	0.982311685080921	0.986873209755581	0.935104874885235	0.947005794370399	1.05265834913933	0.946025671238492	1.21464796067308	1.66337577184972	1.32116853200594	0.983326884267853
bicc1a	0.996991827836159	0.987139347037908	1.00133216233946	0.987139347037908	1.01188043825088	1.0161798172227	1.01204357119183	1.03421712588229	1.01980706289045	0.987139347037908	0.987139347037908	0.998667837660535	0.987139347037908	0.987139347037908	1.52000644363941	1.02672420747899
bicdl2	1.10005971468762	1	1	1	1.0250634232008	1	1	1.0184333326075	1.03309331752459	1	1	1	1	1	1	1.00572510003106
bicra	1.00428322131672	0.960294408787495	0.987915419849205	0.976660725076066	1.00847353505695	1.02138160005581	0.984521370545189	0.99571677868328	0.976173337911012	1.00925481583084	1.04068887901811	0.993971487838343	1.16491951730292	0.960294408787495	1.0297695689985	1.03185434736996
bicral	1.01996725810774	1	1.02876306558588	1.00567962631779	1	1.01137584456897	1	1	1	1	1	1	1.04243992898422	1	1	1.0286373460774
bida	0.685262761644078	1.00223859711044	1.29844379272288	1.95676416105423	1.89909392209439	1.35874811798142	1.39024219043661	0.997761402889558	0.905541866457312	0.879073521014361	0.822670155903593	1.04466225926571	0.764421112563975	0.980653031616282	0.950865132170978	1.47529160874759
bik	1.64199406969377	1.46180326738965	0.907289738816334	2.07744554322501	1.38422244824302	1.51537841225509	0.972127736502132	1.00593076957916	0.948682245530969	0.775785941635539	1.01860163538286	0.819667825064572	0.914283324153597	1.74013555934571	0.970085480688668	0.994069230420839
bin1b	1.00213389838309	0.992230602573211	0.992230602573211	0.997866101616907	1.01709929807829	0.992230602573211	0.992230602573211	1.10227424552551	1.07448778527712	1.0048585514045	0.992230602573211	1.00381855237136	1.46029901035015	0.992230602573211	1.01613523047855	0.992230602573211
bin2a	1	1.66962015557275	1	1.01136063269	1	1	1	1	1	1.01272682862083	1.04181478171131	1	1	1.2565601468862	1	1.0114513844093
bin2b	0.899910288318794	1.14173239653931	0.811929229743632	1.12733952059101	1.00875276532883	1.22191378959309	1.21507884625483	1.10683848366787	1.25664479033125	1.09073770136563	0.954939628631707	0.928414177013609	0.991247234671169	0.789228595878136	0.94187397573717	0.8979288743872
birc2	0.930094402277663	1.01949379832801	0.831996657837237	1.4624776231505	1.50400887393271	1.91870216583222	0.895816519673664	1.92321124681979	1.10300651362618	1.50807407974768	0.721764539042863	0.650921343197504	0.901155736004913	0.705735078476016	0.980506201671991	1.04137443690349
birc5a	0.855244563780999	0.906725289036761	0.914503208861946	0.867519000939204	2.61061238765033	0.882872398933548	0.900338234313169	1.16487909186677	1.02613404192961	1.25501056465999	1.82152932168402	1.23974182305809	2.06337211106287	1.33438134048635	0.926466420407521	0.973865958070395
birc5b	0.941444828323518	1.07776838654752	1.16562087054444	0.983391437950845	1.21882798516207	1.01941689832666	0.987270801364645	1.01272919863536	0.896648281698973	0.930917470343681	1.04710039081099	0.923737660431491	13.6942493095179	0.896648281698973	1.04831614208722	0.930471069067699
birc6	1.00217118727138	1.05263852119754	0.981342412300539	0.943748466822975	0.997828812728623	1.02314501404148	1.06875292866648	1.00651419145334	1.00486056054648	0.963398566802652	1.00561895118345	0.960475878294509	1.00677861244607	0.927933675147313	0.972667244193645	0.99708213232305
birc7	1	1	1.01437772219712	1	1	1	1	1.05536099346792	1.05938274247781	1.05098478820174	1	1	1	1	1	1
blcap	1.07423395959045	0.912216331006885	1.01594439820446	1.02844971531216	0.992302206021016	0.964367434446363	1.03769422044967	0.923815980353369	1.00769779397898	1.09353869428262	0.935526314311349	0.983837840834826	1.92542711304124	0.919464571385181	0.969984897205559	1.04883999831299
blf	0.946156379100258	1.0530312632768	1.51094104131438	0.998747806263445	0.964130770528066	0.981833730769874	1.00901663706088	0.876068257872227	0.905060262903209	1.00125219373656	1.04466935288794	3.55419302741736	0.913248532521649	1.59773123559149	0.939449843784299	1.11082386182679
blk	1.01996725810774	1	1	1	1	1	1.10106807932979	1.07385536656456	1	1	1.04181478171131	1.02336852783346	1	1	1	1.00572510003106
blm	1	1	1	1.00567962631779	1	1	1	1.0184333326075	1	1	1	1	1.12758526630324	1	1	1
blmh	1.01221258585152	1.15070398935417	0.948885620381303	0.904489548933828	0.957236954271053	0.918877399227051	0.819411776814605	1.05595511874649	1.14229943939768	1.13956239715073	1.076097503897	0.882284511667746	1.04680942980596	0.980158913695378	0.987787414148482	1.01348266500351
blnk	0.977317125313584	0.948889114692375	1.00350397636998	1.07092678193423	0.996496023630019	0.992102035003783	1.15519727715376	1.17042643754979	1.24398611623069	1.19275668025414	0.988566705891477	1.01553876644277	0.948889114692375	0.948889114692375	0.971749567848451	1.01415315879597
bloc1s1	1.01464932710377	1.00075460483258	0.890262563927861	0.945377080358908	0.907106198196868	0.95924137853925	0.927667408400161	1.09035384552219	1.14616494968402	1.06246994540127	1.41209753066479	0.97382264577801	1.05759481789334	0.990257594477677	1.11342969630245	0.99924539516742
bloc1s2	0.783732592437454	0.851898262883057	1.06052060332637	1.00763248343464	0.961244741417358	0.874719570632183	0.888866017611564	1.12352687666702	1.12669335659563	1.20615752484796	1.06950325160352	0.898001759542799	0.992367516565364	0.800021616528084	1.01826049284432	1.19982097174699
bloc1s3	0.960105108467023	1.00300823855006	1.0243921610082	1.01810398482961	0.986111617861277	0.914374444723735	0.91954889857194	1.00825579533718	1.24941462573674	1.0427653282259	1.27954584781614	0.935912243952942	0.996991761449936	0.884183033641927	0.969517286518661	1.0619787967081
bloc1s4	0.969649486771834	0.968217948816767	1.07540101069222	0.931218093784302	0.939309694854652	0.941089791878746	1.02639027598469	1.02753581065147	1.2706416020822	0.973609724015313	1.10494183427179	0.903449242273981	0.962410158917245	1.07249206494031	1.10162937578226	1.11967419017833
bloc1s5	0.902668928395771	1.21725572282669	1.13939160941	1.01845998453458	1.02221621529801	0.992891348494004	0.956875819026434	1.007108651506	1.0553714796241	0.958118014617789	1.39827713374186	0.905361880516565	0.915187354946156	0.754429200381642	0.900343999301048	1.29061037891983
bloc1s6	0.959018313824679	1.30350465005364	2.57389766737535	1.01617883869837	0.693155261878894	0.808415081144177	1.290167261319	1.02076042415987	1.14662580523729	0.888206031655205	0.946265300642624	0.775536250961796	0.901997788891842	0.983821161301631	1.21031215712253	3.05449341604407
blvra	1.00525915620184	0.985579829363157	1.12171196848094	0.985579829363157	0.985579829363157	1.00800953694441	0.985579829363157	1.00374735016905	1.00187686505639	0.998123134943606	0.985579829363157	1.03168694938797	0.985579829363157	0.985579829363157	1.00932422812574	1.13833891187237
blvrb	0.773209808911262	1.18568355414363	4.5960623612069	0.978327346727537	0.834148531808327	1.0051069495454	1.29201021228955	0.830344898784441	0.994893050454599	0.744565912095229	0.931631474679497	1.29640861115759	0.977356394323827	1.05522308137525	1.16832944509307	3.87669715857748
blzf1	0.947887310968484	0.972589087301676	1.08237364393488	0.989252113587825	1.00308883199314	1.02583469622718	0.957481487139786	0.978784736850772	0.926539498154019	0.953108372800441	1.02604997669453	0.996911168006856	1.18394492644233	1.38192412272814	1.02148245080514	1.11052202468115
bmb	0.981350256368022	0.962138979038048	1.17041118247006	0.973069486575635	1.05885333349257	1.01692429447658	1.0107105493348	0.997629389577531	0.978048409016307	0.986641349849633	1.00237061042247	0.962138979038048	2.52023597718778	0.962138979038048	1.06860768129861	1.14451720930915
bmf1	1	1	1	1	1	1	1	1	1.03309331752459	1.01272682862083	1.04181478171131	1	1	1	1	1
bmf2	1	1	1	1	1	1	1.05048290460627	1.07385536656456	1.03309331752459	1	1	1	1	1.2565601468862	1.02409180672653	1
bmi1a	0.922441313844035	1.00620334280037	1.04048297562183	0.982927929648388	1.02097866478484	0.94762426680361	1.02160689334121	0.936104797693168	0.94578656840536	0.943557648908869	0.998505705920576	1.00149429407942	1.49881164644572	0.886999617654164	1.08009607570904	1.05301305538551
bmi1b	0.999107515913163	0.960720179495577	0.974533147345531	0.974827825275605	1.05729191600733	0.971649182931791	1.08215432892835	1.01390660307713	0.992513597447907	0.985186418362345	1.00089248408684	1.07340318496363	1.18952574248676	0.960720179495577	1.07667945563072	1.0157736012268
bmp15	1	1	1.01437772219712	1	1	1	1	1	1	1	1	1	1.49712327414109	1	1	1.00572510003106
bmp16	0.986199681547771	1.05233218636746	0.986199681547771	0.997403533888834	0.986199681547771	1.00864349565072	0.986199681547771	1.00437862829515	1.00250696679449	0.986199681547771	0.986199681547771	1.02078524648649	1.02805392599691	1.49522882011668	1.08137976283197	0.997493033205505
bmp1a	1.07013005526201	1.12401966167783	0.990858375971227	1.00774559454704	0.990858375971227	0.990858375971227	0.990858375971227	0.990858375971227	1.00724269496706	1.00346886070972	1.07381161768629	0.990858375971227	1.03291033508086	0.990858375971227	1.24475333578049	0.996531139290276
bmp2a	1.00998084092972	1.06705792554698	1	1.01704301945196	1	1	1	1	1	1	1	1.01167868615229	1	1.2565601468862	1.80602060584389	1
bmp2b	1.43615141798495	0.99716822854295	0.99716822854295	1.00283177145705	0.99716822854295	1.00851185931997	1.02232546815387	0.99716822854295	1.01365688398066	0.99716822854295	0.99716822854295	1.00881384332513	0.99716822854295	0.99716822854295	1.25268000847903	1.00858718524874
bmp2k	1.049211083173	0.957400461717064	0.998718068791817	1.02047681810857	1.00543439517893	0.990091963148111	0.957400461717064	1.06358125708694	1.06866851188395	1.06750829939122	0.957400461717064	0.990976051387813	1.03874914147255	0.957400461717064	0.957400461717064	1.00128193120818
bmp4	0.988722621327899	1.18844145032261	1.0171613149314	0.999955135861103	1.01350339481445	0.988722621327899	0.988722621327899	0.988722621327899	0.988722621327899	0.988722621327899	0.988722621327899	1.00026960251405	1.03068393916214	3.94991781557025	1.56703293733174	1.0000448641389
bmp6	1.13189472957238	1	1	1.00567962631779	1	1	1	1	1	1.01272682862083	1	1	1.04243992898422	1	1	1
bmp7b	2.38002187439044	1.39784731650731	0.988458875224312	1.00459843371392	0.971314937656304	0.979921380060678	0.995401566286077	1.01754850950546	0.988111472571973	0.947565697567602	1.10656143829564	0.991894451106905	1.02807873423406	0.947565697567602	1.39884446610565	1.02905726524373
bmp8a	1	1	1.01437772219712	1	1	1	1	1	1	1.01272682862083	1	1.01167868615229	1	1	1	1.01717885337973
bmpr1aa	1.16036435248166	1	1	1	1	1.01137584456897	1	1	1.01653548013839	1	1	1	1.12758526630324	1	1.26633985660055	1.0114513844093
bmpr1ba	1.02344663965677	1.06031072908007	0.99367682268659	0.99367682268659	0.99367682268659	0.99367682268659	0.99367682268659	1.01199359806353	0.99367682268659	1.00632317731341	0.99367682268659	0.99367682268659	1.07810784278888	1.76756425540861	1.01761629264739	1.01074705113036
bmpr1bb	1	1.06705792554698	1	1	1	1	1	1	1	1	1	1	1	1	1	1.0114513844093
bmpr2a	1.01996725810774	1	1	1	1	1	1	1	1	1	1	1.01167868615229	1	1	1.04820772243149	1
bmpr2b	1.00998084092972	1	1	1.00567962631779	1	1	1	1	1	1	1	1	1	1	1	1.00572510003106
bms1	1.01966729449162	0.952975142802704	0.980385629336853	1.00490830476767	0.952975142802704	0.985515536807542	1.00108409602896	1.0057327934585	0.968733044348902	1.06257403744188	0.952975142802704	1.11635586692967	1.19690794270131	0.952975142802704	0.998915903971044	1.01305191549791
bmt2	1.00998084092972	1	1.01437772219712	1.00567962631779	1	1.02275788009557	1	1	1	1	1	1	1	1	1	1.02290750718739
bnc2	1.01996725810774	1	1	1.01704301945196	1	1	1.02522868147101	1	1	1.01272682862083	1.04181478171131	1	1	1	1.21769621340487	1.00572510003106
bnip1b	0.995178447607606	1.1285250920435	1.00644130019028	0.981571252474011	0.985979772022017	1.03520927924818	1.01000699069043	1.00821624694299	0.969945767155513	0.98176780897362	0.978134134196331	1.00482155239239	0.938875269738083	0.938875269738083	1.065492818515	1.04658990023338
bnip2	1.02536611503132	0.976576361667837	1.0187215245368	0.993220171596064	1.00105270830822	0.998801169410839	0.976576361667837	0.976576361667837	1.00889451329152	1.00144640296201	0.976576361667837	1.01082444124648	1.01802219310468	0.976576361667837	1.0944494847755	0.99894729169178
bnip3la	1.01996725810774	1	1	1.00567962631779	1	1	1	1.0184333326075	1	1	1	1	1	1	1	1
bnip3lb	0.947854888495389	1.40014186869016	2.48536179781553	0.97880060425371	0.750594026536921	1.02119939574629	1.23762456682138	0.948513379728568	1.23597169240627	0.721394225679814	0.754949760179311	0.738167382552895	1.2443279989609	0.85609634365145	1.15028434566167	2.33492649476154
bnip4	0.933666419452319	1.00315171304075	0.998981641273311	0.984992675796092	1.04028244426863	0.924581441320815	0.928952023558751	1.03446138835471	1.18564954152793	0.952007637138795	0.958342634467019	0.956810017419448	1.14866767657948	1.11118808888254	1.07682034287484	1.00101835872669
bnipl	1	1	1	1.00567962631779	1	1	1	1	1.03309331752459	1	1	1	1	1	1	1.00572510003106
boc	1.06308197605441	0.975278997468787	1.00333101123751	0.986358783929306	0.975278997468787	0.986373619755373	0.999884000641295	1.05786887346542	0.975278997468787	1.0001159993587	1.01606007585557	0.975278997468787	0.975278997468787	1.22549672031441	2.51091286966563	1.01997991133298
bod1	0.9059076053666	0.92239564249523	1.01337005963316	0.960912363756101	1.15858915594987	0.979717076618874	0.922817125170989	0.989624402828798	1.07893296056576	1.09077220115385	0.960941975706854	0.940687212007844	1.35009349456789	1.48404390018332	1.1595380772759	1.0103755971712
bod1l1	0.99367682268659	0.99367682268659	1.03655997363621	0.99367682268659	1.01858176541841	0.99367682268659	1.01874597873128	0.99367682268659	1.01010774605211	1.00632317731341	0.99367682268659	0.99367682268659	1.03584839647467	0.99367682268659	1.01761629264739	1.03922098202463
boka	1.02826724624199	0.988759545539128	0.988759545539128	0.999992479554733	0.988759545539128	1.00000752044527	0.988759545539128	0.988759545539128	0.988759545539128	1.00134331882241	0.988759545539128	1.05820968292049	1.03072243043427	1.24243583977778	1.03642539126196	1.00574530079975
bokb	0.999272523975254	0.989397504862956	1.03209597742621	0.995016912970336	1.01419519324116	1.01191409464548	0.989397504862956	0.989397504862956	1.00575766765359	1.01459405657989	0.989397504862956	1.00095236780211	1.54946845984134	0.989397504862956	0.989397504862956	1.00072747602475
bola1	1.06061776619251	0.881705578182432	1.00188199072349	0.905707760482591	0.953822381992404	0.910385693596416	1.03372241593642	0.906767048818577	0.998118009276514	0.956848684613296	1.03920080842188	0.905124787787249	1.04307534239522	1.09440154956708	1.01428001295565	1.05301854577871
bola3	0.993690609066569	1.85947202535409	0.959085168537098	0.950500331039184	0.998736535454108	0.936104257238297	1.07681489463114	0.958904098612735	0.947661734110411	1.00126346454589	1.02725217080199	1.00460055428596	1.47817835703833	1.28720217610878	0.972022761065745	1.06871669053873
bop1	1.00910901385738	0.937969899882209	0.964948789630104	0.975288324033605	1.0086210002305	0.991378999769496	1.03276871613246	0.989896845382698	0.953479682532123	1.05788983860751	1.01649539425482	1.17021997359451	1.26563301775284	0.937969899882209	0.960567289425474	1.01863621966418
bora	0.987294334026391	0.987294334026391	1.00148937768781	0.998510622312187	1.03682807904136	1.0097630600992	0.987294334026391	1.01614856514028	1.00361971987743	1.02502794314734	0.987294334026391	1.03348166152901	1.24001180839282	0.987294334026391	0.987294334026391	0.992946692848792
borcs5	1.0190012832611	0.99752742282495	1.04256560501262	1.00929008197315	0.9817410556078	0.966760172230673	1.02932144285011	0.969322453598862	0.950297067699279	0.958646190709496	1.01310243960824	0.978572434379768	1.25455949480156	0.934839055071548	1.00247257717505	1.03671749891016
borcs7	0.987168373989122	0.96855815411821	1.03350388244511	0.988016178957429	1.03876604991197	0.970718007962208	0.961735543115592	1.01198382104257	1.11334081159233	1.06216962242013	0.925294310905947	0.964025285519182	1.41169857274997	0.853814210145312	1.22723920917982	1.07971989859829
borcs8	1.02880773700252	1.00577808020045	0.988795289072484	0.990531393456176	0.953408342393881	0.97759753919949	1.06620708961021	1.06739706306543	1.06386812242895	1.00191630334383	0.998083696656172	0.980173105979241	1.5598748834209	0.886624735413679	0.907985127178226	1.05468886511041
bpgm	0.964494898482672	1.00759419014263	1.09337062259156	1.1500667543899	1.10323418789192	1.122021546966	1.0719694617878	1.10248798445049	0.985306523629781	0.974255122795573	0.925366656410667	0.992405809857374	0.8882256929496	0.8882256929496	0.973950110869689	1.19306941614142
bphl	0.963198089730232	0.935180770872349	1.06995964155344	0.988353658716841	1.00562178448589	0.967113556296779	1.02969769521057	0.986953307419942	0.997160984647563	1.00677333560647	0.974285150666994	1.02284689954549	1.83476459970038	0.935180770872349	1.00283901535244	1.04784774008741
bpifcl	0.98590786018849	1.1184038469356	0.98590786018849	0.991507448418137	1.01061808612539	0.98590786018849	1.20026466525909	1.15019319460776	1.06764087948302	1.01101554265714	0.98590786018849	1.05035470125763	0.98590786018849	0.98590786018849	0.98590786018849	1.00849255158186
bpnt1	0.974582584130613	1.15628130191545	0.983456941071391	1.00103700322215	0.955710231695963	0.998962996777853	0.917490904885139	0.961268072375267	1.11186257466178	1.03030753291431	1.05253962992552	0.897509379875284	1.0898084296475	1.55992334815515	1.12631571457609	0.980636344312133
bptf	0.996386243265739	0.993662274609109	0.998231697526647	0.968266550340954	0.977937075283375	1.01612542784092	1.00176830247335	0.94838223641678	0.946614924299818	1.04530803133007	1.00917694242659	0.974780731603214	1.1296458916271	1.1701299281368	1.06616218928712	1.0059555840291
brap	0.995931157286838	0.986089158255768	1.02864485569967	1.00289509496128	1.01080392814286	0.986089158255768	1.01096688753142	0.986089158255768	1.00239461594679	0.986089158255768	1.06864312790579	0.997605384053208	1.02793871210425	0.986089158255768	0.986089158255768	1.04259633219954
brat1	0.990666013536175	0.961849713048407	1.01721054311738	1.00559047400628	1.01010687080455	0.961849713048407	0.98611591308189	0.997329453436331	1.00962819553975	0.974091009505366	1.04237439112045	0.995581335897556	1.00267054656367	0.961849713048407	1.05467973072541	1.05561845868993
brca2	1	1	1	1	1	1.01137584456897	1	1.03688698962697	1.01653548013839	1	1	1.03506953569934	1.12758526630324	1	1	1
brd1a	0.994359090879254	1.05055334295815	0.998687963945532	1.00131203605447	1.05869099154206	1.01815058667712	0.984532627335699	1.00268084471831	0.984532627335699	0.984532627335699	0.984532627335699	1.03059075744805	0.984532627335699	0.984532627335699	1.06967500070994	1.01836940923939
brd1b	1.02846414104829	0.979526975045497	1.00770117367187	0.996221072334915	0.979526975045497	1.08003208362692	1.10333828618456	0.997582921574525	0.995723923886384	1.00447215831467	0.979526975045497	1.00241707842548	0.979526975045497	0.979526975045497	1.00312554961172	1.01319172083771
brd2a	1.17971492816378	1.8187428056098	0.784243670649891	1.02162581202258	0.907887218644314	0.923273487032415	1.14853119430674	1.02166737129617	0.935667828275857	0.886744144557364	1.70817613334536	0.866136806615006	0.82720483128014	1.43083852551396	2.1029772665743	0.978374187977421
brd2b	1.02469087128299	0.975933247883097	1.01805065651156	1.02031446703552	1.0248969935324	0.998143419719697	1.00055475693091	0.975933247883097	0.975933247883097	1.01323264527109	1.01674168360814	0.987330865990704	0.975933247883097	0.975933247883097	0.99944524306909	1.0318584442347
brd3a	1.00395320288839	0.88830733823605	1.04201697966788	0.96707691063456	1.00002217792878	0.979452786761281	1.02311306801641	1.03632915043796	0.976737307527427	0.979071617132284	0.999977822071219	0.9298638837768	1.34592452075792	0.88830733823605	1.11592488824025	1.11820615354812
brd3b	1.02230125453786	1.00816187698453	0.952683180820952	0.94727801594749	1.01363427719004	0.919072666633294	1.02359540991462	0.921508558012945	0.918137022499806	0.956762365935841	1.07532824041463	0.999093384872373	1.04006822612924	0.888726126599836	1.10380306740149	1.00090661512763
brd4	0.954418281150517	1.05118953388844	0.979991566143319	1.00354472743467	0.99645527256533	1.02173662539632	1.06728175941036	1.06383577437754	0.92665634765844	0.95025509788051	0.96540428055718	0.959153755523666	1.04488404454603	0.92665634765844	1.11904311513442	1.02010830605289
brd7	0.994221368543023	0.842195875061884	1.01230521866743	0.916876569568075	1.01211208663969	1.00577863145698	0.970003926024484	0.935599869990947	0.948296334332925	1.00596766888381	1.01902822625415	0.960846828563188	1.07893430999284	0.842195875061884	1.06650620365544	1.04354825797886
brd8	0.964201193386347	1.13371889492582	1.021443892997	0.953705389599283	1.01825377437161	1.00479779956291	1.00562248678749	0.975242243060104	0.937123737234867	0.949702748512319	0.93010762138804	0.955484683890539	1.80774118881937	1.12182720946955	1.04378930002059	0.995202200437089
BRD8	1	1	1.01437772219712	1.00567962631779	1	1.03414610994903	1.05048290460627	1	1	1	1	1	1	1	1.02409180672653	1.0286373460774
brd9	1.00477344203284	0.965818291273145	1.07483856949756	0.966894253708435	0.973299577114525	0.956661383230525	1.04248019323722	0.921807071130063	0.995226557967162	0.916641985151509	1.13341947902844	1.03263890035703	1.22131115719334	0.905122644375709	1.20322948219207	1.10801380108549
brdt	0.711163384386302	1.2049622847015	1.06665412286484	1.48140026414879	1.20760636540182	1.16476428575444	1.37854626878964	1.14698279885482	0.693455164316801	0.832733059351035	0.717571077043229	0.933345877135155	0.893988569382011	0.803000006264301	0.755453950391155	1.28022310458347
brf1a	0.998590904534987	0.988722621327899	1.0171613149314	0.999955135861103	1.01350339481445	0.988722621327899	0.988722621327899	0.988722621327899	1.00507162459525	1.00130592468307	1.05429085710941	1.03497676656773	0.988722621327899	0.988722621327899	1.03638668701861	1.0000448641389
brf1b	1.00615418680251	0.967496105823658	0.995324259769549	1.00048623834251	1.01603654990116	1.01155639851245	0.991904756901928	0.985330283338762	0.999513761657487	1.00447304231058	0.967496105823658	0.978795189197131	1.00855657184732	0.967496105823658	1.03749229276438	1.00074737024749
brf2	0.976819900361981	0.976819900361981	1.00491623522169	1.02124144063069	1.05039731559818	0.987932051720376	0.976819900361981	1.03089762048526	0.976819900361981	1.02662285609318	0.976819900361981	0.99964674339187	1.46241980747611	0.976819900361981	1.00035325660813	1.00479342990394
bri3	0.787750416039382	1.11186921895868	1.0089931269662	1.22121172046504	0.876530994157166	0.850906817782494	0.999196563401217	1.61692916201029	1.95078132104152	0.957053099672624	1.00080343659878	0.717608588030661	0.813095317667858	1.55374776900646	0.828459079390838	1.208793183312
bri3bp	1.00494054196895	0.985267452440903	0.985267452440903	1.00765941591052	1.00996162756741	0.996475701838736	0.985267452440903	1.02161100273888	1.01787322109118	0.997806782453797	0.985267452440903	0.985267452440903	1.02708213315295	0.985267452440903	1.00900432547905	1.0021932175462
bricd5	1	1	1.01437772219712	1.01704301945196	1.0250634232008	1	1	1.0184333326075	1	1	1	1	1	1	1	1
brinp3a.1	1	1	1	1	1	1	1	1	1	1.01272682862083	1	1	1	1	1.04820772243149	1
brip1	0.99716822854295	0.99716822854295	0.99716822854295	1.00283177145705	1.02216067785732	1.00851185931997	0.99716822854295	1.01554936216531	0.99716822854295	1.04800863947671	1.03886460034893	0.99716822854295	1.16697704677707	0.99716822854295	0.99716822854295	1.01429843533601
brk1	1.09935817894577	0.878616886273025	0.919108614196638	0.951186658805294	0.985140796663448	0.906323051302046	0.739325025407306	1.06691572813694	1.47057236181546	1.01485920333655	1.12414487899351	0.885821022508506	1.34080416686474	0.632402277525	1.37046960308399	1.06610097599716
brms1	1.01080349435845	1.05194049691872	1.04756761163109	0.95893847751257	0.97384302244224	0.990698698475103	0.927318344982833	0.995805781273585	1.00419421872642	1.03396652605694	0.966093959155186	1.05341807391096	1.04563050297534	0.927318344982833	0.949659119324124	1.06037310533372
brms1la	0.949965722476139	0.913135471608114	1.04099314774215	0.985365104040357	1.00668637642901	0.904478048550876	1.05084447130571	0.966536877452336	0.969489742162668	0.987173763181355	1.1654379121275	1.04727872008087	1.33383256860271	1.29744817416668	1.02126207070829	0.993313623570993
brms1lb	0.982505417175054	0.982505417175054	0.996631607120362	1.00483460845766	1.0071303662428	1.00486515765237	1.03210514442544	1.00061626631851	1.03130994166088	0.982505417175054	0.982505417175054	0.982505417175054	1.02420287730657	0.982505417175054	1.0061757477934	0.999383733681492
brox	0.982230726192788	1.0078274858764	1.10792343469242	1.00895024833167	1.01563417743398	1.00904594988445	0.992172514123603	0.961901955424198	1.11745182388692	0.968544781948596	0.983985542924256	0.955522247076641	1.10533032174491	0.944491823496625	0.99002362316256	1.07775515059019
brpf1	1	1	1.01437772219712	1.01136063269	1	1	1	1	1	1	1	1	1	1	1	1.0114513844093
brpf3a	1	1	1	1	1	1	1.05048290460627	1	1	1	1	1	1.04243992898422	1	1	1.00572510003106
brpf3b	1	1	1	1.01136063269	1	1.01137584456897	1.02522868147101	1	1	1	1	1	1	1	1	1
brsk2b	1.01996725810774	1.06705792554698	1	1.03978637710665	1.0250634232008	1	1	1	1	1	1	1.01167868615229	1	1	1	1
brwd1	1.02413414076977	0.96619276670904	0.96619276670904	0.993644173264606	1.06331460850816	1.07637491973061	1.03939413485978	1.00183270927229	0.998167290727707	1.01545390028175	0.96619276670904	0.977476628794043	0.96619276670904	0.96619276670904	1.01277071942186	1.00493765712813
brwd3	1	1	1.05755663209954	1.00567962631779	1	1	1	1	1	1	1	1	1	1	1	1.0286373460774
bscl2	1	1	1.07196486331037	1.00567962631779	1.0250634232008	1.01137584456897	1	1	1	1	1.04181478171131	1	1	1	1.04820772243149	1.05156855736479
bsdc1	1.01961151397912	0.945925225240738	1.07955271174892	0.938798748896746	0.914113986968117	1.02844282262367	0.876842332777689	0.980388486020884	1.08553836607795	0.899370900617926	1.02761993805682	0.893918294920985	0.93556353558175	1.1293717278604	1.08136677630859	1.30237311088339
bsg	1.15872077600692	1.65219713463721	0.700079006228296	0.77767944730024	0.708516067403756	0.681782457464576	0.682713070232235	1.61667164124853	3.13809840642694	0.841279223993077	1.22345409930476	0.663901115098721	1.42366820345314	1.9465436857889	2.2495548044279	0.84055837596405
bsnb	1	1	1	1	1.0250634232008	1	1	1	1	1	1.04181478171131	1	1	1	1	1
bsnd	1	1.52725907698813	1	1.01136063269	1	1.01137584456897	1	1	1	1	1	1	1	1	1	1.00572510003106
bspry	1.03995683367215	1	1	1	1	1	1	1	1	1	1	1	1	1	1	1
btaf1	0.955441864010266	0.955441864010266	1.03797363149681	1.0043283339597	0.979388507791721	0.988066486948671	1.00367534448793	1.00833607480272	0.99632465551207	0.979773682334785	0.995393456991705	0.977769133802646	1.11814505608454	1.20057016898197	1.04765344750632	1.0156741419675
btbd10a	1.0030569576241	1.03918661983583	1.02993349797118	1.00155005407934	0.998289004158174	1.02933410782302	0.998449945920665	0.97388023176261	0.989983808992096	0.97388023176261	0.97388023176261	0.97388023176261	1.01521163963775	0.97388023176261	1.06787133858873	1.03527488802183
btbd10b	1.01784568896797	0.956017785038827	0.986252393500949	0.972396901039731	1.17193447140925	0.987866441083305	0.941167593285089	1.08838554917927	1.1291161548362	0.998977262223401	1.00856778969224	1.0010227377766	1.20235410273036	0.895938038742144	1.06922218349844	0.988428594640852
btbd16	1	1	1	1	1	1	1	1	1	1.01272682862083	1	1	1.08496828966385	1	1	1
btbd2a	1.11872820647986	0.997705990890349	1.00229400910965	0.972206918526648	0.981916797744819	0.988246756068744	0.982208240209934	0.986769284521449	1.03720024549991	0.994625503910436	1.01328379576803	0.967796641617138	1.01445229598833	1.1748917808935	1.08375437017502	1.10146552101414
btbd2b	1.00998084092972	1	1.02876306558588	1.00567962631779	1	1	1.02522868147101	1	1.01653548013839	1	1	1	1	1	1	1.0114513844093
btbd3a	1.02581152390934	1	1	1.00567962631779	1	1.01137584456897	1	1	1	1	1.04181478171131	1	1.08496828966385	1	1	1
btbd6a	1.01428190379093	1.22277245059091	0.998937543003417	0.990371843721613	0.984778668876659	1.01840502957959	0.984778668876659	1.00293142162483	1.00106245699658	0.997311778224899	1.02595697394969	0.984778668876659	0.984778668876659	0.984778668876659	1.60344466673655	1.00169603724077
btbd6b	1.10246585765418	1.14202100078837	0.977431056890387	0.97709744706776	0.950103176899862	0.950103176899862	0.974073027314466	1.00270183267007	0.99729816732993	1.04718154833331	1.06954211080355	0.983422854180206	0.950103176899862	1.44050102506171	1.08778543859468	1.00454819846016
btbd9	0.980986100646625	1.20949898034217	1.07595973888893	1.0011848247555	1.00023699903654	0.984973876702541	1.07284034677592	0.997874837915323	0.999763000963458	1.01318281903466	0.992277913610075	0.98585339482128	0.952451367583912	0.952451367583912	1.04437433235674	1.03436310761305
btc	1.14612391575758	1.06705792554698	1	1	1	1.02275788009557	1.05048290460627	1	1.01653548013839	1	1	1.02336852783346	1.29894303119974	1	1	1
btd	1.0299592546495	1	1	1.01136063269	1	1.01137584456897	1	1.03688698962697	1	1	1	1.01167868615229	1	1	1.21769621340487	1.0114513844093
btf3	2.09369752265537	1.01441161034085	1.33046067848739	0.867771781087754	0.737351549676378	0.979649261736194	1.30951632857768	0.757669622506261	0.765033699376236	0.985588389659148	1.4467234163359	1.31775609772136	0.691811006438143	1.04660557438766	0.936330354744327	1.56238107008699
btf3l4	1.23197394310717	0.958219621740436	0.700839433488828	0.864816434396126	0.902766059080738	0.931936743630676	0.836147988071933	1.04178037825956	1.53434195979671	1.45889197291268	1.47395065217654	1.41267265033981	1.80550801109049	0.950169248410007	1.21738446558312	0.781346942984366
btg1	0.788617870961525	1.49996228304556	0.701395138541874	1.03067447309998	0.849727363862262	0.895360070382368	1.70179572887617	1.9336897507975	1.13288131510334	0.969325526900022	0.72319072973041	0.623866767427288	0.338229350184645	1.38616024085455	1.15243026042208	1.03561788274211
btg2	1.86996237560443	2.05284309777694	0.721668411455615	0.805717010544141	0.668952104693563	1.25819581860924	0.983952725495846	1.35721917847146	0.919038779963389	0.961541105628029	1.05207117302185	0.675369301037455	1.01604727450415	3.20331286316574	2.54066426446217	0.690268003528405
btg3	1.00984493996105	0.836860887631679	1.12299116475969	0.961631491205996	0.836691682925537	0.935714686396257	0.972003465568804	0.890224806048578	1.21478778658541	0.83534562722884	0.990155060038946	1.03397373591976	1.86102357286158	1.2384543446173	1.1378312932167	1.2490509439638
btg4	1.00136879509829	0.998631204901708	1.18942519788058	1.01352663269583	1.21017230933987	1.02302325017756	0.983119082516397	1.05703251765297	0.935873471339243	0.959706950001968	0.975006816252702	0.997049663662829	16.7077793041833	0.935873471339243	1.09417626396067	0.992643635251298
btk	1.04230934127638	1.54903497565339	0.869787581178236	1.23644986006833	1.22956722106827	1.63816158900432	1.26183726077645	0.948945649245384	1.19062889281208	0.909009379540847	0.867656174286572	0.960804135294968	0.868656739414557	1.00603810311417	0.897264863887275	0.993961896885833
btr02	1.42404079448844	0.983487974721843	0.983487974721843	1.00024957940579	0.983487974721843	1.01707026324025	0.983487974721843	1.00161693567536	0.999750420594206	0.983487974721843	0.983487974721843	1.00647064083301	1.06705326583892	0.983487974721843	1.00718197692671	1.00038317044031
btr04	1.2055807614132	1.05221425161277	0.986089158255768	0.991689776190689	1.03556243815181	1.00853045708289	0.986089158255768	0.986089158255768	1.00239461594679	0.986089158255768	0.986089158255768	0.997605384053208	2.21738032109201	0.986089158255768	1.00984582767159	1.00867800273592
btr09	0.995767808023107	1.04174121581789	1.01840641388286	0.981819160479544	0.976274287343761	0.987380231893265	0.976274287343761	1.0303218017883	1.00858244232592	1.01358671899039	1.0580065700818	0.976274287343761	0.976274287343761	0.976274287343761	1.04690555615301	1.00423219197689
btr16	1.02414180521375	0.99435176740294	1.01701471791355	1.00564823259706	0.99435176740294	0.99435176740294	1.01943795141289	0.99435176740294	1.02725816617274	1.00700671193549	0.99435176740294	1.00596448961941	1.18856215213699	0.99435176740294	0.99435176740294	0.99435176740294
btr19	1	1	1	1	1	1	1	1.03688698962697	1	1.01272682862083	1	1	1	1	1	1
btr20	1.00288548493469	0.973713746837466	1.00172073919963	0.995843131701474	0.998118346550894	0.973713746837466	0.998279260800374	1.0456277325391	1.00593716503962	1.03580095795985	1.05523166479776	1.00786143584312	0.973713746837466	0.973713746837466	0.997172270233239	1.01276023292251
btr23	1.00998084092972	1	1	1	1	1	1	1	1	1	1	1.02336852783346	1	1	1	1.0286373460774
btr24	1.05996875163751	1	1.04315603420605	1.00567962631779	1	1	1	1	1.01653548013839	1.02546656080401	1	1.01167868615229	1	1	1	1.0286373460774
btr25	1.17969755015835	0.994344247197914	1.03725620154258	0.994344247197914	0.994344247197914	1.00565575280209	1.044541632975	0.994344247197914	1.01078620674818	1.00699909602211	0.994344247197914	1.05251844951548	0.994344247197914	0.994344247197914	0.994344247197914	1.05132447344417
btr26	1.05900946918442	0.945426995224882	1.0680244866477	0.993801040922915	0.969122632111668	0.999260710816869	1.01705509255874	0.945426995224882	0.97671431097418	1.00571054944601	1.06427807912704	1.00073928918313	0.985550849761986	0.945426995224882	1.0824316176014	1.07564044444309
btr29	0.99613655430698	1.02209569742144	0.971635260462887	0.990525037977785	1.03001291139299	1.00148497965666	1.00621909205393	0.975519981106087	1.02134689678528	1.01893990551793	1.07827784643192	0.980247223822372	0.998515020343344	0.95786336706838	1.0734778249014	0.990783569959717
btr31	1.01401517219865	0.79382697393116	0.862398328929193	1.22403113655887	0.985984827801351	1.11821796531264	0.954613506394358	1.12827250120583	1.12403950601575	1.33038394869868	1.09512643819397	0.962064211377853	0.861277094195122	0.79382697393116	1.27773092496851	0.983615308875292
bub1ba	0.961317918624289	0.951817974823528	0.979195177659198	1.00593682756304	1.1096860931929	0.984318856043319	0.951817974823528	0.969363152135243	0.999098145340943	1.03181192973078	1.11152722172198	0.996345657208549	1.15463687557201	1.19601653425318	1.01114080552026	1.00090185465906
bub1bb	0.99435176740294	0.99435176740294	1.00864828088087	1.00564823259706	1.01927362655983	0.99435176740294	0.99435176740294	0.99435176740294	1.06025360909062	1.01967448714809	1.07759747083692	1.01758830435575	1.03655198579685	0.99435176740294	0.99435176740294	0.99435176740294
bub3	0.756543245637271	0.915325057413316	1.03730160222099	0.876241450220866	1.60754723871615	0.829400494384657	0.990128403223438	0.915380437033773	0.954974856172086	1.24562047239257	1.11959989663496	1.23385215912423	1.41565207402434	0.684078685829407	1.00987159677656	1.01259094713917
buc	1.02217265385138	1.09394004130113	1.09754097481503	0.991741082673436	1.02690772475699	1.00825891732656	1.01302505075556	0.982118294292999	0.980288114967464	0.976615271382885	0.964342252799681	0.975604503313516	4.64102435457573	0.964342252799681	0.964342252799681	1.03066915479821
buc2l	0.99716822854295	1.0640362613704	1.08330434993671	1.00283177145705	1.04719735872972	1.01986166352324	0.99716822854295	0.99716822854295	0.99716822854295	0.99716822854295	0.99716822854295	0.99716822854295	3.18596151515008	0.99716822854295	1.02119181277884	1.02335297296073
bud23	1.10502624671683	1.09493672756465	0.961596496022434	0.921081110160853	0.905495783224496	0.931009215792897	0.993085655463195	1.02196616501724	0.962444527276691	1.0614714697905	1.0069143445368	1.21182747571769	1.04596667542113	0.862236347889915	1.00808343721423	0.951247770202526
bud31	0.91914718323793	0.900792739332457	0.907872049343923	0.901588051372078	1.07822724257463	0.746625236970712	0.948869687210778	0.916136673363098	1.30432978383073	1.28232149303982	1.32998460982184	1.16640833340625	1.51447919842402	0.798913397601396	1.05113031278922	1.08384111149928
bves	1.05996875163751	1	1	1	1.0250634232008	1	1	1	1	1	1	1	1	1	1	1
BX000363.1	1	1.06705792554698	1	1.01136063269	1	1.02275788009557	1	1	1.01653548013839	1	1	1	1	1	1	1
BX000438.2	1.01996725810774	1	1	1.01704301945196	1	1	1	1.0184333326075	1	1	1	1	1	1	1	1.00572510003106
BX000451.1	0.995615336464369	0.985776458440414	1.01413041136755	1.04510905015179	1.06002851225899	1.00821064088263	0.985776458440414	1.00394760377549	1.01839907178785	0.985776458440414	1.02699648586625	0.997289032314851	0.985776458440414	0.985776458440414	0.985776458440414	1.00271096768515
BX000534.1	1	1	1	1.02272678693906	1	1	1.02522868147101	1	1	1	1	1	1	1	1.02409180672653	1
BX000701.2	1.00998084092972	1	1	1	1	1	1	1	1.01653548013839	1	1	1.01167868615229	1	1	1	1
BX000991.1	1	1	1	1	1.0250634232008	1	1	1	1	1	1	1	1.17029104355064	1	1	1
BX001014.1	1.00998084092972	1	1	1	1.0250634232008	1	1	1	1	1	1	1	1.08496828966385	1	1	1.00572510003106
BX001014.2	1	1	1.01437772219712	1	1	1.02275788009557	1	1	1.01653548013839	1	1	1	1.12758526630324	1	1.02409180672653	1
BX004800.1	1	1	1.01437772219712	1	1	1	1	1	1	1	1	1	1.08496828966385	1	1	1
BX004816.2	1	1	1.02876306558588	1.04880433516737	1	1.01137584456897	1	1.22254634482245	1	1.13536948147496	1	1.07023966311596	1	1	1.07234777124104	1
BX004823.1	0.990001834802688	1.10106280487213	1.01250935227609	0.992680291963423	0.970621190957984	1.02588949343454	0.970621190957984	1.00642448476057	0.986670878382975	0.995339574535181	1.13348550276121	1.00466042546482	0.970621190957984	0.970621190957984	1.06429776131193	1.08755788517501
BX004980.1	1	1	1	1.01136063269	1	1	1	1	1	1	1.04181478171131	1	1	1	1	1
BX004981.1	1.00998084092972	1	1	1.00567962631779	1	1	1	1	1	1	1	1	1	1	1.02409180672653	1
BX004999.1	0.991544371915926	0.991544371915926	1.00580052144145	0.997175973425921	1.04129134644702	1.00282402657408	0.991544371915926	1.02811945887747	1.09025146864404	0.991544371915926	1.07455504422733	0.991544371915926	0.991544371915926	0.991544371915926	1.0154324672849	1.02562213605377
BX005003.1	1	1	1.01437772219712	1.00567962631779	1.0250634232008	1	1	1	1	1	1	1	1.17029104355064	1	1	1
BX005012.4	1.12013880980046	1	1	1.00567962631779	1	1	1	1	1	1	1	1	1	1	1	1
BX005027.2	1	1	1	1	1	1	1.02522868147101	1	1.56586133300641	1.01272682862083	1	1	1	1	1	1.0114513844093
BX005065.1	1.04402168409218	0.994344247197914	0.994344247197914	1.01129087554485	1.01926591787272	1.00565575280209	0.994344247197914	0.994344247197914	1.02725039709919	1.00699909602211	1.07758932105112	0.994344247197914	0.994344247197914	0.994344247197914	1.01829979662104	0.994344247197914
BX005073.3	1	1	1	1.01136063269	1	1.01137584456897	1	1	1	1	1	1	1	1	1	1
BX005085.1	1	1	1	1	1.0250634232008	1	1	1	1	1	1	1.01167868615229	1	1	1	1.00572510003106
BX005085.3	1	1	1	1.00567962631779	1	1.01137584456897	1	1	1	1	1	1	1	1	1	1.01717885337973
BX005085.4	1.03467753239653	0.967003624139909	1.00873566562067	0.999976963789095	0.991240045208439	1.0000230362109	1.04026642503508	0.967003624139909	0.98299349336063	0.991629880731771	1.12926093031034	0.978296955974362	0.967003624139909	1.21509821598873	1.01362066644269	1.07794534496178
BX005085.5	1.00998084092972	1	1.01437772219712	1.00567962631779	1	1	1	1	1	1	1	1.01167868615229	1	1	1	1.0114513844093
BX005085.6	1	1	1.01437772219712	1	1	1	1	1.0184333326075	1	1.01272682862083	1	1	1	1	1	1.0114513844093
BX005085.7	1.0550576125358	0.990969311711225	1.00891426824866	0.995167606605104	0.951969307972612	0.981573947239057	0.975576204458118	0.980106451828922	0.974824555365949	1.02358383949956	1.04544051795526	1.0048323933949	1.0703705525685	0.928693080277947	1.10831240572035	1.00856158458967
BX005103.1	0.92913764020785	0.879868657117804	0.935139884908279	1.04423165391399	0.885598916133129	1.03038161123416	4.4335066839109	1.01322028661952	1.08121875577674	0.917199979636263	1.13661068750883	0.986779713380478	0.751747852006611	0.692875413197117	1.2913842747728	1.05220181369729
BX005105.1	1.03011400565575	1.08359066713866	0.949616096061183	0.999656356554983	0.992594370745181	0.954585000704109	3.38806467201643	0.974167736068086	1.01352436371253	0.970128210253586	1.00034364344502	1.11101358409168	0.985194390567083	0.923065891289921	1.05683009995284	1.00555124407621
BX005124.1	1	1	1	1	1	1	1	1	1	1	1	1	1.17029104355064	1	1	1
BX005129.1	0.971780202691468	1.06002243583455	1.0016898763649	0.950368553374535	1.09925818417535	0.998310123635104	0.958017586525221	0.968911608946166	0.949894286904006	0.97015649237296	1.01267303892903	1.0110535346857	1.05366396292705	0.93444282611236	1.00204768193376	1.02553973084665
BX005129.3	1	1	1.02876306558588	1.00567962631779	1	1	1	1	1	1	1	1	1	1	1	1.0114513844093
BX005129.4	1.01066587020874	0.990880699527301	1.00512730695559	0.99650853162613	0.990880699527301	0.990880699527301	1.04090323535773	0.990880699527301	1.00726538765385	1.00349146837387	0.990880699527301	1.01403612273385	0.990880699527301	0.990880699527301	1.03864880125283	1.00790289378128
BX005228.1	1.15311086739472	0.915350689365465	0.956678606944418	1.08893868007866	0.965708155172367	1.14635851534425	1.07523359149586	1.03272734673713	0.943222264624127	0.890612071282125	1.11052445761758	0.928155910703718	0.967272653262873	0.857826616016415	1.16130558562669	1.06001882240026
BX005234.1	1	1	1	1.00567962631779	1	1.01137584456897	1	1.0184333326075	1	1	1	1	1	1	1	1
BX005245.1	1.00211129054699	1.05874364297242	0.992208218152449	0.992208218152449	0.992208218152449	1.02608826906182	0.992208218152449	1.02880779240324	1.00861485743686	0.992208218152449	1.03369718820666	1.00379590652997	0.992208218152449	0.992208218152449	1.01611230677665	0.997888709453012
BX005254.1	1.00998084092972	1.06705792554698	1	1	1	1	1	1	1.01653548013839	1	1	1	1.12758526630324	1.2565601468862	1.07234777124104	1
BX005305.5	1.01582184339105	1	1	1	1	1	1	1	1	1	1	1	1	1	1	1.0114513844093
BX005309.1	1.16104868419767	0.977637160268823	1.00855549382006	1.02574170494048	0.91619877127821	0.957922955779463	0.999171827852448	1.00082817214755	0.931348557863502	0.962910971582523	1.14728930988671	0.98055226432005	1.11142772531452	0.91619877127821	1.04896784526783	1.04765805773119
BX005328.1	1	1	1	1	1	1	1	1	1.16636451357948	1	1	1	1	1	1	1
BX005340.1	0.883333078040637	0.801588757361755	0.795332179753708	1.35715172929906	1.01471943197882	1.11308557789528	0.904163216088107	1.06743966589143	0.91540892219501	1.05788891144265	1.03310796803441	0.795052015251661	0.79280813314719	1.12284283201006	1.18186119453882	0.985280568021182
BX005367.1	1.00709797261258	0.997145620787728	1.01148230351349	1.00847382592394	0.997145620787728	0.997145620787728	1.0223022900348	0.997145620787728	1.01363390239535	1.0098361222135	0.997145620787728	0.997145620787728	0.997145620787728	0.997145620787728	1.02116866036195	1.00285437921227
BX005392.1	1.01996725810774	1	1	1	1.0250634232008	1	1	1	1	1	1	1	1	1	1	1
BX005392.2	1.01782088052379	0.978714546189189	1.02095198462249	0.995394797237805	1.00324448305311	0.989848250744027	1.02812289926122	0.996755516946888	1.01110345743216	0.978714546189189	1.01963928129578	0.990144646206809	1.06187424724802	0.978714546189189	1.18190932092833	0.984317784867976
BX005392.3	1.01996725810774	1	1	1	1	1	1	1	1	1	1.04181478171131	1	1	1	1.02409180672653	1
BX005396.2	1.00998084092972	1	1.02876306558588	1.00567962631779	1	1	1	1	1	1	1	1	1.29894303119974	1	1	1
BX005416.1	1.01483357768853	0.985314295791129	1.01365495550368	1.00770732385958	1.01000964497234	0.996523078071633	1.01017247630848	1.00347692192837	1.01792161464327	0.985314295791129	0.985314295791129	0.985314295791129	0.985314295791129	0.985314295791129	0.985314295791129	1.0078853901038
BX005417.1	0.985842461523973	0.985842461523973	1.14217220999421	1.00264419377229	1.03530336434806	1.00827814605645	1.08547966563195	1.00401482351584	0.985842461523973	0.985842461523973	0.985842461523973	0.997355806227708	0.985842461523973	0.985842461523973	1.00959318756981	1.17839650947155
BX005421.3	1.00998084092972	1	1.01437772219712	1.01136063269	1	1.02275788009557	1	1.0184333326075	1	1.02546656080401	1	1	1	1	1	1.00572510003106
BX005450.1	0.991272432389029	0.98147647184726	0.995587867902489	1.02610977282812	1.0060756320228	1.01499007536735	1.05583577469289	1.01768018428341	0.98147647184726	0.993967554699834	0.98147647184726	1.00441213209751	0.98147647184726	0.98147647184726	1.00512201331364	1.03208979758791
BX005454.1	1	1	1	1	1.0250634232008	1.01137584456897	1	1	1	1	1	1	1.04243992898422	1	1.02409180672653	1
BX005461.1	0.988722621327899	0.988722621327899	1.05987590962364	0.999955135861103	1.0528698649633	0.988722621327899	1.01366678940456	0.988722621327899	0.988722621327899	0.988722621327899	1.03006584191176	1.00026960251405	2.83628864811809	1.49905398082323	0.988722621327899	1.0000448641389
BX005461.3	0.985753374053105	1.04146129093873	1.03218791495561	0.987100067305168	1.0004741546468	1.00933896548746	0.97601195399478	1.0300449454045	0.97601195399478	0.98843349086515	1.0168236807987	0.987410491286364	1.05894202041719	0.97601195399478	0.999525845353205	1.05994992727288
BX072576.2	1	1	1	1.03742551271767	1	1.01137584456897	1	1	1.03309331752459	1	1	1.01167868615229	1	1	1	1.02290750718739
BX088524.2	1	1	1.02876306558588	1	1	1	1	1	1	1	1	1	1.17029104355064	1	1	1
BX088524.3	1.03995683367215	1	1	1	1	1	1	1	1	1	1.04181478171131	1	1	1	1	1
BX088544.1	1.01996725810774	1	1	1.00567962631779	1	1	1	1	1.01653548013839	1	1	1	1	1	1.02409180672653	1
BX088596.1	1.13732717641662	0.988722621327899	0.988722621327899	0.999955135861103	1.01350339481445	0.988722621327899	0.988722621327899	1.02519362240477	1.02144273297925	1.01390198608225	1.07149706072826	1.00026960251405	0.988722621327899	0.988722621327899	0.988722621327899	1.0000448641389
BX088688.1	1.01996725810774	1	1	1	1	1	1.02522868147101	1.0184333326075	1.01653548013839	1	1	1	1	1	1	1.0114513844093
BX088688.2	0.995754528997535	0.957149042253909	1.49189869336271	1.00424547100247	0.919480049092201	0.989035384858726	1.05589071721685	1.06316767590362	0.941555281790612	0.931280765886992	1.0475090273631	0.966164965573652	1.01144195817534	0.896998203507336	1.09227131584185	1.38222646780853
BX088688.3	1	1	1	1	1	1	1	1	1	1	1	1	1.12758526630324	1	1	1
BX088707.1	1.0299592546495	1	1	1.02272678693906	1.0250634232008	1.01137584456897	1.02522868147101	1	1	1	1	1.02336852783346	1	1	1	1.02290750718739
BX088713.1	1.11748175297538	0.958180016367959	0.985740211021832	1.00175389540747	0.958180016367959	1.00181604933554	1.00655172672989	0.993524392692497	1.0057762120257	0.994800899279021	0.998246104592527	0.980571272749921	1.03959493354883	0.958180016367959	1.07383269388695	1.02408308331134
BX119902.2	1.01996725810774	1	1	1	1	1	1	1	1.01653548013839	1	1	1	1	1	1.02409180672653	1
BX120005.1	0.977599573752727	0.965881888726027	0.957281486591668	1.05995978888314	0.996171300146413	0.98342630714431	2.05771756089162	2.50136877101254	1.62317678431549	1.24606588088808	0.905182245125921	1.01316404733203	0.905182245125921	1.13741593489421	0.99254317342483	1.00382869985359
BX248082.1	1.00998084092972	1	1	1	1	1	1.02522868147101	1	1.01653548013839	1	1	1	1	1	1	1
BX248113.1	1	1	1	1.01136063269	1	1	1	1.03688698962697	1.06627618499619	1	1.04181478171131	1	1	1	1.02409180672653	1
BX248238.1	1	1	1	1	1	1	1.02522868147101	1	1	1.01272682862083	1	1	1	1	1	1.0114513844093
BX248318.1	1.04087459670206	4.43965390382983	1.06502381728437	1.00048623834251	0.967496105823658	0.989514266192921	1.04079621845856	0.985330283338762	0.999513761657487	1.00447304231058	1.08912153161437	0.978795189197131	0.967496105823658	0.967496105823658	0.967496105823658	1.06737383038494
BX248324.1	1	1	1	1	1	1.02275788009557	1	1	1	1	1	1	1	1	1.02409180672653	1
BX248390.1	1	1	1.01437772219712	1	1	1	1	1	1	1	1	1	1.21308580643908	1	1	1
BX248395.1	1.07095898003078	1.04839019228949	1.02490645456629	1.01600734417816	1.0071303662428	0.982505417175054	0.982505417175054	1.00061626631851	1.01501978091526	1.00752645112182	0.982505417175054	0.982505417175054	0.982505417175054	0.982505417175054	0.982505417175054	0.999383733681492
BX248410.1	1.00998084092972	1	1.01437772219712	1	1	1.02275788009557	1	1	1	1.01272682862083	1	1	1	1	1	1.00572510003106
BX248410.3	1	1	1	1.0260522179811	1	1.02275788009557	1	1	1	1.01272682862083	1	1	1	1	1	1.00572510003106
BX248418.2	1.01996725810774	1	1	1.01136063269	1	1	1	1	1	1	1	1	1	1	1	1
BX248510.1	0.923216197791001	1.08145795528427	0.935355793434291	0.962072107185975	0.982784081172199	0.882994432255163	1.02263077030701	0.983163911079193	1.09967094002327	1.20052153220202	0.89792980774963	1.13646299035423	1.19847860979668	0.768911201132694	1.25662041406447	1.01683608892081
BX248510.12	1	1	1	1.05116634699703	1.07532341960778	1	1	1	1	1.01272682862083	1	1	1	1	1	1.0286373460774
BX248511.1	0.991130190347903	1.0368894848857	0.971727457395701	1.00486187250986	1.16777715692038	0.993841914356682	0.971727457395701	1.02552325481719	1.03612984612793	1.00886611279538	1.05307908605353	0.994435297530392	0.971727457395701	0.971727457395701	0.99513812749014	1.01069429212192
BX248515.1	1	1	1.01437772219712	1.00567962631779	1	1	1	1	1	1	1	1	1	1	1	1.00572510003106
BX248521.2	1.00998084092972	1	1.04315603420605	1.02272678693906	1	1	1	1	1	1	1.04181478171131	1	1	1	1.02409180672653	1.05492362252343
BX255912.1	1	1	1	1	1.0250634232008	1	1	1.0184333326075	1	1	1	1	1.08496828966385	1	1	1
BX255963.1	1.00998084092972	1	1	1.00567962631779	1	1.02275788009557	1	1	1	1	1	1.01167868615229	1	1	1	1
BX279523.1	1	1	1	1.01136063269	1	1.01137584456897	1	1	1	1	1	1	1	1	1	1
BX279523.2	1.00517148057734	0.975933247883097	0.989964945004092	1.21972785851235	1.29731481228694	1.05377469878347	1.00055475693091	0.993922950044039	0.975933247883097	1.00078691128097	0.975933247883097	0.975933247883097	1.01735178561659	0.975933247883097	0.99944524306909	1.00388138605117
BX279523.3	1.00998084092972	1	1	1.06824667321778	1.05017120356901	1.02275788009557	1	1	1	1	1	1.01167868615229	1	1	1	1.00572510003106
BX284638.1	1	1	1	1	1	1	1	1	1	1	1	1	1	1	1.07234777124104	1
BX284666.1	0.956209017021703	1.0203304100925	1.03880705174684	1.00513473938832	1.00418317426922	1.0215639901431	1.10131921572628	0.956209017021703	1.00370730615987	0.980560372095034	0.956209017021703	0.996292693840127	0.956209017021703	0.956209017021703	0.979245819849955	1.12093436800474
BX284697.1	1.00075251425418	1.04695605996913	1.03763375748283	1.02019826901816	1.03038746000414	1.01466425653475	0.981161411113129	0.999247485745817	0.981161411113129	0.981161411113129	0.981161411113129	1.02706182993069	3.50662220583016	0.981161411113129	0.981161411113129	0.981161411113129
BX293559.1	1	1	1.01437772219712	1.03409846543079	1	1.02275788009557	1	1	1.01653548013839	1	1	1	1	1	1.04820772243149	1.0114513844093
BX294006.1	1	1	1.01437772219712	1	1.0250634232008	1	1.05048290460627	1	1	1	1	1	1	1	1	1
BX294178.2	1	1	1	1	1	1	1	1	1	1	1	1	1.21308580643908	1	1	1
BX294389.1	1	1	1.04315603420605	1	1	1	1	1	1	1	1	1.01167868615229	1	1	1	1.03436837029491
BX294434.1	1.00998084092972	1	1	1	1	1	1	1	1	1	1	1.01167868615229	1.04243992898422	1	1	1
BX296551.1	0.998633872988768	0.979084245156502	1.00724570951404	1.2991758471909	1.17661820451041	1.00136612701123	1.02851126170624	0.99713203069823	0.995273873246102	0.991544882549961	0.979084245156502	1.01342027504468	1.02063651099051	0.979084245156502	0.979084245156502	1.07453314980371
BX296562.1	1	1	1	1.01136063269	1	1	1	1	1	1.02546656080401	1	1.0467817204159	1	1	1.02409180672653	1
BX321875.1	0.993729572401563	0.983909329890659	0.983909329890659	1.00627042759844	1.03327324517405	0.983909329890659	1.00873206497083	1.03837952787577	0.983909329890659	1.03407373868485	1.02505128374376	1.01841457326017	1.02566637197812	0.983909329890659	0.983909329890659	0.983909329890659
BX322530.1	1.08000303697598	1	1	1.00567962631779	1	1.01137584456897	1	1	1	1.01272682862083	1	1	1	1	1.04820772243149	1.00572510003106
BX322587.1	1.00998084092972	1	1	1.02841193548682	1	1	1	1.0184333326075	1	1	1	1	1	1	1.02409180672653	1.00572510003106
BX322618.1	0.995148561043198	0.985314295791129	1.07042646579808	0.996508089589822	0.985314295791129	0.996523078071633	1.15985094997841	1.00347692192837	0.985314295791129	1.04291396843182	1.02651499798667	1.04296019996494	0.985314295791129	1.23810667624838	0.985314295791129	1.05873868506802
BX322657.2	1.0524031714185	0.992862449758709	1.00713755024129	1.00978382380306	0.992862449758709	0.992862449758709	0.992862449758709	1.02948615664397	1.04218144474158	0.992862449758709	0.992862449758709	1.0160641835507	0.992862449758709	0.992862449758709	1.01678230000432	1.00991868820935
BX322657.3	1	1	1.01437772219712	1.00567962631779	1	1	1	1.0184333326075	1.03309331752459	1	1	1.01167868615229	1	1	1.02409180672653	1.0286373460774
BX322661.2	1	1	1	1	1	1	1	1	1	1.01272682862083	1.19245200759266	1	1	1	1	1
BX322665.2	1.04995999829461	1	1.01437772219712	1	1.0250634232008	1.01137584456897	1.02522868147101	1	1	1	1	1	1	1	1.02409180672653	1.0114513844093
BX322787.1	0.988663891696605	0.864569799635383	1.24854059898848	1.01133610830339	0.757630311390666	40.2073213354647	1.20898179328132	1.01732802262197	0.832530071763819	0.737142685446719	1.07129515758676	0.734253502226538	0.939453888797117	0.685968808142617	1.56521361801203	2.00538046849192
BX323016.1	1	1	1	1.00567962631779	1	1	1	1	1	1.03821920963231	1	1.02336852783346	1	1	1	1
BX323060.3	1	1	1	1	1	1	1.02522868147101	1	1	1	1	1	1	1	1.07234777124104	1.00572510003106
BX323074.2	1	1	1	1.00567962631779	1	1	1	1	1	1	1	1	1	1	1	1.01717885337973
BX323082.1	0.99780487017979	0.987944354727838	1.00214874420633	0.987944354727838	0.987944354727838	0.999183056150014	1.01286888816435	1.09751263003246	1.05342153754772	1.00051775321737	1.07065363876497	0.999482246782627	1.02987264298284	0.987944354727838	0.987944354727838	1.01623645911939
BX323087.1	1	1	1	1.02841193548682	1	1	1	1	1.01653548013839	1	1	1	1	1	1	1
BX323550.1	1	1.61347906763274	1	1	1	1.01803315679327	1	1	1.01653548013839	1	1	1	1	1	1	1
BX323555.3	1	1	1	1	1	1.16653099519485	1.02522868147101	1	1.01653548013839	1.01272682862083	1	1	1.04243992898422	1	1	1.0114513844093
BX323557.1	0.996182210516024	1.06890940625289	1.00654046836419	1.01330793174364	0.980342544481901	1.00531769905428	0.980986051502973	1.05141870343134	0.886175284074383	0.839591506612933	0.899287847762495	0.901979470852162	1.49052619563645	1.00381778948398	1.14012545228928	0.954894812372308
BX323588.1	1	1	1	1.01136063269	1	1	1.02522868147101	1	1.01653548013839	1.01272682862083	1.73044574086283	1	1	1	1	1.01717885337973
BX323590.2	1.05996875163751	1	1	1	1	1	1	1	1	1	1	1	1	1	1	1.00572510003106
BX323596.2	0.934134371911426	0.968133237665312	0.907847020193617	1.08286977550504	0.92842956104719	0.995977905484263	1.00402209451574	4.42810147874627	1.08936926280479	1.85518395772808	1.03272768594573	0.878622321947215	0.824712501698366	1.03630086227299	1.15681822047976	0.936330881284899
BX323793.1	1.06027485649666	4.66446178032266	0.995324259769549	1.00048623834251	0.991744870169047	1.01155639851245	1.01633811944089	1.00318412464331	0.999513761657487	0.992134904230264	1.00795174429522	0.967496105823658	0.967496105823658	0.967496105823658	1.03749229276438	0.989659029821587
BX323797.3	1	1.20199682366575	1	1	1	1	1	1	1	1	1	1	1	1	1	1
BX323812.1	1.03995683367215	1	1	1	1	1	1	1	1	1	1	1	1	1	1	1
BX323819.1	1.00211129054699	1.09779031821771	1.03502798995456	1.04297588813574	0.992208218152449	1.00349542462221	1.04229777097899	1.02880779240324	1.02504367976628	0.992208218152449	0.992208218152449	0.992208218152449	0.992208218152449	0.992208218152449	0.992208218152449	0.997888709453012
BX323824.1	1.04402958000663	0.99435176740294	1.05158330625688	1.00564823259706	0.99435176740294	1.03963508135498	0.99435176740294	0.99435176740294	1.01079385130341	0.99435176740294	0.99435176740294	1.00596448961941	0.99435176740294	0.99435176740294	1.11437038846728	1.00573847172954
BX323884.1	1.0699177313429	1.158491863303	1.00540014248756	0.991189690295281	0.987962373749066	0.974770202055184	0.988121650676933	0.999357999120326	1.04370684839962	1.00064200087967	1.04449455719489	0.986328823265774	1.08677355087246	0.963806093738192	0.987025923870384	1.02456566344268
BX323887.1	1.00998084092972	1	1	1	1	1.01137584456897	1	1	1	1	1	1	1	1	1	1.00572510003106
BX324132.2	0.989560924642051	1.04548401777493	0.993868909225704	0.990912819603608	1.00433856541831	0.979781877576142	1.0788065501049	1.43732286297094	1.03796401249667	0.992251393617846	0.979781877576142	1.02561775944147	1.02136375088049	0.979781877576142	1.00338659320486	0.996613406795137
BX324164.3	1.04673282429338	0.926159153949849	1.16135367457425	0.978819087037637	0.986247348163292	0.989460279054335	1.01976428079326	0.970328719224686	1.00293892927806	0.997061070721939	0.964886296802196	0.980344181068957	1.00485331321749	1.16377468252722	1.08281877191332	1.12307854220315
BX324164.4	1.00758785182915	1.02399577576809	1.01487791616405	0.981453662933651	0.983696001989712	0.992412148170852	1.03234925612389	0.959644037359248	0.975512212278931	1.07000990213126	1.03998405942694	1.10617794509092	1.94313840154446	0.959644037359248	0.982763596033573	0.976129621573772
BX324206.1	1	1	1	1.00567962631779	1	1.04554053750044	1	1	1.03309331752459	1.07655478701442	1	1.01167868615229	1	1	1.04820772243149	1.0114513844093
BX324206.2	1.01996725810774	1	1	1	1	1	1	1	1	1	1	1	1	1	1.02409180672653	1
BX324207.1	1.00998084092972	1	1.01437772219712	1	1	1	1	1	1	1	1	1	1.12758526630324	1.2565601468862	1	1
BX324216.1	1.01996725810774	1	1	1.00567962631779	1	1	1.10106807932979	1	1.03309331752459	1	1	1.02336852783346	1	1	1	1
BX324216.2	1	1	1	1.00567962631779	1.0250634232008	1	1.02522868147101	1	1.03309331752459	1.01272682862083	1.08371856536385	1.01167868615229	1	1	1	1
BX324216.3	1.01295254140126	0.983487974721843	0.983487974721843	1.00024957940579	0.983487974721843	0.99467598105773	1.00830007956667	0.983487974721843	0.999750420594206	1.00853403103011	1.02461230970054	0.983487974721843	0.983487974721843	1.49111745983773	1.00718197692671	1.00038317044031
BX324216.4	1.01996725810774	1	1	1	1.0250634232008	1	1	1	1	1	1	1	1	1	1	1
BX465186.2	1	1	1.02876306558588	1	1	1	1.02522868147101	1	1	1	1	1	1	1	1	1
BX465227.1	1.02992530696984	1.05246420869487	0.994547575076594	0.959415887950466	1.12875420447523	0.948894319537982	1.02154895722046	0.979142836494305	1.02013944172836	0.951407379361534	1.00545242492341	1.0584883038782	0.927780013241567	1.16581138971691	0.95013191000532	0.964984529963945
BX465836.1	0.989303477969795	1.04521202200936	1.06413923205079	1.01849880466079	0.979526975045497	1.01297401083345	1.00423914909118	0.997582921574525	0.995723923886384	0.979526975045497	0.979526975045497	1.00241707842548	0.979526975045497	0.979526975045497	1.00312554961172	1.15955605407115
BX465857.1	1.00998084092972	1	1	1.00567962631779	1	1	1	1	1	1	1	1.01167868615229	1	1	1	1
BX465862.1	1.06093571770027	1.12479784849885	0.991544371915926	0.997175973425921	0.991544371915926	1.00282402657408	0.991544371915926	0.991544371915926	1.00794003418408	1.00416358720725	0.991544371915926	1.0031243074416	0.991544371915926	0.991544371915926	1.0154324672849	1.00289892767762
BX465862.2	1.00998084092972	1	1.01437772219712	1	1	1	1	1	1	1	1	1.01167868615229	1	1	1	1
BX465862.3	1	1	1	1	1	1	1	1	1	1	1	1	1.36723759220563	1	1	1
BX465862.4	1.0299592546495	1	1	1	1	1	1.05048290460627	1.0184333326075	1	1	1	1	1	1	1.04820772243149	1.00572510003106
BX469885.1	1	1	1	1	1.0250634232008	1.01137584456897	1	1	1	1.01272682862083	1	1.01167868615229	1	1	1	1
BX469896.1	1	1	1.01437772219712	1.03742551271767	1	1.01137584456897	1.02522868147101	1	1	1.08935923351616	1	1	1	1	1.02409180672653	1.02290750718739
BX469925.1	1	1	1	1.00567962631779	1	1	1.02522868147101	1	1	1.01272682862083	1	1	1	1.2565601468862	1	1.0114513844093
BX469930.1	1.04995999829461	1	1	1.01136063269	1	1	1	1.0184333326075	1.04967354238733	1.05098478820174	1	1.02336852783346	1	1	1.09651197730547	1
BX470065.1	1	1	1	1.00567962631779	1	1	1	1.03688698962697	1	1	1	1	1	1	1.15908764766406	1
BX470185.1	1.00998084092972	1	1	1.00567962631779	1	1	1.02522868147101	1	1	1	1	1.01167868615229	1	1	1.04820772243149	1.01717885337973
BX470189.1	1.04373722591545	0.975470761187042	1.00352829066817	0.986552726204727	0.999919397694684	0.975470761187042	1.00008060230532	0.975470761187042	0.975470761187042	0.987885410389298	1.09809869318761	0.986862978057677	1.69838885648854	1.22573768296038	1.14047142671021	1.00899610151938
BX470211.1	0.918014658369776	1.5362144173007	0.896963916011552	1.02539641869905	1.07583591233231	0.93911282614529	1.00706812741266	0.955890006583765	1.0062133544086	0.993786645591399	1.42272693721621	0.986680764571989	0.827699702284657	1.4123808203496	1.4750317753885	0.962822580685233
BX470238.1	1.06234603871235	0.992862449758709	1.00713755024129	0.992862449758709	0.992862449758709	0.992862449758709	1.0179110602482	1.02187941218045	0.992862449758709	1.03080886786209	0.992862449758709	0.992862449758709	0.992862449758709	2.72660732858506	1.43123842328805	1.01560645346265
BX470259.1	1.04550847850864	0.977126163593353	1.00523130752247	0.99933310172592	1.00161629015207	0.977126163593353	1.00177776833164	0.995137855166356	0.993283413864157	0.989561880818332	1.01798448082842	0.988537713389147	1.01859532858487	0.977126163593353	1.00066689827408	1.02751515021326
BX470259.4	1.07901900303016	0.99225366285745	1.03705373573926	1.01455434365987	0.953203112952661	1.07409650696913	1.07101387449643	0.964197808567138	0.976087982013229	0.96051339385432	1.00774633714255	0.973398886253025	0.929896717976965	0.929896717976965	1.13233171233816	1.09544616121042
BX470264.1	1.01996725810774	1	1	1	1	1	1.02522868147101	1.0184333326075	1	1	1.04181478171131	1.01167868615229	1	1	1.02409180672653	1
BX510922.2	1.00998084092972	1	1	1.00567962631779	1.0250634232008	1	1	1.0184333326075	1	1	1	1	1	1	1	1.00572510003106
BX510923.1	1.00998084092972	1.06705792554698	1.01437772219712	1	1	1	1	1	1	1	1.08371856536385	1	1	1	1	1
BX510940.1	0.989911967209182	1.06951318814997	0.997074143602777	1.05553376325616	1.03758054437214	0.985745258824229	1.01423898781763	0.977586614101881	0.98964189393862	1.00292585639722	0.982232581914111	0.975873101781659	1.65872252788612	1.18469649219127	1.0110193659623	0.989184447193226
BX510992.1	1.02806720023046	0.98856718562086	1.0027805299889	0.99418187782522	1.0133440633565	0.98856718562086	0.98856718562086	1.00678977335826	1.00491361868416	1.03896907420293	0.98856718562086	1.00011235152217	0.98856718562086	0.98856718562086	1.01238355519303	0.999887648477826
BX510992.2	1.00998084092972	1	1	1.01136063269	1	1.01137584456897	1	1	1.01653548013839	1.01272682862083	1	1	1	1	1.02409180672653	1
BX511021.1	1.00712080601221	0.99716822854295	0.99716822854295	1.00283177145705	1.02216067785732	1.00851185931997	0.99716822854295	1.03395076264556	1.03016783335556	1.06075097504433	0.99716822854295	0.99716822854295	1.03948797734763	0.99716822854295	0.99716822854295	0.99716822854295
BX511021.2	1.48931984568256	1.30630958120223	0.988856443464898	0.969490603520848	0.947946818155078	0.980315514433639	1.0437539823728	1.22985183627592	0.963621573938936	1.04480486004932	1.10700650859158	0.99229340117115	0.988177613798393	0.947946818155078	1.15431125097663	1.00770659882885
BX511034.1	1	1	1	1	1	1	1	1	1	1	1.04181478171131	1.01167868615229	1	1	1	1.00572510003106
BX511034.2	1.00998084092972	1.26988003955552	1	1	1	1	1	1	1	1	1.08371856536385	1	1.04243992898422	1	1.12070036479928	1.01717885337973
BX511034.3	1	1.06705792554698	1	1	1	1.01137584456897	1	1	1	1.01272682862083	1	1	1	1	1	1.0114513844093
BX511034.4	0.984778668876659	0.984778668876659	0.998937543003417	1.01275813688558	0.984778668876659	1.00719014374363	1.03449315647585	0.984778668876659	1.00106245699658	0.997311778224899	1.02595697394969	1.0077914966101	1.69664407851504	0.984778668876659	1.00850376623564	0.984778668876659
BX511034.7	1.00592262776679	0.976662545849069	1.0047543547106	0.998858947439941	1.00114105256006	0.976662545849069	1.00130245412296	1.03073155467019	0.99281212997787	0.989092362690471	1.05842733303216	0.988068681198732	0.976662545849069	1.22723523207036	1.14186480148669	0.987846684099754
BX511061.1	1.00998084092972	1	1	1	1	1	1	1	1	1	1	1	1	1	1.02409180672653	1.00572510003106
BX511067.1	1.00934333738852	0.9953831798861	0.940607689695564	1.22208666366181	0.943554692892907	1.02776099985988	1.03289309258097	1.09872277949388	1.1058306420702	0.984966491051892	0.914152159698574	0.980378867223764	0.877461306698839	0.877461306698839	1.0046168201139	1.00631611038558
BX511080.1	1	1	1	1.00567962631779	1	1.01137584456897	1.02522868147101	1	1	1	1	1	1	1	1	1
BX511093.1	1	1	1	1	1	1	1	1	1	1	1	1	1.3851584285749	1	1	1
BX511111.1	1	1	1	1.01136063269	1.12576147340465	1.01137584456897	1.05048290460627	1	1.01653548013839	1.01272682862083	1	1	1	1	1.02409180672653	1
BX511111.2	1.00319522271351	0.955460421676008	0.969197766189208	0.982606901536873	1.05150344654299	0.998972602839531	1.02784867844054	1.00102739716047	1.03466930947722	1.04083963261201	0.955460421676008	0.988967975043279	0.996010094119166	1.20059348780516	0.955460421676008	1.01021243653391
BX511128.2	0.989599440409352	0.979820012722613	1.05033262600696	1.01323037155483	0.979820012722613	1.00211863908739	1.0292841729562	0.997881360912609	0.996021807082189	0.99229001410379	1.06184913850254	0.979820012722613	1.08748935131525	0.979820012722613	1.02705490392876	1.10349893292839
BX511128.3	1.02581152390934	1	1.01437772219712	1	1	1	1.17713805121151	1	1	1	1	1.02336852783346	1	1	1	1
BX511129.1	1.2837600307662	0.940775973937417	0.994923870557418	0.994266996108782	0.987975836838661	1.00507612944258	0.988269077685567	1.02767557424524	0.971909371962436	1.06105467068768	1.17806555927907	1.07981494085515	0.980702439461377	1.32465154905561	1.43507097698172	0.994686506424593
BX511129.3	1.00845711734158	0.988715186027132	1.0029306583039	1.00556587817504	0.988715186027132	0.999962656306357	0.988715186027132	0.988715186027132	1.02143505161971	1.01389436142994	0.988715186027132	1.00026208037874	0.988715186027132	0.988715186027132	1.03637889327893	1.00003734369364
BX511142.1	1	1	1	1	1.0250634232008	1	1	1	1	1	1	1	1.34200586506898	1	1	1
BX511246.1	1	1	1	1	1	1	1.02522868147101	1	1	1	1	1.02336852783346	1	1	1	1
BX511250.1	1.0299592546495	1	1	1.00567962631779	1	1	1	1.0184333326075	1.04967354238733	1.01272682862083	1	1.01167868615229	1	1	1.02409180672653	1
BX511272.1	1	1	1	1	1	1	1	1	1.01653548013839	1	1.08371856536385	1	1	1	1.02409180672653	1
BX530018.2	0.989243496282298	1.10021939397233	1.06764548400419	0.980896122234985	0.994186153151151	0.980910875897138	0.994346433461827	1.00565356653817	0.985915091365495	1.00694565701012	1.01043292218093	1.03800158072229	1.13503918325543	0.9698776979543	0.993243804001786	1.03658532466672
BX530024.1	1	1	1	1	1	1	1	1	1	1	1	1.01167868615229	1.12758526630324	1	1	1
BX530068.1	0.986199681547771	2.61840393799171	1.0228680518035	1.0030075019039	0.986199681547771	0.997418535839026	1.03598590599408	1.02257761897115	1.00250696679449	1.03648086343611	0.986199681547771	0.986199681547771	1.02805392599691	0.986199681547771	0.986199681547771	0.997493033205505
BX530079.1	1	1	1	1	1	1	1	1	1	1	1	1.02336852783346	1.17029104355064	1	1	1
BX530407.4	1	1	1	1.00567962631779	1.0250634232008	1.01137584456897	1	1.0184333326075	1.01653548013839	1	1	1	1	1	1	1
BX537130.1	1	1	1	1	1	1	1	1.0184333326075	1	1	1	1	1.21308580643908	1	1	1
BX537288.2	1	1	1.01437772219712	1	1	1	1	1	1	1	1	1	1	1	1	1.0114513844093
BX537303.1	1.00998084092972	1	1.02876306558588	1.00567962631779	1	1	1	1	1	1	1	1	1	1	1.02409180672653	1.0114513844093
BX537342.1	1.01290762815091	1.08402451229608	1.01060260333179	0.98818594630817	1.02758057043415	0.988231475476734	1.00384293940176	0.990850663947469	1.0189350203294	0.967763180148844	0.995559668986022	0.977932402866319	0.996157060598239	0.955601404839629	1.02473703667458	1.05425120128681
BX539307.2	1.00496563983421	0.995034360165791	0.995034360165791	1.08562210477876	1.09505536326424	1.04034875975915	1.07042084517253	0.995034360165791	0.995034360165791	1.00769799193946	0.995034360165791	1.00665505416891	0.995034360165791	0.995034360165791	0.995034360165791	1.01212790954687
BX539325.1	1	1	1	1	1	1	1	1	1.03309331752459	1.01272682862083	1	1	1	1	1	1
BX546453.2	1	1	1.01437772219712	1.00567962631779	1	1	1	1	1	1	1	1	1.42840090868635	1	1.02409180672653	1
BX547992.1	1.01996725810774	1	1	1	1.0250634232008	1	1	1	1	1	1	1	1	1	1.02409180672653	1
BX547992.2	1	1	1	1.00567962631779	1	1	1	1	1	1.01272682862083	1.04181478171131	1.02336852783346	1.29894303119974	1	1	1
BX548000.1	0.965418937806124	1.07938309674643	1.23542370263179	0.990535125233171	1.18678809534011	1.00946487476683	0.942678946132951	0.970385053688431	0.919481636799687	0.919481636799687	1.13526229523065	0.940968569021598	13.7711584698474	1.53500436626799	1.11964930742629	0.919481636799687
BX548032.3	1	1	1	1	1	1	1	1	1	1	1	1	1.12758526630324	1	1	1
BX548046.2	1.30940535749036	1.01011618642328	0.973864866811281	1.34898022115564	1.33133266147248	0.968180137874816	1.042311445946	1.01655089351249	0.962289785753663	0.989883813576717	0.986220100208889	0.968758199430317	0.946636693509855	0.946636693509855	1.03799847259041	1.09654769379449
BX548047.1	1.00998084092972	1	1	1.02272678693906	1	1.01137584456897	1	1.0184333326075	1	1	1	1.01167868615229	1	1	1	1.01480159516688
BX548077.1	1	1	1	1	1	1	1	1.0184333326075	1	1	1	1	1	1	1.07234777124104	1
BX569787.1	1.03645682713246	0.987139347037908	1.00133216233946	1.0095738526572	0.987139347037908	1.00960454593541	1.03697300852751	1.0053356149518	0.987139347037908	0.987139347037908	0.987139347037908	0.998667837660535	0.987139347037908	0.987139347037908	2.03576837300692	1.01540839814565
BX569793.1	1.05996875163751	1	1	1.00567962631779	1	1	1	1.0184333326075	1	1	1	1	1	1	1.02409180672653	1
BX569796.1	1.0044946999867	0.947664446178142	1.02952439462017	1.02313689332649	1.042923818419	0.990821594427152	0.995505300013303	1.06304938487282	0.994738296214333	1.04449363624625	0.947664446178142	0.991997819347335	0.947664446178142	0.947664446178142	1.0162258567435	1.00740642576109
BX571680.1	1	1	1.01437772219712	1.01136063269	1.05017120356901	1.01137584456897	1	1	1	1	1	1.01167868615229	1.12758526630324	1	1.02409180672653	1
BX571701.1	1.00998084092972	1	1.05755663209954	1	1	1	1	1	1.01653548013839	1	1	1.01167868615229	1.98037058761751	1	1.02409180672653	1
BX571701.2	1	1	1	1	1	1	1	1	1	1	1	1	1.12758526630324	1	1	1
BX571701.3	1	1	1.01437772219712	1	1	1	1	1	1	1	1	1	1.39250006053131	1	1	1
BX571715.1	1.00496563983421	0.995034360165791	0.995034360165791	1.00633858004557	1.01997332743397	1.00635371638782	0.995034360165791	1.03173818228771	0.995034360165791	0.995034360165791	1.50020672315214	0.995034360165791	0.995034360165791	0.995034360165791	1.01900653565716	1.00642888112451
BX571757.1	1	1	1.01437772219712	1	1	1	1	1	1	1	1	1	1	1	1	1.02290750718739
BX571780.1	1.00998084092972	1	1	1	1.0250634232008	1	1	1	1	1	1	1	1.34200586506898	1	1.02409180672653	1
BX571803.2	1	1	1.01437772219712	1.02272678693906	1.05017120356901	1	1	1	1	1	1	1	1	1	1.02409180672653	1.00572510003106
BX571811.2	1.04902847676994	0.98041593356425	0.994512081494666	0.997125181390994	1.00498851301998	0.98041593356425	0.98041593356425	1.03469273365815	0.98041593356425	1.00538375554959	1.02141181181253	1.01003608572625	0.98041593356425	0.98041593356425	1.07503781389433	1.00287481860901
BX571825.10	1	1	1	1	1	1	1.07089067851411	1	1	1	1.04181478171131	1	1	1.2565601468862	1	1
BX571825.3	1	1	1	1.00567962631779	1.0250634232008	1	1	1	1	1	1	1	1	1	1	1.00572510003106
BX571825.4	1.02123498068679	0.99152949602295	1.04859859444138	1.00279389842857	0.99152949602295	0.99152949602295	1.32950804901178	1.02810403425759	1.01752589050202	0.99152949602295	0.99152949602295	1.01470008064846	0.99152949602295	1.39611461094616	0.99152949602295	0.997206101571428
BX571825.5	0.975362563231084	1.03048326384042	1.02130763836778	0.998653527870333	0.96572382732848	0.987701654396253	1.46616431309773	1.00134647212967	0.96572382732848	0.978014428973939	0.96572382732848	1.1284886496903	1.04777972922421	1.54551853862711	0.96572382732848	1.05432305841379
BX571880.1	1.05397383040031	0.994344247197914	0.994344247197914	0.994344247197914	0.994344247197914	1.00565575280209	1.06967844738617	0.994344247197914	1.01078620674818	1.00699909602211	0.994344247197914	1.00595688158827	0.994344247197914	0.994344247197914	1.04227931866818	1.00573086540775
BX571884.1	1.00998084092972	1	1.01437772219712	1	1	1	1	1	1	1	1	1	1	1	1	1.00572510003106
BX572078.1	1	1	1	1.01136063269	1	1.1779974691961	1	1	1	1	1	1.01167868615229	1	1	1	1.02290750718739
BX572619.1	1.00535977699461	0.922324239793684	0.975410116739976	1.00411021954884	1.01503641068878	0.995889780451161	0.992202010108041	1.00751945099454	0.952847008721805	0.969348745812895	1.11598080914265	0.954669722647494	1.43759886845367	0.922324239793684	1.16797594555955	1.01223972853062
BX601648.2	1	1	1	1.01136063269	1.0250634232008	1	1	1	1	1	1	1	1	1	1	1.00572510003106
BX629344.1	1.0299592546495	1	1	1.00567962631779	1	1	1	1.0184333326075	1	1	1.08371856536385	1	1	1	1.02409180672653	1.01717885337973
BX629346.2	1	1	1	1	1	1	1	1	1	1	1	1	1	1	1	1.01717885337973
BX640478.1	1.00998084092972	1.06705792554698	1	1.02841193548682	1	1.02275788009557	1	1	1	1.02546656080401	1	1	1.04243992898422	1	1.07234777124104	1
BX640512.2	1.05187167255516	0.98307316786418	0.98307316786418	1.04636835453863	0.98307316786418	1.0054458291436	1.03270155681845	1.0374970750888	1.01560632035822	1.20282321687465	0.98307316786418	0.994554170856398	0.98307316786418	0.98307316786418	1.03046488627042	0.988701360088054
BX640512.3	1.01154442208634	0.976576361667837	0.990617305300171	0.993220171596064	1.00105270830822	1.00992264548697	1.00121409562848	1.72653841573591	1.09007301426707	1.13391324343626	0.976576361667837	0.987981490499497	0.976576361667837	0.976576361667837	1.04722948488118	0.99894729169178
BX640537.3	1.04386451526497	0.99419455689784	0.99419455689784	1.02244154850976	0.99419455689784	1.01682031741539	1.04438438587378	0.99419455689784	1.02709575305048	1.00684750063924	0.99419455689784	1.00580544310216	0.99419455689784	0.99419455689784	0.99419455689784	1.03406233534692
BX649250.1	0.992473284218624	0.989760012997723	0.96758957996135	1.00143108028371	1.0911611168322	1.03333632423997	0.974385690246394	1.04764252636608	0.927559778435048	0.99856891971629	0.966345488094503	1.02542723284829	1.04590273977885	0.927559778435048	1.08445631172331	1.00200504473761
BX649294.1	1	1	1.02876306558588	1	1	1	1	1	1	1	1	1	1	1	1	1.01717885337973
BX649300.3	1.00998084092972	1	1	1	1.0250634232008	1	1.02522868147101	1	1	1	1	1	1	1	1.02409180672653	1.0114513844093
BX649307.1	1.01996725810774	1	1.01437772219712	1	1	1	1	1.0184333326075	1.03309331752459	1	1	1	1	1	1.02409180672653	1.00572510003106
BX649313.1	1	1	1	1.00567962631779	1	1	1	1	1.01653548013839	1	1	1.01167868615229	1	1	1	1
BX649337.1	0.944881772986073	0.917321275726853	1.45298646400882	1.05511822701393	1.07605505540821	1.15291643709235	0.896117156180083	0.9349032172892	0.663041587750302	0.658180119604986	1.19349720361387	0.775243007464773	46.7901723851567	1.90953256177127	1.15865696367884	0.75046124689926
BX649384.2	1	1	1	1	1	1	1	1	1	1	1	1	1.26326566985947	1	1	1
BX649398.1	1	1	1	1	1	1	1	1	1	1	1	1	1.12758526630324	1	1	1
BX649398.2	1.01618760042141	0.986628932973877	1.00081440968382	1.01466097056696	1.01135723146316	0.997852670362636	0.986628932973877	0.986628932973877	1.00294331609903	0.999185590316185	1.02788460643624	0.986628932973877	0.986628932973877	0.986628932973877	1.01039860653789	1.00357808675363
BX649411.1	0.925160978337211	0.983944057013758	1.07402575670666	2.11068797699457	2.02186536059557	1.16259614723569	0.922060409346042	1.01605594298624	1.06165941100144	0.975976258760748	0.887122512198717	0.904961338553333	0.957989983506222	1.24110889532963	0.897595087001783	1.33598478194551
BX649411.2	0.870015321454409	0.960458604464435	1.87000357544002	1.87350287917345	1.78233918058162	1.09538654686385	1.10277516898968	1.02387797830168	0.971262410831547	0.966292871515437	1.01123982649861	0.988760173501386	0.982440051157574	0.950384262694901	0.976204166251001	1.99500934211245
BX649442.1	0.983511359351853	0.973792095349552	1.0018013412551	0.984854989661248	0.998198658744896	0.995953539093528	1.07221139209306	1.15418768374114	1.01546008238246	1.0274452547356	0.973792095349552	1.06401128457374	0.973792095349552	0.973792095349552	1.02073639438814	1.01610750786564
BX649448.2	1.00998084092972	1	1.01437772219712	1	1	1	1.02522868147101	1	1.01653548013839	1	1	1	1.3851584285749	1	1.07234777124104	1.00572510003106
BX649453.1	1.00998084092972	1	1	1	1	1	1	1	1.01653548013839	1	1	1.01167868615229	1	1	1	1
BX649484.1	1	1	1	1.00567962631779	1.0250634232008	1	1	1	1	1	1	1	1	1	1	1
BX649485.1	0.765478113114196	0.775536398704739	0.728873359146256	1.45946895795604	1.0874834341792	1.1663160376298	1.17023223740938	4.3542423944944	2.09764147362425	2.15278876221316	0.699222474505859	1.00380521498717	0.645206695588075	0.810741020180112	0.996194785012832	0.887540911741455
BX649485.2	0.82970835993922	0.93678330997386	0.905922693251771	1.21047348085617	1.03114749235745	1.15897821780994	0.968852507642554	2.54779547632625	5.64362711552926	7.69894482718592	0.854731482955193	0.929279165072214	0.62993081595982	0.880275491616652	1.15654188651371	1.13839223242414
BX649485.3	1	1	1	1.01704301945196	1	1	1.02522868147101	1	1.01653548013839	1	1	1	1	1	1	1
BX649485.4	0.933774921101632	0.757382480165735	0.933383530786669	0.977454793572806	0.785122036366627	0.945845225460308	1.27430010224245	2.4979459799361	6.08668999147497	3.2076235968156	1.15369761718116	0.753527105054391	0.584250170607592	1.76006462901988	1.25692995261491	1.02254520642719
BX649490.1	1	1	1	1.15383529195177	1.10052014995923	1.03414610994903	1.02522868147101	1	1	1	1	1	1	1	1.02409180672653	1.00572510003106
BX649502.6	1.04995999829461	1.06705792554698	1	1	1	1	1.02522868147101	1.0184333326075	1	1	1	1	1	1	1.04820772243149	1
BX649516.4	1.00998084092972	1	1	1	1	1	1	1	1	1	1.04181478171131	1	1	1	1.02409180672653	1.00572510003106
BX649522.1	1	1.61881264668795	1	1.00567962631779	1	1.01137584456897	1	1.03688698962697	1	1	1	1	1	1	1	1
BX649608.2	1.00356198679092	0.983915884371372	0.983915884371372	0.989504158922743	0.983915884371372	1.01751278433972	0.983915884371372	1.03838644521904	1.8130584500222	0.996438013209076	1.02505811229865	0.983915884371372	0.983915884371372	1.23634948818936	1.00762019569281	1.01773146982449
BX649641.1	1	1	1	1.00567962631779	1	1	1	1	1	1	1	1	1.17029104355064	1	1	1
BX663503.1	1	1.06705792554698	1	1	1	1	1	1	1	1	1	1	1	1	1	1.0114513844093
BX663503.3	1.99141958815234	1.01277061713557	1.02145819732841	0.987229382864433	1.02764237449123	0.933446959962017	0.960428966183986	0.925721168693622	0.951959515356591	0.938307526419389	0.967531878497689	0.934555074260445	1.04482282388086	6.41550388177642	2.47119014400437	1.03931299618191
BX663516.2	1.0299592546495	1	1	1	1	1	1	1.0184333326075	1.01653548013839	1	1	1	1.04243992898422	1.2565601468862	1.04820772243149	1
BX663519.1	1	1	1	1.00567962631779	1	1	1	1	1	1	1	1	1.04243992898422	1	1	1
BX664614.1	1	1	1	1	1	1	1	1	1	1	1.1257115403965	1	1	1	1	1
BX664618.1	1.01996725810774	1	1	1.00567962631779	1.0250634232008	1	1	1	1.03309331752459	1	1	1	1	1	1	1
BX664622.1	0.948876408436699	0.992684896440059	0.970448946579763	1.04994786156163	1.00037429260059	1.06832943874612	1.14239066119688	1.01623286306895	0.991957642540218	1.00151983474716	1.0081843038436	1.0175095243135	0.930300851222486	0.930300851222486	0.975148536435996	0.999625707399408
BX664721.3	1	1.10641123318033	1	1	1	1.01137584456897	1	1	1.01653548013839	1	1.08371856536385	1.01167868615229	1	1	1	1
BX664742.1	1	1	1	1	1	1.01137584456897	1.02522868147101	1	1	1	1	1	1	1	1	1.00572510003106
BX666064.1	0.980252453437572	0.933609332764811	0.947032508391941	0.970754265748475	0.933609332764811	1.14166937782298	1.07528989985664	1.15881929526941	2.61670877257338	1.57102850279937	1.01176976671418	0.988230233285817	0.933609332764811	1.17313628031328	1.09152914684246	0.960345426328289
BX682234.1	1	1	1	1	1.05017120356901	1	1	1.2444010811883	1	1	1	1.02336852783346	1	1	1	1.00572510003106
BX682550.1	1	1.06705792554698	1.02876306558588	1	1	1	1	1	1	1	1	1	1	1	1	1
BX682556.1	1.10280730773546	1.00036644074969	0.964465022615652	0.974799373401387	1.00811533860863	1.04440972276345	0.984827364278913	1.00673903938202	0.999633559250315	0.997277739444884	1.25345667918394	1.14732426705006	0.937499658452832	0.937499658452832	1.07335550700927	0.98046899501086
BX682558.1	0.949036137323938	0.934254508798351	1.00148800682113	0.95017702656488	1.09903665178956	0.955516160888327	0.934254508798351	0.985975766557316	1.04283256125424	1.04170039786407	1.01246895595966	1.06587494480876	1.29409050729614	0.934254508798351	1.02442125874903	0.998511993178875
BX769173.1	1	1	1	1.00567962631779	1	1	1	1	1.01653548013839	1.01272682862083	1	1	1	1	1	1
BX784026.1	1.01996725810774	1	1.05157891757967	1	1	1.02275788009557	1.2279798085702	1	1	1	1.04181478171131	1.02336852783346	1	1	1	1.0286373460774
BX842700.1	1.15200940676471	1.06705792554698	1	1.00567962631779	1	1	1	1	1	1	1	1.01167868615229	1	1	1	1
BX855614.1	1.00998084092972	1	1	1.00567962631779	1	1	1	1	1	1.01272682862083	1	1	1	1	1	1
BX855614.4	1.00998084092972	1	1.01437772219712	1	1	1	1	1	1	1.01272682862083	1.04181478171131	1	1	1	1.04820772243149	1
BX855618.1	1.06282629761551	1	1	1	1	1	1	1	1	1	1	1	1	1	1	1
BX890539.1	1	1	1.01437772219712	1	1	1	1	1	1	1	1	1	1	1	1	1.02290750718739
BX890548.1	1.01333496019235	1.11607994682729	0.998004925051549	0.983859269789455	1.00851815103822	0.99505149992032	1.00868074191928	1.00199507494845	0.983859269789455	0.996380678103078	1.02499913039035	0.983859269789455	0.983859269789455	0.983859269789455	1.03128888437911	1.00639703308354
BX890558.1	1.03884686514174	1.11476418926859	1.00753871555429	1.07319926533173	1.17556645105395	0.969662420637341	0.974246104846248	0.978770175682361	0.942762350172694	0.974711565193895	1.04401516540893	1.00346240592458	0.927426901070235	0.927426901070235	1.12932422564304	0.996537594075423
BX890562.1	1.0299592546495	1	1	1	1	1	1.02522868147101	1	1	1	1	1	1	1	1	1
BX897691.1	0.999309867650148	0.989434479499881	0.989434479499881	0.995054097609382	0.989434479499881	1.00069013234985	1.06439670245421	1.04421055525641	1.02217814889975	1.01463197283365	0.989434479499881	1.01255610667346	0.989434479499881	0.989434479499881	1.01327174374856	1.00076487407245
BX897740.1	1	1	1	1.04547567085012	1.05017120356901	1.01137584456897	1.02522868147101	1	1	1	1	1	1	1	1.02409180672653	1.00572510003106
BX901883.3	0.982505417175054	0.982505417175054	1.01076528492774	0.982505417175054	1.0071303662428	1.01605415517544	0.982505417175054	1.00061626631851	0.982505417175054	0.982505417175054	1.02358866672441	1.02846871090844	1.10785863246971	1.23457715132197	0.982505417175054	0.999383733681492
BX901907.4	1	1	1	1	1	1	1	1	1.01653548013839	1	1	1.02336852783346	1	1	1	1
BX901920.1	1.00709797261258	1.13115184823739	0.997145620787728	0.997145620787728	0.997145620787728	0.997145620787728	1.0223022900348	1.03392732095831	1.04667737604826	1.02253949036998	0.997145620787728	1.02044744598112	0.997145620787728	0.997145620787728	0.997145620787728	1.00285437921227
BX901957.1	1.01996725810774	1	1	1.00567962631779	1	1	1	1	1.01653548013839	1.01272682862083	1	1	1	1	1	1
BX901962.3	1.03114009881976	0.991522018446419	1.04859068648073	0.991522018446419	0.991522018446419	1.00280141881498	1.03118126596113	0.991522018446419	0.991522018446419	1.00414094924896	1.03298229520972	0.991522018446419	1.5023109008065	0.991522018446419	1.13520640698341	0.997198581185023
BX901962.4	1.03995683367215	1	1.02876306558588	1	1	1	1.02522868147101	1	1	1	1.10827204188276	1	1.34200586506898	1	1.02409180672653	1
BX901968.1	1.00998084092972	1	1	1.00567962631779	1	1.01803315679327	1	1	1	1	1	1	1.17029104355064	1	1	1
BX901974.1	1	1	1	1	1	1	1.02522868147101	1.0184333326075	1	1	1	1.01167868615229	1	1	1	1.00572510003106
BX908395.1	1.00712080601221	0.99716822854295	0.99716822854295	1.00283177145705	1.02216067785732	0.99716822854295	0.99716822854295	1.08927678881726	1.07983474673849	1.05546086042408	0.99716822854295	0.99716822854295	0.99716822854295	0.99716822854295	1.02119181277884	1.00287711639915
BX908721.1	1	1	1	1.01704301945196	1	1.01137584456897	1.02522868147101	1	1	1	1	1	1	1	1	1
BX908750.1	1	1	1	1	1	1	1	1.03688698962697	1.03309331752459	1.05098478820174	1.04181478171131	1.01167868615229	1	1	1	1
BX908782.1	1	1	1.01437772219712	1.03978637710665	1	1	1	1	1	1	1	1	1	1	1	1.0114513844093
BX908782.2	1.01758689425564	0.563794933311492	1.09408773797649	12.2276275021342	8.48814747642747	0.982413105744364	1.1868138138954	0.677527073726962	1.21873987876449	0.557972529120812	0.703489369478729	0.406003725803974	0.41302761107014	0.885140875410903	1.42807577004203	2.60793437430484
BX908782.3	1.83818675995733	0.913662611180713	0.97012213467538	4.64650676939706	2.32198189784951	4.45065271079966	1.02987786532462	0.884795700552081	1.15884717418618	0.664912238643256	0.848695139052958	0.667658707400203	0.686949043888199	0.851085865180654	1.12184052979579	1.70265729865416
BX908804.1	1	1.06705792554698	1.01437772219712	1	1	1	1.02522868147101	1	1	1	1	1	1	1	1	1
BX927130.4	1.01134279431525	1.0580352805844	1.00580052144145	0.997175973425921	0.991544371915926	1.00282402657408	0.991544371915926	0.991544371915926	1.00794003418408	0.991544371915926	1.07455504422733	1.00990326246892	0.991544371915926	0.991544371915926	0.991544371915926	1.00289892767762
BX927184.1	1	1	1	1	1	1	1	1	1	1.01272682862083	1	1	1	1	1.04820772243149	1
BX927204.1	1	1	1.01437772219712	1.00567962631779	1.0250634232008	1	1	1	1	1	1	1	1	1	1	1
BX927210.1	1	1	1	1	1	1	1	1.05536099346792	1.01653548013839	1.05098478820174	1	1.01167868615229	1	1	1.02409180672653	1.00572510003106
BX927244.1	1.10057331082635	1.0356277898098	0.960875059654028	1.05331992130973	1.0135550670422	1.02483496870021	1.03610101317711	0.982491779971906	0.904387656707069	0.894518724376083	1.04249379679802	0.952496337803684	0.861589456327703	0.861589456327703	0.986444932957801	1.06466857502064
BX927282.2	1	1	1	1	1	1	1	1	1	1	1	1	1.12758526630324	1	1	1
BX927308.1	1.53126402832699	1.60814741105572	0.989954004312968	0.97862013341282	1.04888094708758	0.95273876956048	1.00333770856067	0.978540385504862	0.956504930554995	1.03945827030471	1.25710447985821	0.996662291439328	0.911240392302894	2.10813665000679	1.21136214213196	0.976974147721089
BX927317.2	1.09589573551205	1	1	1	1	1	1.02522868147101	1	1	1	1	1	1	1	1.02409180672653	1
BX927327.1	1	1	1.01437772219712	1.00567962631779	1	1	1.02522868147101	1	1	1	1	1	1.12758526630324	1	1	1
BX927336.1	1	1	1	1.00567962631779	1	1.01137584456897	1	1.0184333326075	1	1.01272682862083	1	1	1	1	1	1
BX927336.3	1.01996725810774	1	1	1	1	1	1.02522868147101	1	1	1.01272682862083	1	1	1	1	1	1
BX927349.1	1	1	1	1	1	1.01137584456897	1	1	1.01653548013839	1	1.08371856536385	1	1	1	1	1
BX927394.1	1	1	1	1	1	1	1	1	1	1	1	1	1.12758526630324	1	1	1
BX936320.1	0.989367898232604	1.03504582985285	0.997899828535983	1.00307516459587	1.01866571519859	1.00312137976258	1.04348945355876	0.969999664565794	1.00210017146402	0.982344684058982	1.05120664488666	0.98132798621608	0.969999664565794	0.969999664565794	0.993368709009311	1.00333697222353
BX936337.1	1.02249857383945	0.977501426160548	1.73555089332121	1.30223525190249	0.927365315520027	0.897508797500627	1.31599481744037	0.969092172314997	1.7880195653894	1.0919467303288	0.723084802185957	0.781054020471651	0.606645618228832	0.799475798728099	1.25234556642306	1.9653427167402
BX936386.1	1	1	1.01437772219712	1	1	1	1	1.0184333326075	1	1.01272682862083	1	1.01167868615229	1	1	1	1
BX936391.1	1.0299592546495	1	1	1	1	1	1	1	1	1.02546656080401	1	1	1	1	1	1
BX936397.2	1.01996725810774	1	1	1.00567962631779	1	1	1	1	1	1	1	1.01167868615229	1	1	1	1
BX936433.2	1	1	1	1.01704301945196	1	1	1	1	1	1	1	1	1	1	1	1
BX936439.1	1.00928089488663	0.961256520749317	0.961256520749317	1.01591203416402	1.10645188513825	1.00503265938004	0.961256520749317	1.01447263671552	0.977151358856069	0.961256520749317	0.961256520749317	0.994967340619956	1.12494989678757	1.20787663490808	1.15468665716146	0.988784356403174
BX936461.1	1	1	1	1.00567962631779	1	1	1	1.0184333326075	1	1.01272682862083	1	1	1	1	1	1
BX950187.1	1	1	1.01437772219712	1	1	1	1	1	1	1	1.04181478171131	1	1	1	1.02409180672653	1
BX950188.1	0.910984888417214	1.11509519357612	1.1345967696645	0.977510464555341	0.915531645623395	1.02248953544466	1.03651346426518	0.898535612131329	0.879576886199326	0.894809705733421	1.06614800336486	0.96717746710085	1.25303565604353	0.851401196076741	1.0574452845381	1.12964622027414
BX957281.1	1.00709797261258	0.997145620787728	0.997145620787728	1.00847382592394	1.02213750347436	1.01983854126343	1.0223022900348	0.997145620787728	1.01363390239535	0.997145620787728	1.03884104725536	0.997145620787728	0.997145620787728	0.997145620787728	0.997145620787728	1.00285437921227
BX957297.1	1	1	1	1.00567962631779	1.0250634232008	1	1	1	1	1	1	1	1.21308580643908	1	1	1
BX957317.1	1.00998084092972	1.10641123318033	1	1	1	1	1.02522868147101	1	1	1	1.04181478171131	1	1	1	1.02409180672653	1
BX957322.2	0.995832955720755	1.05211050037795	0.985991927138004	1.02522097377523	1.0602602107957	1.01965971589092	0.985991927138004	1.00416704427924	0.985991927138004	0.985991927138004	0.985991927138004	1.02057020622603	1.02783735450475	0.985991927138004	0.985991927138004	1.0255307753755
BX957326.3	1.01707894393911	1.0640362613704	0.99716822854295	1.00283177145705	0.99716822854295	0.99716822854295	0.99716822854295	1.03395076264556	1.01365688398066	0.99716822854295	1.12252378258753	1.05550764815078	0.99716822854295	0.99716822854295	1.02119181277884	0.99716822854295
BX957362.1	1.0699226869391	1.14418059114301	0.966003044668836	1.02580651483043	0.984279677480803	0.987720058453468	1.02831697932352	0.934103718294687	0.948578574065484	0.964443583210811	1.07080040325536	1.14612034600947	0.949082556673905	1.07450530891849	0.979033955982396	1.01227994154653
bxdc2	1.08527349286632	0.950742331166009	0.973651596497008	0.93074254123116	1.01097737561154	0.986281089847346	0.951176766676365	1.0348699029544	0.989022624388458	1.36990249609775	1.17847825230093	1.39790720396393	1.49626233811842	0.790969087810495	1.17573161987809	0.927228690352351
bysl	0.87380052378875	1.11619955842077	1.19246168857025	0.922249115485113	0.941369914353096	0.921891884525818	0.904418868944087	0.886675174118355	0.920926783995192	1.19732287837795	0.92227753597008	1.26518094857415	1.24452038627639	1.31011204341445	1.0586300856469	1.13240766694191
bzw1a	0.974580441730422	1.24805075318136	0.907426406902073	0.901425668475844	1.0704342408325	0.908999880196733	0.892442773744895	1.02541955826958	1.08446352391674	1.1266658151243	1.17050790997153	0.927255339470255	3.49839237407363	0.89466480310492	1.19883141249508	0.85106160525024
bzw1b	0.588822845556671	1.63943750667457	0.541187654132106	0.856121007118035	0.589251617792568	1.06426923147513	1.25592230980745	1.93124452596539	1.46373777533824	1.18801600094924	0.966766918733189	0.633681188959494	2.65322503323978	1.02680078057303	0.973199219426972	0.520530253462831
bzw2	1.01996725810774	1	1.01437772219712	1	1.03974514361402	1.01137584456897	1.05048290460627	1	1	1	1	1	1.04243992898422	1	1	1
c10h21orf59	0.940080456155927	1.57095667402342	1.00292688302048	0.935201002303871	0.969874616255596	0.93734254010375	1.29939388582465	1.02595662286658	0.975437001303711	0.999861510861789	0.962797204634816	0.965805570443983	1.00013848913821	1.03598126377152	1.12449460282848	1.01878532229225
C11orf96	0.996808298397372	1.49736837449825	1.01773925556639	1.0061131467271	0.962349650766129	0.973297190814247	0.986628463569048	1.0082451812864	0.962349650766129	0.962349650766129	0.962349650766129	0.962349650766129	1.00319170160263	2.01135587181758	2.50366353067012	1.02301740444159
c18h3orf33	0.999160172521722	1.05562574830505	1.10328705934903	0.994905039988963	1.01408116398348	1.01180032185912	0.989286263689877	0.989286263689877	0.989286263689877	1.0018767404248	0.989286263689877	1.00083982747828	0.989286263689877	0.989286263689877	1.08476423711973	1.06868565234611
c19h1orf109	1.12285585040035	0.93845618777073	0.965449064649055	0.991815310598666	0.985539664207968	0.949131919497598	0.962132200006498	1.00776621352332	1.03187841709809	1.02231591339842	1.13549991487547	1.14849488006167	1.65106406129249	0.93845618777073	1.11996380420971	0.992233786476679
c1d	0.979478983345787	1.01844464219164	1.11301568684244	0.843783054706836	0.851826112536643	0.823253685238608	0.981555357808359	0.939448108604951	0.856711470656707	1.03482827013058	1.09173442575027	1.06660011401541	2.74129995584612	0.909886574809305	1.05119403471564	1.04306217906914
c1galt1b	0.985675066996902	0.964903504515303	0.98237644867888	0.986589496580438	1.10969117398278	1.0177283565757	0.9270787686375	1.03115615341023	1.0850352326855	1.06644949598667	1.01794193585611	0.978401940785602	0.942642303329449	0.904265346251643	1.01341050341956	1.01840729084526
c1galt1c1	0.995689785638513	1.17043553879607	0.940085294353489	1.04402151161798	1.0424140071788	1.01292444525747	0.895221549707019	1.05758666142678	1.12508282064243	0.949266477949927	0.901842216505701	0.900399957019871	0.86749121605528	0.832173818303937	1.01333490744337	1.00431021436149
c1qa	1.00264796658478	0.925968567056953	1.0066263080868	0.963972134934912	0.880387374156067	0.928852284509236	0.967970403006557	14.4906322025392	5.00610640426264	3.99666663496341	0.997352033415216	0.837953698766601	0.738687544673061	1.31666883642387	1.1225291801568	1.29845532900322
c1qb	0.936281855970562	0.812170393639585	0.972861928346594	1.02713807165341	0.716587139751064	0.931366210255244	1.06526505168833	18.5150628707494	8.42395269732089	5.82413346899257	0.794486365618919	0.779092128991839	0.57071101028801	1.37383108684591	1.18638343340976	1.38261728585846
c1qbp	1.06538745440639	1.21140115920041	0.770181656237714	0.878417482756848	1.16644633655818	0.825006652236457	0.974169425590981	0.959401601429781	0.811855013977031	1.59352012330917	0.943873397250228	1.93729703314372	1.44964464129849	0.858519971015489	1.02583057440902	1.07301075755163
c1qc	0.979706174609363	0.804274512763195	1.00490710801325	0.995092891986748	0.757305473860692	0.94899626946742	1.09419416125724	27.4698735848817	8.43155851075747	6.00871480825916	0.932026788271482	0.808757538855014	0.563861764927982	1.33725427793124	1.27397219024971	1.39887430309358
c1qtnf1	1.06998309682325	1	1.01437772219712	1.01136063269	1	1	1.02522868147101	1	1	1	1	1	1	1.2565601468862	1.256237385651	1
c1qtnf12	1.0299592546495	1	1	1	1.0250634232008	1	1	1	1	1	1	1.01167868615229	1	1	1	1.0114513844093
c1qtnf2	1.02605150114485	0.986628932973877	1.00081440968382	0.997837661882723	1.01135723146316	1.00908251592931	1.01152028005396	0.986628932973877	0.986628932973877	0.999185590316185	0.986628932973877	0.986628932973877	0.986628932973877	1.23975859693983	2.35314159037638	1.0431670383437
c1qtnf4	1	1	1	1	1.0250634232008	1	1	1	1	1	1	1	1	1	1	1.01717885337973
c1qtnf5	1.00934455254063	0.943327568012371	1.01121400750129	0.986226021999147	0.990655447459375	1.04642582895866	1.08648293300165	1.05818446070585	0.974545406750306	0.983256167703537	0.982772604351072	0.965371744541541	0.983362323007668	2.96149297011062	5.74691655347982	1.08410803043854
c1qtnf6b	1	1	1	1.00567962631779	1	1	1.10106807932979	1.07385536656456	1.04967354238733	1.03821920963231	1	1.02336852783346	1	1	1.07234777124104	1
c1qtnf9	1	1.06705792554698	1	1	1	1.01137584456897	1	1	1	1	1.04181478171131	1	1	1	1	1
c1s	1.00701564284925	1.07136506358875	0.9822467634578	0.984827635991699	0.968324463327404	0.979339971914548	1.04168733455943	1.12967981376927	1.27627746081432	0.992984357150746	0.968324463327404	0.968324463327404	0.968324463327404	1.21675792987218	2.07011394591362	1.04048279153333
c23h20orf24	0.808425146112354	1.19252391079046	0.907029161298164	0.88673412472936	1.1377555684165	0.952578568356798	1.10931858883685	1.0054601210766	1.07462734449509	1.32321760150876	0.970438784960689	1.05963798779884	2.45776149367236	0.948886589757674	0.994539878923397	0.882717907125374
c2cd2	1.00998084092972	1	1	1.00567962631779	1	1	1.02522868147101	1	1	1	1	1.01167868615229	1	1	1.02409180672653	1
c2cd2l	1.00998084092972	1	1	1.01136063269	1	1	1	1	1	1	1	1	1	1	1	1
c2cd3	0.998628197280895	0.988759545539128	1.01719930119614	0.999992479554733	0.988759545539128	1.00000752044527	0.988759545539128	1.00698567911089	1.00510915936604	0.988759545539128	0.988759545539128	1.00030695795156	1.03072243043427	1.24243583977778	0.988759545539128	1.02840937687996
c2cd4a	1.13018677171122	1.30971767330664	1	1	1	1.01137584456897	1	1.0184333326075	1	1	1	1	1	1	1	1
c2cd5	0.948045712049433	1.05439993559627	0.99637677979434	1.02030706461368	1.06988298746676	1.00362322020566	1.0469726473419	0.980943708308532	0.944855921041255	0.953157239207798	1.00730168620082	0.972969390540171	1.11102771897954	0.929486416856419	0.974294840044071	1.10880919875696
C2orf88	1.00998084092972	1	1	1	1	1	1	1	1	1	1.08371856536385	1	1	1	1.02409180672653	1
c3a.1	0.988604098223177	0.988604098223177	1.00281797331036	0.999835266258924	0.988604098223177	0.999850304784811	1.01354527611819	1.09824554258492	0.988604098223177	1.02638776549653	0.988604098223177	1.00014969521519	1.07260409760388	0.988604098223177	1.36251633184029	1.07930245366571
c3a.2	1.00998084092972	1	1.01437772219712	1	1	1	1	1	1.01653548013839	1	1	1	1.04243992898422	1	1.02409180672653	1.01717885337973
c3a.3	1.00998084092972	1.06705792554698	1	1.00567962631779	1	1	1	1.0184333326075	1	1	1.04181478171131	1	1	1	1	1.0114513844093
c3a.4	0.974121423711156	0.803369437205643	1.16766058106662	1.00828572806536	0.826970883557335	14.0252798944896	1.21423300034346	0.968583736296843	0.834384622348815	0.880751043708457	0.991714271934638	0.776447343826342	1.06495154254571	1.25124143820971	1.40717748785352	2.03338308143354
c3a.5	1.00712080601221	1.0640362613704	0.99716822854295	1.00283177145705	0.99716822854295	1.13369998403947	1.02232546815387	0.99716822854295	0.99716822854295	0.99716822854295	1.03886460034893	0.99716822854295	0.99716822854295	0.99716822854295	1.02119181277884	1.00858718524874
c3a.6	1	1	1	1	1	1.09786300711816	1	1	1	1	1	1.01167868615229	1	1	1	1.0114513844093
c4	1.00518572929533	1.00740151512764	1.02887910130863	0.979032454810706	1.02219443135094	0.985113341477138	1.00030528798636	1.02917928609985	0.991264737314095	0.933333183030164	0.999694712013641	0.960863495229366	0.888055843916752	0.888055843916752	6.67235376007204	1.09737316646315
c6	0.949642205693533	0.876435880953423	1.34898372560902	0.994719534160424	0.945421310540912	1.00528046583958	1.0504541030344	1.0438403244023	0.944254373372543	0.863234091292711	0.993814335492328	0.869410948710208	1.06689641921199	1.87951954060127	12.0331896795985	1.58991252697016
c6ast1	1.0055263669906	0.976277811429327	0.976277811429327	1.39452189853283	1.73825994407902	1.06529510751572	1.00090801336109	1.01228976093257	1.01805216078113	0.976277811429327	0.976277811429327	0.999091986638905	0.976277811429327	0.976277811429327	0.976277811429327	1.06584530574866
c6ast3	0.947641449659348	1.12110022070582	1.5847145161351	0.989876141042216	0.915755979228704	1.26517027654959	0.997985012977225	1.00201498702277	0.839972088363	0.833365840295976	1.23069460221996	0.978995709054768	2.30090252630347	1.81387331176711	1.10036195670025	0.865990443175371
c6ast4	0.99005504963794	1.02571638894928	1.10792008725968	1.0629396362475	1.09635862999971	1.00503265938004	1.00978354198846	1.01447263671552	0.961256520749317	0.961256520749317	0.961256520749317	0.994967340619956	1.29705440584323	0.961256520749317	0.984414927061825	0.983276511407308
c7a	1.11284850233352	0.984658934424217	1.01298074393478	1.00703706823452	0.984658934424217	1.01828120666136	0.984658934424217	1.0028094800674	0.984658934424217	0.9971905199326	1.02583223282726	0.996158457086401	0.984658934424217	0.984658934424217	2.04513894183199	1.0185000572967
c7b	0.980581349618779	1.04633710075428	0.994679875855274	0.986150685258812	0.980581349618779	0.980581349618779	1.00532012414473	1.17292278914131	1.01303203958041	1.17652153718667	1.06267421343141	0.980581349618779	1.14756557093166	1.38069916721105	0.980581349618779	0.991810363597855
c8g	0.994344247197914	0.994344247197914	0.994344247197914	1.0395627188952	1.10897221164332	1.00565575280209	0.994344247197914	1.01267332543286	1.01078620674818	0.994344247197914	0.994344247197914	1.00595688158827	1.03654414643486	0.994344247197914	0.994344247197914	1.0114259412295
c9	1	1	1.01437772219712	1	1	1	1.02522868147101	1	1	1	1	1.01167868615229	1	1	1.02409180672653	1.02290750718739
ca10b	1.00998084092972	1	1	1	1	1	1.02522868147101	1	1	1	1	1.01167868615229	1	1	1.12070036479928	1.00572510003106
ca15b	1.00136879509829	0.998631204901708	1.16790010104234	0.989085745028037	1.07502963648297	1.03997518777071	0.983119082516397	0.970395026368693	0.935873471339243	0.935873471339243	0.975006816252702	0.975104694952822	10.6471363193983	1.66474296044456	1.03943567611884	1.0109859885259
ca2	1.01320378136532	1.09902435924162	0.968824237580905	0.968824237580905	0.968824237580905	1.00190581651863	1.89417082744036	1.05831465968634	1.0424534386815	1.02545993156139	0.968824237580905	0.998094183481368	0.968824237580905	0.968824237580905	1.03891651189418	0.991017585766609
CA4	1	1	1	1	1	1	1.10106807932979	1	1	1	1	1.01167868615229	1	1	1	1
ca5a	1.09002857522155	1	1	1	1	1	1	1	1	1	1	1	1	1	1.04820772243149	1
ca6	0.933793429943428	0.870636693988185	1.26989465783446	2.67336861232512	1.78291138536119	4.50369554275529	1.24925506727565	0.889457914958131	0.882330913684622	0.950654185303069	0.896274096664413	0.857512798150005	1.04934581469693	0.767493390087471	1.12199124606925	1.6380359129044
ca7	1	1	1.02876306558588	1.00567962631779	1.0250634232008	1	1	1	1	1	1.04181478171131	1	1.25596974038714	1	1	1
ca8	1.01682738320889	0.987250105883961	1.00144451364544	0.998465891710077	0.987250105883961	0.998480909639197	1.03708935880183	1.00544841545251	0.987250105883961	1.01239197073423	0.987250105883961	1.02187250871643	0.987250105883961	1.49682142328844	1.15424324498169	0.998555486354562
ca9	0.987944354727838	1.05419385371174	1.00214874420633	1.0553682702623	1.03751071206374	0.999183056150014	0.987944354727838	1.0426379356966	1.02063871095548	1.00051775321737	0.987944354727838	0.999482246782627	0.987944354727838	0.987944354727838	0.987944354727838	1.00256750711392
caap1	0.959825590850394	0.968749501639209	1.06116717242542	0.857677752537615	0.926531085522003	0.900319814730957	1.11648863294141	0.987396631764526	1.00736812255103	1.0416462957473	0.863773757089287	1.07007044423777	0.992631877448971	1.12144145363126	1.44347528410614	1.10706268163509
cab39l	1.37494584998337	0.946019310032985	0.975489739157552	0.96030802016812	1.02606847033737	0.948945799391273	0.846668029978212	0.947507904006363	1.01068846179911	0.98931153820089	1.39025790413558	0.935163516197135	1.0901747784079	1.6091624682126	1.20055993199372	1.01614255228699
cab39l1	0.896722100356723	1.00755868390421	1.05734067724631	1.19846780332969	1.10738340282406	1.07171947938657	0.994514135381287	0.955198900451056	1.00548586461871	0.925501511458352	0.960021053644298	0.933354454785808	0.928541962150599	1.32456784659863	0.985442531830089	1.04925831032063
cabin1	1.00998084092972	1	1	1	1	1	1.02522868147101	1.0184333326075	1	1	1	1	1	1	1.02409180672653	1
cables1	1	1	1	1	1.0250634232008	1	1	1	1	1	1	1	1	1	1	1.0114513844093
cables2a	1.00998084092972	1	1	1.01704301945196	1	1.02275788009557	1	1	1	1.02546656080401	1	1	1	1	1	1.00572510003106
cables2b	1.00998084092972	1	1.01437772219712	1	1	1.01137584456897	1	1.0184333326075	1	1.01272682862083	1	1	1	1	1	1.01717885337973
cabp2a	1.0299592546495	1	1	1	1	1	1	1	1	1	1	1	1	1	1	1
cabp2b	3.50518789423718	0.9994432889474	1.01754169640547	1.0005567110526	0.983626602196716	0.94728952970366	1.05502426526434	0.988487538572652	0.952122222493634	0.984388633649469	1.01504821934141	1.01342491662157	1.01621875426249	0.936634520975116	1.00439794103508	0.974194108593977
CABZ01000634.1	1.05300303798995	1.10603016211651	0.97500007123903	1.05264954056648	0.999436910645309	0.997189005953457	0.97500007123903	1.57825258032394	1.00056308935469	1.06212533028315	1.08056531978792	0.993052636614853	0.97500007123903	0.97500007123903	1.28764706009282	0.997334892378645
CABZ01001434.1	0.881018163499146	0.892226957330784	1.00241454656004	1.53789223369273	0.925251911498985	0.971692564877609	0.99758545343996	2.58887111449497	1.34352584066357	2.36979646794459	1.06471714207529	0.86025673665628	0.853355639186129	1.52105823985464	0.93864852568698	1.15922939840684
CABZ01001434.2	1.02233662968902	1.00079248203648	0.964875774018901	1.01037562105499	0.975175853203511	0.96992452554413	1.05644848959327	2.34005813163641	1.53675366597813	1.82250478488409	0.937898925705895	0.999207517963522	0.937898925705895	0.937898925705895	1.02841740553845	0.991644590885179
CABZ01002768.1	1.01996725810774	1	1	1	1.0250634232008	1	1	1.0184333326075	1.01653548013839	1	1	1.01167868615229	1	1	1	1
CABZ01004876.1	1	1	1	1.01704301945196	1	1	1.02522868147101	1	1	1	1	1	1	1	1.02409180672653	1.00572510003106
CABZ01005876.1	0.980438291303947	0.980438291303947	0.980438291303947	1.00829444078528	1.04404805665682	1.02508797807594	1.05471893879345	1.01660370838516	0.996650309196724	1.03042572993095	0.980438291303947	1.00334969080328	0.980438291303947	0.980438291303947	1.05137081651916	0.986051398595944
CABZ01008730.1	1.01416048731128	0.99430690470669	1.00860277316124	1.016904305882	0.99430690470669	1.03958817558743	0.99430690470669	1.01263529459508	0.99430690470669	1.01962848195326	0.99430690470669	1.00591910298581	0.99430690470669	0.99430690470669	0.99430690470669	1.00569309529331
CABZ01008739.1	0.996068311432214	1.04205559310971	0.976568907986451	0.998763181489569	0.976568907986451	0.998793546099465	1.00120645390053	1.01259159516537	1.00888681294309	0.988997533114823	1.05832585594202	0.987973949768905	0.976568907986451	1.22711757046395	1.04722149194256	1.02132894357796
CABZ01009511.1	1	1	1.04315603420605	1	1	1	1	1	1.03309331752459	1	1	1	1	1	1	1.0286373460774
CABZ01009512.1	1.00168513300027	0.982075772568037	0.996195785202542	1.0043951994092	1.05604907807181	1.0044257352449	1.00685224941455	1.01830159140366	0.998314866999734	1.01960993239463	0.982075772568037	0.982075772568037	0.982075772568037	0.982075772568037	1.00573575227155	0.982075772568037
CABZ01009512.2	1	1	1	1.00567962631779	1	1	1	1	1	1.01272682862083	1.04181478171131	1.01167868615229	1	1	1	1
CABZ01011673.1	1	1	1	1.00567962631779	1	1	1	1	1.01653548013839	1	1	1	1	1	1.02409180672653	1
CABZ01012957.1	1	1	1	1	1	1	1	1	1	1	1	1	1.08496828966385	1	1	1.00572510003106
CABZ01015815.1	1.01996725810774	1	1	1.01136063269	1	1	1.02522868147101	1	1	1.01272682862083	1	1	1	1	1	1
CABZ01015815.3	1.037011913594	0.99716822854295	0.99716822854295	1.00283177145705	0.99716822854295	1.00851185931997	1.12320937794201	0.99716822854295	0.99716822854295	1.02256267386697	0.99716822854295	1.03213845533208	0.99716822854295	0.99716822854295	1.04523943772205	1.03143927546783
CABZ01019904.1	1	1	1	1	1	1	1.02522868147101	1.0184333326075	1.01653548013839	1	1	1.01167868615229	1	1	1	1.00572510003106
CABZ01020840.1	1.010528883463	1.35075400891914	0.849908332543634	0.951001576078309	0.851455418344297	1.05269479291534	0.989471116536999	5.19305112957873	3.77863757830161	1.61294030741424	1.10567708438891	0.898750048084378	0.811987887472468	0.693834146597339	0.895530479268998	1.06511239833909
CABZ01021433.1	1.00525254466547	0.97601195399478	1.0181327592669	0.987100067305168	1.0004741546468	0.998223917015633	1.02528387236287	0.97601195399478	0.97601195399478	0.97601195399478	1.0168236807987	1.01024024005838	1.10053669906035	0.97601195399478	0.999525845353205	1.00396234609701
CABZ01021532.1	1	1	1.02876306558588	1	1	1	1	1.0184333326075	1	1	1	1	1	1	1	1
CABZ01021592.1	1	1	1	1.02272678693906	1.0250634232008	1	1	1	1.04967354238733	1.02546656080401	1	1	1	1	1	1.02290750718739
CABZ01021599.1	0.985753374053105	0.97601195399478	1.00408504984014	1.05374201014609	1.0004741546468	0.998223917015633	0.97601195399478	1.06616630640966	1.00831142749613	1.00086762176663	1.0168236807987	0.97601195399478	0.97601195399478	0.97601195399478	0.999525845353205	1.00955589424193
CABZ01025780.1	1.00709797261258	0.997145620787728	1.01148230351349	1.01980753685859	0.997145620787728	1.00848899438244	1.0223022900348	1.05234859298673	1.53176264694821	0.997145620787728	0.997145620787728	0.997145620787728	0.997145620787728	0.997145620787728	0.997145620787728	1.00285437921227
CABZ01026681.1	1.0294084439856	0.962410337615034	0.915770996068409	1.09742289363158	1.09007534952608	0.962782214353002	1.03085109224811	1.15173304445435	1.37164132157566	1.08309347213671	0.970591556014398	0.88428919358053	0.873982344050458	0.775092022012482	1.14423009243372	0.930951241491716
CABZ01028771.1	1.008306161773	1.05485845035242	0.98856718562086	0.98856718562086	0.98856718562086	0.98856718562086	0.98856718562086	1.04329524712662	1.021282153389	1.07690479160717	1.02990390669456	1.00011235152217	0.98856718562086	1.24219412797063	0.98856718562086	0.999887648477826
CABZ01029938.1	1.03481939595734	1.0516707681812	0.985579829363157	1.00237708556645	0.985579829363157	0.985579829363157	1.03533476187076	0.985579829363157	1.00187686505639	0.998123134943606	0.985579829363157	1.02014365637356	0.985579829363157	1.23844033515265	1.00932422812574	0.996866082855249
CABZ01030017.2	1	1	1	1.00567962631779	1	1	1	1	1	1	1	1.01167868615229	1	1	1.02409180672653	1
CABZ01030107.1	1.00956042320863	3.70823842106423	1.00301825695859	0.977909999244757	0.961522748341277	0.983404967757187	0.985780699486311	1.00737884296063	0.961522748341277	0.998271387826371	1.00172861217363	1.01777672582702	0.961522748341277	0.961522748341277	1.41733882774897	1.11608876836533
CABZ01030278.1	1	1	1	1	1.0250634232008	1.01137584456897	1	1.0184333326075	1.01653548013839	1.01272682862083	1	1	1	1	1	1
CABZ01032488.1	0.965691607885431	1.04334521102013	0.932965117854744	1.04853660647214	1.08196366733604	0.940672695446681	0.966172546433278	1.02174553043644	1.03561102583661	1.01371743199349	0.919741332483094	0.962768414354264	1.15516728258211	1.15571030384227	0.986282568006506	0.951351343173408
CABZ01033180.1	1	1	1	1.00567962631779	1	1	1	1	1	1	1	1	1	1	1	1.04010058008513
CABZ01034596.1	1.00998084092972	1.13438982697813	1	1	1	1	1	1	1	1	1	1	1	1	1	1.00572510003106
CABZ01034698.1	1	1	1.01437772219712	1.00567962631779	1	1.01137584456897	1	1	1	1	1	1.01167868615229	1.04243992898422	1	1.02409180672653	1.00572510003106
CABZ01034698.2	0.948717674653449	1.00010110510367	1.01214151839447	0.998115398980343	0.99989889489633	1.01834674020406	0.958298854919485	1.191770762601	0.984399066684028	0.998290274145028	1.21883616943566	0.984532453892359	1.08076355560389	1.04549959433136	1.56644152537995	0.954216755158133
CABZ01035279.1	0.987139347037908	1.05333486387607	1.00133216233946	0.987139347037908	1.01188043825088	0.987139347037908	1.01204357119183	0.987139347037908	1.01980706289045	1.01227839124128	0.987139347037908	0.998667837660535	0.987139347037908	0.987139347037908	1.0109213173989	1.04936987489415
CABZ01035356.1	1	1	1	1	1	1	1	1	1	1	1	1.02336852783346	1	1	1	1.0114513844093
CABZ01038521.1	1	1	1.01437772219712	1	1	1	1	1	1	1	1	1	1.04243992898422	1	1	1.01717885337973
CABZ01040054.1	1	1.06705792554698	1	1.04880433516737	1.07532341960778	1	1	1	1	1	1	1	1	1	1	1
CABZ01041494.1	0.957400461717064	1.02160175059754	0.998718068791817	1.0882700260254	1.00543439517893	1.01191596045365	0.957400461717064	1.11693550690504	1.22945959063558	0.981782158789174	0.997433953034073	0.957400461717064	0.998032469321791	0.957400461717064	1.0035545574313	1.00128193120818
CABZ01041913.1	1.14024034737047	1	1	1.03409846543079	1.07532341960778	1.03414610994903	1	1	1	1.05098478820174	1	1	1	1	1.256237385651	1.03436837029491
CABZ01041962.1	1.01702163028849	1.12149057097669	0.986724563511251	0.996698616754506	1.00330138324549	0.986150319656201	0.980124613720061	0.950221628876189	0.97936946022949	1.01639711914455	0.972037056495817	1.06446983177863	0.933022907295597	1.17239940143955	1.04563911257226	1.07226552120546
CABZ01044053.1	0.951305096901141	0.976095940133622	1.0598113833121	0.987605883195854	1.07609715707319	1.00861347730733	0.960933866678639	0.982313929262146	0.999494281325891	0.99649615988479	0.914754407201713	1.00050571867411	1.10967558775399	1.14944393227818	1.02516559785271	1.06180235616032
CABZ01044156.1	1	1	1	1.00567962631779	1	1	1	1	1.04967354238733	1.02546656080401	1	1.01167868615229	1	1	1.04820772243149	1
CABZ01044235.1	1.00622894835364	0.914703933721795	0.941013622959099	1.09728821690142	1.02973844815568	0.993771051646359	0.984004369109407	1.03312235209042	1.12832597205713	1.00816532864021	1.0296927742367	0.978952429877259	0.992424762518934	0.914703933721795	1.04725638637951	0.972368040414021
CABZ01044764.1	0.973295976595545	1.30378393890876	1.00705740896013	0.998617091826324	1.02016442136598	0.948080051949838	0.997214660342255	1.02979129750939	0.973030436591655	0.997948916613687	0.965745492251477	1.01388159495524	0.926983864315227	1.16481098070508	1.19645639863068	1.00138290817368
CABZ01046093.1	1.01616903118876	0.977126163593353	1.00523130752247	0.99933310172592	1.00161629015207	0.988241798954665	0.977126163593353	1.01316940625407	1.00946250998674	0.989561880818332	0.977126163593353	0.988537713389147	1.01859532858487	1.22781779565121	1.00066689827408	0.993912070691219
CABZ01046427.2	1	1	1	1.02272678693906	1.05017120356901	1	1.02522868147101	1	1	1.05098478820174	1	1.08198544248242	1	1	1	1
CABZ01046432.1	1.01416048731128	0.99430690470669	0.99430690470669	1.0371756840813	1.01922763945084	0.99430690470669	1.01939195688996	1.08928139138929	1.09328900838267	1.08315740759111	0.99430690470669	0.99430690470669	0.99430690470669	0.99430690470669	0.99430690470669	1.00569309529331
CABZ01048143.1	1.06909795339639	0.907461989054597	0.972998733926148	0.993830721043188	0.957385462774334	0.976612378134104	0.936385368995734	0.960531601913211	1.00616927895681	1.02492993465896	1.05001040033821	1.11772595782739	1.77566846147193	1.28938688445764	0.973672530061477	1.0644130767647
CABZ01048392.1	1	1	1	1	1	1	1	1	1	1	1	1	1	1.2565601468862	1	1.01717885337973
CABZ01048402.1	1.00244018652202	0.982816044881442	1.01108484723922	1.00515229573375	0.982816044881442	1.00518285458685	1.00761119782236	1.00093261992873	0.999067380071275	0.982816044881442	0.982816044881442	1.00578300898143	0.982816044881442	0.982816044881442	0.982816044881442	1.0899230048324
CABZ01049607.1	1.01996725810774	1	1.01437772219712	1.00567962631779	1	1	1.02522868147101	1	1.01653548013839	1.01272682862083	1	1	1	1	1	1.0114513844093
CABZ01049847.1	1	1	1	1	1	1	1.02522868147101	1	1.03309331752459	1	1	1	1	1	1	1.01717885337973
CABZ01050249.1	1	1	1	1.00567962631779	1	1	1	1	1	1	1	1	1	1	1	1.0114513844093
CABZ01050398.1	1	1	1	1.01704301945196	1	1	1	1	1.01653548013839	1	1	1.01167868615229	1	1	1	1
CABZ01051901.1	1.00998084092972	1	1.01437772219712	1	1.0250634232008	1	1	1	1	1	1	1	1.42840090868635	1	1.02409180672653	1
CABZ01052576.1	0.975350659485337	1.0580133012764	1.03885899755424	0.967120515124909	1.00423338870093	0.988909283435485	1.02870542748825	0.991530268354558	1.00375749679568	0.968426949318284	0.996242503204315	0.978603146899709	1.10213931376262	0.956256832493642	1.04854707020947	1.01654048710713
CABZ01053416.1	1.01012387245816	1.01687967897689	0.994101770663016	0.974633205831401	1.04876834706465	1.0181090870916	1.00108409602896	1.02335747130132	0.968733044348902	0.977244142221604	0.992823590375306	1.05352418935855	1.23786042065015	0.952975142802704	0.998915903971044	0.996653782334267
CABZ01054394.1	1	1	1	1.01704301945196	1	1	1.02522868147101	1.0184333326075	1	1	1	1	1	1	1	1
CABZ01054965.1	0.952733301971287	0.977561363976286	1.02169808222881	1.01520623367488	0.962090969563144	0.97874323622562	1.07840882053412	1.1200086178604	1.0685388838697	0.997992210807427	0.992824638250496	1.00200778919257	0.955008134463532	0.916127738309219	1.20478209531792	1.07922589112103
CABZ01055306.1	1.00998084092972	1	1	1	1	1	1	1	1.01653548013839	1	1	1.01167868615229	1	1	1.02409180672653	1
CABZ01055365.1	1.01996725810774	1	1	1	1.0250634232008	1	1	1	1	1	1	1	1	1	1	1
CABZ01055522.1	1	1	1.01437772219712	1.00567962631779	1	1.02275788009557	1	1	1	1	1	1	1	1	1.02409180672653	1.01717885337973
CABZ01056052.1	1.01996725810774	1.47519831088818	1	1.00567962631779	1	1	1	1	1	1	1	1	1	1	1	1
CABZ01058261.1	0.988759545539128	0.988759545539128	1.01719930119614	0.999992479554733	1.08814980333034	1.00000752044527	0.988759545539128	1.04349825628107	1.01468331613181	1.05920299820792	0.988759545539128	1.02343488371947	0.988759545539128	0.988759545539128	0.988759545539128	1.00574530079975
CABZ01058333.1	1	1	1.01437772219712	1.00567962631779	1	1	1.05048290460627	1	1.01653548013839	1.03821920963231	1	1	1	1	1	1.00572510003106
CABZ01058647.1	0.821931463518867	0.845190981946297	1.12475554350866	1.07593197718923	0.874121101056806	9.56659654155719	1.09896306546462	0.882191691989763	0.693523845505203	0.751244877434056	0.959967130421595	0.67176301387616	1.20949984225126	1.71873472464913	1.04003286957841	1.93998672214596
CABZ01058650.1	0.859152056761173	1.13351095983863	0.861061871094612	1.08250820981747	1.53396692966999	0.957592292623426	0.957514733118608	0.979897500141544	1.64120288215686	1.02010249985846	0.88816962473456	0.820141482844264	1.48633388201924	1.30572843784094	1.44326369361162	0.932504589125381
CABZ01058721.1	1.00998084092972	1	1	1.01136063269	1	1.01137584456897	1	1	1	1	1	1	1	1	1.04820772243149	1
CABZ01059120.1	1.00998084092972	1	1.01437772219712	1.01136063269	1	1	1	1	1	1.01272682862083	1	1	1.12758526630324	1	1.02409180672653	1.00572510003106
CABZ01059626.1	1	1	1	1	1.0250634232008	1	1	1	1	1	1	1	1.41044273083273	1	1	1.00572510003106
CABZ01059627.1	0.955073376626008	0.997751659404505	1.1530436662365	1.0022483405955	1.14457901125457	1.0824178956227	0.946186212886499	0.960793269953366	0.87954919523775	0.913164870312475	1.02713218200326	0.993082164705284	17.8949454720461	1.33353045030994	1.13887522105704	0.953095165830348
CABZ01059627.2	0.963034613181177	0.992090157008709	1.18723704655701	1.00158996647387	1.13640096677168	1.06327022959465	0.953199689744137	0.998410033526127	0.945117242420049	0.941576173475626	1.06949999819321	0.962349159873863	10.6460030519158	1.55213574216835	1.08700939463912	0.956368873462828
CABZ01059915.1	0.981345282025782	0.925824728804254	1.00579814647537	0.973195798136681	1.06566821070254	0.93635676701724	1.01939605594052	0.994201853524631	0.987184859804531	1.04419190110106	0.964537887742139	1.13303633640268	1.5238784600752	0.925824728804254	1.01517790401946	1.02140058352753
CABZ01060373.1	1	1	1	1	1	1	1	1	1	1	1	1.01167868615229	1	1	1	1.0114513844093
CABZ01060491.1	1	1	1.01437772219712	1.00567962631779	1	1	1	1	1	1	1	1	1	1	1	1.00572510003106
CABZ01061495.1	1.06278381721003	0.997145620787728	1.02582658567712	0.997145620787728	0.997145620787728	1.00848899438244	0.997145620787728	1.03392732095831	1.01363390239535	0.997145620787728	1.08062522161892	0.997145620787728	0.997145620787728	0.997145620787728	1.42311377000711	1.00285437921227
CABZ01061524.1	1	1	1	1	1	1	1	1	1	1	1	1	1.08496828966385	1	1	1.00572510003106
CABZ01061591.1	0.99430690470669	1.12793163759338	0.99430690470669	1.02021080492823	0.99430690470669	0.99430690470669	0.99430690470669	1.03098389318663	1.01074824678094	1.01962848195326	0.99430690470669	0.99430690470669	1.03650521913096	0.99430690470669	1.0422401759805	1.00569309529331
CABZ01061894.1	1.0683269622413	1.04581364016389	0.99418225829523	0.980090785256851	1.00465521538295	0.991240145693412	1.0543451047516	1.05247574946855	0.996297056970289	0.980090785256851	0.980090785256851	0.980090785256851	0.980090785256851	1.23154302108416	1.00370294302971	1.04750086220274
CABZ01063556.1	0.91826334825851	1.06001908936374	0.918884834542541	0.972697530392505	1.06692260148922	0.987295143063833	1.00381276066102	0.942805702164957	1.1712094887458	1.0601114026239	0.90462274466937	1.03318003295817	1.0484076125329	1.26559220388172	0.996187239338985	0.95451078987155
CABZ01064771.1	1	1.06705792554698	1	1	1.0250634232008	1	1	1	1	1	1.04181478171131	1	1	1	1	1.00572510003106
CABZ01064859.1	1.08928089763757	1.09333182791613	1.11664143010143	0.974755540753539	0.963806093738192	0.985740277254862	0.988121650676933	0.999357999120326	0.995701634830407	1.00064200087967	1.00410743515989	1.00889460095059	0.963806093738192	0.963806093738192	1.05682492558393	1.07438097051079
CABZ01064859.2	1	1	1	1.01704301945196	1	1	1.02522868147101	1	1	1.01272682862083	1	1	1	1	1.04820772243149	1.00572510003106
CABZ01065076.1	0.85565788370466	1.25393657971676	0.874319178255929	0.929283232102414	0.996516927861462	0.902116093830743	0.837783921160812	1.02582135326166	1.25643358242231	1.05868497232077	1.00348307213854	1.04502299119101	0.789202921509957	1.29390290930127	0.984733328242022	1.02346849732234
CABZ01065131.1	1.03262303226172	0.983487974721843	1.02593141540018	1.00024957940579	0.983487974721843	0.99467598105773	1.00830007956667	1.01976588544366	0.999750420594206	0.996004657626773	1.02461230970054	0.983487974721843	0.983487974721843	0.983487974721843	1.00718197692671	1.03420503076387
CABZ01065328.2	1.017055884769	0.997145620787728	0.997145620787728	1.00847382592394	0.997145620787728	0.997145620787728	1.0223022900348	0.997145620787728	0.997145620787728	1.02253949036998	1.03884104725536	1.00879097154103	0.997145620787728	0.997145620787728	1.02116866036195	1.00285437921227
CABZ01066312.1	1.11597017653446	1.13438982697813	1	1.01136063269	1	1	1	1	1	1	1	1	1	1	1.02409180672653	1.01717885337973
CABZ01066694.1	0.90609676520547	0.917624622692954	1.5608311868192	1.07803145500952	1.04600271055219	1.2312097160349	1.13793141651508	0.94370705100653	0.916428814376854	0.953997289447809	0.91060462898294	1.10600871333643	0.84324499723555	0.808914714210184	1.1230774029397	1.76539846180104
CABZ01067681.1	1.01444748414384	0.975470761187042	1.00352829066817	0.981011070594519	0.999919397694684	0.975470761187042	1.00008060230532	1.01145294103636	0.975470761187042	0.987885410389298	1.01625985813185	0.986862978057677	1.0583548433822	0.975470761187042	1.06961537315288	1.00899610151938
CABZ01068122.1	1.00998084092972	1	1	1.00567962631779	1	1	1	1	1.01653548013839	1	1	1	1	1	1	1
CABZ01068208.1	1	1	1	1.00567962631779	1	1.01137584456897	1	1	1	1	1	1.01167868615229	1	1	1	1
CABZ01068251.1	0.933045335833559	1.00807377309435	0.978227994601515	0.959420846240087	1.13582629467318	0.979828909884544	1.02350595727845	0.970733035296191	0.991926226905651	1.22330561874513	1.18814160403529	1.18925194356715	1.23091890478833	0.888648460273774	0.95294019579136	1.05709619708609
CABZ01068358.1	1.01260913884398	1.31550072181324	0.983154560991423	0.994323818836349	0.983154560991423	0.983154560991423	0.983154560991423	1.12869781377749	1.07423080297192	1.04584374966979	1.02426495434776	0.983154560991423	0.983154560991423	0.983154560991423	1.46140465208917	1.00567618116365
CABZ01068367.1	1.16199593107958	1.16734149478144	0.971168535388789	0.982201624399431	0.971168535388789	1.00433016297722	0.995669837022782	1.0249333903327	0.987227273416744	0.983528430900622	1.05247337189805	0.98251050791457	1.01238485906239	0.971168535388789	2.43414072332012	1.04911380848339
CABZ01068469.1	1.03995683367215	1.06705792554698	1	1	1	1	1	1.0184333326075	1	1	1	1	1	1	1	1.00572510003106
CABZ01068499.1	1	1	1	1	1	1	1	1.0184333326075	1.04967354238733	1.02546656080401	1	1.01167868615229	1	1	1	1
CABZ01069022.1	1.00168513300027	1.0479317366064	1.03860074650361	1.00997844606141	0.982075772568037	0.982075772568037	1.00685224941455	0.982075772568037	0.998314866999734	0.994574482618177	1.02314105662194	0.993545127293623	0.982075772568037	0.982075772568037	1.00573575227155	1.03835296215262
CABZ01069595.1	0.999309867650148	0.989434479499881	0.989434479499881	1.01754622809986	0.989434479499881	1.00069013234985	1.06439670245421	0.989434479499881	0.989434479499881	1.00202684255201	0.989434479499881	1.00098977425421	0.989434479499881	1.24328393489464	1.01327174374856	1.00643182935206
CABZ01070258.1	1	1	1.01437772219712	1	1	1	1	1	1	1	1	1.01167868615229	1.04243992898422	1	1	1.00572510003106
CABZ01070469.1	1.01996725810774	1	1	1	1	1	1	1	1	1	1	1	1	1	1.02409180672653	1
CABZ01070631.1	1	1	1.01437772219712	1	1	1.01137584456897	1	1	1	1	1	1	1	1	1.02409180672653	1.00572510003106
CABZ01071056.1	1.00998084092972	1	1	1.00567962631779	1	1	1	1	1	1	1	1	1	1	1	1.00572510003106
CABZ01071848.1	0.974493848550731	1.08381509255461	0.996648794686105	0.977130348741928	1.00335120531389	1.03162183207269	0.979520700796594	0.973028310365809	0.971215070242761	1.00412851773601	0.95541679480832	0.988922818201597	1.32340362613076	1.20053866802189	1.04762595882613	1.03209784477735
CABZ01072077.1	1.01996725810774	1	1	1	1	1	1	1	1	1	1.08371856536385	1	1	1.2565601468862	1	1
CABZ01072083.2	1.02902945856796	1.03591170748189	0.984769179886984	0.976324971621932	0.995142977323233	0.992904730422442	1.01982049271916	0.988706411600942	0.986863955306166	1.0203077268982	1.05208604200228	1.00485702267677	1.05329928825865	0.970811127194312	1.04104714854282	0.987488549207791
CABZ01072487.1	1.01996725810774	1	1.04315603420605	1.01704301945196	1	1	1	1.0184333326075	1.01653548013839	1.01272682862083	1	1	1	1	1	1.00572510003106
CABZ01072487.2	1.01996725810774	1	1.01437772219712	1.00567962631779	1	1	1.05048290460627	1	1	1	1	1.01167868615229	1	1	1.02409180672653	1.00572510003106
CABZ01072548.1	1.02757320312539	1.05435157976982	1.030734308119	1.02178459534481	1.06251864972163	0.999332551619169	0.988092168688353	0.988092168688353	1.0044307471186	1.00066744838083	0.988092168688353	1.01118242803437	0.988092168688353	0.988092168688353	0.988092168688353	0.988092168688353
CABZ01072607.1	1.01420624579257	0.99435176740294	0.99435176740294	1.00564823259706	0.99435176740294	1.0056633585558	1.01943795141289	1.01268098426033	0.99435176740294	0.99435176740294	0.99435176740294	0.99435176740294	1.03655198579685	0.99435176740294	1.11437038846728	1.01143359062303
CABZ01072950.1	0.987944354727838	1.05419385371174	1.00214874420633	0.999168027660064	0.987944354727838	1.61240615475675	1.1128196149376	1.00615546161623	0.987944354727838	1.00051775321737	0.987944354727838	0.999482246782627	0.987944354727838	0.987944354727838	1.03557090195831	1.05022563129917
CABZ01073168.1	1.05288034153337	1.04026032762979	1.00292718702334	0.985961790757211	0.974886463728337	0.997072812976657	0.974886463728337	0.974886463728337	1.10446012467325	0.987293676676972	1.17957930375671	1.00907527937086	1.01626057601664	0.974886463728337	1.02188351977397	0.986050263379915
CABZ01073265.1	0.99117671853775	1.02052704253932	1.05529465939623	0.991788359114579	0.944761745081219	4.44930181026985	0.967784526767766	0.982725014822229	1.01919713628562	0.991547228966883	0.937244087322105	0.931175885897786	1.01440548007801	1.13043468830339	1.00821164088542	1.30981225919436
CABZ01073339.1	1	1	1	1.00567962631779	1	1.01137584456897	1	1	1	1.01272682862083	1	1	1	1	1	1.00572510003106
CABZ01073795.1	1.00747733796976	1.13619662446624	0.894727524706921	0.950694384694976	0.894727524706921	0.992514184342475	0.985155917152546	2.12087287817301	1.04357843414096	1.36045414838788	1.14255873298759	0.99252266203024	0.894727524706921	1.12427894986886	1.64691948625566	0.930606617465802
CABZ01074307.1	1.00998084092972	1	1.01437772219712	1.02272678693906	1	1	1	1	1	1	1.04181478171131	1	1	1	1.04820772243149	1.0114513844093
CABZ01074307.2	1.00425811536185	1.02061181667138	0.956472738954827	0.999968978408651	0.980445219991285	1.00003102159135	0.980603285021625	0.956472738954827	0.972288474932731	0.993028371072536	1.01990228806553	0.978824098777041	1.16028350387201	1.20186552535372	1.00258211126765	1.03323853822522
CABZ01074363.1	1	1.06705792554698	1.01437772219712	1	1	1	1	1	1	1	1.08371856536385	1	1	1	1.04820772243149	1.00572510003106
CABZ01074397.1	0.977222645695895	0.967565528071138	0.981476916441254	1.02808853976295	1.01610945514635	0.989585268343585	0.991975930581176	1.02113091695047	1.03169208000552	1.05402644203624	1.00802406941882	1.01282990808942	1.00862894037005	0.967565528071138	0.967565528071138	0.978645492874269
CABZ01074398.1	1.03539857036137	0.976819900361981	1.00491623522169	1.01568402528306	1.0258281304333	0.999050250529383	1.10028903974421	1.01285184589405	0.992972086423205	0.989251719827302	0.976819900361981	0.99964674339187	0.976819900361981	0.976819900361981	1.00035325660813	1.00479342990394
CABZ01074453.1	1.01227736922712	0.928670488313912	1.15662242144236	0.970902401768697	1.04546145723169	1.00274221235397	0.952099620255113	0.997257787646029	1.03659957192527	1.01165577133872	0.967502642064496	0.961238531156758	1.20629005907622	0.928670488313912	0.973439577444863	1.17752164734164
CABZ01075125.1	1	1.06705792554698	1	1.01136063269	1	1	1	1	1	1	1	1.01167868615229	1	1	1.04820772243149	1.01717885337973
CABZ01075242.1	1.02013595253926	0.935880008771246	0.949335831547196	0.999750705900914	1.00637369137446	1.05330987992296	1.05417438341001	0.987691255823592	1.06026926172885	1.01950952901814	0.975013627045997	0.997056628433793	0.935880008771246	1.17598952128946	0.980996652463269	1.00024929409909
CABZ01075521.1	1	1	1	1.01704301945196	1	1.01137584456897	1	1	1	1.01272682862083	1	1	1	1	1	1
CABZ01075618.1	0.988715186027132	0.988715186027132	1.05395454927205	0.994330718818495	1.01349577315959	0.999962656306357	1.01365916652096	0.988715186027132	0.988715186027132	0.988715186027132	1.03005809570552	1.00026208037874	3.06280097748325	0.988715186027132	1.07421926704201	1.00003734369364
[truncated: 14,037 more rows]
