# Supplementary material for: A single-cell atlas of West African lungfish respiratory system reveals evolutionary adaptations to terrestrialization
Source: Nat Commun. 2023 Sep 13;14:5630. doi: 10.1038/s41467-023-41309-3 (PMC10497629; doi:10.1038/s41467-023-41309-3)
Supplement: Supplementary file 6 — Source Data [file 41467_2023_41309_MOESM6_ESM.zip › 4.figs4e.HMLG_FC]

HMLG_ATI	HMLG_ATII	HMLG_Ciliated	HMLG_Fib	HMLG_EC-cap	HMLG_EC-lymph	HMLG_EC-vasc	HMLG_Secretory	HMLG_SMC	HMLG_T-CD8	HMLG_T_cell	HMLG_B_cell	HMLG_B-Jchain+	HMLG_NK	HMLG_DC	HMLG_DC-like	HMLG_Mac-alv	HMLG_Mac-Inter	HMLG_Mast	HMLG_Mo
DPM1	0.983321429345281	0.95187705003709	1.11016341315171	1.12049228419717	1.24830419292389	1.10379113415197	1.10926849786856	1.01667857065472	1.11400655703272	1.11920019595142	1.02999465371499	0.963346071654807	0.872002049828329	1.08726986424779	0.923490330230304	0.76707347195114	0.931377043089725	0.932533016103934	0.922596835627129	0.910652074535531
SCYL3	1.03779803728118	0.99729881773979	1.12059077977005	1.01050433123377	1.01138999283057	1.00270118226021	1.00483302386762	0.963100906636404	1.03448654433869	1.02756229051178	1.01409570371998	0.987981640429179	0.954183406380686	1.01871541307493	0.973440224457209	0.952820747360838	0.9704634435437	0.985863203742743	0.957970030775939	0.98769425412384
C1ORF112	1.01117582316965	0.936951123871325	1.03424424685223	1.01686341129699	1.04715694754125	0.988824176830346	1.9192325237648	0.949562728025493	1.08580771322176	1.07265759073842	1.078563325345	1.07368206938828	0.938418442376781	1.01685385217192	0.939244863631436	0.961404353442376	0.950063993708652	0.957078902632487	0.909815986765681	0.946009661702841
FGR	0.873863056358348	0.841870956244669	0.829954554512817	0.840144164544288	1.66214667575426	1.00142211057275	1.15110708314119	0.833888445625062	0.886929955812782	1.00300285235724	0.874233335292557	0.998577889427254	0.84423458163258	1.45129490365832	1.85840248016305	1.2239764144359	2.52206953174912	2.21548531180063	0.966799134140866	3.32051142922477
CFH	1.01738054543271	1.08868711565975	2.05330879691259	3.51841724994635	0.957190849066718	1.29662503453282	1.56259752550402	1.90309086575354	1.88680507969631	1.03153517207179	0.982619454567291	0.95820190628523	0.952522978516591	0.968294586721693	1.01798935785876	0.942119593240646	0.956163791847935	0.976532595555734	0.947211044922353	0.959657830445237
FUCA2	1.05168314313729	0.998145147072682	1.00185485292732	1.28357088132586	0.984258707915227	1.08493959207666	0.956563233252918	0.980666233350169	1.100369507476	0.917636867446465	0.924257369818278	0.907953377054219	0.991923377214553	0.969261267888016	1.10117872314955	0.932289135291365	1.30420492428043	1.19289983162671	1.14931707983394	1.07829320044353
GCLC	0.974370942430166	0.875901614303658	1.90676149332858	0.971090337466682	1.08873259663134	1.04780855683021	0.983602147472661	1.17678234912003	0.931457753422194	1.01105070158502	0.984919505215913	0.991269251541737	0.877046595095094	1.08865132272353	1.01971721384926	1.10593420261658	1.00873074845826	1.02271384018987	0.924299739287917	0.981446037424129
NFYA	1.02072983248569	0.985558783995934	1.02173047377434	0.987444763711886	1.02130840764745	1.04753175124662	0.994105962001788	0.962873798156645	1.01399097578751	0.997804920312013	1.00219507968799	0.965904094664914	0.959733714781314	1.01110402499874	0.99643828186608	0.980108516399726	1.01143784271512	1.01039169013596	1.00993041896316	0.989437709849227
STPG1	1.13147369315123	0.999812220749325	1.56520248002081	0.967043270639028	1.15560028739536	0.999466044301236	1.01446428271716	1.00565810830638	1.00018777925068	1.01163035064323	1.01422250134613	0.984089466098228	0.996094421447472	0.971519755568215	0.983644448519098	0.993586249372958	1.04821335300887	1.00417639202994	0.968156296565762	0.967441692769475
NIPAL3	1.35087052368827	1.05612375444709	1.14070307543956	0.919192736320272	1.05924827694213	0.991803182175219	1.00819681782478	1.05866001946629	0.989009374859038	1.10594750870835	1.12105537305326	1.13628972076147	0.944718492035615	1.17770779397836	0.970964715862814	0.987339457731769	0.939099980376752	0.935967562906651	0.928753885951139	0.914686023125282
LAS1L	1.05961712695542	0.961783638559956	1.06450055908927	1.03679113057829	1.00745452326149	0.992545476738506	1.04913084016571	0.976840854055538	1.07049115336551	1.02993506287032	1.00868532469678	0.990998065594506	0.952134773796333	1.05687760767124	0.941659724319831	0.944106432720636	0.969621148318641	0.953919583083866	1.04353869111038	0.934293329701376
ENPP4	1.12717372499211	0.956344876199733	1.31051457608754	0.91647277952708	1.09722726301455	0.974445800738234	1.04962183867691	0.93379811445337	0.98023881601499	0.943884938528931	0.899823552080025	0.959437297210943	0.89265302335707	1.00100196136004	1.15594603246371	1.17865189443899	1.3626155785225	1.14860751148547	0.998998038639958	1.01491916892915
SEMA3F	1.01869026231749	1.00598588974176	1.10450922396308	0.988836589121448	1.81849908345633	1.04850103809704	1.6159902035348	1.06275031991191	1.0518480831976	0.993958430518048	0.993526363839434	0.995397558123159	0.988836589121448	0.992936869844847	1.0018120603188	0.988836589121448	0.995780378478925	0.998187939681202	0.988836589121448	1.02025129877522
CFTR	1.03095739157446	1.90757122185536	1.01403704812587	1.0462951697134	0.998124248508255	0.997885061474317	1.01635489098063	1.61540927092606	1.02258274675025	0.986254703260131	0.996930894562691	0.98688108634948	0.987657516012849	0.987612001335657	1.00187575149174	0.988413193751519	0.982675399448486	1.01660401592095	1.01848778392522	0.988380586618937
ANKIB1	1.49601162315449	0.89126244018488	1.04014599915607	1.00204794021269	1.09393759997283	1.23729002499419	0.997952059787314	0.877519878481758	1.01234177388107	1.08678033035839	1.11295885688974	1.03868460730088	0.861009112922456	1.29730110041177	0.830922627449667	0.897269441214245	0.846500820900136	0.933118057642847	0.854596847982813	0.822900588731145
CYP51A1	1.99190874657145	1.71031381382541	1.17582319487999	0.971217338562038	0.995588496015084	0.95974439800509	0.951617751489889	1.33057385361341	1.00946448865413	1.10829317838498	1.0689479459218	1.14192213261615	1.00441150398492	1.29943023451594	0.963615037871259	0.933746219961352	0.905821298874633	0.924126412843773	0.840662363699346	0.943463724251365
KRIT1	1.11383260968953	0.985624535059323	1.22154251956381	1.05217908636616	1.221030454784	1.08265662309022	1.03128305059842	1.00144118182016	1.26868641934016	0.998558818179845	0.994494020747406	1.03541777564264	0.833313917018135	1.09876206983982	0.887149827749028	0.88960184345848	0.924353615210212	0.934257288021594	0.850229186899545	0.889204442584816
RAD52	1.28173321400607	1.01249179220493	1.15770581546466	1.10197838344026	1.17315138316487	1.08254789252873	1.16053966417527	1.02778584115945	0.904369949872805	0.986180165587141	1.1095306849707	1.08501126310538	0.8571674096556	0.959319011229107	0.987508207795065	0.949111421678167	0.919661171674903	0.954291413102346	0.941682440524152	0.872832584415991
MYH16	1.0042745014854	0.995362903302264	1.10959496926423	1.01643045241415	1.02968076316826	1.00130174862059	1.02163288710064	0.98953590052261	0.979642875194459	1.00504822888955	0.991263949773876	1.00568654798955	0.993003267523585	1.00404792537297	0.998698251379409	1.00724785038517	0.991359064423207	0.996647292127676	0.979642875194459	0.995844510219322
BAD	1.50083795176075	1.29016059508149	1.41284220999896	1.11879756277832	1.05082512838866	1.11944887022148	1.11562760096275	1.14512499442482	1.39115467471838	0.936340374880465	0.925089696588977	0.925199722281902	0.968300868148474	0.93852553018372	0.87035613724281	0.869735928008047	0.977914329270588	0.964054996764931	1.02208567072941	0.893562993709605
LAP3	0.871334905597265	0.788281206478413	0.988185054250429	1.02133962906364	2.42256222561523	0.966475051073831	1.67440477964359	0.73486252513676	1.01507851757258	1.01181494574957	0.941548376029465	0.868127912894441	0.873717285248542	0.940018015575796	1.49407587918897	1.70184150092892	1.44214913985303	1.38446739583536	0.748074677740665	1.17525559240328
CD99	0.828951285944467	0.465258510037011	0.80497675031561	1.41238396879624	1.9214089671208	2.62622077107119	1.89096244877789	0.557859308998259	1.37611716086199	1.7135530701038	1.73111387158135	0.86685177620519	0.490340113834486	1.67633725866993	0.99326123100196	0.490318426522348	0.903280862092607	1.11019388556304	0.988503874673076	1.00673876899804
HECW1	0.997958660675049	1.01278944361945	0.979702073428559	1.03891710498583	1.02311168301227	1.01220570366388	0.958719342722712	1.036893781	1.02306139479006	0.991841436112638	1.01644649620468	1.07013412621552	0.906809533076315	1.02271366842846	0.954762530077467	1.00204133932495	0.960449777516875	0.948479843091661	0.974296880073993	0.96697706516317
MAD1L1	0.947537490743046	0.992584187211447	0.839508018766749	0.818419287323009	0.882279386561182	0.844172443004426	0.863826741166381	0.838060319342212	0.811143003126658	1.10412156256811	1.04708167510953	1.19328253450604	0.760590091771311	1.21667791976178	1.39858829850798	1.18917142019942	1.02080747187218	1.16480742690638	1.00741581278855	1.08255731247272
LASP1	1.1507239122086	0.868599045900188	0.945045670462302	0.930035404977892	1.2269853220856	1.18991379872875	1.17476265754805	0.990011806428164	0.957101985745518	1.30738522272039	1.19921712984281	0.953937840838955	0.828471673125553	1.58236286007436	0.919614618780663	1.12878101886198	0.957880482046524	1.00998819357184	1.02512804380776	0.97186718158295
SNX11	1.0023699422082	0.942801440711385	0.98388642471169	0.972155738455613	1.04254250724642	0.969329965089405	0.94879103717742	0.971130967819441	1.012466775837	1.17428393113597	1.26702159713678	1.13419402718503	0.973528950307607	1.2537055299713	0.997630057791799	1.05165622383534	0.984931790521284	1.00667923953747	1.06714548905386	0.972710020366044
TMEM176A	0.877064263100036	0.908135282379201	1.22596311364895	1.70906094816083	1.01032912290185	0.927792283550095	1.04442379580484	0.974998310964284	1.01943115182299	0.880103560807526	0.89690304204177	0.887015722759678	0.888727987860734	0.892760662041943	1.2685105399848	1.6478241140312	0.989670877098148	1.27427245303903	1.03170860991492	1.24094337373833
M6PR	0.912938912580221	0.917051237823601	0.927965619578502	0.912061256636215	1.02565850886918	0.954617334693732	0.930462280900509	0.923988605183307	0.994344498738789	1.05553246663462	1.00565550126121	0.974959621631579	0.931858504651553	1.0087083935102	1.14313586744359	1.01967982047589	1.237947669587	1.24602535628703	1.05259823811672	1.10668473875845
KLHL13	1.0038274938179	0.987281995646604	1.36298913628906	1.23689389448214	1.03394003699504	1.05777466030838	1.19665365314899	1.02911202442903	1.22807643441087	0.990154185300628	1.0484729842154	1.00501085433834	0.960260845812645	0.996172506182095	0.989436796260495	0.960260845812645	0.975592308842086	0.981489392084247	0.974481953573977	0.989749410822003
ICA1	1.20933978787021	1.26587727627416	1.39777275462558	0.929799814087005	1.94441829359357	1.68316756083392	1.64629256431612	1.37811754896866	0.896568775773617	0.957980570911048	1.09340235073161	0.950348653767917	0.943496898126617	0.96754047959824	1.04258924739193	0.930322695198727	0.971979169119767	1.01805217290851	0.963293976458981	0.981947827091493
ALS2	1.27637127567133	1.03571898911597	1.34104180707057	1.0950755238152	1.15155879983406	1.06172671391716	1.06909889737643	1.00097510301459	1.13761457436038	0.999024896985413	0.965361435297419	0.991789004269648	0.926232552319306	0.997921112603056	0.958105409920475	0.914592289178564	0.941741615839402	0.991321291674146	1.97280136787236	0.969331077612484
CASP10	1.05580017645757	1.03057688778571	1.03751177706217	0.847767694425003	1.24294910527525	1.27950119923477	1.21648264799653	0.993453130093305	0.867269256235481	1.00654686990669	0.888164999430802	1.07907015294514	1.26366506484728	1.51823074810321	0.965428067617802	0.837246158783113	0.893007501163589	0.920024776231137	0.9642397410352	0.953427308148292
CFLAR	1.73210869808454	0.878028900895774	0.98072197479859	0.707105398390546	1.83276617508855	0.722107621968073	1.49125447901384	0.865232127537708	0.49788209579828	1.00249725239912	1.07510245766806	0.917643300948886	1.09730175271708	1.17504129198878	1.45419569489637	2.86730332340623	0.634256982735983	0.997502747600879	0.385018213608817	1.2033613562559
TFPI	0.97597432033548	2.83915193867021	1.26905058863681	4.6519573411712	6.96381604136142	15.0834220587636	7.44299261616407	1.51370657936395	3.06231402563239	0.902386873307354	0.889268258649633	0.88077321576146	0.876023194920864	0.892761036818258	0.983776204007639	0.957391310493083	0.955201034609239	1.13925331472313	0.901399159632724	1.01622379599236
NDUFAF7	0.998637682094109	0.995939735883256	0.970984101513595	1.07115330128835	1.34016554978737	1.06929462886685	1.18856852856284	0.953920849764511	1.00136231790589	1.11536737064505	1.09368447468629	1.14023092714878	0.955444717459357	1.17801358232677	0.964459304639365	0.963529879287667	0.952416473697201	0.981201510725103	1.02840707685784	0.975086791662315
RBM5	0.966540859324226	0.837794924775441	1.06333244120993	0.961884315786735	1.16613224925504	0.995826919804888	1.06330973144016	0.949485407775872	0.983373965164269	1.13834591926909	1.19008739886933	1.1536154161953	0.833557129799757	1.25697778623023	0.953636675739888	0.908821676262645	0.847272687291435	1.00417308019511	1.0667870973786	1.13666323950014
MTMR7	1.03856858372656	1.03958707642212	1.06458971009326	1.0649451400816	1.25078329965086	1.01284731709237	1.0724058762032	1.01378810720753	1.06982625347952	1.00884399873096	0.954217973279717	0.955079383196248	0.937873189748505	0.979182399954071	0.952474890928311	0.966865291610146	0.982549609749431	0.991156001269037	0.947146914754334	0.960301465386238
SLC7A2	1.04773962405526	2.26553372433032	2.20244192332626	1.2259052858322	1.06410387800355	0.962121569052709	1.76814665212393	1.45848405369964	1.38187701406303	0.993086129685763	0.954711982715355	1.01779724325197	0.947715348334782	0.974521108079588	0.964022163162735	0.950115980354071	0.968821563242147	1.00691387031424	0.969226283831409	0.956588861688838
ARF5	1.10243877667758	0.925239788754923	1.07880527334644	1.01022470029049	0.98977529970951	1.08249479761235	0.969851753166879	0.924386438863643	1.07208256850625	1.03453882932987	0.975255618834568	0.876285723527077	0.783882274864882	1.02850744908137	1.09960259728495	1.03266948530071	0.948722104610202	0.988669677774846	0.864670406894771	1.11347793059679
POLDIP2	1.12799718629122	1.03063758039442	0.97032654330772	1.00182497968762	1.08380078115256	1.06869243392607	1.20934176777785	1.0551763385836	1.12685771007742	1.00316516524273	0.938552605617932	0.848547268854417	0.909107929832165	0.987607371456749	0.998175020312383	0.908350019612046	1.03559548798011	0.994777878454214	0.886359193680782	0.923738810279225
PLXND1	0.898596993035719	1.06356432277156	0.869807054405195	1.00287195596636	1.5244503001498	1.32674877978954	1.48133474989016	0.916861966196872	1.28163804036331	0.993478965391217	0.966572305592476	0.901220220527668	0.86219883498665	1.1198300170851	0.978856121422421	0.917178163023209	1.13691800903918	1.28257329112917	0.99712804403364	1.07985866146728
AK2	1.01025972410881	1.08535650518632	1.08308166584312	1.01952714286455	1.08118010912766	1.11961228905912	1.09632123054507	1.13011350833341	1.03427722503472	0.912725542863068	0.865240389044865	0.855562918850462	0.832028510199309	0.909015726789935	0.97282624400798	0.839811577664778	0.989740275891192	0.973443129823962	1.16730454724988	0.963837893349873
CD38	0.996823333873352	1.54573336372835	2.07473054343103	0.986981631473134	0.882901515801185	1.14582497366582	0.901776500248337	1.05934402217353	0.939162524186967	0.987729697940934	0.981667415851183	1.01566428136007	1.5917949189084	1.56679638170989	0.993448366256762	1.07938447266328	0.965983562899566	1.00190052339654	1.13198396949396	0.998099476603459
FKBP4	1.10795486336874	0.99788405517969	1.05103330826092	0.91607082877142	0.944064623339553	1.00211594482031	0.909001025346321	0.986858070520158	1.25427690820456	1.00755869401476	0.94397229589212	0.913785693339805	0.829542252367263	1.00734965962435	0.967195506593295	0.883669606411193	1.03637321837309	1.12926911852025	1.0724493177142	1.00396887564671
KDM1A	0.930585148284381	0.916379268140854	1.22160606111447	1.06758413758136	1.25853743612854	1.01959146786617	1.14568547861502	0.891004744477111	1.00411727793066	0.995205828173605	1.02138664644163	0.934343493993235	0.80817418288024	1.05040375305521	0.945356249883069	0.996074256486772	1.07124440267354	1.00392574351323	0.845390743978377	0.875648112541139
RBM6	1.10919177957085	0.847571873487591	1.0803125512221	0.946019262844844	1.3159239734438	1.1001661139911	1.14422291641115	0.868753927531967	0.89349676515535	1.24603427664742	1.29816272107183	1.81946131101321	0.973158755469368	1.50113428413503	0.974025166956723	1.02597483304328	0.744610651374245	0.97289258591829	0.893063512640077	0.972369579957087
CAMKK1	1.00112572406136	0.973270284483843	1.07820965222095	0.980606887813974	1.00135472130456	0.966902140381705	0.989744759611954	0.997404876138238	1.01208763257711	0.961910344023459	0.995268479862122	1.19553618392824	0.958992703847738	0.971892628195916	1.04612113564646	0.998874275938638	1.00821315147681	1.03462965456568	1.09237017465406	1.02639317866163
RECQL	0.902826842842511	0.901454032505666	0.916798992741634	1.04566488822563	1.21937293652419	1.11536769900093	1.0845519147085	0.887906519404925	0.955694726731603	1.06252984518071	1.00984735356088	1.00090189824213	0.905558215060531	1.0862743907418	1.01501213445371	0.921540034897456	0.999098101757874	1.03654360549191	0.997233469110787	0.982853469974349
VPS50	1.24210585936766	0.959976483879629	1.06981145389153	0.960098738902105	1.19805184043843	1.11287453882208	1.04355571561755	0.975246468359237	0.96512648837221	0.998741778920569	1.00302942811173	1.1014382850918	0.956331292664006	1.13169271701242	0.988314937840276	0.980414144303288	1.00125822107943	1.05465358750861	0.86812686326069	0.962172187723922
NDUFAB1	1.23910781625376	1.04784750250806	1.86861498752987	1.0419840563743	1.03087312921202	1.10487422965802	1.04489357300805	0.969126870787975	1.16142521444123	0.930483021336377	0.823682300040664	0.779693095251711	0.821102086831205	0.912160723182477	0.944317899722212	0.876010963292905	1.18595670971637	1.13785538154201	0.818891108553302	0.872586177163438
PDK4	0.935957147707081	0.71742234525029	1.95185015159634	2.08879651381615	3.22798193857488	2.21040419864023	2.15639415019909	0.735196070977879	5.0823756007989	0.605046429183656	0.615420268334737	0.582127843370074	0.624743602544452	0.706253965183705	1.06835707343828	0.689041375189544	1.54025466957043	1.28633196186974	0.598972004759522	1.06404285229292
ABCB5	0.983324153280169	0.996688201149892	1.01434526095243	1.00289982181011	0.998377941142737	0.999393205170084	1.00132421985663	1.00609655524417	1.0044784036453	1.0139874801105	1.0036166325653	0.980010334916405	0.980175326740245	0.98971113180397	1.00313053132979	0.973550787797497	1.00381314586795	1.00060679482992	0.973550787797497	0.992872155362505
SLC25A13	0.90070536561956	0.909963430625189	1.25402419326749	1.08715497812576	1.19320301896773	1.28280475166356	1.02691625866139	0.885143302588845	1.0105127297976	0.806328809424104	0.82901463745985	1.11285045047036	0.702437577209629	0.822160714282678	0.989487270202397	0.947042178762684	1.23159214471396	1.27882849295773	0.907854958565347	1.05492686298315
ST7	1.73275374382301	2.05552665298362	1.07969130304774	1.20207987679945	0.888620527390762	0.90342443832091	1.06764288704893	1.40859005270495	0.957712523469338	0.908018245011549	0.913556409459794	0.870620818844841	0.819647334911983	1.19650332215299	0.893391847337188	1.08020402219174	1.01483040453225	0.985169595467752	1.67949889264631	0.86512738221402
CDC27	1.11140945001856	0.83556435180495	0.875788993245693	1.35389581535584	1.44101867763679	1.49290881456293	1.90462621495236	0.831924852941596	1.05686032053256	1.03717340503168	0.993494030082257	1.03224106538026	0.732104453885841	1.13853481512038	0.995290518887124	0.995786850200477	0.948848754160999	0.994466060455735	0.916701877909472	1.00421314979952
SLC4A1	0.996417398115064	1.00747085509156	0.99918200582364	1.00773523883322	0.996417398115064	1.02103191783792	1.00350629989855	1.01658980655438	0.996417398115064	0.996417398115064	1.006633368735	1.00302866607756	1.00319753320383	1.00054911319812	1.00028122926747	0.996417398115064	0.999718770732533	0.997986088879156	0.996417398115064	0.996417398115064
CALCR	0.99793100432098	1.01270549418793	1.01342920914635	1.02349212155364	0.99793100432098	0.99793100432098	0.99793100432098	0.99793100432098	0.99793100432098	1.00827238557577	1.00739988525587	0.99793100432098	0.99793100432098	1.00206899567902	1.00875271954075	0.99793100432098	1.00521404960698	1.00264640708421	1.01270999318917	0.99793100432098
HCCS	1.01298496715699	0.968821184002633	1.02485222574505	0.986193596460981	1.14411060356552	1.10594191496034	1.05660710749746	0.982896369073245	0.908016355437298	0.981057217236765	0.93873975679275	1.00158914233244	0.923563579211641	0.97619415497522	1.01930659939423	0.998410857667555	1.09833918405279	1.01363092852652	1.07344296862381	0.9917479901603
DVL2	1.01411252161106	1.01657157375323	1.00740089388615	0.991258764047625	1.06439567774789	0.94105284788389	0.954976978577529	1.0610464489489	1.19708692607346	1.04020284452769	0.992599106113846	1.04665246994976	0.915569021125067	1.05542938982705	0.93134617896951	0.938391122149731	0.951064096469833	0.941957446760034	1.08724962435273	0.909375749854194
UPF1	1.10184649081939	1.01686583200029	1.24333116666457	0.960769231791701	0.978734124926856	0.990766072312581	1.0172339943703	1.07393153756525	1.11659674486456	1.02716904671807	1.04303995824813	1.00923392768742	0.903561142311167	1.09719302736539	0.984343060844521	0.866073732538131	0.925754411371914	0.97242899263992	0.869142061837307	0.966650600825808
SKAP2	0.741353121189915	0.605750401788681	0.66226557426517	1.11026333959669	1.46677902732307	1.10840156904239	1.51575446550863	0.599986217807932	1.19840987976576	0.757504997651097	0.66243284157217	1.12075484664014	0.611232378727179	0.891598430957615	1.22646258030663	0.773022346823915	1.15646159839199	1.2435940435799	0.756490079151265	1.18334957861185
SLC25A5	1.13842622699744	1.93780852619901	0.818136599357225	0.849391468409293	0.852457441297311	0.996244258913966	0.84280460179895	1.28931097762437	0.960436430015421	1.00375574108603	0.99608543929246	0.971921435231361	0.658539927509243	1.12604548927035	1.73034483801629	1.32561871381533	1.43118430660193	1.31780397758579	0.907060875073926	1.34959990681954
MCUB	0.808990617332807	0.653330710846854	0.702842100136468	1.27561703259496	0.819936080637048	0.993621317288132	1.00637868271187	0.686167524345337	0.636269999872304	1.58952255267266	1.52945413275135	1.33655345676679	0.649900873562726	1.15305793939554	1.25579016197768	0.762080192162168	1.21037363061015	1.43077285115912	0.664228697603549	1.24614812100664
POLR2J	1.07958093827737	1.04792336628567	1.1728693458267	1.00464691647967	0.893989508744287	1.01769205187814	0.982008109316359	0.940132583304959	1.13745841711429	0.982701738773607	0.883541656763778	0.855147303302128	0.761555993091648	0.995353083520331	1.02886989520966	0.851232788282871	1.15385752974731	1.10716536269914	0.865402729850846	1.02943190823282
DHX33	1.00643500071033	0.993851980251088	1.00184991996604	1.02089674613244	0.981752573490842	1.01922963539242	1.03188186561414	1.00677347031418	1.0311739080243	0.984474586805149	0.993767471174442	1.01188843066926	0.975997211972349	1.00969316459873	0.982584235406597	0.987574891098411	0.987203368009805	1.00745770742577	0.998150080033962	0.986160203952514
MEOX1	0.997247115778602	0.999499272093077	1.00329800440715	1.00636426148782	1.0278098017084	1.0054187115433	1.12538631945779	1.00229006743983	0.992269530521361	0.992269530521361	1.01111206067	0.998853277221993	0.992269530521361	1.00050072790692	1.00383142522705	0.992269530521361	0.998192139942625	1.002569604063	0.992269530521361	0.999420408963328
THSD7A	1.72630271159471	1.07205397536938	0.988141162688311	0.977718001915466	1.48575414064508	1.71503079095249	1.96036585277688	1.08172974217677	1.01185883731169	1.01960903892696	0.962856318045673	1.05084909354994	0.948634314254911	1.03131067338441	0.983789013357763	0.940652127325251	0.957189004513101	0.969832031463896	0.95072485604563	0.9728136047007
LIG3	1.08350712324778	0.996105165471286	1.02281072920855	0.982498205915075	0.998377348744371	0.971372055486443	1.00162265125563	1.00388482346661	1.01443658796691	1.02961874890678	1.0291813452285	1.02589420759411	0.934934778882494	1.0416709279421	0.984873517786744	0.935650117335404	0.97119609926478	0.993846199918308	1.09024820278801	0.959453061044166
RPAP3	0.997682729597886	0.96984084131166	1.25383580215262	0.992827349464115	1.01975334583923	0.974098088399707	1.00515293955681	1.0270854646575	1.01774446685862	1.00566592733586	1.07556962330341	1.15548738582459	0.888650308202178	1.12037418520182	0.927052718995433	1.00231727040211	0.948482685438482	0.93717144354706	0.97274157815992	0.956582694615813
ACSM3	1.01106668123099	0.998270482555361	1.02680589749231	1.24389211410757	0.973542274953734	1.14422463590001	0.998905415597374	0.981645249160874	0.919674821844597	1.00109458440263	0.97477392210013	1.1236363931503	0.954968364980617	1.00243655322621	1.08082686067383	0.976974428732167	1.12319946655192	1.02568234373232	0.965052339978415	0.978318920893114
CIAPIN1	1.13752809263606	1.00500092607671	0.990762357913127	1.04049394767959	1.14554063458501	1.07016923550708	1.01127677086645	1.00240523479296	1.00244153018927	1.04113142879249	0.973081440008609	0.948841300877099	0.911356489217188	1.11184939810892	0.997594765207035	0.98477757615825	0.970718641805524	0.987276916236475	0.987565787803917	0.962724929531759
SPPL2B	1.15566947914037	1.01765133061559	1.42344400535751	1.04986665376891	1.03604738616242	1.01331715175622	1.00712142909505	1.02681049262949	1.0298565695767	0.969020237380689	0.973263240600489	1.08496296388558	0.959030740726028	0.99287857090495	0.974622959071477	0.957383319975693	0.992400195936591	0.984704000416365	0.953682515303158	0.974027405163938
FAM214B	1.03612432985258	0.93401958957335	0.959517882602058	0.997831847645789	1.11466677093922	1.00216815235421	1.00462010246777	0.91728188765508	0.970705279244405	0.968848919329647	0.934264912151313	0.942393446162435	0.928522940024017	0.982549437783147	1.05634311797085	1.0813731006024	1.18447118032543	1.19216784137483	1.03192306253161	1.13144336063495
PRKAR2B	0.986876256511279	0.950335952469509	1.18579082540086	0.978445410643193	0.939893886251181	0.995410726125387	0.936114800163595	1.00779138346081	1.49761839327111	0.986077975922197	0.999184179623361	0.971497783981422	1.01403856923708	0.992910811628101	1.24802166407273	1.25299247088907	1.15749445618559	1.07942375785108	1.00081582037664	1.13864338828049
MSL3	0.963367115261851	0.885358913124814	1.01422226685352	0.89308146525866	1.05486501837562	0.980732949408337	1.00033187488137	0.921714552314908	0.913060936670497	0.999995533606065	1.03770934013694	0.985614539197285	0.888532645980202	1.03217267128369	1.00000446639394	1.13010730430286	1.00840570648567	1.06328394562384	0.890017751457853	1.16569892927712
CREBBP	0.868516465368111	0.766561517389807	0.952340331189155	0.96977312374196	1.17533528340982	1.01468905561159	1.14972830124126	0.91880786366514	1.0731926305119	1.32698727727885	1.35963393011822	1.34295636138045	0.613956853649043	1.79386375454203	1.10167474547034	0.888082807193386	0.842563145510947	0.985310944388411	0.883922414730011	1.2268609596795
TSPOAP1	1.03610423894469	0.952754000026034	1.28853224362935	0.969099128882535	0.940040311681167	0.939308235373079	0.942814432228479	1.01205070686866	0.975076310772104	1.05648683975032	1.02124367876456	1.00605045462066	0.935456078044681	1.23643500030986	1.07104420952338	1.32794188306487	0.97387107610556	1.00136777422497	0.998632225775029	0.96105427730106
GCFC2	0.972267036506611	0.964544799683598	1.10987149250968	1.0740147367525	0.988689973866582	1.06214540635266	1.03703786409779	1.02730788574446	1.13023197594515	1.0624765438781	1.01131002613342	1.078558509099	0.919604915143143	0.985394881956639	0.933082682116823	0.911515203995385	0.978818054571248	0.945040226669846	1.01407509722326	0.923725528932431
WDR54	0.943870107248603	0.973339732167677	4.64065948505784	1.01876665061842	0.973853402179297	1.18220108669756	1.00309686783006	0.996555165866621	1.01347419126695	1.14490655414378	1.10906064274746	1.03040191349086	0.996903132169944	1.08321756500776	0.926240204583576	0.922650115587632	0.930499849938172	0.912686407597198	1.11095829439724	0.957622302770042
CROT	1.02885542969106	0.957079734770447	1.11370657763409	1.01661162865434	1.05732370213865	1.00052592589268	1.04188966216369	1.06419369512377	1.05387483450861	1.00361137017127	0.980276879375505	0.999474074107319	0.937482222213611	1.04220317680275	0.949112627253376	0.953234514940328	0.968689714616089	0.962578627911455	0.95956696998434	0.946860030123061
KMT2E	0.738213001601223	0.651602846214851	0.639642499939974	0.667608925497909	1.01251920069448	1.15647232885253	1.36205452517829	0.643490241239873	0.826666383179778	2.04205564985531	2.45365393158101	1.99528550251194	0.591939251366531	2.54423950374149	1.16494858023968	1.00683677007508	0.52369606860594	0.793617428799809	1.84718492227105	0.99316322992492
RHBDD2	1.18698038679512	0.910333852221256	1.51938782575288	0.937664575439149	0.951439107340427	0.992087996865013	0.911650118211592	1.00791200313499	0.867895566878771	1.05013374029011	1.28792119221901	0.828946462268459	0.793258076736931	0.956150064644871	1.06572887890015	0.775072517945272	1.62293868843255	1.1391744803614	2.16027048090298	1.2376068824328
IBTK	1.24105678501261	1.23256952631424	1.21076670247885	1.09482141293989	1.09137037838496	0.941011439488008	0.996268432826594	1.07414925407526	1.00373156717341	0.938129355702463	0.95931416329708	0.95184284980276	0.919425643988328	0.971876819439489	1.02634901577066	0.95824681230865	1.22569928471802	1.23019449326102	0.933977480370216	0.932138562822751
ZNF195	0.999462688667928	0.973393430249362	1.11995162505527	1.0091481113781	1.11191457302835	1.0005098571543	0.999490142845705	1.04534410176105	0.978851783690373	1.05287962962626	1.03904767571128	1.04469738743965	0.964608743037396	1.09621005017548	1.01706339887554	0.998959788131129	0.994567349577889	0.982755311422295	0.961200486015027	0.974550221165645
MYCBP2	1.00647831550452	0.826185158233345	0.836506139880917	1.25197066702971	1.20002654113109	1.10069523694535	1.55848702363672	0.836260992938235	1.08776884324115	1.15624079846479	1.31112869294335	1.78830548951515	0.796978382393536	1.15206315761485	0.943834387924046	0.9058086827614	0.81091331384267	0.993521684495478	0.871885800540885	0.952779290140969
FBXL3	1.09950950471754	0.975074890998049	1.07000076618289	1.14023152365094	1.21104448114982	1.05691937419209	1.06190576239388	1.00472882060903	1.39484515434539	1.01120193052887	0.993863463362712	0.981126464184265	0.911005111639532	0.995271179390972	0.929397942792751	0.925230145051496	0.968763376068801	1.0048838852718	0.931490613183269	0.957687194014893
ITGAL	0.945430155868171	0.924082825927273	0.977586350146534	0.96054067074999	0.943238025614952	0.896359046271089	0.933996445783367	0.905354999769598	0.920852362030914	2.08193215908334	1.48054204338657	1.23741398298196	1.07062234913038	2.53196722187845	1.02241364985347	1.13647232976643	1.29184247737005	1.11899799290434	0.969162948766417	1.19488440753488
ITGA3	3.99090640166215	1.71170584548008	1.79090405663665	1.00720244391529	1.82956484731285	1.13831878991855	1.39086134189831	1.53101352209201	1.25164809258999	0.968585062418353	0.981568079250871	0.985741726878169	0.942641770044408	0.956994620058317	0.958524279245919	0.956163919710312	0.976478844860144	0.992797556084708	1.041115890311	0.9484151998311
ZFX	0.946822319781257	0.87534492676936	1.00615887632821	0.891583703163504	0.975025692214912	1.03542006501682	0.895516513804117	0.850950772051387	0.993841123671791	1.19364474251991	1.1525185810471	1.19113918490188	0.794740891359356	1.32469494508408	1.07205428570407	0.890318662077597	0.908183683207687	1.17124628526794	1.04928503382197	1.24480804339503
LAMP2	1.1086583159508	0.936024169288882	0.942964674995597	1.33913552533785	1.26603028552286	1.10397545219621	1.1762470698453	0.996080331546447	1.00391966845355	0.792002805997674	0.873974450921601	0.752365491271487	0.873115816370421	0.865932426530306	1.15958630555969	0.90150527463104	1.92543386153008	1.5157653368086	0.765570493372192	1.18353179852869
GDE1	1.43868644176567	1.36706123697038	2.0485547146604	1.00294238065835	0.950002461795416	0.960743486527077	0.947340937452644	1.39904907876436	1.13449342532093	0.997057619341652	1.01231411219736	0.937197688699193	0.92043609419696	0.957037181338824	0.969305357164006	0.888556961150466	1.16507403223701	1.07524568283853	1.02046034498981	0.958663898813648
REX1BD	0.985399912368381	0.798711033133251	1.01460008763162	1.18467030699524	0.818008134232041	1.11196693071717	0.909995702336951	0.894253194567511	0.916770991812807	1.18555954535112	1.05236865885405	0.959228388613559	0.875337229473515	1.13652150174079	1.04771122083462	0.922861540151968	1.45890446684323	1.14250067918652	1.11511255041479	0.967596636191251
CRLF1	1.01284002005417	0.992059971399633	1.24939288694951	1.20323518968842	1.03078765300897	0.998902697175332	1.00346102203212	0.998374250487535	1.16654326982049	1.00912500585997	1.01496781944459	1.00109730282467	0.988744943361096	1.0253206356441	0.986943079586745	0.996183978587938	0.994478711316693	0.997984744694935	0.968882223608977	0.984608423772097
OSBPL7	1.02593354703367	0.998877971966582	1.02092433308284	0.979106289912489	1.03142468997551	0.982202569323913	1.01086973939716	0.991992977243704	1.02403477735847	1.07613089705061	1.04436926916462	1.00112202803342	0.975818634675679	1.10604045063412	0.986280190594913	0.980737609690319	0.970996148836853	0.97787697588557	1.00556871029272	0.973100237036113
MAP3K14	1.09437942210698	1.19865451471715	1.04059340707345	0.968412701121899	0.995572692083138	0.892186171678596	1.18836438990406	0.966835021367129	0.795115474144797	0.978091918795004	1.10548505172538	1.1143174862237	0.837889141936816	1.02015633632739	1.05316488587422	1.59661009560915	0.817221178120553	0.850197971552089	1.00442730791686	0.833011093561074
ABCC8	1.00372650803604	0.998834990763134	1.01735184012172	1.00633932697379	2.46432148685458	0.995179381040188	1.64673317523226	1.01389736314393	1.01520465697629	0.989043296558294	1.00965044354196	0.990475307663613	0.990642061341261	1.00436829703604	1.00116500923687	0.993151429851847	0.993475126969442	0.993251890758124	0.983946782716462	0.989263878946874
AP2B1	1.07078335885646	0.956672273050596	1.06856654333829	0.836679683675522	1.31225877585822	1.10537423280723	1.13085068216792	0.994756210817093	1.10666996950063	1.04358990652683	1.00524378918291	0.884991053825034	0.59170651338764	1.00608116203515	0.793004816024994	0.76278130500944	0.788116958251379	0.89253306907544	1.08796720792179	0.850095243035831
ZNF263	1.02141182570477	0.911154450524678	1.00598962309261	0.994010376907386	1.20153492464689	1.03176431811439	1.05525916619105	0.928806814757191	1.09603108228968	1.05180007172846	1.02573372562438	0.951776242902773	0.883748247030681	1.1176852425014	0.937506649970116	0.897144050913258	0.918467027535451	0.913497300058798	1.01210591237754	0.94574066612954
SPATA20	1.07590916799613	0.969661364403294	1.03927224791156	1.04659084046639	0.996665245808191	1.02137574631378	1.00538697285605	1.04655771318483	1.14500016983501	0.971730815173627	0.956432517027492	0.99100241170174	0.970299778436698	0.985691320474804	1.00333475419181	0.983313683281415	1.04277946569085	0.995992210965911	1.01655033405168	0.979312319530097
TNFRSF12A	3.44573763931651	1.7405994051099	1.11848635978558	1.54420718440798	1.33430589946411	1.2093566533217	1.12297405436714	1.93150355221222	1.84685840795183	0.875933846348089	0.897907262446714	0.814319648337339	0.857191849837393	0.906609970464037	0.940274510011969	0.853446837340276	0.951124282571045	0.98862956603843	1.01137043396157	0.885707701067205
MAP3K9	1.32430701948679	1.28962061827161	1.13450708165076	0.948032548489087	0.945293686035303	0.973284501058114	0.95468459021729	1.27705633353995	0.951069783891556	1.14470179096121	1.24836297765609	1.18999299313841	1.08635808261468	1.08767978159891	0.977395074142191	1.00961141181569	0.944489929314853	0.986167466884928	0.990388588184311	0.948423138196053
RALA	1.20246150629291	0.915558065313111	0.816269777900646	0.876466205852151	2.26321201730792	1.36076792431418	1.43076489279772	0.947040594614883	0.780797188740646	0.971622354951789	1.23258454376397	1.02837764504821	0.810576183101025	0.965093819869611	4.58081037630287	3.247438837333	0.917963440956111	1.88348011086088	0.738243878588657	1.23564393966509
BAIAP2L1	1.00596929739462	1.32168913516473	1.28763745608806	0.884521390561528	0.760239540864491	0.965107044225468	0.933885297313357	1.47288345010875	0.870024426188935	1.0423512335281	0.997659174885926	1.37586620712826	0.574639018909283	0.889306047192067	1.03439397263906	1.13159057847034	0.757792436216896	0.883407822828578	1.22483739343118	1.00234082511407
ETV1	1.01917119593843	2.06397475444707	0.995864633677555	1.18707715620833	0.992961268539236	1.00722404652137	1.02102033208622	1.09296979049133	1.0279436159649	1.02189804284812	1.0292451779225	0.954121922087058	0.950812064931559	1.00049867189613	0.952604141304134	0.955604985075548	0.959018314755864	0.999501328103874	0.951911054629847	0.968814574627955
AGK	1.02207509749725	0.948639933950982	1.077009375653	0.994010220250535	1.05689837133228	1.00598977974946	0.971898074365743	1.0281947966543	1.01996300682118	1.01710286713631	1.01539186156946	1.05205751869639	0.9757835728019	1.47344401694618	0.947203731954917	0.974523543777771	0.951954970045952	0.973826208620461	0.918248645946159	0.927914045424054
ALDH3B1	2.06136665169691	1.14965918162819	3.77271011709553	1.00113440625494	0.958041596462673	0.927598276613027	0.930971105662779	1.16080300752905	0.998865593745064	0.939859979880583	0.958288373638915	0.94787343998374	0.949097043149761	0.941777120006186	1.08267204750736	0.92001183268518	1.15057795263247	1.1328187149298	1.00669477017415	1.20368920714601
PHTF2	0.890211614047793	0.811448552124477	0.936968272305641	0.850387414093053	0.85898941358375	1.29285545334205	0.865957825624812	0.931616607560573	0.996475658182172	1.06654697580701	1.8582003373377	1.62070825151466	0.712486823610139	1.00352434181783	1.31495556542201	1.26975550004083	1.01953932866847	0.956122891450206	1.40729045901774	1.04432352158277
FARP2	1.08084860326315	0.864089590130201	1.24292667229837	1.0218707147923	1.29494589647487	0.978129285207699	1.27121980360552	0.874889737427878	0.843102903136178	0.83579647878827	0.795591786259599	2.29208661603204	0.914894077770786	0.901383128670136	1.12859342416287	1.85550042568255	1.06562758193773	0.870494175946918	1.84651813925066	0.906908302862765
GGCT	1.0537277671767	1.11366399574572	1.05553904197945	1.11898150816069	0.995827008138231	1.05255988334539	0.95399395549931	1.07100799546582	1.02470411916984	0.930932342623955	0.847073538619796	0.836812585461714	0.825340809656933	0.876299220819786	1.02713797445036	0.836681912078878	1.00417299186177	1.05299741348284	0.941974579447249	0.872995144734162
DBF4	0.944745348165429	0.997552868959614	0.966713881403492	0.980531643441205	0.904995922051943	0.963373671120796	0.983916153989457	0.950613475463382	0.915883635408963	1.39330971499923	1.31921864392128	1.28251781700369	0.946406361857353	1.46212516750256	1.06232987736213	1.03507109398505	1.00244713104039	1.08368860337465	1.01617520580721	1.01250879509386
TBXA2R	1.01500596078301	0.9893839697978	1.00502906118194	1.01117253040324	1.144280325046	1.05096063684311	1.04070917018746	0.990352009430178	1.22133143144083	1.00587713142022	0.98510082832707	0.986956154069746	0.993822236104152	1.00726143416694	0.989967134775369	1.0080785670296	0.985651590767605	0.983538647515702	0.994970938818065	0.99105368473121
IFRD1	1.06949852942904	1.10739899653223	0.684844456951041	1.08039067156799	0.930333019769876	0.996440987767367	0.978634031764589	1.00355901223263	1.02721541477156	1.2737586349955	1.14864391031472	1.14660979323372	0.711314695858927	1.25263674277096	1.03004783555785	0.817757731535236	0.886505882661855	0.92283769787572	0.907445477219046	0.929151729671597
COX10	1.05427539720154	0.955481812643967	1.03575732261791	0.979391497781002	0.986849994835174	0.989976858649105	0.999700654401296	1.03856883239511	0.912901810722553	1.0002993455987	1.13569184578744	1.05271540816234	0.909030554989455	1.11788635579135	0.9691568377294	0.934963373095749	1.01142237222742	1.01823375495022	1.01732668543823	0.947681637453875
GTF2IRD1	2.66955433793119	1.50088438228123	2.04301353913443	1.02090728660233	1.2401632875881	0.958672977373606	1.14297419007863	1.30989920615148	1.13940153409827	0.700263287573227	0.758741258657698	0.77717442381026	0.698995557223033	0.758708113689251	1.05847676912371	0.735745540141948	0.979092713397671	1.14791414715334	0.941296984362339	0.859280323138428
PAF1	0.939085652404268	0.944277754596863	1.12840350390608	1.0161796378288	1.01943773117493	1.00641530477974	1.01005333370544	0.993584695220255	1.03870404824901	0.981633743999222	1.01884188612816	1.03773878817447	0.868523539003972	0.991707413382049	0.972388781402108	1.04697349915244	0.958508919709826	0.937246764392351	1.04598747526809	0.936119104122168
VPS41	1.10061175279481	0.974618567058975	1.00255323719907	0.931881737266345	1.11457769225265	0.994697140756875	1.04732932262267	0.916698349313242	0.940317530383538	0.920233035825227	0.946330867821482	1.00752146468961	0.806963912308205	1.04017757131689	1.03792151897983	0.991190282184374	1.15190149339892	1.17404625190177	0.997446762800932	1.05943861741779
ARHGAP44	3.94375973516671	1.95386200330429	2.3123781792118	1.07572893979638	1.00801702481879	1.16123994542397	0.989881607844282	1.63679844250657	1.38639310173431	1.00145906175993	0.977809893891174	1.07269187931773	0.933942629531085	0.99854093824007	0.955176326381441	0.923551099238975	0.957264853933557	0.985625142530321	0.986754605122545	0.938721006562159
ELAC2	1.07144586321324	0.988993906970602	1.06226213542933	1.0361111931822	1.03857551924571	1.05268725294557	0.983932319889704	1.00701617174418	1.04450746157199	1.03436070164266	0.992983828255816	1.05940198491898	0.968686644084553	1.0681649988396	0.968948480006618	0.942311741125491	0.97969948239741	0.969471431723112	0.961257590180059	0.95205361862948
SCIN	1.03831645167198	1.43839358350322	1.60995002493214	0.997650895460836	1.0003273109855	0.98406476146805	0.982391425209734	1.09335190083151	0.975451681705427	0.990619443903167	0.991656830211677	1.00518604118242	0.988754914440217	0.991643579381064	1.01337430064827	0.999115908786276	1.00061593229144	1.03171701490246	1.46159154899623	0.999672689014501
PNPLA4	1.08381497497689	1.12644508513016	1.36981889327475	1.00637683927234	0.955984409217948	1.02429199334617	0.953598791112466	1.13840135958448	1.03877572430215	0.949401204837413	0.963622086600946	1.02658872591507	0.973697324168222	0.993623160727659	0.992800431313931	0.990632537591689	1.04330794381778	1.01115954579693	0.948044219392369	0.965736662350337
MYH13	1.00919372656416	0.993020228575266	0.990506222032373	1.0019123967381	1.0171184981849	1.01251795977679	1.00756488580611	0.999450671170671	0.979618358251715	0.994850910085061	1.00054932882933	1.02255369478126	0.979618358251715	1.02441878264483	1.00058721784567	0.99798389146318	0.990681091433784	1.00127484225535	0.994126143608606	0.993749234123993
ADIPOR2	0.924335064990607	1.05984293215923	0.968856081101844	0.846789163951249	3.0952117103739	0.828917474637002	2.06919432919652	0.991608156968319	0.927148215125082	1.31192115631605	1.12750632112206	0.989067046657646	0.720820804425006	1.3452215160187	0.971271740541469	0.775745421053309	1.94368733651727	1.560065453394	1.00839184303168	1.17345264622202
UPP2	1.06068745861237	1.00181330941588	1.27747533160423	1.06757291812864	0.986998700525221	0.993133344072626	1.04088541191965	1.06177046989338	0.998186690584124	0.995482801491831	1.0495367583426	0.993172396028977	0.980646938593883	1.01573176071242	0.99305439603651	1.00387534778777	0.980691859426854	0.989736989275319	1.08557292414194	0.984904112122295
PRSS21	0.982692724782672	0.990744550181121	1.03055049291624	0.979101982181826	0.968105720610193	0.976653936730636	1.00265680612869	1.11931258271737	0.968105720610193	1.02345120725967	1.02379299349468	0.993842679717483	1.08759958251272	0.990552614882023	0.997343193871306	0.986255419025203	1.50438774829475	1.04073640391456	1.1278211031327	1.02174026727367
MARK4	1.09422252805577	0.892154539775953	1.06760240453084	1.03091282676067	1.316345996874	1.22614404180221	1.17903202558871	0.890770577703523	0.944581783368105	1.20911880421516	1.07582274984402	0.968549676552468	0.887918672185759	1.27774610303617	0.945971725614982	0.813780629232272	0.937032464076841	1.00799081452621	0.992009185473789	0.98502322403466
PROM1	0.988514144457003	1.00071961220242	2.50096992709884	0.987673685966527	1.04856188019985	0.991056275171125	1.00162243109978	1.16623151705588	1.03589664256081	0.988983440350843	0.99928038779758	1.02303220838565	0.987121990149907	1.01431751820449	0.992783244227803	0.982950834431866	0.991343362897228	0.99074443222738	1.3850633023784	1.00727819608295
CCDC124	1.41568592727375	1.00136954209053	1.05382704979546	1.01742452071505	1.02902772521045	1.07709087837559	1.03455001034769	0.998630457909466	1.1128208462274	0.965761648643039	0.893107362604468	0.915586762579482	0.808957432250076	0.965978929002612	0.986428167012852	0.929381594355734	1.20329707656712	1.10599136776816	0.993015158850653	0.982460632944815
PAFAH1B1	1.22630133396487	0.954956941217246	0.879260270501838	0.853533772807761	1.00007670763642	0.887089844586901	0.949414182543815	0.999923292363582	0.797854738940019	1.29180583847965	1.44354805301809	1.2657118082839	0.634663017901277	1.62381743488636	1.09435176353671	1.10823955340862	0.824105729238984	0.938841038302275	1.04418399401261	1.10690822948064
DNAH9	1.03871775397671	0.99021145775266	16.2548058430156	1.06155668366799	1.01720120626855	0.977449837221085	1.07197253377157	1.01249876227301	0.94460992031161	1.04561728166225	1.04053487182866	1.02556667770119	0.982593709735672	0.999128075818544	0.983867973845629	0.965878246928384	0.968445448752333	0.981114726775562	0.965006608176471	1.00087192418146
KIAA0100	0.999325054777946	0.931317371296251	1.00432424148832	0.93987769582374	1.07347557115181	1.01896605692815	1.00067494522205	0.920742723924407	0.969922881010279	1.00107429435115	0.979769894185325	1.02810403367467	0.875934799150751	1.00166784347962	1.01773450348559	0.980511360155362	0.957975914262762	1.03003187091542	1.00860721357167	0.987310097555676
GAS7	0.638012098362357	0.664223066278843	1.12410286551767	2.76465703139854	0.715146586213252	3.25887073506052	0.665748522635973	0.660304062112651	0.651692711953756	1.08510689479746	0.782911054737862	0.914893105202541	0.679850750557508	1.48574031596063	1.4354081850471	1.69126337535751	0.805444654752818	1.09227169225748	1.83911071081634	1.90140095997252
TRAPPC6A	1.08038258941661	0.987388656251846	1.10304354896704	0.899478014776169	0.82519753580288	1.13641391412364	0.913205148741226	1.01804265359009	0.886933388453137	1.07777763727963	1.09397464233299	1.00226834173841	0.926555522949183	1.18447672847474	1.06820068538243	0.955044816119029	1.04878690434297	0.997731658261588	0.930602449816437	0.945095646877315
MATK	0.98383739632425	0.978815452586412	1.03274258270181	0.975999049987395	1.01809482598353	0.995113726019365	1.00484480678377	0.966615558458477	1.00521797330442	1.7428266610193	1.14331413620242	0.995155193216227	0.970002611811728	2.46465501442469	1.03296824237452	0.989213511260654	0.991872292984302	1.08618220281642	1.33358526195313	0.972484234687907
ST7L	0.946098390578862	0.880225893802738	1.00812137721985	1.06044020125997	1.26229495793109	1.18578403758917	1.17498486533112	0.91503119241773	1.16527496596509	1.04775916162592	1.21490967832543	1.06616862433979	0.775899865637874	1.04836947460646	0.969972702491275	0.884638087738185	0.898294657845202	0.939157454111571	0.991878622780145	0.896445362135953
TKTL1	1.00830643802716	1.00748656574793	0.966404209646646	1.02366143296767	0.952182986568917	0.977697486685795	0.970962749403172	0.992982835939269	1.00011579080794	1.00664278801475	1.01245277483035	1.00290218081405	0.973573793329478	1.38878918989303	0.999884209192063	0.969559172349873	0.975883153077337	1.01280221542932	0.968086613586663	1.0871448355278
RPUSD1	0.993452116876519	0.987555582121378	0.996572916251685	1.01457279157967	0.989271078113314	0.999734504565246	1.00583408651947	0.994032185898153	1.092467865548	0.990095995922214	1.00884184433672	1.03560953798846	0.980034957331317	1.09794316978546	1.00062284460132	0.994564648127427	1.00551194433514	1.00026549543475	0.969109654077794	1.00880819737291
LUC7L	0.927125256846834	0.932206639490227	0.949983502389651	0.975098973381901	1.0807740324263	1.0296831273607	1.11326207348705	0.891821612503644	0.944902351956939	1.20410155451241	1.25108127232766	1.339330949558	0.858475361084441	1.54238603669365	1.00350559705869	1.08161908019611	0.851848183164591	0.996494402941314	1.03017793349814	0.988707509015038
CACNA2D2	2.16406019637096	2.49363552745444	0.985246857482023	1.00201127031232	0.976061491904334	0.980819149542742	0.9884148994499	1.24619087274098	0.994398694540726	1.11079146031881	1.03901597032911	1.02099191794537	0.997988729687677	1.33312278581024	0.996384770317996	0.990939451891591	0.994550044810699	1.03290702001255	1.0295204157353	0.990182172065375
BAIAP3	1.00430562150205	1.00066155883135	1.23268463369598	0.994323718929534	0.994323718929534	0.994323718929534	1.00139772546316	0.999338441168654	0.994323718929534	1.00978493141105	1.00277886992559	1.01413806745235	1.00108960755117	1.01909450108762	0.998179431372974	1.00362544045742	0.9989378285731	0.995889113549653	0.994323718929534	0.994323718929534
TSR3	1.08271881246029	0.996108496911981	1.02708963327539	0.989836608904481	1.00985370923048	0.997996146439334	0.989890885487308	1.00536282023027	1.07089246982841	1.03323964164297	1.00021203755052	0.999787962449483	0.968664831812251	1.01639915102811	0.989245632377537	0.99396587505007	1.04727276896602	1.00192184352738	0.977355738933626	0.98007548313877
PIGQ	1.28236674579247	1.05396172815419	1.96241433076629	1.01660433310884	1.04479330919009	1.01773886150809	0.990333873489874	1.02190628465572	1.09073591640763	0.975549526616051	1.00966612651013	0.982149489496325	0.938565718625139	1.01435197207453	0.946311702271808	0.897741157944861	0.972670223746483	0.985774634923582	0.955614011548275	0.970571844441267
DNAJC11	0.990214013473792	0.989757726720085	1.06496788249151	1.0198198115266	1.05819997362821	1.11230527932815	1.06840224727735	0.990677248458867	1.11191982067128	0.972733097028493	0.998327110341314	1.123445874573	0.964264690985705	1.02770388795569	1.00167288965869	0.971897131265779	0.987492064968548	1.00786649539073	0.987771735756995	0.980411640626983
FMO3	0.996480485766005	0.99654761740407	1.57389022304621	1.2589755559898	1.00414005176675	1.00464579964684	0.998560692363936	1.1625047473824	1.11861666433552	1.00178153462217	0.99993792394295	0.998085412478759	0.998253447372561	0.991506727008925	0.991506727008925	1.01556044569144	1.00006207605705	1.00179888240732	0.991506727008925	0.995077968589607
MYLIP	1.11042477733049	0.973073972508656	1.00364949031605	0.876517012220966	1.00141535811813	1.01897765150324	1.11432059918876	0.942301244010791	1.18198839757399	1.54476313803082	1.4191623870769	0.99858464188187	0.681983005842708	2.03809126647399	0.734542836637156	0.811043086722054	0.724603282343095	0.815513348935078	1.17963445441787	0.893815689422687
NOX1	1.02252298945403	1.01192691345055	1.02616681201121	1.00731107216043	0.997446010563558	1.02856007178941	0.998922332082762	1.01991435043211	0.984896905129835	1.00021153559947	1.00594065953644	1.0045234011751	0.991598648874899	0.993066944198044	0.998290966698542	0.994110440491397	0.994706694395618	0.999788464400534	1.02876530646075	0.997325524142983
E2F2	1.00701468491367	1.00157860283319	1.00089158161804	1.00448255187097	0.99974823205782	1.00025176794218	0.98717016182805	0.99214880617704	0.98717016182805	1.0076437035949	0.994194106399983	0.98717016182805	0.993887373977756	0.995359058297414	1.01943050682769	0.996404963101675	0.993446057030697	1.00365713315582	1.0017897866012	1.01495376170441
PSMB1	1.02410278376665	0.836235050024193	1.12485173882642	1.32221891319852	1.37162595317289	1.24795049569131	1.06142424649829	0.843427041185497	1.6691540689796	0.969387612419943	0.832001644745415	0.778543857526957	0.670116246099437	0.997017032436865	1.00298296756313	0.886596118456278	1.01720736971614	0.953847829656082	1.10587004108513	0.932215350785524
JARID2	0.796601071266726	0.737460780006	0.603637255540074	0.776932693854203	0.598406664266373	0.804424414897051	0.697898035041999	0.627643043260571	0.774731629164143	1.48761581144195	1.36614915784473	1.54887886582656	0.671627105790403	2.05812285903686	5.70954921313514	4.72976918921246	1.19557558510295	3.70891104222909	2.55520136022841	9.046400162983
CDKL5	2.11394375041323	1.43019488692763	1.25024141590974	0.948983389855173	1.55510745881873	1.1384863651142	0.996633124067705	1.16905060857162	0.97647549178779	0.961171630438779	0.974857169098747	1.05047245720319	0.875982235666493	1.00143332118166	0.960224201663146	1.22098786150693	0.987356085370086	1.01993147635203	0.935455744623634	0.998566678818342
CDK11A	0.966684214717776	0.732944064546215	0.807386410987557	0.840152020767236	1.43164454713482	0.906209490127539	0.978724142470784	0.740454039259808	1.06839677049207	1.20147781206428	1.16360895547407	1.07486624082125	0.708556654231961	1.44514137330551	1.02127585752922	0.871714185918027	0.866496920868741	1.06307125510186	1.07290313405054	1.18923233662682
NADK	1.12353966807903	1.04014537546701	0.990778758636905	1.04658633675382	0.977433773899252	0.930957747642422	1.02990311182482	0.970401754761067	1.17584553682683	0.918422068906047	0.897442746065166	0.946957832875414	0.933839260199899	1.00843028252587	0.991569717474132	1.02600712881195	1.07729234194339	1.05261641427089	0.852270708015419	1.14538336745927
TFAP2B	1	1	1	1	1	1	1	1.01009860386744	1	1	1	1	1	1	1	1	1	1	1	1
TFAP2D	0.998134172449393	0.999041947491464	1.00922782827251	0.998134172449393	0.998134172449393	1.00253857081474	1.0123481047422	1.00316811213817	0.998134172449393	0.998134172449393	1.00286804299849	0.998134172449393	1.00492598935135	1.00227300625842	1.00006863581684	0.998134172449393	1.00011759209111	1.00442411159063	0.998134172449393	0.999931364183158
DLEC1	1.26613459268315	1.24269175006143	2.47710670380864	0.984508935609366	1.10000951142224	0.96311385613567	0.99647879872934	1.03666781814442	1.04491399143925	0.999302416253954	1.00069758374605	0.987942589445473	0.945166264861265	0.983998761745085	1.03744500838828	1.01068827277041	0.960130353889458	0.984052781320251	0.981252508523736	1.00147993340086
CYTH3	1.18929081943049	0.811475896732149	0.790510576910244	1.1793742710275	1.00160529643403	1.01071510100318	0.835461797880603	0.764132604599746	1.31923476941725	1.0774878451176	1.05006815899155	0.736890530141165	0.641190642920555	1.19053427701573	1.02829272815874	0.787387180562307	0.740960440693441	0.893938678000722	1.69270608426845	0.998394703565974
ADAM22	0.997694241897089	0.98222396714166	1.17947737392245	1.0518765932618	0.988807495471397	1.20417228971379	1.03591426056682	1.01355661995495	0.907511137697616	1.10450054959423	1.03897219950959	1.04004226865979	0.938651272338112	1.09942418797173	0.99021438273492	0.993154485462739	0.944980729973532	0.971857411717437	1.00230575810291	0.945261788471087
SYPL1	1.13564060396467	0.957560481524124	1.3078591910366	1.10323195690009	1.28561585103323	2.24400885902375	1.22184785717619	1.04243951847588	1.3983778083807	0.820802587393295	0.826492983098648	1.18347440839784	0.64675664101883	0.691822319198868	0.805923072772323	0.762979982281688	0.809593553343649	0.833164934577144	1.07858441560665	0.820011569568558
SPAG9	1.10148218785021	1.51952312928345	0.713608947932578	0.893617034856809	1.1694152227824	1.25211803962041	1.34536393027717	0.992975863705034	0.615231953725034	0.831853923931519	1.00702413629497	0.675596801418758	0.51187848989147	0.989433012622889	1.65766118822855	1.57692225150241	0.699981381608857	1.10402557156055	0.838704951282649	1.37959344728213
SS18L2	0.974152374895836	0.967024906689151	0.884493692466208	1.03734387215461	1.00341162360409	1.22204931286695	1.05458280284438	0.946350403602614	0.95021609711124	1.35332479030319	1.15421516573946	1.10377155153513	0.895827061707209	1.17635960112578	0.911531473255136	0.996588376395912	1.01570296741007	0.976347237937554	1.31032189484288	0.985346152584215
MPND	1.03136764455014	0.977813458251406	1.0093743440179	0.986197271307288	1.010714445256	0.984909540345252	1.07106267767106	1.01562020251465	0.885672801825999	0.994696635619991	0.96294235766425	1.0200126287587	0.947107452341343	1.00634150389566	1.00530336438001	0.966486094587248	1.08601266671322	1.04068913691096	0.964869928391324	0.980197823824299
MGST1	3.89868512447789	7.83582095154971	3.22326156665637	4.68827966476549	0.887076946710843	1.05708520386824	0.826270560521454	6.88103044644138	0.881226822796196	0.827125978600397	0.847628512454318	0.827729917748573	0.754883425952773	0.864825810501951	0.968859750759905	1.03114024924009	2.47679143160974	1.65483611827562	0.933489069273119	1.33812921161537
CRY1	1.13124303088396	1.43583271374329	1.17941980595635	1.19392184436035	0.950484716466135	1.26977566310037	1.12211944680224	1.04524849063778	0.954751509362218	1.36833038775522	1.88789123613934	0.697007154686577	0.520730923847153	2.02474221475371	0.722679668400636	0.629151290791539	0.725254883514793	0.781639030359443	0.757353143917117	0.651034455210224
ST3GAL1	0.44885074231743	0.734688540724647	0.434428377083085	0.92493807753012	1.05833823334759	1.12177319378845	0.964044307063791	0.636243427886527	0.693898437665207	1.35130360436378	1.59318265906924	0.840349832529416	0.496149752046602	1.26277992208769	1.06668171665839	1.34292325721817	1.03595569293621	1.14694396524326	0.757357545872916	1.1072076156093
IL32	4.33989454595053	1.00872851284937	0.811252796141159	1.34288509671102	4.6706341276908	2.94726411342151	1.90119910117338	0.966492818581414	0.991271487150631	9.10585156980037	6.12739560442316	0.8370846677935	0.793346968161333	3.20174445672071	0.865362096321818	1.23386587973005	0.839748857121477	0.899316898058325	0.859644879248035	0.833264342221012
PKD1	1.1298994101905	0.942142476148815	1.8611160942919	1.44837597711286	1.23622039155946	1.19767747401944	1.09080978635696	0.985757210419939	1.26879705305014	0.992789771995362	1.00721022800464	0.941616692860193	0.792831706500096	1.10361061521395	0.935493120025603	1.20989315836284	0.82910015835555	0.95815443697257	0.963216650569181	0.889076261377002
MED24	1.10573989770574	1.26428604657237	1.26473647322981	1.04948744706224	1.94383863850134	1.13562768623388	1.58094055162184	1.16333383748005	0.957235452503329	0.981760356636798	0.983935562951384	1.01313307555554	0.881469011289907	1.00070212638685	0.909380404618592	0.864574822934196	0.91075949801154	0.970642507080243	0.999297873613145	0.907987613800358
RHOBTB2	2.14417293518142	1.66529325065194	1.00301859431404	0.990247496598503	0.994156182122523	1.00244807625245	1.02613045190102	1.16343158433321	1.04929470926116	0.98026946242012	0.973409601405505	1.02777982725527	0.977132070610815	0.997978426938002	0.97457564102367	0.966459906657481	1.01436486641127	1.002021573062	0.971682899526283	0.974056231935592
HEATR5B	1.014433674064	0.814251752598342	1.11289670796628	0.883173898236383	1.04228385010827	1.07320819595142	0.994930364451819	0.839375421543623	1.04285156103877	1.08250504825061	0.984888691412312	0.99804787214498	0.865828069183671	1.01945721298369	1.00195212785502	0.942077150890367	1.42607612051278	1.09438994361375	0.832660927426548	0.850357022224877
SEC62	1.27735298624635	0.983692155437717	1.09935422158845	1.25580114008793	1.36877353753415	1.26657814930549	1.0447463390575	0.925426810088017	1.32045880817768	0.865580807601357	0.767869405938111	0.878282246777101	1.01630784456228	0.755913190895776	0.725394642896319	0.571813470512418	0.952534906552722	0.977616361256942	1.1554855705184	1.04446793994916
RPS20	0.826737044176453	1.24391371949099	0.522674945227115	0.829880914081384	0.506271303908148	0.912333160229119	0.750424727669761	1.16703664419196	0.881048623265882	1.4041884534523	1.1589726729775	1.5815915555692	0.397034371499653	0.838952712449788	1.06228953393935	1.31192928821916	1.43907319169038	1.01810677454618	1.52017640379377	0.981893225453817
CSDE1	1.1357963410649	0.960725954105904	0.84015206307307	1.00016954006727	1.02375724301319	1.22147542071642	1.15004042582881	0.859058335117333	1.08947928542768	0.940569283844764	0.960612552476092	0.858137153279452	0.63404452092627	0.890674254899889	1.00356506152931	0.951492955203702	1.17066203065559	1.07235868711631	1.25726768421511	0.999830459932731
UBE3C	1.1631094639299	0.881462186697848	1.14006775444931	1.0348300094011	1.15825113452291	1.17312736188599	1.0290815692916	0.921144751312744	0.979696078897494	1.05055094056517	1.14934447100777	1.02030392110251	0.736067865016082	1.12677006032132	0.837328386867338	0.869663138318518	0.8223093397898	0.909803346116327	0.935273343104081	0.869792612730576
REV3L	0.97544334418167	0.994650618617609	1.63825528266015	1.74994867093024	1.15976297306124	1.62843505223572	1.21399041956729	0.780872757559483	1.12037442269805	0.913351338493967	0.97692896466575	1.35659221665944	0.541186996917938	0.82613805830077	1.06638327152468	1.00534938138239	0.784146736530641	1.00922511828401	0.849101267821319	0.888536416538854
TENM1	0.977568484941052	0.969334477702956	0.999845735279583	1.12553503972324	1.05320638120355	0.977743431842671	1.00515022105169	1.00015426472042	1.03481310229512	1.11414962006855	1.10467898996574	1.0326460117203	0.957166100679442	1.21330761061335	0.962655554409343	0.961991050692482	0.964160135574581	0.969032566412745	1.05124573654912	0.973285933228761
FAM76A	1.16416383139971	0.96235169890658	1.37522676181182	1.05408838082239	0.977326781684718	1.01645821679227	0.97994295174601	0.951176669856771	1.03170023486672	1.09219244857066	1.09005092179068	1.05401651436379	0.909115716194266	1.08852903657802	0.968338656179418	0.922826023368727	0.974266342543894	1.02306064071603	0.941838583186502	0.983541783207729
POMT2	1.09061176285956	1.00008291872529	1.06769508098783	1.01158099111457	1.01404049481355	1.009673392151	1.02659082032388	1.01460583525976	0.988363666144382	1.00270879346027	0.987515720363854	0.999917081274706	0.977570456148869	0.989767900117957	0.970959575182099	0.975891187918995	0.987221215817711	1.00195175206171	0.986341264957004	0.981423550573132
VTA1	1.02241666858635	0.895998886657037	1.08362178250399	0.961396666465765	1.12208965896395	0.984225702684257	0.970022543769893	0.924319251206623	1.1072355359881	1.01679182110626	1.04673698658932	1.02477273378221	0.835228285422256	1.11858106367275	0.931687062948128	0.900834376238447	0.977177098229974	1.06565475650625	1.01577429731574	0.933108953618274
MLXIPL	1.06815125447511	1.06329413016338	1.08127129002126	1.1979378455236	0.99831170772627	1.0209838746361	1.01521232248252	1.10369746839605	0.973486201439843	1.00379125202418	0.989658697483457	0.986411687206423	0.973486201439843	1.00178727184565	1.0003630869314	0.982592991698034	0.978650023677155	0.999636913068605	0.99635341973195	0.996328300150392
BAZ1B	1.25621580346616	0.946357949652144	1.13176127780809	1.0166425577608	1.13410427358998	0.994473030101752	1.00552696989825	0.870748725624581	1.00788077257385	1.16629856274965	1.17352712451784	1.09226655199699	0.75626477233419	1.14170533449206	0.843570753970465	0.847308659938205	0.823160430226825	0.887445747309582	0.86168096968945	0.791957603561187
RANBP9	0.996506448995263	0.945560808174009	1.07324326793619	0.99949534226611	0.981447654918018	1.54317417728864	1.0094696186782	1.00050465773389	0.780937920405522	1.19563471985526	1.32792717889845	0.920823701197506	0.693360727371168	1.17071930815153	1.18477815979064	0.920642279334028	0.773324543073442	1.055169517111	0.887010191644627	1.2925283213627
ETV7	1.1127824140451	0.99998554549808	1.02193016326104	1.00558533704969	1.03003767606903	0.986277615779334	1.0085398834971	1.02025307095005	1.09745383281534	1.00426833867821	1.10215529935984	0.988444483917266	1.00001445450192	0.964572179905744	0.996494176031198	0.965585734430223	0.983306871591914	0.973241648223292	0.970804003052031	0.975916203142736
SPRTN	0.981506276910758	0.948560465698844	1.02139565140743	1.02296603340269	0.997840689763373	1.02832181023457	1.03398521077084	0.993274990255572	0.916863017764104	1.0402244469462	1.07688523391924	1.00884519146119	0.943990424043694	1.12970750910837	0.991469393979941	0.905292829162033	0.966942533471931	1.00215931023663	1.02174100643374	0.984030786977364
METTL13	1.05253709836888	0.992291535770946	1.01869603674799	1.0200879829458	0.977244330205306	1.0026483136966	1.02124370202138	0.994573516952322	1.09321624353118	1.00535849229464	1.0050946126797	0.997351686303399	0.985641780419638	1.02040092527407	0.996900671382225	0.952942716716127	1.01636135124186	0.996360379511484	0.981203791169059	0.98321710086782
DYRK4	1.01356198867198	0.990968832928372	0.994625176566467	1.02720513865422	0.987181174946816	1.03953561254922	1.07277963116363	0.970638624967611	1.10196867597266	0.978067402616373	0.958470459809907	1.01217308826652	1.02619702118981	0.986797138178384	0.991524306509888	0.907903946594182	1.02413640112007	1.00537482343353	1.01931244900177	0.942228697174247
ZNF207	0.820308552054299	0.87111832492042	0.943653233255269	0.966020120605259	1.03930286132934	1.00047523243873	1.06344404383493	0.794920560095037	0.988284513680529	1.01476176342198	1.04499673677005	1.00770024879589	0.686253952113891	1.17360294927756	1.05141266279987	0.944223132842401	0.995417643720868	0.99952476756127	1.00983039026482	1.01475679932934
UQCRC1	1.17021699461842	0.949464144869024	1.30077933287638	0.997614394303272	0.873416306624038	0.986884373044246	0.931525453526317	1.14140798906081	1.40752732315698	0.976380969358627	0.852907468060706	0.855628882951201	0.810232316877806	1.00238560569673	1.14751050980949	0.94382292253732	1.44714369952652	1.31760697698517	1.06190355817429	1.26235586918505
STARD3NL	1.03494728814581	1.11302165855747	0.857145550937683	0.878196448337977	0.940703744361645	1.03622892586318	0.984345482883816	0.893427676143537	0.775142538253628	1.12830547674691	0.898470415341545	0.916476325867911	0.725288071148379	1.52107760200447	1.01565451711618	0.948984176383335	1.05664025391295	1.14805614528984	1.07693651387622	1.0905333053181
CD9	4.28455273517848	2.03309504637162	1.89429273376536	0.61934643188735	1.22310181696978	4.21472969518213	1.09284175586377	3.04379782413891	1.46367468248696	0.383056115543755	0.38004389361111	0.370822451192593	0.429072058935352	0.375879954972855	0.907158244136234	0.462728193087663	1.68545186594848	0.895042267535067	1.49913684500255	0.418015394486455
NCAPD2	1.04847366198278	1.00464573593458	1.04234465541133	0.994795580257965	0.976842478038905	1.0087325187211	1.02293714173564	1.00241518200912	0.9588964549095	1.01936981668413	1.02886443074911	0.997584817990876	0.981834566783012	1.03642392575114	1.01922188706522	0.965860168473895	0.994647163179202	0.996649925774393	0.929372294820409	0.986649779762308
IFFO1	0.960008266900214	0.934149093365736	0.947948728239096	1.03173484218463	1.07028310874236	1.00416064206892	0.996648629925718	0.929935958980109	1.14226312122968	1.05488491650095	1.00223566347971	0.967438991841887	0.938078351077136	1.07272073440267	1.02114140409991	0.967076795009542	1.02985230989223	1.00902073939985	0.988057609226349	0.997764336520294
PHF7	0.99544300349272	0.994931675995282	1.10250789911236	1.0082921867074	1.087453587554	0.999639070052557	0.998232705482535	0.996072167237401	1.00036092994744	1.02164734238775	1.03641393943136	1.08525403489776	0.985804914797556	1.02275743118088	1.00949852891035	0.966933917881836	0.997732320164095	1.00586036922072	0.954361276507201	0.974430617804997
NISCH	1.20349106170634	0.946395967254067	1.04105862619323	0.997211250868819	1.16838173048743	0.970356194221724	1.00959126550144	0.96787585375017	1.25669568868058	1.09924728454045	1.05884954907314	1.00278874913118	0.86043080323851	1.30885041927164	0.928932780089966	0.960891571191482	0.882742784967875	0.960908857003309	1.09916401392984	0.992563743463192
FUZ	1.0386474090103	0.980673082561009	1.34171212215396	1.01674145614659	0.987617809049582	0.996319050856568	0.993412248079346	1.00368094914343	1.0779369984974	1.01584925210017	1.03552148387207	1.02121970809871	0.984956038645741	1.04554497941344	0.975558311480845	0.971301651101571	0.971417679947608	0.966356026922598	1.00371521328231	0.977293483396325
IDS	1.3365422639012	0.765507131350557	1.36285214158464	0.921794622037525	0.834182658120556	0.849651972845294	0.860237933777602	0.802464363987569	1.00564763326331	1.26523986379056	1.39026442270451	1.16085015730878	0.824284068871955	1.20379880764193	0.994352366736686	0.941408472868091	1.10304890504003	1.02314882055114	1.65996361055776	0.947492118648987
PRSS3	0.984703909533904	1.0003753023305	1.01533603173986	0.998131149450859	1.01729560104374	1.01014734556475	0.999387033227551	0.999624697669502	0.979788931505598	1.01538573934571	0.993738559757267	1.01890415292412	0.979788931505598	1.01881848738245	1.0148594473751	1.15543817209181	0.995926727000561	0.995246217622364	0.994299242989256	1.00559016199185
CD4	0.920140977935551	0.914388316139993	1.23892558735039	1.05526380007886	0.909876616454057	0.899192970879274	0.953796418231194	0.916553279131447	1.28503925585225	1.04620358176881	1.354905624229	0.912265113812357	0.892442523177045	0.912805342827789	1.443137866378	1.22958284598842	1.53424799400445	1.40451899622934	0.906087500357198	1.37578186031729
LRRC23	1.22770650824299	1.22546911879826	5.36665278153576	1.02180983422261	0.943444243749475	0.947497251201731	1.00269847397001	1.17313874688261	1.06574666928301	0.998848369020872	1.04123428754039	0.981579452524292	0.969420470808734	0.961715317323889	0.957994707737654	0.878350479453538	1.00115163097913	0.997667947072719	1.30641734620513	0.922708028513807
BTK	0.978025434258511	0.977932953046963	0.958532836491273	0.982090494913988	0.966702520928871	0.970616000396803	0.981576861494412	0.966955644648839	1.02031839552055	0.996854577802433	0.992596994965203	1.35238815279708	1.11020194769531	1.00314542219757	1.30359085195808	1.15341843201615	1.34162489459508	1.26438281686767	1.7384308958862	1.25357962609162
SCMH1	1.17176129670072	1.0287900059095	1.02271066531379	1.12873104814975	1.05910113221862	1.27193163385032	1.08313170849346	1.12933319470145	1.38140815642888	0.904604094504181	0.977289334686215	1.061209386527	0.783443741706537	0.843248923695904	0.760533378260568	0.84094573699131	0.71798728851179	0.742582189644621	0.745551319857027	0.681330160387169
FYN	0.460971275816063	0.447951228769679	0.534997509066027	1.30792811903732	2.58726459930529	1.06157705322921	1.54959321713033	0.451119672688044	0.681898289546037	6.88176031578815	6.78369138807577	0.761686966239813	0.462775829118128	8.98653023308257	0.938422946770795	1.41943879871422	0.46263431587138	0.695070782634682	1.2504321342675	1.35934976618159
HIVEP2	0.792490201012383	1.24122508701663	0.761747723658315	1.17822995593573	1.37814305775915	1.40615560278339	1.5693351738912	1.35023391265181	1.02518784003975	0.994867317385232	1.25703322572443	0.938994902983421	0.681007238561977	0.986304153465944	1.00513268261477	1.1854719875505	0.589703771448701	0.739427954681907	0.497220453056765	0.765287110291639
ELOA	1.12841057533279	1.15294496731613	0.959471132118806	1.0493963436412	1.07708294471595	1.11524231192285	1.01762284242093	0.956664642653256	0.939322554753295	1.04540586175527	1.00440132399157	0.995598676008427	0.892438217405431	1.07446255589079	0.927616125855097	0.985520319162174	0.943289987677531	0.934947243042521	1.03466548901585	0.91492041529758
LYPLA2	1.04154774262242	1.01129797452132	2.06810923415607	0.918154411024344	0.996211163753919	1.06567513449495	1.00378883624608	1.04683766390036	0.916152134997998	1.04839128287766	0.975001720318135	0.94627953574298	0.931690001470024	1.04688336617055	0.957371798763687	0.917927040782899	1.04298915244638	1.02252116125194	0.965629333705237	0.939613880070399
CLCN6	1.1225733988531	1.05264915302146	1.11559635203632	0.989347276551491	0.985867813412657	1.00813309647248	0.977818380425793	0.942480798120568	1.08872652235178	0.973100885780105	0.925260263931218	1.16543147819294	0.865924325939689	1.00069884801491	1.03989340551847	0.999301151985087	0.949096305201277	1.00842746858136	0.934690101493265	1.0704861929999
NME1-NME2	0.894135624493822	0.934816123037602	0.587563341958926	1.22440223596685	0.709485998042765	1.49228084719083	0.974809961079521	1.04687368349765	1.2848018899703	0.711585055734418	0.572161840167992	0.787824941070448	0.799000923542726	0.586475220278057	1.38939834499263	1.6112960307595	1.9646860602084	1.50951711834419	1.02519003892048	1.08471210460552
TSPAN9	0.806647986029891	0.981650868266365	0.795489895157829	1.18819844192926	2.16275881163348	1.52107183756639	1.67738401642247	0.989237034327828	1.10630540771749	1.47563323150956	1.19929144958032	1.40930654374431	0.587744412655154	1.01076296567217	0.861324823273034	1.0681639820535	0.738927138495047	0.738049955937777	0.947807789712548	0.844045543966224
BTBD7	1.16367306429497	0.9264239361256	0.945314254300515	1.01155034062432	1.54296181164579	1.39071805324295	1.62948782314327	0.774625481807033	0.989569130080336	0.991381173228304	0.991119023558225	0.918850788939273	0.775681590989948	1.23870487618099	1.46214586753987	0.975915271301836	0.8710440005285	1.05466057423714	1.0086188267717	1.27384572266485
APBA3	1.01135630909504	0.975678056827138	0.966263506216501	1.00884664312836	1.04981760320294	0.996072697464277	1.00309507952722	1.01282499947561	1.03787321934508	1.0720024613183	1.09052295572511	0.999824502679336	0.970769446965173	1.04915605100224	0.994543440471836	1.00017549732066	0.973461966711838	0.995781388058941	0.947220543417365	0.975937520787868
MKS1	1.04879407183987	1.00032046303897	1.57059930850531	1.01892123677291	1.00456225351556	1.01905013815617	1.01306074614263	1.03186563707854	1.02917851160999	0.995557149810911	0.992799725320276	0.993246571793833	0.97410858647282	0.999679536961034	0.985560606751056	0.967525049742697	0.994498914425294	0.992878656279586	1.02505713584968	0.976242511874461
ABHD5	1.03953799201533	1.2769479716237	0.862450327341204	1.14893967100418	1.09564676480485	0.943530915413961	1.15126526695128	1.09428344672342	0.774163871886878	0.874524786003907	0.960462007984671	0.908527940091121	0.872577374278582	1.05979097157457	0.889382777133147	0.693614211805546	2.51485607175444	1.40517642706291	0.78213144335969	1.29890092502378
ANOS1	4.64256357289753	1.14958352894073	1.24668802927942	0.999366645058888	0.976874603048896	0.988360664021641	1.04418213525115	1.55119890209881	1.45399236687164	1.01393905090835	0.991710251815965	0.997942890708623	0.943359012653497	0.987047917090866	1.00063335494111	0.944080796666556	1.36276167286627	1.08767441197739	0.986542577976871	0.969771734966016
AKAP8L	1.05564314984151	0.999765710057629	1.1116053570508	1.00023428994237	0.969089796947501	0.970360381289063	0.962694611895002	0.973311076420593	0.960438111165947	1.22585667239797	1.07832646328715	1.12084055567529	0.887798047028525	1.29066542234519	1.05567750084906	1.00236213416693	0.946214980173767	0.994932498420705	0.955965843722784	1.04348738929759
MBTD1	1.00847960328596	0.921718813652872	1.0029984579441	1.00729524928461	1.16203868911548	1.09588073147215	1.00632726887477	0.986820747285691	0.997001542055896	1.14300586499352	1.15573864520053	1.23452558177375	0.842008223947788	1.29431735591317	0.915519156545151	0.930635033728737	0.956382754698138	0.943139178492474	0.835293299375851	0.923718984289711
UTP18	0.958713856890557	0.944312661873803	1.00245620509738	1.05030180649392	0.997543794902617	1.02654430188266	0.967124244333519	0.961755418604447	0.828071614684865	1.15716425601904	1.14637278423172	0.982023808896044	0.863636062063737	1.07959966375156	1.05548570076519	1.03445414161207	1.08078310505932	1.05088426784299	0.932652532458685	0.96888072715217
RNF216	0.975493335253024	0.883116196645438	1.05565950571519	0.972089902510749	1.10288058954432	1.0919337407143	1.00964883739436	0.857571394807278	1.01692659661649	1.37394402381511	1.43817693805129	1.42549811522579	0.828865449621025	1.60317389964974	0.990351162605644	0.914193712698388	0.852072788925443	0.958816058626196	1.1218492871941	0.904248768854096
TTC19	0.888354461703839	0.954583196607637	0.881487231700399	0.808147019229356	1.19648515062565	0.938876216148424	1.01336147586239	1.1121114376019	0.819997718783444	1.14461489190195	1.25831458209302	1.07243537092609	0.630867109039389	1.18293376105428	1.1433578734639	0.857620263697145	0.770336800687266	1.04002653335699	0.98663852413761	1.09251517691726
PTBP1	1.13323995407675	0.977926201158258	1.08730984663274	1.06979840015011	1.21240613309934	1.15896581804936	1.17001978857437	0.935063227163682	0.989956105970096	1.01425959555934	1.0100438940299	0.944295963843989	0.795599121354518	1.03311588333704	0.918817030099266	0.898282784742875	0.974517085773331	1.03467465749908	0.891558155676374	0.94912617878564
DPF1	1.00549906296003	1.00458611407557	1.05205970712711	1.01704961033216	0.998243546583691	0.990033869297593	1.01380398680268	1.02072985164551	0.985684407159659	0.990789921312466	0.999717971543995	1.08455961909179	0.996328154942846	0.993860978812463	1.01563281081051	1.05102257619858	0.992878075002394	0.990341942557462	1.00028202845601	0.99101089324381
LARS2	1.06441950673526	0.958438317287112	1.16982228399921	1.00608470468412	1.06926485224099	1.09043059913573	1.04660615076011	0.982941787112051	0.952831882285312	1.07488310623365	1.0505091099114	1.19272550596869	0.898184989767072	1.08516846997892	0.961409588489453	0.979823642297514	0.993915295315882	0.986795183370254	0.894780510505021	0.973047673218006
PIK3C2A	1.22352537209562	1.01814556726063	0.940858399231765	0.981854432739371	2.85300593448454	1.66659932379177	2.88225424205479	0.878631268101715	0.947917005578435	1.10070548157033	1.04698907436177	1.04465456503687	0.760329645899008	1.54773180123902	0.928354896746761	0.833977330415131	0.767795543794845	0.876693409172035	1.04969741914007	0.856754867606858
PLAUR	0.882881886185063	0.95234566148193	0.692946060079118	1.53056699049669	1.41431249854787	0.859889350364716	1.34793854533192	1.04765433851807	0.826424607750377	0.810602898543996	0.839268480221899	0.736518674767768	0.732474419743168	0.750504946373906	5.58682950898706	1.83915893683606	2.7549738340646	5.3590639027875	3.03247021251559	11.2358686307583
ANLN	1.01502639890477	0.991999652119079	0.985107248880163	0.988744780517913	0.978597331072992	1.00303469220117	1.00770284005552	1.0035378135464	0.966285365357819	0.997219939844212	1.00342246501289	1.00218470703739	1.00160134678682	0.998398653213185	1.09021272751502	0.993513944479115	0.995018393521514	1.01866745380859	0.966285365357819	1.00224266877446
WIZ	1.10793245911074	1.00694604224055	1.03604761040134	1.05281949261839	1.00639026595347	1.04786895405717	1.0191970766413	0.986629271762424	1.09842622587258	0.982314898508928	0.993895326479238	0.976564422399775	0.996994315484671	0.997281138428829	0.994101543682309	0.99353144826311	1.00271886157117	1.00453936602703	0.985879951494666	0.99383542500103
RABGAP1	1.43712060775037	1.0808635580411	1.25892207804326	0.897483413955251	1.2180990712387	1.19904515192823	1.26185942282697	1.12694935404199	1.24110495231744	0.940253990260279	0.953213074492391	1.25606380638381	0.615938842180371	1.04678692550761	0.901471751069876	0.922959327049965	0.785140641369249	0.934460705936172	0.740431408852669	0.929433497717179
DCN	0.98477788203726	1.14204290684627	1.00043322818806	80.411133843667	1.06332691768379	1.02332142950228	0.991411149904705	1.12888138227672	6.31490850570717	1.0039457508697	0.985478066686835	0.951851066781377	0.956813945224618	0.999566771811942	0.979324902024812	0.949769465989265	1.21140060379856	1.02860963288763	0.942454993948659	0.959634824908188
QPCTL	0.915885430191423	0.936254093867422	0.996376220459739	0.91667334722128	0.909236373717141	0.897042855100513	0.906713691121247	0.9389748613248	0.869446959434751	1.09337602816475	1.09228237233677	1.08578881198261	0.965643858474269	1.27639531512884	1.13287597691126	1.00362377954026	1.00744641218235	1.09905173010288	1.10625775692902	1.05042900523395
PPP5C	1.05074812676972	0.980185627756839	1.23136050999393	1.07191191440557	1.09993716642481	1.1333851449688	1.24835697290298	1.06019419811039	1.25096941529405	1.01406831027244	0.985931689727561	0.963507000874646	0.908543285369736	1.03354746405142	0.938359729037998	0.905387635720173	0.924999045261045	0.926585114147416	0.885460379753452	0.936814049790085
CEP68	0.945203368521748	0.947659464438689	0.986057187776661	1.00362092217963	1.04644305162476	1.41050610680562	1.11697643588132	0.935833007839773	0.980514733359919	0.975772386168826	1.07668775145728	0.988047728947191	0.892040644373074	0.953623264377299	1.54884927293563	2.0779715100495	1.07374562704824	1.22534100235475	0.996379077820368	1.38601197376183
MAP4K3	0.931364264446343	1.10919759181457	1.08166927521843	1.0891438510431	0.998080803885088	0.745706552612488	0.886237330084714	0.910619357499066	1.38090561645686	0.615919644266198	0.750737476724229	1.41011233984631	0.851888367414964	1.00191919611491	2.03481791183311	1.60307499273967	0.847283947366464	1.40065958957027	0.707220105058926	1.34199708943858
TYROBP	0.873418052896509	0.865691162379351	0.872640870464903	0.79397416464783	1.02265560751853	0.859413511699943	0.9161648653161	0.792866440818256	1.15742173592174	1.47350081810158	0.977344392481468	0.976818197410655	0.804602005452073	4.51683618036956	10.7755395706576	3.62218774850401	19.3320773323138	10.8406801630031	3.71731201992336	14.0974228453649
TMEM159	1.09768385328602	1.0656762823463	1.11698839425518	1.27645608624598	0.935464417088789	0.880315702689614	0.999198272967171	1.28393578868194	1.41442189972836	0.973853078024312	0.994299561638737	1.02528186944267	0.922924692337174	0.95640917909629	0.963758718580646	1.06365998454081	1.0185225441139	1.00080172703283	0.985778363145693	0.975847193031399
GABRA3	1.01249939350998	0.997813835081595	1.0310302212125	1.00445561656685	1.03044099052616	0.998566757869032	0.996187332171552	1.01585393309359	0.999325334699905	1.00374509736304	1.00308095900833	1.00454009465338	0.975146934871456	0.98865847166908	1.0006746653001	1.01422926060871	0.978848670322791	0.988434288372839	0.997280503619299	0.987778627565417
BRCA1	1.02515175468351	1.04291579883921	1.70223637300471	0.969457520213486	1.09981714511286	1.12778385817006	1.01558899093255	0.955499290750717	1.0619804994465	1.01935917367509	0.976763084762067	1.11374637554521	0.930156479560087	1.03131728198439	0.973213381596664	0.850167271200541	0.984411009067452	0.965140960427422	0.923824882066735	0.910082066313745
ERCC1	1.59510607163938	1.24164779830909	0.968001162808186	1.48338748056981	0.910885994912023	0.995582230933793	1.02706488801631	1.27607284663748	1.19368941729626	1.01012384291825	0.98117534426646	0.874538944418811	0.828548650560968	0.930316391633256	1.14571385523058	0.779536608145309	0.801040153763531	1.00441776906621	1.67398212939911	0.912358176309116
CD22	1.00082005746313	0.991532072490326	1.0056039424803	0.982524790390301	0.996264689454586	0.98258048181295	1.00616195881836	0.986223502583227	1.03339621277366	0.996684012534149	0.999179942536866	2.22185225661282	0.971490087374309	0.99165306679467	1.0761876315852	0.989703234682128	1.10434226367929	1.12479334017312	1.4309958929666	1.09508862717097
MBTPS2	1.06084976030516	1.01196563877762	1.07823761566858	1.03475019419947	0.996973555141459	1.04001197093058	1.00822754218826	1.00917404939701	1.05723379838116	0.973997069561649	0.97404116064168	0.98703619167814	0.956310020238737	1.00735618259061	0.974781731929256	0.981288361948069	1.00302644485854	0.993898199990209	0.950976967454096	0.97977681545265
EXTL3	0.990474660714307	0.929659196795611	0.982621559738921	0.954480008585463	1.08305564874874	1.03437263904834	1.00952533928569	0.982733075299175	1.06490686505989	1.01911756152875	0.947608698972471	0.969624981971261	0.940281757438513	1.05762227052562	1.05162127158782	0.896946923438228	0.947484144019696	1.05639720755424	1.27560716482026	1.20368653422782
NR1H4	1.0059352784141	0.99631149985972	1.00731547228555	1.00910456296237	1.00339766838016	1.01130590543502	1.006358760638	1.00615504114747	0.978445687018652	0.983513707032504	0.992376190986874	0.984937711983151	0.978445687018652	1.00282091261696	0.998595843788119	0.987598872382277	0.994450174882125	0.998526555492971	1.00746309375667	1.00140415621188
ELOVL5	1.20050266506132	1.26036345963955	0.822527451691866	0.91958660025103	1.08041339974897	0.891096768725411	1.1505544835927	0.819997894342778	0.87179088758402	1.34241146259206	1.87720468520163	1.26282079395532	0.590030107778469	1.33649292933482	0.90018401677451	1.582021693017	0.606388507541431	0.799330370088578	1.889242676745	0.8307699241176
ALOX5	0.982065030273782	0.918074340451325	0.935184607018304	0.913301667545378	1.01739819596826	1.05101313261056	1.00793221163227	0.900898692730613	0.930295798878955	0.92158572069691	0.955333417462248	1.2606678828182	0.992067788367727	0.974891632588501	2.7566383110636	1.36929871141728	3.57055346437693	2.45796868965714	3.67046020388992	2.07840802048524
CALCOCO1	1.36667039514294	1.02279478147079	1.16321927551356	1.1080894252506	1.0883762367226	1.01821508460565	0.984308266900828	1.00310186053589	1.13308411512081	0.916773381501875	0.949378320302791	0.88560820870955	0.894093613530961	1.01828714561559	0.884712341410773	0.842702284652766	1.05092983774251	0.996898139464113	0.903722660339287	0.893901275257929
UBR7	1.07058789911779	0.976533954422388	1.02456529133848	1.01976712596353	1.04342004306091	1.03864183366349	1.06214394196263	0.974978076195794	0.977192723393839	1.04707366992714	0.989077898980692	1.13455696230863	0.970510701555036	1.01966098273012	0.985046044375294	0.961973175154184	0.99006445675877	0.999200233260482	1.00079976673952	0.984645357207175
MAP4K5	0.959928313098071	0.920166486586337	1.05763755490201	1.29902571722974	1.43414936049892	1.34888450836666	1.02648704655266	1.10679109785002	1.21142278782283	1.02163378939136	0.884653256138353	0.975540980425527	0.732052240351938	1.0649939271077	0.867687679211509	1.01630050684837	0.956063453644527	0.880905347221333	0.983699493151627	0.866511005212882
PSMC4	1.01837865772923	0.889134064906434	1.13892576677181	1.06039067700773	1.00357062283568	1.03618892520299	1.09779980949954	0.868479088388758	1.39659987809534	1.11590452933811	0.99642937716432	0.937311477859418	0.857073411657212	1.11275838376517	1.03244330154136	0.916903955533574	0.980169755012298	0.956839727275533	0.876105007382293	0.93166528956623
MAN2B2	1.03481486815432	0.966936940172177	0.992090315253547	1.0764869060873	1.02179765022615	0.980907087359965	1.00790968474645	0.970860419174973	1.02763376384326	0.98501397992416	1.04362214618118	0.971672338286253	0.928053345431941	1.05842767701972	0.98854178721847	0.986977191025889	1.11665086097055	1.03419446409395	0.951229753129052	1.02276917674435
CLDN11	1.02221861209121	1.00499448413813	1.05195015581032	1.92230305485788	1.59602952945218	1.26522351553992	1.54611704157031	0.994613095314924	0.986561693705183	0.982515505251679	0.994348841451409	1.00279201767134	0.952696616675134	0.997207982328665	0.989523694808478	1.01229236249138	0.965493918831927	0.967687344142942	1.08373673837674	0.967539325010119
SLC25A39	1.10400563755784	1.05217163913892	1.00562484889313	0.936091226492905	0.921240142338592	1.12486180138793	0.913528389105113	0.981675795490853	1.07635577940918	0.98880301259314	0.967499679060816	0.91909395793877	0.945212865512762	0.994375151106873	1.11139448300884	1.11145177714179	1.13872803765173	1.11836520857316	1.10499842629543	0.925091888557729
MVP	1.59827248049049	1.4983310880074	1.45262590169789	1.12820377709668	1.12386467330741	1.01408633414968	1.11877442500801	1.13221638818466	1.12240313867306	0.855956948616827	0.904581139298425	0.756890088498471	0.772536657003792	0.896690895249534	0.878165796101631	0.926835102772192	1.00696786241176	0.993032137588238	0.78639520890777	0.966476128667723
NUB1	1.18826525797682	0.950832873256518	0.986765283599972	0.959616879227033	1.10233249845085	0.920866913461342	0.898767365261454	0.846713748897309	1.01323471640003	1.48422353223573	1.33174285660252	1.1371768242565	0.849369617721492	1.69889614607224	1.03263479801059	2.03423959959158	0.908774633461528	0.917280563771455	1.12404194448397	0.894959151621313
PGM3	1.02145430225138	1.06637113775376	0.987090797062368	1.32992826563098	1.05955433248144	1.00825478297551	1.02299898735374	1.05372932423915	1.07111982282375	0.969234284164474	0.980529854097221	0.962312154478949	1.07278653747301	0.975920081858422	0.95691529570007	0.976771621890709	1.02523909073025	0.991745217024485	0.969779560006194	0.948920821592756
CLK1	0.883398318685642	0.796927843927509	0.799216208263129	0.892569205427312	1.12141755793089	0.820545938880664	0.907344040100372	0.790301661736774	1.0155561096314	1.64122474344958	1.77758277903327	1.32552137144835	0.871543574431489	1.88828543715932	1.03057080446255	0.984443890368596	0.773018449766314	1.06093540989461	1.55690227549425	1.10168258696365
POLR3B	1.13548879823332	1.09039504768811	1.07594442461249	1.00542631176275	0.983753561722148	0.984793747349422	0.995922925510564	1.05468704290596	1.07048459586691	1.01783511663915	1.00407707448944	1.0162566252926	0.967587194511435	1.08826651740653	0.949170159356586	0.950101955955244	0.972817707372724	0.960008088634443	0.961268781160366	0.948358064678977
ANGEL1	0.973539654544876	0.978588603555284	1.03897935516508	0.990933850708588	1.37717453526442	1.01994578347512	1.04084034712868	0.983523781139198	0.96555156032394	0.997063807260442	1.00177081753035	0.998229182469645	0.96145703781385	1.00206877005414	1.00984239004639	0.962192669010276	1.05804881965033	1.05933026867734	0.963575837531852	1.05805578997889
RNF14	1.03888907898782	0.96148414035251	1.01746591724993	0.99972789885925	1.0618789116991	0.992328941376101	0.973683658844415	0.93068101422305	1.00027210114075	1.00421586589801	1.02176027762439	0.97151083484987	0.96599489458277	1.06695371332662	0.995302194069811	0.877923346396331	1.00395952565301	1.02332843028231	1.0698774573158	0.940395184648584
DNASE1L1	0.980422867690405	0.973475262747976	1.00881756160107	0.977008332043854	0.987912231679928	0.99451534113316	1.02896811850111	0.98548759988411	0.956376245329368	1.02103570891261	1.00548465886684	1.01108535246062	1.01036286722532	1.01208617093151	1.02740440539109	1.04749663986895	0.990298650520043	1.0096083560978	0.984739146687604	0.989508884753902
DDX11	1.0168012571138	0.981260356484564	0.994226008052957	0.974687582046287	1.00545863037712	1.00808431019996	1.05516439000798	1.01776296099937	0.945074371722356	1.03949162658671	1.01393701077346	1.119069737516	0.994541369622883	1.0642171050606	0.975643715104933	1.02215368880166	0.971158199244591	0.979469933422731	0.959070573422492	0.957000461898952
HEBP1	1.72602406265517	1.09368504664451	0.886351918589155	1.26115392616558	0.943543034816586	2.12223942837701	1.11185550583198	1.00231597462882	1.23859636661583	0.817369464266132	0.803536245585948	0.770074824506928	0.772937801919977	0.822116364883284	1.020292165472	0.932167740217619	1.10922923869622	1.05313780646809	0.922987592201972	0.997684025371181
GPRC5A	22.8292221565183	6.21151347372444	1.91905016441525	4.26254850325044	0.957947067732271	1.43034190696728	1.56048472740077	10.2803548662306	1.33283701801416	0.88860615260079	0.903667208833086	0.904153827824054	0.918359292710503	0.876599930700484	0.919343946181525	0.850042959003586	0.903638651719205	1.06716032279849	0.908792916237316	1.04205293226773
MAMLD1	0.84122386645965	0.837733637613591	0.845131352280554	1.40656402240038	0.952989655047079	0.993611554075008	1.00638844592499	0.841894677243377	1.26458365650861	0.952039297202196	1.08835978750231	0.87480720499252	0.844848204266889	0.866139697856318	2.70682707578129	1.33565579091046	1.24166898974462	2.14431269070637	1.18756313795403	1.96992544293585
CD6	0.98523716688709	0.9654403863385	1.13863349794752	0.975330748943391	0.977947285820198	0.967623728739436	0.980833272331703	0.98753389569278	1.04504883273378	2.85261471352228	3.3988147680615	1.04395199098735	1.000769819193	1.42134415792813	1.03543857179178	1.08899807810713	1.00204375884153	0.999230180806997	0.967751072196223	0.977569722391984
TACC3	0.926432187005362	0.938421568848003	0.922337833382442	0.928061387490316	1.01163098847013	0.943836247486677	0.939679691397467	0.949760222221459	0.951917587465162	1.21777746292498	1.3642196573631	1.34754686728929	0.946364985174645	1.14534413732199	1.18044966474242	1.02041805151238	1.03163380512909	1.09331474313732	0.988369011529875	1.1400726645508
UFL1	1.06894428324312	0.931981746497058	1.1268620271757	1.12063710460628	0.957705081475921	1.08435101196235	0.967387901234502	0.99622249736802	1.23919651333546	1.00737943741996	1.02936130969313	1.00377750263198	0.933443070100681	1.16938022056218	0.973678261175709	0.872272868774157	0.954757605362016	1.00592937262415	0.78086130154512	0.950480976891437
POLA2	0.936090258859027	0.963951685850227	0.984458042866009	1.00449514592319	1.05540995015838	1.0151495758051	1.03781550339287	1.00667997143461	1.10694842403301	1.01559118850738	1.01269296996354	0.96331350266354	0.956576279727503	1.00969857854981	0.971397266282623	1.00449054696085	0.954473192698915	0.981277534333526	0.954761511436357	0.995509453039154
ZC3H3	1.01575168286612	0.932391143262129	0.992127370963124	0.960296904882829	1.0010637392159	0.979999087447041	1.0195260685751	0.928115993725908	1.03876498838531	0.999945855917304	1.0000541440827	0.961115146943711	0.909045995258771	0.962993725839745	1.20481286542908	1.00832806614932	1.0279409441957	1.3896226660712	0.975544693527291	1.36770452898273
CAPN1	1.57274173587432	1.17782531857962	1.39212855300045	1.04881449389259	1.10392960018652	1.06025134898728	0.908898376811363	1.3719072819089	1.20106020226622	0.963543502838476	0.976859924694918	0.927123825036597	0.814490561948978	1.10213401499387	0.980058782169551	0.896441289255758	0.99406701665425	1.00593298334575	0.987035923635316	0.962422837400262
MDH1	1.05324168597869	0.939601039294014	1.30389083728563	1.08334703587073	0.86657113315476	0.974995927694408	0.777256623957759	0.936523252353837	1.17973760902149	1.07694474616354	0.965366152374247	0.994588941976578	0.908907010858608	1.00541105802342	1.04311390203692	0.933578712347145	1.52749967702498	1.13419272177495	1.01595070852882	0.897265677514279
SLC30A9	1.08705465481723	0.938385603053472	1.0888003861953	1.01582606272714	1.10927851630555	1.00538269683039	1.0346846013288	0.939540815128285	1.04059445735015	1.10310856671596	0.994617303169607	1.06850811694141	0.843842264517086	1.09844113187429	0.897775189827006	0.847946116113741	0.91317726916134	0.94027058711317	0.8959192970987	0.891903884619717
MTMR11	1.00955254322481	0.988698530269746	1.04041464775679	1.02412725381144	0.999869095932014	0.991068101355159	1.03899203193702	1.00013090406799	1.18097539043111	0.997991950599429	0.978053722619602	0.975791244540002	0.98938406626443	0.995009190664836	1.01123304999805	0.995470826615878	1.14058446583841	1.08600428286401	0.963004924176976	1.19052626805535
COX15	1.05816382371314	0.998213232068479	1.05176388016492	0.997570776669293	1.02355410345844	1.00178676793152	1.00657167498153	0.985328274391718	0.962593638672628	0.974547867914928	0.959547172103556	1.01136745722835	0.972558269774753	0.974007742482246	1.00674878552782	0.973263877390756	1.04100660085045	1.02343647030265	0.988432123648956	1.00509804858351
CCDC88C	0.929025319757141	1.13443598580587	2.59258176384497	0.813911448997791	0.994327822517664	0.885966263430455	0.910521733263111	1.12941077140501	0.808788212770821	2.19466963581603	1.97886054641627	1.62621805125936	1.5508705695545	2.27774935497879	0.872541898547963	0.87896335849126	0.850543679246482	1.00567217748234	0.839758837235021	1.1624148772623
YAF2	0.970209217739417	0.94591028523514	0.832033313735069	1.15456710821024	1.26157673091171	1.11374217258932	1.02568971212545	0.853494516070293	1.38580728890255	1.42060895972929	1.37198659491748	1.15178115879913	0.741533012191138	1.9525324487366	0.950040195425391	0.951114239904352	0.809404359911936	0.900374373868875	1.54910865636379	0.974310287874552
ZMYND11	1.50860890003477	0.998226401797817	1.00177359820218	1.09171269643482	1.33419595414393	1.20585123452892	1.19539174602842	0.978295065981291	1.09368267316556	1.19988903465202	1.01932975415998	0.937616726740869	0.888919796330356	1.17545466994451	0.871296253718024	0.790696029235531	0.894252038131298	0.902281681814226	0.965051888091713	0.835474362568031
WAS	0.868425830636024	0.857554709556581	0.856767496300292	0.86938793511631	0.86062528085384	0.826032629581783	0.853898724576672	0.835379345143865	0.844814337387334	1.36565161593596	1.30454860190872	1.20158896462879	0.93589143994532	1.46008526169333	1.47850093247098	1.30662851069738	1.22178180671796	1.27084957318555	1.06410856005468	1.7668504856345
BID	0.745321882520341	0.717363183578708	0.773937639710857	0.761912341181445	0.862123937195614	1.34116527279757	0.834033797879352	0.876539810484873	0.85960115646558	1.20146514327937	0.9868705141381	1.0131294858619	0.940220800737949	1.34767477795583	2.62283938903116	4.08386839406297	1.84747936366543	1.62414924787326	1.13644461864944	2.38530173957773
NPC1L1	0.998735528626218	0.999178720479677	1.00918379462063	1.00503806304271	1.01909279395335	1.00691932067399	1.02210020355504	1.00882152639599	1.02531983195163	0.993750514215532	1.00082127952032	1.01355344022296	0.993750514215532	0.993750514215532	0.998732253383131	0.993750514215532	0.996384001277978	0.998446163414124	0.993750514215532	1.0027042694474
XYLT2	1.09044714984434	0.965973844368044	1.05602092909238	1.01066706838257	1.01746792069419	0.977626881382482	1.02040299692178	1.00719375489118	0.997737608612066	1.02732173579239	1.00337633890599	1.03618372736286	0.922872559516633	1.00226239138793	0.967940709947698	0.944732477293975	0.980073608507842	0.979651480043393	0.991868967469314	0.956202724530246
RGPD5	0.931738517162331	1.03034222159223	1.06391939198751	1.0561392246185	1.03736950970783	0.960892621644725	1.09313695534542	0.96965777840777	0.966762273747731	1.13881551854765	1.21836477973014	1.36332803938577	0.752214996261638	1.23857181698746	0.946287702054205	0.866255990741464	0.927622599973245	0.937128856507327	1.31082642406558	0.85021882201497
NUDCD3	1.08538156809702	0.990960489015054	1.00903951098495	1.02760812429185	1.01047750841346	1.04813424815284	0.968145689911895	0.967639469605577	1.18584100745405	1.08087589877129	1.0724164332375	1.14872161494009	0.780190992861516	1.09428184195912	0.849245597805568	0.828444771366537	0.872425196720076	0.894618702465953	0.846877360960904	0.845880973021705
IL20RA	1.16065601230844	1.52075408270818	2.33289181131415	1.0437284328965	1.01081736285291	0.990030318854176	1.05632832424879	1.23803230306236	0.985680872314213	0.990786368157708	0.995033517716885	0.998768273108023	0.992387950574136	0.989768067635093	0.999085595409706	0.994901741549338	1.00010080078427	1.01868589518697	1.02958419241368	0.999899199215731
GLT8D1	1.06852846188264	0.937790235093361	1.48518616458089	1.27669509783869	1.08130698991098	1.04203113150208	1.04365403229164	0.997007616621371	1.08691186309086	1.00299238337863	0.959898434072862	0.937950819377001	1.0394973627078	1.00673308467096	0.950350286111492	0.958573930033781	0.951057873895519	0.943333332689612	0.979203862861693	0.910820297951799
ATP2C1	1.36810377444505	1.31478648151713	1.26582804752078	0.880319082334907	1.23335137915772	1.03250476962542	0.965812247294493	0.994474648490865	0.844426048200983	0.962561164544705	1.00552535150914	0.993929211864315	0.756009547775273	0.98221705743306	1.65381556535077	1.27763040867812	1.68059280248183	1.68115954200089	0.962389738559668	0.979651730461369
IGF1	1.0008458031558	0.997505195145508	0.999154196844199	1.80810682517294	1.00352386040107	1.99095417317437	0.990898288093336	1.00090497737772	1.02237699673649	0.990898288093336	0.993247683935507	1.02110350118168	1.38567899562277	0.990898288093336	0.992818727741726	0.990898288093336	1.12207754462256	0.995580460012557	1.0055731250368	0.994467338178694
SLC38A5	0.983191704280191	1.00129732698766	0.985919616668918	1.24818513470972	0.983191704280191	1.0031203879558	0.983191704280191	1.06695970692576	1.04584349015819	1.06295131357073	1.03837276705943	1.03943477863792	1.29608360134887	1.08163133522401	0.987004249848914	0.992389287791113	0.988136018057551	0.99870267301234	0.983191704280191	0.983191704280191
RALBP1	1.31935521114522	0.950277090388071	1.12655851088266	1.00836032940929	0.980872356789606	1.26148799368157	0.991626236719177	1.08758647843308	1.16084186815507	0.976849218703662	0.923318266942215	0.94378626933756	0.832026766563016	0.99163967059071	0.958220064390272	0.927596247496312	1.20613429535708	1.1061465078834	1.01584525162727	1.0392681590584
RUFY3	1.18900853539003	1.85029185717139	1.14963942712689	1.27704850739137	1.02627022555786	1.16162082147394	1.32657326862071	1.16664655715533	0.973729774442145	0.790234470374495	0.735187255820287	0.945538552956	0.72125690708399	0.804270543248317	1.05276665892931	1.54360632486108	0.929853873948419	0.965485609417747	0.698378788129528	0.878348180384135
SLC11A1	0.996982459518717	0.945163089819787	0.982447258592659	0.991657501013791	1.06659212785257	0.986896538130205	1.01075366813995	0.923529652686068	1.19106927225555	1.02875408339153	1.00301754048128	1.01024182427597	0.918342802974952	0.996797115084545	2.32540622489313	0.936310198957403	6.3473144448212	6.36916129641754	0.922081438575457	7.0738356577278
WWTR1	2.70486620155284	2.72676254466875	3.23730792328582	1.789567619029	6.01794353520604	5.69332366874927	6.94001810030934	4.34908441848597	1.37334082212259	0.891153870755967	0.955088606401748	0.881468859922912	0.814641204489933	0.833814076785083	0.790673404450811	0.75224825597451	1.02751519772042	0.895921730122867	0.972484802279577	0.820737302791524
AGPS	1.08084320000693	0.865809253547305	1.09963506851614	0.973161528333426	1.0000826743851	0.999917325614897	0.948036676671389	0.881225262892797	0.879335112589414	0.978845754372834	1.04000398170349	0.964524464190478	0.812538427520392	1.11713052777583	1.14377316771194	1.17971974084142	1.54950243258104	1.33857653650586	1.29482042239744	0.994831800348123
CXORF56	1.02279616901333	0.958717458653418	1.03217958476816	0.972281535739707	1.02398724859981	0.989525735028359	1.00956012186758	0.935627215761749	1.00073987906981	1.05278385991848	1.06237894575333	1.06132270543578	0.923013008395685	1.09146375749789	0.980555620447002	1.00888028299008	0.943575788965697	0.999260120930191	0.978252966371435	0.986920862063635
TTC27	0.969254168903492	0.880178161921572	1.01109456696212	1.11546962117004	1.09238794138097	1.08054862253795	0.999701102651746	0.971772957173447	1.13798095053969	1.05895109544519	1.06509569074757	1.06656863851891	0.824573912509742	1.03329803807853	0.851909552057291	0.855403496144448	0.895842420385413	0.871261088267758	1.00029889734825	0.834052942041127
ZNF582	0.988711346825594	0.984688932371849	1.00390756837087	0.987870720668923	1.01132140985284	1.02590677563705	1.00590123223207	0.988807013620767	1.06741196584979	1.0195642691343	0.998518044105337	0.993445048652265	0.974035002758112	1.01046178654247	1.00362945836761	1.00148195589466	1.00211883307512	0.994025349733187	0.988460100686384	0.981054472457322
MARCO	1.02094696815054	0.916290541755864	0.859662580650741	0.912274775064226	1.04432691658044	0.985984563742619	1.03827238168579	0.885895538349457	0.990910798091933	1.0135333864007	1.00908920190807	0.921134196563536	0.885143188838025	1.02283793378138	1.15157834745648	0.9692687936577	11.9908975092342	6.80310484916428	0.86574246279291	1.8591913894378
PRDM11	1.02666624833326	0.997502287633926	1.98301851810699	1.03537545992866	1.09717710382912	1.03340941602662	1.10380964748989	1.00128657843807	1.12500483691186	1.02490446009562	0.995566134399793	0.974003089516242	0.968481736076445	1.03704137995082	0.981337139712896	0.960332545035011	0.965399126240054	0.980223215765192	0.998713421561929	0.957960473983717
CD74	0.449243923099886	1.40162331051641	1.09052683138682	0.334089240785399	1.10209161897654	0.414273533124871	0.934479419795948	1.06552058020405	0.376866093416336	0.683734656827849	0.559936221927658	4.93850912180914	0.826254014293308	0.567372047387104	9.90298783318353	14.0526232854638	9.06335644669624	2.24974667092109	0.377665755305043	1.4989390364038
ZRANB1	0.89921891954402	0.873063697036381	0.985725191384988	0.981659096679399	1.09753914035229	1.01682939843904	0.947439466236207	0.962755479073757	1.04590965092563	1.152131573504	1.22230455397864	1.01119264258564	0.795963290209579	1.27356825369311	0.935599501410531	0.92010029652956	0.988807357414365	1.01379836339977	1.20804080470436	1.01411747378515
ADGRA2	1.37763912986371	1.11255592429347	1.08680870666695	1.03454390225216	0.964421274066442	1.10591902991687	1.00105277594061	1.20162649205859	1.26575272946153	0.969714800178771	0.984239955031563	0.981656676232763	0.940438537795994	0.971692838603229	0.96671618314811	1.03695295983089	1.01766459795707	0.998947224059395	0.968328780377046	0.966199850800557
ZFP64	1.01829404511195	0.971124718841895	1.15299945087659	1.02089512096045	1.10759939399299	1.13403956443489	0.947351773729426	0.96201953150476	1.01411675325798	0.990089814854604	1.0099101851454	1.04218141675606	0.987136019282541	1.08599995778359	0.95391306009845	1.02923797715273	0.977662722789113	0.958647245611862	0.963039586489033	0.978892268586776
MNAT1	0.987928206338405	0.910265661223778	2.31379563054425	1.07016192969312	0.902377800025589	1.0120717936616	1.04721938064041	1.16039302080264	1.02844683442422	1.24982152656412	1.05002089999139	1.08909713235685	0.698164148038416	1.71230006959319	0.748952573183258	0.721122499407506	0.688200037292651	0.701479058253303	0.828683812417173	0.683045849316207
SAMD4A	2.90411488236902	1.19444560664893	0.740024254769817	3.91998204533441	1.54635544713433	3.46442450748006	2.92093587639577	1.38575159261709	1.82882923279339	0.700396051500757	0.876296500462758	1.00365854521396	0.642731422965482	0.626110168054856	0.642580528012708	0.684941767035349	0.996341454786043	0.801575148207561	1.1794468026573	0.66441623179156
RUNX3	0.869687222738432	0.861014936035321	0.876816891856481	0.860766202320411	0.849038762789661	0.872016069787385	0.872845249903533	0.870852532031488	1.01277777167222	6.54411458432912	4.07577377065955	1.92559786082512	0.987222228327777	8.10281948912179	1.89149499768113	2.00477009186788	0.886647106113165	1.0460119283459	1.28580484372168	1.14170366539473
MRE11	1.01308548488153	0.925013667113743	1.12196370562967	1.01758697628834	1.16130754088116	0.996682673685325	1.05386797428884	0.992337464852142	0.957472525846884	1.05928690471931	1.00331732631467	1.06084315144943	0.899058926171332	1.14687634049956	0.981072063838602	1.05647635512407	0.955213393967791	0.977377324957791	0.911834323374718	0.941346608557236
PLEKHB1	1.1336243724093	1.1494372610008	2.04133054775131	0.972954209252038	0.982564774240626	0.98305965545839	0.997880816586382	1.04778804180588	1.00102415361177	1.07943070703891	1.03953786345885	1.032202565323	0.97680465133004	1.0169394425636	0.981507668091086	0.970202893179573	1.02266314441236	0.99101338102173	0.998975846388225	0.985950529502332
SERPINB1	1.03081935314947	1.10084886297577	1.15387858701257	0.733833958500898	1.57211422236896	0.840962991943161	1.31134813541522	1.06392512702343	0.587444939424546	0.760506737692987	0.688911258644524	0.616694705935163	0.530831738734003	0.81336936166103	1.21209958085717	1.62848858286955	0.969180646850526	0.916396448266539	1.05778432022079	1.74490453491896
SPAST	1.00353482942575	0.877396623741196	1.03465951834865	0.920198761208545	1.01935421086907	0.945782413290708	0.9495332722944	0.867908206331437	0.880910528189811	1.09223560403076	1.04646517390739	1.02575852352746	0.892467420917614	1.1089845647207	0.996465170574251	0.894864198743133	1.00969358079938	1.07811250926398	0.899781847092646	1.05809634165803
NRXN3	1.36023855100733	1.58299245451568	2.84245948240431	0.988870336246099	2.19063013928122	1.34107107558715	1.0490887091385	1.77853244526809	1.10739077038545	0.952293645648251	0.982592463509343	1.0111296637539	0.846966633384255	1.02665953379114	0.925051853629395	0.918502432049776	0.893051222011108	0.954148913510327	0.910682579155	0.923203606550643
OSBPL5	1.04861435485397	0.945907297231956	1.20825937181661	1.24781243564513	1.45663857286373	1.64496565432207	1.32437182907997	1.01746717705753	1.43852739096052	1.28150122567777	0.913655284443804	0.882002228490383	0.912552396608895	2.89991223298052	0.922096855262768	0.88098195477463	0.924064888583352	0.952496599262224	0.942097518415572	0.982532822942468
AQR	0.933756601053981	0.91147145959558	0.96432970436746	0.976659098207316	1.09094520532309	1.10489454014974	1.07475413546222	0.889411178512378	0.862905831310066	1.2643939358384	1.23709108486891	1.20274614235114	0.833682766264488	1.36130204256114	1.04564812320926	0.994747560780512	0.925669459845653	1.05088039984632	0.974085762273928	1.00525243921949
C8B	0.989412020813035	0.995718553449702	1.0246272290664	0.995026117101591	0.989412020813035	1.00252333519565	0.996451083611631	0.999403700872911	1.02084351393948	0.994536842752518	1.00114898249038	1.00254896201815	1.00290564497744	1.00994696447657	0.997091550075912	0.989412020813035	1.26081330355104	1.00059629912709	1.0040648466881	0.994758650344833
FHL1	1.40791675149308	0.914226372728594	0.916485096020896	3.13276605703064	1.56465993048632	2.28898016315924	1.19748129904799	0.978563664727078	4.02987857136335	0.960869124455939	1.03874412509492	0.923093983711295	0.871425440082555	0.888127313614058	0.908066286451743	0.944167032984916	2.24326747660304	1.02143633527292	1.06582473744105	0.885301865156922
RTF2	0.994830409449986	0.816929458157832	0.958220135359871	0.915268481734904	1.14924684415799	1.11889264629706	1.02716521079589	0.80796004460673	1.21475891907829	0.915970563351447	0.943390373935393	0.894703141243786	0.740410012253027	1.03602020601567	1.12868285844535	0.899849142304872	1.00516959055001	1.05393110633835	1.41258615357509	1.03913155868975
GABRA1	0.999918764137339	0.996737927127179	1.01430764263897	1.00906033489325	1.00760475887451	1.00811225179831	1.00200614832626	1.01001671112728	0.994927843812719	1.00008123586266	1.00436822922121	1.00152922852482	0.994927843812719	1.00318109276869	0.998785898885411	0.994927843812719	0.996904892071336	0.994927843812719	0.994927843812719	0.994927843812719
NLRP2	1.02195746177238	1.00759120822383	1.07810225048139	0.976307246095888	1.00548184106944	0.949502724856907	1.02431765353785	0.992618171391561	1.00925641970882	1.03150166642898	0.998190169350901	1.04190003090158	1.0018098306491	1.17543494894121	0.99596892125857	0.973187535961105	0.973442264034417	0.980966650887678	0.956294204866264	0.968634023069956
SLC45A4	1.2211517498884	1.080028001251	1.20977345420318	0.823314614546085	0.862454769236023	0.930320531710438	1.12603901589085	1.11704069635376	0.83212082078705	1.00617876292907	1.04107099758734	0.939958815299424	0.911214812752889	1.2084741052419	0.904333256415793	0.926265761488481	0.993821237070931	1.01452558948066	0.891358246735603	1.05902230565238
RNF10	1.18774368153977	0.941136828651866	0.91085728906487	1.00312828048059	1.02661810461699	0.988546035624627	1.16190889208176	0.920386351359512	0.862172413257194	1.29112520151945	1.28603988755386	1.06202033880502	0.762537124072869	1.24679135367597	1.04966787883888	0.846685495267271	0.875207942531452	0.996871719519413	1.02862948786528	0.956245420122669
ZNF839	0.999798633706061	0.999095747103219	1.08315283964982	1.01592077830878	1.00728452674221	1.00509342180086	1.01723410592801	1.00020136629394	0.98877923871348	0.988168382806582	1.00525659870069	1.00940396475353	0.98571131932989	1.02118556833292	0.977293962203542	0.985339544623056	0.988172998927875	0.982558753661589	1.00102030027869	0.989797199618282
ZDHHC6	1.0201207426693	0.919620383657769	0.930319103735382	0.950947950489917	1.06852279577969	1.02726942064964	0.98639513206438	0.916168484130918	0.944683039191503	1.12657730978182	1.09837820135183	1.04881666490613	0.856272335879295	1.1061114258149	1.03670390174369	0.901875574339206	1.00232490828996	1.0884970479044	0.969180688604862	0.997675091710044
GRAMD1B	1.00095061236695	0.935446664056937	0.999049387633048	0.93810798980706	0.960497727418359	0.981952961522618	0.946293885097149	0.92917367038719	1.07770111251004	1.76984385993698	2.30046531754266	0.976085466160526	0.962720422244582	1.18012985162224	1.55278711196013	1.3219055414991	1.19473250487057	1.73464133591192	0.917643032068143	1.38320593295547
RNH1	1.6790562165718	0.911321116048283	0.89298885899023	1.40639398634059	1.0392106988937	1.17404581893081	0.95677510863267	0.960789301106299	1.40116700081085	0.859356640113889	0.775444773437628	0.774045097654015	0.644283641728929	0.761290881012949	1.17209713998064	1.20657912280296	1.4790540461254	1.21473688377826	0.826223598846928	1.14371227454284
NDUFS1	1.09053774416243	0.965330200284543	1.18607224950599	1.10721972987513	1.12977418624748	1.1055573184874	0.993790060936429	0.990083946111819	1.20771267377311	1.04994698462674	0.999267673185195	0.932131941520725	0.880483283928001	1.06493454972353	0.980242748730816	0.879760220342892	1.0007323268148	1.03827677682898	0.949304262659408	0.965699488983893
RB1CC1	1.51076471297066	1.2144078114361	1.54649487836051	1.29875093839796	1.11060151589484	1.19048397249889	1.45372811943305	0.970633363158057	0.986934467015941	0.9807996506269	1.01306553298406	0.851654444497246	0.711371310201068	1.18982158198157	0.789518132340387	0.625207698875271	0.70498405895523	0.938441360988851	0.697366819054455	1.01746830358654
ERP44	1.08711250498424	0.968636447663409	0.879680886522284	0.987132532923433	1.25947150422709	1.02579231543854	1.04091295889941	0.830758170092232	0.884415804965032	1.00653021701715	0.957423332462601	0.924630167234593	0.827794920844102	1.10675998763131	1.20076114373387	0.919849807361007	1.48320295389329	1.36692036480738	0.993469782982851	1.17112019319099
ALAS1	1.1162956247242	1.13933318654703	1.02739218871605	0.970281248970414	0.99048585827928	0.97830710604667	1.06055526459303	1.00951414172072	0.929669545699934	0.943225752274269	0.960456418274005	0.894944164903243	0.808879695680133	0.948412685685976	1.0112389747199	0.870872235732778	1.67768871328513	1.28796853164865	1.18919690252101	1.04818819423656
AKAP11	1.33770560801504	1.00283927797311	1.16390427212339	1.08683654428786	0.993683441223252	1.10921069327532	1.03824212015668	1.01707991067101	0.987745766932438	0.990582454638845	0.994227267388423	1.06263061140514	0.989621746172093	1.00895254603325	0.985291831697301	0.969759606375813	0.993034863631874	0.997160722026893	1.00907387461451	0.981920779415811
GLRX2	1.07363372284214	1.0103263129608	1.00464279837707	1.04115224951832	0.949523635720263	0.987163462974764	0.995357201622927	0.968539579906169	0.994918606576275	1.0617050927853	0.958417270048156	0.989072498755209	0.987460138590999	0.991549943054599	1.03970329062057	0.953116896796201	1.23788516462422	1.10556221960197	1.11607600234848	1.03464863413394
SNAPC1	0.989926897406433	1.0558307422998	1.19190104139466	1.02363407809294	0.967756915584677	1.05436103158073	1.03839179409805	1.01007310259357	0.934977750217429	0.977846836017962	0.967834070035761	0.945602233979256	0.813614426719789	0.959563290251851	1.03539959818326	0.822120326366028	0.928460995828356	1.09121224202566	1.10394227024119	1.18903587374082
DERA	1.52696518054025	1.05030920077672	1.03571166823853	1.06620725104908	1.40244464445373	1.06942910265672	1.0491285924644	0.983444059191823	0.944226786352635	0.878952738464783	0.873590800515469	0.97635108887234	0.82984882384079	0.984179589716306	0.990813051525798	0.987646510550663	1.0091869484742	1.03399981055801	0.895849562471931	1.0157315442915
STRAP	0.99085534709951	0.898731654965076	0.878105468644653	1.08784031452677	0.997575725211968	1.02984458880656	1.11288691655195	0.863860542243213	1.32739329550098	1.18309894322626	1.16799335417328	1.13361545135074	0.762121944210263	1.30051216113347	1.07846584967873	0.934749827174822	0.881001844918845	1.00043477073429	0.905921952346554	0.999565229265714
ABCC2	1.01876524470017	1.0056300484196	1.0610142259334	1.05320410291542	1.0214297810643	1.0105467449761	1.00358573000787	0.996414269992134	0.971792853983389	1.01215653004533	1.00643279794412	0.991158219542138	0.985046187540561	0.991962117232054	1.01549816447561	0.990011677450875	0.99029001196797	0.993276339077213	0.986184746518063	0.989322459039326
DEF6	0.833894256054388	0.823567948549532	0.856409744258565	0.81770488414668	0.83982267945046	0.808886142087036	0.806261699846197	0.927310093561777	0.854512269885126	1.69985200836454	1.62556914831306	1.23855559725347	1.06392882264621	1.76224795294229	1.17487350355108	1.06716857057333	0.988457282520628	1.04021557529627	1.01154271747937	1.02306332116126
PLEKHO1	1.46098134097863	0.844225611744464	0.837593287983293	0.967081136617142	1.08867888896009	0.882064459743416	0.90386727782934	0.856546997465491	1.21630634932222	1.01434788085742	0.985652119142585	1.03409893355965	0.889839989812547	1.04215075704445	1.26981095583208	1.42260501758192	0.933482157786057	1.10054978488187	0.812669618473867	1.09179700202058
GCLM	1.20881431062974	0.920649703886585	1.64151742111292	1.39213039590611	1.18513633555799	1.15481843555321	1.14004043874319	0.984559029381287	0.997593608863336	1.13960023549623	0.997975537341665	0.855758922726547	0.816176113352194	1.18722189178824	0.942381526356472	0.82663763173229	0.935473134278865	1.02876573062893	0.939147186965812	1.00202446265834
UBR2	1.28767570897226	0.826859895622717	1.1492793355704	0.954917003769966	1.60361559644326	0.990048440760589	0.947122687040574	0.819808814646058	1.03901636375783	1.19506693413664	1.35380105540855	1.08487399060149	0.819408787292275	1.38907402998311	1.00414012493488	0.918348211471083	0.787598180762071	0.995859875065125	0.813400779204372	1.01554954536766
DEPDC1	1.00326170037663	1.00151052377633	0.998254094368112	1.00108495846215	0.998254094368112	0.998254094368112	0.998254094368112	1.00328863886506	0.998254094368112	0.998254094368112	1.00437384819914	1.00487754888126	0.998254094368112	1.00239342544184	1.00988572103163	0.998254094368112	0.998915041537846	1.00704064064716	0.998254094368112	1.00110325610199
CCDC28A	1.10709558339574	0.932447692983869	1.45154904400133	0.942772256761498	1.0036059219764	0.984421415190402	0.983631410509743	0.920782193708749	0.963669535602333	1.12422636855797	1.03937118799204	1.01099403803319	0.910992718570028	1.16075869774604	0.957150568639202	0.938017700389021	1.04636365712874	1.01883164567558	1.2021494650712	0.996394078023596
RRAGD	0.996717869364538	1.06198888656702	1.27174074061098	0.931200013356511	1.01183433506439	0.96635757652036	0.960372795094249	1.00328213063546	0.914821239479006	0.946599778200335	0.98442773422988	1.03070948280726	0.986333628905308	0.921973706786543	1.08459766602413	0.945427882451867	1.39995154609817	1.36372832886295	1.08945221197551	1.13271012687298
PHF20	0.730234531569369	0.732467854865706	0.701289025522958	0.892530066266114	1.14656143808332	0.764596008754822	0.974617313948059	0.624496860770905	0.880928678145557	2.09167706680199	2.19158846610849	3.02465696573218	0.621451290299238	3.09557665235883	1.80904511178696	1.24766868650422	0.851111500204312	1.02538268605194	4.31677482434415	1.72737801996756
NR1H3	0.973230214840047	1.01014379117138	0.961295612066414	1.04109136886952	0.966960188097005	1.11531328053595	1.01363541748482	0.981569930782269	1.22328831855135	1.03711767853095	0.970763239260631	0.981702429874262	0.921283444364764	0.999888166245727	1.00011183375427	0.951747189434804	1.43201814585806	1.27333926984531	0.998150613821604	1.00408961994748
TYMP	0.942903069682733	0.897457084193601	1.10666412433422	0.925466035673961	0.960984934354606	0.818257806468234	0.950524625724568	0.887351437219738	0.860252242923364	0.903338275808714	1.18055152148731	1.21176118643697	1.27948897387214	0.850854711515795	1.8692134471507	1.82127074016542	1.11738103964934	1.34504675813622	1.03901506564539	1.68522318625118
NCAPH2	1.17208673040881	1.0330675396032	1.02625684533224	0.981126732551498	1.11769434821647	0.931410155535422	1.00241312534856	0.997586874651436	1.03942153697392	1.03982101599163	1.0288485066535	1.0248791185563	0.965117433341194	1.03853436625568	0.952135164399093	0.928331804068934	0.942531972212644	0.931383678521595	0.948887355679936	0.928026250098053
TOMM34	1.03750869635488	1.01339097140002	1.31855170266483	1.01253851800101	0.984633354730686	0.974142373821542	1.04874826524353	1.05622834252299	0.996479160293834	0.975694167300149	0.991599184857881	1.06087388680079	0.979262282383628	0.991353259508113	1.06335331205556	1.30804711422148	0.969223117027551	0.999317885327065	1.00068211467294	0.974629385382536
SEC63	1.23866826820393	1.11280474470055	1.23456030261536	1.41138981997644	1.00982885694479	1.10278907802217	1.03910606256962	1.01184224206833	1.18654944897876	0.930701387060554	0.89294042342238	0.845878117917117	0.990171143055212	1.0739034417877	0.859017167264837	0.742821120123271	0.931762401260688	0.955312733466326	0.845914599423778	0.8853872004394
KPNA6	1.10280333877609	0.935762136355158	1.00722938742964	1.04268683907613	0.960488641470945	1.05670057575284	1.02409760723923	0.889785900654335	0.897255339720796	1.13022775364264	1.14395287260753	1.08128285617022	0.683014530815467	1.26099406543845	0.992770612570364	0.810905883849672	0.854136715387161	0.900273310080206	1.03566548282634	0.884311024246123
VIM	0.203886875572404	0.227181688480181	0.189210643739636	1.69964755899461	0.821220966538294	2.41389612455794	1.17877903346171	0.236398055170115	1.80059022923505	0.532916317644505	0.617488900276506	0.333646640837313	0.47946884550649	0.294635889809118	1.72709130798918	1.48873811488074	3.08209507768452	1.9533405168892	1.62353154972545	1.51230722687158
CD44	0.395942803058084	1.22259612884416	0.243584231918841	1.22818670141337	0.364723939342872	0.294549825657473	0.31178105237098	0.664564771676662	0.502294405715651	1.66680125019672	2.07752519130386	1.14298769489851	0.622955189711182	0.857012305101494	1.91995441423126	0.561368254719685	1.33771111615492	2.2225098572144	2.86938923568539	2.3182616012974
KCNG1	1.01506757357377	1	1.00717763127468	1.00567417432825	1.01274154215366	1	1.00711438980983	1.00504334970961	1	1	1	1	1	1	1	1	1	1.00157433096518	1.01480962992852	1.0018005512519
AGPAT4	0.858452783356679	0.839613039493322	1.05062800641385	0.874033204784426	0.981557890843537	1.37265285843464	0.996966651971489	0.787173261756738	0.762525877319125	1.60344523017464	1.23145378080296	0.846393930312458	0.760466276213848	2.11137976476612	1.12918154449289	0.829265675985349	1.27840597460754	1.60440654143418	1.00303334802851	1.59736633129314
SLAMF7	0.982329433682838	0.975220590817008	0.982251895027066	0.976938455623649	1.00979612624247	0.976857530067156	0.972565954826203	0.990203873757532	0.972565954826203	1.4452856931036	1.04734402514926	1.20888099965613	2.27928509666746	1.50039406639641	1.13845120063262	1.99914267066897	0.985225839249237	1.0224436174585	0.986969296698257	1.07190233643592
BTN3A1	1.05955983242846	0.9617350505812	0.9642800233624	0.970522652831484	1.18141725352507	0.986020514297195	1.10350953064246	0.948541963985033	0.920521985421257	1.51158786842104	1.2603420124864	1.12263295467332	0.988193776411542	1.67335646211684	0.984901424695163	1.07176924763035	1.00915413910155	0.99084586089845	1.0887881477655	0.985250516162524
MIPEP	1.03994258251596	1.03986832446614	3.02370943342064	1.01400394102718	1.03147731389532	1.10900001189867	1.0348498350458	1.00036673735351	1.01455591447794	0.951455822936813	0.931487322810398	1.03849405322564	0.922370121835011	0.999633262646493	0.930573337977254	0.882250017018389	0.966984468839473	0.981944550576184	0.926048363434655	0.906599132781981
PRKCH	0.696037315898352	0.904222195453126	1.07599630974371	0.649886754688986	4.08863903653536	3.36237096438963	3.4258297235624	1.03353081626389	0.590963992932009	5.17329182363709	3.7531570582643	0.626831261319646	0.487406067477982	8.30152331070276	1.18965854802914	0.586766564082333	1.22205344940672	0.96646918373611	0.671666343899871	0.956161906284281
IFNGR1	1.03806900453883	0.744867956801065	0.80363339340953	0.961930995461173	2.89923439023746	0.926761665942243	1.5977198707146	0.856749596441848	0.728604339038403	1.08424919178735	0.911047123655644	0.839237459109883	0.551382112547674	1.37277092893244	1.48815361038789	1.15630405041096	1.10052159343702	1.26184160571298	0.899702018017289	1.53514485064735
B4GALT7	0.984196451639433	1.00554972609963	1.03094384433418	1.01177517617681	1.00593385848312	1.00572864167417	0.993818560484102	1.01971864507491	1.1961361366475	0.967593453056677	0.962041687565787	0.962048891453274	1.06010246659574	0.999781697959408	0.986972657158816	0.935858881023323	1.08676882869302	1.00021830204059	0.955534155674849	0.979788725179314
VRK2	0.886062778124577	0.810352702752373	1.16103045071331	0.874546973401626	0.9961376121331	1.04631635064834	1.08873617908862	0.822114547016387	0.885153517783256	0.886322811292005	0.894913368037587	1.2513689055722	0.790464150963715	1.0038623878669	1.04618616166448	1.01065536271468	1.16473725803645	1.15118080125212	0.921472343720099	1.11770983263736
TNFRSF1B	0.749917075456069	0.762180935125814	0.721366810994412	0.825311056869591	1.09451031489667	0.728044100327302	1.25076134666561	0.722311367924824	0.842391589326769	2.71877978133932	2.2495383375702	1.22070489105842	0.755731112557133	3.51385411135384	2.12249859643562	1.09618322067481	0.905489685103333	1.7291358626389	0.841557000065154	4.16488017543011
VEZT	1.50057491330578	1.09607579839213	0.862920940741263	0.857540844875992	1.26233220595567	1.26844567455175	1.11439170085574	1.12572261827532	0.951356321736759	1.04334850140427	1.05014614363481	1.11317812518341	0.863298382771901	0.813341417331779	0.839766456626183	0.956651498595727	0.722698541907698	0.811357249026685	1.06007383939926	0.720380583108197
POU2F2	0.922123139120911	0.890761458058132	1.08301999225151	0.808124068485097	0.892638746863739	0.828201921931566	0.834102403689937	0.922606878478814	0.784033495642974	1.26885934264209	1.42025388261361	1.98340541835274	0.99648449336638	1.23403630185482	1.14163665244331	1.01238627427435	1.00351550663362	1.07184475796825	0.961986245974262	1.24410726968114
BRD9	1.08774012205391	0.974995882471212	1.0188366075595	1.00171949610159	1.05461403906821	1.0314410910665	0.990431322764998	0.972180932929833	1.02410858845731	1.05231559995492	1.06454608203292	0.992181899624616	0.924869768825887	1.04575020089678	0.96552293738914	0.940788484781456	0.9893397170658	0.990212166172758	1.00109657414276	0.998903425857237
SNX1	1.46401657161206	1.05317954471242	0.822817625910591	0.963155285299043	0.998726034759942	1.02637294147373	0.959871412764841	1.01264569660186	0.899189104165345	1.00177430538478	1.02975442492542	1.00127396524006	0.736778647725888	1.09452171046614	0.954869307166375	0.786175767005555	1.03995554998415	1.10279440564917	0.808115693868593	0.97100249057822
TBPL1	0.97887794072308	0.910242978730992	1.12712165703795	1.074542801846	1.03854856254762	1.25513751996343	1.01986680410379	0.941429320948647	0.980133195896213	1.43325562980705	1.14166688515513	1.1521682878881	0.850237556139558	1.48531074175591	0.924937663019994	0.893613571419056	0.886514664647361	0.90781286141603	1.18443980333945	0.868958690827056
ARNTL2	0.979996302511204	0.972182184861766	1.00942808843211	0.933337519287906	1.00300959003572	1.07852914234231	1.29938813570486	1.25006934481925	1.01787184334502	0.919501306549865	0.919573368262606	0.934547711967509	1.0048842998836	0.896780291805466	1.10745836110161	1.30423569146319	0.919892954085216	1.04660895368379	0.913579282712044	0.996990409964275
BCLAF1	0.915978684114274	0.940814478438236	1.27689352986768	0.988313401266056	1.02910321959255	1.19384661562294	1.12537204840697	0.82758236601768	1.01168659873394	1.08339775151397	1.14586181066632	1.20382512433881	0.770717490106547	1.17482255066321	0.935832211735601	0.904371074020586	0.867863433173783	0.952442176742216	0.979700677133493	1.0305997614058
SLC39A9	1.05201441198697	0.94874214540643	1.2185874572787	0.99861914415152	1.05320086956343	1.00957088785597	0.999090522963488	0.980946345611319	0.978714949925995	1.02286910924363	1.00090947703651	0.973300333452205	0.96511231018002	1.08742929798525	0.938388139898629	0.920719059187562	1.00514621219051	1.02556953995309	0.899397070775794	1.00152167310225
TFB1M	1.0531392928428	1.00080347429111	1.03225996859507	1.0091912742976	1.05582852379611	0.999196525708889	0.990982776032098	0.964574706191682	0.903945265022904	1.0282817773341	1.05155943611906	1.05688800566419	0.956694414302616	1.05456444195586	0.968924026546322	0.995406009002406	0.95254676323103	0.964749515033313	1.04408366278028	0.946404107590452
RABEP1	0.981522190117233	0.910015807882163	1.03604295731799	1.02193574646826	1.16742658381229	1.07883336791622	1.02799357404769	0.911759591613596	0.95324627501099	1.07722205253533	1.05191071012887	1.73980990628082	0.744577948716891	1.22063495320234	0.914690395270692	0.772141553398623	0.900459305747592	0.937183806014635	1.01847780988277	0.890277609025688
HMGB3	1.11638456369024	1.04966586387643	1.76244114171808	0.910216709726688	0.912330572264667	1.0021399215564	0.983714601257002	2.03145301659501	0.951188334318917	0.938881284570804	0.962360454559137	0.911339008532105	0.997860078443603	0.937845891707406	1.08347797876071	1.0260573723087	1.00933732948965	1.05194747024633	0.917831857908879	1.07139423687022
NUP160	1.18542879208752	0.96645090542351	1.14342471243228	0.989683208743451	1.15447996900187	0.928935892970492	1.0645627436921	1.01031679125655	1.2056486255973	1.13489259415145	1.13734757516758	1.05724333044957	0.894399889122009	1.28628731073531	0.832422543108488	0.877014117378195	0.867005512619786	0.839668291166472	0.909446482347632	0.812550673409894
BAK1	1.00559961472579	0.911927026216723	0.916570676244439	0.91093614359211	0.994923533457672	0.948450372112716	0.913501661546678	0.914223450121718	1.06223916449444	1.0754297618815	1.02955068075328	1.00533797462512	0.961753592250125	1.05093110737608	1.06762910432683	0.981543716545928	1.07260174332673	1.00507646654233	1.02046870666147	0.975237122948889
MUSK	0.981998318761525	0.993670991056036	1.04776546165138	1.45625700122048	1.00201442888562	0.981408413609203	0.997985571114381	1.06835634248696	1.03936024925449	0.99018642082624	0.986368040971429	1.00958505844282	0.977096845218244	1.00550288381326	1.00407341662136	1.02475480268186	1.00763104340024	0.993415579611242	0.977096845218244	0.995022241578866
IKZF2	1.046788538836	1.02035857898018	1.59468117471967	0.972995232294413	0.960821251102797	0.941755889315487	0.971710609476853	1.17544611206663	0.925396734262892	1.49018377975482	1.35215620321972	1.04526181880899	0.938017316459633	1.74126757600735	0.943396949788578	1.06714046882098	1.03010940259474	0.979641421019817	0.939101517434386	0.943067984274105
GRN	1.06325960706554	0.773891583248627	0.602825700199262	1.00085097022135	1.04512350030055	1.46095000008186	1.08206987718202	0.813110579848652	0.999149029778649	0.627437453275293	0.603914347544128	0.836944985568803	0.668255424994219	0.667149316493715	2.43044902885886	1.35102904641815	7.9345057718857	3.80512295721994	0.84918817220606	1.93239719874019
FAM13B	1.04580709924068	0.806428848154365	0.940207718963708	0.770436620691261	1.03557354443929	0.985077833051301	1.11769850508414	0.8333222614946	0.887622224130504	1.52834136328397	1.45903037064105	1.458852479367	0.785629354196909	1.49626374137603	1.01374888416828	0.983283690824088	0.776191383394665	0.986251115831717	1.15820761800112	1.13919796072574
ARHGAP31	1.3287476194265	1.02172536454473	0.740910809467919	0.813856418271156	3.64339272441593	1.91490262283552	2.68539088514775	0.804819297318861	0.756343648014328	0.92707277586759	0.854082566766084	0.979599875397224	0.790995452352818	0.925252694830359	1.60049396944285	1.79925722611768	1.32791009364187	1.15051682209457	1.00104526474359	0.998954735256412
CENPQ	1.00714244897168	0.975325270114893	0.998858425897917	1.03131007556628	1.01959152227501	1.02530348651987	1.00114157410208	0.975758779615119	1.09912796527178	1.00685128823155	0.975243144570862	0.978420148559692	0.972873756036955	1.00209476722955	1.02705978667248	0.987847017393154	1.02180957382872	0.992844076924693	0.989112342610184	0.985903683685882
SARS	1.07774863928659	1.21234799685227	0.826726871066953	1.20402861778498	1.18945418654864	1.24762461152645	1.00622385522387	1.0840971926467	1.54220142317193	1.0522391952232	0.993776144776129	0.840051911830418	0.840664984093867	0.990816677607115	0.857867134596989	0.885452900796054	0.873053782635459	0.832215899923065	1.07715789709854	0.825462742218321
RANBP3	1.13716831347157	1.07404138520094	1.65844589958241	0.973034028291876	0.989447144965022	0.978517855530865	0.931874786735898	1.00693936943416	1.04735044421562	1.09806156185088	1.15019799627091	1.00284437615034	0.945767066364395	1.21482597878895	0.997155623849658	0.904119265494968	0.944964375089941	1.0292784966624	0.973105162590033	0.984441783851562
ARID4A	1.104243986321	0.925851686224338	0.870991381148684	0.868885818428101	1.10683959095858	0.966035864207874	0.921178650225935	0.768044102819262	1.16358742260702	1.31502949571092	1.31197976702613	1.03915584318359	0.768073508953196	1.33256801018736	0.962517508383627	1.08833416701893	0.853182200114387	0.982344190751471	1.19881557208043	1.01765580924853
EIPR1	1.09076863042357	0.928369629614962	1.22871613331786	0.949249113772911	1.00755330820349	1.0244905063376	1.00027185447037	0.982352163807874	1.04549896224726	1.10565567537341	1.03812018793391	1.05826966779973	0.933046090478044	1.12032036026846	0.997647322334574	0.956209276269829	0.999728145529632	0.954421102999557	0.916837812223958	0.953590414711628
PNPLA6	1.03327555839937	0.933622241234379	1.00402917641193	0.950943002352703	1.11727304202361	1.05108435222342	1.11715106936365	0.944386004041167	0.962798520790472	0.994028760704604	0.974865220955986	0.986595173094253	0.904317436248702	0.995970823588073	1.21423336242764	1.10674101040292	2.30137581580048	1.50935635086508	0.959322272666905	1.35801924261243
IFT88	1.17975691251347	0.989585093288829	3.89893172649577	1.15055042756805	1.12184675432813	1.16455480773209	1.03791043225216	1.03675607189308	1.09417401237562	0.909871902255785	0.907317765844002	0.914780283744583	0.821183831284128	1.01041490671117	0.881207929729872	0.858649395679383	0.910029258084704	0.958509198894234	1.09716922648105	0.981975989806127
ALG1	1.00811607281104	1.00321121230845	1.02444086917246	1.01875394460602	1.04851318033859	1.03000527578738	1.01553487645971	1.01133747866221	1.03584853092932	0.993991654384376	0.99923397678725	0.973795498164339	0.980421702241947	1.00042411625155	0.988936570196063	0.982905181838372	0.983494714981049	0.999575883748452	0.988217049118211	0.977302946857719
ZCCHC8	1.00464220064286	0.932022388659714	0.995357799357136	1.04177547662876	1.02967018312489	1.02524603552839	0.974422008935763	0.960848780115561	0.978301517791722	1.13639625643526	1.18569104846676	1.09830952375701	0.929920493897693	1.18007776905959	1.02597765915968	1.01707494170921	0.939085004304877	0.969185093405019	0.969741082057333	0.980538678322054
ABCF2	1.03442684678578	0.989436184541022	1.03475040319588	1.12524855095573	0.958968898718888	1.0231882765242	1.03631134704293	0.988020741693153	1.16878531432594	1.03118924321766	1.01031056673839	0.961984075941389	0.93465968154729	1.0029115652426	0.975381949625425	1.0458944695781	0.972277272717525	0.97412611649519	0.997088434757401	0.971893785435664
LRRC7	1.0224696869415	0.974216652891314	0.96958172141176	0.997959305775316	0.962741006210659	1.02990287356319	0.998976650804657	0.984380014817394	1.10431813464573	1.04258804072945	1.04519683806244	1.05810640552137	0.936437784683325	1.04250185978471	1.01364654940525	1.00867207165611	0.940575907084624	0.965648813044602	0.945387087032338	1.00102334919534
FUT8	0.764401093072417	1.10002182366146	1.66511794459307	1.040537711648	1.07478774996301	0.844187488046296	1.08061397401536	1.08482054083975	0.831974722074896	1.31072060772309	1.44845449351845	1.66898428201143	1.24166689509173	0.959462288352004	0.844969972668287	0.893092490267421	0.756823563646382	0.81355004805751	0.792072388470762	0.755659259253743
UBA6	0.958770457159879	0.837241070118887	1.012950908253	0.829381840619902	1.24050683531022	1.30346024438589	1.31609519999647	0.988207451299561	0.953412248665337	1.01825227446685	1.05891811489011	1.10426242002224	0.84697801766747	1.16797892194402	0.955195627859053	0.937685476548216	0.947348513646763	1.01179254870044	0.870072842959758	1.10233495526618
GAB2	0.947606336485954	1.38059424306709	0.632600983081709	1.12305898191031	0.82865860261307	0.829170262543715	0.928720940634525	0.680072749705048	1.27470249537024	0.671555518173383	0.889265570322488	1.15188966374677	0.645826896169012	0.621022675584967	3.05829859557494	1.68645779125112	1.48374224502552	2.77725570627661	1.05239366351405	4.71393168420752
ATP6V0A1	1.05048259399919	1.61994980807748	0.811180651296833	1.13132558538982	0.990321595220383	0.984892612137067	1.00967840477962	1.08090123722722	0.912175987062289	0.721837383358364	0.779792578680081	1.04789892579754	0.942046900784244	0.695767401938357	1.15586098338379	0.794536511725201	1.05499666347768	1.1649075297056	0.971897704134511	1.12670199336097
PIAS1	1.17647685926647	0.723620820100843	0.794957027337786	0.67795495195654	1.00343467790603	0.778874930661685	0.930507290580596	0.675016028117841	0.697363515092252	0.913842398552723	1.0221806952578	1.13485618780012	0.536405550607257	1.11590469875116	1.11015282328198	1.00392718914428	1.21112265606745	1.21089197502723	0.996565322093972	1.27378089736491
SLC4A7	0.764565900116129	0.911062621259634	0.885664109490005	1.39131695221071	1.21775266283268	1.37083943119958	1.60515514848885	1.11207881950393	0.967422028739633	1.64429359410702	2.11263949309021	1.27924788599064	0.736633808845181	1.3380645347155	1.03257797126037	0.827605820015932	0.778611883919426	0.953430158745749	0.802474197553318	0.938796252801617
APBA2	0.976065922208034	0.960711716516533	1.01825747726402	1.00572765901124	1.0019166517106	1.41330969984909	0.982692542415278	1.0083665091651	1.16330358312593	2.08978400596978	1.62755491969503	0.956252562265496	0.944731100518964	4.14279309450379	0.950616928780571	0.99823173042274	0.949156469082062	0.976028747159853	1.00176826957726	0.962653512498037
MAP2K3	1.08604949765918	1.29466583723665	0.919186189252985	1.00378505128764	0.86003061725841	0.854248759831417	0.909445586463054	1.14836857156389	0.929691439019745	1.12933424559324	0.885649600304097	0.78337922864342	0.82064270879489	1.29953409862208	1.15012708613646	1.09835069791964	0.99621494871236	1.22280663606546	0.910328243623495	1.2215386396711
TMSB10	0.976226278713634	0.441631842995184	0.302099186024883	0.713734473482567	2.70067443528852	1.63609284796678	2.27655018124061	0.349870315288525	0.470545336967538	1.1450743502421	0.940612789617377	0.657938338943262	0.248490949866894	1.02377372128637	1.90012445678974	2.93700465255025	2.62373003644417	1.80316664551604	0.738049650828913	1.99961203558976
ASTE1	1.01446584386513	0.996912210029088	0.975727142768459	0.975175479835574	1.04653014952077	0.999826630294084	1.00077734254602	0.983024394730594	0.9492735185333	1.07404603592561	1.03342403170467	1.05465184607002	0.968734246996767	1.0586175122425	0.974394043435553	0.976022727445891	1.00017336970592	1.01684010874987	1.01992115621707	0.98115278429536
RNF19A	1.15499179127613	0.942659660877756	1.47311613698386	1.08420881519203	1.35577820471829	0.746435053589935	1.05734033912224	1.12382635762532	0.691229304747124	3.10910130813297	6.25637479218009	1.68052949245502	0.751352823301264	1.72611790580404	0.692190395093438	0.803300826879162	0.77089038548934	0.756309287697112	0.696281647742925	0.784577395264414
PEX3	1.01583784798341	1.01706131367471	1.06776111676033	0.977995208272188	1.04280349586769	1.03274929506014	0.989668322068679	1.02614173007032	1.05363706424675	1.02283147383855	1.01033167793132	0.960352751033242	0.900619713828943	1.12765398884918	0.924694633853079	0.929242177276167	0.930135824541188	0.916990081570126	0.93064452059861	0.899595253072081
GABARAPL2	1.11226859148609	0.920268603545495	1.20363558229391	1.08207298053496	1.13590274822908	1.74540741522406	1.34787378297951	0.916360268813082	1.27700589942395	1.01470975032792	0.785285399570507	0.896954282886584	0.632370145670134	0.831897133887493	1.10897483550673	1.69395742997214	0.985290249672079	0.835771775121269	0.873184004764684	0.864887582585852
SH3YL1	1.58630974730374	1.78972834101221	1.34903957119321	1.01911136286321	0.995914089376538	0.962036491933209	1.01487612679392	1.41790231144403	1.05621350365365	1.01275386204263	1.06635904745553	0.953476687033611	0.921012069514445	1.00408591062346	0.924228940678253	0.961578756830452	0.958864227246886	0.962396564430265	0.951234596651414	0.920257524826945
FAM136A	1.18412624611942	1.02479971224023	0.967658190072706	0.977706710726902	0.93723435315303	0.945074242777624	0.946028028640759	1.05060080344277	0.900016636339449	1.04525826587238	0.991262622644494	1.08704873252652	1.09261539254358	1.14612811114734	1.00433754544664	0.995662454553363	1.10247787342248	1.08595958478988	0.91945043436535	0.969759408487747
VCL	1.87150438652108	1.09702840743629	0.991453998709124	1.26826389085362	2.07010111043483	0.93857294299361	1.63396267740847	1.51485545059988	1.5451301363881	0.843898212181019	0.679191014054591	0.611113824307519	0.527887236864777	1.00854600129088	0.769064259052665	0.633535600628633	0.683297517230674	0.844166926181381	1.01242887240712	1.08017160955791
DEPDC1B	0.979874523554135	0.979818167588976	0.983461427144941	0.983814767789304	0.967318983558904	0.999805521646574	1.00996096841929	0.981989140680899	0.967318983558904	1.04283067977781	1.04239810828029	1.00971525527091	1.03441701747084	1.05674108845583	1.0111475109084	0.976368080590796	0.986254167239355	1.00432491690469	1.04779141517544	1.00019447835343
DAPK2	7.60919083397127	1.81176032010525	0.988804601507345	1.03468070148234	0.94201601309817	1.0129195377456	0.915398342310093	1.68520563556639	0.982157129413662	1.40655140998546	1.7984659598468	0.995729151295233	0.924413844081043	1.07397650626074	0.943197302160588	1.00427084870477	0.925706974264236	0.961715273519921	1.0112827493234	0.933120811423875
NSMAF	0.780614798398157	0.740231302181561	0.713463515734303	1.00074101873152	0.885005016225498	0.999258981268477	1.0538379698863	0.823795605119763	0.777198423886115	1.03730668810893	1.07416665949454	1.15987341557838	0.680730979797072	0.946964726364174	1.28887687724416	1.16736987005131	1.21211710811821	1.22982080183794	0.95541357029722	1.15154940870015
ADSS	1.04179457503555	0.994540912862861	1.10528864034766	0.97275101080681	0.963224124808208	1.00545908713714	0.944014372036345	0.957041269948107	0.968725689065944	1.27170068114799	1.2728476424146	1.16180942273189	0.917357226783474	1.45815366196153	0.992946887590623	0.959166127234014	0.95148062008736	1.07473159882511	1.02329963763602	1.03437003604549
STAP1	1.00365994263785	0.985567605983398	0.993794567587647	0.983262247179292	1.00145951436509	0.997743265434363	0.976388411100285	0.99854048563491	0.969491073684939	1.04900131936342	1.00771031847547	2.42827242240716	1.38032853552082	1.21659401415978	1.00577580303298	0.969491073684939	1.0083155242414	0.990286293266155	1.90245750273486	0.990485294756953
TIMP2	1.9807231545017	0.929074878099082	0.743447708754449	2.9316007679383	1.06865109558848	2.2941749373173	1.0882203536518	0.8409282373774	1.51548861524281	0.803948817840698	0.880061134707273	0.892964672645565	0.926368042435988	0.795302476625715	1.286324789615	0.93134890441152	2.25952520724803	1.86981901813481	0.854389525752185	1.67503040837354
RFC1	1.46525157473406	1.25046962939103	0.984925730544498	0.954930662300728	1.1938655794974	1.29669102326816	1.01533039362326	1.06432338527045	1.0150742694555	1.20286594490955	1.15284972632021	0.979515192522017	0.846128438298041	1.34547683345424	0.861221604010515	0.819930714328211	0.836182918783223	0.883142352301418	0.82391557506577	0.896199343342113
TBC1D23	1.15046859731718	0.975143923704503	0.865407000252405	1.12234847454588	1.04597196555696	1.006536182749	1.03657680794257	0.914316157527745	0.98915678127928	0.976581861014743	1.00879116519571	1.01238389285321	0.926550115508611	1.09377136502736	1.00174315273153	0.824560151156488	0.938351373615663	0.998256847268471	0.902912780653173	1.08876145732609
CUL3	0.974500567606457	1.04057385778532	0.800455528664733	0.956592547334952	1.01372109352134	1.02224851381672	1.10852777497416	0.98627890647866	0.715411870508194	1.46088154861052	1.64638209387428	1.67150335125928	0.699857519031791	1.84443604638239	0.955827379934253	0.860030787929172	0.759047937342828	0.951367466514286	1.22916340014343	1.05642741129843
ENSG00000036549	1.12233726528974	0.904223381249727	1.10897146401634	1.00298974490091	0.99701025509909	1.15516638247413	1.2051519612117	0.981652627831238	1.00739293013559	1.08761073632274	1.08081577856156	1.17294940558425	0.766651106522403	1.10562870503027	0.851366125132183	0.848477539619668	0.846120500040178	0.891524184055816	0.819591361469211	0.799389245935891
CASR	1.00845260599738	0.994880974527432	0.994068138148952	1.01081495148758	1.00117577733875	1.0148211003744	1.00971395829679	0.99856302207689	0.988579746822355	0.998824222661251	0.997959898232401	0.995139011665481	0.995306550511409	1.00498956230063	1.02055631358355	1.02579768483357	0.996452057305015	1.01200080729774	0.988579746822355	1.01998629675961
TUBG2	1.06293481963543	1.00371988170829	1.06848873684697	1.08297924243866	1.03007224144445	1.07517757577132	1.04601721485236	1.00620845114732	1.16389827055049	0.995489717169444	0.97117880527013	0.977887368529977	0.97942244999345	0.980971870487468	0.970077520267583	0.996280118291708	0.980397790354774	0.957962451197262	1.00388170561758	0.956268767252029
RPL26L1	1.19370674820901	1.1282366657283	1.22639508638901	0.986914758000992	0.928040618393594	1.05867661039641	1.03548704470212	1.05047815987051	1.11872427983052	0.960055453500194	0.895346064217639	0.856448241038276	0.911090011450407	0.881663405266212	1.01308524199901	0.923094753064626	1.17699352662727	1.11401853629051	0.814516863358076	0.946828790565892
NSUN2	1.00253634309956	0.962425716207557	1.00632159854381	1.05195109194308	0.997463656900437	1.00936563164569	1.04576356335891	0.968531696787864	0.949659996035532	1.02120485862392	1.03873483730758	1.15402404501747	0.895855295942759	1.10564539780591	1.03192866914188	0.962188805247147	0.95445722079955	0.995075004376236	0.978087668516972	0.983874856280493
FBXO42	0.978101225113355	0.877288865092327	0.966222182236866	1.1218699445249	0.997007047662201	0.909188196097235	0.921563816901292	0.878255722912932	0.911544434079233	1.05038986680061	1.05511606736888	1.12327979325381	0.695179763488789	1.12286688041589	1.05211038478531	1.10856853147381	1.04405920102798	0.986386496914712	1.0029929523378	1.02451015714752
MFAP3	1.04259472014254	0.951431805848078	0.997461745064785	1.07268270456123	1.22707111681539	1.16414466910517	1.25940403115409	0.944738735655982	0.9700312805095	1.10970003465989	1.06541896563464	1.00879197123581	0.919445655740128	1.1921229350775	0.945972293851521	1.00253825493521	0.943297284275295	0.97256393725134	0.962576838704634	0.949984863159521
MRI1	1.07419943256036	0.917965153957224	1.16020193562708	1.04911092504911	1.1241087137369	1.04763395663264	0.988044440199695	0.966328303326717	1.05927949126893	1.07164202135686	1.04755859179561	1.01195555980031	0.950192913234806	1.03533438444887	0.965450688201896	0.961714594030937	0.956339204607285	0.93884263029027	0.899420822834817	0.940397419607481
METTL1	0.997433840322852	1.00288216617794	1.00020126819893	1.01042345131464	0.997433840322852	1.00441186330737	0.997433840322852	0.997433840322852	0.997433840322852	0.997433840322852	0.999798731801072	1.01067729142378	1.01788188690566	1.00156977015528	1.010998397383	0.997433840322852	1.00537665819078	1.0068664944172	0.997433840322852	0.999229771072729
AGA	1.01433282015735	0.987593016436669	0.973057192516553	0.966050311680557	0.941785646545636	1.01697672121163	1.00128984242012	1.01510711146143	0.998710157579884	1.01011660608429	1.02934569666216	0.991962987144191	1.04213419910604	0.985014152481147	1.00736018921689	0.991930475051881	1.04566321236786	1.00711118373655	0.964382476362941	0.971152284136782
BOD1L1	1.0077455101465	0.911767921986222	0.99436861483583	0.917740254607042	1.10929385819664	1.09176714905333	0.986333393676798	0.896489858252936	0.898994429919359	1.01483852774825	1.00021150072507	1.23674179365828	0.869493246120289	1.10608506375041	0.99978849927493	0.916999114012384	0.929946761878525	1.0254405185259	1.04478565300296	1.07561047013202
MAT2B	1.08133656107478	0.989432400732388	1.17279431833669	0.962495600534097	1.06384860143296	1.01056759926761	1.02855482639363	0.976482091113143	1.10674908073938	1.18914714518134	1.0985204323298	0.963463812109493	0.897807015938544	1.31322895883321	0.942729354671593	0.957873095736514	1.01636970132931	0.961914274903438	0.961550413948824	0.965477310927052
TLL1	0.9941306122882	0.999578452921256	1.03139448207185	1.02411123499201	1.73039572027668	3.25773551203473	2.86971831955985	1.26897638087694	1.01048642634873	1.0149555516913	1.0002995708937	0.998890260198024	0.979373825121953	0.999700429106298	1.00033745045216	0.997734773914111	0.993429986556783	0.990679732001084	0.993877989033688	0.995270317423172
EDC4	1.08711768323743	1.01353457371485	0.995361082511249	1.0048411288403	1.06140042195774	1.03818988767259	1.01021581265539	1.00933167991015	0.959635007382047	1.03194183120423	0.980067354441733	0.961013292516783	0.936416904035525	0.988151919413305	0.974066334066676	1.01495407869764	1.00072036184041	0.999279638159586	0.943862368136392	0.982320063472276
TRIO	1.08902844097641	0.952721482802871	0.646372830104812	1.12967106223154	1.15423168666934	1.16840630487818	1.19249145261973	1.19929767225378	0.883492756533987	0.402028119652952	0.337234208976906	1.22530180526968	0.739730738484564	0.537266833808912	1.06235965806349	0.914948299984986	0.907430677701744	1.04727851719713	1.7389342432466	0.711672358249475
VCAN	0.960178718323994	0.979230363886361	0.938758900906251	3.03532614990307	0.944467371867243	1.02248691558368	1.04218474186314	0.969488414376896	1.45558538090769	0.965602752315857	0.975179342713249	0.949976068633768	0.998232275818287	0.961671426733534	1.67595006949245	1.00176772418171	1.46704727430078	3.81166998625757	1.00641309400415	11.1260224320062
CLEC16A	1.53103834881463	1.28625189771585	1.13756819070439	0.828409118556656	1.03278444667036	0.859068384354656	0.936350412025789	1.12051671257112	0.816388406189939	0.891185844204536	0.967215553329639	1.35317076233541	0.683819092426829	1.04433460733365	1.04775530315573	1.14736439887826	0.79001737489586	0.834586163711636	1.24383551152221	0.784474962941416
MSR1	0.907064894827474	0.853515679667343	0.896698662517157	0.880162610392345	1.13961595469771	1.14311227688942	0.995966066495947	0.783209125013484	0.953654476159652	1.00403393350405	1.01925879395402	1.06162784147834	0.813975464056916	1.05707576562097	2.99901563732613	0.988559558556356	12.0390459228679	4.62019697435432	0.876889254407592	2.90961212979408
CDH1	8.38319756386769	7.45545977811927	5.6629461566652	1.00534330656862	0.959781201338096	0.93544695587185	0.990502795523715	8.88195910320692	0.98697931636445	0.975225590298436	0.994656693431377	1.02833989053279	1.13421777645337	0.982616435052731	0.942110150994639	0.941236690313943	1.02827071685975	1.14330855955175	1.02694180341478	0.965763572813001
MTREX	1.01325277741652	0.882467466727124	1.03393010289571	1.07393024015492	1.19016095104797	1.53840689759207	1.3158058981195	0.895443975896707	0.902359969855777	1.08361532029794	1.08755607890456	1.15716701648507	0.831155919195939	1.19982689663404	0.917355921219004	0.781578103829581	0.824880312247621	0.906131231145792	0.986747222583478	0.838812562600066
DNAH5	1.17987714127268	1.19915905582806	11.7552884288602	0.977872429989975	1.06425468636572	1.00139334672951	1.02366334743268	1.58900334338891	0.96221560937688	1.02492801464482	1.00442155229396	0.96359760092639	0.971072099112832	0.998606653270485	0.971165571900553	0.976566081292771	0.996748228087632	0.990663671847414	1.0019952006049	0.98695110210164
ZFYVE16	1.07427313076864	0.904282512806412	1.26734866019467	0.964740413821426	1.08703396898377	1.07436838370447	1.03616525413139	0.906942188765726	0.929319662572789	0.896891625001249	0.880260735420445	0.924825583546366	0.785443085392197	1.03525958617857	1.58461501117097	0.941645281970529	1.18061550468488	1.86242522768122	0.80598944029988	1.68175722558976
RIPOR1	1.10095609423011	0.899904903298969	0.905496247383614	0.986098814846676	2.06295046925863	1.48376213225344	1.44343702239478	0.933899845212673	1.06097197138673	0.902642670595309	0.861952569698692	1.29698097562369	1.00489338524377	0.997359812563011	0.954127317391869	0.959001319257762	0.983001015405696	1.0427362604102	1.04182515833398	1.00264018743699
C6	0.99723034817375	0.998565691495927	2.69796307102653	1.0787871297416	0.994945190827262	0.986762639623197	1.03573017927695	1.00731840622871	0.982427548801291	1.01301094743379	1.00108318634507	1.00200483684116	0.989112489779241	0.994655099245677	1.00345653948784	1.00084574770843	0.999154252291567	0.993532874891991	1.0261859622605	0.994825006493031
RAI14	2.2103581142686	2.46148285328493	1.41097002471188	1.18883414008982	1.85625401453957	3.42552974547857	2.0935075141762	1.935864450922	1.41751511021698	0.944207857093738	0.932259090965081	0.960381944333795	0.906046360325656	0.935414843798233	0.929842887927594	0.91509044747092	0.926398973254548	1.03925202203927	0.960747977960726	0.92780666548144
PNKP	1.11054760124918	1.00696901303041	1.19508083088073	1.04971432407709	1.11904157032087	1.01362268018611	1.00529100502309	0.97761390933626	0.927704142518135	0.994708994976911	0.98416475040362	0.988940656827291	0.894070661474211	1.12295590616345	0.973809050157472	0.939511470633887	0.975972991046031	0.988523042762048	1.0180532349407	1.02627298107313
PHLPP2	1.11600216543601	0.839023348217169	0.983899567306312	1.05033647378426	1.07841066262132	0.997708768097479	1.08261309008626	0.908744779371359	1.0511007467214	1.00229123190252	1.01382375265239	1.01060291297528	0.882996848296173	1.06634941134409	0.862645722425892	1.08461899393883	0.834019124584263	0.818589207749798	0.86138101795412	0.847895493316948
SPDL1	0.977061319503494	0.9874576198921	0.999730566104112	1.00645197774664	1.07892881556572	0.991246673153171	1.0477781257281	0.994745333552785	1.07835987432668	1.02265249547115	1.00026943389589	0.999514340872345	0.977795969937912	1.03720352041456	1.0119727533752	1.00914444773639	1.00084716103709	0.993336081558359	0.981676299493622	0.982326201840895
STAU2	1.23549574084723	1.01394923221263	1.17684382166558	0.958828153262731	1.81318436130241	1.9603003021148	1.70194680375039	1.08989808187734	0.889532770468225	1.13247545912354	1.08766261571917	0.977757610011501	0.821357286042722	1.47977993442433	0.960130099763731	0.825361335878946	0.972010149385876	0.986050767787367	0.878540827867834	0.91166977438398
CTNS	1.03240460220302	0.995669561834384	1.08783032924166	1.01235138580904	1.02086308690748	0.987085321990735	1.03927106510587	1.01901500732705	0.997223097834718	0.953107329146332	0.946910142602086	1.05211067359166	0.931479723237403	0.954150894612358	1.06865013268762	0.967525789441623	1.00277690216528	1.01163709226818	0.921095707468631	0.992654661189878
PHF23	1.08096683661113	0.99832602933449	0.968209590054788	1.00280214191685	1.00167397066551	1.02271401680774	1.0521958119915	1.03940930961455	0.977901459465501	1.01999426177861	1.00926831797367	0.990406042971489	0.950865109072535	1.036822911247	0.995403597172041	0.994298573532784	1.01349320493851	0.975041470772681	0.987738170322346	0.984661575602832
CDH10	1.01095908620562	0.994248550530184	0.997124117687877	0.994560769491405	1.05657477325501	0.999231774857255	1.00432317064961	0.996122383153565	1.01749180340644	1.0014978340208	1.00254661228516	1.00581524476931	0.99287387089669	1.00253321594185	0.995735265992482	1.01395222611133	0.994784280289136	0.993287789496455	1.00076822514274	0.991492583606239
INPP4A	1.00358201208443	0.84735821080456	0.971059925112625	0.86240591399189	0.947514333726158	0.946463245850747	0.99937727890588	0.827942709752001	0.956457800082925	1.40901310068451	1.36898776109667	1.03722539873287	1.09888188868769	1.91610954417429	1.10942683380871	0.985772501296136	1.00062272109412	1.07439232254992	0.866678314054022	1.50849185165179
RAB27B	1.30612668061003	1.46390206069738	1.01382698412383	0.992437966609475	1.00863587723064	0.972337207500192	0.973286157513018	1.22117875140106	0.990105762919608	1.15260890420682	1.03297161509265	0.965987797049888	0.979293528735964	1.1894989595738	0.973764900300504	0.968597757497409	0.973393337208039	1.00756203339053	2.11804602953633	0.977945462512578
PSMA4	1.05274393549623	0.848093705485105	1.02309534163699	1.03642180443291	1.12943511432563	1.13004010246873	1.01042607935281	0.81922765649529	0.987844807809315	0.997336708667581	0.810256437521193	0.803749302929279	0.594958194662702	1.00266329133242	1.06636073263053	0.888648394800051	1.28620419680156	1.05579030306448	0.837032039685043	0.935689149598886
MYO16	3.4858474165011	1.16992015435809	1.0022464673034	1.06108591618663	1.03823618033772	1.01968992999233	0.961883403801415	1.00595224328274	0.941750328386692	0.980866180114159	1.01339241979934	0.985637711078748	0.948158480691573	1.00054219286908	0.983333238604312	0.96828754425303	0.976380849451066	0.999457807130918	1.11389691060171	0.975794738927203
LSG1	0.973439056562233	0.957539307439664	1.06963595007149	1.01454229273928	1.2366727733176	1.04109257674259	1.16222682968969	0.983477664266902	1.02495778390743	1.04576341677166	1.02679846379057	0.969142083079643	0.947950703334589	1.04068144309185	0.958186968725667	0.946535642940647	0.985457707260719	0.963796200311005	1.04444848277089	0.965899447369432
PARP3	1.12642500121157	1.01282491915948	1.06642711966197	1.0193058633634	1.02856257294006	0.997442752288082	1.00632837604049	1.07489089397136	1.00251802630116	0.991802445291433	0.990101763707319	0.99748197369884	0.984902165748283	0.99181708427441	0.982972415464556	1.03218869685054	1.03352374149473	0.994670755442913	0.971650769936647	0.987421907154704
TNC	1.0423771110368	1.72174382363521	1.00147935810535	1.7018641755948	0.974327547463476	0.991551700986846	1.0494797445176	1.28697376316432	2.81207817485924	1.00255673627567	1.00209827721232	0.987264204221527	0.991523320143778	0.986454283170858	0.986790156647794	0.974327547463476	0.986630069836807	1.0253950165536	0.988756977870572	0.998520641894648
THAP3	1.08041631139484	0.993822882288933	1.02326163577038	1.04820271177255	1.02524827828344	0.968719923367771	1.00436513730985	1.00234900202762	1.07210500312156	1.00825611226526	0.968877195030754	0.99765099797238	0.981192621034101	1.00516627853032	0.970669309188106	1.02065439642132	0.992034303980998	0.988528590872464	0.964794204739796	0.978480162911773
RIPOR3	1.54136535774638	1.54746987291442	0.777654586904041	1.06435012010105	1.09597212056081	0.770386703573249	1.19750485360363	1.04699918016818	0.773019050752602	0.889474434339388	1.12838335418681	1.05756172391947	0.953000819831818	0.787009535141741	1.25758148643737	1.63763614104977	0.894625469709014	0.892285321615449	0.843098390539818	0.90862036897003
TDP1	0.898658675318138	0.897066123245449	1.06230428579437	0.931689894810828	1.03604509754027	0.968121943115417	0.957511263122559	0.930332250543835	0.87232264031305	1.11763379070427	1.11571238264792	1.08585498374913	0.997064686628491	1.07257524724242	1.08329502667254	1.0538501145059	0.976859244804843	1.00293531337151	1.01623599730967	0.979922219310255
AIFM2	1.18256479967179	1.01330857253061	1.01081619462509	1.15298877611927	1.01739436454112	0.973416658622275	1.02096627131666	1.05487396013167	1.17600425496635	0.967671771596818	0.970557862939107	0.96479455782322	0.989183805374914	0.976450335399137	0.970220149994436	0.968901319588862	1.11138874075116	1.05963455126297	0.983484115541666	0.961719655042387
C2ORF83	1.00971851706431	1.00288562144595	1.00025288259256	1.02020947958281	0.994730344413797	0.999119722940083	0.994730344413797	0.999747117407435	0.994730344413797	1.02052696568362	1.00791216153488	1.00133041870975	0.994730344413797	0.994730344413797	0.99858763363843	0.994730344413797	1.03637499259725	1.01972720560963	0.994730344413797	1.02378098279597
SPATA7	1.25631810501174	1.01443159212821	1.71611318770642	1.10443580667772	1.08344646246673	1.07386748620479	1.04328335049415	1.06340449096941	1.03356526310009	0.982323156412604	0.991578427796615	0.961943772354385	0.966283318102946	0.998088638466112	0.980304438516111	1.00191136153389	0.99376917657327	0.994277084907111	0.979327405951849	0.989534607906652
RETSAT	1.35429271466038	1.05982277814635	0.996420317377435	1.02067475701965	1.03875364365611	0.983876960341199	1.06864391405661	0.998168821181766	1.02693514088408	1.01073595375965	1.01810208988619	0.97451588822507	0.954157668298807	0.992156068870191	0.951180278397292	0.944511828952702	1.04019223196377	1.00183117881823	0.937237847621137	0.952385072666768
CAPG	1.49735481207419	0.946853826990439	0.848907229062169	0.909948959668884	0.892325289687714	1.00286504799076	0.768904977799277	0.957202399985911	0.856239100517913	0.997134952009243	1.01488931219337	1.13621302085295	0.767848407914653	0.830456049687625	3.12734135874923	1.25437933001666	5.49718297695328	3.61275866928427	4.07817884506327	1.61637408441341
AP2S1	0.960050225999177	0.853782293292171	0.801089681522897	1.03994977400082	1.04946459356206	1.30227092262073	1.1333114002282	0.734725760139371	1.18427851907488	0.805057369441547	0.689755103033919	0.700224602664896	0.628082761564952	0.820269892674561	1.74074773660593	1.3815137237801	2.81821895655512	2.8962454497153	0.800238391479777	1.91299255520872
USH2A	0.968200480958304	0.963864959412245	1.08496699670282	1.04118496994643	1.09192386784044	1.07900513651484	1.07320999664996	0.97777661426736	0.993585881757933	1.01887955805909	1.05668053835989	1.03578324763148	0.954304467396839	1.09101290701713	1.00641411824207	0.964591987536447	0.954549160031231	0.977521303336763	0.933051568738056	0.976299723291954
ZPBP	1.01031288834394	1.00033158273378	1.05921952785828	1.00447159292186	0.99040336990612	1.00791171167243	1.00450721168509	1.00040506120778	0.99040336990612	1.01608777853133	1.00450411996069	0.99040336990612	0.99040336990612	0.998619086884489	1.00194352016448	0.999668417266216	0.996314840679968	0.998206703140983	0.99040336990612	0.999326967155229
TG	0.92463166182667	0.908494589975891	0.912147552557846	0.940899654199475	1.00163344385673	0.947855060097288	0.92799980368048	0.969255813093698	0.936825369566799	2.9379155692965	2.70859695479544	0.998366556143275	1.0515643064215	3.25961003501959	1.36183249549723	0.921843702836402	1.54340215148835	1.86730584354759	1.15564685161193	2.67172683310808
BARX2	1.00271608813805	0.99232751483895	1.26956189476045	0.999052180506062	1.01302320317578	0.992190796976584	1.00895008178461	0.987831858925184	0.987831858925184	0.998068584535009	1.00933741675798	1.00094781949394	1.001303932805	1.00422925992457	1.00126583426723	0.997072850257455	0.995041199182536	1.00185436716957	0.987831858925184	0.996732286697076
DCUN1D1	1.02819019221473	0.877350766515536	0.859791108060084	0.89067731287374	1.0132897209913	0.997903932475448	0.943545196263512	0.879780496614351	0.892688105101426	1.15568070837722	1.06661575924654	1.01679021420396	0.736647278408273	1.30366778429165	1.04097920702073	1.26770870424966	1.03387315118983	1.00209606752455	0.885797395642561	0.975910816604524
JADE2	0.999479141644127	0.936316298149468	1.05822303357602	1.00830431789796	1.06583035323989	1.05005921224743	0.933667410018671	0.950875297700252	0.98619695979054	1.37789060246923	1.28786802588668	1.37982209147335	0.938418061528551	1.41192078782852	0.937711215453896	1.0637715125348	0.934277911828248	0.920129140713206	1.00052085835587	0.923580701669028
LCP2	0.82199857771248	0.800986300179717	0.786117214587925	0.805692891318528	1.21340878195602	0.811335946165022	1.04378438250938	0.798521500734356	0.755553162655141	1.36311646105392	1.49477526351805	0.818530980549343	0.841006106525085	1.60643888318125	2.52290547677608	0.95621561749062	1.26705592080763	1.93631074712227	1.80017301769751	3.97164642001401
TRIT1	1.23956635041107	0.983757210614238	1.57499278582606	1.10346108286208	1.01003960607091	1.0973830336612	0.960617385508358	1.07512218440435	1.0158085622801	0.966395605409339	0.977423977619276	0.997014514819715	0.929670006940066	1.02831282974592	1.01287400558076	1.00298548518029	0.937270336969535	0.96937067737442	0.961101820833894	0.973001628328914
CUL7	1.03816653311356	1.00123850142105	1.05647305005921	1.03394137346249	1.00386656532071	1.00168289533141	1.00690216276396	1.01364128935047	1.07752360957687	0.997661825362257	0.988183246738511	1.01346017714463	0.994494176850612	0.998761498578955	0.987073404193062	0.972988687714251	0.982997041755686	0.993772778487239	0.983407684083516	0.972311320231548
CTNNA1	2.07877811427176	1.36669306426212	1.55432683680972	1.03767856940792	1.7668617066701	1.62036802570329	1.80469602728319	1.67651701357713	1.05708236403565	0.402354130036975	0.487085711587751	0.516205164205575	0.434514161825874	0.447136738975079	0.866653702754858	1.08114239060102	0.888381703543347	0.948628943353584	0.589104074973672	0.962321430592083
PHKA2	1.14020020192968	0.955519696815397	1.00062958263045	0.947753107801768	0.995436785997941	0.961699856236514	1.04414406897176	0.95670664547909	0.94960749724268	1.08350486731956	1.02900466053943	1.03793563060416	0.905828395071835	1.06302017756067	0.954195300320705	0.942115516068411	0.99937041736955	1.00818063305183	1.01720862245536	1.00873017084522
CNTLN	0.860555112346227	1.01189656627874	0.966224159123927	1.14443565290217	1.34168242324321	1.25788996638076	1.21180962014651	0.915634027879179	1.21332073548836	0.849153545263085	0.84548777576466	0.8860889826439	0.84893280560024	0.869594877614747	0.988103433721257	1.11696279338722	1.04726073327995	1.03592148777701	0.969484162701394	1.05091001490902
EPHA3	1.03730341712387	0.988741545875828	1.04000546532468	1.24712774838063	1.1270405310741	1.04447717684659	0.995989471731871	1.00169158917119	1.04661069971715	0.97486087942885	0.99592520972018	1.0444189027851	0.981214757244047	1.04500432841872	0.981103410822204	0.987251259431917	0.981837249846962	0.998308410828805	1.01184391092834	0.984382077635219
HSPA5	1.12052853048622	1.1497302733712	1.00989750765198	1.07559517877284	0.925928401348856	0.816706729761804	0.967944338961084	1.04854177800301	0.944262173473246	1.01858841694865	0.863916010703402	0.553626020992521	1.09178889664597	1.04040736893948	0.753075389016392	0.462527778369872	0.990102492348023	1.16076942805387	1.04846673706187	0.832890675395811
DSG2	1.70251600782933	1.24109761162878	1.25108378615468	1.01279794703832	0.987446252835763	1.00090445209035	1.02382050472052	1.25051809444867	0.975022956731776	0.995244569985686	0.99817424453313	1.03190815914291	0.995011565532242	0.991207737836665	1.01455719258978	1.22977570243204	0.986033794499216	0.99909554790965	0.989462685892785	0.989087544495104
GEMIN8	1.03952871652833	1.01949550371174	1.24265126789577	1.04741752710657	1.00782005552832	1.03072740972186	1.02201901921526	1.02896986209285	1.1522081110384	0.99232920088897	0.986093174874004	0.977872535642029	0.969585160120396	0.986570070824448	0.965802109249766	0.95102465358253	0.982215823887375	0.958624078446405	1.00767079911103	0.951688800016351
OFD1	1.49614736830369	1.13479115371118	1.62821176733224	0.943955226804013	1.00189405215524	0.919552892851384	0.929191580483423	1.0884526746216	0.892189183280485	1.82353683934444	1.61580449225525	1.81454850213247	0.86844040679107	1.89695220146996	0.887342927698321	0.998105947844763	0.764558948595574	0.824588120087755	1.11477498898246	0.745789498225167
GPM6B	1.04579556546321	1.06931976214952	1.52906121225132	1.44805849137295	0.954204434536786	0.891496593725591	0.950884960549432	1.13078082636029	2.68096429419328	1.19978539550623	1.13772624229717	1.17953773826851	0.893067161413162	1.14181323101191	0.883357456517962	0.901124363009544	0.867044953456146	0.869428523067983	0.916996370829112	0.835528600256634
PREX2	1.00239357855799	1.07636331829562	1.04301361213595	1.13354963598404	2.89510081775197	1.585555113421	4.15404966314739	0.985525860784773	1.9493022777931	0.981405839191871	0.998826962034192	1.00117303796581	0.953444154763097	0.966654980045811	0.977631917817521	0.987915309952777	0.959065111948886	0.967935673198744	1.11765275705486	0.996307911968863
WDR37	0.931220694889333	0.847045147933924	0.919612920818219	0.956487006003838	1.19122408384253	0.875158498724909	1.01688137035246	0.847835666995938	0.888189773765017	1.1978931098232	1.077155914483	1.03821274496607	0.796549180101221	1.50607210961801	1.12673140321121	0.893343297782208	0.983118629647543	1.13094123169308	1.09614387056106	1.10072904515655
YTHDC2	1.06683150510229	0.922726021483972	1.0440423183064	1.02147146188524	1.15342813507555	1.14310805978357	1.02006551208699	0.931066870767137	0.922936192099774	1.13203671019094	1.06296534097863	1.1955122324765	0.830155237516158	1.1239387563348	0.932330360728866	0.930455338673614	0.918175417844079	0.950183836830244	0.923478043679308	0.97993448791301
CTPS2	1.18918421127593	0.996459506696354	1.24832111338752	1.00774656671738	1.13159153040671	1.11880189473516	1.09914541900966	0.964301467036516	0.991913038561851	0.964257582202314	0.978357071800327	1.06720461494127	0.899295234637345	1.057763002253	0.994045653225838	1.00354049330365	0.934100828977127	0.964661078048101	1.21564283570525	0.954847349405788
ATP6V1H	1.28801782437631	0.979425524390735	1.04257297349743	0.888589403154677	0.955988877267498	0.956518201181546	0.954213052867127	0.901687769941434	0.970977651023706	1.09375426232812	0.963915044545019	1.02057447560926	0.778149574279111	1.13407023261186	1.16836165120824	1.09530880870385	1.18861368234068	1.42317594004334	0.853767988755182	1.14485715418273
POLR2B	0.944423516477207	0.863571117543924	1.06606358625071	1.23233880114132	1.13203689354891	1.56134530375185	1.39014247089641	0.952374850004181	1.32189057659946	1.09968392086911	1.04655624677855	1.05977813946796	0.830137456992818	1.27470686460617	0.953443753221453	0.91608302456706	0.869266114889646	0.933261131133773	0.904263058496783	0.902140547111829
FAM214A	1.26547580678149	0.975745443334723	1.47313262580718	0.907237440232495	1.13281902869272	0.870884584905571	0.96600649133159	1.01603512519031	1.14952158605257	1.88487967061341	2.09449478639056	1.9665702600132	1.78823723542746	2.02281657442417	0.765798125003579	0.695263386996236	0.698117894475669	0.780365050653375	0.983964874809691	0.860216402007537
ARAP2	2.43022400471564	1.1037537238141	1.00708143796492	0.648616831632387	1.03463588450285	0.640283423023171	1.05102692051829	0.998760594885555	0.599988841630149	1.41048533606688	1.48891507610514	1.00123940511444	0.617607522158686	1.70722959403311	0.76072894133026	1.71812889907632	0.702906641254247	0.75726040081943	0.622963989887043	0.857717211565287
TPR	1.22510995714343	0.864715974492103	1.01998993635112	1.11143066635945	1.19262703936245	1.14794672039437	1.33479729120172	0.914103626823665	1.23344153072392	1.13042036961094	1.07958560315229	0.98001006364888	0.777093189364491	1.10395312219366	0.900384092472348	0.83127291351721	0.828212920573972	0.844986315028517	0.907490286831254	0.877721062367186
CP	1.01741869984286	1.04138129884	2.46469812127208	1.03206775912834	0.968785262536537	0.98623655713212	1.37216641768863	2.36947934783961	0.986985767133459	1.00131089559931	0.98974931637034	0.994786085653378	0.982800350624671	0.99868910440069	1.01954469839815	0.974530677057799	0.997883291479117	1.04770575755978	0.970763588569903	1.00670010115884
KIAA0556	1.10823210362806	0.911758816737392	3.41966099695698	0.993601616061417	1.14168901294431	1.26330201379444	1.1671518922051	0.98807679281983	1.0835054270181	0.970091698443554	0.981395115289901	0.994359857591273	0.844320466962374	1.03033436594283	0.9967709458974	0.898851763912667	0.946183633027356	1.02152016092272	1.0032290541026	1.00573270419261
DTNBP1	0.91248444658168	0.850478356700157	1.01482621500451	0.835965964659217	0.970967686543958	1.16969001275432	1.05285118123256	0.80585471893438	0.989470299134719	0.936488263662857	0.9607689814358	1.21255753714923	0.768730521433347	1.21345033171409	1.11344042478515	1.15405826257927	1.01052970086528	1.17704111647857	1.34975324054784	0.983010719012332
ANO2	1.03866748031482	0.98198564710104	1.00531218465263	1.01069896909812	5.6162308285243	1.20731985404033	9.7891920831498	0.997163668003878	1.05004045538063	0.985944585374606	0.977710694137242	1.00283633199612	0.958183148189222	0.990027168971393	1.01361913433298	1.21419039010508	0.971560877631967	0.984412160654385	0.958183148189222	0.982695335351192
C12ORF4	1.01335307892408	0.982844776025111	1.02925171338983	1.00043601163543	1.09634043358149	1.03032620536239	1.0593838625593	0.962833671463229	0.973708166116245	0.997679795550897	1.01475232296034	0.988779403547535	1.00641696808902	0.995430381603457	0.999563988364574	0.988230037883814	1.03255964154465	1.02001133991739	0.985762648190006	0.992865209795804
WWC3	1.6239204065109	1.39818004049802	1.16406368294527	1.01007846970721	1.96614853613566	1.16098685082679	1.33040642882545	1.121609709247	1.06207875179011	0.948939107560234	0.956607702379404	1.05312431035749	0.967903701224638	0.948667813195025	0.912955336816595	0.915454852087373	0.909428834246109	0.931806473798008	0.989921530292789	0.922425886310092
ARHGAP6	0.925586082211806	0.869210271090977	2.07528807668323	2.47263896778539	2.74908878735	1.29554400986947	0.963214833514221	0.902221004811672	4.03494872025106	0.882227838654487	0.860297487415682	0.942171980055735	0.904511716763793	0.873499936428467	1.15411806606395	0.818939609240644	1.2243734790891	1.05697552458891	1.71691875041863	1.03678516648578
FAM184B	0.972672067972193	1.02615137777433	0.984568130491334	1.02185524374253	1.13498667083775	1.01698040357441	1.14808813501276	1.06629774268037	1.13534070703182	0.995598591585735	1.03046878350075	1.0414057237624	0.926195389565264	1.00440140841426	0.959311676028383	0.961918518123665	0.948838289838716	0.966129324938066	0.990976957144139	0.95703449956617
MAP4	1.94470587583697	1.03540788264282	1.16147966384081	1.71736540877623	1.83139695686072	1.75023223886427	1.64138912588589	0.946598955762858	1.90914303858671	0.964592117357183	1.04538349086308	0.950229484815337	0.767895181971377	0.812693482122805	0.752035208993432	1.1597526101831	0.801960572960084	0.834062934178172	0.591028148785404	0.682671409749637
GOPC	1.03107920381462	0.934560670887464	1.07012432111154	1.08499984626476	0.997397017281155	1.10522233404258	0.938558170971764	1.0224102567613	1.09010831211913	1.04907034484734	1.00260298271884	1.06278110388232	0.901129081721566	1.03321852952388	0.91307274426287	0.926041011843743	0.940754298515923	0.915607972979649	0.892500628274799	0.890351307581596
HDAC9	0.756525246269281	0.787445230760117	1.03991717459874	0.784273409788863	1.094756185622	1.13182340934529	2.02094522625123	1.04215367208986	0.907555917524517	0.956858579868351	0.861910837357258	2.13569885376262	1.43819252293363	0.952740399436134	1.86730062459979	4.24785339332056	0.899266265272545	0.97273567007493	0.786534989615016	1.02726432992507
TSPAN17	1.1760089768353	0.988244296458609	1.01553685886902	1.00011656361284	1.01558633728906	1.02535240155157	1.05556893444646	0.955023687797884	0.968581736288001	1.04183288701883	1.02798089851762	0.96517738547154	0.945502043640991	1.09376095736262	0.964124776098362	0.970916635334614	0.999883436387158	1.01624153051866	0.951115634846508	0.97097462444698
NOP16	1.01726548386567	1.01576500061972	0.977201454555261	1.22214760528928	1.0057164909259	1.10445099485833	1.08095702501125	1.07115955183657	0.988152579188807	0.9957212057926	0.994636749110877	1.01147129685197	0.923826861350387	0.995777137198892	0.950437109302052	0.966553001226112	1.00422286280111	0.983573759339701	1.02311545734909	0.932669994586918
CC2D2A	1.22756279442981	1.08382591395842	3.00773399229434	1.18635471821854	1.11586268906418	1.20795112037224	1.05400190938823	0.98741096639712	1.38329434159308	0.922630883376031	0.928780179598945	0.907052544404661	0.854344967506323	1.0086222173275	0.926110630666274	0.918896131458048	1.04064573169941	0.94573003294801	0.950893811034941	0.991377782672501
RRM2B	1.1834655514136	0.984806758944856	1.33974084827854	0.961734803063148	1.02548794095753	0.992609715935594	1.02285975660337	0.990544730643736	0.997607198473504	0.993655523406814	0.954630218883818	1.19565313091811	0.844698888115901	1.00835093141091	1.13747212771253	1.08311187332686	1.07031575886636	1.00016708436494	0.972489783651556	0.99983291563506
ZNF800	0.972900093261794	0.883656711015147	0.940834071036914	1.00792751356998	1.15745486845251	1.1156662277844	1.05663039412367	0.885015558269338	1.03560171693641	1.11399232258587	1.01002204153694	0.99877814803835	0.825613554048004	1.26584224899917	0.949067035889189	0.894827447956354	1.0440848839603	1.00122185196165	0.936814876670125	0.97777312221984
SNX29	0.949832117572206	1.2017977903281	1.62500693695181	1.15698383921655	1.05016788242779	0.874140032682227	0.841577578195131	0.850285611727929	0.794309108332662	0.806029204105338	0.831042846528233	1.65605458075097	0.799781912507242	0.905530652742944	1.29711786374142	1.06190744146522	0.897670838286222	1.44007323187353	1.38115420311385	1.30006192133422
MRPS10	1.04254818685714	0.955396921204872	1.00928282280357	1.08370068944945	1.06821963202039	1.03416829121584	0.990930346568613	0.923899456801667	1.02402111249015	1.01984441777328	0.964436716177745	0.927451949291287	0.868388229492655	1.05033905493522	0.948053462511756	0.861489479288462	1.03283682481017	1.00906965343139	0.96141037042115	0.927291444105671
GUCA1A	1.00899377136086	1.0030731007537	1.00506424557154	1.00530692518052	1.01936541593383	1.00097047112406	0.994016356771673	0.999029528875944	0.994016356771673	1.00947278993279	0.996373145479163	0.994016356771673	1.00757277497703	0.994016356771673	0.994016356771673	1.00331520298125	0.997969271381549	0.998713262123965	1.00873737115836	0.997596637619479
RSF1	0.961518927327522	0.732358644997651	0.828466949609202	0.945402795326659	1.11155434022726	0.918637798790494	1.07690919673514	0.738694149632494	0.97976670790265	1.11534890321006	1.19581895570669	1.02023329209735	0.576451772473418	1.24732063252817	0.95559939429212	0.849104274323922	1.33804980740111	1.41641269993074	1.20613529993291	1.04357810510696
VPS13D	1.61558400522308	0.992653127730623	0.965134414811869	1.05019682665935	1.24896738989985	1.14512218235568	1.2588768229003	1.2852400303009	1.11630725325679	0.916914853134963	1.03115089935338	1.00734687226938	0.563313525439798	1.0656488201332	0.845279844959839	0.768865542470655	0.773887404869084	0.873046304511192	0.712692816508653	0.879309361951779
CELF2	2.14109875189204	1.99233682189057	0.279421091853831	1.92262750458116	0.265315964374886	0.448099463895711	0.371193082811262	0.749904531617395	0.706848533278817	1.8102022430525	2.52575799085894	1.05143887283932	0.391251511131551	2.07241099396828	1.58927515712429	2.26311972391611	0.677276400941406	0.948561127160683	0.84984435149048	1.32377120963382
FAM120A	1.1971183687786	0.987604117443945	1.38679232369034	1.02561231467359	1.03834561518461	1.04610245392659	0.949585351525313	1.01239588255606	1.12034182205868	0.908939403650449	0.895561038939557	0.902581338054438	0.672194626473794	0.982639587508974	0.918870423394089	0.819993727697488	1.03887968593213	1.07029761690928	0.719228081554722	1.0637556267725
R3HDM1	0.976767619844643	0.883648180119112	0.992324915829179	0.967171963440738	1.18625815531511	1.19418413186393	1.23877372655384	0.909366319404484	1.00635529911992	1.23756832961476	1.1554200679508	1.16589632954537	0.958570549332131	1.30406678474898	1.07454525190807	0.976957833009477	0.993644700880081	1.03248157453172	0.912011214041954	0.990189445452148
COL9A2	0.961744126824635	0.980715459186585	1.14376884576568	0.970536693080789	0.956943748552112	0.969624805654523	0.963751819405392	1.09220267171493	0.956943748552112	0.99462332831616	1.02304085917058	1.20667342637254	1.0272930703142	1.00537667168384	1.0950449627876	1.05744057652854	1.023431509461	0.979615300825381	1.13792825611895	0.982862664359837
KITLG	1.293920493173	1.51112018631099	1.32442612831017	1.31879104867892	1.58481446817636	1.00678700318249	1.30795694299905	1.39752036789244	1.14432263308413	0.979951101647082	0.985056748966325	0.969900198638968	0.989783787545503	0.990030180405243	0.988301818304256	0.969900198638968	0.991723500717739	1.00455897540448	0.984264061648409	0.995441024595522
ERCC8	0.998427641417021	0.95661252446693	1.15171612726545	1.02507102397539	1.05897982785328	1.07915416106993	1.05109574049666	0.996115674502377	0.987920692415544	0.997095644224465	0.970606832425032	1.00157235858298	0.951309847025254	0.987047056089191	1.03068967265615	0.966326183160398	1.04078860378752	1.03488627232617	0.982109793867427	1.05868108346968
ADAMTS6	0.992092030154368	0.949636272926435	1.01368177938339	1.1203939071283	1.91717923417583	1.15283377849931	1.33598688328683	0.930152747914162	1.14872882891231	1.04705584095935	0.958073890711886	1.22766088907222	0.938946056981306	1.00011227623038	0.962661294200344	0.923527663023331	0.999887723769625	0.970712984876727	1.0543984162763	0.962587970981121
H6PD	1.07376486998658	1.00800325138232	1.10395331066456	1.2550687487984	1.20278299563027	1.1407719322993	1.22658951358943	0.99327765221959	1.00673622114394	0.881704016357327	0.915169634766022	0.907901132294706	0.850906567758333	0.958442041781436	0.973241059180968	1.24006346496438	1.00672234778041	0.9772846931314	0.865778230647461	0.950648718663644
VAMP3	1.08588424009308	0.955992767576876	0.916379061432911	1.04385480018179	1.49870726541354	1.28118836554302	1.35783708143992	0.923218786211117	1.05268541777392	0.855190122376302	0.839112127273883	0.809115166554664	0.801940164709597	0.869904057859994	1.08395782993271	0.877517562056543	1.2395376823961	1.1371703665011	0.956145199818209	1.14545349886437
PER3	1.67700392746581	1.17936539510192	1.34939297296124	1.15556117175288	1.21318625654255	1.07846371022791	1.12175850838774	1.11929752988249	1.11840717122603	0.927224450780656	0.941544168548702	0.9248712563914	0.868492223035718	0.942600582774298	0.919166423038874	0.860050072699168	0.96290808420201	0.960230424396941	1.03709191579799	0.883774265352808
UTS2	1.01784854796396	1.00193042065995	1.00391929720688	1.00133848036146	0.992883993933027	1.00165099817851	0.992883993933027	1.00291073607408	0.992883993933027	1.00832281944572	1.01409840410505	0.992883993933027	0.992883993933027	1.02174899456225	0.998661519638539	0.992883993933027	0.996558968282287	0.997575548668057	1.04577033434362	0.99646019619907
TNFRSF9	0.999811368943518	0.995477283161083	0.969713009502439	0.991613021976382	1.00018863105648	0.969093126533566	0.970038910493862	0.983504587024814	1.03532602264538	1.51657255263385	1.35094428187735	0.981845292733059	0.969462687788391	1.27523593307881	1.01379401853797	1.33450579537196	0.970145732597293	1.00126162373097	1.45339602264175	1.00519822051088
EPN3	1	1.00272951770276	1.0803835179202	1.0028358151597	1	1	1	1.04155415457587	1	1	1.00237097578066	1	1	1	1	1	1.00198712727854	1.00314939056558	1	1
LTBP1	1.03469280380263	0.990719202137369	1.3649178610768	3.57196452248832	1.45684209999194	1.09220381187895	1.73831214072847	1.34199229205388	4.89328074059726	1.0048448124943	1.01844054351867	0.995155187505701	0.961271472283362	0.992694814942634	0.942159583467989	0.980939922696799	0.929082257103513	0.967456801465214	0.965818106213159	0.952678289749624
RCN1	1.22229209518153	1.06452052618079	1.43423289088153	1.51018766789756	1.83902675011022	1.79540905180805	1.77260522460863	1.25480788874914	1.34783907680169	0.897217058917392	0.874307891417243	0.875164709722681	0.960930780198231	0.998865952954053	0.95048614514893	0.923905555078101	1.00113404704595	0.998251746100619	0.907100889085267	0.90296179621251
ELN	0.987469484458216	1.07020860158155	2.96801767235202	7.29491483817256	1.15209235565856	2.02889363523354	1.97992917345245	1.13319873715308	4.27207271994944	0.991529628020906	0.985309232317818	0.968128046996824	0.962158031828507	1.00847037197909	0.976963868695577	0.949212647650763	0.987492328237056	0.970196950718115	1.0139579047952	0.981804494599258
RFC2	0.942941840426031	0.915984181366786	0.987411179634189	0.959136740461113	1.03423153119572	0.948993161643799	1.01210690564866	0.958214908863755	0.966485531936537	1.03560454643418	1.03670562288664	1.01926053352408	0.915235858108124	1.18077022588288	1.00826188287367	1.04369116679422	1.01249084881603	0.991738117126325	1.06164026040127	0.946428186821507
ARID1B	0.926745272578316	0.789667022280041	1.18906329458735	0.939651591379669	1.03199268157413	1.09416057349005	0.966128277170499	0.778176757970059	1.01289179436792	1.28971685505423	1.29469369523052	1.68160177809722	0.497527901872222	1.53830422981981	0.987108205632077	1.63826851777538	0.551915354808665	0.75558323509288	1.54938482127552	0.688049295563306
CLPTM1L	1.86866666196969	1.14720237017306	1.10570269210793	0.999431910732835	1.00056808926717	0.985702636702375	1.00905927785996	1.12158403539563	0.917833077595339	0.929986895489932	0.923887459127801	0.919142313730137	1.06527954155101	0.97055558425733	0.948016368663931	0.904084324094705	1.04931751285342	1.08623094122745	0.898298420225687	1.01242037716691
NEDD4L	13.855856530539	11.8271200175407	5.61152018507471	0.797200631577957	2.47218088348558	0.970677560576185	1.30698677760018	12.0850323819553	0.766276668733245	0.819841613292337	0.791361583552177	0.994048540790441	1.00595145920956	0.812222349420492	0.931344999762612	1.14224363664873	0.814984795447842	1.20699748272408	1.05745364997319	0.96915135436995
HEXB	0.855336843944739	0.859364830022429	0.877349882927637	1.23522051913589	1.21248282758003	1.21515967481599	1.03314809422415	0.903691271471127	1.17746604244022	0.931464107804804	0.875753918819877	0.823458336619837	0.817472818849503	0.966851905775848	1.67986545433125	1.08738957151989	2.83951782730207	2.0475570597972	0.95212863819042	1.34595449978873
PTCD2	1.01204471562257	0.999915925461899	1.06035634048565	0.988650847527236	1.07467654885439	1.00934092968066	0.995643916455858	0.989587879874695	1.03692151382585	1.0000840745381	1.00955148818974	1.01372042413499	0.981437271301016	1.00314359067297	0.988061009797399	0.983923323407852	0.998590691189422	1.00344224693957	0.989240692981289	0.994150446686331
NEXMIF	1.02679830280967	1.0459880000499	1.16038251774611	0.991741372006506	1.01189233035829	0.997554988974439	0.983300229430115	1.04056063149393	0.962718880800756	0.995617105782173	1.01098523874097	1.12892655799192	1.00244501102556	0.978699421816458	1.00505081279708	1.00431303191056	0.973590769856251	0.982476984372155	0.991269883384953	0.987050921202372
JKAMP	1.02367481534006	0.954890925122427	1.13935514807034	1.04253472682326	1.01013202657669	1.0519275280776	1.04249843510815	0.947355587152859	0.946017543560053	1.00155930983012	0.967821395077845	0.996580347975252	0.944747655542289	0.993339681517372	0.99844069016988	0.953300600515833	1.03447303948937	1.01848396724523	1.07114113653012	0.994391087734116
DKK3	1.06149453324207	1.00166184450291	0.998338155497093	2.06014834070551	1.01954098114034	1.868510913826	1.56368082367578	1.17136680024747	3.02328477295348	1.03895902149942	1.00993955858229	0.994989411007971	0.988633228567095	0.998251317790468	0.991482402419565	0.991137508557919	0.991078068822332	0.987496896073484	0.981951526687781	0.987257840863213
ARHGEF5	1.24800872528298	1.16368272115558	1.12043920047315	0.99970768336581	1.04282603548012	0.993186832445845	0.994156130596854	1.15589918581055	0.980197623772386	0.990355237163067	1.00716757320978	0.99321222060567	1.00029231663419	1.00461649395329	0.9878056335568	0.998574016845826	1.0794338132359	1.00808396604801	0.994713987837269	0.99537252156768
NFE2L3	1.01529960011356	0.926257956297426	0.922203904807997	0.95459889779716	1.27847132956804	0.949014977594199	1.45905919606694	1.13924742093059	0.984700399886439	1.4868236911954	1.81916444261096	1.2037949232994	1.02331120641248	1.21002571942229	0.962834177621265	0.847175717176924	0.910605903890947	0.839544316658197	2.37895553584066	0.787020396694055
MCUR1	1.20582624734843	1.26122299461751	1.01655466989556	1.0068312755852	0.9813359748785	1.15560630860175	0.980455601956116	0.967780070572503	1.04323354740796	0.969890691641643	0.945630298195318	0.890491512056741	0.987628803439848	0.993168724414799	1.08576520419988	1.19417015932602	1.03626137601921	1.08072959564432	0.938479813791287	0.921160810029998
LIMA1	1.08456743073964	1.49194934054998	1.19195381073968	2.07531582611427	2.05965830109231	1.11237311510149	2.09158944891991	1.83146257914144	1.76184586746356	0.873090052266708	0.915432569260361	0.791301657609068	0.768736037137386	0.909081153499183	0.744251429234866	0.898179831106027	1.16551599379214	0.817335384108431	0.811302479270699	0.717303542541733
LETMD1	0.968943143296834	1.0306641068094	1.01437897819848	1.06338857270705	0.907410449162	1.06860555965684	0.914748816810228	1.10238984577099	1.20913962743784	1.01832289893415	1.01207076248189	1.0017052585337	0.857470915823121	0.998294741466301	0.957098089689995	0.983278240376487	0.937245512781164	0.897052523799773	1.10108315085121	0.895910855977515
SLC4A8	0.95317111423331	0.933462474210764	1.71256439550058	0.930910710092288	0.964953059363139	1.01662722121862	0.960423221093098	1.0224135163076	0.924659949277837	1.06134284536333	1.02997712849047	0.949947074631163	0.936826904197941	1.11470242535293	0.99578609434352	0.938450316534978	1.00421390565648	1.03554915336659	1.65812589817447	1.05203700245482
PTGER3	1.01645163763017	0.9970255336321	0.958599328573035	1.07720482289439	1.03661952938257	1.0029744663679	1.0486496373448	0.959319906387533	1.03042529400174	0.979338860726735	0.964846971731832	0.98778034703606	0.953107530735372	0.971533078968142	1.00526753555618	1.12244861866422	1.00968722975604	0.976255591645023	1.0467882506988	0.980397406062762
TNIP3	0.987709232694942	1.01171432861296	1.00370092170258	0.931103892093237	0.950537276807897	0.954385314891751	1.06180656479764	0.996299078297419	0.944575130207201	1.73052496197391	1.29066266278831	0.958155609974569	0.969844196949266	1.0193467205001	0.977078300974371	0.955045635851114	1.04299182231532	1.20718577986636	1.01112017758426	1.09435107396254
MAPK9	1.17357874263164	1.0286895123101	1.04780011339279	1.1465891380857	1.03035314344793	1.04104583234199	1.00663854872187	0.992679267065738	0.963796880636666	1.01778046679923	0.993361451278133	0.989670948763197	0.907496630330287	1.02704896715992	0.979454604977526	1.01831332087863	0.964931598038908	0.953771369563463	0.943513586128186	0.964397978217427
COL23A1	1.01319879946422	0.967387296520671	0.996514205529109	1.04321334786959	0.999815976915612	1.3538625763636	1.08721069916414	0.98617254375759	0.940269298877668	1.00434777651323	0.993012135897738	1.00018402308439	0.923747248982672	0.987274782236494	1.13197354468113	1.00333498506923	0.945959821120745	1.13474662700243	0.946275881984128	1.1599927422948
BCAR1	1.23642751182244	1.03598137353213	1.05410148091961	1.06375014790741	1.40020768136055	2.35124672246048	1.6178145965588	1.13446521383251	1.46977198886513	0.880306310641914	0.890319257343925	0.893221991650902	0.881729304693413	0.879401558209909	0.892805026410572	0.892188739249744	1.1281837977164	0.925916984111449	0.964018626467871	0.886165508783571
FAM160A2	1.13279128277142	0.996661604211176	1.1362953310787	0.97500814614804	1.14737695632815	0.98963406712409	1.01441227774603	1.00333839578882	1.07595768752018	1.0592733152134	0.971491786544103	0.94521266503621	0.932025892211521	1.06727997285425	0.969111245131432	1.05624436664453	0.982617677702983	0.996277900393647	0.95582484712006	1.02789870283451
HERPUD1	0.952102092708443	0.99290815381513	0.696092746951129	0.736753841608493	1.00124647094253	0.792698040140394	1.14366527777659	0.998753529057474	0.808912344818758	1.67699588669828	1.83395681916846	2.64078358075738	3.76685596645298	1.04103984477197	1.98516049640962	1.41808956169263	0.697469996619122	0.927340076732874	0.718939195972576	1.38095150843356
RAD51	0.990444060082722	0.995285097510598	0.983837527106533	0.986941570891077	1.0146562175996	1.01739950735872	1.0047149024894	1.04294845091997	0.931234666629215	1.00963032135488	1.0298245771602	1.01210186378962	0.950325586821573	1.03422048343076	0.99482270082047	0.966293683575404	1.12687862528385	1.06745945789577	0.945025907418602	0.954770965733436
POLQ	0.993872549619966	0.987385026714007	1.05036957871959	1.01001684751115	0.991939457278286	1.01728808421506	0.968972558778775	0.984448296844691	0.985717619789524	0.990077198978662	1.0171732855973	1.04209212218637	0.978801460449985	1.02367657028099	1.07550015113525	1.00041860040337	0.999581399596631	1.01633670670105	0.983700632972862	1.00757383414016
PIK3CB	1.14707883189594	1.00193608032245	1.25627584333951	0.77068610957395	0.911798357743186	0.89575090059515	0.998063919677554	0.890034309506378	0.933962126234004	0.989601048623192	1.06506869327514	0.868392717107385	0.700913910319343	0.781494273537473	1.28771191501965	1.42419279959136	1.23205118005094	1.61265301921491	1.01164318775035	1.40956200606636
CYBA	0.359235169116257	0.345201137889181	0.761377937325846	0.544545163762876	0.498697086382405	0.486086775419352	0.354337827770827	0.520730919971525	0.457626009103888	1.45489412095499	1.04597894510119	1.53395737054687	1.67326580392076	2.44793799380173	2.36783877171216	1.2066268718405	3.60108399888307	2.86921778528829	0.954021054898814	2.97645845582202
THOC3	0.987807710075801	0.984171618555159	0.997175132180649	1.04596088787528	1.00282486781935	1.01263256686967	1.03870056190948	1.07512070370145	0.960950361693641	1.04111295343528	1.08469878054788	1.05997809712278	0.967105050890881	1.04026994154177	0.976165209149921	0.975281963720946	0.973245425619188	0.990546347512059	1.06501107146382	0.966020737220922
HEBP2	1.06113582844297	1.07614870742006	1.29459297392138	1.07180626370649	0.902655796077671	1.21546141842161	1.09042126756642	1.13324193303168	1.06791353187482	0.898555509333212	0.936540028666043	0.844423175898454	0.820330636718446	0.845238424734267	0.952777448839204	0.888139403571153	1.01881719448606	0.981182805513937	0.939002444919243	1.08510819532691
MPHOSPH9	1.01797614343107	0.959980624163899	1.18927634714647	0.974071436684684	1.03289098411139	1.01365524204616	0.993331112014974	0.969713699826489	1.00666888798503	1.37110839362875	1.32788170653362	1.07758182049856	0.943935127119006	1.49142536766689	1.02914988912139	0.944047748951495	0.901333432848921	0.941466286912604	0.949821859052713	0.902023022010619
PLEKHA5	1.3155706885607	1.34126355311206	3.9899837639713	1.87893081200084	0.825670801707449	1.04143270032492	0.918307061589204	1.56545168295983	1.2788422190173	0.982422020199047	1.01757797980095	0.622789209401527	0.593498357041136	0.765058500520278	1.04556108405699	1.92834901598698	0.613551026630731	0.692996258666367	0.806107166642481	0.698016477738577
SIKE1	1.07903984751297	0.951593599446246	0.936101907618951	0.980693022272304	1.00001735232735	0.895859163880429	1.04462612077276	0.949822088161494	1.02137472485272	1.12017228088469	1.08542125267215	0.981900350662941	0.94326779603116	1.17104817293953	0.969677598517802	0.916955917860592	1.00857669442837	1.03322423236475	1.02867075027436	0.999982647672652
RRP12	1.04764471375202	0.999504155536132	1.08170181956943	0.901875549884144	0.983338457839372	1.05818444989027	1.16932886487779	1.00049584446387	0.746892964157673	0.990206731331927	1.06660197371107	1.21746226743876	1.09046591825925	0.95460497530897	0.974841845526286	0.817511127239366	0.96416379730046	1.07853106348686	0.980350752645605	1.06118883180727
FNIP2	0.627826835040682	1.56897721021876	0.869326188640609	0.867117333951616	1.35367263641299	1.42053439991487	2.51138207346044	1.00403916291582	0.738872585930432	0.72050965655983	0.611323856117186	0.524854647294886	0.50059576252573	1.02253253649394	2.1838207929824	2.85091255092162	0.995960837084179	1.99811756548895	0.849064729294364	1.42510809913388
MSMO1	1.7656335281005	2.81673447729539	1.63947257445546	1.0248570772684	1.04887415722443	0.928810418769412	0.988282129031469	1.33668243917267	0.894314885165405	1.04151928847125	1.05066891725304	0.986223031747642	0.903615808143338	1.01171787096853	0.92056039853992	0.905217354383841	1.04535059991148	0.949917046179413	0.906441955006566	0.885192083446454
TTC17	1.26967475844572	0.975444514119281	1.12080767844664	1.09153230961809	1.19790329919164	1.07763999364184	0.998043382656434	0.936247662442086	1.00195661734357	1.03248214884241	1.01492093036927	1.20938113813764	0.69928659803093	1.11121127954034	0.826223669613779	0.894209214552613	0.805680986233277	0.868082927466437	0.775292471807648	0.783646776395941
ALX4	0.99983966763862	1.00344471255327	0.998149761873882	1.00843369598629	1.00251503267246	1.00740163391877	1.00813065987223	0.99489457540045	0.989902152666259	1.00016033236138	0.992249186695458	1.00304560160849	0.989902152666259	1.00051707320477	0.997585486190486	1.00846048276262	1.00648129542191	0.997053442489427	0.989902152666259	0.995251430794786
FSTL4	1.03821759448037	1.05292792865956	1.04984119109318	1.01229806003924	1.11299664244889	0.994946942941451	1.01514904895506	1.04618731063913	0.973425528510115	0.998669646008261	1.00020914504649	1.04215966417544	0.986701128520476	1.00982951928746	0.994261829770261	0.973425528510115	0.986366229641802	0.994305140670327	0.973425528510115	0.999790854953512
FOXN3	0.582470614708485	0.618173048817016	1.39832334513967	0.835105548902046	0.998977802489214	0.739416425973289	0.926904616071682	0.9895764117053	0.800935914205072	1.85385527204785	2.26728200542327	1.53340203811665	1.14200461759963	2.68626040765828	2.90328316284064	1.75497284614002	0.623554017793609	1.00102219751079	0.744638890207688	1.24280433303766
AKR7A2	1.18881272798018	1.02376451295783	1.84672157417251	1.14912102102816	0.916828174414225	1.0350406737685	0.954216271991329	1.0496452789585	1.4234501002015	0.986605238903581	0.932174199911368	0.90879063791286	0.944164734404458	0.99599579050426	1.01765272393898	0.962915695805666	1.06621332326071	1.00400420949574	0.977243233554959	0.948944685309731
MRTO4	0.968295955353097	0.971835239856112	0.982732993508736	1.142796022816	1.02044044547626	1.03707411309439	1.14805452963042	1.02987708398425	1.08717648667546	1.00970717346682	0.961069892998734	1.0163362210828	0.906653968884234	0.96929930644269	0.990292826533181	0.932518987756672	1.04939402490819	1.02502884094335	0.934955666903359	0.931371374827604
USE1	0.946299404236676	0.994985329529285	0.999936748345367	1.06028742883926	1.06275752527545	0.968970044440065	0.965446830310284	1.06601867785069	1.21541841445343	1.00006325165463	1.01329290556378	1.02604291218624	0.930189352905646	1.04730452356838	0.970930004391028	0.905692460085505	0.976369380351111	1.03102331756	1.05892195203587	0.970400349913424
MCF2L2	0.753634135852016	0.840062891322092	1.71664845310765	0.712820424761885	1.30154495406726	1.6958335424198	0.930465432523376	1.06953456747662	0.784896523735535	0.806253721324181	0.921403744067531	0.667928971811744	0.618964095828836	0.789288049494855	3.5083136093502	1.09530826524315	3.46372260370202	2.78688731709908	1.2898033488864	2.12923339017166
AP5M1	1.00165214774341	0.97562214129669	0.969614620127722	0.980133007990291	1.04837359265324	1.0205540704476	1.0336990171723	0.950675121747699	0.966829910465248	1.07154075274147	1.05576973362835	1.03479172855005	0.916411232171789	1.04184112948294	0.986227091645284	0.955347525039044	1.04783887719104	1.00848514393882	0.998347852256592	0.939229674771413
ANAPC4	1.05413081175044	0.950231409125751	1.55140726230596	1.01562138612854	1.10147562012563	1.12268232213505	0.988245143864194	0.976303605950242	0.926376339630263	1.01586733023969	1.01110411352238	0.997523680887843	0.941170296748285	1.04358159610165	0.970973175889378	0.958835427204046	1.00247631911216	0.986136709569354	1.05964952994151	0.966878475512365
KCNQ1	1.155656993292	1.20044976279392	1.07907046111968	0.808992349639549	0.961726330909708	0.779157266375083	0.924525565590676	1.22627639769808	0.781145843533906	0.816195551853087	0.887247634633369	1.03827366909029	0.885592598029956	0.793565285930479	1.39069101681895	1.18785793032161	0.941507804829993	1.0605326407037	1.16384118334415	1.23437598112255
TRAPPC3	1.21129785608835	0.998466598250994	0.965943236727422	1.03558770807161	0.974087924087848	1.08379203317339	1.00153340174901	1.01118003590425	1.14482689276163	0.971469016510877	0.938334758949079	0.896654203876691	0.889085673709998	0.974961090997924	1.03191834942322	0.854820543312823	1.20480219928375	1.04946799982327	1.0234205865782	0.915273315423172
THRAP3	0.999489841406651	0.85449959496371	1.05908826682986	0.944184711313516	1.10751978812974	1.05288397146526	0.996377984726604	0.99665916474579	1.34135374097095	1.31272485431471	1.25466852779067	1.24390679329682	0.640193306563604	1.7326790303684	1.03703645373991	0.947889000172475	0.861791240948229	0.966575832391274	0.976386685626468	1.00051015859335
PHPT1	1.51455019170158	1.27938496545615	1.32882791908712	1.22903709647686	0.76800703775202	1.11559862821093	0.767788456617785	1.11390594531952	1.45554909654427	0.764047801117647	0.760046610904317	0.68299194268415	0.996086414769759	0.818093826171008	0.935076439346335	0.9891454802064	1.21578693124283	1.28891968829506	1.00391358523024	0.88433886906783
ARID4B	0.862372013560035	0.724712495015831	0.920456833469955	0.933056416607524	1.51335860921238	1.26908564177287	1.79433146671329	0.830851383526205	0.86980150173682	1.96333912161545	2.5034499199236	1.3083092956351	0.539978756002903	2.28794252845702	0.964852821250271	1.25075013858878	0.623080583962985	0.782194571147695	1.05586495850082	1.03514717874973
OPN3	1.12010326116037	0.985995550612246	0.963872533088384	0.947274789203943	0.983562661060607	0.997839641553829	0.975491541325381	0.975590631615067	1.02348371170884	0.97855153578706	0.974638686082098	1.16522907447941	1.00216035844617	1.00526798752976	1.79186437347747	1.22301541415433	1.73833941885465	1.90169942132051	0.892157754261096	1.3675874328796
SDCCAG8	1.01056387327671	1.22709900718645	1.24989875290115	0.989436126723294	1.18073308559781	1.15526711405854	0.975751911855922	0.86982560007628	1.13408981799992	0.677358194060213	0.700066694494794	1.01761919475767	0.656935169779868	0.704491327440485	1.11105351642714	0.771055648909616	1.22177234547785	1.22452958811606	0.789822835029549	0.806980162092917
PTPRN	1.01105547059493	0.999916251325188	0.998100396150902	0.998100396150902	1.01081773442205	1.00250464547389	0.998100396150902	0.998100396150902	0.998100396150902	1.00327022095634	1.00283410650848	0.998100396150902	1.0048919832216	0.998100396150902	1.00197075350432	1.00743744782243	1.00008374867481	0.999671736510916	0.998100396150902	1.00349397631923
HHAT	1.05535266540551	0.98702662304039	1.92777599422109	0.974954609465978	1.07012915553886	1.00009119107863	1.05984773840121	1.05109515500579	1.00366128308826	1.0969424539389	1.05334947635113	1.25469250706967	0.999908808921373	0.983054994346302	0.967852642924064	0.948583814297374	0.978347007274065	0.951504878263855	0.969163421707608	0.942817666454083
KIF1B	1.2828625499821	1.05801896637233	0.840302028543239	1.28634789924877	1.21644364440736	1.04211157673425	1.01230255130982	0.8469741515418	0.987697448690177	0.7990412747373	0.712810753519227	0.621870566099648	0.542660194260984	0.939919948367769	1.0125198792997	0.731942708590338	1.07875920129993	1.32637633370522	0.627417269840139	1.12605459248766
TBC1D22A	1.05441851206601	0.883924739320484	0.97564537062236	0.737011786645278	1.13068616143702	0.973261688000756	0.930239878803213	0.823240190860232	0.705013782888625	1.02435462937764	1.03808504583227	1.8956537436582	0.734789469251883	1.22562824874626	1.3822967513334	1.54633519648685	0.869987535138706	1.1268797216192	0.861208402731069	1.06650966977184
SYNE2	1.87757654544136	0.839464850460293	3.27476066161287	0.620481460092804	3.7705429479521	1.79763239862696	2.69764277543095	1.29983627430862	1.14153097929262	1.96580219254816	2.4560021237524	0.773976314671284	0.858469020707377	2.50660392193736	0.431804809889581	0.429882234489315	0.423710475044387	0.456645235175749	0.477291833019945	0.428094695879271
PLEKHH1	0.988430675010783	1.0136542110803	1.08578873282254	1.03059140624738	1.00356263902166	1.02709592410957	1.03170187374322	1.00133136982982	0.978606555254403	1.00907100468911	1.0018429332787	0.991600026638295	0.998668630170176	1.00298578843289	0.988104964508778	0.978606555254403	0.995268202928425	0.994950503685509	0.978606555254403	0.994490593782375
ATP9A	1.52761833520062	1.17184130444447	2.55788864644069	1.27944489467721	1.00855553693649	1.96393837330133	1.17921603238172	1.26972193238809	1.20776501728653	0.991444463063513	0.976684637077807	0.986179659984947	0.961323315422039	1.29374395963285	0.93388185113725	0.915652390522832	0.964267497576617	0.949974512140927	0.990862225537794	0.961532489268475
FAM168A	0.958573960378949	0.870301886540966	0.988354669690835	1.01267709943138	0.935784078299688	0.854934694532737	0.936822940296344	0.79345697348199	1.12561614603463	1.10235618029067	1.0069218922279	0.993078107772101	0.598491155193105	1.19626049976326	1.30594459908056	1.28256382572251	1.44498544067579	1.17604442685812	0.938072615566573	1.10279654761658
RELT	0.926653174852174	0.945177666001629	0.93833795655175	0.996249603056955	0.982943138208603	0.941183839506536	0.97832884800917	0.931379580562228	1.00041401386323	1.03488504177763	0.997629522596744	1.02658692598329	0.999585986136772	1.08588719440396	1.1942678498336	1.20172545476345	1.12455711869594	1.14959812061798	1.03581072689438	1.25756325437763
GALC	1.36796680133548	1.0860040726004	1.32459612991206	0.960746690726191	0.928860821720607	0.945174821970714	0.889266033445057	1.01155154528571	0.934166116060288	1.02755680657527	0.982500029777189	0.912252449779078	0.835700428795268	1.14885029459635	0.988448454714287	0.95859307786511	1.0851821201699	1.06473436594193	6.6565342383322	1.01415729772483
NOP58	0.993613156702727	0.928446868163529	0.747821801475174	1.13561196799203	1.04469498873499	0.910313015650067	1.15480045249415	0.963534957099152	1.06024192538156	2.12053242466124	2.74978400081426	1.64344448971727	0.917867949171038	1.54071925317008	0.813319112363446	1.00638684329727	0.639612286556342	0.77852444646847	1.70657770964757	0.728369458134084
SZRD1	0.972125018113097	0.908011974726587	0.883997133281908	0.948164329721505	1.00426133136378	0.986657993374655	1.03964542850475	0.902874864136338	1.06777728100406	1.07772723186687	1.04086874535541	1.10558195491195	0.791606352818896	1.14732610979196	0.997703132925142	0.990601090622784	1.00965224205522	1.00229686707486	1.09589162841263	0.981212237892745
CUL1	1.10102033505937	1.04482003661561	0.985668258006076	1.06531672352106	1.07927678326406	1.12573652489707	1.03737388588565	0.977831357284251	1.08633189438237	0.921242992245366	1.01082378956236	0.859910586445047	0.669514403077052	0.989176210437642	1.05764932492691	1.40750582217208	0.921284780557165	0.940625729348427	0.809939049184522	0.765901092960245
FAM114A2	1.01025702039372	0.973086749961352	0.986742672766212	1.07446773755051	1.0863743743651	1.11767357931487	1.11197867716245	0.9714212664209	1.03473860213276	0.993554844360698	0.994976679024178	0.972174858234779	1.01863576659674	1.04372397648701	0.962339307404832	1.00976595160441	1.00278732135281	0.997212678647192	0.958011160839668	0.978014126812697
CYFIP2	0.939515423003241	1.06121307890619	0.981852981103129	0.860783931709136	0.863434553756892	0.929973420488429	0.850793433936738	1.00538167588436	1.1825393104013	1.80941983479547	1.82175641682409	1.99151442121829	0.976939750989075	1.92006712223654	1.1070810663371	1.30852873063971	0.913232783874286	0.987625742295041	0.994618324115644	1.10591373820872
TAB2	1.0309140418783	0.861767319154413	0.816521737699278	0.815202192523565	0.9690859581217	0.837974095794901	0.876707251068089	0.867554433291386	0.760661466866594	1.29072605036957	1.62348317692746	1.12331692644621	0.662747962835917	1.18619789749452	1.21916062642858	1.40621321235004	0.75855666417051	1.08598957868452	1.39120100679317	1.11273039685892
GINM1	1.02946613801914	0.968148446612278	0.967853797960345	1.32484547302753	1.22151585129782	1.36781548169335	1.24364959984311	0.940013653322664	1.40383685988466	0.935859300914193	0.923005212252045	1.15690907110057	0.778426112149459	1.01367754214552	0.982521126839171	1.03590774479073	1.02141678924311	0.986322457854482	0.938819939130167	0.939953002895431
EIF2AK2	1.09114502546793	0.806680501835837	1.05764207290801	0.960424741670373	1.23475667238452	1.04514676831448	1.26400562630106	0.86189459768776	0.928060248956736	0.920347405393504	1.02535301969561	1.00331665649518	0.75053678316742	1.00752469729162	1.07049864202249	0.822571339993665	1.1280968032003	0.996683343504816	0.858989079983218	0.826537089208078
USP36	0.824280192534118	0.907222896801337	0.65679098517009	0.991747698938366	0.985340033611804	0.742746226968314	1.00730085637088	0.883735158304653	0.798932990736089	2.25671782883439	2.65032029828516	2.50012307690808	0.728647791755207	2.1328586577302	1.75411988588163	1.04298102115293	0.992699143629122	1.41582117099603	1.29833631556035	1.82062601239593
KMT2C	1.16449520703255	0.921100782521038	0.715379135119983	0.892908114172684	1.11538727982217	1.0376223161387	0.962377683861296	0.881995552023218	0.840028285654467	1.16722211049854	1.37999432505534	1.22844050836895	0.673152037333907	1.39218094917278	1.10767056851897	1.36238276845495	0.651834325653228	0.875274265725548	0.867483868662711	1.11035504442818
PUM2	1.12546242914525	0.979007461631034	1.5096790767701	0.849552155663807	1.02099253836897	1.12110003149546	0.939372288074933	1.19119727404144	1.05501295585211	1.26989229714892	1.26822266009752	1.44645605084949	0.623693322683427	1.47728775659816	0.90145628540886	0.779457851280771	0.678695283124718	0.864736206084419	0.973736127047995	0.957305062982456
MRPL43	1.13143419489178	1.00933439782207	1.34649184791557	1.00642049128237	0.906050107672013	1.04972127926394	0.974418865755602	1.03822130573214	1.42573816510752	0.99357950871763	0.950958547628433	0.933082675461173	0.865208023382551	1.0417172998262	0.878444127056795	0.844611008928986	1.05522794096286	0.942765238636008	1.05413831571093	0.866086496425101
ITIH4	1.00952635127375	0.996694126241291	1.04914076432615	1.00013556563456	0.987582778493618	0.992396594824487	0.989044501426433	0.999864434365441	1.20135060438043	0.990320956670713	1.01592493067435	1.00108220147031	0.981793238365948	0.995396865669139	1.00017067533639	1.00263635573686	1.02855329571588	0.996715638112905	0.989599490345409	1.00333654511425
HPF1	1.11630148816957	0.99190061226753	1.07562130450021	1.09559240455923	1.11821570367642	1.16801865769671	1.0772052400117	0.9861843098724	1.18023936770923	1.00809938773247	0.978569685047517	0.965849492989493	0.880306491079724	1.01218194040802	0.970656380360216	0.890344689082626	0.957436932924553	0.981048084828638	1.03685574988365	0.943327814869015
ZFR	0.995419340511769	0.808660736865333	1.02678338329106	1.00458065948823	1.14555661639729	1.14964636368616	0.970718662810144	0.793593462007232	0.939064836307949	1.2747910656561	1.31844256824814	1.23107826024824	0.73277971536654	1.28508977790359	0.993456131394592	0.982256715804072	0.820106241577044	0.942076250675337	1.01327149172296	1.06402566641855
ZNF280C	1.00109429922914	0.99890570077086	1.0257505457471	0.995692699616339	0.97721373673318	1.0307979915546	1.00308666612664	0.996387292046235	0.959260893039288	1.11046467833694	1.10515355564289	1.09873492316331	0.968090186776067	1.08849800655427	1.01135158393862	0.973567298351594	0.966802899800585	0.990549317739781	0.957298042283498	1.01384512962506
PHF21B	1.00362084680718	0.998729844459136	1.01401657585837	1.06054378629637	0.996378883330654	1.01870017622072	1.00487615563908	1.02177254555262	1.01509778745483	1.01958730767876	1.00018776027867	0.996906204783988	0.983843203678392	1.00835289324133	0.999140502590636	0.9930468818503	0.992987327607249	0.996254452991208	0.998413557432558	0.999812239721328
TRAF1	0.870234805591363	0.876623150416334	0.869219640452659	0.951983018276782	0.922224510640703	0.840211163787993	1.02777192386674	0.873064596558518	0.916713833356548	1.25502954534156	1.67169370337737	0.987184706261373	1.01281529373863	1.35437895722876	1.48823175292194	2.98425927242631	0.894250001253358	1.09249264437193	1.10015466682736	1.25632981390032
RC3H2	1.09348205923311	0.890559937915981	1.01680607565836	0.942458837579193	1.29859050425451	1.10574636893084	1.14699215119873	0.88577194809266	0.985761015862129	1.16732272395218	1.18997233794926	1.15585201014599	0.788493713042476	1.17524927081643	1.00305476983987	0.996945230160128	0.895080520146666	0.949505201240705	0.917641825522622	0.952704691851256
IL17RB	1.01722073893916	1.01373196091199	1.00882597540464	1.0292526059242	0.990269750304864	0.995564372707743	0.979395486457345	1.02277410523055	0.96564422731321	1.00575251852217	1.00831626992123	0.978465591085244	0.985440566021881	0.984020262445676	0.989307371232517	1.00355616503374	1.08098844077895	0.996443834966256	1.20615862455169	0.976086964564551
TRAF3IP2	0.952111983655023	1.05408411192993	1.00038515432395	1.17962713938109	1.14403780755859	1.10413380609151	1.08020351101506	1.02870556127912	0.988505505557155	0.968531111638723	0.966861304423611	1.00216525301476	0.91433318553447	0.962113514897015	0.986666696973999	0.927449249952789	1.0389758787631	0.999614845676049	1.05887572130274	0.975368928424315
GYG2	1.01895372957402	0.99878527638265	1.34798592295213	1.00176794498763	0.991957169789975	0.992456781606951	0.99342536726671	1.00929164813563	1.01059300347456	0.98962726771354	1.002734169805	0.998995614263329	0.999557042845774	0.98353859179431	1.00044295715423	1.01635236414667	0.986355186245228	1.0026825252411	1.0462867004837	0.99714533783421
DCBLD2	1.38053070552858	1.37924678647687	1.37050261382062	1.22951769268122	1.0225228450514	1.12846838103221	0.998557424684745	1.13793406056578	1.1513351240289	0.928280406494165	0.932345024137526	0.936195136519087	0.941076386142947	0.926427177019435	0.961422941876151	1.00144257531525	0.988772975498414	0.988059827324039	1.09807719695839	0.924638570358921
SERPINB3	1	1	1.01389975135044	1	1	1	1	1.16466923219912	1	1.0103628218885	1.00237097578066	1	1	1	1.00193807948956	1	1.00066210313933	1	1	1
SOAT1	0.736873582615163	0.864248124257736	1.17908264961704	1.22340613325867	0.833709373294914	0.860157229712486	0.934409645623166	0.784671236348462	0.785741357031041	1.07459702945985	1.14665899295282	0.964543127762431	0.710408059887237	1.17347408519731	1.48118196707742	1.03545687223757	1.60507445727682	1.67973305645493	0.679344105652672	1.64748769155833
PKP2	0.979897355422367	0.957255268099357	1.3604251925397	0.97809417874738	1.0024429030796	0.997557096920405	1.00294376943356	1.2194814609448	0.942739771524076	0.946909270583641	0.966271576081569	0.944093790711602	0.978193171413295	1.02730512075301	1.25727068420236	1.69260759243776	1.23454587702888	1.16800220344365	0.954410865668625	1.54027667349934
GDI2	0.866327209135116	0.772592348100378	0.77879464518205	1.00175601249247	0.998272091271316	1.13099398420977	0.898541613598117	0.770216957877075	1.2022369923652	1.00172790872868	0.98087809945397	1.21159024702533	0.660329612754922	0.928547640119815	1.33562435024661	1.49211721834368	1.09068837824906	1.02362505176889	0.971047581742121	1.06539853981906
PRDM1	0.834271280629265	0.812401921249545	0.830462100036858	0.827555194712445	1.37632211779331	0.807638737294558	0.991488756671145	0.810489343247543	1.06532650155083	2.85964686743904	3.85163427028406	1.00851124332885	2.21289096039991	2.54358827960289	1.4879319128188	0.882453636162617	0.85280644420384	1.04963418851801	0.835035578520992	1.12393396338172
ATG5	0.968487903782882	0.871432302080944	1.33655161351927	0.842305179228008	1.10049852989084	0.926606333954563	0.936340264852021	0.830055521601529	0.875972156455875	1.51486663891461	1.91234105983772	1.02627741687969	1.36713883850783	1.47825842935827	1.17441474610027	0.856053586903855	0.973722583120313	1.13763090335694	0.908964285489459	1.05953259016134
TMCC3	0.836470167920848	0.849909947898602	0.849994759516568	0.866628388953348	1.68290669925304	0.862703336483208	1.2362407238094	0.855796696269146	1.02469942440888	1.17367398606785	0.90104376360198	1.09443362420525	0.89330280303734	1.41385608271033	1.67160141543673	1.28277723133581	0.975300575591123	1.19154302873512	0.910861674323128	1.71544927030913
PITHD1	1.15753615455014	1.00096152308177	0.99246223502102	1.07044174520139	0.947586703799862	0.999038476918231	1.05556325099782	0.990706302538472	1.03418303892915	1.32675345679645	1.17690083142773	1.05328130742472	0.855690070751249	1.28800230492601	0.958057533296985	0.897276440999722	0.941811640461983	0.960804582523097	1.06444081364406	0.90030819359496
MTA3	1.32643088678947	1.07593602001713	1.25474473720469	1.14088925216463	1.05817294082007	1.10975597140253	1.05268580355286	1.10820045487875	1.08795776216765	0.947314196447144	0.946649849133893	1.05277533030169	0.892821677775997	0.936457491263173	0.87328372597968	0.915929815286784	0.820183299358804	0.884516932295481	0.829407071133117	0.830536244946092
USP13	1.1651400993249	1.8434573765164	0.903840264525526	1.02692484041757	1.27614002597997	1.49745959950323	1.08992737348151	1.04991417593047	1.04270738073004	0.944181001684959	0.954226590175561	0.996969869826255	0.899565858967742	0.91276230445908	0.994471683200069	1.09418296230241	0.912989811410842	1.00303013017374	0.89083839584453	0.948095146216957
ATP11B	1.02007266719482	0.871599326333411	0.876185530685382	0.705157202575175	0.90971280018482	1.06437784472139	0.887709679600178	0.821985503428406	0.686930401673595	1.40727032722439	1.55851931730881	1.19704200662871	0.895406110051108	1.57101407770275	0.989086680540287	1.01091331945971	1.07879899563433	1.17897515914706	0.86904249224237	1.41961917248201
CDK14	1.25749465558579	0.831517934480955	0.729482970544306	1.10980032540277	1.24371289457626	0.588638887300661	0.754534315737868	1.25365177052776	0.895085319623327	0.517333610430248	0.579790312856975	1.86081492613666	1.12359125895391	0.558278108291927	1.67834971531101	0.952375993160408	1.29710508663239	1.31020671464874	0.581311315061317	1.04762400683959
SEC61A1	1.06983509207314	1.00090785293157	0.790038428801462	1.1353551919165	0.999827424401934	1.00653152130723	0.971147464862769	1.03291108725785	0.991017855414402	1.14964086039764	1.1160689832647	0.882058293381637	1.40701137900767	1.14523548534195	0.871556106964032	0.781267295393754	0.925745301325447	1.00017257559807	0.922616688155996	0.898835560201801
PPP1R12A	0.981618912937489	0.710697762713197	0.665900009771596	0.897420719295392	1.74402730826165	1.05989088468773	1.33105135026789	0.774047180637316	2.48224706193836	1.18633474559953	1.26965147619614	0.951809193042123	0.524366546626192	1.44722568918826	0.952785862369604	1.01838108706251	0.819518353348523	0.944651755982259	1.05310241916143	1.03680082930721
RASGRF1	1.03106558876215	1.97089908054701	1.14879887428921	1.00145523411263	0.974811927056357	1.00951155017931	0.976254747830463	1.17440662123003	0.993125654200668	0.987509603181124	0.995906395053461	1.05640842834322	1.00226664825359	0.998544765887373	0.996357874073271	1.03719355592415	0.989651741843036	1.01626656907848	0.976802559952528	0.99036197504452
CROCC	1.05590826615835	1.26614215624937	2.1818459888255	0.974075603117057	0.873564197031222	0.881254707587372	0.997715421131637	1.00004052571424	0.999672097281388	1.1347342858013	0.998484063180356	1.10533173153992	1.75598332780611	1.24197431522259	1.05370513772115	0.908294984196256	0.85899354887306	1.04050076771285	0.978221735275953	0.99995947428576
POLR3E	0.850471411102244	0.859619229348351	0.974551586048329	1.00328297378316	0.865855508954401	0.947445015924145	0.909513928810914	0.996717026216836	1.03291108186449	1.70812214830056	2.04588545885392	1.41388633871117	0.900413480093292	1.60678998944487	1.1529064865903	1.04143853085998	0.843077103320703	0.968122938506931	1.62942312107582	1.05866737204289
ATP2B4	2.20822837022744	1.52790664351209	1.24140831963897	0.977077122046097	1.74844524836909	1.0229228779539	1.18829251540614	0.942887947231176	1.03175512107987	1.147110568114	1.65040472939518	0.58389399147944	0.538954041980844	1.14911113800346	0.584438994509291	0.646577249282104	0.497648850736961	0.58837491145315	0.563127450167669	0.532909663437194
ZC3H11A	0.997072712660357	0.900830388068961	1.03966598268187	0.942430787326412	1.06956561110959	1.18570274714487	1.26222024474142	0.958871671378164	1.06045530361837	1.08353821893905	1.23125505733621	0.949080006159521	0.833592823976755	1.23086266545918	0.926261937160652	0.788590773972685	0.861455412058785	0.975255256675077	1.25557559432811	1.00292728733964
RIOK2	1.00187998708527	1.01262794748653	0.99753679749395	1.06017982878124	0.980791945654895	0.997405291557351	0.998706015298775	0.997659178403165	1.09645402697871	1.12580170066899	1.0433105751992	1.00129398470123	0.957514030640438	1.05508959382094	0.985567869948599	0.971249522150552	1.02116973960261	0.991937062289131	1.06588753111363	0.97464145962154
YIPF1	1.00627118474035	0.972534683177282	1.11929900394429	1.0241068861724	1.06391124858575	0.958795108339041	0.961190803757392	0.989105468392796	1.00038317175058	1.00243560153646	0.976971767885346	0.978453672865351	0.965032805072507	0.999616828249422	1.00923985080009	0.948885684965974	1.00428480625118	1.04555877817673	0.938930975658328	1.0404674813257
NDC1	1.01822703772081	0.953716958313924	1.03494319747266	1.01921658396261	1.04860589709132	1.06306727350678	0.973357996682962	0.996977226388614	0.921024490519728	1.01940735104244	1.01981938505823	1.05540776266064	0.943056653318556	0.993931836534399	1.00035154216906	0.943282348929232	0.975150418439726	0.999648457830942	1.01285512009392	0.959658169935643
DGKG	0.943950797381768	0.983293545331948	1.03194498940406	1.04890333402437	1.02872784592071	1.01670645466805	0.971124007154284	0.942561201032288	4.60439274964924	1.07813854537355	1.04533461669406	1.5044841462212	0.902272948050292	0.975729163551035	1.03402006462063	1.23023161913015	0.956467000556035	0.983140193068985	0.913783607076189	0.976794746231682
FLYWCH1	1.0290508687031	0.938273443058136	1.03762452017963	1.09634278344823	1.08281500349106	1.05492711976222	1.07279119689004	0.929287233262256	1.07188160092276	1.01827301002651	1.04573474205763	0.981726989973486	0.956743076023757	1.09175451440138	0.949433958893363	0.92579645794117	0.946897759390498	0.977785364118577	0.976331359983974	0.947168362469538
UNKL	1.00051157519329	0.944144246986152	0.976637867220119	1.03351698324942	0.976959506288872	0.988181325819762	0.998561392778979	0.95432618422772	1.05758563464028	1.21470273095382	1.13107670834428	1.18276267441419	0.92273555221322	1.31557113663492	1.03738884656404	1.00171083161656	0.938943314618791	0.999488424806709	0.938862601396163	1.02924376978373
TBXAS1	0.729110901483777	0.699185441869724	0.695780261889783	0.714289996540604	1.27694884582484	0.771420672187837	0.786190584506374	0.681580525601405	0.831565859619746	0.85298617156809	1.1080154167361	1.65473120331918	0.891984583263897	1.57880091870139	3.15555800351559	1.59703925947754	2.2299988339098	2.08625342325298	1.86464881937582	3.94119762699331
PARP12	1.1895140524235	0.899246387256061	1.01361133289357	0.903529070993381	1.07129825205269	1.07439158181301	1.06003909982195	0.9015553476785	0.985900084058376	0.991492299341225	0.975117507932366	0.936902726009787	0.889269677330407	1.04814035631779	1.02912184371738	1.00850770065878	1.22611987272467	1.0789073488753	0.962389719580387	0.925463435425855
ALDH18A1	0.960866554641419	1.0234937418666	1.10324706004399	1.09403135792423	0.973171454353996	1.02104255862352	1.00016809089948	1.06460445469263	0.973015219629448	1.03495787228828	0.999831909100517	1.0085804115803	1.15390014706178	1.0162444238843	0.945059472903967	0.949163758204725	0.950116893064576	0.95409104006985	0.969118751431409	0.934534543202573
TARBP1	1.16022648533433	0.97224247004786	1.24919576108839	0.968632725820442	0.982419989430418	1.02346839557551	1.01800593046329	0.975206575696229	1.00368567590825	1.00103375922047	0.998966240779526	1.06699421911164	0.90492118319469	1.01997597572733	0.991317994310394	1.0377233779653	1.00152928960027	0.988318269818009	0.926924370291711	0.961160897159284
GATB	1.03349755567401	0.993966037593368	1.03272090532442	0.99692559541302	1.01031305737708	1.03978800605777	0.976639255383882	0.98903353337594	1.00307440458698	0.972340248744732	0.978844472134581	1.04502149468706	0.949401274275304	0.986109798126038	1.01223678924704	1.00549245293872	1.01448528856636	1.02922911301969	0.984986308717008	0.994222249797607
MXD1	0.942759692082319	0.983985199260408	0.899317900133098	0.916006904424903	0.936669039815847	0.797633253005502	0.95023936434525	0.877904431951035	0.907688077174471	1.36491834879592	1.21516892130013	1.05801021999622	1.01601480073959	1.50162713691861	2.53985916907531	1.88406188777217	1.12291776888707	2.2922258586398	0.857438075153421	3.48174945236779
CDK17	0.705112993537311	0.671613097526646	0.921431636120828	1.03772829928973	2.45346786267091	2.48744212029463	2.72670613061993	0.719444964417123	1.11615324606018	2.91339799872002	2.69226475027908	1.28710278840336	0.828758038151122	4.40515493879827	0.962271700710266	0.949930289716281	0.855074807530322	0.916111100335335	1.75553401837623	0.844968167224252
DNAJC25	1.00693114176658	0.996998836221929	1.04889701466101	1.00316966073898	1.0071565705995	0.942608403244006	0.981707288232235	0.954495986021664	0.978101668478929	1.00300116377807	0.981363287678079	0.942244193249219	0.970738497316639	1.03707832564597	0.973907282956633	1.02616088666041	1.0289369604484	1.0434326310978	0.944482342572935	1.0121849850311
SLC2A3	0.751112538788501	0.447968020852443	0.264025643155707	0.91290741844528	1.19028248423532	1.24295405564554	1.61959123576196	0.26885654284904	0.639366458399531	1.10898854022939	1.67601626952214	1.09031039562085	0.350193023162316	1.15320278817216	0.978818263008622	0.577967138022928	0.420502124452763	1.02118173699138	1.17183122144497	2.37167370759254
YBX3	1.12397646821697	1.18244149283251	1.47540543751655	1.64049732421898	1.55717269737958	2.26443337993161	2.70511960644048	1.0715709156715	1.45735879238551	0.535092250505156	0.436339684552956	0.616537631381599	0.462746089277529	0.423355308418993	0.777058098503198	0.716495856625231	0.810996034475871	0.928429084328505	0.622894772251675	1.17635702241556
STYK1	1.00722166470213	0.997568851261218	1.14863538858035	1.01190931374633	1.00243114873878	1.05403640337964	1.12417408029983	1.03279967514728	1.03783524346562	1.14384869817284	1.02601435559734	0.943358638339281	0.956499672207841	0.964205329662671	0.95745841808552	0.930997299954122	0.942494935755975	0.939191857740429	0.944785025430893	0.955513678069641
WNK1	1.71133706147963	0.844919457365171	1.1118686592341	0.832300868466255	1.1453577383795	1.31609941390999	1.34662381232866	0.68762890720538	0.812942210549874	1.71703550093685	2.08355464961298	1.16828888928512	0.569723114711984	1.21864887599326	0.837540166869749	1.01855667698051	0.793385620292986	0.955872929399733	0.981443323019491	0.905371752509465
RPS17P5	0.994838970482249	0.99258334079584	0.985512824735995	1.02202401805595	1.00506511508498	1.00174002210467	1.00803112808729	0.980071668509418	0.980071668509418	1.00039799016665	0.994025322195514	0.999602009833354	0.986740578869414	1.0126431269399	1.00680404870407	1.01696929535478	0.992446720062352	0.998634358980156	1.00913729638724	1.00233222554352
CCAR1	1.03322836869943	0.935602586114652	1.12082860182685	0.925507191991121	1.11936447663848	1.01529755805453	0.984702441945466	0.934089557904346	1.01595227084723	1.07916517430559	1.10555284429006	1.13170537656308	0.845036619455828	1.09734478664605	0.951585292236521	0.933790887178394	0.910113754406469	0.946956790897234	1.02428421082249	0.956025937433041
OGFR	1.06094177190692	0.860692093347389	1.00982787915009	0.994563526151642	1.09746861562025	0.93326615917037	1.00009659519184	0.904788677835043	1.05561796305571	0.989116623677518	0.99760660931745	0.984542900215894	0.793047862192635	1.00049020453899	0.999903404808163	0.997343382859164	1.14675889941827	1.02980401665254	1.00449663560964	1.17082853030666
GNA15	0.957538470822579	0.93417847212676	1.00126560943251	0.854762391064558	1.02469815973201	0.871588364668927	0.937817137531475	0.996325038745494	0.830018449060183	1.06805098251629	1.78088525844916	0.998734390567493	0.832128473905044	0.928720455229157	3.1965399749032	3.41784420008208	1.44997614576125	2.24745969768274	2.32115882670774	2.79685865970502
CREB3L3	0.983886637044753	0.997748798255489	1.00625708113815	1.00009536816593	1.00394123683424	1.01366025946299	0.999904631834067	1.00377914038934	0.978975738289707	1.00436379093616	1.02924460018781	1.00500167534079	0.992327032190201	1.00743639983164	0.99038273412841	0.988133882188692	0.995260619860299	0.99596857521314	1.02258040427742	0.986030813838048
SNRNP40	0.871665155627282	0.864933390255062	1.01561729908758	1.05089185391491	0.995000112478483	1.02521612242437	1.04223923776577	0.904743588761592	1.04882706383197	1.07641153999395	1.0415901884508	1.0753344219088	0.799965257689727	1.20890277619202	0.980434311560613	0.836014585910395	0.936454363134902	0.913261053750403	1.00499988752152	0.882087267018567
RIMBP2	0.995138946053349	1.00281249578453	1.01222508121846	1.00705738030011	0.990171883358048	1.00329326715209	1.01841948160767	1.00518862277238	1.05326846619993	1.00043285822428	0.999567141775715	0.996741712088647	0.990171883358048	1.00249582181758	0.995933627473104	0.999434765202662	0.994766726615643	0.997973392723234	1.01953704962241	0.99373831705491
QSER1	1.02839355157253	0.966922286439068	1.00117432958243	1.03435149309614	1.08108180261027	1.05267829232767	1.0508609004127	1.03746509623055	0.894438754650932	0.922992234003873	0.918262231707638	0.951428481026343	0.90717465714635	0.998580342481964	1.00453537565229	0.998825670417569	0.985082517546708	1.05932399573116	0.874109978758698	1.02783631450261
MPC1	1.42575974139459	1.0780935804345	1.01903786368109	1.0378885897988	0.955940178024398	1.00570328490016	0.870161826636192	0.918349200464863	1.25843429241303	1.04516012093099	0.91918081353003	0.836475512204056	0.901694892031044	1.01557942606378	1.0793030729647	0.941672078431497	1.24230653677851	0.982710415430519	0.994296715099843	0.978533215583799
ACAA1	1.05793748675698	0.99981997980939	1.24717860834234	0.990706783986574	0.983749166000011	0.997156976556323	0.992138730137246	1.00094020925765	1.03327100881732	0.986476715079174	1.00041126720774	0.984269803328451	0.997980731808536	0.991532920343819	1.029644422495	1.03189296611363	0.997688371682557	1.00608376820663	1.00018002019061	1.03759886393698
BCAT1	1.14969593939776	1.05821209170002	0.861406072870598	1.1150395756388	0.924880856892768	1.7044572032048	0.889599445891628	0.854479905383893	0.995912319325432	0.909431104108789	0.919468121464746	1.00408768067457	0.892659069011904	0.85595022730885	2.39876406675476	2.00434482860673	1.17282447109147	2.39328216870807	0.943968009630805	2.06792992418929
HDAC7	1.47231100075621	1.06426911693752	1.04135179336593	1.56120298409655	1.72094672925492	1.26371024266462	1.54792202037132	1.0657835462875	1.09044212641659	0.891089050289301	0.959080946365256	1.00419708325289	0.881350350251156	0.995802916747108	0.845010191164963	0.848845570055841	0.808133536324275	0.860630191838294	0.779549513087225	0.856656649764904
PRDM6	1.01064645078656	1.02049487595835	1.02162584894072	1.77268409913986	1.03621391083813	1.03835997086816	1.07740635750841	1.01881575624618	1.97035498277477	0.985858541055489	0.988195987779492	0.998948300850159	0.985858541055489	0.994036557205402	0.987769213273512	0.985858541055489	1.00105169914984	0.99207112288694	0.985858541055489	0.992963218132854
WNT8A	1	1.00181931114474	1.00277454780879	1	1	1.00441263157491	1	1.01009860386744	1	1.0103628218885	1.00237097578066	1	1	1	1	1	1	1.00314939056558	1	1
NCKAP1	2.01324941071546	1.54903094739413	1.47326064753224	1.77729824386517	2.63563559989773	2.22806797588675	2.32427744198499	1.58433770304787	1.69479223561559	0.856139710432479	0.791778931994006	0.767050513008276	0.75624543663703	0.93922826347327	0.766283664487953	0.756824056079674	0.767143669745841	0.789858699682234	1.06077173652673	0.759116127030307
MRPS35	1.16630243045395	0.956238799857508	1.09238936509016	1.02412525796382	1.04014175041982	1.16455709345779	0.986950648946296	0.94674742827663	1.04133286727852	1.03715556882543	0.956347874889875	0.98369868787141	0.843961832576598	0.981895706659922	0.97581442558397	0.94994216444713	1.14461989132386	1.01591384265278	0.922254749564416	1.0130493510537
SFSWAP	1.1430907013507	0.960002446877859	0.944737541694209	1.02867295426815	1.34120476217183	1.17603643334189	0.985630902971615	0.974272206741247	1.08326076050075	1.11561879092984	1.01436909702839	1.15063522518528	0.799115930724506	1.14561781488273	0.926592804342173	0.860035584839212	0.841072542393232	0.930497888717144	1.07019249747046	0.925436792895517
TNK2	0.985834015860999	0.932838754536551	1.04239923090966	0.859641137890707	1.02664646856825	0.864875648517332	0.868710403362349	0.913962459619219	0.88482907989608	1.03268668700685	1.05976007394582	1.14644256461231	1.01697901178894	1.0693331540495	1.12429155012803	1.05432542638885	0.904996733190959	0.969063225724425	0.843388007540945	1.014165984139
MON2	0.992118107953432	0.90638060348725	0.980723129018583	1.07339895189024	1.23016353283954	1.00788189204657	1.14772413336979	0.86000738713221	1.14314586131238	1.0892610449862	1.03518165391175	1.06501470797948	0.811612887169202	1.33434387542573	0.903092186522184	0.929476928706091	0.893630405372578	1.02620437780517	0.986703883142126	0.966212755683528
CDH3	1.17017104772123	1.11186652225696	1.27623994369287	1.00789054794685	1.01654208649775	1.00282099137827	0.988536027578673	1.71433017195354	0.974094796652762	0.986191856133619	1.00253852926114	1.05793954907634	0.990773427704169	0.997461470738857	0.977265078828258	0.988622434623458	0.981535786361208	1.01407877473974	0.986154065202629	0.986095329748403
ARSF	0.99547820103396	0.993213058071422	1.00427728000238	1.00059093358916	1.01576907212543	1.01240856686001	1.01168491025905	1.0005122075186	0.990509445006521	0.995639951234719	1.00931855231655	0.99708151347171	0.997249379351858	1.00283758484669	1.00012338436599	1.00907916040161	0.996421548916196	0.999876615634009	0.990509445006521	0.999433997999021
GPBP1	0.813756857395452	0.800808854839822	0.994287666520472	0.61050915140557	1.00981167783976	0.830173121081108	0.832593583495636	0.70948167293656	0.660809298264684	1.66004665951671	2.04095365487228	1.89019811872689	0.789859121640032	1.76657929020076	1.18384735356472	1.72660137441754	0.670805126422117	1.00571233347953	1.21473264560386	1.1634240351187
CS	1.11876823078634	1.01913221306326	0.916428366342922	0.989554918159954	1.17088739511659	0.967434075353378	0.936520272459075	0.959066120064545	0.936807624294878	1.10170374338922	1.19208285324349	1.01044508184005	0.811385596617331	1.27479166792157	1.02574980748981	1.01951040122421	0.979356258343573	0.983795032677573	1.05476859436013	0.954151090034372
LTK	0.996008761566407	1.00235734196476	1.03774428599418	0.996008761566407	1.28940784013502	1.00040378127659	1.01730179317564	0.996008761566407	0.996008761566407	1.01666561260242	1.01018931771732	0.996008761566407	1.00959235223472	0.996008761566407	1.00180447008626	1.01468157617362	0.99732795411691	0.999145582163321	0.996008761566407	0.999596218723414
ELMO2	0.939914097631499	0.988543170615501	1.0274531841706	1.03201477602752	1.07561907153604	1.05059893711699	1.00889540089544	0.955152945189426	1.08679355724451	1.12582924741639	1.11079335206046	0.981082249816375	0.932591777550578	1.25765213049215	0.979781666340754	0.989418895035447	0.98047643604489	0.991104599104561	1.01895047158388	0.988841686606935
WAPL	1.14172435994658	0.903858090915372	0.876757273742831	0.915820935779668	1.22344698712571	0.999208468231648	0.886789648415687	0.859199281446709	1.00079153176835	1.08582606556133	1.09282305075189	1.04903265564008	0.674841693432095	1.11429797877409	1.04385122029396	0.936463880261584	0.967594044041403	1.02665263224134	0.876549508938351	1.05380165914049
VMP1	0.718570600361791	1.02396677862599	1.27289721327246	1.13742474763088	0.789397569585082	0.684858978445	0.834769280134838	1.5673386751364	0.881241723680996	0.976033221374006	1.37218946268431	0.652113636743805	0.592867763193694	0.857310303680239	1.55478667272619	1.07857348974911	0.759353491907556	1.09151971711367	1.69905760014796	2.14095141751833
APPBP2	1.06029784977343	0.917979776826076	0.978470998357912	1.05610210905801	1.19478409672	1.01295085589626	1.3337266893648	0.956376122156736	1.1079101789697	1.14618112988634	1.11136310791122	1.06776609169535	0.799897254606034	1.21639059297338	0.975193140580298	0.841862877938199	0.907484204554915	0.975563792405224	0.987049144103739	0.969397062668324
POLD1	1.08939414111444	1.00630142411131	0.981134404050292	0.968924980334925	1.03467060289521	0.981086811396349	1.0494872348927	0.986075947202154	0.94739697049164	1.00301972448624	0.990109877647749	1.04245030516334	0.915039630315999	0.996980275513761	1.05258069191471	1.06693463411978	0.980991320112542	1.06155438746629	0.938083091326503	1.04206627939762
EIF4B	0.92886839856188	1.00964388554302	1.00591978537008	0.869940256040542	0.837143309533849	1.16501689999005	0.984577594379748	1.0581114915929	1.04778119879834	1.15552908069224	1.13560808100215	1.02667658288737	0.69187148403197	1.04764160617842	0.993267137798158	0.986040090769238	0.855057414381064	0.935151499379383	1.00656593376997	0.994080214629918
SLC6A16	1.01007201002037	0.963575782527229	1.70939624058995	1.01575523034921	1.50438380293245	1.26480972986375	1.7240738184685	0.984485463703595	1.22759472389869	1.03757325590209	0.989927989979631	1.21550716077768	0.907712592649979	1.07047361524985	0.923164250125785	0.917575020942073	0.927821770101182	0.914022727270343	0.940576636024734	0.902882155713491
SPHK2	1.00177026565719	0.999586754358295	1.00664689129977	1.0004132456417	0.994541655670819	0.995042569196908	1.00302325981929	1.01192129797707	0.982029090616605	0.992205683171987	1.0170339093157	1.01468129970399	0.982029090616605	1.0064935866489	0.997298182768195	0.991215798083501	0.993119047960718	1.00153817791055	0.996572578027677	1.00684918294571
RPL18	0.62575848041361	1.10235032053015	0.477617357030138	0.831981994999427	0.461761863233954	0.871989986183919	0.780417674401415	1.252709286476	1.07519907657043	1.35265802372438	1.11375761517014	1.59036266342122	0.541112598055668	0.952983298838027	1.08427270702179	1.35825495804253	0.763374361147113	0.778700820358002	1.39734607115843	1.04701670116197
CA11	1.0152666652975	0.997520590243715	0.975919574701646	1.01035457016752	1.00150539895666	0.992901506532946	1.02207752631282	1.00463592040484	1.08500105236755	1.03305597176681	1.01538588052439	1.00965146095194	0.960369567941849	1.04636945190127	0.995187191363477	0.996726819351053	0.968504831616373	0.972012698994957	0.962485971160822	0.998494601043343
ISOC2	1.01689373675109	1.00809471066977	1.1872341270437	1.07493547285513	1.03921247984634	0.989864193484119	0.950519811206759	1.02367937482074	1.07943076524784	0.879624341352565	0.870262061034198	0.901166118117149	0.991905289330232	0.863650774795601	0.963648660016926	0.93546291701333	1.27473650747933	1.09354387135009	1.01146087075284	0.919411492736708
U2AF2	0.99028315580914	0.949485603789805	1.0310424796423	1.02128585675954	1.03634593967913	1.00716239120812	1.01183507475586	0.992837608791878	1.20056309227462	1.0173413429455	1.01526806005834	1.04334204723017	0.851292934101394	1.01663328665531	0.951213317897673	0.986246600557554	0.952637543997816	0.965094988242813	0.939807800955246	0.955441246912103
EPN1	1.23673231585624	1.06342450220482	1.17956768092202	1.05691206282388	0.99975264499907	1.23042278118931	1.23674837700076	1.00024735500093	0.938367347216103	0.880642102659461	0.902539200720628	0.950751023690485	0.891921781185759	0.942514910125021	0.996046937198201	0.977417477027359	1.06803933914551	1.06539228263064	0.880255640343697	1.06065260957144
MED29	0.9586457852863	0.889524799216499	0.964599403006122	0.998563782513651	0.982140297453023	0.772802269408043	0.932030409023412	0.887461182311338	1.05665289706472	1.03201995929192	1.12478979327693	1.00243550468244	1.0190703225969	1.03733834546281	1.11495995751781	1.02947477031067	0.891921885443861	0.962609078325712	1.00143621748635	1.01140768252014
ZNF275	1.0282663617189	1.02463491905099	1.01446222023876	1.05190074910456	0.994233848874651	0.999549665911707	0.976407218978635	1.01892816501252	1.00030898942402	0.999691010575977	0.998492949171897	1.00174569296199	1.02706903614566	1.00576729785859	0.99405524127683	0.978579339952067	0.989262742726216	1.00325267889298	0.969509748701939	0.990504374179363
MTMR1	1.21679697118496	1.0014512665102	1.15428888412034	0.9985487334898	0.950462658084787	1.03038260400727	0.97745896079296	1.18447621785567	0.89111975188537	1.014241466235	1.07649358091804	1.21147212505333	0.923805175539441	1.07243236190812	0.949853236848233	1.03949279552797	0.953652583354004	0.921975836751205	0.840155078385486	0.881708680645899
GPC1	1.36330248741842	1.05209117561026	1.07327461001369	1.09120753783322	0.984531727223192	1.04393642932462	0.984531727223192	1.14182021251145	1.40581324028736	1.00495054883827	1.00088772224375	0.984531727223192	1.00471527204256	0.988614157532828	0.995208138649133	0.984531727223192	0.998277323876066	0.993842367039467	0.999112277756253	0.988077846019951
ADCK1	1.02811881283289	0.978255200196386	1.02388599691484	0.999228691242619	1.04819285616732	0.997581814803238	1.00628229122775	1.01592160276376	1.06579458546103	0.991850871400029	0.9811814133293	1.00087745755184	0.941709869365309	1.0009673476572	0.985537915274375	0.972849047612527	1.00077130875738	1.01313033313373	0.964676580296406	0.983897843011769
HAGH	1.45261449017046	1.09234754774873	1.46894584511818	0.947588902360167	1.03388637233293	1.12194303191668	0.875522877743374	0.972513007333264	1.31620848317728	0.997622522279362	1.06391919638925	0.978933728975435	0.895680170804076	1.00228870374102	0.931291051242849	0.953118707212805	1.19536452382942	0.99771129625898	1.07627946923572	0.922544272031665
RNF4	0.842943683543268	0.765638304977389	1.00673539741033	0.857000902357489	1.06287327792123	0.917549649487061	1.03178765337271	0.740138691984784	0.814452420690082	1.28514781127337	1.32370275610615	1.19792608852002	0.690257575570496	1.51349246342233	0.993264602589673	1.01512902622516	0.855558397530055	0.921787972118741	1.03943275493244	1.01479601651018
CASP8	1.07353065189282	0.896283347058811	1.27476258876851	0.91177103132908	0.882561376615139	0.802440058765689	0.937710692713046	0.866343482311118	0.870431877179639	2.40714707750237	3.21067249933652	1.31290286410449	1.11868886018948	2.31972555866741	0.987598480989366	1.00907980768994	1.02263882331955	0.990920192310063	1.012557534094	0.940841760411796
LIMCH1	15.7437418371823	3.91286441514642	3.22017842770698	2.21343828073284	1.13320894951839	2.0119075554072	1.86334244224214	2.24995276308755	2.11945361834026	0.728183425919096	0.746785617759802	0.752331734513107	0.712777717271514	0.742819714223355	0.760365760784572	1.14314296399676	0.753587765824862	0.866791050481613	0.751963105574361	0.766185129374298
INTS13	1.00711549295412	0.971998788826477	0.995290914254136	1.01302725063404	1.00718370969789	0.989192156737584	0.986794959102816	0.969597376575405	1.09030416917324	1.08395265219879	1.05918883815867	1.02374061774378	0.955009326491061	1.0095424298179	0.987362578280234	0.974142458233987	1.00015750466824	0.999842495331756	0.967908200579189	1.00197767779346
TM7SF3	1.08946507118541	1.02504835807349	1.15586412679013	0.986374838519137	0.900207626167361	1.09739761773987	1.07958298393332	1.05690552030886	1.00884326691582	1.00396390623888	0.977445271685187	0.996036093761119	0.901641128283225	1.03733312041726	0.98677203677086	0.911909988663589	0.963760978839394	0.936182352047275	1.01799764289527	0.868667601478952
SPA17	1.01444812954468	1.02453846712421	2.35616556697327	1.01787638894622	1.00490135902947	1.0320967334232	0.993866423835852	0.999750242023272	0.979911984655969	1.00532431724227	0.998519853330712	0.986413738561985	0.979911984655969	1.00024975797673	0.993238254020848	0.979911984655969	1.01400635692422	0.998471650692841	0.994424118511244	1.01000401474236
TSPAN32	0.974284034125295	0.978718033434113	0.976987231757312	0.979812291580149	0.974284034125295	0.978583190617212	0.995112626739655	0.979197689225878	1.0676848708896	1.29329363361132	1.06961041694825	1.00018524285833	0.980913562452177	1.48433010808519	1.02806306187374	1.00173800461979	1.02641170204311	0.999814757141671	1.23339397502962	1.05171039515391
ST3GAL6	0.924383528176682	1.42038578451103	1.39748979086929	0.861643416171213	0.959332661399731	1.56135543099933	1.03955372357242	0.997732596757122	0.815521459672148	0.786723723953299	0.778840387267179	0.814665520739862	0.991434833907629	0.783660792883709	1.70485167327251	2.31327762266346	1.36506411728528	1.41591157988446	1.25962715835604	1.00226740324288
CDON	1.28964451080294	1.39148945289325	1.84412539933072	1.23908932204792	1.01389938207795	1.05134112188077	0.999055380852077	1.34006885689147	1.01328188427566	1.03993006021521	0.991169963967933	0.985917604909825	0.991052011932782	0.988659405445214	0.990939549197611	1.00094461914792	0.987518476480249	0.993863431185662	0.97891418837182	0.983436677115573
TAF2	0.995734375037476	0.858091011844732	0.961522614736776	1.02270840667988	1.05825656938369	1.06987066124465	1.10440126315686	0.897061599884528	1.00426562496252	1.12010450248576	1.09185649186463	1.08538855091838	0.748073678076737	1.17443106920818	0.942797830723743	0.883370474667603	0.892608213048403	0.967162920612274	1.02441954757385	0.973337748058914
HIPK2	0.603631364639102	0.507806041578841	0.757959725373561	0.629421251776513	1.425510270689	0.673939741386335	1.16590018900425	0.580265377268811	1.16723165425409	0.526913220143754	0.694207439217018	1.38961051155575	1.54989363641172	1.14019281618567	0.994544788633337	1.00124355747314	1.31722522342182	1.333926022699	0.998756442526859	1.6214912309646
TNPO3	1.02878118340501	0.893978849709638	1.19635236885098	0.83824421056654	0.990184751719364	1.03492874083418	1.00981524828064	0.804819898676937	0.896369709961805	1.17809139378814	1.17096901634545	1.17196067713069	0.70361778944075	1.28453513412819	0.940393468499854	0.883779002717169	0.941670344633842	1.06639306163972	1.04316392877181	0.861876550695034
BORCS8-MEF2B	1.07902502387241	0.962712546695401	1.33243138656769	1.00259251579852	0.914838822632136	0.999743356735437	1.03417720676835	0.944831544923573	1.19370066814106	0.963384877797037	0.995982116845755	0.960441182611586	1.0739482082786	1.02740788933116	0.956224790286921	0.920507746737436	1.01541370258309	1.00443887637554	0.889397926363377	1.00025664326456
RFXANK	1.0019690713452	1.02108473017152	1.02270098376624	1.00843664247752	0.993255679881467	1.03598558551227	0.954365183704188	0.990923300291828	1.09210483834476	1.0283268513544	0.998206600590764	0.979867910776763	0.927284628909173	1.02470539315026	0.981411455109047	1.00300638129225	1.00179339940924	0.991954953838944	0.943491184277216	0.982577929817306
LPAR2	1.07077336920285	0.990479346848006	1.0046425441542	0.971601580757502	0.959406926104548	0.985114997424363	0.960826945910814	1.00338314141101	0.947336399437418	1.10392945399411	1.22781834686453	1.0819192126422	0.993040529353766	1.07474854024669	0.988390376245614	1.0246002052265	0.996616858588993	1.00475623484851	0.947336399437418	1.01784164813127
CTSA	1.0688496894194	0.92654156482873	0.954459052107887	1.20201933085811	1.14113669690454	1.04554094789211	1.05623095554743	0.936703140621689	1.15830721119808	0.944104006663556	0.930750395407189	0.915483771148235	0.882209756355188	0.906788128261236	1.0493183259298	0.867648962045171	1.62815098321717	1.63957032698055	0.851129078477941	1.17019617889916
SUGP2	1.02874986301431	0.955006045676617	1.21313919594183	0.987361942329952	0.998336105743921	1.05762467761061	1.02447585095436	0.900871286880925	1.05672746684675	1.07238711491181	0.947458337706766	0.93075117206209	0.87917288663382	1.26696144806833	1.02257954840725	0.897417325729507	0.996068841577501	1.03968731189035	0.868036941575629	1.00166389425608
SLC12A2	0.945299647167525	1.4065891154718	0.990353781514968	0.958546885179026	2.42254163885299	0.939550931238927	1.10861553495206	1.24603889182601	1.15523457611674	1.41154145768895	1.37791654623155	1.13468815544693	0.903454459853239	1.47150945711091	0.887546155106236	1.00964621848503	0.860462849477314	0.912622861543264	0.914546192707287	0.861221684447293
SNX24	2.03998323743067	1.27129980528827	1.30380999672864	1.15425694125691	0.966210386434058	1.04618568014832	1.07009227011546	1.04398114493817	1.03378961356594	0.890860792154249	0.901373165285191	0.856831337310842	0.853008583033544	0.965536190598864	0.949641067179848	0.889962441792767	1.26623343653954	1.14253597500099	0.92942499382185	0.951566394453837
EYA2	1.00944011526598	0.999551254995142	3.14429227209663	1.6564921185806	1.00044874500486	1.02978478269578	0.990646630699358	3.16281899685708	1.25395042976215	0.978283054520555	0.974116596992953	1.27057356378848	1.06146256619248	0.966257172859416	1.02055325437314	0.989401713470344	0.963818475652994	0.995375282313966	0.972794066538594	0.956390373564176
CNN2	0.98041574628919	1.01045039915385	1.00092520231292	1.01093112983835	0.860342360599756	0.860775682947829	0.893072713883579	1.01461512375455	1.01384611319727	1.06676966332887	1.07558888129315	1.03063894130479	0.902438897691741	0.999074797687085	1.05012610168667	1.27559548982893	0.91663425680216	0.962552798658669	0.963897430409812	0.990775516538004
ABCA7	2.47750005129079	1.07487992003702	1.14695590269044	0.843570163177915	0.862954380078654	0.809046118687489	0.810694036738106	1.1688352016271	0.908564225216119	1.07079583489354	1.04259182820275	1.15600262312402	0.845873530104901	1.07534765279783	0.972731902958434	1.07880545461093	1.02726809704157	0.939383984876026	0.958629525433679	0.914983605607402
SNCAIP	1.04558043462639	1.32179239728508	3.11225357328689	1.00366864303511	1.00410435306047	1.90964241801663	1.23101885491335	1.29593353302274	1.01486673596084	0.981856160876473	0.973639496599147	0.991477911858986	0.957863940640449	1.02497322694055	0.978278875682573	0.952182246611168	0.963065915500453	0.996331356964891	0.967335334935109	0.967976633636952
DDX20	0.985817403737786	0.979502173006426	1.01235046288692	1.02638634852242	1.09553239961647	0.984839602318486	1.02427526806428	0.966925142326665	1.00312512365561	1.10974563211441	1.03756684614778	1.0503627121725	0.968864447428183	1.08977223253478	0.982812139454337	0.987501684343796	0.996874876344393	0.984863245129473	1.08428880803955	0.991128857669408
BTBD1	0.997020529841385	0.972113938599207	1.13484732248318	0.978442892669025	0.981062855035104	1.00297947015861	1.06691508516127	0.993560411993644	0.940097055471113	1.01093172869874	1.00468019062955	0.947526804426471	0.948749960123086	1.06063840079979	1.03408058619548	1.04800073597114	1.05833341656271	1.05080195630424	0.965331674388372	0.989266693930336
FAR2	0.822626130971714	0.798201894542085	1.2897712071562	0.982762794660104	1.36282041416778	1.11534080085836	1.0871078138388	0.837887764323412	1.19236154799332	0.877286442798648	1.05773634784084	0.8376271894413	1.00662998561848	0.838044625708115	0.948522981738225	1.0755093200346	1.10644027389335	1.06687460968151	0.891869934317919	0.993370014381521
CHI3L2	1.06134349314462	3.09037392200112	0.981004942586506	1.28067085832241	0.949480659403847	0.954108752970904	0.977720178339291	1.22579991613624	0.937535017458367	1.17428009362806	1.017253298724	1.03994449264896	0.969705384808239	1.33838615037529	0.964181952793744	0.946305490785133	1.04206442674345	1.06176533301191	0.979293867743544	0.982746701275999
SBNO2	0.99804957373429	1.05978409275749	1.0048972166759	1.0406199624123	1.46624124101475	1.1107968673296	1.32394286164863	1.08907898199985	0.96893029583548	0.935844032667015	1.00057508617069	0.833104318904208	0.786157208084907	0.969013159446109	0.953394702538869	0.999424913829307	0.896457164565504	1.03570200946582	0.873590770407149	1.05663859477726
PMS1	1.07861589741082	0.945275155928234	1.09906222785596	1.02458247997902	1.02775426912609	1.06727501815875	1.0053881751492	0.934016193019617	0.994611824850799	1.16012001603665	1.07665722943048	1.10302581354811	0.923060302553246	1.16088396407893	0.98563908908515	0.936359917755394	0.926601662297574	0.961401878375443	0.90574806199804	0.930137582377742
HMG20B	1.05352486274475	1.01071170702363	1.11913988771444	1.00165067908837	0.998349320911628	1.04011077705415	0.940959549284836	1.03724691152334	1.29648064590867	0.934691405205838	0.933642456849534	0.948747722570491	0.907027486604492	0.952342352820818	1.07214128612079	1.06817455510105	1.01064090336755	0.971529515625691	0.84159211170103	0.971398113961728
TAF11	0.994643658333272	0.885208832576776	0.907383387751544	1.02818591781254	1.22920355560062	1.06036931782774	1.04401662506915	0.901899054640512	1.07858770029839	1.08404512616473	1.00535634166673	1.04281169126891	0.806678323605732	1.13695852781186	0.977992799843158	0.933030469885652	0.910140141829329	0.94638407695307	1.00553872676631	0.955857180107013
ANKS1A	1.74492880333704	0.876894306827692	2.29807793228423	0.882591453809981	1.60517633301741	2.07523510546967	1.36426755049381	0.841276587606865	0.984627362085764	0.87991345586443	0.911887432627582	0.798481105069221	0.784803889242111	0.920106089929059	1.21209831325993	1.0975627784618	1.23623676136022	1.01537263791424	0.748160792362603	1.14571561567498
AP3D1	1.19991852550155	1.07795267301375	1.14059579146085	0.885338988442883	1.06355170720041	0.991659427739558	1.00400394910108	1.02788475389589	0.859808695391332	0.922524351383443	0.995996050898916	0.884194311130083	0.935074673253346	1.05562250734411	0.991338110752178	1.13423173515084	1.01894168352166	1.05436296425364	0.899827234900277	0.938477996014682
ZNF76	1.04492183071394	0.908416678559239	1.04012499311194	1.015171031458	0.969610452759949	1.03680392020208	1.00354877794451	0.936211794654542	1.03935053372697	1.03687309329759	1.0422744413986	1.11367616209535	0.954201558970391	1.09088918190484	0.919295841219398	0.970756122686779	0.944305571542316	0.923914297323926	0.996451222055489	0.962402053952126
SLC9A3R2	1.46709937848024	1.22156780820537	1.3151798310436	1.03829881451327	9.71056558472223	4.21305485640889	3.10951232759731	1.41174996975045	1.17159388116767	0.93509534217103	0.940027044806021	0.946555801414401	1.00198657984827	0.944958509783286	0.937496303203234	0.924665768851024	0.966730847071326	0.960622325057258	0.998013420151728	0.951158402145148
NTHL1	1.2009415996686	1.15969329347782	1.11399593994474	1.03425996866505	1.42360178757715	1.19161857660506	1.1184527887247	1.16916747847743	1.00988038009004	0.9550166920013	0.952189924785708	0.98299026080029	1.01568803828917	0.98902634386633	0.964045485186905	0.938812898446936	0.983763985360658	0.973216966706125	0.990119619909956	0.959870335575559
UHRF1BP1	1.05548736877693	0.971487098288391	0.96789850025917	0.945459541477242	1.10873104928982	1.19284294569806	1.00828537082789	0.98556936637675	0.893962792181955	1.01056331651953	0.990440666972014	1.02344787070437	0.939843139264604	1.07682772278629	1.0114618855578	0.955902239854933	1.06957214126684	1.02099471663168	0.935170094748365	0.991714629172114
GNAI3	0.943038593745015	0.786885221246095	0.792227449420277	0.850365844513129	1.15798603474187	0.979538371180386	1.16901351785677	0.740321592197578	0.822925221849501	1.08928246950668	1.05333002178537	0.911600944717654	0.702200235476015	1.12415006786057	1.07271417836943	0.92054880904554	1.02046162881961	1.15250076476944	1.03254803005365	1.43069928838997
IPO5	1.13303464182707	0.995037468925643	1.01218160911915	1.23359013561999	1.16516791528976	1.21765837790801	1.14085700528713	0.980274806154563	1.14508528858653	0.966450710166835	0.977582346289891	1.0088034694811	0.880526341024255	1.00186974803852	0.956712344975413	0.890893401331887	0.915762200034206	0.99813025196148	1.03803758964172	0.915804528588144
OAT	0.986973536245681	1.10639234712654	0.890536239908779	1.35526524046355	0.905355191184611	1.01302646375432	0.947064062749089	1.73737178540957	1.47108633595533	1.20219922873222	1.12650195927884	0.901688068447913	0.911476695705581	1.32158557519999	1.01603781232491	0.935602195629493	0.870177110284934	0.950805471395309	0.927877050633929	1.18670317076638
WDR3	0.998443120470427	0.989006976711821	1.84140576131581	1.0452707043099	1.00037959876274	1.02518218988847	1.01982450114628	1.05543021549007	0.958607198635168	1.03166575248138	1.01944956548405	1.00093384372565	0.941762922230038	1.04068459000736	0.955498908150938	0.999620401237264	0.974885729807277	0.975255995817723	0.964730927030774	0.985936519650661
PKN2	1.2712037976812	0.939584041626278	1.02781064468734	0.992401096390301	1.18734585464425	1.05795479035463	1.13468485302497	0.90981526357682	0.97620851465753	1.11497520028578	1.07074010717977	0.992000984707831	0.695247852741259	1.13215123176922	0.986243883061795	1.02803913248264	0.98684220123167	0.985871486404385	0.732704594153202	1.0075989036097
WDR18	1.05706338895242	1.00455317150442	1.10294687433621	1.01544210090399	1.05627185881184	1.00790667241688	0.953625432077391	1.00092629240103	1.10803830804419	0.988635639618	0.957772155388134	0.983604852973821	0.9081996875649	0.999073707598973	0.96842387152937	0.948948091742309	1.02952153831042	1.01671768364749	0.904990740947736	0.950890603888813
TRAM2	1.13923175064554	0.941958887403569	1.04455456206803	1.36382118632034	1.12109428080337	1.03850572518715	1.16403344194993	0.926575971676741	1.25230223760171	0.96540627393191	0.969789270724556	1.05938622360457	1.34349019894359	1.00756332935228	0.94341692145112	0.928449121901086	0.936528691336527	0.992436670647724	0.908014290924535	0.954131426323591
NTN1	0.961493673492006	0.972612159578933	2.42129179597287	1.34857533725425	1.07954934324581	4.25750476917349	1.41040587311947	2.07125796237336	1.31776181406762	1.00087466248745	0.999125337512546	0.994193235610123	0.948527328594795	1.04823516561187	0.98771040450159	1.22494175920074	0.952320440696177	0.965046788631278	0.95563919443635	0.945884656836183
GLP2R	1.01285960761592	0.999963274289888	0.998287463920284	1.21825282591741	0.990038716894762	1.00315833601714	1.01120411875332	1.00003672571011	0.990038716894762	0.990038716894762	0.999432711760761	0.996607662060728	1.00354088795492	1.00647275037846	1.00543234682523	1.00859960724824	0.997649317733397	0.994716827186088	1.00470082390688	0.99717351878033
MCM10	1.00582281641143	0.986512610424182	1.0183621572165	1.00512117764024	1.01871210972481	0.998498032541644	1.00914352883747	1.00601178574058	0.98115321493086	1.00150196745836	1.00581517744873	0.99418049964806	0.987829484687486	1.02432611321037	1.00215492833358	0.990331728736509	0.997585828166111	0.996632024172219	0.98115321493086	0.989993467696298
ROPN1	1	1	1.00277454780879	1	1	1	1	1	1	1	1	1	1	1	1	1	1	1	1	1
ANKRD44	0.991168725188059	0.711918104163947	1.0346745565103	0.623681688199766	1.10736019454447	0.496081887973251	0.774685764587642	0.57292917447011	1.00883127481194	2.47779822346963	3.117793521448	4.47559366133743	0.840405848819713	2.90769684226187	1.56537533819404	1.8724859668635	0.714682947936511	0.829046843663526	1.63743145691892	0.958504325878861
KARS	0.951020570585547	0.938504828859055	0.986726752617865	1.03702201256924	1.01166635023416	1.06554863936075	1.00074942776534	0.928794538294401	0.944761245819692	1.18294092369592	1.11116937756746	1.09756027582737	0.888425070038515	1.06525194699363	0.980927060196692	0.940639283718572	1.07181287584752	0.999250572234662	1.08780983214022	0.931484163254205
PDIA5	0.959412866386445	1.06774396292407	0.970252069490961	1.0150478622269	1.60088100217566	1.31131542945595	1.15273262241506	1.01175103842347	1.09830787680302	0.988248961576533	0.957419219010277	1.014597660041	1.06878923278509	1.01958519011933	0.889336581671945	0.874033095528086	0.86269207788484	0.925498970268341	0.891160222564247	0.867649485382169
TBC1D22B	1.11138711077934	1.09242745891772	1.34765800246659	0.965294743184315	0.973777526028707	1.19356044352973	0.940562546783513	1.10210070037304	1.05058777253473	1.03440794752632	1.04775405761311	0.911810803571247	0.837957197809772	1.03936831876815	0.919467803960388	0.935078777413209	0.963644986084976	0.990607404826617	1.00939259517338	0.901383528823269
NDUFB4	1.23501414286581	1.06604301815016	1.09077288607621	0.96138401607101	1.12229817725244	1.13412348098397	1.03861598392899	1.06912345052866	1.39232055162096	0.823876025444637	0.746210772143192	0.737499720142182	0.818512753318984	0.765734922286349	0.898480451087842	0.868488759485197	1.0880219077561	0.942168857111846	1.11056628852183	0.861580505542075
SPEN	0.960863236375325	0.918606232762706	0.967257122988576	0.999932600831855	1.35654321540201	1.05583380291246	1.16466078303618	0.883292567365821	1.25807146001107	1.00006739916815	1.00210992533944	1.18686648081162	0.712299391575968	1.23826610086095	1.08379105512357	0.934055303195756	0.874961530286462	0.967576341423643	1.01747547176934	0.968448476213617
MYLK	1.00361071215042	1.11269227423616	1.55881758127061	1.67968620914927	1.9393490165028	0.996389287849575	1.13101428577174	1.02405142415083	4.57587704785519	1.00652025573064	0.985451376469414	0.965646672721644	0.962296836107052	0.980900032699416	0.964110558804728	1.06536965107095	0.967047637276493	0.977865399436873	0.977504098621308	0.968190647938623
ZC3H15	1.04391041581218	0.924737678607525	0.802568586784067	0.997256944376876	1.00789950681911	1.07957579880672	0.993490328345134	0.869550549302024	0.979525355424486	1.11004295828689	1.00274305562312	1.0832077047986	0.707872152027798	1.12537430611928	0.982952487499197	0.902212895503044	1.01878031933358	1.05225511695861	1.06783934569941	0.942437568074571
MAP2K4	1.23808723782891	1.28316148335951	1.37177359718214	0.94860552569348	0.995313036361892	1.00598789121597	1.00468696363811	1.16403129270833	0.914567007510121	1.00593442395537	0.970531025055543	0.96830158936335	0.797140474658992	1.13944833068684	0.951976874987646	1.04317002909599	0.89778222536729	1.01335629925594	0.839075933630682	0.974115039012394
TMEM206	1.08136105478616	1.01363083665825	0.958686030727731	0.955190124548467	1.06143542772696	1.02210462436399	1.00725552153457	0.951192318300492	0.977038245986639	1.20958943198451	1.17797198057168	1.01088864447204	0.93613423337514	1.23374487153643	0.992010128872252	0.959232728748753	0.992527437710915	0.99274447846543	1.0388182701818	0.955684057906347
SLK	1.41732282303568	1.21085701854696	1.08813939199975	1.02763706219197	1.81879098284459	1.25518059872697	1.18548785884781	1.06731604116668	0.980209206406301	1.0197907935937	0.959747362356934	0.839100859726452	0.712189289584965	1.03111036279996	0.851604329633917	0.939753957906052	0.818064024513525	0.936565312901777	0.898756174482283	0.86622179381667
CYB5R4	0.994991319207952	0.900128011338206	0.921060733773155	0.888955088003251	1.00500868079205	0.978472561546297	0.912712186649898	0.918513027793089	0.895766156015943	1.09144234036269	1.01021432227335	1.20482799826246	0.921215069590912	1.14228830131548	1.27950026813303	1.06852179915954	1.20190626034499	1.56976537613246	0.988920375841032	1.72190910201451
GSTO2	1.1732858017908	1.10849223912983	1.12382433202126	0.97443175962661	1.39812821032665	1.0293535711729	1.48888246108409	1.15972880485527	1.04344092851243	0.899398453634022	0.904020586579151	0.865496774032747	0.883929367951995	1.02488812734211	0.926957109978295	0.861248968884668	1.01333335020976	0.986666649790238	0.882262780621662	0.893483790239841
SEC61A2	0.990280499144855	0.924706181173666	1.10411129290524	1.03899801103571	1.10845743616721	0.977407487138732	1.02373780065092	0.973965467931861	1.00580097244818	1.15299551955973	1.12256410473159	1.21205391702533	0.994199027551825	1.13266711056605	0.98123274808945	1.05937027118292	0.926443145667424	0.96369934180572	0.983200335527016	0.942410419321938
PRKCQ	1.15125474779501	1.28163426356618	1.15796101400362	0.925936110652708	1.00490682497908	1.13132930511868	0.956417840797773	1.02652345147367	1.06089863126712	3.52959706676902	3.19501951064126	0.970656251496969	0.934892987066496	4.1946906775662	0.995093175020917	0.978701426940879	0.916372829328549	0.963909168362179	0.955102023438344	0.964355774705591
TLE2	1.37366634157478	1.18863962016386	1.09027289140741	1.32689253485083	1.25936561950288	0.984458073920641	1.14718802607345	1.25633726463892	1.4233816279698	1.01743039101199	0.977289920700714	0.963173617231014	0.934682025227001	1.01554192607936	0.962008428381115	0.978757539051349	0.957735920573152	0.96127346173145	0.962401549015152	0.959997980062912
ASB1	1.04442251303267	0.96363227548557	1.17059977868363	1.07963018604805	0.948159843555937	0.937442632914609	1.00513905165223	0.988210724995422	1.03027352616531	1.0613278932064	1.04823695467486	1.01201625289999	0.944537554553989	1.10016002233629	0.99382706954648	0.956264756572531	0.992822634452675	1.03744487477408	0.994860948347774	0.991777647855763
FAM107B	1.44049501899329	0.956477080205225	0.986174441412162	0.626726240070282	0.465758709609181	0.999042203287468	0.580209254304814	0.93536758400996	0.542369400609441	1.06560508839358	1.69358416125131	1.15969799512883	1.01060889587651	1.06078912270402	1.02909985966172	0.981745752292318	0.830678565274461	1.37340954964151	1.00095779671253	1.46275030506286
ME1	1.77685571713928	1.38761786721399	1.17135782362516	1.28692738400439	1.06445655651152	0.971521402969021	0.932961955593683	1.38843730474095	0.962648416591119	0.933272033179618	0.932601822755233	0.915887623549858	0.876634352221793	1.03822602585588	0.951548630802864	0.893497435756431	1.34740299805978	1.14346001488829	0.903998971537698	1.02847859703098
TBC1D1	0.62675681414254	0.720760968190168	0.808106639022686	0.71686342210405	1.86116977758435	1.02484914122566	1.36342694163866	0.739364212460158	1.64459710492303	1.04778077037453	1.04053878533104	1.31791342268128	0.798618881452042	1.16200322113627	1.11099627514596	0.999773410086634	0.851177418286108	0.900267659857953	0.755855343723782	1.00022658991337
CDK13	1.10110454995129	0.90374595966163	1.20506251067243	0.975781760959976	1.34314290538198	1.12352077042619	1.06925153479628	0.942567850165997	0.958030565251883	1.40468770114437	1.31559297507535	1.38048240827915	0.608183504888658	1.60125761013584	0.963799815460089	0.902367514429205	0.885688901183005	1.01940260962311	0.980597390376888	0.962313768999391
MTHFD2	0.691239188737844	0.797082568638283	0.769381068639867	0.931349514988202	0.751617388716331	0.827021216722025	0.775164766421238	0.800202968772939	1.46500940636536	1.28918665320965	1.59238050421876	0.957550655087538	1.01194335589084	1.27804443803456	1.48563993027856	1.396700517651	1.02026539602084	1.02251622163427	0.988056644109156	1.07786830574064
SLC9A7	1.00857518174348	1.06471537767865	0.939286293707031	0.996021039839015	0.979000285796228	0.93239176210415	0.927303082631423	0.978349303542927	0.967288100060274	0.979868239898776	1.08886155744467	1.71274351664509	0.963717491318564	1.00397896016098	1.45438907724334	2.63010000052221	1.01584343782816	1.08906485715228	0.893445928785213	1.03770475194986
FOXJ2	1.07134375177677	0.977325503909367	0.967634691329234	0.977947155747792	1.16304562768214	1.03898495353118	1.12792366404052	0.966621079424674	0.932483047974456	0.965677350273697	1.01649460489876	0.933822335842792	0.916097815080792	1.03295020922172	1.00147964249182	1.05226731355949	0.956612580057014	1.00046257043519	1.03346105026154	0.999537429564813
YBX1	0.949826104218619	0.836556640701331	0.53829638261608	0.973571224427936	0.805160072848579	1.45251159723789	1.00386950866258	0.762829614883954	1.5325350377796	1.03371114847032	0.859180533453587	0.996130491337417	0.499282182889984	0.92807495063818	1.59348199645087	1.1879945759295	3.15435340927024	1.9550526653725	1.34328392178937	1.40746405499575
PDE4A	0.950436824561075	0.869135938252389	0.906379077488031	0.913368268810791	0.938412279716586	0.881809444328133	0.894902175789676	0.900528866968046	0.938198458503135	2.18996749183109	2.17954743755418	1.60503607387905	0.843942040416873	3.44351002682679	3.68207281070217	2.59005198860133	1.04956317543892	1.66673192041445	2.88650964524475	2.80253289980065
PPP2R5A	1.5309464346847	1.33241608933001	0.980018568405986	0.8139917632504	1.7016449003986	1.29615539641238	1.24647007320415	0.970061765710015	0.875437012487813	1.92620814471763	1.81584553519453	1.00581054365901	0.741946997208715	2.33955932308476	0.880060759112574	0.896023638569566	0.900677088580257	0.994189456340989	1.11005752958793	0.938120663828235
CTNNA2	1.09711534101918	1.0085638012499	1.00293841715391	1.02454758981551	1.05102756967959	1.07407570195391	1.04544136498664	1.03741153020292	1.09924567184125	0.986382347552994	0.992714377544756	1.01664889734493	0.890848787707364	0.983342123440385	0.978534555586176	0.997061582846088	0.901388080372707	0.941471199377882	0.926689943313736	0.978550872509917
ELAVL1	1.05594371399241	1.00699780176518	1.05102347338485	1.01037960247556	0.963746801950583	1.03560167335131	1.04628978191957	0.979114217590967	1.00966073398713	1.02745295480011	0.930573982035192	0.948715160151302	0.802954585970711	1.00376053989165	0.946402486001605	0.924296165638838	0.998580231964908	1.00141976803509	0.906652145957571	0.915126811914434
DIP2B	1.10597279397881	0.91488713554732	0.891093885962085	0.954713184634301	1.12786956853855	0.983083834046559	1.17778234053341	0.852088554337774	0.758862051868799	1.03082025323436	1.07220270132952	1.50580638906586	0.687749861696198	1.33844252780389	1.02977055761518	0.870386321063118	0.909427108610586	1.02274315556586	0.846084991747876	1.01691616595344
SMARCD1	1.00358660824521	0.973517379668043	1.00122079303159	0.989785489144025	1.09283162307231	1.0052986817261	0.98936170009979	1.00048272542403	1.09725874525597	1.12614835689988	1.06540532831518	1.11064428018054	0.924614078846382	1.24137187202206	0.999046079400554	0.956466578599402	0.988142728783735	0.985850319428242	0.99951727457597	0.95231667930324
KDM4A	1.23285102345235	0.97306759620761	1.39646520327019	0.997252117351343	0.979813482592939	0.95971794856776	1.03731522743293	1.00274788264866	1.06648236269844	1.05438417148577	1.04111683180505	1.0598126212901	0.900855202353791	1.08901965945226	0.963625369242409	0.948883253550604	0.922379441335385	0.937675646296187	1.04437900441011	0.93642619003499
NFYC	0.948346829875773	0.953054211508033	0.892180171158958	0.913442139165601	1.0176641125225	1.07978033000684	0.963245704617159	0.960281789285149	0.984671378984797	1.09536747014131	1.04865317460083	1.02072904557346	0.812720219393252	1.0661697331573	1.10560556659134	0.943047915560418	0.972172309995002	1.04253083540189	1.0153286210152	1.12589139118333
ZMYND12	0.998401563128431	1.00611443449726	1.52050639992077	0.997049106431415	1.00368592222681	0.983045533376196	0.999650343784952	0.993569937978946	0.978726772715697	1.00919496457247	0.997312135013866	0.985220662694664	0.978726772715697	1.00034965621505	1.02402256283838	0.987882587586021	1.04967705492104	1.05308552959525	1.00775251550967	1.01159516131676
NGEF	1.00982445550305	1.00697128910532	1.16070135549463	1.00804978344786	1.0327232076584	1.01373538295991	0.99839368442006	1.03525335996921	0.970701535750693	0.995875011179909	0.991441985450618	1.00945396934253	0.997291507508067	1.0191426240832	0.982012120830437	0.998054556418211	0.995533077901331	0.999397010633376	0.999489277020139	1.00051072297986
ASPM	0.983117322824401	1.00316190225149	0.991308402581183	0.997082050902257	1.02075140436861	0.987455457364942	0.990111602687771	0.998027074251099	0.983117322824401	1.02395136372798	1.06261745354799	1.01964200378147	0.983117322824401	1.02388660292548	1.06478380307417	1.00154845336724	0.999148796624696	1.01070429357301	0.997676926551747	1.0008512033753
CD84	0.951385191269171	0.962186728338946	0.957157808451143	0.954697203298274	0.97077731281872	0.978428453895868	0.953371259014923	0.960993008996987	0.946636517818939	1.23829431240306	1.30927422049158	1.04641599523814	0.959546768678088	1.02157154610413	1.30004472713567	1.43834220480465	1.09889474044673	1.35766978798084	1.38554271031016	1.11289140557685
ELOVL1	1.49327248910808	1.08051935990849	0.957845770609559	0.988537833691687	1.18415393491234	1.25433494532112	1.09940400478344	0.972039571325724	0.932481633266058	0.958774884306407	0.967929479375809	0.926181895088723	0.878010664938894	0.988110838879193	1.08611389990516	1.0603797352689	1.06120174470267	1.06238018741237	0.932618004259758	1.01146216630831
SPI1	0.956621363965609	0.954716354844819	0.950207093983428	0.925854911253597	1.03313985310257	0.972344110189579	0.998091238393616	0.929226252166779	1.00088028662264	0.983427800215262	0.999119713377364	1.2119146557948	0.951462579310868	1.02587884677218	3.40551397973996	2.47389658953244	6.07541595655392	3.45292473872336	1.2602862384893	4.08908191963045
ZNRD1	0.978638051710676	0.949625762147857	0.957716135349836	0.958629235028523	1.02136194828932	0.938000882420785	0.964259791460576	1.05175942465754	1.03100245281519	1.2714114270327	1.2582488485449	1.53110038646068	0.863553376836763	1.21168973335689	0.955979758364643	0.951089789419491	1.0909098644532	1.05668947528379	1.07011164257672	0.948813550294266
CLDN18	8.94834305365015	3.28251302241405	1.23259371977454	1.02509596159814	0.969376691336891	0.974101764970353	1.00508532037938	1.58838095499525	1.01817502509745	1.01689643406349	0.994914679620625	0.97998162613976	0.983400335425054	0.988991439436918	0.986867697663004	0.966134988181001	1.01702413870145	1.07619394729327	0.971356225108481	0.983106067229016
ZBTB11	1.07411722205141	1.09332495319668	1.023965347738	0.964133082680907	1.15630804836032	1.02082071506304	1.02284641530797	1.06399311479829	0.924424621431939	1.05555329326629	1.13463691921699	0.950942724056365	0.897395497028329	1.1758974216814	0.979179284936964	0.968702891883443	0.921429917426134	0.954735351376897	0.914303461227851	0.960670696600647
ATXN3	0.966458075457981	0.862127844384428	0.990656347142461	1.12045618264843	1.57855165894049	1.62458958075836	1.09631903446961	0.907787080029162	1.25104233721501	1.00799830084985	1.08571880713436	1.11390338954276	0.848814815966741	1.08866641830426	0.962050369121382	0.96034215874883	0.901258021101292	0.948121706830267	0.992001699150154	1.06568865468894
GOLGA5	1.01252305360589	1.01083632020325	1.04036768752971	0.990461020567365	1.03019926803732	1.01326656899287	1.01544533084813	0.99296960295168	1.0193759704913	1.00703039704832	0.982520893515674	0.972104517093419	0.967380378003592	0.981953826228688	0.986207328959663	0.960597005908978	1.04070808766712	1.04230041459598	0.989679250404133	0.989262540537143
FGFR2	1.5550494362818	1.89430979494338	1.5420121082619	1.04924671106338	1.02760523984316	0.992208589298687	0.984570324169643	2.35487949862713	1.00158493412761	0.995921046515126	0.99841506587239	1.01329289844139	0.990647344156753	1.01918973498749	0.989950911621625	0.998100692505123	0.992844401381848	1.01523835627892	0.985122802464683	0.991767812600367
LRRC40	0.997560617472213	0.881342768601599	0.874843700581821	0.994617662503379	1.06093716560468	1.00243938252779	0.966967752050124	0.854856694415994	0.96372925762665	1.2108149349313	1.10055853410947	1.1061051694354	0.870722921308922	1.23260846792043	1.00312875225881	1.19329186465042	0.872823217512579	0.968280371793188	1.09987451829673	1.00600143941007
ISOC1	1.132698401274	1.09837544585373	0.989327648007588	1.04958392419888	0.987216199008671	1.02474634074717	0.89396587083327	1.04883880403684	1.03729954938166	1.08101468973092	1.02667236956438	0.974971426831994	0.989704670563188	1.11552083720062	0.935884260170296	0.991087741478969	1.00063717563831	0.964742185294202	0.999362824361687	0.91257386693668
EML1	1.44465121875836	1.03543980709376	1.80773102366998	1.52199020024328	2.50356666276404	1.07085528361508	1.62553382780462	0.996892122307192	1.13760143951663	0.987846134774242	0.980383758913588	0.991269120856563	1.00310787769281	0.996807717178035	1.01272463555184	0.962131949365643	0.979414237396245	0.9894233549972	0.99567203947235	0.988685717303362
TRMT11	1.02937563932002	1.10063367494587	1.0564050718664	1.04079820346554	0.900114977016563	1.01683526187058	1.10270819432352	1.038474171065	1.01808254817296	0.983164738129418	0.96214722335821	1.09980695527055	0.900584282021647	0.964920651821311	0.870390498065671	0.877249589435046	0.896396237972799	0.915285329910411	1.06600057753819	0.855670744823675
THUMPD1	1.07750395373438	0.957186758597473	0.974293593409419	1.12534873178688	1.07765698164444	1.06587277040461	1.06353959986926	0.947099164583192	1.08785122018447	1.18102594229464	1.10395304682852	0.992973678163486	0.848108581807511	1.14350750917457	0.906533532459379	0.850301829124513	0.936551927574149	0.945226749126359	1.00702632183651	0.883585820509784
ATG2B	1.12830639908358	0.973545427052385	1.1646787118817	1.03734336212792	1.15897335396455	1.09632795083594	1.06531989830586	0.955216956786501	1.00272662719122	1.00917285969416	1.03476759452445	0.997273372808776	0.92959804667725	1.1057648795156	0.951709820601713	0.944907692262815	0.907847687800068	0.940454606554035	0.940629244960944	0.931042366445917
ARFGEF1	0.945529739640714	0.813153438358304	1.12262524119821	0.851537680908128	1.48815714314519	1.27084581363452	1.21281086797921	0.962578887344967	0.896775235802649	1.29653492345012	1.48457590518949	1.30887416777436	0.655646566333827	1.46982671793106	0.931813480296118	0.998667602249843	0.89016427360206	0.939546394507059	1.16864091484422	1.00133239775016
ZFAT	1.01350671378102	0.965853384515628	1.01445069679463	0.989592511226972	0.988868131392635	0.986346158321489	1.01040748877303	0.957864494591185	1.06034572132671	1.03333506577086	1.03757995533323	1.20509572270059	1.03838917875582	1.02247901554864	0.951321440276397	0.904250318411345	0.946271939972125	0.979829661626976	0.986277674140106	1.02108339402511
MTFR1	1.04777618712628	0.937562252758168	1.33906694757484	1.20406028333116	0.887260715865328	0.942598281579303	0.847252217419889	1.00889194072794	0.991108059272064	1.49124933775691	1.63009580532522	2.08851202856769	0.826490403803738	1.62653031239484	0.970620307846517	1.04035037575967	0.832580014635213	1.04196058706272	0.886350909649109	0.982254317721443
STAG3	0.982272746610196	0.980153251342417	1.4953283732622	1.11684354079194	1.00850603862363	1.06347984090753	1.00801006213946	0.997520206888009	1.00247979311199	1.81211103733124	1.34502514008125	1.94340298047079	0.995083203985378	2.06556779051124	0.984860696683183	0.984225336229142	0.972880523131874	0.963159257184312	0.969178964789105	0.964771524243708
FECH	1.00805415930863	0.978340094249515	1.02911754152348	1.0393574109969	0.965540505167374	0.996819427909782	0.983176008731797	0.977343539809359	1.04915940880124	0.97825632965888	0.967522082057586	0.97327908568784	0.974806933097783	1.09202153741464	1.00318057209022	1.02760313751875	1.047247890091	1.0180010066579	1.0692375924002	0.9713047882828
MYO9A	2.65538685870927	1.61503432128929	1.64184463290877	1.10295314079988	1.2944323543288	1.07291624471273	1.34213672195535	1.2288307111527	1.09383835999972	0.857053627712555	0.89694100795592	0.911727108197937	0.628114432700769	0.927083755287273	0.730489754857431	1.15684608813097	0.773812710991137	0.837271839329572	0.749066227189725	0.759281001760258
PFKP	0.954008422752196	0.850362277992139	1.15641073472567	1.18760089108422	0.925235713262831	1.11629502498489	1.08115810486183	1.30456259134096	1.05245333660312	1.10160267462522	1.27802496009831	1.01457867275087	0.747809870053536	0.970589778785856	0.985421327249129	0.856317150481361	0.835220922259678	0.92062396979024	1.04465684502724	0.869944060152463
IDI1	1.30203096693526	1.4903748717688	1.05038420427432	0.817249662733441	0.899448059315671	0.766840627699017	0.913284944826295	1.00506113672872	0.887981660566945	1.76484017351669	1.67519132486376	1.86953847691649	0.832525751695917	2.06021036653012	1.05848162318692	0.847043398597812	0.818495593430868	0.858583211101342	1.32236514269754	0.994938863271275
SP100	1.35353406523654	0.659399331406267	0.850563662182778	0.919930947977387	1.97781887702345	1.36117042644844	1.64567123119674	0.695291699800482	0.887262771130784	1.79403338322839	1.72204120492624	2.16636992501857	0.699923034580805	1.65795510803241	1.05441420537072	0.701744582816619	0.955250005170592	1.04474999482941	0.808502978782716	0.938444783398303
KLF6	1.58665172603293	1.20282422415682	0.825636906402477	0.696355298214493	0.639624843542723	1.43995166336368	0.73593076276034	1.0844886921302	0.705307757003637	1.40101093943633	2.52390427907086	1.23461070353435	1.02703411376655	0.901799441557311	1.19193701780995	2.13979165236793	0.883535274411565	0.972965886233445	0.921908273302943	0.709366856013913
PLPP1	1.04764439810281	0.899827815697982	0.929907651616358	1.34662455597652	2.14235456835579	5.52412751197951	3.58311955849547	0.93783241440794	1.29913748061122	0.954479788079388	1.04552021192061	1.07366664303455	0.751815225285768	0.936761195922127	0.811729042007893	1.09896217075427	0.78192738728972	0.750440504283519	1.05812756468122	0.71341907934188
NEO1	1.73168098827104	1.20535967163183	1.4179932819822	1.10752036268138	1.26187408612165	0.959975436910492	0.850929127879163	1.25625257062749	1.27599738513784	1.00346834212372	0.996531657876277	0.921632373850837	0.829054347730977	1.02815226506757	0.821790280003185	0.813183984534209	0.842308571524713	0.833247108808511	1.1946503604571	0.83890738684841
TRAM1	1.74844499617066	1.08877657731284	0.879520053364489	1.0677790498191	1.00770106251548	1.00744460787642	0.945022417214407	1.05039316240731	0.86321241891801	1.05910220711889	1.04780735851914	0.779412428004627	1.19993906823803	1.06088700922359	0.891686657704204	0.739907227434336	0.954709483180263	0.992555392123577	0.727949337079847	0.790798011194796
PHKA1	1.02250185818668	1.00487727052135	1.12331040183626	1.02283756829349	0.994194162166468	1.17350061288155	1.04110760684623	1.0116579562504	1.03655868989085	0.96549797960187	0.975092085222826	0.981022036466027	0.962574483895023	0.97731593098795	0.995122729478647	1.05446779138536	0.96769072207617	0.97905688910334	1.04468330736999	0.994122490870868
TNFRSF1A	1.30493045507606	1.08206264522477	0.82149986983055	1.41059043320251	1.57141345082882	1.17756865392453	1.60944985985814	0.945737529961351	1.01820604629139	0.642191244233769	0.598910914994855	0.538483206504842	0.5362218512372	0.738468852749509	1.14589787629658	0.673140644069751	0.981793953708613	1.19261265897579	0.540582515206976	1.2632569520984
CACNB1	1.05834897605578	1.13671398535416	1.00179067268347	1.03759231288723	0.985211958268556	0.974848847893357	1.02212188821717	1.13388275524557	1.16964059309821	1.15657706706889	1.12816823894839	0.998209327316529	0.966769600306079	1.08841483689096	0.980870318549597	0.971642960313597	0.975596890443913	0.993287022671763	0.982047546310903	0.994450655183808
EVI5	1.66613342134589	1.08546556468493	1.99287922223093	1.13816654806904	1.08626689843124	0.925357782060038	1.24263996536122	0.868781445976493	1.14994147666589	0.505476057740339	0.529470109651511	0.937761062330398	0.780315254824514	0.641293301144038	0.934434530996457	0.680441826736464	1.16587935196702	1.06294965375007	0.659633725553819	1.0622389376696
STOML1	1.01392519797343	1.02785772128293	1.01384338559583	1.08969305457662	1.13905802504503	1.04258256543771	1.013544830144	1.02942547803184	0.965237043515721	1.0153851029116	0.972104928865776	0.978053000895378	0.978400968777174	0.997315491703337	0.987785453888776	0.965237043515721	0.997737486435411	0.980464757028667	1.00226251356459	0.977417570643739
PKM	1.38373200867465	0.949850070514697	1.35462995706814	1.03491261395861	0.695641484526899	0.965087386041386	0.816815250020513	1.34864698279219	1.13982443272224	0.901591939983603	0.948082703898651	0.837211456232254	0.568283632448425	0.783724891998768	1.55124521872455	1.18275973343455	1.8901945140896	1.70533884197856	0.930580749607515	1.61108155612598
DHX29	1.36260285245547	0.992874644835093	1.20645633686717	1.08557105011471	1.03753544944843	0.977703119194966	0.997412263527869	1.0355584097119	1.11501592542411	0.990253709426626	1.00258773647213	0.923017607023247	0.921971516315936	1.06083110004455	0.983292670766191	0.863175889562631	1.08445483932786	1.06149003574895	0.896555379622763	0.935042333495892
DNTTIP2	0.999564753331025	0.922168721309483	0.961167252876392	1.00043524666898	1.10848224417861	0.989424365713089	1.1787721023522	0.884431062313442	0.921520438466597	1.28794302820729	1.22201626576615	0.995888786642064	0.846884860805325	1.19207087446103	1.05607453261134	0.928860776618485	0.945364422520292	1.08216967920206	1.19167833026149	1.1245486197438
METTL22	0.982826433137375	0.947046368106441	0.978780088182951	1.00262366939235	0.944856752005849	0.951304466906041	0.952857079500984	0.968436899614386	1.08913092789429	0.980355942376815	1.01514239253497	1.00121054989006	0.947106637490024	1.0106676845668	1.11666449232959	0.998789450109935	1.18175279459251	1.23351995578615	1.05607855268176	1.2747530217634
TP53BP1	0.967470246529128	0.941939910063956	1.46476350656958	0.983486562044117	0.988885919369682	1.17398969094572	1.0197090727817	1.01111408063032	1.06016262246341	1.19630547553936	1.25472646345523	1.20753343275578	0.866626769966849	1.16775427031135	0.882719520599477	0.944665340537993	0.96124994820364	0.980298162756447	1.29089294260579	0.927382594378695
RRP15	1.09944071809135	0.987059889517894	0.947951081884234	1.17613679054376	1.0839456243248	1.17162112969203	1.08288947809508	1.04229801067616	0.973037060150974	1.04290647457466	0.953616101622566	1.15154481962428	0.848482691599603	1.01294011048211	0.907307001815197	0.830860803173864	0.932388110229071	0.905417356920323	1.06829960080679	0.864987017140289
RHOA	1.41771534034798	0.849761473265312	0.808808191821674	0.83078576032307	1.2920194694561	1.0670056273023	0.99826595701718	0.679804800836781	0.94376735348766	0.960848901193185	1.07983248388329	1.16928804642854	0.529474535157024	1.00173404298282	1.38338637558558	0.923653366768875	1.55515960361154	1.65637645005129	0.807545559235677	1.63565816820139
DHX8	0.985447658010654	0.907244660980984	0.943276358047954	0.986511790081815	1.17477018498355	1.05308907510832	0.944498019444492	0.917573249280801	0.950533233846419	1.21969757706778	1.26292153637063	1.03562553768107	0.884379945369023	1.33133899715887	1.0188790753218	1.02352876704432	0.957687832392643	1.03655043038935	0.987273862031284	1.01272613796872
PMS2P4	1.03758918850492	0.99755706353358	1.02575495476877	1.01526172089172	1.03294594295445	1.0226162943248	0.984737153489391	0.995509964973543	0.970910894359412	1.01629413070273	0.993964543906423	1.01615721569984	0.977517470113075	1.03558106285189	1.00310725722513	0.979993593077942	0.990311756795644	0.987763743566745	0.999704844500728	1.00029515549927
PRKCZ	3.67132827305123	2.02342571013885	1.51262044941223	0.985786020117399	0.942364161799222	1.70913447836596	0.939749565926592	1.42948292248561	0.946575562379119	1.09111733847617	1.05950475530247	0.979377546537041	1.02609091534801	1.01630259962949	0.989615069590453	1.00974669274302	0.937165713239188	0.981728023702143	0.968189320820988	0.990253307256983
IARS2	1.16313729723383	0.978158809779285	1.37278175611416	1.08597590627525	1.14594489755173	1.19637154698944	1.0534736302872	0.967938548082289	1.10387095601832	1.00000402920655	0.978414877098281	0.970207647051941	0.849272251250369	0.999995970793452	0.957712609116853	0.896351299493612	1.09950606543613	1.06181656384723	0.86893183171616	0.981650261019752
SYT1	2.4863181355022	1.01409472662654	1.01713124508022	1.00920888464355	1.25459241504737	1.39528364098488	0.982395077002267	1.03064412425709	0.99905303908534	0.966050131521044	0.981325470148076	1.45022847404044	1.02502276397739	0.999832846471267	0.997584698086885	1.00016715352873	0.952997580751808	0.987118038992835	0.964018032948003	0.991183894470551
NAV3	0.997953418412746	1.00113542500995	1.1157077265327	2.91581098650126	2.2322035445016	1.34143982929562	2.41298222478197	1.07830371808303	1.07663465690182	0.970912796631857	0.984047510900772	1.01434860942064	0.972305922889184	1.02498248535265	0.993022900381459	0.997967959694328	0.957641000259859	0.982907894062333	0.985066903945342	0.998864574990053
IDH3G	0.92419875166017	0.898428334569262	1.0103970338834	1.02236919911219	0.950674175861835	1.03741355451397	0.830876744356253	0.911924200112064	1.396165665144	0.989602966116597	0.952533587063536	0.854413248254904	0.785708654523292	0.922931173362136	1.10649170969071	1.06073599286937	1.15199059851675	1.10073141126675	1.15359266041064	1.09972486324996
ROGDI	1.11243350399333	0.984744495042936	1.3071418019578	0.894360239367932	0.892624704497771	1.05465376827075	0.919855667840555	1.06350130406125	1.08610112632966	0.889695250428996	0.927414520132727	0.905880415571576	0.884290902200165	0.884545301765059	1.03000124326388	1.14670590435528	1.18746855061934	1.01525550495706	0.912450518095038	1.07179482151245
ROCK1	0.8626327406096	0.619085873257081	0.820904158237276	0.912806884233056	1.04449507509144	0.955504924908563	0.843082077854779	0.678007509710562	1.47412754064296	1.09953164656244	1.10321508005482	1.09088834499805	0.528395505358376	1.28423154892566	1.68006288419404	1.47682796024819	0.947288901321542	1.07295778772124	0.852171372609652	1.39412401618887
CBFB	0.863655895565105	0.832860398716229	0.989659693958539	1.05282829982618	1.03634878892792	0.90174885356235	1.10316130704916	0.887544199043529	0.999158857633253	1.43377294909816	1.33626761056216	1.16797632292842	0.801752393027006	1.31064016838952	1.03640634566906	0.940027981945366	0.926302622787486	1.00084114236675	1.30003806248348	0.983170573581378
PDK3	0.965024186973076	0.923734592111862	0.774460631645847	0.815712959683366	1.26949109174426	0.776614066516733	0.996480617639453	0.835732050820095	1.28962152999202	1.14352363326298	1.21725320497108	1.0775176010339	0.819528947775072	1.42302553046237	0.9758001658731	1.09500118821047	0.998736474374418	1.08984308920899	1.0444933061724	1.00126352562558
HYAL2	1.35892677136238	1.08407094986502	0.991365128007336	1.06929924854092	7.45551828827116	4.7184261391499	4.00586437899065	1.09959041978887	1.10898949222965	0.958520531960016	0.949078903545488	0.9742054346592	0.950253096669704	0.967216077177542	0.966824608063664	0.942257288660099	1.04786786666439	1.00863487199266	0.952347205833263	0.97911856530717
HDAC4	0.990822147699184	0.900649097660024	1.04265813977989	1.13134719586349	0.990519077473423	1.08779311255722	1.01663581175125	0.884368416178808	0.985672175012195	1.13476140509229	1.38536848029026	1.00917785230082	0.712142125777998	1.34098406896114	0.895719451670813	0.730636821529619	0.708062541010788	0.890044989256032	1.525031915804	1.02360870258269
RASSF1	1.11476567842628	0.82822583194542	0.790473206124182	0.893525377161512	1.4980732535	1.55689005871238	1.08123253678159	0.896826042321167	1.11409037545818	1.566990612961	1.15083320855929	1.19310619828144	0.935943855848331	1.84909041477659	0.931228085926664	0.805743144545683	0.818954506724743	0.81789796340367	1.06405614415167	0.854795565917438
FGFR3	1.05363333260656	1.12674607752605	1.01555291542314	1.01036822495158	1.02618493643356	1.02862374281037	1.12793674822325	1.26419973520231	0.993427214532005	0.993427214532005	0.995782606397513	0.993427214532005	0.993427214532005	0.993427214532005	0.997279450579282	1.00272054942072	0.996718679945704	1.00439030960868	0.993427214532005	0.995215931146799
IFI35	1.06770425456821	0.865332118073727	0.953154219178309	1.07399403900991	1.26727453104637	1.04471587209886	1.02622880687576	0.859460883551559	1.09718175402496	0.988002085734878	0.946088977704371	0.944232307599718	0.986642681631149	1.06186950626779	1.02795490745966	0.816000823290673	1.21732001849358	1.01199791426512	0.856745292112905	0.971519690933737
HEATR6	1.00127835084479	0.950726586994681	1.03394707027515	0.98951433229605	1.06286284691483	0.96104985492732	0.981303259728283	0.94054836642598	1.01026239583298	0.958184003655941	0.989057805147099	0.977183305495086	0.940784107637039	0.998721649155208	1.09705577012176	1.06034592405669	1.01930009423597	1.05349392708333	1.04600756494889	1.03405405420854
COASY	1.15560148506949	1.03825000502712	1.12159719639675	1.0113324162536	0.967309355245194	1.01003817991085	0.974389523928326	1.02288716107792	1.15943150650345	1.00650415256462	0.956436706953862	0.965313240831225	0.921197156056809	1.00855487385903	0.966387303473229	0.910288724748795	0.993495847435381	1.01458639959543	0.951425756711416	0.968633263805147
MEF2A	1.04760842966463	0.765258636973695	0.919134204255234	0.995667588728609	3.23431989198172	1.57427405703738	1.66700543478105	0.655892605778081	0.630733541064768	0.704397543318309	0.615374633396927	1.5685585093342	0.846182462211087	0.709663101494747	1.52686709565055	1.51444058158255	1.0679950570157	1.0917810605545	0.51311962117286	1.00433241127139
OTUD5	1.05579901667732	0.921112800539757	1.01021040138618	0.950709848151605	1.00728990175622	0.897761491129287	0.930807431303266	0.936644935820038	1.02264078908671	1.17026325168781	1.30417582306839	1.14874830667294	1.05225312688528	1.32634393419257	0.992710098243785	0.927961548186771	0.918096667082854	0.96064594480809	0.983185640757264	1.01378835519366
TFE3	1.18595530247358	0.969370465651186	0.977434603679023	1.09709313362155	1.11495651589231	1.06419808496282	1.16719471897275	1.00428550717903	1.21003876790263	0.950312004373937	0.960810015047764	0.956656960798676	0.896415664748513	0.97050519982117	0.998018192791631	1.00198180720837	0.994856031945577	1.01014807440594	0.941051943676029	1.04844664177435
TBC1D25	1.08366338215044	0.966873565637407	1.0374705841513	0.977454230501468	0.965497113034987	1.10403267047943	1.01690318479158	0.996054639332916	0.970058340385986	1.08892465588278	1.09761755051286	1.09062036473965	0.94767656326607	1.17186968367922	0.971158816345649	0.94664670011603	0.968545721046812	1.00013657899314	1.00168152661094	0.999863421006859
ACSL4	1.24466356820312	2.21140541278582	0.698738765384282	1.50972980777856	0.959281358266219	0.872798302707098	1.04071864173378	0.923014317567353	0.83068446151055	0.830725986475134	0.855314005955189	0.884340958709575	0.772087551064682	0.841215171051705	1.34071512767166	1.14942560115458	1.32731101261612	1.99350103510678	4.43210452234036	1.82872978664394
INPP5A	0.848421661901269	0.875138169960369	0.868952284389291	0.958790895713901	1.18890205090357	0.971527575868446	1.21450835580617	0.84950974502852	1.33813091566936	0.998804940350499	0.942921932870411	2.80346827269118	0.853843750053721	1.83810924978435	1.74012579345838	1.0011950596495	0.815680158152408	1.4829721637536	1.19001445239281	2.39823761951128
GPKOW	1.03785192584806	0.98659104632439	1.01174016562666	1.02767569107471	0.980776952255148	1.03642809254328	0.980025234197004	0.97146028801017	1.02766067926562	1.05182455388465	1.03988634927922	0.996118890544991	0.964965032236132	1.08473911367262	1.0036988056544	0.958921947006031	0.996301194345596	0.991001812659591	1.03352803264706	0.993301270215827
GRIPAP1	0.994601427881403	0.914196499297546	0.954579427783706	0.919437164763709	1.02300871140863	0.925600566806884	1.0053985721186	0.919835099456503	0.927333254410807	1.0447335540972	1.08198569707361	1.07550318002513	0.827982941411232	1.12372220651247	1.0393109366107	0.990728992857815	0.982463702918484	1.01093207237963	1.03693245700737	1.0227419911628
FTSJ1	1.01697822440178	0.953532655113889	0.983983749563609	1.01475793842854	1.00729843329572	0.98659366371283	1.05158949002271	1.01220281537552	1.058400593507	1.06635987664838	1.03302031151062	0.969834819429378	0.99889404028678	1.09265250372354	0.951679915415146	0.916749634049463	0.972393799276685	1.00110595971322	0.960629326918218	0.943126999976435
PRR11	1.00450934850936	0.992059016547677	1.00930170973554	0.989881161325579	0.99259869456435	0.994957680688555	1.02978536082025	0.99303639790589	0.960913107647245	1.00375170784327	1.03110655777729	1.00945157732441	0.988363078864767	1.01121101282483	1.06267571792658	0.987990304010015	0.99624829215673	1.00993229184511	0.989410557075895	1.00919538234192
ATP11A	4.36911484913544	4.15094692536163	0.841291219593448	1.0239084580165	1.87934263063414	1.48847138681125	2.47309891255214	1.39476605311748	0.787267057674523	0.806702496618188	0.875033526720024	0.707650952826868	0.696213884126665	0.860597962548246	1.05814512572346	0.819217651235736	0.976091541983495	1.22596948039915	0.746116275161584	1.38406066954219
POLR1A	1.07455108306528	0.993064479624733	1.00816510955185	1.0795873583804	0.988875639643856	1.02399340009354	1.05144367560943	1.00062375930462	0.954134922119666	1.15767533352013	1.06042244296782	1.03660131657832	0.909209977615117	1.11792419502368	0.971211694667572	0.956434995140385	0.99376739038497	0.999376240695379	0.936929335111098	0.943402454261605
LAPTM4A	1.05476688917182	0.94668354746447	1.08154545274116	2.34626043459877	1.31042340678285	1.39102151821588	1.10626674839364	1.07746942433605	2.08658368820333	0.524013331932786	0.484123024887487	0.599757526219613	0.507767740654021	0.56107946319644	1.04930204735958	0.713648346823983	0.950697952640417	0.873923179581329	3.19154858097568	0.918166863337549
TTC7A	1.46808560538321	0.888862766923573	1.02210660450763	0.998117141499101	0.617417881575964	0.784278418924412	0.785418762296955	0.80731568428945	0.791093115828905	1.0018828585009	1.04497803431772	1.23658819432542	0.721698986679998	0.972736756446572	1.35398129225762	1.00922295310905	1.0789042317418	1.17329535687718	0.602315265489527	1.05769495973626
IP6K2	1.01427692488597	0.887477259553364	1.07651028587883	1.03702612118305	0.945496597130083	0.94043631434847	0.926162933560654	0.952634070727102	1.01987893180778	1.34729001508182	1.24442461589155	1.2264035557292	0.835810241836645	1.40239614184469	0.985723075114035	1.14425788492006	0.822781894097299	0.867870892818607	1.04033871522756	0.861464260078454
STON1-GTF2A1L	0.993756009214167	1.00163489143226	0.997393727015938	1.1027127816633	1.04370372242164	0.998365108567742	1.0584314149661	1.00380351897776	1.07506943693891	0.991188762439148	1.00431634540628	1.01746945798048	0.987697980952513	1.00546202211234	0.994363973095407	0.990199891892996	1.05981673286211	0.998314695780911	0.981022599967099	0.984556079473748
SRBD1	0.95155753347751	0.981548964943788	1.00650325674045	0.939734034787081	1.07171755672208	0.985907811595643	0.993496743259551	0.884016672773987	1.12990099998425	1.16289417369681	1.01936498960693	1.03958490099371	0.959509111199919	1.21799815775427	0.97522392517168	0.871591985818659	0.953829215855892	1.02908400303946	1.13497268289717	1.00724023500428
KIF2A	0.896056302757627	0.834249182071719	1.5299974528422	1.10410752360308	1.10679397010243	1.18034298844371	0.963700555870238	0.993160885143083	0.943410067610196	1.42928647271491	1.44488481868287	1.15027940064773	0.755310161877947	1.41560347817664	1.00683911485692	1.52144453690041	0.884161321650031	0.930775263725351	0.908755374289045	0.823031837277178
RASGRP2	0.868259347702651	0.869215401606394	0.863928684825663	0.886183429263287	1.10060880741256	0.920940682527141	0.944050580416249	0.858257257567278	1.44810426753674	1.40498726619427	1.19561138761057	1.50045180157436	0.9029304412867	1.5752328383518	1.02682681368182	0.973173186318177	1.13607682145805	1.0398690486767	0.954386878106095	1.25181015850582
PSME4	0.813407358798881	1.18983198869743	1.123160087703	1.02279548057594	1.04705684606967	0.950630122085962	1.01471405211922	1.46114745405069	0.800731007984201	1.51911375742019	1.34077046342807	0.985285947880784	0.611807476772441	1.98579876881008	0.941818793180258	0.810220779491368	1.73184905150286	0.984993258318082	0.882755200853158	0.869046325411151
SIRT2	1.00232328576289	0.911401294064455	1.06488103861944	0.932516962435823	1.19412945320418	1.21742199594312	1.03774852625917	0.907602358212131	0.879518689566874	1.4742609812142	1.20314390017929	0.960165752193889	0.90855919121196	1.91667201328665	0.995506549179351	0.875544867247935	0.984672268709712	1.00985060163034	1.03160479950366	0.997676714237106
ERLEC1	1.33224195762352	1.39513139338085	1.33663320130647	1.1371333008653	1.07425005237069	1.01675621725834	0.960120498843597	1.05383901137386	1.10161267586313	0.9292826051966	0.883581208365923	0.823242789719638	1.54809567002464	0.983243782741663	0.892085674431462	0.784463963232236	1.0728964361888	0.942646611160482	0.916141771696964	0.822654551001658
PPP2R5B	1.07931792352856	1.01878651277219	0.980185413458491	0.98152473874317	1.17291234608294	1.16189921765296	1.18588879029177	0.999848021728476	1.21604785151062	1.00090331677485	1.01361731819974	1.00015197827152	0.961154410806944	1.07445505163881	0.986086973176302	0.968908876259373	0.979251245377607	0.98193106811044	0.944110518780797	0.979431684239418
TRPC7	1.04747885150184	1.00166437817742	1.00410570613898	0.998842374551837	1.00020826733762	1.0050836246205	0.99465075432803	1.0026025142508	0.987624409294605	0.987624409294605	0.992308434983511	1.00073761544605	0.987624409294605	0.999916641225083	1.00490699113238	1.01545429302739	0.997461365100296	1.00008335877492	0.987624409294605	0.996522967932153
MAST4	1.2244440636402	3.69779143259109	1.66344965798024	1.08637397848912	3.62832706602527	0.819448750319107	3.60479537490808	3.06506535769964	0.913626021510877	0.864112194769105	1.36194152889475	1.16006835165311	0.724808290481111	0.758107623339648	0.754916305630676	0.771950403209747	0.738865539701288	0.814146756318808	2.31782458403409	0.713469852624733
ADGRF5	3.34737040915715	3.10731535036663	1.42081221460269	0.990225206377442	7.3596597312193	2.04263115223303	1.74856333381379	1.7887186731667	1.72181589578862	0.995858012472026	0.98449446748867	0.980955204201062	0.971198680700011	1.00391463819585	0.984348945986481	0.967094810083432	0.986928411201886	1.08393669076457	0.986546619856346	0.99608536180415
SDK2	0.94387052919356	1.07454323845322	0.982218405377711	1.08667771868585	1.00913673900249	0.990863260997506	0.958464907491734	1.08450854676966	1.0256890937033	0.949669078601467	0.984999712869131	1.2596563675977	0.937719804507716	0.965894615641352	1.07516063970056	1.09990051554989	0.951832218155229	0.97702017414091	1.01780693586724	1.03084426084653
NUP133	1.0915084590338	0.926866054644585	1.05239669358594	1.01043591566043	1.08066651631805	0.955263581868564	0.955029499852073	0.895207426435738	1.0307025027525	1.17569832292689	1.10895103028996	1.1538717163018	0.874621244655859	1.25383240619688	0.999744180685072	0.925661473401845	0.955148631564179	0.987474628805217	0.907009644333598	1.00025581931493
NUCKS1	1.31298323171114	1.04601418465144	1.21989781983294	1.51453512762985	1.48894714380583	1.65267781397766	1.25447897526208	1.15560087178631	1.93255971809652	0.934308515116206	0.883227132706939	0.857391013082949	0.454572312743505	0.93699773328494	0.953985815348564	0.889126419939413	0.871888185958024	0.812626668641102	1.07095098387535	0.651174061378092
VPS35	1.3815069522248	0.880915198637282	1.91259410641132	0.911911975370247	0.965868183113346	1.1822140051822	0.976704750355218	0.906254525944316	1.08340982463044	0.903636191962384	0.888357132371658	1.00930705923981	0.730062228101914	0.865315207370179	1.30913339975936	1.07678642486505	1.16710607077169	1.31640507292004	0.990692940760193	1.28060985118949
DNAJA2	0.937714279305425	0.904103134054676	0.926697444350871	0.997795968970562	0.989209940124982	1.02260320947333	0.970071079812834	0.929675254159438	1.1819646757684	1.09397494712034	1.1399773002376	1.02335447907167	0.79012870158527	1.13440369604981	1.00220403102944	0.943386156590347	1.04454938936125	1.02547697746053	1.01910173316057	0.950771555266811
BCL3	0.895002938015266	1.06251979634439	0.968398069832285	1.01367438678638	1.29372716786106	1.03321216040691	1.33137555047109	1.06598464410228	0.794982448507107	0.958093083549903	0.986325613213617	0.848245498639197	0.834553380239364	0.969086872472383	1.05400345845378	1.13157280462541	0.852348505421382	0.932261415439235	1.02046660656509	1.18077143829567
KCNAB2	0.923593031795026	0.893374062466494	0.986785098827764	0.931091156172475	0.99753218996989	0.93952398703484	0.926108194388183	0.885082585531243	0.927232744779094	1.83205219821157	1.61438612906597	1.31506421167449	0.907751860280529	1.9003412148688	1.91455388187777	1.12514817336188	2.2624153936239	1.97889902509314	1.00246781003011	2.19763766075395
ABCC9	1.07635285721918	1.60322040468044	1.05209391757289	1.46754339320395	0.988831584797194	0.997977834282561	1.03639967994927	1.14478195513251	1.10156296129136	0.986509024072973	0.987973356843259	1.00885559888752	0.976390859502393	1.00202216571744	0.983969322286171	0.985524822320101	0.986496397778908	1.01720942099704	0.976390859502393	0.985188203143032
CLEC2D	1.00935786316649	0.886354174789733	1.04774636052338	0.973014666702296	0.923454147446328	0.990642136833514	0.957955947588672	0.970873484729111	1.03639493276984	3.64902065753796	4.02896262829899	2.7844363497249	1.06660953801523	2.77555152239826	1.07181187820987	1.03883287710289	0.83850127270259	0.92215820941264	0.941161347445985	0.906847190239052
FUNDC1	1.05489260331011	1.00019461904039	1.07541574188407	1.03758486001594	1.07816361876282	1.05317156221129	0.997620061434724	1.03324441077219	1.11379923127911	0.999805380959609	0.964874902954787	0.985009099669162	0.920849447462677	0.995212244953965	0.999304849120692	0.956484147090915	1.01687715783996	0.992272050718867	1.05722001283983	0.945596483437857
MAOB	1.01466561810012	0.998557538630499	1.45808921434354	1.44773779793364	1.01004723014756	1.02677326115479	1.02008142047139	0.989897236755248	1.49990164962344	0.99812440106033	0.989601137219579	0.991464938783916	0.998362387648139	1.00537180930465	0.996406264321553	0.984929890876113	0.991846246691994	0.999821948888553	3.73514759471973	1.00017805111145
RORA	1.05200056926416	1.21378077915957	0.947999430735837	4.07468676928506	0.783491631544116	2.06100267642767	1.42649668758651	1.61923165744636	2.4010181689564	1.41643706011638	2.14885284497138	0.712291041866631	0.743866801411987	1.56357725451973	0.612343145649372	0.625345157395192	0.650822455176181	0.650542095973518	0.653074098135805	0.632451722472742
TGFBR3	1.02637363377617	0.973626366223835	1.36108587225166	5.56302997439738	3.74341213645563	2.22474319615632	2.65707785013653	0.889786325054451	2.23636727324872	2.83296293030623	1.78945312657045	0.85463186148676	0.825657367500709	4.10104511229761	0.848908563745671	0.843529104509606	0.846063066026373	0.869167388846502	0.833821498279723	0.838843599242497
HES2	1.00481936609856	0.9930937560278	1.24425234101916	1.0046241120588	0.997568754303333	1.00243124569667	1.02723851265759	0.994965412242062	1.01631001245471	1.01056285562971	0.992026736787255	0.985018104601434	1.01200024341262	0.993189149058545	0.992663529560526	0.994232773762494	1.15242648584612	1.0045865719436	0.985018104601434	0.990340990089615
ATP1B3	0.537595809523367	0.484096959806139	0.271844885774533	0.59115125512002	0.585699848438	0.626640812335998	0.600496472417842	0.391617753445366	0.91958649816125	1.15727587323162	1.15493426005936	1.42392270395163	0.316645282827397	1.08041350183875	3.277078846881	2.67473378120391	1.21621304052328	2.03638311082372	2.36093195087926	3.71750487134217
NEDD4	1.04069373841939	1.0150539142632	1.09208006683252	1.13384916772442	2.55210117560508	2.05710771919674	1.82962474080476	1.07807670795688	1.0411211871297	0.976406815621262	1.01325538787094	0.961969621878318	0.926137120030121	0.960396821221548	0.979005781704618	0.958990984383252	0.937730847029961	0.986744612129063	0.934446466490837	0.952851453970501
PIGB	1.10035057715544	0.996997063318014	1.15346452327032	0.988030426271418	1.06648817962651	0.998171111294768	0.991772623870025	1.0340698650354	0.912073075966767	1.21972981223302	1.17333465935915	1.51332974457203	0.974737420662585	1.21023043441672	0.983457101790381	1.00182888870523	0.997334199191329	1.01384487909208	0.952697823116682	0.992225505100938
MAPK6	0.900513536918103	1.03968521893234	0.891594021361702	1.0791676618656	1.00752478313491	0.886826307998544	0.899085686329865	0.992475216865095	0.66836427612626	1.04375627055282	1.13549520042854	0.883451333594256	0.761713071001719	0.980024133429592	1.07397969228418	0.934691215389352	1.03086982186173	1.27074209272692	1.69594842862868	1.23104057470767
RAB27A	1.21875297361699	1.67941404401788	1.09475646022796	0.802679848672963	1.4087184484539	1.13946105713476	1.40474749528387	1.08096888045977	0.843050144870334	1.64985256730222	1.46960720083787	0.764466409989015	0.840602007148635	1.68915728129793	0.783934076916619	0.671784866802151	0.713140965914193	0.837176287685675	0.736526989194302	0.919031119540231
HDHD5	0.993465466361024	0.968938908872462	1.00029440963532	1.05495568174593	1.10058301290418	1.00219478611317	1.01816013061863	0.98426189046818	1.04780984459044	1.01145605323647	0.951889333287533	0.968242287840755	0.931172311622468	1.01893816590692	0.979765561808063	0.904802215538914	0.999705590364682	1.04920067397816	0.8768534311064	1.03066426261453
UFD1	0.949442550859985	0.884909386567968	0.973006054978055	0.962039014062545	1.26046497234798	1.26653541200685	1.2382893736189	0.902166558115527	1.15221003620391	1.06293768463124	1.05643631977051	0.872155711626964	0.898407429457019	1.09850321770059	1.01289420738441	0.927306079006519	1.1395309538861	1.10337135505721	0.950228113283096	0.987105792615594
LRP6	1.53372306912717	1.53610876048262	1.06439481094265	1.13374339071511	1.37779387795403	1.15597562564896	1.27239839559232	1.14270825567397	1.15439033744195	0.926685807936355	0.946294926219058	0.949961011473139	0.953873369963602	0.942822655979048	0.946176408543817	0.964237341761701	0.941570964858626	0.970371502437503	1.0296284975625	0.933222678275702
PHRF1	1.07750409095128	0.955721129659936	0.97219736776299	0.970648293384111	0.906121033446714	0.997093296940169	1.07951247373454	1.02443411421779	1.09941963929346	1.01132469497901	1.05434621211774	1.00143717402135	0.923669981359745	1.09591928098749	1.01947692691767	0.927640042056528	0.948808186049015	1.04024776773354	0.998562825978646	0.99849840894933
ELP1	1.05880628797476	0.991850779034241	1.24717044863219	0.999266401993505	1.24937386513947	1.01511416046115	1.07560498708004	1.0007335980065	1.03141321358439	1.06453953730627	1.03237182241813	0.993245491222993	0.952374924999243	1.06203654719884	0.966005078773527	0.947498815387662	0.961375309313415	0.980779279031932	0.954728202840141	0.98399012301312
NUCB2	0.922175192244262	0.954229562020637	2.88957541006671	1.26560238713134	1.63347010377428	1.03351780969654	1.47310030345351	1.23548681774955	1.06301114550595	1.12525150293432	0.921325945285808	0.856289163908529	1.39142757607878	1.06423096393247	0.855067988995763	0.760466770087951	0.894516673755019	0.966482190303463	0.856655038487439	0.874286423456877
PFN2	1.03230175619141	0.970511694414264	1.15011452105436	0.963972576560478	0.964066222078655	0.959066683877243	0.997272669489835	0.925499444759389	1.01582586050952	1.01340449449837	1.00272733051017	0.904900594533931	0.860696928017166	1.03166723759393	0.979761819879103	0.918221669629	1.04997181861862	1.04852178619434	1.01783630414015	1.03642830237618
DAPP1	0.908071171193444	0.907273696861814	1.45130393364167	0.914559878754021	0.921798441544297	0.900947431907035	0.938272133527898	1.05523463059909	0.937628400073126	0.962196949880096	1.11443781132925	1.80029192999721	1.23912648586763	0.929125101634008	1.4819848526702	5.17475651513704	1.11083638247292	1.0378030501199	0.933873639439623	1.06635074169207
FGF10	0.999334782365003	1.01006325036693	0.99986718557444	1.11283058327081	1.00701628825669	0.998734462867761	1.00142094746057	0.994346776883669	1.10845448136871	0.999497159202089	0.994346776883669	0.994346776883669	0.994346776883669	1.00259520570112	1.00013281442556	0.994346776883669	1.03799057755979	1.00218118000345	1.02383575644204	0.999720073074033
SLC44A1	1.10413919669989	0.824207410076437	0.761575132883054	1.39169409048627	1.45453065503529	0.844266723909361	0.945357477234245	0.785388875596792	1.10498379555719	0.697511963016667	0.679663758102033	0.75472959863756	1.05464252276575	0.697848987307684	1.25547152027104	1.07673244656995	0.746432613856386	1.3578943846574	2.85683828047938	1.7300148018593
SMG6	1.00252180805372	0.787051376844947	0.976714210237282	1.7638945971713	1.0249154387473	1.10159376149546	1.21032524471979	0.997478191946279	1.18916887057782	1.24830918751717	1.33632139457633	1.04955067768293	0.659137708276568	1.57047722261925	0.905441247909792	0.943390109082657	0.704970229485633	0.803435770672306	0.778839663182244	0.786050216491761
EXOC5	1.11559154125977	0.920158893286474	1.10054121082012	1.02332351690454	1.29583496786598	1.13211980018098	1.13595032048361	0.889048760473947	1.0059064018238	0.92642454189462	0.960212225900112	0.922232584932807	0.896858119068759	0.985743183091465	0.971879362510454	0.994093598176204	1.07828951144849	1.08333446514584	1.02227111888701	0.982988944688463
CLTCL1	1.11961128672848	0.973056191321899	1.07048442628211	1.0998908660383	1.10834452399572	1.04097609412142	1.05111277200645	1.00371364499799	1.25432385119895	0.997148218142977	0.987522054406835	1.0003067820757	0.944000789191299	1.00013522640042	0.953590243005093	0.986909276620399	0.94994795709242	0.999864773599577	0.936073803870131	0.985384888961559
FSTL3	2.76102839691765	0.999118071316946	0.945938747676078	2.07817478880308	1.50805412489083	1.20309584986905	1.19628422536099	1.00362390410108	1.79855854884321	0.930412197830054	0.95250423209154	0.955147079753262	0.955898542655793	0.945856467788243	1.00088192868305	1.15261447446956	0.97171207619786	1.00682988402295	0.979970954459508	0.998503269669761
DGCR2	1.88801387974234	1.17855498949877	1.25418498091606	0.99442924548201	1.02100317134459	1.00919259129883	0.929359166278292	1.14878840169601	0.864198769924805	1.23730550840752	1.23470677061741	1.00557075451799	0.859723463022403	1.35837096869171	0.88471441029481	0.830285117125106	0.897638374633316	0.950085297396388	0.880191600208371	0.934831549791318
RNF126	1.00667105842731	0.942891194109012	0.931778553397343	0.990749400532049	0.991471091338201	1.21386047832947	0.99200954997471	1.01824043493207	1.05052669745972	1.39037912437195	1.15559808231499	1.10331326518377	0.941477706551202	1.62354013635367	0.993328941572687	1.10186883762264	1.04549937724353	0.956294524681345	0.954155147215251	0.979581608360368
MNT	1.0841951557119	1.0320611928356	1.02412952120056	1.04256029656447	0.974839703917842	0.992127160873391	0.992477318402433	1.02336613171374	1.00413589516093	0.973459225951181	0.985254035296423	0.995864104839069	0.935078941839055	1.02024013369475	0.993202175567794	0.964615259088657	1.04083934874257	1.05749870300503	0.984487539767865	1.08551087107514
ZXDC	1.16924536668977	1.02204643408698	1.18355122377513	0.943869150681513	1.06224731225626	1.02624079648251	0.953278723744736	0.934197785522735	1.17036046786203	0.972375144252682	0.958985135022367	0.981796667722017	0.85229362861724	1.03083083763338	0.985518758991541	0.921739098897484	1.01448124100846	1.06479394595773	0.807255913663801	1.04235314553117
JMJD6	1.01664765361541	0.974036326791143	0.888106644712159	0.974209975903201	0.983352346384593	0.929940898428886	0.966839501475105	0.908567262323088	1.20072819204441	1.66493447528685	1.3350994594779	1.02703982630521	0.884900240294515	1.61317210363819	1.1818269360332	0.97026315079226	0.974886812978351	1.03167628649718	1.41329102687949	1.16584047055111
POLB	0.892740736603772	0.94486599601442	0.998749804454698	0.886963900909133	1.02235356844115	1.06546846299492	1.15563278510629	0.975564161667415	0.828119300507574	1.22258928611591	1.23599952793923	1.48654459540592	0.855717193841194	1.56524618972491	1.0967550602507	0.964435278740423	0.927702694974641	0.979249967306413	1.05926290812885	1.0012501955453
WIPI1	0.988456355320732	0.998885428755601	1.17511694535237	1.08508461672412	1.0011145712444	0.982707908315816	0.967835774289987	1.14031923490477	0.940991201284962	0.987843973952461	0.976775141429672	0.982233562208668	1.0371306491914	1.06590347538256	1.03543717928635	0.940991201284962	1.01844446813255	1.12259770680552	0.968897834005458	1.16893581099739
GBA2	1.05862571581728	0.9734149771437	1.04239214390013	0.97866638420194	1.06701481457693	1.14036423519301	0.999644747113749	1.00856249020425	1.1692301659387	1.01237416259562	0.977395656091313	1.00595691190456	0.932990286936067	1.00035525288625	0.992817522392374	0.992483732019619	0.970424907803254	1.00822430759563	0.968611654393606	0.998361056292533
NDST1	2.48597178650901	0.966328038924624	1.05102683890965	1.11096789166183	1.23010814396813	1.15060949351859	1.07202515645525	1.00309309164298	0.933193237763768	0.851475870807955	0.836638095780102	0.835078224140287	0.85269762151226	0.874439847176855	0.996906908357016	0.864134216628829	1.06413874906135	1.09327119254732	0.88112480440171	1.01423386369237
ST6GALNAC2	1.22023760402403	1.04270406261294	1.50062415333074	1.00701830092003	0.990752794353081	0.954256446266271	1.02219518951595	1.07670241062134	0.931251715751065	0.974781165216081	0.991118790328483	0.962215590473548	0.969679368589066	0.969958333360548	1.01675497349752	0.992981699079969	1.07699040218027	1.12806012195655	0.931251715751065	1.16866223540402
CHAT	1	1.00090947195991	1	1	1	1	1	1	1	1.00517966411533	1.00237097578066	1.00663503866452	1	1	1	1	1.00066210313933	1.00157433096518	1	1.0018005512519
PABPC1	0.475187651848934	0.721903832553307	0.441533867976066	0.71448189202775	0.58304887010868	0.740999865771349	0.766738256827254	0.975509256257441	0.671759189376366	1.35020439738879	1.54126893171101	1.37460742499865	0.480148403706436	1.16883384481392	1.40209706897858	1.83817591264103	1.06451328338068	1.02449074374256	1.39138584815207	1.56823692895805
TESK2	1.08449832021054	0.898332345270755	0.978682398390865	0.928096001687285	1.06996400573652	1.01923782160909	0.925896322363997	0.980109977235209	0.980762178390907	1.15590031124584	1.02701581871096	1.26327236894922	0.933308029282414	1.07212665923397	1.03458657929171	0.885236278260709	0.968649518333846	1.08858334841974	1.06744514206444	0.944277240428061
CFAP20	1.11020327419578	0.995693837762584	1.79032727080241	1.00291059625659	1.1734799231811	1.06784989721015	1.09127067873818	1.0310893311729	0.997089403743414	1.04412658867976	1.15992701154485	0.944601258608206	0.890422193256894	1.04367045004768	0.894016371476181	0.86250969158534	0.887982295591579	0.880877366459265	0.99582967938025	0.874077981454945
CSNK2A2	1.01051806205059	0.972057641021835	0.888899694610047	0.92243337675612	1.16713443905723	1.35752601888673	1.02158407574442	0.888125097152978	1.02724334780397	1.09509932077012	0.967142829018737	1.09944611389339	0.759375185225155	1.10360395847425	0.972759600545191	0.928004315447106	0.989481937949413	1.04280621515982	0.945659407013759	1.02991413408556
EIF2B3	0.950903838759068	1.01018432654971	1.12139342164023	1.14977925298558	0.956649178763841	1.0274021427903	1.04472113965603	0.978638197471949	1.01631092836565	1.0223054785786	0.98981567345029	1.04617612199066	0.928094182152	1.07286291477646	0.933044843479397	0.875300124348342	1.09622926027554	0.957306312847745	0.907153843099899	0.842011442306279
TCOF1	0.928300914175272	1.09637648907973	0.928502417117137	0.844592946470937	0.93169505929025	0.837116687233637	1.02535758851266	1.01102441201167	0.950288975193568	1.03168438033479	1.04348422821702	1.71562236888502	0.842697566323839	0.98897558798833	2.00195457729706	2.53956699207854	1.26643234176607	1.08053354748719	0.946074164996931	0.972771472567648
CDC42	0.921528434265159	0.67323283414893	0.908046690277114	0.594632209372927	0.868454209460763	1.15897312876659	0.937854017169862	0.756993949154123	0.774245134179821	1.08312448256131	1.07011539451103	0.912249789659059	0.401821910260811	1.35766254570439	1.18553461862547	1.20754480213766	1.48774345026039	1.30370949127137	1.06214598283014	1.29057469448271
OSBPL3	1.03138996775649	1.06757204256507	2.37731221466516	0.688876865170525	0.695179940734981	0.79192468518084	0.679386800800925	0.968610032243513	0.701442798829965	1.31701801549576	1.37210707604061	1.409761746416	1.41369703598746	1.25081611010905	1.06606564060334	1.3428240652929	0.959985726922374	0.899244457802424	0.647688647012901	0.73890660595391
SLC12A3	0.99201537632346	0.980266469885055	0.985501933841592	1.0235372215663	1.01451029027899	0.995857331379857	0.953582421219725	1.0120485667143	0.983875684984032	0.963464226006827	0.987573247039845	1.10201801188383	1.01515305826312	1.00116921138887	1.0662015067407	1.04601251326503	0.976585129312341	0.999813972257781	1.03885204624164	1.00018602774222
RAD18	1.07468257032669	1.00002863750783	1.03636018290913	0.979372788264106	0.974907655828907	0.981560438491945	0.942500022517464	1.03892813437841	0.91635817972366	1.07267918356251	1.05482969679456	1.06005927140609	0.947801889789753	1.11176125798462	1.00756430299063	0.999971362492168	0.955026898244637	0.998686580172243	1.06175592364889	0.977159272092564
ATP2B1	0.79169977900601	0.994967758376644	0.749216031289339	0.926793253693945	0.744093883288744	1.00503224162336	0.849032681583833	0.782743982562449	0.75019064960717	1.39683330201852	1.78724861077154	2.23018782435503	0.976815012842661	1.47963471699857	2.81119662024603	1.83394533319456	2.70690887763729	3.40969107456677	0.673924868123002	5.61040846108452
NCK2	1.0020615171185	0.924596338333119	1.27121495022517	0.896920884608431	0.997604380746156	1.00774052974106	0.997938482881499	0.968481426464584	1.17014530755437	1.72938691182951	2.76520231039834	1.50673344045875	0.948867137352766	1.21217534649689	1.00731209028752	1.15292857463961	0.877110086787226	0.932361285775048	0.887517357114141	0.959912223497895
MAP4K4	0.699437209404959	0.70237302276441	1.02274892209241	0.977251077907588	1.25599245452885	1.19095783801852	1.09029224315046	0.694094003753062	0.811571474934799	0.970474965720869	1.16241458448659	2.28379238683378	0.508950071512122	0.787644357418329	1.21515675538183	2.67971705998483	0.802560693694148	1.38103658984052	0.874442849118687	2.03125453398293
MGAT4A	1.09011271995278	0.87010498732781	0.80317907780389	0.825103193515713	2.18720407907797	0.882544659729528	1.53590248848983	0.904232939029341	0.817057005219765	1.99483720867347	2.54326671260416	1.03217809824273	0.782608776990465	2.066696338013	1.14039842829573	0.942493797490911	1.067404254175	1.17638200640456	0.812635812044973	0.967821901757275
RPL31	0.694546080108309	1.03748892715756	0.529996368577652	0.889472163587021	0.427611982483846	0.997377792166874	0.822626188283571	1.11495315030114	1.00262220783313	1.60761314401577	1.28560517257139	1.58172150960315	0.316950324813722	1.04240994916956	1.02387319795219	1.30521870866446	0.831547322900069	0.734683464954147	1.81532538331724	0.900041738691761
WDR1	0.95598147745767	0.786845305478746	0.98806194863336	0.868865921362043	1.52554511786075	0.940217322054597	1.10984958988354	0.850703506256633	1.75899379583673	1.01193805136664	0.923688064420177	0.733852693410226	0.691126783496843	1.04545704406326	1.09346303269112	1.17342559525145	1.27664625487661	1.16950018882888	0.819002484153222	1.15016755239389
SNX13	1.19345008148395	1.02169046024311	1.23841860323621	1.01212422705798	1.10905692291928	1.18880807812493	1.03857803638895	0.91295619692707	0.890181207631281	0.942604829940339	0.905073217692593	1.05252777379965	0.829998253164263	1.02307795073742	0.987875772942023	0.924479963968686	0.935622118610424	1.0233231431565	0.885706257506091	0.936173593035249
ARHGAP10	0.686170422779393	0.865615133524483	0.68531782559826	2.27797599550156	0.795148416300365	0.986016268284709	0.788712774692909	0.774028683996859	2.95837417528145	1.19709939405069	1.35784280197454	0.801069387789352	0.66595775301278	1.01398373171529	1.50761472974219	1.37031645196948	1.51598581668782	1.52129562032679	0.959165742015541	1.04353801725145
RPS6KA2	1.51895036132832	1.63398881152344	1.12116585372598	1.02180005620109	2.16290662027738	1.77682264493283	1.90263648297608	1.11464532620026	1.26423171280662	0.911105727450292	0.841708383878573	0.89739862092281	0.758654744820728	0.889634110936313	1.00058535647477	0.955075472510716	0.922139395699387	0.99941464352523	0.953057171453784	0.843637610596125
ING3	1.0034877087772	0.908403338021016	0.935091587272923	0.945722146819569	1.13248246079616	1.0419975169324	1.07221886839559	0.921091743804601	0.959719029648309	1.13880216430398	1.05251951789344	1.18923552277399	0.897993245766445	1.26767970123986	1.00237674506852	0.888616369381845	0.983939153569323	0.99762325493148	0.973658352717022	1.02770541409532
VASH1	0.96336815965621	0.955982980037103	0.956975397276673	1.01479905960442	1.25578670103287	0.999610174999473	1.25337549510503	0.949068007624814	1.07073735356237	0.994270418833424	0.997801154669441	0.974298851717834	0.962011419198519	1.00038982500053	1.3996835844119	1.26536301703197	1.13507843129225	1.09064177418469	0.963123353594735	1.0140686004928
BUD23	1.00365361227515	0.983686591369161	1.56343758268475	0.931953279117117	0.996346387724849	0.922425476956727	0.994667034104954	1.11974868569986	1.11709702216849	1.10905578534531	1.08858940774736	0.973570999875266	1.01694579830845	1.15967730384775	0.955570764501557	1.1064360711015	0.914006209329105	0.885914603424399	1.02612673074057	0.846926964481217
SEL1L	1.06730603948178	0.863875600281066	0.918314756588324	0.940392768558151	1.12959455482401	1.06678977213001	0.969003951220283	0.833934262042255	0.999500433496378	0.954162613489154	0.983170482395753	0.959569902569156	1.3830936742088	1.00049956650362	1.01471693294994	0.945271837728443	1.22987418398737	1.15908695762214	1.02674781897015	1.02172919714253
ATP6AP1	1.16319637035626	0.861965266730052	1.31400855263535	0.997687532349497	1.12508651817406	0.898046955834561	1.01057222758613	0.8867143300431	1.12945903141977	0.826960103481183	0.7491333856229	0.780727778030362	0.751576560007687	0.803447079805056	1.25963170364995	0.959934087940802	2.01961610346957	1.59151183224666	1.0023124676505	1.17532020541059
TCF3	1.03290822358246	0.959325770237169	0.996707643466228	0.969056188145744	0.961720504002364	1.00993129967572	1.00329235653377	1.03233030820393	1.09273896223763	1.0795319813565	1.01119772230682	1.2014837793857	1.03754127675685	1.03315717972051	0.988147982708344	0.954328638314859	0.948369377077475	0.967524494356715	0.926503528261331	0.928731114912712
DAZAP1	1.07159176776053	1.00211929374531	1.05984972300015	1.01931999313301	1.08780784962932	1.02692075119732	1.0579313892131	0.963469073627784	1.13397744706861	0.981217710540985	0.974366734823291	0.891593029527304	0.835266607504731	1.09099836715116	0.951092138312659	0.997880706254689	0.987548527004884	0.985416356815605	0.840228267300708	1.05070667155086
MBD3	1.15859439787727	1.0705067834664	0.898034090117534	0.999610031289205	1.05877206197591	1.0003899687108	0.965466561992984	1.10661802275015	1.08962648623075	1.00661802397306	1.04611819118643	1.024513213721	0.866130212749606	1.05693859774343	0.922049262579961	0.980767408971184	0.939591050851523	0.967867102081383	0.854858332433063	0.890703961277148
HLTF	1.02806960381508	0.974335930795096	1.09135379165428	1.04686810208421	1.0251769161985	1.01224449404731	1.00527916057566	0.966234579375461	1.0129870277562	0.994720839424341	1.00722881617514	0.987319565806904	0.93687933347802	1.06471148363812	0.964573422004855	0.897313651502526	0.954304091644048	0.960774585256394	1.12394884879989	0.923593653167812
FAM50A	1.45001101620309	0.984488593429228	1.0007782545121	0.974774147262696	0.972881901164548	1.0942712618842	0.87222053315594	0.901131966004788	1.14858038190408	0.999221745487899	0.949740995946599	0.877404334825291	0.849768521572811	0.99076879586115	1.08667509104339	1.02268841427799	1.334626765949	1.27469837838958	1.00732432977801	1.05416943148319
FAM3A	1.21422896996148	1.05000219432596	1.0409623440969	1.13287205675378	1.06869116088376	1.01395096991092	0.9881637404865	1.00419680199957	1.09786473009991	1.01400184637186	0.968672867300389	0.987231661171951	0.921278128729553	1.02100602465763	0.930646538295501	0.93500243577197	0.995803198000426	0.965031489687574	0.950763146709893	0.944856916402709
CPSF1	1.09465097926006	0.975923690628856	1.03376162351617	1.01430585925873	1.11306261524681	1.00316973722902	0.970062321834944	1.00533790420393	0.99868972781731	1.01591117339193	1.01144600912225	0.990462801496966	0.936288057352379	0.998743790210891	0.974306790906947	0.942048167323165	1.00125620978911	1.00327242574372	0.924820950575394	0.992390001278698
MYO3B	0.975787425108126	0.999701961242062	1.07129509103314	1.01574593460975	1.04205788138991	0.995095442474989	0.996493501870472	0.992365249679361	1.09492345433634	1.06023236268678	1.04257551542316	1.14945143333173	0.971922992462769	1.05946684865192	1.00029803875794	1.00116740546819	0.969207544523404	0.977475217011137	0.985733769396703	0.983359924581995
CYBRD1	2.9285875631551	1.58324295434139	0.864743832363802	3.20402257947143	1.05577526030882	1.03176941696619	1.28172623436867	1.31800353799883	1.62030964557713	0.838418793326715	0.822257336486576	0.854839138044179	0.827335065593456	0.88283815059331	1.024074571205	0.950050694110309	0.85824184348358	1.04519557949253	0.841813043526108	0.975925428795001
PDCD2	0.97803692721118	0.935216262592916	0.968049147036928	0.990942150016319	1.13059080635255	1.05526718864324	1.05746882784617	0.973218880631925	1.00734377146782	1.09463597724757	1.00102846655374	1.00841733748831	0.853907725737416	1.11596439643846	0.998038750649048	0.998971533446264	1.01113387277907	0.974796385635158	1.00253600278431	0.934415705141558
PRKACA	0.976492107823003	0.903109432447512	1.02406298614527	1.07658051838285	0.996000325163926	0.994637781792166	1.06241458203932	0.88469047241169	1.28855258057678	0.945744929051141	0.959961796796447	0.916928009515174	0.879059362271802	0.99801654383105	1.07121846965254	1.03146513150162	1.02200960006069	1.10214220271618	1.00198345616895	1.2623427261606
ADGRL1	1.05861047426261	1.0126538314192	1.21203159543106	1.00171178519147	1.07961510364059	1.09979049861528	1.13348252160337	1.01248546041848	0.928644042217214	0.978572676199081	0.931934120038332	0.919535379090362	0.884919322480086	1.02796355566261	0.945133044799074	1.03183234659204	0.891971036972496	0.928488699731347	0.998288214808535	0.916608715073845
ACTN1	1.07339140609069	0.684768149324205	0.993600340682724	1.00639965931728	1.04058563406683	2.48663596164074	2.01723758193887	0.718220512343546	1.94429222199355	0.593265539343357	0.614327334950321	0.571526175293216	0.577279375126322	0.593679967746002	0.887230325486991	1.46637845839931	1.46149671251693	1.35130057845211	0.558565363289608	1.08925998562937
ZFYVE26	1.04232669213231	0.939261327127371	0.949235917787564	0.94808263697151	1.05193028398544	0.978473040059918	1.02603188075184	0.993571400295643	1.03524226168937	1.0136632826882	0.995959954082242	1.00404004591776	0.910401728587833	1.01184051857519	0.978086125199644	1.01761493598171	1.23885741384324	1.15257802203459	0.917227736400626	0.972071208134995
EPN2	1.62766450094851	1.24452219411855	1.41595886685834	0.992394856633779	1.48595148106935	1.44487643469338	1.05844600801272	1.07377510406123	1.27609268007915	0.763272831356633	0.793666243386484	1.2479807326686	0.914863614244951	0.733131202124967	0.6732845618938	0.643221540494759	0.736347109004962	0.726261725034366	1.00760514336622	0.716153748766541
PTPN18	1.1206590771696	0.878078214943385	1.05445277459926	0.887990184231434	0.901924231465309	1.03040883389036	0.866641364356196	0.875842734098839	1.08874566235127	0.936872146704544	0.954644464549309	0.997722808671445	0.780918006294025	1.18409465888141	1.18468648939985	0.980906046664678	1.09757119077234	1.05452287177977	1.00227719132855	1.21950763989401
LIMS2	1.49571619497686	0.999325149235928	0.986517831979406	1.09580068146397	2.62726244926001	1.60971715403443	2.95558137925779	0.995587934360436	1.90205548294932	0.983076422727639	0.993782884849237	1.04440762206089	0.979614211384604	0.977028050843491	0.9824373930418	1.01887557840231	1.12156271878796	1.00067485076407	0.972993464753724	0.981760197651958
ALDH3A2	3.00628301659732	1.26952028331817	1.3500011860849	1.02441004104274	1.00658707382115	1.14334625115384	0.919963909604272	1.6317734997666	0.971204214226375	0.939694430793471	0.954560890167654	0.935599601559913	0.948795998806992	0.981762279941523	0.960762603613268	0.973085775063599	1.34749040731081	1.13452355939231	1.0236545246682	0.993412926178852
TFRC	1.01804059452719	0.837480535406478	0.979464784169916	0.858743610225904	0.901396284807413	0.873483113217159	0.826576093417225	0.98195940547281	0.939357766957221	1.45518757944485	1.75585226941896	1.44798297208246	0.955930373140354	1.16535741358211	2.21701150173615	1.07756873339625	4.03393090684893	3.69448907490829	0.955624322585317	4.57518148687583
SREBF1	1.15903779237668	1.10289327603131	1.11342406994876	1.20133070659812	0.990773375402315	1.02894074348683	1.0173016869179	1.0887402561183	0.928550268623488	0.963156717605169	0.987672845851454	0.952843075644347	0.864691529117845	1.03460799247062	1.00352078049869	0.996479219501312	0.959807652720667	1.00497840877189	0.974240716813996	0.986361916714705
TRPC5	0.98888782445256	0.993350749645238	1.01886726980381	1.01594368369225	1.0113118181261	1.02924605844708	1.00499123687717	0.969820390838879	1.01114946027782	0.995008763122835	1.01074200024753	1.06094884240326	0.976614721331327	1.03514171515272	0.989217280227252	0.982622923774777	0.986600002600818	1.00819223386696	0.964653717234843	0.97632248363126
AFF4	0.93484053198259	0.99564152742775	0.752517480547841	0.901427803812427	1.25196649058422	0.892922960084543	1.25553240692938	0.954572832126382	1.02137334961234	0.928808121596819	0.97044149934563	1.09233238257794	0.520534686039871	1.16042736682127	1.15798504431435	0.913277940551436	1.00435847257225	1.24897387302312	1.06490872197073	1.20568259514253
UBE2D1	1.00361008718315	0.937166826217325	1.11849315787972	1.04227970693814	0.994247679380919	0.981862409940641	1.00563226372847	0.93771073562358	0.840301135936796	0.921427276919412	0.95190534095916	0.92363208034496	0.821070632093955	0.997520177614665	1.31906676579737	1.0976535460399	1.4529659710446	1.5553590694986	1.00247982238533	1.70656923114857
MPP5	1.61216416104237	1.22267285864808	1.45667367226061	1.1364880665665	1.10285738643968	1.21668259071917	1.42941479054864	1.02408726655695	1.08439437603498	0.86116202412692	0.836799202010394	0.903755235118531	0.734137369919558	0.891267210213427	0.90625412337796	0.783339010433076	0.975912733443047	1.0612304531254	0.853540778496431	0.878431569682019
RHOBTB1	1.16019446922911	1.07899146405417	1.37143120266009	1.08819741445907	1.15518949286381	1.10006351573177	1.07815563210327	0.992711176534622	1.07952029871607	0.94933089506967	0.945492928304092	0.967171393281464	0.942726103373472	0.949344907173469	1.00392113813327	0.947478263235314	1.00164462964136	0.99835537035864	0.943815746967749	0.954533392814834
SMC1A	0.925917371143417	0.856808373985086	1.05884351363224	0.931870209528104	1.10048308078083	1.0264517133061	1.01868932497747	0.876542555313662	1.01512259477176	1.13133402128722	1.10834473085099	1.1780540750411	0.747573631130531	1.23120837109704	0.98487740522824	0.855267121998247	0.914015585839429	1.01795088657945	0.902324485075386	0.895097025859753
HSD17B10	1.02201887558128	1.00158608373643	0.891071673902746	1.17909854743388	1.0351286317439	1.15440791277991	0.96704774744896	1.03265835006874	1.48426365285511	0.972809233407492	0.897054779799286	0.893694131720328	0.871626821090779	0.895241761790404	1.06422263547746	0.948094820081824	1.13996058156915	1.07856522781503	0.956321404955535	0.998413916263568
MARK2	1.13608693647481	0.963493354604248	1.06042158903055	0.872377102595507	1.01868599943609	0.960252345651699	1.0048860209052	0.974763574195588	0.848384620457396	1.10274999497307	1.00685755256895	0.910626207702727	0.701280340454707	1.42757439767957	0.995113979094799	0.819156746029703	0.880927789988249	1.02636233249398	1.06866299619343	1.26919448817294
HMMR	0.999642329075612	1.00000840402103	1.0246962134061	0.986200297602831	0.999991595978974	0.988046294191479	0.982061729579011	0.999830137243449	0.975124315088428	1.02578605916458	1.02752362928969	0.98807155094722	1.00183543796522	1.04236747395312	1.06151715587343	1.00260196353305	1.00191525146081	1.00672506355837	0.998030012716281	0.993745156210875
CHFR	1.07511768504714	0.814775851925928	1.15316278979393	0.957821795047781	1.05826810869214	0.98076833878457	0.992991986699563	0.838975023693173	0.99157184604348	1.19965182024517	1.09374340568861	1.09802386442763	0.77687743310023	1.29136069726847	1.04910152674618	0.975974154295574	0.969492555042928	1.0292771852662	0.914626170505126	1.00700801330044
TRHDE	0.974063304126631	0.96437293696821	0.999191098280793	1.38561514330443	1.05341369009024	1.05313434272833	1.12503435737649	0.966862955596426	1.07110308999233	0.996791077436938	1.02857514490133	0.97094089759911	0.940020110522437	1.02714805050172	0.980425816679585	1.00080890171921	1.77031997025812	1.09511820280204	0.975253524375151	0.966715950443394
P4HA2	1.74185911986361	1.00374925663712	2.00517455639881	1.35051129865481	1.08511088286245	1.04738948777597	1.10352226669396	1.0045839392309	0.967558055283911	0.914993608643097	0.933344861675767	0.918164153404619	0.975177196202204	0.932816945172008	0.996180818543169	0.899468887806076	0.982042371370059	1.0351350863025	0.996250743362878	1.09135715441245
FCGR2B	0.995995237947678	0.993300924017771	0.989939137857699	0.981907948763424	1.00126686080162	0.976367867276002	0.976367867276002	1.00608775136863	0.976367867276002	0.986485793582235	0.999945679197906	1.37769320677953	1.15374591345548	1.02916595231657	2.58250068217246	1.00005432080209	1.03300869491088	1.38943497263675	0.976367867276002	1.10068479335554
NFATC3	1.56555186870876	1.10270337832053	1.09270931099754	0.859486743413896	0.991909586437517	1.03130120913706	1.00809041356248	0.983443449885715	0.909086470844992	1.33814902426276	1.14394667683747	1.14920692130092	0.740963180529342	1.60887815204287	0.86262395943797	0.848754858664895	0.840378662409271	0.875087597545644	1.12015052476365	0.828122539149624
TRNT1	0.947658777112576	0.935181462137513	0.950021723628695	1.01711175512214	1.19629153349458	1.1679908938633	1.19751272419598	0.98288824487786	1.11041097114352	1.17711570148366	1.11722160047075	1.13181188979556	0.965615836011887	1.07932889985355	0.947509377613084	0.918558775778201	0.972193826860349	0.977018118684927	1.32243722704484	0.948956050109572
ACADVL	1.23375365321646	0.992997899110486	0.884599657588317	1.15704530214732	1.00700210088951	0.975466443353459	0.946530250163718	1.0286555338638	1.17824278668635	0.868019716577039	0.821439116685256	0.735514250345448	1.10450344064795	0.927303885826773	1.08120344125176	1.02489214996168	1.27832815564114	1.19781398714094	0.984790839725432	0.97614092416779
STK10	0.515805585833639	0.51046961178075	0.519514961153268	0.597079699270648	1.04071125584852	0.592001429175375	0.970799785561115	0.492821540319905	0.551210920534995	1.67472032931965	1.45724327029782	1.02920021443888	0.640857381353282	2.55992418120244	1.33491697775991	1.33164464657593	1.26157121224509	1.68733868482928	0.769356368982719	2.37016091750541
FBXW11	1.24309963045664	1.43817094019614	0.819158679924309	0.875044760032987	1.00252145170242	0.956693919486936	1.15956162032537	1.10070887986035	1.11962502380664	0.997478548297584	1.04998756729521	1.48920660490087	0.595041017236936	1.05197258019627	1.08934049110724	0.974139286370925	0.725601278396211	0.886133133245062	0.996928729898967	0.922541087947298
ACAP1	0.989013157464928	0.896910381839804	1.42685454301237	0.998235495299217	0.837409834416574	0.87027576277993	0.876018928302799	0.945632716692196	1.04722094961948	2.68447553003563	2.51883235366441	2.12819394221506	0.995330700585929	2.35549721422162	1.07937177571999	1.11008674593248	0.860809387502424	0.950144330069554	1.03870986446978	1.00176450470078
DERL2	0.94141279686485	0.957791271858987	1.00545618422066	1.05845488036012	1.05279738999393	0.994543815779335	0.94672929076556	0.94374245070317	1.063168060248	1.19158609866862	0.994504520102748	0.971920429824262	1.06997726467346	1.18418673369848	0.961512970925194	0.902011072733658	1.02835134261011	1.02459349333108	1.00924793580542	0.91422511793182
SIDT1	0.968204877139578	0.962318460525357	1.79882005729893	0.911595813176103	1.01169908524881	0.925563167520973	1.01460790330364	1.02964255557153	0.932449114548822	1.83113382164855	1.61951227490459	1.77605193893067	1.02922636796948	2.32774889200734	0.988300914751186	0.926294679534872	0.901864535014972	0.920488809438992	1.02120769607575	0.915160832713643
NDE1	0.793073376071589	0.747248452872946	1.11231905164994	0.906705107197368	1.13784773655779	0.884890595526768	0.870229500030418	0.928214693293753	1.3225217418712	1.21514592554495	1.25444043462141	1.17042933164039	0.757005743072731	1.47557066220893	0.925710692713239	2.19188132105591	0.776575872331335	0.931744407702259	1.09521149148337	1.06825559229774
MRVI1	0.998962337522927	1.0189620252931	1.17920860355055	1.01376050212836	0.993976191035143	0.993976191035143	1.00104772511986	1.00695878022261	1.30440464644057	0.993976191035143	0.998690341444098	1.00717373311693	0.993976191035143	0.998097783480705	0.99976007216271	0.993976191035143	1.00123037351988	1.00023992783729	0.993976191035143	1.00113936867758
TMEM38A	0.995798156364198	1.00090263738025	1.024850060799	1.06793719806141	1.23318604167719	0.973640527294424	1.12486796643078	0.999097362619753	1.07469956309276	1.01200866014993	0.974258173797752	1.02998277605849	0.985266602920555	1.00476737108001	0.997301978123789	0.98844260898264	0.970181914959679	1.00511025832064	0.980830302958866	0.990768881700174
AP1M1	1.12519832848897	0.924906246560288	0.939995010322773	1.19226055638386	0.98655138146912	0.984557270767461	0.970867480917548	0.897004421012327	1.12147072624438	1.05194680472349	1.01565406421414	1.02398570465114	0.846363644208525	1.12517992067702	0.973410012893527	0.906134895193644	1.03127829776577	1.04524032501646	0.971703447575312	1.01344861853088
PVR	1.10423579372794	1.04389219901396	0.982079916385705	0.997698314700735	1.20457046620917	1.23693048421424	1.23738501825284	1.01089322104615	0.99568715373784	0.979793277074766	0.95159041229336	0.992187533367382	0.942409305048003	1.00230168529927	0.980580751109238	1.04887032417622	1.60404585423543	1.15363796249713	0.963799805695618	0.986900191607841
XRCC1	1.01024897936546	1.03115610266966	1.41238307407957	1.01262656470697	0.977957985962847	0.951883780458402	0.926234786890473	0.89851308352597	1.08020374594807	1.001768483466	1.0029489050266	0.975594216993601	0.862845193370256	1.06053964393939	1.03033608082392	0.920686157508375	0.955041702296998	0.998231516533999	1.10193127914206	0.972173988586957
SCARB1	1.07991425641922	1.01895805643349	0.963905257925626	1.00547256586049	1.41141279569618	0.96334502455831	1.08934034371952	0.996268693043621	0.992410875926587	0.979636435836346	0.944138563953729	0.964878702027219	0.984449297326248	0.925980080664863	1.0441841623244	1.0594884020479	1.02984918568952	1.19428110585774	0.936434168677838	1.00373130695638
MCM2	1.01025525367332	0.98833532785006	1.0655917480084	0.982113037131528	0.993052686641302	1.00087939015219	0.982147863055909	1.02064120942303	0.999120609847805	1.03678694592696	1.00788272409046	1.05736967770105	0.997038264843739	1.02881089242449	1.00808959195079	0.995644940939358	0.99741190412577	1.00142180620486	0.997076197677565	0.985099221175686
SELENOO	1.10279030806246	0.957094547834604	1.01194225941353	1.01160675275303	0.987353314018039	0.967664206756883	1.01355395653878	0.924760757660966	0.880992231271002	0.951859271743724	0.988393247246969	1.08015635336402	0.883166113058591	1.02292329835847	1.04961318500639	1.07763138060275	0.964166171856401	1.04887211397948	0.917413913161731	1.13778121656917
TP63	1.03216405114283	1.0460429620498	0.982678530485272	1.0139535788113	1.01317906490483	1.45924025427907	0.998143010140128	1.23869679745144	0.987524048765125	1.00185698985987	1.06727573496851	1.05800277041342	0.991089264671973	0.969030999687208	0.972317362831103	1.01675095535613	0.997887575255675	0.98979853567003	0.985503365612559	0.976113699619139
ALPK1	1.04266410304823	1.12270455652492	1.50022932528485	1.06735361355041	1.00241876993853	0.904969926002091	1.12994576064903	1.05830527832313	0.989641460878044	0.825297976068185	0.898729095040923	0.993164472757322	0.922830680147417	0.836288430800062	1.07355701848447	0.992662105404887	1.07650475737361	1.03409803212144	0.863982380765288	0.997581230061472
LLGL2	3.60258411635451	1.51392972763824	2.18972247638454	0.875645375066892	0.99796702340695	1.02140771725389	0.969898885295549	1.35188770348298	1.00203297659305	1.16451472950014	1.04609371605423	0.917490967532606	0.903022380232688	1.51587874148542	0.928180435547386	0.887011471288779	0.899640537494078	0.900406097262238	1.09795988329512	0.866828143997905
PDE8A	0.885827817651235	0.935284558880102	0.703389965872113	0.843271543863713	1.23129142931531	1.32194469950436	1.00284059138176	0.796138733409866	1.05768307023481	0.789492423900341	0.832883807903704	0.991396630374623	0.559208208882597	1.06430341957564	1.62385948288227	0.99715940861824	1.64817928250822	1.39043283679911	3.78305872284825	1.1828040293261
CLCN4	1.08025918282414	1.00670958393964	1.03270761449581	1.0237618845715	1.12596532391203	0.975797280768458	1.09891978390635	0.999103874280581	0.936031298851279	0.945731224483333	0.947135028391965	1.03361949498619	0.961671565075052	0.957734502492298	0.95530797170417	1.03054286774076	1.04932128138346	1.00089612571942	0.949893575988778	0.955598248440776
NLE1	1.00171996184012	1.00892972731367	1.0098121384824	1.07905039355785	0.994491714837839	1.02369781696043	0.995963663698966	1.00685929077679	0.981979778101119	1.02064514942689	1.00296120384729	1.03158238556232	0.995372041166468	0.998280038159884	0.997248103516418	0.991166024258204	0.997658004209438	0.990623079254658	1.01964748170504	0.990827478253205
SDHA	1.07512065012097	0.892632446517972	1.15444067387848	1.08814512117358	1.09933456922889	0.990751856991845	1.03190512128876	0.945361490237882	1.00924814300816	1.16022297037997	1.12662822480234	0.885162240323261	0.934119479475529	1.1967217544996	0.949284250363044	1.01716513159523	0.934874330232715	0.928759801879408	0.947221802925548	0.882957397850982
SMARCE1	1.00224069734086	0.921784666924531	1.04855406355772	1.17187267100018	1.0583679922023	1.24023114126731	1.01062559669789	0.929167757162959	0.956441831196746	1.02723344455332	0.920750331558766	1.06458258360284	0.785355383074954	1.02988413584655	0.963788887295228	1.00471206123384	0.922594703939071	0.909160020235235	0.997759302659141	0.865122509611142
KDM5A	1.06848538099168	0.786151869811953	0.966773104219598	0.81385917810606	1.11894480454474	0.916672592796449	0.877062338541436	0.749117084542833	0.790834407830956	1.47673314450064	1.29251237023242	1.33461651092225	0.739731503152469	1.65881178935947	1.00201912348634	0.997980876513663	0.86662169506864	1.0055832850488	1.02424030018097	1.05370813820119
PPP2R3A	1.3909641124402	1.49600730880424	1.14400593909383	1.04032954971316	0.988374733056996	1.01253707280717	1.011625266943	1.15214558193139	1.18699515854826	0.94913785823531	0.921693460303808	0.863488967062729	0.787528711100914	1.0456290742483	0.854019591998702	0.974464009302655	1.05016635274612	0.916668842318047	0.866879370135395	0.829126067327631
FERMT2	2.71074011916845	1.52030072051823	1.09422206324408	2.61589578480346	2.59598962904139	1.81346095027526	2.07018514634044	1.60186599917967	2.8659810700529	0.878795388042849	0.880506242549364	0.866180985236404	0.90577793675592	0.891437061142466	0.863460419553154	0.875515410293361	0.873958393271487	0.899741084867487	2.19219689843051	0.892933298530094
ABCB11	0.98971954101614	0.995125728721645	1.03445163243122	0.995335382227938	1.0023300942683	1.00721579406156	1.01087811941859	1.00975635175381	0.98971954101614	1.01538621571478	1.02028472000508	0.996286368437811	0.996454100449545	1.01849254506168	1.00125172332086	0.998978191278605	0.999577364793459	0.991277687136401	0.98971954101614	1.00042263520654
DHRS9	0.989532900067085	0.997586501285321	1.50446755193516	0.985256801425297	0.992180686313578	0.990881917997251	0.979697825176243	1.02249746437417	0.979697825176243	0.984772330845177	1.00432320546921	0.986198158125832	1.01331495770025	1.00241349871468	1.04497537707482	0.988862724069612	1.10491735031926	1.11056966132835	1.59350782916166	1.03040473562667
CD5L	1.00287817899473	0.99842349286825	1.00723623314936	0.999213679085491	1.00058007962124	1.00983499742424	0.995020500690313	0.997968878943882	0.987991543719477	0.987991543719477	0.999711654898888	1.0142571647335	1.01222557894935	1.00028834510111	1.00702966111449	0.997234028874594	1.36417343561743	1.06824567679157	0.987991543719477	0.997936041916464
IGF2BP2	1.02465953181861	1.13231467108987	3.48891408501756	1.47636892764833	1.96343047223003	1.26362537888902	1.75796657373905	1.59559145006313	1.02577494414854	0.657030929054136	0.636464270139252	0.673601529618742	0.626813173991663	0.778525092132131	0.975340468181388	0.955615259314289	0.666663176693332	0.942315141286087	0.660687845735587	1.13651024381048
MAP3K13	1.73447632105054	2.03676995950346	2.86213774429609	0.918562332041676	1.24961657705323	0.981700538571133	1.62452139699121	1.86853277325644	1.04618525213726	0.807652539452679	0.788140426567389	0.934222915033462	0.828432278919272	0.814593097454485	1.20735659299068	2.45298012040409	1.01548184941357	0.984518150586427	0.784857802162773	0.957389980166379
ST6GAL1	1.28344720498012	0.892781871000371	1.26863857709097	0.633725775905273	1.2574078112838	1.31411523438016	1.7428157933215	0.950023500038091	0.791148780384511	1.08050537720251	1.04997649996191	4.95697844738427	3.53046332460506	1.18030924476613	0.830883712271882	0.876078121271238	0.610151473246277	0.672948587962614	0.743420570480811	0.681070012043417
FRY	1.2519545746976	1.0250239196431	1.26381744870993	0.728560923897873	1.59772155439267	1.37687829744805	1.36779839057466	0.981091526730823	1.40676606376833	0.734123334587491	0.744659630410409	0.758481028698359	0.656053752793921	0.826815755023139	1.01890847326918	1.27278590477736	0.860019690610491	0.913421977544688	0.784177467328509	1.01975739971953
PICALM	0.661375955876555	0.539993936692655	0.511150276628833	0.608881960147214	1.58434829339644	1.44301727588667	1.62988489190022	0.45519493214684	0.725703932271103	0.94312493556988	1.0895130604338	0.612838920710893	0.371810437238806	0.908179167810299	1.74100876669164	2.17121309067851	1.05687506443012	1.23501785782662	1.17781543710883	1.70987864186459
NSF	0.879916057146493	0.862481475902353	0.949275385627826	0.98730267978872	0.946609316029308	1.01269732021128	0.950195227126851	0.888662855228285	0.752034934008208	1.1333566264371	1.12100137493002	1.87286192591964	1.07296062974051	1.18108541149295	1.59136525212798	1.32604063828807	0.982708557531438	1.19345990321154	0.934730164776104	1.20532854112088
GLI2	1.00364715636068	1.01175766449489	1.02490252964459	1.59278972433602	0.999078920428697	1.00875087161398	1.03000384061743	1.01386784489644	1.19474651254543	0.989383168590504	0.991773432979583	0.987169754622031	1.0009210795713	0.998504647093803	1.00462822791589	0.983348124407299	0.986915937210928	0.984985625054901	0.974234335488159	0.9953312713655
CLASP1	1.01852432618872	0.799751400571978	1.45232146661682	1.00172280883359	1.26862760837643	1.05115783712447	1.1104630723711	0.909344051368954	0.906285087962242	1.60888984822482	1.7936389392683	1.18016319006721	0.977842028411951	2.17760937528793	0.947374720190536	0.90587499108883	0.743157307050528	0.952357915683672	0.961741148893922	0.998277191166409
MRPS34	1.33105909677177	1.07774975443659	1.11875901469511	1.0202016501329	0.980746736193495	1.09143906279769	0.915464484510655	1.00609766354706	1.32493974364844	0.993902336452944	0.960795686649195	0.94584780241943	0.937825258267886	1.03937574659524	0.981451719241659	0.850490890227371	1.12673174378112	1.09835590689603	0.959557545077327	0.986833172151384
NOTCH3	1.08562232779975	1.01937599723741	1.05556002886981	1.0586184501909	0.989493182620453	0.973406766001786	0.99932318128012	1.2596354678823	3.68903604042441	0.979890457402154	0.978624434279964	0.984114719751448	0.978046121881047	0.988924419194243	1.00067681871988	0.96488697091783	0.978200385966465	1.01655295166871	1.01628203933823	1.0806411885933
CLNS1A	0.836400089427525	0.85780139945943	1.02497328921184	0.996738909911344	0.936780976293777	1.00792418357683	0.858218255587615	0.957103582982638	1.03902205775132	1.04514712322147	1.21730139724172	1.13624436665495	0.82642733071817	1.00326109008866	1.17075544557082	1.24393564637742	0.955656179434644	0.840170063808957	1.29001875264061	0.920675824171283
EED	0.950975229441188	0.904752469462598	1.00919218251925	0.939020973425165	1.0198706205042	0.984543558372601	1.01145986826154	0.892988335122522	1.06804528312697	1.18915980770496	1.33187123741313	1.05411795232843	0.863648818215292	1.00647766221794	1.00492942406008	1.11744234702569	0.930203460857939	0.936244222837872	0.995070575939923	0.947642727524022
TSG101	1.13308921760819	0.925276245228102	1.18700355137628	0.912062181499646	1.02014632694397	1.04126457756625	1.03131186091518	0.950245618488064	0.964414112674442	1.01971412318159	0.955011173437943	0.999373730637669	0.801087865415009	1.08359340799537	0.945263460195664	0.900941100347716	1.08165557903469	1.00062626936233	0.916632342420522	1.0073878738601
NCBP3	1.01120369598441	0.929312160491366	1.19210773761567	0.959249992370163	1.10067653537701	1.01788856852616	1.02549011730339	0.980322645989869	0.953206136367829	1.032806120351	1.01939052845963	1.00393684379579	0.848765239328103	1.1050484275343	0.962071618536543	0.894016174508379	0.934677534082518	1.00496319644052	0.971987545078321	0.996063156204206
ATP2A3	0.822306664436092	0.804985989195041	1.17761870409586	0.814640515901215	1.27321340340347	0.817064705666272	0.950351782578442	0.851909251751166	0.981175554685395	1.11705713702451	1.12044127387414	1.64600853263186	1.02552950970547	1.13543532208538	0.90931374125299	0.917384942398365	0.825005740786448	1.01882444531461	1.30675540466833	1.17427983413698
CA12	1.00922317002585	1.48834278899379	0.995845766096105	1.06590882694711	1.0041542339039	0.980716288943349	1.01915208921883	1.07035484157941	0.955356821286517	1.00997346807657	1.00574711033313	0.974394658421687	0.955356821286517	0.989433738271251	0.988135263452716	0.991323986371102	0.991273395884713	1.04463074631812	1.01216534621284	0.97389369290671
MGLL	3.92343415971101	2.02545919804791	1.63969085621223	1.04975217335146	0.950247826648543	1.57352134689842	0.898501107273302	1.40961792374889	1.58288063181341	0.761783878933374	0.755681226576047	0.831872797102706	0.779586596910117	0.777052735246198	0.846676512962136	1.91546319132433	1.27877606382812	1.25597378642392	0.785044519336253	0.925676200344084
NTN4	1.40988191509607	1.81540449394089	1.88164086228948	1.31715016756477	1.47019525959326	1.20864879385122	1.50183380765922	1.53040520772963	1.46864731043301	0.997182862610421	0.987272510441949	0.986416920706291	0.943287442118451	1.00281713738958	0.960216430591365	0.94804243161601	0.965601057303773	0.983882165818124	0.930595952857525	0.947382431018359
BCS1L	1.04365984665939	0.977417489635152	1.03620544405806	1.05872325601032	1.08550303005544	1.02802639907295	1.03446324796313	1.01623812304773	1.04932506149659	0.971553242032571	0.958812446910643	1.00566407295982	0.955566310296929	0.9982052591014	1.0017947408986	0.95629743437264	0.968443130304146	0.961846000136356	0.985394833724179	0.944487963537646
DPP8	1.13767100048192	0.917773424183248	1.08808685839297	0.989195422827305	1.18891911866453	1.0989901990874	1.02256375284216	0.862842823805217	0.953987751815469	1.10097707399732	1.07039373135972	1.06922755441032	0.857878311394743	1.34068867667097	0.955804109626064	0.96520500895552	0.968592576951635	1.0108045771727	0.825199413139836	0.978514143834811
SLC24A1	0.967699337077928	0.946349585828459	0.951225020963443	0.965705933923521	1.04213035629047	1.2765819461508	1.07723869591451	0.991175284947533	1.01942970048387	1.02863483218325	1.08634001916595	1.0765638439595	0.939314004358146	0.980253682089597	1.03567736167871	1.08963930306186	0.952555045683929	0.976320059277254	1.00882471505247	0.920063758917792
ZNF532	1.02780075093768	0.958158677259972	1.06648838827033	1.13142947128201	1.33460111978454	1.07306275600113	1.1957230151261	1.03158722001488	1.28229400851073	0.882359533208891	0.91799919972381	1.32273692107149	1.00862690340887	0.90928882069107	0.961846313514245	0.991373096591132	0.903741953613563	0.922614922301091	0.876141622655784	0.910953421064216
LMAN1	1.10042961052401	1.14566732363353	1.25958992741766	1.31200772083639	1.05667430116725	1.1224808517337	0.976651361617074	1.07690253287296	0.95862075137235	0.872070191984735	0.84096195957475	0.728468165998786	1.48872004729009	0.794055819628133	0.761803318298884	0.69474636512943	1.01068958228341	1.00297737095095	0.997022629049051	0.732844239754452
HACD3	1.57802450767027	1.22609642819205	1.41285609531674	1.11979611793559	0.984592219284582	1.11983014457644	0.971879110739264	1.03882650036241	0.995149128459601	1.10703393971113	1.0048508715404	0.93908751472191	0.870372823014743	1.1315081381664	0.909713919970117	0.838760769171196	1.01191694443643	0.971556083294029	0.946622644375391	0.849056710279639
IPCEF1	0.993314402352126	1.00918641070518	0.939057319273701	1.00002799518118	1.04296430440519	1.25479313343145	1.06681027784034	1.03938727331303	0.938369979004413	1.17576483166194	1.29927948111662	0.989538442427411	0.912426567932637	1.1921242033934	1.11676096162788	0.962648891227728	0.936763125450048	0.936105927405792	0.947809042696224	0.99997200481882
ZZEF1	0.975804954730618	0.842171819599349	0.996838042275915	0.964257469547021	1.03057982652564	1.00316195772408	1.14883340208715	0.893459510304176	0.897891786809735	1.07933288652813	1.11928247916876	1.0406886119826	0.80819506677821	1.16659330016188	1.04035108160788	0.85944754702358	0.970107040497134	1.11366077058833	0.83424143085756	1.09972201053379
ENO1	1.73883102386556	1.69660072157427	0.751960970527046	1.16858654590028	0.686270086533	0.96127570028223	0.880461826613015	1.34432402458136	0.905626704053087	1.01196979164309	0.988030208356908	0.744999007978844	0.505659594611888	0.878346794078283	1.41725262686665	1.17918740178833	1.34896426497711	1.5053463071201	0.85385946506753	1.48204684877689
SLC12A1	0.99490480036283	0.992306422474772	1.25741776491685	1.12587118506559	1.02007402617725	1.00741271208572	0.99818946708483	0.993039619348634	1.06354134474281	1.00071516441407	0.998164702985121	1.0157302946023	0.977106782844653	1.02703580569539	0.981811254276882	1.00704036878107	0.982109862013854	1.0011955716231	0.999284835585933	0.986255489891707
MYDGF	1.09278676269042	1.10474223398423	0.898968345681172	1.42446758700676	0.97347116081267	1.30394895138779	0.934968095624661	1.02916750714318	0.895887294481382	0.933830925909186	0.873814207594614	0.722556057716614	1.94273394603609	1.03753386706657	1.02652883918733	0.88374301508648	1.75679748421106	1.37909429251414	0.749779104592506	0.831455083429556
TUBE1	1.00724423134651	0.999405593434835	1.05951582914639	1.0327043574386	1.03702674629919	1.07207576451411	1.00128136964576	0.962496768893644	1.00059440656516	1.01696204911988	1.00112476054969	0.959398123108916	0.972930657099115	1.01348018224001	0.960788097232122	0.940653290039819	0.983279867406751	0.987760017849487	0.996587496698121	0.967835007130655
ARHGEF10L	1.02840456421462	1.02236620203291	1.0730027811645	1.35141195156174	0.97763379796709	0.938555013193039	0.942110430379375	1.13780592396979	1.55155038753553	0.923474547714392	0.931359913619627	0.938585969893794	0.927870717358867	0.962272747934483	1.21284776239182	0.921141669348947	1.4215268777657	1.3453407616814	0.944087516048771	1.21075370376768
TXK	1.19786348450277	1.03963602066711	0.959670155940233	0.948213710024735	0.98141776184325	0.962374147094471	0.977416112973011	0.968426984313014	0.927114547050572	1.36340345810484	1.46675053363937	1.01858223815675	1.02969187337612	4.75506668339431	0.974929806842614	0.935787538730186	1.07743766988013	1.01929562788655	1.07421899428982	0.980742828351612
WSCD2	1.01516331044329	0.99968720655745	1.00899065983064	1.00363205972677	0.995158208182549	1.00394529337012	1.00223815159801	0.995158208182549	0.995158208182549	1.00031279344255	1.0069633343652	0.995158208182549	0.995158208182549	1.0158124122062	0.995158208182549	0.995158208182549	0.999115663604147	1.00142939369863	1.08414555249691	0.998742601788368
ACTR6	1.07841885038883	0.964328884086908	1.24854209163216	1.02413277566805	1.16314876796496	1.0667064989808	1.05737796591332	0.987319382687199	0.993907139363459	1.1628721781882	1.11949788613292	1.00609286063654	0.903597560415478	1.08795816627561	0.969629440036737	0.937867517316575	0.974865257975549	0.973840777676033	0.971573760290037	0.928123705530543
TIPIN	0.952858465834607	0.968976052849157	1.01088942237243	1.02152469195158	1.0222008692296	1.01362430890924	0.963355290756808	0.99034283576109	1.07539480428543	1.00692262814538	1.0262140106342	1.05823020735302	0.8519988890785	1.01343249343199	0.991604488360472	0.99738256524139	0.941585817986152	1.00261743475861	0.923244596440627	0.991331634074334
SRI	1.28686777644734	1.07299466183387	3.20397117336703	1.10648645536754	0.887857023591096	1.20536974418092	0.931778279799717	1.28619868692652	1.1760566182695	1.04967582088974	0.950324179110257	0.81344613614528	0.673820516850965	0.897250219227143	0.90251226973949	0.910744763123062	1.08260677250068	0.891339483999072	1.19520869994035	0.852331944309365
EIF4G3	0.796065204446397	0.846825570744427	2.00160992632028	1.01229180933632	1.33120161183627	1.62270194841841	1.15756297173504	0.806625367187779	0.891856005931303	0.933772782192727	0.987708190663683	1.32756368695451	0.460464613880273	1.42271984779794	1.0814723309713	0.872319687740416	0.789114028875738	1.0936416480119	0.897694857691837	1.02034832200033
NUP37	0.998258171453029	0.987210017275463	1.05811409626435	1.07255675251907	1.10239334832655	1.01374088809994	1.01939203318163	0.995422751860165	1.06578289505414	1.00021946891425	1.0090940828723	1.00071637824776	0.965044551986804	1.04012602602061	0.982976027789998	0.960828338419035	0.991081112521884	0.974435025020727	0.999780531085749	0.954877529141187
SEMA3A	1.02882935113967	1.00041168249462	1.42354302641026	1.06945715427227	1.54987261673054	9.47384833848729	1.12509534525251	1.21365799492595	0.954023700104611	0.98716403155571	0.999588317505379	1.00494492688108	0.956377789815021	0.990104925567716	0.973545966883105	1.04520952279145	0.964024398424961	0.973909807357465	0.993464624199137	0.984855409727209
GTSE1	0.997916050468742	0.981327153408289	1.00208394953126	1.0484062139879	0.976224845029386	0.985254487815609	1.01336376265746	1.0288960587498	0.994565116570126	1.00985359565868	1.02304176137862	1.01640661994841	0.99249226602406	1.02077748276398	1.0522670051921	0.982014380252045	0.993879989677392	1.01362308177977	0.978218363201084	0.988867552354058
SEMA3C	1.0491154250129	0.960834070908159	2.37788664575159	2.8070849902986	1.19961099848449	0.895794244770444	0.869060841459564	1.06615609790624	1.17747846945475	0.874929638335336	0.887253615824951	0.888251135679553	0.85814710800497	0.896313379404311	1.03916592909184	0.95421871212088	2.2916368265994	2.22056009129467	0.861569240093333	1.07770886184685
TTC38	1.05411460426937	0.996351356782169	1.07098787276597	1.0475357676283	1.01712961023697	1.00364864321783	1.02879112602966	0.988691986335809	1.1155179751196	1.21980339284006	0.970595170485002	0.985336110796404	0.986999110208853	2.33737287257276	0.977728049493062	0.920740867634671	0.962529221867553	0.962125669607955	1.07856135440029	0.958476260174305
ACAT1	1.04012138053157	1.10762422462867	1.04653749259868	1.13008535607511	1.29616413672498	1.16840412911309	1.14676268352474	0.900723759150886	1.17327551437869	0.911351033925182	0.998534700163763	1.00146529983624	0.741220531813479	0.949980633978463	0.793650384703107	0.718297678736623	1.01260627734848	0.907737572180917	0.826096636722414	0.751678139068313
GRAMD4	1.10486805960249	0.998814214846783	0.978415025365334	0.909527868551188	0.934415231230894	0.923358669382686	0.87860053403224	0.912793177125011	0.933151450792225	1.00118578515322	1.12987962722953	1.07330893854008	0.884818361279772	1.29731200397118	1.4954069808042	1.17063133870634	0.973138786494332	1.33718641365117	1.33762155382958	1.29136741066934
CELSR1	2.05296170062447	1.35828616289184	3.50525588980113	0.993765489184699	1.01247054426992	1.38068750222717	1.0062345108153	2.14422089299588	0.887211643129043	0.971196041226538	0.971003419996788	1.1412743875851	1.01136102470976	0.990955880164238	0.942197381273471	0.978263546595171	0.965080095659538	1.03834465202656	0.961019848586169	0.951618525626596
ZNF638	1.02250494495514	0.931411333846149	1.14808627897503	1.23886749628251	1.26735482809362	1.48333390301522	1.19549133920165	0.93240770864134	1.20335187995275	0.912048413252889	1.02705566271739	1.06180939159967	0.640681423259	0.980398351452148	0.862888925886726	0.773572774336462	0.78335660186166	0.891579388450757	1.01960164854785	0.802847675303284
SLC25A40	1.01031447894986	0.975975856372743	1.04088538806633	0.94351329761231	1.01493551199267	0.980918618176013	0.978056746809515	1.00749288103673	0.925099914410504	1.0195358429046	0.992507118963265	0.974397810186344	0.95684358640966	1.06676208589131	1.05513115472926	0.982737527367145	1.06836679975923	1.10026739358259	0.966304891403711	1.03194965991381
TIMM21	1.05784803264569	0.98891920809644	1.01309871079989	1.03428318862332	0.995271289304355	1.07584583230973	1.01438931767494	1.02235185261368	1.03033501951053	1.03617907010971	0.980437731685127	1.01290248635524	0.953024029973205	0.991043893595873	0.975075748619118	0.966695112645358	0.992545543225409	1.00472871069564	0.968084753507149	0.974189961096392
ADD2	1.0404250798229	0.984139072812929	1.02034242066552	0.991505324462875	1.00927588340251	1.15304209346046	1.04654070476298	0.987329941452142	1.06284362263053	1.00296593888792	0.996507381255874	1.03997993966973	0.966434157291242	0.997034061112078	1.00384963943923	1.00749267768196	0.978619534589159	0.99053578028165	0.967551203679388	0.99583880971779
RASAL2	2.27707922637503	1.06208390614688	1.76666538329505	0.95592912052035	2.26163145379835	1.92626707236865	1.23610622907436	0.999451312119765	1.67276449938158	0.801746582974848	0.617928690120711	0.741598384389151	0.520103845133428	0.583467232890962	1.00054868788024	0.88165671416433	1.53937300758831	1.12530169197936	0.907158318304955	0.772604169545452
VPS9D1	1.06302154687699	0.973008038707674	1.06098598596487	0.998414628661336	0.978116825675124	0.974847868968571	1.07257127731433	0.961501352774301	1.0372373083881	0.981532445742769	0.997379367439077	0.943816067646466	0.957312168416643	1.00596514140856	1.07432374772254	0.967858009296985	1.07023686259462	1.03470436457549	1.00158537133866	1.18533997349988
ZNF37A	1.02567266582073	0.936352702225117	1.03323987486157	1.11109570242473	1.03403932442079	1.02748539371532	0.979150565870605	0.992185473144806	1.16830049856129	0.997106813577127	1.03298933670647	1.00289318642287	0.935728922734843	1.13259645441887	0.864611954714472	0.840389800766002	0.89719709673707	0.915995490686101	1.01710517456819	0.86779694195802
MARK3	1.67174324325722	1.15077597179944	1.03028650999447	1.04368821365771	1.24483305089968	0.879631054842628	1.05002577523859	0.812343956927625	0.79714451197376	1.0469337409701	1.08539140519915	0.983963376572419	0.669328561121669	1.24106972351893	0.841374960973799	1.01603662342758	0.635505758137742	0.902780574744773	0.874904127587302	0.902208567016694
SLC25A3	1.17117778487872	1.01989057337509	0.686541684246124	1.17804009661124	0.878203396564698	1.1769686553198	0.895648399480453	1.0207366561265	1.54365728741647	0.931903382535597	0.798390043814312	0.843736815683927	0.57291566203927	0.980109426624911	1.15675023196593	1.12233236719946	0.87393226223408	0.974751648661298	1.3287588667406	1.10282647728689
FNDC3B	1.04873087417061	1.02812478433134	0.665798203943957	1.26232295701008	0.971875215668661	1.26303036847621	1.65973946343851	0.904962007015368	0.743123358288591	0.460278459587083	0.446870502220548	0.263529858653997	1.27617748378339	1.092970821711	0.903930837511628	0.639948990246267	1.25914711112204	1.71408316579208	0.369698687584522	1.40336033605069
FOSL2	0.850597597092486	0.660186322505364	0.637291629722436	0.947161774305554	1.25171058930722	0.846557413443903	1.37257945069167	0.632774689174522	1.16203744053005	1.08202529249932	1.04520369045832	0.560384316105351	0.496450879952369	1.8278750223308	1.2865433240392	0.954796309541676	0.767291614725628	1.44175382716602	1.56822803651033	2.14946742297102
CACNG5	1.00160198114001	1.0006821060405	0.999909096753954	1.00009090324605	1.00428206176183	1.00478788116705	0.991646950342486	1.00166120007035	0.991646950342486	1.01221333903703	1.00105620495186	0.99822656619956	0.991646950342486	0.999872983223664	0.995492283017494	1.00092363117637	0.99624863857488	0.995684023692791	1.0063328746968	0.998793342105136
CACNG4	1.6656971513944	0.991181331500153	1.33809430662661	0.992877151014441	1.00794612384249	0.970784160161113	1.01239446476871	1.02319840519521	1.00162388619586	1.01616147257453	1.00538814882814	1.00306247826714	0.977389873550282	1.0070893695256	0.998376113804135	0.970784160161113	0.97916070175617	0.987634809545222	0.970784160161113	0.99005062044224
FRYL	1.06236459728496	0.724006185554416	1.0281636058974	0.863286726540136	2.32937844046323	1.27829033045543	2.11871662636401	0.791494417456049	0.883821966930858	1.37362812112523	1.41975879058914	1.22364060822369	0.701208044647384	1.76226122679352	1.00189178903978	0.933262123717015	0.724690031410411	0.909444837061362	0.902131607056688	0.998108210960218
TMEM131	1.0742105790736	0.835778833236054	1.32684023142111	0.769535143464574	0.921260247865162	1.01157321338036	0.879854342963351	0.942855555054498	0.695964893141613	1.02724751959507	0.988426786619637	2.14415868456597	0.732592451326529	1.11994188944866	1.43050167302179	1.80985686940838	0.952354928188742	0.976838825812831	1.13108568252283	1.03298729267656
ACTB	1.75922377932189	0.562712723935368	0.431966303074388	0.787961248703261	1.13237070804454	0.955790872075962	0.905845455766516	0.64862531818672	2.32011495887031	1.22552375957778	0.82864351238094	0.599473725869928	0.1915781312057	1.04420912792404	1.2499241704693	1.66826891347386	2.0672291049183	1.56465476359542	0.63620813187496	2.00864711679826
MOCOS	1.14880021685702	1.01950247327474	1.48848695225961	1.04944903160754	0.997430338383078	0.966577211462473	1.0524243453913	1.05791738975783	0.997270209092936	0.971589660463681	0.9731804808608	1.01894195228317	0.943907653290669	0.976495725447852	0.984480461097036	1.03893419587292	1.00256966161692	0.97911491920266	1.00730175020379	0.959526603112666
PLD1	0.934452528335816	0.917330211310241	1.28254301047329	1.16246497967246	1.10605980427884	2.72922010361939	1.32024637512188	1.02150270668732	1.09534008361468	0.857870090198122	0.941381618661862	0.835350394913525	0.775087667876314	0.953581685911081	0.924042812620827	0.783019465793041	1.00491178455852	1.40706709141681	0.995088215441477	1.384351587319
ATP12A	0.993172661508572	1.00275218606054	1.03986283447513	0.995989115598279	1.00582721284105	0.997555166554087	1.00731593939185	1.32411375025712	0.993172661508572	0.998316962303717	1.00023931525738	1.00635953470831	0.993172661508572	0.997290922062227	1.01055233301125	0.993172661508572	0.999760684742618	1.00099781383842	1.00788118108064	0.994960919787601
WDR62	0.999826226277619	0.992567729589028	1.00017377372238	0.990056095333123	1.00292693755867	0.980288217057828	0.983101042482224	1.0082503555525	0.972642108349751	1.02000733723684	1.0447653491659	0.992930233579636	0.988174916158564	1.0173177221697	1.03003571931228	1.04240212043372	0.98889206073149	1.00097345509437	1.01285274836043	0.976063267678966
DLG1	1.6610583761132	1.04523303146337	1.992368569846	1.04002960583086	1.01623956328606	2.11725044762614	1.01274239700382	1.19860900946241	0.984508805774769	0.92731912095852	1.04668967660816	1.03786799079378	0.685066006567271	0.987257602996179	0.707906538443254	0.791632974085854	0.675557665224166	0.728340459781717	0.712703969545941	0.656319943756866
RAB7A	0.797412036095601	1.04878725289806	0.564522008226572	1.01492355990986	0.929049852305225	0.966087391527535	1.06230572837193	0.749481078656272	0.824368693419415	0.845677506104814	0.864416500400742	0.985076440090139	0.418889436368421	1.13851824487185	1.31718090114743	1.18513781732882	1.42944471725599	1.51221323776926	1.02053493123625	1.60426769457405
BCAP29	1.52680991040714	1.20312401326413	0.922836487788562	1.10256342254139	1.49220845256065	2.10464809454538	1.33572029202429	0.983783066961654	1.47290180443191	0.909124119823739	0.909235538093823	0.899652073684411	0.802490867531943	0.940723462636773	0.952356314885907	0.871631634581548	1.05578792128692	1.03007092440487	1.01621693303835	0.914802043026287
SART3	0.896899184456163	0.939468380712669	1.0470809412243	0.953905014347668	1.03451924579804	1.06347602226551	0.994318623121294	0.926453196920271	0.960678835571216	1.10911803038642	1.1111265406361	1.12925210009581	1.01336687059396	1.13985610914937	0.979565296752057	0.977443158973201	0.943651829361764	1.00591397433917	1.00568137687871	0.972521008987443
ARHGAP15	0.560573677175898	0.577358007046848	0.586107641307018	0.668352331357144	0.585075557902465	0.596509536260377	0.58498213093471	0.574020648079112	0.738811941981569	4.47441445658964	6.60802821559465	5.56814009352609	1.02553920519457	4.34106671493693	2.56214434730227	1.61993077207973	0.974460794805433	1.37057196352192	3.34916094570257	2.24998101064661
PAX2	0.999325015900484	1.00067498409952	0.997095894875462	1.0056312702846	1.00700644672108	0.994337059166757	1.00141116060803	1.00941696676511	0.994337059166757	0.994337059166757	1.00377183890768	1.00753939268359	0.994337059166757	1.0108424424872	0.996264163426834	0.994337059166757	1.00291683011629	1.00217138572119	0.994337059166757	0.996127414003447
EXOSC7	1.18960380477117	1.11915834026138	0.971331623236032	2.16132327403139	2.48345834046334	1.1483818264495	3.76256070231096	0.976057332924219	0.997247583992945	0.966475762448144	0.957665296274844	1.00275241600705	0.876301370693596	1.07818261744404	0.955190057256174	0.872857685467526	1.06352506396935	1.0102517890995	0.887871597611137	0.954031013174768
MKRN2	1.09314663905707	0.98661171155867	0.992174739842797	1.0096833901743	1.03144848933616	0.953412149149944	1.0078252601572	0.920457827032102	1.03903937052435	1.23244117387498	1.13069003423198	1.06341265080194	0.91168363002565	1.25598711779641	0.96338009414552	0.908505728974543	0.94415632431801	0.989990714542164	1.03334073902795	0.97263701264296
MCM6	0.925256890317649	0.929884232758201	0.916571567491374	1.050072151857	1.00063134601385	1.08147833348448	0.999368653986146	0.92296462237398	1.1342357022755	1.48005936097018	1.57086768634628	1.27964102464423	0.97375273996694	1.35509834403186	1.01438750303178	0.937172761163254	0.96121305292622	0.954881315682594	1.04109542484079	0.955066398583969
REXO2	2.14538371204349	1.19510427875261	1.31939609315216	1.88440787223874	1.0028635974759	2.24430468331177	1.24245958144617	1.27037832311802	1.36510212497332	0.98832860046663	0.997136402524102	0.872321792938711	0.883120180497783	0.96648909082905	0.883393174424911	0.837855679870684	1.10889463972575	0.966445302255791	0.959291846359959	0.822322359814988
RBM7	0.908100735447853	0.971325795775713	0.884417074442592	1.04935797183349	1.09970300830773	1.05463522939193	1.08827400319161	0.919170747968599	1.03590515513526	1.09972152534756	1.06194575542593	1.02867420422429	0.7605020900796	1.13271664658821	0.947608635031736	0.866003054539479	0.923781276958359	0.906471235143516	1.25475248785267	0.903224451765186
RBMS2	2.77342832511273	1.53320067725967	1.23975211270536	1.01998013241002	5.03981999861514	1.99625202511695	3.0851874785703	1.30228340289914	1.4398978142053	0.739800581631055	0.737765127249488	0.776359946028878	0.663933322045136	0.843829444468792	0.952566445881117	0.765946154707747	1.11794575128623	0.980019867589984	0.817138296198443	0.847004019743958
BAZ2A	1.22373171355297	0.906656166080439	0.898480330427399	0.940641229110431	1.34597807990234	0.983630251648825	1.18363487897529	0.90069686213219	1.01636974835118	1.03275007806981	1.02735566436707	1.04851477951504	0.878179975676989	1.21069471947552	0.946833320782946	0.966764329552386	0.875657716794686	0.925165516269425	1.09611253378808	1.01983736732803
PTPN23	1.14134188755788	1.04861813451661	1.00239855389837	0.99760144610163	1.0252409257817	1.00816281736905	0.97841967269331	1.03798768771438	1.17067129032633	0.986872926670366	1.01718721502825	1.04690042008308	0.922962865678563	0.996975567434952	0.964562634456987	0.954221399604974	0.96945280720987	1.01999571145441	0.937111393318491	0.962839723565211
MLH1	1.07748278723388	0.967779598435656	1.04246063575038	1.0104750663563	1.14400918231723	0.987896731423109	1.06411301379935	1.02323791786685	0.911894368416154	1.06089541047323	1.12431125754661	1.11275825016817	0.88879036877115	1.1306619764262	0.967114081908992	0.899058150014139	0.927066395954437	0.957364937364649	0.989524933643699	0.92152434725771
UNG	1.06461353003564	0.978312116711093	0.986660287632923	1.07262632287732	1.02626243019165	1.03007757267351	1.05446014887182	0.985044916572311	1.00190636641207	1.05493222945228	1.08933411245808	0.986850202759532	0.961195949217234	1.03850413933335	0.972352889912391	0.968427713661782	1.02543503123607	0.998093633587931	0.997894202763052	0.977936317484814
FMO4	1.07305990354765	1.06241167285877	1.05379977686272	1.02936080160936	1.05698412718048	0.943960993092296	1.09059037211855	1.02436833012434	1.00862621932212	0.971219545144979	0.948463273991603	0.960652050238074	0.943413413965699	0.990115184007843	0.966517462458198	0.941160674479513	1.01156491485873	1.00506192373739	0.93383505093409	0.994938076262614
KLHL20	1.1657472695874	1.01832404479146	0.88993004552788	0.984756433371565	1.24143367783259	1.04871417395962	1.08037750628602	0.933376002481644	0.955350231388072	1.18425622130572	1.09208905583213	1.07386476874416	0.834975282985421	1.22049355917487	0.907302977918502	0.895465656609867	0.895707369905501	0.939599353852461	1.01524356662844	0.883921732991452
PLXNA2	2.24659679663672	1.79016805004019	1.68787969482506	1.33719410581492	3.83018039602384	2.3743590057762	3.29076022457565	1.75079210488999	1.24192758055006	0.85187492469689	0.810475823117092	0.80135539091329	0.791946677481602	0.828159331071092	1.03586630854192	0.91269392546523	0.964133691458078	0.941291920714254	0.82265713059082	0.86603047679224
ANKRD13A	1.50743453286648	1.20794927229278	1.23561712787514	0.978327808759902	0.929980475375762	1.00294350415242	0.911157821161287	1.22544202226236	0.940505462007742	0.944102705356497	1.00278867891451	1.58039138966167	0.924278423455561	1.0493431971857	1.04073504505062	0.941339396689196	0.95202633169646	0.997211321085491	0.918077604902465	1.05479235110681
TPD52	1.1473526488974	1.24556688789364	1.14144181587147	0.726983656006796	0.846480199795145	0.802301370080363	0.822660023082398	1.18136194848811	0.722970828744272	1.38296176296009	1.47564447122094	2.23235219321489	2.33886932145193	1.51987029919545	0.926368685858201	1.0736313141418	0.772563845451984	0.808715233319646	0.811243801324771	0.739280874817213
ACACB	1.01381115243472	0.89481333226029	1.0185739344069	1.16688116402858	1.12381902941192	0.991617724520308	1.68273677343232	0.910651403052812	1.30409345370949	1.01392298599245	1.00838227547969	0.951972552286622	0.961448127313852	0.944514640076254	0.920528878335915	0.876490313982213	1.20354490204402	1.01807683137968	0.873639796049196	0.940874326096813
PAG1	0.626869751667791	0.778537356075977	0.666148450316435	0.694426309755177	0.73772531346237	0.837851797169637	0.651805176867468	0.759349992719996	1.34589886362892	1.33346802125488	2.13253144484904	1.38421146775389	0.719601405386499	1.0510327416758	1.64283353281246	0.948967258324196	2.09308922329648	1.45083582209949	4.04758340107455	3.02672595782612
GPATCH1	1.00418304619287	0.972750329026059	1.02060108548172	0.996407382878228	1.05305186935449	0.999757294806368	1.00024270519363	1.00109356371017	1.14460367636337	1.04823857469951	1.02822185557236	0.989332214019579	0.971860354444858	1.0408556522096	0.968278224013636	0.973671381902165	0.964772921284681	0.977725260758872	1.00280855736828	0.975564875686266
NT5C2	1.23588813369526	0.939757809260987	1.45180902337211	0.855942438694377	1.00590605306521	0.99409394693479	1.08485829674364	1.1779155378676	0.945490925623092	0.821511182050191	0.815681200254975	0.936852721391097	0.806499947930547	1.05421743712566	1.0073254184753	0.820391260289177	1.10464873132346	1.21872762681306	0.702301706118644	1.29162616462322
GPC4	1.77160332569913	1.34261634265979	1.45041907203451	1.05544717129191	0.96355164312646	0.948544148241135	0.947866141103856	1.28070213574821	1.74217334249071	0.937643432375623	0.963317377420575	0.998146317532378	0.966321023661617	0.962732624123098	1.15055540758845	1.01423538778017	1.02793073676971	1.00185368246762	0.955548601571178	0.964944570927873
MBNL3	1.0347384129916	1.00014317106567	1.01261404911427	0.980373494216775	0.965209158649802	0.970369790925278	0.98831196203478	0.97749244457371	0.971106947489899	1.02741708743665	1.01693453541015	1.02138788437944	0.973503190761992	1.03544282916879	0.999856828934326	0.950011652144321	1.00216812832348	1.00278175756831	0.99717395153506	1.01571148805333
RAP1GAP	1.01717675513246	1.50508004779391	0.995930950908453	1.01486524767052	1.01289586894782	0.987479302173771	1.05078387345685	1.18063293054713	0.963673651895237	0.99868497393006	1.009511498185	0.995715547470781	0.996740934513552	0.987680873736713	1.00131502606994	1.01831585475141	0.983953874618129	1.008218252145	0.99225296977742	0.990795949743122
XAB2	1.18951540454454	1.24939801750269	1.05323002502151	1.00070996043885	1.01051215332759	0.965308251763317	0.988106536075555	1.19576100626406	0.99929003956115	1.0563963410445	1.00216223092441	1.01932471534606	0.933507959340565	1.07311591051387	0.976011684126437	0.9194533111857	0.963508479839372	0.978311222740427	0.961010780979723	0.966763960245281
ARHGEF1	1.17368694457964	1.09120132828583	0.868990799176157	0.946672236979932	1.07413534822181	0.980587975315901	1.00674725229414	0.940394690969458	0.896377213313946	2.03269881296	1.73202981142465	1.28175123537628	0.831892604783304	2.00682349018897	1.05171302823344	0.906936395327238	0.886404757690366	0.99325274770586	0.839107552352928	1.0478229355151
STXBP2	1.15222727959355	1.04621933404171	1.02265460002357	0.7713708724966	0.836902344209841	0.800248420911363	0.799845146886021	0.95190466016988	0.768255741824417	1.01094800812664	0.989051991873362	0.969705628890562	0.898347926752174	1.10516827289466	1.361155938341	0.974037109486197	2.87524007858237	3.12048686460087	1.22069377380462	3.81238063019523
MAP2K7	1.04451439187341	1.00248858815692	1.02725044410223	1.03915995464795	1.03631332227959	0.964048074813133	0.988520971718435	0.963737017506833	0.997511411843078	1.06563358769312	1.05395940542966	1.0126263070276	0.899742951325856	1.14825923502911	0.992678148736526	1.00335181825873	0.96239185828121	0.956165419607478	0.94836748315562	0.945003905948417
DGKD	1.41543497144521	1.59107066885744	0.743296176132157	0.843762664281689	0.861144938413182	0.722291135804673	0.809911319029055	1.16508056194731	1.23016276634037	1.34967906131935	1.04071058660912	1.56086501436688	0.842766484672778	2.30634498669731	1.03410984448195	0.941946838249717	0.727066391793596	0.965890155518048	0.902486544185166	1.20879198763411
CTTNBP2	1.0145076456566	0.997634295427087	0.99480569463867	1.21395168698902	0.982842853008002	1.30273310909483	0.991224687968698	1.04301889375835	1.17686191212155	0.990604814992547	0.979685861131697	1.00274559422277	0.983712867737637	0.998691074407521	1.01062102847484	1.00319529877298	0.980521808750673	0.990394808343661	1.93693248262334	1.00130892559248
ACTL6B	0.994982418153906	0.997229459935608	1.00377711487396	1.00407885928759	1.0279143073403	1.02509181258564	0.99705949745514	0.995009134336084	0.990016136740347	1.00541036857739	0.997060331083605	1.00316109910879	0.990016136740347	1.00644979540738	1.0073405717613	0.999277561603055	1.00449948756614	0.99625491848014	0.990016136740347	1.00072243839694
RARB	1.09813629429379	0.999225097568284	1.91658189924715	1.17609902859934	1.28755750373114	1.05838822373726	1.32226745804783	1.43236012299458	1.15220245324814	0.994554965995613	0.997604138379282	1.00077490243172	0.956607762337651	1.00152242728881	0.974513771638606	0.950142505355906	0.963144688035121	0.978056031240245	0.978320534962231	0.97759842886144
TOP2B	1.17271326604329	0.907235371534477	1.19607879887875	0.941747096145706	1.09574910735621	0.951695299597645	1.10398305249114	0.944972140212617	1.02400367805021	1.16734965856804	1.1821263125807	1.29235228253157	0.792014954195889	1.55033869148681	0.952215461571502	0.896011324211188	0.785179870101272	0.905087857988164	1.22022477985173	0.975996321949788
TM9SF3	0.910267724850925	0.888832172198256	1.11258201393227	1.07997068286383	1.24140857918762	1.09592308928663	1.27292423413624	0.995798523192333	0.827992163650104	0.941119110697132	1.00292906580474	0.942489666875412	0.726336690827199	1.07834387835159	0.997070934195258	0.865098813166242	1.01066073145582	1.03907939807528	0.839070721997161	1.05487641162206
UBE2T	1.0013822785164	1.02228157653205	1.02561062701583	0.981322210409522	0.982350341326933	0.998617721483604	0.978400548097772	1.02357664927078	0.98835286920208	1.07165719839863	1.05108318035534	1.0089687016954	0.97098591333283	1.03042144767185	1.02668375997551	1.01223781303122	0.991740129277844	0.984543413799931	0.972108220837428	0.976932943448237
PPP1R12B	1.24187786001763	1.00664374765574	1.79488398191667	1.42428653058165	1.12290975364816	0.993356252344256	1.05122890917826	0.986804097359411	2.49906224620862	0.979808463473607	1.08425730368959	0.897440964915348	0.829206670181403	1.04705309945338	0.904625976331748	0.815045753519472	0.830921192257006	0.95786605165534	1.14318363430176	0.88906369069433
DNAJC10	1.08592131731943	0.982967644027767	1.73334106472491	1.20671643321756	1.21576868883472	1.24244475510991	1.24050647822577	0.996411904396802	0.983417206493841	0.991777430224332	0.957005215752454	1.50885112040883	1.06548659611849	1.0035880956032	0.970830352686854	0.949373303271607	0.980766659918025	1.0704175323887	0.961319539226838	0.992606452450823
IL4R	0.791429878009502	0.984608090295567	1.01100632420497	0.988993675795027	2.39446217655625	0.726424384055165	2.41645078907916	0.92725688955584	0.88713398141568	1.20941740895746	1.2191896471062	1.17992155123037	0.632108156870701	1.38769154939801	1.12930344251373	0.900094264753249	0.879509839127418	0.945875886246981	1.70412835004479	1.15893143213195
USP33	1.21775951952652	0.852966132497774	1.10996843475872	1.19253385262896	1.15584174489672	1.17836222994676	0.998700998317254	0.862514583600064	1.0867035883318	1.05490087866587	0.983290255908247	1.00129900168275	0.789506475864578	1.29206401323487	0.913365386129124	0.900383422922013	1.07400460986839	0.994145707991559	0.804218659613233	0.909023866871546
PAK3	0.983595432701489	1.02049920494875	0.992289479317802	1.34498970716139	0.991155956206388	1.29233744987397	1.03178561560713	1.04972428087037	1.10415232179725	1.01933597164567	1.06956577428665	0.985179606809296	0.992033329713888	0.99086696943447	0.991995583912603	1.31454252046625	0.985177916060438	0.987941344552941	1.0077105206822	0.987504010331302
DCX	1.00455955473332	1.00045452928913	1.00509474147999	1.00237999690952	1.01228122146043	1.00395609661549	0.999545470710867	0.999545470710867	0.999545470710867	1.00472278051715	0.999545470710867	0.999545470710867	0.999545470710867	0.999545470710867	0.999545470710867	0.999545470710867	1.00086934755787	1.00111908609651	1.02918862603525	0.999545470710867
SNRPA	1.03652114044641	1.15267766399997	0.924702614192221	1.05822675025201	1.02785091831083	0.903931171466768	1.39762976556791	1.27075983127004	1.01979598059157	1.169285813797	1.10356151035	0.988859250406874	0.746291736749394	0.958504818107742	1.01114074959313	0.933987157973961	0.899871356786147	0.972381641081114	0.798540501399244	0.919568584830451
SPAG6	0.973940241779346	0.978741460421159	6.06028129160268	0.974305888577723	0.967116864793782	0.952718576052489	0.963423890516066	1.03540068187009	1.00832757673559	1.06734820483496	1.03174224970936	1.00029611720257	1.04078980031043	1.03063424998166	0.966955061461342	0.972291888049672	1.00205193471379	0.995361764532446	1.14472936654037	0.999703882797425
EXOSC5	0.97241821301786	0.998233514550502	0.977391141777325	1.0017664854495	0.959080105373942	1.0027245891368	0.9778734695525	1.02395199830939	1.08897880248709	1.01601620938762	0.974592390144551	0.976903343432562	0.947490262999514	1.00990628268227	0.994105993639273	1.02618641938683	1.04894436219375	1.00626738425503	1.00208779350726	0.99000648878472
DYNC1I2	1.45841333343502	0.886780769309901	1.02726225999583	1.23128926649262	1.68505112213015	1.74624321296774	1.4526718688519	0.95040942428984	1.81361205771794	0.835934976436518	0.874331730449926	0.855603202052266	0.720674618351629	0.848235053206341	1.00023888228866	0.95438959720541	1.07641367826883	1.13214278483721	0.909153052232946	0.999761117711336
APBB1IP	0.780071394821199	0.864178847280665	0.86397620650635	1.1298057632076	0.870194236792401	0.760579843240306	0.784471763018925	0.759268099419628	0.803644584646891	2.48550847539357	2.58493951166389	1.88041100919634	0.824606461950073	2.36683441820935	1.52074553870872	1.16086457849298	1.40256796064788	1.74318429054742	0.836105027432975	1.82739446434279
FAM76B	1.00334074833855	0.979875243579894	1.06609181458834	0.937178082358924	1.02511063925676	1.01631020192423	1.08795982813394	0.953363880309104	0.926824632362677	0.996659251661455	1.01212438512545	1.01624309972392	0.941625748583512	1.07167472418125	0.994956826288449	0.99262483755416	0.968586466138946	1.01340725420352	0.978613132260449	1.01006265116913
SIRT6	1.00334878672039	0.957909842822195	0.949633397215015	0.974204981705339	0.996967970873698	0.996703591954771	1.00218111577845	0.954300412559012	1.02565762511742	1.04568137684915	1.03016631027622	1.01766884690551	0.913958652630189	1.00248268173328	0.98484656146172	1.02150074801276	1.02167004092746	1.02236193039341	0.989257900882945	0.997818884221548
POLD3	1.01241437341218	1.05303169310549	1.54736099782103	1.00373237161391	0.996267628386088	1.02959892920819	1.02933830718593	1.01293495949689	1.07293686585988	0.932841630924895	0.982583662023551	0.907997053211074	0.86891439240857	0.963662561291269	0.973830502792372	0.971994624659068	1.04670080729567	1.04583889041037	0.923949795280346	0.982416545358011
ACTN2	1.01549802405209	1.00543067802302	1.00551628776431	1.17179542044546	0.980926136272466	0.998266939588793	1.00189672612262	0.993738275200272	1.53320162157006	0.988980709899311	1.01822871901588	0.993950405947478	0.980926136272466	1.00536315529574	1.02019148392441	0.990102525797658	0.98873749911913	0.990202678296117	0.995453289337874	1.00173306041121
CAPZB	0.899417176162446	0.630489712710924	0.706401659968706	0.978991584525109	1.10272014458867	1.10124436193956	0.905871101124657	0.702401194281117	1.17447821103085	1.06355035743088	1.22640767031777	0.764550455523408	0.391094904189687	1.12729344350035	1.11561492083779	1.03724884063919	0.902005838732372	1.02100841547489	0.826356757342344	1.08442923465923
GPR137B	0.773448045243313	0.782185668647833	0.779847252964538	0.952474987134961	0.864956283395672	0.891302713090941	0.904507028942469	0.848766750463337	0.87264142703226	1.30932627524661	1.19169264460244	1.04752501286504	0.781560464292037	1.18303599884577	2.63998626396099	5.53243035208765	1.48554918751453	1.41154780695033	1.11667832367013	1.20346762206085
JADE1	1.40864035558183	0.985681998537418	1.38121190399072	1.40446392861454	1.07178613131988	0.987481463699104	1.0086712916576	0.975252005218888	1.6020303882711	1.13164672091699	1.05644403534235	0.9913287083424	0.866336487072652	1.23290873896043	0.913184428078343	0.872123707382764	0.874147479135896	0.884689949527084	1.18089100314761	0.922497481053389
SLC25A43	1.36799295065612	0.931908328921343	0.999137306134335	1.12517021057854	1.04383868731882	1.08609268704718	0.962319018254436	1.00086269386567	1.14898777519155	0.922001645924528	0.943837398302842	1.01432035990694	0.887140347432966	0.969281980980071	0.925849574067518	1.02051860656359	1.00333968290986	0.959305378441506	1.16781735512865	0.887690725696752
UBE2A	1.09183435940173	0.839402819783851	0.926202733582581	0.949795860479154	1.0214789349236	0.978521065076397	0.847813544365205	0.853437596786119	0.948757285564552	1.12230611728239	1.15025602933442	1.03182788270225	0.836238073248935	1.14771818589521	1.0911841715305	1.27604292731029	1.14694659103401	1.04294031145969	0.93578697407039	0.969223348423742
FGFR1	0.811316830583932	1.56739948043449	0.790866553809616	4.0414113667653	2.2657445071014	1.71548299956528	1.46740482688036	1.06245245863408	1.72292502494655	0.923950241920818	1.03787704994893	0.903251325700393	0.830324351166577	1.11267341768082	0.917988461865135	0.834567622409335	0.800960461940353	0.962122950051066	1.39618794531068	0.959432492595416
SMC1B	0.974629245737078	0.972278585274296	0.998398692778812	1.03337076326104	1.00160130722119	1.0211205105516	1.03959910549125	1.05731973824494	1.06214126647195	1.05733839649756	1.15255753512743	0.997920666175358	0.96723736834147	1.08794210489045	0.991376648494894	1.00915024722055	0.959737203683039	0.974469378717989	0.955391212562419	0.980611091452095
FBLN1	1.00327038241456	1.09621700884921	1.03188972491878	29.9707453198639	1.00356474146921	0.99774339496169	0.990503824398121	1.26997969338272	1.93818732166268	0.987386574769023	0.967935916249211	1.00990076990523	1.00205670704044	1.0231877225137	0.972722854412041	0.960978764394163	0.997943292959559	0.972504441534174	0.971269155622333	0.986966379670031
ITGA8	1.00299726378403	0.976855157255589	1.00126810539629	1.76971345036232	1.08807737654618	1.05770583486555	0.985299917520436	0.967645115876982	3.15394458165546	0.987793000699772	1.02184698829862	1.00261424158026	1.34630012264961	0.985820959610655	0.980349617561179	0.999359963971628	0.97585820052783	0.986114458577375	1.00064003602837	0.992601735009444
MAP2	4.12766430238069	1.07716686365757	1.02652929878994	1.08231294344821	1.68782817980654	1.0590825780915	1.48302734215454	1.09638331424082	1.52065905864352	0.949420572446035	0.948193916559839	1.02236178588813	0.9604924507597	0.977638214111867	0.960694732954206	0.952410484746787	0.947676995476768	0.956417622204822	0.97652437650321	0.953437590233243
PIAS2	1.00686257306571	0.916447290138786	1.02522746760991	0.987253688147476	1.0841543802351	1.05046473878746	0.995969124122042	0.908632571539345	1.01466243428653	1.00403087587796	0.979572972870543	1.12488938501428	0.84348455135126	1.25205994092578	1.03645645914182	0.895006746408214	0.964691077180373	1.0185730887538	0.829666470568942	0.923449704935623
AMPH	0.967754326409061	0.975832595442856	1.00566658574579	1.06112371722521	0.977702062651215	1.01268493912525	0.987414923875749	0.98323736897577	0.95338906650507	1.07368315864329	0.991916679137165	1.00419447044281	0.976774351907897	1.05118645154887	0.995805529557192	1.05351258699009	0.970524128339804	1.13665013890093	1.01008058253581	1.48932958550144
ARAF	1.07765814831206	0.973175264733803	0.970426933176583	0.94528623298429	0.971032694013687	1.00888861110994	0.950312133614203	1.01100131882874	1.22825888680763	0.978781360737322	1.0037766587082	0.9962233412918	0.916474140527745	1.16954856430107	1.01355961557825	0.966295818792921	1.03074784263245	1.03016089959169	0.989807264620348	1.01747002493793
MCCC1	1.14777016241989	1.89668052155029	1.14362174170722	1.04091473007676	0.901199316914897	0.960441865544314	1.01073766120479	1.38415539422546	1.00677888988783	0.983624188652561	1.02134396077371	1.07696059344821	0.871223943749521	1.05086794416281	0.99322111011217	0.928016069570849	0.929841750252775	0.93767653977302	0.87047416469269	0.88937122558827
LAMP3	1.26707291675622	5.8829154666477	1.10069344887493	0.963700054774411	0.938368167248593	0.955599229081898	0.977873673253163	1.63258683263697	0.973341844277283	0.962573073811778	0.993580500001574	0.970962406899681	1.01903374330661	1.00629107854668	1.26993136339499	2.89895751305325	0.963943792076867	1.0712235093597	1.02440618154797	0.993708921453321
NEBL	14.1578682505515	5.60102667720741	5.69625998473539	1.7889780489777	0.980256211492002	0.946708284588432	1.07506214057079	4.2675888953987	1.02711504571954	0.969980368193027	1.00968184031264	0.966975854459944	0.990318159687356	0.986195672091166	0.984064646036168	0.944677294363724	0.987375905559352	1.11295808770906	1.0329792838462	0.989430630343733
ACER3	0.877962114377016	0.810464962834032	0.788952434988486	0.908015870654167	2.17982235074187	1.64471859906068	2.16452972391888	0.889153215213641	0.83750793558037	0.952236593950825	0.907003211220854	0.868126394090833	0.677805519093854	1.04776340604918	1.50073658669592	1.77193123836009	2.32632530646761	1.7002976960795	2.91921595305614	1.46576696353221
UBE2K	1.16620079696569	0.84971593067649	0.845833646742948	1.00143077791656	1.12741376536541	0.985537422447777	0.983751612973999	0.836921224607643	0.955347727425431	1.24481818570233	1.53882952935623	1.12228748835265	0.664014453636677	1.33090273036299	1.01644462344747	1.03502572851582	0.962201052031941	1.05930331886226	0.998569222083444	0.954061397179543
[truncated: 29,487 more rows]
