# Supplementary material for: A single-cell atlas of West African lungfish respiratory system reveals evolutionary adaptations to terrestrialization
Source: Nat Commun. 2023 Sep 13;14:5630. doi: 10.1038/s41467-023-41309-3 (PMC10497629; doi:10.1038/s41467-023-41309-3)
Supplement: Supplementary file 6 — Source Data [file 41467_2023_41309_MOESM6_ESM.zip › 4.figs4f.MMLG_FC]

MMLG_ATI	MMLG_ATII	MMLG_Ciliated	MMLG_Fib	MMLG_Peri	MMLG_SMC	MMLG_Meso	MMLG_EC-cap	MMLG_EC-lymph	MMLG_EC-vasc	MMLG_T_cell	MMLG_T-CD8	MMLG_B_cell	MMLG_NK	MMLG_DC-Ccl17	MMLG_DC-CD103	MMLG_DC-CD209	MMLG_Mac-alv	MMLG_Mac-inter	MMLG_Mo-Ly6c-	MMLG_Mo-Ly6c+	MMLG_Neutro
Gnai3	0.886090540251484	0.841983923357333	0.762810690269443	1.04201867369088	0.993350413721228	0.993849618779978	0.912799988171129	1.34051818110384	1.18427751080905	1.3506455668425	1.00615038122002	1.23415043294983	0.981756576416631	1.32751327695189	1.61326197851021	0.94835988815578	0.983844668591958	1.27547299299989	0.984009237583823	1.03880938977581	0.928758630071694	1.45815894988111
Cdc45	0.956789625415952	0.988691115319996	0.956789625415952	0.985236459021715	1.11095806752178	0.956789625415952	1.00273816304314	1.00090428090326	1.13862739974377	1.03825081246827	1.02694157933881	1.41532961554263	0.999095719096741	1.05546120231542	0.956789625415952	1.03209476101284	0.956789625415952	1.04569146240773	1.03020167895922	0.980429801417405	0.956789625415952	0.956789625415952
H19	1	1.00104211360821	1	1	1	1	1	1	1.3357053769714	1.01044811823242	1	1	1	1	1	1	1	1	1	1	1	1
Scml2	0.995656870302393	0.999810265496405	0.995656870302393	1.04229890458047	0.995656870302393	0.995656870302393	1.04347195520047	0.995656870302393	1.04709582902348	1.01126964050876	1.00269773206135	1.01619072289746	1.0015074559414	1.00986116850357	0.995656870302393	1.01049422052663	0.995656870302393	1.0001897345036	1.03359098517566	0.995656870302393	0.995656870302393	0.995656870302393
Apoh	0.992650648683477	0.979903226061466	0.963774364572086	1.03799896299306	0.963774364572086	1.12537261068103	0.963774364572086	1.02316072085461	1.01356616658176	1.02452852940277	1.07122352718194	1.01362362313717	0.999506230833753	1.00513209461375	1.09698635868734	0.973336660157451	0.963774364572086	0.999027535496312	1.00049376916625	0.987587118179514	0.963774364572086	1.00158123799275
Narf	0.895589403059798	1.03434746885755	0.918823150801202	1.02121463164379	0.869536638087343	0.869536638087343	1.13258403024204	0.971985222108479	0.869536638087343	1.08692304100245	1.12464241906244	1.34485722255276	1.28393527764783	1.20523312695243	0.869536638087343	0.978785368356214	1.1161297576547	0.913350907047304	0.920353417196103	0.978014806856648	1.04472655615933	1.1454230734023
Cav2	5.77108207533857	1.0166177688581	1.22251900120172	1.03778692992567	1.26135193871477	1.41590775834542	1.23505483454041	8.16646377375975	2.25736517653204	5.77479453316595	0.864905789974216	0.84788063285541	0.868918880357862	0.866397029433063	0.874154504420223	0.913348454576445	0.873700116032599	1.32941383615725	0.937968906331802	0.983382231141903	0.876056844445554	0.896026710942074
Klf6	1.5185175282065	0.547283257447084	1.00830945280169	0.991690547198314	1.04005701123593	0.673909882250734	1.37996938960177	1.35529108834197	1.35905851270108	1.14415217329189	0.872818744223033	0.583577260908895	0.601407232192007	0.955076233946352	1.46332539939733	0.779237184934319	0.859477840781025	1.04172086907926	1.69441983803814	0.946827563797007	0.822196993627024	1.37509910500993
Scmh1	1.66823637052668	0.982265383817283	0.923501859085149	1.11902372707594	1.66719854136253	1.10362527598489	1.11167626462611	1.27558828598501	1.32516545472889	1.4308939023796	0.79911362063553	1.03844071596788	1.00251946790271	0.752083004644196	0.807925572051425	0.89661464432422	0.997480532097291	0.709872556200622	0.888497053289131	1.01432531819391	0.745273925343695	0.653784176172186
Cox5a	1.28368431165452	0.909027094754715	0.917896214431726	0.928926725533138	0.769136502744842	0.947866343202891	0.855083556493331	1.01269209131664	0.884731387706598	0.98730790868336	0.946482270265995	1.21677290249598	0.903218025159625	1.1145872692872	1.44441506138362	1.03526181775129	1.09222035890134	1.76189330051067	1.08062057983544	1.16479583803457	1.05638688287403	0.751327009020189
Tbx2	0.967546432919289	0.986366303586225	0.989218323718374	2.49078095451647	9.64626580115386	2.04071181514434	1.39714771711585	5.44839003624854	1.06851960627518	1.13073078909954	0.991540985777545	0.987500552079248	0.983437294667251	0.967546432919289	0.967546432919289	1.00422064846278	1.01757171174946	1.00999067718515	1.02409102368809	0.991452386073669	0.995779351537222	0.967546432919289
Tbx4	0.995972769138621	0.998049110169685	0.995972769138621	1.87977704773215	3.86453513389466	2.92643973686711	1.0925631311257	1.24287798268689	0.995972769138621	1.00637881038686	0.999492928487481	0.995972769138621	0.998898246573329	0.995972769138621	1.0480125418262	1.00090718684364	0.995972769138621	1.00050707151252	1.00856346819306	0.995972769138621	1.00563040630259	0.995972769138621
Zfy2	1.02996166444437	1.00208473674723	1	1.00846654615381	1	1	1	1.01529801991014	1	1.00522116228303	1	1	1.00881639981163	1.01426625841176	1	1.00495437009718	1	1.00911087234651	1	1	1.00969668796499	1
Ngfr	1	1.00208473674723	1	1.01695560710524	1	1	1	1	1	1.01044811823242	1.00353439316609	1	1.03239261552711	1	1	1.09726898973895	1	1.0045526368937	1	1.02470780971436	1	1
Wnt3	1	1.00208473674723	1	1.01519211351942	1	1	1	1.01529801991014	1	1.00522116228303	1.00353439316609	1	1.00293730664668	1	1	1	1	1.00911087234651	1	1.02470780971436	1	1
Wnt9a	1.27853656826684	1.03651213892552	1.00865564686086	1.17228927707359	0.997528936233628	1.25045983806306	1.64819204708046	0.997528936233628	1.15524897089904	1.00273719669172	0.997528936233628	1.00780426479439	0.997528936233628	0.997528936233628	0.997528936233628	1.00247106376637	0.997528936233628	0.997528936233628	1.01013930774517	0.997528936233628	0.997528936233628	0.997528936233628
Fer	1.32386277397594	1.0052586325992	1.00752741674707	1.28336554697084	2.21267930350563	0.994741367400797	1.0585123371136	1.44583592620299	1.37368034835901	1.47959041802389	0.810395925461303	0.818108877830721	0.828622218627423	0.985215491386863	0.947892611654843	0.801407946641072	0.793534720465657	1.03135685276338	1.41027291123224	0.813141225340662	0.821229966765646	0.937060936479856
Xpo6	1.04088284831501	0.800001448472669	0.728988732674655	0.832281576238335	1.18922198660363	1.12758528147313	0.866914345046732	0.867782745113693	1.34344818807662	0.888844405650886	1.19811989436227	1.16131110266758	1.19875378635052	1.09430744580331	1.05634778276504	0.926066356738796	0.850547256189801	0.897792405987019	0.851409253575047	1.13534427818928	0.959117151684994	1.36430745214463
Tfe3	0.807176546786816	0.866954013562531	0.889417752143086	1.00685049193853	0.863103050731357	0.783695718638484	1.24821430831436	1.06293662869331	1.17864698483548	1.03346083438573	0.881953311008153	0.84875883068162	0.922338529892046	0.88064902318107	0.910175269452047	1.14197500797452	0.993149508061475	1.08678922210426	1.27069085922591	1.12964811553534	1.17554235785167	1.0192933135144
Axin2	0.985625475308404	1.1072021954603	0.996619411476301	1.18921708748483	1.24612288191333	1.46078553154379	1.3147461585237	1.05533432837721	1.08848537804405	1.10852937447418	1.13915268052713	1.10457419076329	0.99431514356325	0.999686663036369	0.985625475308404	1.00031333696363	0.985625475308404	0.990112670210661	0.985625475308404	0.985625475308404	0.985625475308404	0.985625475308404
Brat1	1.0351495741949	0.979804798944	0.94892343570384	1.00561281917091	0.94892343570384	0.94892343570384	1.04095090974003	0.978023971323447	1.0270788300803	1.02382073281718	1.00149512851589	1.02770389902552	1.1012665564974	1.0444429898662	0.998504871484111	1.00414933561955	0.973353428398396	0.983633385773662	0.997239285954918	0.995929801355226	1.01393260395681	0.986147737924709
Gna12	0.998169713362522	0.952284585766498	0.974881127413469	1.13894443237892	1.50466618348303	1.20972850089661	1.14019036256761	1.33983612375028	1.43880406732954	1.36998575503891	0.895498871024836	0.883392771360935	0.950178018769191	0.943265798125828	0.999374081794822	0.973484239397208	1.13285532780876	1.19630226972522	1.7317414713665	0.982433700407314	1.00062591820518	0.935218142516164
Slc22a18	0.971387086392795	1.07282216042318	1.15985686686582	1.00026792506346	0.971387086392795	0.971387086392795	1.06559310608689	1.00117651243541	1.02157218703292	1.0172361425425	0.971387086392795	0.981393133445482	0.97424034813816	0.971387086392795	1.05251879729035	1.0810929492726	0.971387086392795	1.12292697900709	1.02084670688069	0.971387086392795	0.999732074936541	0.971387086392795
Igsf5	1.90062330732523	1.80257053172001	1.4087213065199	0.971042601946368	0.952522924935436	0.952522924935436	0.998266559998504	1.02605954589603	1.0017334400015	1.01047771529131	1.0993921155892	0.991894948330114	1.03922443916963	1.2648346396803	1.0022924347346	0.961973586931528	0.952522924935436	0.978621993614027	1.01328661272574	0.976057680113309	0.971024057873954	0.952522924935436
Pih1d2	1.05801165073649	1.01354144386199	1.77451904012194	1.00211076647236	0.997889233527639	0.997889233527639	0.997889233527639	1.02211759840183	0.997889233527639	1.01659419986857	0.997889233527639	0.997889233527639	1.00962260258706	1.02639923788199	0.997889233527639	0.997889233527639	1.02357984856338	1.00698087495027	0.997889233527639	0.997889233527639	1.00756545404878	0.997889233527639
Dlat	1.30658468751546	0.929899341373137	0.991359392671227	1.05830355614893	1.23558737857821	1.33207613837176	1.0007467348826	1.09996511173344	1.03627259364341	0.990917326428456	0.943035011973501	1.05500437591355	1.00717323887214	1.07631902932571	0.998067349725731	0.920109478516155	0.925960540070347	1.03412611091282	0.940819888892117	0.999253265117401	0.90566542508141	0.842975676879147
Sdhd	0.975848375548001	0.942006691887091	1.05641602705819	0.952238766862361	0.882140069695362	1.00642947565902	1.2050816775669	1.04260108800939	1.04751202609009	1.01275208943065	0.866820852354705	1.13913879402813	0.897864262507407	0.99357052434098	0.914107851622393	0.985301184934338	1.01747105991358	1.12424332729106	0.97302629031172	0.847681571091809	1.07533723750342	1.0410379573024
Fgf23	1.02996166444437	1.00104211360821	1	1.00846654615381	1	1	1	1	1	1	1	1	1	1	1	1	1	1	1	1	1	1
Ccnd2	1.61246373205424	0.652313796019913	0.609870886805449	1.02882559143383	1.2879762507745	0.785445630674719	0.990413450099291	1.14845982132756	1.00958654990071	1.33665160985007	1.71188455970475	0.614811416056444	0.606730495805376	2.57791018291524	1.53805932802156	1.09555371100454	0.659993294757256	3.44371249578502	0.603189463467578	0.553009235708939	0.432880289924067	0.685886300219735
Gpr107	0.970602337686267	0.973378787796783	0.985215638133591	0.997990849437481	1.11151295763447	0.880411202997926	1.08876737507929	1.08393666391527	1.23616960753844	1.12858644699881	0.931441412830256	0.884950237609512	1.12010736778505	0.90909600340367	0.875673377316958	0.891038690868136	1.11983199259518	1.00200915056252	1.10769823417486	1.04660602904394	1.0022274926935	0.842998236766051
Nalcn	1.00503196755098	0.996228050817495	0.975795509916538	1.26827332774311	0.975795509916538	1.13940936888602	1.02265677963855	1.00572012862165	1.07762955718332	1.00644915726603	0.989607222662347	0.985846967180895	0.993014642045691	1.00367428974697	1.05729541897923	1.00009472030431	1.00091732299618	0.989139233698665	0.988131135934364	0.999905279695685	0.994748673118356	0.975795509916538
Btbd17	1	1	1.01115427354844	1	1	1	1	1	1	1	1.00353439316609	1	1	1.01426625841176	1	1.02282248359614	1	1	1.02534138263976	1	1	1
Slfn4	1	1.00730550412824	1	1.00423046246305	1	1	1	1	1	1	1.01061154627408	1	1.01470147120003	1	1	1	1	1.03198626926089	1.02534138263976	1.02470780971436	1.07430047908317	2.74942208419529
Th	1	1.00208473674723	1	1.00846654615381	1	1	1	1	1	1.01044811823242	1.00353439316609	1	1.00293730664668	1	1.05225019629059	1	1	1	1	1	1.00969668796499	1
Ins2	1.02996166444437	1.0062603295958	1.01115427354844	1.00846654615381	1	1	1	1	1	1	1	1.01030078245105	1.00587610633092	1	1	1	1	1.0045526368937	1.0126416097353	1	1	1
Scnn1g	5.99243849203818	1.02805789365444	1.1107041000629	1.0127082585415	1.10132418769727	1	1	1.0306668952675	1	1.01568087427712	1	1	1.00293730664668	1.01426625841176	1	1	1	1	1	1.02470780971436	1	1
Drp2	1	1.00417151261433	1	1.00846654615381	1	1	1	1	1	1.00522116228303	1.00707157452428	1.01633648364372	1.00293730664668	1	1	1	1.02574495662702	1.0045526368937	1	1	1.00969668796499	1
Tspan32	1.02761943071336	0.963729012849266	0.963120681044205	0.972380569286637	0.942020539927255	0.942020539927255	0.942020539927255	0.970909385165038	0.942020539927255	0.956792245580322	1.73710349371057	1.41745043935644	2.11268855622132	1.78750011356946	0.942020539927255	1.02875564215464	0.966272817869442	1.33764432721635	1.25779281293974	1.09739729769817	1.09884459016435	1.05322812813903
Lhx2	1	1.00208473674723	1	1	1	1	1	1	1	1	1.00353439316609	1.02062342279507	1	1	1	1	1	1.02281923894972	1	1	1	1
Clec2g	0.968738293255025	0.939889354624082	0.954952575306561	0.964340727772825	0.913688910960672	0.989671690450436	0.957567594622789	1.02133950446485	0.913688910960672	1.00433299747681	0.95125723779055	1.02773780791021	3.12507474010172	1.08586264057933	3.10120843204834	1.84764717412263	1.37753056797938	0.93035840356047	0.995667002523187	3.18849896639181	2.66560289637563	1.05773131827999
Gmpr	1.85536165454168	1.08757080784114	1.41272302384236	0.974616568317674	1.05989932575906	1.12375182275995	1.26226700951936	1.02168714088479	1.70314082038164	1.00781053776203	0.986252899327147	0.992189462237969	0.973702233284806	0.962386314219768	0.962386314219768	0.9767278642266	0.962386314219768	2.13382949191531	1.11213128899382	0.986164772143216	0.971718274010537	0.962386314219768
Glra1	0.959747295565201	1.00073428457914	0.959747295565201	1.01536817202116	0.959747295565201	1.03956031096905	0.959747295565201	1.00399832021477	1.00933104574237	1.04357699627797	0.983548434642863	1.00938826221927	0.965386872724759	0.959747295565201	1.09240267195688	1.0233773480612	0.959747295565201	0.99926571542086	1.12408573788547	0.997385667377343	1.09433093651418	0.997396195404292
Mid2	1.16523549113995	1.09191961099877	1.08914237501865	1.26976923059681	1.9111263462676	1.2983186705949	1.15978651691618	2.18477599667694	1.95244740525278	2.13436162992823	0.990874281820371	0.988258201941536	0.982524042696712	0.968288773184432	0.968288773184432	0.985545071369587	0.993217325652493	0.994819825120806	1.00518017487919	0.968288773184432	0.987096130830731	0.968288773184432
Trim25	0.83097504474841	0.705584759245754	0.708307560389665	0.632830524973055	0.731396721694661	0.740324992056905	0.719039429743079	1.06715883892698	0.726612212207328	1.52429793067208	0.841862027264931	0.932841161073016	2.69539385208129	0.769731745684691	1.59809125347588	1.33258104667875	3.76501955865861	3.6243788977942	1.24810347864469	2.49661194547059	2.25959952154087	1.42035094293912
Dgke	1.01418254193997	0.844927764319293	0.892593055543866	0.850134992201518	1.19660974281862	0.819851387967849	0.86808867861527	1.09356735176515	1.05519102247918	1.04158690815784	0.990169088996741	1.74579259477809	1.26464646145685	1.00983091100326	0.966582481641439	0.926721191156842	1.65225711189898	1.10708965825989	0.896677367108652	1.03892205504417	0.904847065103325	0.816383305139805
Scpep1	0.756015214668555	0.837920406654001	0.719960087195169	1.30071341344926	1.02017266261098	0.980652367307377	1.05017955105883	0.670914833324895	1.07514138038087	0.720295830557979	0.726032764788832	0.715749919404932	1.54901056303643	0.787609767779083	1.49095030236514	1.01934763269262	2.15647477420862	0.914956385324639	1.88497695615659	1.23212962021646	1.19812907727183	0.645302711503994
Mnt	0.93171987205842	0.950072827512313	0.912440051954126	1.05757627814566	1.29682244300226	1.07067501542913	0.961777508972224	0.987528281724398	0.989153087601555	0.969773881869649	0.995230382516544	1.06125726980322	1.00476961748346	1.08591868169226	0.991952736821516	1.10861035231543	0.943164510078475	1.08253604253475	1.19035326990376	1.10502008670296	1.10427701405926	0.988758961260391
Itgb2	0.812324858561751	0.840004867936767	0.811581054402955	0.846022441889321	0.788694265625873	0.788694265625873	0.788694265625873	0.901450293557086	0.829440845078255	0.876852432109409	1.68184759793989	1.381449392608	1.09854970644291	4.57140738184317	0.872320654485745	2.34221896516992	1.90336519633399	3.77384340702572	1.65819596016246	4.93775653074024	3.60135659867595	3.73970946718734
Hddc2	1.02847209370983	1.02337126115675	0.988624356235416	1.03116704057383	0.868102675786534	1.16398531427811	1.03978669025042	1.05386765952063	0.958697895809655	1.00902889659768	1.0474556415729	1.04286787863049	1.00440621897656	0.995593781023443	0.868102675786534	1.02047988664582	0.935707558191592	0.993603869704548	0.975391856532798	0.954530125084033	0.953458294914473	0.902156546885475
Tpd52l1	0.934271587361915	0.872240252364323	0.894339397806926	0.91328563262619	0.880283743409541	0.843992647707928	1.15331121256178	0.970761349671168	0.892699227452086	0.939200113400408	1.08483411596657	1.24122163558343	1.12399237243267	1.17431377464638	1.31117041060644	0.996761137479171	1.13501761111911	0.925508818513876	1.00323886252083	1.03263024586737	1.23912694333233	1.40424343593962
Pemt	1.01652336490759	0.993177237616446	1.01310228667627	0.987263927960173	1.05590398682199	0.95875855503524	1.14837151467842	0.988160703229326	0.95875855503524	1.01919653453193	1.01731364625294	1.03419279127325	0.98981525229182	1.01368793336488	0.95875855503524	1.00682276238355	0.983441752450404	0.985028479589284	1.00757517503753	0.982447378975067	0.9867350441603	1.03409639521805
Cdh1	4.45845044522192	3.16196837931064	3.2150630330487	0.960327456880261	1.02285329665605	0.928748599260956	0.973350504241677	1.0004497960759	0.928748599260956	0.999550203924104	0.953711478541829	1.0018216799385	0.953350753051368	0.941998366777575	0.928748599260956	1.03363898529511	1.05029925125842	1.37721466761514	1.00205601151797	0.951695942923976	0.979402649263361	1.03838940580521
Cdh4	0.989386330437669	1.03690278953444	1.00042221621245	1.07479509415396	1.22391712051523	9.73856123563961	1.0369002810746	1.19443774502939	1.23229506516767	1.33977748344431	0.998431286797892	0.999577783787545	0.995200069717683	0.989386330437669	0.989386330437669	0.994288116487746	0.989386330437669	1.0210331080061	1.00189376630451	0.989386330437669	0.998980100960753	0.989386330437669
Ckmt1	1.08802694685915	1.17757611793209	1.31687056543583	0.997396216247246	0.997396216247246	0.997396216247246	1.19465051714117	0.997396216247246	0.997396216247246	1.00260378375275	0.997396216247246	1.0076701776883	1.00325702246798	1.01162532840714	0.997396216247246	0.997396216247246	1.02307413857448	0.997396216247246	1.01000490996451	0.997396216247246	1.00706765613366	0.997396216247246
Bcl6b	0.993666488142682	1.00049462191552	1.00475011596734	0.997870156921561	0.993666488142682	0.993666488142682	0.993666488142682	1.61007818856521	1.65555163592912	1.42231539298069	1.00069327476586	1.00390203046593	0.999505378084484	0.993666488142682	0.993666488142682	0.998589479678103	0.993666488142682	1.01179510497502	1.00622803209283	0.993666488142682	1.00330176201947	1.03264596769778
Clec10a	0.996132587136698	1.00193674588342	1.02973646876467	1.0003466886548	1.0970649123671	0.996132587136698	0.996132587136698	1.01137144328786	0.996132587136698	1.00958872445872	0.999653311345198	0.996132587136698	0.999058534005874	0.996132587136698	0.996132587136698	1.4219730389234	2.70201409005828	1.0052082239783	2.4854040490828	0.996132587136698	1.1231185786427	0.996132587136698
Alox12	1	1.0083511896881	1	1.02546724272711	1	1	1.04802365787277	1.06017122513056	1	1.07003346609975	1	1	1	1.01426625841176	1	1	1	1	1	1	1	1
Arvcf	1.05645018838369	0.998194745749018	1.03472656657926	1.29485532698795	1.5904728116782	1.09963209695212	1.03305992288414	0.970610005659702	1.04000904509117	0.98121858186015	0.980451368901399	1.08749306179186	1.00618397844212	0.955165032793625	0.94173006828534	0.965180982770198	1.01506880147846	0.984841653437221	1.00180525425098	0.964998155614827	0.94173006828534	0.94173006828534
Comt	1.80109556303734	1.23981985585069	1.1005942567481	1.87704388859445	1.692463338828	2.20840919040664	1.41746642034917	0.928381339318693	2.00164283387212	1.01783865242218	0.785860684756026	0.774619457416393	0.791111955954107	0.803511446563453	0.643540582792985	0.877942783992162	0.957493828127064	1.66279766075699	1.84485448291718	0.731381757254418	0.982161347577818	0.641468584693054
Rtca	1.00037965025956	0.99588198253105	1.00404397511575	0.991877986055945	0.9712785288948	0.9712785288948	0.9712785288948	1.06146906141069	0.9712785288948	1.01712246117691	1.00775312531475	1.0578649129414	1.02453799940792	1.01295827953968	0.9712785288948	1.01997038396153	1.04691839565249	1.01574281692681	0.983557053001368	0.9712785288948	0.999620349740437	0.9712785288948
Dbt	0.999218311018773	1.05531091485863	1.05737405466046	1.00078168898123	1.15807690172115	0.992158922086845	0.959974142610701	0.944075605230057	1.32215807877091	0.993145439382537	1.00816807810452	1.17544770977718	1.08892238498421	0.98167068474795	1.01310841175022	0.98807876254498	1.03586541417265	1.02861015065147	0.962623933616982	0.915985183539858	0.965943115455353	0.915985183539858
Dazap2	1.34030042819676	0.74688778479272	0.613871656482702	0.645790324201779	0.740284924612662	0.720420732974581	0.703492972398443	1.38278576638486	1.00419430576753	0.995805694232468	0.808877197903017	0.843693000378615	1.00851186172005	1.01629289254141	0.9208822291535	0.874878785123051	1.00509812643408	1.60333358145222	1.02776623682504	1.44540880674411	1.2261805147854	1.45167211464561
Mcts1	1.22672635519887	0.815347583938596	0.73235363732771	0.907756371446466	1.1951870624158	0.845727025651118	0.901909420825669	0.965891889796332	0.926283938366303	1.00266090183507	1.04288805468151	1.05512202692434	0.919287876567687	1.06642504739121	1.06145668256251	1.02588314512409	0.997339098164935	1.18907680322595	0.996341864152855	1.10534165165792	1.19840545210869	0.817062396733667
Rem1	0.993030138881789	0.993030138881789	0.993030138881789	1.30334376075092	1.29834674411025	1.24482033708848	1.0407190785288	0.993030138881789	1.20448254561277	0.998214910388831	0.993030138881789	0.993030138881789	1.00178508961117	0.993030138881789	1.04491615856084	1.07205746452855	0.993030138881789	1.10580326463083	1.01819489560401	0.993030138881789	1.04313317063428	0.993030138881789
Rnf17	0.987014261661192	1.01557280589793	1.00912220869927	1.02057423996105	0.987014261661192	0.987014261661192	0.987014261661192	1.0632136808483	0.987014261661192	1.04401680270629	1.01149160462635	0.997181280846643	1.00031893425948	1.01521356470236	0.987014261661192	0.999681065740522	1.02738666555654	1.0622575199319	0.999491710760291	1.01140122222368	0.987014261661192	0.987014261661192
Trappc10	0.844831443069285	0.926595416699354	0.929122560090161	1.00759786493154	0.996078261235642	1.19844258394168	1.27785952052197	1.13601215794494	1.08079089145231	1.00392173876436	0.938099467403891	1.10053940439856	0.929803242184436	1.10673597046018	0.954184454883197	0.919767814798584	1.11662949590292	1.06480266492726	0.986086458866052	1.05407384387345	0.868674310736327	0.881946432754711
Ccm2	0.762377128762615	0.677867640938839	0.547579192425109	0.860651327188314	0.998443586849082	1.04559569961672	0.837791519616717	0.944933070739604	1.00155641315092	1.02710609382774	2.46432549411175	3.01027603655565	3.06476975167888	2.32913048459263	0.9852956249874	0.927070057955152	1.25035576413673	0.860701220379883	1.0893337962826	1.90639719663874	0.937958672573135	1.08020491371863
Tbrg4	0.951016120582761	0.962318573712332	0.92300272363746	0.981630431875958	0.987858959195308	0.971566560603569	0.983963167686248	1.06589699813131	1.03879500645718	1.01644513393408	1.10864580614274	1.08154262591818	1.10314218550491	1.03961422729345	1.02095270047194	0.999074994858651	1.22757683747319	1.09516765151583	1.00092500514135	0.986275647548383	0.967311275880317	0.896973815912276
Tmprss2	2.55268199230057	1.15534142540467	1.55331129852779	1.03071486498612	0.998533500456087	0.998533500456087	0.998533500456087	1.01380908582701	0.998533500456087	1.00374700590701	1.00559470451955	0.998533500456087	1.00146649954391	0.998533500456087	0.998533500456087	0.998533500456087	0.998533500456087	0.998533500456087	1.0365772137482	1.02320507617877	1.0082159682326	0.998533500456087
Mx1	1.0130429470408	0.985623941107233	1.00100325900406	1.01527267200618	0.983573449393683	1.06536785843241	0.983573449393683	0.983573449393683	0.983573449393683	0.998996740995942	0.987049784671572	0.993705025520511	1.0038277120995	0.997605362389681	1.62243587324347	1.04792739323396	1.15422563339445	0.988051302167053	0.996007401086924	1.08149705543581	1.21629421785593	1.02215699993008
Fap	1.00481653638919	0.9951626831423	0.986468302633561	1.05391104016815	0.975586345663906	0.975586345663906	1.07019961341301	1.00550454995078	0.975586345663906	1.02163360506009	0.979034451376956	0.995706275343633	0.98012888345953	0.989504312574134	1.02656092372327	0.997851649034439	1.00070277381893	1.00231735063064	1.0003090525475	0.9996909474525	1.07887206631366	1.05224648893789
Ndufa9	1.18312304406891	0.990324260747134	0.838397754405775	0.945480145869173	0.808159388974547	0.994973146069786	1.06790088012644	1.21435269837265	0.987398108042372	1.0981526788961	1.00846394472005	1.13925670591138	0.939533254329124	1.03530787919369	0.854850348179881	1.00502685393021	1.10681344619278	0.972195601393038	1.13115720928806	0.835965066673806	1.02390456422138	0.696010535103461
Egfl6	1.05071414072426	4.39128559300334	1.07659881112773	0.995558298914928	0.963191501222553	0.963191501222553	1.10467465853336	1.03755175700608	0.963191501222553	1.00444170108507	0.987078054469385	1.02891343186038	0.985865318842291	0.963191501222553	1.01351844622686	0.982354650355678	0.963191501222553	0.989582888225388	1.04111783873452	1.03493648198956	1.01572407085834	0.963191501222553
Lck	1.00563403996273	0.992066928630551	1.00649654085304	0.95946101896367	1.01527386717358	0.998529324473632	0.921866493549357	1.00147067552637	1.01807250712877	1.01915236071596	4.75615099198164	11.8324008464848	1.04854453373429	5.23574767901036	0.921866493549357	0.988516961252806	0.945599906441686	0.987865244103808	0.933520369988861	0.921866493549357	0.987959427954258	1.07341224064598
Cttnbp2	1.7162469877229	1.00769576225938	0.986230099857084	0.991888435011967	1.07417739510317	0.975350770556617	1.55346872323008	1.0902663485675	3.06447131611458	1.28712019099936	0.999538866159275	0.995465841871306	1.10572369691316	0.975350770556617	1.07876861745654	0.989885517823343	1.00046113384073	0.984237066920231	1.02501220792804	0.975350770556617	0.98480844263512	0.975350770556617
Galnt1	0.847938014688398	0.798343508728722	0.713888078740913	0.840638910056175	1.41578148591862	1.10688492800614	1.00027799709638	1.12874992872373	1.41301413182581	1.05237483943908	0.944701659334001	1.05987141642764	0.999722002903617	0.997441945052116	1.23439124541971	0.826593244071506	1.12077568292321	0.863533362878044	1.10426481626507	1.01632367055956	0.851933568904969	0.73545088485617
Mkrn2	0.978065399955677	0.984808293644953	0.986024854285221	1.00700781607407	0.90719567845003	1.05930724719904	1.04045361181315	1.07197533871298	1.05063305520793	1.01546291354962	0.999854363922976	1.03585382615634	1.00014563607702	1.09939309445875	0.90719567845003	0.957288647241039	0.954100628149508	0.944550240299683	0.971925641805562	0.952134996180074	1.03822056892661	1.14359363823762
Pparg	0.974686123626605	1.00527383524211	1.29204979601051	0.994726164757889	0.946332428937945	0.946332428937945	0.991778773739167	1.08788537503641	1.44297376433975	1.0399180200294	1.07694268253063	0.971572942687587	0.964662443317434	0.946332428937945	0.946332428937945	0.965160158877663	0.946332428937945	3.48040191771197	1.06847159279379	4.35881759862906	1.08862065833707	1.28109730738332
Raf1	0.847846892650442	0.888549833731127	0.851555844370806	0.95216996850682	1.34703927869628	1.24579927807625	0.941059180876818	1.049282132522	1.0442756110789	1.13616499444979	0.989794212200143	1.26223756528798	1.01226523252321	0.927403054676823	0.756874691541454	0.770484585497242	1.01020578779986	0.897445524244307	0.830686292013272	1.3171864557603	1.02240690950341	1.34094481928658
Sept1	0.964107999826604	1.01514673719071	0.894142319526949	1.01316273523714	0.859415334953211	0.930884699528527	0.985654815758611	0.993663226555578	1.09047684621073	0.971187354002214	4.20559217389008	5.23089955540525	2.39266034798388	6.54189909292638	1.00633677344442	1.04702818089315	3.31473927415594	0.912981200759093	0.881194107802738	0.923430368930178	0.914766044423299	1.15229707060308
Pdgfb	1.61855241830459	1.04538506423892	0.945451475403857	0.942938391201768	0.93502198441588	0.93502198441588	0.93502198441588	2.6816711712226	1.09925143068716	1.87258108763439	0.954889542757146	0.93502198441588	0.96619875330087	1.24159551837766	1.03416371203988	1.11014711136313	0.959094084849975	0.991505360284846	1.12555064269207	1.12303718998665	0.962305842527312	1.00849463971515
Acvrl1	0.791444186256185	0.770369690217551	0.769346605256649	1.4311621586798	1.25808794618645	1.18041590941258	0.906634969287917	12.6291089046544	1.26404273627353	8.42572126614906	0.807495272564008	0.778166324060806	0.78290958575697	0.815274279922288	1.01537763816715	1.3999128757231	0.871118771535756	1.13866535780481	1.21045886574704	0.984622361832847	1.02258829234677	0.725518277852902
Grasp	1.03381392422279	1.13776017029421	0.952719855487636	1.40163264999675	0.961028212967519	1.1382716954854	0.914517554707516	2.12452733463028	1.6274108625793	2.07653323127112	0.97622146048776	1.00561617861682	0.941638512225486	0.960449482155714	2.60994188627899	2.32389194303846	1.48035045380521	0.924639224374395	0.928277508653797	0.99438382138318	0.937447012547805	0.872611555891556
Acvr1b	1.03502416791448	1.02427016682416	1.08126585063388	1.06885572951257	0.922630703316305	0.999357086267434	1.10509868484794	1.43300577019896	0.970296886394296	1.21754823282361	0.990278120123028	0.999228320729087	1.00064291373257	0.95672670807727	0.97083833866831	0.964203822598829	0.970333693705526	1.29998248866539	0.988461982096632	1.01448690944876	0.994980084099281	1.14149287184219
Tom1l2	0.978447834297467	0.914726464020476	0.943467178447313	1.26713999709154	1.22040699806105	1.23882712581071	1.50402001696606	1.26419453887192	1.3851078571716	1.48982426268871	1.06089746939924	1.10349622793375	1.01029069106706	0.933999299659428	0.701586179875149	0.781813502125154	1.08536462560046	0.989709308932941	0.909145743278265	0.759338179890129	0.819749974043806	0.873039169848215
Gpa33	1	1.00104211360821	1	1	1	1	1	1.01529801991014	1	1.00522116228303	1.00707157452428	1	1	1	1	1.00992171605395	1	1.0365782409453	1.03809958631807	1	1	1
Zfp385a	0.879333002158976	0.901449865040301	0.949680745968694	1.09318626425791	0.968430704318136	1.22451547972052	1.17296043539244	0.906299415241442	0.951756777340583	0.949530487732824	0.891779354607112	0.976190625340902	1.0238093746591	0.879333002158976	1.26334517467873	1.34078742307726	1.33663815803637	1.16349254546987	1.23725839130167	1.52774789262745	1.39644436914365	0.948429698961525
Itga5	0.856162042361851	0.894415522838753	0.834750720483498	1.03394771152382	1.19041337263295	0.942906929033979	1.01629247986481	0.995703491546565	1.34539541683944	1.60105197273083	0.855136435497198	0.891488522192198	0.814629231982774	0.961699302945777	0.9645862368059	1.50001640621268	1.00093635126713	1.33256236627036	1.65352865892213	1.15500113226069	1.58949205558006	0.999063648732872
Gabra2	0.998235920891526	1.0024000746276	0.998235920891526	1.01940710657862	0.998235920891526	0.998235920891526	0.998235920891526	1.01350695388434	1.04980812197828	1.02435357826058	1.00176407910847	1.0188229623373	1.00997336636609	0.998235920891526	0.998235920891526	1.00318155108792	0.998235920891526	0.998235920891526	1.0108552298272	0.998235920891526	0.998235920891526	1.03739464983516
Wdr77	1.17076870054484	1.00910177069838	0.94660761154845	1.02495488841672	1.17659869066777	1.2066366252115	0.987186422959189	0.927509622966044	0.89991211246318	1.01695097561325	0.993729533580916	1.09474826114776	0.982482821210188	0.990498139252616	1.02429712563265	1.00627046641908	1.10517541819242	1.06672874362666	0.968960097965385	0.89991211246318	0.979423880433613	0.93521380192109
Adora3	0.985221921856857	0.99551167309607	1.00728972261234	0.989389866215047	0.985221921856857	0.985221921856857	0.985221921856857	1.00029386643333	0.985221921856857	1.00885394141214	0.994228807250541	0.985221921856857	0.99970613356667	1.02750001491796	0.985221921856857	1.10596674076816	1.03616108061307	1.02125960669913	1.0227584695111	1.00956459762851	1.01960726515975	1.02387013855584
Atp5f1	1.20084731396165	1.22147921256997	0.695327753212723	0.709022018720856	0.633846592469477	1.03408783155437	1.15485327329104	0.780047599573082	0.884548546231063	0.78942828222337	0.874925114899362	1.20956336564674	0.788308794601595	1.04622034973659	1.03406156026873	1.15703647176367	1.22474548587652	1.03956173407781	0.965938439731265	0.788899444378663	1.31609548480705	0.792521210293975
Sox9	1	1.00208473674723	1.01115427354844	1.0212085993341	1	1	1.04802365787277	1.07720194342365	1	1	1	1	1	1	1	1	1	1	1	1.02470780971436	1	1
Hnrnpd	0.875863675514222	0.886553257440087	0.746988455531704	0.946864945825608	0.993222259199974	0.867985273569869	1.02473474483956	1.04917634436341	0.995659978122014	1.12408560885139	1.00434002187799	1.3164063132095	0.9655471353225	1.37262465050305	1.0668095843299	1.19430010062593	1.11624874091476	1.28013957683986	1.18644572573939	0.948576419373122	0.915710843354746	0.774810143659092
Dynlt1c	0.960379393339785	0.979478967531903	1.1517733462804	0.987232573211486	0.960379393339785	0.960379393339785	0.960379393339785	1.01336538772191	1.09067683766008	1.03618089434408	0.996444692571678	1.00007615963536	1.06739569171354	1.029248413205	0.960379393339785	1.06884207676866	1.12700735695938	0.999923840364639	0.984716735025749	1.00795324727659	0.997802142392071	1.11178252201635
C1d	0.861765707807574	0.758472848878971	0.771681644988365	1.10298124351889	1.07401985638771	0.988444046686489	1.08740590057825	1.06664911520395	1.0756517428442	1.01155595331351	0.789181341014238	1.06087482196101	0.781569758606183	0.812304393518633	0.962084755674063	0.920734959852171	1.02761165991669	1.11075627764014	0.929581718931851	1.06239454377163	1.06752304721828	0.848082552838567
Gm2a	0.742448763028417	0.653200443070269	0.626548644309085	1.21834227450313	0.795547844759623	1.05828114678812	2.28928848561268	0.775382600025126	0.852797161940638	0.643367230897006	0.895381307016986	0.630705185884057	1.2569522830955	0.596990983944105	0.941718853211878	7.21588451361709	3.74316077742301	1.88332568710758	1.52178906799583	5.08735472044162	4.02157221873133	4.03213335055004
Krit1	1.01366507011983	0.691977531969051	0.725714196831	0.901656977886095	1.43195953534384	0.986334929880173	0.7260775676697	1.1699493829272	0.951869487854913	1.13869100476444	1.20454388239669	1.14805728107941	1.239759904184	1.28097663020633	1.11824092303467	0.721011059348425	1.23131692920472	0.791708391752947	0.823813724211588	1.14776310896933	0.91694583054236	0.638341333542587
Clcn4	1.07673362571671	0.934526092881633	0.751563122385184	1.22615271248328	1.45001374411405	1.4093182229636	0.95074047508491	1.03114582060023	1.07941696544956	1.11187688648785	0.874994250547136	0.992720188214478	0.840315528840642	1.05469384376029	0.745054433887858	0.959023047100895	0.864663910200659	1.07026343670706	1.1141377100665	1.00727981178552	0.918909412763557	0.72656136946617
Grm6	1	1.00312786966619	1	1.00846654615381	1	1	1	1	1	1	1.00353439316609	1	1.0117581878481	1	1	1	1	1	1	1	1	1
Sema4f	1.05270033250362	1.27610947617096	1.03771978515745	1.00128599760309	0.992879735497312	0.992879735497312	0.992879735497312	0.992879735497312	0.992879735497312	0.998063721723876	1.09998007820138	1.00310717365272	0.998714002396913	1.00704441437572	0.992879735497312	1.0637979261878	1.01844138122353	0.997399956412141	0.992879735497312	0.992879735497312	1.0121647306376	1.03182835237462
Hk2	0.939900204780097	1.70605131154578	0.95764230419562	1.21525984364209	0.95725518190804	1.07540361794151	1.07381400622504	0.849698483907399	0.867008292486126	0.855384352071523	0.956591868349876	0.995557818454216	0.912372416313879	0.909436399767191	1.00444218154578	1.82578186442641	0.976732692488194	1.46771479084472	1.51005005628861	1.45567998883609	1.39166327784764	1.02557244335881
Myo18a	1.15515814105209	1.22068214080456	1.00184061937132	0.859135516735587	0.836349592758334	0.93155316496728	1.08961709336575	1.9145274670193	1.25665177150728	1.41847069878782	0.783337007923263	1.24958047411601	0.86650870912711	0.815441161517042	0.99815938062868	1.01244905796357	1.13863197101305	0.839620972829524	0.913023730561859	1.54770980866967	0.900050226603909	0.859560679405113
Haao	0.927942478560719	0.942497551773871	0.948727287825659	0.987377730600134	0.927942478560719	1.08353271060842	0.972505670676727	0.970727079967687	0.927942478560719	0.937637731289609	1.02468211466349	0.975938406080366	1.35372527676142	1.02135006921074	1.07770181126842	1.32053123441144	1.42207427480377	1.01849454589568	0.999141163320239	1.22480456648267	1.19399594144381	1.00085883667976
Cd52	0.291920985561961	0.248301719261252	0.293200322680877	0.257987107029708	0.257283751951811	0.268731351078045	0.265316488971882	0.314251514062353	0.217707242617768	0.278432707056678	3.00842546028259	1.02690572223606	3.5883066792887	5.18219826838993	1.96708817269012	6.07191369471465	2.18984385753773	0.973094277763937	1.44996399998276	3.44917003789129	6.30234999631763	10.3406541956384
Abhd15	0.859397742565214	0.856182317374238	0.853087315282362	0.894163803358209	0.834397795794501	1.01608270486896	0.834397795794501	1.50294756271778	0.877505572233388	1.07523004034473	0.983917295131039	1.06099089322799	0.84666467095874	0.858236799154886	0.834397795794501	1.05617575760936	3.08368851260023	1.04337588524044	1.3144527924775	1.02361652294315	1.11957074564547	1.73970946444139
Hoxb6	1	1.00208473674723	1	1.16552869464987	1.10132418769727	1.75953366850036	1.09698092656751	1	1	1.00522116228303	1	1	1	1	1	1.00992171605395	1	1	1	1	1	1
Loxl3	0.990286083757254	0.997520622830286	0.990286083757254	1.16011313665973	1.60979009973268	0.990286083757254	1.11512067980517	1.03594515891689	1.04144756971073	0.995456528107178	0.995834828021176	1.00048680527034	1.00193005355343	0.990286083757254	1.15010696330492	1.00011142109248	0.990286083757254	0.994794496717482	1.03543307899933	1.08887799307997	0.999888578907523	0.990286083757254
Kat2b	0.814439600201159	0.837141892104801	0.678802733917214	0.83152944140475	0.930065428453799	0.786060421012266	1.01786875825954	1.53222823446038	0.982131241740459	1.34814090291698	1.06602650457964	1.23951143816811	1.05044514546885	1.07296920346539	1.07998534243564	0.88106915518861	0.917101799132875	0.83208179351164	0.879287181364883	1.67962704651452	1.06451253181167	1.07677900290661
Rab5b	1.02204044505405	0.919214188457951	0.775906492521513	1.07330791633211	1.20891836231845	1.25651801809862	0.965666887371227	1.11815115880673	1.11707365666525	0.999003248943648	0.874015071644652	0.917457584515615	1.13898372750096	0.991756279770068	1.00099675105635	0.926910511330937	1.0678426462126	0.920613389141221	1.0592553580381	1.08703664517093	0.800570495295862	0.809008194777421
Cryba1	1	1.00417151261433	1	1.00846654615381	1	1	1	1	1	1.00522116228303	1.00353439316609	1.01030078245105	1	1	1	1	1	1.00911087234651	1	1	1	1
Dnmt3l	1	1.00208473674723	1	1.13778963893119	1	1.08316044835203	1	1	1	1.01044811823242	1.00353439316609	1	1	1	1	1	1	1.01367471324322	1	1	1	1
Icosl	0.951837108802805	0.962774968878623	0.962454160287944	1.4447562449508	0.951837108802805	1.44648596294129	0.997547808466556	0.951837108802805	1.0010121923173	1.01982367623409	0.99295962906625	0.971467247929685	1.24129406526289	0.951837108802805	1.79076725159016	1.18475972492669	1.05108214764284	1.07783033374965	1.24532666809882	0.998987807682696	0.970324920932858	1.0642035644733
Sult5a1	1	1.00521566584104	1	1.51386298746007	1.10132418769727	1	1.09698092656751	1	1.1900499017731	1	1	1.01030078245105	1	1	1.05225019629059	1	1.02574495662702	1	1	1	1	1
Chmp1a	1.12727740027603	0.926542703363831	0.861273592446149	0.990140725927731	0.798313200274681	0.948008533067407	0.995178307127438	1.10189132996428	1.02819651353339	1.01021537490693	0.990861856899498	0.86849001374892	0.92212345059044	1.37197669077182	1.16119539521859	0.980380451281261	1.1562288270706	1.00482169287256	1.08046674973614	0.963284311651782	1.19285659638605	1.08929231184543
Rpa1	0.964323221036194	0.911383058687387	0.949861943952277	0.992770069215644	1.30391553182905	1.32820614035679	1.2296777887668	1.01579879112406	0.979632074818197	0.979514554230619	1.48244674264266	1.3585989117825	1.34786488201914	1.54482096280685	0.81239765593946	0.991464299175029	1.09194541940944	1.08716274986005	0.935505850829291	1.00722993078436	0.852482926723103	0.863200579066296
Serpinf1	0.995521789933788	1.12241273863758	1.07838699256561	2.03387392109993	0.96656198410146	1.04694171205936	1.08840594093339	0.981348468578629	1.06743242035063	0.976660737990317	0.98709971148076	1.0065143044648	0.972241605095469	0.96656198410146	0.96656198410146	1.20176444572583	1.10820490671335	0.993045722124762	1.54133085098895	0.990443613681775	0.994766176590691	1.00447821006621
Tubgcp3	1.01861476893419	0.997486313721186	1.02078471993212	0.997580581597305	1.13676629023494	1.01522871694474	0.997159594777232	1.04724492181741	1.00691546427045	1.03608317387629	1.02477643946978	1.1187758307859	0.996123167543063	1.0024194184027	0.91487537559757	0.917455183709959	0.983236081068628	1.00679487524238	0.958805316040214	0.977913557625469	0.911861308542609	0.869446619086127
Oprm1	0.947390727297888	0.971389079100238	0.968611154232973	0.986026153386056	0.947390727297888	0.947390727297888	0.992887895457475	0.961883929506773	0.947390727297888	1.00711210454253	2.73332232626963	1.17639288214442	1.16460870940652	1.87155559355654	0.947390727297888	1.62882664589898	0.971781260481011	1.03025346038252	1.14043975410567	1.16223317826703	1.05863337419126	3.58808451609476
Polr3d	1.07061891883916	0.944194493462019	0.929805887943695	1.04358170950072	1.29717386202859	1.02747016354769	1.09959398764822	1.00334991475905	0.925390386312975	1.0513723737864	0.996650085240953	0.936161927449436	1.00793506609414	0.930343383265228	1.02194095797794	0.967421115932987	0.985350629102545	1.01893462808792	1.0354994439448	0.945473374088787	0.931521222894234	0.914448093582036
Tcf7	1.01641447697963	1.00336188399098	0.986846901265939	1.00357948959683	0.986846901265939	0.986846901265939	0.986846901265939	1.01711043183212	0.986846901265939	1.02088115370507	1.26831529434064	1.59645921086738	0.989745573228287	1.0291947258557	1.03840984556585	0.996638116009025	0.986846901265939	0.986846901265939	0.986846901265939	1.01122972671963	0.996416047736735	1.02555886254362
Ddx3x	0.963202889668606	1.02479472073134	0.805689733036242	1.39459327128834	0.975205279268658	1.53258415608842	1.02891422434306	1.35706653906417	1.48768011263781	1.3821980106678	0.666401556910636	0.859402542975405	0.628019402877	0.684303312134107	0.784092412293849	0.885387060853685	0.812532856061385	1.7149651022133	1.02580963717625	1.39807523187779	0.935122595320897	1.70327337069303
Il12rb1	1	1.01463604862376	1	1.0127082585415	1	1	1	1	1	1	1.05391718983467	1.11014896852969	1	1.13224519171264	1	1	1	1	1.02006342305056	1	1	1
Slc5a5	1	1.00373829972621	1	1.0127082585415	1	1	1	1.01529801991014	1	1.00522116228303	1	1	1	1	1	1.00495437009718	1	1.0045526368937	1	1	1.00969668796499	1
Kcnn3	1.03710710714316	0.999855877148737	0.989946895245254	1.0455498229439	0.989946895245254	1.07227132289855	0.989946895245254	0.989946895245254	3.81767672176673	1.01584768010229	0.993445756786605	1.00014412285126	1.00158687679919	1.00406973346674	0.989946895245254	0.994851458540851	0.989946895245254	3.51534392276125	1.00980861860214	1.0144063147603	0.999546101390361	0.989946895245254
Usp32	1.08327729860796	0.786304209467015	0.656618432105818	1.04327458219638	1.06615099569602	1.11872127327458	1.01449589459317	0.970281073798503	0.841430781814822	1.13427116369113	0.985504105406832	0.982651451759943	1.09640339773164	0.940404338288383	0.806364028469085	0.916131309056471	0.970178066246716	1.06843920225279	0.9690776226219	1.78632200344387	1.29041686054343	2.86513795230793
Car4	1.11550113723528	0.99320292859834	1.02989651426024	0.975930090164456	1.19041269799212	1.09943503148211	0.986778518256843	26.1628648797964	0.941561300495603	2.52202524836035	0.97831235779204	1.00006379222704	0.999936207772963	0.941561300495603	1.04139640122144	0.979223935399399	0.990243063964953	6.08782005035333	1.06709029143636	1.20490541031281	0.959849522578461	0.978496801391022
Txnrd3	1.04378184007007	1.40958835970637	1.00004893478051	1.09401361066508	1.0537873452382	1.03640761374947	1.00278744489006	0.986179858321048	1.0062700254745	1.10788217149934	0.997595233540006	0.97656989577603	1.04393081144958	1.09973958177481	0.956836649017521	0.999951065219492	0.995974680914844	0.983053913466662	0.98108421266402	0.980477986869174	0.980878987904134	0.994371370217249
Fasl	1.02996166444437	1.00521566584104	1	1.00423046246305	1	1	1	1	1	1.01568087427712	1.20695355692338	1.06213349221197	1	3.98434766589088	1	1	1	1	1	1	1	1.03922793011562
Zfp512b	1.01529806399294	0.999156813718176	1.00784288429451	1.00247717434971	0.985762964819338	0.985762964819338	0.985762964819338	1.00084318628182	0.985762964819338	1.00638457091411	1.02981082310209	1.03674953877639	1.04395322009493	1.05645224624014	0.985762964819338	0.99554342505278	1.06253083015911	1.00825732546133	0.985762964819338	0.985762964819338	0.995321600696638	0.985762964819338
Dnajc5	1.0929115083097	0.800214801458064	0.625014770455102	0.960701223172459	0.85508661401029	0.788333158911064	0.997146980066525	1.0344943864451	0.989883768129382	0.984134007766368	1.03867142603143	1.40085150973702	1.19203629689635	1.13221154259388	0.983250316259433	0.821882261798057	1.00426935432566	1.39092051605422	0.823574201544026	1.26147432816632	1.00285301993347	1.1181468636595
Tpd52l2	1.38061981578526	0.869221730610498	0.978076421774491	1.21966638691729	0.972542694807415	1.10982020249015	1.28935177101392	1.12648234942308	1.42611934150487	1.01254024693722	0.898382831925191	0.991635035021679	1.00836496497832	1.17180998967135	0.898461031828179	0.838205027273454	1.03844819092971	0.988434063474146	1.01219210528361	0.990361035033371	0.930604538141189	0.909162294375009
Fmr1	1.0191511372142	0.919928295161772	0.922615715060372	1.03009096115644	1.19888804387852	0.924515716166241	1.41109759537363	1.11711281978185	0.97786925967929	1.08590673039441	1.02350035721285	1.24410768593034	1.01166442891508	1.05615802605623	0.85653992263753	0.939440485475676	0.941613403177358	0.988335571084915	0.822984823455948	1.02373769760593	0.8816635618253	0.912463191013865
Bcl11a	0.954265815395237	0.972217775622629	0.964909957338077	0.974504456732183	1.05095602398743	0.954265815395237	0.954265815395237	1.01306626888775	1.03286121976195	1.00937705180073	0.971156196039721	0.983817488070457	3.33879038734314	0.967879618111176	1.08616354670837	1.42550140971137	5.4873680081677	0.962960009423943	0.990622948199275	1.80521630068031	1.30952335290173	1.16483699534589
Il4	1.00721437387478	0.99977030708072	1.0676898420795	1.00943127005028	0.977914429871661	1.0592382323097	1.02487745788066	1.00790402927311	1.02843675487269	1.01377457962919	1.00767585612699	0.977914429871661	0.980786864426411	0.977914429871661	0.977914429871661	0.982759379880615	0.977914429871661	1.00022969291928	1.00269613362798	0.977914429871661	0.987396960954591	0.977914429871661
Pxmp4	1.3627778814136	1.2072490810903	0.939910998819513	1.10117717664252	0.931243720391308	1.26163631568725	1.00222736279629	1.15637902705172	0.972792534285788	1.08451866053068	0.922296900018536	1.09748577793131	0.937627641185557	0.997772637203709	0.843919774267415	0.920522662833354	1.16748482578087	1.2325969971251	0.884442610940903	0.922374471985634	1.02829641278029	0.865035478067275
Dlg3	1.10363918040835	1.0934337469622	1.13358683578011	1.02988114872567	1.18429837239769	0.983794798994217	1.17835915780925	0.998844911416723	0.983794798994217	1.0043752321683	1.00469869311716	1.06119886374786	1.00115508858328	0.997829869820816	0.983794798994217	0.988668882528113	0.983794798994217	0.983794798994217	1.03388617665182	0.983794798994217	0.983794798994217	0.983794798994217
Gnb1l	0.963967494526761	0.993385740302655	0.928520049656917	0.998592766405786	1.23237491995211	1.04794178172896	1.23475062406257	1.06397461022388	0.92321656909663	1.00140723359421	1.08034943729649	1.39117931896237	1.0043423132518	1.03790644610333	0.879654090100067	0.95504700863685	1.01322808971646	0.964744557408609	1.04248439337295	0.919203047207296	0.90152836541931	0.92095454905361
Dbh	1	1	1	1.04684549031827	1	1	1	1	1	1	1	1	1	1	1	1	1	1.0045526368937	1	1	1	1
Mmp11	2.06748560814852	1.09707979619696	1.06399539721264	1.26935555274518	0.978932754125911	1.22714845528272	0.978932754125911	1.00895358237062	1.02950768915841	1.00968495488814	0.996259736373191	1.01939641362248	0.987563416674984	0.992898461764008	1.03008218268428	0.99352088036917	0.978932754125911	0.978932754125911	1.00374026362681	0.978932754125911	0.988425159581381	0.978932754125911
Smarcb1	1.55937487727433	1.00097837300416	0.957344800543296	1.13136755166079	1.07735500828853	1.10384968769939	0.941646479842088	0.999021626995845	1.15468535634975	0.982156708627151	0.979041532023086	1.04975446218086	1.23264855978595	1.16754186583883	1.18073628313482	0.966024774333419	1.05924731888169	0.881564450861116	0.983468267460824	0.745431606395427	0.830682552515801	0.714828782227138
Vpreb3	0.986754298218411	1.45968420716658	4.69639942085581	1.00362829293963	0.958049539397893	0.958049539397893	1.0040585827031	1.05838009081463	0.958049539397893	1.00832137902124	0.975006891464414	1.10961443786863	3.27182068973378	0.971717321698212	1.00810781588755	0.996371707060369	0.982714483236226	0.989441145908798	0.994550830521173	1.11607011846834	1.02923307916056	0.995631839776699
Hip1r	0.971857360140514	1.18339057913606	1.05619972667104	0.929930298517705	0.862255044906652	1.00683131511837	0.945877338099213	1.01311496996375	0.998586825001751	1.09673202571474	1.23318683489681	1.0861686617457	2.19408094575855	2.28494593266454	1.00141317499825	0.937177702465895	1.12092952604523	0.963230520926678	0.884105779932694	0.969824805841984	0.887415570213227	0.998188939804196
Nsun5	0.992653846664065	0.994719168314675	0.98536494001914	1.02378335034796	0.963777469523172	1.0439256360003	1.05724550152242	1.05327147213643	1.01356943194498	1.01943802773271	0.996538164744272	1.11241611912661	1.02806543366604	0.991312890218704	0.963777469523172	0.978139750626297	0.988589878674143	1.00346183525573	1.02525911130246	1.01151965233202	0.991900410125357	0.963777469523172
Top1mt	1.02359439546348	0.985815818781441	0.965427768230349	1.01065370539998	1.06324895262668	0.965427768230349	1.01179114107271	0.995034440487006	1.17100262152443	0.995755723265997	0.994809180807325	1.01119741296252	0.996700498745827	1.02073924039668	0.965427768230349	0.98463540895016	1.03009930878415	1.02560120495535	1.01458396115697	0.965427768230349	0.993598864401621	1.00329950125417
Gm38393	1.26441064511179	1.0355520717499	1.09608213570434	1.17958659797719	1.43273898367488	1.21832002501571	1.01856376861025	1.22093802744	1.5320069438593	1.04646036233997	0.998012487297408	1.00198751270259	0.974744792318308	0.971890053205181	0.971890053205181	0.981532870348746	0.971890053205181	0.985180370986696	0.984176307963425	0.971890053205181	0.971890053205181	0.971890053205181
Mmp14	1.27019026689212	1.06958845832487	0.968794209319063	1.98298199094504	1.7120055532253	2.47606317547474	1.62507859268528	1.20408770536361	3.0430282653651	1.29974235276296	0.903374051813342	0.924809848249646	0.910218302856913	0.909827903654034	0.897030632842635	1.03120579068094	0.96688832610699	0.918198059515393	1.16510186487785	0.919194295026865	0.937132823882214	0.967517983491304
Slc7a7	1.42992698982665	0.964829818700521	1.05475357092593	0.945720099267793	1.02168013587626	0.927683371789431	0.972234120650503	0.999302330973381	1.15544313270279	1.15787434152193	0.944103246644313	0.985323579345682	0.989307139239006	0.994207752678339	1.13939432433591	1.00069766902662	0.951566539959755	1.15925952472071	1.18028460610447	1.0200426166297	1.05617686566392	0.927683371789431
Oxa1l	0.854397813216087	0.895024953445886	0.83176853577606	0.898943276461566	0.991744060342569	0.941564052232365	0.86231899305622	1.1667976045023	0.971930502602805	1.05722086181876	1.20775957150455	1.303860309706	1.38707832942258	1.21535245337998	0.946464259040973	1.00825593965743	1.27318836594163	0.920179835422448	1.04972776868693	1.0579293914618	1.24180362022646	0.885205739658749
Heatr6	0.917019413075087	0.884068211780279	0.916824345204928	1.01889084028818	1.25824637669841	1.21761263524467	0.849094814973086	1.05205013245933	1.00785403549068	1.00204165881233	0.958588501367551	1.09720053733795	1.16986543307164	1.01899327135113	0.988447686356718	0.907446994546281	1.11346727978107	1.07661392846745	0.933534613317612	0.972946321949435	0.997958341187665	0.834850832155921
Ccl3	1.06201932640068	1.00463853995532	0.995361460044678	0.973554984820259	0.973554984820259	0.973554984820259	0.973554984820259	0.988448448361656	0.973554984820259	0.993921206848337	0.98388590859204	0.993633020886458	0.994526658520983	1.64472742561783	1.07678242197227	1.09862922523105	1.16893267652601	2.0578852226107	2.50009462043617	1.25333515622547	1.34451551383003	1.41577319003883
Wfdc18	1	1	1	1	1	1	1	1	1	1	1	1	1.00759588637659	1.01426625841176	1	1.00495437009718	1	1	1.05091648960618	1	1.038966630596	1
Ilf2	1.23936596249233	1.00203429437931	0.908160214166016	1.14255357969852	1.52731732217654	1.51009573391547	1.09852450436271	1.09187850334219	0.932255908604223	1.08066000328863	1.07751706670947	1.42047881562688	1.136415181627	0.976939286125671	0.914305210380577	0.886500010595718	0.967876091763328	0.997965705620691	0.871584455153424	0.889133902520571	0.82663765064915	0.800491444633592
Chtop	0.813858287047796	0.838019004338003	0.86218857580502	0.983785220646498	1.44753744567012	1.28952129522478	0.845449702640318	1.11396872929359	1.28030191483413	1.19408685702888	0.996196880391178	1.32954398628422	1.06650350746686	1.00380311960882	0.881891839495868	0.869167400378289	1.03014485254523	1.0248297718533	1.0696702848285	0.902734459674959	0.839420818194821	0.846535337007661
Snapin	1.57728188919107	0.829046959280835	1.03948148976612	1.14066412709312	1.14147507793735	1.00381435953213	1.0371562796783	1.4317859556849	1.01356776964535	1.00178998898636	0.869626890704448	0.757443271200871	0.90399771850784	1.05997459962633	0.838785785891123	0.836885985778075	0.889866823406937	1.05882635963438	0.998210011013638	0.879562877414946	0.910954063709577	0.757372670686148
S100a3	1.06024959002345	1.00939738652523	1.04516161228498	1	1	1.26828960667084	1.12605912381833	1	1	1.00522116228303	1.01415431061677	1	1.00293730664668	1	1	1	1	1	1	1	1.00969668796499	1.31727982839436
S100a6	14.0500945524499	0.292148268616857	0.643966018414444	2.07694057845196	0.386385263828793	1.85269974202297	8.82608155413104	0.310248881619796	1.11309412883327	0.246426969793132	0.612399858437432	0.306620378661729	0.258008307400832	1.05583979931394	0.944160200686059	1.69805519072886	1.72239380884937	0.276049680460231	0.346863503794595	1.48503822608599	5.20839531994027	9.72891166605026
Scn4a	0.997918585017263	1.00208141498274	0.997918585017263	1.00214024213236	0.997918585017263	0.997918585017263	0.997918585017263	1.02852164974948	0.997918585017263	1.01879447984118	1.03747373722961	1.00819792726538	1.0331914019078	1.01215514942502	0.997918585017263	0.997918585017263	0.997918585017263	1.00701049385757	1.03593887028554	0.997918585017263	1.02703776032455	0.997918585017263
Icam2	0.869371294757006	0.87455994404374	0.924747456257519	0.905113659113133	0.819968527163285	0.888157477516735	0.923333041256092	17.9174077883879	2.29814408521973	6.34831531119625	1.20482637745756	1.32649381188908	1.45829982257775	1.2731126693736	0.862812043659676	0.935614352245371	0.993828606744949	0.975155628167719	1.00617139325505	1.32092669194341	1.14675280911544	1.04725158128414
Mapk7	0.914155981168001	0.955139906795697	0.924352727047888	1.01239596880205	0.914155981168001	1.06743459975041	1.09494792326275	1.07160099548541	0.961384331800134	1.03304734321989	0.956358193565168	1.0148493195689	0.972419214003362	0.953384474552864	0.914155981168001	1.02419343002041	1.02367678566763	0.989856952387883	1.01014304761212	1.02820059120852	1.01318137406047	0.950016428112039
Epn2	3.63747937193884	1.16586774988425	1.02662643123455	1.31771439604096	2.18199300333032	1.43934345241948	1.86974312242769	1.96631935255238	1.45864035166445	1.9992630136271	0.88334450675151	0.887726698794752	0.909532355748047	0.880485552196916	0.97434801973068	0.86878515043413	0.87806696937901	0.895216795546205	1.02565198026932	0.877179142009728	0.897788659982241	0.923294018717861
B9d1	1.08251122189927	1.01502725325427	1.9754129536399	1.14043671677185	1.13010693171691	1.342018413547	1.35560586117091	1.11557404711355	1.22237217455282	1.06381743613094	0.948739941047436	0.987334429803818	0.947054696944263	0.952170904597014	0.938778054283318	1.01266557019618	0.962946854573238	0.975641042281618	0.950645720073635	0.938778054283318	0.947881092144087	0.938778054283318
Sec24b	0.978408247583801	0.853797699551061	0.83709624116763	0.877450080154008	1.08172849158407	0.891766536642171	0.999829057809788	1.02125523965826	1.10396866114962	1.0691069740527	0.909949612303258	1.00017094219021	0.962141789340713	0.927917427152503	0.873041446945056	1.08926572956779	1.17521385394456	1.16783466189843	0.849305226441839	1.25672108210744	1.3587615625667	1.14327721261887
N4bp3	0.973653995502534	0.983693334633425	0.972762470537552	0.961358975084656	0.945330325500796	1.02394441921021	0.945330325500796	1.55639691826334	1.86076759959965	1.76406293084522	0.964024407918454	1.08941884053945	1.07667699836096	1.06800140749005	0.945330325500796	1.03153686413817	1.13504375697164	0.984255114221797	0.96928630300028	1.0157448857782	0.978323407623567	1.01961299511403
Rmnd5b	0.916487431304839	0.906660844647991	0.897641842023777	0.996774842572511	1.15379876713452	1.16788336312879	1.00322515742749	1.23148338523639	1.4860585233647	1.11581801090994	1.04841609904156	1.07887399572703	0.961494496576921	1.03362287685409	0.816965892718363	0.964790243956727	1.28692508456056	0.927359316760928	0.928727372687481	0.939569807822455	1.04615647151137	0.97821062616281
Nhp2	0.80511586948557	0.838908969721067	1.25765703668661	0.90313212364184	0.875844307334243	1.14601897602897	0.95434701757791	1.1265862095903	0.987847738598529	0.845573494731545	0.986437525761405	1.13537770600753	0.904701276133432	1.03433654274481	1.20080110696589	1.28556730012665	1.28493278587845	1.4538210786666	1.04336840888684	0.955958411993957	1.01215226140147	0.782122318308817
Vps9d1	0.981207676568375	0.938050232440894	0.950458251662361	1.00862438633013	1.08279343069962	1.17331325998905	1.03159861759959	0.997144853478422	1.09100586006267	0.978039967130686	0.979709185941617	0.951473486740604	1.00285514652158	0.984601589016276	0.946472538283303	1.11749897533033	0.993260190438252	1.00584394784594	1.03446050552075	1.03446101675458	1.02028988960561	0.934759337977641
Mfsd10	1.05682208435929	0.884641876962226	0.895130616782553	1.18920421221703	1.11392060519346	0.920977591523301	1.48693507887087	1.00163088048218	0.871041349343422	1.00435769207482	0.953884928643831	0.948951975517622	1.02311433551734	1.18040033459835	0.78872951467901	0.99836911951782	1.10215085657856	0.908671424280776	1.20284729404476	0.907095932811882	0.938149309848949	1.05752209938433
Luzp1	1.16881420936577	0.719378970616039	0.795466077556617	1.19295265689371	1.36798803470573	1.17255209716549	1.19216739029985	3.47048098676165	2.33910667273081	4.63918209267074	0.627431555935776	0.646564200205924	0.557794327884254	1.12285112094782	1.00755481929003	0.952449730440964	0.587812625895974	1.9234257756337	0.992445180709968	0.927087725361665	0.856658269658661	0.649609411669406
Slc13a2	1	1.02328557338703	1	1	1	1	1.04802365787277	1	1	1	1	1	1	1	1	1	1	1.0045526368937	1.0126416097353	1	1	1
Kctd10	1.01324488802983	0.989802024644568	1.12698326972749	1.00864528587139	1.15043720502781	0.955666380410879	1.04834779147255	0.984973701209611	1.00503929688375	1.05142325122017	0.994960703116245	0.985261425737864	0.975345966048224	0.955666380410879	1.00560013637567	1.00843577438587	1.05531068526603	0.981851579573256	0.979884287832825	0.955666380410879	1.04010431878731	0.993155194395489
Poldip2	1.20313171574735	1.28457088913343	1.10830221671207	1.19291594317828	1.00686327420275	1.10087442554104	1.06922247344437	1.20621564787694	1.15818653598831	1.18019597413138	0.950847802818186	0.993136725797249	0.960647583732926	0.94466050944344	0.919889032694521	0.930445160433242	1.0631109324753	0.943053562085163	0.941823622437932	0.808238980186248	0.925245507482806	0.861002303577332
Ift20	1.81363607591818	1.92218690191033	1.63110624355993	1.22294692015824	0.907630777517542	1.28318996389981	1.49929358868344	1.18822328703215	0.841011895867756	1.14100172224468	0.890490436300174	1.10740988568864	0.861377751021711	1.28257803636554	0.868628784507607	0.869181101944673	1.02570558167321	0.974294418326787	0.824942917115331	0.809980913187895	0.964378965219142	0.697140979370443
Col6a1	1.0085034193633	1.72909128550888	1.03851678025967	5.52789302011313	2.2206755544396	4.07501742939288	6.37133667292595	1.00367358746539	1.02953678154611	0.991079718461231	0.964657850041163	0.951194349757774	0.965178306096366	0.964764334151226	0.951194349757774	0.974880943300724	1.00037417301933	0.964201659729279	0.999625826980675	0.951194349757774	0.98439209286376	1.02593780579109
Pcbp3	1.02324653590891	0.972137865749669	0.92745800630003	1.13390386229222	2.11449094430212	1.18983628943416	0.973441553100266	2.71734477562431	1.0276870696454	2.77273045502383	1.01344334205343	1.1290892412484	1.01844041207879	0.92956624550511	0.933748290895315	0.941676115983425	0.97990693625224	0.95915350760291	1.00191311578398	0.998086884216019	0.979821236589648	0.95711159263959
Lgals9	0.674157534746939	0.888346017053697	0.645272269076751	1.07953563496518	0.987396825299614	1.02870179023399	1.10286544787763	1.70353513082324	1.26063584376104	2.04132736511742	0.937158113456244	1.48049323385643	1.01260317470039	1.37527045133686	0.633474954972439	0.720643038715215	0.891669834727857	0.817138823667195	0.877738564494397	0.911171769918331	1.1540648960781	1.18846352180029
Araf	1.37327522163768	0.934004121186526	0.819986293199432	1.21280293828943	1.85180583996793	0.992214378945793	0.963686582075062	1.16265959847875	1.24752451078678	1.12879828113073	0.941077383090875	0.929979497752953	1.00778562105421	1.03243727574915	0.893387409852213	0.927988333613012	1.22684418922585	1.07820084095028	1.08542857513223	0.971102420453848	0.872966829995168	0.803502032601898
Cfp	1.00378669564119	0.976139568649533	0.967951636043187	0.995160525500997	1.13969838310554	1.02547745128245	0.94674565789645	0.975779407832121	0.94674565789645	0.974423078682552	0.974161066803865	0.94674565789645	1.08178854772415	0.973794474460656	0.996213304358807	2.41306821267114	2.14964614229812	1.60103747659862	3.84959106104641	1.23933508254313	1.76374817857551	1.656280428077
Timp1	1.02581621813033	0.999090425484164	1.00708452425494	1.63467458058085	0.995975145039719	1.42378379850267	2.34182928153628	1.06641598365951	0.995975145039719	1.05349519950121	0.995975145039719	0.995975145039719	1.00182760089493	1.01018398383055	0.995975145039719	1.00090957451584	0.995975145039719	0.995975145039719	0.995975145039719	1.02058350940359	0.995975145039719	0.995975145039719
Uxt	1.09339756700718	0.997878320276691	1.0473418926072	0.972551993845176	0.952502606952577	0.791242420481607	0.971637015603804	1.05982389367151	1.15017293235022	1.00212167972331	0.949367842350286	1.0413032078478	0.944613416631155	0.987260803394029	0.964024317119606	0.936193542285219	1.07347302846347	1.01643316200655	0.920534412924934	1.00309840365571	1.05382221395012	1.04228767987035
Cnnm3	1.02785598042232	1.00799376473862	0.958245051760588	1.08723922977135	0.887262905713788	1.08045886232134	1.0438944894708	1.14144398514409	1.12581148582276	1.06778262018945	1.03330962162892	1.00919599133177	0.984829991093768	0.925337356621999	0.887262905713788	0.952529101803904	0.956359921627031	1.07372003108361	0.966870000483223	0.931214823229619	0.91822937015805	0.992006235261383
Lman2l	1.27902569620962	0.989249776549781	1.05954292362365	0.861011650046702	1.01075022345022	0.909452516904129	1.04923155631013	0.930800238429914	0.883006642571989	0.958609143810451	1.02735256135172	1.5990556671333	1.05554869596627	0.985481840788095	0.883499384495924	0.986236543972379	1.20181970155315	0.951441406814207	1.03552591222046	1.04270099531776	1.05752197075986	0.872565517065074
Mcm3ap	1.05702737141004	0.950514404335627	0.958246651383412	1.0086412200641	1.22071920833949	1.04875407273936	0.962990145156826	0.991358779935904	1.06600544852864	1.08795163126035	1.11936175469976	1.04413221523548	1.12656576332775	1.1266684085041	0.803986365285527	0.899007495938724	1.10031644420409	0.935459151217775	0.89277917240587	0.986308607087885	0.891077701274892	0.930734244260955
Pcnt	1.32014402092952	1.52631106377273	1.19106887505684	0.928913788394107	1.4380888579374	1.09515765544367	0.995421845405168	1.03201902985255	1.00205195166155	1.01431128910258	0.997948048338446	1.30792428545531	1.11871423319335	1.05033840193418	0.839875831928166	0.835678343352975	0.873582279364066	0.891723467200001	0.801986622270974	0.938623217729271	0.890014076275646	0.716386624135397
Ftcd	1	1.00687165548432	1	1.02796101213534	1	1	1.04802365787277	1	1	1	1	1.01030078245105	1	1	1	1.00495437009718	1	1	1	1	1	1
Mxd1	1.0798539453535	0.982829935999819	0.854206505964318	0.999148580396077	0.950368959685961	1.05855161519512	0.945602892855737	0.90755937774208	0.914293686575674	0.955124451626983	1.12251742460127	1.25887937940587	0.921387179704855	2.54223351681535	2.27984729113206	0.984080804667335	1.08429987731222	1.02607394067796	0.920265690864588	1.00085141960392	1.06633155472824	9.80228406008109
Gmcl1	0.992914012757221	0.942212664559374	0.907880257761467	0.950741260350334	0.93256819192285	1.03872454563934	1.07559761382057	1.01168576457008	0.855528866227896	1.0598762805585	1.20619630572881	1.67192126256183	1.1745052642216	1.25684595616695	1.06403746367964	0.929262831901153	1.00708598724278	1.30351486311661	0.85430214839995	0.882789335393914	0.874165522104997	0.945626811423249
Snrnp27	1.761639453913	0.951624826181048	0.929702768469466	1.19295814283539	1.02025619202043	1.2301775791571	1.1303711873656	1.44673026898241	1.03609140789314	1.33555180297031	0.755462227678336	1.09277664836993	0.79616635232435	1.01572166187158	0.978822586542744	0.850181314231673	0.984278338128419	1.07507873689844	0.894954801963357	0.879460615684649	0.793055253229607	0.909251399202131
Oas1c	1.0994597602814	0.979283075578538	0.991645251743406	0.978391605164794	1.0335404318	0.938452495046896	1.02946448755614	0.967231919426024	0.938452495046896	1.02042218869068	1.09149880286286	1.02619577129729	1.07945026666113	1.15355499321626	0.938452495046896	0.961821791568899	0.962612913828395	0.981414035740689	1.0226524274781	1.00835474825659	0.975020826753287	1.04923886774483
Ocrl	1.09931802507709	1.08971622591364	0.981696034580095	1.09356459548638	1.18089679566038	1.19531218138584	0.876308220375049	1.05613140925465	1.08874538209077	1.11037790493281	0.894458666593223	0.96360066499314	0.876020524487224	0.884058133055658	0.951725391019563	0.975006393618887	0.836153090430936	1.17885387252167	1.27517033851755	0.952837605358735	1.01830396541991	0.836153090430936
Calm1	2.05659324214363	0.68303663775311	1.28483156377909	0.692630471163211	0.781093216882251	0.608642187141599	1.05269823791081	1.54925543904495	0.968377221314029	1.08453228747984	0.676267979113936	0.694562986857669	0.739063407830054	1.03162277868597	2.37187082366316	1.08262673465934	0.962936183648133	1.54473644464671	1.19026410388678	1.8971314530547	0.905885525725521	0.781730517391789
Agpat3	1.13650396153937	1.08756548581213	0.996015674798166	1.15971969858554	1.18052357649493	0.75712510327033	1.29229909331376	1.26456467550129	1.03359952283542	1.16591136917151	1.00398432520183	1.1199445322044	0.951745556759295	1.5183060651475	0.85163456302014	0.995539215541352	0.936664584547842	0.915695766997282	0.969996388628176	0.904339711269464	0.78172617768351	0.753922361154053
Slc26a3	1	1.00312786966619	1.01115427354844	1.0127082585415	1	1	1	1.0306668952675	1	1.00522116228303	1.00707157452428	1	1.00587610633092	1	1	1	1	1.0045526368937	1	1.02470780971436	1	1
Sema6b	0.987506516398958	1.01413666665797	0.991123687812583	1.0857044730479	0.958779875493414	1.11954068422594	0.958779875493414	1.17956655050623	1.60792772127082	1.40285347821537	0.962168580533147	0.968656058409312	0.961596105994408	0.9724580769572	1.00887631218742	0.990289125017513	0.958779875493414	1.09286036859231	1.03234463590282	1.06835135163977	0.977402539022989	1.0719659399797
Uhrf1	0.999295449657685	0.997778089107738	1.01404283224144	0.982555748943551	0.97022586777225	0.97022586777225	1.01681966290545	0.985068402414763	1.02035097598077	1.00070455034232	0.996889575764308	1.74724891656192	1.00165402128145	1.08438964914134	1.07310031384907	1.0570015005249	0.97022586777225	1.26695595925083	1.00719107196947	0.97022586777225	0.97022586777225	0.97022586777225
Dpp9	1.08965101092598	1.18109852289907	1.00918156363206	1.00076630409838	0.899445933319202	1.02377408106078	0.960868961945072	0.999233695901617	1.06340919638531	1.02010824900943	0.920825399875812	0.962162850152432	0.943486031560861	1.00182856152928	1.02288550292057	0.953064125538682	0.936375935400061	1.09681334121033	0.983112239894707	0.857151205959631	1.02508634244229	0.880869670866882
Ramp2	1.33238505642201	0.917387145000966	1.18635147449077	1.2592842244615	1.30183639137248	0.973783282688407	1.29040739546552	19.1003855839847	4.37988272356182	14.5896256789559	0.826882278305851	0.847723258930071	0.872169968198009	0.99394488982986	0.903324842186422	0.856853744355286	0.944727707569095	1.08507316161527	0.854660761455866	1.24442657344492	0.868673762718993	1.00605511017014
Lsr	1.28322097825667	1.16508398014814	1.17570453738252	1.03085299271365	0.976031650713519	0.976031650713519	1.19855616393381	0.990963002339062	0.976031650713519	1.00669271619175	0.993307283808254	0.986085540412854	0.990380751916799	0.976031650713519	1.07952169231708	1.1285226074552	0.976031650713519	1.36537351506708	1.03829501566238	0.976031650713519	1.06795721484184	0.976031650713519
Gramd1a	0.869455626736712	0.872502582479215	0.860795023127487	0.974561173205926	1.04208645418617	1.08062316066418	0.914107424987389	0.967587991163107	1.49571854621583	0.982759379343315	1.40606272582638	1.31493118580323	1.10163339077062	1.37944460807827	1.01782253944446	0.999145607182325	1.00085439281768	0.897223047137488	1.01405721141713	0.957299436704515	0.944630463129152	1.40501902249375
Hpn	1.10636205881327	1.19845186823799	1.22084594814231	1.01554390308796	0.98622199953277	0.98622199953277	0.98622199953277	0.98622199953277	1.0891441555535	0.991371224639425	0.993196141899947	0.98622199953277	1.00072091385573	1.00029169742947	0.98622199953277	1.00091875063485	1.01161224213535	0.999708302570532	1.18718364264411	0.98622199953277	1.01499986951883	0.98622199953277
Gabrg1	1	1.00417151261433	1	1.00846654615381	1.10132418769727	1	1	1	1	1.00522116228303	1.01769986975536	1	1.0117581878481	1	1	1.00992171605395	1	1	1.0126416097353	1	1.00969668796499	1
Ckb	0.81516606881407	0.799567030994298	1.39526707793474	1.55838774327362	3.24261334523845	4.0458061670598	0.865763305029807	1.58051226836405	1.40734097030471	1.07940962221267	1.09566315696634	0.829335459627833	0.816297845580721	0.835092078559985	0.809015786462191	5.76562409596849	0.914443908942406	0.832511254540231	2.08673186655425	0.903786681443177	1.44756920916492	0.920590377787334
Sp1	0.822851306042218	0.863281177207991	0.811435701553016	0.99975769136362	1.41280000050045	1.3511760901321	0.956174589292774	1.07086405269265	1.07880218770785	1.26987817353352	0.982728275111734	1.16211956925614	1.41112856544451	1.02267354741907	0.780529290580101	0.864756760440505	1.01842281043983	1.00000736694517	0.98100410614726	0.999992633054831	0.89606302515184	1.01300358874743
Itgb7	0.97222538148904	0.945090755136854	0.897564382110134	0.996321884244693	0.866651248649208	0.93872235505172	0.993953612499609	1.0101439096305	1.00367811575531	0.956976964167603	2.79686072637105	1.28703370919406	1.63108253929169	2.33416505002571	0.911933946506618	2.91077068101646	2.4166255065083	0.910320128417548	0.939728672423045	1.58347335312516	2.63617079208457	1.33769704353499
Myg1	0.989300462244996	0.959929961367402	0.922592689707656	0.996299864661024	1.046858541714	1.00370013533898	1.04289908241409	1.03005879898422	0.884240528916267	1.02141233383268	0.953062394807958	1.11108688255751	0.978816473996575	1.02500501223357	0.885578797132691	0.98065012768301	1.0146748479775	1.02397215461038	1.0159818516921	1.07590429469588	0.958577258711788	0.863597764605448
Rarg	1.39481191382508	0.953771623851862	0.914897563216579	1.2773382977672	1.14369770751725	1.10906463291615	0.969494652710858	1.6471634269587	1.19470864324327	1.30636929859749	0.984962783306343	0.79182068184004	0.784942849895758	0.969983563992889	0.858081981614095	0.928147066996774	0.898171479350792	0.86029049986091	1.01503721669366	1.0648830960854	1.30807565269325	1.1658442570882
Pfdn5	0.641712265934357	1.04028241090619	0.583916068947831	0.800765211308558	0.450149222982221	1.04244622426443	0.99936384512923	0.669118112129065	0.832044684567676	0.677226166063388	0.993085138800848	0.504332511313169	1.00328828441639	1.00063615487077	1.52523693352502	1.32860517443685	1.04301391043531	0.972385761068109	1.06464342174544	1.07265851504905	1.14182559184076	1.28317994227446
Efnb2	1.06514189053531	1.00472753125204	1.11268511863622	0.998483819775021	0.923714979857679	1.53850058920703	0.923714979857679	2.60253115911418	1.85139945513031	3.93884537899664	0.943342284411901	1.00606122515825	0.962290255489039	0.923714979857679	0.971979268871805	0.960663758469581	0.995650759265903	1.01524343515653	0.982640940770489	1.05261868850831	1.00151618022498	0.923714979857679
Rrp15	0.991854425545918	0.925264911326827	0.945582872434152	1.02855947584918	0.958137603871334	1.09057855352495	0.936582068135789	1.13614656173417	1.15351553695577	1.05925196100281	1.0934007030221	1.01725023998723	1.00440846743182	0.995591532568177	0.942649502891293	1.0647151888811	0.98384705923961	1.05210276163873	1.04237618480476	0.934789363454543	0.97295445414377	0.904114673917298
Rnd2	0.917731064091738	0.93463022505287	0.924694419115531	1.04041122610475	0.953284423022535	1.05405489652904	0.907148539158235	1.34439644465318	1.00243773582403	1.3026101603319	0.947737707544286	1.10525430370937	0.941348244797146	0.997961683762299	1.03395234746694	0.954283239204693	0.992424958792103	1.02946722188448	1.14464359304956	0.908458043499003	1.07586402305588	1.0020383162377
Srr	0.996496987766201	0.991129759891854	0.982915328272652	1.07044309273299	1.42063107849895	1.17218482937445	1.03060648063006	1.13753656461735	1.14020901304767	1.05989269260503	1.00180407491672	0.988144298960117	1.00727600224835	0.989064664287715	0.945562271072923	0.950907455136936	1.01621594220834	0.998195925083281	0.986090446968646	1.01071488983663	0.929972217448242	0.898609735979363
Sync	0.910167621703879	0.999250375027639	0.957395268446388	1.13081612881265	0.910167621703879	0.910167621703879	1.16541953074334	1.16095962092802	0.910167621703879	1.08218618592908	1.00753885380026	1.22273558440739	0.990299655638232	1.02276713770629	1.00667400545433	0.998257889390265	0.933599847647961	1.00074962497236	1.02968224251335	1.00078301567875	0.954568826079707	0.945871613561583
Fndc5	1.01499118751221	0.99945932117452	1.01870903346824	1.03833710151113	0.985465015399157	1.15070018240937	1.2101402323217	1.00054067882548	1.03637742886224	1.00393709558991	0.999413593329078	1.00578867706149	1.01617913178484	0.985465015399157	0.985465015399157	0.99811193729478	1.03641674287747	0.989951479785711	0.997922879531628	0.985465015399157	0.985465015399157	0.985465015399157
Acp5	0.910934706741896	0.90903547878986	0.971889277055568	0.946225826030827	0.957614501269695	0.941820913524512	1.86360517383394	0.944595219563992	0.869511912992618	0.896826766644009	1.96101395294088	1.56566914965417	2.27937783565798	1.41069653769172	1.0256349616796	0.993361615186238	1.00663838481376	1.92545062361602	1.28931531728937	1.33181977605089	1.09276411282294	0.869511912992618
Cnn1	1	1.00208473674723	1.05864809002611	1.02796101213534	1.23704672569492	2.9606457418144	1.09698092656751	1	1	1.00522116228303	1.01415431061677	1	1.00293730664668	1	1	1	1	1	1	1	1	1
Fbxo9	1.18549679919379	1.28968785926704	0.896064329550042	1.11976911025771	0.960637743256256	1.46420785087117	1.02013400453182	1.26948155307606	0.999089872009886	1.19491703242251	1.00091012799011	1.13922952351283	0.998292534031044	1.33942514332216	0.812641233991629	0.837767341219887	0.955155206624733	1.02475216589568	0.870412757022656	0.901354272943499	0.931809163967462	0.90902679175215
Vps50	1.19973103006384	1.00140040925144	0.995434811790151	1.06194169606038	1.52095774503339	0.950051829762067	0.96217392177234	1.06480354378552	0.96864621250659	1.05754733625121	0.968012462810289	0.959118863943771	1.00844336482092	0.998421410207898	1.06864370417925	0.978079230812391	0.991903424153074	1.14462900017093	1.14454516595007	1.05348127713071	0.998599590748559	0.911518139393248
Hars	1.14404817868792	0.920942504265335	0.893181995167139	1.01275272650233	0.902127544992034	1.27725352644149	0.959560237874996	1.00901293085519	1.07071600570813	0.990987069144811	1.06351723499143	1.10996895724517	1.02584383165072	1.1127399984811	0.956991124862817	0.903034503395573	1.09088866753695	1.06283252241168	0.953450836291186	0.950047478789112	0.931453972324703	0.837863767312549
Zmat2	1.06421209923548	0.847581800185585	0.832788684258277	0.98187042499114	0.874642641247262	1.26100029466392	1.22022803233485	0.851749019787493	0.961351080772025	0.895204977714618	0.963015585874631	1.02548948715289	1.08701207112829	0.999811848038809	1.03862531260566	0.979864562377892	1.17650436451211	1.01072583982349	1.00018815196119	1.02804066344168	0.946500943410036	1.09028840387732
Ube2c	1.03153702323166	0.996017735817359	1.00573983748757	0.972919049380481	1.07149928175416	0.972919049380481	0.972919049380481	0.972919049380481	0.972919049380481	1.01189149724628	1.00252844837907	2.75695946464826	0.998691259532428	0.986798963952668	0.972919049380481	1.25268073284868	1.02322210985231	1.29817284120122	1.0264832492821	0.972919049380481	1.00130874046757	0.972919049380481
Smg5	1.0082319356512	0.892473755502447	0.830294327995042	0.948027504312464	0.755671265680032	0.882376390507707	0.92795602758	1.07111619963002	1.04591082365309	1.06196619322733	1.24401699776435	1.40086435315624	1.43847840995065	1.25624575163724	1.05757736007382	0.969690717806717	1.22130655436724	0.991768064348803	0.946659669330297	0.927036956907245	1.01592684090657	0.815050804715747
Cct3	1.09491720323803	0.838014437231074	0.956297927396392	0.946928024159411	1.03365976284497	1.2365184876928	0.862685797666199	1.04556034399904	1.02384494642273	1.01706467907265	0.963654697084951	1.06516885686575	0.99678056166767	1.00321943833233	1.07483622238677	0.992911288434222	1.12118130426489	1.00842875910064	0.962858660060807	0.758777053777353	0.859625940275354	0.57486841511308
Glmp	1.54187751501127	0.927386852030873	0.730978862831011	1.04822902060939	0.98271886358795	1.1062846837313	1.01728113641205	1.34645033714899	1.09600530359198	1.20815375529273	0.779218105847161	0.835166319748096	0.8605724443462	1.05727076834909	0.793132754921382	0.813378165878553	0.958393204119407	1.0415274670831	1.29756905260457	0.78410186603021	1.06568899485696	0.76931902002647
Mef2d	0.908971514478838	0.869414430830818	0.772922020270643	0.995028164178889	0.828719556523247	0.95865399003164	1.17208436575272	1.06506409264707	0.936104108727341	0.959293097028149	1.2173553400293	2.09380600285493	1.49223880528984	1.33596169779476	0.724385907735676	0.941615154039944	1.38337839681778	1.00497183582111	0.981078303472325	1.55151417187732	1.04489748863924	1.04614598712936
Tmem79	0.978958446655652	1.01678488902445	0.989878016962201	0.987246843526929	0.978958446655652	0.978958446655652	1.0259716121695	1.09429908014064	0.978958446655652	1.04584956075978	1.01019710700775	0.989042484643265	0.996233392759222	0.978958446655652	0.978958446655652	1.00825039049415	1.05519639927529	1.01476702459286	1.00376660724078	0.978958446655652	1.00752436681658	1.01736096018716
Snd1	0.752610143703468	1.18891073972329	0.619080743413925	0.90244679273808	1.07735651577284	0.935140926171808	1.02760509152857	0.938618168912262	0.833897678789611	0.967263294698926	1.04022098021568	0.939423049277148	1.03700646302477	1.08900749074744	1.862481862943	0.940056502364984	1.71836880791423	0.972394908471431	1.0625733552556	1.56870367529795	1.14107276560739	0.587475841393261
Col18a1	0.983434269747982	1.03880498804359	0.983434269747982	1.46634413288849	1.14189598928703	1.79068363531253	1.13632552844741	1.01359314550081	2.12600305234616	1.03152089627564	0.983434269747982	0.983434269747982	0.988013349149511	0.997464197171189	0.983434269747982	0.99319162533015	0.983434269747982	1.01038030734469	1.00835585387872	0.983434269747982	1.00253580282881	0.983434269747982
Slc19a1	1.00255703157908	0.994973258884114	0.973392570023404	1.06598168755239	1.37471974930792	1.05434033256908	1.0201384417821	0.988283548940005	0.973392570023404	0.988656216536227	1.01485639081204	1.03387284969214	1.02508027503809	1.07137521099868	0.973392570023404	0.992758674230883	0.973392570023404	1.02506681366745	1.02295430269774	0.997442968420916	0.973392570023404	0.973392570023404
Kpnb1	1.1716323158872	0.930494274530388	0.924469641959382	1.00017428432667	0.923878735576376	0.831287316975321	1.17000204733045	1.02042889703459	1.14276369418542	1.0428383686508	0.999825715673328	1.21794211800022	0.973050170814771	1.00358482684389	0.961225978165379	0.971374520758623	1.21291364579025	1.11644634802722	0.94039015915993	1.04154898003822	0.912855910583928	0.906275545013993
Npepps	1.29543448466689	0.884182997271847	0.781304273993499	1.04688781086414	1.11644560995318	1.25046191237365	1.1814075316139	1.61411250641475	1.22674123575936	1.10774496802337	0.8182424879024	1.23131815432061	0.991246241751781	0.788253958898676	0.767284381893838	0.816786112344446	1.00875375824822	1.36396582156234	0.863287397828226	0.892298720991545	0.804620556875716	0.937461671995474
Tbx21	1.01605152453148	0.991082361255874	0.969848769901741	1.00697182162364	0.969848769901741	0.969848769901741	0.969848769901741	0.984685535693522	1.01995439597503	0.990137460000866	1.24338530391595	1.2392045984884	1.00357743434922	5.2257486570385	1.0205235585013	1.14829451391628	1.00951904395632	0.996422565650781	0.994426078682521	0.993811608760181	0.988686427823125	1.00789392967017
Mrpl10	1.19930467729095	0.997316636752017	0.984430008806137	0.983197132598978	1.05549638764378	0.876799192435637	0.961831990531693	1.044327569376	0.922097566616171	1.02861415786512	1.00268336324798	0.995718084468466	1.01182414168605	0.965058650259281	1.09816419470891	0.994308365119285	1.01507490546241	1.01185799469542	0.996745907782927	1.00838242584949	0.971777933818269	1.08478942290212
Cyp51	0.925286143181401	1.29286387582453	0.900930485292442	1.02200673936747	1.0491433766509	0.936974022996615	1.07037651122821	0.994885326315164	0.802428933371352	0.96387598347869	0.927420296331608	1.10694602622177	0.95025438481134	0.913410416236182	1.71465848795415	1.01042020415664	1.21342899976548	1.27314599096799	0.970455514244552	1.00511467368484	1.02403135577631	0.802428933371352
Tubb6	0.802132578382922	0.839092779614642	0.871832480583201	1.74346590340088	1.13284971657404	1.73914599157215	0.863533690738916	0.876616634439446	1.84966854888369	0.921549729337171	0.839163205694852	0.818675297684615	0.834242812615994	0.8616219390453	1.78390549343675	2.08544281846264	0.988846909820931	1.13326197754763	2.51124540727994	1.46773304028738	1.89229531513124	1.01115309017907
Meox1	0.99333427196337	1.00266901806577	1.015583779725	1.00174438242311	2.1659512223686	1.15988889517174	0.99333427196337	2.43856697162689	2.71493869067839	1.06517910274372	1.00387508455594	0.99333427196337	0.996251999322787	0.99333427196337	0.99333427196337	0.998255617576887	0.99333427196337	1.00238441371264	0.99333427196337	0.99333427196337	0.99333427196337	1.0323007193654
Nkx2-1	5.20994482095132	3.78759554397554	1.93205103018205	0.997574803170643	1.05644194387	1.03901843105135	0.95924701888087	1.00347497729624	0.95924701888087	1.00242519682936	0.971413716146337	1.01884838605786	0.993152935613738	0.972931884732937	0.95924701888087	0.978331690677691	0.983942791776554	1.00316051482718	1.02043965251014	0.95924701888087	1.03446771941088	0.95924701888087
Irx2	1.63778487427148	2.33186708414503	1.23224608489526	0.997541572482749	0.985023637428814	0.985023637428814	0.985023637428814	1.03044007721633	0.985023637428814	0.990166605692452	1.00245842751725	0.995170151627106	0.993707999640292	0.985023637428814	1.03649131583535	0.994796762265817	0.985023637428814	1.00750112718242	1.04786062245451	1.00936141402655	1.02340668963684	1.02366407584011
Col1a1	0.959513545484684	0.994381266504499	1.00284672420805	10.976374716229	3.21085433642551	6.40348582245614	2.89849639803477	1.07256318569333	1.12804474677316	0.990512286386804	0.976496810268263	0.969397285775553	0.973619806239663	0.986927144550301	1.00964831657974	1.01332583388413	0.959513545484684	0.990204804110032	1.00836860695035	0.983221023584873	1.02131108775408	0.997153275791952
Itga3	2.96917380758002	1.1218849547715	1.15283263168935	1.00354667179474	0.946973763196211	1.02572452592121	1.69985661178534	3.16491277680118	1.20157614221619	1.44484400734417	0.987886170798145	1.02316371217622	0.972058693796566	0.987610541569326	0.996453328205256	1.16717057287466	0.995935368486629	0.977263920968807	0.958945035940109	0.99388354885458	0.974606373146484	0.946973763196211
Sgca	0.996679928179405	0.999797413093654	0.996679928179405	1.02206261783158	0.996679928179405	1.07956427787027	0.996679928179405	0.996679928179405	0.996679928179405	1.01230874082772	1.00020258690635	1.0069465112929	1.01133258943918	0.996679928179405	1.04875665006567	0.996679928179405	0.996679928179405	1.00121744999164	1.00927956686246	1.02130570619099	0.996679928179405	1.03577761874967
Foxm1	0.9966573459457	1.00515776531019	0.9966573459457	1.0033426540543	0.9966573459457	0.9966573459457	0.9966573459457	1.01190422986756	0.9966573459457	1.05203227060761	1.01429805115966	1.2249882023198	1.00544427558275	0.9966573459457	0.9966573459457	1.05763696942387	1.02231624608907	1.077266580064	1.00925669915297	0.9966573459457	0.9966573459457	0.9966573459457
Itfg2	1.04883540683121	1.14533781608934	0.99434860608658	1.07681991415521	1.51195932052196	1.24666911657251	1.07229295663856	1.00071882704992	0.941492856153466	0.999281172950083	1.06810862866887	1.13743639491217	1.06631230687162	0.959439661464811	0.990165446212091	0.958404961014933	1.03642586918497	0.961057959360513	0.987251505074078	0.984371063434583	0.974340793269386	0.895241681407559
Nrip2	0.998533500456087	1.00896227908532	0.998533500456087	1.01546424217124	0.998533500456087	0.998533500456087	1.14520804248208	1.02915542273566	0.998533500456087	1.00374700590701	1.00206271043621	0.998533500456087	1.00146649954391	0.998533500456087	0.998533500456087	1.00348060497178	0.998533500456087	0.998533500456087	1.01115657127648	1.02320507617877	0.998533500456087	1.03770390283009
Tulp3	0.950791741508192	0.985341838792488	1.4867126065665	1.29772704106633	1.85529198904687	1.50193464973965	1.11377185996818	1.30431093164337	1.51348392577912	1.34912206872497	1.02271002528401	1.07531450887494	0.990134633591349	0.923133136242616	0.923133136242616	0.962789081361669	0.923133136242616	1.00986536640865	0.934803025084722	0.945941734113921	0.932084470214907	0.923133136242616
Gtf2h4	0.920400424141889	0.985806107296885	0.983258540931341	0.993616733434657	0.920400424141889	1.20060953151493	1.0096617100883	1.05807444612778	1.0659256129648	1.02820007869535	1.00638326656534	2.70893583487651	1.01745475351469	0.946696549221087	0.920400424141889	1.00992684355347	0.992078077229759	0.969261487223609	1.01499597580871	1.01203458587149	0.983455528254436	0.992724138693402
Tubb5	0.592755103782028	0.367955281087096	0.260177384631378	0.968316498443019	0.797340544560674	1.23710730088554	0.626678588858941	1.39241603178302	1.23853029523743	1.3123491729677	1.58046109815687	2.16281096636314	1.03168350155698	0.937946591296523	1.22711554154838	1.17895804365457	0.962965157689933	1.57356256413655	1.07535294001592	0.686501937677322	0.752706866811554	0.438757017222758
Ell2	0.672494375099496	0.942243321649139	0.765981197813197	2.51647968109862	0.68021417399962	1.08016652810937	0.939404791534499	0.948289809062235	0.79280228913998	0.687223668024344	0.944567806896043	0.677681070455746	1.04025707890687	1.01088556815245	1.32661526803008	1.5714882094336	1.06277948500023	1.55015179320113	1.27201672073128	1.17295070730138	0.989114431847552	6.12255260941041
Jup	1.73927019144076	1.12065607658879	0.991855893901415	1.00639885050694	0.993601149493057	1.06026439755871	1.11363906366912	3.24790311713101	2.1531959965332	3.22031341335531	0.734125522240998	0.916685924358768	0.717791345407556	0.722336429247163	0.92575288853102	1.03970206965135	0.726492587387327	1.06348673787675	0.946693286503035	1.02612705131034	0.774183406695688	0.726965694167031
Fkbp10	0.975586345663906	1.00811455994423	1.00849711326743	1.56999717840546	1.37781801283635	1.96053338307576	1.85582388969676	1.07514402099721	1.27029983005262	1.14450598954384	0.985938825315279	0.995706275343633	0.975586345663906	0.989504312574134	0.975586345663906	0.975586345663906	1.00070277381893	0.993385105366933	1.0003090525475	0.9996909474525	0.985046302040717	0.975586345663906
Klhl10	0.950609407736184	0.979706278601073	0.961212765107791	1.00979543006534	1.04692913379244	0.950609407736184	1.0233760259039	0.965151849382499	0.999721064113914	1.02354691457407	1.00526385613986	1.00967408996838	1.00672452473461	1.09021759858882	1.00027893588609	0.964775457436368	0.950609407736184	0.976656046162974	0.969681886439434	1.01155931618319	0.969073373867314	1.0253068998839
Nom1	0.935014019065831	0.968031809697197	0.90999664488798	1.04248629008428	1.00334928353936	0.833480674909794	0.998317522252688	1.08035211621496	1.0109591700458	1.1402435311418	1.00132405727022	1.03715606238464	1.04994225559867	0.966024149689463	1.01548604784516	0.998675942729784	1.06984863311015	1.07917791993755	0.985485910089022	0.979768541803628	0.982835471099021	0.931874894302292
Ergic1	1.05865937281601	0.741403848591705	0.737186944677041	1.18246977851501	1.69896100955111	1.01707544839933	0.800437422363065	1.22772730680577	1.16585012906825	1.15082162398875	0.841472498375317	0.837586904433965	0.861924824679752	0.902480806495941	1.1688003166728	0.982924551600672	1.22594376165149	1.09710106550788	1.07331944524832	0.910892515347853	0.839278426074548	0.899127660608371
Tnk1	1	1.02304458554979	1.08000125508425	1.05365191588314	1	1	1.04802365787277	1.07720194342365	1	1.11581183784983	1	1	1	1	1	1	1	1.0045526368937	1.0126416097353	1.02470780971436	1	1
Acap1	0.98035573286245	0.970766798053185	0.951837108802805	0.972024240674732	1.14582750375926	0.951837108802805	0.951837108802805	0.9957234188332	1.0010121923173	1.00472179219452	1.4207182370108	1.64185301922713	1.5035927479018	1.8975858398087	0.951837108802805	1.05144124714175	1.47057766227214	1.03952448749563	0.9759579771877	0.998987807682696	0.998271098534644	1.19986777728608
Tcea3	2.16054685408366	1.55744567158225	2.9232408347219	1.93127181768924	1.07181631027489	1.6873392290337	1.86654856425537	1.01523813106493	0.890356126548418	0.955909346841905	0.925108541504078	0.951108244395917	0.932360009278901	0.954203762380273	0.984761868935071	1.11765522680555	0.936390416969341	0.927713396613664	0.924278326645675	1.37978491992184	1.08971169370629	0.890356126548418
Ifrd1	0.6745312284577	0.867210338417606	0.69218019322448	2.74699028487721	0.855623907353332	1.62006685967341	1.46165155682316	0.913774098307882	1.08622590169212	0.820849061189755	0.83302619864945	0.809913034621531	0.651924083305476	0.821312222894879	1.88185324234749	1.80736233322498	0.592790686794326	1.81936160283009	2.08143542212601	1.09320035082008	1.15973675687502	1.35350011053827
Stk38l	0.963129784966848	1.07391350450827	0.974459885624777	1.08990069383408	1.06284391059854	1.38888060182606	1.0125923170675	0.986926146271544	0.928516473508278	1.02821020793613	0.978140072065708	0.970872339818159	0.97072571267836	0.933486202318328	1.3259038269608	1.16073866512458	1.15809135264413	0.993888835592651	1.05785136614517	1.00611116440735	0.943388970216518	0.952279972001696
Brpf1	1.08989688175484	0.95807118695231	0.902030822373769	0.960976740032262	1.05043465617784	0.945159763253135	0.914499595942394	1.23429926741483	1.01056096636515	1.01976436848866	0.992596312207001	1.0803146357807	1.00126654060423	0.993280276019564	0.965116863118609	1.017062008087	0.931047291701817	1.29961814363305	0.998733459395766	1.13839088059335	1.14512607010262	0.975606102736394
Akr1b3	1.13675606822143	1.20108303869825	0.840811055409772	1.1352980271224	0.901509527073691	0.938767304908634	1.0989048938404	0.953129834830291	0.908347011584867	1.10126908152327	1.07125616670345	1.13904612180386	0.996536797195145	1.05420946718114	0.869743651363194	0.929694424393476	0.9196971269543	1.31228913516063	1.14016795419096	0.976995778226652	1.00346320280486	0.778259661368146
Gstt1	2.16909813628967	2.27857264962193	1.59308373232913	3.8023592274898	1.32316518132673	4.52662478385488	4.13656423083968	1.01104745840985	0.925141131049132	1.0059481356547	0.944798738786029	0.925141131049132	0.964911778456464	0.99148320728921	1.02323517756027	0.9621469559857	0.948958849341862	0.9674932890527	1.01520470444387	0.994051864345302	0.952136666740587	0.925141131049132
Ddt	1.37723830725381	1.93907626984058	1.42396424419722	1.4645149715519	0.720548657239936	1.77366205062111	1.00718595213107	0.893366697250377	1.06546885876776	1.02457149021586	0.992814047868935	1.14961757952719	1.01037561343202	0.989603930121045	1.1799867377035	0.952800685152188	0.876684262632804	0.97608344716369	0.98352765292384	0.828683020238451	0.903125579490189	0.777168313250289
Marveld3	1.14007973918848	1.1637598079289	1.12275423757122	1.01832414845164	1	1.08316044835203	1.19776924925192	1.01529801991014	1	1.00522116228303	1	1	1	1.01426625841176	1	1	1	1.01824416647705	1	1	1	1
Ddx18	0.952228376543233	0.841437594522437	0.877160651566251	0.958276387511731	1.82766481171242	1.02195366149383	1.12796994349754	1.12459835946328	0.930767824235777	1.0980183631446	1.11502522523956	1.08511971663099	1.04998009560203	1.03356691332691	0.899364560791268	0.870905239495745	1.23946192995707	1.26615206535035	0.978046338506171	0.870034275654211	0.803919294533098	0.725322892727344
Ubl3	1.62744673880143	0.822903407447548	0.624085283580399	1.34189206969762	0.732683650057072	0.618131757592452	0.721431551536427	1.30475551522848	0.867167228156291	1.07634008038008	0.691752077101443	0.617751582371723	0.943194749209356	0.916258432941112	0.846499689323349	1.39244280646837	1.21512593248845	1.48308502906998	1.05680525079064	1.6353362136115	1.48345656407421	1.08582763543354
Gramd3	0.809246546665693	0.855523704210468	0.751116938768737	0.929790272887796	0.701796788010577	0.94099601076766	0.701796788010577	1.05275542205888	0.913801576358297	1.05848617196776	5.25032071034321	3.12927660715189	1.85575936510072	1.45509231808383	1.85448526153858	1.4593437004723	1.16863416947428	0.765342755749979	2.09986153419016	0.835457344481492	1.06045313734896	0.947244577941124
Eef1e1	1.07036563844018	0.877223327234206	0.883038191638238	0.918701797322626	0.919192181990185	1.02382591413966	0.994562910962253	0.907371606844365	0.84325784657329	1.01471678611375	1.0721267826922	1.0772361157541	1.0531756619451	1.00044859620169	1.02118839117606	1.11034481051641	1.23407481982192	1.073902730666	0.931299107792577	0.999551403798311	0.976414902333389	0.763571502751692
Akt1	0.877167890853216	0.961848690813879	0.819288103157629	1.00517050187646	0.753720368261473	0.9530287032428	0.805191819785837	1.18776548414467	0.994829498123544	1.16979539801595	0.817762988929523	1.03241861556498	0.807168469025621	0.988815507130871	0.794827035650703	1.07374191190033	1.0080383884219	1.52429445779605	1.13373051388598	1.22456834432595	1.05161152704706	1.20907699418798
Cldn15	0.994035321214132	1.00649957702604	1.00512306310376	1.00245136713971	0.994035321214132	0.994035321214132	6.35554807871259	1.024519298302	0.994035321214132	1.00442111977738	0.997548632860287	0.994035321214132	0.994035321214132	0.994035321214132	0.994035321214132	0.994035321214132	0.994035321214132	1.00309185013364	1.00660152780803	1.01859575678005	1.0133427616357	1.17382597757584
Il16	0.718331246036801	0.737885471334649	0.728932220664271	1.15646661139503	0.809813303294874	0.814375440904952	1.3490870161455	0.729591535176784	0.770219264232822	0.730353565988325	1.28370089400832	1.4432856727083	1.617627497531	1.31378250946042	0.809992978636491	0.943954893179244	1.02727257654156	0.972727423458444	1.16628660501914	1.13040029359807	1.07899847810129	1.51925005434831
Tcirg1	0.973144568348583	1.13483294232591	1.0367480278881	0.975851739799971	0.880857944290208	0.933924285478533	1.15839471973893	1.03671764493932	0.970127418800877	0.994964558806878	0.874535200872053	0.969415592784267	0.913941483239237	0.999985639601687	0.866619053409488	1.00001436039831	1.7743572313951	1.44067748421214	1.40823375265296	1.27425772966885	1.17661495394784	1.02151450939781
Naglu	1.16239643329272	0.960493090171754	1.04626009508051	1.04437400470581	0.984007571196478	1.24421138003949	1.56272175686298	1.09070382315173	1.13369599540777	1.03652079463972	0.931536393209384	0.930408145918305	0.954177018822002	0.939329418984507	0.893476763870876	1.01599242880352	0.939672401330941	1.13572415294361	1.13162809250447	0.960028922147105	0.945861977799413	0.893476763870876
ENSMUSG00000001755	1.06583835998208	1.01806473505593	1.19301022678518	1.04810780861179	0.964761266984912	1.06674494294445	1.09468404846786	1.02926610297949	1.06253382144758	1.05225079182272	0.942070152145248	0.957905372668489	0.947461244969224	0.958906388386153	0.876001160931647	0.955885436183508	1.10001876612704	1.01093703746337	0.989062962536631	0.897645230925507	0.941088466866278	0.944836046540356
Smo	1.00500716259946	0.968204416811142	0.995848220165995	1.39294120064002	1.02663818052129	1.24990970505706	2.29023352988697	1.00415177983401	1.13068157535219	1.13286978886495	0.971893769730853	1.19030190777248	0.93492337966857	0.932185265691712	1.03102621194395	0.946076757503281	0.932185265691712	0.940678286650729	1.02799202234983	0.932185265691712	0.941224375338689	0.932185265691712
Tspan33	1.02314145257089	0.999597063491214	1.06122027186526	1.00425280404074	0.993378188617188	0.993378188617188	1.08971692578124	0.993378188617188	0.993378188617188	0.998564777348381	1.00040293650879	1.01386504699644	0.996296044973285	0.993378188617188	1.70942001861232	1.53514271350724	0.993378188617188	0.997900678808081	1.1556999271027	0.993378188617188	1.01267286535904	1.03234635877865
Crnkl1	0.999730575381756	0.903852041477115	0.898658525815675	0.975068368021847	1.04649765505974	0.800405374340587	0.958700944321127	1.11846888201118	0.926958057477801	1.06737669662526	1.00544253322394	1.02564778179325	1.00026942461824	1.04870916510844	0.929581673008181	0.896750601254341	1.02739346148005	1.1334949988793	0.963503317054128	1.06518197827542	1.03484333082533	0.926588712639084
Rin2	1.68474540054526	0.974423596933197	1.65402799148565	1.12100053522832	0.91032054343651	0.96956512781275	1.03439167107317	2.8807001952417	1.12985236969969	2.52701222039412	0.760867795452102	0.746775660300902	0.720007690016682	0.69625139800015	0.844547921952199	0.898992328228661	0.732249846380311	1.52861538537917	1.84977423754945	1.25744066321125	1.0255764030668	0.80601493596619
Folh1	1	1.00417151261433	1	1.0127082585415	1	1	1.04802365787277	1	1	1	1	1	1	1	1	1.00495437009718	1	1	1	1	1	1
Chordc1	1.00408217680332	0.941340236977297	0.888905336742344	0.995917823196682	1.22334877984123	1.11536305690368	1.02078819323413	1.18458896024878	1.02332807940752	1.07971019350579	1.14024151542105	1.1396281897827	0.982778387968148	0.979394250341004	0.930966139428439	0.952184968366137	1.20278729400678	0.978732335517619	0.901682186362164	1.00487034523186	0.988964914841002	0.888676338654284
Rtcb	1.22058894780386	1.03821794784268	0.933004291646738	0.947412436971694	0.899540809790714	0.931978320477717	0.869361039180141	1.03930966840883	1.01608156765806	1.02896636364314	0.983918432341941	0.900488922363199	1.21695344514902	1.01905176146848	1.08138422643341	1.09743973157282	1.1390677467013	0.956482782860718	1.27743719523617	0.90866583546245	0.858409220977311	0.737010377093575
Pwp1	1.02066900750732	0.918775526277159	0.957231638599655	1.02478101310758	1.19236014974839	1.01727612687291	0.955689816705092	1.00728879052246	1.03677151074463	0.992711209477543	1.04209056396764	1.02252078020501	1.03742618806218	0.966298061889421	0.87120003051965	0.953291604136548	1.03216015510376	1.01296077731066	0.938045010427954	0.957935849410539	0.935930610164528	0.939657650346711
Fbxo7	1.15677127825802	1.00935965668787	0.973815475863677	0.965953867291275	0.858061374803192	0.858061374803192	0.941276961983401	1.03353144131474	1.0887588617459	1.04941927598597	1.01242867114734	1.08791329445802	0.990640343312134	1.13182040966739	0.902895250066036	0.910561122855529	0.970360784615664	1.0352688775159	1.11560442506825	1.03060125992337	0.973313918527621	0.858061374803192
Capns1	1.54527752192259	0.679928926826366	0.54977908477449	1.30321476851087	1.05405088986546	1.37610857513299	1.65490502927034	1.16753160715832	1.58818247770662	1.01944179435931	0.595028768901307	0.54107326460626	0.531728507978817	0.995977149302438	0.601028434897768	0.76260112853792	0.847010670103181	1.19802345348572	0.882203227719485	1.00402285069756	1.08504917082373	0.614779008841247
Lrp3	1	1.00939738652523	1	1.20282593686004	1	1	1.04802365787277	1.01529801991014	1.0516633393043	1	1	1	1	1.01426625841176	1	1	1	1	1.0126416097353	1	1	1
Folr1	1	1.00104211360821	1	1.00846654615381	1	1.08316044835203	1.33392063360813	1	1	1	1	1	1	1	1	1	1.02574495662702	1	1.0126416097353	1.02470780971436	1	1
Clpb	1.04924595456979	1.08274604891737	0.927970347704595	1.11086385729052	1.33827153826147	1.24352219519207	1.26728618339439	1.136286827255	0.852299586280675	1.01520508246087	0.980514643907258	1.07175023030719	0.994766007269144	0.935262734684227	0.812083363924027	0.889918702305298	1.23926010932148	0.903778450563569	1.00523399273086	0.821241418591946	0.889129351655594	0.832402489386278
Sept7	1.4173109724074	0.822546942272537	0.606743784188667	1.35727702949334	2.28492089015025	1.21501423174225	1.1856507385967	1.47003195825978	1.38704862162178	1.26569696231011	0.908110510283133	1.01468156889743	0.816896539421321	1.07872201635471	0.83716562848297	0.917626151901639	1.00032423564918	0.94984802162137	0.999675764350822	0.710068074000761	0.777314454314725	0.875383466755284
Zdhhc4	1.03633483827204	0.943916126202112	0.943396335930405	0.962558681061032	1.05715996989871	1.22875143354243	1.05316154823283	1.16001581309088	1.12720054772494	1.07825173904525	0.975611681645755	1.03095184489934	0.971218406491647	1.05434018421233	0.985123938498366	0.935948274510301	1.0472665042869	0.910201150484245	0.923619506766562	0.889059835618785	1.01487606150163	0.808560360697947
Rac1	0.817642020896117	0.573388532983792	0.568840558669054	0.643953566922071	0.569675889090722	0.70342515941778	1.12044928428823	1.16221634295726	0.83825074554325	1.09300364737553	0.820605064016315	0.991510673637961	0.731438026641225	1.00848932636204	1.23019173617447	1.09920753871874	0.949902305090308	1.56650503200119	1.01332090508795	1.35656354815307	1.47816143816697	1.88977756297467
Nup214	0.941052715655233	1.04564124250567	0.836844257678619	0.9828762060535	0.761632517596634	0.889337179130978	0.79820889704647	1.11586823963922	1.1262191958452	1.06131870799205	1.21372467124641	1.6089160347108	1.08339916363941	1.03924617410555	0.972617444448387	1.05001789665573	1.00795574681072	1.0146598328042	0.992044253189282	0.973773119962565	0.93873157107794	0.942303444568681
Aif1l	1.02996166444437	1.10159958890229	1	1.03827715503074	1	1	1.14688995607959	1	1	1.01874453166992	1	1	1	1	1.16138859484048	1	1	1.0045526368937	1	1	1	1
Cpa3	1.02464410486364	1.00063373914637	0.994837128638573	1.3839750406472	0.994837128638573	1.0775682302934	0.994837128638573	1.01005616683983	0.994837128638573	0.994837128638573	1.07223886976048	1.01535407535472	1.0036080105121	1.0518335275008	1.04681756388711	1.00966226301363	0.994837128638573	0.999366260853633	0.994837128638573	0.994837128638573	0.994837128638573	0.994837128638573
Ltbp1	0.946643174793212	0.969463703388761	1.00348180885498	8.84685039647199	1.0672015739958	5.40130318682593	6.27905282950311	1.32790938625426	2.68291824427708	2.10633123253307	0.974679297904121	0.957095973476094	0.967910268856774	0.966273144341806	1.04614312262819	0.975339916868445	0.919105251654098	0.992318303105003	1.10431050926122	1.0337673029565	0.996518191145017	0.991327193452311
Ugp2	1.05822558988093	0.972918753695776	0.807959778907227	1.49869628894962	1.00150922010118	1.58554636019585	1.3453549509572	1.12817118386154	0.748845365415239	1.00780038412702	0.811769834665616	0.7846741041182	0.854715412787581	0.998490779898818	0.661800891647284	0.848083435812695	0.855654152504308	1.24348565855404	0.911244571158847	1.08882972232117	1.02156040694152	1.31436474997619
Kcnh6	0.884472854061193	0.865140261674527	0.838149555746566	0.953730697446659	1.06008535912513	0.810797821286166	0.810797821286166	1.07240196632749	1.05573057593989	0.976510294863801	1.4189780333476	1.50472536426846	1.15801337952618	1.14348023233317	0.853162166600355	0.939276880210469	0.995734815432998	0.874170535547	1.0157189140992	1.09148593405627	1.004265184567	1.05454295359021
Trmt1	0.890367132662331	0.884896227182802	0.890177734250746	0.939988456087434	1.10789255289339	0.81403016014802	1.04345456752701	1.29612460590214	1.04018228081796	1.20483031772855	1.05959558849271	0.979419097192173	1.13504810173861	0.96208613124669	0.75153238967184	1.02058090280783	0.952390073524387	1.05826058207789	1.26165240779276	0.972309327498354	1.0394662117819	0.781013449733516
Nacc1	0.905376152261766	0.991341702576293	0.958070166001912	0.970407761852698	0.999110966405923	0.898979749875994	1.22586729640797	1.0426381192846	1.19798684715749	1.07792445941569	0.966057811686845	1.05228419332671	1.00807045304356	1.1177311798401	0.873325479810033	1.00088903359408	1.12600077632358	1.11221530688553	0.960979893475209	1.0395997090158	0.903291050189437	0.862517520927668
Nfix	0.914260157032377	1.78276322841488	1.14840458731464	2.68045445004341	0.992596614094958	3.03978126164953	2.97981194945524	1.13196011793472	2.0653925902229	1.52099952581811	0.714249207202113	0.764075577524947	0.800070629421103	0.650740697430952	0.83868165661667	0.838191387768546	0.651513655766598	1.38265244869083	1.00740338590504	1.12755311238177	0.933698389625762	0.658591293898041
Slc1a5	1.73475250711	1.40324283384695	1.11588775147431	1.97777904588552	0.787491612570366	0.796609053184269	1.66571408158494	0.704671090973401	0.687964552207302	0.785453896830245	1.15766490609003	1.28736124457531	1.44277940774354	1.17838817672459	0.922546018394155	1.25575271738648	1.01068229805379	0.855874130761592	0.98931770194621	0.8293222230529	0.938704563392568	0.877103180454817
Uba1	0.991067663938138	0.949349445777611	0.856864935670941	1.05436143492765	0.905491220206779	1.11496635977217	1.36704014579853	1.10155152682832	1.19518301554521	1.03331649902681	0.940580222944594	1.05060912130941	0.91216039408262	1.01611162557152	0.882476107942074	0.896034971847574	1.05808175893458	1.23783811295359	0.983405979853254	0.978590244189219	0.928785805404568	1.00893233606186
Vwf	0.984402077165758	0.976509934893241	0.98108910214392	1.0140380984612	0.928462586949913	1.08414002675762	0.928462586949913	1.46713452903614	1.04131521350308	4.81089470255109	0.945455891230105	0.966840089199482	0.947581977738878	0.985961901538796	1.13120895465981	1.16046919481344	1.01507649727745	1.57796652220075	1.07292911209391	1.42401587714622	0.982899045970176	0.928462586949913
Siae	0.979636457084332	1.01139968043995	1.12367443726818	1.10259931789624	0.951138756812679	1.03023588227421	1.37345485191003	1.0845461777113	1.02947660984536	1.13304391556355	1.00043259656203	0.970754493531207	0.987568950718039	0.978313085573052	0.951138756812679	0.993996429822125	0.951138756812679	1.06176453606293	0.999567403437969	1.03592157006531	0.969613004646621	0.951138756812679
Vsig2	1.09365302027591	1.85558447003605	1.07676007099585	1.02140866981078	0.98622199953277	0.98622199953277	1.03358398742493	1.18127264062026	0.98622199953277	1.15386297099772	0.996687339917327	0.996380857798391	0.989118835967104	1.00029169742947	1.03775229259446	1.00584335129037	0.98622199953277	0.999708302570532	0.998689433163234	1.03507600627262	0.98622199953277	0.98622199953277
Esam	4.27177891998483	1.69958739885803	0.991215221441726	1.00878477855827	2.51806239156812	1.12373163731188	3.40595347004183	9.16713664694046	1.1165216954868	7.15017083833041	0.93781816551405	0.961484831576039	0.944486699664463	0.986670013704182	1.04110832607564	0.988298963321162	0.966245324610451	0.981463595137327	0.953619736593531	1.02153076960303	0.940165322119937	0.931599341977647
Spa17	1.03211350829345	1.01857141546058	1.88870331131912	1.01072416074787	1.07209810013463	1.13668549920151	1.06787009710191	1.02717060512733	0.973462775185439	1.00915968263991	0.976903375365501	0.993538909573353	0.99637838168336	1.01523625676129	0.973462775185439	0.992830276157723	0.973462775185439	0.99122279211513	0.998131667856975	0.997514908198735	1.00186833214302	0.973462775185439
Fam50a	0.895685447271721	0.928912747711542	0.918045060322563	1.05736197716408	0.916507438780697	1.16804341789496	0.983288510749106	1.00784060606897	0.961164637829872	0.99656153402748	0.964520277156063	1.00198771821582	0.951541492436327	1.06514626203158	0.921717838725023	0.998012281784177	1.00429239005751	1.24262958228616	1.20088606408779	1.18327557234439	1.0664259614372	1.10663703621552
Emd	1.01954542585428	0.856999016596917	0.83937571602212	1.35781843398638	0.916359816725681	1.2912582324029	0.923203680996715	1.01232100299495	0.987678997005045	0.862317492629806	0.868558732214671	0.94506882462448	0.905509415953338	1.05829670741241	1.40584983456442	1.1103899092465	0.969639767475128	0.91712070023212	1.02378293376833	1.08012924883438	1.16798302949417	2.10102375590349
Taco1	1.00636955527108	0.982324127471921	0.952866958775355	0.92708446629596	1.32511968663486	0.945324262965477	1.04534866877247	0.967514007611027	1.01073684878708	1.02581968939345	1.01718714383622	1.01504369359573	1.05317240123127	1.01153394222839	1.01359758760068	0.96407404092074	0.908444726454601	1.01546312112807	0.962444115839393	0.959636053159619	0.993630444728921	0.975775901461963
Grik3	0.564253558568095	1.14228303187469	1.36514576862204	1.07353807709029	0.391786781930112	0.689518035520589	0.926461922909706	0.912718347128408	0.779669000829238	0.713887486194293	0.535585977973028	0.817784303039129	0.616473147975759	0.542692998881162	2.61840294609213	1.27160761516554	1.25471396396743	4.74073873260803	4.71668540227156	2.44752693738381	2.81650124297691	4.16345534549057
Gria3	1.02529822735581	0.977726911841256	0.988695208763745	4.23518892796493	0.967034778417727	1.04745382416295	1.28994764434808	0.981828495711759	0.967034778417727	1.01864522931187	1.13363804328857	1.03720873991937	0.98125161236206	0.967034778417727	0.967034778417727	0.981445600172053	3.49686492133448	1.01130479123626	1.02354946747492	0.967034778417727	1.01421016436991	0.967034778417727
Npas1	1	1.00730550412824	1	1.01094710508863	1	1	1	1.01529801991014	1	1.02616381240391	1.00353439316609	1	1.0205925268909	1.02857030960597	1	1.01152361090988	1	1	1.0126416097353	1.02470780971436	1	1
Sipa1l2	0.884762239876895	0.921537813993652	0.87217155075547	1.26484982454338	3.25688132195759	1.11890927098776	0.915413984428552	1.54153926378031	0.877597143573244	1.42345148963095	0.922733689951981	0.882726480766925	1.11651324168778	1.04849623754766	0.922966501106424	0.951503762452345	0.877630434405825	0.935461240201353	1.18420515917615	1.11426061242465	1.11664483070306	1.54978314313882
Ap4e1	0.934498515106061	0.991454000143526	0.861766467404316	0.987247366366296	1.27528973882918	1.0816209230377	2.83554355222778	1.01889828930524	0.93421914151936	1.08254924868837	1.00854599985647	1.02639880642051	1.17064356226907	1.03062391056367	1.03013762671345	0.886882300067304	0.968562583846814	0.877868770718907	0.960146883695932	1.02266325114061	0.939570342447251	0.952578058063419
Blvra	1.28604673536647	0.88266372293545	0.795885013505541	0.989969385890588	1.14514730693526	1.16714041377853	1.178830141964	1.17170562783001	1.11545450026862	1.05681170926972	0.939803987529429	0.99787750084554	0.838458978116504	1.00212249915446	0.950438261137011	0.921981454216715	0.897862369044074	2.50146682441697	1.54844874830847	0.918301176813741	1.30375390543731	0.809866139020089
Pdzd4	0.966353904470746	0.982228401317451	1.05341584904846	1.23110807483636	1.70456117018412	1.65086943456321	1.10387379892418	1.04012227047995	1.33104158076509	1.08845355484212	1.01015156081061	1.08294312637464	0.974178844161064	0.951627805990136	0.938242594681488	0.971038185588938	4.58709232561271	0.989848439189386	0.981016934998669	0.938242594681488	0.984013395803342	0.938242594681488
Srpk3	1	1.00312786966619	1	1.02973154479324	1	1	1	1.01529801991014	1	1	1.00707157452428	1	1.37431793340463	1	1	1	1.09328745341487	1	1	1.11428220277357	1	1
Idh3g	1.36475656802334	0.959480728157923	0.812524552893425	0.977083148378969	0.837986289123242	1.12137467869358	1.12533366140014	0.893425872996764	1.02011569489767	0.998485962472165	1.00151403752784	0.980352198154341	1.15098673921811	1.08124264751909	0.985016773211646	1.01727445773046	0.927584155163784	1.0726576755001	1.27059218133092	0.989496769218135	1.26666589281701	0.806539020429673
Pnck	1	1.03104731509241	1.02239881215178	1.00846654615381	1	1.30444261000236	1	1	1	1.00522116228303	1	1.01030078245105	1.00293730664668	1	1	1	1.44350979414431	1	1	1	1	1
Ssr4	1.24945865914158	0.980846399373171	0.76256981438102	1.04195339676464	0.637693363134297	1.31978781693972	1.63275910700781	0.884587696009862	1.12036607873408	0.795659727659847	0.841082333964288	0.782150505263908	0.777052314764144	1.01915360062683	0.882159639562862	1.44743447621013	1.50550258243245	1.19470565336405	1.16812656915511	0.961361148565349	1.46142208692968	0.58050575416897
Bcap31	2.09866854057299	0.944562799032544	1.02235345850038	1.01715330745773	1.05418984584772	1.01339673162216	1.18650489846777	1.0318350636095	1.10608477267876	0.974550787821604	0.882841428957495	0.999278547780079	1.022137009403	1.25744179204471	0.734802236749034	0.717974821242457	1.00072145221992	0.884614937005431	0.809090733153983	0.862089119750515	0.881320310206082	0.852958422020978
Fam98a	1.17452754436915	0.970311358783538	0.950735969944447	0.98487491558255	0.969506762037943	1.18035344289881	0.965683345571082	1.02021389640175	1.11698930558707	1.06140462411378	1.02332659435326	1.09687544716201	1.05851236370023	1.07222472729926	0.973650603770138	0.937907613564509	1.1943104690966	0.99926293532822	1.00073706467178	0.923917558001703	0.966865962360269	0.88031006026033
Ltbp2	0.971943932914511	0.997763364037272	0.993714322489927	1.23329634831868	8.52709239029295	1.18357865434723	1.01862023582031	1.26316040024396	1.05199534542115	0.99227645264398	0.992596017157944	1.02813206042035	1.00223663596273	0.985809936223213	1.02272819419275	0.991281215803568	0.996966587311288	1.00749593227798	0.971943932914511	0.971943932914511	0.981368569951451	1.01007128159119
Kmt2a	0.792676881283653	0.774649415618336	0.704053829161015	0.994843903396678	1.23950852110007	0.920427130815998	1.10846799842498	1.01163455519445	1.03323991942301	1.00515609660332	1.00813723231602	1.04271804462107	1.10669696254495	1.11650771260466	1.09386878789581	0.804666753378041	1.06696100697493	0.925493819225704	0.772961645174591	0.881423810755569	0.724457751175667	0.729577295550195
Ift46	0.993031141100635	0.941261114010211	1.26426166505718	1.08898204873414	0.952859647208389	1.42396621898123	1.07365869682188	0.963106893859078	0.791539013261675	0.955104506048591	0.961925133251861	0.998547137252616	1.0171802723204	1.00145286274738	1.01080853885954	0.99519488024813	1.22697510444733	1.04016958335586	0.883271258161235	1.04476367920541	1.28063169814728	0.979304220177727
Tmem25	1	1.01149131503139	1.01115427354844	1.01695560710524	1	1	1.09698092656751	1	1	1.02091943685321	1	1	1	1	1	1	1.02574495662702	1.0045526368937	1	1	1.01942329413203	1
Cd3g	0.987079083320395	1.01366261805628	1.012686293884	0.997447838007975	0.958364876476151	0.958364876476151	0.958364876476151	1.00255216199202	0.958364876476151	1.00312900263574	8.71439059268842	8.08197693887291	1.01091623467159	1.11899736162232	0.958364876476151	1.01616996579614	0.983037938653886	0.98719449051512	0.982651167519439	0.982043973481052	1.03263104290315	1.14751755766794
Trappc6a	1.06804684275986	1.08231575195235	1.225727883159	0.923728601228375	0.670938640218264	1.03832522246477	0.859823040704457	0.975265679259692	1.0614047479984	1.09981021312328	0.967790642194223	0.963757508388026	0.905175222342024	0.99002968508951	0.891566334695684	0.993120175173908	1.24854291085753	1.38094122165875	1.00687982482609	1.04127282269246	1.18565915717239	0.802501158807564
Supt6	0.894707393715046	0.844461687801806	0.798453031356469	1.08508885118327	1.10677979631745	0.9459607522505	0.783777998019064	0.996055637065356	0.999327986428374	1.02642615291147	1.042563121347	1.27051467090637	1.06328646688651	0.97927524360274	1.31971109950261	1.00924319188526	1.00067201357163	0.977237124540044	1.00450419015849	1.08483422922908	0.881099142713649	0.830137973380689
Spag5	0.945858207305779	0.978396330874816	0.956408568488101	0.965918535051397	1.04169652183783	1.02451619990277	0.991281778249581	1.00887828875358	1.12561846669552	1.0402533153922	0.962599774382125	1.26124106562553	0.979765763914036	0.945858207305779	0.995279484300575	1.02187294663187	0.945858207305779	1.03740808785404	1.01334680822486	1.01631208777019	0.973458265434664	1.00472051569942
Unc119	0.913292263422555	1.05360351944307	0.777605350335688	0.818599392071136	0.731201039548031	0.792008045832313	1.20814514188466	0.787651180834533	0.807509200905753	0.793455586496714	0.946396480556926	0.854972002837964	1.08665073256391	1.73826133854121	0.769406437392303	2.28787395885857	1.21373329979918	2.8593527577807	1.08688669060855	2.30069579121556	1.43859047048572	2.6099612083707
Rab34	1.08015050954952	1.38902397815334	1.03519713927848	2.36616102807512	1.35984006290581	2.03651493088313	1.55723138026855	1.05226527568497	0.962856767220409	1.07475406888803	0.973074166361079	0.982714169421892	0.979847579053142	0.962856767220409	1.0131662223074	0.986833777692598	0.962856767220409	0.98042328637513	1.17980817660578	0.962856767220409	0.981558617417142	0.962856767220409
Sdf2	0.988724826803031	0.918288854692644	0.769102756718154	1.09402362732246	0.957112663683496	0.992950915402656	1.10763918055084	1.26564223817518	1.39548347495031	1.17141136167392	1.06203128367131	1.00149045546319	0.998509544536813	1.21175776236857	1.24752800907983	0.982229339434666	1.25102016749028	0.935145580959677	0.964495035197737	0.971924051593256	1.08013355611811	0.717880439786523
Ccne1	0.96559488567602	0.997616348628876	0.96559488567602	1.0274417961517	0.96559488567602	1.04589418929526	1.03950860226548	0.96559488567602	1.01548074188519	0.975683535206186	1.00328402280384	1.28315359483747	1.04197718380147	1.02091593236698	0.96559488567602	1.02179103861002	0.990454084127019	1.08397833790256	1.00238365137112	0.989452620372464	0.974957957983014	0.96559488567602
Hsf2bp	1.0152124636277	0.995974388507317	1.08301642478942	1.0234088751796	1.08555306516975	0.985679854575338	0.985679854575338	1.00075880461566	0.985679854575338	1.00113617645243	0.999631473405691	1.01620435619222	0.991471814209073	0.985679854575338	0.985679854575338	1.00036852659431	0.985679854575338	0.999158743936271	1.01065834493043	1.01003384486147	0.995237684558536	1.024346035027
Bbc3	0.992447318695061	1.00857910832047	0.938553499893616	0.886890697555885	1.08882194169172	0.90022628612998	1.20147905011079	1.19509826124642	0.978236964036223	1.1233116900269	0.994459681416815	1.01811660085718	0.816856823321449	1.01012655106264	0.852703786777563	0.962795936748632	1.00554031858318	0.917556055004688	1.06985761933053	1.39236192742734	1.03304314488747	0.801201086269585
Mybpc3	0.99240905327202	1.01318947126472	0.99240905327202	0.99240905327202	0.99240905327202	0.99240905327202	0.99240905327202	1.00759094672798	0.99240905327202	1.0131696917945	1.00997456425897	0.99240905327202	1.00870825559081	0.99240905327202	0.99240905327202	1.020034374372	0.99240905327202	1.1163674718616	1.08145008163589	1.25812761214789	1.08998701441983	1.14886163506869
Psmc3	1.69669933873288	0.780823379005457	0.86429047501631	0.991426183868542	1.25881757943109	1.53461867905855	1.15857658694719	1.29538672189389	1.03509643458369	1.14682002662349	0.815916164464423	1.00282926742525	0.807238857150863	0.997170732574746	1.05777387388578	0.857697229078444	1.01375820755893	0.975437802277305	1.08742227258645	0.735925290394933	0.942369170758981	0.723118198324265
Acp2	1.14514472185963	0.994763715263978	0.960499176771328	1.13719763717463	1.08233745993642	0.899096029057527	1.19932274475497	1.03954237826725	1.11983718152779	1.05073568339772	0.941148361579341	0.941720974376327	0.924464456452226	0.937678265956722	0.899096029057527	0.991233694845373	0.922243217329136	1.28882894138849	1.3064028734214	1.09338577003917	0.983775567488711	1.00523628473602
Rapsn	1.1472696153731	1.02626467424984	1.01722341724176	1.02876738513191	0.994937988142678	1.07767747731909	0.994937988142678	0.994937988142678	1.04633980701083	1.00013272084032	1.03792260935558	1.07930834621455	0.997860426108288	1.0091320305852	0.994937988142678	0.999867279159677	0.994937988142678	0.994937988142678	1.14425001173081	0.994937988142678	0.994937988142678	0.994937988142678
Slc39a13	1.91192437108912	1.00360674766138	0.942982316607627	1.3240767244141	0.99365420777396	1.13100452820097	1.32393448780863	1.15450133440524	0.996393252338624	1.06906007966359	0.968387955271319	0.96770764673883	0.987712036865934	1.00616795128597	1.02694209261259	0.977903310153993	0.996309166054142	1.10487773443593	1.08608375189438	0.992061607670939	0.964046571187895	0.993951938368571
Celf2	3.56629241660996	0.42155996596736	0.336352725195194	3.8519173160933	0.634140098854984	4.01061293514118	2.56294940075409	0.275596722679217	0.62457617768612	0.299616752934117	1.0135118512918	1.18575514904077	0.915648331293772	1.41659333089704	0.938099268622636	0.960643584807667	1.18974754823039	1.0365601717251	0.949243764358826	1.40944071231758	0.986488148708202	1.30505034884985
Nr1h3	0.93967671343222	1.09039761679865	0.992938860482593	1.62753738266693	4.84534204061065	1.60156379152535	0.984803426429097	1.1049718311177	1.45692733323922	0.964262238682784	0.969661889812248	0.964739706393608	0.964568348300391	1.00706113951741	0.93967671343222	0.987595486049878	0.93967671343222	1.34105813836445	1.22618752843563	1.12272836668077	1.11133107503626	0.976538285878019
Ddb2	1.00623391291399	0.99120419601622	0.981118241861872	1.04213100210013	0.987851218521481	0.896966787397045	0.940042413518237	1.02520204475986	1.03878686665823	0.978102601433081	1.21932748744759	1.06794061226362	1.12005803708676	1.03414850965107	0.992073467674137	0.944600228532652	0.920059158434458	0.995340793879868	1.36232663358733	1.02945745288899	1.00465920612013	0.967449121164299
Spi1	0.941491339027568	0.910953261648857	0.88221008657219	0.940219142083491	1.02156782388152	0.894486715136739	0.825811832861563	1.12775958811644	0.825811832861563	0.978432176118482	0.893252088422113	0.903023451099088	1.91185580264567	0.932973560697804	4.56679347314731	5.48441773293741	2.14830218686287	5.98092189797672	6.50590991846653	13.1103684992126	9.05385975490078	16.5933079255413
Sf3a1	1.04571993463192	0.93519415434652	0.98117617151245	0.949866364029107	0.837225424874956	1.04951017577922	0.877432052241534	0.935867110029938	1.06232098003556	1.02851513525089	1.018732809382	1.10718930867983	1.00862737184236	1.10958374097465	0.880970617664149	0.991372628157639	1.08439417343197	1.09950443640052	0.962869257834715	0.911854206784123	1.04062073291626	0.903013370051511
Stat6	1.00691541252335	0.966386419285031	0.882851772731952	0.99308458747665	1.11771401588629	0.859576577577233	1.1222558108467	1.01304575950218	0.934064684136972	0.983390857702808	0.951175051428974	0.936658043403052	0.9877881983729	1.01102454771373	0.965909302884579	1.09285165636455	0.953472933437504	1.27011720370889	1.1946526072721	1.12905221086045	1.1472680592332	1.07628224788168
Clgn	1	1.00104211360821	1	1.00423046246305	1	1	1	1	1	1	1	1.01030078245105	1.00293730664668	1	1	1	1	1.00911087234651	1.06379236257692	1	1	1
Napsa	1.01789749965963	19.1219107609742	1.00362249506055	0.905292241351412	0.735712500990234	0.739857186755849	0.941338585399825	0.898112219084765	0.768537400760448	0.907036670593089	0.788837437833052	0.879255733312998	3.08920998309211	1.05658863155787	1.60333575195321	3.58278159386574	4.05444284911164	0.99637750493945	0.869448697187334	5.01752088194214	4.03261637886687	1.8159843362974
Vrk3	0.905726558098825	1.01822257451277	0.896614161780405	0.938479255317218	0.96892791580706	0.928982323282175	1.11932431558343	0.928908283519556	0.982593633443155	1.00525531661549	1.03080738541569	1.06222659725559	1.06236299793295	1.11866694521314	0.902904112640887	0.994744683384514	1.17504432741275	1.04198435235558	0.963507457559877	1.01719408971237	0.988357016694144	1.02349038223194
Smg9	0.973886542895242	0.888406355266828	0.883575802060051	0.919643132917584	0.809281396774413	1.01448073093387	0.993788680676339	1.07602892233253	0.893738026440908	0.985340029077225	1.20153975866141	1.12012697243233	1.17186434060607	1.04105160892221	0.939890184230375	1.00621131932366	1.14459235769717	0.96090295874589	1.10464522378455	1.04702320414726	1.02779462596802	0.904818838375092
Paxip1	0.934703316334791	1.03896599222791	1.0835895186806	0.985273719904341	0.907512724601295	1.02769577410771	0.995524149504939	0.977574470622208	1.0022207784436	1.00895210529445	0.996122655168985	1.21595114806338	1.00797225168357	1.04079165980461	0.954930442597925	0.991070572445068	1.00213620037034	1.09641480130426	0.953720086810935	0.997863799629661	1.0256073679746	0.907512724601295
Rmnd5a	0.892704685962419	0.961791219699948	0.887189176369792	0.931182439315879	1.54594671372611	1.10290562254536	0.993717346131388	1.01471960411342	0.962569841371012	1.03637307807382	1.28849112439151	2.66373401908595	1.1412417079442	1.17935505104913	0.90951863455118	0.816844820692028	1.10772828225331	1.07695761921808	0.972826840565463	0.979697727916604	0.78878590721174	1.00628265386861
Mov10	1.01671481857313	0.969455573248224	0.952697099730165	1.03148812046434	0.982152899657594	0.965954609030875	1.0042113357707	1.13752161749275	1.19117233938505	1.25326152983132	0.995788664229299	1.02379454876049	0.980952640417559	1.11272093157826	1.0652637047741	0.943693705648032	1.02247873502407	1.01229720913959	0.971806245876844	0.95821944590878	0.980991104422055	0.961868489715332
Ppm1j	1.02243304225656	0.998904955016699	1.02149685282335	1.0010950449833	0.992690386013668	0.992690386013668	0.992690386013668	1.00787658330351	0.992690386013668	1.00610002477556	1.1264802716561	1.00291587372124	0.992690386013668	1.38222630370816	0.992690386013668	1.02738916006423	0.992690386013668	1.08222063852043	0.992690386013668	1.01721759117657	0.992690386013668	0.992690386013668
Rhoc	1.40193386342382	0.915164346203421	0.826069537941922	1.52717803792837	2.20968479054833	2.10548178737601	1.7237734992014	4.14315076662866	2.18114119648976	2.42180676046729	0.748890969442206	0.696141341978996	0.69016363762574	1.03954761886828	0.960452381131718	0.828301186742019	0.720570083554005	1.93887289432804	1.37625063421225	0.751908040068793	0.688015915973874	0.762902340418845
Tead3	1.23242222628104	1.08187938818223	1.0494455168203	1.13147827681455	1.28439096735815	1.36798043437212	1.07762598650163	0.997384278797194	1.03310797484102	1.01837920313891	0.985828207430889	1.00261572120281	0.985241655801847	0.996370721518669	0.982356174481132	0.982356174481132	0.982356174481132	0.986828485443826	1.01978353834587	0.982356174481132	0.982356174481132	0.982356174481132
Ppard	0.997635613894252	0.743225244669386	0.747471612199786	0.972937037691707	1.16461476480691	0.992821315979248	0.915732435198078	1.15277258324971	1.04155116752626	1.00236438610575	0.964518781694646	1.04427867795386	0.990374666431456	0.812555649993571	0.995338347014299	1.29361576770784	1.29967083162991	1.18181299929432	1.43308997686234	1.17251184551711	0.902827826901117	2.33662202832284
Def6	0.798110570460838	0.762091435690041	0.786715237342237	0.815591959796988	0.705135583024109	0.763774974257361	0.902887293155933	1.0930638368185	0.778723552595015	0.867847028331268	1.92287100830445	2.40989195991261	1.53572159726286	2.34660662673873	0.883160769732476	1.31411660162401	1.4870068513349	1.25653967455876	0.9069361631815	1.87079044396438	1.186085255451	2.21612231401903
Peg3	1.13883961945499	1.00787638521706	1.00974898478033	1.42355597651691	1.08769784082676	1.46375242493311	1.26460239232544	1.0948694527512	1.12162155358689	1.06123172939066	0.98762730627119	0.98762730627119	0.98762730627119	0.98762730627119	0.98762730627119	0.98762730627119	0.98762730627119	0.992123614782943	0.98762730627119	0.98762730627119	0.98762730627119	1.02636988122188
Metrn	0.997010720729524	0.998049719169129	1.01934257657646	1.00545195801243	0.997010720729524	0.997010720729524	0.997010720729524	0.997010720729524	0.997010720729524	1.01264472049423	1.01465768063113	1.00728071126512	1.0028692617376	1.02549562570123	0.997010720729524	1.00195028083087	1.02267871849138	1.01064455643591	1.0096145411629	0.997010720729524	0.997010720729524	0.997010720729524
Lmf1	1.00491229296133	0.944448590933545	0.911943889569305	1.02724601666913	0.934161402226954	1.13732123438104	1.04160062110239	1.1420684658695	0.982328692598863	1.02811719522192	0.970522617258514	1.01143955491337	1.04210332122285	0.990386964430562	0.919060871707237	0.942167002959525	1.22018895271805	0.940568778521634	1.00290922545927	0.997090774540728	1.21027434748334	0.881490328892223
Narfl	0.961272868189745	0.982282993757435	0.975459121874208	1.03191524993027	1.02787617953297	0.933309366138713	1.02382257324099	1.01997417569638	0.933309366138713	0.992143086097213	0.983630784407289	0.99129913637105	1.00713775452933	0.981206204881869	1.03226950238028	0.997171475481777	0.981564477921853	1.06565739733332	1.03638469441463	1.00282852451822	1.0305324408707	1.0066474464072
Angptl4	1.0703393195351	1.05018396615044	0.975481928658989	1.83902301401987	5.53382235036503	1.55754120692683	1.12254348053378	1.07765777946601	1.0536820248348	0.984083425377819	0.967615759251694	0.9993441068232	0.965329592217945	0.967722569871648	0.954110976132642	0.973904269802657	0.954110976132642	1.66957110114947	1.07939582345469	0.977684968577311	1.0006558931768	0.954110976132642
Dbf4	0.999152835412932	1.00042180370291	0.937092417999898	0.938532581576101	0.926755137681777	0.926755137681777	0.926755137681777	0.955175840427682	0.97463440281183	1.00073835023968	1.1710872206819	1.48551273843237	1.00397016652582	1.21188309616113	0.926755137681777	1.05179401568932	1.12325746265209	1.19463358988463	1.00490061781177	1.04237154282187	0.990245592662655	0.99957819629709
Daxx	0.922845533035923	0.858864520327159	0.878834099553804	0.91663573977166	0.867515306294182	1.05618105891218	1.02599328064243	1.04634280895421	0.82839735484472	1.08991672050678	1.00177342792172	1.04381631359843	1.02623449762279	1.05383914114408	0.959710828025675	0.971679091957355	0.998226572078278	1.06964566334626	0.982287505167889	0.978215457019925	1.443343015751	1.00604130126598
Cd320	1.09355796197102	1.12419680890269	1.02484682859942	1.03567495554952	1.000802028211	1.21845475030605	1.09638958140191	1.03018957475888	1.18324186161278	0.990925605960974	1.03176168768823	0.965188420549576	0.98939531190323	1.03440921181883	0.956207211643049	0.952367548663942	0.979494590859942	0.962907018369313	0.978450354940948	0.999197971788997	0.926376549039631	0.944373538556233
Ipo4	0.95940381197081	0.985351061266077	1.06856211676826	1.09225684545406	1.3155474714493	1.00895819621166	1.22174950732576	0.988892010647067	1.00821460520165	0.990214007199319	1.01458528047779	1.00882819358588	0.984657534233098	0.971467216976682	0.980165460830858	0.976229593178401	0.979655967599284	1.03727955356529	1.06404753381037	0.931494680909683	0.995309834123898	1.0046901658761
Tm9sf1	0.949778384261417	0.948830979866892	0.959411174828567	1.00116439665097	0.922149257636492	0.998835603349031	0.966434238092854	0.964666751271338	1.01838478048411	1.00556297120128	0.996389138979673	1.13753644076923	1.04750273966246	1.06318237627063	1.0199260715008	0.969174218417764	1.06757690768095	0.986393685590715	0.980975337429673	1.0275345060852	1.04056905439183	1.0889379187189
Rec8	1.01903008250934	1.06690138758445	1.11785653421262	1.04921726838365	0.98938641862858	0.98938641862858	0.98938641862858	1.00452207175958	1.04050142487725	1.06005500870939	1.00339050131786	0.98938641862858	1.00101980999318	1.04607053437142	0.98938641862858	0.98938641862858	0.98938641862858	0.98938641862858	1.00189385561029	0.98938641862858	0.998980190006824	0.98938641862858
Irf9	0.979856861908015	0.824187099002392	0.847924033549456	0.941811080365725	0.956130372691555	0.980539869130718	0.913845881270648	1.30467230544719	1.10743846057677	1.31917667319902	1.04165828534829	0.814317652208066	1.10465332232959	0.991339883957692	1.0702244916912	0.948877753179457	1.17808456314913	0.81091002183034	1.00866011604231	1.04598005743074	1.23299240925329	1.26161068805228
Gmpr2	0.987824018202663	0.93692616403597	0.915640656309825	1.02970700888871	1.27889176588942	0.905540015270443	0.905540015270443	0.983734387956139	1.00004219711067	0.973026758510891	1.09319640637758	1.15219267787089	1.00644549193478	1.14338685578356	0.905540015270443	0.955541562678003	0.99995780288933	0.934504862025398	1.0224142731116	1.01850974915071	1.01426176045123	1.36077672970971
Mdp1	1.0073123079881	0.970126386926878	0.928219096108693	0.965468356137151	0.897928079351877	0.972600181018653	1.05644242302956	0.981307469741434	0.991635879342377	0.992687692011904	1.05753769836862	1.08669231954424	1.0307953974151	1.08039018127948	1.04284343034629	1.04021380285547	1.01544507327133	0.983099295892714	0.97849207594046	1.03268217250518	1.07343163923289	0.968485950030152
Dhrs1	1.22896417554076	0.981540685881151	0.912357664577315	1.17344436516386	1.00526310149048	1.11082304176801	0.88180636207956	1.50745963457633	1.11764803402782	1.16864779984148	0.886987209461671	1.06128956660235	0.950687723830139	0.98232007320151	0.89295389356946	0.958799982147327	0.860981912819299	1.04218943143228	1.41140182463732	0.994736898509525	1.15835176458111	0.938528072621034
Ncan	1	1.00417151261433	1.04711256188792	1.0127082585415	1	1	1	1	1	1.00522116228303	1	1	1.00293730664668	1	1	1	1	1	1.0126416097353	1	1	1
Tmem161a	1.25505260829424	0.938790640125845	0.922632556356131	1.21413309525298	1.20816924363282	1.56656727297761	1.00145522446413	1.16110598651047	1.036098888239	1.21295155460519	1.00079156057864	1.00887326177568	0.972752181987635	1.00472273587853	0.969480564621215	0.92181069063787	0.999208439421362	0.916725810222372	0.936401934898123	0.91513635373158	0.891257272814447	0.79572074577201
Armc6	1.02049483418525	0.978611949709563	0.973240378897665	1.01172508050641	1.06002931279933	1.12388964072992	0.962504342173504	0.992021362029453	0.962504342173504	1.01300993915645	0.993217950432667	1.00228894208757	0.99534525895375	1.00380757269179	1.06456006377057	0.991303953874667	1.0374609051262	0.997711057912428	1.02390476815129	1.01018345868273	0.990590133033175	0.962504342173504
Borcs8	1.18893435608309	0.942165125943314	0.921260065550616	0.942979638253963	1.10648376276187	0.977134520831777	1.07637671424644	0.908490080627165	0.843971999576951	0.891268658461248	1.07132663715941	1.32377106831941	1.02286547916822	1.18429130434132	1.11448203688828	1.10700796918999	1.21908089216323	0.952841037453635	0.887141321794939	0.894009409665579	1.0351289262926	0.901619407439674
Slc25a42	1.04821600256249	0.971600457954133	1.02738401521757	1.23914660123457	1.04102484012031	1.45108864163885	0.945248321747083	1.00349313056772	0.945248321747083	1.00276050007582	1.0247487619151	1.04111680197417	1.00877745412541	1.00737152360935	0.945248321747083	0.97156084713305	0.994120716135924	0.997239499924184	0.95719778213356	0.96860333741363	0.963608157928179	0.945248321747083
Snx9	0.97453596211707	0.903171210348495	0.86694773671593	1.02546403788293	0.796129842351763	1.09855123600931	1.15135806744916	1.13347746531815	1.7653130054397	1.05334070638041	0.844076457126378	0.79047229550769	2.40821830607346	0.770393271488195	0.966773824593985	1.16461924259524	2.88322191582875	1.0621363742779	1.43416228055734	0.897720780178648	0.895374166679666	0.796368388326305
Ranbp3	0.994609453784896	0.900474378943667	0.876768738699843	0.956744712441565	1.22680382954668	1.0404982100136	1.07743424045723	1.11331072895699	0.941245715982021	1.04606434828954	1.01609271832954	1.06189526586721	0.980506419028185	1.13024977693498	0.85828674156571	1.0053905462151	1.33258480534084	0.966524594640668	1.03259596417143	0.892462667720887	0.844569751276298	0.916361493386781
Ndufa11	1.41514449377867	0.986673657432661	1.05196794594962	1.20891911112265	0.997984134325134	1.66412946172267	1.23713663876823	1.09911963091147	1.0975019399945	0.977108833382043	0.729446464566664	1.05142895882007	0.732150095643375	0.867025442629783	0.8013197438191	0.779046351362147	0.930631960791689	1.01807682048722	0.890512044461058	1.07823556750733	1.00201586567487	0.56516822500108
Bmp8b	1	1.00104211360821	1	1.00423046246305	1	1	1	1	1	1	1	1.01030078245105	1.00293730664668	1	1	1	1	1.0045526368937	1.0126416097353	1	1	1
Nr2f6	0.985541147038491	1.05730373469498	1.0400173635625	1.0222893093229	1.15188815091225	0.956871678879584	1.09742651776401	1.13969935559949	1.10816336464567	1.11737685128872	0.982590449520169	0.956871678879584	0.959682304421981	0.984209798998355	1.00686841192595	0.973924508028241	0.956871678879584	1.07002840277847	1.00559222577171	0.956871678879584	0.994157744118263	0.994407774228293
Use1	0.833553499858985	1.45765147652998	0.546212079827935	0.974561054738349	0.56956773494461	0.930767361711821	1.252152568952	0.793508709107247	0.861346526856624	0.804794633705146	1.16953786188764	0.770073022208346	1.18117289553489	0.847007768678223	1.36916190491776	1.19651932494066	1.11001910996716	0.917485921874072	1.19248395978119	1.39702627403083	1.34908254467896	1.02543894526165
Ocel1	1.08750769390666	0.940355292221163	0.861288880868812	0.934051110145647	0.897676745058451	0.882871688930863	1.04367602538676	1.08943414952424	1.22122522978235	1.07863009974497	0.944526153592538	0.991559920358473	1.02031247963318	1.03630758912914	0.857677096122129	0.933725137363415	1.2431311746752	0.950642826952814	1.02766973188045	1.03332937053244	0.982796012206145	1.00844007964153
Dyrk1b	1.06373876476604	1.00262987935159	1.05319981308384	0.996717806632555	1.04430552526257	0.948227176818921	1.04018712702332	1.02143215767646	0.997215759192472	1.00298966675065	0.997370120648406	1.02694983611187	0.97894273518997	1.04367664488607	0.948227176818921	0.962357726342801	1.02207188271623	0.991636193960307	1.02098225528828	0.97165579346975	0.975896361266914	0.948227176818921
Braf	1.64909727778288	0.886304793288485	0.763455666726067	1.11616839715328	1.26833679104413	1.18142677683627	0.94811112974113	1.02247914385094	1.26824765433377	1.01334805347454	0.961617073882597	0.986651946525456	0.96807514404619	1.18137165223722	0.589682395607224	0.959722121626405	0.823714433271296	0.870047048511057	0.892278976432991	1.1023934944379	1.16390795674236	5.07750889552087
Ndufb2	1.22128440870698	1.27164893450374	1.0044542607625	1.0084435209291	0.886587605705923	1.27609857678012	1.31689035356181	1.13357800275518	1.17986626878494	0.999550617742212	0.850041859857974	1.00044938225779	0.797193468308699	0.901255988551083	0.876907342641799	0.885756880065691	0.850009261744158	1.15505792593279	0.829079964568114	0.930295970014823	1.05622374832076	0.703118792198279
Hltf	1.06532632066835	0.887365703126316	0.983785841200891	1.22165750935779	1.14335910442362	1.10873628328909	1.01021837040539	0.896744729585982	1.19435493785423	0.964507328689427	0.984177570163446	1.08928754073043	1.06307216192485	1.12467333667136	0.900762444180143	0.979508688405143	1.03930247397775	1.02622584045015	0.952146743154638	0.903516791125442	0.989781629594612	0.92866946149488
Prpf6	0.98666924654802	0.817061216520717	0.857086296394643	1.01189302820392	1.08475830959076	1.00795764972145	0.903318389593944	1.06882825689459	0.992042350278552	1.18988705640438	1.00923534893258	1.08603256424356	1.20856575901121	1.16275993633511	0.677809852579964	0.816160263998372	1.03838118299787	0.906823862620357	0.844956107644079	1.01948714791536	0.857817824312649	0.950630312257194
Rgs19	0.841222169561131	0.797461879656882	0.796892504709727	0.809381800392469	0.812625898627331	0.799223555182279	0.809421168795764	0.990435799664633	0.837970517814513	0.852013881785386	1.02280920629934	1.01787710898372	1.16477246562783	1.00956420033537	0.986805676897295	1.21434796779183	1.16613009283572	1.1413423143	1.03539472593338	1.1233484073714	1.34825735340953	1.4763402398594
Rgs20	1.0214370547134	0.997381134179738	1.00690140227101	1.03169108419849	0.963393020214053	1.04350921571427	1.05682376796309	0.978131025818577	0.963393020214053	1.02412314595547	0.987284571007181	0.999066799848498	1.00195868425919	0.990917457073796	1.01373049462523	0.977749572225949	0.963393020214053	1.00306155591585	0.975571858797314	0.987196351637646	1.0009332001515	1.00118493428489
Abhd3	0.982547261263243	0.991780637656644	1.17318235331734	1.06673765429787	1.08210306438492	1.06425633203695	1.02973277478197	1.01267893521977	0.982547261263243	1.01127131588699	0.989495417444891	1.00281074884842	0.988320813445584	0.982547261263243	1.06461108675635	0.997189251151584	0.982547261263243	1.15999057285088	1.00744636737256	0.982547261263243	0.992074715466572	0.982547261263243
Snrpd1	0.911553765417557	0.817725377575919	0.898260315569902	0.939653935258473	0.865887836972104	1.11325536055185	1.11871841478941	1.0518287348298	0.863625179248775	1.10021413853916	0.926374667312497	1.53734764468647	0.931559925081102	1.09757787309366	1.10642217122708	1.17852972696976	1.24488671265192	1.6668682087804	0.966848085648405	1.01766758058525	0.982332419414751	0.705569575220264
Tchp	1.09529695965525	0.972755975674555	1.06646622633804	1.03951473962601	1.14345483109462	1.02885742686794	0.995482179557264	1.05300795856725	0.998939389685235	1.0683109730917	1.00050317473836	1.04450771770996	1.01157590543793	0.963417169059469	0.999496825261637	0.973519651709664	1.09966487631943	0.984610565635857	0.998229982450298	0.973335245021389	0.986879216078287	0.949866133344594
Tiam1	0.890715325792043	0.900563624238283	1.85124297531804	1.34002082204942	0.890715325792043	0.964787611638931	0.933490733859912	0.987434222519625	0.936732653891974	1.10887186300209	1.04738065879683	1.23283973307079	0.911683032444853	0.903422500801109	1.33763637595111	1.7168958681352	0.973807890252776	0.919205986037632	1.01256577748038	1.23639593258803	1.51571116640243	1.03113596374024
Tsc2	1.26486397450853	1.08452920796942	1.01597459992406	1.29546132600255	0.979741812994715	1.27172149451771	1.40799608875141	1.25721004479732	1.20967760226829	1.12133100080008	0.95935204317435	0.96504149562986	0.948943714206802	0.927778354137892	0.88960346457407	0.934200808873642	0.912506267184774	0.984025400075935	1.01619514523131	1.09134133598522	0.924268314155053	0.924500767112999
Rpl3l	0.995428577594564	0.999581020462665	1.01772499531462	0.999639700826726	0.995428577594564	0.995428577594564	0.995428577594564	1.02595528152993	0.995428577594564	1.03193097164365	0.998946813556549	0.995428577594564	0.995428577594564	1.00962961891298	0.995428577594564	1.00036029917327	1.09921876073851	1.43370328294362	1.04081001836568	2.07416886051508	1.07926995713861	1.87307051876163
Slc9a3r2	2.97697332289038	1.60233757506564	1.1921721109778	1.30612005814539	2.94804431940208	1.09549460554305	0.990079782309955	10.403269018629	3.5282615669271	6.89074087654903	0.876487622033791	0.865064691774602	0.868260444267741	0.872554501028364	0.966214645870191	1.01058909487273	0.839380056555559	1.00992021769005	0.951411483358914	0.896463117377557	0.911417243953156	0.973295325360282
Puf60	1.52251553686365	0.937858637308289	0.817918492698725	0.962548840849259	1.07818184742028	1.44145001133549	0.978970107095803	1.38697653867273	1.15189912881149	1.19709683225063	1.10851427255386	1.10130936767235	1.18329225391402	1.35203177699793	0.926020978480103	0.961540182210628	1.0210298929042	0.964780160262421	0.924495414704601	0.872462584038674	0.879174931886888	0.806430618246929
Golga2	1.1304793816977	1.00269765855327	0.936584443274171	1.13862034624699	1.0052050204951	1.04674834777833	1.06919999719988	1.00016925017792	1.01282898180863	1.02580855653881	0.894492629422503	0.962297440395307	0.925995589863357	1.02431035414703	0.878652308250886	0.938106898017495	0.944306377928486	1.02995088340822	0.971468011380175	0.981580665179725	0.892228218729983	0.999830749822085
Uck1	1.00154593700082	0.995703698054944	1.08882000731482	1.04424423919032	0.892787879649782	1.04248365990929	1.06935386834933	1.01801096364307	0.892787879649782	1.00691362694941	1.01041728382824	1.06692942065171	0.984261635041917	1.02168442371239	0.892787879649782	0.942858000165876	0.985876042500668	0.966719365058295	1.02677006400111	0.981672963585207	0.998454062999182	0.892787879649782
Scin	1	1.00417151261433	1	1.0127082585415	1	1	1	1	1	1	1.01347159723055	1.01030078245105	1	1	1.8222064545866	1.0807290016295	1	1.0045526368937	1	1	1	1
Ikzf4	1.06241479040674	0.990572879684478	0.996424980818529	1.17371794017499	0.985433189459589	1.46050054663532	1.03275729580667	1.00050836601205	1.03634395868835	0.995729111933216	1.04914778983037	1.00575619476211	0.988327708916852	0.999491633987945	1.56871667309741	0.985433189459589	1.01080312418105	1.00604818546523	0.985433189459589	0.985433189459589	0.994988627608126	0.985433189459589
Mien1	0.989607310078596	1.25947862111666	1.20309710723025	0.848560327178347	0.810544698688865	0.933124011736957	0.794163779964655	0.995496003727789	0.990718096566528	0.79201531767296	0.912632733607786	1.1164592129139	0.846065051146131	1.08877630553045	1.15204135956748	0.961403637766784	1.07085952336712	1.49970911637032	1.07799177475766	1.00450399627221	1.0445114053017	1.17215113765921
Pon1	0.988507045724695	1.81577926822671	2.2349906958015	1.01789688723309	0.988507045724695	1.0707117348463	0.988507045724695	0.988507045724695	0.988507045724695	1.04510964309629	0.998996633982656	1.01911909970496	1.00303955358844	1.00260934268085	0.988507045724695	0.998314731949709	0.988507045724695	1.01106402420457	1.00100336601734	1.01293088971177	0.988507045724695	0.988507045724695
Axl	0.981788270511894	0.912105908817186	0.935528477687404	1.51809042753415	4.39098321817318	2.23450090191986	1.32860893581383	1.1248556455357	0.931085800379832	0.919310691754377	0.942050039878886	0.958848074042121	0.907714433892805	0.936069281081357	1.08739479099214	1.64110795827789	0.908139067164249	6.79270996350124	2.64539148615024	1.01821172948811	1.30388799889427	0.954915055590534
Tgfb1	0.537716003776677	0.468843736320186	0.401327735317161	0.557114273576016	0.452542470737591	0.494796508394493	0.49980614281861	1.49752712598989	1.42660155921705	1.08116386620932	0.831039832190727	0.907116926439419	1.84938228237563	1.01300045871028	0.651189803178237	1.59288815607282	1.93911958465642	1.95080947876341	1.83897220766003	2.53248142048013	3.35514917307319	0.986999541289719
Ccdc97	1.00908480261795	0.927230975726016	0.915973817309932	0.956076158676808	0.948584004887677	0.932939353835499	0.987830358995504	1.07374921446032	1.07277692474577	1.01977593910641	0.92574762423352	0.974351163133357	0.990915197382045	0.898273091077074	0.906315975342535	1.03042433419274	1.04794989190455	1.23756517293437	1.03682112645948	1.078871332653	1.0593949825956	1.05137200498101
Zfp40	1.17481005089276	0.981500737891041	1.01124421676525	1.10045624633783	1.42811035955822	1.0982865006826	0.940577693349859	1.03656276841418	0.940577693349859	1.02273301370863	0.999420633404207	1.068146762903	0.993784979534027	1.0080267289053	0.940577693349859	0.963999911452413	1.0283217911013	0.968872231827361	1.00057936659579	0.963817308018721	0.977228836873465	0.940577693349859
Akap8l	1.2628331392286	0.873612279958078	0.935183076746945	1.05876220896913	1.36628416065954	0.915591854292291	1.01370445910808	1.07108566475768	0.986295540891917	1.06377877697564	1.05893328051948	1.17695623072278	1.17613141968877	1.13537935799275	0.840386603511626	0.872201971898665	0.913590363848548	0.855118224640391	1.2083690959726	0.795387801919296	0.797214951183683	0.818013019025189
Shh	1.24903031317772	1.09378715034199	1.21423663364849	1	1	1	1.07654733645126	1	1	1	1	1	1.00293730664668	1	1	1	1	1.01824416647705	1	1	1	1
Pdcd2l	0.948621204190139	0.890899057138024	0.838244932750221	0.944452578860799	0.992997403671333	0.759486134309024	0.932640644422634	1.14483917144557	1.00700259632867	1.14228236203183	0.953345909442503	1.00784342938144	1.18605475117162	0.904505671448728	1.11988519704284	1.16602636748723	1.36871831611448	0.970025961721607	1.35486676607408	0.943175262807264	1.19592488865024	1.26582890764937
Gtf2f1	0.967935431211482	0.91839938393433	0.901940648740098	1.0013850086474	1.23298665533506	0.910687038258747	1.31622062313102	1.00334539876316	1.07946839979177	0.998176785929511	0.956474686160212	1.21723399633697	0.988250432203019	1.10986531681324	0.976821754324601	1.01678303463551	1.11248283978904	1.05811989018744	0.998614991352596	0.936743095634968	1.00695114904026	0.964924837522038
Clpp	1.33086994706958	1.00321169688739	0.791511789363214	1.14203372037674	1.72918218598619	1.45917646173045	1.2289741397155	1.12930416609194	0.889913582800793	1.07266778086378	0.99678830311261	0.970950004775965	1.03813605722544	1.0961380739439	0.787867536484782	0.94027221817565	1.11890509318976	0.959269739779342	0.876453494456538	0.996074749147236	0.815061534331162	0.789903726024357
Alkbh7	1.38630141671829	1.09501198025509	0.929879715203926	1.00286812015512	0.860998735720347	0.932599776613379	1.10246147921122	0.995493967817936	0.997131879844882	1.06875775038003	0.963229787169457	1.02893968794056	1.00658572670823	1.00531158568101	1.07837460551395	1.06688748708813	1.08117980790888	0.965183402813144	0.927060996021202	0.925131712035302	0.942090157742373	0.894773933954826
Pspn	1.02996166444437	1.00208473674723	1	1.00423046246305	1	1	1	1	1	1.00522116228303	1.00353439316609	1.01030078245105	1	1	1	1	1	1	1	1	1.00969668796499	1
Dennd1c	1.0288444721127	0.92926425736336	0.874121917431922	0.901891284404791	1.01793412488808	0.915916445471518	0.845596279724798	0.858532228447969	0.889282607238671	0.894431578782654	1.25326607851154	1.05982512791353	1.17095616695356	1.42261269182927	0.982065875111919	1.14541126025025	1.20616910352593	0.961513906280923	1.17343308332403	1.12532217665536	0.945677086789542	1.27069783860955
Med6	1.14349872955602	0.829820390156167	0.890540908459581	0.951458245682998	1.09228203025035	0.964592987408837	0.861669762937371	1.07915494428738	1.12635985939007	1.04204402313442	1.00895411990219	0.991045880097807	1.084993826532	1.02103151242718	0.918680019616396	0.931037968031865	1.12787473563155	0.922940634238792	0.916976722684659	1.05300088937762	1.05030949038615	0.775924502073224
Prkd1	4.75338718586567	1.50629655148331	1.3042746860679	1.12712666625479	0.940579674030112	1.26116524924611	1.84369636910542	1.99731216056639	1.72169785991126	2.64346204844925	0.959179811434334	0.950268380630171	0.959948586260615	0.940579674030112	0.940579674030112	0.968723265907218	0.989210684237424	1.00429900438178	0.976415370509848	1.00088650936406	0.986464486170735	0.999113490635942
Lcp2	0.933955258045143	0.916256990877361	0.906786427385125	0.920562429727833	0.998665825554832	0.982195193246004	0.906786427385125	1.01957850497059	0.906786427385125	0.94282874557112	1.35784120012867	1.47926302374686	0.92702289192344	1.24877086600832	0.954166196209644	1.11857703893342	1.00133417444517	1.59320865941551	1.37930828370806	1.99961624271726	1.59099300395509	2.39340704367
Cse1l	0.872762043598447	0.916949711809541	0.782720274089802	1.00026578154855	0.988951024866365	1.08092805098935	1.02271141874103	1.06892252343129	0.92851001658618	1.08286508468289	0.981812755781957	1.30491819733182	1.44858388957048	1.03542452371445	0.856685509810219	0.918928645986497	0.99973421845145	1.00521517014375	0.926933210496214	1.33166656349874	1.09679863324335	0.845659636992192
Naa20	1.05386289028607	0.793124791019598	0.75693953637652	1.11722330614654	1.5518304478176	1.04735763420798	0.859252129643205	1.72371740379329	1.25312404105579	1.48114601770876	0.911276281591731	1.0382165541577	0.910246984963054	0.977165629186935	0.968414020594523	0.899678896277863	1.06001241335702	0.955246197751016	1.14113711587582	0.870790572787803	1.02283437081307	0.728966575732791
Prkra	1.04881486032727	0.977969339368165	0.956478208786707	1.09227630002336	1.04566905314048	1.07887289225509	1.05902500508833	0.990651185964082	1.22298956652942	1.12576690346809	0.872896943857382	0.861262515542991	0.861199635712874	0.92234985938744	1.10611800539881	1.05423643269513	0.913312353113573	0.961361320793335	1.06377405254079	0.972239498371632	1.00934881403592	0.859520253385529
Fkbp7	1.91301587529502	0.980382105217119	0.955840378296366	2.43246727265855	1.74128269239197	2.5630042190879	2.00874966878951	1.40645921889641	1.32629921926535	1.43502595140185	0.95144733829631	0.983255512129036	0.990087499122193	0.961610109629336	0.934899734756798	0.991289491935256	0.983237073739435	1.00871050806474	1.07731565516421	1.01823503053156	0.980507459316516	0.971573916216954
Plekha3	1.12187889056596	0.883151372644637	0.814868837912589	0.952513245158625	1.13112295601287	1.13212482290064	1.01050075624319	1.2572163132578	1.471278992154	1.0768591448095	0.976631743397558	0.866441903144561	1.01860818200046	1.03258520011041	0.907655717798303	0.8543818535987	0.989499243756807	1.02498318930964	0.87084435905251	1.02254715502141	0.845040069994293	0.803515934640726
Ykt6	1.02625208154814	0.927636476915199	0.848592152897299	1.02734651193374	1.09769301325554	1.08234486678989	1.09697367885872	1.00745242670523	1.11049783591861	1.06560372708794	0.87516711235759	1.02931016669608	0.927495168050856	0.946683719809592	0.992547573294775	0.906309264355678	0.979668244543447	1.10529393789235	0.962998595384466	1.13254486155931	0.949897967874736	0.961612402237335
Baz1b	0.904599224784003	0.894630625554887	0.820054839553325	1.0551873359234	1.2090029748129	1.35395175972166	1.12584041363669	0.997355559619129	1.0272838941338	1.10847355903228	0.945869164480384	1.27933677203516	0.962855520016904	1.00264444038087	0.857278837367532	0.890175065111618	1.04716261211353	1.04850530192998	0.892417654306731	1.19049993431057	0.887530863220938	0.757858571993722
Gnmt	1.06592170621257	1.25363038728236	1.05530411390297	0.993700174682791	0.977132303258896	1.05839106369715	1.05192917843385	0.992080492688992	1.02761422098735	1.00057028122755	0.98404216716147	0.977132303258896	0.982874036572225	0.977132303258896	0.977132303258896	0.977132303258896	1.00228853202515	0.999429718772449	1.00189418684545	1.03978277141076	0.986607250304112	1.01546318096486
Grin2d	1.28315274587898	0.983239931151011	0.969023003628285	1.09872142051167	1.2392017387552	1.18811367853432	1.26428137789034	1.03580332942006	1.20261634093936	1.02848881426383	1.02409799198701	0.996816237660473	0.977333558897915	0.974872309133006	1.13215777949543	0.966650353565785	0.996797544974875	0.991182720115319	1.00318376233953	0.97121145663397	0.956984012203759	0.947793553856778
Kdelr1	1.47197221745527	0.959174240876691	0.821429697730498	1.37431530805201	0.900574470181184	1.61192949395993	1.51764161560185	1.12569613405303	1.30774770414423	1.04082575912331	0.758866882967394	0.776925323699946	0.81512374002673	0.798051267364751	0.791487493844793	0.896046487195024	1.04371977604879	1.05458673481449	1.13539080756854	0.91645550368774	1.07713116885152	0.843347649218211
Tmem143	1.03820971414627	0.991781649952878	0.994710272638057	1.00279073800115	0.951728671380666	1.11130718863558	1.02458096619915	1.01037278979733	1.03011511105793	1.00252223843232	0.999063879202323	1.03657224796224	0.99264228352761	0.951728671380666	0.951728671380666	1.00711783174385	1.00093612079768	0.989100191124518	1.06202545536516	0.975243802292843	0.984945062906902	0.951728671380666
Pdxk-ps	1.00037965025956	0.97938986012958	0.9712785288948	1.00430346847163	1.06969253686287	1.13413501535298	0.9712785288948	1.00106462581599	1.02145802109207	1.00179027976914	1.00572945256108	0.991309616647974	1.00848010951625	1.00717232391635	0.9712785288948	0.995465257649848	1.02149676915343	0.9712785288948	0.995892069745306	0.9712785288948	0.999620349740437	0.9712785288948
Ggct	0.970586819057358	1.00909968594733	0.952422896929076	0.990574850825132	0.915432392702826	0.915432392702826	1.04990021666077	0.962204345536285	1.29868179719594	1.00108752017564	1.05884627222949	0.943781473209543	1.19264424520563	1.1994201576364	0.915432392702826	0.998912479824364	0.915432392702826	1.06512951717896	0.997566913115666	1.24236043682982	1.10378595692743	1.11743447219327
Jag2	0.979315613891363	1.0266843085939	1.15998321066488	0.98345857183541	0.979315613891363	0.979315613891363	0.979315613891363	1.24366179071054	1.08151701930943	1.11719619456988	0.98277690030455	1.01979509869066	0.982192164153248	0.979315613891363	0.979315613891363	1.03838437561561	1.00452805189516	1.00166285089194	0.979315613891363	1.01772139567101	0.99833714910806	1.05626879758959
Btbd6	1.07853709225181	1.02737699347267	1.02119778329698	1.0283754596355	0.935331599759394	1.09216078261331	1.21828291812796	1.13548287709287	0.983653953559793	1.04280436597071	1.05657694745729	0.964296918261798	0.970008952531432	0.962054313148764	0.935331599759394	0.980250779562476	1.03285566147956	0.972059255864099	0.994998612300892	1.00500138769911	0.935331599759394	0.935331599759394
Nudt14	1.08780218353582	1.16664409189894	1.38639583447632	0.869491285708191	1.03979758259756	0.795280877423396	0.993812941573081	1.01987972016477	1.00909926527153	1.0665019007475	0.978269955144842	1.02922266162673	0.916349890487255	1.00618705842692	0.92363014073426	1.05787784901312	1.18116024503167	0.887779018370369	0.974473996367064	0.906261706742196	0.96371607655049	0.857772881618929
Epdr1	0.998533500456087	1.02215951347413	1.14942310749307	1.35608267387342	1.30554216678865	1.57077750684981	1.15377218639023	1.05362453095138	1.13400742261634	0.998533500456087	0.998533500456087	0.998533500456087	1.00146649954391	0.998533500456087	0.998533500456087	0.998533500456087	1.02424070211595	1.00307946090986	0.998533500456087	0.998533500456087	0.998533500456087	0.998533500456087
Flii	1.29599768008241	0.888194837817708	0.913959538294652	0.981210871836428	1.40093573719245	0.751120796908831	1.02424378381098	1.08218625041978	0.983769764952753	1.03594343909444	0.895568608957222	0.893016551038037	0.923670334905409	1.05310908312915	0.805368335046422	0.919768797373544	1.07811358045623	1.10486304032945	1.00259422775688	1.17387457189454	1.03431063145806	0.99740577224312
Top3a	1.00714456962524	0.98300774331467	0.992812307685302	0.984586350204829	0.949912717818609	1.15675027975298	0.995531001188121	0.979043591649219	1.04904563616328	1.03497938335752	1.01615083730909	1.03459440793007	1.07381765030362	1.06742921667041	0.949912717818609	0.973567396227893	1.07423323930678	1.01534322473253	0.9982789388422	0.996968089064197	1.0017210611578	0.98717582752914
Atg4d	0.932821409353429	0.959824222709789	0.96753873782393	1.01161658487282	1.18414724300828	1.05754392659241	0.90568556243951	1.07019093082797	1.15789376511771	1.06130121603261	0.988383415127184	1.03015040202284	1.08606572804912	1.04420073047222	0.953007810854532	0.961099155498187	0.952512434258773	0.947147061398583	0.975176530189361	1.07817771163629	1.04567809126619	0.941213732389617
Qtrt1	1.00160516408838	0.894676373642246	0.890807628066252	1.0236772557984	0.916648695858369	1.15904061337513	0.954573770627466	0.989061327188152	0.832315049554088	1.00507710928162	1.06658134513396	1.03570559635641	1.10931694936187	1.04272589351456	0.875803674268904	0.998394835911616	1.30062529421587	1.04680214177956	1.09579020488755	0.927433846818723	0.977928049640122	0.832315049554088
Plin4	1	1.00312786966619	1.01115427354844	1.01094710508863	1	1.08316044835203	1	1	1.15811073637715	1	1	1	1	1	1	1	1	1.0045526368937	1.0126416097353	1	1	1
Hdgfl2	0.848061870331315	0.842790846297202	1.11938536387602	1.02014810087782	1.07340780905463	1.19468150458492	0.958287914013035	1.02844611383767	1.23505570494644	1.05906350277296	0.979851899122176	1.14400629286768	1.05921458607714	1.14496717762583	1.0843716503286	0.842266161840157	0.960297599895011	0.823017437636739	0.867766545339808	0.798146319255625	0.875366149940719	0.786016328817913
Chaf1a	0.960077521348794	0.983977203326913	1.0098949406268	1.00334392225454	0.960077521348794	0.960077521348794	1.05318672894584	0.989520118144679	0.960077521348794	1.00539277085232	1.00640478484067	1.28458535230375	1.01320643216169	1.03703918802326	1.01024176029346	0.988804518834771	0.984794675494493	1.00402903697726	0.996656077745465	1.04565712013766	0.969387093495518	0.960077521348794
Adprh	1.0817457924408	0.7313405006661	0.824583373774472	1.16843811436383	0.793488047546193	1.22274615364592	0.755971683723234	1.09728403430299	1.01504307975835	1.00981631251649	0.817335210742248	0.968293764074575	0.878827901430979	0.929608031741151	0.964650100060165	0.99018368748351	0.932255735052054	1.05046941732903	1.07992116888437	1.14976848448909	1.12637101242987	1.5043136922733
Tmem39a	1.02485138869141	1.01026124858696	0.874960128327519	1.11982624996096	0.948301631940643	0.987493243856321	0.864149661667764	1.62237070017464	0.999547040897504	2.26105464490597	0.898956559296308	1.05761448941313	0.937471265517744	0.966325436748118	3.37794466513006	1.45195102574628	0.890850384730949	1.36141410219627	0.965249537901677	1.16547595548229	1.0004529591025	0.88074860622224
Timmdc1	1.05730424703844	0.864403946665394	0.823914949151395	1.01828166734882	1.30536879468556	1.0488598591312	0.94559814471495	1.05102073472181	0.921164968566469	0.981314601075389	0.965261066397398	1.07250891054306	1.00304053236585	0.929373564744157	1.79411333738906	0.996959467634145	1.14734911379409	1.00799071839988	0.844606713981756	0.988504607905346	0.940501666803127	1.0441885998048
Pla1a	0.975264790079891	0.982389591029951	0.975264790079891	1.06091438803215	0.975264790079891	0.975264790079891	0.975264790079891	1.00517313325535	1.02565022584132	0.975264790079891	0.998013015556302	0.995378088182856	0.98386311439144	1.04520124505555	1.38915928513957	1.47975133226614	0.975264790079891	1.0019869844437	1.04891735982575	1.07236119416584	1.25217706092045	2.72985617271695
Mcm2	1.00654248271702	1.00160883014121	0.949344845014047	0.977570333797815	0.949344845014047	0.949344845014047	0.949344845014047	1.02263611202836	0.998391169858792	0.994153516772408	1.09172334623853	1.50881970041249	1.06248171862498	1.08640681957172	0.949344845014047	1.04663191471561	1.04833002340713	1.1989686623629	1.01708222349728	0.972801076797964	0.958550345747323	0.949344845014047
Tpra1	1.32104657966878	1.0473367661424	0.968561215726773	1.03496201246308	1.0030436019353	0.98650076855255	1.2645338996136	1.18052292938987	1.00580852871215	1.25844331839847	0.992560299454575	0.99591566141264	0.976926520430204	0.996956398064701	0.910761438947905	0.98714386844769	0.934208952691179	1.05284351167539	1.16090117753215	0.99194509006394	1.05153854999373	0.982327736189027
Nab1	0.901969613756868	0.847541661249095	0.742965683575223	1.16396982802595	1.1438403104554	1.27881428505785	0.960883901304583	0.929812442456481	0.959381385976005	1.02463977134429	0.969442617744994	0.95061509214445	0.924514312100077	1.4544093363992	0.975360228655708	1.24582218366716	1.13943815230768	0.901109122206003	1.10068995466177	1.88990446138211	1.38554483702038	1.69899840779043
Adgre5	0.518367648677952	0.536140056727004	0.710315246917804	0.591188846556106	1.36327137608151	0.83328881660346	0.663168206757468	2.98276893700504	0.514169736565438	2.61960894128665	0.959481044232436	0.756891348874354	1.1734709119023	1.44182439425262	0.916328848437464	1.30925129212674	1.41679236544229	0.572545703242091	1.04051895576756	3.36273192475794	2.81416807287257	2.92579545652711
Il17ra	0.913901325406689	0.944575581061127	0.895738674961702	0.947715914030508	0.992089942102412	0.892662374845122	0.863705177523737	0.952563919517736	0.866704739292531	0.896447964959253	1.57686862508649	1.7107272131631	1.64626659394905	1.66057933551701	0.957132346150258	1.01583393816849	1.4567125994351	2.1540356336889	1.00791005789759	3.56081701961596	2.66135143731863	2.40825713967819
Lamb1	1.01559667766252	0.999450680015393	1.08342629969271	2.14484695724795	2.66885495591996	0.986052891794191	1.11035385537229	1.1137358194056	1.66335743537742	0.996355288991079	0.993025838303393	0.986052891794191	1.00054931998461	0.986052891794191	0.986052891794191	1.0007471228406	0.986052891794191	0.99054203256851	0.986052891794191	1.01041609901294	0.995614339002899	1.0247337057238
Kcnn1	1	1.00521566584104	1.02239881215178	1.04255847827002	1	1.08316044835203	1.04802365787277	1	1	1.00522116228303	1	1	1.00293730664668	1	1.21836783792865	1	1	1	1	1	1	1
Arrdc2	0.979053368439611	1.00027969138481	0.971864328043568	1.01145735659626	1.04688862987024	1.1915974104894	0.950572630261711	1.25457006595682	0.950572630261711	1.03360096435424	0.993048042708259	0.970176691513023	0.974589163800003	0.977730784611247	1.05136321526075	0.981812157668647	0.999720308615187	1.00103543757112	1.05555452530011	1.02137767265381	0.987613242799791	1.02526723248946
Cd36	0.785032204840883	4.25945201699977	1.14639744050761	0.731199116941135	1.06889902101313	0.546394559631161	0.661630270254337	13.7154451210513	0.938195846424222	11.8652491568238	0.60820776413373	0.595209821158774	0.695319883125488	0.58466355362767	1.42358737059851	1.29928884434759	0.605679099487623	3.63361405130001	3.2100262010764	5.42345919004075	0.839028133339381	1.06180415357578
ENSMUSG00000002948	1.07338271349758	0.966483334000268	0.971002757268692	0.991542047228101	0.932215343146355	1.03075863124608	0.887099134626391	1.02758096705256	1.02668957063432	1.04605687854265	0.992511558881104	1.05173983734063	1.01396491790916	1.01845101433214	0.846449531899867	0.964381960600436	1.01631909064754	1.07352954634407	1.0074884411189	0.943183648942042	0.972260815776459	0.946374753268014
Timm44	0.88227135938333	0.870940597081641	0.916684339003572	1.00040225709691	1.02409833773473	0.972281276309199	0.795453125833669	1.18164462681135	1.05406913445551	0.997857867867449	0.99959774290309	1.00502059963265	0.955382035921141	1.02077192734394	1.02261987328207	0.939475334081019	1.0168433529523	1.07217937881369	1.00193400016201	1.10396297563268	0.985913301049536	0.753574729918743
Ap2a2	1.60693136231376	0.716404930034164	0.653928941818724	0.89618754682776	0.943821277892328	0.999272612187504	1.33047094341483	1.51257826906337	1.55293209569823	1.15351344692076	0.858097681736146	0.910991298142627	0.78704578728763	0.911531873754114	0.684604723716766	1.0007273878125	1.1522550276951	1.26865220163712	1.75577240947254	1.11440097136761	1.22499264088836	0.748421592831206
Pnkp	1.03755741862685	0.820837545408578	0.814790201854549	0.949628355207748	1.09695024719647	0.843608227020362	0.925083097195308	1.03322460726281	1.0940837986301	0.923975047537229	0.942802738740339	1.03418074063232	1.0053675606685	1.20955960319157	0.822329163100672	0.899950738038883	1.08557857132391	0.994632439331501	0.865628622923202	1.13117882689062	1.18361316417603	1.58664073267082
Med25	1.13743398292729	0.944706899281032	0.995161179777217	1.00678428285663	0.993227835793455	1.02995773418145	1.27420273628062	1.04102293335433	1.1425018034307	1.01480636657081	0.956136099487184	1.06691652377144	0.979132209825495	1.00483882022278	0.970101543891301	0.971228918926825	1.06526867541081	0.938524284588553	1.01530800587895	0.854433294492473	0.97277710182433	0.879422612440179
Bcam	11.5028900733508	3.50308066500784	1.51867385317989	0.987875053834777	1.01258032831761	1.14043794808817	10.2260208999294	6.59821819544832	1.09525035472047	2.58871771555823	0.919728136466561	0.875917326781363	0.898718820199238	0.908577007363837	1.02482875365372	0.924783749707542	0.906654702550752	1.01212494616522	0.977549458641298	0.924892846122115	0.937198293414703	0.940448358217753
Clptm1	1.66748452329963	0.891374383966682	0.832801453089555	1.01592487371156	0.861768416721891	0.900111993801448	1.33880745134522	1.35511325656936	1.25107315368847	1.17761542127382	0.872400311891974	1.06900397094866	0.957164674716573	1.18688383026826	1.5118691287244	0.807103655522466	1.16905814017908	0.984075126288441	1.08432029439569	0.958605672456423	0.914677190270663	0.829428671663962
Relb	0.845823183600728	0.761497473380934	0.720503657197385	1.19605895693471	0.972841018395476	1.09913645795854	1.40556487440932	0.914721306398535	1.08911401444187	1.03407953728979	1.03102808809183	0.815268890987662	1.66912655469119	1.02715898160452	7.48987833074362	1.38401291682662	0.972017156325022	0.82090911490306	1.5931081222107	0.958582994396601	0.961682781027642	0.95372286279321
Tomm40	1.07846560425647	0.869747796274596	0.896519604758107	0.980546941352926	0.760239686695297	1.21459906157826	0.980783132409373	0.985402244007927	1.19496479714341	1.06290257194719	0.991238766459008	1.23050829679912	1.1175026046536	0.973534727351807	0.841034450830665	1.00876123354099	1.21100993524051	1.05730568415073	1.02531342261156	0.857250825627666	1.02130603796804	0.744538451719887
Apoe	0.704878934307651	3.3953941938421	0.889183844641772	11.0495525832213	0.991160067083122	7.38722350524426	3.63909314948106	0.882177572565091	0.934729347641899	1.00883993291688	0.64359580830265	0.753578022056708	1.42127675651761	0.627141660117177	0.669162073169655	0.784154570314588	1.04018919741249	0.837705401793707	126.094441552637	15.1703463820298	8.18433206084467	1.95456183911914
Apoc2	0.978855554247928	0.991729627622662	0.989773976864415	1.00095709380151	1.13657950090907	0.978855554247928	0.978855554247928	1.04407416341986	1.02942650087693	1.08155067724523	0.989242725257469	0.999042906198488	0.99781552627905	0.978855554247928	0.978855554247928	0.98654789442282	1.02946555121517	1.00381450367993	1.19036796791052	8.1139020353878	3.90364230247997	2.01023947272481
Hbp1	0.970440661547912	0.913664972671569	0.850339457852851	1.09981219326972	1.05347473348047	0.935065910449356	0.955122089235793	1.02125236486324	1.03242788954778	1.02862505003437	1.08396853131378	1.15868099953047	1.0753688765293	1.08644432996461	0.978747635136757	0.893699517142646	0.92460573854517	0.899979847070353	0.912274050343916	1.0518877032437	0.905223041360224	1.07288423266701
Prkar2b	1.02560884253401	0.886168634768795	1.10784237553718	0.932993264874515	1.69218531270055	1.01083741866404	0.907259293751274	0.905600030469618	1.00256012436205	0.955126447763022	0.917270202388195	1.09208535959199	0.947897840839271	0.902834423276821	1.0547238469903	0.997439875637946	1.24531920669628	2.75745335547292	0.932107784585939	0.964618381210908	1.06171922975396	1.58655912520968
Cdkn1b	1.21526527989349	0.820848009574951	0.653218225521424	0.853382770099841	1.20932402656709	1.12974224952585	0.965196897925317	1.04908315683982	0.923302942955126	0.921137940559853	1.24709576993005	1.33404591901548	1.03480310207468	1.08514178439129	0.677175483350205	0.92181195426312	0.903112894352154	0.942449333795606	0.893863732251913	1.74258967310309	1.14095882888089	2.26562061881758
Klf4	0.528677985401143	0.531329593620152	0.476192528578005	1.98299391276256	0.746125578362328	1.84212953877832	2.53113404081225	6.06659409163365	2.08255084214657	4.1769429541901	0.528208240862236	0.52440808459193	0.613617684797036	0.492656183232504	0.70168765217056	1.23061630274363	0.76938369725637	1.24763204176099	1.59341088825158	2.11830492381181	1.80745296543371	0.605822065349391
Ap1m1	0.99991612401674	0.846041028380039	0.959772950045519	0.973316391937355	1.55272228466135	0.963466925824545	1.35966828527441	1.01123154984492	0.914655896053977	0.973745809458811	1.00008387598326	1.14791969722501	1.18953063945765	0.983917799072437	0.850080468466487	1.02498355471208	1.02085793850781	0.996436850915816	0.953879600431416	1.0958356601283	1.04296685824536	1.07436497699813
Rab8a	0.944454432690687	0.770889153125039	0.778503131764898	0.825588725795381	0.893690182121519	1.09187373312642	0.903098296996975	0.828391303653218	0.835019023231372	0.88500424822356	1.09200969869729	1.16530263848745	1.15004628477934	1.33850447072612	1.0056555240428	0.994344475957202	1.10083996274817	1.02759564390482	0.808347035680713	1.39937294584138	1.0820543870678	1.34330466064281
Hmgn2	0.896193488026456	0.876537297128142	0.85206951374612	0.918455599024726	0.659191169356333	1.05315861525363	1.32094440640067	1.6694948814034	1.01036970884641	1.20759576751681	1.0109838136936	2.75322818609874	0.990100238036277	1.00989976196372	0.969968441609306	1.04753418583323	0.985492861938132	2.45819831315422	0.912279729061849	0.814987293894352	0.740305733582954	2.15780034986032
Fam32a	1.30380721057259	0.78607794375267	0.812329578123899	0.971221711167709	1.02877828883229	0.821964210240981	1.25345512736804	1.26391566879172	1.07869357913149	1.07162717203457	0.845140044695684	0.964742986297605	0.916766131117325	1.20112375109388	2.40952693773686	0.857704375562749	0.837089443421231	0.902131310569301	0.882597746661116	1.21174313282501	1.26407296583252	2.72325995188646
Elf3	1.06024959002345	1.36641255706208	1.26293438337995	1.01519211351942	1	1	1	1	1.0516633393043	1.00522116228303	1	1	1.00293730664668	1	1	1	1	1	1	1.02470780971436	1.01942329413203	1
Cyp2c29	1	1.00208473674723	1	1.00846654615381	1	1	1	1	1	1	1	1	1	1	1	1.00495437009718	1	1.0045526368937	1	1	1.00969668796499	1
Stard3nl	1.30694109279795	1.66874142866465	0.896725336827726	1.02381871008547	0.960959086979079	0.868940925920602	0.9830738997128	1.55542260878486	0.847390226960412	1.12742038834911	0.763557879881904	0.811541864094655	0.757624690292284	1.0169261002872	0.960568398826932	1.61046925668307	0.960652300643728	1.02798725858878	1.21201786290434	1.16795886780401	1.28276868492057	0.703674341960249
Stk11	1.07252271713558	0.910883184376728	0.995313102523972	1.00468689747603	1.07508594465043	1.39274387324053	0.956368875807005	1.06403863698446	0.858518842418439	1.03934335290987	0.903978794819882	1.02010005370418	0.958993750354726	1.08580728243659	0.862267554459454	0.943585006919624	1.1069050070776	0.928171632015664	1.01684804410665	0.913083488970788	0.926838410484934	1.24094082828797
Efna2	1.22925459075782	1.034296917772	0.991432459143302	1.35283307501291	1.25395644165566	1.20226009536904	1.33161914084134	1.00329876231745	0.959078570541936	1.05006886728201	0.988266754373112	0.968957830250548	0.992978533234561	0.972761033266471	1.16851048439488	0.992602467906959	0.983770006742441	1.00373509643378	1.01512828913042	0.959078570541936	0.977707035713295	0.996701237682549
Atp5d	1.83059915406931	1.47979620934401	0.791522788106382	0.99513428867885	0.867008475045393	1.13619591756281	1.25045342486196	0.859348042994296	1.22649495452825	0.863394172381234	0.974013629693686	1.00486571132115	0.92170185006922	1.34140658750322	0.958282654375821	1.14092546708921	1.15809647046596	1.08947581881153	0.936647454150201	0.984325890306942	1.33391164369676	0.72234170336318
Ppp5c	1.12085527231852	1.01908893699952	1.09560107433174	1.04007752927979	0.847595814291722	0.964756850570496	1.37414661230482	1.11192839024768	0.95856690224387	1.02631658423745	0.939316660347811	1.15522001514581	0.980911063000481	0.948821476678676	0.893822293879848	0.917238052256239	1.03129490725083	1.04958089285266	1.063401390849	0.865627749126404	0.872987865185145	0.769615181215568
Cdk12	0.984018003107063	0.750169452715819	0.800189525731558	0.956381708287608	1.36879045120722	1.02211738902459	0.927687255996425	1.01598199689294	0.933858267212922	1.39070635047935	1.01635169459417	1.29568240063831	1.21518260493479	1.07388395554012	1.0328055452287	1.13787276033509	1.21788898007758	0.967060080376024	0.86119659384911	0.966916984209224	0.933276921401123	0.749238756885745
Lipe	0.953510508015693	0.996596114021281	0.998885583801701	1.04585201821116	0.990449980440896	0.974114849077945	0.942515403763208	1.37420820835595	0.993180192434438	1.42471270949803	0.92482536467362	0.927176770080008	1.0011144161983	0.950850840895325	1.14845490541813	1.12357526668065	1.01702646534637	0.953653516455408	1.07546380421837	1.17326562551088	1.08051828043201	1.07682671345165
Pafah1b2	1.12968885724941	0.889466373061231	0.988485714901566	1.13746006919011	1.07271512950622	1.00283023873817	1.13654584580772	1.10561481534203	1.08907363154806	1.10025079420062	0.962825078536802	1.22710300858255	0.997169761261834	1.09066718375906	0.766396277559735	0.837119773554931	0.903118522902766	1.09758657114303	0.895231290183244	0.961560221381109	0.919900848707014	0.922433584932939
Tbc1d8	0.95594817993105	1.08658723717455	0.937464109062574	0.832520065226784	0.996258572251609	0.889743407013913	0.820307984101933	1.49650870902904	1.01778133486388	1.45813561142172	0.812380975246562	0.88546344588536	0.821870604514415	0.834094654767431	6.25002416862727	1.84617283034094	4.12031424765311	0.826284601542304	1.03372074339429	1.70537309901007	1.32400774925291	1.00374142774839
Cnot11	1.03877682280836	0.91134949790257	0.894361261371244	1.00378687442725	1.15689746196892	1.09836106498337	1.20991557352476	1.02678225385706	1.09415638154034	0.976158681725064	0.939024138056433	1.10881449513507	0.992458621728833	0.992706248269025	0.906016685521164	0.955940718412884	0.948345687460217	0.996213125572749	0.946619277560673	1.01728180229082	1.13300388175045	1.51549932330766
Slc2a3	0.892583925506306	0.91815648921668	1.04866421868942	0.985815215305963	0.795658073007193	1.06684881638924	1.16754296296371	0.907257658952737	0.795658073007193	0.929121356544095	1.18524974656003	1.17628507010244	1.05836117899843	1.2301825307094	0.837231363502014	1.04795367221093	1.26158791110548	0.897230867007529	1.01418478469404	0.955649836467113	0.951172559603519	4.08476754823537
Foxj2	1.01158003747773	0.910327173886949	0.885847609757606	0.977973936444263	1.15626644029718	1.14009930935556	1.163240205026	1.03410332685509	1.26076014481491	1.06177373115947	0.987120480480407	0.903856895319177	1.01732857153461	1.09532785458607	0.90552250502348	0.989191374148898	0.99230707126236	1.20040191328501	0.957038914571899	1.00437504892574	0.995624951074262	0.915364051573393
Sri	1.07844119072993	0.668738337421199	0.956729613211069	0.968022350757339	1.00568496816342	0.851176549131506	0.976288013728385	1.31765762512572	1.05183403452428	1.047223628869	1.11068009443515	0.840157502261081	0.894919216448779	1.27372231861802	1.75776033461249	1.11250939183054	1.16580443832018	0.976254709657774	0.93989002391165	0.994315031836578	1.07899606706134	0.920114953042813
Irf3	1.23430377906666	0.913642525302225	0.875099733132345	1.12958030906682	1.16284787319097	0.986254771490571	0.981166477465995	1.42440469486455	1.13269610418076	1.32967775834932	1.0669415645145	0.984168306786178	1.13430058036775	1.03735833184442	0.983714037199865	0.940716289666003	0.976979511567905	0.985699334393602	1.01374522850943	1.03725159264506	0.918737218806338	0.851509937368794
Bcl2l12	1.08972384443784	0.95595864253243	1.06787103553837	1.01077966642689	0.997293121745094	1.05737397519751	0.993360124995332	1.13141037391433	1.00004219711067	1.03303352335105	0.963537562702695	1.05718321333851	0.999443679338042	1.08954888899345	0.905540015270443	0.983427623218485	0.99995780288933	1.00165344594055	1.0414359341432	0.995694689296455	0.994576635942649	0.941062475706374
Zfp959	0.97867505206272	0.996852597950004	0.950205319137472	0.998797107586117	1.14386314508739	0.950205319137472	0.950205319137472	0.964741579028358	1.20567653091983	1.03024819193197	1.05270244107528	1.0191580320822	1.04472289453694	1.03208113686083	1.050956957609	1.00066599368176	0.999334006318243	1.02889152477286	0.998586438393074	0.973682811352295	1.0682563152324	0.987479906992091
Mpnd	0.933978076030657	0.988366696698238	0.964743939348896	1.05380323777095	0.883682806067467	1.20012477553153	0.844602279918324	1.00291350883985	1.15167016186922	1.02471613737045	0.997086491160148	1.11178204550732	0.976714366701981	1.19812674169711	1.04131478105755	0.956683966628009	1.79471659506874	0.892334843500802	1.02481187505852	0.917253712721613	1.04232330322274	0.836206313738148
Sh3gl1	0.839596834078936	0.718278839925796	0.753371601215558	0.917378405416779	0.901095434952876	1.04180545262185	1.04070764416475	1.06085609425702	1.02510525996758	1.00016410626197	1.07289468338364	1.27248425336358	1.02896052449077	1.13444737592385	1.07030968100224	0.892545233929676	1.27737414916481	0.775235731674265	0.999835893738025	0.736827260739739	0.801056061326574	0.805190960300921
Ebi3	0.989016530911351	0.999951708158939	1.00004829184106	0.997390085017197	0.989016530911351	0.989016530911351	0.989016530911351	1.00414652549269	0.989016530911351	1.00452517479057	0.996010435015432	0.989016530911351	1.06892121610139	0.989016530911351	2.00875307542386	1.7351153436571	1.04015188322432	0.998027334273074	1.48483028343478	1.63043558718139	1.31283816256587	1.8782233954643
Ccdc94	0.959903937600535	0.9268743732456	0.940816431357209	0.981190959594834	1.16409684938318	0.964392099069445	0.890350178993997	1.08087589804977	1.07993826983849	1.03770048535407	1.0044215679681	1.03944966246939	1.05371144828176	1.03958265340188	1.0847740225803	0.995578432031896	1.03076295184557	0.931109637409274	1.00526394827408	0.912348781795729	0.942552078902221	0.890350178993997
Ranbp2	0.866891822906894	0.914574751710289	0.889502697101296	0.980162540748635	1.48862411912333	0.854959627977694	1.02771590623095	1.03142238522481	0.942858778461178	1.06893576286099	0.946453501395085	1.12141026236633	1.06763723753028	1.08550150456594	0.798612934327971	1.01174716607266	0.977170675551571	1.24314892555155	0.89943762686909	1.14401444572955	0.988252833927341	1.04491824031576
Edar	1	1.04457180151747	1.0404076855059	1	1	1.08316044835203	1	1	1	1.01568087427712	1.00353439316609	1	1	1	1	1.00495437009718	1	1	1	1	1	1
Grk5	1.27802420714341	0.661353410885573	0.573670387601326	2.65059924129245	5.99349014867945	1.24445590714122	0.927537427462036	1.32972343801539	1.53865309002144	1.20618970154097	0.63756206470001	0.695926762917742	0.68465154914761	0.971305553226298	0.855644445024354	0.94636690935365	0.552434507230595	1.0286944467737	0.858828721657484	3.85094334661412	2.00992736644004	1.10798626405254
Dvl3	1.20971210949238	0.970229345953274	0.933901066161014	1.06041046557802	1.35670215784845	1.12011255791059	0.936458438527566	1.10179194916625	0.939710665101367	1.02297873132591	0.977021268674088	1.02974267857193	1.05386877078452	1.08834747636814	0.940235049425042	0.950113281779065	1.03446397547739	0.945108874059714	0.950548517958427	1.05037742070826	0.963615785747868	0.963760656255549
Abcf3	1.20587327774502	0.914661558370495	0.914936205329121	1.03203822759109	1.04279678388334	1.29765162759105	0.874924334966659	1.07616901294522	1.01200992006101	1.10468080016042	0.989262038760411	1.11278955921671	1.12888641115645	1.05498723685322	0.926294267629756	0.889387356276437	1.01073796123959	0.924212319137348	0.917268188206068	0.957951972025593	0.961678724351441	0.923311891671154
Eif2b5	1.10264803750585	1.01594771787425	0.93826854878934	0.996675797057769	0.98461030087079	0.955055776292736	0.938057616951312	1.02750571943084	0.99207806186451	1.18474841837676	1.0363819334477	1.06896988188175	1.11385483982953	1.00332420294223	0.949916259930078	0.955566831389171	1.08637686808523	0.981942240895984	0.945179700746366	1.04573120841255	1.04022000381333	0.946857828592108
Cyth2	1.42398397267708	0.928394501581666	1.02811833296723	1.09979500156726	1.46052423958539	1.27006701150941	1.13124434540306	1.2474616058449	1.11509099219214	1.13415182049655	0.861106887795471	1.02125140609974	0.905583191965288	0.839861423238756	1.02818971495683	0.937844974106517	0.848658010988171	0.910389524436475	0.934538874221462	0.875359428634373	0.978748593900264	0.917984754594329
Sult2b1	1.12046900428777	1.20135731353024	0.966938307217589	1.03983522944675	0.94575452917686	1.02440389985417	0.991173121117671	0.960222700794313	0.994615366316299	0.94575452917686	1.10286715081893	1.03737486562144	0.979658369084244	1.5417908633782	1.04603424397885	0.998795172238797	0.994653096126479	1.02407216628603	0.993909029831693	0.94575452917686	1.0012048277612	1.05740292299877
Car11	0.991823578694517	1.00426010136258	0.991823578694517	1.07502218810213	0.991823578694517	1.24330784456663	1.13751250060765	1.00699651554873	1.04306449677061	1.01257196941854	1.00234836049556	0.991823578694517	0.997651639504443	0.991823578694517	1.0969880611654	0.991823578694517	0.991823578694517	0.99633899131092	1.04232375363028	0.991823578694517	0.991823578694517	1.03073076472657
Dlgap1	1.8969679628422	0.823895271400558	1.07140782711357	1.70090412528667	1.80978695610524	1.15830761431362	1.43575105123624	1.20508185579741	0.868311665888964	1.25035829013178	0.773995805318301	0.657829962767262	0.839722381934065	0.867085346227956	1.0456743533543	0.970227692016945	1.27580373826455	0.929888328322739	0.922483267193371	1.02977230798305	0.691855396146061	0.919377924375153
Plag1	1.00434568263327	0.981233819202275	0.986006046800209	1.01489581400646	0.975129189080145	0.975129189080145	1.04977273120011	1.02008942599031	0.975129189080145	0.980220496823252	1.00624565744625	1.01543563025887	0.999766152241248	0.989040634076414	1.078523541377	0.975129189080145	1.00023384775875	1.00893859081501	1.01228120779078	1.02343369658263	0.994069410136371	0.975129189080145
Hck	4.12032799265126	0.872235282987091	0.894457249691754	0.896707514858578	1.01899523973193	0.846477746159986	0.846477746159986	0.981004760268068	0.890209613173385	0.906938843795456	0.858459055109319	0.872691441419537	1.45798610890266	0.85855381642651	1.14089663790767	1.94063514245998	1.29486321942173	1.84021107367233	2.04820082405778	4.66137198572886	3.50936061316383	2.24979445885592
Mrpl4	1.20206811438669	0.86894349366199	0.830221622667147	1.00898174256168	1.24520913056691	1.23542305326037	1.06284998561336	1.29979562686659	0.890811697322494	1.0943180367482	0.884032166000135	1.0320489048487	0.949993900984196	1.27380613179984	0.904706288768508	0.991018257438319	1.04566650707457	0.941842550685761	0.86218619568191	0.930793166551458	1.10748451234783	0.78353818207506
Keap1	1.02157006986069	1.0039342039089	0.948460131133927	1.021562718793	0.995305252728231	1.10860310845569	0.990313831972504	1.04431579185031	1.12427579291797	1.11995801443366	0.946016268574187	1.00949524381469	0.996065796091097	0.970422988635616	0.960234361070771	0.941993041695532	1.08450017442046	1.05836437649689	1.03382938309116	0.993052026704489	0.974955903194307	0.943542460145846
Ap1m2	1.54809006153127	1.21704861703894	1.10058517566683	0.999279043617431	0.990889630824718	0.990889630824718	0.990889630824718	1.00604828012583	0.990889630824718	1.00124256284286	1.0245719218304	1.01132516662447	1.0347035147083	1.01919965436272	0.990889630824718	1.00072095638257	1.01640004139246	0.995400791515592	0.990889630824718	0.990889630824718	0.990889630824718	0.990889630824718
Glg1	0.971866317986735	0.754219928723717	0.686565812167882	1.11331933549937	1.66858246274952	1.39631733323038	0.965510854240919	1.25771631054029	0.935012198307813	1.29635191499537	1.04701773327741	1.21772004673205	1.33481671665715	1.14059322176887	0.739956318645039	0.695567559647608	1.02813368201327	0.879425067832098	0.935912483194784	1.10299678510978	0.821578811113329	0.624040578788791
Btbd2	2.61705098793637	0.998339111935609	0.453281587061905	1.16757381341048	3.5301937052877	2.25913843308081	0.964755319223782	1.35816184157962	1.03337321896183	1.2713961340855	0.796463190794788	0.858357760604559	1.00726903343931	1.03603274899935	1.30794084362019	0.618667357318347	0.843336283868936	0.37729992677342	0.855711365180731	0.869685062001035	0.521898411088822	1.00166088806439
Csnk1g2	0.793360840655364	0.943433564357972	0.925046991004969	1.06879920351253	1.2371160596701	0.983550872459866	0.896156439148601	1.17696038231967	1.19102542753579	1.09529431967352	1.02063644420542	1.11093772149774	1.01644912754013	1.13361313573289	0.799058983822814	0.912863365521998	1.26810396615829	1.15182197225999	0.884922770264667	0.908127908890953	0.84085959709655	0.93398758267952
Abhd17a	1.07993093248596	0.933340722703452	0.795441969021547	0.895061952981731	0.929667425708734	0.93725250757139	0.859687775580566	1.2848531089211	1.31567984616826	1.37744808318825	0.988524663400709	1.04965457053327	1.09325843085219	1.03982223536406	0.800155459553293	1.24292505764807	2.11541957983364	1.0787849638483	0.951777687969632	1.01147533659929	0.84620532195605	0.690501912071674
Mob3a	0.927305597275476	0.9418506808029	0.964775870218045	0.993045306497964	0.927305597275476	1.00442074650425	0.927305597275476	0.970060834026162	0.975213300986292	0.995579253495752	1.04662396231843	0.994596566262072	1.14023280903224	1.08273220590497	1.05547691237592	1.13273503983307	1.31151772933584	0.969756842664239	1.0105054065847	1.04299067444857	1.00923771760936	1.35576824042174
Cacnb3	1.18453104860468	0.987031357438116	1.01296864256188	1.11494111737012	1.06740130360632	1.4728690711189	1.39953273394569	1.07443909262252	0.969198094012742	1.03029415852923	0.97605185056334	1.02522748443397	0.969198094012742	0.969198094012742	5.59039489131125	0.969198094012742	1.01930876906155	0.978028334125774	0.969198094012742	0.969198094012742	0.978596105506649	0.969198094012742
Ccdc65	1.08767169222974	1.02294231798752	1.25276006207733	1.01821702358483	0.997070553703503	0.997070553703503	0.997070553703503	0.997070553703503	0.997070553703503	1.04413185855545	0.997070553703503	1.03828392940175	1.0029294462965	1.01129501987739	0.997070553703503	1.00696320462311	0.997070553703503	1.01526127487463	1.00967513052199	0.997070553703503	0.997070553703503	0.997070553703503
Fkbp11	1.76478940854874	1.83333631601359	1.0174117423426	1.14727284282619	1.12291793127388	1.13591887933383	1.19440693639032	1.06364224070578	0.932806162899642	1.10442326809864	0.952626638964789	0.993895297803895	1.04549404703984	0.932806162899642	0.932806162899642	0.932806162899642	0.981035257448377	0.958364993529342	0.980301378197505	0.955853760072951	0.950924331369808	1.0061047021961
Ddx23	0.966420611495979	0.893158275698966	0.916215243760374	0.922606568497054	1.39315343625792	0.963208061929644	0.946064807554303	0.988040160405921	0.981667269237868	1.09239020183055	1.1394566918165	1.09464263010239	1.20620821814378	1.08079718682225	1.30356510650179	1.03328959531548	1.23948297120153	1.03512363828576	0.948689405337961	1.01195983959408	0.97765493735328	0.857254845155928
Pld3	1.31848974414768	0.977739530196725	0.877842586620821	1.19453125240203	1.18023198888348	1.12937210821039	1.23729684596969	1.00531316778359	0.910958041910902	0.994686832216407	1.17779384589989	1.38851174516162	0.923884682971874	1.24431591514486	0.794058495528429	0.746652364091791	0.909813091555791	4.27929949448551	1.40997426977891	0.807500069232721	0.862580771286394	0.831116747214397
Grik5	1.30240606998855	1.05872399568589	1.03958805726286	1.16352998619464	1.50531440286949	1.19360676214	1.1898744340913	0.989967481698602	1.08135995490448	1.07899939440964	0.969028932941035	0.961983702919578	0.957770634502539	1.01475401987367	0.952175549726639	0.959658224982378	0.976689267955658	0.956510459263601	1.00065698620756	0.999343013792443	0.961408498920235	0.989527425649123
Cd79a	1.04415965259594	0.974142207891986	0.967360492097935	0.997235828678793	0.905518711672415	0.980822053726242	0.949005032479161	1.01681809435704	0.905518711672415	1.03170597176491	0.985359938153476	1.13504904604847	19.2128957467244	0.918437075609819	1.03067866375738	0.955089789540732	1.00766939936491	0.975263878876756	1.02442288149863	1.19924159875579	1.00276417132121	1.14147968577513
Rabac1	3.42035240989732	1.48500266208155	0.99885851478713	1.64594618077718	1.45987065212323	1.92288320561882	2.56607527024558	1.38734603271903	1.28947719615665	1.08676274875385	0.997319709129461	0.600265824539001	0.894545533084692	0.921589323132909	0.685914877817774	0.676634267983366	0.762494280992815	0.813964753945618	1.00114148521287	0.814975241646775	0.766439401046604	1.34341121975396
Etv3	1.01107141367926	0.967720625376124	0.891956889790879	0.966674133274157	0.853415279806196	0.924385677105349	0.936180284388676	1.08617241207599	1.0351385808323	1.02976703057863	1.03157926723184	1.12312490519355	1.06784476030631	0.877797618572722	4.76308315225798	2.24210682139403	0.94239818644825	0.978468033163232	1.27381416279683	1.04156247842677	0.988928586320736	0.954162822972988
Prkcsh	1.18635096863305	0.9405818703239	0.979080082295603	1.04913075751978	1.12841806454392	1.11849332563334	1.61578823016033	1.05144954310944	1.06896171092133	1.05577705346273	0.918538962347264	1.0209199177044	0.857076260698421	0.907731025332344	0.869417930002117	0.903937258454483	0.938396973085203	1.11360850172451	1.04040227831726	0.880025852127092	0.92578917568515	0.776110449485561
Elavl3	0.975586345663906	1.01474734990887	0.997438320958275	1.13593280559518	0.975586345663906	1.3081035352577	1.11889018113032	0.999273205041541	1.18332433133754	1.04741471267986	0.992854096917261	1.00579827182573	0.987057473178266	0.975586345663906	0.975586345663906	0.975586345663906	0.975586345663906	1.00493401740934	1.0003090525475	0.9996909474525	1.01920040807941	1.01385657865337
Rab3b	1.00406740713028	1.00693488165147	0.996694692441892	1.04643541845547	1.17354141170667	1.2220417812362	1.06940173856297	1.00475490775138	0.974859008633049	1.03417280360097	0.983771156415155	0.994963938133674	0.985131150672967	0.974859008633049	0.974859008633049	0.987369818807709	0.974859008633049	0.979297187721905	1.00683179411378	0.974859008633049	1.00330530755811	1.01310070969629
St8sia6	0.951837108802805	0.967766199109277	1.08480345106619	0.970343451653547	1.26136521646278	1.03099230952894	0.951837108802805	0.966398331844481	1.0010121923173	0.97174900509495	1.38677205030497	1.01097807238967	1.13993991354754	0.951837108802805	1.37790745001955	1.09334669065439	0.951837108802805	0.971749283880602	1.10953301726847	0.998987807682696	1.00375040863637	0.951837108802805
Fcgrt	1.01161199248676	0.791407150517026	0.748599486883413	2.53464688114751	1.8680107333031	2.17046114856103	1.85737139732545	1.31755798749476	2.8627773126678	0.970606997696262	0.671336588191732	0.65825629415482	0.739670465822303	0.648814549620025	0.897063822731082	1.64332182921812	0.988388007513243	2.11292701308435	3.98584226213698	1.19009876677561	0.884914129032697	0.762918310847871
Nosip	1.52565020055277	0.947857517969207	0.885306049689058	1.04234368250795	0.93147667578368	0.969972942326123	1.07433869016769	1.21773487932731	0.878756664625289	1.10316310110913	0.993978528826494	1.05092988103491	1.05092661555974	1.12204186083427	0.855820818661465	0.92745615101709	1.03687074624089	0.920281260439914	1.00602147117351	0.949247613224683	1.08853115349245	0.926496589453833
Pih1d1	1.27237371216526	0.979111438575796	0.897405030134879	1.20927776943318	0.969782569301331	0.99454059900965	0.966114629021051	0.917566216011097	1.14221223005622	0.90783411521943	0.91858894233213	1.0757354021001	0.939863835224067	1.0708228012242	1.01877678826326	1.00545940099035	0.985187414795883	1.08524564628916	1.13476149982957	1.10911277875077	1.02120024009145	0.952374015515531
Rps11	0.390441718118624	0.69759299597555	0.345653114954487	0.601316130616341	0.245910967031777	0.666409786100065	0.725825908038757	0.544933813386937	0.924180309299411	0.558723997175719	2.35575125947491	1.22444361409372	1.8883205712623	1.77232525506834	2.1961464947317	2.7290340801094	2.47830345615541	1.07581969070059	1.44189239660413	1.89776139602071	2.18145277816477	0.345682115604005
Supt5	0.885117165816494	0.870259552653618	0.88054322285135	0.977040126204797	1.00359744811864	0.831426912739016	0.982861209127512	1.00242741542316	0.888958266174636	0.99757258457684	1.00458521810576	1.18139097291479	1.03476373870649	1.12696173162756	0.848982537273079	1.00513077321203	1.25618601969524	1.06831912076507	1.01506592130513	1.08243713712418	0.936757669581203	0.949678455670017
Dll3	1	1.00521566584104	1	1.00423046246305	1	1	1	1	1	1	1.00353439316609	1	1	1	1	1.00495437009718	1	1.0045526368937	1	1	1	1
Paf1	1.26837040074614	0.919029728399999	0.933859635254301	1.11976948860247	1.11637763235254	1.20125877352904	1.23188584462199	1.07212366022441	0.958789043993037	1.04605066451441	0.925175239421427	0.982182601261054	0.959514981185591	0.927782917031051	0.944230850759587	1.1202254050369	0.936513817393253	1.08750346578675	1.05648217317592	1.01064186794253	0.98935813205747	0.977980695774579
Timm50	1.26958477251494	0.976032896862818	0.995407876118591	1.032179364641	0.978244412943529	1.16167946437174	1.33073459415348	1.13554585315112	1.20162294783828	1.00459212388141	0.976269859998465	1.15925083557167	0.9424425394914	1.10160143859559	0.89879001385834	1.06409903846362	0.984929343427526	1.09676614716572	0.984663019907018	0.90549479885858	0.918373143697328	0.87648106450934
Med29	1.18382805143535	1.07681832823206	0.978654274310632	1.09144917732046	0.853119567561446	1.06943439688998	1.18450185468036	1.20316166672974	1.39869613772865	1.06870062860203	0.910818082096609	0.988452802647265	0.932885824076738	0.889728850880713	0.897695232425879	1.05793232099219	0.987660882744409	0.947664421886705	0.992522518954361	1.09074242999351	1.00747748104564	0.939842737356344
Bicd1	1.29080584691349	0.802495882863584	0.931187920061693	0.869262831893896	1.13027426713656	1.03913191542145	2.72709381770219	1.1957662624248	1.16649383814673	0.888975105744511	0.91213272647603	1.15861696969557	0.910085161510619	1.18367510699067	1.0116745814623	0.884625114811014	0.988325418537704	0.884623112486438	0.811593866284998	0.868169073714881	1.05399507838866	1.03280682830842
Ncstn	0.970301920136932	0.919420812993099	0.962890655826901	1.00246961154328	1.0645260466821	0.816437493279842	1.19298540365775	1.16843092403579	1.14146052940418	1.12971528401505	0.918325103021378	0.90077754748015	0.952611085746375	0.940486312301167	0.962557592682264	0.911410687324678	0.997530388456717	1.17186651093325	1.12231384282934	1.18016187079095	1.16257704813848	1.0106284186574
Pex19	1.13698361392795	0.992821435301769	0.856219056394687	1.17019573723933	1.10929588039612	1.21685823562166	1.07207878602394	1.43978006594913	0.886172740631921	1.17492308034315	0.861581761035114	1.00037118731015	0.954868434853728	0.999628812689851	1.0034904331621	0.854897552199153	1.00344617310699	0.889111003412159	1.01385435320442	0.991520373200371	0.876520258128534	0.759261040375476
Phyhip	0.992814823913507	1.52868128675784	1.05954099802975	1.02657203010649	0.992814823913507	1.07537774980069	1.21916571657948	1.00800292485682	0.992814823913507	1.02183904326423	1.00335012435906	0.992814823913507	1.00448852711146	0.992814823913507	0.992814823913507	1.00266525069053	0.992814823913507	0.997334749309465	0.992814823913507	0.992814823913507	1.02490978779175	0.992814823913507
Crhr2	1	1.00104211360821	1	1.00423046246305	1	1	1	1	1	1	1	1	1	1	1	1	1	1.0045526368937	1	1	1	1
Inmt	0.941107914517612	0.947767622523713	1.09364652016205	48.2860450472245	1.03123113822053	0.944518986472468	1.19253581243112	1.0800023495238	1.06329887936164	1.06994088404019	0.91029644617162	0.86831587077862	0.952993197807733	0.917733533160835	1.00767992028414	1.09297469297508	0.946154065224511	0.992320079715861	1.59218879496913	0.92763633814223	0.894315953312075	1.08373058702777
Cyp4f18	0.977829981449774	1.00026778847935	0.999732211520647	0.99511596069899	0.977829981449774	1.05914676111919	0.977829981449774	0.992788843974724	0.977829981449774	1.03116435783539	0.991670490737605	0.987902395362797	1.94182250173833	0.977829981449774	0.977829981449774	1.09126491758451	1.32661506048976	1.62471604646504	1.46915610981958	4.76188223722243	2.42272812878094	5.22705550047372
Impdh1	0.806898878057531	0.844743345342649	0.878519082377133	0.995007315159922	2.21475493334039	1.15654514406703	0.819302215376601	4.98819372405333	1.00499268484008	3.02059783422244	1.39199641495111	1.95330701301619	1.15268073668879	1.41245462251724	0.761046158989493	0.891219800706501	0.780639259343836	1.01602522064019	0.879463094263727	1.05297203341347	0.870962896908252	0.850889325111533
Dusp3	1.18650320293366	0.809895246749515	0.706145381830792	0.772954353270555	1.3568334321954	1.05629211324815	1.37469068230834	3.26328263487715	1.73016208220353	2.64241179632063	0.599274996011947	0.587052149710596	0.709167965321843	0.585686879193159	0.761531142504018	0.943707886751854	0.701963314890226	1.16966417329125	1.15072546089743	1.50755583717819	1.32522384910411	0.672408834663874
Prodh	0.983520359442673	1.07524083528904	1.10230682138814	1.03157434965351	1.50963684098216	0.954909676151155	0.954909676151155	1.00759389562408	0.954909676151155	1.18878887668277	0.975199812658933	1.1513998517435	0.974573679335682	1.04528284850589	0.954909676151155	0.969139808760255	1.0798841782147	0.992406104375922	1.01582562044039	1.02603777088905	0.964169137315545	0.954909676151155
Dgcr14	1.04704319663226	0.961309811020196	0.998938628688	1.0093490504645	0.984266561318793	1.04356264362329	0.980384937047895	1.0190646178083	1.03501737713005	1.03561175824307	1.03699220493213	1.05847814586724	1.05764148020176	0.991267300347614	0.98847348901863	0.945724600436653	1.00078342309392	0.941156183937647	0.973897640816206	0.960281601105328	1.00474433271396	0.999216576906081
Slc25a1	1.13835343884171	1.39207312510733	0.955323308575781	1.09373420834034	1.23575467631117	1.02170869287858	1.12038433453621	1.06223620606905	0.920201321211744	1.05185263990347	0.924771223989939	0.925579669235243	0.941165341610305	0.937742265735213	0.967773197499507	0.967335821217414	1.14772028627613	1.40336121097641	1.02969294961939	0.940171694968072	0.94869388465236	0.978291307121424
Dgcr6	1.28094049219209	1.08659378623624	1.05814187521433	1.06717977070738	1.17037726379157	1.41125858930353	1.3062148115086	1.14807518546339	0.992502080260374	1.21698574167692	0.743773787396362	1.14417140785888	0.707074870916636	0.735368374581879	0.684913503888998	0.777229022681925	1.00749791973963	0.872814557673156	0.815413092207458	0.825183793577726	0.725229275074518	0.727744262732543
Ddr1	2.03472387594753	1.03673488398197	1.49182106264161	1.26615198952646	0.968115558392736	1.21358847889159	4.06733410584411	0.997804656828804	1.09946259055532	0.98329645674962	1.02175052179169	0.998096129457791	0.976650852219385	0.968115558392736	0.968115558392736	1.13056097960268	1.97845925375618	0.968115558392736	0.968115558392736	0.968115558392736	1.00190387054221	0.968115558392736
Ier3	8.88097764472593	0.847222478344974	0.902798289486508	2.18088008422593	1.25729599498457	2.4257520565464	1.69020009248793	4.95869099322774	0.985498418312395	7.14723260839904	0.638744732898331	0.631389273367261	0.621874756197675	0.636598059212805	0.626581256383934	0.866042519210367	0.645535236834165	1.01450158168761	2.95292018996827	0.884005483946278	1.19510384960667	2.18773008792796
Fosb	0.66552779334921	0.738169225250604	0.868958312231436	3.02127599310871	1.4412792925115	1.90478031726726	2.80188089890443	1.02031218950842	1.2783361217874	0.979687810491581	0.668409790669767	0.580868990936645	0.630455811286859	0.57069936066332	0.674098030659858	1.81550227390082	0.845855650253524	1.26533579269058	1.38794179797703	0.673031225362894	1.16614151944514	4.5792350918462
Klc4	1.22329139259505	1.06409403548222	1.01449524498167	0.967634835389558	0.99513153833125	0.903577302167443	1.03630373239733	1.0737440902668	1.02616824282561	1.00940658959613	0.953636755411163	0.959719715434575	0.979318610192628	1.00220955608883	0.950789393569417	0.981296092585499	0.997790443911171	1.01043159575714	1.11439472554613	1.01630217974849	0.965479882139656	0.939022769430932
Ercc1	1.19518654688108	0.941980658590008	0.985737281450481	1.1068896676238	0.9446396426604	1.42860007965882	1.11720671550823	1.3348030213218	1.32987375802288	1.12469254262953	0.967093345434705	1.06733208574233	1.00384126719866	0.994130592260987	0.996158732801336	0.993646825152722	0.94716363825308	0.995609353117808	0.979786925629265	1.06518132079024	1.10365360024653	0.925129994248106
Cyp17a1	1	1.00104211360821	1	1	1	1	1	1	1	1	1.00353439316609	1	1.00293730664668	1.03695520281128	1	1	1	1	1.02534138263976	1	1	1
As3mt	1.17012969522353	1.02227589805077	0.986187162369292	0.945810120001645	1.39202750947433	0.917187767413828	1.39909682891234	1.35816298252254	1.05466434500323	1.16480442469002	0.924607035734052	0.927450527102979	0.950221168311598	1.67168643015249	0.891013893430931	1.01381283763071	1.14469715861475	0.970849000639054	1.05396979045153	0.888716034575235	0.93497824134484	0.846769994980229
Homer3	0.995229952252248	0.984699136793653	0.938803542821501	1.30476177792261	1.00477004774775	1.30420856782938	1.34752814929343	2.20162362928445	1.38159977588691	1.44480441287386	0.934954243921812	1.15503490349816	0.979734041853348	0.951479143609327	0.912329048042248	0.954223487296259	1.14563669374817	1.05106670926934	1.04215460752271	0.957522655042633	0.947879437039314	0.912329048042248
Crtc1	1.0432452432994	0.959348900730338	0.952353370886502	1.0069986564503	0.857432119709084	0.928736559215519	1.09789462376716	1.00744822699073	0.993001343549703	1.04008196510653	1.03960639898722	1.12291756981307	1.11908101084083	1.17538086697218	0.902233116269744	0.949778315503382	1.30334752171848	0.944428849056545	0.947463137983098	1.00792381024777	0.899260699278121	0.891067406979924
Rnf215	3.23787590327002	1.06678735308914	1.02836812504518	1.06668829531507	1.28822782234379	1.06357917462551	1.2251692529859	1.19163052350498	1.33742419677409	1.26177050598207	0.914970557010437	0.901165762565598	0.931792692270722	0.948283281409513	0.985378623665074	0.922171684616646	0.892316223024183	0.930570268360098	1.01462137633493	0.890477878888279	0.945331638420698	0.848448682932365
Sec14l2	1.06088083167576	1.22552383930855	1.07336085959782	0.99970372565485	0.972511324703074	1.0533858024928	0.972511324703074	1.0023352276442	1.02275450724848	1.00306180263403	0.982831173627227	0.992567836925422	0.98394629554334	1.00029627434515	0.972511324703074	1.00937373122659	0.972511324703074	1.12040089042029	0.997156106303874	0.972511324703074	0.981941463561142	1.01066093098518
Aven	0.884264282114736	1.00468231536148	0.953304190358096	1.07990081103478	1.22618795858112	1.08008457042158	1.03461041445675	0.992478702417977	1.08127360113178	1.01482835295231	1.66675739320655	0.995317684638519	1.05990778941792	1.24604867713852	0.926488557024211	0.916673226502485	0.918916528317109	1.00490332207915	0.929305757992212	0.943222589289299	0.955966781978231	0.928699701180701
Cp	0.982060237254992	0.96540193452607	2.34063356899818	4.7565142096626	1.02010574042356	2.12629435556385	1.01608277819307	0.997762419419348	7.51292858966455	1.00223758058065	0.987520114760131	0.979800604119191	1.11588221343851	1.06791469339326	0.974650768219488	0.972688513647699	0.95010018862253	0.943152553062382	1.597602995649	1.08882471530894	0.980560781690266	0.926253824095581
Crot	0.989019682764579	0.762794328909633	0.685647225412568	0.713333873593857	0.522585544599547	0.791665043217644	0.835523969480399	0.898151434848041	0.665358308575845	0.795192953264149	1.11052916782189	1.27879030267618	0.929798313391504	1.56718670315131	1.21624782694233	1.18325555243568	1.19992050735257	1.65956945808924	1.01098031723542	1.37329066648335	1.2147933037585	1.2166058281587
Rps6ka1	0.886855208192466	0.875759780094504	0.767300322380387	0.779416464641115	0.979885024173427	1.01012884033081	0.851110777391246	1.56221865784587	0.79102526087822	1.17828361844767	1.005342903631	0.910135488717277	0.901761112670156	0.997314688486143	0.930260148169301	1.03073108203715	2.51653555955189	1.0637557170098	1.18130600074223	1.44209914100545	1.00268531151386	1.01010494173977
Snrnp200	1.30652676881372	0.987432903482716	0.911022660922771	0.988534569674985	0.910440349637501	0.883112145101741	1.13495616204393	1.01302235738291	1.0284141907093	1.05138901582013	1.01967605161306	1.06362895261944	1.10350756042852	0.927744547582552	1.01146543032502	0.902381033513508	1.1364133137777	1.12347485805547	0.875693391052935	0.970300750444151	0.94793752733263	0.953379138733453
Ciao1	1.3748761178608	0.965326712084573	0.985557554416657	1.0170180746171	0.995428279818692	1.10874013999907	1.05880083395387	1.12734483974756	0.957642589650497	1.12587795368003	0.998779983655651	1.11017353176266	1.00122001634435	0.910137337652312	1.08499093884671	0.977621834034835	0.970369824262516	0.983166901591541	1.02260340148387	1.04830423680887	0.997038556045008	0.891877353751422
Has1	1.01319208653327	1.00224777082855	0.983718250406783	1.47683840209986	0.983718250406783	1.42122922693383	2.06348447139524	1.07506390483069	1.08637911509726	1.07270123411399	0.987195097468383	0.993851318097346	0.983718250406783	0.997752229171452	0.983718250406783	0.983718250406783	0.983718250406783	1.01067206905581	1.03380573047903	0.983718250406783	1.00282529932747	0.983718250406783
Taf6l	1.07896065834108	0.854967908358642	0.893304565472243	0.807003361305524	0.938006708253023	0.871596030852587	0.82996242711927	1.03436738380498	0.735557240585091	0.926021025910128	0.995813203939313	1.07222157595739	1.00418679606069	1.05573264914328	0.777162709846532	0.958490394620727	1.34576156896985	1.03555486839816	1.07859304437122	1.39531520826271	1.26669513224331	1.08231649254876
Insig2	1.06234988178703	1.05456294416689	1.05391431970256	1.04698610091677	1.37896073876209	1.45861217231164	1.18326558600862	1.35335433472542	1.19426486558201	1.09887888414562	0.923904132614605	0.990772951412549	1.00922704858745	0.89252935016909	0.705446883642423	0.910628248046078	0.965457674532361	0.922373510617144	0.932883221126603	0.905056725180308	0.840320176988947	0.788726433520864
Kpna6	1.02006804509923	1.00320540164614	0.966701580301986	0.986026922304067	1.12573453416062	0.861009068550198	1.17586505912677	1.54549609400918	1.22147393238439	1.79683747157188	0.9663651398615	1.08214474723372	1.01116674413554	0.96752703521984	0.905996961389927	0.950006952466414	0.996794598353859	1.0519616709008	0.994979989941373	0.946730285282293	0.950700602840585	1.15443393560937
Man1a	0.502706165303317	0.870623307800419	0.543405613510986	1.07304948934775	0.472565860003036	0.912346006559464	2.60487106660634	0.717301526680291	1.58618937844123	0.793876755698403	2.17199847162292	2.07508529893298	5.08119887431612	1.98571207374319	1.80151010563091	0.926950510652246	0.893905135026464	0.573323185506426	2.50825475493506	1.83036626194526	1.43669867736166	0.686775148319859
Itpkc	0.991787448469618	0.997996364786019	0.991787448469618	1.08002160358199	1.09227950605415	0.991787448469618	1.08797191418023	1.02220249027946	0.991787448469618	1.01253508336969	0.997344605139785	1.00200363521398	1.00344907159411	0.991787448469618	0.991787448469618	1.01151952745834	0.991787448469618	0.996302696598227	1.02957413997177	1.0162923440235	0.991787448469618	1.03069321718774
Coq8b	1.05773367515611	1.44039612471316	1.49921993926343	1.74961100510582	1.03053908285897	1.39281858433174	1.12281873366683	0.93555949059991	1.03835518996111	1.00892662982621	0.937321756789247	0.968417758706092	0.967294290961179	0.95468090953079	0.900796877686506	0.927862610191249	0.991073370173792	0.975097063838935	1.01893589024704	0.962865000908944	1.05512473227388	0.923335702623483
Brd8	1.02094870388036	0.935297262622395	1.00905734968634	0.990942650313665	1.6259528936963	0.966194014368703	1.04885054791058	1.12442758433702	1.16515671044002	1.24771210851949	1.04528689384614	1.45156058973979	1.34701127168411	1.08941214974596	0.776691403250729	0.938933945233414	0.957244819602266	0.933560740914571	0.90887702886948	0.9236367121031	0.870523425117759	0.982378856166953
Kif20a	1	1.00896311352587	1	1.0127082585415	1	1	1	1	1	1.00522116228303	1.00353439316609	1.01030078245105	1.00881639981163	1	1	1.00992171605395	1	1.0045526368937	1	1	1	1
Farsa	0.967094531641075	0.914790670656094	0.886803081632347	0.924947494841816	0.956839009620761	0.996383456100407	0.871929435302347	1.00395540490352	0.98999058923129	1.07928416861368	1.07798655130391	1.1856071795307	1.10565844352409	1.00361654389959	0.923123526709304	1.03918599274553	1.26624074412063	0.986493464269616	1.02231880886183	1.11208332546226	1.01435257929196	0.85730239050686
Gcdh	1.107292021911	1.05256501357124	0.972224191602846	1.02850579257968	1.18988165648202	0.985753435332254	1.11755780104272	1.06681302426709	1.05396355509088	1.02355407486742	0.970267405916714	1.08354323726507	0.98047719961657	1.10287816334581	0.957622896405264	0.958400849066071	0.980944753073809	0.996394538179073	1.00360546182093	0.955153257862986	0.927748068882381	0.945771703318111
Mast2	0.993752720653944	0.886672978980221	0.839643449043628	1.21877563270488	1.35856966121826	1.62977567089419	1.28276821635779	1.00434575205979	1.29376865319478	1.08699333114685	0.852539893673977	1.30707854732006	1.02432483385751	0.995654247940209	0.944314660105603	0.88509294751346	0.760932317185268	1.02869485098414	0.992524105791307	1.04716388977282	0.833573066513561	0.839463698916214
Dnase2a	0.990028498744064	1.17822675265677	1.00997150125594	0.920917383925354	0.872951057050374	0.792637687251385	0.932564754527797	1.08849863350941	1.03208447297766	0.921313058094607	0.893700751099125	0.855001687277518	1.18996597305257	0.930328033979871	0.876682202785516	1.03947665682218	1.08478491580994	1.7862306476146	1.74112706175476	1.02900444049537	1.05216138698175	0.823731223053893
Rad23a	0.909828013334634	1.01996642303296	0.980025951417392	1.07493679712921	0.858126258095993	1.15060855136193	1.027837243923	1.21633966794722	1.24739721866812	1.15359013759003	0.98316023002548	1.00338195091418	0.98661610129662	0.944506080223104	0.996618049085822	1.03130556079114	0.993457153960076	1.03775932414477	1.12977213217781	0.900634847456732	0.92541743232605	0.891788774978965
Calr	1.35858805484606	0.866665269252629	0.823249997353476	1.0484719984856	0.861436014996426	1.06047051462934	2.33923984334603	1.26676287115274	1.04635413638863	1.09021192307463	0.676714486453183	0.78126422108299	0.786923233606688	0.826574121624334	0.813815250786897	1.04703353328962	1.1515642355008	1.39654530299619	1.2663281295104	0.953645863611373	0.817271226876338	0.516107625802276
Syce2	0.913822687501828	1.011735269674	0.955092393412002	0.965149902190406	0.913822687501828	0.989816591908733	0.957707795602789	0.913822687501828	1.03780364916045	0.981103653125347	0.962538265022907	1.29285864692512	1.01018340809127	1.06698941228426	1.0613032469711	1.07422508715496	1.16238148315886	1.28633563354989	1.12490652310985	1.05096212036832	0.958402198949487	0.913822687501828
Nfat5	0.898122728488378	0.682960157534344	0.562332648414791	1.04834433818763	2.06110892096302	1.34268829202331	0.864704287902261	1.25154456468333	3.09090409267693	1.62458263157393	0.732245988302625	0.962835389226153	1.03716461077385	0.917859051040397	1.23971429437734	0.846685495479563	0.648863085745266	0.669597882558812	1.13177127520271	1.26991941698758	0.74526317755619	1.04575900686474
Nob1	1.02435364902383	0.894663271172479	0.930820945344917	0.986321278071631	1.31066480027808	1.18516001415362	0.868865455431501	1.03353141923245	0.871882938329787	0.954697051959679	1.22384959260575	1.18729385937993	1.21734800373297	1.29803775390011	0.829051375801082	1.05170324757234	1.3461522497103	0.950534034562368	0.986780247061578	0.911590916048611	1.01321975293842	0.959750735866884
Nqo1	1.00512855940199	0.994871440598009	1.4053252405737	1.08697640949372	1.07477048168769	1.3085097371775	1.02275506537919	1.09086831836116	1.13018786646852	1.05849391698903	0.975889291903139	0.985941715195338	0.978755778006675	0.975889291903139	0.975889291903139	0.975889291903139	0.975889291903139	0.98923429812704	0.98822610347624	1.02423145225504	0.975889291903139	1.052573240248
Ppfia3	1	1.00417151261433	1	1.00423046246305	1	1.08316044835203	1.04802365787277	1.01529801991014	1.0516633393043	1	1.00353439316609	1.01030078245105	1	1	1.05225019629059	1	1	1.01824416647705	1	1	1	1
Gys1	1.37758666307396	1.22723028421254	1.18043681632271	1.05180883241491	0.890223732926162	0.890223732926162	1.06628261225321	0.986889249726116	1.07978489878186	0.998442872279245	0.947782428929774	1.00155712772076	0.992087779725355	0.902923894744369	0.890223732926162	0.988034876940774	1.03061656458671	1.04387282324054	1.03027464053047	0.934322319521223	0.916200382054642	1.0305668716085
Ruvbl2	1.13960834146004	0.994043286018	1.25729692679495	1.005956713982	0.863090474391273	0.934865465210014	1.01545481539879	1.12361431964753	0.907680610420055	1.04064268023535	1.01280031983549	1.09658714296136	1.0146949219918	0.987699445792219	1.05156167522091	1.04361495303244	0.953082182910771	0.962787291645054	0.976423368587212	0.949018913843462	0.992862647104627	0.896947727204155
Lin7b	1	1.00104211360821	1	1.00423046246305	1	1	1	1	1	1	1	1	1	1	1	1	1	1	1	1	1	1
Bax	1.02278728865422	0.690000105661293	0.742050090481571	0.884219836792781	1.14906077791577	0.894696944475407	0.97721271134578	1.61935612697494	1.39633184997287	1.35247185703887	0.817697970785298	0.877884030239882	0.829911189472507	0.91269845485169	1.83442341728509	1.17844139973299	0.96892695949699	1.49662373274428	1.24086210674794	1.3258858241257	1.27664595765911	0.598631118271093
Il7r	1.05539995979629	0.991061772555294	0.969776224260434	0.972217843794175	0.936376033204149	0.936376033204149	0.936376033204149	0.988037715638189	0.984752345923985	0.981411288426179	6.6225230492952	1.07236607439016	1.02314628011025	1.01579834587185	2.60450108370905	1.11876553316765	2.37658478375396	0.944907235711005	1.04187836581838	0.936376033204149	1.00893822744471	1.06859232822191
Tfam	1.02133823562682	0.923559697542768	0.921932067928976	0.944358230165152	1.01134319908117	1.14642284952143	0.848534239417199	1.01552305328614	1.00718864650675	0.992811353493249	1.15118407227951	1.17419850860157	1.38366667560301	1.07905900597542	1.07064419501218	0.916965080866013	1.05861785513869	0.986377705603946	0.973442515179502	0.889601326617209	0.905565070822826	0.803861270424285
Zfp81	1.02285914652486	0.964098683476541	0.942545211554227	1.00578986828601	1.28771391936319	1.06466803692905	0.955574015592358	0.996452950111334	1.10593938995445	1.01572589971605	1.00354704988867	1.04510540143528	1.03138967264609	1.07802478682353	1.0084647390749	0.976912659923929	0.982793528138576	0.968616764895265	0.946525379299363	0.979702688089859	0.929496584780714	0.911786683834924
Efnb3	1.02845122613321	1.00582829106586	1.00967141626745	0.998533500456087	0.998533500456087	0.998533500456087	1.04648673165649	0.998533500456087	0.998533500456087	1.0120220702271	1.00559470451955	1.056258772195	1.00146649954391	0.998533500456087	0.998533500456087	1.00844066631797	0.998533500456087	1.01218815973857	0.998533500456087	0.998533500456087	1.0082159682326	0.998533500456087
Mmd	1.18596965147813	0.914343842518291	0.893669392493185	1.19541624600963	0.79241177748045	1.54686058069652	2.77969158627674	0.990064370800354	1.00545878210815	1.02219431370172	0.979408738869736	1.13949577544795	0.866903710382144	1.36081782217097	1.5800424263439	1.0592165036029	0.929896985665289	1.32980344532989	0.994541217891851	0.992567281690591	0.882895971174683	0.935734887375522
Hlf	0.995521789933788	0.972784608521255	1.00561851677699	2.40742385428009	2.38647085244073	3.77871399990029	4.04619171246316	1.10474694984368	1.22643083177883	1.09314989208508	1.10772971941171	0.986495800557229	0.972241605095469	0.980351207137637	1.06904794331595	0.976151937656262	0.991446080459476	0.9753682069536	0.978780883489451	0.96656198410146	0.96656198410146	1.00447821006621
Fam162a	0.867573900414096	1.16893747400925	1.05452716858197	1.2613574965323	3.41741182395049	1.62211121707981	1.1960074483439	1.16728860879884	1.12188520745964	1.04027854949215	0.944004357801916	1.0226580304841	0.866712550630464	0.869249164036916	0.846566589193937	0.955025936234696	0.889708886506233	1.15209639288242	0.977341969515896	0.862349388567182	0.7919609772159	0.787194470982003
Rpl8	0.464872983695221	0.940332317321164	0.393138676333046	0.79707712011482	0.292493990460971	1.13000911344026	0.841946262592747	0.553094415096982	0.695222091125309	0.608478539634427	2.36104093071273	1.01410484365396	2.01341128765495	1.38895416526552	1.33243671847374	1.54592137276658	1.45920506424055	1.03835525777773	0.985895156346036	1.3170384224779	1.50129492412554	0.466407082877118
Grm3	0.994011982854593	1.150028065729	1.01627667053517	1.0193267272956	0.994011982854593	1.07667446501607	1.09041218597104	1.02449524422744	0.994011982854593	1.03569277547274	1.00808153721671	0.994011982854593	0.996931700858716	1.02241121295679	0.994011982854593	0.994011982854593	0.994011982854593	1.00306829914128	1.00657789441406	0.994011982854593	0.994011982854593	0.994011982854593
Ssbp2	0.839657159030909	0.838416892919562	1.07933451956891	1.47683356228056	1.50513419078073	1.39959043589087	1.18419550918055	0.722656646377451	1.58351438984395	0.663544821946399	1.51536823343854	5.21323801277193	1.05695650014587	1.28891459538574	0.649775919202279	0.708703000471307	1.49732366131473	0.884784825116697	0.746893038492784	0.737188824914562	0.94304349985413	0.848215587189641
Fancl	0.897178055354565	0.912494484309992	0.927308303868914	0.987256735032655	1.129489503958	0.933849789793078	0.940936540903385	1.01239571968725	1.21111896807292	0.987604280312746	1.03285159286045	1.08404617000447	1.16164959522071	1.06699496991548	1.87091411328916	1.12166918990709	1.05840538815626	0.95247696724337	0.93669584808415	1.01388811230561	0.984303731627757	0.912678494261021
Brinp2	0.995136866058891	0.999288092048642	0.995136866058891	1.01872067390096	1.09596830065992	1.16199373433103	0.995136866058891	1.01036048964917	1.07709849889358	1.00033263713041	1.01275065897689	1.00538755442518	0.998059888189927	1.00933374574516	0.995136866058891	1.00996646714252	0.995136866058891	0.999667362869589	1.00771699795282	0.995136866058891	0.995136866058891	0.995136866058891
Gstm5	0.961706937973494	0.968732691979021	1.00056728947197	1.82148807678496	1.41772725871733	1.54958246067532	1.70689869482853	1.06613450458502	1.14447924706987	1.04059903416142	0.968507720255888	0.97161327192322	0.967358030200214	0.961706937973494	1.09463317431182	0.9884776157278	0.986466041379524	1.03687484960673	1.20702041101452	0.961706937973494	0.971032310064793	0.99943271052803
Gstm7	0.996174437847662	0.999290341654035	1.01848756195142	1.10322855822925	0.996174437847662	1.0790167507359	1.04401437823246	1.0267240150013	0.996174437847662	1.02746826898957	0.996174437847662	1.00643581401522	0.999100507645209	0.996174437847662	0.996174437847662	0.996174437847662	0.996174437847662	1.00070965834596	1.00876768631922	0.996174437847662	1.00583403053017	1.03525229907852
Gstm3	1	1.00104211360821	1.04516161228498	1.02973154479324	1	1	1	1.01529801991014	1	1	1	1	1	1	1	1	1	1.0045526368937	1	1	1	1
Stat3	0.387084438843238	0.665182886332176	0.522339803954662	2.03425442853499	0.908451300153736	2.73113074124289	0.965782110818399	1.48408826555263	1.49203944767664	1.93162930696105	0.704441350297787	0.989650779230335	0.672481460730171	1.93357279780796	1.09326714009612	0.962368316324336	0.961577159118164	0.668092359032174	1.19912960050127	2.02093869842512	1.01034922076966	1.49975930857222
Stat5a	0.782834306110428	0.866164618632686	0.797069680210136	1.25311848906465	0.863882197647686	0.899584905194213	0.996377142668824	0.884871256138158	1.14991733978819	1.08959400754216	1.21879933952292	1.48523010399362	0.842408683048706	1.02767730296654	1.80644271895915	1.19522323575846	0.932911569807707	0.978069580586444	1.03318113344689	1.25176998977878	1.00362285733118	0.945313708219942
Cavin1	4.7448812851382	1.1075328895243	1.13619487363878	2.78028513912606	1.78452022177121	4.10618923559584	7.61453387503247	3.5903304659366	3.6653934852577	5.32459599101105	0.829485390698571	0.810381126991202	0.817381815621513	0.805333500293289	0.878195605721436	0.852412314678554	0.859388917212789	0.989894782072678	0.881696574754168	1.01010521792732	0.824945744144161	0.919180487779374
Map3k11	0.885445119862427	0.952087150212244	0.88246518144767	0.895832338062854	1.0918973172393	0.904578640770884	1.00029176757139	1.24419165874326	1.1154862201712	1.4881544155913	0.902363041520609	0.92197986167533	0.918199792712345	0.999708232428613	0.923678868025484	1.0367643408162	0.94442705449142	1.23376657420608	1.15890757153333	1.04607438805717	1.08340829201871	1.11973407492714
Akt2	0.88273116339724	1.11518820056873	0.889551798659363	1.21100501785542	0.850769849554651	1.24352082238931	1.22866907719597	0.899484810567434	1.1655605798685	1.0840365431853	0.999158989727203	1.09245112670441	0.921488932213054	1.12419791302475	0.74366012590473	0.903558897302629	1.02878489046632	1.0008410102728	0.916433607288399	0.885247102449571	0.962197187790979	1.2952434429452
Dnaja3	1.14539553930659	0.996498306065466	0.977029866815489	1.05726087271007	1.00805147937242	1.09232299898147	1.00299613673941	1.17257990735725	0.924776490037299	1.06745066602508	1.01091967772173	0.997003863260592	1.09052508007625	1.00754668172857	0.881140405317562	0.951456336432661	0.924698447538676	1.02477692591428	0.985434408643625	0.920756186665645	0.966822314230359	0.837386781607425
Hmox2	0.826655875483476	0.911664429597143	0.793735801235723	1.01521627246826	1.04631384004824	1.20137679560044	0.934099695125071	0.904214861633061	0.839779228369464	1.18621748443909	1.21346137966198	1.32411151664787	1.24661170033668	1.11768326988071	0.922376569956024	0.814892073335253	1.15554432119453	0.955781821222682	1.19736752236456	1.09419739858334	0.984783727531739	0.925147661239919
Cdip1	1.06563776073703	0.910952179062528	0.79861398897024	1.00926175754952	1.4040168831526	1.31378263545816	0.826452229208422	0.964467862564179	1.01918733495165	0.981615758848555	1.00299966520619	1.17625190604125	1.03243780439437	1.05553043330382	1.14988025920025	0.824285420970632	1.7696963104828	0.863434384907411	0.997000334793812	0.856182002073224	0.833602677467923	0.810396228807932
Map3k20	1.24221758582741	1.61726900208057	0.94086147163131	2.30773137667056	3.14743991898338	2.01777099089112	0.976385279035963	1.08708609686751	1.2244115844993	1.24362992186487	0.823311372827424	0.869450100020052	0.850508641100077	0.829229043278984	1.09209310559311	0.855989201224704	0.815579168827262	1.17503075828773	0.941934273213299	1.01657409534601	0.983425904653988	0.938920095717527
Cwc15	1.00925122933188	0.786656803406271	0.667538985023012	0.86258910560569	0.965864493710744	0.990547459966089	0.755863732598853	1.09993378806819	1.13954738947358	1.01839299668951	0.942367503019927	1.19497178562146	0.938340917625595	1.08099541695482	1.1048029512692	0.991466452627973	1.11502092676039	1.18525681105075	0.840897349226265	1.00853354737203	1.10113593036409	0.729922851962798
Col5a3	1	1.00208473674723	1	1.05365191588314	1	1.13243125550577	1.07654733645126	1.01529801991014	1	1	1	1	1.00293730664668	1	1	1	1	1	1	1	1	1
Dnmt1	1.09210235906579	0.993312293429829	0.979431523279434	0.956086074948031	0.924501279480148	0.980196866542678	1.00546162140567	1.12438872679076	0.972170473980975	1.0809367479574	1.17921006433137	1.65319533801706	1.08069169924037	1.35411762835913	0.928452759896153	0.978505501026817	0.994538378594332	1.50750545958657	1.04007159978253	1.07697053026011	0.938797970247096	0.872374875441758
Ppan	1.06886413729806	0.950043069938014	0.959263585098615	0.961113594069584	1.12295576465646	0.962069599485915	0.930860891676254	0.95677721971088	1.07733750591232	1.00848805473874	1.05533099576748	0.991511945261263	1.07902402204412	1.02945210737875	0.888205991041914	1.05574695069929	0.971064466054042	1.08195836465161	1.03334219621657	0.954365546710291	1.01123146992819	0.888205991041914
Angptl2	1.00284383442386	0.982820992766247	1.04682388794605	2.02564680391875	4.80749132036556	3.49465314300501	1.11669352454738	1.15052502641535	1.10577178874829	1.00937557390654	0.987452671944902	1.060470697621	0.97939242425341	0.973671029751252	0.973671029751252	0.997917336441506	0.973671029751252	0.982542022210813	0.985979798919938	0.973671029751252	1.00208266355849	0.973671029751252
Cacna1e	1.00139661893573	0.964849808935004	0.987146153728244	0.987055403424819	0.944491399344549	1.66186441675575	0.944491399344549	1.03219454497106	1.76642385151064	1.02405294610778	0.979960053894553	1.62097482651119	1.92066848844184	0.998603381064266	1.04463718267126	0.975531073764079	4.69009824856657	0.95740704839127	0.975468207921185	1.05242995696234	0.972051574139031	1.01870814737163
Cacna1b	0.989732073749267	1.01210748525822	1.00727101974396	1.00230984482929	0.989732073749267	1.07203863675064	0.989732073749267	0.989732073749267	0.989732073749267	1.00007291147422	1.00725020254733	0.99992708852578	1.0013695293917	0.989732073749267	1.04144576887776	0.999551914354499	1.01521268306031	1.0032663760454	1.00224388036812	0.989732073749267	0.989732073749267	0.989732073749267
Trmt10a	1.00653458114029	0.991132121719092	1.02138879723518	0.997980609639608	1.07627392186636	0.977254412360375	0.977254412360375	0.977254412360375	0.977254412360375	1.03885832903689	1.0264524116724	1.05414388554367	1.00314146442633	0.977254412360375	1.08087410514237	1.03206165976719	0.977254412360375	1.00217253572848	1.00201939036039	0.977254412360375	0.977254412360375	0.977254412360375
Etv1	1.00721016090865	0.989147815244238	1.03526291308721	1.52179999605336	1.69574943606931	1.53833553329923	1.12155554627425	1.0623539689501	1.18614318834415	0.988127662308439	0.988287480280133	0.977910339461041	0.985338435286075	0.991861461067326	0.977910339461041	1.00309542038086	1.05406666905887	0.986819955730205	1.47421518863095	0.977910339461041	0.996904579619141	0.977910339461041
Kifc2	0.99622629565331	1.00034587700531	0.999875407044777	1.00841051338469	1.06525141051238	0.967245995695136	1.0136966864712	0.982042944195284	1.01721715376146	0.992552838474938	1.00012459295522	1.05768140190941	1.02434318174545	1.0226616380968	0.967245995695136	0.976842735818748	1.04257182248917	0.97605845048959	0.967245995695136	0.967245995695136	0.976625078300781	1.04325076650885
Psap	0.985893300281109	0.294728358756021	0.545157259821714	1.30887775497756	0.904084470365469	1.00436631211485	1.1161299734945	1.06545395635816	0.95997221735413	0.844774496447887	0.497552340988756	0.801193554033203	0.610550497564706	0.589634933027948	1.01397910518224	3.78742509860732	6.20953368715177	4.35210451524589	3.02295891957444	3.59815242909124	5.84856130991107	0.995633687885155
Ikbkg	0.964014130112472	0.913033048992608	1.10033117263521	0.982796700834957	1.3529271259669	1.07411553575139	0.942494602996433	0.998658105791828	0.997753811761595	0.940518158944234	0.977440127982044	0.993242959449636	1.03707921843274	1.0909987267425	0.801077607467887	0.894647626284644	1.10980766608937	1.00134189420817	1.0164846035395	1.16728055513497	1.02931945515309	1.02312438021782
Wars2	1.1474378591192	0.982305587922472	1.05189408168371	1.01769441207753	0.948440022489273	1.23938231766225	1.43489532399165	0.973441010425044	1.16501283379899	1.11717769735593	1.05403809558232	0.978310062199749	1.17063042561044	0.954784354775573	1.15302652059429	0.947199408696914	1.17767849641158	0.934843506653347	0.949039494242799	0.96653459076391	0.933769580383847	0.912074411012984
Phb2	0.862501140853357	0.827327666659262	0.813657882769004	0.925811629180654	0.779421281833445	0.908575069635111	0.97585076962134	0.995724184264077	1.17030266030156	1.00138077504811	1.03511456939094	1.22150974631655	1.09819324243452	1.15973781880678	0.842361873432005	1.13945477870679	1.43920294690494	1.26951159416347	1.0761185063892	0.998619224951885	1.0819922259626	0.648276684170604
Ptpn6	0.899526633243308	0.723846502595649	0.726256138818386	0.726098539225262	0.727282155038716	0.678444795888356	0.718362199563936	0.704267069777521	0.725390410398506	0.692456994900542	1.0047638663353	0.9952361336647	2.32437034063593	1.02202939331798	1.22731872348481	1.54803663765932	4.26666500400564	2.16529936390718	1.65794026225143	3.45891446774774	2.20893066287625	3.1677957168336
Eno2	1	1.00373829972621	1.01115427354844	1.02369905954291	1	1.08316044835203	1.09698092656751	1	1	1.00827803179706	1.00353439316609	1	1	1	1.10603144019756	1	1	1	1	1	1	1
Emg1	0.759365940457476	0.749506100506688	0.737604787862879	0.98909846615589	1.00489191919806	0.950867013316538	1.19454655839418	1.01498499573372	0.924512281074959	0.995108080801941	1.55929764069347	1.9344863835076	1.1584785527926	1.15537496479645	0.800229241766504	1.21813172228802	1.29987072468305	1.12620402572445	0.990982798616921	0.941302604239839	1.14283227614381	0.65523362274244
Lpcat3	0.978058500394317	1.03131255999583	0.844670958464651	0.861482740412943	0.807332560523548	0.91892810856383	1.30107486825119	1.18352562822641	1.02194149960568	1.14091417939101	1.04203637464487	1.17531938294941	1.06744626044189	1.0245203943322	0.733056233161989	0.845290574690039	0.932446746174682	1.81789818464393	0.882430496947459	1.03705472549328	0.892748083631329	0.76181251184729
Atp6v1f	1.39237841463709	0.845522182819402	0.682644961423165	0.836687281317515	0.922451507681342	0.900169932019548	1.10181832914844	0.93450297146865	0.957021817370001	0.753170686186183	0.764532792783574	0.737263093206684	0.853981995479558	1.05202001989417	1.40892116901258	1.04297818263	1.04515423331815	1.4538346670717	1.23150795636432	1.21842027273199	1.27001211978113	1.27445234772707
Il12b	1	1.00582669297408	1	1	1	1	1	1	1	1	1	1	1	1	5.72021818603682	1.0887882157814	1	1	1	1	1	1
Clcn5	0.932855587838992	1.11839423496817	0.964424965718033	1.03404380699652	0.941797773884899	0.926265045672924	0.980763357050331	1.01588367865856	1.03724312113413	0.994758432980639	0.966001956510626	0.963631430996111	1.05106568624843	0.953658455086041	1.03729121444437	0.986077882220812	1.44617070039619	1.10375045188288	1.41663263874114	1.00524156701936	1.00987571005379	0.888696136955217
Clcn3	1.29432850851059	0.981387641804786	0.970772176343875	0.826829338646556	0.906125151575031	0.887717988806102	1.13409832915001	0.949839174843983	1.0195283577814	1.07221860427564	1.23166344995968	1.34054189030378	1.09983017576618	1.22153562869106	0.806634959888286	0.922341500737294	1.41145600748369	1.01861235819521	0.833179603559809	1.04722738846661	0.814838782957478	0.781808727876659
Hif3a	1.02051522051696	1.01071054093785	1.01302173202944	1.11286882225837	2.113650056083	1.15696280406009	0.990828353856742	1.03651243143905	0.990828353856742	1.00118064564587	0.990828353856742	1.01126262591568	0.999563892769041	0.990828353856742	0.990828353856742	0.990828353856742	0.990828353856742	0.990828353856742	1.0285785042509	0.990828353856742	1.00043610723096	0.990828353856742
Pde1c	0.976911757933731	0.989514991469422	0.973623991351714	1.00034867080316	1.16492019499443	0.921397911516404	0.965646809583751	1.05922113823441	0.969000404453346	1.20896317194817	0.999651329196842	1.13492131870496	0.99107616524276	1.39927665521256	1.1006276728611	1.00064949409269	1.05642235404815	1.01131133573569	0.980176061165472	1.05967417534519	0.984521351831979	0.957542444398052
Utp20	0.985515897120736	1.00171562660164	0.950301892000278	1.06976774933312	0.994962875429209	0.978553314530272	1.03612809130048	1.07603971551526	1.0957961750809	1.03346089992057	1.06207001163421	1.03154742852142	1.05345500254759	1.00749309985707	0.950628246130941	0.997962165105282	0.997621330356413	1.08206690211341	0.998284373398359	0.970717263601179	0.965316244838946	0.903424156614185
Spic	1	1.00208473674723	1	1	1	1	1	1	1	1	1	1	1.00881639981163	1	1.10603144019756	1.00495437009718	1	1.00721835364877	1.1578630246315	1.04953652094863	1.00969668796499	1
9330159F19Rik	1	1.00104211360821	1	1.16259399395107	1	1	1	1	1	1	1	1	1	1	1	1	1	1	1	1	1	1
Cul3	1.00952360809074	0.968012951302518	0.810731035110254	0.952978084998041	0.984943560355701	0.886264031016044	0.855771718256985	1.11669861288376	1.18936791082544	1.02238573158412	0.990476391909264	1.04892521011427	1.06549455034868	1.17752639277835	0.710542335048935	0.922165311960015	1.01995822935138	1.09723369577529	0.921061747562022	1.21978911531748	0.961593844354644	1.2266600192176
Il11	1.02996166444437	1.01568531837849	1	1.09313660605482	1	1	1.14688995607959	1	1	1	1	1	1	1	1.05225019629059	1.0299215395082	1	1.01367471324322	1	1	1	1
Large1	0.857389446583449	1.00800673874186	0.726553238780094	2.66015868999478	2.76547292689925	2.59707729966106	1.66205250647474	1.66020587515503	1.59046711847842	1.71178917762434	0.757633275894779	0.868214272026533	0.543317973706058	0.801194188815483	4.16007644072853	0.97644223042465	1.39270604050109	1.7135844220925	0.99199326125814	0.776594414681576	0.632303260810161	0.537957951077518
Ddx56	1.22240026268523	0.992735706976537	0.912212400127643	1.05556637150273	1.03922249350077	1.08217170215707	1.21840979060415	1.03401630602755	0.999774408740322	1.0154877531103	0.972049009617654	1.00022559125968	0.948519562168922	1.01324231459245	0.935382979780969	0.940147493021615	0.999424239337823	1.0840041535456	0.969973699368126	1.04983069362223	0.901873868776757	0.89714520100902
Tmed4	1.77457332913918	1.08781442437367	1.10778312568212	1.18365162143329	1.19829664247591	1.43645757193577	1.26013726463485	1.5013379609195	0.986948923102754	1.49254363864687	0.914097676464215	0.905819271341911	0.931232638820593	0.972263054484145	0.838342769992669	0.867611043367848	1.08118319526257	0.956994084862234	1.01305107689725	0.910387879305018	0.948686448825649	0.877467743208685
Col26a1	1.17762169512836	1.12862063312666	1.05008534724281	1.01357993578479	1.05155807847357	1.42122667501256	0.915477637964779	0.984534524090935	1.08799138752879	0.998462966191462	0.953289168964032	1.07755823712262	0.990290105214021	0.936168506881096	0.919169636116207	0.933299163632903	1.00153703380854	0.921573994914839	1.00461941363954	0.960495199109829	0.933371573080168	1.0459359838492
Bid	1.02002291790156	0.926385421865748	0.919400559185087	0.987169020356546	0.909258441799036	0.984872781486908	0.952924358125919	1.01638703856119	0.956233769192995	0.967393176632525	0.975925402454391	1.06883667114458	1.04995399283424	1.16966109382204	1.03493529589544	1.00916097765368	1.0526531443148	0.976105202377056	0.990839022346324	1.15271333774538	1.08697656539617	1.51545310461867
Ralb	1.0307061451518	0.756477969519143	0.73826253809128	1.21069180192318	0.919115561795884	1.03173651605024	0.712208749252444	1.13295647838417	1.13599760609869	1.46874893258882	0.645385139383134	0.739107511228538	0.642875268980995	0.662635280032776	0.94960965628566	1.01885862856628	0.684570071973429	1.23052884802316	1.0570517649157	0.98114137143372	1.24255400651509	1.09894084109321
Ppp1cc	0.996105365219203	0.816097107570231	0.720240419629651	0.959482419511208	0.959564197255446	1.18485196820137	0.882261319203195	0.962599543481414	1.43153588284116	1.0038946347808	1.45854682274749	1.96560066733389	1.24767593400022	1.29899176323303	0.833674993483713	0.951191659553152	1.26128061711409	1.0055544305266	0.960881389800105	0.967008791445384	1.00910179537126	1.22946595948646
Dnajb11	1.42810513789486	0.887988209704984	0.747717458666078	1.03128148065613	0.823066090503598	0.885645980140409	1.03436439267589	1.18918672809146	1.18928789647566	1.09527703050875	0.902781647698907	1.13713270750848	0.925161436031279	1.14313549616147	0.815619877204124	1.01346325376483	1.4245491683095	0.96284453199962	0.910034637839305	0.98653674623517	1.06140128761163	0.86189075828556
Tbccd1	1.02973246768229	0.986109435949013	0.976167307021176	1.02998535495071	1.01092048269896	0.917913629784767	1.00693374411024	1.01758587185049	1.01370712238889	1.00582891736571	0.960289314858705	0.974946809152258	0.996456545237816	0.970502912852524	1.01524133392782	0.954630353266928	1.00354345476218	1.00498053672971	1.02429155490698	0.986286010179622	0.962692711904973	0.953921481506143
Clec11a	1.02006112720749	1.01069314006164	1.00143452291782	2.14231386212237	0.990387470156746	1.07274853621721	1.1949150684975	1.00553843739396	1.04155419407018	0.995558443861514	0.993887888863053	1.00058923602907	1.00082323643465	0.990387470156746	0.990387470156746	0.995294216223509	1.01588495261987	0.999410763970929	0.990387470156746	0.990387470156746	0.990387470156746	0.990387470156746
Zfp324	0.975195121152572	1.0013530764133	1.05993298918375	1.01252281599015	1.0740059746497	0.975195121152572	0.975195121152572	0.990113675532235	0.975195121152572	1.00070994335962	1.00978496503266	1.02563509500197	1.01831504538314	1.03106618636882	0.975195121152572	0.989727548920694	0.975195121152572	1.00191540659212	0.975195121152572	0.999290056640384	0.975195121152572	1.01345000721424
Gab2	0.404989970657359	0.430422884471964	0.396407950318025	1.20893976764188	2.53820908427385	1.1163756383832	1.00661049789581	0.993389502104191	1.59960281465551	0.984993968679279	0.347637777993984	0.340503126381974	0.346211916606238	0.61598203908551	0.880836940326746	1.0133241266358	0.847391048659727	2.72042960623412	1.59758638610762	2.83871040920567	1.2967502031841	1.8767377189896
Coro1c	0.811272614768804	0.688122765241702	0.623234703708558	0.814837834602189	1.11595134596062	1.00152997891752	0.958244697056281	0.982746160817004	1.02512450469782	1.0481665620023	0.884236977418844	1.38084834548688	0.884677706430736	1.1393049884667	1.07653772694145	0.973633469358001	1.11701435921715	1.04870949066837	0.998470021082475	1.25272755001426	1.04500065294383	0.9090915012865
Tax1bp1	1.22146988373363	0.617222125208178	0.774015760062957	0.947240335389144	1.16081834128579	0.656085658746212	1.49699505014292	1.29938370077237	0.991918034181395	1.75826266885937	1.00808196581861	1.11604268026373	1.08299480852787	1.08028978010066	0.632707317485871	0.807384496115745	1.17437550802192	0.896015416897152	0.675302165415396	0.854820859281757	0.78703658412133	1.37948760449449
Psg17	1	1	1	1	1	1	1	1.01529801991014	1.0516633393043	1.00522116228303	1	1	1	1	1	1	1	1	1	1	1	1
Ctse	0.897695083162085	0.897205240988072	0.860737788098522	0.915478229477331	0.832648921071524	0.901892378667663	0.954956684517435	0.936219286562965	0.832648921071524	0.97495014690072	2.01181906472663	2.02533041900049	2.00032913310128	1.57761432905941	0.920935885351686	1.13314855447348	2.54340320618738	1.02504985309928	1.10308994639154	1.164976030864	1.24264275754939	1.59578326629056
Ndrg2	0.969926737286508	0.987177269591202	0.980745565436144	2.78885850702269	2.11491142662515	3.84207181524524	1.40058490286689	1.01464710498983	1.12328256795076	1.00549397813138	1.04248764769047	1.07676316694798	0.97562612992801	1.01970275605795	0.969926737286508	0.989223887117289	1.04546133111363	0.974342461534862	0.994506021868619	0.969926737286508	0.969926737286508	0.969926737286508
Mettl17	1.09939591407273	0.972702095085347	1.00860145582283	1.06100547499782	0.927967361090678	1.00513754289503	0.927967361090678	1.05812474499969	0.975909253730018	0.989335825873733	1.00129071497824	1.03018200874403	1.03530373813683	1.03486353153904	1.02636107684346	0.970579916639955	1.04941576797139	0.998709285021765	0.951483337065285	0.950895402069646	0.955045365922677	0.964369599881124
Arhgef40	0.981411180953834	0.984785650132889	0.952861853827615	1.35704079760437	1.14706109827129	1.03210227280946	0.998621765495844	1.23778713994974	1.56222438848427	1.16663809939577	0.959600087438298	1.0220073411867	0.961262664896209	0.952861853827615	1.3335496129778	1.12352088285608	0.952861853827615	1.09512407867773	1.00137823450416	0.952861853827615	0.952861853827615	0.990240652039409
Pnpla6	1.07535207790772	1.02865732785697	0.986543298384567	0.981509389833004	1.18674531203881	0.983155141382234	1.04100067412435	1.14900920270151	1.08017577747576	1.1649993993804	0.961206759140519	0.973538958772927	0.998420239276663	0.99903988731628	0.955098750215207	0.944759213178032	1.0898287879934	1.11004728262391	1.00096011268372	1.01140350746219	0.943041620610451	0.907672674789829
Mcoln1	1.00792826080881	0.960062877510104	0.965980613777961	1.05921261293085	1.17472252971693	1.25117466356394	1.03045441421924	1.12871297571691	1.040536028874	1.06948178168847	0.956569478024063	0.982482813391888	0.979803871931576	0.96290714166682	0.945422752970264	0.964568250418445	1.06447690268526	1.26783479762281	0.990819499170779	1.02385893422664	0.992071739191187	0.8984771457426
Arhgef18	2.2999783583148	0.979789334542369	0.890532626327174	1.06158694508153	1.01498285155642	0.906465776614095	1.05299028035497	0.977400116030316	0.985017148443582	0.968608693055961	1.7260177984381	1.2080547110448	2.55499606096014	2.66837202517795	0.81686343579986	0.974639885646493	0.938923871003004	0.922374825093689	0.862036803263712	1.15209560323606	1.28394515234609	1.41479831215957
Pkn2	1.02562880939795	0.887919183552136	0.880483379539243	1.51745664602304	1.73058810470759	1.1073402108619	1.13873501474007	1.40514968954821	1.38899850181353	1.31235365886872	0.872275681598294	1.11160126185168	0.992846923849153	1.03627360765756	0.749522704756997	0.811504629804206	0.888980068083297	1.00715307615085	0.870536242138528	0.904038873535564	0.792718478922815	0.81385469377692
Cd33	1.00930022852641	0.991800929995297	1.02419525943748	0.996555077810836	0.979939606850221	0.979939606850221	0.979939606850221	0.979939606850221	1.08220613219128	1.00344492218916	0.986869322809353	0.979939606850221	0.985697836177957	0.979939606850221	0.979939606850221	1.34966335767401	1.17659859517926	1.93981379552933	2.15995868545109	1.00415176818784	1.13723770545247	4.21254211238504
Etfb	1.59477465253624	2.01516398347929	1.19739801176289	1.12732362500781	1.25967366643478	1.19763494717319	1.62327977808968	0.900961872560743	1.00990765739129	0.919676227275621	0.6638035654928	0.717026497908195	0.660079992705501	0.812860034355301	0.735684311896324	0.990092342608708	1.04949365183901	1.86606335840234	1.1030029067337	0.803102806317656	0.917433694095089	0.547224361458487
Nkg7	1.0065745618779	1.00053679831529	0.992054180574703	1.00188306425489	1.01622340476283	0.999463201684712	0.967041477679969	0.979585852806147	0.922728671643564	0.984836704700819	4.09428826619949	1.5363728407196	0.970591274410721	50.9495827056003	0.922728671643564	1.002094716001	1.0189386659894	1.03997800903898	0.96479573451732	0.991459708738684	0.985943280124826	1.17849530617717
Stxbp2	1.32084274561166	0.99075165826092	0.853031181245267	0.679346728546872	0.761086157148032	0.630519253663133	1.01201047391408	0.637716798598003	0.612184450431039	0.658878651530735	0.889825429534641	0.93101841462791	1.06577391993248	1.15900495845882	1.13362726126182	0.977391052155623	1.4561143472711	1.32689175329738	1.00924834173908	1.34792457078531	1.05240372884348	1.51070646715507
Sgce	1.74623588069104	1.11897489459126	1.09377906432219	2.25365190208984	2.100851408609	1.56428667529662	2.04251243213385	1.99324210760087	1.27022812939581	1.60980962028931	0.895321682841667	0.916566407880956	0.909962953683488	0.914434806634679	0.889034806949646	0.902283267524462	0.911922969494474	0.89713468958737	1.02245376134473	0.977546238655274	0.897655500062655	0.923909802227025
Chn2	0.831445771640719	0.80582631429926	1.15044343047646	1.23769602834981	0.762187801545857	0.825571680850856	1.52953663786983	0.816093913755643	1.22132346837693	1.46036524507612	1.26377927588938	0.817496812800048	0.818885217744014	2.43181971199167	1.09504167240144	2.14694532093055	0.801595375173351	0.891278356278131	1.13851831991145	0.838070470048858	0.947353490588205	1.05264650941179
Wwox	1.00579100451792	1.16149675404742	1.01440211740626	1.01906269751117	1.55695276395897	1.09747994761554	1.5054343307117	0.917475130958809	1.24843403894242	1.07186847264017	0.994208995482079	1.04161554411893	0.910546875904173	0.988379218386768	0.356081549738963	0.695035999798137	0.96920665790981	1.51239331082785	0.989023587563097	0.568515644353807	0.861804281312684	0.494167388525691
Slbp	0.838596059761308	0.898676005747895	0.816522284109216	1.04211914545188	0.875467340083543	1.41965752708122	1.37103093311238	1.14253335309914	0.964259840601928	1.17560884596435	1.13087364504374	1.81780369942526	1.25518909200949	1.42857780850608	0.765248266252982	0.948441120494826	0.97452410545678	1.00334546126105	1.10990891184894	0.92981306275347	0.99665453873895	0.87078670443702
Tyr	1	1	1.01115427354844	1.12723368002125	1	1	1	1	1	1	1.01061154627408	1	1.00587610633092	1	1	1.00495437009718	1	1.0045526368937	1	1	1	1
Aqp1	1.06267481910944	0.962030374521114	1.00977160185782	1.09044643218366	1.08737881103842	0.860066268765114	23.0346462884595	12.1670336007878	12.4279290643405	10.401777733828	0.919444889069021	0.949510594464723	0.948187415213595	0.916591172539251	0.951260333907625	0.942963913271071	1.00928968186216	1.15346848919096	0.948460885966336	1.20722470019637	0.99071031813784	0.927649013933388
Arid3b	1.161302441474	0.94050913730209	0.926356223919249	0.933000130817436	0.997867469817365	0.906061522088042	0.949573910636478	1.16818269023858	0.906061522088042	1.02958822471197	1.02817599920306	1.11603089677469	1.10258709676642	1.07679796164692	1.00213253018263	1.02749245037767	1.13776638891948	0.930887551229134	0.982462083349561	1.08825332738722	0.959184589845692	0.977258506759903
Cnn2	3.60378743914757	1.01952245326754	0.517219456075537	1.39337358024773	1.69009584563091	0.77126542519937	0.685090950399233	0.608368784611979	0.428056512107273	0.61895003398549	1.35415221773495	0.658700884738761	0.948717494257456	2.02124077944074	1.84073124989762	1.49348568909979	0.980477546732463	0.400359885723219	0.646879400812911	1.1863965807646	1.12684253536224	1.34333410183157
Polr2e	1.31456248159303	1.47140980811641	0.890611918388375	1.01535696115309	0.965969412071455	0.835662801687026	1.00638653743618	0.974067630946214	1.19664908083073	1.06143931607879	0.969126610746196	0.822945061839279	1.06202112044633	1.26668560096026	1.30204944692627	1.22122717982233	0.972875853866962	0.904109766670536	0.987152998542368	0.996533654054007	1.00346634594599	0.745957374095431
Abca13	0.973560403738525	0.992072476371475	1.00640282751561	0.990067711437533	1.07220562082156	1.0545221234112	0.973560403738525	1.03354976133536	0.973560403738525	1.00414383744604	0.987340480097229	1.02984197950377	1.00222235722868	1.00137532589344	0.973560403738525	0.992929847076912	0.998624674106555	1.01812915402033	1.0304564582793	0.997614948939534	0.992470153815631	1.01175116321972
Myo9b	1.25561983355363	0.749920586808325	0.753429508026372	0.863600012089979	0.84428514897764	1.27130353647689	0.806946968789675	0.864938104523995	0.768468480942553	0.856910796104294	0.974564996285863	1.01173029756963	0.941851647971607	1.02468222651245	1.38082642851516	1.00954330366618	1.06507082423672	1.44342659751579	1.06383880496915	1.24859614450761	0.990456696333821	1.29202781112416
Hdac9	0.830342620160331	1.16279754153419	0.803503617043629	0.858967086335522	0.934744529514329	0.946155097310962	0.868097649985562	1.38195298378212	0.884051288640049	2.03342136674069	0.939851799610985	1.00540558793735	2.10117397968398	0.894580017416457	1.01971939322617	4.31541327749093	5.38178979607462	1.06821158016243	3.10665022024003	0.926023170617262	1.01772511254352	0.994594412062646
Ly9	0.933545169366864	0.940365187455577	0.943958187555803	0.947727693555396	0.933545169366864	0.933545169366864	0.933545169366864	0.933545169366864	0.933545169366864	0.938419360194668	1.22237298652246	1.08987815591247	1.22828522812525	1.59806782968353	1.03253030816431	1.01749060153206	1.37036339220865	1.09953405434242	0.993098221293044	1.34564667926797	1.06285058126642	1.00690177870696
Cd244	0.94797871289247	0.961440686447542	0.94797871289247	0.956004818418008	1.0440318859306	0.94797871289247	0.993504118271085	0.977050276796564	1.04690979842785	1.00565701766528	0.980202377245743	1.01434376957399	0.994342982334721	2.69674329168745	0.94797871289247	1.67065128206881	1.55637058777233	1.02722991840188	0.972001804190225	2.52197712313715	1.68696124365851	1.76730298721924
Adgre1	0.939183282154302	0.968342401444871	0.949659189395569	0.973465269602037	1.13059474757906	1.01728618498298	0.939183282154302	0.967985117505115	0.987704626729162	1.00711153740794	0.965812263199614	0.939183282154302	0.99346767582718	1.00653232417282	1.01762528287156	1.24333815748782	0.939183282154302	2.07020896717688	7.41857526429603	1.93152842845943	1.95588944970979	1.52664925610679
Mtfp1	0.973339393557585	1.11813200754526	1.01729696987113	1.01476323698766	1.17171208951226	1.10223995147964	1.06773474980946	1.04848308635103	0.973339393557585	1.00391588444965	0.990567374051311	1.0194841179098	1.00199484043192	0.973339393557585	0.973339393557585	0.978161677143431	0.973339393557585	1.03851181306831	0.998005159568079	0.973339393557585	0.973339393557585	0.973339393557585
Rab23	0.994912165282094	0.9724720112372	1.0747605148033	1.07727909069007	1.11089862328281	0.999564012482899	1.01231785027353	1.06697424750417	1.17093063455674	1.04078674124873	1.0004359875171	1.00508835866642	1.01622818393096	0.996796914180535	1.0206698610332	0.948509987675436	0.946579748355968	0.994950351098563	0.969808586284162	0.991559712265016	0.949749598761698	0.922821742617804
Rab11a	1.38927380729816	0.87294545998618	0.82965331542007	0.730879289180003	0.892977051025571	0.794042523437864	1.01958774111661	3.07315639326404	3.30866582543845	2.21304346831419	0.715075283496167	0.796545200655818	0.738651533349805	0.908832977803112	1.35593730939713	1.21545498478443	0.980412258883395	1.12615167398137	1.18653732611095	1.0197068662679	0.938149499932855	1.24609670100133
Eif2b2	1.09997377419891	0.941672735515537	1.11088115852302	0.914643126267111	1.09259980318056	1.14659359559406	1.16096512385421	1.19119819725387	1.04015314994877	1.01263405281139	0.99379452955816	1.05364141022505	0.956580185121962	0.942291181093089	0.855662394309337	1.09240816309685	0.916566924046555	0.948940572097387	0.869246605845904	0.909416709133715	0.950185887816396	1.00620547044184
Dlst	1.01410672024683	0.921858940705952	0.830308701224539	0.934961283824869	1.32384735533112	1.08075026811767	0.984237269114211	1.00106741155024	0.798212605340673	1.03153930323561	0.919047968844127	0.925280212781319	0.998932588449761	0.862831737757682	1.03339724794109	0.95460347414286	1.10473240973314	1.20325285319127	0.900404266223849	1.41125291941628	1.13614299266965	1.04668451690981
Pgf	0.9851245737365	0.98923403332253	0.9851245737365	1.10932654218127	1.99018007168451	1.64078181060725	1.15903201558787	1.00019502907949	2.47757286092277	0.9851245737365	0.988606391297666	0.995272127657739	0.988018186694749	0.9851245737365	1.03659752608492	0.99980497092051	0.9851245737365	1.0693839378155	1.01008899250739	1.00946484424932	0.9851245737365	1.02376897167022
Ulk2	0.96608143714048	0.819940586365341	0.99009472458635	1.24804601177912	1.72691499868616	1.64634281036341	1.00990527541365	1.01299909479015	1.18983083277214	1.11891589891667	0.946785004113302	0.925366511417742	1.14164224377598	1.15597302131856	0.729193055718298	0.742433670147752	1.29237799201227	0.912224061259683	1.19158886830065	0.837275111366611	0.723774215574455	0.742111001803926
Ccl24	1	1.003463791973	1	1	1	1	1	1	1	1.01044811823242	1.00353439316609	1	1.00293730664668	1	1	1	1	1	2.05672936493201	1	1.01942329413203	1
Dgkq	1	1	1	1	1	1	1	1.01529801991014	1	1	1.00707157452428	1	1.00293730664668	1.01426625841176	1	1	1	1.00911087234651	1.02534138263976	1.02470780971436	1.00969668796499	1
Grap	0.996651749226407	0.690465740294034	0.708064202521284	0.704194322189919	1.44184719722019	0.694887252054992	0.672345709092164	1.87259575590392	1.84940303411483	2.34639213535647	1.51856382315432	1.59872925368417	2.44865507624364	1.50822072931756	0.709559834219064	1.00334825077359	1.14058057546906	0.705893380369023	1.10228279257723	0.756917169273968	0.723921102086637	0.691947784510451
Pou1f1	1.01515645506741	1.00479700376454	1.00770231518185	0.998151058673712	0.985625475308404	0.985625475308404	1.06107248018177	0.985625475308404	1.03654617866622	1.00108094447105	0.992595399310074	0.995778188907764	1.01343537269493	0.999686663036369	0.985625475308404	1.00031333696363	0.985625475308404	1.01715195715202	0.998085367912426	1.00997812200195	1.03938159634013	0.985625475308404
Chmp2b	1.57012855965267	1.00811060895467	0.953554244023819	0.991889391045328	1.30683720737335	0.918121171232857	1.13137325395307	1.09734298948731	1.07936216922663	1.08271258000296	0.836775944460835	0.86255166977205	0.887499770825848	0.759480840684686	0.936529291118698	0.887142656233298	0.886887150636955	1.15307201117317	1.04677644566	1.26778471929777	1.05744595499319	0.819883311315246
Plod3	1.12864273244058	0.987560381487705	0.902809187829451	1.10016975110218	0.86379864818771	1.47223892891092	0.990681993681608	1.040441963807	1.0558739736503	1.17492725497663	0.888290223225965	0.908476867223755	0.901992986379537	0.900866194924089	0.908932297111068	0.937001093900649	1.00002410895475	1.5624135568471	1.14734477532447	1.67450824477083	1.60137455538666	0.999975891045246
Ap1s1	1.36166617783862	0.963267742828261	0.825643232501267	1.03194784503367	1.30241062766416	1.09956771382766	0.817378472725517	1.28043240469183	1.07570610353596	1.08773729610983	0.872559087808438	1.01659434072362	0.800727526055371	0.983405659276381	0.718073751606419	0.908421470731694	0.94541647205221	1.3671080136338	1.23205035262903	1.01728439746571	0.88283980512077	0.762978171671582
Mapk13	1.04221824628132	1.46981993662161	1.2864806938962	0.999660551021512	0.982993302792285	0.982993302792285	1.57550827302453	0.998031153909936	0.982993302792285	1.00355696911718	0.996906895334212	0.982993302792285	1.00033944897849	0.997016939266951	1.06509438234496	1.05111161550391	0.982993302792285	0.991949229291502	0.995419920498602	1.05621325491335	1.04062693865093	1.61464962876891
Srpk1	0.896184718565441	0.73955866269506	0.73216271217939	0.800085335487066	1.28609797926726	1.0864470590655	0.953431021193621	1.11078193530518	1.03658227902729	1.2011646718719	1.94103556315522	1.59224882871924	1.16242295803175	1.2477717493716	0.959326453065295	0.798448483167361	1.19600123415856	0.963417720972708	0.674747399471863	1.04697613015619	0.762936838762695	0.889456137907086
Pax3	1	1.00208473674723	1	1	1	1	1	1	1	1	1	1	1.00881639981163	1	1.05225019629059	1	1	1.01367471324322	1	1.02470780971436	1	1
Lbr	0.997834872019038	0.945632773048355	0.986469249121998	0.981121118355835	0.865344821097144	0.937307284398686	0.906901844727485	1.19445146082956	1.00216512798096	1.11700513437824	1.20033639730449	1.49110446839686	1.24091698029194	1.40031938007655	0.865344821097144	0.969506844266882	1.14937552183683	0.927297042368671	0.983724570792237	1.07463690538571	1.00790552306003	1.26517841464987
Crabp2	1	1.00417151261433	1.01115427354844	1.00846654615381	1	1	1	1	1	1	1	1	1	1	1	1	1	1.0045526368937	1	1	1	1
Nes	1.00235258199247	0.984550575834699	0.973194067891074	1.0351369451502	1.96607768340622	1.71236772843917	0.973194067891074	3.03636423603091	1.02347252322946	2.11950080579446	0.995893993402461	1.02353054135169	0.981774135887908	0.973194067891074	0.973194067891074	0.987696675819708	0.973194067891074	1.02935190584019	1.13664067438423	1.04568410709386	0.997647418007526	0.973194067891074
Bcan	1	1.07087927158526	1	1.00846654615381	1	1	1	1.0306668952675	1	1.01044811823242	1.00353439316609	1	1.00293730664668	1	1	1	1	1	1.0126416097353	1	1	1
Prcc	0.857147021053882	0.824864032449381	0.885137344628224	0.952614172896462	1.22160639787147	0.944593736101101	0.978125310358243	1.14053743011363	1.0741955957714	1.37892505771342	1.37534033869553	1.46019227031756	1.4705747524623	1.25554875505162	0.99349884673451	0.920803885974178	1.07961741001854	0.916201239506918	0.87850716181904	1.09173264778443	1.00650115326549	0.843523343615164
Rrnad1	0.984500038957145	0.898175988597528	0.90727423268937	0.955946749603756	1.22502305113449	1.04169016918554	0.977684207922693	1.07138953390809	1.1299715115022	1.04744609926845	1.01549996104286	1.09893952902628	1.22696679625922	1.11911462340211	0.919097940243602	0.966032585360799	1.08028136685812	0.951122596728502	0.922761968400743	1.01943246421664	0.971404082716875	0.830987173456325
Hdgf	1.43706695638304	1.10934719272269	1.04733731774676	1.13941756861235	0.86930924818761	1.40951892007976	1.11401104868839	1.10322700689303	0.757786198891375	1.02917189849604	0.898501741979009	1.46457662807727	0.802191037227297	0.947413782934912	0.817439476848541	0.925482605269799	1.14913179373186	1.30712450971309	0.970828101503958	0.864317342832553	0.876338550224536	0.578413497701838
Slc25a18	1.04923035730849	1.00996590250233	0.989819399711204	0.995669225037195	1.20659307785218	0.95491354109515	1.05595258482546	0.963462488617348	1.00120847203645	1.06015131642459	0.941761303489025	1.12173100277051	0.998791527963546	0.990664594658567	0.881599344351986	0.926556464091153	0.950255301378374	1.16681919173162	1.00418701334783	1.02701023718554	1.02311204536556	0.916182661822206
Thop1	0.982409505615391	0.976816528006655	1.07768446091451	1.0445595708545	1.05047730231943	1.19568213609969	0.999637597346357	1.14888573113215	1.10464208062144	1.14485814086872	0.988240407484893	0.993257234791267	0.970662680449985	0.981082388047706	0.953831137147588	1.01136276777426	0.953831137147588	1.01145074773748	1.07171553507566	0.953831137147588	1.00036240265364	0.99124795833772
Apba3	1.08168854934353	1.00911792646281	0.975616709744051	1.08192966854093	1.0168347135101	1.00006442833911	1.01282465113618	1.09098557456212	1.1715168423921	1.06818654785604	0.952745813617402	0.999935571660888	0.980525473872974	0.949662240942876	1.02118084319746	0.983693004402673	1.01955160810089	0.972297867541328	0.958460467172496	0.969020002937172	0.995684328141412	0.923283738674782
Matk	0.968410292667506	0.980132063415468	0.968410292667506	1.01205221431664	0.968410292667506	0.968410292667506	0.968410292667506	0.983225052605918	0.968410292667506	1.00392192544538	1.07432558871111	1.09975425378282	1.04621186507602	0.996078074554622	0.968410292667506	1.17981705218824	1.28160851488463	0.988669174272773	1.27496734990658	1.14257890623976	1.18353634783066	1.00639902395152
Pias4	0.895401476844663	0.90193228163331	0.890774388540241	0.986913645569292	1.09666623595084	1.04117740287914	0.994281223067548	1.06859660121905	1.05589686810535	1.15369438988582	0.950614153010968	1.02898830584468	1.24461373530406	1.00571877693245	0.817085198266696	0.903727845843078	1.02764784362491	1.02744494538382	1.00957875542863	0.93265418633757	0.899814203886036	0.837529474549742
Map2k1	0.867365858431385	0.933556669041099	0.742664870211601	0.961623746730656	1.64299523410681	1.13037134813794	0.828656494203601	1.08292220557078	0.702822803478377	0.911750429521032	0.875930597724865	0.807488563004011	1.67546176627009	0.886474072990561	1.3523517205841	1.02963964828473	1.10247903211752	1.06944891203864	0.970360351715273	2.05850657326476	1.28022695133226	1.1517022026117
Sgta	1.15584849462093	0.978004801442789	0.907483599447448	1.12232637997601	0.849955895586009	1.70701661145974	1.03606303112493	1.54901643016355	1.06922851374185	1.23560055453869	0.938519119612726	1.00546755809433	0.994532441905671	0.967873611211163	0.860237175041012	0.954676147484519	1.20323463468339	1.11777906839338	1.14396820960344	0.958210923182238	0.911590934774727	0.901765512801399
Nmrk2	0.998235920891526	1.00866159157155	0.998235920891526	1.06217350853705	0.998235920891526	0.998235920891526	1.04617486123273	1.07530167397965	0.998235920891526	1.06205955770866	1.00176407910847	1.0188229623373	1.00703676787644	0.998235920891526	0.998235920891526	1.00318155108792	0.998235920891526	1.00278052657359	0.998235920891526	0.998235920891526	1.00791550313186	0.998235920891526
Tmem242	1.07929691978713	1.00484510664469	0.854914219377097	1.20251273323344	0.89121577821849	1.09831406738593	1.32269677322306	0.994639692727064	1.29863505160536	0.99515489335531	0.89831562150677	1.10004018520226	0.858666427581572	0.971791367627561	1.14438193918386	1.04186352409692	1.2139137360585	0.932686788599174	1.1185687874697	0.846500376266263	0.953294819010849	0.681639270890181
Dtx2	0.980479665212216	0.995790480409928	0.990954319052604	0.922521642367927	1.03528512340815	1.00420951959007	1.03009320501034	0.994350467584887	0.904440701289028	1.04046552204265	1.03002170514732	1.06088292728285	1.03454680057251	0.909281568563245	1.23558326147684	0.981384788810532	1.35917345546653	0.953645975197969	0.989072838599448	1.01095382470844	1.02810199635737	0.927588029156309
Zp3	1	1	1.06829431532265	1	1	1	1	1	1	1.00522116228303	1	1	1	1	1	1	1	1	1	1	1.00969668796499	1
Hspb1	4.0850106156738	1.5770839099372	1.46231924694622	4.11816630573163	1.43470600092793	4.04266169881025	13.9394791414932	5.29603980642878	2.28322703364034	1.84856814170008	0.926795759975828	0.935616549084316	0.939590020927166	0.933440644114509	0.907512724601295	0.948404637925498	1.00213620037034	0.976695326082863	0.937276730891183	0.997863799629661	0.948083522654738	0.943112570340995
Rasa4	0.928165484644785	0.934946201424552	0.99155391092472	0.994647857507279	0.928165484644785	1.00535214249272	0.972739386328678	1.45381162079914	1.63684722120822	0.984638284059867	0.969639655606433	1.0149469476971	1.00988206776495	0.981342118940053	1.62522696402704	1.18090934001452	1.80733373846796	0.966383496289322	1.63964010597208	1.45323833735454	1.45613876455474	0.964575495412165
Syt5	1	1.00521566584104	1.66851672400684	1	1.30745955563067	1	1.04802365787277	1.01529801991014	1	1.00522116228303	1.00353439316609	1	1.00587610633092	1	1	1	1	1.00911087234651	1	1	1	1
Hnrnpa2b1	1.26725342160634	0.845373621665715	0.77829892847811	0.928632154230563	1.32211991441558	1.01627965808944	1.07242962370775	0.910392952525315	0.954964562631333	1.15056754036037	0.891697267542625	1.62237470806188	0.88465380082196	1.01510640618155	0.880310835907711	1.09278344053744	1.37377209223727	1.69219085601717	0.984893593818452	1.06059532935727	0.904151514399524	0.622052470031818
Fxyd4	0.944856719462146	0.972868456880845	1.08382617179474	1.115370225311	0.876393268476091	0.94927452561526	1.09517404082555	1.14341419636864	1.07126914913293	1.26700847479697	1.03296937529776	1.08342595839165	1.00104758673027	1.03837246243854	0.922184988781722	0.956662489130612	0.998640235153915	0.998952413269733	1.08993675844404	0.954513402142042	0.994108103872339	0.945258965320186
Ccdc130	0.953412685007196	0.970134618938399	0.984424254420133	1.01943680706491	1.01947139112433	1.00265762018824	1.01545093055928	1.08510725883184	1.12278847642082	1.07095638204947	1.00158375785419	0.992850684980851	1.00327169568078	1.00544020792788	0.974044684940752	0.976791341422131	0.973538373308625	0.976592585585506	1.05231118277717	0.971532695821798	0.98529618715939	0.998416242145808
Mri1	1.03557606447254	0.972105063944425	0.925026035173686	1.02789493605557	1.34777563650142	0.898052691325749	1.07991997236949	0.971900551644034	0.960194277070507	0.947685711167278	1.27753130566708	1.10400788922558	1.17110415437783	1.26449275352763	0.872424876817233	1.03935119925699	1.34190352192394	1.11690170860357	0.966466095879988	0.944804852394954	0.94885026097235	0.880700532836565
Prkacb	0.866991453107729	0.904572334800111	0.789226191361584	0.998046628506025	1.49078337450558	1.21400240891501	0.875431558771439	1.2292906131903	1.07771737565192	1.40651065392372	1.11058911940971	1.02888670851432	0.975258484783995	1.4899914728265	0.794033536166987	0.844956039651194	1.15621437566416	1.02652647727376	1.00195337149398	0.866752823256913	0.88872821166445	0.823257001633951
Sgsh	1.07136322409844	1.00879480030743	0.987240794727291	1.02272842999529	1.14966353593669	1.08149868163966	1.00088742588649	0.999056928512385	0.955023694711289	1.06177372643273	0.999112574113509	0.974719552146632	0.985959410073349	1.07317248756113	0.955023694711289	0.988405856826094	1.00440150748788	0.963724793681698	1.04799637070161	0.978620238432923	0.992237750233535	1.03006805505111
Chd5	1.02243304225656	0.998904955016699	0.992690386013668	1.0010950449833	0.992690386013668	0.992690386013668	1.04036300948517	0.992690386013668	0.992690386013668	1.00306213253493	1.00322436598069	1.02343198953969	1.00144234134593	0.992690386013668	1.04455865353867	0.99760854157789	0.992690386013668	1.3057058599456	1.0635205429869	0.992690386013668	1.00231619493269	0.992690386013668
Cstb	1.7263434125999	1.24587128048262	0.901028946088743	1.25430200666585	0.760476959295424	1.05743270475497	1.31169697960173	0.942567295245033	0.895390216373518	0.752941137416538	0.61847039576569	0.815577253475359	0.557196082874287	0.820659086854932	2.16252754609916	0.9070762011705	1.06897868249218	2.92698299649643	2.15313964593145	0.834701836251994	1.42420551798625	1.9267402762125
Sh2b2	0.972177660175498	0.961375093001668	0.937471039193652	1.01917953269211	1.10380951670772	0.916932832913424	0.960967301573566	0.945052316067712	0.916932832913424	1.07859967715609	0.923416991775127	1.38482701723288	0.980820467307889	0.930014033653995	0.964842753418441	1.0811569188297	2.15265137034315	1.26347832870117	1.20938677418705	1.4002108160891	1.46053236395287	1.28802851719515
Pex5	1.01783119419177	0.986706901842629	0.938704107503801	1.01541987287373	1.30123644582294	1.30822009808874	0.968289794978723	1.03712061494931	0.882686080977297	0.988028273095738	0.996561873389666	1.06824611772804	0.974668192516432	1.11677186833715	1.02514154727147	0.943084269470987	1.06984432815448	0.991216756610899	1.00343812661033	1.06017752795443	0.996038128319402	0.986889106339324
Jkamp	1.22317803914046	0.949564478650898	0.897346446261191	1.34444591987356	1.42432589744167	1.56541212414429	1.09759209160256	1.35737459110805	1.18960843889127	1.22448945278347	0.90415390106316	0.964751188973034	0.950469653947073	0.993747486605358	0.854418834551629	0.93833744153856	1.01328889033612	1.00625251339464	1.06551443688883	0.979348623469932	0.912281326095001	0.863704967901948
Cd44	0.763206735930605	0.947483265982237	0.861255345605989	0.991428404596863	1.00857159540314	1.6225647629002	0.700424958338651	0.812436341657566	0.621232202873025	0.841804919571947	0.971637364315591	0.858489329188934	0.863875012941988	1.14264298267189	2.07527394522192	2.27980969970907	3.16819199149856	15.6128801583027	1.42539523202029	5.2986515805419	5.92589204143158	10.7998789111313
Slc1a2	1.00865593718119	1.00722063151097	0.979314057990042	1.06218545388223	0.979314057990042	0.979314057990042	1.02634430126095	0.979314057990042	1.02990869245345	0.984427215612862	0.979314057990042	0.989401759052648	0.979314057990042	0.979314057990042	1.13736417771658	1.00166443701399	1.05557970441033	1.14763099259487	1.00413123025806	0.979314057990042	0.99833556298601	1.11759320206764
Eif2ak4	1.01643344512448	1.21410239034642	0.89457409985109	1.06252503314754	0.991821281743767	1.15280738626275	0.87001533726924	1.03639431448267	1.12954420683434	0.991512839431796	0.911563195674256	0.899817889356484	1.16637754076277	0.993917247005119	0.906146388338117	1.00981661766696	0.995027536528412	1.16026653574271	1.00497246347159	1.08502492010475	0.871338438935142	0.848139395087763
Wdr1	0.926870354490783	0.714060374824949	0.704443926573493	0.683034887398386	0.735196945839372	0.864563240701708	1.19363747593336	1.10238568040608	0.684897955027227	0.955175396007643	0.845583993723902	1.05275690240477	0.771238263236454	1.16279494699557	1.4639607903022	1.11139767082947	0.908835180552538	2.03921824655818	1.09383012916312	1.16906973875555	1.04482460399236	1.10891344759952
Slc2a9	0.928275582176374	0.943001436461086	0.949067852566628	0.991738207651376	0.928275582176374	0.928275582176374	0.928275582176374	1.08197147036445	0.976233398546245	1.06396179694026	1.05874171243329	1.04030311276904	1.03286781618822	1.00826179234862	0.928275582176374	0.958782341541626	0.928275582176374	1.03805061896856	1.07271300983147	1.02069378690079	1.0867416063946	1.03786054801766
Wisp1	1.02781788680435	1.00208141498274	0.997918585017263	1.11167294481265	2.08182478264305	0.997918585017263	1.09469765403118	1.02852164974948	1.04947439147307	1.02402793967003	0.997918585017263	0.997918585017263	0.997918585017263	0.997918585017263	0.997918585017263	0.997918585017263	1.02360995570583	0.997918585017263	1.01053388231666	0.997918585017263	1.00759509015064	0.997918585017263
Ndrg1	0.900293938966767	0.944564691224571	0.910336063836002	1.27924458296193	1.08377951142647	1.09632732168408	2.24024795004245	1.02900486403972	4.64458738834249	1.35786982981795	0.978460376959138	1.01450175182139	0.940554678226298	0.98549824817861	1.23656587530446	0.973868766863802	0.970405767407671	0.912605200416743	0.900293938966767	0.967353886291715	1.20634649663706	1.29490888311736
4930550C14Rik	1.05445308203742	1.09679516107731	1.06207329242456	1.05610288037751	0.96661899530189	1.128694207134	1.01303957522559	1.06526156090666	1.04623183438576	1.048044514317	1.00838014209236	0.996553220849915	0.972298951299775	0.96661899530189	0.96661899530189	0.971407983547578	0.991504559410789	0.97101966060205	1.00344677915008	0.990502033504097	0.994824851372865	0.96661899530189
Man2b1	0.735339350186423	0.707027685747488	0.689846803243562	0.755014686159855	0.690648011250044	0.820154555612754	1.29388360787358	0.833029957179994	0.833976350849882	0.820656942027225	0.937531986502798	1.20962412180094	1.15396659393787	1.0624680134972	0.699002262624239	1.95291585961363	1.70357906445161	1.28355185566988	2.76180168615527	1.95137995215274	1.69666350218238	1.4679342256684
Klf5	2.63534630985929	1.87788595174755	1.76713434198802	1.04702555336806	0.96921257534612	1.04981272766033	1.43154625047913	0.998935315886204	1.01928533348422	1.00985348214876	1.01859416325663	0.989201056065784	0.973725435509725	0.96921257534612	0.96921257534612	1.0010646841138	0.96921257534612	0.982466279385697	0.981464982474194	0.993159695230539	0.993565882897168	1.35480976230009
Wdr83	1.04596326002958	0.988416331416735	1.0012064744581	0.998793525541896	1.21410405600901	1.07764076197787	0.859666028621039	1.06001482373825	1.02304547291814	1.08359533951343	0.984924354044887	1.12034203343711	0.991612130404095	0.946200845543864	0.904583747360844	0.950387942345229	1.0184951679922	0.974147179130536	1.01841228641572	0.945253533617623	1.00129118139942	0.859666028621039
Prdx2	1.25343175536092	1.00035700639827	0.973195459464795	1.09383064634344	0.729921864217381	1.5889286225725	1.75873250454589	1.14630260120581	1.4045725429337	1.0042903005346	0.732089142246173	1.34892130394596	0.701063366701501	0.778868938494038	0.999642993601726	1.08653351180655	0.748901916009587	0.992041656399299	0.90824411823736	0.886812837598696	1.4250079957072	0.502776141882353
Polr2a	0.662562587203284	1.02901454449456	0.626801179757836	0.845093719564822	0.97411358641222	1.08697372953885	1.18150384106593	0.853679957856337	1.23511676139705	0.93557604059275	1.02588641358778	1.26708235708407	1.30843033413284	1.22557891612588	0.672377691798615	0.771805202097184	0.919590357990127	1.2801664351868	1.15214935597606	1.06745332523418	0.770965464773892	0.856896414001743
Senp3	1.10114584679198	0.935224450388302	0.910815667124287	1.05942807907052	1.27694141967362	1.0246779125978	1.19754173769287	1.01819788460241	0.978388189926788	1.07471567419711	0.909080374100237	1.05462946901035	0.959299226557563	0.998725824151006	0.868820121881122	0.916694520923598	0.888336040798571	1.02547532895013	1.00127417584899	1.07820917016545	0.991402116571363	0.847255057968994
Corin	0.986779171951649	1.02090252701628	0.986779171951649	1.00770737604081	0.986779171951649	1.06884017031559	1.23311642389488	1.04758305056873	0.986779171951649	1.0489835080162	1.00074635086161	0.986779171951649	1.00128627752888	1.00085681861406	0.986779171951649	0.986779171951649	1.01218375893399	0.995769591021497	0.999253649138388	1.01116032396233	0.996347661672419	0.986779171951649
Plekha8	1.00158869429818	1.00291811410534	0.976540471108817	0.997042005166474	1.04039073962793	0.944672559860197	0.990039191676715	1.05597363894317	1.14582787079576	1.1799610586608	0.998411305701823	0.983720092631806	0.969696532566865	1.00675792174845	1.04483755189729	1.00165177836166	0.968993113940531	1.00355236048038	1.00493545431526	0.968013349711602	0.99075703748649	0.944672559860197
G6pc2	1	1.00104211360821	1	1	1	1	1	1.04610695425144	1	1.04501257454921	1	1	1.00587610633092	1	1	1	1	1.00911087234651	1	1.02470780971436	1	1
Spc25	0.954523415662508	0.976009270526047	0.965170430949196	1.0139531285744	1.44928461304842	0.954523415662508	0.954523415662508	1.32983173828706	0.954523415662508	1.47395633034184	0.97480534482017	1.86848385335717	1.0045158333624	0.995484166637601	1.28652236951741	1.09345481254514	0.979097579598212	1.21561553211204	1.04744738890109	1.07360402439482	0.982376323798401	0.991967393505845
Dnah2	0.981062097187917	0.993125280496296	1.89649757194326	1.03414065731984	0.952522924935436	0.952522924935436	0.998266559998504	1.17186875690938	1.0017334400015	1.1584691631147	0.96263066603051	0.991894948330114	0.994640359139323	0.979736799807623	1.10624926134411	1.13131537506911	0.952522924935436	1.03215402745898	1.10482280420288	1.05142490894941	1.05174748098812	0.952522924935436
Ripk4	1.51192501188591	1.18216502276066	1.23790175915838	1.00846654615381	1.20380629538646	1	1.14688995607959	1	1	1	1.00353439316609	1	1	1	1	1	1	1	1.0126416097353	1	1	1
Ufd1	1.04254689950145	0.902007901407991	0.854786624635343	0.985581897947098	1.28893829247801	0.999359262988859	0.94824381194185	1.25269231133969	1.14614501149062	1.14043360113814	1.01224354795817	1.18532825548527	1.0322415635418	1.10556171089645	0.978374968254533	0.872730297396682	1.00064073701114	0.982933389974828	0.931911894638533	1.11376271420628	0.927969576446283	0.881245381896769
Zfp287	0.983398655971879	0.95977138652363	0.997911437168803	1.03449798944464	1.05153498752314	1.03419240335116	0.954791513043735	1.02850327341512	1.10575430225773	1.05641770110388	1.08203166011045	1.00417615197901	1.0139866668949	1.10662632894112	0.954791513043735	0.988983335540337	0.954791513043735	0.972210888358576	0.978987250116971	1.0020885628312	0.978782464003054	0.954791513043735
Prlr	0.999479214554694	1.00052078544531	1.01062767911981	1.0079413514545	0.999479214554694	0.999479214554694	1.27977810838125	0.999479214554694	0.999479214554694	1.0046976577324	1.00654710630588	1.02613725573137	1.02056155118879	0.999479214554694	0.999479214554694	0.999479214554694	1.05115552143973	1.02228656957689	1.01211424072364	0.999479214554694	0.999479214554694	0.999479214554694
Letm1	1.22374421360294	0.954636006130791	0.849760015085109	0.971050546983236	0.985812049821167	1.12470835243035	1.00794883392274	1.1018044465239	1.07490151004761	1.02307082446155	1.0422810805696	1.03521538063909	0.997148495379473	1.23823370011494	1.00285150462053	0.86750663812113	1.0246331200282	0.982908056264698	0.972815369890233	0.987489215434998	0.896899055813916	0.891500967948853
Ubqln1	1.21886223331122	1.01694413103819	0.99485698055715	0.947147466527533	0.920614767822828	1.0435763115803	0.917132791453682	1.00514301944285	1.00603394635952	1.10854282066725	0.900314994892778	1.12555395773775	1.03407864418853	1.05833237618017	0.817762573982954	0.923399631736698	0.935238590427241	1.6759943077594	0.909709859097586	1.10245559444832	0.870892565906902	0.955849449343636
Fgfr4	1.00255703157908	1.02057134278857	0.995195407349298	1.70556921737178	1.07202078149158	0.973392570023404	1.0201384417821	0.973392570023404	1.12729638605385	1.00397073140136	0.973392570023404	0.993467256540579	0.973392570023404	1.02916036313594	1.02425252287493	1.02219040559025	0.973392570023404	0.995604647670649	1.01047842426638	0.997442968420916	0.982831254042364	0.973392570023404
Fcer1a	1	1.00373829972621	1	1	1	1	1	1	1	1	1	1	1	1	1	1	1	1.0045526368937	1	1	1	1
Txn2	0.984702116177458	0.946030256422038	0.813193907870668	0.911875685215442	1.22558117356868	1.54846845299712	0.761047749996548	1.10654965336563	0.798667854496383	1.01529788382254	1.08737292681433	0.962306135195724	0.902979316286555	1.03263120271804	0.886124737443983	1.3081527466023	1.23381540375796	1.14002135861129	1.236681695227	0.977514978781907	1.19762227114357	0.559393327002447
Slc1a6	1	1.00104211360821	1	1.02369905954291	1	1	1.09698092656751	1.01529801991014	1	1.00827803179706	1.00353439316609	1	1.00293730664668	1	1	1.00495437009718	1	1	1	1	1	1
Slc1a3	1.05199625434136	1.31801165773337	1.00791917732209	4.16830425066831	0.964366817030845	1.29305996158115	1.01067923911578	0.964366817030845	1.01418922711291	0.989598329520196	0.978016764507606	0.964366817030845	0.970033538989732	0.964366817030845	1.09766069937259	1.02132744088008	0.964366817030845	0.997803068864842	0.98880520554631	1.03619934322361	0.99250695474074	1.00219693113516
Crbn	1.03324075336317	0.930044566163155	0.893354789885171	0.993324119905471	1.00667588009453	1.04827999537671	1.16107131242363	1.05624632842622	1.01431099711904	1.02653212111217	1.28603432783312	1.11351534015068	1.15405690214447	0.981509354513037	0.924912236910725	0.934330810049507	0.901367916309982	0.967375009182018	0.939595835912521	0.983016956597453	0.983997185546759	1.02077221899204
Il5ra	1	1.0047822411379	1	1.00846654615381	1	1	1	1	1	1.00522116228303	1.00353439316609	1	1.41714338719645	1	1	1	1	1.00911087234651	1.0126416097353	1.02470780971436	1	1
Msh6	0.97515464650135	0.871246351431556	0.837664826284117	0.932051045795132	1.18150828144231	1.00468767542778	0.87919640990375	0.875891640704932	1.08983312387251	1.06693691356501	0.894932091798463	1.11149604468508	1.10776702519601	1.01899185120679	1.45129556506771	1.22212231094082	0.906362051343313	0.896248485079167	1.01509639919841	0.995312324572224	0.933506735231658	1.04240990795922
Fbxo11	0.652723644834618	0.599427125371866	0.499854794121607	0.823359539757313	1.0439688589402	0.903664089601022	0.762834510364731	1.0714317990729	0.795719251299367	1.40371459660382	0.856632538823816	1.23608752803927	2.46616027701612	0.893990506674765	2.55834125460066	2.09428734819896	1.19480100445319	0.659090551815918	1.55115885132083	1.6951778551754	0.956031141059802	1.55813773070935
Mlxipl	1.0218441476478	1.04355871096263	1.01434090104991	1.0114081491475	0.99211862239461	0.99211862239461	0.99211862239461	1.00729607283322	1.04337478341349	1.00767590978037	0.999134463169796	0.99211862239461	1.0008655368302	1.02046375860227	0.99211862239461	0.997033945230254	0.99211862239461	0.99211862239461	1.00466059883005	0.99211862239461	1.00173888710023	0.99211862239461
Tbl2	0.94995845948359	1.0577333455359	1.01483522205899	1.07287330603313	1.24203226530401	1.10924016127181	1.16653857102152	1.00849350005145	0.999036485700877	1.00482093531723	0.976892952773758	1.01889325878112	0.995679631109465	0.99870971903092	0.999593975459518	1.00040602454048	0.999074383222115	1.0073441270093	0.98615148380927	0.997016096612124	0.977678162605326	0.987223363544959
Bud23	1.15068696097361	0.954241531448462	1.06981417179135	0.999783058410859	1.20037994175965	0.920630541345808	0.915009737153367	1.07937460926046	0.984334422283828	1.03170887810778	0.980524531636587	1.06684388440716	1.02351600313071	1.03001753193718	0.987120432995486	0.98919501977657	0.961186071889891	0.966462686009775	1.00021694158914	0.968558093670927	1.09736928971947	1.00367818511956
Nid1	0.969053950144738	0.97512054726876	0.969053950144738	2.37684578525198	2.70209426779385	1.52440368512028	1.32342006838867	2.17301213786373	1.78496924611093	1.48989908081547	0.993085888497396	0.979035964068505	1.01071235411839	0.969053950144738	0.969053950144738	0.993185282552373	0.969053950144738	1.01341639889239	0.981304351994922	1.01705751144643	1.00681471744763	0.969053950144738
Mcm5	1.00378669564119	0.991701793791084	0.957305917945421	0.958777146490041	0.94674565789645	0.94674565789645	0.94674565789645	0.94674565789645	0.94674565789645	1.01143570888512	1.0680424181481	1.50124317190665	1.05791318584004	1.13569778046547	0.996213304358807	1.11805276375445	1.0204749881414	1.20500724250488	1.03168967034796	1.11291316117979	0.94674565789645	0.94674565789645
Hmox1	0.988415109884286	1.36753870806839	1.01506531193576	1.02427658050141	0.857175791723795	1.0009004119684	1.09756640989401	0.999099588031596	1.23727099337426	0.96596857324269	0.87843322097324	0.883720783709757	0.872301730576359	0.869404483072833	0.901963395096909	0.917653353626629	0.879243745303454	1.80173301460433	2.21956174868734	1.23114121143327	1.19490970078274	1.07152898580396
Mprip	2.32459414689376	1.06761539121107	1.17577105167613	1.94174674431947	3.15777413998735	2.18635222685505	2.04998866832638	1.84197734346396	1.21497111598801	1.72655380388908	0.779928116129629	1.37327083027493	0.875001104251099	0.906400472754104	0.862943122303332	0.840557219782555	0.725415987292449	0.891278578402632	0.834029114003868	0.932384608788931	0.749413025823501	0.691083329907944
Cic	0.853833521010656	0.926866282557687	0.80425664267304	0.956300324060593	0.76111558205681	0.954102114650963	1.18614039528706	1.07883317357348	1.29691223311133	1.02744214634308	0.914386338662489	1.00165521542222	1.04085356612049	0.962961225867525	0.841817763379101	1.0391803646383	0.998344784577778	1.08782839627741	1.13604692919195	1.11754982447854	1.00556303637198	0.868585101535526
Pafah1b3	0.956272455594531	1.55697996115778	1.22402894150888	0.963363737790581	0.938802497484826	0.852430653909221	1.2111465243276	0.904956174798831	0.852430653909221	0.934074158972782	0.959832150208603	1.30399518020173	1.58031124685273	0.945479866749195	1.52351964818848	1.65263961875633	3.28559896114436	1.08944442296599	1.22209149530773	1.03663626220942	0.949768304094673	0.91941340366813
Il27ra	0.986166918030919	0.999137151695498	0.986166918030919	0.998699382190331	0.986166918030919	0.986166918030919	0.986166918030919	1.00125331917768	1.08908332574454	1.00982160473111	1.63906141387354	1.08872533499707	1.28784711665778	1.17199825982251	0.986166918030919	1.0008628483045	1.08899141728356	0.99065657792529	0.998633655342533	1.0350181962248	1.00532152814311	0.986166918030919
Prkaca	1.41868944424306	1.09638110767049	0.923639871417761	1.01478996499722	1.11390874899156	1.10411162339484	1.051371427044	0.988004898089495	1.12345197319808	1.03097935055498	0.892947834085109	1.07494421611024	0.900340164031364	0.990059358835999	0.875059563964178	0.894686825580897	1.02117635848889	1.009940641164	0.896523535165311	0.858321660610512	0.857648999393455	0.766131141488906
Asf1b	0.981796653265628	0.995302797091964	0.963868769077586	0.996194201930225	0.953236112720059	1.16079732313904	1.04568183416927	0.982468904754044	0.953236112720059	0.998228450654393	1.04631049445928	1.9914766965663	1.06231036496183	1.1680041070314	1.05430911060009	1.15688264255299	0.953236112720059	1.22041277244936	1.00177154934561	1.04813936333614	0.967899505654282	0.990629592333531
Myl10	1	1	1	1	1	1	1	1	1	1	1.02757606047375	1.06213349221197	1	1	1	1	1.02574495662702	1	1	1	1	1
Ddx39	0.94302838896731	0.812182101310397	0.84933166576826	0.855637842397694	0.885714440859841	0.859128420798525	0.903507171227191	1.35331755220408	0.916401769138814	1.26096389772349	0.963397518052295	1.63778420417398	1.03558734443727	1.26151373834877	0.965405707494713	1.04967274908421	1.18145718400929	0.983850339840096	1.10274971950546	1.09680510340795	1.25978673768471	1.0161496601599
Dnajb1	0.739488732533879	0.785071584017013	0.874346409351732	1.35601307763229	1.01118125196661	1.0566893074207	1.28407643208273	1.17710659170354	1.15258168526642	1.12400840560416	1.0104963690153	1.59988527830397	0.972836282124963	1.07008145136107	0.866449100452117	0.929163099429717	0.947236314152101	0.897970786998242	1.08941822494177	0.856252766083806	0.909629392070704	0.989503630984704
Msh4	1.00554492426282	1.00205353417326	0.998161360390215	0.984559379033664	0.976293544677977	1.05748255357659	0.976293544677977	1.02130746647842	1.02673212933727	1.05638222990332	1.0149915310102	1.14763668323927	0.996397895750174	0.990221600672088	0.976293544677977	1.01041917900575	1.00142817964095	0.998571820359051	0.976293544677977	0.976293544677977	0.995256381355454	1.01459151962094
Usp40	0.977939706947152	1.01302122256663	1.00454190434459	1.01012635357722	1.18879288226489	1.04982160829967	0.921177626612866	1.00946712652779	1.01948215463381	0.993422951361432	1.04544991979343	1.56843317579382	1.11476379265312	0.995458095655409	0.823868914740331	0.913695190441355	0.864595814512892	0.972672355277701	1.10809387592289	0.880636426469025	0.97795236335772	0.844482926289794
Kbtbd4	0.983876175758532	0.972244733892859	0.987480049473187	1.00070095313833	0.955255141742877	1.03469458762079	0.955255141742877	0.99929904686167	0.955255141742877	1.06203104400355	1.03358641318267	1.04456942907648	1.09850945489451	1.03183023716288	0.955255141742877	0.964732912018331	1.15780039739894	0.99533542338214	1.00389338023868	1.00257515808311	1.02069808465851	0.992727823685758
Celf1	1.10802774478064	0.842098216536062	0.786586796316288	0.842204708219125	1.37163282548247	1.02429147436848	0.842024626664269	0.97570852563152	0.957038190456498	1.16995789864701	1.31620284766461	1.54402279485557	1.18724107143595	1.34861507067169	0.895394361884471	0.921058196206949	1.21062613803706	1.37702642470393	0.884382581696357	1.27670502629219	0.96327358792312	0.786300901353165
Ndufs3	1.26573031765094	1.00579821670132	0.879896583417706	1.10806599204497	1.10873645791427	1.12223299120258	1.11270528205088	0.979082370386725	1.2128951688046	1.10156108673557	0.99420178329868	1.16035731029786	1.04554531665707	0.904550824319166	0.776518686602299	0.853959827924483	1.10351950482586	0.898928859059134	0.964142222025698	0.863251195501827	0.973106378520246	0.728172571328823
Por	1.66969527973182	1.72808611854153	3.2346339030833	2.7381568617993	0.795810841971369	1.51386000743473	2.13894044520745	1.14364440415216	0.677583815911979	1.06568491875493	0.798988595056948	0.842149791205884	0.676012066009805	0.934315081245074	0.613152373787664	0.635217843694459	0.684091549029893	0.898693396283517	1.1110028781575	0.932328586988764	1.09232515555172	1.37568491394074
Igf1r	1.74153331663939	0.466164675473228	1.08059903658776	2.17550098986136	1.77475794009742	1.49393260605863	1.27076397834344	1.49322997740655	1.4789166432938	1.32005333354282	0.875994219699941	0.690266657168796	0.482218883219019	0.447446398709471	0.60679070110085	0.511427361878882	0.978192046436146	0.489922221727291	1.02180795356385	0.799398515384473	0.63590400390979	3.89241812080493
Insr	1.16145964744814	0.995127256140533	0.829742904150569	1.31492097088672	1.38760894773795	1.08806480848103	0.969435150470291	1.01992536853913	0.760572560272809	1.3485306404329	0.986555227297997	1.25252534356725	1.2559395874083	0.882734006903989	0.82966386385426	0.719273387755726	1.07831934697524	1.27961066032678	0.962647092659893	1.00487274385947	0.910957470251709	0.92937412402928
Fcer2a	1.00796220495878	1.00652788646145	0.978640506491614	1.01507393852724	0.978640506491614	1.06002468978691	0.978640506491614	0.993611768444793	0.978640506491614	1.01753883079317	1.00638823155521	1.02925868585357	2.76152966694392	0.992602044849441	0.978640506491614	1.02563959097137	1.04419713463706	0.992023134786083	0.991012097845841	1.07607299358613	0.978640506491614	0.978640506491614
Cyp2a5	1	1.00582669297408	2.03542729765806	1.0127082585415	1	1	1	1	1	1	1.00353439316609	1	1	1	1	1.00495437009718	1	1.01367471324322	1.0126416097353	1	1	1
Atp4a	1	1.00104211360821	1	1.00423046246305	1	1	1	1	1	1	1	1	1.00293730664668	1	1	1	1.02574495662702	1	1	1	1	1
Trim28	0.884764559784181	0.910864612613543	0.827359095834653	1.00864639660306	1.01740886376515	1.18637050478446	1.11401778959611	1.05705169711309	0.888462624939181	0.991353603396937	1.02051067754227	1.55093588298317	0.939290813952571	1.08714253011219	0.962713529479469	1.03819560488114	1.04711135846395	1.08060418184559	0.964732645983667	0.839339101735014	0.938375134971401	0.791280242981769
Ube2m	1.10798445918262	0.954216765506979	1.03458745993932	1.00239792559235	0.935721106012327	1.02645286457704	1.0182669369598	1.28334966720272	0.91129036465954	1.11790908118621	0.869486520257661	1.19736471781278	0.835422856004809	1.00799553599932	0.966766133437458	0.99760207440765	1.20195090863145	1.08190313022286	0.98275552062974	0.978968566956221	0.736736471851714	0.664708301660524
Adcy9	1.77337400778221	1.097264188458	0.979637792926473	1.22045460497567	3.20146038245037	1.02036220707353	1.58740892143293	3.02818515708939	1.07957901932482	1.56156800237203	0.841932308171402	0.889801332312958	0.846173222135462	0.872748354547571	1.04522764904994	0.889757281918922	0.811964923005472	0.903561945456322	1.20669166744179	0.914008584297171	0.884456941622635	0.790840257187261
Mef2c	0.5040662936768	0.526927549598261	0.526172290456819	1.01640904545125	0.983590954548754	1.30519504956859	0.835546725944845	1.88555990443365	2.0951689644906	1.72714038716395	0.530236369712769	0.614645939955099	6.11764319803437	0.815514996040815	0.541295067570463	1.44401672544656	4.63775497748794	0.588428955661187	2.97688037496484	2.70583215040634	1.49407204787285	0.788364983949134
Ctr9	1.05376257309068	0.970213183769641	0.862302181588913	1.08426823010113	1.50734659224889	1.14106038980034	1.28533192900613	1.06340972349385	0.957973090038283	1.00826818291521	0.950548978913904	1.10923879611906	1.01718836082808	1.17990929827298	0.831063567416172	0.921674274770425	1.03975392902505	0.99173181708479	0.912686968265121	0.92841721537716	0.892572778053287	0.945678856080886
Eif4g2	0.986961136462307	0.768915658603513	0.834219652220237	0.916024396322455	1.02122150840422	1.03202702149269	1.01434196903679	1.51339492434444	1.09540807515977	1.41648616691595	0.871716693423526	1.53887996205615	0.790619657921811	1.01303886353769	0.856201851406297	0.854060075664295	1.03099412368679	1.71505536807663	0.795593571400529	1.0305941570249	0.935274932509472	0.722170750243792
Mrvi1	0.982356174481132	0.987479816024106	0.982356174481132	0.994840210726277	1.24198951617677	1.68999265331431	1.22758927964744	0.997384278797194	1.08487489288913	1.01107464282177	1.00322950038544	1.00261572120281	0.988128603817223	0.982356174481132	1.03368447742505	1.15920201893781	0.982356174481132	0.991306296185637	1.03237430242867	0.982356174481132	0.99188177577556	1.02089197384233
Pcyt1a	1.25279540663267	1.03665578582454	0.99173275684251	1.03734603723076	0.729279234968411	0.922124534337562	0.993717346131388	1.05511562464702	1.01971631059574	1.03535516708752	0.739812129904402	0.763114950755684	0.814386185009377	1.05076835995669	1.70895001966922	0.8199036082918	1.72805592578037	0.968914308787323	1.28184321486111	0.936791743340146	0.93879776718249	1.00628265386861
Zfp592	0.977188031585222	0.859547301451711	0.799926576293823	1.04049421728928	1.29301660141494	1.57609488066532	0.910545489637838	1.25392734705145	0.920472027131694	1.2430528959284	1.1491716032725	1.01391046769579	1.52577616320889	1.19685389313769	0.953526539359226	0.874168788150806	1.2889467088794	0.924857546794539	0.915645878933964	1.16051839540836	0.986089532304207	0.875126050875165
Psmd4	1.12954149854426	0.746817998374392	0.793829236770903	0.970584205499275	0.914479056855589	1.25959586153126	0.854755843874379	1.36649932182093	1.12847579745917	1.02165116158397	1.03096735487911	1.0503227668586	0.896243817721189	1.19988829628953	1.26477985245798	0.863647748396525	1.09090623534925	1.12784730081273	0.97435151169127	0.90950970476909	0.950167951430849	0.978348838416027
Tmod4	0.98622199953277	1.00229676687167	0.98622199953277	0.994571893609721	1.0861501425246	1.06823666318855	0.98622199953277	1.01646636630295	1.0891441555535	1.01202532691715	0.993196141899947	0.996380857798391	1.00653080257855	1.00029169742947	1.03775229259446	1.00091875063485	1.01161224213535	0.999708302570532	0.998689433163234	0.98622199953277	0.98622199953277	0.98622199953277
Snx6	1.23014209936832	0.824959857909502	0.893830467781752	1.06736332023874	1.06963969787288	1.02178564735444	0.92094853864082	1.15503331286892	1.07077559822679	1.16306971245398	0.881137076955028	1.07649430101809	1.02822582507119	1.1525375824185	0.95199590898317	0.8658466712047	0.942184274027731	0.97821435264556	1.51547408949955	0.865505831393684	0.909385498967177	0.779165591205449
Mthfd2	0.889087733965164	0.862923701767	0.857529901821851	0.872815550669718	1.03621600127151	0.925428780291385	0.792541533547991	0.905847587855953	0.792541533547991	0.88464584447219	1.10285553113706	1.36248670137048	0.985219933298805	0.932196248282498	3.27742608920901	1.24249616994139	1.19488173245719	1.08451182810269	1.0147800667012	1.27173541217873	1.17107782064628	1.06263322318811
Kit	0.955772856290267	0.962266061923788	0.959273789394282	1.00202458455355	0.927969350010593	1.77392510624521	0.927969350010593	2.35980377829371	1.12556793715245	6.38241679577305	1.16850196196872	0.99911218035127	0.959631923219872	1.18300345149262	1.37188532312077	2.24858125427536	0.951859880677818	1.02999956537343	0.951485376387181	0.981379000645809	0.96035651473642	1.00088781964873
Apoa2	1	1.0083511896881	1.01115427354844	1	1	1	1	1.01529801991014	1.0516633393043	1.01044811823242	1.00707157452428	1.02062342279507	1.00881639981163	1	1	1.00992171605395	1	1	1	1	1.00969668796499	1
Pan2	1.00238059140195	1.02557001395049	1.03819955666121	0.997619408598048	0.918884051530215	0.918884051530215	0.963012224845645	1.03318091141057	1.0935178752644	1.03634569214268	0.98432709838603	1.03947871758931	1.06038996701837	0.984777431206545	1.067181457428	0.988437695181297	1.0391436736308	0.95496586193134	0.989387706042212	1.05678305471804	0.98715757678079	0.991088611747327
Cs	0.847477076580177	0.818663360160741	0.744442677104736	1.14555444810164	1.17460619715403	1.19858356308627	0.899421857889892	0.90297555361797	1.04378722007154	0.991892947090757	0.925953507778859	1.12214868607348	1.09416062289436	1.00494506141761	0.995054938582392	1.04000915518172	1.17422132101066	1.0098737479567	0.862103853698805	1.14769140565044	0.955362088141207	0.900404072493523
Ampd3	0.911075808737505	0.934716200564315	0.941810355550115	0.94205376473917	0.911075808737505	0.986841281474801	1.42888469096357	1.9874086875675	1.20799533185106	1.40065540541397	0.927201731889414	0.929865310339461	0.970265497203369	0.950172124981593	1.0581130533028	1.0131587185252	0.982027292507541	1.23374868804771	1.17924572826374	1.2847715597713	1.13797603011219	1.63175280468727
Bcas2	1.15465424258568	0.965425318507119	0.903989683738099	1.03539653166013	1.01143302425486	1.28300780712186	0.945415248215263	1.29438171671334	0.930012240346479	1.18108997667388	1.18786676868673	1.23422901802467	1.03659781208579	1.22567971601578	0.906020766965822	0.964297006715964	1.17561188402133	0.988566975745136	0.868643483362454	0.91972899577486	0.94225489612504	0.74422530279693
Sh2d1a	0.990683827086221	1.00518352375023	1.02410389835589	0.990683827086221	0.990683827086221	1.15679404415628	0.990683827086221	0.990683827086221	0.990683827086221	1.00621861562714	2.02220245102707	4.20092922933783	0.998208948871889	2.77260966074093	0.990683827086221	1.00051311071782	0.990683827086221	0.999709820970558	1.04112596987107	0.990683827086221	1.00029017902944	1.10763622294288
Ctcf	0.94246566676649	0.806631210764646	0.744147639426361	0.959029422311467	0.99117170187638	1.35678311431785	1.07879954566746	1.23763672025101	1.00882829812362	1.20389897275957	1.15577046730354	2.44674073262244	1.35721293555757	1.23181181918368	0.849525565610841	0.852282158126073	1.20239781768329	1.11186320989324	0.87163627482512	0.833087286760997	0.85722202088359	0.908962362591675
Pard6a	0.961175792369068	0.997198180880175	0.98639869254289	1.01273786397831	1.01043013316958	1.07130241177172	0.961528581700721	1.02556428462877	1.0132154211929	1.00736898291343	0.992701137707242	1.10217183276777	1.01079882916222	0.983260255985514	1.06553732829563	0.972806755432553	1.03754274028001	1.00021441185104	0.999785588148958	0.96291658575646	0.971260254660251	0.953458779486029
Agrp	0.791264476245668	0.829722321993219	0.905696068976207	0.960799531398069	0.804001504489733	1.11239731399983	1.08016900421098	1.10974275105391	1.0949990027426	1.05466875129157	1.24064481697891	2.74990212964805	1.60966774997306	1.13517523694081	1.02899708117753	0.879952204101451	1.35501145589714	0.971002918822466	0.925187508960336	0.839521880208474	0.820302158223546	0.773174034491274
Tfap4	0.921450969614095	0.973331815778618	0.963065181043423	1.03662603777786	1.1092484781114	1.07595275554937	1.0108141384338	1.03606711969877	0.96905620370954	1.0255432157657	1.052351684995	1.0814999212161	1.02688819985217	0.98752842355705	0.921450969614095	1.00629216007601	1.06676849606922	0.96611784242143	0.992151577273167	0.967096444873516	0.993707839923989	0.921450969614095
Ranbp1	0.940778161367248	0.719742054324961	0.81214581447977	0.99152919954144	0.758653559459171	1.25618741332946	1.0531441968316	1.31657238751676	1.00847080045856	1.13280285256224	0.935935529983839	1.36475962850297	0.811701426408473	1.15421829326637	0.72048687609374	1.29118976050827	1.04405394447089	1.50169182530418	1.13164015485421	0.941972230045304	0.875890994666079	0.476337177769702
Cd247	0.999156833874081	1.00084316612592	1.00090071729198	0.990797920309024	0.9267588464181	1.04949068400033	1.01663677804837	1.27535826527295	0.9267588464181	1.01347376688549	4.64908422609606	11.3204620655761	0.964323676601682	3.93976349127602	1.12913317199167	0.950626572934889	0.9267588464181	0.990594502021649	0.962067975083244	0.972667255428015	0.996678294904074	1.18018871267895
Rfx5	1	1.00521566584104	1.01772090291896	1	1	1	1	1	1	1.02616381240391	1	1	1.02648957296947	1.02857030960597	1	1.03495427631761	1	1	1.0126416097353	1	1	1
Psmb4	1.33709664784582	0.960619565739355	0.922981517950125	0.990171170916366	1.05008710871923	1.08950534173768	1.35267141622737	1.06315172925112	1.00039699896436	0.963152056196195	0.785958798216343	0.94974668484853	0.792577240575947	1.01701142480846	1.09761141474291	1.09431001979505	1.07319616946072	0.999603001035637	0.906944503934964	0.929467877283567	1.15532051372514	0.581307947496874
Mmp8	1	1.00312786966619	1	1.00846654615381	1	1	1	1	1	1	1	1	1	1	1	1	1	1.1244686768786	1.0126416097353	1.02470780971436	1.53939582703261	4.06817784595647
Slc30a4	1.05404804965369	1.04136994395241	0.999828318714025	1.05924494220425	1.24275008603316	1.10988123606802	0.996154324909822	1.09898472830494	1.10079291636244	1.04068461375934	0.970704076562813	1.00956582797578	0.991368593563805	0.964067664252708	1.00017168128598	1.06077281873333	0.999651788755183	0.967848695619282	0.998903983107735	0.973992436857523	0.959724253367531	0.950507478935897
Sqor	0.954408250829284	0.981754718865063	0.998254184463204	1.29189849096057	1.37527016298894	0.859049463426177	1.62279540990727	1.0017458155368	1.22965931531326	1.11311972585196	0.846734232570192	0.892281595948168	0.804754970233959	0.827128809313792	0.79309530248559	0.880234698998584	0.813513506649173	1.11112276474458	1.10920911664069	1.03467594915069	1.27241940950531	1.35460998891734
Bloc1s6	0.964457652235137	0.952393835947291	0.954902324429948	0.965619716941775	1.17665771425714	1.22901199516071	1.02975458556118	1.07417016488538	1.02311805396812	1.14811783948361	0.993643490584274	0.958181647020495	0.998191206021745	0.946267974769963	0.931532712581704	0.99979034768135	1.10353821429039	0.973527771463643	1.00020965231865	1.05845373829944	1.0240968911133	1.02941152456093
Metap1	0.953672716381238	0.957546563170644	0.913938589911384	0.988873126954786	0.979916166259095	1.0914622473488	0.89295873276381	0.954212531200914	1.01386729959579	1.00445784403786	1.04999872886198	1.12667850859218	1.04942101626658	1.02988918969091	0.900325984997847	1.07105540372097	1.04486243049548	1.09756782758991	0.995542155962137	1.05314716201185	0.944678979150713	0.877978911168352
Gpr108	1.19611095812162	1.00893256157865	0.921370555108677	1.08377682485312	1.10661646676861	1.3520182686146	0.933234840050391	1.0530117729281	0.991067438421349	1.02495635711316	0.944474974330773	0.850888483880848	0.94410671932087	0.959498361698939	0.974734170473265	0.931817838054589	1.07352467417797	1.01742328377201	1.07705094780449	0.981150442305714	1.18190466693899	0.843736900221014
Tnfsf14	1	1.00417151261433	1.01115427354844	1.00846654615381	1	1	1	1	1	1.00522116228303	1.05330966082081	1	1	1.07171022237963	1	1.01490207185506	1	1	1	1.02470780971436	1.05454010917778	1.34079184270759
Gata6	2.36026769090093	1.72909361138566	1.119429588921	1.2742549738742	0.962132193426286	1.46213117708291	2.2730313181236	1.0996838521662	0.962132193426286	1.34695610400782	0.968935982934306	0.962132193426286	0.967785784499264	0.97585821992398	0.962132193426286	0.962132193426286	0.986902245015503	0.975289075273457	1.06839073457062	1.0097928749813	0.990207125018705	1.07571400638772
Rsl1d1	0.982584919740465	0.854549707122087	0.933252190367173	0.935965504951383	1.11275717150407	1.48432046652317	1.04940292886159	1.08068601536318	0.895929349031734	0.956295097375801	1.14172951280093	1.30032679695485	1.07144178537189	1.23371799635128	0.864516598891304	1.01741508025953	1.11073068949968	1.10883729373562	0.954237936932514	0.841101271273686	0.901199028041091	0.762741890676148
Cnga2	1	1.00939738652523	1.02239881215178	1.00423046246305	1	1	1	1	1	1	1	1	1	1	1	1	1	1	1	1	1	1.03922793011562
Apc	1.14530943514675	1.35831593688788	0.772972752035001	0.827953170846519	1.08485975272506	0.944206804819207	0.899066593139588	1.03080188819491	1.82745342950251	1.30405460286943	1.06904181648995	1.22193651791155	1.16239323634003	1.26208170342941	0.802666036841859	0.806564501986986	1.74734131584142	0.891812364588586	0.930542787693113	0.969198111805093	0.848131243244629	0.801231328220949
Reep5	1.66262203978187	1.18874579660777	0.694494126363514	0.832192666990409	0.524729472445091	0.753740493080012	1.19726290899682	1.02346201915348	1.13009950892386	0.640638686753242	0.65379247833493	0.785633942646722	0.869311394522592	1.54601284379193	0.535429486750568	0.976537980846521	1.94956658336244	3.15592766696264	1.08567474408321	1.05030253935792	1.16214804489379	0.871471298307946
Ergic3	1.24696666991672	1.02366066947723	1.05752069626052	1.39080446738787	1.47445113233979	1.22764252569843	2.12303108358182	1.10464147662541	1.29877116696	0.900852253634632	0.725616100767637	0.945968095909925	0.836119009907078	0.878607970980486	0.908953607069377	0.873710931111559	1.14308490012725	0.95175285295556	1.21051098053404	0.83373229247062	0.976339330522774	0.69076490137827
Uqcc1	1.163311135021	0.974380488996914	0.948696799632001	1.04019951871784	1.52480378798182	0.97784636438582	1.17820025756232	1.11125273506049	1.13391358970611	1.07568595352698	1.00764009802717	0.968611539291783	1.08569184857222	0.915562023652226	0.780057074985016	0.933939418487466	1.14291439313397	0.948658530319246	1.08419150307739	0.992359901972834	0.841226344713076	0.780057074985016
Spo11	1.06778845315644	0.962361207410135	0.951837108802805	1.08196153832566	1.44520590409921	1.03099230952894	0.951837108802805	0.9957234188332	1.0010121923173	1.01773139751083	1.00939029916038	1.3236248872433	0.996741448880372	1.00636994231238	1.05276176828265	0.9707743569443	1.00105016478514	0.964853208319936	0.96386986206387	0.998987807682696	0.951837108802805	0.98917570838838
Ncoa2	0.852355574933961	0.73953597703921	0.683531609207215	0.942218884732085	1.25204327017458	1.06245958044455	0.86806655752834	0.998187623030572	0.796494858053845	1.2196436395523	1.59224690600764	1.22471625859728	1.32030655089013	1.68224832939262	1.61581510848636	0.886385935753467	1.33897171580315	0.750019697514123	0.902300291794034	1.27266028260519	0.941219586206225	1.00181237696943
Nr2c2	1.68180665265466	0.731561539648348	0.808860915900741	0.85543044612079	0.99065905676638	1.01390790223081	0.827567640072745	1.01853573447915	1.00934094323362	1.17686367818658	1.25713090275881	1.79454888751463	1.27586144325473	1.39107647734181	0.886031190694523	0.712002159960905	1.13160676311523	0.778706870050853	0.691711258046223	1.12400936775575	0.802730982215558	0.708685022206563
Nr2c1	1.14376287994355	1.00242867475734	0.997571325242656	1.01425538234153	1.25483146189819	1.03748117429423	0.931172926616073	1.0666713682335	1.05736377373626	1.06243682202674	0.935869559939424	0.958410378985263	0.976233301247765	0.913888554167033	0.934928221755088	0.929304100565675	0.911378217513496	1.00611360954825	1.01493891429815	1.02567693955682	0.989960502545498	0.923357889717038
Smpd4	1.18472256236392	0.968006567913815	0.948593262730278	1.01295852926244	0.97792217888569	0.961793663998214	0.974065574776812	1.05517524053169	1.02834586524142	1.02252340027438	0.954379505793895	1.11454448056664	1.02045232436346	0.977333274534255	1.13392856341772	1.00695501783	0.970785950708403	1.07632541801445	1.02611429869616	0.954091820856447	0.993044982169997	0.922783729922848
Pex1	0.957190807685171	1.01151235121826	0.933252908703092	1.01235042194079	1.33088443688347	1.17764768522051	0.946153265223346	1.03783860577977	0.949439160961428	1.08647797985364	0.988487648781741	1.08856478585683	1.01513777466544	0.967537439313063	0.902797621137491	0.948835746067751	1.04517341922061	1.01452234945291	0.955558212564864	1.01542523039579	0.964646786457528	0.97373813326275
Otx1	1	1.00104211360821	1.07513097951932	1.00423046246305	1	1	1	1	1	1	1	1	1	1	1	1	1	1	1	1	1	1
Kctd20	0.88015204961699	0.837322944467288	0.808560076411105	1.01634180674999	1.06640207200147	0.969945753136429	0.866451382165128	1.22078258618574	0.983658193250014	1.15264590584436	0.923357259731353	1.06868050056222	1.03678846782598	0.980629080602267	0.949169526167566	0.895684723284617	1.18384190991354	1.09544570807885	0.960843069657278	1.13261542414099	1.0945947097237	1.40881395552583
Itgae	0.965517646015686	0.987621508000106	0.990565500926387	1.00282270496051	0.937430663049537	1.09461180063334	1.10291853419829	1.03922217472936	0.937430663049537	1.04722494279335	1.20853637181952	1.23543827083306	0.997177295039493	1.01820573402662	0.986411599202697	1.94715894516101	1.06011758649336	0.958822117348457	0.985161341661215	0.974193844365075	0.992392927109173	1.04809640624188
Ctns	1.02742498700401	1.0541594264273	0.971284938532962	1.00430153202561	0.876966649766844	0.876966649766844	1.00578424243436	1.04212196929857	1.24411221831193	1.07697568690002	0.971563634046135	0.995908253773478	1.00409174622652	0.992941272490848	0.876966649766844	0.928004774242627	1.01526877167044	1.28012216580243	1.30134716588649	0.964276587602999	0.994758500227776	0.980494483746201
P2rx5	1.00218661015303	1.07853566085598	0.973032924185275	0.997813389846967	0.973032924185275	1.0539507784218	0.973032924185275	0.987918401232683	1.02330305430171	1.00659076191149	0.986805534434538	1.00906366282062	0.978750569111277	0.973032924185275	1.185512020073	1.08591136901298	0.973032924185275	1.104515079272	0.997690923838138	0.973032924185275	1.01094873869975	1.01120299173542
Shpk	0.980777506510103	1.01122801479027	0.980777506510103	1.0267225096957	0.980777506510103	0.980777506510103	0.980777506510103	1.01085490758297	1.08313147508359	0.996156955283519	1.00017256350288	0.980777506510103	1.00845061612258	1.01702233817592	0.980777506510103	1.00520077832484	1.00602758087596	1.02567664949271	1.01814472377821	0.980777506510103	0.999827436497123	0.980777506510103
Trpv1	1	1.0047822411379	1	1.00846654615381	1	1	1	1	1	1.00522116228303	1	1	1.00293730664668	1.01426625841176	1	1.00495437009718	1	1.0045526368937	1	1	1	1
Ephb3	1.7719893650021	1.17282354333136	1.03765194206187	1.24553599231028	1.2980652284975	1.41926600100544	1.13864934979332	0.992814823913507	0.992814823913507	1.00318787057666	0.992814823913507	0.992814823913507	0.992814823913507	0.992814823913507	0.992814823913507	1.00266525069053	1.01837479849382	0.997334749309465	1.05083613019646	0.992814823913507	0.992814823913507	0.992814823913507
Tuft1	1.83775527823256	1.3776836340368	2.36067428638616	0.99428102565018	1.16443705084571	0.997607850988161	1.59591002253121	0.949260460937996	0.921015766875509	0.949948562972854	1.0791166061852	1.1262155898567	1.09163612857799	0.981546367234769	0.921015766875509	1.00257932220583	0.982712260883918	0.963179069287816	1.11387412953226	0.966639683705353	1.00239214901184	0.993387834155953
Rcn1	0.933747725271317	0.989148797640296	0.975917278012	3.05688527557982	1.02835895504861	1.6949504940498	1.99864101834179	1.45027243664709	0.981988250826623	1.66282043752645	1.01761106934978	1.00150617448929	0.966752334094068	1.24336395922613	0.933747725271317	0.999627777416936	1.08100451292911	0.980797466689664	1.00037222258306	0.933747725271317	0.951884181984371	0.933747725271317
Dnase1	1	1.00312786966619	1	1	1	1	1	1	1	1	1	1	1	1	1	1	1	1	1	1	1	1
Trap1	1.0962303931396	1.21880944734644	0.982505619059369	0.994675142264291	1.01231732387596	0.927195560042689	0.986636297017194	1.00532485773571	1.11240613003039	1.06787716297943	1.02625364444065	1.1834491362492	1.0719675165347	1.01392531580964	1.0351572655755	0.919948234779678	0.958014020393639	0.956798830713071	0.930823016133724	0.888381312260331	0.846478153664343	0.797772148087374
Naa60	0.961379314606361	0.952155998415009	0.916862229056639	0.968738987879673	0.998623628521649	1.05878463692642	0.994685384689847	1.05085363298689	1.00137637147835	1.04702692298702	1.06849151784668	0.959167266431567	1.08895141439648	1.10442648745994	0.954125879437394	0.992989837250649	1.04974692333818	0.992755936157561	0.964591716932479	1.0198685614133	1.0507301079915	1.04969630795631
1700037C18Rik	0.990915199344445	0.958950107888269	1.20144813210717	0.950926918132533	1.18766188259626	0.983914471161633	1.06873205275283	1.02136322028879	1.05199734209534	1.00908480065556	0.952206071153101	0.960886835987589	1.07732693525977	1.02624910135355	0.908373706461133	0.961239673842239	1.09067050606855	0.941600418764448	0.966321011299039	1.0121846545771	1.04878174382085	0.944007326737062
Ankrd13d	0.942651033655425	0.933430891408472	0.935729290082732	0.993651433851003	1.00796410173442	1.03643419983219	0.915229242210639	0.985886718387456	1.0107425920509	0.968086018927297	0.973847360119699	1.09374805305192	1.02751055583745	1.08438628651555	0.915229242210639	0.973168080548061	1.03501053846925	1.01916693592177	1.0475314146045	1.006348566149	1.03816042330471	0.951131790963854
Tpr	1.13997055479977	0.682790668370333	0.689320969927037	0.960310488444481	1.54714083790034	0.900010562447687	0.905711598646721	0.976236466857254	0.988678818396554	1.11759616753983	1.5686872792132	1.62987413701803	1.31003980184348	1.48126946291499	0.995370308321455	0.980488555925806	1.18450688210015	0.963183501484963	1.04702731236333	1.16193087629314	1.00462969167854	0.660099985659471
Pdc	1	1.00312786966619	1	1.00670772972857	1	1	1	1	1	1.00522116228303	1	1	1.00293730664668	1	1	1	1	1	1	1.02470780971436	1	1
BC003331	1.22091080666559	0.962888186470488	0.987424877475084	1.20622708851963	1.80385482991275	1.19430058961078	1.42373496507931	1.08932862880835	1.04201218235738	1.08925147333806	0.886578581280036	0.8855855682893	0.923934574457389	1.004069085952	0.85152928958209	0.918873333755297	0.995930914047999	1.01595713537357	1.09720474605322	0.864133019009096	0.972023948727764	0.83479778747716
Prg4	0.993373535535729	1.011554433802	0.993373535535729	0.997575964989601	0.993373535535729	0.993373535535729	1.04107896634616	1.00857018366056	1.04469452955802	1.02980057113449	1.0356884899766	1.01386029795252	0.996291378224299	0.993373535535729	0.993373535535729	1.01811047302758	0.993373535535729	1.0024240350104	1.19715633379297	0.993373535535729	1.01266812189941	0.993373535535729
Dhx34	0.959443164594157	0.980244329388371	0.941923461422792	0.995218203740036	1.17773381169775	0.931532888762174	0.97626850550932	0.945783497441409	1.10857062276984	0.970593815414164	0.964574047903098	0.999130615888874	0.977092816703073	1.05241354210681	1.03030466254903	1.00086938411113	1.00407750031305	1.0242412132097	1.13399999014229	1.09503033188312	1.02857090739271	1.00473137604557
Kptn	0.93509432066075	0.93969165183395	0.905790012021666	1.04945276858895	0.944057966797222	1.00093172549163	1.11651877891183	1.06862596779033	1.16561910753492	1.12283121380004	0.949140705688026	0.946349122376285	0.964499449515684	0.995655481007228	0.90199161334059	1.00303768979006	1.08630215651735	0.999068274508366	1.0572001572504	1.0515928472857	0.958657086470656	1.08057332432028
Napa	1.39458815055798	1.04577016260647	0.803751399825642	1.06986416564723	1.40570275058948	1.20960901021584	1.19933948247342	1.11963679389404	1.0138063219571	1.06142680734316	0.915997451430714	0.970191417802269	0.827143838791187	0.935773552908974	0.830663504013037	0.857108882283992	0.946191729520325	1.00254574920336	1.07087484112809	0.861884010648925	0.913676513306791	0.997454250796644
Sra1	1.12761874537325	0.889874869501775	0.8323796126133	1.3577948992011	0.745381723351975	1.29915256632218	1.45936950472173	1.06817021906576	0.990437297284251	1.09511706932587	0.887027933750315	0.88143870669303	0.877212088806441	1.03291145349578	0.77239353383774	0.905249717399074	1.05449361863614	0.899637401706462	1.01863535590845	0.980908334907362	1.00956270271575	1.07286860493518
Calcoco2	1	1	1.06829431532265	1	1	1	1	1	1	1	1	1	1.00293730664668	1	1	1	1	1	1	1	1	1
Atp5g1	1.30830257995731	0.950301229589462	0.778608833860124	1.05541332566741	0.656510968377142	1.34270152855994	1.04969877041054	0.946586792406198	1.06646172360681	0.8827545684387	0.919104869317995	0.917158635720292	0.735812540696895	1.12705478752382	0.920506891267961	1.13718649280226	1.16942474634585	1.64687212630411	1.13571699459094	0.770680565281101	1.12257009080143	0.492280256553714
Snf8	1.10711983635194	0.806650708145571	0.793039081008664	0.8968969427638	0.70783786983867	0.917814823798351	0.786768938923502	1.11677906766859	0.912083994357173	1.00978309203937	0.866027235795364	1.06676756343544	0.956289045215593	1.04176294184866	0.990216907960629	1.02023934915402	1.06778593897971	1.13446338082146	0.767905905806334	1.03478935510851	1.26110165575917	1.01213558049457
Tbcb	1.67500188862629	0.823443016495901	0.836518668179526	0.963674131586259	0.856374451089398	0.916122574832627	1.21332904313075	1.21893954354628	1.26701142349555	1.03982190558621	0.799184273914262	0.928508686871144	0.859556142047368	1.08340313914854	1.14103965067966	1.06553806835116	1.1641908068786	1.24083070595489	1.03632586841374	0.906062878540802	0.895915154168292	0.710323106963637
Inpp5k	1.32787981058349	0.909507260929335	0.86585391010698	0.923803905668348	0.985060021024195	0.955548782546706	1.07046398011836	1.73847382221081	0.938389702827385	1.55038506826311	0.941957845179858	1.13866723205183	1.04900913745896	1.07215240803817	0.91793695864365	0.938497957512177	1.48419736210622	1.01493997897581	1.14046222526892	0.935636126313515	0.960133818194204	1.08365069475564
Crkl	1.03581746593128	0.921272284016771	0.94424799798807	0.93250880019458	1.05249107723993	0.947010089147051	1.002728968918	0.963524458248254	1.06047367889045	1.03873657938115	1.02971281473494	1.15224201736293	1.12089194240227	1.0466019643206	0.919985172750971	0.965368286913068	1.07372467046982	0.997271031082	0.964160472387457	1.01851006862527	0.965379019590685	0.943004107726082
Upk3bl	1	1.0047822411379	1	1.00423046246305	1	1	1	1	1	1.00522116228303	1.00353439316609	1	1.00293730664668	1	1	1.00495437009718	1	1	1	1	1	1
Eps8l1	1.2398723609436	1.16239084227352	1.00290978621383	1.08243136133336	1.038615038519	1.10118528648536	0.943060227062312	1.10805780639726	0.991781867557419	1.0919310138102	0.989964300858444	0.991838089214878	1.01718294280314	0.997090213786175	0.943060227062312	0.990337450360523	0.991819489881455	0.968900018409923	1.11720608945179	1.06071075722963	0.9890660493768	0.980054527744338
Clint1	0.735995845252572	0.774670984998652	0.682621820304584	0.702424854279251	0.952499899229556	0.641705558666759	0.741674519373546	1.04750010077044	0.891202014449039	1.0521974357855	2.31522434773673	1.16966332331281	1.6608371229217	1.48488676604898	1.05013311019955	1.27173148598804	1.79894943605677	0.917173083919527	0.889639038504423	1.3775796252099	1.24937593187969	0.811630871003838
Prss16	1	1.00521566584104	1	1.00423046246305	1	1	1	1	1	1.00522116228303	1.00353439316609	1.01030078245105	1.0117581878481	1.01426625841176	1	1.00495437009718	1	1	1	1	1	1.03922793011562
Cdkal1	1.06180713706589	0.917008669256916	0.74033050364062	1.1789616668265	1.4531952524029	0.946857056818016	0.918709083166768	1.0966042863233	1.31302589431062	1.31465045246405	1.19886297964757	1.23350200603905	1.35739580715788	1.16737710883317	1.01820845243705	0.846841651373024	0.981791547562953	0.849520596609771	0.8720292612736	0.91634000719147	0.817856980078041	0.687540628848139
Htra1	3.26060356905873	1.11334140159478	1.00042221621245	1.4069291482367	1.35411477478485	3.3426709665692	3.84080147032426	1.00452198221953	1.0405013321301	1.01527244878223	0.992883210722595	0.999577783787545	0.995200069717683	0.989386330437669	0.989386330437669	0.999202740675936	0.989386330437669	1.01196337352551	0.989386330437669	0.989386330437669	0.989386330437669	0.989386330437669
Zbtb17	0.932502301436319	0.930203028933573	0.909181824773654	0.964761028857732	1.0587621551512	1.17928345409462	1.03477536065024	0.961181384593127	1.06679231969129	1.05728137728109	0.982617685334746	1.03616876983447	1.03088847472089	1.00649190366221	1.29686704278536	0.930698323877689	0.924985677516999	0.993508096337785	0.969905248349985	1.10166824849457	1.01023756418047	0.983340385655521
Fam131c	1	1.00521566584104	1.04516161228498	1.00423046246305	1	1	1	1	1	1	1.00353439316609	1	1	1	1	1	1	1	1	1	1	1
Fblim1	1.01400218858414	0.980359600818759	1.01707556146454	3.53624444581709	1.61521593866304	2.70028602728765	0.956380646713299	1.02402114470137	1.20312635585632	1.10307455766818	0.969917555454747	0.985997811415862	0.976074940898683	0.970024620159319	1.03625899719179	0.970632699831413	0.956380646713299	1.29465511083628	1.53669957736897	0.956380646713299	0.965654371420236	0.956380646713299
Hspb7	1.02996166444437	1.00104211360821	1	1.05616758632782	1	2.33081385783032	1	1.01529801991014	1	1	1	1	1	1	1	1	1	1	1.0126416097353	1.02470780971436	1	1
Epor	1	1.00312786966619	1.04516161228498	1.00846654615381	1.68888396499228	1	1	1.0396900886426	1.0516633393043	1.03141400737959	1.00353439316609	1	1	1	1	1	1	1.04117585956039	1.25274006346979	1	1	1
Ccdc159	1	1.01734942265209	1.0404076855059	1.03400151305147	1	1	1.07654733645126	1.01529801991014	1	1.00522116228303	1	1	1	1	1	1.00495437009718	1	1.0045526368937	1.0126416097353	1	1	1
Mob1b	1.26480724455349	1.31693925112269	1.00361805692878	0.900055291929465	1.25772329832604	0.899589239265468	0.996381943071219	0.959171341038176	1.0792853497079	1.06839003186157	0.924347518036911	1.02650252061963	0.978806433554171	0.991994628287986	0.959745675729643	0.952862633093899	0.965103823468085	1.27723269071188	0.944799540122479	1.00404938141766	1.11841068379102	1.03217869446338
Atp6v1b1	1	1.00104211360821	1.02239881215178	1.00846654615381	1	1.08316044835203	1	1	1	1.00522116228303	1	1	1.00293730664668	1	1	1.00495437009718	1	1.0045526368937	1	1	1	1
Atp6v1b2	1.14344261392349	1.55490794142276	0.903520426527615	0.80189038204779	1.21751671153176	0.780785238949385	0.836563709194029	1.00369052018643	0.921010956380955	0.954551229307882	0.835421969823231	0.803256326287926	0.996309479813572	0.920834161563758	1.34480876693059	0.954787877114967	1.10772536925857	3.66221608834588	1.12891899614419	1.29500729254939	1.57601699811173	1.53897136938393
Eps15l1	0.723494745024771	0.558507905599005	0.645072656974225	0.855476856601762	1.04251922628506	1.12125206015928	0.651419345522421	1.11769800058341	1.04617122551234	1.35408308854426	1.04351424610255	1.17411841548773	1.2586128671272	1.22539096024412	0.87052870052395	0.822740600187227	1.06974966055746	0.721274864681058	0.829769984373403	1.00598230935122	0.994017690648782	0.564858320422184
Tep1	0.99538585524928	0.917291996230613	0.893200703498538	1.0413240897995	1.0696287400669	0.818096999987848	1.00461414475072	0.881255678295969	0.860362622882047	0.899001013178995	0.909808297486044	0.882464115189678	1.01779430693485	0.895522146082071	1.04472353143472	1.79013368821133	1.95651546943562	1.55689035546809	1.53652012691679	1.402213605735	2.01338441479723	0.914675142858241
Ttc5	1.00911724841518	0.836740798564578	0.90415925225446	0.949118306224869	0.950804371009886	1.17174969466954	0.834035728762412	1.14567233066339	1.07532651277962	1.02096583787814	1.00289648877892	0.997103511221084	1.12589851537652	1.04141003153321	0.844579358236977	0.899735686745592	1.08006821965644	0.882942290348251	0.976218517034944	1.00616393021047	1.02303005932327	0.755742274530907
Osgep	0.966159260626694	1.15178921628618	0.823615270777352	1.01288370030936	1.03173569938876	0.911124593216691	1.00366252036708	0.984644344628414	1.1503704037185	1.090432789223	0.955195013166085	0.996337479632917	0.954289516967777	0.946164611933476	0.85107630947241	1.092415645738	1.14915454631926	1.04640771713859	1.13089439548684	0.886503265720485	1.18747446688755	0.813635358723034
Aamp	1.42580309195394	0.967982651068194	0.820016741530276	1.01918593074898	1.29569831627384	1.20566849084227	1.13686660209359	1.11747606931801	1.09001799481621	1.01348619776987	0.907212474350005	0.95780200836455	0.816505017863399	0.948303692020973	1.06953769788255	0.871364219287009	0.986513802230129	1.17551922186472	1.04580438799076	0.858191284276939	0.912155723738031	0.732551242614492
Tmbim1	1.88257418716454	1.02846782745296	0.879632257137824	1.51853371992325	1.40499968649658	1.28061647771058	1.12352601557894	2.15996714121818	1.39735754502556	1.34083980297301	0.759999776974118	0.785886129604951	0.745438141405496	0.825057417297522	0.952023966560827	0.971532172547036	0.843375405635166	2.15333538082183	1.2930831367213	0.884024449429715	0.893495328946	0.739779912245825
Arpc2	0.835104030744773	0.423382687747002	0.305264403088039	0.459225113067611	0.330725767151144	0.516719576227794	0.715801950348573	1.03102600042568	0.489672802466257	0.827860144547673	1.00787610210721	0.812691071301307	0.992123897892791	1.59417428481563	1.85998072193839	2.08924776394235	1.44476546251583	1.90328855584773	1.55471197753753	2.39383284018303	2.21948163312285	1.87356373369728
Kmt2b	0.962909695249403	0.976166583738656	0.968030261413535	0.962505974401048	1.03328370820243	0.858347154490258	1.07262293701638	1.09834129534699	1.06908386556256	1.04702539740814	1.02170276356377	1.01659346575973	0.983406534240274	0.957223502492856	0.858347154490258	0.964311314120141	1.01693262290531	1.11734608022655	1.0216496129134	1.11050296169799	0.959937095249067	0.892018336681548
Zbtb32	1.01925661940875	1.00201508647988	1.01177237263827	0.997984913520122	0.989606365552067	0.989606365552067	0.989606365552067	1.00474538343548	0.989606365552067	0.989606365552067	0.996604440715767	1.06746767898666	1.069785059211	1.00372434568896	0.989606365552067	1.02212869387771	0.989606365552067	1.07573234418234	1.01468435912426	1.01405737132425	0.989606365552067	0.989606365552067
Upk1a	1	1.0062603295958	1.03373434627268	1.0127082585415	1	1	1	1.01529801991014	1	1.03141400737959	1.01061154627408	1	1.00759588637659	1	1	1.00785850388396	1	1.0045526368937	1	1	1	1
Tmem147	1.448861751573	1.0072477302471	0.874794140340361	1.04817804884771	0.805039757256621	1.02233385329372	1.40890608561906	1.12037992164314	1.34227896232354	1.05288898072116	0.852029291298356	0.95052433132441	0.832847314624361	0.913941803048094	0.586432062022034	0.992752269752904	1.21441670437071	1.05399405547876	0.981231850709866	0.90990350866826	1.05587800699604	0.57187617803739
Rps9	0.315419245213133	0.834437250018026	0.302721140638063	0.5847450775298	0.245293881023294	0.780570172887122	0.497342069910723	0.369007243048185	0.548100552435338	0.456313196208277	1.89072225545671	0.990840189676918	1.69019179719723	1.00915981032308	2.01629897251389	2.06324211813713	1.81793048902345	1.62383209902595	1.35072212777289	1.37215663201196	2.33463214252843	1.9023594491014
Tfpt	0.997834872019038	0.980850335934447	0.986469249121998	1.06496770409398	0.953025182172851	1.08475945464144	0.974429431045375	1.11568675685916	1.00216512798096	1.05360001425977	0.950603238233324	1.00799960999449	0.972142387510004	1.06902800250877	0.957098578745578	1.00404510667764	0.978597457268743	1.0374745246521	0.949587153635382	0.986103019387082	1.01673635916482	1.03613811401059
Susd2	0.998533500456087	1.00748346958006	1.25907568156487	1.00698763042383	1.09970909627831	1.16595989016544	0.998533500456087	0.998533500456087	0.998533500456087	0.998533500456087	1.00559470451955	1.00881917681437	1.00146649954391	0.998533500456087	0.998533500456087	0.998533500456087	0.998533500456087	1.01029609252592	1.01115657127648	1.04799737611934	0.998533500456087	0.998533500456087
Ggt5	1.03796443901851	1.27244984111359	1.02319359213812	1.01226806455546	0.978981221766428	0.978981221766428	0.978981221766428	0.993957695988664	0.978981221766428	0.98409264159731	1.03672104886425	0.999171165411353	1.00082883458865	0.978981221766428	0.978981221766428	1.01115436638961	0.978981221766428	0.996841918154237	1.19956580200174	1.00316970350777	1.00754780650306	1.39162683061143
Ggt1	1	1.0047822411379	1.01115427354844	1.07521791370421	1	1	1	1	1	1.00522116228303	1.06675341919123	1.02062342279507	1.00881639981163	1.01426625841176	1	1	1	1.01367471324322	1	1	1	1
Crip2	17.592069810748	2.84648499472036	4.22340412815338	2.49656406864222	7.34509429950162	4.80378245515616	3.36381621026395	13.1465443210789	4.84126638385703	7.3890669371272	0.746783119535323	0.77764920129226	0.763076815528434	0.710608640493192	1.01689429358344	0.797424237455856	0.894665174058459	0.921285833881315	0.842405940441838	0.983105706416563	0.786905289287812	0.718851207742691
Crip1	0.673722315738303	0.393443426816301	0.695534547494442	0.579810660392598	1.45052609548959	1.99715370964488	10.9857389207824	1.07092093013215	0.399298660143236	0.754529987070332	0.929079069867851	0.622711924775181	0.73810104046943	1.18550831876601	8.91358664298069	5.91063034121863	1.09759092658724	0.310952028352568	1.46461219449713	1.36768483543915	5.76259428598457	0.270702347631915
Cbfa2t3	0.838607605845532	0.761793206126233	0.779660441906683	1.17422597671104	2.16196086950009	0.849200593735252	0.782929125019339	3.16013186907604	1.30263008012266	2.36133241235097	0.751980336819042	0.961764612198281	0.919844442596399	0.821632393730735	3.51391889813213	2.43428058839047	1.58514356421658	0.882732821926595	1.03823538780172	2.5815521166362	1.22765678784977	0.813113918521079
Fbln1	1.00718081851717	0.994246802337909	1.02204457164121	4.50744326163446	1.27854096989968	3.05183557940671	2.15530293903838	1.00787045093962	1.09674128219556	0.988098875834843	0.988258689150665	1.01830207160761	0.986503248005791	0.977881850641995	0.977881850641995	0.99733727120441	0.977881850641995	0.982333791632905	1.00266272879559	0.977881850641995	0.977881850641995	1.01624213154032
Pgrmc1	7.14245602910393	0.716230827432363	2.50447732422481	1.32255468760542	1.58286133214632	1.70342953674254	1.60936088046149	1.40252685449283	1.15446284107896	1.28396958831566	0.846800327017974	1.03686720857745	0.841746777329533	0.861205673474867	0.799398610408876	0.787330616245603	0.978132016889461	0.922526283994675	1.02186798311054	0.852245199092124	0.746108271402349	0.779097910481079
ENSMUSG00000006378	0.951480707440124	1.25194827913507	0.994451110246171	1.10897806692722	0.951480707440124	1.11101764801551	0.997174291406768	0.966036478246657	1.05077726122645	0.999324663680302	1.00618525045082	1.06801405042162	0.965468873657936	1.01971160056059	1.08299348372835	1.01861190029362	1.0006753363197	0.984470175749609	1.0070863976645	0.951480707440124	0.975388468117809	0.951480707440124
Tek	0.986685544199763	0.98899304561596	0.989676122156265	1.10889037288685	1.21674316623701	1.00800676227023	1.00185249258123	2.79985668803964	1.44287955222135	8.62230927411293	0.960312351521157	0.998147507418774	0.994729886847164	0.970551136521925	0.930616294016147	0.977269681652065	1.03559821563323	1.07822683187948	0.989982506064011	1.12711166971119	0.978962115625269	1.00374275662959
Mpl	1.01965171183526	1.00197293876174	1.04610393489187	1.00677584558909	1.09029989371197	0.98998996470935	0.98998996470935	1.03563538672159	0.98998996470935	1.0106999972614	0.993488978475121	1.00018763596454	1.01037635967935	1.00411341737094	0.98998996470935	0.999812364035461	0.98998996470935	0.999009636902145	1.01507767921457	0.98998996470935	0.98998996470935	0.98998996470935
Elovl1	1.4826754278453	8.17396664597717	1.00192229490233	0.964834784347206	0.748995517585826	1.16948497953659	1.37176580555808	1.40420030305307	0.998077705097669	1.39531371094514	0.821517661873596	0.772215546082987	0.755804594422869	0.868455975067497	0.882601877113384	0.905827104948199	0.943527670971738	1.01845053636401	1.01652028544191	0.850176376212584	1.01345545361323	1.06390640078419
Med8	1.18843491869937	1.24271195916667	0.918168219884838	0.978772352531126	1.08815446294349	1.24613082124254	1.12799646535746	1.13593239519051	0.945968621198395	1.08094971702976	0.909561702003752	1.0063171592843	0.921399010011284	1.02058392405094	0.822514595417635	0.993682840715701	0.869755483811732	1.06728319950509	0.962498900536479	1.07494248487203	0.964216722576002	0.876216359045129
Hyi	1.18307301375847	1.01110494436737	0.739640537917344	1.32442333771409	1.35062613936591	1.52219195301031	1.10988996209266	1.05431650565773	1.21370195773127	1.02675412653137	0.936022756114548	0.831881104060975	0.890200743642801	0.76865886272012	1.21778724543248	0.985175887197995	0.988895055632631	0.982851589940847	1.27766111234839	0.813883759730309	0.79977102248702	0.735441386494268
Cdc20	1.00037965025956	1.01782899765169	1.00404397511575	0.979501903387897	0.9712785288948	0.9712785288948	0.9712785288948	0.9712785288948	1.07264118389322	1.03665440897117	1.01467916426122	1.87037873537595	1.02090253268085	0.999028257178953	0.9712785288948	1.06233061928261	1.02149676915343	1.06783933072918	0.990765700919939	0.995276693966379	0.999620349740437	0.9712785288948
Adamts4	1	1	1	1.20340736996464	1	1.31454466185212	1	1	1.50865958092134	1.01568087427712	1.00353439316609	1	1	1	1	1	1	1.0045526368937	1.02006342305056	1	1	1
Nectin4	1.03485128092951	1.18033161162569	1.15973153504405	1.00280032110211	0.987793647869905	0.987793647869905	0.987793647869905	0.987793647869905	0.987793647869905	0.998114232692086	0.994778904265425	0.987793647869905	0.990695100717346	1.00188576730791	0.987793647869905	1.01529049164915	1.17029523539819	1.03112609523158	1.06358456181883	1.08613741272504	1.01661737841427	0.987793647869905
Pfdn2	1.13664371796841	1.10087669884319	0.901546377168087	1.09678690736185	1.12743846040262	1.23294945429697	0.89212467917206	0.992705922791668	0.981143043821843	1.06836149918195	0.920377099280131	0.88677024066232	0.91919696827567	1.00392770441783	0.774490949256709	0.964298684131379	0.999806123623454	1.35786069745549	1.03011357901529	1.00019387637655	1.02940310607843	0.858579356047102
Rnf114	1.15443496035763	0.881486807919648	0.836187311208553	0.784115651821539	0.872385391485901	0.828244662269066	0.947757807390732	1.18207845344648	0.804308699857699	1.23636120743884	1.13040787017252	1.14948002890106	1.25041225645998	1.26999113774283	1.08161037446793	0.96614307986565	0.855766670333836	0.91358220647389	0.938182060645217	1.03553791145584	1.25200959999781	1.03385692013435
C330007P06Rik	0.845815603996404	0.888014437378512	0.682340790197012	0.901528657811103	0.942463274946859	0.728749380791799	0.742252300791196	0.86361331693979	0.994862687558912	0.885301954567204	1.30291163215787	1.35375682918074	1.24860062837242	1.13355437368153	1.04075751257417	1.12595453839154	1.17518869166323	1.04199204384367	1.00513731244109	1.02584291351529	1.10043368944833	0.846063133487125
Neurl1a	0.939360651611875	1.01481400448417	1.11757635445335	1.26242240998355	1.03454060659123	1.0968653947803	1.05777563230348	1.41279473645279	1.16998735456749	1.46386551017874	0.969335742428118	0.978188619509665	0.95870446109045	0.939360651611875	1.06919820508341	0.967467768461532	0.939360651611875	0.960796146780969	1.13606038654544	0.939360651611875	0.985185995515835	0.939360651611875
Srm	0.964697281786029	0.947540328196662	0.879202275234981	1.14672355995472	1.03520194005159	1.22931735599408	1.24176374646021	1.03816427555868	1.0994101388985	0.999541835173592	1.01912025281321	1.06292036629717	0.99573879006214	0.953809609489689	0.951121369807263	1.03624268545849	0.949603910556911	1.17276435389656	1.00045816482641	0.923994787913626	0.945953112667158	0.927513499073704
Epha2	1.54428414548222	1.1722547958045	1.1044060566912	0.969605343761088	1.10706778855595	0.953439203232348	1.1217531172443	1.30932112684616	1.15646125291774	1.22463726693198	0.96355666745697	0.973102383030006	0.959041713370613	0.953439203232348	0.953439203232348	1.04122566144094	1.39267893398787	0.977750084196033	1.00915935033376	0.976996597640026	0.981260474146229	0.990840649666244
Actn3	1.2822803454424	0.993537296935394	0.993492037281163	1.07944618070411	1.15694324485559	1.28864072005851	1.47458759349095	0.990543999267933	1.0107230714222	1.02165468436057	0.974674234057381	0.970970720130528	0.980861816607684	1.00231265737607	1.01128708261619	0.975392885651681	1.01076141226321	1.05299359803687	0.997687342623933	0.961070937483489	0.97039014247649	0.961070937483489
A530013C23Rik	0.979628930312281	0.994957134050143	1.00504286594986	1.49374635167541	0.951131448995009	1.32449843197496	1.38252800396465	1.00973876744824	1.18464805391423	0.973945757633144	0.991647007837432	0.990445956479208	0.976803320989978	0.991946643035926	0.951131448995009	0.958605919181093	0.951131448995009	1.50907967149681	1.27909869060554	2.55116345019553	1.4552234511441	2.39177155818735
Zdhhc24	1.02978279698743	0.997742345426705	0.982098258559541	0.991863668352489	1.0696770959107	1.05203530054224	0.971264508543361	1.09207679520224	0.971264508543361	1.02735746197314	1.0022576545733	0.981269292948287	0.991265299053721	0.985120819008413	1.02201326976484	0.983729188859347	1.02148202390449	1.02917415633391	1.02071788779746	0.971264508543361	1.02821047638343	0.971264508543361
Bbs1	1.02708922381592	1.00194489550823	1.1056620980544	1.04988720262358	0.980384553585048	0.980384553585048	1.12439319760226	1.05607214642434	1.0310344934256	0.995757840513049	0.990787949641809	1.00060343873539	1.00057314886818	0.994370972969392	0.980384553585048	1.00479804010594	1.00562451139489	0.989316712103254	0.980384553585048	0.980384553585048	0.999426851131825	0.980384553585048
Ndor1	1.01995548312501	0.996484409131963	1.00133080792612	0.998669192073877	0.990284899268793	0.990284899268793	0.990284899268793	1.05130479563769	0.990284899268793	1.02139371640232	1.0451480753291	1.05785550737614	1.03993558873712	1.01857764543902	0.990284899268793	0.995191137161416	1.0935387673747	0.990284899268793	0.990284899268793	1.03934016792653	1.00951949414179	0.990284899268793
Nsmf	0.985251763496577	0.987707412279549	0.992727437019555	1.11876729122485	1.21497508228895	1.08507580186699	1.00039667235588	1.16738898408862	1.02624200555721	1.09604878752443	0.950939237703433	0.958041406062149	0.972429117143543	1.09068790691959	0.977818214965777	0.999603327644119	1.05088209315121	1.07207316410887	1.09873761396799	0.975296494192302	0.947313356915189	0.965717091952538
Pdk1	0.960507764769898	1.13160528144987	1.01073591450333	0.96233007742766	0.905926089298137	0.981263309057968	1.03899753276649	1.07047514609362	0.905926089298137	1.35650553526401	1.73913194034636	1.6821122711114	1.29199328653864	0.965464972386275	1.00198273725897	0.985440230899869	1.06310628339275	1.12435826443539	0.994119055857941	0.973405557057691	0.96798958077493	0.998017262741034
Ptbp1	1.03436502302263	0.99148775886802	0.975586345663906	1.01119711460723	0.975586345663906	1.10478447027446	0.975586345663906	0.990510885003934	0.975586345663906	0.988764936552573	1.01917947162829	1.01591168316443	1.01583751256848	1.00345914960688	1.02656092372327	0.992972697083408	1.00070277381893	1.00679171320356	1.0003090525475	0.9996909474525	0.994535446206924	0.975586345663906
Mvd	1.01595129254751	1.34317924837614	0.973384445769643	0.981291672140352	0.931324337143982	0.931324337143982	0.931324337143982	0.974264865749934	0.931324337143982	0.98019382226857	1.03795584862059	0.989190770592734	1.0022240784322	1.01157324770423	1.33804156616767	1.06108203308223	1.3172015606452	1.47774138171977	0.9977759215678	0.977458904680881	1.11498323173113	1.00450643674729
Cyba	0.956781473788548	0.729433850925779	0.420593007446616	1.01678774495901	0.815364059508649	0.739371624357396	0.644313399224107	0.682493404696303	0.657545701195953	0.769387209541181	0.983212255040992	0.844508047720521	1.43733479261458	2.52287796045667	3.40597854810944	2.17610576534072	2.25321374883117	3.57670422266087	3.00943272246162	3.9498314552317	4.38362135958472	3.47006895049347
Itih3	1	1.03819927198851	1	1.07342231972887	1.10132418769727	1	1	1	1	1.01568087427712	1	1	1	1	1	1	1	1	1	1	1.00969668796499	1
Tmem110	1.04227240459919	1.85439264889433	0.928803599696789	1.26345546834262	1.14348544448643	1.8728933176153	0.994257749044027	0.996111685170671	0.989701118087567	1.03920430227792	0.923458946289921	1.00388831482933	0.946570030364598	0.933492953267966	1.21591619107032	0.892636153986339	1.02605739206902	0.938220308584354	0.941965423933079	0.972471342560925	1.01482072003778	1.03408999796666
Sfmbt1	0.862911381971106	0.988207573750814	0.802655010527124	0.84053539224623	1.23476544629364	0.793447868976115	1.01179242624919	1.02420407740517	1.13157585657303	1.17034814300588	0.914587681526521	1.22560533413548	1.05358351760687	1.0315413234243	1.32881218809396	0.839191311303616	1.14960161788503	0.978632387790643	1.31721610775761	0.805390869074277	0.697041407261585	0.674763739730058
Itih1	1	1.06424731532747	1	1	1	1	1	1	1	1.00522116228303	1	1	1	1	1	1	1	1.0045526368937	1	1	1	1
Prkag3	1.28170373993783	1.00208473674723	1	1.00846654615381	1	1.08316044835203	1	1	1	1	1.00353439316609	1	1	1	1	1	1	1	1	1	1	1
Cryba2	1	1	1.01115427354844	1	1	1	1	1	1	1	1	1	1	1	1	1	1	1	1	1	1	1
Atp7b	1.10072673787908	1.98103807619686	1.43752766379153	1.02716334954738	0.981198619134418	1.06279553622402	1.02831936592496	0.981198619134418	1.03189061631967	1.00687051573643	0.998565706897232	1.00143429310277	0.992735736814498	0.995196652188253	0.981198619134418	0.995820511460848	0.981198619134418	0.990138194499925	1.02071477592684	0.981198619134418	0.981198619134418	1.01968900999537
Slc4a1	1	1.00104211360821	1	1.00423046246305	1	1	1	1.01529801991014	1	1	1	1	1	1	1	1	1	1	1.0126416097353	1	1	1
Rundc3a	0.980084966261497	1.02107609036531	0.980084966261497	1.00504502799047	0.980084966261497	0.980084966261497	1.02715223136748	0.995078325588995	1.0307194284205	1.00873703748158	1.02038331276857	0.990180608282497	0.985844049736589	0.994067111655666	1.06194313717156	1.01434312698694	1.00531721120869	1.01143422789089	1.00492167441101	0.980084966261497	0.989588544358516	0.980084966261497
Slc4a3	1.17858993563655	1.02508390893175	1.10494251915777	1.13122067361123	1.09561126342713	1.07754174526444	1.43652047422586	0.994812677017394	0.994812677017394	0.994812677017394	0.994812677017394	0.994812677017394	1.0006583020869	1.00900493173902	0.994812677017394	1.00263041630355	0.994812677017394	0.999341697913101	1.00738871063998	0.994812677017394	0.994812677017394	0.994812677017394
Runx1t1	0.976788072863267	0.986565340092477	0.976788072863267	3.35335179206689	1.92790154390582	2.06020392754672	1.22063117012297	1.97178207029757	1.0787257040275	1.20137986811056	1.01202551013326	0.99693278627111	0.98252778344219	0.976788072863267	1.02782544140468	0.994195840789356	0.976788072863267	0.999077633301169	1.01400329435979	1.00092236669883	0.976788072863267	0.976788072863267
Snai3	1	1.0062603295958	1	1	1	1	1	1	1	1	1.04259722342819	1.06390469720964	1	1.02857030960597	1	1.00495437009718	1.02574495662702	1.01367471324322	1.0126416097353	1	1	1
Aprt	1.24620192030252	0.895082734178195	0.748741209586609	1.23762863568153	0.734021368884054	1.20822055110863	3.11774306400608	0.638786507550766	1.04994388609944	0.812069665168675	1.04283207162878	0.841325438736838	0.871089621167674	0.957167928371215	0.684881932047651	1.04300551926157	0.733986466365756	3.89880389084519	1.07462844927448	1.117802188711	2.13400498699685	0.784118512306691
Gtf2h1	0.832293923796832	0.673520722435799	0.597152827673032	0.749622825970819	0.781597111294392	0.828489443130229	0.674227306991153	1.91321759225513	1.0074275483325	1.48941104884006	0.848404582664685	1.14462641892184	0.921971780788565	1.10784342408675	0.808353942971494	1.00393023648845	1.50322368654065	0.99606976351155	1.07921622863707	1.94694844881633	1.65219041148772	1.06578022147887
Hfe	0.88760087610282	0.915977735861905	0.957791857863773	1.02050460806766	0.97949539193234	1.06137966750484	0.813665284594555	1.33710063382328	1.07883872675921	1.51453944402206	0.823985482623037	0.838862844613583	0.825627361342484	0.848581495713612	1.75678643607373	2.54645746141863	0.855734410531447	0.909886857442007	2.09318622210318	2.60074823780871	1.18182530449337	1.09095577627873
Slc5a6	0.986031654128338	1.03505257643342	1.00350502534617	1.05593464448774	0.986031654128338	0.986031654128338	1.03338450093792	1.01627018359593	0.986031654128338	1.00968309632176	0.996494974653829	0.996188551687359	1.00633653748126	0.986031654128338	1.03755200160528	0.995814780220811	1.037012678661	1.07227408337616	1.02359905224715	0.986031654128338	0.995592895402027	0.986031654128338
Tcf23	1	1	1	1	1	1.08316044835203	1	1.01529801991014	1	1.0661321371378	1	1	1.00293730664668	1	1	1	1	1.01367471324322	1	1	1	1
Nphs1	0.990077750915167	0.992559682643795	0.982807760150623	0.977575336074764	0.961276312598766	1.04121648174466	1.00744031735621	0.975981936768048	0.961276312598766	0.981385671718665	1.03664433792226	1.01099636453281	1.01232063737928	1.01634993877582	1.01150318862155	1.00946673944306	1.01097740593596	1.01674644046774	0.985636383458868	1.00889459679523	0.97994746516052	0.961276312598766
Aplp1	1.03280542256846	0.981231774702873	0.974115370839816	1.02637852677659	1.53999952866119	1.30613119587819	2.19037535820927	1.00398846489582	1.02444142376504	1.03037296869408	1.01764276772642	0.994204963983824	0.976976646393221	0.988012352443086	1.07740222652855	0.978941498904305	0.999193928811798	1.0008060711882	0.974115370839816	0.974115370839816	0.974115370839816	0.974115370839816
Qrich1	1.09699906238646	0.838644982442436	0.693957547285245	0.983607898272775	1.33660139989733	0.816546799797376	0.840718482032516	1.10922267917495	1.05864753132367	1.18890700261383	1.17963284024204	1.29670142296981	1.39877787758891	1.18605873255184	1.00197453063932	0.902047399121918	1.32683965260875	0.963980763610584	0.967379999619066	0.983530788264488	0.998025469360679	0.762274229647525
P4htm	1.31031267419716	1.04009692395305	1.00952424858906	1.5944293878308	1.27932847328359	1.38537400235421	1.24687375961952	1.11077978772509	0.983035563506834	1.09239548541387	0.95792465094966	0.983091289357982	0.965022378013437	0.988297096608993	0.983584124312049	1.10981657303922	0.958808521479108	0.990475751410939	1.01356266744637	0.934743588339914	0.952899387994265	0.971411644499341
Usp19	1.02351994185458	0.971157038419795	0.986123322426666	1.06640390576045	1.27682540139052	0.882780380314269	1.10937429477433	0.962210418999916	1.07252686440359	1.08109326116081	0.916644416504988	1.02822964228019	1.01387667757333	1.04592694187744	0.921107095543802	0.931488907452375	0.979211417290735	1.11755189692816	0.982932233160351	0.97811169368033	0.920711011833011	1.03146973772484
Pola1	0.819670926215595	0.861962175467991	0.916998746695838	0.998618427122634	1.04051113934553	0.929264702902256	0.953216671861782	0.953221720627761	1.00979175542745	1.03984774964618	1.00138157287737	1.4340059138572	0.963001516667178	1.04545473388626	0.880209279924394	1.05250947976078	0.89998102841958	1.21582606631231	1.00525239775543	1.01749146471132	0.839231107196162	1.00320393850578
Cdc42	1.57780756290479	0.445893933676751	0.436859490063236	0.625552855805358	1.00669111869527	0.676527487417694	0.606854733079814	1.13787637974936	0.779265386344376	0.896494528023239	0.74849476547869	0.614715223776049	0.846083199479726	1.32834443921806	1.39480550398743	1.14870415175353	0.993308881304734	1.58644188685772	1.22989607979324	1.26503905438333	1.37517936458013	1.72530286534118
Pknox1	0.880368371220939	0.846259795405431	0.867011290023314	0.895766725572708	0.894539709813854	1.06227891231084	0.928596670209325	1.09287401234366	1.03593321680028	1.05240460608611	1.12441327203416	1.38044175684718	1.01857356943174	1.08903534393293	1.02064789710284	0.875195561604419	0.953827447238675	0.945183309786134	0.994950607068692	0.846790747046374	1.00504939293131	1.11666329678834
D130043K22Rik	0.988954223076476	1.01461538662411	1.11736821881544	1.04626774812261	0.988954223076476	0.988954223076476	1.1342216654689	1.00408326447132	0.988954223076476	1.03130775226045	0.99594768656606	1.0195801252304	0.991859084889185	1.00306289958029	0.988954223076476	0.993853868306763	1.01441480665569	0.993456572558632	1.00145619641069	1.01338911583646	0.998543803589311	0.988954223076476
Gmnn	1.07712511537898	0.950906195922236	1.06787007354015	0.874657059073393	0.925536772484278	1.09623452988614	1.21352578939694	0.879133015443566	0.840385404064773	0.936948531068805	1.01946633562521	1.79486043207474	0.971285004652993	1.11808856595795	0.976014023551233	1.04986046512947	0.950371458282789	1.50446807462103	0.961868426544811	1.0872646053518	0.993747548514017	1.00625245148598
Acot13	1.33023213658217	1.52928245975749	1.38548514900819	1.16323554417221	0.983691164304649	1.20183321390314	1.51610990505668	1.04490912593954	0.987170489029963	0.98723061747177	0.951766327999674	1.04058581657265	0.865280321122993	0.794740233686337	0.879291684911713	0.873431817455915	0.897562716155363	1.19267224409247	1.19779528155905	0.787878072299491	1.01276938252823	0.816699770947759
Zfp184	1.0121896655467	0.995242689653372	1.00475731034663	1.02036167225923	1.18303460563027	0.982744989924211	1.02993999909651	1.01288272760488	1.08530428512295	1.00845734548147	0.986218397100613	1.05405898051482	0.994300290122521	0.982744989924211	0.982744989924211	0.982744989924211	1.00804571706523	0.987219071022436	0.982744989924211	1.007026466133	0.982744989924211	0.982744989924211
Cdk4	0.99252316846122	0.996409900469509	0.920861718838137	1.09188738906526	0.787729007881943	1.40428794135855	1.47330493805465	1.17364064635206	1.34759545556581	1.24111489175312	0.958067627422171	1.50500277292397	0.895481341890269	1.28485970807102	0.865599960685582	1.00923798593924	1.08759270766852	0.906367327858687	1.00359009953049	0.875157788227562	0.884679969290845	0.626122607638374
B4galnt1	1.00342828194127	1.04719648853263	1.00105531364555	0.965908796108547	0.957799542079429	0.957799542079429	0.957799542079429	0.957799542079429	0.957799542079429	0.962800368923238	1.03348008616094	1.01731097246785	1.02453457955554	1.09608216630951	0.957799542079429	0.998944686354451	1.05766626494149	0.992834164506912	0.969907670095049	1.00524559916023	1.01395604881958	1.09304083653046
Mettl1	1.1549090693067	0.97626109625001	1.0013931006696	1.16929653891176	0.878436235410396	1.26912279125321	1.05216391020319	0.968079832734917	1.06548741227235	0.947770069145738	1.02169486937523	0.943740136628139	1.01416332138755	0.958223243894007	0.92433470113936	1.00232816523541	1.07880105221362	1.07925335204743	0.998606899330402	0.921950910387835	0.94732004500055	0.912895470664107
Tspan31	1.02051522051696	1.00740996659366	0.990828353856742	1.02451801706217	0.990828353856742	0.990828353856742	0.990828353856742	1.04549427646524	0.990828353856742	1.01155592503762	0.990828353856742	1.00103466117615	0.999563892769041	1.00496376719456	0.990828353856742	0.990828353856742	1.06799069445821	0.995339235575831	1.0285785042509	0.990828353856742	1.00043610723096	1.02969649927841
Kif5b	1.38987234769071	0.798075095923154	0.735220528019254	1.2488380606704	1.77987314318207	1.4409041467697	1.30519615878666	1.22557442663026	1.05956834461116	1.32133084807334	0.956909899772453	1.1375299179112	0.973022625346874	0.908643760854167	0.785786057887879	0.854889236122744	1.06474291734186	0.980663474703494	0.759161616499891	0.966036332183401	1.01933652529651	0.943021391228229
Saal1	1.06404703627227	0.988582768567694	0.985785135505531	1.02901609234716	1.0162639621243	0.999503090148373	0.967080072196281	0.979624947967056	1.11925599443897	1.00049690985163	1.02287008341042	1.07896272433553	1.0288227363268	1.0989622961223	0.970980176022704	1.05336635444815	1.04353310683907	0.993110866861112	0.981630888839755	0.968476090045338	0.995125448509792	0.922765497640785
Tph2	1	1.00730550412824	1	1.00423046246305	1	1	1	1	1	1	1.00353439316609	1	1.00293730664668	1	1	1.00992171605395	1	1.0045526368937	1.02006342305056	1	1	1
Krt23	1.05528421423979	1.73749489881249	1.17374157847294	1.02066476012123	0.995316785943254	0.995316785943254	0.995316785943254	1.02584006157576	0.995316785943254	1.01613825259574	0.998834626789591	0.995316785943254	1.00116537321041	0.995316785943254	0.995316785943254	1.00519203647712	0.995316785943254	1.0134755110834	0.995316785943254	0.995316785943254	1.01062749535886	1.03436100326514
Cnp	0.841075682336291	0.842790531112306	1.17401511395366	0.944394145024441	0.998286432936176	1.35306333012319	0.800137591241438	1.08861800423756	0.991833497916515	1.2075294120097	1.63141910980713	1.78009821308012	2.432181509033	1.33286873756847	0.957058191264678	1.1946000268244	2.66493489344521	0.966605785864077	1.00171356706382	0.943674777474635	0.969543547779628	0.78671488991288
Ttc25	0.970757325083295	1.0057815168959	1.37002619313887	1.02772642410483	1.37099799985657	0.970757325083295	0.970757325083295	1.01806980981492	0.970757325083295	1.03195168001397	0.981058561359318	1.07942144546398	1.00425056968708	0.984606399938044	0.970757325083295	1.00755324739692	0.995749430312924	0.995509785119254	1.03268422833921	0.994742612350277	0.989612630139206	1.04703801100711
Sulf2	0.862427155426446	0.909882938570184	0.98033556124724	1.06074664074385	0.837339082801398	1.01966443875276	2.30577711140034	0.922788754088767	1.37282391075763	0.974039367048253	0.855131052783121	0.871950043959702	0.857050296641241	1.54727610038202	1.18894506440117	1.21587675284295	0.858896341170226	2.72255011755818	1.83048741089195	1.17153813147796	1.30246609997131	0.870186161824612
Sod2	1.64604010950942	1.19344476404784	1.94552942628519	1.0007816763637	0.901874826872143	1.15053790588338	1.16079016672313	1.03307241091427	0.999218323636303	0.865821644403138	0.803142999613903	0.76850511365682	0.775960390890451	0.852247908441014	0.785037406696564	0.795144049275093	0.764453082479651	1.23517261193182	1.04667471427641	1.10190418205516	1.07454261276547	0.818649748167454
Tmco6	0.965849882697774	0.983374426654042	1.02384173168909	1.03443351320834	1.03277031973173	1.0157372144021	0.937753234940858	0.966511215183549	1.03561718930534	0.994809386256296	0.987744541829168	0.986256603776119	0.986395172659824	1.04577667826856	0.937753234940858	0.961105118523101	1.0856417119414	0.998002848704799	1.00970467428043	1.00760340255512	1.0019971512952	1.08558936582958
Stambp	1.39197071894193	1.00888067098542	1.02924550001386	1.0394470592309	1.04307779567191	1.10622674962924	1.2658518508689	0.980399821378592	1.0547730395994	1.02444537530173	0.945237321883684	0.991119329014577	0.893765435512553	0.932086000022023	0.912504935841935	0.933041620347898	1.1429859138131	1.17182974040069	0.909819540505871	0.886479719022887	0.894515217599606	0.908893581138892
Ezh1	1.03578200471903	0.927479528808448	0.917063770777306	1.04717918386032	0.899559742123746	1.16764380624403	1.00301937532543	1.24918914746992	1.44549286894368	1.25616649254213	1.07131107976325	0.993639849943791	1.2028314608817	1.07018756710748	0.90340461804001	0.93675091890826	1.04843530082982	0.996980624674574	0.965761122303879	0.889606262077919	0.914865477143733	0.913223146627123
Hap1	1.02845122613321	1.0532438842752	1.04362888325725	1.01546424217124	1.09970909627831	0.998533500456087	0.998533500456087	1.02915542273566	0.998533500456087	1.08795425851032	0.998533500456087	0.998533500456087	1.00146649954391	0.998533500456087	0.998533500456087	1.02841116004025	0.998533500456087	1.02589325603157	1.04405649419857	0.998533500456087	0.998533500456087	0.998533500456087
P3h4	1.05794238507342	1.09582102650729	1.00290978621383	1.49273385717022	1.13526183826619	1.62239002183707	4.07398402273558	1.19116407990075	1.14387221342271	1.13193010401246	0.963098583799125	1.0926610523885	0.945830284135486	0.997090213786175	0.943060227062312	0.961822855002628	0.943060227062312	0.947353637845015	0.954982026409721	0.966361179701751	0.943060227062312	0.943060227062312
Ctnnb1	1.03781498615983	1.08279604387075	0.936384057029397	1.02342608405892	0.991209912563382	1.05092428960941	0.943238557628019	1.03464145350204	1.02212430725707	1.11178861456741	1.00879008743662	1.04676016012519	0.964290357036427	0.951580390203174	0.900016474382422	0.970853219307759	0.970106694825656	1.0790428753651	0.975907307522502	1.14099682391565	0.943922469792208	0.970738448077274
Eif1b	0.772374349333657	0.818763817391301	0.786278934473711	1.11214179950753	1.00256414729055	1.24000248250748	0.961885991262597	1.1672453727166	1.19986974429771	1.08289637953805	0.813229151613268	1.34668606649263	0.863537753424026	0.997435852709449	0.88258949356125	0.893236924884578	1.05113968807799	1.09686054191991	1.03369200829246	0.858487182751339	1.06269017637245	0.675620205293418
Chrd	1	1	1	1.05365191588314	1	1.08316044835203	1.20651270790854	1	1	1	1	1	1	1	1	1	1	1	1	1	1.00969668796499	1
Psmd2	1.21160216541201	0.869514233327394	0.819578201973467	1.02397680775808	1.09120745702383	1.22982012692745	1.05640035645192	1.21300719607758	1.0567690042666	1.01968804413031	0.90083584231783	1.03859054558237	0.863664535088323	0.980311955869688	1.05094096210886	0.891847598009359	0.903609839075116	1.25417511914469	0.929374452517446	0.901712351878542	0.905143882783534	0.688467707734214
Syngr3	1	1.01376546552557	1.01115427354844	1.02973154479324	1	1	1	1	1	1.00522116228303	1.01061154627408	1	1	1	1	1.00495437009718	1	1.01367471324322	1.0126416097353	1	1.00969668796499	1
Vars	1.00682772249697	0.929609012557289	0.972419577170682	0.892662495438712	0.865132627048318	1.26572528651109	0.823263005092087	0.903039878209522	1.11440740948408	0.920510466006435	1.16860617045013	1.10756782630226	1.90985756917086	1.11285844137715	0.894114978286829	1.12113829298675	1.29978279478523	1.00235897733025	0.985914783063743	1.18345223242365	0.997641022669752	0.847265037523722
Vwa7	0.998235920891526	1.01389356912756	0.998235920891526	1.00245892048413	0.998235920891526	0.998235920891526	0.998235920891526	1.02884871732976	1.04980812197828	1.07482767215479	1.00176407910847	0.998235920891526	1.00410166130603	0.998235920891526	0.998235920891526	1.00318155108792	0.998235920891526	1.00278052657359	1.03097540698662	0.998235920891526	1.01359153463062	0.998235920891526
Hspa1l	1	1.00687165548432	1.02239881215178	1.04757452685629	1.10132418769727	1.16767228103301	1	1	1	1.01044811823242	1	1	1.00293730664668	1	1	1.02282248359614	1	1.0045526368937	1.1158909963535	1	1	1
Slc44a4	1.05614916712068	1.11141551206514	1.22554140803278	1.0003466886548	0.996132587136698	1.07897141970105	0.996132587136698	0.996132587136698	0.996132587136698	1.00133355702955	0.999653311345198	0.996132587136698	0.999058534005874	1.01034367203717	0.996132587136698	0.996132587136698	0.996132587136698	1.00066761710391	1.02137596418726	1.02074484154995	1.00579177400592	0.996132587136698
Msh5	0.96667121176615	1.00607467116757	0.977453726893588	0.999539495589496	0.96667121176615	0.96667121176615	0.96667121176615	1.24632660057651	1.01661267457532	1.41589308458086	0.980353776361778	1.15601881174401	1.00941423672916	0.994289307573484	0.96667121176615	1.0004605044105	1.1982222798505	1.00462948008639	1.01589071647264	0.99055554012282	0.99096066272842	1.04263081690227
Abhd16a	1.28223384049182	0.984732941267769	1.07722631653938	1.20819847366475	1.14463116133074	1.38986618927359	1.54418303063657	1.40356164666374	1.22588423720652	1.42329698789758	0.903893060365868	0.929272514610341	0.911731419522746	1.00813677773812	0.991863222261881	0.885495389801316	1.1249992159426	0.926526138860612	0.969970115964928	0.866518934258062	0.986378988426891	0.773441578771991
Neu1	1.26756703251764	1.05096031919639	0.837044436712057	0.953066441939394	1.08076101621008	1.02607695131144	0.916593314416552	0.966575283557387	0.960426694863611	0.881226732520593	0.973923048688559	0.901554998252841	1.08472480562563	1.07039527617262	0.846390925675179	0.88821598653813	0.906635528739341	1.82364565063231	1.26567402979142	1.24911487905477	1.08349203686278	1.25698838365149
Ddah2	0.908704456416231	1.25656437531389	0.993762578883009	2.12154755148504	1.21043281677899	2.07210859227827	1.56092308304081	2.97569580956646	2.1041799413369	3.39925825078301	0.896633214402293	1.11854679670946	0.924430326633163	0.869293681114273	0.901848443641433	0.915711708809942	1.00576950316952	0.940702279549812	1.16271685495804	0.994230496830481	0.873713603918296	0.92441357979413
Clic1	0.290983690389188	0.491915116128746	0.667176746291057	0.559171660067181	0.569806993761934	0.534172525801369	1.10809660516669	1.56304667208154	0.936774176834521	1.4701408541932	0.77077541867156	1.00488770606942	0.995112293930584	1.41690063847342	0.757878528801263	1.39222069701577	1.24608947151286	0.862994932755441	1.2241439848985	1.26610233850623	1.326757011326	1.29270615082409
Lsm2	0.864210113982983	0.855103357894176	0.852775593320263	0.924783484376367	0.904637589399278	0.927732502653643	0.828742335954842	1.02076697978286	1.3747637384519	1.05938699788382	0.985104662285042	1.58163586620251	1.01961521676359	1.05708477779196	1.03907168824196	1.01489533771496	1.03111256438029	1.16754523433796	1.05341982173879	0.923878113603026	0.930199051039031	0.762239854494955
Pole	1.01519306256217	0.984942586042445	0.957503848258704	1.00887576418326	1.05452214790053	0.957503848258704	0.957503848258704	0.986867518491482	1.05742897719278	1.0309703455512	0.991466188622663	1.24706015277863	1.01284716284896	1.05388711507788	0.957503848258704	1.01608789861787	0.957503848258704	1.02421136494967	0.993984348775324	1.00493525769636	0.976101727135979	0.995064742303638
Atp1a2	0.993378188617188	0.999597063491214	0.993378188617188	4.58410579816586	1.09403142665501	2.63275994579392	0.993378188617188	1.02384201348853	0.993378188617188	0.998564777348381	1.00040293650879	1.00361076122975	1.01383435567913	0.993378188617188	1.09870750861712	0.998299751810061	0.993378188617188	1.00242873048549	0.993378188617188	0.993378188617188	1.00301066694344	1.03234635877865
Atp1a4	1	1.00521566584104	1	1.12831151797882	1	1.16767228103301	1	1.01529801991014	1.0516633393043	1.00522116228303	1	1	1	1	1	1	1	1	1.0126416097353	1	1	1
Casq1	1.02228527691009	1.00811533360537	1.00361805901866	1.03478820566414	0.992546919172556	1.15896952514251	0.992546919172556	1.0229852515909	0.992546919172556	1.03811261999473	1.00162076959196	1.0130166339306	0.998379230408045	0.992546919172556	0.992546919172556	1.02516588556929	0.992546919172556	0.997065624895507	1.01769943043922	0.992546919172556	0.992546919172556	0.992546919172556
Stx1a	0.943122631150856	0.995169664675278	0.973799496899318	1.11308790318508	1.70549854277317	1.14786642003431	1.17248694558859	1.08813449855334	1.11067037260982	1.209160868565	1.04161525498292	0.993337035961242	1.00517136248949	0.954981318939895	0.963531952706183	0.978343420256941	0.986997717968198	0.949181345037205	1.00483033532472	0.983893655937522	1.01643716992607	0.951607631284851
Scube2	1.05236371375398	1.01125835313665	0.99256224539611	2.51901667783954	0.99256224539611	1.15898742114893	0.99256224539611	1.02300104782215	1.04384132546064	1.06435123785532	0.996070350613162	0.99256224539611	0.998394646690118	0.99256224539611	1.04442381754869	0.997479766104288	0.99256224539611	1.00160535330988	1.05805763277908	0.99256224539611	1.00218681177555	0.99256224539611
Mrpl49	1.0132588557174	1.00683213364293	0.949353806360007	1.04097289419495	1.0025137856471	1.11663220503622	0.9974862143529	1.0542120812667	0.964459135139577	1.05127322559856	0.971651090587675	1.23899617294287	1.00495172849719	1.03909696226251	0.832786628122145	0.933029604030784	1.0093645633031	0.985509296934926	0.896684244598954	0.949001355847075	0.965024323261086	0.898225779164232
Dennd2c	0.972203373441802	0.998706804909749	0.983047595813884	0.988687671868269	0.972203373441802	0.972203373441802	0.972203373441802	1.09313244231011	1.07366254524355	1.1572401155877	0.996900342961004	1.0123888776029	0.977916143839428	1.02790303487656	1.02300119053851	1.00129319509025	0.972203373441802	0.972203373441802	1.05418112172993	1.02036294621663	1.0100868631589	1.01034089943335
Mark3	1.33770897908609	0.920502325657332	0.80946784635104	1.01371767475159	1.08607307543016	0.864794150665181	0.906364391039436	1.12057938129974	1.76678571619018	1.30775433958761	0.986282325248413	1.10456331069449	1.17088713625609	1.06324794545781	0.796416756569657	1.05420929822978	1.36876156138828	0.908719732534368	0.980825273245405	0.98323013555112	0.892268004741312	0.911342265497381
Gatad1	1.01916136088273	0.914628095832214	0.91232244519463	1.15089851238861	1.43015338422047	1.36315811382804	1.05985573619595	1.45472435265768	1.1708499236593	1.17371276377797	0.843596611772724	1.06750072766495	0.867061735563617	0.980838639117267	1.02120964937987	0.814824219589939	1.10528067481626	0.946179538372345	0.978716251911198	0.948664888497465	0.815236913208234	0.688512488134202
M6pr	1.16075544905529	0.899761513254141	0.803349268453165	0.897573204713072	1.10682080614215	0.813757628018601	0.956099139117865	1.04390086088214	0.759661223984153	0.90487324568459	0.852803707990464	0.873542163494148	0.891732898872033	1.24540873149079	1.33100073535767	1.0992672653826	1.90299196686272	2.28519680610198	1.29299535505886	1.25348673168726	1.15587372982045	0.653640977105612
Lrrc8a	0.8688414595685	0.822256173438162	0.803665798646104	1.5062345234672	1.96987386605769	1.66804236430261	1.41569235016815	3.06474553297143	2.45546304830416	3.06676999597465	1.01297047606068	1.08229444303065	1.02146877326634	0.962392427519104	0.876278743828639	0.847838439257579	0.987029523939318	0.837791713963628	0.968886262260037	1.05948051395206	0.96150587719596	0.904564230368193
Ppp2r1a	1.23157234213883	0.963232980814654	0.969064646912003	1.09063066910064	1.09711871541058	1.27653579456665	1.14430941909753	1.10012183281678	1.00036372048232	1.10990785385539	0.900948549543783	0.904913774643672	0.923298954918107	0.999636279517685	0.940066014593595	0.910910448410213	1.11785013459552	1.0934572162239	1.04343051814305	0.959437133991507	0.924950885811776	0.952153244368152
Fance	1.16217315811897	1.00102966088036	0.94073555790563	1.12809966279854	1.13886320845925	1.16793777634828	1.13455576639103	1.15457583424621	1.10524014109561	1.06890042581281	0.966317451760792	1.0169179465257	0.972690101006791	0.946105752308147	0.963409161847925	0.998970339119644	0.975406957845116	0.943181844258397	1.11736199699986	0.979717450631803	0.991699691109229	0.939496294701389
Tinf2	0.957647064481708	0.961093202864475	0.92943834459756	0.971166872806059	1.08731149328333	1.05467424154646	0.903227950751225	0.987099474148517	0.997488845472234	0.979313569838306	0.993572591832899	1.17469343762571	0.998930428631335	1.03363178351635	1.10046388551349	1.01751968950179	0.926481515167625	1.02777019810436	1.01980380010661	1.0159092453477	1.00106957136867	1.00985598883654
Tssk4	1	1	1	1	1	1	1	1	1	1	1.01769986975536	1	1	1	1	1.00495437009718	1	1	1	1	1	1
Dus3l	1.12107125071379	0.970460762897728	0.936589099024996	0.994460527111853	1.21699376773282	1.08020567486859	1.2161962537947	1.11694554832895	1.0254804425424	1.00239145712087	0.977849422619605	1.01676063752178	1.07578919455322	1.0623633747088	0.980817183788002	0.941052964371551	0.997608542879131	0.947936686124786	0.939026761710874	0.925898250929888	1.08380208258196	0.929424210763492
Gtpbp3	1.00182057577386	0.944502930173023	0.998179424226141	1.0210623981458	1.07503838064585	1.11946779591798	0.935919391978576	1.18116994563052	1.19282857298757	1.20930021003781	0.973239271681579	1.10889549164787	1.00259091259111	1.05585154740344	0.893032695347988	0.946897184737534	1.04797585687718	0.933914957033662	0.979970474895385	0.893032695347988	0.927831170497767	0.928064519512067
Tgfbr1	0.767584220653006	0.81271346857622	0.670937125921759	1.10063133297616	1.06067072686316	1.42012801799374	0.862548264350162	0.963009251028912	0.903048641970523	0.968600006030235	0.808353687319114	1.0877029730286	0.930966361511118	0.765893606831527	1.03139999396977	1.09633549435929	2.15790292042061	1.85701201975757	1.49646243275602	1.43490154618314	0.895459272972761	1.06107592299044
Homer1	0.72856235004162	0.675871310018434	0.868952615244421	2.72521189084098	0.980799723581157	1.81397358753229	1.39066800681855	0.866658903463279	1.17951749528241	0.897560880690942	1.1447911126246	1.68962449470674	0.833708719067717	0.871406423399403	0.729613448310908	1.40392610145111	0.884417189460017	0.909946628332855	1.08107356551036	1.01920027641884	1.37932936830204	6.22438183565377
Rad51c	0.96286627950288	0.98970957852058	0.97360635337502	1.01624432296923	1.0604279231346	0.96286627950288	1.00910664028695	0.992394398853003	1.0126111668055	0.983008899835028	1.00044891356844	1.08923318862797	1.00259263637053	1.03191363452788	1.0131762316085	1.03080077506963	0.96286627950288	0.991831305132027	0.999551086431562	0.986656596317213	1.00983831129496	0.96286627950288
Gabrb2	1	1.00312786966619	1	1.01944276250589	1	1	1	1	1	1	1.00353439316609	1.02062342279507	1	1	1	1	1.02574495662702	1.0045526368937	1.02534138263976	1	1	1
Cav1	12.3046625063799	0.991028962454261	0.978984307427663	1.75085565649501	1.36858656421117	2.10658867100722	8.18677704516848	7.99731615140254	2.98740079612827	9.07505600719531	0.949199988423613	0.936173748894934	0.928212056527475	0.97013220537941	1.00323624050782	0.952563993522068	0.996763759492177	1.26773074727668	0.94903701431797	1.08514721707468	0.9505256486088	0.915984586143253
Arpp19	1.11464974041003	0.839139643654167	0.68522009369275	0.797358211938129	0.667506927379484	0.712929804600751	0.961729132945486	1.11380947060877	1.15379854292844	0.987437525817026	0.887295712230594	1.10212917536464	0.822174551461373	1.06292239998569	1.49970060895077	1.13836440623544	1.17254348485158	1.39233559817315	0.878177981261472	1.05065115368609	0.801097767380373	1.01256247418297
Bcl2l1	2.08247951531142	0.853058402665977	0.930130914517536	1.05645847438273	1.99191628190208	0.937925133245114	2.04312393112347	3.8715772408842	1.93618217786001	2.73511637106893	0.683678260211675	1.89550769267864	0.559105174039529	0.827988317795908	1.40454041260775	1.26051258289467	0.615786691068783	0.94354152561727	1.23007055359657	0.694681476883048	0.549367487970045	0.901973157528452
Khsrp	0.962180101571125	0.984599115064429	0.937508372190277	1.01517434005366	1.19725013420631	0.879686135573272	0.93144390097187	1.10957028212489	0.966496146367688	1.15978718404279	1.00454230629167	1.28496646955805	1.11509514472116	1.05694110201712	0.854582449201704	0.99545769370833	1.18629569713468	1.12078116417861	0.960262211118315	1.07196521998452	0.880551857042416	0.875964943628459
Ccdc124	1.5222314848742	0.844140017294823	0.869948358001053	1.04070747699932	1.16479576970582	0.991892032096513	1.15703488863501	1.03048569845683	1.09474696987996	1.10329991479664	0.823291221207097	0.94170474818336	0.796604918422536	0.986114349247695	1.14181319872031	1.00810796790349	0.876413474986797	0.986502914265253	0.986142955367732	1.05093948490572	0.990812604878491	1.07078192273225
Cct4	1.08585177519774	0.744398738202033	0.696590929339177	0.860535944307828	0.732292233860974	1.15975467376984	0.921449378596319	0.838339527855747	0.986244929314871	0.772881430688587	1.11144181382667	1.01791441127334	1.00809361004103	1.00722768805284	1.54915341306471	1.32211242206134	1.11256809522533	0.956042823662005	1.06076328763877	0.992772311947156	1.05807973243129	0.468362723156602
0610009B22Rik	1.26348961633266	1.03833960023563	1.03810844972408	1.06760102812412	1.04959918287398	1.00632778921348	1.00318106991446	1.23849663982428	0.955345348237408	0.996818930085538	0.859951479402883	0.925137983560375	0.867678447288879	0.89525262255639	0.8878972132368	0.961141979452089	1.03043836978112	1.06947395103238	1.1420717201943	0.935187588920158	0.948026909487302	0.916129742875349
Cpt1c	0.991388621483161	1.01128205102187	1.00244684135999	1.15258245700775	0.991388621483161	1.24276260071021	1.18745480487078	1.0065549043533	1.14813780646179	0.996564822361475	0.9983993000025	1.0016006999975	0.991388621483161	0.991388621483161	1.18423293316154	1.01111276562091	0.991388621483161	0.991388621483161	1.01651177988487	0.991388621483161	0.991388621483161	0.991388621483161
Twist2	1	1	1	1.10961550957884	1.62558085601381	1.13243125550577	1	1.04610695425144	1.0516633393043	1	1	1	1.00293730664668	1.01426625841176	1	1.00495437009718	1	1.0045526368937	1	1	1	1
Zfp655	1.03498846122046	0.909418172083253	0.928021523718865	1.08814459122049	1.22606911094304	1.01226006024159	0.846289481090996	1.04897196572623	1.02461617244282	1.02566509858743	0.967143393776293	0.930591643208557	0.99148768997694	1.15124111152445	0.849702452713883	0.939803791364307	1.00093635126713	1.05582115434282	0.972055528255728	1.01147904534231	0.9275334279467	0.999063648732872
Rhoa	1.56624278534242	0.601270520359355	0.517056557121036	0.947203852262297	1.19231963194549	1.19983280237498	1.55390627224315	1.57349138166852	1.19689290645604	1.21965971857928	0.708069844259252	0.834464115310324	0.998201810753027	0.898143887828628	0.984957794220778	0.793996236233626	0.95641340154335	1.15711957912098	1.00179818924697	1.62925703504569	1.36773872267291	0.972843907496266
Zmiz1	0.813404595320733	0.653173770005302	0.588749701181074	1.0642864967137	0.751806955691393	1.08594882326122	0.713507839058365	1.58857583975016	1.27263360730578	1.5450813365194	0.592134867994137	0.661447846733745	0.661697016302309	1.42907127547768	0.815384365378616	1.0170807545966	0.965829004977794	1.37677658338102	1.00893986672837	1.53634850043764	0.996917796620221	1.00308220337978
Ankrd26	1.04931091125298	0.972437134179017	1.00743469190936	1.05323786226944	1.26492066611161	1.04582281996767	1.07277909587356	0.992902017609849	1.18753900755921	1.05438555251227	0.990364476973235	1.04329784038773	1.00709798239015	0.959874637056287	0.895647551933371	0.922446705543973	0.941955426154808	1.02161799581441	0.918344499257279	0.984817342031088	0.939340415812286	0.895647551933371
Aldh16a1	0.91418357308222	0.941761780177912	0.942423182867357	1.13720568913549	0.872613044133769	0.94517993612176	1.04518907075954	0.967366292960678	0.917695147914207	0.962769297800507	0.976223125437046	1.03348943858258	1.09408616806789	1.07262449566598	1.0631636679296	1.04277619552008	0.986816914309563	1.09572285106251	1.12234348292951	1.01654173765948	0.989820129753492	1.01017987024651
Hnrnpa0	0.929523590649759	1.01982689068407	1.00926297427034	1.02436140661986	0.888503808094447	0.851873827168171	1.08236243854382	1.00547188590323	1.09622626348817	1.23287266504207	0.936344428035263	1.11576437026231	0.89411817475133	0.898890552715777	0.994528114096767	0.968873805547338	0.834568808774589	1.90625532715461	1.02273017798056	1.19518954522736	0.928255255811836	0.977430560965717
Prrg2	1.66357327216549	1.14493259697898	1.06680051820445	0.999087307826085	0.895065033493901	0.895065033493901	1.00789614737656	1.13054212920661	0.941307082018708	1.11595718786489	0.922305056929848	0.950678549781699	0.920319724407758	0.946345270417172	1.17443054504706	0.962815729874478	1.03622136299267	1.00091269217391	0.958929454583148	0.939403441275955	1.01904055886812	1.17905111372264
Hnrnph1	0.987630685009892	1.07433857376417	0.746341546424931	1.37972750301553	1.23878029552607	1.15675071083458	1.35768134034119	1.10251429894649	1.01236931499011	1.10668751755041	0.819424093036653	1.20606633146401	0.868480441053016	0.940079960434019	0.699826206997017	0.891678257658536	0.805246399749233	1.38989427209313	1.03571130210404	0.967827207853155	0.861114055470204	0.786449192733006
Ift43	2.92869814244991	1.16083413232537	2.36130379196039	1.77816986589295	3.36009461765782	1.88563650116236	2.09363482265963	1.75999752373323	2.14582517076755	1.82380031249614	0.863719555918032	0.876692021108833	0.859182519391286	0.872928475099375	0.999825236929478	0.896795422245418	0.858559267716909	1.00017476307052	0.964514641290062	0.87847305613949	0.86962594725305	0.869844657686644
Id3	3.48795190533018	0.727035876428745	0.963126407235275	7.12327750666505	7.01350169384665	4.29491005302216	5.02729739586197	7.67017688152135	1.59019853345583	5.58367942314761	0.699268409350668	1.28198268039733	0.95505679410376	0.636718299948895	0.675253796083487	0.779618883355156	0.858815873865873	1.03687359276472	1.10167774611852	0.87572416247339	0.910182407093779	0.70676750101591
Tcap	0.99801424095743	0.99905428517912	1.0091463648063	1.01493617831254	0.99801424095743	7.61040773819981	1.04594253541732	1.0222456409637	0.99801424095743	1.01366397679666	1.00154161567033	0.99801424095743	1.00094571482088	0.99801424095743	0.99801424095743	1.00791625487401	0.99801424095743	1.01166179951517	1.02330530171746	0.99801424095743	0.99801424095743	0.99801424095743
Arid1a	0.979836632945603	0.986113250713688	0.870661771200966	0.935524116590474	0.824151886046733	0.913120677721503	1.00125098564886	1.26582823784075	0.954006770741973	1.30558395138374	1.16118173530189	1.28415427884422	1.1580030102038	1.15291373850795	0.832634568680989	0.95882498989177	1.04560960847197	1.21515209213421	1.07059552407344	1.17718544230654	0.941395060822257	0.998749014351136
Crlf1	3.18038227164354	1.36148134701632	1.10699686570448	1.01632715899	0.990387470156746	0.990387470156746	1.03794949918503	0.990387470156746	0.990387470156746	0.990387470156746	0.993887888863053	1.00058923602907	1.00203263207326	0.990387470156746	0.990387470156746	0.990387470156746	1.01588495261987	0.999410763970929	1.0029075620412	1.01485777531287	1.00962405729427	0.990387470156746
Ctsd	1.02513813349953	1.00988429081836	1.00641882164102	1.01219298631096	0.995316785943254	0.995316785943254	1.04311553874642	0.995316785943254	0.995316785943254	0.995316785943254	0.998834626789591	0.995316785943254	1.00116537321041	1.05234066542343	0.995316785943254	1.00519203647712	0.995316785943254	1.0785254636034	0.995316785943254	1.01990888369585	1.01464911663117	0.995316785943254
Rplp1	0.579533645743364	0.854705208086609	0.654967588400402	0.911760721897842	0.253337194566908	1.00661027899755	0.993389721002445	0.435149970387965	0.720047246016346	0.588401618931831	2.78704502336059	0.807049053131007	1.51782844494184	1.59098069545438	1.46917899343751	2.19432396439717	1.39243657845521	2.77478114191288	1.68973223288149	1.06371029006099	1.16594552639546	0.383026357961736
Hmgcll1	2.15885460022854	1.18010715651284	1.63199235939561	1.18193220721457	0.969602872646614	1.70604889949638	1.33222914740024	0.969602872646614	1.17606675824959	0.982700636509217	0.976459491619488	0.979590540901655	1.02157763656418	1.00543474345167	1.02026481306632	0.98405196432567	0.994565256548333	0.982861913889855	0.969602872646614	0.993559635922466	0.969602872646614	1.0076383863747
Abhd8	0.941679346900819	0.962627417104	0.986491408616493	1.1376767066164	1.21558267929648	1.31634422025102	1.23316381916009	1.01514489175966	1.20772513883342	1.02277256384559	1.4771347040538	1.62829289161084	1.00890175808941	1.38479506807845	0.888167612382657	0.946279275200786	0.95733508377273	0.953463819719072	0.991098241910591	0.932164345919342	0.922776511641707	0.888167612382657
Ift22	1.27514780365817	0.96626392045483	1.50771263198142	0.989656210679073	1.04364524259483	1.0123186975183	1.08337895626235	1.06072663276772	1.14949484600238	0.99367736046676	0.897705048949184	0.929865986331467	0.996322385974129	0.911446012565093	0.912253005809049	1.02692923226047	1.00367761402587	0.947509105558546	1.05049296749149	0.987937287671857	1.04533351804061	0.900963294006248
Fzd3	1.22371567250468	1.04601355001907	1.22977438897775	1.23250204456996	1.17940822955399	1.06120756438116	1.3920190286923	1.14194825791102	1.03034882094343	1.14807103674147	0.983195325092231	1.00586392490192	0.994136075098081	0.97973256500986	0.97973256500986	0.97973256500986	0.97973256500986	0.988658783343386	0.97973256500986	0.97973256500986	0.989232725981903	0.97973256500986
1700008O03Rik	1	1.0083511896881	1	1.03045671933913	1	1	1	1.01529801991014	1	1.00522116228303	1	1.02062342279507	1.00881639981163	1	1	1.00495437009718	1	1.0045526368937	1.0126416097353	1.02470780971436	1	1
Mid1ip1	0.988649995833291	3.92830257328529	1.02213739742862	1.30547046009835	1.96375646409223	1.07846154494311	1.39675013079262	1.31536031212146	0.909923654011295	1.08444852898367	0.709228842191667	0.732362299005083	0.777091507927896	0.840375814066061	0.74491382471551	0.75392132990308	0.841314584838777	0.791366674523686	1.00304347687509	0.996956523124914	1.03502782553721	1.00536110311773
Ap2s1	1.19906572443616	0.815141292747449	0.686674581642478	0.891729886525543	0.687766642116929	0.893522618771678	0.969890117108794	1.08075276211265	1.02502824362351	0.900739637814025	0.792026867940891	1.19101313756314	0.747571172181933	1.08128505033077	1.01149517250356	1.05425825445937	1.06499172797073	1.21006406081646	1.40118660781463	0.969134626185257	1.30409847870482	0.988504827496441
Fgfrl1	1.21908302158458	1.03232479160602	0.999921616222621	1.04656037946486	1.07018267853623	1.05253254477736	1.06596222929762	1.03159975149061	0.971723576482818	1.02571316483917	0.975158029650872	0.971723576482818	0.971723576482818	0.985586436129723	0.971723576482818	0.986204271042824	0.971723576482818	1.00726751559564	1.02120032986489	0.971723576482818	1.00007838377738	0.971723576482818
4930432K21Rik	0.988737696207337	0.996136574830176	1.00625902093415	1.01638380292966	1.08892074012122	0.988737696207337	0.988737696207337	1.00386342516982	0.988737696207337	0.993900056174586	1.01882851308526	1.06048655423952	1.0137184828254	0.988737696207337	0.988737696207337	1.00840909893661	1.01419270531169	1.02756244894038	1.01379367649728	0.988737696207337	0.988737696207337	0.988737696207337
Fhl2	1.01969092639759	0.998295950463227	1.15512566458133	1.08419952208716	0.990028038517033	1.32746751012291	0.990028038517033	0.990028038517033	1.0411761929917	1.00037196851687	1.08460462767667	1.09475647436362	0.992936054454973	1.58399722730901	0.990028038517033	0.990028038517033	1.03052371663566	1.0035663880465	0.990028038517033	0.990028038517033	0.999628031483127	0.990028038517033
Emc10	1.14712017541471	0.809224964128942	0.633930057507068	1.2085806703265	1.39547453934722	1.19203280273694	1.57126984782995	1.12955595247272	1.2326703969505	1.05429933452753	0.965050677343403	1.0349493226566	0.839963179933135	0.897753514815794	0.788242802151259	0.820476744208025	1.15119970432569	1.04795761083534	0.850073583742257	0.750295047545607	0.834133298250094	0.603660885433559
Clstn3	0.998533500456087	1.01210086634712	1.00967141626745	1.00698763042383	0.998533500456087	0.998533500456087	1.04648673165649	0.998533500456087	0.998533500456087	0.998533500456087	1.01266705378279	1.00881917681437	1.00146649954391	1.01277883740639	0.998533500456087	0.998533500456087	1.02424070211595	1.00307946090986	1.01115657127648	0.998533500456087	0.998533500456087	0.998533500456087
Fbxw9	1.05238273250769	1.01353299255427	1.1131784037531	1.03721677554013	0.938104298190388	1.09539838571484	1.15198179094595	1.10849808557166	1.16842254810738	1.02503249713034	0.964702686438672	0.972841653875541	0.967342316939188	0.978360467830994	1.03757284798304	0.966173823011508	0.962255752658918	1.00707174521708	0.992928254782923	0.961282800682301	0.938104298190388	0.938104298190388
Spib	1.04012073969627	0.998462730076063	0.99839946019221	1.00599873565244	0.9810149888134	0.9810149888134	1.02812691700423	0.996022575644413	0.9810149888134	1.00153726992394	0.984482281485698	1.02329494425862	2.04893851002519	0.995010402149623	1.11660996593733	1.02521886475346	3.43565421633199	1.02140912421942	0.993416597446462	1.09458400911619	0.990527585048905	0.9810149888134
Fnbp4	1.04776168094672	0.836914175495064	0.892019316122772	0.999803158162036	0.988703342042338	0.938677187406098	0.949584852843799	0.977144487566168	1.08542365949046	1.04521120886295	1.04554443238457	1.17210874060179	1.18923501675985	1.26474082208214	0.813050299449549	0.981535133501339	1.19302735357148	0.970817744809054	0.863403077372579	1.10407466892868	1.00019684183796	1.01174278917893
Cers4	1.72585402458373	1.09135564683888	0.839847963246375	1.29512790110819	1.84619692601823	0.889760517720976	1.76929205514952	1.66338692431029	1.74501843902019	1.86460025461654	1.11406727452024	0.889645873522583	1.14009054577984	1.06391900750142	0.821448492764578	0.869255544988638	0.907098323828682	0.861267795748717	0.842265133338579	0.936080992498576	0.853457572735779	0.853672216832332
Scrn3	1.267676311275	1.03557935422958	1.18646268164279	1.05832934468086	1.00610852521306	1.06672045318342	1.00214076340533	1.18413016261407	1.10807136715444	1.00104119560986	0.957626251504803	0.998958804390137	0.954397675842393	0.979054853547377	0.961277256026353	0.940879037049351	0.960777580945785	1.02586924113151	0.960058855776626	0.981591312197788	0.963369193081338	0.985329359587281
Phax	1.05695919275097	0.838476854626022	0.810387875506896	0.985566746707702	0.872770682694556	1.0144332532923	1.17457847338328	1.03679267950668	0.96353350305318	1.06726833107461	0.926381410208331	1.07261139624217	0.87742769748368	1.0346522131767	1.02845614526321	0.886337418143201	1.05152893191605	0.909484879751428	1.07474633933504	0.794666290874672	1.05690634922185	0.7992825590692
Tle1	0.925199258920572	1.16514224424913	0.98633971092038	1.01366028907962	1.29794648783198	0.941613337366984	1.04236095231706	1.24234805190573	1.06739477427939	2.11403708186701	0.800800154135108	0.921727447473255	0.79312563787309	0.76320753475552	0.759567965257174	0.974917724855297	1.04199913768816	1.24811881633916	1.01823840923156	1.29862000299967	0.895938370484993	0.778573103730384
1700109H08Rik	0.916718219342603	0.950661763729957	0.94050009950486	0.991872074113411	1.16370544368446	1.03928766593635	1.06607549704279	0.972698742533591	0.982936543978082	1.15224137857722	1.00487673612769	1.13248450120943	1.03517264471019	1.04466295082526	0.936556145287991	0.953624268729376	1.07877062663849	1.051511483311	1.01871328711946	0.978663399986589	0.968691288181102	0.995123263872313
Relt	0.981775419508211	0.963170969751606	0.953215496654286	0.981556065890675	0.953215496654286	0.953215496654286	0.998992391544632	0.967797806300757	1.05269309309252	0.973156228044049	0.982225246221883	0.992616147128904	1.00100760845537	1.06302009806248	1.00302119346171	1.14558485194598	1.00249981974511	1.07117963379453	1.12174131463162	1.14488907283085	1.19888869789149	1.45515498504914
Snrpb2	0.866736661659785	0.746404477859807	0.869071819647734	0.906749795571374	0.999283417443653	0.941109886026464	1.102376617484	0.877304082752447	1.23658826361419	0.934362696770869	1.00071658255635	1.14198485921017	0.8851428883269	1.07779516045132	1.13365099588805	1.16661244166721	1.01411259743856	1.35320722331044	1.361832998981	0.913811474594439	1.59809045611688	0.716033654765748
Ubc	1.51741596084379	0.649597829923258	0.881700536172978	1.2614900606689	0.930407905378036	2.10638411932756	1.20020073990956	1.59622763339256	1.26842026715706	1.31897415139113	0.759160879766456	0.877587440632333	0.749827688907413	1.00004118099236	0.999958819007638	0.656658968608566	1.10960164980547	0.78035750809315	1.45666990119802	0.834204536364403	0.739584848797933	1.5751767588221
Prpf31	1.14876610339918	0.922530360403727	0.930052543179613	0.988150228680577	1.1573782332283	0.956907891595175	0.898976298926259	1.07589194814872	1.1143518525666	1.01309032610845	1.03989601666335	1.12141385829785	1.0066350823086	0.980999753935334	0.99845292032475	1.08811892462641	0.904947100356084	1.11282566070226	0.980003425054465	0.984286393626823	1.00154707967525	0.851647695716469
Sertad1	0.950616726993072	0.834694868025797	0.675392967469557	1.29827429195076	0.963111350635805	1.87984706190938	1.29614018949036	1.86001807261415	1.65083272861482	2.04774835192367	0.84517739586518	1.10971324801675	0.878871460981126	0.789847659027509	0.684012305946181	0.756092504275851	0.925560770374987	0.836719994301428	1.2672472257438	1.0368886493642	1.05767227076164	1.16679054562226
Carhsp1	0.865440448110549	0.889758998910396	0.834622846206794	1.19525502789205	1.0889804515615	1.51487703122935	1.33824995826739	2.34148816235054	1.3862594982338	2.05882264905073	0.833345937621665	0.93189372851044	0.916970943547772	1.00139143297456	0.81702927064826	0.890149913976082	0.998608567025437	1.23718480363306	1.0725160367174	0.925292787248866	0.878646157295094	1.78199191944524
Elk3	0.731783141643298	0.858655601633266	0.796736086240646	0.82837427673429	1.01747612551989	0.98666525099566	0.826699064473978	1.8747182841441	3.40616315205069	2.75354517744322	0.970460208421926	1.62849712769162	0.8965504325248	1.57553142030649	1.11037729052752	0.825073850000146	0.905324403910935	1.03952404388687	1.29544305890123	1.51842530457966	1.01333474900434	0.858606384677686
Herpud2	0.904090781751472	0.811151087485602	0.740089133646116	1.10692760649064	1.0441005684421	1.38154782110909	0.94249738323103	1.21969911548744	1.28734781755469	1.17446633445097	1.05967948305107	0.996448444382287	1.00355155561771	1.13247632391173	0.804453405569908	0.889311805684636	1.05788252286063	0.979875105713149	0.930228936767011	0.898646366010413	0.924732601529179	1.15490505511768
Rdh13	0.92254333219036	1.00111361115241	1.00116801824129	1.07973610971885	1.4160412525331	1.12281953276391	1.11930855161946	1.04400985089124	1.01722955819936	0.967211061455418	0.991530630162125	0.994367619699298	0.994859078354349	0.998886388847587	0.990679522909836	0.916148721676012	1.02696601694378	1.02767623107077	1.01332219490605	0.940076657914994	0.932101392198808	0.966089775630812
Adam21	1	1.0062603295958	1	1.00846654615381	1	1	1	1	1	1.00522116228303	1	1	1.00881639981163	1	1	1	1	1	1	1	1	1
Nutf2	0.969620661752435	0.914946394721887	0.870367937164009	0.951772851108232	0.818427934129906	1.0259464410551	1.20095529424442	1.15767987545466	0.860710654186973	1.13975851315977	1.00800492474062	1.26493829431014	0.991995075259375	1.05281762438723	0.977628038100758	0.976507348766921	1.03716440046017	1.03332169265267	1.05932748510994	0.899909814964545	1.01580642628165	0.850533167934629
Arpc5	1.06956937522707	0.50666661447729	0.398471931293022	0.660215631121585	0.523974065144079	0.580971069025757	0.482230227603534	0.897477291872016	0.772473539923838	0.761150682825012	0.841349706718703	0.93096682167789	1.06903317832211	1.40520304089427	1.66343970045752	1.20147677485642	1.36314364327041	2.20125514334839	1.20068403841238	1.35742279513093	1.72763627378453	2.14509985011283
Elavl2	1	1.00104211360821	1	1	1	1	1	1.08635109588431	1	1.02616381240391	1	1.02062342279507	1	1	1	1.00992171605395	1.02574495662702	1	1.0126416097353	1	1	1
Pou2f2	0.867084419365221	0.870041235323199	0.869712494303811	0.91197742507623	1.03395638621445	0.885821185196512	0.897123732673622	0.981803674009309	0.903158447906564	0.99555179069707	1.07421577038093	0.895732972372725	3.33160200398473	1.01742571786917	1.00444820930293	1.31412066457541	1.48929960797841	0.899202122672852	2.30586183490053	8.80887053353368	3.13740646786878	1.39627418483288
Mgst1	0.868250183594154	5.76940368202214	8.01813372257347	3.25179356885719	0.752403038095214	3.0704949112332	4.69721627960944	0.725872064689929	1.16244887922401	0.948882471208397	0.703769050985444	0.676909738080062	0.754232754188272	0.678875778339312	0.725891125936155	0.700254020200234	0.75754465908386	2.9203701663666	1.0511175287916	1.85928477769278	4.54860530661883	3.22364745320052
Nfib	4.343471588931	2.60550525649029	2.1300479180711	13.5815864971476	1.14902499670871	12.0803000695069	7.15075746143884	7.79937584926395	7.08085181313014	9.2228202730113	0.848272601511211	0.868693974065774	0.870506183937452	0.835327750638939	0.976217693293614	0.831716743402733	0.914667934741726	0.975445228513605	0.904245351943101	1.02378230670639	0.825133161715329	0.827939818809951
Rab25	2.39922890749647	1.85133754498269	1.90632375780254	0.985966577753416	0.977688929309345	1.05899397901952	1.02464112795649	0.992645634015843	0.977688929309345	0.996015250408116	0.984602729434517	0.987759890274956	0.980560701499796	1.00562180471804	1.0287733677769	0.99714051161087	1.00285948838913	1.0044775449367	0.990048491196201	1.05051377601987	0.987169273783686	1.01604164230311
Ubqln4	1.06127529028093	1.01940550650753	1.01166945817292	0.976673371670747	1.33901776762508	0.881899801929088	0.924251856294993	1.10542396517893	1.02133762902295	1.05653003566753	0.940232332598804	0.988330541827083	0.963264875961377	1.07638304600164	1.02422837175252	0.963099379042917	0.927496873026403	1.0488767271835	1.06160379691115	0.969700879546598	0.942317292370075	0.951198194090543
Rbfox1	0.944386117566512	0.989236431054575	0.958323160297275	1.00081870750972	1.06465707244646	2.12098246544825	2.35976808044628	1.00205621492052	1.01260300820397	1.0529873137483	0.978926926825583	1.01227015717299	0.968320510710246	0.969445856027217	0.964822781165902	0.960948522250958	0.940519759757277	1.22103094300886	0.999181292490285	1.03130251788859	0.961644161830248	1.2817042102157
Rps18	0.417987517870553	1.04593118509962	0.445778072261684	0.799024954205668	0.360247919344895	0.954068814900382	0.902241998215695	0.600697112203861	0.829138148728827	0.710796265104711	3.80413900388795	0.893613391252283	2.83748923724799	2.05815280129726	2.09413852154078	2.77360294973742	2.27955617071025	1.75527850403695	1.50095583863082	1.60263307433029	2.38298244621331	0.28141700095801
Rpl10	0.351154458111328	1.1170960113558	0.354265117591405	0.703974768265141	0.179930269463588	0.895030956875583	0.972436925105943	0.451023919524949	0.615232637568458	0.379713327256963	1.2012044652107	0.469297669885931	1.02756307489406	1.07457597888249	1.51395184543525	1.65986524372073	1.86788827643657	1.12316019607617	1.352799391404	1.21442177787476	1.88076151654831	0.266186737115996
Rps15a	0.376635942916554	0.888531736676836	0.414533764548701	0.687407666405994	0.275389344025408	0.973654512629378	0.717970858023924	0.447069697641212	0.679350458976332	0.534856473531269	3.25010507191629	1.02634548737062	2.58190271509023	1.78904632077943	1.69015745020672	1.99852858936663	1.65845409823267	1.19660005932232	1.18082898699958	1.45325337589792	1.84594234624083	0.364766985083458
Ncaph2	1.02017663495771	0.907516590037143	0.874176624481187	0.988577622589558	1.00097379038007	0.826418168687932	0.995745481769901	1.10751793151142	1.12335128093594	1.04563573916356	0.953521668895418	1.36225365805228	0.999026209619928	1.28666729766616	0.964809666112985	0.97561808650976	1.08235578067682	1.08865846212975	1.03190532507171	1.02165262211634	0.846569857914449	0.831048498749082
Hipk1	0.643963300933134	0.901788108487373	1.13855469120172	0.886472087369402	1.31758322860267	0.881224489581645	0.752905246399389	0.981971973195921	1.14747328323662	1.28138162547673	1.14799011116063	1.02506870240819	1.01802802680408	0.925982081840278	0.604028660027327	0.939209534330992	0.907214642359902	1.20931450096226	0.800020243239449	1.2352200289673	1.02047291999775	1.39940459636509
Gprc5b	1.24442487397505	1.06271842004312	1.06660114382223	1.0925404696053	0.981330180573203	1.06293803837105	0.981330180573203	0.981330180573203	1.63499806546892	0.986453864699212	1.00915416687515	1.01171998162733	0.984212648235193	0.981330180573203	1.03260487513404	0.981330180573203	0.981330180573203	0.985797820558179	1.01871845449448	0.981330180573203	0.990845833124852	1.01982573231708
Man1a2	0.91149725901996	0.841341735956524	0.82824706005156	1.01664651374406	0.983353486255945	1.27469423230824	1.49286640428537	1.07138676524918	1.16946497551956	1.02977499179779	1.04269781691037	1.34690625689943	1.03341234915838	1.03501504164186	0.681083263928067	0.941669647666624	1.24101126358445	0.936075269013712	0.954378383765258	0.860818596362237	0.752711986849346	0.702557174727335
Acyp1	1.29727725453868	1.0028167251233	1.16456463178312	0.964893341398182	1.19160049726316	1.01064094730758	1.13110958997105	1.0350793741433	0.981433800158732	0.936628811484904	1.05711507659723	1.21209958601773	0.965314475609983	1.02177250611441	0.79312109206726	0.924888151505647	0.950046275886731	0.975928499051051	0.886996907220944	0.924665434926195	0.997183274876696	1.02319946559579
Cd163	0.990100249773125	0.993197154310873	1.00114409879947	0.998482979234732	0.990100249773125	0.990100249773125	0.990100249773125	0.990100249773125	1.04125213492242	1.00044493424471	1.00411443625016	1.00029905705076	0.993008477817668	1.06110055886249	0.990100249773125	1.20902939142148	1.28712799104076	0.990100249773125	3.57653337767629	1.01456345834266	0.999700942949237	1.02893983317869
Hdac5	1.1907072908562	0.944147754309928	0.907729111844381	1.24026382619818	1.22719150229588	1.51709330447411	1.19483722915596	1.41538380787486	0.915676027549756	1.01022987571231	0.869289401623498	0.972179094559862	0.997551483781532	1.00244851621847	0.876761195346831	0.90073872625569	1.15692441825022	0.85129776976311	1.15407520120506	0.97669848182925	1.12536293897106	0.964178859315199
Rala	1.29895910115638	1.11168325241095	0.810626832632751	0.924741684984223	0.853259825655416	0.721557154677485	1.37166092829841	1.48386327688526	1.01343850282867	1.26217393241322	0.884370487454411	0.988613252568669	0.885228398831808	0.774432362192079	2.19757118781329	1.66175146349765	1.05370402734823	1.39091711034371	1.0072159074002	0.992784092599798	0.910038908937372	0.751466455300391
[truncated: 24,857 more rows]
