# Supplementary material for: A single-cell atlas of West African lungfish respiratory system reveals evolutionary adaptations to terrestrialization
Source: Nat Commun. 2023 Sep 13;14:5630. doi: 10.1038/s41467-023-41309-3 (PMC10497629; doi:10.1038/s41467-023-41309-3)
Supplement: Supplementary file 6 — Source Data [file 41467_2023_41309_MOESM6_ESM.zip › 4.figs4g.fw_lung_49_gene.txt]

gene	symbol
Gene12843	adora2ab
Gene37497	atp6v0e1
Gene19120	atp6v1b2
LZX-Unigene31012-All-g	aurkb
LZX-Unigene51846-All-g	ca8
Gene6782	cep55l
Gene17745	cfdp1
LZX-CL5068.Contig1-All-g	cfl1
LZX-CL5640.Contig2-All-g	chd7
Gene27585	clu
LZX-CL741.Contig2-All-g	col1a1a
Gene8027	ddb1
Gene15110	dio3b
Gene15289	dync1h1
Gene28799	fscn1a
Gene435	hdac1
Gene5736	hnf1ba
Gene10619	itgb1b
Gene41161	mdn1
Gene6362	nol9
Gene13109	nr3c1
LZX-CL10213.Contig1-All-g	nsfa
LZX-Unigene46152-All-g	nup88
LZX-CL4501.Contig3-All-g	pard3ab
LZX-Unigene737-All-g	pnn
LZX-CL1569.Contig1-All-g	pnpo
Gene58906	rcl1
LZX-Unigene25412-All-g	rnpc3
LZX-Unigene43914-All-g	rpl11
Gene10468	shha
LZX-CL888.Contig2-All-g	slc25a17
LZX-Unigene46178-All-g	sptlc1
LZX-Unigene56767-All-g	srm
LZX-Unigene56010-All-g	taf5
Gene11629	thrb
Gene17693	tmod4
Gene16825	trnt1
Gene15165	ttn.1
Gene12704	ufd1l
Gene12120	ugdh
LZX-Unigene30918-All-g	utp3
LZX-CL5588.Contig6-All-g	vmp1
Gene17633	vps11
Gene12721	wdr55
Gene6242	wnt9b
Gene12839	wwtr1
