# Supplementary material for: A single-cell atlas of West African lungfish respiratory system reveals evolutionary adaptations to terrestrialization
Source: Nat Commun. 2023 Sep 13;14:5630. doi: 10.1038/s41467-023-41309-3 (PMC10497629; doi:10.1038/s41467-023-41309-3)
Supplement: Supplementary file 6 — Source Data [file 41467_2023_41309_MOESM6_ESM.zip › 4.figs4h.ZEGL_FC]

ZEGL_Branchial_muscle_cell	ZEGL_Filament_ionocyte	ZEGL_Immunocyte	ZEGL_Immunocyte_tppp_high	ZEGL_Ionocyte	ZEGL_Lamella_ionocyte	ZEGL_Mt_rich_cell	ZEGL_NaK_ionocyte	ZEGL_NCC_ionocyte	ZEGL_Pharyngeal_arch_cell	ZEGL_Pharyngeal_arch_cell_ponzr3_high	ZEGL_Proliferating_cell	ZEGL_Stromal_cell	ZEGL_vH_ionocyte
aaas	0.929526039837412	0.94002303864637	1.03075350211425	1.12431855843242	0.932288553868316	1.06646860358582	1.00656562280272	1.13008763124346	0.993434377197276	1.07670675694277	0.918043749887557	1.17978938007716	0.834135182734062	0.929128296656163
aadat	1	1	1	1	1.0146663055491	1	1	1.01948737088121	1	1	1	1.00497310700307	1	1
aaed1	1	1	1	1	1	1	1	1.01948737088121	1.06340929591675	1	1.03347049671417	1.00994766623797	1	1
aagab	1.10465285551471	1.06694122161451	0.924398774053386	1.07611114105857	0.944678152450089	0.975230209639276	0.939746592426165	1.02120387756414	1.0339174045421	0.995715455710112	0.92629257137563	1.01817439264419	0.868126675465741	1.00428454428989
aak1a	1	1.03615754530968	1.00719155320754	1	1	1	1	1	1	1	1	1	1	1
aak1b	0.973603274279543	0.973603274279543	0.987609312346415	1.0026055269727	1.00217341630669	1.00357145049282	1.01373371989861	0.973603274279543	0.973603274279543	1.04026154222694	1.00619025947222	0.997826583693308	0.973603274279543	1.01507012429766
aamdc	0.994433406862689	1.04154488524362	1.00556659313731	0.871183810794722	1.06685931699623	0.947794547680228	0.898643759064615	0.972178142524857	1.26317333152108	0.917136835222327	1.17875083347441	0.917756272919925	1.09873750489868	1.18234244637909
aamp	0.963227516008163	0.910092681271439	1.15363503715292	1.07201114399603	0.972976802177977	0.928203457770611	0.884659049013983	1.09657073318792	1.02702319782202	1.10941671436051	0.803862863879879	1.12361477899871	1.24342080683726	0.891299333027144
aanat2	1.07423066397631	1.03513022809763	0.988906607387286	1.01109339261271	1.2368150089036	1.04233031667076	0.981845612423949	0.981845612423949	1.04410375140671	0.981845612423949	1.09993382367866	0.981845612423949	0.981845612423949	0.981845612423949
aar2	1.03673562222143	0.949260040660458	1.01731849861485	0.927217203140689	0.979792661683558	1.01148036543289	1.07101970473466	1.05179910792661	0.900395699664513	0.988519634567113	0.960723672556603	1.0352989765028	1.06810242195672	0.938744557378224
aars	0.872869528357817	1.07594743057969	0.970304491348498	1.18797632924692	1.02380036418236	0.916359971061878	0.97836561309837	1.07083298338765	0.905740608241445	1.00973443852095	0.925022158027542	1.18717492235677	1.16687413244974	0.99026556147905
aars2	0.983489506379298	0.973474938962124	1.00438822448709	0.956198719174089	1.05461007008783	1.01510349605408	0.99561177551291	1.04961804296916	0.956198719174089	1.02166537496449	0.956198719174089	1.09946277582521	0.956198719174089	1.00488057497868
aarsd1	0.955250008463449	1.01722209193596	1.01716945429002	1.04074625590699	0.997314762797322	1.01409634185087	0.99462396039025	1.04857664450304	0.955250008463449	1.00194497213136	0.987222700732934	0.998055027868637	0.955250008463449	1.07202715474228
aasdhppt	1.00126486204069	0.926656660203792	1.00865431462318	1.01891409451667	0.977069065612757	0.938228250967589	1.04497374478368	0.999137739718724	0.910211322487348	0.963615097007224	0.910211322487348	1.02833296093232	1.07974629199518	1.00086226028128
aass	0.984997296901475	1.02462501226458	1.01500270309852	1.08176812735743	0.975380497432353	0.926450715188094	1.01690139300155	1.06102109437905	0.983580797139599	0.975230217734262	0.901899690787414	0.979756850610733	1.035236659614	1.10489099580634
aatf	1.02387370445637	0.94954251025115	1.09183591482628	1.0154694024531	0.960417443535571	0.93505633743011	0.981972134871683	1.17480378439496	0.907134127132394	1.05459458392698	0.937496356953888	1.08482881410456	1.07609594158515	0.984530597546904
abat	1.05402645245437	1.00154645319086	0.997924373174017	1.0130772153899	0.983772049391927	0.983772049391927	1.02432163644924	1.00294318018099	0.983772049391927	1.03186124038577	0.983772049391927	0.998453546809143	0.983772049391927	1.01169033715697
abca12	0.826786971795478	1.26498597368286	0.802346552036273	0.865837818061163	1.07215503807607	2.67738685879418	1.20607673946223	0.927844961923934	1.42322699827484	0.753919614199069	2.22990188942453	0.857161670391894	0.705609671349028	1.28830196085367
abca1a	1.02838290673289	1.00008352668943	0.999916473310566	1.09736839954234	0.97934050845829	0.994893863284757	0.965184813078335	1.00282787613685	0.965184813078335	1.00292099727011	1.02985376169831	0.974786149456795	1.32624096911349	0.992575617050275
abca1b	1.00074365485927	1.01414184811489	1.03732944838122	1.02391484598664	0.954956746574838	0.99925634514073	1.02795493757396	0.950351843957647	0.91467856917027	1.32219195546309	0.945293315214203	0.951106139192858	1.25684135884271	0.927650343624541
abca2	1	1.09056166966884	1.00719155320754	1.02978857349737	1.0146663055491	1	1	1	1	1.01954009081805	1.03347049671417	1	1	1
abca3b	0.917544484251464	1.0141027920367	0.960962869053035	0.92073986749425	1.15281303377392	1.02793347510995	1.12525429144113	0.944246936466813	0.952486935420661	0.985929467715479	1.30387860139609	0.953016934662993	1.16123763106722	1.01407053228452
abca5	1.0115896957721	0.983519158214531	1.04017695656328	1.04215889409117	1.01238027934973	0.983519158214531	1.02405832148229	0.983519158214531	1.10849237550653	1.01235257584028	0.983519158214531	0.988410304227896	0.983519158214531	0.983519158214531
abcb10	0.978022297201974	1.15675599240177	0.97219739608758	0.927638654078532	0.993515220482646	1.15170805281479	1.04966195316256	1.00648477951735	1.33969170118663	0.971305136893626	1.27146793719377	0.96813948373497	0.90080495934042	1.24514131125691
abcb5	0.956067114232488	1.13943175662364	0.912244120118065	0.88824902000248	0.976786748183989	1.49840956311147	1.1125607647239	0.913049200522673	2.49865020333413	0.913162419929073	3.53327473727624	0.964058576497611	1.02321325181601	1.26799559672826
abcb6a	1	1	1	1	1.0146663055491	1	1	1	1	1	1.03347049671417	1	1	1.01418178460881
abcb7	0.913848357882913	1.01955787060863	0.985328194676212	0.997167749574881	1.14935311275713	1.00283225042512	1.08351574813509	1.03502159766512	0.929228048387332	0.990957765396199	0.96294248243812	1.06914325670426	0.824465380306855	1.10360433804454
abcb8	0.940796438614507	1.00026489317626	0.999735106823742	1.00990416276204	1.07502732102209	0.957738601544953	0.976590475623949	1.00800171095901	0.959368110805855	1.0044898691058	1.02327451885036	0.978612426018826	0.902162614610956	1.06956546686827
abcb9	0.955728623637736	1.05965573627848	0.976355796908113	1.08661717000413	1.04000484714675	0.955728623637736	0.955728623637736	0.97435326178835	1.07717057009752	1.03052732113656	1.05186869907991	0.969991609995369	0.955728623637736	1.02364420309189
abcc1	0.96720280783405	0.994638711728251	1.00099151241069	1.01049580979877	1.05031556284558	1.05869714434968	0.965714110039152	0.999927173324954	1.58724964525571	1.00007282667505	0.958527976215944	0.9736700663912	0.927484605766204	1.06743236640295
abcc10	0.995139787894157	0.995139787894157	0.995139787894157	1.024783582606	1.00973481208748	0.995139787894157	1.03615793583641	0.995139787894157	1.05824090118327	1.00486021210584	0.995139787894157	1.01494420721725	0.995139787894157	1.00925264602173
abcc2	1	1	1	1	1	1	1.1066761452481	1	1	1	1	1.00497310700307	1	1
abcc3	1	1	1.01438577543531	1	1.0146663055491	1	1	1	1	1	1.03347049671417	1.00497310700307	1	1
abcc5	1.04282357013897	1.0542698515932	1.02878223091414	1	1	1	1	1	1	1.02931657953475	1	1.00497310700307	1	1
abcc6a	1.09909324819569	1.00950725929433	0.998722658970821	0.99159157539621	1.00613456042088	1.05267666088476	0.99159157539621	0.99159157539621	1.05446769902907	1.00127734102918	0.99159157539621	0.996522866403993	1.36252596818627	0.99159157539621
abcc6b.1	1.01426639404041	1	1	1	1	1	1	1	1	1	1	1	1.18625891078189	1
abcc8	1	1	1	1	1.0146663055491	1.03078068552661	1	1	1	1	1.03347049671417	1	1	1
abcd1	1	1	1.00719155320754	1	1.0146663055491	1	1	1	1	1	1	1.00497310700307	1	1
abcd2	1	1	1	1.05962236260155	1	1	1.0412184784904	1	1	1	1	1	1	1
abcd3a	1.07512532002831	0.942791380070803	1.00547764112042	0.890252992922036	1.00454858235401	0.997911355913239	1.04320828646064	0.999910076362677	1.02959901557276	0.988029815521719	0.922423701768604	0.998363083517072	1.5167320773349	1.00008992363732
abcd3b	0.978798937733328	1.05242627585472	0.985859371661415	1.05140311699907	1.06435182591125	1.05426518281225	0.965031419245008	1.00266849980808	1.14932855824536	0.965031419245008	0.997331500191917	0.989041460377701	0.965031419245008	1.0061331843908
abcd4	0.985415652148959	1.03648848931174	0.999268431653232	0.947131964815567	0.960235201501449	1.03320493045194	0.957644441504767	1.00959119736676	1.21363026372812	1.00073156834677	0.9813580858414	0.974709879675998	1.0910431149309	1.063986464407
abce1	0.958404556082616	0.802897984430962	1.23207050015766	1.04159544391738	0.834925719942955	0.845985235343109	1.13360939974359	1.16832654736644	0.781968740517933	1.0925294837696	0.844116244933166	1.34734642796675	1.09992846758757	0.776047053475247
abcf1	0.953963413396673	0.646832467033632	1.12068229137431	1.28312756420871	0.617983002921764	0.803832252787265	1.06011249052604	1.04603658660333	0.673158135708872	1.09775704235155	0.663560233968306	1.20801994583725	1.31423383781517	0.646546367697588
abcf2a	1.23465495447973	0.930037284097698	1.12753034443666	1.23922421271072	0.872160753021609	0.797909144878802	1.0334825253996	1.15097936791623	0.916716598765944	1.08490246951702	0.966517474600395	1.1820656586949	0.866412120971316	0.855407238094056
ABCF3	0.976511667340249	1.00421162854767	0.990355236722262	1.04824291138362	0.963889946688469	0.994097001523618	1.09115208079125	1.02789730635027	0.995788371452329	0.991352166169826	0.967753344660993	1.03917715064518	1.11082612633168	1.04305172379691
abcg2a	1	1	1.00719155320754	1	1	1.03078068552661	1	1	1.64540705579062	1	1.03347049671417	1	1	1
abcg2c	1.02001987742737	1.01349962028704	1.01333032589159	1.00726992042854	0.992478335024535	0.978132741371997	0.978132741371997	1.01628078510844	0.978132741371997	1.02594626915645	0.978132741371997	0.992730079571455	0.978132741371997	1.03370896790277
abcg2d	1	1.01806760398399	1.00719155320754	1	1	1	1	1	1	1	1.03347049671417	1	1	1
abcg4b	1	1.10874123686405	1	1.02978857349737	1	1	1	1	1	1	1.03347049671417	1	1	1
abhd10a	1.10083646625671	0.995315413137077	1.01507880769235	0.983452064918317	1.00995692558185	0.956683653948375	1.00468458686292	0.946202152236271	0.986966776876077	1.01895257032159	0.990300871412672	1.0067647038084	1.27530493771311	0.980849937824042
abhd12	0.93004943370075	1.07174607337973	1.00350855123172	1.1249516353003	0.957467372000614	1.11911360312321	1.04179484306588	0.981771148995815	1.04754086746947	0.94086522983625	1.13287224762655	0.957913477835783	0.834604864289098	0.996491448768276
abhd13	1	1.0542698515932	1	1.02978857349737	1.02934474727223	1	1	1.03900088620174	1	1.02931657953475	1	1.00994766623797	1	1
abhd14a	0.995546293457577	0.999277345272194	1.00979421459644	1.01078198332719	0.981543211238366	1.01175578415427	0.981543211238366	1.03900332113739	1.04378217517486	1.00072265472781	0.981543211238366	0.996191446192378	1.16436438064898	0.981543211238366
abhd14b	0.994541835220307	1.00545816477969	1.0224015256742	0.982110346468765	0.981687068973786	1.01245186242902	0.953700955462456	0.972286079691314	1.07488525140944	1.07123712561359	0.953700955462456	1.0782783844566	0.953700955462456	1.02147244562634
abhd15a	0.952772283930114	0.993404654195655	0.979697380013193	1.0092420782166	1.01600346617377	1.04061860647968	1.07940948369714	0.98056198976589	1.40274347722263	1.08069775199386	1.00659534580435	0.958609433081766	0.926333866959623	0.992160608763282
abhd16a	0.907985316026988	1.00872878392833	0.969781572478377	0.937893827946631	1.01219593866672	1.12939079325971	0.95275037604151	1.02411301312323	0.927111825321393	0.997366794967924	1.00263320503208	0.96908326871448	1.01497189580213	1.04706146471353
abhd17aa	0.97711124963866	0.994765308745432	1.00523469125457	1.06456410955892	1.02013867105583	0.97711124963866	1.01738628866462	1.01521945429225	0.97711124963866	0.986655572922726	1.04257928886044	1.02576794201486	0.97711124963866	0.990968430919885
abhd17ab	1.02261546709465	1.01806760398399	1	1	1.0146663055491	1	1.0412184784904	1	1	1.0097678982691	1	1.01990114309971	1	1
abhd17b	0.982665829674885	0.958390206489337	1.01590732071662	0.961928519902013	0.923032484450412	1.14833707822536	1.009901188976	0.951522637523109	0.974502943647314	1.00932586913287	1.06241673623952	0.990674130867132	1.30847188574745	1.06665820250123
abhd17c	0.920470453615722	1.00853352158009	1.00466455460898	0.894928378061923	0.960663543224005	1.03303460686262	1.04281427351921	0.999918774800046	1.00864459570566	1.00008122519995	0.984952344755243	0.961823632222278	1.06161676298754	0.97128345683592
abhd18	0.965005941390986	1.00459817130319	0.96578615197382	1.0083070814734	1.09742587519237	0.931291011246271	1.05859271179176	0.997399488367936	0.988719572659165	1.00260051163206	0.906611718579743	0.980482845076471	1.04064531421447	1.05264581175992
abhd2a	1.01255584133919	1.0170708918997	0.979612798771555	1.0160821052134	1.00111513201727	1.06454990983927	0.932611992688636	0.96898468688586	1.0511165690743	0.987330055781911	1.12075211667316	0.983704319821317	0.932611992688636	0.998884867982729
abhd2b	1	1.03615754530968	1	1	1	1	1.0412184784904	1	1	1	1	1	1	1.01418178460881
abhd3	1.11351617412277	1.04471409645659	0.988193418578163	1.09052127549744	0.98846670515105	1.02172445250044	1.01433327700659	0.974179096857001	0.974179096857001	0.993214644882635	1.00678535511736	1.01297630766024	0.974179096857001	0.974179096857001
abhd4	0.825231285669217	1.05667689875758	0.816245110604184	0.846614335870981	1.16749365495322	1.50078875097547	0.721774701451007	0.943323101242415	1.43493662466189	0.827719383082664	1.2273113680868	0.729934854798565	1.29822573917667	1.60177300251326
abhd6a	1.0106323857527	0.996417106680203	1.0035828933198	0.996417106680203	1.03421789872508	0.996417106680203	1.03748790375936	1.01583465639046	0.996417106680203	1.00615000761185	0.996417106680203	1.00632913149126	0.996417106680203	0.996417106680203
abhd8b	0.996417106680203	1.01441997636657	1.0035828933198	0.996417106680203	1.01103086442112	1.02708750829426	0.996417106680203	0.996417106680203	0.996417106680203	1.00615000761185	0.996417106680203	1.00632913149126	0.996417106680203	1.01054807946768
abi1a	0.91785349396644	0.996669016776487	1.00880393135202	1.02543198890251	1.0081347299337	0.962366239394088	0.891986335609597	0.957178153351125	0.910996664689635	1.15672249828326	0.942851449789221	1.02375389010272	1.01623891697224	1.00333098322351
abi2a	1	1	1.01438577543531	1	1	1	1	1	1	1.0097678982691	1	1.00497310700307	1	1
abi2b	1	1	1.02158266767387	1	1.02934474727223	1	1	1.01948737088121	1	1.04888245302717	1.03347049671417	1.00994766623797	1	1
abi3a	1.00460236986872	0.990471907352482	1.02611351017259	2.25362505464159	1.00499847098351	0.990471907352482	0.990471907352482	1.00977360075848	0.990471907352482	1.02919675033196	1.04304376036738	0.995397630131276	0.990471907352482	0.990471907352482
abi3b	0.923056160250385	0.98140323839689	1.29194026866983	1.03292503164163	1.00237534738196	1.07664655323394	0.958175241281827	1.00638274554264	0.997624652618039	1.71778346405217	0.944457383754911	1.04258765445437	0.885150841122025	0.922850403296754
abi3bpb	1.00442061521019	1.01185862715796	0.990597426797454	0.976549012009113	0.990871378202908	1.00660786004909	0.976549012009113	0.995579384789811	1.03847129728881	1.00517808878926	1.00923459250679	0.981405494739572	2.73251669066531	0.976549012009113
abl1	1	1.01806760398399	1.00719155320754	1	1	1	1	1	1	1.0097678982691	1	1.00497310700307	1	1
abl2	0.968734104889784	0.972450053234468	1.25020682701477	1.02187492788031	1.00254680244411	1.10189073166649	1.08519317152784	0.874149872527486	1.21920181767545	1.75383938346036	0.954283278978071	0.919297538527896	0.841336984536274	0.99745319755589
ablim1a	1	1	1.00719155320754	1.11942586226269	1	1	1	1	1	1	1	1.01492367812878	1	1
ablim1b	1.02613748850412	0.996726580578585	0.992991550725249	0.968449381226795	1.06201678831597	1.0267148782125	0.989357998405657	1.00324947423104	0.971910475816053	1.06625852537508	1.0366523686835	0.996750525768962	1.0841897535089	0.978904328877698
ablim2	1.1514222275914	1	1	1	1	1.03078068552661	1	1	1	1.01954009081805	1.03347049671417	1.00994766623797	1	1
ablim3	1	1	1	1	1.0734529899526	1	1	1	1	1	1	1.00497310700307	1	1
abr	1	1	1.00719155320754	1.02978857349737	1	1	1	1	1	1	1.03347049671417	1.00994766623797	1	1
abracl	0.572735926887079	0.808324569005747	1.39440785164171	1.53055445312645	0.93062512722922	0.87296995663684	0.975317422700815	1.15050393766055	1.22923312432321	1.36468339782162	1.0111381819601	1.27525112313966	0.533247127355182	0.988861818039898
abraxas2a	0.927664276397795	0.961206339503824	0.994489274725171	1.06625333997967	0.995803991171431	0.984811243994598	1.00419600882857	0.981970282145589	1.16434289134646	1.00935980752527	1.02098126127414	1.05813953365555	0.927664276397795	1.02780552024852
abraxas2b	0.976626310369179	0.994271607785274	0.983649770444084	1.00571861499508	0.990949810244341	1.00668753770566	0.976626310369179	0.995658189491688	1.16313778687045	1.05306053463741	1.10773468292142	1.00578879583242	0.976626310369179	1.00434181050831
abt1	0.962655098233767	0.976579020709378	1.0618865269956	1.18377257111001	0.964133727630434	0.93867448807698	1.02342097929062	0.963953876867794	0.968387544001177	1.05343574958635	1.08158072861039	1.1276160493828	1.08025983746103	0.975356046098847
abtb1	0.993745678729811	1.02768155396649	0.948903319665503	0.95723732935904	1.0843058331513	0.959026652967447	1.05265776510326	1.00935736064838	1.25045964084086	0.974077312753101	1.08561811908432	0.925851971118086	0.903375922539858	1.00625432127019
abtb2a	1.89393126037707	1.01806760398399	1	1	1.0146663055491	1.04880555926198	1	1	1	1.0097678982691	1	1	1.5634758108697	1
abtb2b	1.28117264170338	0.974328018814863	1.04828008274031	1.02689144180628	0.979901922619888	1.43883996376553	1.00406201079916	0.928262658733672	0.893418543777292	0.972098195791533	1.04347701061864	0.995937989200839	0.893418543777292	1.1182224977994
acaa1	1.02666719199926	0.919679386907796	0.98123845621771	1.11025028688618	1.06446970302874	0.81608311915393	1.17473262331574	1.0244986314645	1.07685782175872	0.976179069527709	1.00832826120649	0.991671738793509	0.968085872035024	0.979249629726967
acaa2	0.997210128487243	1.02876205487442	0.977277615612006	0.943332306174685	1.07641419108818	1.00144447251067	0.943332306174685	0.998555527489327	1.24476876016632	0.980214114899305	1.03822539280997	1.00442607824798	0.943332306174685	1.15911730687333
acaca	0.994612676451216	0.985747969689279	1.08353405012782	1.00538732354878	0.95184142862022	0.982625155000278	1.01925422496026	0.943029967130178	0.874709479472471	1.04630651674765	1.19968876797408	1.15200944437568	1.29866132934106	0.949339486573286
acacb	1.0106323857527	1.01441997636657	1.0035828933198	0.996417106680203	0.996417106680203	1.02708750829426	0.996417106680203	1.01583465639046	0.996417106680203	1.00615000761185	0.996417106680203	1.01624694610724	0.996417106680203	0.996417106680203
acad11	0.986960997989155	1.00123648299689	1.01157479784607	0.961448633440439	1.0297262267323	0.962374905861085	1.08791935955391	1.06150956948219	1.11193848758085	1.06167779645145	0.964886212897353	0.998763517003114	0.933636921387816	0.9601324334889
acad8	0.878242037479303	1.1492504057055	0.930372046143866	0.883132911694286	1.07589837043505	1.1989865988272	1.02305276752106	1.11145253502091	1.17203059094611	0.926647744830848	0.923347270727849	0.976947232478936	0.768345404203452	1.55035584098161
acad9	0.976824763809912	0.980485652139793	1.00468005270703	0.96308501351273	1.09063069267885	0.992729430449054	1.04253893497714	1.019464569792	1.20880065965265	0.981903782142274	0.995319947292973	1.05432554590034	0.96308501351273	1.07276321232148
acadl	0.99452253649608	1.07519315498703	0.84797090477391	0.973348478547303	1.11915991204275	1.07282348566982	0.852666240280959	0.875208091377139	1.57477714829066	0.911382444093012	1.10809280304241	0.879391186931296	1.00547746350392	1.14035806102215
acadm	0.76519039261283	1.21943513120181	0.680759975275228	0.723536586787665	1.48097837509546	1.2406523275806	0.701647119810684	1.07443398103481	1.68683554762628	0.750316085164679	1.23868473019149	0.767474538038683	0.925566018965185	1.82079687456382
acads	0.841984456164382	1.11605554466006	0.853694498170744	0.891136321198842	1.31820758515154	1.06039065214351	0.817912059044013	1.05384539885492	1.1936030277547	0.948526101769491	1.0513809635382	0.948619036461801	0.896310410504497	1.28696449669703
acadsb	0.967973584930127	1.16875657086067	0.981257402009594	0.987048697457934	1.13768971504523	1.22212981424309	0.917166857879898	1.1056520152427	1.12965010696137	0.936041118543275	0.98073427105424	1.01295130254207	0.816098876119871	1.15188711370951
acadvl	0.797408143891239	1.44064963840097	0.781714240952089	0.933299483523572	1.89433241711655	1.39743611487661	0.849565569735989	1.06670051647643	2.70135437858685	0.785595266445373	1.50415353445891	0.809412702703824	0.666474317794639	1.67064438631703
acana	6.39383564726129	1.01574232750733	0.991766833934328	1.01475483243875	1.07656022668724	1.16183568608418	1.00823316606567	0.978361793948686	0.931393754023811	0.976922565454676	0.962567965607462	0.963845618050345	4.15472602603326	0.957825607686935
acanb	1.24363723396077	1	1	1	1	1.03078068552661	1	1	1	1.0097678982691	1	1	1	1
acap1	0.991906746574925	0.969417560188332	0.950330231183939	1.21813235850997	1.02128311666617	1.02966893990833	1.02152123427328	0.995797652887879	1.03993962484634	0.972357463242894	1.24790569837894	0.947905923323464	1.00420234711212	0.955042285549037
acap2	1	1	1.02158266767387	1	1	1	1	1	1	1.0097678982691	1	1.00497310700307	1	1.01418178460881
acap3b	0.990529330365638	0.994241579891128	1.02581432266018	0.976596815378839	1.01960158351094	0.976596815378839	0.976596815378839	1.03376736039021	1.16310265906627	1.01477917880487	1.07483609500797	1.00575842010887	0.976596815378839	0.976596815378839
acat1	0.776145889960071	1.73078867944966	0.709854092872331	0.872381434228132	1.91629710561794	1.42961533525704	0.668227644840967	1.12761856577187	1.85855439374839	0.792390547217248	1.16879605500535	0.754532017451594	0.518068714810239	2.53002972970187
acat2	1.10112115766826	0.878081575654387	0.994954028596215	0.949619944757525	1.06223946237585	1.02942869593227	1.00504597140378	0.994846579373037	1.11451470595357	1.03134706198207	0.94039986529141	1.11492487704842	0.805164531338267	0.919905311530235
acbd3	1.20706492823319	0.92184004390578	0.997941560498908	1.0478023464545	1.00205843950109	1.03262199147925	0.915025081561873	0.970785549513775	0.898888434558126	1.07091840816577	1.07306743321614	0.982900678529465	1.00273189202667	0.997097312015412
acbd4	1.01426639404041	1.01806760398399	1.01438577543531	1	1	1	1	1	1	1.01954009081805	1	1.03277443924547	1	1.04259111602599
acbd5a	0.995769452700777	1.06281299430368	1.00423054729922	0.93218074065621	1.04630202773129	0.988918424435806	0.979895392686585	1.01141292798075	1.1361668685267	0.976061031881096	0.96586657540033	0.984570474333593	1.17310214437377	1.00830356922884
acbd6	1.01780180792714	1.01622621147107	0.999282890004554	0.982462859014342	1.07681189003037	0.957305381283857	0.938923483243833	0.954543767743534	1.01633813282559	1.02542299263667	0.992465166871182	1.00071710999545	1.06971435058971	0.991563231773817
acbd7	0.971270072449748	1.03428146158444	0.971270072449748	1.05820013862399	1.02832061110259	1.00116643111123	1.05139925624389	1.02812878683501	0.971270072449748	0.990248777874272	1.06897351643014	0.990599457150035	0.971270072449748	0.998833568888771
accs	1.00148554530185	0.972475089045852	1.00218163535354	1.00497325645295	0.976596652653307	1.06476382775452	0.998514454698145	1.06689644727402	0.922415724566402	1.03079829691605	0.953289437044599	1.04212117540109	0.922415724566402	0.961702439715605
acd	1.00663130155201	0.982734516759888	1.00698441016511	1.02284707457952	1.05041366390188	1.02475903973404	0.965293967624711	0.984105009181206	0.965293967624711	0.993593085000999	0.965293967624711	1.01817674798753	0.965293967624711	1.006406914999
ace	1.01175062198862	0.997519614110686	1.00469332949113	1.02723430045069	0.997519614110686	0.997519614110686	1.12105525067907	0.997519614110686	0.997519614110686	1.00726328422275	0.997519614110686	1.00248038588931	1.55959778753014	0.997519614110686
ace2	1	1	1	1.02978857349737	1	1	1.25531268802576	1.03089886966107	1	1	1	1	1	1.01418178460881
acer1	1.00349987039923	0.989384915339367	0.996500129600769	0.989384915339367	0.989384915339367	0.989384915339367	1.030165856191	1.02797180383223	0.989384915339367	1.0183902969004	1.02250011989728	1.03865279295834	0.989384915339367	1.03152392306295
acer3	1	1.01806760398399	1	1	1.0146663055491	1	1	1	1	1.0097678982691	1	1	1	1.01418178460881
ache	0.999802895626467	0.985739941203887	1.02831343255146	1.01510372789174	1.00019710437353	0.985739941203887	0.985739941203887	1.03544853406699	0.985739941203887	1.03392532757679	0.985739941203887	1.0004508068051	0.985739941203887	1.02772370541115
acin1a	1.39186102317328	0.763930182937868	1.04384688102953	1.03719144098288	0.81598449094146	0.833319169650663	1.29958320838934	0.970394017892334	0.728641318096812	1.17872649109266	0.997887525676894	1.00211247432311	1.4367741272186	0.734107679646355
acin1b	0.917477390479578	1.03051881140604	1.09032001576407	1.06656742916678	0.905925476860228	0.988387172750572	1.16311384114647	0.92366840208105	0.959135543070011	1.01161282724943	1.05564776257437	1.09168203122301	0.633387180890414	0.851655454790618
ackr3b	0.954887318287881	0.808564981652926	1.22634714833074	0.934609748700655	0.922710085483284	0.963979759628342	1.26231165222171	1.06670112467379	0.801782794985158	1.68207712089802	1.07492020885881	1.06800423288746	1.03602024037166	0.830894437492256
ackr4b	1.26267474085701	0.969614333237914	1.02156006760818	0.958057320936811	0.983877771881937	0.959848177321097	1.01612222811806	0.90414977519408	1.01903773174896	1.33554294971471	1.02552844819375	0.944664978888904	1.5862947124252	0.91697223255999
aclya	0.885753277043381	1.01375469241099	0.986245307589009	0.809258091096811	0.943748380140149	1.0765139554945	0.849616880545731	1.0326209182965	1.06617426125831	0.940791361414001	1.40509381415599	1.07409429682167	0.835212462516323	1.08683510695004
aclyb	1.04282357013897	1.03615754530968	1	1	1.0146663055491	1	1	1	1	1	1	1.00497310700307	1	1.02837881781892
acmsd	1	1	1	1	1.08818007688023	1	1	1	1	1	1.03347049671417	1	1	1
aco1	1	1	1.01438577543531	1.05962236260155	1	1	1	1	1	1.0097678982691	1	1.00497310700307	1	1
aco2	0.599986880491867	1.42696210521028	0.674676784282331	0.613138655107462	2.34299684833736	1.27413758470486	0.772129984417564	1.22787001558244	2.20957474355772	0.637292632003187	1.26136987022249	0.666981550329641	0.347644905456739	2.34161786154741
acod1	1	1	1	1.23957847566572	1	1	1	1	1	1	1	1	1	1
acot11a	0.996343655070857	1.00372185489898	1.01053356083604	0.997552256240751	0.982903373062675	1.0283708376891	0.968696178918415	1.04435763782449	0.968696178918415	1.01604842438199	0.968696178918415	1.00244774375925	0.968696178918415	1.02373623227922
acot11b	1	1.01806760398399	1	1	1.0146663055491	1	1	1	1	1	1.03347049671417	1	1	1.01418178460881
acot13	0.763629501370528	0.999740684237857	1.00666659216134	0.948055234786506	1.18912972331344	1.00025931576214	0.889665929048741	1.22961553614489	1.4095775873004	0.972369643874658	0.967443683741172	1.07875769503151	0.979349322205185	1.26733327926576
acot14	1	1	1.01438577543531	1	1.0146663055491	1	1	1	1	1.03909736630793	1	1.01492367812878	1	1
acot15	1.04208330489502	1.00359175132205	1.03546141444065	0.98578104970113	1.00023881578056	1.04650818896703	1.02641344469448	0.98578104970113	0.98578104970113	0.99541005871022	0.98578104970113	1.00539921943621	0.98578104970113	0.999761184219443
acot18	1.01487765172033	0.955944637086903	1.04239057695625	0.950068711678363	1.05840045759413	0.950984020530794	0.998698978326832	1.03082131560139	1.15796920699406	0.985751541003626	0.984400956726278	1.03307164133776	0.922586185290184	1.00130102167317
acot20	1	1	1.02158266767387	1	1.02934474727223	1.03078068552661	1	1	1	1.0097678982691	1	1.01492367812878	1	1.04259111602599
acot7	0.905392434350292	1.05262160932507	0.924354528395387	0.933131166579586	1.13404851586313	0.962141467530454	0.998006972241213	1.00749811449214	1.27376404794858	0.931901611572883	1.41515107552736	1.00199302775879	0.856475389378979	1.05961885070859
acot8	0.959308986020009	1.025779556003	0.998498746365809	1.09116149220582	0.993131755916362	0.982168507724084	1.00150125363419	1.12483210153113	0.983839582353969	0.979456608543973	1.01824146293498	1.01553012263127	0.925174893741935	1.0305358063353
acot9.1	1.09766299647066	0.945718821125615	0.957556993318618	0.95483244565784	1.00376968107413	1.13268450764431	0.958599956741523	1.02019402329469	1.18068215653736	1.02029775015754	0.996230318925872	1.00467853468806	0.852966219422373	0.925741096688637
acot9.2	1	1.0542698515932	1	1	1.02934474727223	1.06160307026019	1.0412184784904	1	1	1	1	1.00497310700307	1	1.08531976485018
acox1	0.877608460171493	1.03298690332273	0.87826588105849	0.967013096677275	1.07113086024886	1.1648199896453	0.895531172792702	0.943387908013859	1.13334041223241	0.883531198597765	1.2309372432979	0.902843413263973	1.25870197638618	1.04412947707602
acox3	1.02106749923599	0.983352208947935	0.986747411418291	1.05235019707482	1.0084344586575	0.995631783279294	1.04558691132976	0.984723562784465	0.965900697654848	0.984774485008244	0.965900697654848	1.00436821672071	1.1458083095235	1.03453912069036
acp1	0.910035042334077	0.991425125869638	0.984980001700535	0.889283845930591	1.00857487413036	0.797354467822752	1.02180911855736	1.21620905090792	1.11216215320578	0.951629280053154	0.898610436994779	1.25014978681886	1.01533494726689	1.02239355451989
acp2	1.08572037382886	1	1.02878223091414	1	1	1	1	1	1	1.01548374305343	1	1.01492367812878	1	1
acp5a	1	1	1	1.65026718718849	1	1	1	1	1	1.01954009081805	1	1.00994766623797	1	1.02837881781892
acp5b	0.975628085773143	1.04626799876386	0.996684742521677	1.0921433111643	0.975628085773143	1.06584169353687	0.975628085773143	1.03274192079053	1.09959860504686	0.975628085773143	1.10660245046502	0.99018804529862	0.975628085773143	1.00331525747832
acp6	1.01740163553283	0.915732016137499	1.05395973812173	0.909623510002174	0.920194071422601	1.16584554970398	0.946858380721527	0.98793916720851	0.812580395599895	1.01206083279149	1.02010667874644	1.07259194919331	1.11655031942112	0.923547154152576
acsbg2	0.965662260954202	1.01358032234941	0.994342403709496	1.07993489372369	0.935204477473085	1.0056575962905	0.94308580006023	0.973419384859859	0.92645429677527	1.03856018612791	1.07644313555431	1.0061128304088	1.36211794315349	0.933121047861099
acsf2	1.03716991802281	0.994019622111435	1.11996620211169	0.999066243677849	0.970518956944188	1.00093375632215	1.08244618811884	0.99804628460365	0.942851226001851	1.04054093951146	0.942851226001851	1.10778004725364	1.29555283792167	0.969608229174905
ACSF3	0.968874339133947	0.986379577003668	0.982812347801766	1.02664091629713	1.13421727770948	0.998696955481629	1.04880587640255	1.08253986114516	0.968874339133947	0.997278420756349	1.00130304451837	1.01712086243195	0.968874339133947	1.13473733124683
acsl1a	0.844634296728308	1.02017550320021	0.955351337320194	0.928662203614068	1.89780736364381	1.0056121680709	1.16963345614046	0.994387831929104	1.14192102396377	1.13605089962134	1.42903854648873	0.875164325496794	0.910838664732139	0.954540493431064
acsl1b	0.714156935321725	1.09396410311718	0.806294300812409	0.947295847387197	1.60165774902378	1.54732275103642	0.859752997939299	1.0527041526128	1.75519131809919	0.803886623847627	1.19398948843124	0.783153684681813	0.666555977046814	1.54384644875162
acsl3a	1	1	1	1	1	1	1	1	1	1	1	1.01990114309971	1	1
acsl3b	1.0076740367619	0.995315413137077	1.09572570700663	1.06677211117213	0.982631347885007	1.11694819484846	1.00468458686292	0.964312950585859	0.928115618949167	1.14679693067673	0.990300871412672	1.02147333001372	0.928115618949167	0.99406897485208
acsl4a	0.973018409416178	0.920708510832044	0.947773082485024	1.38772124084932	0.964933820898747	1.01006151797473	1.00206896463766	0.927829978383224	1.12714632544489	1.03426596847069	0.997931035362345	1.01152586879581	1.29832411538985	0.972567709800203
acss1	0.893822876632345	1.05341141589796	0.962217891169944	0.985167778782115	1.03405832473805	1.29932346344097	0.998755800176611	1.00124419982339	1.13100519472476	0.966244722602472	0.97218286175739	0.921186980100577	1.01676389221287	1.09032044402487
acss2	0.875217876798507	1.02267807077145	1.14376791192133	0.977321929228551	1.09131267773528	0.93622857192943	0.928820254056037	0.944716826847436	1.07391241780324	1.04376200045589	0.95102857917121	1.07624285864886	0.769708039687319	1.16075413630871
acss3	0.989893724344847	1.00421162854767	1.0647902452713	1.02022134352223	1.03278602874113	0.994097001523618	0.936411196776185	1.0830840719869	0.995788371452329	1.03724711776355	0.936411196776185	1.06262525357146	0.936411196776185	0.989616859562799
acta1a	1	1	1.01438577543531	1	1	1.03078068552661	1	1.01948737088121	1	1.01954009081805	1	1.01990114309971	1.18625891078189	1
acta1b	1	1	1	1	1	1.03078068552661	1.0412184784904	1	1	1	1.15396002927385	1	1.18625891078189	1
acta2	4.25416481595176	0.943857441419448	0.973830205394833	0.982383142457462	1.04988777028898	1.12062399491264	1.00359258659236	0.963264830592069	1.04491189339212	1.13416091815296	0.958137568658419	0.996407413407635	6.98215468419022	0.966593357227004
actb1	1.12555429910619	0.749504283857519	1.73952741139384	2.4872550618904	0.605321986455569	0.832917316469652	1.19798603542662	0.894940053966861	0.643814308065353	2.06758945704389	0.932371831227636	1.50742817017841	1.06762816877236	0.617621467722648
actb2	2.1271290326242	0.762436724661898	1.38559456741903	2.37944807757045	0.899605882600622	1.18315775703784	1.01213994816895	0.661458909655145	0.718150796656309	1.6103158024223	0.987860051831051	0.866368180035612	1.38650622168563	0.763558748493015
actl6a	0.932566601914429	0.996511202695128	1.11542126580846	1.25902838797695	1.00348879730487	0.967062074035669	1.01841180931182	1.4283445076556	0.919542954331067	1.16985877354807	0.925399943124919	1.31274824500456	0.815872199366757	0.950681702154178
actn1	1.01391178557064	0.81200748769237	1.54420935174458	1.08134936097654	0.896788253752319	1.11557414387591	1.4398014584191	0.897475975837816	0.836563372640773	1.81795448643807	0.868750937610634	0.986088214429356	1.29773196012861	0.921290634525648
actn4	1.02685885937227	1.00931222519051	0.963951594022258	0.993186527502469	0.95239808500867	1.05164146178751	0.960424304643133	0.991315568287074	0.94348703342496	1.02634836273753	1.09623339667143	1.00681347249753	1.05248271282287	0.975590501835749
actr1	1.09706089781457	0.910517873785902	1.02423287223986	1.26722416322045	0.95055197865597	0.881248639673986	1.03304621577921	1.05832591678225	0.954087031378867	0.975767127760141	0.935592756867338	1.10133677666962	1.34203252891497	0.906761798827698
actr10	1.13500296876982	0.998283338955865	1.00495813510042	0.875757386024162	0.941837282365343	0.87951009326597	1.03309769186394	1.00190172872827	1.00539844506117	1.00171666104413	1.04500651129659	0.92586523870511	0.761928531751771	0.964658323892457
actr2a	0.827642992028707	0.993892414118718	0.942260869940262	1.61464617761434	0.957674087548219	1.00457718437919	1.19107578436352	0.988071830773755	1.17845593884244	1.13855689266511	1.25029603244695	1.14809102810872	0.766540502529902	0.995422815620811
actr2b	0.985657656427997	0.940662662706109	0.979787280673003	1.42873800216261	0.961162118060879	0.935781347829389	1.05785659872556	1.014342343572	0.965402823510312	1.08222169141333	1.09097973628374	1.02565106433986	1.0769303092238	0.985293968579275
actr3	0.999473906883583	0.953430378211474	1.08952147107221	1.13267769133913	0.925438683770057	0.909553518638127	0.970149210475382	1.02870611879454	0.885360821256463	1.07810316257172	1.00052609311642	1.0368787617472	0.832568254439795	1.03502832216594
actr5	1	1	1.00719155320754	1	1.02934474727223	1	1	1.05854058103721	1	1.02931657953475	1	1.02986043397932	1	1
actr6	1.05789812696974	0.993898625333058	1.0193172067933	0.976651669010197	1.00190328894276	0.951642995768122	0.970374885550406	1.16092916218586	1.12512805268939	0.998096711057238	0.944000570601937	1.12356868065226	1.06338707492285	0.960121793759445
actr8	0.956484994487547	1.02670860264391	1.00314797788025	0.944529205370484	0.930658956567785	1.00201848511808	0.99287592656004	1.02481097012861	0.975366364616591	0.997981514881923	0.978661271541157	1.00410106343383	1.26031551417765	1.0216604221468
acvr1ba	0.958009978938542	1.013617539687	1.18483150420192	0.964286585520903	0.986382460313004	0.969110166848374	1.22538866733908	0.977894213164455	0.921490408756489	1.3304414867571	1.03791695718979	1.10996277228636	1.12344778654938	0.945833323250175
ACVR1C	1	1	1	1.02978857349737	1	1	1	1	1	1.01954009081805	1	1	1	1
acvr1l	1.03453700493425	0.974462389686528	1.04217200984915	0.996530058869938	1.00953717949593	0.969405680253736	0.940457746119373	0.99551268901815	1.0599592619547	1.0933351704063	1.00346994113006	1.00606013385887	0.940457746119373	0.967146825162888
acvr2aa	0.93885139200227	0.992943953973418	1.06344187508035	0.980978941583008	1.02966160971143	1.13335833063111	0.923884691326094	1.06442054483778	1.01646600248471	1.15239923360933	0.968049235157565	1.00705604602658	0.853473640722598	0.97509875906583
acvrl1	2.73392612184377	0.861323017905132	1.06178502975179	1.01456882419466	0.862129905009474	1.10185492781567	0.985431175805338	0.822383880318677	0.848986509372958	1.90309195395142	1.1176315250911	0.951832498859361	1.4483632365595	0.792206889391403
acy1	1.0578488024993	1.15107237070032	0.980368434825648	1.11113202911106	0.956744918399141	0.923970089156775	1.11890427180163	1.00153950257682	0.89637893116394	1.01931016932045	0.926381179234113	1.05207487587374	0.89637893116394	0.998460497423177
acy3.1	0.963968992370358	0.943383275200383	0.983638251455544	1.27111928754743	0.915854485556004	0.971766644311646	1.04386322446384	1.11316157014689	1.03024540952122	0.954671472316033	0.893996927573329	1.01636174854446	1.02616555084765	1.02555862061035
acy3.2	1.01738631480412	0.979806996858298	1.08043021005416	1.33852956622662	0.99066032708426	0.962418402298662	1.04181732874777	0.99995357288517	0.962418402298662	1.00004642711483	0.962418402298662	1.10178742545253	0.962418402298662	1.01710176058039
acyp1	1.09785151117324	1.06984337495539	0.94557589791409	0.953171276156878	1.04818024037568	0.925599002249279	1.00196035083263	1.01602877501681	0.984290583283157	0.99803964916737	0.987615637310338	0.974390918733427	1.27184690550444	1.00457089146675
ada	0.853539261900336	0.926832160612161	1.10324080991309	1.15642030542277	0.937494468278585	0.993751649762109	1.06638189260021	1.00010007574343	0.99989992425657	1.02831807836312	0.90359497191123	1.01862967749031	1.09465794094826	0.910175127265455
ada2a	1.02963207959908	1.00129832440465	0.99417113609276	1.05284757823359	1.05157067336227	0.996102357135271	1.12604664962156	1.02292833257331	0.966357219456804	1.03805751625557	0.998701675595346	0.98558883276665	0.966357219456804	0.993781294935769
ada2b	0.986489902685179	1.11584968369089	0.966013390398073	0.959115857675404	1.0013508459752	1.24373660346709	0.998649154024795	0.996522226094884	1.20381883756311	0.96848440380146	1.413875259135	0.982978719271994	1.13775973263966	1.1785113078936
adad2	1.00708267490468	1.01085696211399	1.01434712975048	0.992917325095323	1.00747975397016	0.992917325095323	0.992917325095323	1.01226667326383	0.992917325095323	1.01799687618639	0.992917325095323	1.01762116928265	0.992917325095323	0.992917325095323
adal	0.971513917449827	0.989066846175244	0.999476255358173	1.08753780474148	1.02857877908965	1.00141778182757	0.971513917449827	0.990446169475426	0.971513917449827	1.01900390088481	1.10193597067155	1.00052374464183	0.971513917449827	1.02671407103865
adam10a	0.828556334125759	0.895459578980876	1.07032221512167	0.929594216899546	1.00839049467809	1.16639099296052	0.858754635343861	0.94946696184321	1.01849243367762	1.1796961268155	0.994737074862236	0.809913023597147	1.00526292513776	1.11103981320135
adam17a	0.925475169031568	1.01856815018141	1.09122852389322	1.04287451693558	0.990057164284664	0.997218313771304	1.08516330786443	1.02287341739493	1.00198397049627	1.1561460877306	0.954257017852046	0.958927260243704	0.998016029503734	0.94915881502655
adam17b	1	1	1	1	1	1	1	1.01948737088121	1	1.02931657953475	1	1	1	1
adam19a	1.04282357013897	1.01806760398399	1.02158266767387	1	1	1.03078068552661	1	1	1	1.02525844847018	1	1.01492367812878	1	1
adam22	1	1	1	1	1	1	1	1	1	1	1	1	1.37407981470783	1.01418178460881
adam28	0.891715292626767	0.965991666175997	1.09411235527003	1.19881798055936	0.955250629007822	1.07848938936305	0.913128504531554	0.975662948899283	1.33255517593406	1.22633159851019	1.08759344696352	0.961461454008457	0.843537203859842	1.02433705110072
adam8a	1.0205030648831	0.970814673785589	0.998756885901325	1.23267319683052	0.999302985036	1.000697014964	1.01083017753518	1.00867730640088	0.970814673785589	1.0087709707037	1.06847230762611	0.985302799499863	0.970814673785589	0.984582558384293
adam8b	1.02854091587655	1	1.02878223091414	1.02978857349737	1.02934474727223	1	1	1	1	1.02931657953475	1.03347049671417	1	1	1
adam9	1.01561603179584	0.985149236254176	0.978204267811975	1.07465143914826	0.940719958502561	0.970689284805069	0.998567432689131	0.957929362067323	1.00143256731087	1.05408577968049	1.00781114842762	0.937206748953661	1.38919429508783	1.027887305337
adamts1	1	1.01806760398399	1	1	1	1	1	1	1	1.01954009081805	1	1	1	1
adamts12	1.01426639404041	1	1	1	1	1	1	1	1	1.02931657953475	1	1	1	1
adamts13	1	1	1	1	1	1	1.0412184784904	1	1	1.0097678982691	1	1	1.18625891078189	1
adamts2	1	1	1.01438577543531	1	1	1.03078068552661	1	1	1	1.0097678982691	1	1	1	1
adamts9	1.01426639404041	1.01806760398399	1.00719155320754	1	1	1.03078068552661	1.0412184784904	1	1	1	1	1.00497310700307	1	1
adamtsl5	0.99904834419429	1.01001413827631	0.96491207365439	1.04376678543301	0.972073053866123	1.01703952605682	0.997510630433585	1.05161989995271	1.07975581578384	1.22321320735442	0.958022404557994	1.00095165580571	0.958022404557994	0.998825647946019
adamtsl7	1	1.01806760398399	1	1	1	1	1.0412184784904	1	1	1.0097678982691	1	1	1	1
adap2	1	1	1.00719155320754	1.02978857349737	1	1	1	1	1	1.0097678982691	1	1.00497310700307	1	1.01418178460881
adar	0.988070760257468	1.0754039173261	1.00848670444277	1.04601914156133	1.00372286198188	1.02233706058865	0.985139467074683	1.07053140902682	0.91006007078321	1.03115652616759	0.940520233392056	0.996277138018124	0.91006007078321	0.974730371030234
adarb1a	1	1	1.01438577543531	1	1.0146663055491	1	1.0412184784904	1	1	1.07826353176922	1	1	1	1
adarb1b	1	1.01806760398399	1.00719155320754	1	1	1	1	1	1	1.0097678982691	1	1.00497310700307	1	1
adat1	1	1.03615754530968	1	1	1	1	1	1	1	1	1	1	1	1.01418178460881
adat2	0.970225350634012	1.00129832248003	1.01858397991844	1.01361189164449	0.998701677519966	0.986022565588405	0.996007133151365	1.0500348465074	0.956578425879859	1.03144363190345	0.988595580940116	1.02808197688148	1.3144151061865	0.970144415077126
adat3	0.976112457224077	1.01461109375463	1.03865544987416	1.01976225788999	0.976497325151986	1.08111492733768	1.08156691149195	0.962382726036757	0.962382726036757	1.03378812944403	0.962382726036757	1.01030598990897	0.962382726036757	0.989694010091032
adck1	1.0106323857527	0.996417106680203	1.0035828933198	1.02609895089659	1.02565671485346	0.996417106680203	0.996417106680203	1.01583465639046	0.996417106680203	0.996417106680203	0.996417106680203	1.02120802564886	0.996417106680203	1.01054807946768
adck2	1.01047143712845	0.982431930058224	1.00363543191687	1.0410068428235	0.982431930058224	0.982431930058224	1.02292627943561	1.02074764596338	0.982431930058224	1.01123347387326	0.982431930058224	1.04115505456221	0.982431930058224	0.996364568083132
adck5	0.979022010871894	1.05266612902927	0.986084053907934	0.994004815620595	1.06459439697788	0.994962453100824	1.00503754689918	1.11644154975517	0.965251354697741	0.984112453830783	1.06234935486863	1.01331746615496	0.965251354697741	1.07517626111366
adcy2b	0.995139787894157	1.01311957949054	0.995139787894157	0.995139787894157	1.00973481208748	0.995139787894157	1.03615793583641	1.03395112151664	0.995139787894157	1.00486021210584	1.02844761089501	0.995139787894157	0.995139787894157	1.00925264602173
adcy6b	0.989426328419151	1.00730289149236	0.996541840504919	0.989426328419151	1.10585293604048	1.01988154908597	0.989426328419151	1.02801483205883	1.05216515526571	0.989426328419151	1.02254291909342	0.994346851422029	0.989426328419151	1.00345815949508
adcy7	0.952798309526013	1.00450653238224	0.98708424804048	1.06658706920359	1.00876385230123	0.952798309526013	0.992071206152896	1.00857567617694	0.952798309526013	1.00870074100291	1.04864361445195	0.995493467617762	0.952798309526013	1.03409083724442
adcy8	1.01426639404041	1	1.02158266767387	1	1	1	1	1	1	1.0097678982691	1	1.00497310700307	1	1
add1	1	1	1.01438577543531	1	1	1	1	1	1	1.0097678982691	1	1.01990114309971	1	1
add3a	1.01257098531532	0.979251491467922	1.03363243141233	1.08627058576905	0.986696631008864	1.04954974392049	0.945079728368184	0.945079728368184	1.06516854744725	1.01904500571377	0.976712016311159	0.987429014684677	1.29861497804028	0.985331728732922
adgra3	1.00004171140899	1.0037896108955	1.00015941852733	0.985975397868846	0.985975397868846	1.01632439652762	1.1080813662062	0.985975397868846	0.985975397868846	1.10182614395703	0.985975397868846	0.995783552045694	1.16962210153363	0.999958288591012
adgrb1a	1	1	1.00719155320754	1	1.0146663055491	1	1.06535867662422	1	1	1.01954009081805	1	1.00497310700307	1	1
adgre10	1.27515861155529	0.883682612895071	0.990677056107191	1.07595403485798	1.02146133916698	1.00195053859534	0.939609394686063	0.979802966867778	0.978294424218606	1.03473184281893	1.10189792793496	0.998049461404664	1.02967265606684	0.966849638659272
adgre5b.3	0.925601830607119	0.932456167695266	1.02710547657059	0.92672461936543	0.979272147216583	0.927617438208367	1.1233211187131	1.02317171975271	1.07177932946219	1.17052415041658	1.02072785278342	1.03023553385675	0.899917364802449	0.899917364802449
adgre9	1	1	1.00719155320754	1	1.02934474727223	1	1	1.01948737088121	1	1.01954009081805	1	1.01492367812878	1	1
adgrf11	1	1	1	1	1.0146663055491	1	1	1	1	1.0097678982691	1.03347049671417	1	1	1
adgrf3a	0.956649077904565	1.03124364379499	0.997103763707781	0.985558027359507	1.02582868912615	1.01610712186236	1.08380155959286	0.966377928562854	0.989080265714983	1.00289623629222	1.08632308165907	1.02366071112199	0.930103084026839	0.943293605628502
adgrf3b	1.03669737689887	0.998404763981637	1.0294514681793	1.15663204063921	1.00946410182818	1.07136742528669	0.98068611561216	0.999797109665145	0.98068611561216	1.04782931407268	0.98068611561216	1.00020289033486	0.98068611561216	0.994593994872627
adgrf6	0.924388290399656	1.16270303025631	0.93118104608402	0.927607507455252	1.12851899897953	1.83365717642862	0.956845945835149	0.968015572091702	1.48999544856679	0.926385230785159	1.91049457495265	0.990012646956304	1.0099873530437	1.26411043295514
adgrf8	1.00222253930598	1.04175097783569	0.995231708310924	0.988125550836353	1.11898746096321	0.988125550836353	0.988125550836353	0.988125550836353	1.1136840904388	0.997777460694023	1.22089882163166	1.00287201850786	0.988125550836353	1.01616738582576
adgrg1	1.88168218432543	0.951170932222459	1.0600062051901	1.368715890071	0.912978970854454	1.02382684490047	1.07030012452718	0.938874262334426	0.886951600300923	1.13097911838275	0.976173155099526	0.97097942243298	1.05215423928922	0.899530156854834
adgrg11	0.99295903442421	1.01089942503051	0.99295903442421	0.99295903442421	1.02209716634107	1.02352299420363	0.99295903442421	0.99295903442421	1.05592186767123	1.01236154413546	1.02619386652321	0.99295903442421	0.99295903442421	1.00704096557579
adgrg3	1.01426639404041	1.01806760398399	1.00719155320754	1.26973070156	1	1	1	1	1	1.03909736630793	1	1.00497310700307	1	1
adgrg4a	1	1	1	1	1	1.03078068552661	1.08249938515252	1	1	1	1	1	1	1
adgrg6	1.14303024743121	1.03615754530968	1	1	1	1	1	1	1	1	1	1.00497310700307	1.37407981470783	1
adgrl2a	1.14263392886673	0.955625174550257	0.992739651340821	0.994631202540836	1.04911930061566	0.967558508565302	1.01610507970077	0.975274529263994	1.0579395432967	1.258120269147	0.970083342157453	0.971370970040565	1.11350059096426	1.00536879745916
adgrl2b.1	1	1.01806760398399	1.00719155320754	1	1	1	1	1	1.06340929591675	1	1	1	1	1
ADGRL3	1	1.0542698515932	1.01438577543531	1	1.05873807941899	1	1	1	1	1.0097678982691	1	1.00497310700307	1	1
adgrl3.1	1.00004171140899	1.0037896108955	0.993066092403946	0.985975397868846	0.985975397868846	0.985975397868846	1.1080813662062	1.04369497054849	0.985975397868846	1.09214855946417	1.01897648418347	1.04491032687048	0.985975397868846	0.999958288591012
adgrl4	1.01426639404041	1	1	1	1.0146663055491	1	1	1	1	1.01954009081805	1	1	1	1
adgrv1	1	1.01806760398399	1	1	1.0146663055491	1	1	1	1	1.0097678982691	1	1	1	1
adh5	1.58240728121574	0.792381042201499	1.16706599214743	1.06242408865781	0.63119181387317	0.798239999922064	0.946093787057283	1.21693306650559	0.448155767359601	1.05390621294272	0.55741161505872	1.35786444364973	1.05423405615924	0.690557530575405
adh8a	0.992960819975738	1.00703918002426	1.05885886194065	1.00815694215031	1.00772243889255	0.978994104320272	0.978994104320272	0.978994104320272	0.978994104320272	1.06122666215883	1.01176152327211	0.988732810918989	1.45349034710402	0.992877987841041
adh8b	1.08333331629554	0.876346260611033	1.02156702232719	0.99750512598019	0.895444096378251	1.00249487401981	1.02060008059583	0.994899695371989	1.00728574716377	1.07010143188199	0.902433115789918	0.964001211847616	1.16214924347282	0.88178755249288
adhfe1	0.994140539035815	0.965342848689396	1.06496869079249	0.997602670925803	1.13185667743115	0.9720575149462	0.991191238740717	0.987168882015367	1.03199996474956	1.08626034640992	1.03857324357284	1.0023973290742	0.915650625151221	1.15928195430438
adi1	0.856312171763032	1.10464742192017	1.0035179399079	0.965926679967895	1.05378633340217	0.996482060092101	0.80297232912735	1.17292107107593	1.03308709487052	0.98728956835935	0.889961756533234	1.08723107709169	0.914338243320705	1.101959684159
adipor1a	1.02617101214625	0.961638273983225	1.00175433441306	1.03902898235865	0.998245665586941	1.01827264859358	1.03666280412582	0.959860908865239	0.859076544999956	1.09191001798314	0.974404308052101	0.947273199684926	1.01908720654991	0.944634802205766
adipor1b	0.891560710588137	1.21145220435512	0.953273060041209	0.891013235364995	1.06920367410208	1.03660934987153	1.0374319399537	0.96339065012847	1.35140838896668	0.859080141436051	1.47004531567444	0.950718578758479	0.75547302689818	1.21087304990787
adipor2	1.01310823903034	0.84790621300383	0.771089682413209	0.988552948699049	1.01144705130095	1.07013541449063	0.810565104498787	1.06834325837588	1.14171238838552	0.84598142874419	1.20013582206672	0.898060234195355	0.621199885340776	1.1364153344395
adka	1.32299779928134	1.02400348999378	1.09803049228464	1.2647384925958	0.953767484025519	0.932259914156151	0.979696924995889	1.14905984786639	1.01632204166022	0.983677958339776	0.939194495011772	1.29159643931617	0.853352764304994	0.969887436652075
adkb	1.08365408501181	0.948976676315016	0.988043015193665	1.04382454993944	1.0858275261848	0.919945059477759	0.911551350478007	1.04045896392831	1.22027889846756	0.912812453808242	1.01195698480634	0.972470913286809	0.842080247786537	1.03470408317046
adma	0.983651571335214	0.96545836924481	1.88379004202215	1.05253766984243	0.961893731332145	0.999572404754693	1.30148893205505	1.0768717145687	0.964319307468856	1.56791625789987	1.00042759524531	0.945263996593063	2.0521953713361	0.994903136055913
admb	1.24004035561704	0.964871234037301	1.01538258401833	1.00425466110103	0.989482091682697	1.05251263995666	1.10436193274764	0.995540435762075	1.00784371845514	0.980954367732461	0.979469290254937	0.99574533889897	1.66278553904813	0.98811333626538
adnp2a	0.991513357586654	1.06882646036592	0.991745985262881	0.963999917049157	1.04311182807206	0.993672495343523	1.00373452689479	1.02043303231304	0.963999917049157	1.07726857452325	0.996265473105209	1.05332674917749	0.963999917049157	1.00505774936524
adnp2b	0.977676041424875	0.956797607956654	1.02677770764271	1.0765690191524	0.941787412492184	1.03992511824227	1.02232395857512	1.04935103359883	0.877343881201325	1.09272311252059	0.936127344851669	1.06611337959394	0.877343881201325	0.914710936240261
adnpa	0.995085323740475	0.949407869616922	1.08474146784311	0.97453610615862	0.993384329393057	1.00491467625952	1.0866855438419	1.0513015502406	0.981188578408649	1.16179794287477	0.92889725138823	1.07981278189925	1.19622963638684	0.932431713518733
adnpb	0.999325873256685	0.962413655964052	1.02025526306762	1.00169677135573	0.98696182845315	1.09121857426337	1.02332319265102	1.00067412674332	0.945333740311402	1.02858534757104	0.976974530160288	1.00183938638384	0.945333740311402	0.97216119430578
adoa	1.05269098993391	0.98252559993368	0.989591485063375	0.98252559993368	0.98252559993368	0.98252559993368	0.98252559993368	1.02084496904699	1.04482685644566	1.04979473967031	1.01541121979785	1.01675901306737	0.98252559993368	1.01040851493663
adob	1.02166991986102	0.970715443223462	0.958174460445098	0.887029267085791	1.23200674244014	1.04772124129414	1.0037107325228	0.996289267477203	1.30436938375071	0.945674696263087	0.977005962967193	0.917155875937456	1.18359150832117	1.07083428425816
adora2aa	1	1	1.00719155320754	1	1	1	1	1	1	1	1.03347049671417	1.00497310700307	1	1
adprh	1.06794530803068	1.00593070325621	0.998770541917593	0.970827947747617	1.01357868185978	1.00071069750768	1.01084399862973	0.970827947747617	1.0323874643706	0.999289302492322	1.00332204138273	0.985316271558228	0.970827947747617	0.970827947747617
adprhl2	0.945254458502332	1.00500470787352	0.991369550064858	1.01468965371162	0.986367300067231	1.04631990381846	1.01869334518047	0.994995292126484	0.963914133667099	1.03965690657368	1.08929740180842	1.07298954232706	0.9064375658256	0.945043753361992
adprm	0.962186148120822	1.04236185464995	0.953755168010857	1.06105064120606	0.995770295776151	1.12051520606584	1.00839375098159	1.02565220825022	0.941834028740991	0.892863375219965	1.00422970422385	0.956661693563426	0.835650142114742	1.09430463534021
adra1d	1.01426639404041	1	1	1	1.0146663055491	1	1	1	1	1.0097678982691	1	1	1.18625891078189	1.01418178460881
adrb2a	0.960743174351861	0.92525609074567	1.06363327208707	1.09921117427758	1.00237237925285	1.03740984790522	1.05901965839196	0.997627620747152	0.96646423494094	1.0476342183477	1.24649371876395	0.96315964393919	0.908835608877916	0.973418896935746
adrb3a	1.49139116293592	0.893137772354546	0.989285299128944	0.94689490286056	0.88175583489622	1.0022839086136	1.16401902931658	0.923758643189652	1.15281860468535	1.23224092492455	1.05725922449115	0.997716091386404	1.14438397728799	0.951520829663329
adrb3b	1	1	1.00719155320754	1.05962236260155	1	1	1	1	1	1.0097678982691	1	1.00497310700307	1	1
adrm1	0.966091587613484	0.90070276233254	1.04169582540679	1.18355573489215	0.931141087217332	0.854648416363586	1.02645109113882	1.25691221152177	1.1430622373195	1.00204639879072	0.99795360120928	1.16118325939082	0.663078267377233	0.937447534859235
adsl	0.988257095869406	1.06739785461542	0.998545580409415	1.22609558283659	1.12706536181949	0.767152376988325	0.932087193298972	1.11810216230749	1.19711411860522	1.00145441959058	0.956277963412058	1.02792121667054	0.992959257141589	0.910574867336328
adss	0.97729607845534	1.04805676170643	0.998388734935617	0.97729607845534	1.02033163887141	1.12811337191236	0.97729607845534	0.996341009596948	1.0392657346924	0.97729607845534	1.01000666363805	1.00161126506438	0.97729607845534	1.04674427517663
adssl	0.705455948588932	0.982001764801493	1.19522994922354	1.30256163846556	0.900271496106888	0.764374514507877	1.1486489067022	1.12650275663476	0.912403202927617	1.01799823519851	1.12051566471738	1.32013203158714	0.7740524378194	0.902285607416346
adssl1	1	1	1.00719155320754	1	1	1.03078068552661	1	1	1	1.0097678982691	1	1	1	1
aebp1	1.06570903580228	0.999303200691647	0.988627610672617	1.010808136419	0.995964592922189	0.981568607802751	1.02202737235032	1.00069679930835	0.981568607802751	1.00636150790288	1.01442219666494	0.986450053520204	2.29400098914763	0.981568607802751
aebp2	0.993334519059549	0.952543217763261	1.00741657849014	0.952543217763261	0.966513507643698	0.981863150999736	1.0705088508202	1.00830565119418	1.01294331253191	1.06446572891074	0.98442531240351	1.07895040186825	0.952543217763261	1.00666548094045
aes	1.06875577606075	0.997519614110686	1.00469332949113	0.997519614110686	1.02679157508586	0.997519614110686	0.997519614110686	0.997519614110686	1.12427183286116	1.0170112379632	0.997519614110686	1.00248038588931	0.997519614110686	1.02582804151033
afap1l1a	0.995971737155879	0.990950802701323	1.21264509370353	1.05411279670207	0.946259879914023	1.00402826284412	1.07851837273926	0.963570630051083	1.00733002666807	1.34544669921496	0.953645520956217	0.963181365118547	1.06023315519115	0.919125925072499
afap1l1b	1.13292729347998	0.991161254066607	0.991161254066607	1.05025662975317	0.991161254066607	1.02166987693419	0.991161254066607	1.02981742134403	0.991161254066607	1.02021871180322	1.09086562137814	1.00883874593339	0.991161254066607	0.991161254066607
afap1l2	0.921306898053074	1.01826114556234	0.866881732485342	1.02631844768708	0.993379378590764	1.53929961737062	0.988792178705122	1.03169232216948	1.405731636812	0.939943987171149	0.991092656385217	0.861231131142827	1.00662062140924	1.45061237899482
afdna	1.04485415917709	1.02116451293396	0.962388137187773	0.94488225124515	1.08902912877098	0.974170528937624	0.965282059075436	0.978835487066042	1.06201174786249	1.0490867372226	1.27129554055309	0.949466941373321	0.891716034498655	1.05186203726563
aff2	1.11190734096086	0.990350337832168	1.0117247400543	0.990350337832168	0.990350337832168	0.990350337832168	1.03117107193006	1.00964966216783	1.05314775546503	1.04845601596496	0.990350337832168	0.990350337832168	1.17481191304926	0.990350337832168
aff3	1.53276639526828	0.990238445029816	0.990238445029816	1.10849852517317	1.0132626471228	0.990238445029816	1.03105456707664	1.00953558886894	0.990238445029816	0.999910993423022	0.990238445029816	1.00008900657698	1.17467917921542	0.990238445029816
afg1la	0.975004148101469	1.01202335241066	0.949757824665557	1.00527252274832	1.31142574441612	0.953346204134229	0.972111619420859	1.05637430683818	1.35987563166988	0.994727477251679	1.17050959933881	0.974124296711713	0.898025100756887	1.18902066343296
afg1lb	1.05243420978963	0.995684216688678	0.985219480101139	1.02895798660118	0.972144197087244	1.01965622499524	1.02234503883684	0.981263745665564	1.00431578331132	1.03843801911885	0.976040679183494	0.963225372737837	0.94443013350331	1.03848903517568
afg3l2	0.941347621374185	1.03018622258263	0.9660826893377	1.02820420446041	1.14253428872357	1.00633082145552	0.979760116505049	1.05993210387981	0.982571288328706	1.05141061785389	0.988829733350546	0.993669178544484	0.871794617388528	1.17221924244232
afmid	0.999824639522309	0.993433476086005	1.00017536047769	0.987327117226545	1.02919111099539	1.0178298011592	0.958766821303308	0.977450665938641	0.958766821303308	0.986874585075329	1.02300575406029	1.01129201770012	1.13734568513307	1.04056858104306
aftpha	1	1	1	1	1.0146663055491	1	1	1	1	1	1	1	1	1.02837881781892
aftphb	1.01426639404041	1	1	1	1	1.03078068552661	1	1	1	1	1.03347049671417	1.01285827023113	1	1.04259111602599
aga	0.959061663729864	1.04619496757218	1.01664459926612	0.949877491098253	0.910238052113471	0.95246319000862	0.907782186790906	0.939942853269251	1.03834705233677	0.991412764994883	1.01828116886002	1.02873453157658	1.03423511047467	1.00858723500512
agap1	1.07105319148085	1.04288837601696	0.972051385205288	0.980588699280417	1.04797002163814	0.982421672625631	1.04001916399523	0.961505309354134	0.925413367902983	1.1160764490973	0.956387412992628	0.969580421648515	1.09777985383159	1.01757832737437
agap2	1	1	1.00719155320754	1.05962236260155	1	1	1	1	1	1.0097678982691	1	1	1	1.01418178460881
agap3	1	1	1.01438577543531	1	1	1	1	1	1	1.02931657953475	1	1.00994766623797	1	1
agbl2	1.02854091587655	1	1	1.02978857349737	1	1	1	1.01948737088121	1	1	1	1.00497310700307	1	1.01418178460881
agbl5	0.994940866339594	1.0198292973167	1.00911079361663	1.05390994740654	0.981519507396813	1.02692295671417	0.967332316081643	1.00505913366041	1.0286701771619	1.01461789258416	0.967332316081643	0.986583334928957	0.967332316081643	0.981050814633459
agfg1a	1.01426639404041	1.01806760398399	1.01438577543531	1	1	1	1.0412184784904	1	1	1.0097678982691	1	1	1	1.01418178460881
agfg1b	1.06779014735263	1.01021212211186	0.999594695845327	0.986753911806575	1.00040530415467	1.01723888701488	0.997706163320823	1.01430437861344	1.01896963085696	1.06139350789312	0.95821019692941	0.996371437633527	0.95821019692941	0.95821019692941
aggf1	0.959073165955838	1.01158618667129	0.998061451395516	0.936019437890793	0.93523830465249	1.07445843693339	0.919762331709648	0.997132359667644	1.05205028241107	1.00957463121887	1.00193854860448	1.00500430154665	0.883351910007551	1.00398329447812
agk	0.930160637045575	0.978369677207925	1.08281840865665	0.997862031122844	1.15831342765672	1.00213796887716	0.975677970114342	1.17618763109089	0.868162306590345	1.06415121814337	0.984709798624667	1.127631167892	0.868162306590345	1.00432576383624
agla	1.0046175918023	0.980768611194728	0.98415489332363	0.99206015897261	0.991632593230666	1.11203007039434	1.00307130597525	0.982136362022429	1.0244491173341	1.01045449510065	1.02790983180306	0.996928694024749	0.963362950904931	1.04555685134152
agmo	1.35607372274531	1.0274450927123	0.998722658970821	1.02112967391928	0.99159157539621	0.99159157539621	1.03246347141794	0.99159157539621	0.99159157539621	1.00127734102918	0.99159157539621	0.996522866403993	1.17628434217	1.00565411353839
ago3b	1	1.01806760398399	1	1	1.0146663055491	1	1	1.01948737088121	1	1	1	1	1	1
ago4	1	1	1.01438577543531	1	1.0146663055491	1	1	1	1	1	1	1	1.18625891078189	1
agpat2	1.0049826252791	0.9387186736521	0.928852650383957	1.0234184493982	0.942697170136528	1.110695623088	0.963854164589812	1.13544769721763	1.46506544476771	0.995017374720899	0.920198991243127	0.95695349673921	1.05624133105424	1.18428862803374
agpat3	1.00650171807584	0.956309092540058	1.09545155424252	0.998240011218147	1.06261101257562	1.00175998878185	0.965311089198961	1.01387761068757	0.94828763857549	1.03157057890145	0.951491070250163	1.02534970181398	0.89174285217996	0.917049460123301
agpat4	1.07732627283869	0.927687351324997	1.03260034681644	0.850650978414364	0.975875640847006	0.929308301660329	1.02649552446511	1.08476301595012	0.904590158026517	1.02733550302321	1.05103928978142	0.990907696890631	1.00909230310937	0.911099575101105
agpat5	0.976601168906211	0.994246012076309	1.01174364060826	1.06400837586847	0.976601168906211	0.976601168906211	1.01685518318047	1.0146894799592	0.976601168906211	0.995684044439654	1.00928849512114	1.00576290363446	0.976601168906211	1.00431595556035
agpat9l	0.963495781525779	1.04375118722921	1.13955087770054	0.938589979098411	1.05909133741891	1.08033901717166	0.986632694742108	0.98262883706053	0.911439496663637	1.06332139011143	1.05176474825131	0.997787247638775	0.911439496663637	1.00221275236123
agps	1.07560630798475	1.00109310467492	0.957607184070998	1.04367723542214	0.998906895325076	0.974510239170546	0.91796102184567	1.0617439911961	1.03460393753322	0.96283320837681	1.04119380224771	1.03248980596542	0.91796102184567	0.970118369758341
agr1	0.811615767188319	1.01730117836441	0.834865573578079	0.74799839447139	0.982698821635589	0.960788990211588	1.16761429430217	1.10235903603058	2.64799182969345	0.886415496579112	3.48442083454855	1.77984510318949	0.616633929898286	1.1722460321059
agr2	0.713383570783275	1.12597100141833	1.17053886901979	0.696158489330262	0.979271253821647	1.02072874617835	2.62627763144094	1.13425163659259	0.584169179737511	0.827660989501176	1.70513127849382	1.28474496577043	0.438669226802774	0.905981077612866
agrn	1.10651870206685	1.00521132953055	0.994788670469448	1.05944085725587	0.975878340525722	1.09254507121206	1.07405329723274	0.957685834052302	0.980183974839526	1.64305846306412	0.952588267977649	0.958445950282988	1.61715125978873	0.96099508266733
agrp	0.992635392989197	1.04953365177891	0.97867325470083	1.0078265348784	1.07939767020878	0.97867325470083	0.97867325470083	1.04716347096223	1.04073023671397	1.0073646070108	0.97867325470083	0.988408769594621	0.97867325470083	1.06217342665707
agt	1	1	1	1	1	1	1	1	1	1	1	1	1.5634758108697	1
agtr2	1.02854091587655	1	1.00719155320754	1	1.0146663055491	1	1	1	1	1.0097678982691	1	1.00497310700307	1	1
agtrap	0.996417106680203	1.05049251518466	1.0035828933198	1.05582584871708	1.02565671485346	0.996417106680203	0.996417106680203	1.01583465639046	1.1230292326836	0.996417106680203	0.996417106680203	0.996417106680203	0.996417106680203	1.01054807946768
agxt2	1.01175062198862	1.0155424034647	1.00469332949113	0.997519614110686	1.04144572469851	1.02822395165925	0.997519614110686	0.997519614110686	0.997519614110686	1.03652000386292	0.997519614110686	1.00248038588931	0.997519614110686	0.997519614110686
agxta	1.01426639404041	1	1	1	1	1	1	1	1	1	1	1	1.5634758108697	1
agxtb	1	1	1	1	1	1	1	1	1	1	1	1	1.86692036782887	1
ahctf1	0.959310233132351	0.942354684658437	0.997255787564872	1.00241922144141	1.00019904452411	1.00743355090679	1.02562795072216	0.999800955475888	0.90382561629153	1.00829664781617	0.964032170986462	1.0328035825204	1.16787443943811	0.922448025521006
ahcy	0.698420361532652	0.989788492431322	1.66721592308973	1.31262849940714	0.674657427605258	0.794818219195427	1.10094352034316	1.26542296954401	0.539995060036078	1.15578311866459	0.538594136133965	1.83323585205608	1.01021150756868	0.732228480081624
ahcyl1	0.797009595523694	1.0866335133791	0.882644315504002	0.932088572037672	1.65782547979102	1.08973565896951	0.946853162961019	1.12099051148512	4.26933403010027	0.896798821079167	1.43281011183099	0.897889058181826	0.734083668995718	1.05314683703898
ahcyl2	1.05761500236525	1.03104948322937	0.968351290544402	0.961437064737639	1.14565943577916	0.961437064737639	1.0010660377104	0.998933962289603	1.20673226326141	0.980223632298454	1.05815137217876	0.980570761344346	1.140513285201	0.988721512042187
ahi1	1.05277625599199	0.988079096998125	0.995184920397446	1.01751256380027	0.988079096998125	1.04894780303313	0.988079096998125	1.04592182144712	0.988079096998125	1.02671038739467	0.988079096998125	0.997908178071776	1.17211763337134	1.00209182192822
ahnak	1.24485320255512	0.800837151657107	1.73077060233706	1.13166206726601	0.710515471109433	0.893391816913461	1.30656069295446	0.688037121184997	0.736894715963257	1.95834583203691	1.10660818308654	0.813075714127176	1.76797026412152	0.6965960297581
ahr2	0.991455303513692	0.995876265441018	1.07533946373159	0.994908083969784	0.993701448740521	1.1391123051385	1.25399499848612	0.966635331114491	0.971081331488964	1.21490505476743	1.22132591402543	1.05267542730491	0.913177395775729	1.00412373455898
ahsa1a	2.39934954339755	1.02101309914164	0.992470473071116	0.985384031379589	1.00829536267718	1.01571482737242	1.14821762054955	0.985384031379589	0.985384031379589	1.00064146453042	1.08450724771245	0.990284451606751	0.985384031379589	0.999358535469579
ahsa1b	1.44505482169049	0.95283026034268	0.954148453979532	1.15466192567418	0.815338424899509	1.0728389308928	0.963547192561587	1.16757743882117	1.062534534509	0.947425755909556	1.03436153552871	1.03897961684859	0.96414931844429	0.965638464471285
ahsg1	1.01426639404041	1	1	1	1	1	1.0412184784904	1	1	1	1	1.00497310700307	2.31877386449768	1
aicda	1	1	1	1.05962236260155	1	1	1	1	1	1	1.03347049671417	1	1	1
aida	0.947755194319495	0.991141279072393	1.02685439019299	1.04461175029984	1.00237237925285	0.936810191950171	1.02138836863376	0.997627620747152	1.08240073763702	1.05134352676285	1.03084333725098	0.96315964393919	0.908835608877916	0.947543931744184
aif1l	1.02208300420521	1.03700397461217	0.996939977427037	1.36295489969506	0.97206277677552	1.00564769427893	1.13034905290664	0.940864756972804	0.962967733764832	1.00306002257296	0.966220756597297	0.955157226247067	1.41580176529432	0.918389879137162
aifm1	0.793570919290146	1.0904241026137	0.851609420547177	0.811173690476692	1.35410597825035	1.16463213825441	0.786580099900615	1.08011812496832	1.1076843785085	0.87189441033315	1.1011994952471	0.919881875031675	0.609825924738273	1.35559651738725
aifm2	1.04522623725224	0.901822786556871	1.02858875720944	0.977614651440316	0.900760651432065	1.00848197353804	1.04687968939999	0.973546913316359	0.855822986433878	0.998811094586367	1.37732432238447	1.19825707650234	0.987400088834055	1.00118890541363
aifm4	0.98578104970113	1.05715608348115	1.02540820851309	1.01514606095247	1.00023881578056	0.98578104970113	1.02641344469448	1.00499133062432	1.04828873199076	0.98578104970113	0.98578104970113	0.995587270567272	0.98578104970113	0.999761184219443
aim1a	1.04646785029178	0.980658706416571	1.10435822535823	1.03324473772888	1.01261188321837	0.984151717311861	1.15133263132884	0.92735394134785	0.98738811678163	1.15177771239838	1.18915382260767	0.963446178026533	0.876068388836996	0.950814337765245
aim1b	0.884241600745618	1.04583686212442	0.994551729114434	0.862986636962877	1.00171309057302	1.26024738076199	0.982785205134878	1.00629295297441	1.18020806083025	0.998286909426979	1.2613180147063	0.992060121154624	0.966123049224337	1.10693628393485
aimp1	0.879745346752136	1.00799922752962	0.992170217409612	1.29286626203051	1.03581860475717	0.864949197366179	0.911809328260981	1.16529565165098	1.00782978259039	0.918353930511017	0.980599809713517	1.24187723095483	0.721689841402888	1.087116867248
aimp2	0.96043412242523	0.919314409718751	1.09713292723143	0.943910275226392	0.985766195760374	1.10293027807632	1.07919955691039	1.01423380423963	1.07470918134577	1.08518149928175	0.933610277151958	1.15364756031004	0.787882029782731	0.941481578236595
aip	0.924783629142534	0.988682324211419	1.01131767578858	1.06452282184679	0.89338820200567	0.824393390137229	0.960933637877089	1.03612409053216	1.02148202252936	1.14065835489886	0.851455846888119	1.06411350580442	1.08918304043644	0.885321717342272
ajuba	1.09592158100531	0.961027891872333	0.931987671401131	0.96009358965976	1.11773185335449	1.01721405914502	1.2469351547959	0.950052103063221	0.993197572101175	1.13238853257161	0.969868159321142	0.967285625879539	1.21087056726832	1.00680242789883
ak1	1.12535058405434	1.05669954663938	1.0483805448779	0.692548264864547	0.951619455122103	1.50496187558013	0.936108257710536	0.675929214205615	1.10681971677755	1.30752785092728	0.872854418248659	0.841355459793547	0.637646812908842	1.57024517177647
ak2	0.997506234488765	1.00249376551123	1.42391337357678	1.33102031728068	0.898549130148995	0.890076696986273	1.06496896839345	1.55913908063458	0.935757286496034	1.16699119403492	0.897623792837108	1.77028296457445	0.830115810913288	0.940343520015322
ak3	1.01058042133353	0.911765932974577	1.00078200496856	0.817585013806503	1.2150775498608	0.986491714699343	0.995219504607776	0.922853471367626	1.16840262167537	1.01440753749291	1.05824583239284	0.957034674704256	1.35370896502432	0.999217995031438
ak4	2.54216683972054	0.929590926061236	1.02542113721303	0.999908802697533	0.940382132589388	1.10209824200158	0.907106069176488	0.976061445679031	1.18749934066866	1.00009119730247	0.95427620044167	0.874091129676201	2.66634879343475	1.02169692431538
ak5	0.992700697807517	1.19238785131941	1.00690789374587	0.978737640959414	0.993092106254128	1.16010822986446	0.978737640959414	1.03603351114417	0.978737640959414	0.978737640959414	1.07719227370002	1.00796317167036	0.978737640959414	1.02042316938452
ak5l	0.974957608773967	0.974957608773967	0.995999794840245	1.00400020515975	1.01789019389374	1.02254096012691	1.01514387800026	0.9939569692896	0.974957608773967	1.07037910054742	1.04028135056324	1.0040702660834	0.974957608773967	0.974957608773967
akap11	1.0044742607129	0.976601168906211	0.983624448174947	1.00569272460379	1.01960612874734	0.976601168906211	1.01685518318047	0.976601168906211	0.976601168906211	0.995684044439654	1.00928849512114	0.976601168906211	1.158501838895	1.00431595556035
akap12b	1.120955280677	1.0021566648112	0.95711761969637	1.22520742206949	0.984599206898074	0.989622620276955	1.06304395757112	0.949745467355548	0.992877010903111	1.71045817869526	1.73230756077025	0.997843335188798	1.04502109350249	0.905938448145003
AKAP13	1.01134410556777	0.987335441815431	0.997726628876658	1.14380845130202	0.984036817559225	0.969813240252127	1.00978746643516	1.04556194889867	0.969813240252127	1.05522065516791	1.00227337112334	1.00843657844859	0.969813240252127	0.983566922736159
akap17a	0.978988195242015	0.972730224283233	1.01996755881155	1.05090135664823	1.02966100068635	0.967682503455057	1.01623529594735	0.975399512979879	0.998313786937504	1.01225873598288	1.0016862130625	1.02577647099699	0.938786026011619	0.952099687226281
akap1b	0.915613317137113	1.02100102037088	0.965048032546174	0.91880197501765	1.06752804702898	0.999600189453876	0.912896982252462	1.02531657080035	1.11280248167237	0.942412651252113	0.871549776967669	1.00427744558321	1.00039981054612	1.00690101292988
akap8l	1.02766743046945	0.818438597809165	0.982042094069257	1.10159612926464	0.881639325387031	1.01795790593074	0.864612357773301	1.19382923226449	0.704341141675789	1.11763337908786	0.923915182903387	1.02141666162388	1.20159955940055	0.920971534971208
akap9	0.877432508499371	1.06289672048653	0.973341202401697	0.909418001125748	1.0266587975983	1.32887424425829	1.2860687469835	0.89990652352887	0.887638624755656	0.949184103720315	1.23048341064294	0.920405336428569	1.46446581163067	1.10518928500964
akip1	0.958967385696886	0.938488478664157	0.997239072708307	1.11866035393813	0.923765515951085	0.94012830183521	1.00276092729169	1.04626712461781	1.02489992397515	1.01242657568229	1.03415893357408	1.05438107028647	0.860555165989964	0.933977530392836
akirin1	0.877889309340313	1.03201483693303	1.071005359487	1.03721329035931	0.853851812121323	0.863665915840712	0.967985163066969	1.04121741731181	1.06356490916819	1.06549248347193	0.946695838361253	1.08940676038822	0.813149866935714	0.924793142712325
akirin2	0.945427133047286	0.941252877786708	1.04127814404458	1.18022158522709	0.863690436042767	0.958721855955415	1.13531537790491	1.17689065588569	0.921977753132483	1.13988823807183	1.07801421131048	1.11554415558857	0.828850029319969	0.89472678976037
akna	1	1	1.00719155320754	1	1	1	1	1	1	1	1	1.00994766623797	1	1
akr1a1b	0.962880951170646	1.07205196295126	1.02278435743256	1.14920821639324	0.85400199885921	0.977215642567438	1.08285499671006	1.29060898632105	0.882128641575664	0.965820779126584	0.939979277080513	1.24631586635919	0.702816355953997	1.1203831672597
akr1b1	1.37872954954441	0.996212952185349	0.975280499163097	0.961449305363696	1.00378704781465	1.05035184085195	1.12709838193773	0.980185424560797	1.08361816394759	0.961449305363696	0.993629491179711	0.992960267209936	1.32110808336512	1.07094122620005
akr7a3	0.8812462422484	1.04961522662558	1.04492768298521	0.98302047213224	1.05688645575546	0.974420482190781	0.933489040230647	1.11069895618195	1.05709619261565	0.975399294277637	1.01697952786776	0.965408259412066	0.950320338280016	1.31969468538059
akt1s1	1.36110983880889	0.904345238291881	0.998224904573691	0.856698562730404	0.957380665415971	1.1501479458204	0.8917669837617	1.03683198000627	0.960556168882418	1.1094281924035	0.85734586068324	1.00177509542631	1.28188103540694	1.04016531934855
akt2	1.042703208108	0.994839947725656	0.95820060654866	1.0211706474466	0.965809605158953	0.940306111819703	1.06297163062477	1.00135049465665	1.0864399616741	0.997795697013854	1.03469016314596	0.998649505343349	1.25347289296342	0.990058139909728
akt2l	1.33531102449785	0.940098107890479	1.00326648150823	1.0336937654421	1.00484096273759	0.980299376757327	0.961475954739072	0.95942819847369	0.981967271222796	1.05912862971742	1.01630368277298	0.987827728571351	1.6200934217367	0.996733518491765
aktip	0.952079573800429	0.957266211830086	0.91801932518528	0.931861628247513	1.04799317589493	1.00802352031756	1.06374004461734	1.03604113161971	0.991976479682442	1.02997753787629	0.954331099677103	0.911934108779933	1.46370521600132	1.06563265834702
AL590149.1	1	1.01806760398399	1	1	1.0146663055491	1	1.0412184784904	1	1	1.0097678982691	1	1.01990114309971	1	1
AL590151.3	1.01426639404041	1	1	1	1	1	1	1.01948737088121	1	1.0097678982691	1	1.00497310700307	1	1
AL732488.1	1.62476184802543	0.987066201834508	0.976521340089711	1.05632478635276	0.997999942334164	0.969548778462094	1.04953595656059	0.969548778462094	1.03102718386133	0.997972632338701	1.00200005766584	1.01299452974045	1.51586606258375	0.983298710405983
AL772300.1	0.994124637932784	1.03963341072011	0.994473359427536	0.953300890389639	0.981275264092515	0.953300890389639	0.953300890389639	1.00910767841634	1.01374902864606	1.01469371726525	1.04919675167745	1.00552664057246	0.953300890389639	1.03463629818915
AL772382.1	1	1	1	1	1	1	1	1	1	1.0097678982691	1	1	1	1.04259111602599
AL773558.1	1.00913601073088	1.02021252945867	1.00251783837975	0.99652209895572	0.981888343460057	0.997482161620246	1.00758277025044	1.02434529649372	0.967695820872556	0.996065352370614	1.06503971842127	1.01105854060432	0.967695820872556	0.99515788427723
AL831745.1	1	1	1	1	1	1	1.0412184784904	1.03089886966107	1	1.01954009081805	1.03347049671417	1.00994766623797	1	1
AL840638.1	1.02854091587655	1	1.00719155320754	1	1.04403533521192	1	1.0412184784904	1	1	1.01954009081805	1	1.00497310700307	1	1
AL844141.1	1	1	1	1	1	1	1	1	1	1.0097678982691	1	1.00497310700307	1	1.04259111602599
AL844518.1	1	1	1	1	1	1	1	1	1	1.0097678982691	1	1.00994766623797	1	1
AL845550.1	0.984032411396036	1.00181151931255	0.99818848068745	1.01334533320671	0.984032411396036	1.01432160359921	1.06521448030636	1.02241054749171	0.984032411396036	1.00888754335227	0.984032411396036	1.01341604625004	0.984032411396036	0.997987747102547
AL928650.1	0.952161308146509	1.05760361520463	0.971812624367108	0.99041249450096	1.02944084134127	1.0259814662496	1.33082321050848	0.926766130630458	0.966693405531227	0.917930633220909	1.34537149220998	1.00958750549904	0.9090511144139	1.03319200689844
AL928685.2	1.02854091587655	1	1.01438577543531	1	1	1	1	1	1.06340929591675	1.03909736630793	1	1.00994766623797	1	1
AL928724.1	1.01426639404041	1	1	1	1	1	1	1	1	1	1	1.00994766623797	1	1
AL928824.1	1	1	1	1	1.0146663055491	1	1	1	1	1.01954009081805	1.03347049671417	1	1	1
AL928854.1	1	1	1.00719155320754	1	1.0146663055491	1	1	1	1	1.01954009081805	1	1.00497310700307	1	1
AL928908.3	1	1.01806760398399	1	1.02978857349737	1	1	1	1.01948737088121	1	1.03909736630793	1	1	1	1
AL929009.1	1.02854091587655	1	1	1	1	1	1	1	1	1	1.03347049671417	1	1	1
AL929017.1	1.00004171140899	1.0037896108955	0.993066092403946	1.01534619847486	1.01490859673594	0.985975397868846	0.985975397868846	1.00518946612686	0.985975397868846	0.995606305251067	1.01897648418347	1.00068977734954	0.985975397868846	0.999958288591012
AL929017.2	0.999276695921639	1.02427358761127	0.999511145023006	1.00048885497699	0.971547831006832	1.03139816030148	1.01159355438158	0.971547831006832	1.09499988293677	0.990531963858787	0.971547831006832	1.00055867087236	1.15250727178267	0.985326113083332
AL929028.1	0.963781834499894	0.998629819849475	1.01235350574656	1.02124478450523	0.99206376885886	1.08268664823783	0.963781834499894	1.00137018015053	1.02489456204289	0.982614219074811	1.12565851084818	0.982962194705176	0.963781834499894	1.03226968778643
AL929237.1	0.972635232936352	1.09906917992708	1.01094424682239	0.989055753177615	1.05486901985818	1.04789931757286	0.982699250660553	0.960949308652489	1.23220029582067	0.987752508256876	4.66792012195581	1.02638819435187	0.907805828011713	0.946470291361627
AL929237.3	1.01426639404041	1	1	1	1	1	1	1.01948737088121	1	1	1	1.00497310700307	1	1
AL929243.1	1.05711436146085	1	1.01438577543531	1	1	1	1	1.01948737088121	1	1.01954009081805	1	1.01990114309971	1	1.01418178460881
AL929334.1	1	1.01806760398399	1.00719155320754	1.02978857349737	1.0146663055491	1.03078068552661	1	1	1	1	1.03347049671417	1	1	1
AL929435.1	1.07878964367341	1.05169225297971	0.994794045843887	0.98068611561216	0.995069157831486	1.01087230653713	1.02110850517435	0.999797109665145	0.98068611561216	1.02862445859297	1.01351016702239	1.00020289033486	0.98068611561216	0.994593994872627
AL935153.1	0.983896608710284	1.00167326299765	1.01930160291899	0.983896608710284	0.99832673700235	1.01418162081369	0.983896608710284	0.983896608710284	1.10891778765349	1.00312203780006	1.0168281169192	1.0083760169185	0.983896608710284	0.997850018492356
AL935166.1	1	1	1.00719155320754	1.08950143594457	1	1	1	1	1	1.0097678982691	1.03347049671417	1	1	1
AL935186.1	1.04282357013897	1	1.02158266767387	1	1	1	1.0412184784904	1	1.12706739492383	1.0097678982691	1	1.00497310700307	1	1
AL935198.2	1	1.01806760398399	1	1.02978857349737	1	1	1	1	1	1.01954009081805	1.03347049671417	1	1	1
AL935295.1	1	1	1	1	1.02934474727223	1	1	1	1	1.0097678982691	1.03347049671417	1	1	1
AL953886.1	1	1.01806760398399	1	1	1	1	1	1.01948737088121	1	1	1	1.00497310700307	1	1
AL954142.1	0.992895011554577	0.978929221542387	1.00710498844542	1.06654479255853	1.00765565214595	0.978929221542387	1.01927919460415	1.01710832871132	0.978929221542387	0.978929221542387	1.04451906783162	0.978929221542387	1.16126351207943	0.992812184909575
AL954322.2	1.14191980963092	0.997563785697568	0.969676689889889	1.02015460895059	1.00514815156295	1.02206154119198	1.00243621430243	0.981514525248337	0.962753000461352	1.15162206657298	0.962753000461352	0.981912885693207	0.962753000461352	1.00375772520837
AL954327.1	1	1	1.0257938178927	1	1	1.06160307026019	1	1	1	1.03503745115942	1	1	1	1
AL954694.1	1	1	1	1	1	1.03078068552661	1.0412184784904	1	1	1	1.03347049671417	1.00497310700307	1	1
AL954696.1	0.975874818651787	0.935274636882578	1.04733867078124	1.04629117411823	0.959933710309943	1.02403302006007	1.03372746932149	1.00863321466337	0.943382514062321	0.991366785336627	0.88713021193692	1.09664323791706	1.05236611893399	0.912305918603139
AL954741.4	1.0056918448035	0.981817362115141	0.985207265247467	0.993120984118268	1.04353726693415	0.964393089685803	1.04395492663022	1.00200527483038	1.02554457648976	1.03986989889844	0.996671805425298	0.99799472516962	1.24979234742782	0.978069904761956
alad	0.967420356640988	0.957214103194835	1.05115993217679	1.13717276615189	1.0332409066441	0.990768447615922	0.925039971907015	1.11577664929357	0.995503280751311	0.966939409496271	1.00449671924869	1.1347689152679	1.3068661743314	0.990974540614404
alas1	1.05306071394254	1.3044523116902	0.749290897052379	0.946939286057462	1.17389272252556	1.36551614196534	0.800707821112777	0.890575941390212	1.39411389540655	0.781506078559381	1.20010552017549	0.780505179537383	0.663761370854954	1.52586697065816
alas2	1.13363538566977	1.03276102394406	0.978306691368235	0.944325637435776	0.958175405772256	1.090054899959	0.983249303410353	0.962728061365119	1.18525513058893	1.0274884652717	1.00759698744084	0.986641132727187	1.47643029171495	0.992403012559155
alcama	1.72743737629709	0.957221987148242	1.00069755595311	1.07084366166861	0.961278904750478	0.935895050610374	1.05798513434709	1.05016236286633	0.999302444046891	1.31024562132319	0.938337258747237	0.944107308349751	1.41955441510281	0.920824115121708
alcamb	0.850035952743047	0.899024429988435	0.964827200046764	1.05979126984449	0.965882483395625	1.06853707204622	1.03411751660438	1.1968496452366	0.842425516734326	1.20437061540107	1.1322523502764	1.15538290080839	0.671183775164949	0.834399117392982
aldh16a1	0.941815475205693	0.958831824237702	1.00286409261364	1.13909939744968	0.997135907386357	1.02890252518405	1.01951467283729	0.960168982672686	0.941815475205693	1.06172569973879	0.941815475205693	1.04046196317837	1.11723699977503	0.955172099416308
aldh18a1	0.947859705388074	1.00134702515655	1.08670389457006	1.04098196179902	0.975831310951678	0.99983437857577	0.894674429237956	1.1042821873223	1.00016562142423	1.0708381682545	0.980837587727031	1.1656864329761	0.996204881247314	0.935423820171879
aldh1a2	0.983772049391927	1.00154645319086	1.00500447460079	1.04242686323804	1.02709278135901	0.983772049391927	1.29287721904655	0.983772049391927	0.983772049391927	1.06640594023415	0.983772049391927	0.998453546809143	1.16700835976933	0.997723692700575
aldh1a3	0.972324665043723	0.932396133810196	1.0298131264397	0.932396133810196	1.02835773810336	1.00666368879443	0.993336311205566	1.01590524273135	0.932396133810196	1.08134226784351	1.09434843612525	0.989709688437477	1.28118670678021	0.974361101366983
aldh1l1	1.07257972172866	0.967456208992364	1.16332562259822	1.09225557542615	0.964223999975404	0.97953728261233	0.989456179522001	1.03539827185342	1.010543820478	1.15155421365743	0.950286803358079	1.05933186040569	0.950286803358079	0.963763566119902
aldh1l2	1	1	1	1	1	1	1	1.03900088620174	1	1	1	1.00497310700307	1	1
aldh2.1	1.205430997186	0.99912711140022	0.955726590472959	0.943449335702236	1.03748924901078	1.00087288859978	0.991740782626607	1.0056657148848	0.974251239169341	0.996840533786509	1.00831784452548	0.987317176495223	1.60736316774753	1.02049236922175
aldh2.2	0.771752693630983	0.945943138198924	0.994808896560526	0.887361785287512	1.00519110343947	0.836337908847607	1.00935878994186	1.01259733172749	0.919352648947264	1.03241539909968	0.810516115861173	1.07628456969138	1.49768494353459	1.09018427115635
aldh3a1	1	1	1	1.02978857349737	1	1	1	1	1.06340929591675	1.03909736630793	1	1	1	1
aldh3a2a	0.946611733405823	1.03301868931006	0.951205420078192	0.976740852025861	0.937836758405129	1.03306001150871	1.03374983208124	1.02325914797414	1.03945148418855	0.974314084880191	1.07944536065331	0.950516220589974	0.828159828257557	1.07747038403024
aldh3b1	0.947359901671734	0.985002086380145	1.09597150470858	0.929299002243248	0.891722356797625	1.13467852757978	1.19769639234284	1.34939873255272	0.85977804574437	1.04363082439285	1.01499791361986	1.46740732788797	0.808510936518721	0.981803416265057
aldh4a1	1.02072362971915	1.01419887399404	1.01402946279565	0.978807594062269	0.978807594062269	0.978807594062269	0.978807594062269	1.03610755934231	0.978807594062269	1.00750288474282	0.978807594062269	0.993415003546061	1.16111923039734	1.00658499645394
aldh5a1	1	1	1.00719155320754	1	1	1	1	1	1	1	1	1.00994766623797	1	1
aldh6a1	0.889085578116469	1.24665015736015	0.965272384770425	0.908852855807416	1.12794465950303	1.0547693410259	0.915039376903302	1.21463322534629	1.1875771399472	0.783153253707127	0.941927527674322	1.03472761522958	0.797495506212274	1.92141118249395
aldh7a1	1.20641833076161	1.06458864089741	0.996843122225415	1.0249808267668	0.965920333098586	0.89381979529612	0.973534033985177	1.20619356629152	0.923794089502854	1.00315687777458	0.84691453054	1.19559747839585	0.666010861290392	1.25821369870238
aldh8a1	1.02854091587655	1	1.00719155320754	1.02978857349737	1	1	1	1	1	1.0097678982691	1.03347049671417	1	1	1
aldh9a1a.1	2.60966408823431	0.931107332763548	1.16731597079638	1.30852664958252	0.934590339412382	0.994839470358609	1.04982727213842	1.00516052964139	0.883613798735979	1.31630528954701	0.841525107529507	0.920249543091549	1.96671497137017	0.868935686153488
aldh9a1a.2	1	1	1	1	1.0146663055491	1	1	1	1	1	1.03347049671417	1	1	1
aldh9a1b	1.05516978574225	0.993897043832429	0.99373102384011	0.987787835551158	1.0862472640623	0.988739483509974	1.06153948713775	1.01536716982079	1.02003731032977	1.00610295616757	0.959214212482886	0.983079521153142	0.959214212482886	1.02170547101119
aldoaa	0.773291082202801	1.04353062340519	0.76775178363364	1.33019043379975	2.34289381639992	0.746249047643905	0.678873157926879	1.21755709969394	1.48715487116776	0.766999525263342	1.29865484446358	0.956469376594809	0.724444806289181	1.0978796339367
aldob	2.75671793789216	1.09572238285508	1.34608901578704	0.776220460330555	0.843972744301759	0.812915058156339	1.05776307775385	0.911956661748827	0.653515237305535	0.94223692224615	1.08689180474494	1.31890707488157	1.71050258680012	0.72333776172578
aldocb	1.7872541749166	0.95436680288152	0.495383494534462	1.04563319711848	1.90309122318052	1.34619220543257	0.534650673471431	0.783283595728584	1.49220713217293	0.702666620928096	1.17174112380976	0.470377545235351	1.86253830386975	0.866079194381711
alg1	0.954546112546876	1.10742206145328	0.991394575333951	1.02828374316809	0.950235130760427	0.902566761184299	1.06125185312046	0.916597842085351	0.8501923048914	1.00860542466605	1.12507596941445	1.0117310293155	1.1682320847712	0.947014038521585
alg11	1.10918457419654	0.988872512918009	0.969013543962269	0.918455614881638	0.996836697209077	1.05716389306665	1.07625643026031	0.961549763838071	1.06221602673368	0.961689826982788	1.04168887931066	1.00316330279092	1.05800956172076	0.967983193465886
alg12	1.0027750829013	0.980039482179686	0.989158911782654	0.958009400161534	0.906072538240446	1.040951037124	0.997224917098705	1.11121776125579	1.01924168952315	1.16756255771696	0.88444843380744	1.1357826066896	1.17594333259509	0.953265073773001
alg14	1.02155009498916	1.00129832440465	0.980259017406204	0.995143622513311	1.08006926610458	1.02588779114344	0.966357219456804	1.04183599044789	0.966357219456804	0.975796498468071	0.998701675595346	1.00965995608565	0.966357219456804	1.00751545191324
alg2	0.991768482464553	1.01918804207767	0.966952017610444	0.969645505057482	1.04957872045072	0.999791007560076	1.00020899243992	1.0221229610685	1.09333075204479	0.977095626580749	0.979517321345089	1.0099473092073	0.889990112052326	1.07542692240903
alg3	0.978930899334686	0.978930899334686	1.03532438087352	1.06654662051565	0.993288199015782	0.978930899334686	0.978930899334686	1.07457112643825	0.978930899334686	1.01720451929613	0.978930899334686	1.04721701287176	1.1612655023755	1.00671180098422
alg5	1.01426639404041	1.01806760398399	1	1	1	1	1	1	1.06340929591675	1	1	1.00994766623797	1	1
alg6	1.07532583852113	0.94270832971079	0.984211100385337	0.957737523989929	0.990090548529679	0.933213176621114	0.98792566860307	1.08615091413345	1.04693915190837	1.0082560658749	1.0267072275415	1.02841524946431	1.04279318460763	0.991743934125099
alg8	1.00533302012276	1.00026489317626	0.999735106823742	0.955951681144853	0.995012604751526	1.06934302931301	1.05124395942065	1.13256155204581	1.01679806784724	0.972769047060559	0.992914298388801	1.01020222055088	0.902162614610956	0.979134916746187
alg9	1.11470348557977	1.01047932017739	1.04546839211104	1.06250123382205	0.989520679822605	0.975217837047536	0.975217837047536	1.01325219693213	0.975217837047536	1.06110121230475	0.975217837047536	1.06273238776246	0.975217837047536	0.989048166359218
alk	1	1	1.05039695656006	1	1.03793671524852	1	1.0412184784904	1	1	1.01954009081805	1	1.00994766623797	1	1.01418178460881
alkal2b	0.998272727978131	1.00566521312369	1.08256180911208	0.999483669183776	0.999052904000123	1.00044658506451	1.01057721175635	1.00842487938982	0.970571722105367	1.08461255758771	1.00305723974096	0.999553414935489	0.970571722105367	0.984336161215672
alkbh1	0.956302313113472	1.01111794519453	1.03119512136305	0.999066243677849	0.984369995793809	1.00093375632215	0.981714118980452	1.11226293742436	1.00263675839688	1.05363494151704	0.942851226001851	1.03688983841207	0.942851226001851	0.98300831196374
alkbh2	0.968874339133947	0.986379577003668	1.04566154956762	0.968874339133947	0.983084146230365	0.998696955481629	0.968874339133947	1.0255928058989	1.03030997881024	0.997278420756349	1.00130304451837	1.01228986859783	1.14933581822555	1.0101397785266
alkbh3	1.00893731416868	0.999944935886119	0.964037148628656	0.993274676827567	1.02560241974067	1.05173479922467	0.997193870578373	0.991403551556967	1.00005506411388	1.00027758030643	0.917005858306406	0.958064866040441	1.05257612492447	1.06471420600841
alkbh4	1.0326154377707	0.993142510555901	1.00847312782453	1.01292918808147	1.12868338907465	0.962759748206871	0.881271070458471	1.05404816569769	0.937151848548047	0.932976867095941	0.940317662161443	1.06276697819051	0.881271070458471	1.0068574894441
alkbh5	1.02949191337543	1.00908269981797	1.00190010273517	1.00288014953927	0.973869952871282	0.973869952871282	0.973869952871282	1.01185174407851	1.19637505355113	0.992899460195359	0.973869952871282	0.99809989726483	1.15526190953629	0.973869952871282
alkbh6	1.00328991608276	1.04921825453111	0.996710083917244	1.0481982144834	0.976200099131524	0.991703579680211	1.08123770441613	1.09385940293028	0.962089796214572	0.990294978244871	0.962089796214572	1.03400531819437	0.962089796214572	1.0304574105988
alkbh7	0.914623464899499	1.11765596363216	0.943682232854075	1.09858075539265	1.01817541882642	0.971951089239747	0.936586782371929	1.05192367444255	1.0628861505192	0.941402919424497	1.03975002154465	0.98182458117358	0.86520768068609	1.08810126511098
alkbh8	0.968821726066214	1.00385194152346	1.00368425867074	1.02658516631399	1.0768908112907	0.968821726066214	0.968821726066214	1.0444929910194	0.968821726066214	1.01618010858234	0.968821726066214	1.00740557667255	0.968821726066214	0.996315741329261
alms1	0.996354270910444	1.03106716369639	1.00364572908956	0.957645615027374	0.957232881531119	0.958568223569421	1.04511078392261	1.02079817707006	0.988911001173217	1.02095980338279	0.929943912443126	1.01804473061748	0.929943912443126	1.00928650837663
alox12	0.794846945242588	0.969756503729738	0.955674807662828	1.00587980313846	0.88055177253911	1.19214684532121	1.01837780270401	0.822285640845986	0.99412019686154	1.29975281767806	1.16916215433566	0.881747604658675	1.09291030027505	1.07904494079558
alox5a	1	1	1	1	1.02934474727223	1	1.08249938515252	1	1	1	1	1	1	1
alox5ap	1.37741617002932	1.01553459930523	0.994694075019969	1.17384323856471	0.988669812456184	1.00530592498003	1.02509410171011	0.946969684944146	1.00701636592096	0.965473558589896	0.978665230672486	0.989403660742127	1.30121192922198	0.973843565113217
alox5b.2	0.883158609819209	1.02532118687748	1.12788721906605	0.973413669189149	0.921570658210603	0.925201396185157	1.05713185624317	1.08282504271004	0.95450400448931	1.02626037129558	1.37002245952169	1.45495095018806	0.846891684373335	0.974678813122518
alox5b.3	0.996406278947171	0.982391100406979	1.00359372105283	1.01165512990462	1.01121911897091	0.982391100406979	0.982391100406979	1.02070522391955	0.982391100406979	1.02080000511724	0.982391100406979	1.01172572500255	0.982391100406979	1.04639229579433
alpi.1	0.976429022477485	0.994070755374082	1.01156529958219	1.03464602771031	0.976429022477485	0.976429022477485	1.05698381647695	1.0145106196672	0.976429022477485	1.10074618057083	1.04185135137246	0.995861076180518	0.976429022477485	1.00413892381948
alpk3a	1	1	1.01438577543531	1	1	1	1	1	1	1.0097678982691	1	1	1	1
alpl	0.987979528879803	1.00582995175189	1.00219238051695	0.987979528879803	1.00246953852661	1.01839021606498	0.987979528879803	0.987979528879803	1.11351951385263	0.997630012409856	1.054175760446	0.997807619483045	0.987979528879803	1.01601721993871
als2a	1	1	1.01438577543531	1	1	1.03078068552661	1	1	1	1	1.03347049671417	1	1	1.04259111602599
als2b	1.01211759766949	1.00181151931255	0.99818848068745	1.01334533320671	0.984032411396036	0.984032411396036	1.02459273017902	1.00320861595604	1.04642921376193	0.984032411396036	1.08301966356085	0.993821237391948	0.984032411396036	0.997987747102547
alyref	0.960757003573713	0.963760470109772	1.36930305438756	1.40572027793707	0.960053595347887	0.994825196443994	1.27974308124582	1.61899566269716	0.824537085703527	1.30524787745657	1.00517480355601	1.69261251393644	0.883845314540372	0.964129837044452
amacr	0.996417106680203	0.996417106680203	1.0035828933198	0.996417106680203	1.06960692240579	0.996417106680203	0.996417106680203	1.0352782568673	0.996417106680203	1.02562864803798	1.02976768217528	1.02120802564886	0.996417106680203	1.01054807946768
ambp	1.07978141020646	1	1	1	1	1	1	1	1	1	1	1	2.38211641483528	1
ambra1a	0.995139787894157	0.995139787894157	1.01661755922532	0.995139787894157	1.00973481208748	1.02577087276034	1.03615793583641	0.995139787894157	0.995139787894157	1.00486021210584	0.995139787894157	1.00999093378183	0.995139787894157	1.00925264602173
ambra1b	0.984999229290072	1.03009026155205	0.992152673076247	1.08566196747831	1.00003128248125	1.03189014073818	0.944550216829877	0.999844735341925	1.00444348103708	0.999968717518747	0.976164781758648	1.0206744723175	1.1204811113954	0.971355435354115
amd1	1.0325269886094	0.941695432016108	1.11731477513436	0.884984477825039	0.93869047664835	0.996431824822913	1.0801276819277	1.08543765621	0.893661824643132	1.0578913897873	1.00356817517709	1.13346510410612	0.750361359050418	0.835814129222977
amdhd2	0.960361081915489	1.04761244135722	0.973762124718392	1.10850952976986	0.924307216580865	1.03480859429377	0.909012127186516	1.00977213354216	1.15199815279661	0.984179507556023	0.99022786645784	0.925210926637621	1.53169152101512	1.08532597427603
amer1	0.995782841275197	1.09591605330441	1.02742014736699	0.941982133228331	1.01117353739588	1.07524565720786	0.980809203525141	0.978720271210439	1.0017125570625	1.04341795147221	1.03673940125809	0.998287442937497	0.941982133228331	0.995504329357668
amer2	0.94746019582457	0.984828764821167	1.00536849925283	0.934133479519412	1.05211970840293	0.962886748392375	1.01119891723015	1.00709536727287	0.993366225748006	1.0806081729541	1.18585233175351	0.994631500747172	1.10812416393959	0.973919266929382
amfra	1.10569041521381	1.00840395763126	0.973828038174035	0.991121498275336	0.988926343767476	1.02215691803855	1.20966841031136	0.998225836982521	1.16322270958268	1.00177416301748	1.00988117393708	0.947661377278793	0.996876118553784	0.972154704352809
amh	1	1	1.01438577543531	1	1	1.03078068552661	1	1	1	1	1.03347049671417	1.00994766623797	1	1
ammecr1	1.07725776383874	1.00622832058544	1.00941360401816	0.982862618429656	0.982439016714703	0.98380952136869	0.993771679414564	0.99165513955431	0.954431466540411	1.03848427267688	0.98637676180515	1.02379632467414	1.13220283191419	1.02225486797067
amn1	1.0471331117069	0.974370595247687	1.00531232287977	0.985588482937016	0.999223751987743	0.957078480284312	0.957078480284312	1.01310641061837	1.01776615285622	0.994497728213429	1.02120429145346	1.00077624801226	0.957078480284312	1.03873619116534
amot	0.98932387578357	0.98932387578357	1.01067612421643	0.98932387578357	1.03288908428685	1.01977594288803	1.03010230067759	0.98932387578357	0.98932387578357	1.01832746787361	1.02243703731723	1.01886551606057	0.98932387578357	0.98932387578357
amotl2a	0.952873693077088	0.931822103331134	1.04232674916302	0.866452025407826	0.935307783732555	1.06528959332227	1.31891532508519	0.964090371813632	0.979753848181707	1.3768846033881	1.80830074457567	1.05709630739907	1.02024615181829	0.858947625213092
amotl2b	1.28575113784068	0.84005997235481	1.10537632325665	0.824909900733794	1.06210809229879	0.93789190770121	1.06870225495245	0.842479062713517	0.826782051372104	1.14831549726163	1.30968302071857	0.838271742113048	1.57075308241226	0.838107341426134
ampd1	1	1	1	1.02978857349737	1	1	1	1	1	1.01954009081805	1	1.00497310700307	1	1.01418178460881
ampd2b	1	1	1	1	1	1	1	1	1	1.03909736630793	1	1.00994766623797	1	1
ampd3b	0.999802895626467	0.985739941203887	1.04963574894813	0.985739941203887	1.00019710437353	1.0160816923451	0.985739941203887	0.985739941203887	0.985739941203887	1.03392532757679	1.1180717840785	1.02008534925421	0.985739941203887	1.0417483989066
amt	0.997103377424413	1.04274851015449	1.00434472619638	0.984639870127277	0.970180603116718	1.01505953370377	0.956157307886255	1.04957258585442	0.956157307886255	1.00289662257559	0.956157307886255	1.04196139599214	1.13425012658929	0.98329192193299
amy2a	1	1	1	1.04723472822494	1	1.10241213883305	1.0412184784904	1	1	1	1	1	1	1
anapc1	0.931817710184708	1.08025136032026	0.997394838004771	1.06850013096489	0.932545949887125	0.961770724708478	1.00260516199523	1.03004282997189	0.905960760336493	0.985744953152174	0.936283716988501	1.04624290894159	1.0747040247679	1.0426607970224
anapc10	1.01655395836055	0.997199123046103	1.1006668203712	1.10539379934842	0.960536915540307	0.882208456920448	1.0028008769539	1.10242357107923	0.936610316205476	1.09254594933154	0.88669473686309	1.26525954494176	0.831015359351047	0.961352651692246
anapc11	1.11701744586117	0.987445631521091	1.01255436847891	1.09246983371562	1.04817644741534	0.803767771902413	1.01887997757026	1.16832306762664	0.833163063640691	0.921912537164641	0.741345385200137	1.10721930530515	0.875884974316122	0.961154880349312
anapc13	0.931860116472457	1.04033638742376	0.893187922534958	1.07548882181047	0.93339846288846	0.867449470522743	0.994262494104451	1.09957043441299	0.975435589844353	1.00573750589555	0.806029215148679	1.03123724646647	1.01627940587142	1.00902311016766
anapc15	1.07791248392898	0.926727264597264	0.956598149076607	1.12738648882746	0.935601872533755	0.996252073414099	0.854882175349943	1.05464553000628	1.0037479265859	1.09200377054531	0.929182979872929	1.12730853649498	1.04523188288099	0.956642426967062
anapc16	1.01160530781228	0.941314235865031	0.942345177199469	1.11558568360833	0.961251154910809	0.915056477350454	1.01594412839719	1.10231990260543	0.988394692187724	1.10965626029264	0.923540669731438	1.04662188196286	0.613635490062739	1.02145489343537
anapc2	0.982831006516287	0.993618795212917	1.04440304082811	1.08327216154495	0.983973059995328	1.02961869966832	1.00406969158541	0.979228237640315	1.00223245673797	0.997767543262033	1.00561812060903	1.09313618454269	0.942471032166361	0.982611925248491
anapc4	0.998912375003236	0.988740761317039	1.05517759944889	1.02909847775069	1.02823966756586	1.00108762499676	1.01122474292597	0.990119629868945	0.971193619606217	1.02817533780201	0.971193619606217	1.04864069491816	0.971193619606217	0.971193619606217
anapc5	0.954140664472141	0.994831391331157	1.00788405576717	0.955298071876159	0.995803991171431	0.956218418763863	1.00419600882857	1.01829582366108	1.04554015936356	1.02755829945058	1.02098126127414	1.05076990225023	0.927664276397795	0.94082021135496
and1	1	1	1.01438577543531	1	1	1.03078068552661	1	1	1	1.01954009081805	1	1.00497310700307	1	1
angel1	1	1.01806760398399	1.02158266767387	1.02978857349737	1	1	1	1.01948737088121	1	1.01954009081805	1	1	1	1
angel2	0.985665520956845	1.00977562071694	0.996730007032898	1.0298936847087	0.948661676645829	0.923610997275585	1.00699750906392	1.00115026410657	0.952847229391017	1.02772038332627	1.04652774346286	0.998849735893433	0.896030562314745	1.04942332346781
angptl1a	1.01426639404041	1	1	1	1	1	1.0412184784904	1.01948737088121	1	1	1	1	1.75446010821016	1.01418178460881
angptl2b	0.992406182953256	1.03154745673317	1.02070579405405	1.00759381704674	0.978447268670643	0.978447268670643	1.12331244531441	1.01660757925047	0.978447268670643	1.11825822669793	0.978447268670643	0.988180535530831	1.16069179119075	0.992323397086013
angptl4	1.03623797802511	0.738311039666711	1.28963588908604	0.859793036416779	0.660902670210803	0.861569675135464	0.963762021974894	1.16526748554381	1.14033640082619	1.64524511305454	0.777155915675907	1.53999822268834	1.68904771117651	0.807809299104868
angptl5	1.00007880621444	1.37000668332053	0.986315371298291	1.06429349262112	0.986588138494004	1.04977588086129	1.01240555130437	0.972327683592589	0.972327683592589	0.991327054834895	1.03747521612729	0.977163173205138	1.15343237886162	0.999921193785558
angptl7	1.22684810181672	0.981387226039504	0.967582762811276	0.975354912123633	0.961031993123173	1.00548772432699	1.08737101483841	1.00258711542159	1.00719847458376	1.07317152729699	0.997412884578405	0.96127576122888	10.853733723191	0.981892127861516
ank2b	1.04282357013897	1	1	1	1	1	1	1	1	1	1	1	1	1
ankdd1a	1	1	1	1	1	1	1	1	1	1.02931657953475	1.03347049671417	1.01492367812878	1	1
ankdd1b	1	1	1.02158266767387	1	1	1	1.0412184784904	1	1	1	1	1	1	1
ankfy1	0.950455951873388	0.947898441132415	1.06529234962418	1.03342649937551	0.978387266777437	0.982241846750942	1.01045178363835	1.03993355779736	1.01335101737473	1.09321058360015	0.989548216361647	1.03381396445404	0.899104190165322	0.937398041048104
ankha	1.01426639404041	1	1.00719155320754	1.08950143594457	1	1	1.0412184784904	1	1	1.03503745115942	1.03347049671417	1	1	1
ankhb	0.960146748842181	1.56522820605162	1.00161488622364	0.960146748842181	0.960146748842181	1.3650768802782	0.960146748842181	1.11053739427843	1.02102897816302	0.978908103513214	1.02447813898338	0.998385113776363	0.960146748842181	1.37507774969653
ankhd1	0.988234105529891	0.897390630126353	1.06145633678828	1.01015484180629	0.972618657501979	1.19906016282188	0.947940914034467	1.08588983116555	1.00208358690601	1.03606189570446	0.989843374163226	0.99791641309399	1.0434987576099	0.98803233527628
ankib1a	0.986364843436562	0.972490904985331	0.997575158290829	0.972490904985331	1.0153148679769	1.00242484170917	0.972490904985331	1.01041891210289	1.0341558685559	1.02002864596762	1.0376493736182	1.00637468666121	0.972490904985331	0.972490904985331
ankib1b	1	1	1	1.02978857349737	1	1	1	1	1	1.01954009081805	1	1	1	1
ankk1	1	1.01806760398399	1.00719155320754	1	1	1	1	1.01948737088121	1	1	1.03347049671417	1.00994766623797	1	1.01418178460881
ankle2	1.01426639404041	1	1.01438577543531	1	1	1	1	1	1	1	1	1	1	1
ankmy2a	0.992404190435642	0.989733804321037	1.01318861592434	1.02280872338436	0.980125783359304	0.967682503455057	1.01623529594735	0.957080497478602	0.998313786937504	1.0214610033298	1.0016862130625	1.03047055704694	0.938786026011619	1.00549763782603
ankra2	0.958011998144194	1.0566118363942	0.958568577477898	1.0009427852051	1.05224327561111	0.976837510618614	0.931013083582501	0.999057214794903	1.06491921199983	1.0167838374356	1.07453975833351	1.00123819818023	0.894157280931399	0.957697503914845
ankrd10a	0.967860843254312	0.995315413137077	1.06601235302748	1.06677211117213	0.968985501345009	1.0139358814326	1.00468458686292	1.10247610022804	0.928115618949167	1.14299558999458	0.959180109723574	1.18673003575819	0.928115618949167	0.941277954749181
ankrd10b	0.920164124807771	0.868119426291026	1.02496680516868	1.02467322930439	0.906524734693871	0.889209323298766	0.993606647422315	1.12979814376632	0.995869333708706	1.10455849008277	1.03027659964939	1.11080887032522	0.770331073296881	1.00413066629129
ankrd11	1.15116781220584	1.0827138715911	0.991259853553608	1.04816014351945	0.987848287509145	0.998358440740683	0.888714875233357	0.958129275202155	1.00164155925932	1.03680994734704	1.03798331449452	0.990694576441901	1.31945482284218	0.964539819407125
ankrd12	1.08256388301431	0.986120643336744	0.989242274564592	1.04706489500207	1.00406376170593	0.935358856981952	0.973912925909264	1.00841645466856	0.935358856981952	1.02690472182111	1.02944986655481	0.995936238294075	1.46241094737401	0.961903235579557
ankrd13a	1.00442061521019	1.04725560424998	0.990597426797454	1.03477317130131	0.990871378202908	0.976549012009113	0.976549012009113	0.995579384789811	0.976549012009113	1.04340896146279	1.00923459250679	1.01544060596842	0.976549012009113	1.01814132428466
ankrd13c	0.993161740877342	0.995019050943357	0.981715815454695	0.972652246645684	1.00964297843665	0.94922828093145	1.12072569654266	1.00498094905664	0.979291859112424	1.13016018831357	1.04416908289023	1.03834455183278	1.03072247441492	0.955420021456515
ankrd13d	1.08572037382886	1.01806760398399	1	1	1.02934474727223	1	1.08249938515252	1	1	1.0097678982691	1	1.00497310700307	1	1
ankrd16	1	1	1.00719155320754	1	1	1	1	1	1	1	1	1.00497310700307	1	1.01418178460881
ankrd1b	1	1	1	1	1	1	1	1	1	1.02931657953475	1	1.00994766623797	1	1
ankrd22	0.69196128767288	1.01909401415071	1.26060931577243	0.793812636589366	0.774046387515126	1.29957946660475	1.18055653160858	0.980905985849293	0.768272321791075	1.0451686462362	0.948862292359165	1.20216044690647	0.640839289809895	1.2043384863631
ankrd28b	0.951767914074608	0.987904879168208	1.00315464588282	0.955082481701415	0.966844939737468	0.957682349321597	1.05783693493483	1.1178834749633	1.02075848434053	0.996845354117178	1.13025233445658	1.02813972873145	1.03990235081032	0.988994619183873
ankrd39	1.00318736361857	0.983299625913947	0.996812636381427	0.94898659992874	1.00472825020291	0.978197058030111	1.02727741094084	1.06031895016827	1.00916117206466	0.976807641062966	0.980749652803445	1.02269529560054	0.94898659992874	1.01642308057224
ankrd40	0.988951672003596	1.09746178226142	0.983444973620088	0.887462371453485	0.952649136107171	1.12318367597923	0.9973682093309	0.922074190410866	1.05694574035488	1.00555188105865	1.21717971968759	1.0026317906691	0.887462371453485	1.187930198625
ankrd46a	1.0210222125297	1.06090768589775	0.973281332583322	0.952091994364685	0.925516887318158	1.06095012369544	0.991065285988397	0.967006677305261	0.958591256456627	1.03904185744002	1.01016839213959	0.943857797759905	1.0089347140116	1.03281424013406
ankrd46b	1.00007880621444	0.989895315122409	0.993313108857671	1.00129193825882	1.00086039373341	1.00225659625007	0.972327683592589	0.972327683592589	1.03398229740956	1.01985744591282	0.972327683592589	1.01589795838519	0.972327683592589	0.999921193785558
ankrd49	0.955577020353246	0.990128339763562	1.07274993740487	0.98404229665644	0.983618186514663	1.0439365620262	1.07391836806168	1.01151705435054	0.955577020353246	1.0116424839116	0.987560657873114	1.0680275399858	0.955577020353246	1.00987166023644
ANKRD50	0.988166858553587	1.05971463575111	1.01660850525818	0.988166858553587	0.988166858553587	0.988166858553587	0.988166858553587	1.00742363261874	0.988166858553587	0.997819171900837	1.02124129414586	1.00291394268817	1.17222174129854	1.00218082809916
ankrd54	1.01917863498968	0.976349347623608	1.0013191129434	1.00119116872438	0.984212672809978	1.01648653732209	0.989647685432169	0.983901184188509	1.04876403296565	1.07070257212496	0.998808831275624	1.08412294766718	0.880592617250443	0.980876404028565
ankrd9	1	1	1	1	1.0146663055491	1	1	1	1	1	1	1.00994766623797	1	1
anks1b	1.01796878416651	1.0291422535326	0.990208779379694	0.976165876295688	1.00481121723136	1.00621293115575	1.05669896089695	0.99518878276864	0.976165876295688	1.20616872285237	0.976165876295688	0.990733861633824	1.15798546915697	0.990009650495788
anks3	1.03529117189243	1.01872571095784	0.994097391692469	0.995069805977123	1.0230432948873	0.996028469483248	1.00611435787491	1.00397153051675	0.966285538202915	1.07033842919451	0.966285538202915	0.988329842340548	1.14626483005288	0.979989191576321
anks4b	1	1	1	1	1.02934474727223	1	1.08249938515252	1	1	1	1	1.00497310700307	1	1.01418178460881
ankzf1	0.972798982431402	1.01116693293213	1.0767227071921	0.987686550894265	1.0013508459752	1.04780262576463	0.998649154024795	1.03402903131123	0.959115857675404	1.01538895133652	0.991217941838235	1.09120221706108	0.959115857675404	0.986334431867613
anln	1.01338789423125	0.925921530110297	1.05334862360475	1.11515186765495	0.981603974032129	0.986612105768747	1.09628554317746	1.25283029895588	0.878258567966312	1.31118913434786	0.966605660324636	1.38039217842512	0.878258567966312	0.92297234566496
ano1	1.01426639404041	1	1.00719155320754	1	1	1	1	1	1	1	1	1.00497310700307	1	1
ano10a	0.989590588370035	0.981067849318233	1.00990754042149	1.08803937992003	0.978925371565665	0.955016731228108	1.01100752364184	1.02280939857353	0.956641609462464	1.05836052948785	0.990092459578507	0.973965584012734	1.23612040116573	1.02779690473156
ano10b	1.0066242029079	0.946023297746878	0.976867664769165	0.935978936527815	0.960178950842069	1.2483337575445	1.00105273297182	0.959875068534897	1.07827201000036	1.07847132377474	1.11975954281871	0.998947267028182	0.859089217919516	1.00615793717512
ano2	1	1	1.01139957937492	1	1	1.03078068552661	1.0412184784904	1	1	1	1	1	1	1
ano5b	1.04541016715155	0.956789207496109	1.15291903362603	0.998741177590874	0.944596111136729	1.04604322004867	1.00268194067807	0.979356363909675	0.89219055165665	1.23124487454672	0.951968766318244	1.01691640999742	0.89219055165665	1.00125882240913
ano6	1.01878357143316	0.99051341148148	1.04043227285207	1.07916578413143	1.00504058382475	1.02100209331018	0.99051341148148	0.99051341148148	0.99051341148148	1.05832944100016	0.99051341148148	0.995439340664748	0.99051341148148	1.00456065933525
ano9a	0.977509618977595	0.967555942891893	1.00228942485323	1.09236817474259	0.978273568091519	1.03826419579864	1.02879092624345	0.987450615440901	1.01064799622769	0.99684190602869	1.66929469151772	0.997710575146775	1.305904524931	0.963862919349309
ano9b	0.846153369040412	0.973668424865843	0.946166609760065	0.981372873476753	0.978909757331357	1.29177356859535	0.979137995363686	1.01862712652325	1.07068624101932	1.04736787319638	1.03005383567987	1.03339995761552	0.811406064525037	1.08612353424979
anos1a	1	1.01806760398399	1	1.02978857349737	1	1	1	1	1	1.01954009081805	1.03347049671417	1.00994766623797	1	1
anos1b	1.31972942696862	1.03284664421973	1.00082367764333	1.00886283600472	1.00842802851538	0.979679578865796	0.979679578865796	0.998770958163899	0.979679578865796	1.06595588115154	0.979679578865796	0.999176322356667	2.20976661044674	0.993573183638925
anp32a	0.960358820064809	0.973489826786713	1.18332526594086	1.52592764348715	0.846940747769918	0.892758568913959	1.02651017321329	1.43392411897387	0.632989020816511	1.36900651022213	0.766492654311606	1.66173527900027	1.08539524196132	0.956169555722057
anp32b	0.980276392669641	0.821574045531443	1.4559502666525	2.20951625371616	0.818792628271097	1.01972360733036	1.11831008218973	1.38152778029122	0.726026731975959	1.31400892099956	0.815708939835463	2.06856701005507	0.841173134748605	0.773827179228383
anp32e	0.817653758828459	0.941622860913985	1.01709273936884	1.23040202805543	1.06820117300055	0.982907260631164	0.940000078160704	1.10279509481384	0.877761613139415	1.13596763491105	0.860532482291819	1.31496011370667	0.659136122734238	1.15807069872641
ANPEP	1.01426639404041	1	1.02158266767387	1.42117973584785	1	1.06160307026019	1	1	1	1.03503745115942	1.0670016226361	1	1	1
anpepa	1	1	1	1	1	1	1.14805619197097	1	1	1.0097678982691	1	1	1	1
anpepb	1	1	1.00719155320754	1	1	1	1.30617909044825	1.04528840387821	1	1.0097678982691	1	1.01990114309971	1	1.02837881781892
antxr1c	1.34344206422778	0.992858480430738	1.00714151956926	0.992858480430738	1.0365793364345	0.992858480430738	0.992858480430738	0.992858480430738	0.992858480430738	1.02196569503904	0.992858480430738	1.00767558082012	1.74193059701389	1.02103463036685
antxr1d	1	1	1	1	1	1	1	1	1	1.02931657953475	1	1	1	1
antxr2a	1.14034808708974	0.983744002642621	0.987140557852014	1.20273451547828	0.994640943114291	0.996028469483248	1.00611435787491	1.00397153051675	1.063509934416	1.13843261691983	0.966285538202915	0.995139243721595	1.32775345328872	0.979989191576321
anxa11a	1.14854457286522	0.814851852707794	0.865363167098371	0.907500692341609	1.96918722547059	1.19183239382472	0.889661953084151	1.15451640861515	1.66751587757169	0.999327968511881	1.44334481061184	0.716912771967578	1.00067203148812	0.965630923369931
anxa11b	0.873174941224128	0.8722225161494	1.22670730087129	1.09378536479399	1.00700781405168	1.0346359863901	0.992992185948317	0.87201649160244	1.04182175879544	1.27457293006503	1.16060391975998	0.969407098719933	0.94658828394751	0.971852391772556
anxa13	2.57245812593795	0.993141388287279	1.02061405980718	1.07295281491192	1.00069213115988	0.958484926141662	1.03755934322631	0.977163277381431	0.958484926141662	1.10095481397793	0.990565892712666	0.972789046670689	3.4334701495541	0.999307868840121
anxa13l	1.02101551830738	0.9926834242051	0.9926834242051	0.9926834242051	1.03639657154928	0.9926834242051	1.03360032457347	0.9926834242051	1.05562878120218	1.00237985490616	0.9926834242051	0.997620145093841	1.17757955754877	1.02085460625248
anxa1a	5.44812983969847	0.883160337731528	1.98367029223489	1.0655560173172	0.695210708064564	0.934443982682797	1.4318050520848	0.677396567338864	0.748375353510801	2.68161881915744	2.61913453135688	0.778591250744294	7.86753229069001	0.686911313617365
anxa1b	0.84794880512598	0.956682971451439	1.04331702854856	0.908983515299451	0.872170798760742	1.06474403373179	1.32674723225529	1.32730251970934	0.809344179933145	1.1199826863031	3.82232906574771	2.82778887335567	0.703986367249532	0.843998360863246
anxa1c	0.726468083022846	0.989123525835222	1.01087647416478	0.814440175489763	0.966994136957528	0.861511240392686	1.56566729412528	1.25317658866086	1.20151725181908	1.13709550547678	6.57209442232188	3.6461225715918	0.417123524111031	0.694093759235749
anxa2a	3.42261795430314	0.617500412871552	2.69213841054235	0.766556814146264	0.543004080547114	0.93476234769121	1.23603163330801	0.592301431672854	0.452055711685298	1.80496342652875	1.21869796574563	1.06523765230879	2.88331079036143	0.592338682253298
anxa2b	1	1	1	1	1	1.03078068552661	1.0412184784904	1.01948737088121	1	1	1	1	1	1
anxa3a	0.92457092355427	0.908229382965562	1.042075916778	0.941531641584145	1.12458736860461	0.970951561248425	1.05658008224477	0.979752298023703	1.40185752238428	1.0202477019763	2.94691526143204	1.1471169640249	0.819153606602011	0.877363950499192
anxa3b	1.14166810508222	0.916067699180178	1.36977500180288	1.56998495363089	0.990964960216598	1.0090350397834	1.05405796744498	0.938790933020283	0.837595458152827	1.5762438857012	0.930671142086402	0.944670213930055	1.09956962794479	0.769160241420406
anxa4	0.629899089913599	1.20524455529199	1.07816201024301	0.992104656191668	1.10038656012459	0.986058609645872	1.00789534380833	0.7910435696847	1.33613970815655	1.02337575547514	0.971178077898324	0.71791730776829	0.962701190837333	1.4954796894205
anxa5a	1	1	1	1	1	1	1.0412184784904	1.01948737088121	1	1	1.03347049671417	1	1	1
anxa5b	1.01223138147818	0.847802998805907	1.47881871399755	1.30182350086742	0.868162471445429	1.19342874258038	1.48535298116693	0.813669717126456	0.73036233653913	2.3253325527904	0.922495293324721	0.987768618521824	1.75542922990129	0.728149888936174
anxa6	1.20047083413731	1.01806760398399	1.00719155320754	1	1	1	1	1	1	1	1	1	1.18625891078189	1.01418178460881
aoc1	1.01426639404041	1	1.00719155320754	1	1	1	1.0412184784904	1	1	1.0097678982691	1	1.01492367812878	1	1
aoc2	1.2579576996409	1.00068879627193	1.06855718767641	0.995752531724556	0.961573649956993	0.968649316484699	1.09501228430251	0.994735955659838	0.999311203728069	1.22002092679798	1.03425407989459	0.967784534048637	2.25577767877947	0.966392223830554
ap1ar	1.00074365485927	0.974018570360445	0.980568132248238	1.02391484598664	1.00881669322219	0.99925634514073	0.91467856917027	1.09400535244546	1.20695888505481	1.05436952347761	1.09920090081386	0.987618896003834	0.91467856917027	0.992718729605377
ap1b1	0.929589615050359	1.0129419073586	0.965255493928133	0.98304641990981	0.963865596950931	1.0751622088753	0.818619628281443	1.06360945486579	1.14515747149468	0.998607889425903	1.01141855010276	1.0013921105741	0.897085801534191	1.04530341480558
ap1g1	1.01294191637737	0.979610216733619	0.965830749408097	1.03004291444721	0.987058083622626	1.03284683481218	0.945425935629157	0.963849801477474	1.18663615216368	0.945425935629157	1.04052962775299	0.978366712585893	1.12151994062439	1.0395840125088
ap1g2	0.965041449371227	1.06725128322116	0.983407984087611	0.938224337427841	0.94912726361199	1.04549689813573	1.15093821327438	0.972212479718574	1.16014567693806	0.99429553195418	1.12095396473759	1.05896883560684	0.994239116770581	1.00570446804582
ap1m1	1.04722706860957	0.986415553000491	1.10033708723844	1.0942175834354	0.993915160099824	0.981296815854448	0.991233529981644	0.97054565039551	1.07296116566939	1.11611348972977	0.951993794250346	1.0469442731441	0.951993794250346	1.00608483990018
ap1m2	0.706486316969046	1.31617696024443	0.833871703065404	0.779524859229021	1.17842477171237	1.03547327432613	1.02401135744019	0.975988642559814	1.16731116445487	0.881158556997477	1.13082739915431	0.913803913105091	0.677144812544871	1.29847887179106
ap1m3	0.985408315193076	1.02427358761127	0.999511145023006	1.00048885497699	1.01433026541963	1.03139816030148	0.971547831006832	0.990480743918494	0.971547831006832	0.981037811383674	1.06927921568919	1.00055867087236	0.971547831006832	1.08218979372695
ap1s1	0.829922826693689	1.00268879113431	0.99731120886569	1.11054901830122	1.01486709820069	0.939646315200988	0.881602530855069	1.12754607433857	0.936470859681371	1.10160072141835	1.00816814367702	1.09217611700704	0.795237728295997	0.987881459328978
ap1s2	1.72666181725507	0.986379577003668	1.03167691607531	1.34750847011196	0.983084146230365	0.998696955481629	0.968874339133947	0.968874339133947	0.968874339133947	1.1510223716953	1.00130304451837	1.01511564760582	1.8088112375959	0.996369847493657
ap1s3a	1	1.01806760398399	1	1	1.0734529899526	1	1	1.01948737088121	1	1	1	1	1	1
ap1s3b	0.511311483119535	1.37067341493831	0.586969774713935	0.599405618080328	1.58369589538876	1.10537687708223	0.621956263069325	1.22660502265325	1.74967438955393	0.557884079424858	1.3890936228108	0.894623122917775	0.425490647467248	1.49232590014622
ap2a1	1.03084333554015	1.04598204945827	0.927989447381431	0.966731160536555	1.20264158283176	1.01825995958962	0.914528264316397	1.11944273215567	1.05205256472868	0.932294544314968	0.981740040410379	0.929788786530439	0.790016147946689	1.1501148288974
ap2b1	0.985515539322997	1.06496094462957	1.00685577862585	0.990515775598573	0.95107104977009	1.00767357658219	1.02445493217508	0.959565128489995	1.04433459113659	0.993144221374151	0.950646089891271	1.0693117547442	1.05721491366234	0.958384679172412
ap2m1b	0.897141885533535	1.02311180480657	0.780345168517441	1.05800478843227	0.988436228220551	1.05987864095273	0.715242077674056	0.863157088953455	1.26565079632183	0.851723200577867	1.08546304373901	0.82391197993613	1.01156377177945	1.35685905643136
ap2s1	0.81606440308584	0.997295688255891	0.990067769719845	0.891960795209975	1.03104167746354	1.26588823442336	0.93432353368691	1.13046098681558	1.65173164641729	1.03340256297031	0.967429833822571	0.945798849941999	1.00270431174411	1.2461616526231
AP3B1	1.01426639404041	1.01806760398399	1.02878223091414	1.02978857349737	1.0146663055491	1	1	1	1	1.0097678982691	1	1	1	1
ap3d1	1.00390879434245	0.984006754598613	0.963330778524391	0.949669052793043	0.963597189291828	1.00817158217618	1.06727874117062	0.949669052793043	1.00988689878458	0.996091205657552	1.04519957487065	0.968568552510042	1.12655337616954	1.01715402961065
ap3m1	1.00728169856152	0.977435532094008	0.992718301438477	0.904419879768889	1.06775333152449	0.932453955500927	0.88871160553596	1.07438383553153	1.32513765772628	0.962200309695359	1.01374606849409	1.03539256477699	1.01250802109351	0.97516358614543
ap3m2	1.10312315402267	0.970343156682328	1.02178141842955	1.06694999488158	1.00910710257643	0.953122516505877	1.03175453809263	1.00891886242178	0.953122516505877	1.00904396980334	0.953122516505877	0.991081137578216	0.953122516505877	0.953122516505877
ap3s2	1.07190938219502	1.08297033342244	0.924388814448202	1.02680312981557	0.936103111756597	1.04985814971132	0.962010282436428	1.16427325765186	0.906834931333754	1.00722658874905	0.94172626081798	0.902552014462171	0.992773411250953	1.39373976353268
ap4b1	1.00221192798842	1.04809091858503	1.0094903770222	0.961056075722247	1.03164851799616	0.990638040562489	1.00066934490747	0.998538114364978	0.961056075722247	1.02685529302189	1.05773205814958	0.999330655092531	0.961056075722247	0.988329711008936
ap4e1	0.952452398834719	0.973009404037879	0.979612681531498	1.02310227598642	0.994213777963452	1.08397142766621	0.939055463565695	1.0307999144348	1.05837879500998	0.966585357750864	1.06512009264358	1.00924918570683	0.939055463565695	1.00578622203655
ap4m1	0.989886704956708	0.962418402298662	0.997050514715842	0.991087473610762	1.004798819258	1.08115500509287	1.00208782451257	0.99995357288517	0.962418402298662	1.00004642711483	0.994631024270455	1.03517525479037	1.14167740562725	1.01710176058039
ap4s1	1.06667827390194	1.08907987477675	0.994676513931384	1.08698454870751	1.07093657224655	0.950001849607186	0.997667527664389	1.02975668917049	0.921633343490373	1.02616905375248	0.983384272979764	0.999733116364943	0.921633343490373	1.00026688363506
ap5b1	0.997236743509291	1.05439875355604	1.01859016666377	0.983209883881418	0.997629940457316	0.983209883881418	0.983209883881418	1.00237005954268	1.04555453035673	1.02165080086911	0.983209883881418	1.00277688447759	0.983209883881418	1.03907458702717
ap5m1	0.98366826331262	0.960316606396146	0.984013316894468	1.02769827616131	0.970954041405401	1.0013824757634	1.0210934243537	1.09102170895178	1.12341589914914	0.998617524236603	1.00647478935514	1.01929530068334	0.94327390699611	0.996869500025998
ap5s1	1.0197481639721	1.07260041145976	0.979172833218348	1.0085258082346	1.00768416649233	0.981074919399605	0.951778523962535	0.970326185055761	1.04754327326524	0.979681414759753	1.01554922945822	0.989683619803025	1.30781965784933	0.992315833507666
ap5z1	0.9926834242051	0.9926834242051	1.00696394502407	1.02225404734666	1.02181346840973	0.9926834242051	0.9926834242051	1.01202821426021	0.9926834242051	1.00237985490616	1.02590903149317	0.997620145093841	0.9926834242051	1.06322506992123
apaf1	0.998261757904999	0.952691390509373	1.02553742714424	1.001738242095	1.01407529597412	1.06133634722357	0.995300231258042	0.991261199815402	0.919446463350932	1.03650870618836	1.01193678975252	0.990860748398518	0.919446463350932	1.03730698682461
apba1a	1.08572037382886	1	1.00719155320754	1	1	1	1	1	1	1	1	1	1	1
apbb1	1.04282357013897	1	1	1	1	1	1	1	1.06340929591675	1	1.03347049671417	1	1	1.01418178460881
apbb1ip	0.965031419245008	0.965031419245008	1.03165784768644	1.19623217563725	1.03591586238676	1.02448031756805	1.00480854604171	1.00266849980808	0.965031419245008	1.14089821513527	0.997331500191917	0.984236647615118	0.965031419245008	0.992417870081298
apbb2b	1.01426639404041	1	1	1	1	1	1	1.01948737088121	1	1.02931657953475	1	1	1	1
apc	1.03359905817624	0.986415553000491	1.01370217179345	0.951993794250346	0.993915160099824	0.981296815854448	0.991233529981644	1.00772406410958	0.951993794250346	1.08255216836624	1.01577892320462	1.0326663302801	0.951993794250346	1.00608483990018
apcdd1l	1.01826586379812	0.942390850132869	0.992347349422316	0.980856688891928	1.06193397240497	1.02799031264933	1.00203317721741	0.997966822782592	1.10244564886262	1.45829234845169	0.956648788522909	0.953307075186374	1.37431573320745	0.951935593069171
apeh	0.984418280737397	1.02324450542458	0.998506941529742	0.999483669183776	0.984806423539079	1.00044658506451	1.01057721175635	1.00842487938982	1.09389974242003	0.98005216794976	1.00305723974096	0.999553414935489	0.970571722105367	1.0119094549331
apela	1.02854091587655	1	1	1	1	1	1	1	1.06340929591675	1.01954009081805	1	1	1	1
apex1	0.879981996550499	0.911574875117355	1.36325737500913	1.24963862046994	0.987247549830889	0.915268791024027	1.0129665983672	1.64120464301431	0.898518622131162	1.18472392135968	0.884513700482397	1.67306394726217	0.849212751444514	1.01275245016911
apex2	0.988831497340496	0.978762534092685	1.01677561738358	1.0762076009388	0.975492551370209	0.990984795029078	1.00101961064603	1.07418024709046	0.961392475570883	0.99898038935397	0.961392475570883	1.00447274064098	1.14046039090462	1.00233925404443
aph1b	0.8503693009509	0.902390267914921	1.01131526526841	1.12631455255176	0.85554533057134	0.995747841128122	1.0749801651664	1.08639628795927	1.05444393580856	1.02919735624323	0.931507255420518	0.906239812411361	0.679174672852582	1.00425215887188
api5	0.956403305267663	0.947895289679271	1.27039173000794	1.22348175743425	0.927195971660986	0.97328900041205	1.18204599051699	1.38266341418173	1.02671099958795	1.04344688365289	0.913589653355631	1.42025090385743	0.770986447010993	0.907854079672128
apip	0.879957861204712	1.09584216196145	0.984876582910917	0.986845403428557	1.03885731234901	0.810493544657058	0.89525509963907	1.15667095781888	1.20046748341597	1.04595203767536	0.86650100777062	1.01315459657144	0.961446052317949	1.12705478427688
apln	2.27893109290533	0.926399813635497	0.942392479826972	0.964236038388919	1.06227958476632	1.15910852975796	1.19029250731088	0.988853592011231	0.94114384144133	1.18771531366101	0.944323140495175	0.956351961930383	1.38371522262647	1.01114640798877
aplnra	0.991513357586654	1.05130135909775	1.08918217695031	1.05027929387551	0.978138234381905	0.993672495343523	1.00373452689479	1.07709358602599	0.963999917049157	1.19025041075056	0.996265473105209	0.992785372928272	1.14355349159256	0.977671156235663
aplnrb	1.03775522639912	1.01311957949054	1.00945564540955	0.995139787894157	0.995139787894157	1.02577087276034	1.07723820853623	1.0145324460195	0.995139787894157	1.00486021210584	0.995139787894157	0.995139787894157	0.995139787894157	0.995139787894157
aplp1	1.00933684423354	1.04166242233096	1.00945564540955	1.024783582606	0.995139787894157	1.02577087276034	0.995139787894157	0.995139787894157	0.995139787894157	1.00486021210584	0.995139787894157	1.00503910636425	0.995139787894157	0.995139787894157
aplp2	0.895141283202985	0.868747326629764	0.979289453001339	0.916500360189736	1.13904142651932	1.03858288855811	1.02071054699866	0.842673521758506	1.45736160299848	1.40663988204267	1.18703737434588	0.89187157117287	1.13142854528098	0.853855853149774
apmap	0.955139331736851	1.02643537741897	0.998416431271361	0.893098856311582	1.02991738307351	0.921005402883654	0.841119341313907	1.08374700914373	1.3598107028477	0.995291194069041	0.881327445599775	1.00991190213541	1.45062699490817	1.00158356872864
apnl	1.00385409458486	1.02382627824221	3.22741845915879	1.17129342999615	1.01170697084221	0.942677092953296	1.38007400216989	0.99614590541514	0.957576963165962	1.47561250315005	0.943682936389227	0.913083067582119	0.804027576945581	0.913826354375782
apoa1a	1.04033758479762	0.984129648338103	0.991207069067245	1.01344546669857	1.02746612729466	0.984129648338103	1.26555939392776	1.0145381420717	0.984129648338103	0.993742526626677	0.984129648338103	0.989023830384177	3.17240864972435	1.00625747337332
apoa1b	1.20296280077839	1.00830774840247	1.00466121624745	0.990413352174922	0.990413352174922	0.990413352174922	1.03123668362815	0.990413352174922	0.990413352174922	1.03882718634009	1.0567726538511	0.995338783752553	6.14109864283032	0.990413352174922
apoa2	1.21015516069986	1.00942894315053	0.98821879537495	0.974204113766151	1.01710351848067	0.974204113766151	1.05457535416491	0.99318879064511	0.974204113766151	1.07117567962819	1.00681120935489	0.979048935066737	6.45760913951032	0.988020066672604
apoa4a	1	1	1.01438577543531	1	1	1	1	1	1	1	1	1.01492367812878	1	1
apoa4b.1	1.04282357013897	1	1	1	1	1	1.1066761452481	1.01948737088121	1	1	1	1	3.26226496626276	1
apoa4b.2	1.01426639404041	1	1	1.05962236260155	1	1.03078068552661	1.08249938515252	1.03089886966107	1	1	1	1	1	1.01418178460881
apoa4b.3	1	1	1	1.02978857349737	1	1	1.12384281453805	1	1	1.02525844847018	1	1	1	1
apobb.1	1	1	1.00719155320754	1	1.08818007688023	1	1.12384281453805	1	1	1	1.03347049671417	1.00497310700307	1.73661025929079	1
apoc1	1.15497737058519	0.922668924096166	0.828352039581123	1.20345356689524	1.01975714285775	0.980242857142248	1.08112249710067	0.858296778817061	1.02723597760819	3.12376801851759	0.953821727324606	0.840051232577672	4.36605553187979	0.7824282220657
apoc2	1.00573801153796	1.00950725929433	0.998722658970821	1.02112967391928	0.99159157539621	0.99159157539621	1.03246347141794	1.01091508818864	0.99159157539621	1.00127734102918	0.99159157539621	0.996522866403993	2.34264857521	0.99159157539621
apoda.1	1	1	1.01438577543531	1	1	1	1	1	1	1.02525844847018	1	1	1	1
apoda.2	1	1	1	1	1	1.03078068552661	1	1.01948737088121	1	1.0097678982691	1	1.00497310700307	1	1.01418178460881
apodb	0.820673668088083	1.50460263020703	0.87460616633653	0.825243947704495	1.2938626507065	2.56736432986397	1.07608283146947	0.92391716853053	5.18043758092843	0.884209647981465	3.73623022788892	0.79677512457915	0.717980709550273	1.25859935915183
apoea	1	1	1.01438577543531	1	1.0146663055491	1	1.23100439897221	1.07810649051032	1	1	1	1	1	1
apoeb	1.11420069985304	0.735555876373342	2.24415466119129	1.42307370240925	0.885799300146959	1.23711755756628	2.2476307498708	0.62647863559805	0.779571148936415	10.1363141398656	0.770921438659198	0.712664074360389	1.52840916981909	0.541116218482954
apof	0.996417106680203	1.01441997636657	1.0035828933198	0.996417106680203	1.09896770790529	1.02708750829426	1.03748790375936	0.996417106680203	0.996417106680203	1.01588718743739	0.996417106680203	0.996417106680203	1.18200867165489	0.996417106680203
apol1	1.00939340154286	1.10592336919486	0.978099996407885	1.02791013879755	0.97316470189093	1.17126219914432	0.931166717487109	0.964155844915025	1.35424204580651	0.990606598457141	0.984266075083073	0.928071205125982	1.06087707706082	1.07311088293627
apom	1.0816982056681	0.997519614110686	0.997519614110686	1.05699409024535	0.997519614110686	0.997519614110686	0.997519614110686	1.01695864879214	0.997519614110686	1.02676347721524	0.997519614110686	1.00248038588931	3.30916952461789	1.01166622242107
apooa	0.555383523953039	1.31982203157337	0.601481954924196	0.928351414701994	1.73686138109687	1.25503325531663	0.691131903463822	1.07164858529801	1.58329793564735	0.615981725908423	1.28097247817404	0.768726667541695	0.579405111972744	1.92888700029926
apoob	1.0442361469963	1.0594805220452	0.998498746365809	0.925174893741935	0.979517890127002	0.953652411203318	1.00150125363419	1.07008779333676	1.04273445733865	0.997582348430388	1.01824146293498	1.00357477974959	0.925174893741935	0.977742124446289
apool	0.935886164131022	1.01137973243792	0.991824282768538	0.977777400606245	1.17616228064036	1.00817571723146	0.971493382250241	1.18011159471139	1.0688454998414	0.967691898769969	0.9575848535888	1.03191650955875	0.897453980644397	1.03821157377645
apopt1	0.913841545140221	0.963877957057518	0.963180601123193	0.942211166243908	1.07799198131518	0.997665897334469	1.0156838918731	1.05664693754464	1.21971546801985	0.940589020780872	1.05665244236331	1.00233410266553	0.841691440234745	1.08287955599546
appa	1.51650055700173	0.943410513001188	0.937818626884634	1.00603865126674	0.963981450558806	1.10885455349083	0.993961348733256	1.03976485499903	1.09600444088174	1.64192682705469	0.934489095899772	0.896868915493638	1.32693665446743	0.957559947603544
appb	1.91175436834872	1.70754199388761	1.02677578349679	0.917099135423382	0.891500760644045	1.0113863510941	0.988613648905898	0.915371509210846	0.871207088172117	1.22511011173237	0.874150132316025	0.892777482474456	1.91466980388592	1.06096092046243
appbp2	0.996417106680203	0.996417106680203	1.0035828933198	0.996417106680203	1.04029466798375	0.996417106680203	1.03748790375936	0.996417106680203	0.996417106680203	1.01588718743739	0.996417106680203	1.01624694610724	1.18200867165489	1.02469424622234
appl1	1	1	1.00719155320754	1	1.0146663055491	1.03078068552661	1	1	1	1.02931657953475	1.03347049671417	1.00497310700307	1	1
aprt	0.987646770066394	0.898849881940899	1.13898792811837	1.01683097787583	0.89010311774406	1.01235322993361	1.04398442681341	1.29422361624407	0.784578434501356	1.14322448817367	0.812012758240977	1.31058832755626	0.875216309193702	0.970604509820304
aptx	1.03856399804232	0.986853874709595	1.01819201643191	0.998215481870429	0.969340219497953	0.969340219497953	1.00929494848521	1.10210285766284	0.969340219497953	1.04520420856181	1.00178451812957	1.07086967067124	0.969340219497953	0.991135509186537
aqp10a	1	1.01806760398399	1	1.02978857349737	1	1	1.0412184784904	1	1	1	1	1	1	1
aqp11	1.0062192339278	0.995973216772286	1.04877013780455	0.978297720971337	0.978297720971337	0.978297720971337	1.04223796535851	0.997362171492145	0.978297720971337	1.03569624987701	1.07670810062608	1.00263782850785	0.978297720971337	1.00606065376745
aqp12	1.02854091587655	1	1	1	1	1.03078068552661	1	1	1	1.0097678982691	1	1	2.31877386449768	1
aqp1a.1	1.0921796783606	1.01079705426731	1.00714151956926	0.992858480430738	1.00742004627175	0.992858480430738	1.03378259635038	0.992858480430738	0.992858480430738	1.01225902530783	0.992858480430738	1.00767558082012	0.992858480430738	0.992858480430738
aqp3a	0.75326614960029	0.921494200545805	4.31840779559764	1.23615926320283	0.923317557262088	1.33779322992207	1.83474210351994	0.965935288640428	0.609566224795817	3.36786347269677	0.793101765355628	1.72410785755492	1.03406471135957	0.853688569680922
aqp9b	1	1	1	1.05962236260155	1	1	1	1	1	1.01954009081805	1	1	1	1
aqr	0.955225119093622	0.95610887948936	1.02024275634102	0.998031019502462	0.943924453069896	1.02914198101249	1.00196898049754	1.07664718768292	0.891556156729435	1.07524363066878	0.891556156729435	1.12910589833346	1.05761643538274	0.980349165239386
ar	1	1	1.00719155320754	1	1	1.03078068552661	1	1	1	1.01954009081805	1	1.02986043397932	1	1
araf	1.00427928589113	0.99189995687179	1.00527083614798	0.873888895694979	0.955791336160871	1.11526215265973	1.16854108358935	0.943534463558422	1.00674267262211	0.995720714108873	1.06143423913677	0.958534269605609	1.25406365217149	0.893444667521569
arap3	1.02854091587655	1	1.00719155320754	1	1	1	1	1	1	1	1	1	1	1
arcn1a	1.04969258859383	0.934101515743566	0.984232334229991	1.06033835083001	1.00829260016457	0.992157927586525	0.950481407674925	1.02400464575346	1.07633858985305	1.03676404525614	1.00784207241348	0.964870640770571	0.967619087040724	0.962181813917464
arcn1b	1.13580391580505	0.998726605013508	1.04898835256458	0.935092654547475	1.05945222852386	0.97849741006874	0.773141250689574	1.00127339498649	0.920792112313039	1.07144668103506	1.24617646704735	1.00649950151792	0.773141250689574	0.916603247969336
areg	0.985408315193076	1.00667661572699	0.999511145023006	1.00048885497699	0.985796848351941	1.0613841489934	1.05169992971116	0.990480743918494	0.971547831006832	1.18852707148094	1.0040660194922	0.981212464563911	1.15250727178267	0.971547831006832
AREL1	0.989408038553851	0.952862157487889	0.956152087506425	1.07577892875661	1.00470020651413	0.993609253418304	1.09061671315691	0.990742911264925	0.995299793485867	1.10112920660513	0.967278521922823	1.04335186711256	1.46333792421594	1.04253995633232
arf1	0.874911025103991	0.849235867992371	0.805143001636695	1.0275151679874	1.22249896612692	1.0254589042215	0.931075047527693	1.05075215103564	1.02597031663763	0.899826443491799	1.09373893533782	0.974541095778502	0.839511287262868	1.02766454450367
arf2a	0.970532197375459	0.954168863830214	0.927813878160617	0.93084352725107	1.02946780262454	1.47119387750445	0.939370969263703	0.867006646798119	1.07019618995458	1.06766553355404	1.12631742081731	0.894007371032997	1.10708864772268	1.09438148787319
arf4a	1.00814175430296	0.970193533890142	1.0135950672242	1.09434488977215	0.94997903865086	0.999626368118105	0.900599882578337	1.00601232381287	1.10924500263314	0.990172255731532	1.01729752320808	1.00037363188189	0.801357512748365	0.881167341789311
arf4b	0.990270296274123	0.957684625222434	1.0777699976019	1.06234674941668	0.937821014723384	1.00972970372588	1.07699926919082	0.960312626986172	1.16007691554046	1.11469203167476	0.95520107902929	0.98412438575401	0.924265455149683	1.04274370778831
arf5	1.10189852084192	0.999113897388927	0.893533921652664	0.942024118620933	0.732612324757651	1.00088610261107	0.844835157035203	1.12708963637872	1.02580874213346	0.94773197872182	1.20981194681729	0.969230619240198	1.0608540697471	1.16623417809489
arf6a	0.994472528069068	0.881747578173228	1.05004139515684	1.02393630541503	0.917494280184886	0.928847535090939	1.14519788885382	0.992822737038131	0.918833067577993	1.00552747193093	1.02509479287057	1.07526258635354	1.05837467835711	0.921738779836177
arf6b	1.0111293027561	0.972087193307786	1.03074533849957	1.56228514826105	0.919981357714697	1.0164791972981	0.988870697243902	0.935456357596726	0.983624996358491	1.10054671069153	0.954130661200972	1.20427723262545	1.19087844285414	0.924237363050477
ARFGAP1	1	1	1.01438577543531	1	1	1.03078068552661	1	1	1	1.0097678982691	1	1.00497310700307	1	1
arfgap2	1.04971065452011	0.980497541493254	1.00766159045237	1.01326380317401	0.970979183233219	0.958652024858957	0.930025211298171	0.966297018728757	1.04820109211131	1.03017346779657	0.992338409547631	1.01620385556512	0.930025211298171	1.00937474363087
arfgap3	0.955623361717365	0.953925178644989	1.03281625648752	0.943548155320715	0.995872315141456	1.02284661610506	1.06522270408382	1.00432868262267	1.00412768485854	1.01221758741955	1.14056180872311	0.986596738918454	0.949026556664797	0.98301820361137
arfgef1	0.926728978517362	1.03593456662821	0.977813071154684	1.06029465096158	1.04463710108709	1.01194605456444	0.985227087532573	1.01397288516517	0.988053945435561	1.0486386669792	1.11289052478553	0.964095861834701	0.876659150895174	0.96396851762235
arfgef2	1	1.01806760398399	1.00719155320754	1	1	1.03078068552661	1	1	1	1	1	1.01492367812878	1	1
arfip1	1.0499425243473	0.960937350096656	0.992970949592495	0.949483760360034	0.988280399730743	0.97891466987418	1.0070290504075	1.0540610848978	1.00991846348364	1.08067374681741	1.01635109514644	0.963038367460445	1.0629575319687	0.921487712490344
arfip2a	1.13839423710887	0.959780589005382	0.980495214497715	1.01700497530099	0.987945107826537	0.989323293490099	0.9993412845688	1.015966702354	0.959780589005382	1.02549247942602	0.959780589005382	1.00757427563539	1.13854827610312	1.0006587154312
arfrp1	1	1	1	1	1.0146663055491	1	1	1	1	1	1	1.01492367812878	1	1
arg2	0.490139999186029	1.52424104163557	0.789928098978988	0.916665797386537	1.03058633150881	3.52116373243235	0.969413668491192	0.855131122736275	1.44263393129745	0.967237563882328	1.30002875048176	1.03945006429137	0.466738283170292	3.43478064556607
arglu1a	1.03956814433894	1.05688190247884	1.07256537442179	1.01422488028767	1.0629937452408	0.992648884815771	1.07342167322621	0.987613529704919	0.969212383061846	0.991273299698399	1.00437753657465	0.995622463425348	0.85994181663586	0.970174654224062
arglu1b	0.903498827497912	0.958084968174661	1.01960350484255	0.95624166865471	0.990182832440733	1.08716568347927	0.944759264581636	0.937773688328037	1.1222862451919	1.00981716755927	1.13968908400375	0.942772197975658	1.26763329815006	1.01965069905084
arhgap1	0.999316970384376	1.05466278164957	1.00068302961562	0.903702072093901	0.991013873109072	1.03736127320549	1.19199500184816	0.98643786367692	1.07044467555129	1.08050108273119	0.938644417457388	1.0106098231239	0.852852963460644	0.937791393721835
arhgap10	0.987614957724409	1.05410947041132	0.949522633382093	1.03193059537765	0.963749014383928	1.1478695937109	0.934808782308911	1.1731583368289	1.01188417300888	0.985672873842009	0.988115826991117	0.938033510587357	1.2336525954136	1.16267773656358
arhgap11a	0.990270296274123	0.974425204233375	1.0242284578995	1.24580382850735	0.937821014723384	1.00972970372588	1.02286253109103	1.12372640170091	0.982872476900903	1.03286536828552	0.924265455149683	1.19662060435932	0.924265455149683	0.950495016117699
arhgap12a	0.914419297135351	1.04726230649329	0.989870145354019	0.994244006087178	1.14119853545721	0.998504440245439	0.900669127179188	1.03460447502459	1.17411801498109	0.958162232020164	1.06878648805255	1.00149555975456	1.02613121055199	0.951164185838957
arhgap12b	0.997519614110686	0.997519614110686	0.997519614110686	0.997519614110686	0.997519614110686	1.02822395165925	1.03863585486866	1.01695864879214	0.997519614110686	1.0170112379632	1.16506288370162	1.00248038588931	0.997519614110686	1.02582804151033
arhgap17b	1.01117334485263	1.03912939336456	0.966221620790975	0.907403587028066	0.960702730987996	1.01935283802915	0.982263825043072	1.03168326888891	1.02270499697626	0.98882665514737	1.02921907190718	0.934499051931115	0.907403587028066	1.0888285834553
arhgap19	1	1	1.02158266767387	1.02978857349737	1.02934474727223	1.03078068552661	1	1.01948737088121	1	1	1	1.00994766623797	1	1
arhgap21a	1.07141329447799	1	1	1	1	1	1	1	1	1.0097678982691	1	1	1	1
arhgap21b	1.00666938618982	0.985171795051729	1.03375246220988	0.957222405733479	0.969716466686736	1.01481244634589	1.12762068036728	0.938593750897673	0.960643376775873	1.08057978211236	1.02463473413913	1.03870952215129	0.903361838630263	0.993330613810181
arhgap23a	0.899804872961038	0.960387275113706	1.09084638581927	0.98932138960427	1.02327779328308	0.944209117718657	1.14325173825213	1.01067861039573	0.921916281871073	1.36595692927247	1.12187987789609	1.08730197532453	0.817977954134125	0.876104754317518
arhgap25	1	1	1.00719155320754	1.02978857349737	1.0146663055491	1	1	1.01948737088121	1	1.0097678982691	1	1.00497310700307	1	1
arhgap27	1	1	1	1	1	1.03078068552661	1	1	1	1	1.03347049671417	1.00497310700307	1	1
arhgap27l	0.849546346454848	1.04146754529656	0.996428587460763	0.980206086380446	1.11223413458028	1.65066522178876	0.968291215039878	0.956258578534547	0.8196233855966	1.35523359727374	1.11161335990073	1.00357141253924	0.727217723880648	1.36792276038731
arhgap29a	1	1.01806760398399	1	1	1	1	1	1.01948737088121	1.06340929591675	1	1.03347049671417	1.00497310700307	1	1.01418178460881
arhgap29b	0.994925373881636	0.992248203703309	1.02653543712763	1.04187684831826	0.982615773752143	0.99915001640211	1.01881702185104	0.97787749637521	1.00084998359789	1.11653582863613	1.19478622890698	1.02092639884279	0.941170993559039	0.981256516546005
arhgap32a	0.944168541053419	1.0512284141167	1.0305302718269	0.94531385190825	0.958391935643296	1.23089559175255	1.06966217910712	0.98966819553101	1.01033180446899	1.01308049757275	0.948693742798549	0.954527476781201	0.91796886879194	1.14895023000383
arhgap35a	0.94935099382289	1.02076319496396	0.993866847192592	0.963879717815281	1.04040534609278	1.05147467703014	0.93599768206958	0.972502421153065	0.995348636069326	1.0459761156481	0.998711045551872	1.00128895444813	1.28613552154513	1.02921676818321
arhgap35b	1.00913601073088	1.03776140178882	1.00251783837975	0.967695820872556	0.967695820872556	0.997482161620246	1.00758277025044	1.0054368154603	1.09065840790951	0.986604685096655	0.967695820872556	0.98695407388073	1.14793779043646	0.967695820872556
arhgap36	0.97195328154284	0.979150863921491	1.01987630674142	1.00132470826311	1.0283112517035	0.944982612300376	0.983933357779277	0.981837771625323	1.00490329439992	1.0652960709384	1.04004170898443	0.980662431301417	1.29848153281182	0.998675291736891
arhgap42a	1.05741898128927	0.970729018071219	0.997581709704884	1.06515837979693	0.978109362200334	0.965691681962285	1.01414458637922	1.00241829029512	0.996259947443177	1.12064308458412	1.06262383217375	0.988179411059335	1.11135218080892	0.950140924394646
arhgap44	1	1	1	1	1.0146663055491	1	1.0412184784904	1.01948737088121	1	1	1	1	1	1
arhgap4a	1.0104028033001	1.0001141861603	0.982365200745573	1.17588133421659	1.02562398166093	1.01260307506201	0.982365200745573	1.00150891575329	0.982365200745573	1.01116478828541	0.982365200745573	0.999885813839704	0.982365200745573	0.982365200745573
arhgap4b	1	1	1.00719155320754	1	1.0146663055491	1	1	1	1	1	1	1.00497310700307	1	1
arhgap5	0.953377441889102	0.925760553454584	1.02394411099174	0.930460624831923	0.976055889008264	1.04082832096979	1.09609494778173	0.929510706081802	1.04580238775021	1.10234419042255	0.966437610504503	1.03612084905784	1.54060173335712	0.927998708396544
arhgdia	1.09237707452682	0.77115619203208	1.192694157174	1.55043351796712	0.946417966661212	0.855018191733408	0.773922894229191	0.898571894366278	1.19603438338264	1.05358203333879	1.14660628728116	1.09171875512606	0.837291741892331	0.789907063685053
arhgdig	0.778596428659565	0.793876234417207	1.36999604135844	2.43781393504025	0.864564089448581	1.02714525851419	1.1318510143197	0.876125724516117	0.783699192184533	1.62652744092096	1.37814894195452	1.27789753973761	0.50276539840445	0.97285474148581
arhgef10lb	1	1	1.00719155320754	1	1	1	1	1	1	1	1.03347049671417	1	1	1.01418178460881
arhgef11	1.02012400654024	1.0417540096235	1.01123319251962	0.939582632075613	0.994771911339172	0.997463806974622	1.05594318972293	1.03137858659635	0.939582632075613	0.996273037190355	1.00253619302538	0.977002019908204	0.939582632075613	1.06230956794768
arhgef12a	1.1987702909525	0.994382118426595	1.00286172096494	1.11106179308417	1.06922876362207	1.16168813712577	0.925222831426129	0.988585540390354	1.18309563169104	0.997138279035056	1.11405129213136	0.978481402907917	0.854709798561012	0.939833157133924
arhgef12b	1.13408006202222	1.02290934819233	0.986282165783112	1.03276683598011	0.936117116179026	0.996072354697323	0.998698978326832	0.940564964452812	0.981086725721959	1.09448818326402	1.25229594276227	0.996157098784135	1.09442608326475	1.00130102167317
arhgef15	1	1	1	1.05962236260155	1	1.03078068552661	1	1	1	1	1	1	1	1
arhgef16	0.910658078372606	0.90419243235354	1.13533339697903	0.963385867709124	0.921327330961394	0.94532711004809	1.18389737287223	1.00010709022206	1.07578977648775	1.02177884127034	1.14568774655486	0.958444661232534	1.06791873252153	0.99989290977794
ARHGEF17	1.0325491162787	0.990147466786831	1.03291131640683	1.0491823980806	0.990147466786831	1.05114359075125	1.0309598388489	0.990147466786831	0.990147466786831	1.08302509715198	0.990147466786831	1.00985253321317	0.990147466786831	0.990147466786831
arhgef18a	0.887436475447108	1.22965348838746	1.02711474747835	0.939241657298728	0.901831176010624	1.78616025705865	0.862064601774547	1.13600961381855	1.05083886447915	0.972885252521654	1.31583087228979	0.970056858550688	0.796364980524295	1.64043919334548
arhgef18b	1	1	1	1.02978857349737	1	1	1	1	1	1	1	1.00994766623797	1	1.01418178460881
arhgef1a	1.26251665780138	1.02481952271632	0.963056069984279	1.0354447058594	0.940529750369818	1.07254674169536	0.975180477283677	0.935994416256981	0.90086007498866	1.04211740726991	0.961219161780981	0.93224807660899	1.06865329132294	1.06802123152015
arhgef1b	1.21572512526045	1.06552342158398	0.952678108148335	0.946815823693683	1.0124274416144	1.00441582476109	1.01702825275247	0.943763021293577	0.909691686724655	1.16063509625357	0.995584175238914	0.95962362312	1.04955074416306	0.933972652350797
arhgef2	1	1	1	1.02978857349737	1	1	1	1	1	1	1	1.01492367812878	1	1
arhgef28	1.24144365255388	1.02857527719821	0.996684742521677	0.975628085773143	0.975628085773143	1.06584169353687	1.01584199104121	0.994640512122726	0.975628085773143	1.00423016414605	0.975628085773143	0.975628085773143	1.52537091251142	1.00331525747832
arhgef37	1	1	1	1	1	1	1.0412184784904	1	1	1	1.0670016226361	1.00994766623797	1	1.01418178460881
arhgef38	0.944358472737456	1.23635032958511	0.932189602514654	0.881413808849143	1.29492447306044	1.4473659667229	1.06361757400421	0.950257948145686	1.04974205185431	0.933127980210859	1.57363821485543	0.912124258594278	0.881413808849143	1.37581434570965
arhgef39	1.00580770635451	0.981930473186854	1.04094505208557	1.16654076561745	0.978649906583465	0.994192293645492	1.0839511073219	1.05873495079082	0.964504193379968	1.05890258375697	0.964504193379968	1.1526125676929	0.964504193379968	0.991875682169485
arhgef3l	1.01756008529697	0.98932387578357	1.01067612421643	1.40600704445406	0.98932387578357	0.98932387578357	1.03010230067759	0.98932387578357	0.98932387578357	1.04736932949765	1.02243703731723	1.01886551606057	0.98932387578357	0.98932387578357
arhgef4	1.02361132143612	0.920996051467851	1.1139659883785	1.1620209398799	0.899221813470488	0.954364753847859	1.03913035085579	0.941819420636345	0.928980147875319	1.13627572165269	1.079377910737	0.976388678563885	1.03629992947028	0.910793664168922
arhgef6	0.981295823856655	0.998557521116614	1.00144247888339	1.15961210249903	0.97072000307415	1.07355465136527	1.00253324202637	0.926849300843066	0.94862302382973	1.16030177118828	1.10220088112774	1.01229418834306	0.892058238979312	0.942743824555984
arhgef7a	0.964986496067594	0.98242148992844	0.985813478921992	0.964986496067594	1.0074799998969	1.08403993271395	1.04459728867365	1.04035820466529	1.02617561035242	1.00271492658656	0.997285073413441	1.0206685157254	0.964986496067594	0.978671726705239
arhgef7b	0.96945653858092	0.986782735322774	1.04199851015641	1.14890186374252	0.965774729019658	1.04447465071623	1.12946455122675	0.993240553310182	1.01981453941415	1.13742289173761	0.995859915462806	1.00414008453719	0.904839004310893	0.943377107328337
arhgef9b	1.01426639404041	1	1.00719155320754	1	1	1	1.0412184784904	1	1	1.03909736630793	1	1	1	1
arid1aa	0.919105264961846	0.982375133735163	0.981664395280956	1.08923062547593	0.933488545495875	1.0434318544311	1.07080284087808	1.0599361359984	0.912239084323341	1.11579900413374	0.915320739570884	1.05105902861076	1.01762486626484	0.967807714156429
arid1ab	0.965420222693101	0.998068210012398	1.02990867990586	1.12348335379322	0.94400127607129	0.948817559292598	0.984186392037959	1.07706554388955	0.898171191519281	1.20266449808088	1.04358112108587	1.08245922081461	1.0019317899876	0.904634417808115
arid1b	0.955895076171737	0.966387209640787	1.00252927986718	1.02611189516325	0.997470720132816	1.02973015410723	1.10612711939236	1.04218611243269	0.974764801093453	1.04762067930337	0.947321663477727	0.985159500313228	0.916641226323979	1.03414215658844
arid2	0.994794984349903	0.953407650220815	1.09776076777517	1.06657656524057	1.0052050156501	1.01589983476066	1.16644406245249	0.957269798149827	0.961672722131654	1.01058730777217	0.964921370256366	1.07615479470325	0.904329805865206	0.981487012248635
arid3b	1.02949191337543	1.02672173068468	1.00190010273517	1.09017521172466	0.988153027165178	0.973869952871282	1.01401139057615	0.992848117832948	0.973869952871282	1.0787395592555	1.00646586392889	0.99809989726483	0.973869952871282	0.973869952871282
arid4a	1.06294836404202	1.07362484123542	1.0764292700625	1.00505561014684	0.910647023628298	0.976575223812415	1.05510397315725	0.877135132049604	0.983923027329482	1.06609317420238	1.12479897647362	0.994944389853164	0.884538295289483	0.884015131130425
arid5b	0.984664698462022	1.02350064205643	1.0547658842839	0.970814673785589	0.999302985036	1.000697014964	0.970814673785589	1.04664160089091	0.970814673785589	1.0087709707037	1.0033083231346	1.01431715018659	0.970814673785589	0.970814673785589
arid6	0.999393849416593	0.971661733616972	1.00662646237707	1.00060615058341	0.971661733616972	1.00157014787767	1.0518232292166	0.990596866191042	1.03327412001488	0.996204401445981	1.13486191683515	1.05885716507238	0.971661733616972	0.985441631035755
arih1	1.01018240410702	1.02479376544175	0.983108115087244	0.984069779791787	0.997684038120136	0.985017845726158	1.03444042688681	0.955603708487154	1.01619786681776	1.00231596187986	1.01963070755287	0.97937918759568	0.955603708487154	1.06442992014168
arih1l	1.04943347163993	0.968502982186575	1.01553503508174	0.962549864128798	0.975866402013885	0.992287074585866	1.01181899169783	1.00771292541413	0.934706296904985	1.02618829408933	1.02873166318384	0.976590746863302	1.10880367366748	0.961232156619051
arih2	1.00985061610493	0.877486111413547	0.911463788925726	1.04629893161698	0.990243129885739	1.0892250142406	0.790468911931755	1.07406211998378	0.85564341753796	0.979950020694096	1.04123243256086	0.900254304482863	1.27162175109085	1.00975687011426
arl1	0.781983486567715	1.04419174236156	0.879499667941583	0.874892137879537	0.897725662013182	1.06450374555148	1.06199514846741	1.05120767448363	0.940738586439851	0.956322453921605	1.18756305867328	1.04388385233622	0.886466522671554	1.04367754607839
arl11	0.946987381055629	1.37001641820863	0.947209562100579	0.975604363986684	1.20663988987252	0.977428020322898	0.996667455729058	1.02872445073784	1.15561370181924	0.965716027330721	1.40738177155559	1.00333254427094	0.920709488983804	1.10479484872598
arl13a	1.02854091587655	1.01806760398399	1	1	1	1	1	1.01948737088121	1	1	1	1.01990114309971	1	1.02837881781892
arl13b	1.05173317750189	1.00372185489898	1.03148720748844	0.997552256240751	0.997122323472351	0.968696178918415	0.968696178918415	1.00647618835647	1.03012052158088	1.00656964826668	0.968696178918415	1.00244774375925	0.968696178918415	0.996186631301826
arl14ep	0.905039090575745	1.01736436463042	1.07090822448725	1.11741617171326	0.987453360396829	1.01254663960317	0.948040267364923	1.23449079127451	0.983033091216547	1.06512891705103	0.920474390905168	1.36089381175592	0.883738250417691	0.953977510784914
arl16	1.01842271756067	0.976601168906211	1.00882406981227	1.00569272460379	0.990924300048995	0.976601168906211	1.01685518318047	0.995632558087706	1.03852676141803	0.995684044439654	0.976601168906211	1.00576290363446	0.976601168906211	1.00431595556035
arl2	1.07774903755838	0.888683678499379	1.01028785794386	1.01395403851211	0.921283749691707	0.989712142056137	0.961321911826482	1.02461382284185	1.27547014767083	0.895807080612872	1.02220153651352	1.01938033776321	0.884120086408102	0.911327443134595
arl2bp	1	1.01806760398399	1.03299494402833	1.05962236260155	1	1	1	1.07810649051032	1	1.02931657953475	1	1.02986043397932	1	1
arl3	1.40835326449417	1.00487751564722	1.02583538979247	0.953150195966111	0.995122484352782	0.953150195966111	1.03178450109132	1.08369541841585	0.953150195966111	1.14952790079187	0.953150195966111	0.972118974411548	1.30970444466185	0.980199471731503
arl3l2	1	1.01806760398399	1.00719155320754	1	1	1	1	1	1	1	1.03347049671417	1	1	1
arl4aa	1.02068758936383	0.905537198683069	1.09622207180743	0.979312410636165	0.928047016275007	0.958479121542068	1.07100904323258	1.0588624080036	0.88299149113723	1.06359494979866	1.22404135115495	1.17617720913509	0.830340203464191	0.972487337571691
arl4ab	1.74145293816962	0.998367474794084	0.809644315550049	0.906216768346808	0.961811776799131	1.24679332598005	0.942964057527338	0.874397708078446	1.27940063346389	1.00163252520592	1.02764232708905	0.883157560373798	1.14300790512987	1.08280910856059
arl4ca	0.978297720971337	1.01367056514372	1.02760094871793	1.06585677177958	0.992645734265089	1.00841039547195	1.0186216645404	0.997362171492145	0.978297720971337	1.12207836550414	0.978297720971337	1.00263782850785	0.978297720971337	0.978297720971337
arl4cb	0.978362691142588	1.02008640182455	1.08851176328298	1.06481373976706	0.993101202333196	0.951214167604412	1.1314682170369	1.0068987976668	1.01152998823825	1.0816656221291	0.951214167604412	0.970144416872377	0.951214167604412	0.951214167604412
arl4d	0.743650411918128	1.01558745594405	0.945199791322381	0.777871064032384	1.13766601945449	1.20643022209276	0.922540953100646	1.06355259024674	1.61473206013335	0.766888443189466	1.10525521797294	0.984412544055952	0.706634616445749	1.20185478578598
arl5a	1.02238585584676	1.0028332604536	0.942739677840978	1.04253322923663	0.976128958453513	0.888506028186505	0.968723152724784	1.07502172826771	1.13741271489867	1.11618088059237	1.03586385277488	0.972043237093873	0.861973881216626	0.997166739546396
arl5c	0.813735096239375	0.817445589427009	1.1534294045494	2.23822012948742	0.802602220143762	1.17752032247313	1.17233938022563	0.912083904189931	1.01395588606187	1.23257983153844	1.11085857523185	0.986044113938132	0.749363321673684	0.787063204271839
arl6	1.0582745513209	0.979418332235299	1.04522876480552	1.04814029558059	0.976146158533376	0.991648782426737	0.962036635290776	1.05602631560804	1.02303870098069	0.999649734022392	0.962036635290776	1.00035026597761	1.14122453111231	0.989338097698821
arl6ip1	1.7059071976342	0.960718118978067	1.03243832663302	1.22594447298432	0.772058221683902	0.967561673366977	0.899345241908876	1.0722574423798	0.834226969649428	1.10758773728666	0.911298929448608	1.03541685217218	1.1446729313539	0.793241046003171
arl6ip4	0.936909040569778	0.944201718006953	1.00289526445533	1.14864459078078	0.987814777577105	1.03921832910846	1.03194148396798	1.19915563610112	0.972755283222656	1.02342031223074	0.852983191942063	1.11988483182602	0.775021115025098	0.997104735544675
arl6ip5a	0.971102988286343	0.995395115098404	0.988913827873045	1.0004487200205	1.01350698862524	1.00231881686987	1.0220481961516	0.980978831126803	1.12446634741591	0.999551279979503	1.03913184997329	0.962945695725403	0.944155913776893	1.01124911826328
arl6ip5b	1.90471020650131	0.892583153325248	0.887145550444009	1.01538373099122	1.15764703494217	0.998087618990401	0.853236173057031	0.974690342181801	1.60526450978642	1.0019123810096	1.23709943871705	0.784993158313324	2.26401944463971	0.970185630051429
arl6ip6	1.00708267490468	1.01085696211399	1.02149570082487	0.992917325095323	0.992917325095323	0.992917325095323	0.992917325095323	1.01226667326383	1.1825399825857	0.992917325095323	0.992917325095323	1.01267751486822	0.992917325095323	1.01524273809477
arl8	0.911427275342678	0.979428949892153	1.04598152342065	0.946493942837097	0.985716339483993	1.20032252756892	0.977125882730821	0.964018898261441	1.03113490054377	1.13646201316323	0.9274625228026	1.01428366051601	1.38543477256296	1.01650661124775
arl8a	1.09865644315182	0.9742475793111	1.00617533928435	1.03744605094015	0.980702277761066	0.993824660715648	1.01989436637357	0.977248121236702	1.18402131845157	1.08229255374624	1.17646584203475	0.955880743116094	0.969244597197827	0.975543334182095
arl8ba	0.957080557053795	1.07211331108124	1.00299062244995	1.11209175741963	0.937633982001839	1.1071945161999	0.873484948520863	0.997009377550054	1.28369380384112	0.985773714598977	0.997000354352954	0.972407369030182	1.26159202203955	1.04497573762
arl8bb	0.998912375003236	1.09448012302254	0.978178010196439	0.971193619606217	1.01396045620125	1.00108762499676	1.05131649608778	1.06607792492725	1.03277632322429	0.971193619606217	0.971193619606217	0.980854729586505	0.971193619606217	1.01255783974256
arl9	0.990359143664636	1.01173429909941	0.990475711123369	1.00551545017852	1.00508208537136	1.00648417715742	0.976429022477485	1.0145106196672	0.976429022477485	1.00505458157499	0.976429022477485	0.995861076180518	0.976429022477485	1.00413892381948
armc1	1	1	1	1	1.05873807941899	1.03078068552661	1	1.03900088620174	1	1.0097678982691	1.1005934875909	1.01990114309971	1	1
armc10	0.992458574329756	0.986114496877	1.04775388091528	1.06536122422035	0.951703243720792	1.02750865562536	1.03021817617542	1.06335430271569	0.951703243720792	1.00754142567024	0.951703243720792	1.02759607425746	0.951703243720792	0.992237346996412
armc1l	1.02261824837062	0.959432583193668	1.06382055861256	1.10899564762348	0.973546243970279	0.977381751629377	1.10132480312097	1.36926176437973	0.951384929607365	1.14597730170843	0.954598824310125	1.38778286351084	0.894655456991455	0.945488613107878
armc2	1.08302736833388	0.997519614110686	1.0118697072716	1.02723430045069	0.997519614110686	0.997519614110686	0.997519614110686	0.997519614110686	1.12427183286116	0.997519614110686	1.06435504686744	1.00248038588931	0.997519614110686	1.01166622242107
armc5	0.969482327410074	1.05978571421313	0.983357229900531	1.01283564190513	1.02605558971433	1.01472889310826	0.995244365583341	1.01180162548212	0.955845853817625	0.993216909298252	1.0198890770134	1.00344360451947	0.955845853817625	0.99655639548053
armc7	1.00374925700958	0.987688491153031	1.06528465625015	1.02069505995167	0.978100325440968	0.965682759929955	0.93684599788228	0.991689506940697	0.996250742990424	1.01935012499908	0.93684599788228	1.12036081818903	1.1113419130182	1.03014957055641
armc8	1.02345644092888	1.02070249863893	1.00299930947454	0.99700069052546	0.982359906994974	1.05768367553033	0.968160568279992	0.987027472346624	1.02955094824899	1.05342243925496	0.968160568279992	1.02120039283653	0.968160568279992	0.995635820666674
armc9	1.01426639404041	1.01806760398399	1.01438577543531	1.02978857349737	1	1	1	1	1	1.0097678982691	1	1	1.18625891078189	1
armt1	1.03689474553294	1.01806760398399	1.00719155320754	1.02978857349737	1	1	1	1	1	1	1	1.00497310700307	1	1
arnt2	1.16161129484608	1.01340421500491	1.04718683855222	1.0295604834398	0.986595784995086	0.974070364571018	0.983933902897175	0.981838315582226	0.944983135838816	1.07458005393554	1.1356189476596	1.02506158438952	0.944983135838816	0.971800640092739
arntl1a	1.0046171691047	1.03311437763095	1.01191308592587	0.992059741558609	0.991632175996566	0.993015505128578	0.963362545565417	1.07638143997192	0.963362545565417	1.02931967655422	0.995606768481317	1.03537320464601	0.963362545565417	1.00439323151868
arntl2	0.990792448437531	0.994505684061976	1.01200788253325	1.03509870900773	0.991183104487248	1.00692453700121	1.01712076011147	1.0340419639444	0.976856232503806	1.00549431593802	0.976856232503806	1.05475486845071	0.976856232503806	0.990709797186953
arpc1a	1.29408453212259	0.770787993733368	0.782278552675082	0.766186399098245	1.01858581524101	0.78300791445942	0.749195421048948	0.89509348034428	1.33909968547244	1.00121810003967	1.44760931551292	1.17280777530946	1.24803573285024	0.998781899960332
arpc1b	1.90652706027102	0.917371788277171	1.37661916671055	6.88479501362291	0.968652842992755	1.03134715700724	0.956900912752011	0.823906565070438	0.739675559119287	1.47169514045675	0.843021304560191	1.05460411093224	2.22477713577367	0.827595001817088
arpc2	1.00431243566792	0.779570450637948	1.40928133625566	1.77550185226163	0.880409413386875	0.722622391380406	1.21894657507689	0.995687564332084	1.08622579416953	1.56255422457467	0.814071123654652	1.18476415878068	0.656003082598397	0.849822042046671
arpc3	0.940028209528504	0.877984196120618	1.20102764476085	1.90564832637681	0.978527480588653	0.749814430349078	1.02147251941135	0.885212214456217	1.07086198415936	1.36891874194815	1.0888373174996	1.09606368769817	0.71003184043356	0.857421868316995
arpc4	0.941066313095617	0.910899978976461	1.13751406329306	2.05212711599947	0.883547339033237	0.918565373336969	1.03447759393228	0.965522406067723	1.03787693917611	1.42263464963866	1.05812265189142	1.10804914140258	0.622532503484426	0.844357234214298
arpc4l	1.25308609104713	0.874241387382796	1.09235466874557	1.36599769884752	0.986160058618487	0.892322924883759	0.950762911917392	0.916205384097388	1.21602110277808	1.24131751570305	1.01383994138151	1.13522239119986	0.670502740196939	0.800946790195327
arpc5a	0.899578822213569	0.834116774974904	1.16580694497241	1.31659399191682	0.979502043566854	0.984895820909772	1.06254903745077	1.01510417909023	0.933455737795941	1.26543430511545	1.03281293872667	1.09355214385801	0.644151627933659	0.800793418587939
arpc5b	1.37388779814006	0.937382243283262	1.14856620546641	1.53244858240922	1.00415406157922	0.866609766697045	1.0893208592035	0.995845938420778	0.94475220272606	1.48301612641055	0.873056011361411	0.986262905326803	1.24024171566362	0.883597371934623
arpc5la	0.937313395748414	0.957187539979931	1.03175200675996	0.992284958760651	0.990398349676316	1.10376970850563	1.14949840481206	0.998532965950015	1.02818101653592	0.998679526434304	1.066680563049	1.0013204735657	1.0241093330326	0.900079470640462
arpc5lb	0.986306007906423	0.991531204906636	1.00588403506001	0.955785690761025	1.00531389899816	1.01145559325085	0.968968456878964	1.06041146927371	2.01685681519166	0.994686101001838	1.04392717483648	1.06080518258209	0.831554948496669	0.938148975918078
arpin	1.03284395130642	0.891474430565975	0.990783766183531	1.01472483439343	0.961605657879116	0.886848364737425	0.931345360881811	0.995127363489522	0.969690148614322	1.06308389242264	1.00487263651048	1.03502365779777	1.34516098879748	1.007652963293
arpp19a	1.06604066798199	0.994052719726941	1.22740160212231	0.927324890656609	0.982028949333327	0.956231776732044	0.985372935622249	1.04274246840779	0.88092114208079	1.28845726288672	1.07974968146137	1.07771603445115	0.982688940657236	1.00594728027306
arpp19b	0.858803155892834	0.891475244964282	1.06807894365148	1.14420031442713	1.14751382988423	0.858539522732547	1.00907759391957	1.23101707209362	1.20965710076029	0.990922406080428	0.77990438327591	1.25824315729559	0.762376331141478	0.909163224368914
arpp21	1.02854091587655	1	1.01438577543531	1	1	1.03078068552661	1	1	1	1.01954009081805	1	1.00994766623797	1	1
arrb2a	1.03685365678916	0.964091239366917	1.03780894736964	0.985924043545042	0.985101263579499	0.930448505375475	1.00720993498503	1.03960602023194	1.04867817306431	1.06340088931778	0.992790065014968	1.06598079759461	0.930448505375475	0.956853533999414
arrb2b	1.01866856598206	1.00200681346554	1.11010364437082	1.1913992554317	0.98439796584209	0.951226993380294	1.1063777380258	0.911785338696702	0.966351599169612	1.17334186501155	1.3263572144476	0.940319346734933	0.997993186534464	0.944945579944893
arrdc1a	0.746139654833478	0.906834966846243	0.938004598076078	0.793932540295121	1.07797784465217	1.41369285694403	1.06546056220742	0.979371715864498	1.19657534322045	0.992060292748497	1.44270274039509	1.0079397072515	0.673160168180909	1.05900822144916
arrdc2	0.972914949891882	1.02008200636044	1.02786048567571	0.951122160530153	0.921757926022502	0.973812420796061	1.09103793096345	0.955654191797447	1.03370016298213	0.979917993639564	1.20817319294844	0.794050521924329	1.04654338198268	1.05237884713546
arrdc3a	1.3178673604281	1.00254585288075	0.980433583257592	0.916044597025803	1.3060729892528	0.907763570421315	1.08449082536594	0.955948962815205	1.14124044050469	0.997454147119251	1.11263697782334	0.935526336727857	1.15531595335076	0.948570615364095
arrdc3b	1.06842064926491	0.966397411243208	1.02778607372933	1.08765886846252	0.889857734911643	0.85141787318969	1.10547543957618	0.978488242123382	0.973285255457937	1.09562475894388	0.986489781749463	1.03884550390989	1.01351021825054	0.970336934436026
arsg	1	1	1.00719155320754	1	1	1.03078068552661	1	1	1	1.01954009081805	1	1.00497310700307	1	1
arsh	1.02485576349991	1.01441997636657	1.0035828933198	0.996417106680203	1.02565671485346	0.996417106680203	0.996417106680203	1.0352782568673	0.996417106680203	1.00615000761185	0.996417106680203	1.02120802564886	0.996417106680203	0.996417106680203
arsia	1.60543664119405	0.9926834242051	1.01410818065508	0.9926834242051	0.9926834242051	1.05383577093253	0.9926834242051	0.9926834242051	0.9926834242051	1.00237985490616	1.02590903149317	0.997620145093841	1.74162346784932	1.00676144671192
arsk	0.981890461524789	1.00308283539165	0.988973195742164	0.996917164608345	0.996487505556637	1.02771612540718	0.968079458507302	1.11971262788902	1.0910907933791	1.00592881571175	0.968079458507302	1.01145936914852	0.968079458507302	1.03687270771641
artnb	1	1	1	1	1	1	1.0412184784904	1	1	1.03909736630793	1	1.00497310700307	1	1
arv1	1.03369367424626	0.961153012292908	1.02515441447636	0.955245072452754	0.982099004991203	0.984756607196272	0.965847598742307	1.05466038469556	0.9864320852532	1.04571477725657	1.0209246177827	1.0135679147468	0.927612810082506	1.04652014806798
arvcfb	1.12869053630802	1	1.00719155320754	1	1.0146663055491	1	1	1	1	1	1	1.00497310700307	1.37407981470783	1
as3mt	0.986522541643096	1.04053852343103	1.0134774583569	1.01714849738509	0.948646094598212	1.02073514974276	0.908634087950345	0.979604307718196	1.02409185444519	0.926388880549273	1.09193703848469	0.967480672026711	1.07787528347127	0.960261491644733
asah1a	1.06179604677593	1.04685236645861	0.982443956402172	1.21231479418296	0.969836619908966	1.07228436109239	1.04397224863977	0.983310990083708	0.928930839023863	1.00163224725521	0.991170712555178	0.998367752744788	1.2764251151623	0.994942125747708
asah1b	0.657635407180496	1.10002830744094	0.6740698504254	1.04938968845077	1.35427308191377	1.32211420782619	0.791045523477899	0.950610311549225	1.62737818542839	0.729817458662286	1.32468417369838	0.771385021306747	0.609049400304924	1.12211456392304
asap1a	1.01426639404041	1	1.01438577543531	1.02978857349737	1	1	1.0412184784904	1.03900088620174	1	1.01954009081805	1	1	1	1
asap1b	1.03396291151945	1.02735352653994	0.998633652549185	0.991503204498586	0.991503204498586	0.991503204498586	1.03237145800637	1.03017270814589	0.991503204498586	1.01087726716088	0.991503204498586	1.00136634745081	1.36240453951964	0.991503204498586
asap2a	1	1	1	1	1	1.03078068552661	1	1	1	1	1.03347049671417	1	1	1.01418178460881
asap2b	0.898738696926109	1.0173557574998	0.998822101240385	1.00117789875961	0.949638964153647	1.03258745517269	1.22624230884592	0.908654086181955	1.01690840286994	1.17045821977187	1.27715459607885	0.941780344231587	0.82778100014523	0.933891258749212
asap3	0.87802932341426	0.998953162325549	1.04311438074649	0.964291110181356	1.24862521700867	1.08163986915925	1.13331257744781	1.00104683767445	0.777918565957257	1.09674271330192	1.09349815085172	0.961639141050723	0.777918565957257	0.97832485155494
asb12a	1.00078205946794	0.915944290233633	0.952654623580738	0.956105348877795	0.954606361644779	1.01237783525431	0.995242924663914	1.03141897885203	1.07201404428532	1.03643031177323	1.02640553057587	0.999217940532063	1.01318767770826	0.939166280743989
asb13a.1	0.999802895626467	1.03923590152251	1.01411173581291	0.985739941203887	1.00019710437353	0.985739941203887	1.02637064176752	0.985739941203887	0.985739941203887	0.995368548669358	0.985739941203887	1.0004508068051	1.16934278896672	1.01371407541215
asb13a.2	1	1	1.00719155320754	1.02978857349737	1	1	1	1	1	1	1	1.00497310700307	1	1
asb13b	0.998129633245678	1.00187036675432	0.984090214474675	0.984090214474675	1.05637458311094	1.01438118589623	1.10596271639458	1.00326754546471	0.984090214474675	1.01294037351669	0.984090214474675	0.993879615476321	0.984090214474675	1.01201753138864
asb2b	1	1.01806760398399	1.00719155320754	1.02978857349737	1	1	1.0412184784904	1	1	1	1.1679598748946	1.01492367812878	1	1
asb3	0.982166785641333	0.989440001837493	1.00303739651701	1.01184685393202	0.996962603482989	1.0727233033992	0.994272751218405	1.02949758246728	0.954912702529007	1.01093918933722	0.954912702529007	1.03106146884718	0.954912702529007	1.00916959673993
asb5b	1	1.01806760398399	1	1	1	1	1	1	1.06340929591675	1	1	1	1.18625891078189	1
asb6	0.995139787894157	1.01311957949054	0.995139787894157	1.024783582606	1.02434191347045	0.995139787894157	0.995139787894157	1.0145324460195	0.995139787894157	1.00486021210584	0.995139787894157	1.02279792311909	0.995139787894157	1.00925264602173
asb7	1.00374925700958	1.0046779112324	1.01785976672658	1.07680677126799	0.95058606753967	0.965682759929955	0.975461364494804	1.02837458693736	0.996250742990424	1.05612351764746	0.96820269877608	1.0142920056185	0.93684599788228	0.976747314476565
asb8	0.947537971224127	1.06519553725207	0.973225344787124	0.938464151852717	1.10537548565156	0.967640251046405	1.0037107325228	0.996289267477203	1.1923151129517	1.03035048043005	1.06428373727369	0.954111924905777	0.86137027533065	1.07811017301931
ascc1	1.05691845589414	1.00421162854767	0.990355236722262	1.76706288210122	0.977646377722416	0.994097001523618	1.01366454476015	1.02789730635027	0.995788371452329	0.991352166169826	0.967753344660993	1.05403892428269	1.11082612633168	0.949691178674147
ascc2	1.02472233581554	0.986872046398961	0.983303036187751	1.02715348695757	0.969358068695094	0.969358068695094	1.04932951335507	1.02610485326962	1.03082438132227	0.978826659696441	1.03430663221306	1.00313269527211	0.969358068695094	0.996867304727894
ascl1a	1.01812379345002	1.00357168498591	0.996428315014093	1.08422131739822	0.982756317866689	1.04569864465969	1.07187256305546	0.987425766717082	1.06600361373718	1.02537793476847	0.96855124930443	0.983005596400279	0.96855124930443	0.96855124930443
ascl1b	0.925235167908567	0.970421386612724	1.10705279912144	1.13775745394802	1.04295323231842	1.0374385348819	0.947453309591239	1.02957861338728	0.930744784418018	1.10740163410026	0.93388895418482	1.04411946167807	0.875246048715074	0.949921835777493
asf1ba	1.01777935153976	0.958677837858559	1.27963680980146	1.146887766524	0.979569890148858	0.982220648460239	1.1164841142834	1.09904125765639	0.925224008837412	1.19808427080381	0.925224008837412	1.31058015497632	0.925224008837412	0.938345336445648
asf1bb	0.988500357493454	0.976878402113022	1.13333202223281	1.17802701913888	0.947147876990554	0.942139757923095	1.01149964250655	1.02282980793382	0.895845261285063	1.12523303318497	0.90155130865529	1.18032313401284	1.09218215004495	0.903391185283265
ash1l	1.01506145621214	0.960491304900228	1.06049794852047	1.03694032577018	0.937383081401992	1.1774273210395	0.958702336947208	0.984938543787857	0.976367070032253	1.10107835668957	1.11692902739678	1.06396070793896	0.866289872663949	0.94020152089173
ash2l	1.03994215272212	0.971373129965414	1.00770166942559	1.03140595545544	1.00261701086092	1.00656704944215	0.997382989139082	1.0113871430496	0.979793944261966	0.993480198830893	0.952209218164682	1.03632465432581	0.921370490199914	0.98684452664313
asip2b	1	1	1.01438577543531	1	1	1	1	1	1	1.02931657953475	1	1	2.06044939344882	1
asl	1.04544333385644	0.967846322751364	1.06751368530933	0.935690355752936	0.959882908725262	0.938237435303703	0.894223776502459	1.05409553626052	1.02283855749931	0.968168289159137	1.09024981220124	1.03928545142017	1.01878803058416	0.981211969415835
asmtl	1.0499085949199	1.00622832058544	1.01629785435933	0.982862618429656	0.968429450054366	0.98380952136869	0.993771679414564	0.99165513955431	0.954431466540411	1.08532414801496	1.05044105642621	1.02100860240549	1.13220283191419	0.967967008022762
asna1	0.740894333119025	1.19835735701265	0.754197905013078	1.00224891215435	1.42264339545425	1.0539340019512	0.997751087845654	0.989015784829431	1.06633637079443	0.839175914072347	1.10305217958315	0.857983367578829	0.635934557602853	1.97250174708886
asns	0.993831840657926	1.01528194813255	1.00100071240072	1.06755111265287	0.99422369509885	0.979852873463473	0.979852873463473	1.05638574262616	1.10436022550311	0.998999287599279	0.979852873463473	1.0335332506679	0.979852873463473	1.00765993964884
asnsd1	0.983319067171911	1.00416868380517	1.05337623653594	1.04098877114431	0.985546779728747	1.1016213417538	1.09290428128319	0.994167594499211	0.905683535903608	1.00321059856619	0.996789401433814	1.0186805278192	0.905683535903608	0.970042832697352
aspg	0.999232593952788	1.06523806485742	0.992882997193577	1.00160327074692	1.00076740604721	0.945245500753511	0.984207082094463	1.04843938035001	1.00518285242477	0.96371568368359	1.13593424066011	1.06791365980983	0.945245500753511	0.985504561549146
asph	1.17342090785378	0.967233073071323	1.08185122356455	0.838182715357665	0.892232503085828	0.901102747239534	0.965784956276803	0.999495129377362	1.03644087550776	1.00050487062264	1.04189636022067	1.05392885601088	0.748761256652984	1.04136846419997
asphd1	1.01426639404041	1	1	1	1	1	1.0412184784904	1	1	1.0097678982691	1	1.00497310700307	1	1
asphd2	0.99124591155107	1.00212606426228	1.00529836172667	0.978855620903589	0.978433746155347	1.09722870651977	1.0289593757897	1.02478375205176	0.950540378962638	1.0249330261095	1.11019302209547	0.997873935737718	0.950540378962638	0.977515591206748
aspm	1.00449415564999	1.03949064128488	0.995505844350012	1.27548948568236	0.992610618723577	0.995296665808126	1.11520429229675	1.10285835395572	0.937541246526525	1.15460346570952	0.937541246526525	1.23950939292788	0.937541246526525	0.97194022104839
aspn	1.0518824735765	1.04156925695106	0.995050783458164	0.995050783458164	1.00964450228523	1.02567912870679	0.995050783458164	0.995050783458164	0.995050783458164	1.01449416613551	0.995050783458164	1.00494921654184	4.72224440239437	0.995050783458164
aspscr1	0.995085323740475	0.965234415369816	0.933279806587452	1.05292732859103	0.94733453163099	1.00491467625952	1.01442813349207	0.972700280502448	1.03682471923025	1.00707521627353	0.958141247239361	1.0272262915024	1.19622963638684	0.920032323075072
asrgl1	0.991513357586654	1.03379789771046	0.970932573744681	0.963999917049157	0.963999917049157	1.02338527166995	1.00373452689479	1.02043303231304	1.08649287521538	1.0111225977125	0.996265473105209	0.973589466477392	0.963999917049157	1.01877313493615
ASS1	1	1	1	1	1	1	1	1	1	1.0097678982691	1	1.00994766623797	1	1
ASTE1	1	1	1.00719155320754	1.02978857349737	1	1	1.0412184784904	1	1	1	1.03347049671417	1.00497310700307	1	1.02837881781892
aste1a	1.00528183511087	1.01631604948327	1.07233802563378	0.992716099429638	0.992288250985415	0.993672495343523	1.00373452689479	1.02043303231304	1.02512647305305	1.10567921000026	0.996265473105209	0.97838634152737	0.963999917049157	0.991357095072551
asxl1	1.01561111569869	0.969248755018265	1.07044479442655	0.991198356263579	0.990371174743104	1.10877053081552	1.05127183965221	0.990186429612869	0.994740752318807	1.05452277940867	0.998101108295663	1.0287240810749	0.93542604539793	1.00189889170434
asxl2	1	1.01806760398399	1.00719155320754	1	1	1	1	1	1	1.0097678982691	1	1.00497310700307	1.18625891078189	1
atad1a	0.985556932427127	0.985556932427127	0.999734933135741	1.01491526754458	0.985556932427127	0.985556932427127	1.02618008964744	1.02399452619405	1.04805040359821	1.02408961283155	1.01854401249556	1.00026506686426	0.985556932427127	0.999533888562533
atad1b	0.999358959756383	1.00675948874814	0.992598132279113	0.971627812107704	1.02869936370098	0.971627812107704	0.971627812107704	1.06655453744988	1.03323804756659	0.981118573731803	1.00414867760025	1.00064104024362	0.971627812107704	1.01301052498726
atad2	0.987540116012507	0.99485312320349	1.09176870089198	1.04607056252261	1.00241688020517	1.03661410353956	1.15861414986189	0.997583119794834	0.9601369287005	1.00707077701735	0.9601369287005	1.06831759555486	0.9601369287005	0.973753383818299
atad2b	0.983085498367336	0.983085498367336	1.01846130520337	1.01237021298965	0.997503730667279	1.01334554393835	0.983085498367336	1.00224325008196	0.983085498367336	1.00229507828734	1.04895382194797	0.997756749918043	0.983085498367336	1.01098430262593
atad3	1.0106323857527	1.01441997636657	1.0035828933198	0.996417106680203	0.996417106680203	0.996417106680203	1.03748790375936	0.996417106680203	0.996417106680203	1.02562864803798	0.996417106680203	1.01624694610724	0.996417106680203	1.01054807946768
atad5a	0.997103377424413	0.973432779471541	1.03193664215367	1.04173475993097	0.984215502438674	0.956157307886255	1.11416121427819	1.03083939958105	0.956157307886255	1.00289662257559	0.956157307886255	1.10421206635607	0.956157307886255	1.01048491895017
atad5b	0.91845612518126	1.01833018023883	0.977990586090319	1.00065926723707	0.91845612518126	1.00338320121929	1.07022995405995	0.954276728000743	1.03516195235988	0.999340732762927	0.91845612518126	1.00546861593797	1.08952676265847	0.996818585806934
atat1	1	1	1	1	1	1	1	1.01948737088121	1	1.0097678982691	1.03347049671417	1.00497310700307	1	1.01418178460881
atcaya	0.995139787894157	0.995139787894157	1.00945564540955	0.995139787894157	1.03896110203679	0.995139787894157	1.03615793583641	1.0453223933569	0.995139787894157	1.00486021210584	1.06181576843281	1.02981270785375	0.995139787894157	0.995139787894157
atf1	1.00933280369006	0.86168343556755	1.02428882452433	1.09661143744584	0.871686334320549	0.990667196309945	0.956861186765109	1.02195489274551	0.829871847455856	1.11579323952313	1.08910709852039	1.10891071390529	0.82658548497998	0.892282260091655
atf3	1.45801446994472	0.978958862832505	1.00861150789611	0.991388492103891	0.599638778237078	1.30836114502726	0.838555008642736	0.69973344116808	1.78876801802303	0.987342097237654	1.16304096641961	0.810894040258155	1.16940912488708	1.12858620067408
atf4a	1.16729616900927	0.912629497500087	0.965409776397124	1.06110833560825	0.694217771335345	1.1054641490927	0.976779120048819	0.904715920330511	1.04265343143953	1.1234524085944	1.07348550262955	1.02322087995118	0.956830039121511	0.950317106922976
atf4b	1.29995352847359	0.887004581744475	1.13559915159668	0.944493960334656	0.720953432437944	1.18312788123488	1.01298666644663	0.827122737243294	0.961416613893965	1.40720457934358	1.06676891470972	0.987013333553369	1.1226445601502	0.864331147106869
atf5b	1.27420856482169	0.984444449684521	1.23485089462357	0.972710674486744	0.971898921430839	1.06447328325638	1.14586606623023	0.989678708722356	0.917978620325242	1.25393462182983	1.01032129127764	0.986596863556523	2.5094563357449	0.95707635425289
atf6	0.990571284143277	0.980120789161395	0.952061872325123	1.00942871585672	0.989271443264386	1.13654750176151	1.0327997339831	0.973097504627368	1.0742380383738	1.03221136931195	1.23235514961773	0.937686154942762	1.01528963095949	0.941114669636476
atf7a	1	1.01806760398399	1.00719155320754	1	1	1.03078068552661	1	1	1	1.0097678982691	1	1.02488006157507	1	1
atf7b	0.95058816032961	0.997012557066853	1.00298744293315	1.00662048481033	0.952048255020394	1.01017001346264	0.995155566270318	0.969464896908011	1.12865313246971	0.969606113002342	1.11106117800206	1.01218635628064	1.06671871727903	0.963129901071086
atf7ip	0.96199892218346	1.0584288182599	0.983932026582843	0.994028477624689	0.951884110836764	0.953873286778672	1.03682736348901	1.13688924438717	1.03792898015534	0.975065882530716	1.02271756576079	1.06143122669661	0.764679233110978	1.00597152237531
atf7ip2	0.931608662509995	1.04888404147732	0.996432186411117	0.973308433571156	0.966666243294238	1.00356781358888	1.15228458296281	1.12150100638718	0.893352134710422	1.03857224045074	0.953208177321446	1.03430422368135	0.893352134710422	1.04628637198824
atg10	1.0218485229638	0.975201426402811	1.01294267905006	1.08177790274634	0.963054320012911	0.99915001640211	1.01881702185104	0.959511941773158	1.00084998359789	0.996391228995489	1.00423097730553	0.959901372183152	1.47149808232176	0.981256516546005
atg101	0.87291885511904	1.03116255686531	0.960841130404756	1.01351755205531	0.98745474636082	1.04551847663731	0.806440690764636	0.950010135258357	1.12812049753216	0.980688395996598	1.02176149967766	0.916528701828902	1.59518677888607	1.01254525363918
atg12	0.988186432834226	1.01181356716577	0.949628317939009	0.961038908506007	0.958626827923926	0.917216295360529	1.12435453772434	1.02905598279948	1.35982712366288	1.03026569538613	1.19862389432716	0.979909501437065	1.09183529846652	0.942036471656176
atg13	0.971190576594289	1.02635534167214	0.959527514532075	0.941514488628706	0.951558153432937	1.06387368273919	0.86404044925715	0.975048629012806	1.12286127049821	1.08232375733298	1.15898466191312	0.886124240920021	1.58775011813035	1.02495137098719
ATG14	1.00148554530185	0.972475089045852	0.94232391660687	0.977412329365871	1.07184569789144	0.979239365255971	0.998514454698145	1.01253449540241	1.03962468772383	1.03985600831356	1.01520473930923	0.982154859614156	1.09422387271222	0.974826182877144
atg16l1	0.983078513690506	0.946066645428173	1.10298335483437	1.17346747414736	0.959983687583644	0.963765762455938	1.02797314767118	0.933835963395316	1.05066878078529	1.01692148630949	1.09001036650331	1.06128069045305	0.882191934937717	0.932316929987926
atg3	0.977057296046924	1.00730260936121	0.960773074066019	1.09222750040213	0.957107824256964	1.04925460994789	0.948967290574788	0.992697390638792	1.16841652671904	0.977965657912903	1.15353276452126	1.03540172166953	0.722085193010929	1.0553003404184
atg4a	1.01261254772946	1.02725905886132	1.0338202071187	1.01501496842999	1.0141679113101	0.987387452270536	0.957902554961142	0.976569557317726	0.957902554961142	1.01410446191761	1.05426131373692	0.986505940962181	0.957902554961142	0.971487322671834
atg4b	1.01435891735736	1.00924528867951	0.973107373477712	0.991732024278854	0.963729302268414	0.966337195266759	1.06068204586196	1.03493345529038	1.11823456539142	0.981502584382047	1.12469321613379	1.00826797572115	0.910262246161285	0.969564363053593
atg4c	0.957386075223234	1.00414246546847	1.01671196408369	1.09537023012741	1.02004974575968	0.989403732732031	0.980376272961188	0.976397804487306	1.07861853374513	1.03507021160238	0.905659888964332	0.982406061538612	1.07434711342167	0.995857534531527
atg4da	0.952815511166951	1.01304370039672	0.953149742144233	1.0501892100392	0.980801248286973	1.05468937494409	0.951348957990172	1.02087935930008	1.08817996282217	1.0083562204223	1.09801064822416	0.963743723343691	0.913688123715859	0.991643779577699
atg5	0.98069141024361	0.920096325823494	1.01914597847554	1.14125481186128	0.946277262075584	0.910828925509314	1.03533358594643	1.02618483274852	0.966995681392905	1.02628916871891	1.06008867152833	0.982219476043437	1.01778052395656	0.931177257249479
atg7	1.00206305698982	1.03697484336703	1.00264522880987	1.07499784181045	0.976457213103337	1.07960431416258	0.973822685351986	0.971748632958401	1.0541147893271	0.990146330452618	0.997936943010178	0.986510252389818	0.935272188757038	1.13573408668182
atg9a	0.980057957439812	0.994233596301576	1.01397550985427	1.01008423579072	0.995205611705777	1.14452669565888	1.00359258659236	0.963264830592069	0.985894034244734	1.04514439040594	1.17693224217548	0.996407413407635	0.927106842144731	1.00620737990751
atg9b	0.96491679671576	1.00606708752593	0.992185093560606	1.0221063832866	1.02086676166727	0.967018017311615	0.976810142832278	1.01141631342409	0.997628266970099	1.0023717330299	0.938141382439255	0.970828349094396	1.1128785744918	1.00480718486732
atic	0.989751901888673	0.99817524442029	1.6073276851842	0.972388746106529	1.00182475557971	1.13128203478478	1.40924060665415	1.18296231183782	0.876748808209127	1.30370006655921	0.962947599087078	1.54695468668588	0.824469761149954	0.960699870044651
atl1	1	1	1.01438577543531	1	1	1	1	1.01948737088121	1	1	1	1.00497310700307	1	1
atl2	1.00609961961484	0.952223378604962	1.12248470406569	0.989919813192685	0.951064098861808	1.26650545468905	1.1581433634947	0.988391321949984	0.974780789237761	1.08890853798117	1.30751208560757	1.22797026705535	0.818472735008875	0.993900380385158
atl3	1.32779026548301	0.870187995497392	0.987899916886676	0.816044013614436	1.20335507981609	1.00396076554083	0.974646515818225	0.996039234459169	1.18628872335792	1.06420174246988	1.3836029814985	0.867486346468176	1.16789366203027	0.970301206313867
atm	1.00585372197091	0.968700384762703	1.00632267528493	1.00824010737447	0.965464019034456	1.0688995616277	0.951508898792086	0.970051305599616	1.01184340812302	1.01665446352629	0.983356374262609	0.994146278029088	1.12873590988037	0.97851159648399
atn1	1.04282357013897	1	1.00719155320754	1.02978857349737	1.0146663055491	1	1	1	1	1.01954009081805	1	1.00994766623797	1	1
atoh1a	0.997519614110686	0.997519614110686	0.997519614110686	0.997519614110686	1.01214954156245	0.997519614110686	1.03863585486866	0.997519614110686	0.997519614110686	1.00726328422275	1.0309070910771	1.00248038588931	1.18331653091851	1.02582804151033
atoh8	1.13526318222283	0.968874339133947	0.996760704089688	0.997735723594958	0.997305711754382	0.998696955481629	1.00880986524144	1.00666129697829	0.968874339133947	1.10174774566654	1.00130304451837	1.01228986859783	1.33131067239234	0.982614706324552
atox1	1.65236436005134	0.962274141369068	1.11419329814647	0.972298900034708	0.964106009472838	0.91559685843756	0.947900819678194	1.05346064019816	0.832603992769484	1.11827524838414	0.948933482407196	1.10028414979049	2.05147396247903	1.02770109996529
atp10a	1.06869021128475	1.00663235066137	0.978491741300364	1.0004448619964	1.00001368255046	1.03135280819284	0.971505110606042	0.99043719100941	0.971505110606042	0.999986317449543	1.00402186921838	0.981169319194832	1.25900907597547	0.971505110606042
atp10b	1.0106323857527	0.996417106680203	1.0035828933198	0.996417106680203	1.01103086442112	1.02708750829426	0.996417106680203	0.996417106680203	0.996417106680203	1.00615000761185	1.02976768217528	1.00632913149126	0.996417106680203	0.996417106680203
atp10d	0.860843819985753	1.04957091501258	0.958949770177207	0.990430134604883	1.04390919618368	1.08513548316432	1.00956986539512	0.981675384015257	1.28523648451379	0.981819470214314	1.04867248960227	0.935870414944085	0.848735425962915	1.09913432182792
atp11a	0.975806714930639	1.01429329274671	1.02156309894631	0.962081284230902	1.04691768583941	0.991694805691849	1.08122813828444	0.999603306914013	0.962081284230902	1.07512450500146	1.1752014633389	1.00039669308599	0.962081284230902	0.975725313780037
ATP11B	0.941527604393351	1.06031776833618	0.997239072708307	1.1707528283544	0.94912294455175	1.07347048160007	1.00276092729169	0.961512997373064	0.915122363162913	1.01738226686081	0.947121411401263	0.989489268890965	1.02084123387498	1.02023745272893
atp11c	1	1.03615754530968	1.01438577543531	1	1	1.06160307026019	1	1	1	1.0097678982691	1	1	1	1.01418178460881
atp13a1	0.948975483826101	0.984299343858166	1.0053786102903	1.0299726005905	1.01476282154608	0.904049140521686	0.992312721299708	1.08595876708075	1.06885781068527	0.990019850588199	0.994621389709701	1.00911165954926	0.851588664207716	1.23938093772459
atp13a2	0.955391455899424	0.99912711140022	1.00200109002552	0.943449335702236	1.01044870290093	1.00087288859978	1.02961790808059	1.04163702910041	0.974251239169341	0.97888355346889	0.977542379063702	1.01938378714761	1.25887460955718	0.955178491137413
atp13a3	1	1	1	1.05962236260155	1	1	1	1.01948737088121	1	1.0097678982691	1	1.00994766623797	1	1
atp1a1a.1	4.07995744006979	4.85260226590486	0.874140676027724	1.09626108723163	0.62894076539004	0.837305864248552	0.838131436419945	1.23983541053489	0.658785770506883	0.889609425581569	1.07962979327343	0.971533433712387	1.40140359941041	1.02846656628761
atp1a1a.2	0.589802074488531	1.44003563242295	0.524351988608116	1.00436535872901	34.1487563240425	0.843202762603146	2.02785706803392	1.69695600231425	12.4870265124345	0.686128934797526	5.58624906652649	0.556626506510901	0.430304505953616	0.995634641270993
atp1a1a.3	0.635776823693613	4.06741667703624	0.494240781545708	0.65933640849215	0.937823702456863	7.68846403961668	1.06217629754314	1.23034364975529	17.6243140748124	0.628398181713219	2.75364807679201	0.507265244367404	0.762531374268369	10.1754478017128
atp1a1a.4	0.995139787894157	1.04914587649766	0.995139787894157	0.995139787894157	1.00973481208748	1.02577087276034	0.995139787894157	1.07286666429376	0.995139787894157	1.00486021210584	0.995139787894157	1.00503910636425	0.995139787894157	1.00925264602173
atp1a1a.5	0.946272110226725	2.9732391701058	0.911547877245221	1.12272941637336	0.988295345037393	14.4745515631126	1.1938348632681	0.939940533621318	0.90830833825184	1.01170465496261	3.25039487842645	0.886968845132682	0.805904192014378	4.76585364214006
atp1a1b	1.05959890317753	0.9557476401553	1.1765795235999	0.966751122545774	0.980125783359304	1.02559295127306	1.01623529594735	0.938786026011619	0.998313786937504	1.14145927757618	1.0016862130625	0.969554211585632	1.46776924325166	0.978769970569056
atp1a3a	1	1	1	1.24928033322881	1.0146663055491	1	1	1	1	1.01954009081805	1	1	1	1
atp1a3b	0.996406278947171	0.982391100406979	1.00359372105283	0.982391100406979	0.982391100406979	1.04290940838834	1.1278401857594	0.982391100406979	0.982391100406979	1.03041278722693	1.18057339366596	1.0068330514759	0.982391100406979	1.01027019847236
atp1b1a	15.2493539716634	1.15370851538006	1.0155168326158	1.39097818181314	0.796848916911888	0.893865165131301	0.967299773544254	0.712285349022931	0.581842062091231	1.27751360410157	1.10906330331283	0.984483167384202	3.34530208188938	0.653163682020161
atp1b1b	0.627778795258293	2.70938754174465	0.451893852275942	0.598011771282	5.07205054704059	4.36704184413458	0.76662993684735	1.23337006315265	16.5664896238674	0.489564072242363	2.44041138828383	0.463286931757219	0.552991376525346	3.19828255933721
atp1b2a	1.01882761856492	0.998629819849475	0.984582817544017	1.02124478450523	0.977916953367339	0.993447700063892	1.18641967791888	1.00137018015053	1.02489456204289	1.07863272883329	0.963781834499894	0.982962194705176	0.963781834499894	1.00483037843682
atp1b3a	1.07967383008995	1.01416906781736	1.00373876499163	0.968874339133947	0.997305711754382	0.998696955481629	0.968874339133947	0.968874339133947	1.03030997881024	1.01623529350589	1.00130304451837	1.00263211147946	0.968874339133947	0.982614706324552
atp1b3b	0.920875721751795	1.0083388143782	1.51964922319604	1.05073766450736	0.929583847132435	0.985366327948888	1.21706779836419	0.991661185621796	0.789925851193449	1.14972925308696	0.842852164985614	1.3155163444876	1.38589339436287	0.982016338043528
atp23	0.870222068731314	1.08889604871314	0.934924496847511	1.00446537700243	1.10281941461897	1.01142803140049	0.889055604475435	1.01799023549146	1.51155089116565	0.907351367213629	0.981994991330067	0.995534622997566	0.938432064828448	1.08087612860097
atp2a2a	1.00127516407023	0.941645215171171	1.18473106334888	0.969633258981853	0.814729502408367	1.00022035617528	1.00101407016703	1.46565692880084	0.868165003690076	0.958363336271845	0.999779643824724	1.11296627183346	0.728953004464566	1.06090005210554
atp2a3	0.929699317450033	0.992298822768929	1.04993637673062	1.19565245217424	0.857147439246333	0.974087947022756	1.06291596774535	0.981559293785893	0.846624264663582	1.05903776276596	1.06026754965909	1.00770117723107	1.17444312971747	0.815264510338563
atp2b1a	1.16547182375719	1.09141655575007	0.90097927826267	0.946269446867206	1.13078449823394	1.02467836673025	0.944114509704154	1.00679089500498	1.06195804676681	0.917261695036814	0.993209104995019	0.879995699109158	1.07505572855123	0.893876477709509
atp2b2	1.06116501551295	0.940798466596996	0.982644807613512	0.944446550638208	1.01735519238649	0.906294292087866	1.05845750389201	1.11555364863182	0.958698011544874	1.05323273797625	1.21089815167726	0.953184326683344	1.13592333349711	0.909350096928171
atp2b3b	1	1	1	1	1	1	1.0412184784904	1.01948737088121	1	1	1	1.00497310700307	1	1
atp2c1	0.966285538202915	0.983744002642621	0.994097391692469	0.995069805977123	0.994640943114291	0.996028469483248	1.04600350098643	1.00397153051675	1.0275570238349	1.01905280278675	1.0500085985904	1.01922264088708	1.14626483005288	0.979989191576321
atp5f1b	0.498285907234626	2.1052012008853	0.614247271666931	0.775549314438462	3.03239520218251	1.33061159874453	0.679428678685019	1.84361036864741	2.55988410173634	0.645456585603181	1.10935717036262	0.890642829637381	0.472284793679484	3.87708920177671
atp5f1c	0.491760217052325	1.69023719391	0.644711414036436	0.681772562197192	2.50526950419331	1.16196561353525	0.580031972174703	1.57960140627749	2.58284844657946	0.622006804848891	1.06792172344663	0.932078276553372	0.397822294086213	3.05021417717812
atp5f1d	0.550394761242221	1.45077155147532	0.602218268376112	0.805920115290237	2.19201688950438	1.12650163368103	0.687938231773539	1.53353464150074	1.98939705742789	0.574801983859694	1.11464298843211	0.885357011567887	0.374871733506979	2.38804512840085
atp5f1e	0.474532173013656	1.64915824170499	0.566313230142803	0.819281349713946	2.85397927634534	1.17004935456336	0.774976712429063	1.98014551968517	2.06435973503232	0.613088034514738	1.06845585384455	0.931544146155447	0.390063640660877	2.41545287522219
atp5fa1	0.398101511482397	1.83193187080947	0.546405854171282	0.706922306854356	2.78766265174274	1.3763847349737	0.703274136815109	1.58597335014603	2.44731343613468	0.538220536353479	1.19097547625827	0.809024523741731	0.453227944646615	2.9624147636256
atp5if1a	0.623524755924479	1.48930960822932	0.757413532179618	0.951301552858636	2.53690888845802	0.939582283958058	0.942247678476247	1.81647728975323	2.072880557085	0.687353946336962	1.04869844714136	1.20021933962855	0.442268308973473	1.78059386080267
atp5if1b	0.610831177571224	1.7799397415023	0.726795826592406	0.79089465788533	2.47263185419702	1.35748732235975	0.7213836536579	1.59636805603263	2.29375543994248	0.686265989328102	1.20910534211467	0.773614069372932	0.71843820497543	3.01339958032601
atp5l	0.533712862157765	1.57904688423039	0.590425681440333	0.74133949562798	2.30379642539196	1.23345270588399	0.655042492585848	1.38637904333444	2.06239064487564	0.591899625454559	1.06799318397875	0.932006816021248	0.404804796921062	2.49651358875296
atp5mc1	0.365610166258209	1.90311348220553	0.489456554219956	0.649276259571283	3.55406680054302	1.4481138526151	0.607779894074759	2.04539770358306	2.59710668194958	0.49315588105564	1.1968536348427	0.803146365157298	0.300966806293962	4.19852001735957
atp5mc3a	0.622045604420243	1.11403435874205	0.842739864519079	0.887646623517781	1.8763922047352	0.937307720065759	0.877565809866786	1.51379134574391	1.47325883206946	0.830125674065341	1.12784278904978	1.06269227993424	0.469886209929641	1.62682737234717
atp5mc3b	0.436469922872934	2.12862404713744	0.64168965064178	0.767570259906283	3.06011934868042	1.0669213203445	0.625978194215734	1.9424074251814	2.44552937539898	0.580182919619249	1.0229326679819	0.977067332018098	0.42351680978291	3.081166687023
ATP5MD	0.37187435602625	1.68022941799017	0.574456707204074	0.729487367789327	2.58580389318062	1.32249594093552	0.751722817536692	1.58793797175536	1.75388326453274	0.580290562289735	1.0924087009457	0.907591299054295	0.301391413381304	2.42334259070244
atp5mea	0.782860798676409	1.45089774810162	0.848554035808733	0.939318869115378	2.04189016559324	1.27427939157143	0.911865150371918	1.49180597847226	1.99330017173987	0.861477841157864	0.954100096656966	1.04589990334303	0.774196558845538	1.95656332929668
atp5meb	0.887187558998505	1.717048820874	0.544076452037536	0.724315659860176	2.22037098943528	1.37951615648207	0.709334041603656	1.42616487417875	2.45668381452285	0.567867431642557	1.11281244100149	0.776064097406736	0.513207004083995	2.68767659617883
atp5mf	0.456204071725964	1.63377449667768	0.623862113777828	0.770521313385128	2.84825868642932	1.06148625819772	0.783201400763912	1.79287561650597	2.02411284668865	0.60898754517055	1.18594031321856	0.938513741802279	0.497624145930694	2.67342543651728
atp5pb	0.506561497858668	1.61391786966543	0.628877903040743	0.768687812625706	2.46949417146554	1.19209890566033	0.680948408805115	1.54154187900032	2.26423387036455	0.67679298329815	1.14423954758693	0.855760452413071	0.537689543044702	2.42046736758899
atp5pd	0.505212375441757	1.73224691187029	0.598082726084985	0.734741844087192	2.49702420476155	1.1741726059534	0.70393420463376	1.63052070630205	2.18298036256756	0.622488278018133	1.11718636121844	0.882813638781558	0.539745848775972	3.18605160056484
atp5pf	0.399904192061297	1.60632085713877	0.581844638363537	0.759764167152639	2.45227931578718	1.08810960361961	0.691629247120837	1.81710748133876	1.85804036276292	0.589870051677974	1.0583121018367	0.941687898163301	0.347255945116102	2.88931365538754
atp5po	0.58949554021366	1.76363422342796	0.643720685310199	0.692410052751421	2.68474006228874	1.31277446631669	0.650722473041401	1.59877714328168	2.10656311715738	0.565318337968743	1.13424453009624	0.865755469903762	0.412143323497771	3.16632817262577
atp5s	0.985163409729496	1.0148365902705	0.974806478448345	0.967880749578644	1.17376150947238	1.07479394106458	1.12693096334073	0.981539096631676	1.35029921542455	0.909017614312281	1.06965361654665	0.943602390744661	0.820647517386344	1.15830731769833
atp6ap1b	0.876983273884207	2.21678265306153	0.784587941632253	1.02082451938301	0.888865519297527	3.67546193679932	0.979175480616995	1.2212615904712	1.49068554155523	0.906042015721956	1.3801543110846	0.765222452512765	0.686606251175204	5.25793675046099
atp6ap2	0.691486654131367	2.2947994756128	0.548373033502339	0.959398402136409	1.05149111446415	4.8906323813994	0.588660100957946	1.04060159786359	1.5730484847991	0.68096812694007	1.68406568811491	0.559475047642952	0.775731302378322	6.26775692921495
atp6v0a1a	0.875654512323001	2.62191646282922	0.798099929650685	0.966383106500136	0.92151359320622	5.73581086750444	0.992674777222533	1.17211849116392	1.08494447423219	0.783379762426791	1.85886000385549	0.768596803604116	1.00732522277747	7.56972102589518
atp6v0a2a	1	1	1.00719155320754	1	1.0146663055491	1	1	1	1	1.01954009081805	1	1	1	1
atp6v0a2b	1.02765283348621	1.00183991389641	0.981280428212921	0.962028084772442	1.01657740451835	0.991749175272394	1.01127050451612	1.03618759412048	1.23271776437573	0.99816008610359	1.05961236031424	0.971404617098129	0.934199610998981	0.987279614366431
atp6v0b	0.797741927378938	1.72825952684129	0.748374657567634	0.936558592517459	1.43706034047069	2.55882481467795	0.786216191860885	0.870750650335403	2.03992373778719	0.745148915303847	1.33688549957825	0.712183997418868	1.06344140748254	3.64818046280515
atp6v0ca	0.470917282264628	3.09259169861955	0.557958577682514	0.992235670861495	1.0077643291385	8.25642599067366	0.899352101792668	1.75044099880499	1.77695420500589	0.697751473472995	2.04068296377827	0.51529407493006	0.654583412266988	13.4427580495336
atp6v0cb	1.10081132070347	0.987842634630571	1.00916291392788	1.0172690575561	1.00233063654449	1.01824910811691	1.02856000501799	0.987842634630571	0.987842634630571	0.997491780991524	0.987842634630571	0.997669363455512	1.17183712778077	0.987842634630571
atp6v0d1	0.742784941451995	2.03358116460558	0.667998041177206	0.900811164185206	1.53588262670299	3.28743700853027	0.801606119608233	1.10808684540775	1.09918883581479	0.761671516498061	1.384808645495	0.718660656080962	0.802107047633426	4.32531258065282
atp6v1aa	0.653667383149975	2.91054068457713	0.601235839309966	0.986022129708608	0.769145091147661	4.19278260644893	0.682749648521069	1.36439922108465	1.01397787029139	0.65122520849013	1.40979683690636	0.661630427007508	1.08673227640171	9.93492834904414
atp6v1ab	1.00215211986457	1.02625689899318	0.972173311525621	1.04718631477572	0.99236783314154	1.13519482016877	0.99784788013543	0.957239092691238	1.1716091054584	0.93998327810346	0.947379200610128	0.940961184257749	1.22003060615437	1.12413390082364
atp6v1b2	1.01426639404041	1.01806760398399	1.00719155320754	1	1.0146663055491	1	1	1	1	1.0097678982691	1	1	1	1.04259111602599
atp6v1ba	0.808827945432619	2.31934544191955	0.678885135593185	0.902814143787353	1.30190044926395	2.75200615962793	0.722369297011914	1.66885109253521	1.20811006165436	0.738950957129603	1.09718585621265	0.72558839110316	0.762411788473826	6.06114240343905
atp6v1c1a	1.00471372648661	1.03658284732709	0.936708217491933	1.189291682137	1.00384854764326	0.851879976776484	0.935050209204338	0.97561868151343	1.2676437026458	0.996151452356741	0.964328087454177	0.962985276429803	1.10262593754128	1.09748797046784
atp6v1c1b	0.624259737830097	2.31739254834107	0.544424710364668	0.662766550371502	1.31182334024947	2.61277513165355	0.739850769080646	1.26014923091935	1.32258666835951	0.60039076723565	1.32108061020421	0.555953747654909	0.602432017537652	5.60270431784727
atp6v1d	0.777898333828591	1.72669543124024	0.768030034984377	0.970676815897606	1.27199687292844	2.60095154805534	0.69268185577142	1.04816876637928	1.3985961331687	0.80842799480673	1.02932318410239	0.729061592612853	0.83962992074468	4.40911750145179
atp6v1e1a	1.20960858327016	0.999385931224467	1.03743041340472	0.958584218040971	0.877905352458275	1.00061406877553	0.738455439991097	0.790366897791035	1.00112098684604	0.975636222500033	1.02147162518561	1.00497817784945	0.990824583601512	1.05339979871891
atp6v1e1b	0.590672396016846	2.58005071604158	0.515236249790087	0.77284016414409	1.33951703136274	3.972386832228	0.507226111032568	1.22715983585591	1.43937394773438	0.543565100785137	1.39011353092623	0.471931510388795	0.583177890416162	8.77111547091727
atp6v1f	0.919620201324825	2.00170437610781	0.700025784645806	1.04839232188408	1.23343513077598	3.19489261893177	0.642736480222243	0.951607678115917	1.67615450330523	0.850111362434861	1.38318677846514	0.70365364776729	0.654325356791324	4.24206051990568
atp6v1g1	0.536888263759707	2.35656199456373	0.458061082378185	0.860111539485387	1.13988846051461	3.21205201813998	0.669761905718596	1.23691087928047	1.44172015688466	0.471299767969228	1.20288128843941	0.462516924021097	0.384248993643762	8.42764578908235
atp6v1h	0.839941028098824	1.87029034732469	0.658570621315789	0.867968681349039	1.44922743001168	2.13718548754092	0.599414755975937	1.18204535400323	1.97292051696427	0.705706798673077	1.13203131865096	0.643183777531675	0.659839177625357	4.62594557437409
atp7a	0.99253459391903	1.04687975916962	0.973428202625444	0.941403337596189	0.994783184281796	1.05524731570786	1.10314682510487	1.02141941424229	1.03033286111699	1.03056211423868	0.944769246768488	0.971483021686121	0.914171473469539	1.0052168157182
atp8a1	1.01426639404041	1	1.02158266767387	1	1	1	1.0412184784904	1	1.06340929591675	1	1.03347049671417	1	1	1.01418178460881
atp8a2	0.909026817295276	1.0959921367098	1.3056539056597	1.00065612210103	1.04877253516854	0.979368780034195	1.16509225763921	0.931328288636624	0.956245822378053	1.18215877662402	0.87683473897378	0.99934387789897	1.00646610202984	0.896644217791639
atp8b1	0.958721465325019	0.996534187572772	1.03779905947992	0.973393593595721	1.02858736518736	1.00346581242723	1.02321776886705	0.963656522423088	1.00517312257606	1.00995246248555	1.07213074082831	0.982880901336977	0.945236351079208	0.958641489414635
atp8b5a	0.99051341148148	0.99051341148148	1.0190225972143	1.04957016126253	0.99051341148148	0.99051341148148	1.07223015891403	1.00981591369383	0.99051341148148	1.01955187668942	1.02366638736581	0.995439340664748	0.99051341148148	1.00456065933525
ATP9A	1	1.01806760398399	1	1.02978857349737	1	1	1	1.01948737088121	1	1	1	1	1	1
atpaf1	0.940157146939785	1.00359594247962	0.918735706892387	0.935485282113299	1.19983937379328	0.99640405752038	0.945344466512967	1.21392329524305	1.28961090761141	0.923477452696513	1.03651601099942	1.01231308411408	0.842224823482853	1.2163059653188
atpaf2	0.782023007006519	1.0716679199002	0.968426539296676	1.03157346070332	1.12220499805386	0.943681696933972	0.915737311588818	1.23464726817134	1.2682139209777	0.894555148732756	0.863393199959525	1.05710763237201	0.945020725073055	1.34147749253734
atpv0e2	1.05622190394952	0.971625985846026	0.958219219797019	1.04138194838536	0.97257589885327	0.989803269776086	0.980772164572673	0.994543087571552	0.963476054848779	1.0124823653252	1.0276561054558	1.00545691242845	1.58958578784158	1.02216576148928
atr	0.995050783458164	0.995050783458164	1.00936536057573	1.05437806207646	1.03886817826062	1.02567912870679	0.995050783458164	0.995050783458164	0.995050783458164	1.01449416613551	0.995050783458164	1.00494921654184	0.995050783458164	1.009162379344
atraid	0.988877359122909	1.01361411155715	1.00989056672445	0.961437064737639	1.00377426816852	1.02066453978742	1.0010660377104	0.998933962289603	0.961437064737639	1.02726236665362	0.961437064737639	1.00451932786073	0.961437064737639	0.975071958104679
atrip	0.96554252542029	0.893596136058497	1.00442954954584	1.00886774276401	0.890610688798309	0.931808848351552	1.02278264819245	1.05995974293659	0.93339424038371	1.02041937265648	0.995570450454161	1.02503828884989	1.04122395692725	0.947430074934259
atrn	1.00339406280602	1.01082447284984	0.996605937193978	1.00461121637748	0.989858673584832	0.975550945341739	1.09636592013812	1.01359829674501	0.975550945341739	1.03278831586281	1.0082031200523	0.990109753648247	0.975550945341739	0.9893859987235
atrnl1b	1.03792309763068	1.03513022809763	0.988906607387286	1.01109339261271	1.02508151309339	0.981845612423949	0.981845612423949	1.02013846142177	0.981845612423949	1.08757406477161	0.981845612423949	0.986728435715023	1.34913423719119	0.981845612423949
atrx	1.04325308597495	0.962220169439076	0.991834692749848	0.971742300157989	0.904169367490625	1.35850398041875	1.05809692195311	1.0189068012408	0.850682215267626	1.11811038365386	0.906747324529843	1.0890341955614	0.847313441980858	1.00816530725015
atrxl	1.02603057414289	1.00167326299765	0.990972353522543	1.01320548515267	0.99832673700235	0.983896608710284	0.983896608710284	1.04149448786473	1.10891778765349	1.03199188846915	0.983896608710284	1.02308082469262	0.983896608710284	0.997850018492356
atxn10	1	1	1.00719155320754	1.02978857349737	1	1	1	1.01948737088121	1	1.01954009081805	1	1.01492367812878	1	1.01418178460881
atxn1a	1	1	1	1	1.04403533521192	1	1	1.01948737088121	1	1	1	1	1	1
atxn1b	1.03669737689887	0.98068611561216	1.00185193813779	0.98068611561216	0.98068611561216	0.98068611561216	1.06159211717778	0.999797109665145	0.98068611561216	1.03822477602984	1.03273856247208	1.00020289033486	1.53327901981538	0.994593994872627
atxn2	1.01855921244627	0.972062271981692	0.944888076107263	0.938141382439255	1.02086676166727	1.02488869930767	1.01553746967663	1.01141631342409	0.997628266970099	1.0023717330299	1.03251229595217	0.96615469125285	0.938141382439255	0.96476472581989
atxn2l	0.91669653274598	0.885062622907529	0.994467657689216	1.02804668219086	0.966844905047326	1.03633013180795	0.900582595706385	0.985571931403568	1.11998055710503	0.985506577787309	1.16584985399739	1.00776605302747	1.06198118469926	1.00553234231078
atxn3	1	1	1.02878223091414	1.02978857349737	1	1	1	1	1	1.0097678982691	1	1.00994766623797	1	1
atxn7	0.916256774044318	0.98517955757819	0.974964600443353	1.02708676370465	0.929878090269789	1.01482044242181	0.977896340027305	1.0448663272409	1.19203535027106	1.03613730307199	1.05509869347155	0.966384185889424	1.07162947442685	0.95469720234198
atxn7l1	1.01426639404041	1.01806760398399	1.00719155320754	1	1.0146663055491	1	1	1	1	1.0097678982691	1	1	1	1
atxn7l2a	1.02333510362252	1.00304794604572	0.995908304019878	0.996882489717504	1.01067400736871	1.08747665765657	1.00794716108784	1.04365644570174	0.968045786652968	1.06279080144761	0.968045786652968	0.996952053954277	0.968045786652968	0.981774403490751
atxn7l2b	0.961529307890698	0.978901838644666	0.996129426720253	1.04758756164971	1.00387057327975	1.02076246540192	1.02437359098983	0.980266986126714	1.08370833218728	1.0273609252834	0.99371217143103	1.02860155939739	0.961529307890698	0.988816372946883
atxn7l3	1.00708267490468	1.01085696211399	1.00720121075998	0.992917325095323	0.992917325095323	1.023480001033	0.992917325095323	0.992917325095323	0.992917325095323	1.02202626482791	0.992917325095323	1.01267751486822	0.992917325095323	1.02109514497345
auh	0.882400815250844	1.17722973155318	0.961086750189705	0.991083304932814	1.12680883933447	0.880070007779944	0.920017914758896	1.17325592647712	1.74456062573679	0.859482696042077	1.00891669506719	1.13672391516169	0.90441991648205	1.20133701572966
aup1	1.04054876357798	0.92859698391526	1.01832946437789	0.959242601077132	0.956568494080568	1.07597698513047	0.965952394422459	1.0729025046368	1.00041310950183	0.963817281632359	0.98237229497759	0.999586890498173	1.06332589781381	1.0021503239209
aurka	0.94224646969704	1.03239288838346	0.999190643129082	1.179377999021	0.969910095230577	1.00080935687092	1.02955255172364	1.21529688781408	0.974189397284847	1.13195037247373	0.916100132870296	1.45951368479211	0.916100132870296	0.955117859920797
aurkaip1	0.669067419732488	1.14455290035732	0.863041443968365	1.03218269071809	1.15387677282118	1.04073132369959	0.832235300124881	1.32156240261574	1.18825829186177	0.777970239568727	0.923550631436697	0.967817309281909	0.623744388958547	1.43047143401172
aurkb	0.920901074556838	0.922623250074863	1.20269386263711	1.64671718159111	0.978976538706854	0.979966263098021	1.15973801157196	1.37752012515291	0.856753148487793	1.40160992517087	0.940986037987097	1.98558050707869	0.805666408764271	1.02003373690198
auts2a	1.16046877647738	1.01116246952338	0.938240543984089	0.939158319762434	0.938753554063338	1.13763287102064	0.911991397003813	1.0189835775407	0.911991397003813	1.01019771145843	1.0959716329972	0.952857985959836	1.42587648893673	0.989802288541566
auts2b	1.04282357013897	1	1	1	1	1	1	1	1	1	1	1	1	1
aven	1.01109058160041	0.98075954205464	1.0197466134577	0.963740586042524	0.910527767332287	0.966364022229358	0.994117948787801	1.07546481145	1.11025415025471	1.0058820512122	0.943837919971272	1.01969825109413	1.04932937227745	0.94742923147584
avil	0.990564088624467	0.994276468414984	0.990680680205674	1.00572353158502	1.06275048887327	1.03679455806886	1.0168863320968	0.976631084737493	0.976631084737493	1.08179801912853	1.10774009823055	1.02039419613609	0.976631084737493	0.990481456423513
avl9	1.18214182735825	1.0099940937597	0.966734775243314	0.908896807728448	1.05086835488387	0.937153681863448	1.006682283133	0.964900079557068	0.940235527503426	0.994477343397446	1.30391437366542	0.996933067847268	1.14630115752833	1.00306693215273
avpr1ab	1.01426639404041	1.01806760398399	1	1	1	1	1	1.01948737088121	1	1.0097678982691	1	1	1.18625891078189	1
avpr2aa	1.08572037382886	1	1	1	1	1	1	1	1	1	1	1	1	1
axdnd1	1	1	1	1	1.0146663055491	1	1	1	1	1.01954009081805	1	1.01492367812878	1	1
axin1	1.02247951975218	0.947410066873112	1.00190732168171	1.09509897733468	0.968962554952378	1.06318856315093	0.919858898295597	0.952447415305169	0.995701664556163	1.1228825574037	1.18155996230964	0.998092678318288	1.38124434651174	0.933640826737989
axin2	0.95007066184332	1.00603667397608	0.989445010744285	0.952324702078244	1.00449515644702	1.065285831801	1.08452505241659	0.933791362218702	0.955728169453487	1.28496691208663	1.01939211000851	0.995504843552976	1.57680298078768	0.962605574883674
azi2	0.993181390636702	1.01461745929481	1.01444797817617	0.97921157249457	0.993572988613988	1.00935237597154	1.0599959251596	0.97921157249457	1.10363743609072	1.01749616603736	0.97921157249457	1.00642701138601	0.97921157249457	0.993098540102147
azin1a	1.00622469987248	0.969057659809893	1.01757688644292	1.00861196542016	0.993775300127523	0.951859833293678	0.991094047358165	1.06352926292224	0.951859833293678	1.04502068914497	1.01563598664648	1.05434427422714	0.951859833293678	0.951859833293678
azin1b	1.01532399313417	0.964770990135213	0.988577616718721	1.06082306645633	0.96154775226188	1.00602734162005	0.947649238969779	1.02166679526049	1.0077390099889	0.993972658379949	0.979367529708901	0.971226810386915	1.30214569069161	1.05556957847708
b2m	0.239584576443827	1.11245142613698	0.855486229633442	0.762561715265081	1.1384927553284	1.92307422470978	0.93167401006216	0.796117296210227	1.50051086666464	1.06832598993784	1.86334736648503	0.657782771675909	0.311958374810348	1.1757319057087
b2ml	0.571227589667176	1.07490031230576	1.24077955497256	0.891551306412096	0.986443319281661	2.13088555105198	1.01355668071834	0.640556121078184	1.57141687707871	1.570193953732	2.40131156791987	0.693250722147412	0.850248883799559	0.941567874566419
b3galnt2	1.01772213339662	0.975929354244452	1.025113223516	1.00500089754161	0.975929354244452	1.03604959882296	0.975929354244452	1.05215577109049	0.975929354244452	0.994999102458392	0.975929354244452	1.00507102829535	0.975929354244452	1.01749527460424
b3galt2	1.00740651571712	0.978224544201582	1.03493204866934	0.927869219368555	0.955097307112607	1.12860673059826	1.04277915501838	0.982187222596937	0.986704753271544	1.08248895488089	1.02120682017309	0.992593484282878	1.10069312951618	0.980589538140653
b3galt6	0.999617275974386	1.0033635847859	0.999734933135741	1.04431816521677	0.985556932427127	1.01589305043274	0.985556932427127	1.02399452619405	1.04805040359821	1.01445009062266	0.985556932427127	1.00026506686426	0.985556932427127	0.985556932427127
b3gat3	1.11291593659316	0.98414492100544	1.02507807970829	1.03481107623698	1.00559196644544	0.979037966690986	0.949802397772725	1.02398812974104	1.07049131415011	0.99623106886694	0.949802397772725	0.987628793316106	0.949802397772725	1.00376893113306
b3glcta	1.09747677589935	0.994863298417388	1.00161488622364	1.01739296645235	0.960146748842181	0.960146748842181	1.03935826527785	0.960146748842181	1.02102897816302	1.05411866543778	0.992283337444422	0.998385113776363	1.13898263647229	0.973763343227114
b3glctb	1	1	1	1	1	1.03078068552661	1	1	1	1	1	1.00994766623797	1	1
b3gnt2b	1.26385433511362	0.999212442280612	0.933131719572172	1.06462641279425	0.972604558524502	1.124842610545	1.00078755771939	0.942771271684378	0.967994960537463	1.0104341847302	1.11946292256121	0.957415702815584	1.34280941198408	0.907661046883212
b3gnt2l	0.980660764692889	0.998378955031996	0.994768330231984	0.980660764692889	1.00943800699259	1.25380626301536	1.02108210932876	0.980660764692889	1.10527077336643	0.999822965096688	1.11231074741363	1.00017703490331	0.980660764692889	1.07832799402837
b3gnt3	1.02854091587655	1	1	1.08950143594457	1	1.03078068552661	1	1	1	1	1	1	1	1.01418178460881
b3gnt5a	0.822158102574818	1.14822748877543	0.950785633156283	1.03005746460686	1.16567701469158	1.02552147210381	1.06287537542601	0.835074154497254	0.938077377552354	1.01042315309873	1.78418538743087	0.98497345761393	0.886600735073915	0.989576846901268
b3gnt5b	0.98407638138818	1.0735147599983	0.998027192339629	0.999928818340733	0.943665265694979	1.06008823470295	1.06053142818045	1.01737164781491	0.943665265694979	1.05454462974866	1.07034874319886	1.00007118165927	0.943665265694979	0.983857022515888
b3gnt7	1.01426639404041	1.01806760398399	1.00719155320754	1	1	1	1	1	1	1	1.03347049671417	1	1	1
b3gnt7l	0.991263530184446	0.975933195799272	0.927055726337839	1.00873646981555	0.967309418248579	1.23645565437344	1.01271667162774	0.918679946741232	0.958258849732009	0.936350895954315	1.45245633967778	1.02521878350974	1.06896103287325	1.02953443582659
b3gntl1	1.04555303780809	1.0069333223025	0.996176219435264	1.0185261032991	0.989063317958538	1.01950736491452	1.02983100305545	1.02763766386855	0.989063317958538	0.989063317958538	0.989063317958538	1.00382378056474	0.989063317958538	0.989063317958538
b4galnt2.2	1	1	1.01438577543531	1.08950143594457	1	1	1	1	1	1	1	1	1	1
b4galnt3a	0.971961157405574	0.989522166685397	0.992938672057767	0.971961157405574	1.0863326240283	1.00187878813575	1.1325766319354	0.971961157405574	1.0335925300551	1.00045573398135	1.00449318013082	1.01551500805746	0.971961157405574	0.999544266018655
b4galnt3b	0.929228070282709	0.961602292303093	0.933429722369187	0.996861587836933	1.00779189415604	1.02801039530688	1.01061089721815	1.00313841216307	1.03292320585806	0.957152838161325	1.15995651623028	0.958132728919768	1.02883274288525	0.990886201585128
b4galt1	0.987279337694425	1.01197611564639	0.973692053548435	1.04579432815251	0.959883386703233	1.06598981278268	0.959883386703233	0.978588990262628	1.02074891641628	0.988023884353607	1.02419713115379	0.978986163341047	1.1386702207882	1.1242072047335
b4galt1l	0.993831840657926	1.0330293434895	1.00100071240072	0.979852873463473	1.0230010232048	0.979852873463473	1.06069013306414	1.01806800387587	0.979852873463473	0.998999287599279	0.979852873463473	1.00423167328975	0.979852873463473	1.02158590088555
b4galt3	1.02854091587655	1	1.01438577543531	1	1	1	1	1	1	1.02931657953475	1	1.00994766623797	1	1.01418178460881
b4galt4	0.987804771509045	1.04141278986189	1.00617336014287	0.987804771509045	1.03130308574638	1.01821007954255	0.987804771509045	1.04563143678452	0.987804771509045	0.99745354802688	0.987804771509045	1.00254645197312	0.987804771509045	1.04393055017643
b4galt6	1.00385725932937	0.94183080050712	1.03684541216299	1.00944767674923	0.92982833056406	0.959450672890408	1.09626495916292	1.04323306392397	0.933930789446247	1.25054712813903	0.99614274067063	1.03261879985487	0.878242077657516	0.965709093264596
b4galt7	1.01594617981519	1.01321244632443	0.988717413615125	0.989684565268997	0.989258023378758	1.07962460397716	1.00066934490747	0.979784531907483	1.02199596482031	1.00803485420021	0.961056075722247	0.999330655092531	1.14006133358659	0.974685565985132
b4gat1	1.01221919086293	1.00191207801414	1.0266351956811	1.07221233974535	1.02746773213187	0.984131185486475	1.10600876137179	0.984131185486475	0.984131185486475	1.0226081229405	0.984131185486475	0.993920994054072	0.984131185486475	0.998087921985862
b9d1	1.09116037015403	0.984215768512334	1.03638942271687	0.995547003267455	1.00932004493465	1.02630363402431	0.966748931663101	1.00445299673254	0.966748931663101	1.0518864856776	0.966748931663101	1.04384156881264	0.966748931663101	0.980459156782749
b9d2	0.943529807284918	1.06725617175201	1.01768980139669	0.972042305899119	0.971231110614664	1.03052396652303	0.993028493561253	1.00697150643875	0.975516241068778	1.07021431969656	1.00962707969736	1.03180014250477	0.917347859205796	0.982536041162562
babam1	1.00132878266732	0.974997466345372	0.958741542895598	1.07244605362905	1.01813102291946	0.987566752822846	0.865169954692136	1.051877806997	1.08590414892764	0.988794644642236	1.01048379204479	0.999135911570565	0.865169954692136	1.00086408842943
babam2	0.995211265198535	0.915264746554867	0.922212325472992	1.05185598842086	0.914890079701333	0.946278368397983	1.04728620635269	1.20515509892536	1.02449170270137	0.973056230646561	1.08052480853111	1.00478873480147	1.01699598243033	0.866832461365291
bace2	1	1	1.01438577543531	1	1	1	1	1	1	1.0097678982691	1	1.00994766623797	1	1
bach1a	1	1.01806760398399	1	1.02978857349737	1.0146663055491	1	1	1	1	1.0097678982691	1	1	1	1
bach1b	0.911863987116301	1.26123162661796	0.911992443624771	0.938072407459328	1.08723470946651	1.1610832138896	1.02148625426308	0.978513745736924	1.09621722807632	0.9473065763697	1.43006433513698	0.978300765181801	0.791945791270492	1.14578731251876
bach2b	1	1	1.01438577543531	1	1	1	1.0412184784904	1.01948737088121	1	1.01954009081805	1	1.00497310700307	1	1.02837881781892
bada	1	1.03615754530968	1	1	1	1.03078068552661	1	1.03900088620174	1	1	1	1.00497310700307	1	1.04259111602599
badb	0.9189114068938	0.953800867805412	1.02379408965723	0.94743841858425	0.995996694063409	1.09752140612168	0.951176754833039	0.978929071890969	1.06229642163377	1.13788494564517	1.10316927861848	1.03095733211911	1.00400330593659	0.966972551251098
bag1	0.837503658371116	0.988197608008046	0.982700957037632	1.07246611370964	0.969951865935285	1.03821218302019	0.873206774133025	1.05278718317892	1.04861740715963	0.962716972038486	1.03164764098199	1.01180239199195	0.723621466505045	1.2154256392592
bag2	1.36156727419411	1	1	1	1	1	1	1	1	1.01954009081805	1	1.01492367812878	1	1.01418178460881
bag3	5.03553288745277	0.97673980981109	0.846551937709167	0.978536837521012	0.990316412023549	1.04159507730394	1.02726465553315	0.853991589648455	1.39540046331693	0.858281372899003	1.16401292058768	0.83110928224468	2.84041378405188	1.00968358797645
bag4	0.874529728555515	0.940313714969189	1.03672293720661	0.991042121204157	0.925562118035588	0.995288834968186	1.00471116503181	1.08242927460272	1.0268932191437	1.05479347106936	0.948963437621791	1.00692695091442	1.02282663542663	0.911219549877465
bag5	1	1.01806760398399	1.02158266767387	1	1.0146663055491	1	1	1	1	1.03909736630793	1	1.02488006157507	1	1.04259111602599
bag6	0.948595009395848	1.06584951751089	1.019821715671	0.980178284329002	0.954488558547719	0.930854251422419	0.941210660939552	1.13623487606271	1.12139765750455	1.07055715495786	1.08570282302035	1.03355264837023	0.894468464596375	0.861477694455953
bag6l	1.01426639404041	1	1	1	1	1	1	1	1	1.0097678982691	1.03347049671417	1	1	1
bahcc1a	1	1	1.00719155320754	1	1	1	1.0412184784904	1	1	1.0097678982691	1	1	1	1
bahcc1b	0.99965807236612	1.04926307281268	1.05166914923786	1.00959014343535	0.968128032978237	0.95744080256373	1.0135737136132	1.00034192763388	0.959069805145465	1.04329968445755	0.992605561885934	1.09404660547141	0.90188209641205	0.978830464800514
bahd1	1.03013395660072	1.02126204229223	0.990401673807754	1.02026918100922	0.963935142834457	1.08096977858455	0.975054359042721	1.00959832619225	1.27108707736369	0.973068032712317	0.967798721959092	0.978417918975118	0.936455104462223	1.01635323376769
baiap2a	1.0730651543017	0.975482202802356	1.13042022848937	0.975482202802356	0.989788922846362	1.00550821372362	1.01569009499633	0.994491786276382	0.975482202802356	1.11884904997229	1.10643698325953	1.0240577743944	0.975482202802356	0.989316281292231
baiap2b	1	1.01806760398399	1	1	1	1.03078068552661	1	1.05854058103721	1	1	1	1	1	1.02837881781892
baiap2l1a	0.939264268994878	0.924235312912073	1.11149225472239	0.876659150895174	0.915263130471437	1.01194605456444	1.0791712711512	1.04853205888448	0.988053945435561	1.0486386669792	1.11289052478553	1.07411221305487	0.876659150895174	0.938955929231905
baiap2l1b	0.924145612806397	0.990277796680294	0.937087505210916	0.978344911586615	1.04906642722223	1.0617782118435	1.06248720884836	0.901010663080062	1.06834736209368	1.01120388557348	1.16742013166839	0.944594493518098	1.00972220331971	0.960291920847694
bambia	1.26720597539762	1.14753491231646	0.876413257907931	0.925892557741926	0.97428379119539	1.06593196313348	1.02571620880461	0.90813503379191	0.889588810727939	1.52519090104531	0.948218100228505	0.967044194504186	1.02635718444379	1.02794241164278
bambib	1.0076740367619	0.995315413137077	0.974889821480061	0.983452064918317	0.982631347885007	1.04262017884854	1.00468458686292	0.982448046552166	1.04604885283716	1.28621568006227	0.959180109723574	1.0067647038084	1.10098542321429	0.954454443014222
banf1	0.670723173143246	0.749062965060034	1.33896493808732	1.30303203131695	0.671086583595717	1.00956629697145	0.990433703028546	1.1207224550449	0.844049295350228	1.21370934833369	1.01911419882031	1.85126228845936	0.428395095756811	0.828767543893398
banp	1.06779014735263	1.01021212211186	0.999594695845327	1.04397138549133	1.00040530415467	0.987704563669483	0.95821019692941	0.995581243777198	0.95821019692941	1.00504986187096	0.990281968177218	1.02026751754307	0.95821019692941	1.03996446560847
bap1	0.978974013844511	1.03800589613959	1.03813779723098	1.03699675664049	0.979739107420994	0.951808526751905	0.991040626038804	1.0261509504143	1.01216203528081	1.00765288585068	0.983666030919072	1.0495254629769	0.951808526751905	0.99234711414932
bard1	1	1.01806760398399	1	1	1	1	1	1.01948737088121	1	1.0097678982691	1	1.01492367812878	1	1
barx1	1.00924657002519	0.995050783458164	1.03085715469049	0.995050783458164	0.995050783458164	1.02567912870679	1.07714186128899	0.995050783458164	0.995050783458164	1.11196787480591	0.995050783458164	1.00494921654184	1.36727919615908	0.995050783458164
batf	1	1	1	1.02978857349737	1	1	1	1	1	1	1	1.01492367812878	1	1
batf3	1.05711436146085	1	1.01438577543531	1.51260199069834	1	1	1	1.05854058103721	1	1.0097678982691	1	1.01492367812878	1	1
baxa	0.997003552054508	1.00299644794549	1.01161355982814	1.15268049393081	1.07003438490983	0.936238569671577	0.978736065280699	1.08267287233908	1.31240896777875	0.994173901528868	0.947300704848356	1.09698461637387	0.962142558551283	0.984914605187583
baxb	0.910804719977515	0.872241453943652	0.989793450715609	1.18380722973991	0.977914780953848	1.02872254682864	0.842573261699905	1.12092077851188	0.989295588110493	1.02719394556625	1.42161612325613	1.01020654928439	1.03018224287021	0.899624183223683
baz1a	0.908334568384947	0.982714981185581	1.00852784514765	0.937245386824822	1.5032336674016	0.941933701911881	0.893086845400724	1.16549807242777	1.87278182069265	0.99760462234377	1.00881096412629	1.00239537765623	0.942687193221201	1.19641393172865
baz1b	1.0425719172805	0.991644707484315	1.00835529251569	1.05293035749466	0.982018136082485	1.11490157151107	0.940598563058363	0.97728274057772	0.940598563058363	1.06035385256155	0.972080864172559	1.02305518657707	1.11579342689662	0.967291638320136
baz2a	0.926765784275464	0.99295847307413	0.962231575318664	1.19764525976262	0.922981348932169	1.2461835682597	0.983525193006715	1.08797058114441	1.07548363645824	1.04734444650304	1.00704152692587	1.01815499689183	0.966850491330092	0.907860418233111
baz2ba	0.921180192483155	1.01158618667129	0.998061451395516	1.09498401408356	1.04718029707033	1.09051060428596	0.956227899456478	0.969654198905475	1.08517588567543	1.01317834652839	1.00193854860448	0.989138816622663	0.883351910007551	0.908420392931653
bbc3	0.99051341148148	1.02632794503697	1.00476271498472	1.02001939303953	1.00504058382475	0.99051341148148	0.99051341148148	1.02914431232396	0.99051341148148	1.00986813349833	0.99051341148148	0.995439340664748	0.99051341148148	1.00456065933525
bbip1	1.17198773490145	0.9998949885912	0.862203859392218	1.12580711989754	1.12996038534346	0.922543482970356	0.990696460381778	0.948417486689602	0.914445255358288	1.0001050114088	1.12939461259439	0.952109404698452	1.0053177088383	1.12969796224675
bbox1	1.03045848566544	0.948868264741972	0.987753578944118	0.877986622888507	1.12303133697988	1.04866704136687	0.965507098285879	0.967912658806191	1.28640818605932	1.01224642105588	1.19305977925855	0.952728498678357	0.982915698751093	1.16448461381833
bbs1	1	1.01806760398399	1	1	1	1	1	1.01948737088121	1	1	1	1.00994766623797	1	1
bbs10	1.04282357013897	1	1	1.05962236260155	1	1	1	1	1	1.0097678982691	1	1.00497310700307	1	1
bbs2	1.08014430757616	1.01340421500491	0.9789878495003	1.0295604834398	0.986595784995086	1.03236309056033	1.02294366352502	0.963398372683393	0.944983135838816	1.01894085351191	0.976612190781853	0.963789380451956	1.1209946654274	0.985231022219928
bbs4	1.01426639404041	1	1.01438577543531	1	1	1	1	1	1	1	1	1.00497310700307	1	1
bbs5	0.976842793183733	0.99449200192559	1.01199395960641	1.06427162586579	1.00550799807441	0.976842793183733	0.976842793183733	1.01494052779768	0.976842793183733	1.0150347736941	1.00953820668325	1.00601174291777	0.976842793183733	0.976842793183733
bbs7	1.08572037382886	1	1.02878223091414	1	1	1	1	1.03900088620174	1	1.03909736630793	1	1.01990114309971	1	1
bbx	1.0194114002937	0.964334075345404	1.0059830607388	1.0506433598191	0.964334075345404	0.994016939261203	1.04389104364302	0.983126411125045	0.964334075345404	1.01147309048597	0.964334075345404	1.02960382524884	0.964334075345404	1.01912627967093
bcam	1.01905815675973	0.963999917049157	1.01258257899258	0.992716099429638	0.992288250985415	1.02338527166995	1.00373452689479	0.963999917049157	1.14810006463578	1.30163687851724	0.996265473105209	0.963999917049157	1.14355349159256	0.991357095072551
bcan	1	1.01806760398399	1.00719155320754	1	1	1	1	1	1	1	1	1.00994766623797	1	1
bcap29	1.04708801109826	0.97729607845534	0.998388734935617	1.06476548082009	0.991629401353901	1.09786818722086	0.97729607845534	1.03450755873351	0.97729607845534	1.02506870810407	0.97729607845534	1.00161126506438	0.97729607845534	1.0746282076275
bcap31	1.10314557835258	1.0119992784797	0.961350680800268	1.10532228289831	0.958802777183309	1.01610013770076	0.926069460520863	1.10846714715209	1.02742426360476	0.950648511210965	1.06292175175424	0.977746275876321	0.942766979648237	0.988000721520302
bcar1	1.12428494396967	0.994198466379865	1.00094554233822	1.01671307863266	0.987661551804227	1.10757689135693	0.99905445766178	0.996926666514169	0.959505116649728	1.15719212691705	0.991620229503781	0.973824462173528	1.50016304028756	1.02768905963812
bcar3	1	1	1.00719155320754	1	1	1.06160307026019	1	1	1	1	1	1.00497310700307	1	1
bcas2	1.05269286807027	0.849109575635253	1.22775944452465	1.26234105368304	0.766555445357274	0.921383873343141	0.947307131929733	1.16936149480224	0.788740977714112	1.1624228677029	0.893676184360654	1.22167807690067	1.11529679885048	0.811716818751722
bcas3	0.989886704956708	1.04957661973084	1.01092136071191	1.01980006125492	0.99066032708426	1.02170633075517	0.962418402298662	0.99995357288517	0.962418402298662	1.00004642711483	0.994631024270455	0.981571628644601	1.14167740562725	1.00340887613651
bcat2	0.935797912805842	2.05916231456637	0.943557275134874	0.984644191957662	1.31495903753445	4.10962022632444	0.964574093126432	1.01535580804234	1.12839181779155	0.94861571878754	1.58374669421413	0.96709542882466	0.670086638397646	3.67063316448923
bccip	0.990026969068385	0.754897582534468	1.09344258940251	1.00997303093162	0.789294538189906	0.777439345138907	1.07454391917486	1.08571012501348	1.13971458058862	0.920295625491765	0.675088031214926	1.09788691599312	1.45724263166802	0.758365254100727
bcdin3d	1	1	1.02158266767387	1	1.0146663055491	1	1	1	1	1	1	1	1	1.01418178460881
bckdha	0.960905066547552	1.45996508181293	0.934626341643541	0.889861601249713	1.40877172282992	1.47224990716597	0.925537614131535	1.25847696778334	1.10145038071085	0.893466542557788	0.977349738646225	0.89462380462091	1.02265026135378	1.987909049585
bckdhb	0.76292127226334	1.69787262667239	0.836202519112992	0.821226307350322	1.91490322677235	1.48207134106849	0.78216053877825	1.28409416605062	1.58853935150244	0.725486558284607	1.10761473605222	0.892385263947784	0.542831413401146	2.637518133414
bckdhbl	1.46702513589696	1.15435603649522	0.990255025258268	0.983184402316187	0.997604085171663	0.983184402316187	1.06429651099882	1.19536034206136	0.983184402316187	1.00239591482834	0.983184402316187	0.98807388355265	1.53718503064574	1.37823751536409
bckdk	0.960442367882421	1.04375252136532	1.00343398380263	0.981143964969286	1.03759385472156	1.0990956098989	0.907115856834926	0.996566016197369	0.871651059592953	1.03709182572753	0.957348658153561	1.03151424011779	0.972347938376077	1.1260094620514
bcl10	0.917719972721377	0.973058252025426	0.988755079831929	1.13292257683894	0.997246506015739	0.9472198194953	1.00275349398426	0.944487300562133	1.00563063944147	1.06364507349164	1.24156587435369	1.01698897910264	1.05844451925908	0.981116751019782
bcl11aa	0.975954461128697	1.01124257877715	1.01107366139662	1.00502675232412	0.990268107457616	0.975954461128697	1.01618181909234	0.99497324767588	1.03783904635568	1.04277370433894	1.00862014171308	0.985662930371463	0.975954461128697	0.989795237084436
bcl11ba	1	1	1.00719155320754	1.11942586226269	1.0146663055491	1	1	1	1	1.02931657953475	1	1	1	1
bcl2a	1.01221919086293	1.00191207801414	0.991208617270102	1.0134470496364	0.984131185486475	0.984131185486475	1.06532140319853	1.00330931489381	0.984131185486475	1.0226081229405	1.01707054509661	0.984131185486475	0.984131185486475	0.998087921985862
bcl2l1	1.67426030562239	0.937972428993481	1.03923415456377	1.34655471877606	0.970516546565688	0.92420493541513	1.12642273938115	0.945227428961867	0.899622533321171	1.14228038870999	1.35145430970094	0.996449202964318	1.00355079703568	0.985763815996815
bcl2l10	3.36034038341434	1.26359483586982	1.24916606456609	1.26661026290346	0.919127053663159	0.872518727297669	0.840416434289803	0.769035679511213	0.639991227996756	1.22759788310875	1.08087294633684	0.777670691505659	1.31917460562754	0.717851001677625
bcl2l11	1	1.01806760398399	1	1	1	1	1	1.01948737088121	1	1	1	1.00994766623797	1	1.02837881781892
bcl2l13	0.903629289195498	1.24664290996281	1.04500307565614	0.9935262754603	1.05415265111015	0.973678934021361	0.991263720433773	1.15534383507721	0.925834677626808	0.990699017971422	1.01496508448364	1.0064737245397	0.821454583635948	1.08066216824081
bcl2l16	1.02553213665963	0.983418639571948	1.01172362194138	0.983418639571948	1.01227681101299	1.04400024712068	0.983418639571948	0.983418639571948	1.04577652309862	1.00263472910135	0.983418639571948	1.01768316822556	0.983418639571948	0.997365270898651
bcl3	1.0818303535543	0.996417106680203	1.0035828933198	1.02609895089659	0.996417106680203	1.02708750829426	0.996417106680203	1.0352782568673	0.996417106680203	1.02562864803798	0.996417106680203	1.01128731486231	0.996417106680203	0.996417106680203
bcl6a	0.998307541833104	1.00570028478487	1.01252541723301	0.999518525269224	0.999087745063026	1.00048147473078	0.970605569912913	1.02742538393357	0.970605569912913	0.989571290897518	1.03563771803672	1.01409867631103	0.970605569912913	1.0257541123795
bcl6ab	0.993935633236623	1.06447131260523	1.00526909285921	1.08240262090696	0.935837863554486	1.27616462807338	0.992506943491039	0.994730907140785	0.790542702062328	0.916394258413095	1.02400697018279	1.11414498083031	0.701415643485769	1.11129383445005
bcl7a	0.912456188075958	1.02941967557046	1.05446661904335	0.904966438768045	1.01835378113893	0.983315772099075	0.908537192049339	1.06303613232694	0.911144007852522	1.08823796389552	0.916947499922623	1.08109309734995	0.808420163653211	1.01668422790092
bcl7ba	1.01228452477284	0.987623186880668	1.04312116610002	0.977137140648003	0.989171216063004	0.979797044123483	0.970857237139946	1.08305976136036	1.010828783937	0.984644822996609	1.03494788187144	1.011391246759	0.896866317391171	1.05793727517347
bcl7bb	0.936359630622881	0.998013026917161	0.990927592389469	1.38992004193498	0.976156912830281	1.07288582665429	1.09075319857519	1.01217692958575	0.953882507563724	0.996044552199289	1.01216776911831	1.00198697308284	0.971772145154607	1.06580104090588
bcl9	0.96489070239136	0.975481574009907	0.991919787884291	1.00808021211571	0.973968355851623	1.06805563077803	1.03985517181262	1.03381713511935	0.983938004325966	1.07945362423655	1.04948108720177	1.06932802655995	0.925267446978374	0.991018407300578
bcl9l	1	1	1.00719155320754	1	1.0146663055491	1	1	1.01948737088121	1	1	1	1	1	1
bco1	1	1	1.02878223091414	1	1	1	1	1.03089886966107	1	1.02931657953475	1	1.00994766623797	1	1
bco2a	1.10176083626061	1.02911577263255	0.990183300278408	1.09271721031045	1.00478536239417	1.03627402626464	1.09702877745492	0.976140758532897	0.976140758532897	0.995214637605832	0.976140758532897	0.990708369021626	0.976140758532897	1.0594248585116
bco2b	0.996210588565728	1.01771203711858	1.00339661908525	1.0407591375473	0.996603380914749	1.01243089531934	0.982198162552985	1.03969661368252	0.982198162552985	0.982198162552985	1.01507282292538	0.991968742053609	0.982198162552985	1.01007178527016
bco2l	1	1	1.02158266767387	1	1	1	1.0412184784904	1	1	1.0097678982691	1	1	1	1
bcor	1.00634205909724	1.04455110914405	0.993657940902758	1.00984668324064	0.981332472494531	0.983988000429651	1.041677322583	1.0720701588056	1.2230708311192	0.990348741115912	0.957912232973829	0.963802653552986	1.2736191964608	0.979553417161709
bcorl1	1.00814857234495	1.01921425271234	1.01547013557661	0.995547003267455	0.995117934738454	0.966748931663101	1.00659685170847	1.00445299673254	1.02804980074813	1.03293791338396	0.966748931663101	0.990801704610512	0.966748931663101	0.980459156782749
bcr	1.00141524550597	1.0051682926455	0.998584754494026	1.01674075292988	1.00181008998077	1.01772029451498	0.98732961221042	1.04512846138447	0.98732961221042	0.996973747420564	1.02037602475171	0.992239708019237	0.98732961221042	0.98732961221042
bcs1l	0.906147505255346	1.04742012466377	1.00350855123172	0.909303198089299	1.08862880653286	0.911778448119462	0.869006006935778	1.18077563835764	1.20944613904367	0.957266936115811	1.0194864757258	1.02330041813281	0.834604864289098	0.996491448768276
bdh1	1.00183621819102	1.04769800964463	0.995265919748502	1.07542771807989	1.04541002346851	0.990266669590812	0.960695794454959	0.998163781808984	1.02161283837154	0.988860109121801	0.992850759886579	1.02291409177608	0.960695794454959	1.02896434888125
bdnf	1.02598973750222	0.997519614110686	1.0118697072716	0.997519614110686	1.01214954156245	0.997519614110686	1.03863585486866	0.997519614110686	0.997519614110686	1.05604592688555	0.997519614110686	1.00248038588931	0.997519614110686	1.01166622242107
becn1	0.931550818429487	0.920125808423912	0.988062345779514	1.01193765422049	0.946307583590429	1.04362489935399	1.02059306549417	0.941828209408558	1.02185978755048	1.02632205405126	0.944311987540428	1.01239989800803	1.01781313664684	0.894545806482592
bend3	1.01670877431582	0.992572756750472	0.995999794840245	1.00400020515975	0.974957608773967	1.03501799084798	1.01514387800026	0.9939569692896	0.974957608773967	1.06081806681041	1.00758992421489	0.994360379662328	0.974957608773967	1.01648214140968
bend5	1.02854091587655	1	1.00719155320754	1	1.0146663055491	1	1	1	1	1	1.0670016226361	1.00497310700307	1	1.01418178460881
bet1	1.06530175956252	0.974994560320047	0.974659265482411	1.0722813111155	1.04300554250241	1.10585812349685	0.984172448351141	1.01582755164886	1.08279511904801	0.944712775915725	1.12333965389109	0.972586409565724	0.909166750438824	0.960824419321025
bet1l	0.984914937919262	1.03538308437344	0.886028479010495	0.898799339601227	1.03208970963348	0.936488294552328	1.03645111845452	0.97169542513628	1.18522272574283	1.01508506208074	1.17012487938586	0.938736261227316	0.94923663199973	1.03385077688961
bfb	1	1.01806760398399	1.00719155320754	1	1	1.03078068552661	1	1	1	1	1	1	1.67500080635735	1.01418178460881
bglap	1.02854091587655	1	1.00719155320754	1.10700059335488	1	1	1	1	1	1	1	1	1	1.01418178460881
bglapl	1.02261546709465	1	1.00719155320754	1.08374185471702	1	1	1.0412184784904	1.03089886966107	1	1	1	1.00497310700307	1	1
bgna	1.05711436146085	1.01806760398399	1	1	1	1	1.12384281453805	1.01948737088121	1	1	1	1.00497310700307	1	1
bgnb	1.18609841681481	1	1	1.05962236260155	1.0146663055491	1	1	1	1	1.0097678982691	1.03347049671417	1	2.56826801234502	1
bhlhe40	0.890788797659122	0.999104954569215	1.14076519772546	1.20215980753444	1.00089504543078	1.71582613630532	0.936420016096727	0.640301531750481	0.890648502202557	1.23726421244369	1.47137172877273	0.710862235632308	1.03396458929324	0.953629460036514
bhlhe41	1.68385347132586	1.12690342859065	1.01261073350169	0.966999452969444	0.972437428150582	1.04946521197973	1.05016598704151	0.907023035788681	0.894658121770284	1.08251528884733	0.897680386375132	0.899997511297639	1.47604689103176	0.987389266498307
bhmt	10.5405116790462	1.05220771803708	0.925890232662311	1.00104528137216	0.998286598991008	1.09307778102705	0.970634681074638	0.998954718627841	0.973419669788237	1.01256863657423	0.938507196848344	0.932547835616578	5.86742311754032	1.03635668476904
bicc1a	1.01426639404041	1	1	1	1	1	1	1	1	1.02525844847018	1	1	1.18625891078189	1
bicdl2	0.89719761710084	1.04945467804552	1.00822664941687	0.991764385662366	1.07289428568663	1.06101715696533	0.980329590816656	0.99177335058313	1.55055857764522	0.93202391479209	1.43616933390922	0.968773392282553	0.87230133799415	1.05405254578511
bicra	0.977475120802886	0.978379466576795	1.02145266043144	1.0212780964961	0.925703530750424	0.996683095354098	0.987589217647833	1.09118810834845	0.970172887854242	1.05537789046969	1.12723957249336	1.0033169046459	1.08225143191355	0.96416013084287
bida	0.996910530903117	0.929340837693167	0.912496172158497	1.45999943059796	0.859184217609618	1.03143356929102	0.936731031050578	1.05423922314641	0.748124406346103	1.08306788847492	1.01297515071553	1.00308946909688	1.09992870791582	0.963923103283331
bik	0.512467944661888	1.3598487679707	0.635174626936624	0.649024753414508	1.47428965488031	1.7817834952836	0.814982688304581	1.18501731169542	1.93917386194477	0.637009390549238	1.50969909491671	0.630822560675381	0.565425067492849	1.62860123216998
bin1b	1	1	1	1	1	1	1	1	1	1	1	1.00497310700307	1	1.02837881781892
bin2a	1	1	1	1	1	1	1.1066761452481	1.01948737088121	1	1.0097678982691	1	1.00994766623797	1	1
bin2b	0.971433933228996	0.889084047882861	1.32387300448463	1.34505924995713	0.975632843251005	0.946344367539163	1.13847846900654	1.024367156749	0.881626472903853	1.14893613440172	1.12534114069972	1.18033618216473	0.829056578957034	0.923471330525956
birc2	1.18119447270159	1.09501081225308	1.01139551624561	1.34312956035503	0.884154965476685	1.02931305344261	0.988604483754385	0.867362293887476	0.827903488911412	1.05125255125548	1.19501642978414	0.937132458028792	0.906361833309932	0.983374540793297
birc5a	0.963053827118498	0.966150428739361	1.08717411497735	1.67310030555185	0.83129757640954	1.00638852896527	1.07203571793717	1.64700947360506	0.824851894708338	1.54513390183022	0.785562177031775	2.09541754971055	0.821585411668535	0.993611471034727
birc6	0.973637011033566	0.987850738264117	1.01214926173588	0.965645068817771	0.913294252014187	1.21062357920297	1.04094514775789	0.963825992047923	1.02736540085679	0.913237113580985	1.18311497259238	0.978894133191028	1.02329694726032	1.02269171367153
blcap	1.15577112557665	0.898539951852629	1.01066229669525	1.04293192851374	0.94408515195851	0.929612072601871	0.972275588441064	0.989337703304747	1.01803009166894	1.01505539933658	0.941658499273092	1.11544841681005	1.11663925306561	0.944358948016745
blf	0.975412181028697	1.01301305055094	0.975754338521619	1.01907264306173	0.976545613803464	0.935356860891348	1.01252322681307	1.04509020975372	1.11398689300107	0.999396567727655	0.935356860891348	1.00060343227235	0.935356860891348	1.0151612883136
blk	0.995369919673013	0.999100310483984	0.99548707691115	1.42964180316681	1.0101673529049	1.01157653865069	1.02181986841591	0.981369318279277	0.981369318279277	1.01973827399941	1.01421623682213	1.00089968951602	0.981369318279277	0.981369318279277
blm	1	1	1.02158266767387	1	1.0146663055491	1.06160307026019	1	1.07810649051032	1	1.02931657953475	1	1.0597732246961	1	1
blmh	0.870499920752052	0.950072415375559	1.05083077464865	0.986514839214486	0.978316198912703	0.837035184349926	1.01348516078551	1.0549849639983	0.956843905772454	1.15992548576741	1.06894939596339	1.17048142331955	1.13372647694342	0.859685633264006
blnk	1	1	1.00719155320754	1.20947194799586	1	1	1	1	1	1	1	1	1	1
bloc1s1	1.00855632916002	1.02376662988148	0.89224901512508	1.04525600721292	0.950404602969388	0.948762577261713	0.988069395910728	1.09708041667452	1.36838736057603	0.972560682471136	1.04310932440004	0.991443670839978	0.742071771353141	1.09088002173261
bloc1s2	0.865744352254577	1.00255904045262	0.860638793431217	1.06333206609603	0.98939385428436	0.953319213972527	0.752090054960493	1.05276027020066	1.16996038785737	0.824226013812203	1.04804504193587	0.997440959547381	1.21894942141132	1.10076761721728
bloc1s3	0.953466102945266	1.01373541657349	0.98677492320025	1.02350449777954	0.994936101288355	1.14052762752893	0.989742176679485	1.00363904671324	1.08892298277602	0.964241073983344	1.06787972788512	0.996360953286755	0.914311998930175	1.13665012945473
bloc1s4	0.992295048659239	1.02585187231397	0.940595906311918	0.971803452236484	1.03446970548231	0.975230209639276	1.01158362008698	1.07264145393253	1.089615229436	0.995715455710112	0.984669384156927	0.951108672714303	1.19287534136689	1.00428454428989
bloc1s5	0.824857403590963	1.07397300524257	0.920090044950305	1.07074460763659	1.01568641101757	0.984313588982435	0.929025212177812	1.04303174836445	1.16582284552515	0.936085788160668	1.08219559604111	0.972733039585066	0.769877887312239	1.13175630560803
bloc1s6	1.37418045006069	1.00642619871467	0.868227739943185	0.907086859781073	1.12518182768141	0.98807756261747	0.938183275533871	1.0355202296227	1.52515750487424	0.992507215466631	0.993573801285328	0.828580515983328	1.50502964729937	1.11049688660788
blvra	0.999802895626467	0.985739941203887	0.992828942439853	0.985739941203887	1.00019710437353	1.04646454806015	0.985739941203887	1.04344573011355	0.985739941203887	1.00500138917799	1.01873314666698	1.01517456363898	0.985739941203887	1.02772370541115
blvrb	0.883020593938511	1.05371164721127	0.98186595897257	0.767838427686763	1.0633846970539	1.22604745104205	0.943590650224457	1.01813404102743	1.39266539663784	0.897971002657279	1.13120340675305	0.814506058069072	0.96847180869267	1.4041501961169
blzf1	1.02857915873005	0.953061876283758	0.984832940689315	1.07487571136139	0.927849732672074	0.998358440740683	1.13095433206528	1.06295136135654	1.00164155925932	1.0069710483072	0.918460603544688	0.997747396446424	1.05424593988998	0.951868352306442
bmb	0.996417106680203	1.05049251518466	1.0035828933198	0.996417106680203	0.996417106680203	0.996417106680203	1.03748790375936	1.0352782568673	0.996417106680203	1.00615000761185	0.996417106680203	1.01128731486231	0.996417106680203	1.01054807946768
bmf1	1	1	1	1	1	1	1	1	1.06340929591675	1.0097678982691	1	1	1	1.01418178460881
bmi1a	0.96197708427137	0.979169607669725	0.930167024463226	1.05894374113318	1.07768286713181	0.925494767982364	0.971930820367434	1.02083039233028	1.06932677307657	1.02981649257419	1.04866221166732	1.02150821559405	0.897858080751236	0.910591310661734
bmi1b	1.06289680162765	0.980359055089927	1.00359170293962	0.985336322178214	0.957181353780159	0.987178170055871	1.04505452571289	1.00252459911075	1.04805304319424	1.03002796511827	0.961017862827936	0.997475400889251	1.45386654686548	0.982729209506052
bmp16	1.04184638730602	0.985556932427127	0.999734933135741	0.985556932427127	1.04344665379597	1.01589305043274	1.02618008964744	0.985556932427127	0.985556932427127	1.02008833531187	1.01854401249556	1.00026506686426	0.985556932427127	0.985556932427127
bmp1a	1.0442626359313	0.987842634630571	1.00916291392788	1.0172690575561	1.00233063654449	1.01824910811691	0.987842634630571	0.987842634630571	0.987842634630571	1.09988809410496	0.987842634630571	0.997669363455512	1.17183712778077	0.987842634630571
bmp1b	1.02854091587655	1	1.00719155320754	1	1.0146663055491	1.03078068552661	1	1	1	1	1	1.05478411979819	1	1
bmp2a	1.14895938153893	0.980563167124518	0.994669328646912	0.980563167124518	1.00933754544825	1.01074557361075	0.980563167124518	1.01086146061995	0.980563167124518	1.00533067135309	1.04626249041906	0.990317482236319	1.53308679282897	0.980563167124518
bmp2b	1.06119653101917	0.969498895140618	1.00028591898899	1.06602167911885	1.03044442517413	0.981605476728294	1.10965861128865	0.97085092955643	0.952293238039097	1.21589814653778	0.984166965733809	0.999714081011008	1.48888744252891	0.965798455625398
bmp2k	0.947667247851842	1.00481134017601	0.96780475877024	0.976304775656981	1.00261701086092	1.09211033039189	0.997382989139082	1.04004793628999	0.979793944261966	1.03867769661836	1.10724281397537	1.03171035916999	0.921370490199914	0.97372155965731
bmp4	1.07660515974998	0.978700285412503	0.985738660589282	0.978700285412503	1.00741999794319	1.00882535112259	1.01904082207532	0.978700285412503	0.978700285412503	1.31087618398854	1.01145787009956	0.978700285412503	1.16099193455536	0.992580002056808
bmp5	1.36776330332738	0.986853874709595	0.983284930216069	0.998215481870429	1.01202544099794	1.05897240580601	1.00929494848521	0.98823011186538	0.969340219497953	1.14995372000867	1.00178451812957	0.988631197918485	2.07559683405835	0.983087193703534
bmp6	1	1	1	1	1	1	1.0412184784904	1	1	1.11749861744887	1	1.00497310700307	1.18625891078189	1.01418178460881
bmp7a	0.997110583462453	1.03643740246716	0.983085498367336	0.983085498367336	1.01193389386392	1.01334554393835	1.10483357341669	1.00224325008196	0.983085498367336	1.16790522383067	1.01598985831019	0.997756749918043	0.983085498367336	0.983085498367336
bmp7b	1.01175062198862	0.997519614110686	1.0118697072716	0.997519614110686	1.01214954156245	0.997519614110686	1.03863585486866	0.997519614110686	0.997519614110686	1.0170112379632	0.997519614110686	1.00248038588931	0.997519614110686	1.02582804151033
bmp8a	1.0176654620246	1.00730289149236	0.996541840504919	0.989426328419151	1.00393755727007	1.01988154908597	0.989426328419151	0.989426328419151	0.989426328419151	1.01843292407003	0.989426328419151	0.989426328419151	1.17371579864942	1.00345815949508
bmpr1aa	1.03368327131974	0.912328821303994	0.978803867454231	0.968712589013127	0.967193836079575	0.998909626462014	0.972534867395692	1.05211562578428	1.14188818626535	1.22002920951663	1.03993975148091	0.980203839700633	1.35297812178969	1.00109037353799
bmpr1ab	1.04679062248397	0.98600445090121	0.992695918601548	0.979943756190228	0.979521412469045	1.0102183370716	0.990820419924921	1.00730408139845	0.951597037887241	1.15314195126212	0.983447463417058	1.02748139912281	1.12884046566739	1.01921902035856
bmpr1ba	1.43303553260521	1.04914587649766	0.995139787894157	1.024783582606	0.995139787894157	1.02577087276034	1.03615793583641	0.995139787894157	0.995139787894157	1.00486021210584	0.995139787894157	1.01494420721725	0.995139787894157	0.995139787894157
bmpr2a	1	1	1.00719155320754	1	1	1	1	1	1	1.0097678982691	1	1.00497310700307	1	1.01418178460881
bmpr2b	1	1	1	1	1	1.06160307026019	1	1	1	1.01954009081805	1	1.01492367812878	1	1
bms1	1.01474835435576	0.874558284362528	1.11840348931213	1.14754988644703	0.897616534955625	0.880641477509492	0.897975792129336	1.0510111497291	0.882139812692831	1.04957136095237	0.985251645644245	1.13952727196433	1.45539362611958	0.930948607663321
bmt2	1.01426639404041	1.03615754530968	1	1.05962236260155	1	1	1	1	1	1.0097678982691	1	1.00497310700307	1	1
bnc2	1.05711436146085	1	1.03598446614743	1	1	1	1.08249938515252	1	1	1.04482075301037	1	1	1	1
bnip1b	0.999746489111481	1.00765843823744	0.987422202138716	0.990172710186633	1.00236732706545	0.992868098299098	0.983809029166219	1.12293500816254	1.31700907226329	1.0513382277496	1.00025351088852	0.967690366805946	1.078108905523	0.999344497879451
bnip2	0.996417106680203	0.996417106680203	1.0035828933198	0.996417106680203	1.02565671485346	0.996417106680203	1.03748790375936	1.01583465639046	0.996417106680203	1.01588718743739	0.996417106680203	1.02120802564886	0.996417106680203	1.0388556232811
bnip3la	1.01221919086293	1.00191207801414	0.991208617270102	0.984131185486475	1.02746773213187	0.984131185486475	1.02469557558718	0.984131185486475	1.04653425104789	1.01298254565842	0.984131185486475	0.989025375176953	1.16743438816167	0.998087921985862
bnip3lb	1.36742882680438	0.891210686172093	0.905587195133442	1.20505450196041	0.901309424575622	0.998311756650785	1.05984565886238	0.865042944204754	1.02569967860278	1.00168824334921	1.06516444137428	0.902797903526767	1.59113260028903	0.917104642872601
bnip4	1.0576023544186	0.959001493371494	1.04386126551607	1.05447916172518	0.997312354581165	0.970976989042916	0.980809203525141	0.978720271210439	1.0017125570625	1.08042546734903	1.06843965659177	0.998287442937497	1.11743469933944	0.968714472575898
bnipl	0.993954440980325	1.02989339371583	1.00110251722851	0.993954440980325	1.00853208051363	0.993954440980325	0.993954440980325	1.01332399981073	1.18377516196025	1.00366328684394	1.06055100135237	0.998897482771492	0.993954440980325	0.993954440980325
boc	2.77183261589894	0.957847283430019	1.11732638354198	1.03588426132172	0.904080069297745	0.932412760516765	1.24280831049314	0.964115738678276	1.10239213466411	1.39248308526182	0.878306390248323	0.94834624613216	3.43639765764825	0.953243284930721
bod1	1.02587429854724	1.02372658498657	0.911596654968011	1.23970804453501	1.21691577768833	0.804868114370867	0.94637628442339	1.23452026106233	0.951596027313724	1.01179041780694	0.988209582193057	1.07780073828564	0.899377554025578	0.920664074845061
bod1l1	1.02129899469457	0.99295903442421	1.02153861064129	0.99295903442421	0.99295903442421	1.05412835958734	0.99295903442421	0.99295903442421	0.99295903442421	1.02206919693166	1.05948890094181	1.01766391634221	0.99295903442421	1.00704096557579
boka	0.987917408709	1.012082591291	1.13864820745932	0.951623179029716	0.950829024052385	1.06450109675984	1.04648397856426	1.03874624694893	0.898077666739047	1.21632339883203	0.928136772332704	1.12376463213952	0.898077666739047	0.964071391589503
bokb	0.977859579479692	1.39695054562191	0.971244198840617	1.00740948843808	0.992590511561917	2.3052878732931	0.950725016754766	1.13711886567652	1.43967889273259	0.960011602000317	1.04636176193005	0.974379113712584	0.950725016754766	1.98645842983503
bola1	0.829656977063395	1.12816282692355	0.911921196051544	1.00068052511664	0.999319474883358	0.983602123133601	0.865025585664319	1.04292348237155	1.08551046463766	0.946594106945561	1.03216402945158	1.00535096728454	0.850359928204643	1.15076043244878
bola3	0.762228467900584	1.28872325643	0.885037758676777	0.85587233251916	1.20334264568433	1.21861358222022	0.804670473888981	1.12789447535793	1.14128463001362	0.792101766507759	0.970824695994028	1.02917530400597	0.565827850143194	1.42686249143697
bop1	0.928239911269229	0.990736798415009	1.09448843371241	1.09691512891597	0.880985363799996	0.963204554445512	1.10896106743478	1.00926320158499	0.843827152288074	1.06764899848886	0.872070466216058	1.24085074511497	1.15948585706143	0.903790837155708
bora	0.97730386620042	0.99496140542695	1.00543285175069	1.03557303168292	0.99163730331643	1.00738594916987	0.97730386620042	1.03451580237771	0.97730386620042	1.0442154971493	0.97730386620042	1.04547648473043	0.97730386620042	1.00503859457305
borcs5	0.927936601406175	1.01437017061764	0.993999146582925	1.07902488652931	0.941731553043096	0.943045270693041	1.06606812030779	1.04018878006789	0.914884498647018	0.986486590672042	1.0377042674955	1.01071021511495	0.914884498647018	1.00600085341708
borcs7	1.00234028443487	1.02236171933963	0.969963035700327	1.05293274962269	0.984643907480862	1.00290428387063	0.966413749268117	1.03259736585647	0.892761476378995	0.997659715565135	1.04270958226233	1.03547996775287	0.892761476378995	0.976384103230004
borcs8	1.04329856971226	0.959263931237636	0.981099272751283	0.984653030845357	0.972337914154504	1.01534696915464	1.02495918817726	0.982798146983149	0.93538055672314	1.03483880639732	0.938540386696017	1.07329112230998	1.04343974107201	1.01756360104548
bpgm	1.04176102124526	0.998419717612617	1.00158028238738	1.11693153797653	1.10044143142326	1.12251868415438	0.986059743334625	0.98395962839415	1.2496411971801	0.993317717449344	0.978722212278986	0.984740598162406	0.9470248211156	1.22642162995631
bphl	0.982577724146431	0.963098563262919	0.962937687831135	1.09625132993558	0.99776432361417	1.10173502899838	1.0061728617358	1.02030043336051	1.04759840206269	1.00223567638583	0.991767839178257	1.03421813470743	0.929490469497155	0.969078505928558
bpnt1	0.859114696583643	1.01004191570315	0.988106750266077	0.893460531541611	0.995135009764598	0.842363363935183	0.916651651707782	0.951053070586923	1.26324879543612	1.0048649902354	1.1946738159379	1.04291691908733	1.05511386261547	1.0508205210643
bptf	1.02069014193859	0.901009553198858	0.983280275104464	1.04146522691424	0.914263786391569	0.943832205450899	1.06918625409277	0.938744035800349	1.16297911484427	1.04298935412957	0.981292931438301	1.01671972489554	1.31359629269769	0.935858081011
braf	1	1	1.01438577543531	1	1	1	1	1	1	1.0097678982691	1	1.01990114309971	1	1
brap	1.03217579601133	1.01171337568927	1.00451205359529	0.976408829206464	0.990729139436443	1.00646336232367	0.976408829206464	0.976408829206464	0.976408829206464	0.995487946404707	1.07462919865089	0.986121818351217	1.15827367421228	1.01799517094
brat1	1.01772213339662	1.02889289546474	1.03214992513378	1.00500089754161	0.975929354244452	1.03604959882296	0.975929354244452	0.975929354244452	0.975929354244452	0.994999102458392	1.04131820455703	1.02452719240048	0.975929354244452	0.975929354244452
brca2	1.00439476028002	0.976523874525746	1.05391734158128	1.03474653506179	1.01952543068293	0.976523874525746	1.01677470284324	0.995553757442982	0.976523874525746	0.995605239719975	1.09397203147741	1.03774444062711	0.976523874525746	0.990372725779635
brd1a	0.98965690935422	1.05221387123253	0.990004063648111	1.03395498021799	0.990806894559093	0.949016629171829	1.02730991757802	0.986029118729716	1.00919310544091	1.05120994570234	0.980780687140216	1.01047853952609	1.12577943283527	0.989436306535478
brd1b	0.95643488617567	0.917158869019628	0.989847419259765	1.05417846980323	0.998034008601164	1.00196599139884	1.03074240473756	1.06081619478339	0.97531526714797	1.0159216343173	0.978610001459035	1.00404846061253	0.917158869019628	1.04785951478253
brd2a	0.793280230622527	1.02252118104127	0.897161565390295	1.20336691492686	0.80908279120176	0.996317320920923	1.26147850256025	0.960039385787251	1.04818186195635	1.10329105805303	1.24488104377591	0.920335754423399	0.887398192901519	1.00368267907908
brd2b	1.02345044416173	0.995050783458164	1.03085715469049	0.995050783458164	1.02425029722178	1.02567912870679	0.995050783458164	0.995050783458164	0.995050783458164	1.01449416613551	0.995050783458164	1.00494921654184	0.995050783458164	1.009162379344
brd3a	0.993300746781398	0.902625194347113	0.963171492262873	1.03281094020757	0.95315140850692	0.971572904038184	1.01567428648581	1.0066992532186	0.948634007497961	1.02339339397564	1.01148017558871	1.02102143747236	1.15654028066036	0.889506837800621
brd3b	1.13590759676634	0.869454987612137	0.988527744698398	1.07088985482109	0.841782577440016	0.929499412252825	1.0114722553016	1.06241106415716	0.883826031999294	1.07763475076977	0.984455644676549	1.08850259078382	1.22604968280644	0.90250696049909
brd4	0.999263876416369	1.03088078379564	1.0065479634168	1.02987857126326	1.02862952345073	1.03268204426318	0.984237894162032	0.982141659404976	0.945275093070786	1.00073612358363	1.04036361141559	0.99706115701182	0.945275093070786	0.958680780836793
brd7	1.01816701151263	0.986396538249364	1.04495094748951	0.973979161607137	0.89424107019823	0.890630492263964	1.06673676645439	1.12065609515432	0.993871035397292	1.13154475161821	0.919223127358548	1.05585337967655	1.00612896460271	0.868088970173991
brd8	0.994612676451216	1.09775098520907	1.03267485564519	1.00538732354878	0.913227604614082	1.06394628169965	1.01925422496026	0.994511315594309	0.985856534344218	0.986075891307938	0.962699556641431	1.06548875271103	1.0376319143696	0.986835330457084
BRD8	1.05252431060953	1.00569058415158	0.994946757498194	1.0172690575561	1.00233063654449	1.04869677385773	0.987842634630571	0.987842634630571	0.987842634630571	0.997491780991524	1.02090621828709	0.997669363455512	0.987842634630571	1.01587644079252
brd9	0.972023882117126	0.892926502639061	0.987567731719203	0.928275503991759	0.937333222597157	1.0431624887647	1.02193347834555	0.917977492888223	1.1622292623986	1.02425736484759	1.07885978919148	1.0124322682808	1.19997516165539	0.865888449957752
brdt	1.56941717492889	1.00200312336247	0.960180020184096	1.0781646395503	0.863453512706927	1.44827277338631	0.885405821601053	0.958765577353727	1.15909138424128	0.99799687663753	1.04606017065472	0.93356472571282	1.14717027535812	0.982149712048993
brf1a	0.983974404106538	0.987662087451958	0.984090220067323	1.01595810895393	0.970134088921949	1.02989732736361	1.01012153999898	1.00797017812442	0.970134088921949	1.01755662295373	0.970134088921949	0.994271084790401	1.15083020763693	1.0057289152096
brf1b	0.989292268783383	0.996618251149355	1.00338174885065	1.07670908752217	0.990065426343652	0.991446569856348	0.961840461096567	1.03696644394365	0.961840461096567	1.03711749258052	0.994033739089254	1.00494080052306	1.14099181772636	1.01649098151303
brf2	0.982696682231669	1.0214550057312	1.04566154956762	1.05558998373629	0.997305711754382	0.998696955481629	1.08886246422599	1.04454971350921	0.968874339133947	0.997278420756349	1.00130304451837	1.01712086243195	0.968874339133947	0.996369847493657
bri3	0.714535667616058	1.0525377937297	0.845490687758841	1.0297992338289	0.912138138641577	1.08108791848234	0.970200766171099	0.750039617669558	1.28913623226657	0.893727163147272	1.18944328796811	0.828391306341839	1.1451884460664	1.23335039915284
bri3bp	1	1.01806760398399	1.01438577543531	1	1	1	1	1.01948737088121	1.06340929591675	1.01954009081805	1	1.00994766623797	1	1
brip1	1.05163844562541	0.999277345272194	1.00272753217407	1.06939273808585	0.995938823884031	1.0420092866437	0.981543211238366	1.03900332113739	0.981543211238366	1.00072265472781	0.981543211238366	0.99130727550191	0.981543211238366	1.0093982472115
brk1	0.85299500548511	1.07468334331824	1.00338361223933	0.873338146245475	1.01601053121682	0.886586109023996	0.769201587901364	1.02715291166289	1.03417118915511	0.996616387760675	0.95976098521602	1.01404622003563	0.690967798216538	1.13152908243592
brms1	1.13765526975716	1.08905998996933	0.972509699275103	0.95739644783955	0.993806989574063	0.960772403499608	1.17445701748963	1.107618769577	1.18385263072792	1.00619301042594	0.883882547166781	1.0177576501804	0.85525668122797	0.940434505643481
brms1la	1.03787286791944	0.934157544710974	1.02432187419984	1.04214029001787	0.853255153998252	0.905579282904801	1.00028492082692	0.893675245368125	1.093810379027	0.99971507917308	0.940211158589049	1.00728324441992	1.13901653164442	0.930265261721635
brms1lb	1.00442061521019	0.994192912829049	1.00465627117174	0.976549012009113	0.990871378202908	1.03670742940843	1.01680087645543	0.995579384789811	0.976549012009113	1.03384494093958	1.02838187141692	1.07883351773658	0.976549012009113	0.990398219757377
brox	1.00579071173409	0.955633542943608	0.961737215917715	1.02424135973112	0.982825675078005	1.1278038478922	0.964629180471078	0.995655690513057	1.00434430948694	0.96958951775695	1.10103286424963	0.962174015067549	1.05709063361068	1.09713656104079
brpf1	1	1	1	1	1	1	1	1	1	1.01954009081805	1	1.00497310700307	1	1
brpf3a	1.01426639404041	1.01806760398399	1.02158266767387	1	1	1	1	1	1	1.0097678982691	1	1	1	1
brpf3b	1	1	1	1	1.0146663055491	1	1	1	1	1.01954009081805	1	1.00497310700307	1	1
brwd1	0.896032591459811	0.995574647234251	0.953444582636812	0.962497427485222	1.0134792051629	1.01976091255421	0.99283560553807	1.00442535276575	0.939446868003776	1.06544232599485	1.03180990671884	1.00693029239025	0.883429241789624	1.00932321314832
brwd3	1	1	1	1	1	1	1	1.01948737088121	1	1.0097678982691	1.03347049671417	1.00994766623797	1	1.02837881781892
bscl2	1.01426639404041	1	1	1	1	1	1	1.01948737088121	1	1	1.03347049671417	1.00497310700307	1	1
bsdc1	1.07857741118019	1.13654864128719	0.893090803259393	0.901733886579434	1.06918840552423	1.07657285098131	0.945601835055571	0.98462894210744	1.12188341677532	1.01537105789256	1.14468889580726	0.916735090254901	0.975840255153735	0.954907782051941
bsg	1.36690199271018	1.03445406405239	0.789601105279775	0.727385108134391	1.49443997417283	0.854723241861477	0.880281270970478	0.955841187662901	2.12398048244334	0.978868477722743	1.16125814819838	0.701555173794904	1.17427214618177	1.02113152227726
bspry	0.997236743509291	1.03656853836463	1.00443017605889	1.01249830377076	0.997629940457316	0.983209883881418	0.983209883881418	1.00237005954268	1.04555453035673	0.992813778004348	0.983209883881418	1.01256895770687	0.983209883881418	1.01111221805385
btaf1	0.947717124822401	1.02161522303402	1.04107180528522	1.05907502669625	0.961993976930705	0.978181221494918	0.99743548271433	1.10206725441466	1.03850129295828	1.00256451728567	0.952259334185097	1.0409950829878	0.921418983137617	0.973772807900482
btbd10a	1.0100115116834	0.989988488316601	0.976063037362356	0.983903304837368	1.03969300248151	0.98485121038755	1.03426543073669	0.97406110270123	1.13790785555725	1.02633247879903	0.987421169100377	1.01732009401511	1.13340164452121	0.982556364983169
btbd10b	0.951002271784001	0.942531856701598	0.947090285005085	0.972641744899523	0.92189075960668	1.02735825510048	0.965708553597671	1.07905290201028	1.27296992047398	1.04780375693227	1.07652951852043	1.14093749302748	1.20958377540777	0.934846936613056
btbd11a	1	1	1.02158266767387	1.02978857349737	1	1.03078068552661	1	1.01948737088121	1	1.0097678982691	1	1	1	1
btbd2a	0.923300401050312	1.00536910182879	0.947957158968216	0.940237812080809	1.03550767338617	1.04587498440227	1.12333371107502	1.01074037939281	1.07942410688122	0.994630898171209	0.983052501071857	0.952905725733649	0.818027945968659	1.0356843645703
btbd2b	1.01426639404041	1	1	1	1	1	1	1	1	1.0097678982691	1	1.00497310700307	1	1
btbd3a	0.997519614110686	1.0155424034647	1.0118697072716	1.08679905195647	1.01214954156245	1.02822395165925	0.997519614110686	0.997519614110686	0.997519614110686	0.997519614110686	1.0309070910771	1.00248038588931	0.997519614110686	0.997519614110686
btbd6a	1.40652378982424	0.985816522980358	1.00917850245502	0.990821497544977	0.976246529739887	1.05043298380092	1.05087214068591	0.95329245512021	1.02915402489968	1.1331150192838	0.966367662068617	0.972310077007831	1.28486135042725	0.961606583890142
btbd6b	1.02526433691432	0.99951141236169	0.985719875428702	1.01544619380698	1.00048858763831	1.0182103798641	1.0860449395018	0.950191102316524	1.05045873147209	1.02859666274755	0.932028320758122	0.973792769858112	0.932028320758122	0.971724447107037
btbd9	0.958954259185719	1.09996908519779	0.986299949956859	1.05837894735246	1.05092968186369	0.945465870525054	1.02346622352606	1.00081399193645	0.945465870525054	0.982431095996621	1.00881361799729	0.992546734685962	1.1215673137505	0.999186008063554
btc	1.12024538019205	0.990501575145009	0.993921462103337	1.03093116322383	0.987192373040832	1.00287042692227	1.05318874885242	0.991882899275676	0.97292318434345	1.01096191847121	0.97292318434345	0.997129573077728	1.1541387969337	1.02820341063898
btd	1.00684543709219	1.01061883519511	1.00696394502407	0.9926834242051	1.03639657154928	1.02323890051303	1.11562013340393	0.9926834242051	0.9926834242051	1.00237985490616	0.9926834242051	0.997620145093841	0.9926834242051	0.9926834242051
btf3	1.27230751445349	0.86551316163504	1.3084515568068	1.08165357010478	0.700749899445569	0.663395767409246	1.00573417068125	0.994265829318754	0.526126720302329	1.15430840279286	0.65741465103225	1.24846310957734	1.50869339324743	0.659942898789198
btf3l4	1.06051118109582	1.01041489720704	1.17630920551512	1.24388549090696	0.762841626262582	0.700588550944351	0.860152891853105	1.27094210681718	0.627299186156343	1.05803585859227	0.786284488341563	1.25160095615442	0.989585102792964	0.878572145700356
btg1	1.51893610427739	0.881499763563362	1.01112162244913	0.988878377550867	0.939089442081199	1.02285673893764	0.964706135245079	0.751300240015596	1.14723195309121	1.41932409105783	1.24651227695549	0.706682852006201	1.31717351699375	0.765091389670832
btg2	1.64027439146278	0.719636175976683	1.37650186593281	1.03197336140717	0.750674267080844	0.777453891183577	1.041459899084	0.842747659562625	0.867630995470947	1.4840280118804	1.21852689350409	1.13722503244712	0.968026638592834	0.607005528069027
btg3	0.946887768096891	0.946939636598598	1.13184980982009	1.02397585543899	0.892258978271246	0.976024144561008	1.06502872900721	1.09504600239527	0.848307102257535	1.14808844816248	0.904506701175214	1.06007845883177	1.17677757385419	0.833917965520386
btk	0.95036798933382	0.970880006234144	1.01126144247222	0.992866548784293	1.04151988389114	0.965841886612911	1.19240114045135	0.955260046580029	0.996414906712407	1.06863174920102	1.20809782970567	0.983659685045168	1.1115250416393	1.00358509328759
btr02	0.959262808407505	1.00017197660077	0.999828023399232	0.960426429158816	1.15286293058637	0.990098037785842	1.08676269263618	0.969018239966055	1.41229931866342	1.02012801390591	1.99882365482217	0.997701639844106	0.932644286289767	1.1057032350179
btr04	0.961675812018674	0.941139066094158	1.00997390129443	0.862985645167548	0.990026098705569	0.916148210500341	0.93418143028932	1.06628929085586	1.08316254797117	1.01528598761575	1.06627964065732	1.02695513714558	1.02372441145686	0.924310762677457
btr09	0.969320664855504	0.996816644383514	1.00318335561649	1.06838112034147	1.03889234341882	0.929515492947985	1.04462930775139	1.03099210382409	0.988455415899532	1.02048945342117	1.08563679885612	0.985075631366469	0.929515492947985	0.982329350837538
btr12	0.999941152358839	1.03937961120822	1.00005884764116	0.985876253254828	1.0437847309158	1.07703748048028	0.985876253254828	0.985876253254828	1.04838997233476	0.985876253254828	1.0519315619413	1.01531494602692	0.985876253254828	0.999857737929433
btr16	0.96024233509473	0.963857691442567	1.03761760898687	1.00322377907229	1.04275696935965	1.00595469401313	0.996776220927707	0.974714715349452	1.2150495333915	1.0470917250273	1.07546909149385	0.980445104951368	0.92080996497496	0.9731291861202
btr20	0.95821019692941	1.01021212211186	0.999594695845327	0.986753911806575	1.00040530415467	1.01723888701488	0.997706163320823	1.00653052825155	1.01896963085696	0.986301642378703	1.02241183495014	1.00114786320569	0.95821019692941	0.985403069540303
btr23	1	1	1	1	1	1	1	1	1.06340929591675	1.0097678982691	1	1.00497310700307	1	1.01418178460881
btr24	0.98582753826909	1.02470934517233	0.992938672057767	0.971961157405574	1.01476179278489	0.971961157405574	0.971961157405574	1.00986850389806	1.09546572964425	1.00045573398135	1.06973412003189	1.01551500805746	0.971961157405574	0.999544266018655
btr25	0.919072289913266	0.963957528755653	1.09334329705546	0.921252786589428	0.98455683142666	0.9766787618656	1.04913977814968	0.971413517465419	1.14723310778446	1.03141116684084	1.01544316857334	1.0783843221748	0.869416142112741	1.10596460326956
btr26	1.00005095753574	0.943171395940786	1.01280948041406	0.958207972686076	0.970008923163623	0.987997891463559	0.988410945968782	0.999949042464264	1.04745341719153	1.01739894611863	1.11648694020159	0.974184950458348	1.04330541335691	1.01219836230114
btr29	0.890840741811073	0.916110541256859	0.96262371145603	1.00752173630915	1.02535089571554	1.03907070387905	1.07236134493651	1.00489014284478	0.962806732524482	1.03026134952439	0.911495045030571	0.995109857155218	1.01337157916377	0.975995293516725
btr31	0.780399642152561	0.972028581410127	1.1511617895937	1.13057412171798	0.968181834069221	0.970351575879936	0.89182419334534	1.02797141858987	0.91235981895241	1.10887837288793	1.10454565860313	1.04296169109386	0.950066790844794	1.04691796012311
btr32	1	1.03615754530968	1	1	1	1.06160307026019	1.0412184784904	1	1.06340929591675	1	1	1	1	1.02837881781892
bub1ba	0.979022010871894	1.0453894767383	0.979137243925055	1.10945576654396	0.993576411755524	0.994962453100824	1.00503754689918	1.14982420636561	1.02645726348182	1.04079533476141	0.965251354697741	1.18632983336211	0.965251354697741	0.978940341503431
bub1bb	0.990268728539854	1.00338245213127	1.00321484770179	1.11303873777426	0.996785152298211	0.968368619881432	1.00828330101079	1.10099818595694	0.968368619881432	1.03073181248042	0.968368619881432	1.14262635294554	0.968368619881432	0.982101815070525
bub3	0.818326102574688	0.822784092643031	1.05295440457928	1.37659044011734	0.823554876495558	0.999846675386386	1.00015332461361	1.3746108716996	0.769543729749809	1.03847142098821	0.921192739967884	1.37999390373424	1.13363711713941	0.780775688414987
buc	1	1	1	1	1.0734529899526	1.03078068552661	1	1.01948737088121	1	1.0097678982691	1	1	1.18625891078189	1
bud23	0.994084902825587	0.916890646882067	1.09632095525922	1.10427534521645	0.92077663138159	1.07364794160504	0.941441662210136	1.00591509717441	0.924839153619034	1.10037510512403	0.86969256068214	1.13219302167577	1.0316805497499	0.919107357590789
bud31	0.867451697715315	0.913248191253242	1.10445927737797	1.2091015629258	0.968828897842066	0.95492304073612	1.07450768145247	1.63355554215483	0.924782687962065	1.28034468649042	0.787971576112089	1.47482112840636	0.620183351132714	1.03117110215793
BX000363.1	1	1.01806760398399	1	1.05962236260155	1	1.03078068552661	1	1.01948737088121	1	1	1	1	1	1.02837881781892
BX000438.2	0.597786148303284	3.05232563814472	0.62860341806223	0.653089660577829	6.08982133609879	1.13980757448855	1.13059985066277	1.06452677551862	12.0289345203068	0.560324349566206	3.0692174312948	0.529323653960371	0.485141729744367	0.935473224481378
BX000451.1	1	1	1	1	1	1	1	1.01948737088121	1	1.03909736630793	1	1	1	1
BX000701.1	1	1	1	1.02978857349737	1.0146663055491	1	1	1	1	1	1	1	1	1.01418178460881
BX001030.1	1.01426639404041	1.01806760398399	1	1	1	1	1	1	1	1.03503745115942	1	1.00497310700307	1	1
BX001030.2	1	1	1	1.02978857349737	1	1.03078068552661	1	1	1	1	1	1	1	1.01418178460881
BX004785.1	1	1	1.02158266767387	1	1	1	1	1.01948737088121	1	1.02931657953475	1.03347049671417	1.01492367812878	1	1
BX004816.1	0.994894440423963	1.05488632036417	1.0160355083485	0.967287178435766	0.981473707748429	1.02687503845073	1.00715728419416	0.98613706243058	0.967287178435766	1.00510555957604	1.16242248776725	0.981722660944838	0.967287178435766	1.00848501888297
BX004816.2	1	1	1.01438577543531	1.17941104929095	1	1	1.0412184784904	1.01948737088121	1	1	1.08664422375936	1.00497310700307	1	1
BX004823.1	1.22193121631187	1.02400778322635	1.02024605689836	1.00022922285534	0.971295709233162	0.971295709233162	0.971295709233162	1.02815592441063	0.971295709233162	0.999770777144661	0.971295709233162	1.05644336708325	1.51859734658758	0.985070415772973
BX004840.2	1	1.01806760398399	1	1	1.04403533521192	1	1	1	1	1.02931657953475	1.20173461788984	1.00497310700307	1	1
BX004980.1	1.02854091587655	1.01806760398399	1	1	1.0146663055491	1	1	1	1	1	1	1	1	1.01418178460881
BX004999.1	1.00813458669356	0.993954440980325	1.00110251722851	0.993954440980325	0.993954440980325	1.02454904005592	0.993954440980325	1.01332399981073	0.993954440980325	1.02309378540325	0.993954440980325	0.998897482771492	1.36577273409027	1.00805048877328
BX005054.1	1	1	1	1	1.05873807941899	1	1	1	1	1	1	1	1	1
BX005056.1	1.01426639404041	1	1	1	1	1	1	1	1	1.0097678982691	1.03347049671417	1	1	1.01418178460881
BX005060.1	1	1	1.00719155320754	1	1	1	1	1	1.06340929591675	1	1.03347049671417	1	1	1
BX005065.1	0.972213624806736	1.02497551394188	1.0001961018538	1.00117448182444	1.00074298792131	0.972213624806736	0.972213624806736	1.0101308177516	0.972213624806736	0.981710108589683	1.0047540977413	1.00608774541434	0.972213624806736	0.9998038981462
BX005082.1	1	1	1.00719155320754	1	1	1	1.0412184784904	1.01948737088121	1	1.0097678982691	1	1	1	1.01418178460881
BX005085.2	1	1	1	1	1	1	1	1	1	1.0097678982691	1	1.00497310700307	1	1.01418178460881
BX005085.4	0.995709332894371	1.00308283539165	0.995942945025299	0.996917164608345	0.996487505556637	0.968079458507302	1.00798222084478	1.04369274754644	0.968079458507302	1.03435953545887	1.06546194750367	1.01145936914852	0.968079458507302	1.09217407009345
BX005085.6	1	1.01806760398399	1.02878223091414	1	1.0146663055491	1	1	1	1.06340929591675	1.0097678982691	1	1.00497310700307	1	1
BX005085.7	0.963721786740912	0.99729776672647	1.02280327994233	1.00690844295469	0.986557252413281	1.06617099357746	0.936561957603215	0.987365108807013	0.956522298145555	1.07594418647295	0.959753547507841	1.00270223327353	1.23596623355326	1.02766871900243
BX005103.1	0.999285381031259	1.01952879664159	1.00413211919376	1.44230159976898	0.987239965806544	0.937875442491273	1.17732694274707	0.985170339023684	0.99734546395726	1.0020875853614	1.00071461896874	0.975226840572906	1.11256310085878	0.964491238810574
BX005105.1	1.03775522639912	0.995139787894157	0.995139787894157	1.35897664171881	0.995139787894157	0.995139787894157	0.995139787894157	1.0145324460195	1.05824090118327	1.00486021210584	0.995139787894157	1.01989892709277	0.995139787894157	1.02338067863917
BX005129.1	1	1	1.00719155320754	1	1	1	1	1	1	1	1	1.01492367812878	1	1
BX005228.1	0.965965552708509	0.992183875084649	1.10497571588742	1.03407617912272	0.94633844663065	1.01590314244672	1.08438237391177	1.0062650498359	0.814405903434677	1.24087818420244	0.923736802533533	0.993734950164105	1.2733039302496	0.95382522179418
BX005234.1	1	1	1	1.02978857349737	1.0146663055491	1	1	1.01948737088121	1	1	1	1	1	1
BX005245.1	1	1	1.01438577543531	1	1	1	1	1.01948737088121	1	1.0097678982691	1	1.00994766623797	1	1.04259111602599
BX005309.1	1.06842575072182	0.997978649964019	0.960224125902693	0.94660645797268	0.97438438524815	0.975743653672994	1.10303209729155	1.00202135003598	0.94660645797268	1.05783140805264	1.10559836022819	1.00318817848386	1.12292034577377	0.986923483455143
BX005329.1	1	1.01806760398399	1	1	1	1	1	1	1	1.0097678982691	1	1.00497310700307	1	1.02837881781892
BX005340.1	0.990577515821645	0.96589186760002	1.00059531525359	0.949130907851713	0.999404684746409	0.897975693810514	1.05124504914503	1.00761327436614	1.03753093392083	1.1244996073534	0.929529953206389	1.08751243700323	0.871160768162583	1.02029603347259
BX005380.1	1	1.01806760398399	1	1	1.0146663055491	1	1	1	1	1	1.03347049671417	1	1	1
BX005392.2	0.990105855501189	0.993816517951651	1.032414266391	1.00525828573134	0.990496240836605	1.00622676495458	1.01641592235216	0.995202465003276	0.976179296996156	1.00479753499672	0.976179296996156	1.00532843444609	0.976179296996156	1.03164453136548
BX005416.1	0.944214422222034	0.961274114478713	0.99179995544214	1.00051071687737	0.944214422222034	1.08992652190393	1.02211153150749	0.99948928312263	1.00408639392958	0.981130719360884	1.10280455845212	0.981818273608901	1.12008277204966	1.01131178441057
BX005417.3	1	1	1.00719155320754	1	1	1.03078068552661	1	1	1	1.01954009081805	1	1	1	1
BX005421.1	1	1	1.01438577543531	1	1	1	1	1	1	1.01954009081805	1	1.00497310700307	1	1.01418178460881
BX005421.2	0.974061293522953	0.991660247230457	1.05829325550179	1.00307718995601	0.98834717407731	1.03406645982558	0.974061293522953	0.974061293522953	1.03582583432501	1.00261743890624	1.00666360884721	0.998295998483696	0.974061293522953	1.0017040015163
BX005421.3	0.950574294281418	1.00506159402599	1.01824848362222	0.965121739478966	0.978473858352439	0.99493840597401	1.01452251119387	0.937203775918016	1.0562918182367	1.00674099004678	1.17655783518447	0.969858074242275	0.937203775918016	1.01161796241206
BX005456.1	1	1	1	1	1	1	1.0412184784904	1	1	1	1	1.00497310700307	1	1.01418178460881
BX005461.3	0.997236743509291	1.03656853836463	1.03276066968881	1.04183118009162	0.997629940457316	0.983209883881418	0.983209883881418	1.00237005954268	0.983209883881418	1.01203423464158	0.983209883881418	1.01746713901483	0.983209883881418	1.02508589012371
BX072576.2	1	1	1	1	1.0146663055491	1	1	1	1	1.0097678982691	1	1.00497310700307	1	1
BX085193.2	1	1	1	1	1	1.03078068552661	1	1	1	1	1	1	1	1.02837881781892
BX088544.1	1.00708267490468	1.01085696211399	0.992917325095323	1.05211740188552	0.992917325095323	0.992917325095323	1.03384386650251	1.01226667326383	0.992917325095323	0.992917325095323	1.09279834171609	1.00773530366354	0.992917325095323	0.992917325095323
BX088688.1	1.00708267490468	1.02881877826623	1.02149570082487	0.992917325095323	0.992917325095323	1.05408408083573	0.992917325095323	1.05104328222832	0.992917325095323	1.0123190198025	0.992917325095323	1.01762116928265	0.992917325095323	0.992917325095323
BX088688.2	1.02854091587655	1.01806760398399	1	1	1	1	1	1	1	1	1	1	1	1
BX088707.1	1.06770068449493	0.988142086974753	0.9985417635527	0.999518525269224	1.01334651154258	1.00048147473078	1.05067993265634	0.989520120633171	0.970605569912913	1.00855369142032	0.970605569912913	1.00926046306777	0.970605569912913	1.0257541123795
BX088713.1	0.980540952860348	1.01921425271234	0.987613952579254	0.995547003267455	0.995117934738454	0.966748931663101	0.966748931663101	1.00445299673254	1.15137407306683	1.01400599090419	1.09653130364226	1.00525023210831	0.966748931663101	1.0354476315416
BX119963.2	1	1.01806760398399	1.00719155320754	1	1	1	1	1.03900088620174	1	1.0097678982691	1	1.04481027901171	1	1.02837881781892
BX120005.1	1.01329942309407	0.971688262626274	0.992659887481135	2.19287605663217	1.04306167081802	0.971688262626274	1.0920248719235	0.990623912180987	0.971688262626274	1.06678977547579	1.03679295291869	0.981354293150232	0.971688262626274	1.00734011251886
BX248108.1	1	1	1.00719155320754	1	1	1.03078068552661	1	1	1	1.0097678982691	1	1.00497310700307	1	1
BX248318.1	1	1	1.01438577543531	1	1	1	1.12384281453805	1.01948737088121	1	1	1	1	1	1
BX248324.1	1.05617892209426	0.98578104970113	1.00705683449603	1.01514606095247	1.00023881578056	0.98578104970113	0.98578104970113	1.00499133062432	0.98578104970113	0.99541005871022	0.98578104970113	1.02012789006443	1.16939155428789	0.999761184219443
BX248395.1	0.894337575534998	1.00165297251943	0.997591943155783	1.05987846433134	0.994670236205087	1.26538039328566	0.938101910081382	0.998378891189972	1.15543525582002	1.05613503159278	1.17335212293009	0.930511581897505	0.834726972443189	1.00162110881003
BX248418.2	1.04282357013897	1	1.00719155320754	1	1	1	1.0412184784904	1	1	1.04888245302717	1	1	1	1
BX248501.1	1	1	1	1	1	1.03078068552661	1	1	1	1	1	1.00497310700307	1	1.01418178460881
BX248510.1	0.77785946315768	1.17551431308032	0.891938936798601	0.872879513397152	1.37343257959275	1.094589935594	0.843423982533799	1.24240439298971	1.39436923254268	0.863381191235487	0.905410064405997	1.09741576661304	0.614193610688101	1.32894545487375
BX248511.1	1	1	1	1	1	1.03078068552661	1	1.01948737088121	1	1.01954009081805	1	1.01990114309971	1	1
BX248515.1	1	1	1	1	1.0146663055491	1	1.0412184784904	1	1.06340929591675	1	1.1005934875909	1.01990114309971	1	1.01418178460881
BX248521.1	0.986185868206558	1.00400388392792	1.00747039006473	0.986185868206558	1.05862416887533	1.13837504277437	0.986185868206558	0.986185868206558	0.986185868206558	1.00545602963479	1.11857757508747	0.995996116072079	0.986185868206558	1.02818862494253
BX276101.2	1.02854091587655	1	1	1	1.0146663055491	1	1	1	1.06340929591675	1.0097678982691	1	1.00497310700307	1	1
BX276102.1	1.01426639404041	1	1.01438577543531	1.02978857349737	1	1	1	1	1	1	1	1.00994766623797	1	1
BX276107.1	1	1	1	1	1	1	1	1.01948737088121	1	1	1.0670016226361	1	1	1
BX284638.1	1.02854091587655	1.01806760398399	1	1	1	1	1	1.01948737088121	1	1.0097678982691	1	1.00497310700307	1.18625891078189	1
BX284666.1	1	1	1.00719155320754	1.02978857349737	1	1.03078068552661	1	1	1	1.0097678982691	1	1	1	1
BX293991.1	1	1.01806760398399	1.00719155320754	1	1	1	1	1	1	1	1.03347049671417	1	1	1
BX294006.1	1	1	1	1.02978857349737	1	1	1	1.01948737088121	1	1	1	1.01492367812878	1	1.01418178460881
BX294189.1	0.985917373122388	1.02156572521267	1.0001005590499	1.01528644525398	1.00037713856277	1.01626458573969	0.985917373122388	1.02436902439585	0.985917373122388	0.995547713724789	0.985917373122388	1.00553825584939	0.985917373122388	0.999899440950098
BX294434.1	1.0106323857527	0.996417106680203	1.0035828933198	0.996417106680203	1.01103086442112	0.996417106680203	0.996417106680203	1.01583465639046	0.996417106680203	1.00615000761185	0.996417106680203	1.00632913149126	0.996417106680203	1.02469424622234
BX321870.2	1	1	1.01438577543531	1	1	1	1	1.05854058103721	1	1	1	1.01492367812878	1	1
BX321875.1	0.977539894937193	0.978444300639191	1.04407639299767	0.96678204232596	1.00628550285063	0.996749142339138	1.10098933991826	0.965795042591875	0.970237178093044	1.03750972591789	1.00416342393096	1.00605297179813	0.912383577817619	1.00325085766086
BX321875.3	1	1	1.00719155320754	1	1	1	1	1	1.06340929591675	1	1	1.00994766623797	1	1
BX321875.4	1	1	1	1	1	1.03078068552661	1	1	1	1.0097678982691	1	1.00497310700307	1	1
BX322530.1	1.17327576879634	1.00706149997118	0.996303027777555	1.07772307655156	1.00369697222245	0.989189220863389	1.02996209548648	0.989189220863389	0.989189220863389	1.01818886533175	0.989189220863389	0.989189220863389	0.989189220863389	1.01726124155071
BX322575.1	1	1	1.01438577543531	1	1	1	1	1	1	1	1	1.00497310700307	1	1
BX322618.1	1	1	1	1.26973070156	1	1	1	1	1	1.0097678982691	1	1	1	1
BX322631.1	1	1	1.01438577543531	1	1	1	1	1	1	1.04888245302717	1	1	1	1.02837881781892
BX322657.2	0.983418639571948	0.983418639571948	1.00464343725412	1.04205238228963	0.983418639571948	1.01368893945762	1.0239536596142	0.983418639571948	1.04577652309862	1.00263472910135	0.983418639571948	1.00298979464499	0.983418639571948	0.997365270898651
BX322657.3	1	1.01806760398399	1.00719155320754	1.02978857349737	1	1	1	1	1	1.03909736630793	1	1.00497310700307	1	1.01418178460881
BX322661.2	1.11159494978413	0.997519614110686	1.0118697072716	0.997519614110686	0.997519614110686	1.02822395165925	0.997519614110686	0.997519614110686	1.0607716305046	1.00726328422275	0.997519614110686	1.00248038588931	1.18331653091851	0.997519614110686
BX322665.2	0.993656073771234	1.06101557624067	1.00082367764333	0.979679578865796	1.1383862112856	1.0098347878997	0.979679578865796	1.01788795063531	0.979679578865796	0.979679578865796	1.01246994099116	0.999176322356667	0.979679578865796	1.02140522547756
BX322787.1	0.978441349975274	0.978441349975274	0.999558724470162	1.07098540878986	1.02152734280663	1.03871634120328	1.01877121371334	0.978441349975274	0.978441349975274	1.02626996330528	1.04399850807788	0.978441349975274	0.978441349975274	1.00044127552984
BX323060.3	1.05711436146085	1	1.00719155320754	1	1	1	1	1	1	1	1	1.00497310700307	1	1
BX323082.1	1.00077018198823	1.03934856942953	1.02593005150589	1.01689153853536	0.973748400341944	1.04841187001	0.999229818011766	0.959673535049525	0.959673535049525	0.997194242785386	1.02397321909877	0.993110730580142	0.959673535049525	1.01420093355444
BX323453.1	1	1.03615754530968	1	1	1.0146663055491	1	1	1	1.06340929591675	1	1.03347049671417	1	1	1
BX323458.1	1	1	1	1.02978857349737	1	1	1	1	1	1.0097678982691	1	1.00497310700307	1	1.01418178460881
BX323557.1	1.00907485672116	0.966670163835477	0.953555100662582	1.05449351683754	1.02600707565714	1.08757572295232	1.08830194611411	0.922902082898909	1.03836695547472	0.982866701133351	0.959566444894671	0.945744912817166	1.03425493479452	0.990925143278839
BX323590.2	0.956270561626566	1.03822698778824	0.9835397236552	0.970905181637838	1.12347503387497	0.942819921122686	0.942819921122686	1.0164602763448	1.06262159238204	0.952029290198296	1.62321834616822	1.01800435804927	0.942819921122686	1.06367660378363
BX323596.2	1.02462502334401	1.02389654651527	0.995273313094804	1.38400050259912	1.01716436528064	0.988166858553587	0.988166858553587	0.988166858553587	0.988166858553587	0.997819171900837	1.02124129414586	1.01275251084084	0.988166858553587	1.00218082809916
BX323793.1	1.01426639404041	1	1.00719155320754	1	1	1	1.28596816086672	1.03900088620174	1	1.03909736630793	1	1.01990114309971	1	1
BX323819.1	0.987930354183843	1.02365149072806	0.987930354183843	0.987930354183843	1.00241964261953	1.04878989720481	0.987930354183843	1.02646051350261	0.987930354183843	0.997580357380469	1.05412329096562	1.00267390880334	0.987930354183843	1.05229242301877
BX323820.1	1	1	1	1	1	1	1	1	1.06340929591675	1	1	1	1	1.04259111602599
BX323824.1	1.01426639404041	1	1.00719155320754	1	1.0146663055491	1	1	1	1	1	1	1.00497310700307	1	1
BX323839.1	1	1	1	1.02978857349737	1	1	1	1	1	1.0097678982691	1	1.00497310700307	1	1
BX323854.1	1	1	1.00719155320754	1	1	1	1	1.01948737088121	1	1.0097678982691	1	1.00994766623797	1	1
BX323884.1	0.998445603296581	1.01628989468078	1.01248155529239	1.0990882628703	0.945563319785268	1.01806566045276	1.08589057868654	0.968240614519166	0.931895850501871	1.02310278240551	0.931895850501871	1.00155439670342	0.931895850501871	0.984844957202801
BX323887.1	1.02854091587655	1.01806760398399	1	1	1	1	1	1	1.06340929591675	1.0097678982691	1	1.01285827023113	1	1
BX324003.1	1.09409325700839	1	1	1	1	1	1	1	1	1	1	1	1	1
BX324164.3	0.999325873256685	0.996636862104144	0.965736564269439	0.973493883914216	1.00086082862726	1.09121857426337	0.945333740311402	1.00067412674332	1.12586910969471	0.99154397246717	1.04042815818668	0.987694408973943	1.12141057310717	1.12074730977243
BX324164.4	0.985917373122388	0.985917373122388	1.0001005590499	1.04470009623786	0.985917373122388	1.01626458573969	1.02655538715974	1.02436902439585	0.985917373122388	1.0051822881323	0.985917373122388	1.01535729375157	0.985917373122388	0.999899440950098
BX324206.2	1.06584278098976	0.974179096857001	1.00923441158939	0.974179096857001	0.98846670515105	1.06425872065733	0.974179096857001	1.01217294495363	1.03595110748552	0.993214644882635	1.00678535511736	1.00812169895425	0.974179096857001	0.987994694979036
BX324216.1	0.983209883881418	1.03656853836463	1.01150885779636	1.18916477354684	0.997629940457316	0.983209883881418	1.06432409477751	1.00237005954268	0.983209883881418	1.0312715948461	1.01611840706921	0.992990527648143	0.983209883881418	0.983209883881418
BX324216.2	1.02854091587655	1	1.03598446614743	1	1	1	1	1	1	1.02931657953475	1	1	1.18625891078189	1
BX324216.3	0.978954519943525	1.00008352668943	0.999916473310566	1.0227314119812	0.965184813078335	0.965184813078335	1.00496826253546	1.02168729284424	1.02638650250518	1.00292099727011	1.02985376169831	0.989198670659046	0.965184813078335	0.992575617050275
BX324216.4	0.976165876295688	0.993802854771282	1.01832586976974	1.00524446524735	1.00481121723136	0.976165876295688	1.01640194847084	0.99518878276864	0.976165876295688	1.07170562417417	1.00883863305073	1.01017770228017	0.976165876295688	0.976165876295688
BX465227.1	1.01146587830955	0.987568383135155	1.05952561205575	1.10479215661896	0.964220238505454	1.05229967161423	0.975342743358632	1.11271128428931	0.936732072573978	1.01004403289511	0.936732072573978	1.08177895932785	0.936732072573978	0.989955967104886
BX465228.2	1	1	1.00719155320754	1	1	1	1	1	1	1.03909736630793	1.03347049671417	1	1	1
BX465834.1	1	1	1	1	1.02934474727223	1	1	1.03900088620174	1.06340929591675	1	1	1	1	1
BX465836.1	1	1	1	1	1	1	1	1	1	1.0097678982691	1	1.00497310700307	1	1.01418178460881
BX465838.1	1	1.0542698515932	1	1	1	1	1	1	1	1	1	1	1	1
BX465844.1	0.971770640868198	0.971770640868198	0.999740367849252	1.00071830202629	0.971770640868198	1.00168240736875	1.01182554812642	1.06671132038743	0.971770640868198	1.00025963215075	0.971770640868198	1.00562932691391	0.971770640868198	1.06855247354698
BX465862.1	1	1	1.02158266767387	1	1	1.03078068552661	1	1	1	1.0097678982691	1	1.00994766623797	1	1
BX465862.4	1.02603057414289	1.00167326299765	0.990972353522543	1.01320548515267	0.99832673700235	0.983896608710284	1.02445132991318	0.983896608710284	1.04628479992349	1.05125961529474	1.0168281169192	0.993684083786403	0.983896608710284	0.983896608710284
BX469925.1	1	1	1	1.02978857349737	1	1.03078068552661	1	1	1	1	1	1.00497310700307	1	1
BX470189.1	0.988388720212478	0.974486314463362	0.995518328741158	1.03258749085454	0.974486314463362	1.00448167125884	1.05488083624613	1.03153330952486	0.974486314463362	1.02212159595573	1.03977847876908	1.06193521946523	0.974486314463362	0.988306269479319
BX470211.1	2.29360047182675	0.903841613146372	1.00822664941687	1.10758778986304	0.98782412677287	0.926037778606663	0.944265662046387	0.99177335058313	1.01572575518546	0.983361149659016	0.930746943067401	1.02307060722264	2.13922302514686	1.00911396512603
BX470224.1	1	1	1.00719155320754	1	1.0146663055491	1	1	1	1	1.0097678982691	1	1	1	1
BX470229.2	1.01729209091297	0.989063317958538	0.996176219435264	0.989063317958538	0.989063317958538	1.01950736491452	1.02983100305545	1.00833756166059	0.989063317958538	1.02371757565509	0.989063317958538	1.00382378056474	0.989063317958538	1.03118862849076
BX470238.1	1	1	1	1	1.0146663055491	1	1.08249938515252	1.01948737088121	1	1.03909736630793	1.03347049671417	1.00994766623797	1	1
BX470246.1	1	1.01806760398399	1.02158266767387	1	1.02934474727223	1	1	1	1	1	1	1	1	1
BX470259.1	0.979679578865796	0.979679578865796	1.00082367764333	0.979679578865796	1.02282009752142	1.0098347878997	0.979679578865796	0.998770958163899	0.979679578865796	1.00840043315819	1.04531970031326	0.999176322356667	1.1621536301406	1.00748172715535
BX470259.4	1.00562116911892	0.980361648072102	1.01965377892022	0.968676536540733	0.994783184281796	0.970487242979546	0.951852230685277	1.02141941424229	0.914171473469539	1.03954281723265	1.03689552139629	1.03280703600109	0.914171473469539	1.0052168157182
BX510657.1	1.08572037382886	1	1	1	1	1	1	1	1	1.0097678982691	1	1	1	1
BX510920.1	1	1	1.00719155320754	1	1.0146663055491	1	1	1	1.06340929591675	1	1	1	1	1.01418178460881
BX510940.1	0.874979058603897	0.993227013988067	1.03838658884377	1.02600555554349	0.96179221451583	1.00677298601193	0.964482546928255	1.0226974230175	0.932879548463236	0.973779228643461	1.19179375954855	1.03917470912538	0.827705204378024	1.0768788994528
BX510941.2	1	1	1.00719155320754	1	1	1	1	1	1	1	1	1.00497310700307	1	1.01418178460881
BX510992.1	1	1	1	1	1	1	1	1	1	1.01954009081805	1	1.00497310700307	1	1
BX511021.1	1.03524291542528	2.32491615163454	0.980140617014862	0.966240498191375	0.980411676571762	0.995982043109276	0.966240498191375	1.04171015249405	1.02750912786794	1.00401795689072	0.966240498191375	0.99182966238562	1.32769156471801	1.00739375935885
BX511021.2	0.896244391661057	1.00132971071381	1.01271866466645	1.08374643647464	1.04553760353789	1.0163214688201	0.983162631754444	1.00667940745658	0.866403427221906	0.998670289286192	0.951585097433229	0.994144148167763	1.86488153626002	0.977639478400983
BX511028.1	1	1	1.01438577543531	1	1	1	1	1.01948737088121	1	1	1	1	1	1.01418178460881
BX511034.3	1	1	1.00719155320754	1	1	1	1	1.01948737088121	1	1	1	1.00994766623797	1	1
BX511034.7	0.987506623019718	1.00882021182731	0.987622854730471	1.00261927498918	0.987895983512954	1.03359439794102	1.05393939751325	1.03061270752085	1.03535296926805	1.00215973382046	0.973616624608761	0.997840266179538	0.973616624608761	0.973616624608761
BX511061.1	1	1	1	1.11942586226269	1	1	1	1	1	1.0097678982691	1.03347049671417	1.01492367812878	1	1
BX511067.1	0.960051474506928	0.997916653354018	0.973791405826964	1.03126502682325	1.01607440793983	0.975683038349449	0.946547652715272	1.02047916796965	0.946547652715272	1.00208334664598	1.04176418227288	0.951254935475725	1.12285058751317	1.01381081793307
BX511080.1	1	1	1.01438577543531	1.08950143594457	1.0146663055491	1	1	1	1	1	1	1.00497310700307	1	1.02837881781892
BX511111.1	0.997519614110686	0.997519614110686	1.0118697072716	1.02723430045069	0.997519614110686	0.997519614110686	0.997519614110686	1.01695864879214	0.997519614110686	1.00726328422275	1.0309070910771	1.00248038588931	0.997519614110686	1.04000508773347
BX511111.2	1.01209806161266	1.01303444002815	0.97182712506573	1.05745257330146	0.958492680950219	1.06118134523093	0.983574881165576	0.999938003128919	0.944638326618642	1.00006199687108	1.00793062730634	0.986967833599581	0.944638326618642	1.09279636045973
BX511128.1	1	1.01806760398399	1	1	1.02934474727223	1.09246721069149	1	1.01948737088121	1	1	1	1	1.18625891078189	1.07106157310184
BX511128.2	1	1	1.01438577543531	1.02978857349737	1	1	1	1.01948737088121	1	1.0097678982691	1	1.00994766623797	1	1
BX511128.3	0.999617275974386	1.11066676188206	0.999734933135741	1.10325791889121	1.04344665379597	0.985556932427127	0.985556932427127	0.985556932427127	1.11078908437976	1.04902705685324	1.01854401249556	1.00026506686426	0.985556932427127	0.999533888562533
BX511129.1	1.21239326698668	0.975902049946765	1.03917153829983	0.953240556361488	1.0072916019877	1.12592719994929	1.00203317721741	0.997966822782592	0.925666278393522	1.00718585415406	0.987687421065409	0.992940579724639	0.925666278393522	1.02559183860691
BX511129.3	0.99988270435883	0.972137023354785	1.00011729564117	1.03009812945963	0.972137023354785	1.00206006735944	1.01220703234165	1.01005122877514	0.972137023354785	1.01014502065839	1.0046749324007	0.991483661369093	0.972137023354785	0.985923661230256
BX511227.1	1	1.01806760398399	1.00719155320754	1	1	1	1.0412184784904	1	1	1	1	1	1	1
BX511246.1	1.08572037382886	1	1	1.02978857349737	1	1.06160307026019	1	1	1	1.02931657953475	1	1.00994766623797	1.18625891078189	1
BX511250.1	1	1.0542698515932	1.00719155320754	1	1	1.03078068552661	1	1.03900088620174	1	1.01954009081805	1	1.01285827023113	1	1
BX530018.2	1.03769912334138	1.02876205487442	0.990873383430672	1.02776190215023	1.0126228845821	1.00144447251067	0.982215028546042	0.998555527489327	1.06319908486779	0.980214114899305	0.974906107028874	0.990306926359486	0.943332306174685	1.06425466962604
BX530068.1	1	1	1.02158266767387	1	1	1.03078068552661	1	1	1	1	1	1	1.18625891078189	1
BX530079.1	1	1	1	1	1	1	1	1.01948737088121	1	1	1	1.01492367812878	1	1
BX530097.1	1	1	1.00719155320754	1	1	1	1	1.01948737088121	1	1	1	1.00994766623797	1	1.01418178460881
BX530407.4	1	1	1	1	1	1.03078068552661	1	1	1	1.0097678982691	1	1.00497310700307	1	1.01418178460881
BX537103.1	0.996074043237071	1.01407071458901	0.996074043237071	0.996074043237071	1.01068276950471	1.02673388512317	0.996074043237071	1.01548490754277	0.996074043237071	0.996074043237071	1.02941313622831	1.00392595676293	0.996074043237071	1.01020015077269
BX537137.3	1	1	1.01438577543531	1	1	1	1	1	1	1.01954009081805	1	1.00994766623797	1	1.01418178460881
BX537288.1	1	1.01806760398399	1	1.02978857349737	1	1	1	1	1	1	1.03347049671417	1.00497310700307	1	1
BX537342.1	1.0211976079089	0.991616143980687	1.01511556345926	0.940571469896603	0.995818831594624	0.998513560241375	0.979340394797217	1.01403620648436	0.940571469896603	1.02340368382526	1.0035912845849	1.00148643975862	1.11576128739206	0.994013513975439
BX539307.1	1	1	1.00719155320754	1	1	1.03078068552661	1	1.03900088620174	1	1.0097678982691	1	1	1	1.01418178460881
BX544876.1	1.00813458669356	0.993954440980325	1.00110251722851	0.993954440980325	1.12558829724045	0.993954440980325	0.993954440980325	1.03271954502271	1.05698039225622	0.993954440980325	1.02722258983119	0.998897482771492	0.993954440980325	1.00805048877328
BX546453.2	0.938307586367889	0.992091753495701	1.01847628304771	1.0079082465043	0.979448769803006	1.15399674054561	1.03967778579884	0.97926606215243	0.925109608167211	1.11571010568901	0.987093453030663	0.971176802292245	1.09741951613829	1.15007345098112
BX547992.1	1	1	1.01438577543531	1	1	1	1	1.01948737088121	1	1.01954009081805	1	1.01990114309971	1	1
BX547993.2	1	1	1	1	1	1	1	1	1	1	1	1.00994766623797	1	1
BX548046.2	0.758784243035607	1.50660547017474	0.890162757795843	1.04844520372225	1.18876000515665	1.67859560120613	0.95155479627775	0.92861824421718	1.58765250863583	0.869157698451718	2.28779675951101	0.946107688083212	0.737728787764319	1.45484173863863
BX548047.1	0.968874339133947	1.00390645695057	1.03167691607531	0.968874339133947	0.983084146230365	0.998696955481629	0.968874339133947	1.00666129697829	0.968874339133947	1.01230001658635	1.00130304451837	1.00263211147946	0.968874339133947	1.02392451532581
BX548077.1	1.27490585103417	1.01806760398399	1	1	1	1	1	1	1	1.0097678982691	1	1.00497310700307	1.37407981470783	1
BX569787.1	1.03689474553294	1	1.00719155320754	1	1.0146663055491	1	1.0412184784904	1	1	1.0097678982691	1	1	1.18625891078189	1
BX569789.1	1	1	1	1	1	1	1.08249938515252	1	1	1.0097678982691	1	1	1	1.01418178460881
BX569793.1	1	1	1	1	1	1	1	1	1	1.0097678982691	1	1.00497310700307	1	1
BX569796.1	1.03806484762669	1.03902525013517	1.01071941567982	0.968874339133947	0.983084146230365	0.998696955481629	1.00880986524144	0.987755152717934	1.03030997881024	0.978338205114151	1.00130304451837	1.02195326699845	0.968874339133947	0.968874339133947
BX571680.1	1	1	1.01438577543531	1	1	1	1	1	1	1.0097678982691	1.03347049671417	1.02986043397932	1	1
BX571705.1	1.07141329447799	1	1.00719155320754	1	1	1	1	1	1	1.0097678982691	1	1.00497310700307	1	1
BX571705.2	1	1	1.02878223091414	1	1	1	1.0412184784904	1	1	1.01954009081805	1	1.00994766623797	1	1
BX571715.1	0.967085517170025	1.01956910466477	1.00885333561443	0.967085517170025	0.981269088856947	0.967085517170025	1.04686947772646	1.02369926525783	0.967085517170025	0.98598245600435	1.03188181604829	0.991146664385573	1.14721381223105	1.02203405483116
BX571811.1	1	1	1.01139957937492	1.05962236260155	1	1	1	1	1	1.0097678982691	1.03347049671417	1.02986043397932	1	1
BX571811.2	1	1.01806760398399	1.02158266767387	1	1	1	1	1.01948737088121	1	1.0097678982691	1	1.00994766623797	1	1
BX571825.5	1.00573801153796	1.00950725929433	0.998722658970821	1.05071260785712	1.04195325282771	0.99159157539621	0.99159157539621	1.01091508818864	0.99159157539621	1.00127734102918	0.99159157539621	1.00638976890263	0.99159157539621	0.99159157539621
BX571884.1	1	1.01806760398399	1.00719155320754	1	1	1	1	1	1	1	1	1.00497310700307	1	1.01418178460881
BX571960.1	1.01426639404041	1	1	1	1.0146663055491	1	1	1	1	1.0097678982691	1	1	1	1
BX572619.1	1.01514885843856	0.956200095079692	0.995970955456222	0.950322599442027	0.977038150991173	1.00816449724587	0.998965861602815	1.15851050660187	1.04009467968048	0.986014964323642	1.17150639319191	1.00103413839719	1.09471854778585	0.96213720470021
BX629344.1	0.987842634630571	1.02356059945106	0.994946757498194	1.0172690575561	1.00233063654449	1.01824910811691	0.987842634630571	1.00709309042389	0.987842634630571	0.997491780991524	1.05402969405994	0.997669363455512	0.987842634630571	1.02991595489754
BX640478.1	1.20291388094825	1	1.00719155320754	1.02978857349737	1	1	1	1	1.12706739492383	1	1	1.00497310700307	1.18625891078189	1
BX640481.1	1	1.01806760398399	1.01438577543531	1.02978857349737	1	1	1	1	1	1.01954009081805	1	1	1	1
BX640512.2	0.992858480430738	0.992858480430738	1.00714151956926	1.56364282273994	1.02199366161607	0.992858480430738	1.03378259635038	1.01220668187144	0.992858480430738	1.02196569503904	0.992858480430738	1.01056624255388	0.992858480430738	0.992858480430738
BX640512.3	1.01426639404041	1	1.00719155320754	1.08950143594457	1	1	1	1	1	1	1	1	1	1.01418178460881
BX640520.1	1	1	1.00719155320754	1	1	1.06160307026019	1	1	1	1.0097678982691	1	1	1	1
BX640537.3	0.976408829206464	0.994050197259037	1.00451205359529	1.00549465537877	1.1057190411998	1.00646336232367	0.976408829206464	1.05267269615908	0.976408829206464	0.995487946404707	0.976408829206464	1.01042912021961	0.976408829206464	1.07365259430923
BX649250.1	0.903926672271424	0.958433219091151	1.0311788584629	1.19563364660263	0.943397364236828	1.00317490658367	1.09701589512256	1.12071476219133	0.878843669044587	1.068576045845	0.996825093416333	1.0635113524027	0.878843669044587	0.966370599115549
BX649300.1	1	1	1	1	1.02934474727223	1	1	1	1	1	1.03347049671417	1.00497310700307	1	1
BX649307.1	1	1	1.02158266767387	1.02978857349737	1	1	1	1	1	1	1.0670016226361	1.00994766623797	1	1.01418178460881
BX649307.2	1	1.09056166966884	1	1.11942586226269	1	1	1	1.01948737088121	1.06340929591675	1	1	1.00497310700307	1	1
BX649337.1	0.995050783458164	1.06709698814397	1.01652663383616	0.995050783458164	1.00964450228523	1.02567912870679	0.995050783458164	1.01444170712105	1.05814625303866	0.995050783458164	0.995050783458164	1.00494921654184	0.995050783458164	0.995050783458164
BX649377.1	1	1	1.02158266767387	1	1	1	1	1	1	1	1.03347049671417	1	1	1
BX649398.2	0.983418639571948	0.983418639571948	1.02589187535432	0.983418639571948	1.05565367902363	0.983418639571948	1.0239536596142	1.04098853813532	0.983418639571948	1.00263472910135	1.01633414991639	1.01075100638803	0.983418639571948	0.997365270898651
BX649411.1	1.02232281106546	0.993954440980325	1.00110251722851	1.07058335718908	1.00853208051363	1.02454904005592	1.1411155505045	1.01332399981073	0.993954440980325	0.993954440980325	0.993954440980325	0.998897482771492	0.993954440980325	0.993954440980325
BX649411.2	1.07017496889692	0.9856819441666	0.999861743266024	1.09115049705162	1.00013825673398	1.01602191011925	1.1485647630854	1.00489029378348	0.9856819441666	1.00494225887333	0.9856819441666	0.99058384594593	0.9856819441666	0.9856819441666
BX649416.1	1	1	1	1	1.0146663055491	1	1	1.01948737088121	1	1.0097678982691	1	1.00497310700307	1	1.01418178460881
BX649416.3	1	1.01806760398399	1.00719155320754	1	1	1	1	1.01948737088121	1	1	1	1	1	1
BX649421.1	1	1	1.01438577543531	1	1	1	1.0412184784904	1	1.06340929591675	1	1	1	1	1
BX649442.1	1	1	1	1	1.0146663055491	1.03078068552661	1	1	1	1	1	1.00497310700307	1	1
BX649453.1	1.01755432170897	0.995050783458164	1.01652663383616	1.02469192685483	0.995050783458164	1.02567912870679	0.995050783458164	0.995050783458164	1.05814625303866	1.01449416613551	0.995050783458164	1.00494921654184	0.995050783458164	0.995050783458164
BX649478.1	1.05118215910742	1	1.00719155320754	1.02978857349737	1	1	1	1	1	1	1.03347049671417	1.00497310700307	1	1
BX649479.1	1	1	1.00719155320754	1	1	1	1	1	1	1.0097678982691	1	1	1	1.01418178460881
BX649485.1	1	1	1.00719155320754	1.22707759433881	1	1	1	1	1	1	1.0670016226361	1.00497310700307	1	1
BX649485.2	1.02345044416173	1.01302896695764	0.995050783458164	1.35372904042679	0.995050783458164	1.056348966784	0.995050783458164	1.01444170712105	0.995050783458164	1.02422226889253	0.995050783458164	1.00494921654184	0.995050783458164	0.995050783458164
BX649485.4	1.03432284643742	1.0155424034647	1.0118697072716	1.55650453883071	0.997519614110686	0.997519614110686	0.997519614110686	0.997519614110686	0.997519614110686	1.00726328422275	0.997519614110686	1.00248038588931	0.997519614110686	1.01166622242107
BX649490.1	1.01426639404041	1	1.01438577543531	1	1.0146663055491	1	1	1	1	1.02931657953475	1	1	1	1
BX649502.6	0.990338662308454	0.976408829206464	1.00451205359529	1.03462463046877	0.990729139436443	1.00646336232367	0.976408829206464	0.995436470192895	1.10047855551436	0.995487946404707	1.04182980511951	1.01042912021961	0.976408829206464	1.03188710529659
BX649516.1	1	1	1.01438577543531	1.02978857349737	1	1	1	1	1.06340929591675	1	1	1.00994766623797	1	1
BX649516.4	1	1	1.00719155320754	1	1	1	1	1	1.06340929591675	1	1	1.00994766623797	1	1
BX649522.1	1	1	1.01438577543531	1.02978857349737	1	1	1	1	1	1.0097678982691	1	1.00994766623797	1	1
BX649559.1	1	1	1	1	1	1	1	1	1	1	1	1.00994766623797	1	1.01418178460881
BX663503.3	1.42645845463058	0.998404763981637	1.00185193813779	0.98068611561216	0.98068611561216	0.98068611561216	1.04478246231231	0.999797109665145	1.04287073171846	1.01504685749065	0.98068611561216	1.00020289033486	1.72057466851712	0.994593994872627
BX663516.2	1.02854091587655	1	1	1	1	1	1	1	1	1	1	1	1	1
BX664618.1	0.997933265425163	1.00167326299765	1.01930160291899	1.01320548515267	0.99832673700235	0.983896608710284	0.983896608710284	1.04149448786473	0.983896608710284	1.04162363467042	1.0168281169192	0.988789631825353	1.16715611937065	0.983896608710284
BX664622.1	1.00213353315106	0.988037796617693	1.00225148648144	1.13564640514195	0.988037796617693	1.04890395842246	1.05261463945933	0.988037796617693	0.988037796617693	1.01700368526558	1.02110791244286	0.997866466848945	0.988037796617693	0.988037796617693
BX664625.1	0.975982189646892	1.04664774136942	0.975982189646892	0.975982189646892	1.10523589984483	1.18712857931542	0.975982189646892	1.10965452438874	0.975982189646892	1.00459464913418	1.04137458001717	0.995405350865822	0.975982189646892	1.04533701936258
BX664625.3	0.957595670614936	1.18486846289248	1.05306506579934	1.0004174375451	0.999582562454896	1.0314271254513	1.02201623829419	0.999396099020388	0.944126391489994	1.06975585608774	0.97572677077412	1.01941501187381	0.944126391489994	0.984337788173141
BX664625.4	0.979878182630053	1.00794858437331	1.00102656780663	1.0090673558918	0.979878182630053	0.979878182630053	0.979878182630053	0.998973432193368	0.979878182630053	1.01818883887349	1.01267519212206	1.02175940067584	0.979878182630053	1.05768072642823
BX664625.5	1	1	1	1.02978857349737	1	1	1	1.01948737088121	1	1.01954009081805	1.03347049671417	1	1	1
BX664721.3	1	1	1.00719155320754	1	1.0146663055491	1	1	1.03900088620174	1	1	1	1.00994766623797	1	1.01418178460881
BX682556.1	1.00973243394879	0.99734856510064	0.997005582853547	1.04107892582101	0.97096486863775	0.958637891995793	1.00673687743693	1.00265143489936	0.988982874902785	1.03015828053333	0.961139447334301	1.084146734927	1.10323442955492	0.943200723247184
BX682557.2	1	1	1	1	1	1	1	1	1	1	1.1005934875909	1	1	1
BX682558.1	0.919554352614729	1.01260709944049	0.985795146443746	1.19535508961588	0.987098369238211	1.00458297868023	0.995417021319767	1.2198792498885	0.919554352614729	1.09994887928357	0.950332293552419	1.29318342107892	0.919554352614729	1.03742870602372
BX769173.1	1	1	1	1	1.0146663055491	1	1	1	1	1.0097678982691	1	1	1	1.01418178460881
BX784026.1	1.01184980469532	1.00154645319086	0.997924373174017	1.66916526310907	0.998200350858971	1.01405322747413	1.02432163644924	1.00294318018099	0.983772049391927	1.02223494557051	0.983772049391927	0.998453546809143	0.983772049391927	0.997723692700575
BX842699.1	1	1	1.01438577543531	1	1.0146663055491	1.06160307026019	1	1	1	1	1	1.01492367812878	1	1.01418178460881
BX842700.1	1	1	1.01438577543531	1	1	1	1	1	1	1	1	1.00497310700307	1	1
BX855614.1	1	1.01806760398399	1.02158266767387	1	1	1	1	1	1	1	1	1	1	1
BX855614.3	1	1.01806760398399	1.01438577543531	1	1.0146663055491	1	1	1.01948737088121	1	1	1	1	1	1.01418178460881
BX855614.4	1.00004171140899	1.0037896108955	1.00015941852733	0.985975397868846	1.0293931550247	0.985975397868846	0.985975397868846	1.02442931215884	0.985975397868846	1.02452443916994	0.985975397868846	1.00559743535463	0.985975397868846	0.999958288591012
BX890539.1	1	1	1	1	1.02934474727223	1	1.08249938515252	1	1.06340929591675	1	1	1.00497310700307	1	1.01418178460881
BX890548.1	1.00708267490468	1.02881877826623	1.01434712975048	0.992917325095323	1.00747975397016	0.992917325095323	1.03384386650251	0.992917325095323	0.992917325095323	1.02202626482791	0.992917325095323	1.00773530366354	0.992917325095323	0.992917325095323
BX890558.1	1.07141329447799	1	1.01438577543531	1	1	1	1	1	1	1	1	1.00994766623797	1.18625891078189	1
BX897691.1	1	1	1.00719155320754	1.02978857349737	1	1	1	1	1	1.0097678982691	1	1.00497310700307	1	1
BX901878.1	1	1.0542698515932	1	1	1	1.09246721069149	1	1.03900088620174	1	1	1.0670016226361	1.00497310700307	1	1.07106157310184
BX901883.3	1	1	1	1.02978857349737	1	1	1	1	1	1.01954009081805	1	1	1	1
BX901907.2	1	1	1.02878223091414	1	1	1	1.0412184784904	1.01948737088121	1	1.02931657953475	1	1.03484226073702	1	1
BX901907.4	1	1	1	1	1.0146663055491	1	1	1.03900088620174	1	1	1	1.01990114309971	1	1
BX901920.1	1	1.01806760398399	1.00719155320754	1.14939571039647	1	1	1	1	1.12706739492383	1	1	1.00994766623797	1	1
BX901957.1	1	1	1.01438577543531	1.02978857349737	1	1	1.0412184784904	1	1	1.01548374305343	1.71575983004078	1.00994766623797	1	1
BX901962.3	0.983896608710284	1.00167326299765	0.998050724374757	1.01320548515267	0.99832673700235	0.983896608710284	1.06506747398253	1.00307016683298	0.983896608710284	0.993507210691481	1.0168281169192	1.00347727591555	0.983896608710284	1.01181843132153
BX901962.4	1	1	1	1	1	1	1.0412184784904	1	1	1.0097678982691	1	1.00994766623797	1	1.04259111602599
BX901973.1	1.45695625892573	0.997519614110686	1.0190487484402	0.997519614110686	1.01214954156245	1.02822395165925	0.997519614110686	0.997519614110686	0.997519614110686	0.997519614110686	0.997519614110686	1.00248038588931	1.37067156652464	1.01166622242107
BX908401.1	1.01426639404041	1	1	1	1	1	1	1	1	1	1	1.01492367812878	1	1
BX908782.2	0.978554469805217	1.00159032570856	1.02843199577982	3.5263651225738	0.929816033933819	0.864397264045962	1.33330184004522	1.03371218162901	0.96973699172233	0.998409674291443	1.0283275670651	0.884619588658155	2.14330347813787	0.906964868545632
BX908782.3	1.01426639404041	1	1.00719155320754	1.05962236260155	1	1	1	1	1	1	1	1	1.18625891078189	1
BX908800.1	1	1	1	1.02978857349737	1.0146663055491	1.03078068552661	1	1	1	1.0097678982691	1	1.00994766623797	1	1.02837881781892
BX908804.2	1	1	1.00719155320754	1	1	1	1	1	1	1	1	1.00994766623797	1	1
BX927130.4	0.981568607802751	0.999303200691647	0.988627610672617	1.010808136419	0.981568607802751	0.981568607802751	1.02202737235032	1.00069679930835	1.04380918211751	0.981568607802751	1.01442219666494	1.00599009520504	0.981568607802751	1.00942436450036
BX927204.1	1	1	1.01438577543531	1	1	1	1	1	1	1.01954009081805	1	1.00994766623797	1	1
BX927244.1	1.03047933698456	0.991088064709023	0.923769550333132	0.931882815644274	1.00891193529098	1.04241920664062	0.879448045392649	1.01719861251558	1.04740087618454	0.939659925328013	1.0568631607839	0.932015491018447	0.879448045392649	1.07535749603999
BX927308.1	0.860921251037013	0.997603370458463	1.19683309684055	1.00239662954154	0.93381545881624	0.99277334151977	1.05000440164932	1.12120753069961	1.04443440242215	1.24109730058454	0.866132070324595	1.41153598401725	0.854978188229824	0.977020096612207
BX927308.2	0.982954417623996	1.32279993872194	0.976304569568202	0.955678478562323	0.983722621989244	2.04541152683665	1.03452136544721	1.06779590055718	1.01627737801076	0.983695702688748	1.14847191126064	0.979455817954923	0.955678478562323	1.8205891454207
BX927317.2	1	1.01806760398399	1	1	1.0146663055491	1	1.0412184784904	1	1	1.01954009081805	1	1.00994766623797	1	1.01418178460881
BX927329.1	1.00450011973625	0.994271607785274	1.0188061897028	0.976626310369179	0.990949810244341	1.00668753770566	1.05719738049841	0.995658189491688	0.976626310369179	1.09137855160174	0.976626310369179	1.020389207827	0.976626310369179	1.00434181050831
BX927336.1	1	1.03615754530968	1	1	1	1	1	1.01948737088121	1	1	1	1.00497310700307	1	1
BX927336.2	1	1	1.00719155320754	1.02978857349737	1	1	1	1	1	1.0097678982691	1	1.00497310700307	1	1
BX927336.3	1	1	1	1	1	1	1	1	1	1.01954009081805	1.0670016226361	1	1	1
BX927404.1	1	1	1	1.02978857349737	1	1	1	1.01948737088121	1	1.01954009081805	1	1	1	1
BX927413.1	1.01426639404041	1	1	1.14939571039647	1	1.03078068552661	1.0412184784904	1	1	1	1	1	1	1
BX936298.2	1.00937849743611	0.999100310483984	1.01668336929102	2.23291389398654	0.981369318279277	0.981369318279277	0.981369318279277	0.981369318279277	0.981369318279277	1.01013970995158	1.03345802788419	1.00089968951602	0.981369318279277	1.0092194193758
BX936320.1	1.35073842543	1.0037305377809	1.0001005590499	1.04470009623786	0.985917373122388	0.985917373122388	0.985917373122388	1.00513031063065	0.985917373122388	1.0051822881323	1.01891651731992	0.990820445715107	0.985917373122388	0.999899440950098
BX936337.1	0.685750962830031	0.972998337127649	0.810799915546149	1.17658580442637	1.02700166287235	1.28158651417106	0.912700645931956	0.75626281617776	1.15777324132629	1.13787045736204	1.67210891174716	0.640024044235712	0.670507538708329	1.17227491794651
BX936386.1	1	1	1.00719155320754	1	1	1	1	1	1	1.0097678982691	1	1	1	1.01418178460881
BX936397.2	1	1	1	1.02978857349737	1	1	1	1	1	1	1	1	1	1.02837881781892
BX936439.1	1.00782436810993	1.01888648993392	1.00121479784696	0.966438040881277	0.966438040881277	1.02597359141581	1.1261408266944	1.00412998093472	1.02771919660073	0.985322327970118	0.998785202153041	0.990483078846894	0.966438040881277	0.98014385701482
BX936461.1	1	1	1	1.02978857349737	1.0146663055491	1	1	1	1	1.01954009081805	1	1.00497310700307	1	1
BX950187.1	1	1	1.00719155320754	1	1.0146663055491	1	1	1.01948737088121	1	1	1.03347049671417	1	1	1.01418178460881
BX950188.1	1	1	1	1.05962236260155	1	1	1.0412184784904	1	1	1.0097678982691	1	1.00497310700307	1	1
BX957228.1	1.01426639404041	1	1.00719155320754	1	1	1.03078068552661	1	1	1	1.0097678982691	1	1.00497310700307	1	1
BX957252.1	1	1	1	1	1.0146663055491	1.03078068552661	1	1	1.06340929591675	1	1.03347049671417	1.00497310700307	1	1.03669062523842
BX957281.1	1.00460236986872	1.04422467077173	1.01184893336917	1.10875986893503	1.01953705515398	0.990471907352482	0.990471907352482	0.990471907352482	0.990471907352482	1.00982581837488	0.990471907352482	0.995397630131276	0.990471907352482	1.08911626063813
BX957317.1	1.01158719923699	1.12629171695151	1.00180558191734	0.98351673095561	0.997941287844455	0.98351673095561	1.02405579417545	1.00268288625961	0.98351673095561	1.0412214687883	1.01643552446739	0.998194418082663	0.98351673095561	0.98351673095561
BX957317.2	1	1.03615754530968	1.00719155320754	1.02978857349737	1	1	1	1.05854058103721	1	1.0097678982691	1	1.00497310700307	1	1
BX957322.2	1	1	1	1	1	1	1	1	1	1.0097678982691	1	1.01492367812878	1	1
BX957326.2	1.01426639404041	1	1	1	1	1	1	1	1	1.01954009081805	1	1.00497310700307	1	1
BX957326.3	1	1	1	1	1	1	1	1	1	1.0097678982691	1.03347049671417	1	1	1.01418178460881
BX957362.1	0.808422512038642	1.07239186580598	0.926904321079156	1.03990633093757	0.887939977571413	1.05893256780571	1.05458512020196	1.18906028788816	1.04443769059939	0.924876593029055	0.855832355539911	0.963203965012483	1.03679603498752	0.927137292658805
bxdc2	0.878853488785108	0.823412699362244	1.14811985100315	1.08888315862414	0.988994775998302	0.948047559136669	1.14864583509676	1.310327445688	0.687642460439323	1.04734468279625	0.820888000808225	1.3627480492827	1.0110052240017	0.874977921240854
bysl	0.93026115944749	0.928504900957903	1.29058668376447	1.27495414516578	0.956204170070515	1.02615666956549	1.16811093797123	1.34005574160742	0.973843330434511	1.12880010456396	0.936886101114308	1.43821066950289	0.875476734922599	0.898004162500342
bzw1a	0.999846809597679	0.93364160058342	1.03778280099254	1.4373918742992	0.907256838030924	0.945305689753071	1.08363280720688	1.09113934866629	0.843720291293459	1.00015319040232	0.858287715329345	1.13461953723649	1.02149529588998	0.936777730171632
bzw1b	1.83890845959067	0.782350913034837	1.05675147560913	0.979274495230847	0.806698060564041	0.849885498874356	1.02072550476915	1.10779682791056	0.883684118286016	1.24177583521847	0.8848056901109	1.02428484642914	1.41454940482341	0.94717840424278
bzw2	1.01840511318297	1.00384898379793	0.975786184016125	0.997678603713778	0.983027865144809	0.998639780570394	1.00875211137107	0.998754279590183	1.03025099406892	1.0161771145334	1.00124572040982	1.01223191549898	0.968818871552882	0.9825584521142
c10h21orf59	1.07263078115407	0.946703892204116	1.04059790065001	1.08607089441954	0.924321868058596	0.925611299158546	1.04635983923066	0.978397000878686	1.18491268187076	1.00348149866262	0.958136655061515	0.99651850133738	1.23388400684815	0.961782373377616
C11orf96	1.03763027206742	0.999303200691647	0.995689233368955	1.010808136419	0.995964592922189	0.981568607802751	1.10312882685524	1.00069679930835	1.04380918211751	1.01994535521838	0.981568607802751	0.996217221766915	2.35622441251692	0.981568607802751
c18h3orf33	1.02747409827554	0.971961157405574	0.985943572347858	1.00091449377954	0.986216236721938	0.971961157405574	1.0120239174656	1.00986850389806	0.971961157405574	1.00045573398135	0.971961157405574	1.00098433937675	1.15299758390624	0.999544266018655
c19h1orf109	1.00020108701137	0.991586966218277	1.09325317258325	1.20945176772339	0.976030996952485	1.07773700991396	0.909244285579362	1.08750565349597	0.966898825544282	0.989317644794475	0.939677143452223	1.20592269935828	1.24937421945304	0.99979891298863
c1d	0.873362987783837	0.796518339321572	1.17068478893808	1.20831832005016	0.861701073519481	0.931557957579714	1.27536611469939	1.15079564241805	0.748122693265693	1.06844204242029	0.75288782817347	1.24662805488075	1.16457225831656	0.923174924888703
c1galt1b	0.965579839006094	0.972730224283233	0.99286687325302	1.0790366312779	1.0077426665479	1.02559295127306	0.977481357631864	0.938786026011619	0.998313786937504	1.01225873598288	1.0016862130625	1.0492606127799	0.938786026011619	1.01888302899557
c1galt1c1	0.866513419937713	1.20314371539873	0.832607284377363	0.853773453909426	1.24891433947548	1.22582519499762	0.920002891307488	1.0807852766402	1.45860162023307	0.906582035873221	1.14966899889423	0.917729563933652	0.713266981995046	1.07999710869251
c1qa	1.04937990411134	1.01061883519511	1.02125506774521	2.35090039780071	0.9926834242051	1.02323890051303	0.9926834242051	0.9926834242051	0.9926834242051	1.00237985490616	0.9926834242051	0.997620145093841	0.9926834242051	1.00676144671192
c1qb	1.01141107815824	0.983345497049377	0.997491684545257	3.83573120615053	1.01220152214158	1.04392259879415	1.02387750226813	1.00250831545474	0.983345497049377	0.992950715827936	1.04923124096359	0.993127489850634	0.983345497049377	0.983345497049377
c1qbp	0.644892815040414	1.10794440854558	0.913184275058136	1.08681572494186	1.30813316992044	0.829437906091493	0.862280064932739	1.86227196714209	1.39770615400598	0.806261746904653	0.769289319064078	1.11700340523445	0.756536020021799	1.22846962909148
c1qc	1.02257094486222	1.00400388392792	1.00747039006473	3.20940963521495	1.02961289349429	0.986185868206558	0.986185868206558	0.986185868206558	1.04871921975259	1.00545602963479	0.986185868206558	0.995996116072079	0.986185868206558	0.986185868206558
c1qtnf1	1	1	1.02158266767387	1	1.0146663055491	1	1	1	1.06340929591675	1.02931657953475	1.0670016226361	1	1	1
c1qtnf12	1	1	1	1	1	1.03078068552661	1	1	1	1.05867184158283	1	1.00497310700307	1	1
c1qtnf5	1.09847556524119	0.98359756399527	0.98359756399527	1.0300575276133	0.98359756399527	1.01387337129735	1.02413995903002	0.98359756399527	0.98359756399527	1.07021890692152	0.98359756399527	0.988489099928973	2.10612533014824	1.01151090007103
c1qtnf6b	1.01426639404041	1	1.00719155320754	1.02978857349737	1	1	1	1	1	1.0097678982691	1	1	1	1
c1s	0.989561417040956	1.01376681326952	1.04897558553668	1.03396439499327	0.965648437061956	0.927261619511041	1.0109777209805	0.917102467933232	1.01387846375997	1.35046446317444	0.990063273455179	1.00993672654482	0.899572171394848	0.899572171394848
c23h20orf24	0.974451327659453	1.02554867234055	0.930357772033446	1.04300646844419	1.07715347972256	0.819986408637196	0.912123565954968	1.50097647292404	1.07146165457049	0.941440371279039	0.858702770595877	1.1347267873965	0.860300280128424	1.09061028907996
c2cd2l	0.996417106680203	1.03244510336234	1.0035828933198	0.996417106680203	1.04029466798375	1.05779945971148	0.996417106680203	0.996417106680203	0.996417106680203	1.00615000761185	1.13018231846389	0.996417106680203	0.996417106680203	1.02469424622234
c2cd3	0.985148857039765	1.02076942147496	0.985148857039765	1.01449503617355	0.999597351188454	0.985148857039765	1.0257551940135	1.02357053550494	0.985148857039765	1.00040264881155	1.01812227862228	1.03420579390286	0.985148857039765	0.985148857039765
c2cd4a	1	1	1.01438577543531	1	1.0146663055491	1	1	1	1	1.0097678982691	1	1.00994766623797	1	1.01418178460881
c2cd5	0.92994046234186	1.01678819510737	0.965841871949971	1.03752450676487	0.983211804892629	0.933889166558128	0.952271594647893	1.05216563873861	1.04769752132394	1.02628948055416	0.968188924504201	1.02991091892092	0.879697122889103	1.04293133932545
C2orf88	1	1	1	1	1.02934474727223	1	1	1	1	1	1.03347049671417	1.01990114309971	1	1.01418178460881
c3a.1	1.0654777124528	1	1	1	1	1	1	1	1	1.01954009081805	1	1	3.02729052385511	1
c3a.2	1.01426639404041	1	1	1	1	1	1	1	1	1.0097678982691	1	1	1.37407981470783	1
c3a.6	1	1	1	1.02978857349737	1.03793671524852	1	1	1.01948737088121	1	1	1	1.00497310700307	1.59581643760245	1
c4	0.978160575525109	1.01673999143867	1.19583230079333	0.99313019699758	1.00686980300242	1.02381216245203	1.04396461108045	0.964402036065233	0.964402036065233	1.10614042854204	0.964402036065233	0.983594738990618	1.50781925534148	0.978078978017012
c6	1.04023696527055	0.997519614110686	0.997519614110686	0.997519614110686	0.997519614110686	0.997519614110686	1.03863585486866	0.997519614110686	0.997519614110686	1.04222919435774	1.0309070910771	1.00248038588931	1.18331653091851	1.01166622242107
c6ast3	1	1.0542698515932	1	1.05962236260155	1	1.16647380199164	1.06535867662422	1	1	1	1	1	1	1
c6ast4	1	1	1	1	1	1.06160307026019	1	1	1	1	1	1.00497310700307	1	1
c7a	1	1	1	1	1	1	1	1	1	1.03909736630793	1	1	1.37407981470783	1
c7b	1.12274141633028	1	1	1.02978857349737	1	1.03078068552661	1	1	1	1.0097678982691	1	1	1.48467732409196	1.01418178460881
c8g	1.0824125814922	0.98932387578357	1.01067612421643	1.01879442277006	0.98932387578357	1.01977594288803	1.03010230067759	0.98932387578357	0.98932387578357	1.02800383375227	0.98932387578357	0.98932387578357	2.26448803452336	0.98932387578357
c9	1.01426639404041	1	1	1	1	1	1	1	1	1	1	1.00497310700307	1.75446010821016	1
ca10a	1.16078464476501	0.989328207970671	0.999740367849252	1.00071830202629	0.971770640868198	0.971770640868198	0.971770640868198	0.990707895758264	1.03338993299822	1.00025963215075	1.0042962869103	1.01047193360564	1.15277158196612	0.971770640868198
ca10b	1	1	1.01438577543531	1	1	1	1	1	1	1	1.03347049671417	1.00994766623797	1	1.01418178460881
ca15a	0.890629154134044	6.41785772089802	0.783164854968353	1.02144451872313	0.79835504483607	21.1567114177074	1.42953691528525	1.41569838188842	0.733729124300517	0.978555481276871	4.5782478489404	0.70005197075744	0.881602279739333	19.3881147105416
ca15b	1	1	1	1	1	1.06160307026019	1.0412184784904	1	1	1	1	1	1	1.07106157310184
ca15c	0.995546293457577	0.999277345272194	0.988602031467488	1.01078198332719	1.01034634870893	0.981543211238366	1.02200092897819	1.01982426632196	0.981543211238366	1.00072265472781	1.50037122460385	0.996191446192378	0.981543211238366	1.03731321621848
ca16b	1.02854091587655	1	1	1	1	1	1	1	1	1.0097678982691	1	1	1	1
ca2	0.971366407290758	1.21220331541188	0.978373227664431	0.986232051840387	1.02804961336838	1.70677864524261	0.957703432745364	1.01376794815961	1.32566018272419	0.957703432745364	1.18331014871719	0.971995890518485	0.957703432745364	1.66338340415243
ca4b	1	1	1	1	1.02934474727223	1	1.0412184784904	1.01948737088121	1.19097527326575	1	1	1	1	1
ca5a	1.00684543709219	1.02857642009397	0.9926834242051	1.02225404734666	1.00724242261802	0.9926834242051	0.9926834242051	1.03139895746687	0.9926834242051	1.00237985490616	0.9926834242051	0.997620145093841	0.9926834242051	1.03496291910249
ca6	0.956818094074595	1.03730217307629	2.36631845889202	1.28149191993477	0.95374760230172	0.962697826923713	1.39914374061967	0.913355866384168	0.675326497150877	1.90247733165256	0.927130360020055	1.26736387200071	1.57874948076064	0.955404694369976
ca8	1.00004171140899	1.0037896108955	0.993066092403946	0.985975397868846	0.985975397868846	1.01632439652762	1.06731776196854	1.00518946612686	0.985975397868846	0.985975397868846	1.05203734940533	1.00068977734954	0.985975397868846	0.999958288591012
caap1	1.24516059982459	0.896398781350517	1.05369415149991	0.990110157523533	1.00843292625867	0.939002295549278	1.13336491363802	1.03279490072043	0.888879850897394	1.0410770836267	0.891882595796211	1.09312103821129	0.991567073741333	0.978972513661498
cab39	1	1	1	1	1	1	1	1.01948737088121	1	1.01954009081805	1	1.00994766623797	1	1
cab39l	1.11533525310216	0.938865220000468	0.986284877231444	0.960068985191851	1.01371512276856	0.975981992004312	0.944139283919583	1.03793427478491	1.03241519140829	1.01767278453959	1.01980448532864	0.968819608704079	1.07508393875449	0.911682070922079
cab39l1	0.999119114061486	0.915069987807051	0.996178308385445	0.966970301740609	0.961979196039093	1.067880253144	1.0314393876697	0.907042772422533	1.0884504946787	1.08701953790117	1.26708235029189	0.993030297400925	1.03208393975449	1.00088088593851
cabcoco1	1.01426639404041	1.01806760398399	1	1	1	1	1	1	1	1	1	1	1.18625891078189	1
cabin1	1	1	1	1	1.0146663055491	1	1.08249938515252	1	1	1.0097678982691	1	1	1	1.01418178460881
cables2a	0.981568607802751	0.999303200691647	0.988627610672617	1.010808136419	1.01037249052908	1.01178196244232	1.02202737235032	1.00069679930835	0.981568607802751	1.01994535521838	1.01442219666494	0.996217221766915	0.981568607802751	0.981568607802751
cabp1a	0.95941396203342	1.36338641538467	0.952923369025505	0.960577766139589	3.06305976913552	0.99025405020195	1.00974594979805	1.21887782430936	2.1344200804252	0.951018071216009	1.66233774822655	0.937430116239125	0.932791245563416	1.06017411313811
cabp2b	0.945377606299932	0.962458314505891	0.979396514770371	0.945377606299932	1.00090727121971	1.00361576940324	1.02337067755664	1.01921773333507	0.945377606299932	1.01936619662449	1.00871943992586	1.04439719466371	0.945377606299932	0.999092728780289
CABZ01000634.1	0.905984906662674	1.11207901419485	1.11141494959502	0.921954645383786	0.957017307428151	1.14953034149242	0.993847786889288	0.968821068331707	1.55083701102809	1.00615221311071	1.07349672666513	0.893388011918658	0.823595984749039	1.75354738598188
CABZ01001434.1	1.03293073203165	1.01888847879621	0.99051341148148	1.78463588158297	1.01957977721116	0.99051341148148	0.99051341148148	0.99051341148148	1.05332116949962	1.00986813349833	0.99051341148148	0.995439340664748	0.99051341148148	1.00456065933525
CABZ01001434.2	1	1	1	1.20667107023071	1	1	1	1	1	1	1	1	1	1
CABZ01002768.1	1.01391614371334	1.02142447267113	1.00705683449603	1.04455564489215	1.00023881578056	0.98578104970113	0.98578104970113	1.00499133062432	0.98578104970113	0.98578104970113	0.98578104970113	1.00539921943621	0.98578104970113	0.999761184219443
CABZ01005876.1	1	1	1	1.02978857349737	1.0146663055491	1.06160307026019	1.08249938515252	1	1	1.0097678982691	1	1	1	1
CABZ01008730.1	0.962833220106335	1.10260562579129	0.997480259520873	0.991514648249186	1.03355619894884	1.14125654913744	1.00251974047913	0.981596308163294	0.962833220106335	1.03818794841658	1.2414047607086	0.991583837908416	0.962833220106335	1.00384136149756
CABZ01008739.1	0.980473405227466	1.00163519443339	1.01540018173764	1.02431821878319	0.980859992618137	0.996437479067964	1.08639899516049	1.02327247965555	0.966682334136773	1.0139361379274	1.06392428152011	0.998364805566605	0.966682334136773	0.966682334136773
CABZ01013771.1	1.01426639404041	1	1	1.08950143594457	1	1.03078068552661	1	1	1	1	1	1	1	1
CABZ01015525.1	1	1	1.00719155320754	1	1	1	1	1	1	1.0097678982691	1.1005934875909	1.00994766623797	1	1
CABZ01015815.1	0.971270072449748	0.98881859548027	0.985242545599051	1.02917948889338	0.98551501610299	1.00116643111123	0.971270072449748	0.990197572577393	1.0328576238888	1.03776859648825	1.13440447230727	1.00310290443019	1.15217777821928	0.998833568888771
CABZ01015815.3	0.976733230200232	1.06044339348749	0.98377876342605	1.02041079059451	1.00540056477913	0.992636406488596	1.00268794649582	1.0193690406086	0.962994767389801	1.00064532656306	1.05986576957333	0.999354673436936	0.962994767389801	0.990323420454132
CABZ01020840.1	0.769680736284596	1.00729570804367	0.951076840162385	1.09117650765853	0.847407912304927	1.25634482513292	0.88423549707293	0.792914655012643	1.06432162163072	0.997792254340971	1.27588886395067	1.00220774565903	0.685536958991256	1.06414282455356
CABZ01021433.1	0.980560259663717	0.998276634117758	1.00172336588224	1.03902357901806	0.980560259663717	1.01074257665631	1.0209774616352	1.01880297876481	0.980560259663717	0.990138272526837	1.01338009861284	1.01269757232059	0.980560259663717	0.994466354062231
CABZ01021532.1	0.996417106680203	1.01441997636657	1.0035828933198	1.02609895089659	0.996417106680203	1.02708750829426	1.03748790375936	0.996417106680203	0.996417106680203	0.996417106680203	1.06317866965015	1.01128731486231	0.996417106680203	0.996417106680203
CABZ01021599.1	0.983896608710284	1.00167326299765	1.00513172224152	1.01320548515267	0.99832673700235	0.983896608710284	1.06506747398253	1.02226944838087	0.983896608710284	1.02236437483016	0.983896608710284	0.988789631825353	0.983896608710284	1.01181843132153
CABZ01026681.1	0.933607064412862	1.17931442328217	0.903948648080655	0.997146841800011	1.08961395176489	1.20236799479362	0.972003855244981	0.958093363829838	1.11152473882593	1.0369286307614	1.00285315819999	0.925588523793517	0.686925884064067	1.17428881775452
CABZ01028771.1	1.02854091587655	1	1.00719155320754	1	1	1	1	1	1.12706739492383	1.01954009081805	1	1.00994766623797	1	1.02837881781892
CABZ01029938.1	0.806383459794327	0.99944574704609	1.00055425295391	0.991606052108099	1.05672438189382	1.23850862964012	1.07938839451304	1.01195005361899	1.11384866748545	0.950079430619449	1.17692192873078	0.98468364307825	0.76281572665418	0.998926157632912
CABZ01030107.1	1.00459922595062	1.01548499940355	0.988847886285087	1.0496176970495	0.973210269182271	0.99540077404938	1.03766306114012	1.02161802250559	0.937639313538735	1.11596889599245	0.937639313538735	0.956299407693382	0.937639313538735	1.32216002608456
CABZ01030278.1	1.00004171140899	0.985975397868846	1.02145519619566	1.01534619847486	0.985975397868846	1.01632439652762	1.02661580359796	0.985975397868846	0.985975397868846	1.03417229394111	0.985975397868846	1.00068977734954	0.985975397868846	0.999958288591012
CABZ01030862.1	1	1	1	1.02978857349737	1	1	1	1.01948737088121	1	1	1	1.00497310700307	1	1
CABZ01032488.1	1.02591481961343	0.957534151294312	0.99199050654657	0.986057727736388	0.985632748968573	1.01652119489303	0.957534151294312	1.01358875687406	1.07920552144988	0.985605777397974	1.02169049316051	1.00800949345343	1.13588341935085	0.984707838529289
CABZ01033178.1	1	1	1.00719155320754	1	1	1	1	1.01948737088121	1	1.0097678982691	1	1	1	1.01418178460881
CABZ01033180.1	1	1	1.00719155320754	1.02978857349737	1.0146663055491	1	1	1	1	1	1	1.00994766623797	1	1
CABZ01034596.1	0.983896608710284	1.00167326299765	1.00513172224152	0.983896608710284	0.99832673700235	0.983896608710284	1.02445132991318	0.983896608710284	1.04628479992349	1.00312203780006	1.04981927800003	1.0083760169185	0.983896608710284	0.997850018492356
CABZ01034698.2	0.977390731770072	1.00184014639188	0.998159853608118	1.00692647263375	0.992114600912062	0.979519115836742	1.02866580207283	0.987330519184089	1.07101740813101	1.07125571372473	1.07783920686036	0.997589231047552	0.950269179070156	1.00426223433496
CABZ01035279.1	1.01426639404041	1	1.00719155320754	1	1	1	1.0412184784904	1	1	1	1	1	1	1
CABZ01035356.1	1	1	1	1	1	1	1.0412184784904	1	1	1	1	1.01492367812878	1	1
CABZ01038521.1	0.985917373122388	0.985917373122388	1.0001005590499	0.985917373122388	1.04382826608541	0.985917373122388	1.06725495021617	1.02436902439585	0.985917373122388	1.02446414580871	1.01891651731992	1.00553825584939	0.985917373122388	0.999899440950098
CABZ01038524.1	1	1	1.01438577543531	1	1	1	1.0412184784904	1	1	1	1.03347049671417	1.00497310700307	1	1
CABZ01039859.1	0.959115857675404	1.02856021021321	0.993629129787388	0.959115857675404	1.0013508459752	1.01820033924345	0.998649154024795	0.996522226094884	1.20381883756311	1.00599979353583	1.25013690301186	1.05559183468749	0.959115857675404	0.972717832183855
CABZ01041913.1	2.59819228182109	0.984424003381141	0.981075527791352	0.996530058869938	0.968055240999457	1.05648499329067	1.01804493193614	0.958784795016105	1.12006192117941	0.995636134015034	1.00346994113006	0.963856392751574	1.83111451762012	1.02069737986981
CABZ01041962.1	0.982604176795676	0.996816644383514	1.00318335561649	0.984935402712289	0.943148051180181	1.04419275973094	0.929515492947985	1.05682366254279	0.929515492947985	1.02048945342117	1.0230186981534	1.02687367117869	1.10264603621936	0.942697681459529
CABZ01044053.1	0.97450936257293	0.966116508903588	1.04587322159933	0.991686977549866	0.937924342639119	0.995183847913674	1.10581013439055	1.04209815726951	1.1119092354374	1.00738154615047	1.00481615208633	1.06757832532931	0.885888928406005	0.923619926541882
CABZ01044235.1	0.991520646617155	1.23958061193181	0.965401314642882	1.06368810604179	0.987755041815265	1.03960599620644	0.92543246544298	1.07038570926061	0.92543246544298	1.0250861595528	0.956407149736774	1.00847935338285	0.92543246544298	1.10493669242148
CABZ01044281.1	1	1	1.00719155320754	1.02978857349737	1.0146663055491	1	1.0412184784904	1	1	1	1	1	1	1.01418178460881
CABZ01044764.1	1.63866232410504	0.946738870752792	0.973988127546194	1.05980397673005	0.974520683647829	1.00506089192583	0.946738870752792	0.983662525713782	1.06703851273248	1.0301142220011	1.0101719113059	0.970293792152634	1.66101558162771	0.99493910807417
CABZ01046093.1	0.997933265425163	1.00167326299765	1.00513172224152	1.01320548515267	0.99832673700235	0.983896608710284	1.02445132991318	1.08002197891509	1.04628479992349	0.993507210691481	0.983896608710284	1.04066978691611	0.983896608710284	0.997850018492356
CABZ01046427.2	1	1	1	1.08950143594457	1	1	1	1	1	1	1	1	1	1
CABZ01046432.1	1	1	1	1.05962236260155	1.0146663055491	1	1	1.01948737088121	1	1.01954009081805	1.03347049671417	1	1	1
CABZ01046954.1	0.984032411396036	1.00181151931255	0.99818848068745	0.984032411396036	1.07080446508558	1.01432160359921	0.984032411396036	0.984032411396036	1.10907084643275	0.993644339884053	2.17896849458998	1.00851519838343	1.16731721651673	0.984032411396036
CABZ01046996.1	1	1	1	1	1	1	1	1	1	1	1.03347049671417	1.00497310700307	1	1.04259111602599
CABZ01046997.1	0.98987781203665	0.975954461128697	1.0251395957108	1.00502675232412	0.975954461128697	1.00599500848499	1.01618181909234	0.99497324767588	0.975954461128697	1.02366150923147	1.00862014171308	1.00509688488205	0.975954461128697	0.975954461128697
CABZ01048143.1	1.00846299245841	0.884334317775312	1.02220549116923	1.25135241749672	0.985333564141882	0.961166146665213	0.911321932837593	1.18253244966695	0.913936738744382	1.05004212466345	0.919758018992252	1.17687855053655	1.11423862520078	0.991537007541587
CABZ01048392.1	1.01175062198862	1.03358747475519	1.0118697072716	0.997519614110686	0.997519614110686	1.02822395165925	0.997519614110686	1.03642376306462	0.997519614110686	1.00726328422275	0.997519614110686	1.00248038588931	0.997519614110686	0.997519614110686
CABZ01048402.1	1	1	1.01438577543531	1	1	1	1	1	1	1.01954009081805	1	1.02488006157507	1	1
CABZ01049847.1	0.96890446080699	1.00393766774937	1.05269048561519	0.96890446080699	0.997336717340307	0.96890446080699	1.00884122848401	0.96890446080699	1.03034201047736	1.02575186984035	1.09897620438616	1.00266328265969	0.96890446080699	0.96890446080699
CABZ01050249.1	1.01426639404041	1	1	1	1	1	1	1	1	1.0097678982691	1	1	1.18625891078189	1
CABZ01050398.1	1	1.03615754530968	1	1	1	1.03078068552661	1	1.01948737088121	1	1	1	1	1	1.01418178460881
CABZ01051600.1	1	1.01806760398399	1	1	1	1	1	1	1.06340929591675	1	1.20173461788984	1	1	1.01418178460881
CABZ01052268.1	1.02854091587655	1	1	1	1	1	1	1	1	1	1	1	1	1.01418178460881
CABZ01052573.1	1	1.01806760398399	1.00719155320754	1	1.0146663055491	1	1	1	1	1	1.1005934875909	1.00497310700307	1	1
CABZ01052576.1	1.00528183511087	0.981417085790999	1.01953326630037	0.963999917049157	1.06321416217959	0.993672495343523	1.00373452689479	1.03929456742211	1.02512647305305	0.992261097288824	0.996265473105209	1.05050778885469	0.963999917049157	0.977671156235663
CABZ01053416.1	1.13704233323063	0.969793469763201	0.976374922486855	1.07577892875661	1.00470020651413	0.964760988429581	0.974530259039869	0.972454699652328	0.995299793485867	1.06431008753473	1.06159971946078	1.05546767772534	1.28607240980792	0.962512956140772
CABZ01054965.1	1.11572921247135	1.00158050040495	0.951456363151645	1.00060677333052	0.999393226669482	0.97498469267264	1.0321461682248	1.00813515964231	0.918407943595791	1.07145105610236	0.979942766058594	0.9366853115052	1.08946960682337	0.944471275310547
CABZ01055306.1	1	1	1	1	1	1	1	1.01948737088121	1	1.0097678982691	1	1	1	1.01418178460881
CABZ01056051.1	1	1	1.00719155320754	1	1	1	1	1	1	1	1.1005934875909	1.00497310700307	1	1
CABZ01056052.1	1	1	1.02158266767387	1	1.02934474727223	1	1.08249938515252	1.01948737088121	1	1.04888245302717	1	1.03775711694227	1	1
CABZ01056279.1	1.01771262805236	0.993552779639839	1.03917953245809	1.06326650201645	0.990233383657542	1.0536545920511	0.975920239237339	0.994938358889833	1.03780265447829	1.1249641046365	0.975920239237339	1.00506164111017	0.975920239237339	0.989760529865585
CABZ01058261.1	0.997609333872974	1.04015384583871	1.02989360557218	1.1609926167169	0.969926736480666	0.969926736480666	0.969926736480666	1.0948584867422	0.969926736480666	1.05534414653683	1.00239066612703	1.1375696585936	0.969926736480666	0.983682028543765
CABZ01058333.1	1	1	1	1	1	1	1	1	1	1.0097678982691	1	1.00994766623797	1	1
CABZ01058647.1	1.01007263259736	0.932744857223733	0.989927367402638	1.23028351401863	1.02369328474012	1.04580635582418	0.91619147252465	0.951923751883586	0.91619147252465	1.12197617427162	1.07007487762939	0.970074511580595	1.08684029826474	0.96283648496868
CABZ01058650.1	1.18730487807122	0.983719592563529	0.993563876866316	1.04451545443135	1.0016190222233	1.04819860770433	0.933081403282989	0.998380977776705	0.992247438098181	1.07021659504485	0.964312101325624	0.993511288069995	1.45885020360531	1.01269168919717
CABZ01059119.1	1.04282357013897	1	1	1	1	1	1	1	1	1	1	1	1	1
CABZ01059392.1	1	1.01806760398399	1	1	1	1	1	1.05042769475527	1	1.01954009081805	1	1.00994766623797	1	1
CABZ01059403.1	0.976626310369179	1.01193872043698	1.06813488583777	0.976626310369179	1.01963237732306	0.976626310369179	1.01688136093629	0.995658189491688	0.976626310369179	1.08179273064011	0.976626310369179	1.0378532984132	0.976626310369179	1.00434181050831
CABZ01059915.1	0.960322555768535	0.993780106854108	1.00621989314589	1.05712243724637	0.948961585185927	1.00689490498805	1.15610470958849	1.01907464054753	0.896313832129941	0.992831933438096	0.95636831327383	1.02873963105792	1.0632602702212	0.921750159080537
CABZ01060453.1	1.01426639404041	1	1.00719155320754	1	1	1	1	1.01948737088121	1	1	1	1	1	1
CABZ01060490.1	1	1	1	1	1	1	1	1	1	1.01954009081805	1	1.00497310700307	1	1
CABZ01060491.1	1	1	1	1	1	1	1	1	1	1.0097678982691	1	1.00497310700307	1	1
CABZ01061495.1	0.984941365677199	0.974912014428856	1.0196827306036	0.986136135454451	0.957610290921494	1.01660202495501	1.07620344457982	1.03240587002194	1.01833168523146	1.01379505020853	1.02177173426626	0.986204949791472	0.957610290921494	0.971190913806527
CABZ01061524.1	1	1.10874123686405	1	1	1.02934474727223	1	1	1.05854058103721	1	1	1	1.00497310700307	1	1
CABZ01061591.1	0.971082410807177	1.01926943070261	1.07623699146157	0.980730569297392	0.966269190976672	0.90306840552522	1.02087616311369	1.03058479356839	0.931654376889711	1.0911756191359	0.934801619371179	1.02055442977172	1.20383325449937	0.900964125854949
CABZ01061894.1	1.07126248338923	1.0178403424096	0.996952500292727	0.977392676844058	0.990914559808096	0.949119753314635	0.988241025451444	1.00468177514757	1.13037815756582	1.06064001212251	0.949119753314635	0.996382567945295	1.30416629477012	1.00304749970727
CABZ01063170.1	1	1	1.00719155320754	1	1	1	1.08249938515252	1	1	1	1	1.00497310700307	1	1
CABZ01063556.1	0.989268411227603	1.00002024252035	0.938938439368291	1.06819779984996	1.02835019196127	0.925998608697451	1.05040565138562	1.13980760507788	0.884100606325467	0.987611480746282	0.892087626139689	1.04866115403246	1.02002520505034	0.999979757479649
CABZ01063602.1	1.14303024743121	1	1	1	1	1	1	1	1	1	1.03347049671417	1	1	1
CABZ01064771.1	0.96571375654196	1.07072666488496	0.986556435617489	0.994480991756136	1.00823928553004	1.0550106139358	1.00551900824386	1.06006268664058	1.02694898590141	0.975146750272935	0.96571375654196	0.989740774268616	0.96571375654196	1.03433889524792
CABZ01064859.1	0.99904834419429	1.04478251309492	0.985596426626906	1.04376678543301	0.972073053866123	1.01703952605682	0.997510630433585	0.995386127336875	1.01876993070349	1.00096169013108	0.958022404557994	1.00095165580571	0.958022404557994	1.03976065083609
CABZ01064859.2	1.01426639404041	1	1	1	1	1	1	1	1.06340929591675	1.0097678982691	1	1	1	1
CABZ01064968.1	0.995805473622354	1.10372529138301	1.00303739651701	0.954912702529007	0.996962603482989	1.29788000603982	0.994272751218405	0.954912702529007	1.01546304465834	0.973571783459736	1.44046075541799	1.00722675442117	0.954912702529007	1.10468217991513
CABZ01064972.1	1	1.01806760398399	1	1.02978857349737	1	1	1	1.01948737088121	1	1	1	1.01492367812878	1	1.01418178460881
CABZ01065076.1	0.831668004110336	1.11100019081388	0.834569189483404	0.937792108130758	1.31587394599144	0.8578906705963	0.95240923624033	1.13840784470117	1.87388545308924	0.850409786899614	1.0114294726141	0.988570527385896	1.33875946171555	1.13212238099144
CABZ01065131.1	0.985152596550837	1.00641537784886	1.02024605689836	1.00022922285534	0.971295709233162	1.03113050705248	1.011331040532	0.990223708954314	1.0328848862826	0.999770777144661	1.00380545907754	0.976126066726797	0.971295709233162	0.985070415772973
CABZ01065328.1	1.01426639404041	1	1	1	1	1	1	1	1	1.0097678982691	1	1	1	1
CABZ01065328.2	1.01426639404041	1	1.00719155320754	1.05962236260155	1	1	1	1	1.06340929591675	1.01954009081805	1	1	1	1
CABZ01065679.1	1	1	1.00719155320754	1	1	1	1	1	1	1	1	1.01990114309971	1	1
CABZ01066312.1	1.00165393465312	1.01843851517612	0.990930292839862	0.966013126181187	0.980180969854199	1.22259851122628	1.0457086151404	1.0793429790032	0.966013126181187	1.00378169523377	0.998346065346878	0.980429595144493	0.966013126181187	1.24520328466888
CABZ01066694.1	1.02854091587655	1	1	1.08950143594457	1.0146663055491	1	1	1	1	1.01954009081805	1.03347049671417	1.00994766623797	1	1
CABZ01066926.1	1.04282357013897	1	1	1	1	1	1	1	1	1	1	1	1	1
CABZ01067080.1	0.928898974271334	1.11892721723926	0.910331883709844	0.983652831838981	1.13849734415616	1.34353410812572	0.914931072666075	1.01634716816102	1.58072912254027	0.921665498330494	1.55610517643971	0.909328214217862	0.878711904914118	1.3769872296421
CABZ01067681.1	1.00323447861841	0.996821518520879	1.01745688535013	0.990694334308302	0.962036635290776	0.991648782426737	1.00169032164948	1.01835481889978	0.962036635290776	0.999649734022392	1.01309921284599	1.00035026597761	0.962036635290776	1.01669830206908
CABZ01068208.1	1	1.01806760398399	1.00719155320754	1	1.0146663055491	1	1	1	1	1	1	1	1	1
CABZ01068251.1	0.969389014422092	0.999212442280612	1.14904339675017	1.14243416783367	0.985295006637861	0.964822126751258	1.00078755771939	1.09523338657517	0.913321460697279	1.06122543573758	0.887608174266342	1.15035571400365	1.18014445454109	0.976148619119504
CABZ01068358.1	0.996630691098235	1.01104603934199	0.997095344412366	0.942784174950541	1.03981490968853	1.00086257472022	1.02056328971549	0.979553593270586	1.00256545568561	1.02581125260221	1.06934936936871	0.999137425279784	0.942784174950541	0.982938405133324
CABZ01068367.1	0.995050783458164	1.02355583208742	1.03085715469049	0.995050783458164	1.02425029722178	1.02567912870679	0.995050783458164	0.995050783458164	0.995050783458164	1.21561125415036	0.995050783458164	1.00494921654184	0.995050783458164	1.009162379344
CABZ01068469.1	1.16221001523159	0.996154067566727	0.982141889875288	0.990030985989249	1.00372771550286	0.990984795029078	1.00101961064603	0.998887634105829	1.6560750796859	0.99898038935397	1.87073588985741	1.01406151612564	0.961392475570883	1.06517467434892
CABZ01069022.1	0.975761429011139	0.962036635290776	0.968955172941073	0.990694334308302	1.01854481957846	1.02130104572747	1.04140406619646	0.962036635290776	1.08428012435846	0.999649734022392	1.09118639938113	1.00035026597761	1.14122453111231	0.975680031638258
CABZ01069338.1	1.01175062198862	0.997519614110686	1.0118697072716	0.997519614110686	0.997519614110686	0.997519614110686	1.03863585486866	0.997519614110686	0.997519614110686	1.0170112379632	1.0309070910771	1.00248038588931	0.997519614110686	1.04000508773347
CABZ01069595.1	1.02854091587655	1	1	1	1	1	1	1	1	1	1	1	1.18625891078189	1
CABZ01070852.1	0.995050783458164	0.995050783458164	1.02369056487896	0.995050783458164	0.995050783458164	0.995050783458164	1.03606526277299	1.03385864582877	0.995050783458164	1.01449416613551	1.02835562743633	1.00494921654184	0.995050783458164	1.009162379344
CABZ01070852.2	1.01426639404041	1	1.00719155320754	1	1	1	1.0412184784904	1	1	1	1	1	1	1
CABZ01071848.1	1.02774098519111	0.989779195567582	1.0001961018538	1.00117448182444	0.986472406887147	0.972213624806736	0.972213624806736	1.04814981906671	0.972213624806736	1.01022461702537	1.03735351521771	1.01577878859331	0.972213624806736	0.9998038981462
CABZ01072077.1	1	1	1.03598446614743	1.02978857349737	1.0146663055491	1	1	1	1	1.01954009081805	1	1.00497310700307	1	1
CABZ01072083.2	0.989080731623124	0.975168592230536	0.996215331882642	1.00421747351253	1.00378466811736	0.975168592230536	1.0153635578739	0.975168592230536	1.03700334606401	1.01329511589297	0.975168592230536	1.00428754959754	1.1568024320481	0.975168592230536
CABZ01072254.1	1	1.01806760398399	1.00719155320754	1	1	1	1	1	1.06340929591675	1	1	1.00497310700307	1	1
CABZ01072487.1	1	1	1.00719155320754	1	1	1	1	1.01948737088121	1	1.0097678982691	1	1	1	1
CABZ01072487.2	1	1.03615754530968	1	1.02978857349737	1	1	1.06535867662422	1.01948737088121	1	1	1.03347049671417	1	1	1
CABZ01072548.1	1.01490875064952	0.99648081397604	1.0393115508381	1.06639998509882	0.978796309868349	1.00892433127701	0.978796309868349	0.978796309868349	0.978796309868349	1.00351918602396	0.978796309868349	1.01289978610522	1.16110584442176	0.978796309868349
CABZ01072607.1	1.05166565584212	0.999303200691647	0.988627610672617	1.010808136419	0.981568607802751	1.01178196244232	0.981568607802751	1.00069679930835	1.04380918211751	1.00074854754337	1.01442219666494	0.991332924702841	0.981568607802751	0.981568607802751
CABZ01072810.1	1	1	1	1	1	1	1	1	1	1.0097678982691	1	1.00497310700307	1	1.01418178460881
CABZ01072815.1	1	1.01806760398399	1	1	1.0146663055491	1	1	1.01948737088121	1	1	1	1.00497310700307	1	1
CABZ01073168.1	1.03181669066782	0.980361648072102	0.960242933506429	0.968676536540733	0.994783184281796	0.942310298111801	1.02738504171441	1.04989442099791	1.03033286111699	0.97676071144585	1.00613117024196	1.00802442084392	0.914171473469539	1.0052168157182
CABZ01073265.1	1.01426639404041	1	1.00719155320754	1.02978857349737	1	1	1	1	1	1.0097678982691	1	1.00497310700307	1.18625891078189	1
CABZ01073424.2	1	1.01806760398399	1	1.02978857349737	1.0146663055491	1	1.0412184784904	1	1	1	1	1	1	1
CABZ01073795.1	0.723953411212878	0.858110089396001	1.25869920106287	0.835342477522775	1.00032082587341	0.80761107675784	1.14455909702121	0.999679174126593	1.37928894889313	1.4169761182986	0.942565184690627	0.887968714800334	1.00962205072556	1.27316282508801
CABZ01074130.1	1	1	1	1	1	1	1.0412184784904	1	1	1	1.03347049671417	1	1	1.02837881781892
CABZ01074307.1	0.98542070865749	1.00322489977914	0.992507414115614	0.98542070865749	0.99987318986507	1.01575263360208	1.06671731123829	1.02385298957668	0.98542070865749	1.00467591879865	1.01840322924868	1.00012681013493	0.98542070865749	0.98542070865749
CABZ01074307.2	1.00148554530185	1.00595123271192	0.98220684728907	0.949893173172782	1.01170604556284	1.0362170704648	0.998514454698145	1.03063085692084	0.980905456203701	0.985569409595387	0.922415724566402	1.00519189481386	0.922415724566402	1.01428213888358
CABZ01074363.1	1	1	1.01438577543531	1	1	1	1	1	1	1	1	1.00497310700307	1	1
CABZ01074397.1	0.929715970786442	1.12937795928005	1.00005937225386	1.06371214625825	0.995958881983748	1.09708356477095	0.988402628345439	0.999940627746144	0.935252269707422	1.03469687872813	1.08666546125626	0.99361889409415	0.879484760288042	1.05532770578009
CABZ01074398.1	0.973911634692011	1.06949277104752	1.0079347084898	0.961738017552027	1.06567167417878	0.991450146656521	1.01096558989982	1.00686298680903	0.993137013190974	0.979570134084446	1.02786399667606	0.975767057738932	0.933917934519089	1.06700684774268
CABZ01074453.1	1.08776280897897	0.993482516722519	1.00651748327748	1.06480762559107	0.980821809470753	1.04070016961094	0.964591537774644	1.21818281851557	0.926406472513963	1.07166955004246	0.988477209392986	1.05398820029633	0.926406472513963	0.992238373782528
CABZ01075125.1	1	1	1.06604607058262	1	1	1	1.0412184784904	1.03900088620174	1.12706739492383	1.0097678982691	1	1.00994766623797	1	1
CABZ01075143.1	1	1	1.01438577543531	1	1.02934474727223	1	1	1	1	1	1	1	1	1
CABZ01075242.1	1.08691825761326	0.9100041577786	1.001808005784	1.02631465046963	0.918202777037828	0.927028613890766	1.09451520765713	0.998191994216	1.09700768751023	1.0401288655316	1.04846098351862	0.995230775932238	0.848564245057745	0.896778558631476
cabz01076234.2	1	1	1	1	1.0146663055491	1.03078068552661	1	1	1	1	1	1	1	1.01418178460881
CABZ01076275.1	0.95400396171155	1.16958962136039	0.887448361993864	0.940628836094276	1.5442751238306	1.3795893517031	1.04599603828845	0.932724886990228	1.62356566226381	0.900977262957723	1.07867871494822	0.907220946813209	0.849709423590826	1.28659217918662
CABZ01077124.1	1.02854091587655	1	1	1.02978857349737	1	1	1	1	1	1	1	1	1	1
CABZ01077217.1	0.993937939564014	1.00129832440465	1.04294493797441	0.966357219456804	0.994714727836459	1.1629703560782	1.00618899372102	1.04183599044789	0.966357219456804	1.01359513084436	0.998701675595346	1.05872882188806	0.966357219456804	0.980061889398313
CABZ01077217.2	1	1	1	1	1	1	1	1	1	1	1	1.01990114309971	1	1
CABZ01077218.1	1	1	1.00719155320754	1	1.0146663055491	1.03078068552661	1	1	1	1.01954009081805	1	1.00497310700307	1	1
CABZ01077220.2	1.00004171140899	1.02162584799152	0.985975397868846	1.01534619847486	0.985975397868846	0.985975397868846	1.02661580359796	1.00518946612686	0.985975397868846	1.00524144668757	1.05203734940533	0.995783552045694	0.985975397868846	0.999958288591012
CABZ01078055.1	0.944112308788271	0.99304444631315	1.02114449158333	1.03927820804108	0.971874942717827	1.0444769145601	0.990312365748253	0.967274544705692	1.04946841778783	0.967427696446723	1.14855853297342	1.00695555368685	1.04531243438099	0.981535193260194
CABZ01078415.1	1.07141329447799	1	1.01438577543531	1.02978857349737	1	1	1	1	1	1.03503745115942	1.03347049671417	1	1	1
CABZ01078449.1	1.00013986526988	0.997448663807191	0.99378450327938	1.05909301006549	0.973866929052438	0.946103753512311	1.06327190519229	1.00148921696441	1.00609552638673	1.01087925208931	1.07311458874332	0.988498926681227	0.946103753512311	0.99986013473012
CABZ01078737.1	0.988079096998125	0.988079096998125	0.988079096998125	1.19228646144732	1.00257056694138	0.988079096998125	1.02880621400455	1.0073341608213	1.05073249684884	1.02671038739467	0.988079096998125	0.997908178071776	0.988079096998125	1.00209182192822
CABZ01079011.1	0.936031853492494	1.179295978678	1.0198633300496	0.902839445419378	1.08816347092383	1.02685955338941	0.969209020629135	0.987338869285673	0.91960225225039	0.938376263223209	1.06981390050207	1.01266113071433	0.551370236222894	1.35960488581221
CABZ01079241.1	1.01426639404041	1	1.04019874273701	1	1	1	1	1	1	1	1.03347049671417	1.00497310700307	1	1
CABZ01079302.1	0.978713775891963	0.978713775891963	0.978713775891963	1.09559751248624	1.02181176508989	1.00883925684825	0.978713775891963	1.0360082490018	1.07718865952055	1.00740631614466	0.978713775891963	0.988449693877039	1.16100793775683	0.992593683855342
CABZ01079480.1	0.921091857423605	1.00921437621071	1.03128132910543	1.00248228417908	0.934967614104761	1.06148432903259	1.006437808663	0.983024858438022	0.952317626317026	1.03229948506718	1.25882478939777	0.991952356224455	0.895532538575414	0.997517715820917
CABZ01079760.1	1.07976041650344	0.999303200691647	1.01688983014161	1.010808136419	0.995964592922189	0.981568607802751	0.981568607802751	1.00069679930835	0.981568607802751	1.01994535521838	1.01442219666494	1.02066010988653	0.981568607802751	0.995489002377384
CABZ01079802.1	1.01426639404041	1.01806760398399	1.01438577543531	1	1	1	1	1	1	1	1	1.00497310700307	1	1.01418178460881
CABZ01080135.1	1	1	1.01438577543531	1	1	1.03078068552661	1	1	1	1.0097678982691	1	1	1	1
CABZ01080371.2	1.00106334710827	0.992441800195846	1.0688905625952	0.991476957679188	0.976872420335184	0.966088660041019	1.02272857832607	0.998936652891727	0.910028133023614	1.03483125061205	1.0015710367303	1.0726666922658	1.07952898186147	0.910028133023614
CABZ01080371.3	0.984664698462022	1.0059169493403	1.00574892154986	1.05770398112546	0.999302985036	1.000697014964	1.01083017753518	1.04664160089091	0.970814673785589	0.980297492757279	1.16666160104357	0.985302799499863	0.970814673785589	0.970814673785589
CABZ01080375.1	1.01426639404041	1	1	1	1	1	1	1	1	1	1.03347049671417	1.00497310700307	1	1
CABZ01080601.1	1.11435899009881	1	1.02158266767387	1	1	1.03078068552661	1	1	1	1.0097678982691	1.03347049671417	1	1	1
CABZ01080702.1	1.04637041266653	1.01193872043698	1.10344819743445	1.03485507837222	0.990949810244341	0.976626310369179	0.976626310369179	0.995658189491688	0.976626310369179	1.1834723358255	0.976626310369179	1.0106541789177	0.976626310369179	1.00434181050831
CABZ01081385.1	0.984664698462022	1.0059169493403	0.970814673785589	1.05770398112546	0.999302985036	1.000697014964	1.01083017753518	1.00867730640088	0.970814673785589	0.980297492757279	1.0033083231346	0.980472014139331	1.15163755749596	0.984582558384293
CABZ01081490.1	1	1	1	1.52978214915983	1	1	1	1	1	1	1	1.00994766623797	1	1
CABZ01081747.1	1	1	1.02878223091414	1.08950143594457	1.0146663055491	1.03078068552661	1	1	1	1	1	1.00994766623797	1	1
CABZ01081748.1	0.987527938287879	1.00537020199999	0.99462979800001	1.01694498685828	1.0455334327555	0.987527938287879	1.02823233737086	1.00677226147685	0.987527938287879	1.00682432388739	1.02058098890149	0.987527938287879	0.987527938287879	0.987527938287879
CABZ01081752.1	1	1	1	1.02978857349737	1	1.03078068552661	1	1	1	1.0097678982691	1	1.00994766623797	1	1
CABZ01081752.2	1.01772213339662	0.993562059333291	1.01807913247909	1.00500089754161	0.990242632348135	0.975929354244452	0.975929354244452	0.994947651524471	1.03781234746159	0.994999102458392	1.02772932371699	1.01479626999726	0.975929354244452	1.01749527460424
CABZ01081752.3	1	1	1.00719155320754	1	1	1	1	1	1	1.0097678982691	1	1.00994766623797	1	1
CABZ01081777.1	1	1	1.00719155320754	1.02978857349737	1	1	1	1	1.06340929591675	1.01954009081805	1	1	1	1
CABZ01081909.1	0.971044512883275	0.995335176933998	0.984874108787748	1.02859728263782	0.9856727796286	1.00225846179164	1.06101894592151	1.03633626453295	1.00396371773797	0.990248939006554	1.00735523002052	0.972290268685081	1.11994592377684	0.997741538208355
CABZ01083442.1	0.981283626057479	1.03453774281445	0.981283626057479	1.01051466547406	1.09074279791605	0.981283626057479	1.02173064409111	0.981283626057479	2.69265160780601	0.990868704689945	1.17924250340174	0.981283626057479	0.981283626057479	1.00913129531006
CABZ01083448.1	1.01426639404041	1.01806760398399	1	1	1.0146663055491	1	1	1	1	1	1	1.01492367812878	1	1.01418178460881
CABZ01084225.1	1	1.01806760398399	1.02158266767387	1.02978857349737	1	1	1.0412184784904	1	1	1	1	1	1	1.01418178460881
CABZ01084230.1	0.980766946765148	1.01944915999299	0.973925775566666	0.995776455748787	1.09503216353261	1.02654017525707	1.00682885094564	0.966971746799369	1.27596204911106	0.976417028451202	0.999336771473311	1.00066322852669	0.966971746799369	1.07709257517888
CABZ01084391.1	1.04208330489502	1.02142447267113	0.992870346571042	0.98578104970113	1.00023881578056	1.01612406619007	1.02641344469448	0.98578104970113	1.04828873199076	1.00504330093901	0.98578104970113	0.995587270567272	0.98578104970113	0.999761184219443
CABZ01084501.2	1.00813458669356	1.01191281619809	1.00110251722851	0.993954440980325	0.993954440980325	1.02454904005592	1.03492373072631	0.993954440980325	0.993954440980325	1.01337640102609	1.02722258983119	0.998897482771492	0.993954440980325	0.993954440980325
CABZ01084942.1	1.01262260351491	0.971039236656264	1.00598156519555	0.999965110326233	1.05666555119833	0.971039236656264	1.05114937663938	0.971039236656264	1.03261215096018	0.980524249135229	1.0035404022361	1.00003488967377	0.971039236656264	0.98481030595723
CABZ01084963.1	1.2521425448415	1.07220930951322	0.743653729654896	0.686584130403886	1.29028801087748	0.989740386873527	0.721727661527193	1.01025961312647	1.18513365600903	0.764711884233413	1.02866439771971	0.790050850234723	0.790906564370729	1.28194530023244
CABZ01085139.1	0.996010199580135	1.00312789802336	1.32238355843186	1.01491092410575	0.976178473598106	1.03651036826588	1.05045900906805	0.996872101976636	0.849995758860938	1.73385916394685	0.960560841817858	0.949515414658976	1.55629715777275	0.91321870317047
CABZ01085177.1	1	1.03615754530968	1.02878223091414	1	1	1	1	1	1	1.0097678982691	1	1.01990114309971	1	1
CABZ01085658.1	1.01426639404041	1	1.00719155320754	1.02978857349737	1	1.03078068552661	1	1	1	1	1.03347049671417	1	1	1.01418178460881
CABZ01086293.1	0.938781042585289	1.01923854309409	0.94555281283206	0.980761456905909	1.10292746210414	1.12581788297711	1.04020239192899	0.961674704916478	1.0431869874497	0.970820850013328	1.08103610204762	0.953214518009486	0.925576404878787	1.08402716133035
CABZ01086734.1	1	1	1.00719155320754	1	1.0146663055491	1	1	1	1	1	1	1.00994766623797	1	1
CABZ01087415.1	1.58694629931189	0.993954440980325	1.00110251722851	1.02356292589851	1.023121782851	0.993954440980325	0.993954440980325	1.01332399981073	0.993954440980325	0.993954440980325	0.993954440980325	0.998897482771492	1.36577273409027	1.02216169298121
CABZ01087948.1	0.871748220926982	1.01215316854563	0.835602341843208	1.04460354879588	1.25938754603141	1.16586501232516	1.10702683922293	0.780726690722935	1.37943306667979	0.864403461485667	1.13074537978367	0.906264022120452	0.82835625430921	0.987846831454372
CABZ01088109.1	1.01085082837615	1.02194616935342	0.99723999352991	0.998215481870429	0.997785263259929	1.05897240580601	0.969340219497953	1.0260859591701	0.969340219497953	0.9977579591391	1.00178451812957	1.01077103183055	1.14988847295872	0.99684894899164
CABZ01088134.1	1.01426639404041	1	1	1.24469886790928	1	1	1	1	1	1	1	1	1	1
CABZ01088149.1	1	1	1	1.02978857349737	1	1.03078068552661	1	1.01948737088121	1	1	1	1	1	1
CABZ01088271.1	1.07272017150686	0.992787552172581	0.996215331882642	1.06244758152322	1.00378466811736	0.975168592230536	0.975168592230536	0.994172064259037	0.975168592230536	1.01329511589297	1.04050647025374	0.994575561930857	1.33995947852103	1.0305763996734
CABZ01088274.1	1.22355258772232	1.06094955032646	0.977633966450046	1.00095154333337	0.999048456666626	1.03222814912344	0.9786987975516	1.02440770295352	1.37570222703793	0.956082500812893	0.899998041856914	0.970779993649008	0.870850251379581	1.16044033791514
CABZ01088282.1	1.01426639404041	1.01806760398399	1	1	1	1	1	1.01948737088121	1	1	1	1.01990114309971	1	1.01418178460881
CABZ01088508.1	0.997006077158397	0.986853874709595	0.990261167318293	0.998215481870429	1.04054115690139	1.02905455314572	1.00929494848521	1.06404345013089	0.969340219497953	1.06421192360909	1.00178451812957	1.03695732743649	0.969340219497953	0.969340219497953
CABZ01090029.1	0.999492185640459	1.00689370120667	0.999726685299766	1.0007046060927	1.00027331470023	0.971757341115272	0.971757341115272	1.08576108854121	0.971757341115272	1.00975049384328	0.971757341115272	1.01530205870233	0.971757341115272	1.01314557077982
CABZ01090144.1	1.00004171140899	1.0037896108955	1.00015941852733	0.985975397868846	0.985975397868846	1.01632439652762	0.985975397868846	0.985975397868846	1.04849540363895	0.985975397868846	1.01897648418347	1.00559743535463	0.985975397868846	0.999958288591012
CABZ01090361.1	0.970217278491588	0.96033785803846	1.04248539787553	1.05594857413331	0.984833083392805	0.972330041514223	0.9821759571472	0.980084113913843	1.0031084394224	1.00787796229403	1.00649706247016	1.02323015785728	1.2961623185597	0.996891560577598
CABZ01090785.1	1	1	1.00719155320754	1	1	1	1	1	1.06340929591675	1	1	1.01492367812878	1	1
CABZ01090890.1	0.995050783458164	0.995050783458164	1.01652663383616	0.995050783458164	1.00964450228523	1.02567912870679	0.995050783458164	1.01444170712105	1.05814625303866	1.01449416613551	0.995050783458164	1.00494921654184	0.995050783458164	0.995050783458164
CABZ01092156.1	0.958131664461414	1.02750475693197	1.01332696003162	0.986673039968384	0.958131664461414	0.958131664461414	1.03717693767464	0.958131664461414	1.1411111209065	0.986220807607363	1.05451347016087	1.02496691061346	0.958131664461414	1.03987923276877
CABZ01092982.1	1.01426639404041	1	1	1	1	1	1	1	1	1	1	1	1.37407981470783	1
cabz01093075.1	1	1.03615754530968	1.02878223091414	1.28738983513277	1	1.03078068552661	1	1	1	1.02931657953475	1	1	1	1
CABZ01095370.1	1	1	1	1.05962236260155	1	1	1	1	1	1.0097678982691	1	1	1	1.01418178460881
CABZ01097761.1	1.04282357013897	1	1.01438577543531	1	1.0146663055491	1	1	1	1	1.0097678982691	1	1.02488006157507	1	1.01418178460881
CABZ01098670.1	0.946641321928092	1.06418754933219	0.997239072708307	1.14468683855062	0.931177748542143	0.993356886846344	1.00276092729169	1.03921025312405	0.860555165989964	1.03785550027964	0.918213758479171	1.10288845771568	0.860555165989964	1.02023745272893
CABZ01100185.1	0.985445017764508	1.01600135934291	0.986129958727029	1.03194459485729	1.00105552490859	1.10400306364093	0.982521514328549	1.04980825072213	0.907641637311523	0.978676877428317	0.998944475091407	0.993629587537653	1.07669798005745	1.02398894274372
CABZ01100198.1	0.985535855379854	0.965998050876816	1.02638000959134	0.960060329934058	1.01449807322024	0.989720628217485	1.0092020280759	1.02337213191954	1.0507522834067	1.00146131573438	1.02607095671226	0.978713468583443	0.932288777174421	0.998538684265623
CABZ01100888.1	1.07141329447799	1.03615754530968	1.00719155320754	1	1	1	1.0412184784904	1	1	1.02931657953475	1	1.02488006157507	1	1
CABZ01101813.1	0.987930354183843	0.987930354183843	1.01636519376505	1.01735939014973	1.00241964261953	1.01833952773817	0.987930354183843	0.987930354183843	1.05057432235743	0.997580357380469	1.02099687385738	1.01251012222782	0.987930354183843	0.987930354183843
CABZ01101977.1	1	1	1	1	1.02934474727223	1.03078068552661	1	1.03900088620174	1.12706739492383	1	1.03347049671417	1	1	1
CABZ01102039.1	0.997519614110686	0.997519614110686	1.0190487484402	1.02723430045069	0.997519614110686	1.07697440816489	0.997519614110686	1.01695864879214	0.997519614110686	1.02676347721524	0.997519614110686	1.00248038588931	0.997519614110686	1.01166622242107
CABZ01102170.1	0.990338662308454	2.27855526453234	1.00451205359529	1.12228011988315	1.01940531930445	1.06669463013773	0.976408829206464	0.995436470192895	0.976408829206464	0.995487946404707	1.07462919865089	0.986121818351217	0.976408829206464	1.059715800912
CABZ01102528.1	1.12274141633028	1.01806760398399	1.01438577543531	1	1	1	1	1	1	1	1	1.00497310700307	1	1
CABZ01109019.1	0.992720230884538	1.01065630688305	0.992720230884538	1.02229195044457	1.00727976911546	0.992720230884538	0.992720230884538	0.992720230884538	0.992720230884538	1.05096495500707	1.02594707011045	1.01247649825735	0.992720230884538	1.02089245746197
CABZ01109021.1	0.999537621160722	1.00046237883928	1.04056013131182	1.01641232113496	0.960291239006931	0.932915081707764	1.00988000234817	0.987528472649318	1.05145817082552	0.987650927591955	0.964140212884662	0.951481158248707	1.10667882867865	1.02029879149522
CABZ01109481.1	1	1.03615754530968	1	1.54316863468832	1.02934474727223	1	1.0412184784904	1	1	1.02931657953475	1	1.01783513206782	1	1
CABZ01109604.1	1.01426639404041	1	1	1	1	1	1.0412184784904	1.03900088620174	1	1.01954009081805	1.03347049671417	1.01990114309971	1	1
CABZ01111953.1	1.04282357013897	1	1.01438577543531	1	1.0146663055491	1	1	1	1	1	1	1	1	1
CABZ01111959.1	1	1	1	1.08950143594457	1	1	1	1	1	1	1	1.00994766623797	1	1.01418178460881
CABZ01112049.1	1	1	1.00719155320754	1.05962236260155	1	1.03078068552661	1	1	1	1	1	1	1	1
CABZ01112387.1	0.996417106680203	1.01441997636657	1.0035828933198	1.02609895089659	0.996417106680203	1.02708750829426	0.996417106680203	0.996417106680203	0.996417106680203	0.996417106680203	1.02976768217528	1.00632913149126	0.996417106680203	1.01054807946768
CABZ01113192.1	1.06690347692778	1.07271564042722	1.00067035041144	0.892648337298357	0.904299550923558	1.02467267067234	0.946749007183167	0.891737021579846	1.00330281330982	1.05064070391433	1.09803400259749	0.941555748739893	0.999329649588561	0.921328580034332
CABZ01113599.1	0.974138420240165	1.00026489317626	0.999735106823742	1.14550356957117	0.955153913916816	1.12537228833427	1.05124395942065	1.00800171095901	0.959368110805855	1.07025916582925	0.902162614610956	1.0237604808807	0.902162614610956	0.992011955128517
CABZ01114053.1	0.979027202318988	1.11324045318477	0.933493383202424	0.968252981850358	1.18392240511465	1.35647979033264	0.913771751167213	1.02097279768101	1.02988234714302	0.958439155871196	1.05445607672653	0.963831932251358	0.913771751167213	1.12279484586392
CABZ01114105.1	1	1	1.01438577543531	1.02978857349737	1	1.03078068552661	1	1	1	1.0097678982691	1	1.00497310700307	1	1.01418178460881
CABZ01115113.1	0.778962450146088	1.03517446181522	1.34992449424537	1.50231177274751	0.903398430937547	0.96482553818478	1.0597880309292	1.55039168163466	0.920961439328354	1.12687941092501	0.77400788458788	1.47847901420934	0.885396669880197	0.870479725702083
CABZ01117840.1	1	1	1	1.08950143594457	1	1	1	1	1	1.0097678982691	1	1.00497310700307	1	1
CABZ01118001.1	1.01917237830374	1.09562744543071	1.0463894409406	0.969548778462094	0.997999942334164	0.969548778462094	1.12976561011838	0.988442735095406	0.969548778462094	1.30912920556118	1.00200005766584	0.979193526111666	3.18265634091691	0.969548778462094
CABZ01118738.1	1	1.01806760398399	1.01438577543531	1.08950143594457	1	1	1	1.01948737088121	1	1	1	1.01492367812878	1	1
cachd1	1.21093232445165	0.943496008325884	0.985249012696107	1.05548841741026	0.960663543224005	1.00533852306893	1.07992584280542	0.999918774800046	0.894928378061923	1.00008122519995	1.01506911352313	0.926109705951318	0.894928378061923	1.0813941170383
cacna1aa	1	1	1.00719155320754	1	1	1	1	1	1	1	1	1.00994766623797	1	1
cacnb2a	1.08572037382886	1	1.01438577543531	1	1	1.03078068552661	1	1	1	1.02931657953475	1	1	1	1
cacng3b	1	1	1.00719155320754	1	1	1	1	1	1	1.0097678982691	1.03347049671417	1	1	1
cactin	0.993222608325052	1.00677739167495	0.937971470178194	0.928238777391415	0.902028862004741	0.930765572707394	0.922273135812599	1.01204308636865	1.01469295504063	1.0408337504892	1.05268745016436	1.02672083250136	1.01067468539791	0.973397869554262
cacul1	1	1	1	1	1	1	1	1	1	1.0097678982691	1	1.00994766623797	1	1
cacybp	1.27389950205333	1.09207287628826	0.96138789597745	1.22855232865267	0.856840975681123	0.973427652159299	0.892783666589584	1.06661304778591	0.892009101392023	0.924056486926786	1.30428659233918	1.15822988588188	0.894260997359689	1.0265723478407
cad	1.00494288232826	0.945687250130038	1.25368289165877	0.995057117671741	0.916856229353787	0.959586379093059	1.21108062342697	1.01069786193712	0.936930485150428	1.11561485244195	0.914922741023518	1.27847876505981	1.14227176939727	0.968658031936003
cadm4	0.926995685808441	1.02021184872038	1.02255130747148	1.03423905146521	0.902644193209437	0.930931885943013	1.04308521338873	0.97978815127962	0.932515785899605	1.14928182100884	1.08348595286525	0.959988088843621	1.04024401960351	0.914260085619026
cadps2	0.982325765866219	0.982325765866219	1.01767423413378	0.982325765866219	1.08342609545019	0.982325765866219	1.02281573931714	1.03983168696785	0.982325765866219	1.05920604965081	1.04814318613651	1.02634405751508	0.982325765866219	0.982325765866219
cadpsb	1	1.01806760398399	1	1	1	1	1	1	1	1	1	1	1	1.02837881781892
cahz	1.25578377120323	0.973324018444959	0.969748480596683	1.08885699440185	1.01823825504516	1.15164080301858	1.04985524458746	0.941212103410191	0.981761744954843	1.3891001451189	0.954121618185362	0.981099835606634	1.79755369053931	0.970223850707064
calb2a	0.957839560120316	1.02658535992095	0.997457252044288	1.01717281150461	0.944366850512213	1.00254274795571	1.17515079933209	0.944366850512213	0.944366850512213	1.10103714211458	1.04958876691443	0.977270726549162	1.12026359146714	0.957759657777882
calca	1.03689474553294	1	1.01438577543531	1.05962236260155	1	1	1.0412184784904	1	1	1.01954009081805	1	1	1	1
calcoco1a	1.16106453755817	0.984648821286914	0.99501173307786	1.02483951582579	0.981359172857228	0.967174299067864	1.04696558407628	1.04271688927984	1.0900706176877	1.00498826692214	0.967174299067864	0.994055183417094	1.8056373981704	0.994621562300254
calcoco2	0.829636527881281	1.13265724531617	1.07888983542235	0.968374591650446	1.00016790052942	1.27241777244348	0.999832099470577	0.951620966000541	1.05384104118305	1.22967811481479	1.38243429044018	0.875211846605702	0.667104928371298	0.97494875233422
calcrla	1.02854091587655	1.01806760398399	1	1.05962236260155	1	1	1	1	1	1.04888245302717	1	1	1.18625891078189	1
cald1b	1.02854091587655	1	1	1	1	1	1	1	1	1.02931657953475	1	1	1	1
calhm1	1	1	1.00719155320754	1	1	1	1	1	1.06340929591675	1.0097678982691	1.03347049671417	1	1	1
calhm2	0.943886429065735	1.00623594469204	0.957209588034774	1.07992493496293	0.997956661868766	1.03068121316128	0.966552452948872	0.980123718411667	1.06340944629199	1.09961395413518	1.16381586418557	0.986411563760353	0.892889609182262	1.00204333813123
calhm5.1	0.816972103226773	0.999774740987315	1.02094197576143	1.11522212417314	0.880882626564952	1.03248891625081	0.876814911076863	0.989464298434759	1.04157466475492	1.12084163967255	1.20207270152373	1.00022525901268	0.752470086147199	0.95720017145723
calhm5.2	0.911024241793004	1.01009014465871	1.05572426499272	0.938162354377545	0.937758017927296	0.995264112303935	1.06156996040416	1.01790295849102	1.08500734532115	1.04491768737923	1.00266734755482	0.997332652445178	0.911024241793004	0.93687803277947
calhm6	0.944129414748383	0.889304685362628	1.01068359870918	1.23503004263575	0.959265221415481	1.07062203399116	1.07133693641332	0.992705339088575	0.912694091354897	1.05698119316102	0.973491401964841	1.14340755606485	0.858271687918688	1.00729466091143
calm1a	1.88912358145137	1.27546872857035	0.637207364960026	0.914975322513551	2.22783470739823	0.796758882208099	0.846814436522985	1.07088233469452	1.14376422243839	0.929117665305475	1.3281432801434	0.59708596380708	3.2626736495341	0.909606446939532
calm1b	0.778998331601966	1.09356185589983	0.97929082672617	1.5266421155148	0.832240317356275	1.01610104786148	1.3360874227541	0.983898952138516	0.791479756280697	1.03971325245524	2.03239733298489	1.51385430706115	0.462488866776638	0.905018742036379
calm2a	1.33667044208598	0.824922466608883	1.1122942261951	1.11471867284692	0.745775006609167	0.81584371279702	0.991140442425762	1.18513285881593	0.79428639672594	1.25829476341986	0.984970622542263	1.47788283516425	1.00885955757424	0.703855209677915
calm2b	2.77209691950613	1.40520439652228	0.937586162457464	0.917682797214021	0.816879974726705	1.06413536482199	1.03220637888472	0.925749046645623	1.27329938757731	1.05998767751615	0.967793621115284	0.953040599333029	1.44708284131736	0.904915635774249
calm3a	1.01174439546856	0.767900031647526	0.996119315600576	1.07168773678382	1.78868764817831	0.840297970112227	0.931793135687823	1.00388068439942	1.99085534789739	1.21052857949779	0.910419364521241	1.13218673426853	0.635321524271278	0.819897405150778
calr	1.1727979131269	0.895918677548998	0.897156665625992	1.04396290176246	1.23771330016646	0.943775606401305	0.932609304090143	1.11997480929342	1.36030378936391	0.956037098237538	1.07909352456692	0.916323576155691	1.74330419711695	0.831128763021453
calr3a	0.964830733296775	0.784230404038415	1.03516926670323	1.11889005893111	0.751855354108505	0.865713962606105	0.961702397712764	1.09203669043801	1.09650481083142	1.06424522150871	1.22372970336061	1.11080514256749	0.878285425403803	0.820680034652045
calr3b	1.07721666385498	1.00037285558688	0.919771793736019	1.12607759626417	0.991035358754857	0.924844579894853	0.916406166976976	1.13992005462978	1.22677796198879	1.00430233993724	0.960213214229586	0.99962714441312	0.846565069270555	1.15270965340914
calua	2.08995407487678	0.904808573295069	0.939701344511663	1.03800804514403	0.946561150616431	0.979647763265315	1.1069856506099	1.0194642992022	1.0543172244027	1.12832855734447	0.88695789248018	0.946342420584065	1.86614754499271	0.980535700797799
calub	1.03421346598318	0.939526002784673	1.00824285866491	1.06790495464028	0.937474245038943	1.04788697697706	0.897016521237796	0.996446867300156	0.970975923574569	1.09001776535203	0.977160512425683	1.00355313269984	1.3469446248583	0.971939945647327
caly	1	1	1	1	1	1	1.0412184784904	1	1	1.01954009081805	1	1	1	1
camk1b	0.971163166616095	0.99545679878818	1.05316325401806	1.00051071687737	0.985793220816507	0.944214422222034	1.13940018073335	0.99948928312263	1.00408639392958	1.03662700294515	1.13469515789507	1.00065316304281	0.944214422222034	0.971010111292272
camk1db	0.981972728441457	1.00316687789463	1.00299930947454	0.99700069052546	0.982359906994974	0.968160568279992	1.08806029798055	1.00591968842849	1.02955094824899	1.00601309666293	1.03302889732704	0.995068864222618	0.968160568279992	0.995635820666674
camk1ga	1	1	1.00719155320754	1	1	1	1	1	1	1	1	1.01492367812878	1	1
camk1gb	1	1	1	1	1	1.03078068552661	1	1	1	1.0097678982691	1	1.00994766623797	1	1
camk2b1	0.999263876416369	0.996575032086483	1.02701776802208	1.00163462742807	1.02862952345073	0.974371308446733	0.984237894162032	1.111955913451	1.00521432117005	1.00073612358363	0.945275093070786	1.00925485951487	0.945275093070786	0.972100882725807
camk2d1	0.926376386851818	0.906593465986509	1.33363192119174	0.93058852205199	1.00292108860047	0.985359191404253	1.23146818941694	0.997078911399525	1.04340381137012	1.26114754666441	1.1449829430138	1.24120862404668	0.831308756947059	0.878542636193652
camk2g1	1.16497536064576	0.924846940013284	0.898370403995395	1.02544494088523	1.08252881911455	1.03255301936268	0.974555059114773	0.918219733160856	0.858818079493866	1.03447720766711	1.05265784128691	0.906690112609989	1.1097181415189	0.86499812138468
camk2g2	0.98507822947165	0.910309325607206	1.01932619181733	1.03469604480333	0.969938802870339	0.963530249235978	1.04193362644125	1.06444254961847	0.834716046717132	1.01492177052835	0.9186830450045	1.05887076620028	1.62523056196956	0.929775310682607
CAMK2N1	1	1.01806760398399	1	1	1.0146663055491	1	1	1	1	1.02931657953475	1.03347049671417	1.00994766623797	1	1
camk2n1a	1.01009502993108	1.74943957317708	0.989904970068917	0.955521055011692	1.02570693346497	0.98493264812006	1.03435095455044	0.974141648195507	0.955521055011692	1.02094131416343	1.05164025040186	0.965026259550301	0.955521055011692	1.03138963750538
camkk1a	1	1	1.00719155320754	1	1	1	1	1.01948737088121	1.12706739492383	1	1	1	1	1
camkmt	0.996311020918395	1.00368897908161	1.03145342224715	1.04334363474454	0.968664450328955	0.968664450328955	1.00859132513925	1.0064432223239	0.968664450328955	0.978126266136664	1.06610578569287	1.01207057461692	0.968664450328955	0.982401840921736
camlg	0.930372116290212	1.07051896953912	1.02922184022324	0.99750512598019	1.08320975828707	1.00249487401981	0.985527236606701	1.02828572595259	0.953234671184019	1.04157948497161	0.930843954830127	1.09321333545174	0.845765457751034	0.917925967724758
camsap1b	1.02557136084891	0.97450814119564	1.0054542366825	1.01428492067449	0.971252372126408	1.04572445547034	1.07575760971644	0.994545763317503	0.957213585209972	1.02274972434532	0.989251999368499	1.03354583361728	0.957213585209972	0.957213585209972
camsap2b	1.05711436146085	1	1.00719155320754	1	1	1	1	1	1	1.01954009081805	1	1	1	1
cand1	0.96914320885515	0.992502693846296	0.973978316943731	1.10018781430835	0.924427315383546	0.929143732491508	1.06683174152203	1.04792260734361	1.03812325669468	1.06284162992136	1.02194236237188	1.0074973061537	0.82710159257273	0.944968535708037
cant1a	0.946410870395937	1.15049937292271	0.935989960054228	0.952611482946264	0.962465776417361	1.00753933604258	0.907728964214149	1.11039899731305	1.11802570350915	1.02194052479312	1.2740022721923	1.07773571546678	0.958142507514679	0.992460663957425
cant1b	0.999232593952788	1.0308485115487	0.992882997193577	0.973403015825769	1.00076740604721	1.37352657109964	0.984207082094463	1.07470808145456	0.945245500753511	0.972956865656219	1.19995868441066	1.06791365980983	0.945245500753511	1.09349876440212
canx	1.0089220975326	0.893364312485523	1.11905274429741	0.854309840941619	1.0150772351166	0.991077902467403	0.98225214529087	1.11440564013491	1.20191123356133	0.990788020800601	1.26778102212042	1.21935519200432	0.788586500611318	0.955818652224119
cap1	1.00846427319423	0.962172684447933	1.06723425654564	1.20029858361839	0.93409560260004	1.04576718662672	0.991535726805767	1.0552460546826	0.938216888944771	1.18616605259625	0.971023482571895	1.0303344426238	0.882272604299498	0.982747711626666
capga	0.951378164174711	0.951378164174711	1.01019824581778	1.00810157805033	0.979296115962737	0.980662236263055	1.14804479437566	0.988482755690507	1.0117043837156	1.03287585398948	1.03380958671123	0.956109469585532	1.12858082477556	0.991898421949667
capgb	2.4066343148652	0.77177769623978	1.62949406153612	2.9218665309346	0.809305038397847	0.938753518559723	1.04978988726836	0.788271315169261	1.26039039233501	2.03365594981068	0.818304786090323	0.950210112731644	1.29829738565536	0.70184727016185
capn12	1	1	1.00719155320754	1	1.0146663055491	1	1	1	1	1.01954009081805	1	1	1	1.04259111602599
capn1a	1.20888195483479	1	1.00719155320754	1.02978857349737	1	1	1	1	1.06340929591675	1.0097678982691	1	1.00497310700307	1	1
capn2a	2.3574563074892	0.950072774099758	1.0838391841378	1.12905495716885	0.957724472942643	1.04227552705736	0.927586311051259	0.890312745143101	0.911228144298724	1.6869887305636	1.05875193656982	0.919169255450752	2.17183715638007	0.905580704051544
capn2b	1.00189008237723	0.951980199793731	1.20451649103819	1.02291131404238	1.00283883337422	0.905003806956189	0.972147168881804	0.998109917622769	0.989675327524237	1.20804289563066	1.24295205901163	1.09947758548245	0.955665370406138	0.996692405613897
capn5a	1	1	1.02158266767387	1	1	1.03078068552661	1	1	1	1	1	1.01990114309971	1	1
capn7	1.00148554530185	0.972475089045852	0.955608361980919	1.06022067701887	0.949483780883734	1.09334925790419	0.998514454698145	0.994462379603821	1.0985743196301	0.976535553831673	1.15799303835807	1.00327836790385	1.26747282789579	0.961702439715605
capn8	0.726708791871181	1.83093187548353	0.750019844218654	0.779146034467199	1.48155654512041	1.17218292990341	0.96713196068761	1.1239274621572	0.854040792779941	0.764210469010911	1.2990716478892	0.780066034607644	1.03286803931239	1.62677233364066
capn9	0.950973737868715	0.911409537750757	1.06933697588942	0.864493598459113	1.04295648711658	0.944430910169278	1.22326313512229	0.965913475294786	1.59413436691339	1.03408652470521	2.41980630042113	1.26574172594334	0.864493598459113	0.938251988994131
capns1a	0.678568249388615	0.791184088050504	1.3724917375272	0.870198423521219	1.01366513712148	0.874996533582428	1.10787775094272	0.986334862878518	1.39958844713043	1.12096841787236	1.14868122056147	1.39606302628386	0.399571359504317	0.960136725409363
capns1b	2.93665271970996	0.869844609756185	1.03491769311219	0.935930288909086	1.02302889522831	0.952189119031903	0.976971104771691	0.818009591242324	1.35837226670597	1.38694432541785	1.61993055781782	0.919989276427861	1.40577607081212	0.937657031448314
caprin1a	0.842229175196875	0.810520135842472	0.936232883532633	1.15672969193592	0.844732246454701	0.895854288632481	1.00634454555082	1.0541516943269	1.04617979554041	0.993655454449177	1.12932565559028	1.05744531141193	1.47157153439109	0.974231999790694
caprin1b	1.1221026092478	0.793249371304566	1.2488982522508	1.15335456415621	0.793397504350575	0.923400534796406	1.14637688827166	0.9001790963132	0.648930826347501	1.23705099337127	0.630874883211079	1.07659946520359	1.48314406897671	0.680710654957361
capza1a	0.952413277344961	0.904964141652528	1.21395367111117	1.58480896870863	0.915089360290607	0.791696371740385	1.01222170627868	0.987778293721319	1.40498275272579	1.67970649649869	1.07471694082795	1.12438021438847	0.482125551181581	0.903870512217871
capza1b	1.49862686972757	0.851702201874112	0.991729608590568	1.43617139559586	0.988568526568398	0.906839337541772	0.796063462277932	1.00827039140943	1.08623844109889	1.08490608246131	1.06886051763091	0.991004306045317	1.29344335849714	0.849573989185467
capzb	1.01582798373378	1.01772768190164	1.02987145171601	1.12842856201686	0.94091628015565	0.998358440740683	0.962033306016007	0.975541118592717	1.00164155925932	0.993137644379518	1.00802147154118	0.9507078973287	1.22116517108874	0.964539819407125
card11	1	1	1.01438577543531	1	1	1	1	1	1	1.0097678982691	1	1.00497310700307	1	1.01418178460881
card14	0.950013622820584	0.943940865568809	1.14563913782707	0.965317344507905	1.0047609563491	0.995239043650895	1.08363504880567	1.01787731961207	1.08498001622091	0.991229386686728	1.39254198174683	1.05206393767396	0.911001294968794	0.962763200278287
card19	0.8684666601672	1.08063216253707	1.00433921501984	0.99255487718454	1.24823932547396	1.00938778271903	0.952691001634612	0.975478910649123	1.35109204706918	0.995660784980161	1.29982689685246	0.924299886728791	0.936539063326153	1.13067046543404
card9	1	1	1	1.20947194799586	1	1	1	1	1	1.01954009081805	1.03347049671417	1.01492367812878	1	1
carf	0.995668875816387	0.980177328300117	0.964012140132251	0.980212216324516	0.939956606214891	0.956606187112081	1.02033659168536	1.04731112689174	1.09904338838108	1.00433112418361	1.06960969780305	1.01561950829613	0.87563835120194	1.02554014039471
carhsp1	1.42755871370189	0.849700002766312	0.898564544209702	1.0850695038595	0.796081406565959	1.03832210020591	0.958485672738473	0.88135788468365	0.843872183358222	1.01281424635336	1.43891275791489	1.04080579754421	1.19392897713835	0.98718575364664
carm1	1.12234450250104	0.930986789065871	1.05060815016922	0.967842513662205	0.870782445735977	0.923709661509631	1.0321574863378	0.878399389268711	1.10766915745499	1.05998486570049	0.88071589367187	1.2183707569801	1.40395243069829	0.891349740386099
carm1l	1.02425939445744	0.982198162552985	1.00339661908525	0.982198162552985	0.996603380914749	0.982198162552985	1.02268287638948	0.982198162552985	0.982198162552985	1.09760508871378	1.01507282292538	1.00663531331622	2.02376960827884	0.982198162552985
carmil2	1	1.02864682798418	1	1	1	1	1.0412184784904	1	1	1.0097678982691	1.0670016226361	1.00994766623797	1	1
carnmt1	0.99104707694216	1.00895292305784	1.0195716227575	0.99104707694216	1.02012910294991	0.99104707694216	0.99104707694216	1.04906354866159	0.99104707694216	1.1074937383096	0.99104707694216	1.02064017275359	0.99104707694216	1.03325687798342
cars	0.854907631935799	0.9979836853967	0.996679213449547	1.10448916193273	1.03011302676119	0.983588148502462	0.873409729299818	1.02456299125539	1.27875047346084	0.952609422209001	1.0020163146033	0.995346244268768	1.21507649208027	1.13967071598194
cars2	1.03546593068959	1.00048633166697	0.990112664335618	0.999513668333026	0.984790749578382	1.00223448383537	0.993089954474445	0.953184229875209	0.917404636063163	1.03420691718305	1.04056272378728	1.01349431369107	0.917404636063163	1.02188065495085
cart3	0.983804251147939	0.947050425303348	1.02913721600131	1.02412711136253	0.915880147359368	0.874999996927848	1.01619574885206	1.8655424477337	0.912572055243494	1.12056914574601	0.849190300826449	1.98275206613575	0.862495007712346	1.08820606201017
casc3	0.941305244345519	1.00103431651633	0.982595636796682	1.03950326467136	0.993130170168834	0.971732506697393	1.00789913768864	1.11005429798258	1.07432414175334	1.02960453483028	0.915847397059346	1.05864393567652	0.957845072915372	0.99896568348367
casc4	0.941075350905364	1.01272720227517	1.00315894060877	0.916749103496374	0.968730995464973	1.0437450636785	1.11122938465143	0.907578659672907	1.00334966853179	0.977359442543108	1.06982070101002	0.996841059391232	1.0560437559338	0.953491582836084
caska	0.997933265425163	1.00167326299765	1.00513172224152	1.04255884907724	0.99832673700235	1.01418162081369	0.983896608710284	1.00307016683298	0.983896608710284	1.03199188846915	0.983896608710284	1.01327618843715	0.983896608710284	0.997850018492356
caskb	1.0056918448035	0.964393089685803	1.04778899362247	0.993120984118268	1.02103968757889	0.964393089685803	0.964393089685803	1.00200527483038	1.02554457648976	1.03986989889844	0.996671805425298	0.99799472516962	1.14401989613626	0.978069904761956
caskin1	1.07141329447799	1	1	1.02978857349737	1	1	1	1	1	1	1	1.00994766623797	1.37407981470783	1
casp2	0.995344519647114	0.999834657934663	1.02590811353296	1.04231700753717	0.932531489810998	0.920692447777565	1.07783917112975	0.91060526856438	0.949836295338443	1.09118346060212	1.04322078519866	1.00016534206534	0.893199165162082	1.02797361013929
casp3a	0.798110664821272	1.16009090433533	0.898166239635606	1.05405614004254	1.2385367002688	1.16213574479172	0.847377665855068	1.28791449574773	1.41383479145859	0.857210109162768	0.94594385995746	0.930586258264102	0.656961533539837	1.78033076058443
casp3b	1.04220664508789	0.994366178464064	0.931471627412376	1.02068433880498	1.00563382153594	1.08075768283297	0.949375416538399	0.911792708399532	0.969608842061178	1.04579909570239	1.42514290984613	0.987167642282113	1.25287595580958	0.937668307559824
casp6l1	0.739926751935299	0.951865038210778	1.43841320228411	0.913558460739848	1.00691446074271	1.28390853696784	1.13358692659497	0.924983440349896	0.80369178503224	1.56278448480954	1.16377030441209	0.993085539257294	0.836907609445844	1.08076505895252
casp7	0.835195254448402	0.917162558929935	0.968800027185641	0.992775853977314	0.973182311739807	1.04892812150218	1.20035610572892	0.942120672253594	1.05682031203947	1.03709287848537	1.35107345297839	1.02643169710846	0.800897945121339	1.00722414602269
casp8	1.00896246012844	0.914500238955644	0.997724382989101	0.972789367385776	0.970634815225692	1.10597901361398	0.926956162783772	1.01911946978042	1.03524629858035	1.07621976967544	1.18762421512228	1.0022756170109	0.824809440246133	0.97785884689385
casp8ap2	1	1.01806760398399	1.02158266767387	1	1.0146663055491	1	1	1	1	1.0097678982691	1	1.01492367812878	1.18625891078189	1
casp8l1	1	1	1	1	1	1	1	1	1	1.01954009081805	1	1.01492367812878	1	1
casp9	1.20856063821614	0.972296970886383	0.936487873630982	0.998031019502462	1.0228024864219	1.112141620621	1.00196898049754	0.961192479224443	1.00484387499335	0.970071796069145	1.07141389733458	0.971563036760993	0.891556156729435	1.04418293795267
caspa	0.776968469796518	0.8702002449802	1.22396483631788	1.10987249104301	0.978382071829206	1.04044958913855	0.935369998067629	0.881678452927981	1.00380078755653	1.13093691938241	1.10849992158086	1.08555264840954	0.725180911792836	0.996199212443471
caspb	0.742759834749291	0.97142477333988	1.71531513856586	0.917355685747395	1.02857522666012	0.940037025018877	1.35380482095364	1.28168426032382	0.813320559457544	1.74041446781712	1.34813930100559	1.91932071548182	0.542774704060675	0.765693585229993
caspbl	0.953590432755371	1.01658095762925	1.07807356786562	1.00979972588535	0.95505513890905	0.929835631623476	1.08854294275485	0.990200274114646	0.902069319574453	1.01324229515589	1.01056270288074	1.02817620330897	0.902069319574453	0.927668980454695
casq2	1	1	1	1	1.0146663055491	1.03078068552661	1	1	1	1	1	1.00497310700307	1	1
cast	1.70984203744583	0.946759294654159	1.12730782723977	0.802945474609264	0.911690306529533	1.07334092946864	1.01856028086402	0.84302752701637	0.897318525139878	1.34924209176756	1.72969929072215	0.981439719135984	2.07379906049422	0.934736152662257
cat	0.953282738655549	1.04042241987553	0.931735167590964	0.98433775353673	1.05254953345612	0.84300913725241	1.02425286584095	1.00609842393694	1.25444341132961	0.946625584993277	1.00807255316761	0.967286557937172	1.39320047539381	0.993901576063063
catip	1	1.01806760398399	1.00719155320754	1	1	1	1	1.03900088620174	1	1	1	1.00994766623797	1	1
cav1	1.27228856982993	0.984442609384246	1.04479448277781	1.05351710665575	0.995347288328584	0.966971746799369	1.12676272690775	0.985815483860897	0.966971746799369	1.15666842983937	0.999336771473311	1.00066322852669	1.69651335552579	0.994413261837834
cav2	2.2136212653976	0.983719592563529	0.973380605322761	1.03292166708267	1.0016190222233	1.01936083799267	0.994066368984232	0.998380977776705	0.933081403282989	1.01525399822475	1.07673864344732	0.937721716944086	3.26242721566736	0.959561150436981
cavin1a	1	1.03615754530968	1	1	1	1.12337316338779	1	1	1	1.01954009081805	1.03347049671417	1	1	1.01418178460881
cavin1b	1.18609841681481	1	1	1	1	1	1	1	1.06340929591675	1.0097678982691	1	1	1	1
cavin2a	0.868291549135252	0.994095368450001	1.70635502977507	1.02192023070946	0.922160235453556	0.958767706239822	1.09717972716044	0.991791838192465	0.918829460118735	1.60359375487995	1.27091640321302	1.23520950705331	1.00590463155	0.939230798586201
cavin2b	1.8055563031126	1.15191281607772	1.51963065246696	0.96175495180129	0.936298766727294	0.897811216774281	1.19886913403736	0.905949007069981	0.757447977448818	1.77132289347326	0.961555783978296	1.03824504819871	2.007864908577	0.871738983017827
cavin4a	1	1	1	1.02978857349737	1	1.12337316338779	1	1	1	1	1	1	1	1
cbarpb	1	1	1.01438577543531	1.02978857349737	1	1	1	1	1	1.01954009081805	1	1.01492367812878	1	1
cbfb	0.993653872775186	0.872640376755608	1.0313525845594	1.27731174019331	0.864169061544065	0.944818847273285	1.13664322590022	1.00634612722481	0.932896368656474	1.05205514615319	0.910983382683968	1.10690276839376	1.13735352043586	0.881644759302865
cbl	1	1.01806760398399	1.00719155320754	1	1.0146663055491	1	1	1	1	1	1	1	1	1
cblb	1.16004065066758	0.943705400104263	1.02531233583754	1.14138520859832	0.971398196569761	1.00184055017181	0.943705400104263	0.943705400104263	1.00354509507771	1.0638562464204	0.943705400104263	0.998159449828193	1.11947894002667	0.957088826822716
cblc	0.960743174351861	0.991141279072393	1.07956073784314	1.04461175029984	1.00237237925285	0.964822672746586	0.983813987815059	0.997627620747152	1.19924884015207	1.10504290520027	1.1101608096884	1.04044524010924	0.908835608877916	0.960474462728553
cbll1	0.963404473965112	0.990732633421289	1.0438097512438	0.923842250551284	0.95095216791312	1.00926736657871	1.19161206543148	1.06854641427337	0.982422437196891	1.05053986444332	1.01677476451807	1.0437328271721	0.923842250551284	0.989491934173399
cbln11	1	1	1	1	1	1	1	1	1	1	1	1	1.67500080635735	1
cbln8	1.07334931542183	0.997519614110686	0.997519614110686	0.997519614110686	1.02679157508586	0.997519614110686	0.997519614110686	1.01695864879214	0.997519614110686	1.03817830796917	0.997519614110686	1.00248038588931	3.67631348698429	1.01166622242107
cbln9	1	1.01806760398399	1	1	1.0146663055491	1	1	1	1	1	1	1	1.18625891078189	1
cbr1	0.846516569381514	0.974086359388083	0.98883626070907	0.884407529999659	1.24152762969986	1.01259555170159	0.945895832070046	1.11597140188042	1.12363638178943	1.00301878136694	1.19664311962724	0.996981218633063	0.811754350037085	1.00915298949889
[truncated: 13,654 more rows]
